# Supplementary material for: High-Throughput Venomics
Source: J Proteome Res. 2023 Apr 3;22(6):1734–46. doi: 10.1021/acs.jproteome.2c00780 (PMC10243144; doi:10.1021/acs.jproteome.2c00780)
Supplement: Supplementary file 9 — pr2c00780_si_009.zip [file pr2c00780_si_009.zip › Manual files/Calloselasma rhodostoma MGF/210702_Calloselasma_halfplate000098_5.1.201.mgf]

###	D:\Data\Julien\210702_Cr_half_TFA\210702_Calloselasma_halfplate000098.d\ProteinAnalysisResults.mgf
###	D:\Data\Julien\210702_Cr_half_TFA\210702_Calloselasma_halfplate000098.d\analysis.baf
###	210702_Calloselasma_halfplate000098.d
###	Instrument: maXis HD
###	Manufacturer: Bruker
###    PeakWidth 0.30, MiniumIntensity 10, S/N 1Apply threshold 0, Threshold 10
###    Retain Residuals no, Create neutrally no,
###    FullScan Parameters: AdductIon (+)+H (-)-H, LowMass 0, HighMass 8000, MaxCharge charge decon 4, MinPeaks 3
###    Perf. isotope decon yes, Max Charge Istopic decon 6, MW agreement 0.00, Abund. cutoff 2.00, Envelope cutoff 75.00
###    MaxRes   Parameters: AdductIon (+)+H (-)-H, LowMass 0, HighMass 8000 
###    Perf. isotope decon yes, Max Charge Istopic decon 6, Abund. cutoff 2.00
###    MSn      Parameters: AdductIon (+)+H (-)-H, LowMass 0, HighMass 8000 
###    Perf. isotope decon yes, Max Charge Istopic decon 4, Abund. cutoff 0.05
###    Global Charge Limit: no 3, Prefer FullScan Result: yes, Export what: 2 (0=non deconv/1=deconv only/2=mixed), NoMSMSSignals: 150, Intensity threshold: 10, NoMSSignals (deconv): 2, NoMSSignals (non-deconv): 2, NormalizeData: no, SingleCharged: yes
###
COM=210702_Calloselasma_halfplate000098.d
USERNAME=Demo User

###FS:    #m/z: 322.93000 #charge 1+
###MS: 2
###MSMS: 3
BEGIN IONS
TITLE=Cmpd 1, +MS2(322.9300), 28.0-35.0eV, 0.0min #3
RTINSECONDS=1.8955
SCANS=2-3
PEPMASS=322.93000	1263836
CHARGE=1+
208.94704	5332	
211.94453	18056	
213.93988	15030	
215.88741	3382	
215.93818	2746	
217.94094	2990	
222.95160	33756	1+
224.94976	5998	
226.80043	7856	
226.94676	73066	1+
227.13474	3704	
227.19769	3776	
228.94265	149666	1+
229.45434	2654	
234.97062	4230	
234.99833	4832	
235.14208	4820	
235.20407	3394	
238.14823	5058	
239.14643	10758	
240.23081	3890	
240.96259	16322	
241.46319	2522	
242.96141	3408	
243.23014	5072	
244.95695	49806	1+
245.63124	5726	
245.94221	7122	
246.95289	45636	1+
248.95299	3280	
249.91013	8612	1+
249.97190	49038	1+
250.11694	9000	
250.94678	41224	1+
250.99762	3094	
251.19810	2896	
252.47057	3454	
252.63774	2698	
252.97146	635744	1+
253.21396	4208	
253.90524	13114	1+
254.94175	70488	1+
254.96671	234640	1+
255.22941	4328	
256.26219	4604	
256.91381	5628	
256.96413	35852	1+
258.88438	2654	
258.90969	2936	
258.96527	7914	
260.16068	4734	
261.97871	6792	
262.14575	2632	
262.96814	2684	
263.05516	5588	
263.13695	13944	1+
263.97870	108444	1+
265.64733	2728	
265.97658	11810	
266.16443	4070	
267.64563	3604	
267.97351	33278	
268.96005	22144	1+
270.98087	7396	
272.88210	4890	
272.95168	11472	
272.97540	2976	
273.18495	2648	
274.27187	5072	
274.65199	3176	
278.11178	3630	
279.09165	3538	
279.23033	4122	
281.24625	5766	
282.17545	4062	
282.27741	9146	
282.82548	3948	
283.17214	6670	
283.26126	5180	
283.94716	5398	
284.29244	4630	
285.94164	82622	1+
285.98400	11012	
287.25121	14068	1+
287.65955	4312	
288.06559	2832	
288.20540	2688	
288.25136	8476	1+
289.65685	4664	
290.14309	22350	1+
290.26723	20736	1+
290.64277	5004	
290.89204	4428	
291.19680	4440	
291.97425	9000	
292.05875	6630	
292.10104	2750	
293.20913	3536	
293.97583	26052	1+
293.99722	33298	1+
294.17950	31168	1+
294.93690	6834	
295.12831	4558	
295.22486	4464	
295.97027	2868	
295.99322	11752	
296.29163	3286	
297.08029	3412	
297.24011	5940	
297.90774	3438	
297.99127	2612	
298.08320	2924	
298.14029	3450	
298.27218	4852	
298.90707	4686	
299.15817	3176	
299.25595	2676	
300.28767	5796	
300.66073	3672	
302.17253	13130	1+
302.30329	12248	1+
302.94574	7088	
303.95205	21976	1+
303.99511	5962	
304.18713	5966	
304.28337	5802	
305.26725	6512	
305.95427	4384	
307.08235	3486	
307.24606	29870	1+
307.83175	18958	
308.16121	20474	1+
308.49891	3600	
308.87201	9120	1+
309.25763	4400	
309.27336	3050	
309.67279	5050	
310.30815	9228	
310.96688	4492	
311.16717	5872	
311.21856	4006	
311.27461	4464	
311.40944	5962	
311.66888	5360	
311.86925	22758	1+
311.90710	2936	
311.93426	8852	
311.98650	20098	1+
312.17596	3474	
312.32409	4562	
312.90150	5858	
312.94677	6474	
313.17179	3144	
313.21752	5324	
313.28920	5846	
313.86647	7112	
313.92932	178300	1+
314.15849	3768	
314.26904	2652	
314.56958	4106	
314.77010	2864	
314.89397	3486	
316.28331	10098	
316.31931	4036	
316.49651	5376	
316.83012	2798	
316.94051	5878	
318.29862	29306	1+
318.93494	118258	1+
320.14010	3958	
320.93436	141546	1+
321.50716	2548	
322.19350	3368	
322.87891	7050	
322.92995	2713938	1+
323.11762	3718	
323.18480	4214	
323.23673	11304	1+
324.13721	2650	
324.28753	3354	
324.32492	3934	
324.87726	7848	
325.25365	26084	1+
325.29218	2586	
325.30523	11816	1+
325.90169	3542	
326.17066	12050	1+
326.19929	15266	1+
326.87213	70506	1+
326.96872	6416	
327.00629	3662	
327.20102	13590	1+
327.26925	35666	1+
327.33771	2562	
328.11214	4390	
END IONS

###FS:    #m/z: 340.94068 #charge 1+
###MS: 2
###MSMS: 4
BEGIN IONS
TITLE=Cmpd 2, +MS2(340.9407), 28.0-35.0eV, 0.1min #4
RTINSECONDS=2.676
SCANS=2,4
PEPMASS=340.94068	519686
CHARGE=1+
209.12280	140	
211.15386	282	
211.94213	142	
213.93983	2418	1+
215.88661	462	1+
215.93757	590	1+
217.88384	384	1+
219.05174	170	1+
220.79423	158	
222.97538	200	
223.92853	178	1+
223.95929	226	
224.88240	314	1+
224.97674	214	1+
225.88598	208	1+
226.11999	294	
226.94738	158	
227.07051	292	1+
229.13932	168	
230.62950	162	
231.12132	192	
231.95090	2642	1+
232.04197	370	1+
233.89692	294	1+
233.94715	948	1+
234.14470	162	
235.08141	146	
235.11695	320	
235.79575	202	1+
235.89246	318	1+
235.94642	220	
236.08627	224	1+
236.14256	234	1+
237.64915	222	
240.14599	170	
240.23161	884	1+
240.88659	138	
242.07864	146	
242.99456	172	1+
244.03725	430	
244.12568	144	
244.95818	146	
245.03995	234	
246.16178	718	
246.44508	168	
246.58844	140	
246.66370	278	
246.97754	470	1+
247.05570	222	
247.37193	104	1+
247.94275	168	
248.03580	352	1+
249.13415	476	1+
249.21203	234	1+
249.96111	1306	1+
250.07730	220	1+
250.16901	244	1+
250.65498	272	
251.12322	140	
251.15562	402	1+
251.95692	272	
252.10853	488	1+
252.23309	254	
252.97903	146	
253.01370	260	1+
253.08571	138	
253.13382	252	1+
253.96046	184	
254.96563	1812	1+
255.07448	516	1+
255.10917	170	
255.17499	558	1+
256.17654	416	1+
257.10063	284	1+
257.92336	146	
258.98411	236	1+
259.16894	518	
259.98807	190	1+
260.15977	528	
260.66243	162	
260.95752	286	1+
261.15246	206	
262.06569	136	
262.12722	250	1+
262.93790	140	
263.05759	398	1+
263.09259	204	1+
264.07435	140	
264.10824	138	
264.23007	154	
264.26904	156	
264.84701	156	
265.01468	186	
265.15383	168	
266.25046	400	1+
266.28252	384	1+
266.65308	146	
266.98030	150	
266.99806	382	
267.13801	450	1+
268.09397	250	1+
268.17527	588	1+
269.12161	178	
270.85477	136	
271.11467	502	1+
271.15097	162	
271.87916	184	1+
272.11902	434	1+
272.93557	296	
274.12506	230	1+
276.05938	436	1+
276.67466	138	
277.12563	154	
277.22009	222	1+
277.64299	168	
277.97478	142	
278.96834	140	
279.22334	368	1+
279.96473	218	1+
280.12670	226	
280.26269	304	
281.04876	414	
281.13272	160	
282.05468	308	
282.09003	136	1+
282.27750	262	
282.31370	204	
282.82246	146	
283.00986	240	1+
283.04578	176	
283.27930	304	
283.86697	244	1+
284.13962	214	
284.19778	380	1+
284.29555	170	
285.10119	208	
285.14232	200	
285.20242	326	1+
286.07261	148	
286.15542	180	
286.67463	336	
287.04404	150	
288.06387	1184	1+
288.16437	140	
289.05325	338	1+
289.14936	296	1+
290.05907	226	1+
290.94609	218	1+
292.06191	596	1+
294.15423	142	
294.18617	152	
294.27872	238	
294.66976	442	1+
295.16927	242	
295.27875	200	
296.09843	246	1+
296.29226	146	
296.33129	304	
297.14405	188	
298.08135	486	
298.31229	300	1+
298.58546	270	
299.05891	568	1+
299.92583	374	1+
300.14974	228	1+
301.05622	182	
301.11109	266	1+
301.68043	182	
302.17674	194	
303.04201	172	
303.16735	166	
303.68392	334	1+
303.94790	174	
304.14362	334	1+
304.15973	140	
305.22619	154	
306.28220	140	
306.78937	140	
307.02101	168	1+
307.08597	138	
307.16055	308	1+
307.28622	202	
307.79086	294	
308.11869	136	
308.29529	764	
308.66816	540	1+
309.13244	398	1+
309.25533	166	
309.32831	184	
310.30824	240	
310.33318	182	
311.11398	348	1+
311.17842	150	
311.19982	190	
311.88262	256	
312.02629	606	1+
313.02827	426	1+
315.12222	276	1+
316.07400	158	
316.18995	228	1+
317.16095	154	
317.29316	142	
317.67176	160	
318.15703	138	
318.59629	148	
319.10767	222	
319.16822	400	1+
320.29481	232	1+
321.04364	152	
321.15744	180	
321.22264	360	
322.01356	344	1+
322.13007	360	1+
322.17644	456	1+
322.31051	166	
322.67699	174	
323.01668	272	1+
323.24307	756	1+
323.30659	252	
323.89283	456	1+
324.29045	152	
324.32847	506	1+
324.89640	384	1+
326.12807	156	1+
326.15963	580	1+
326.30350	164	
327.08456	162	
327.18228	624	1+
327.66906	136	
328.23895	222	
328.26734	218	
328.31556	182	
330.18569	536	1+
331.30417	186	1+
332.08601	648	1+
332.19905	220	1+
333.16929	184	
333.78668	314	1+
334.07356	146	
337.14805	142	
337.18573	594	1+
337.21391	280	
338.10075	138	
338.16780	272	1+
338.21561	330	1+
338.25370	172	
338.34978	242	
339.84193	104	1+
340.12162	196	1+
340.19372	244	
340.26012	380	1+
340.29964	160	1+
340.39188	636	1+
341.06282	308	1+
341.26098	260	1+
342.20600	428	1+
342.35917	180	1+
342.90426	174	
343.10422	136	
343.17860	526	1+
343.20467	302	1+
343.91276	156	
344.14569	146	
344.91038	138	
345.18709	198	
345.93302	186	1+
346.19525	220	
346.31637	142	
END IONS

###FS:    #m/z: 363.95687 #charge 1+
###MS: 2
###MSMS: 5
BEGIN IONS
TITLE=Cmpd 3, +MS2(363.9569), 28.0-35.0eV, 0.1min #5
RTINSECONDS=3.448
SCANS=2,5
PEPMASS=363.95687	299628
CHARGE=1+
189.86376	252	
193.08387	148	
195.09561	246	1+
199.07271	162	
205.95449	214	1+
208.88412	152	
209.94450	370	
210.88356	306	
211.10841	170	
212.87929	1340	1+
216.13135	146	
222.95127	1058	1+
224.95051	1666	1+
226.11499	140	
226.94709	2982	1+
226.97005	318	1+
227.06458	348	1+
227.17797	334	1+
227.88850	322	1+
227.93070	288	
228.13091	148	
228.94175	3458	1+
229.11636	138	
230.05874	222	1+
230.89054	1226	1+
231.11709	210	
232.06864	180	1+
233.01361	218	1+
233.04472	282	
234.12240	142	
234.14277	644	1+
235.07892	382	1+
235.11651	2442	1+
236.18910	142	1+
237.20917	258	1+
238.11845	154	
239.07415	280	1+
239.14582	138	
240.93916	188	
240.96270	1044	1+
242.95934	736	
243.11385	152	
243.62441	142	
244.03707	632	1+
244.09127	168	
244.13127	158	
244.15272	150	1+
244.95751	1792	1+
245.07303	638	1+
245.94118	360	
246.95274	2352	1+
248.03319	138	
248.13708	284	
248.19715	162	
248.90097	428	
248.96020	204	
248.99164	178	1+
249.04244	188	
249.13244	506	1+
250.05759	142	
250.94662	334	1+
250.97195	220	
251.10927	146	
252.08793	550	1+
252.10613	1114	1+
252.17036	168	
253.05024	374	1+
253.09337	532	1+
254.13282	164	
256.90862	226	1+
257.97110	332	1+
258.13944	166	
259.11468	314	1+
260.15594	512	1+
260.64951	144	
260.97072	928	1+
261.15528	262	1+
262.05829	460	1+
262.08865	150	
263.05543	302	1+
263.22395	172	1+
263.93806	264	1+
265.01199	156	
265.12341	210	
265.97231	332	1+
266.15139	172	
266.24363	374	1+
267.13652	216	
267.15346	166	1+
267.88944	150	
267.91906	274	1+
267.97185	208	
268.12768	248	
268.95959	160	
269.06835	168	
269.29798	130	1+
269.97128	360	1+
270.97759	230	1+
271.14209	442	1+
271.91526	136	
272.15999	272	1+
274.07708	172	1+
275.05436	524	1+
275.11603	136	
275.97240	134	
276.13494	182	
277.01755	144	
277.06948	256	
277.08969	138	
277.12568	454	1+
277.92029	394	1+
278.07830	150	
278.90739	220	1+
278.95686	138	
279.62088	154	
280.10514	534	1+
280.12733	162	
280.96879	186	1+
281.07729	146	
282.06291	436	1+
282.12220	324	1+
282.92241	156	
283.04141	242	1+
283.10828	134	
283.89698	204	1+
283.98263	144	
284.08643	204	
285.09554	134	
285.12611	140	
285.14016	226	
285.94129	376	1+
286.13123	204	
287.02667	236	1+
287.07732	142	
288.06388	1078	
288.10810	468	1+
288.13048	742	1+
288.62885	170	
288.99818	158	
289.08032	148	
289.25108	198	1+
290.06103	170	
291.11786	148	
292.05951	170	
292.12716	494	1+
292.14821	134	
292.43864	202	
293.04999	166	1+
295.07719	202	1+
295.13620	134	
296.64130	174	
296.97131	124	1+
297.14985	142	
297.17065	192	1+
297.19617	282	1+
298.08342	366	1+
298.09990	188	
298.14519	696	1+
298.58273	158	
298.80322	208	
298.93679	134	
299.03529	210	1+
299.15049	414	1+
300.18075	210	1+
301.07195	144	
301.13963	178	
301.80296	238	1+
301.86180	136	
302.22171	478	1+
303.01248	138	
303.85463	360	1+
303.87935	202	1+
303.94741	264	
304.22132	176	
304.44781	156	
305.08052	502	1+
305.13325	344	1+
305.15937	180	
305.22250	136	
306.11311	378	1+
306.16713	138	
306.23771	134	
306.27994	192	
306.30941	146	
306.79371	326	1+
307.03175	212	1+
307.13703	648	1+
307.29001	924	1+
307.78593	164	
307.92697	238	1+
308.29424	672	1+
308.66548	154	
308.86811	172	
309.03610	172	
309.65149	200	
310.04888	152	
310.30724	226	
310.87876	238	
311.02870	232	
311.31088	138	
311.86050	138	
312.15007	158	
312.66491	204	1+
313.03008	278	
313.98400	152	
315.06442	192	1+
315.08719	168	
315.13324	178	
316.14979	228	1+
316.16893	272	1+
316.26355	232	1+
316.29998	140	
318.19570	288	1+
318.93527	308	1+
319.08247	630	1+
320.25417	148	
321.16684	236	
321.29716	170	
321.33599	200	1+
321.86646	188	1+
322.04197	152	1+
322.92268	216	
322.99790	162	
324.01876	232	
324.14921	458	1+
324.27233	192	1+
324.32018	544	1+
324.89599	242	1+
325.02976	138	
325.09225	214	
325.15429	388	1+
326.17442	192	
326.96611	136	
327.15566	426	1+
327.18651	228	
328.19290	136	
328.22904	206	1+
328.80550	200	
329.09061	230	1+
329.21616	390	1+
329.26229	190	1+
329.87271	306	1+
330.33045	174	1+
332.08940	1188	1+
332.16226	230	
334.18387	268	1+
335.17248	234	1+
336.09106	376	1+
336.28427	152	
336.94265	706	1+
338.14575	182	1+
338.19227	288	1+
339.13012	186	1+
341.17720	364	
341.36626	146	
342.16057	134	
342.27325	614	1+
342.90138	246	1+
343.08057	402	1+
343.24876	150	
343.27441	456	1+
344.17252	642	1+
345.19993	874	1+
346.83055	274	1+
347.22707	750	1+
348.05882	140	
348.19430	176	1+
349.12490	1390	1+
349.16019	564	
349.25673	200	1+
349.31982	682	1+
350.10506	704	1+
350.18419	440	1+
350.30196	138	
351.15795	134	
351.33657	598	1+
351.88803	216	1+
355.05481	166	
355.11486	184	1+
356.05230	426	1+
357.21958	434	
357.98929	148	1+
358.15654	192	
359.16403	250	1+
360.11614	228	1+
360.35655	368	1+
361.20213	138	
361.35950	368	1+
362.15100	152	
362.19927	756	
363.10481	468	1+
363.16324	280	1+
363.18236	270	1+
363.21234	662	1+
363.31445	374	1+
365.38894	224	
365.57639	152	
366.05167	248	1+
366.17208	154	
366.20771	158	
366.92921	138	
367.13522	2018	1+
367.28995	272	1+
367.33507	858	1+
368.08006	170	
368.15822	184	1+
368.19605	140	
368.38644	206	1+
368.42408	1634	1+
369.22045	210	1+
END IONS

###FS:    #m/z: 322.93009 #charge 1+
###MS: 6
###MSMS: 7
BEGIN IONS
TITLE=Cmpd 4, +MS2(322.9301), 28.0-35.0eV, 0.1min #7
RTINSECONDS=7.14
SCANS=6-7
PEPMASS=322.93009	1097318
CHARGE=1+
189.03956	146	
190.10757	172	1+
191.95379	838	1+
192.88959	214	
193.89369	172	
198.97882	232	1+
199.10712	248	
201.00854	130	
203.08433	126	
205.95004	324	1+
207.08490	142	
207.13755	586	1+
207.97840	136	
209.08900	348	
209.12710	898	1+
210.89856	242	1+
211.94223	122	
212.10070	164	
212.89767	132	
215.88709	414	
218.09164	220	
219.17458	150	
221.96596	130	
222.05340	122	
222.95179	270	
223.96093	502	
224.20406	132	
226.11529	126	
226.15190	428	1+
227.04570	134	
227.10354	432	1+
227.90487	132	
230.84872	128	
230.89659	156	
231.12215	888	1+
232.15673	252	1+
233.06717	478	1+
233.89838	302	
235.08176	144	
235.11736	168	
236.06455	192	1+
236.99355	162	
237.09823	200	
239.05966	142	
239.08461	254	
240.94178	332	1+
240.96339	170	
242.04274	150	
242.07430	206	
242.12599	150	
242.94442	374	
243.12568	600	1+
243.14747	148	
243.87445	304	1+
243.93978	196	
244.03772	386	1+
244.12776	440	1+
244.17563	232	1+
244.93550	424	1+
245.98443	124	
246.02112	164	
246.09232	208	1+
246.12383	492	1+
246.16254	444	
246.97578	908	1+
248.03310	170	
248.17360	156	
249.03879	496	1+
249.12051	256	1+
250.18718	142	
250.64842	368	1+
250.97139	182	
252.10617	974	1+
252.13427	202	
252.79333	126	
253.09628	200	
254.14889	332	1+
255.04206	126	
255.10833	1472	1+
255.16179	282	1+
255.28639	136	
256.14029	144	
256.84964	158	1+
256.88523	130	
258.13385	138	
258.97981	140	
259.13776	872	1+
259.17157	500	1+
260.01281	182	1+
260.15661	206	
261.89318	322	1+
262.07539	400	1+
262.15852	134	
262.17704	158	
262.98112	320	1+
263.05499	588	1+
263.10012	134	
263.19601	128	
264.11600	122	
264.64810	186	1+
265.01636	230	
265.07086	128	
265.20945	184	1+
265.25106	308	1+
266.04334	132	
266.11964	124	
266.14461	268	1+
266.99814	266	
267.08733	218	1+
267.87517	164	
267.99660	138	
268.17485	228	
268.96259	122	
269.00197	522	1+
270.93112	160	
271.17838	156	1+
272.13375	950	1+
273.07302	140	
274.05282	350	1+
274.15450	476	1+
275.05766	222	1+
276.12905	126	
276.17171	340	1+
277.07136	306	1+
277.09551	188	
277.15142	196	
278.11263	204	
278.80996	144	
279.09028	744	1+
279.23524	144	
279.95776	198	1+
280.01308	168	1+
280.10397	288	1+
280.14250	890	1+
281.04672	340	1+
281.25725	126	
282.06551	130	
283.16142	126	
283.25852	400	
283.27724	168	
283.94764	182	1+
283.97976	124	
284.02741	132	
284.05373	214	1+
284.13887	150	
284.29262	1476	1+
285.19821	646	
285.21711	284	1+
286.11665	220	
286.15492	312	
287.09293	138	
288.06264	624	
288.13044	122	
289.16027	350	1+
289.88337	152	
290.88749	160	
291.05493	136	
291.07438	124	
292.06226	666	1+
292.10387	124	
292.16398	1040	1+
293.06592	472	1+
293.88108	148	
294.17862	746	1+
294.27944	350	1+
294.66886	156	
295.28347	220	1+
296.11979	304	
296.15793	146	
298.14977	210	
298.92942	130	
299.03770	122	
299.05995	372	1+
299.13705	128	
300.08488	204	1+
300.09833	122	
301.20615	244	1+
302.14910	360	
302.23424	272	1+
302.92868	132	
303.05047	124	
303.07261	128	
303.14973	236	
303.91362	204	1+
304.10436	278	1+
304.13965	136	
304.16730	170	
304.18805	262	
304.26566	462	1+
305.15782	262	1+
306.88406	546	1+
307.08011	346	
307.16819	274	1+
307.28914	1080	1+
307.30643	122	
307.88801	394	1+
308.20580	154	
308.66816	152	
309.25806	128	
310.04837	160	
310.15141	128	
310.30823	936	
310.87806	160	
311.02695	330	
311.88691	164	
312.02648	1080	1+
313.02933	598	1+
313.08553	204	1+
314.11525	158	
314.13045	266	1+
314.15199	130	1+
317.17556	232	
317.20632	288	
318.16168	232	
318.18551	142	
319.04173	142	
319.15750	148	
319.17261	146	
319.22134	152	
319.89040	134	
320.15888	1826	1+
320.89451	162	1+
321.13371	128	
322.18836	260	
322.20665	122	
322.66155	198	1+
323.11969	122	
323.13269	1110	1+
323.19134	140	
323.23794	3002	1+
323.30396	352	
323.88337	140	
323.90987	162	
324.13529	956	1+
324.20449	1480	1+
324.89404	458	1+
325.17968	172	
325.33267	126	
326.12233	148	
326.16833	320	1+
326.19761	324	
326.24359	148	
326.37559	142	
327.20760	168	
327.25124	434	1+
END IONS

###FS:    #m/z: 363.95700 #charge 1+
###MS: 6
###MSMS: 8
BEGIN IONS
TITLE=Cmpd 5, +MS2(363.9570), 28.0-35.0eV, 0.2min #8
RTINSECONDS=7.9125
SCANS=6,8
PEPMASS=363.95700	275736
CHARGE=1+
189.86432	334	
189.95872	266	
191.85899	550	
191.95288	144	
200.01095	128	
201.11911	226	
206.13108	216	1+
207.08372	142	
208.88796	130	
208.94112	760	1+
209.94451	622	1+
212.87799	1042	1+
214.89498	166	
215.96477	148	
222.95299	1130	1+
224.94849	1888	1+
224.97490	144	
226.11525	314	1+
226.94812	2784	1+
226.97434	226	
227.06689	192	
228.08797	172	1+
228.89863	222	1+
228.94276	3320	1+
230.89032	2202	1+
232.88515	356	1+
233.26370	142	
234.06985	400	1+
234.09523	168	
234.14419	768	
235.11600	1918	1+
235.90238	272	1+
236.60044	202	
238.08245	160	
238.25081	176	
240.02431	224	1+
240.88873	132	
240.96344	770	1+
241.08448	142	
241.87544	190	
242.07416	166	
242.96219	482	1+
244.03905	530	1+
244.12987	138	
244.88244	158	
244.95820	2018	1+
245.07330	1064	1+
245.09178	224	
245.11134	156	
245.94091	516	
246.03126	152	
246.09807	144	
246.12466	130	
246.95265	2240	1+
247.10559	284	1+
248.03381	130	
248.90203	372	
249.04217	186	
249.13204	474	1+
249.89819	166	
250.06391	322	1+
250.08175	136	
250.89862	238	1+
250.94741	138	
250.96727	316	1+
251.03794	134	
251.06991	236	1+
252.04504	210	1+
252.10721	1014	1+
252.13504	198	
253.14001	220	
254.08408	138	
254.10154	238	1+
256.08078	130	
256.94155	156	
256.99317	190	
257.91871	130	
258.05256	160	
258.97352	522	
259.06295	134	
259.07388	134	
259.10636	128	
259.84516	142	
260.96887	636	1+
261.00212	206	1+
261.10553	502	1+
261.15666	286	
261.83882	130	
262.03117	144	
262.09260	150	
262.10553	418	1+
263.05521	156	
263.08203	298	1+
264.16159	320	1+
265.12720	128	
265.98334	140	
266.04023	194	
266.05802	230	1+
266.15595	176	
266.24257	234	
267.13536	264	1+
267.97197	454	1+
268.05764	270	1+
269.00266	272	
269.14062	270	1+
269.96770	298	
270.11946	166	
271.91703	196	
272.93414	486	1+
273.89845	154	1+
274.04845	242	1+
275.14061	140	
277.12656	440	1+
279.61425	174	
279.90625	332	1+
280.07797	324	1+
281.00414	130	
281.07915	398	1+
281.94281	218	1+
282.99375	138	
283.14164	138	
283.85142	208	
283.98145	296	1+
284.06355	138	
284.11612	340	1+
285.09352	130	
285.14434	142	
285.84539	464	1+
285.89097	138	
286.07256	128	
286.91233	170	
287.05602	134	
287.63254	286	1+
288.06147	560	1+
288.12860	628	1+
289.09026	278	1+
291.08352	222	
291.24863	212	
292.12664	204	
293.00347	190	1+
293.17791	146	
293.76873	136	
294.14490	702	1+
294.27795	416	1+
294.85865	130	
295.15038	426	1+
295.61274	204	1+
296.02916	198	1+
296.64316	168	
296.90498	136	
297.06454	134	
298.14152	530	1+
299.97971	234	1+
299.99943	180	
300.11841	184	
300.22626	132	
300.93326	194	1+
301.11029	540	1+
301.14001	130	
301.80022	248	1+
301.86179	394	1+
301.96380	138	1+
302.08733	154	
302.22097	402	1+
302.26085	238	1+
302.81049	312	1+
303.01242	134	
303.05589	244	1+
303.15665	178	
303.76835	134	
303.85542	546	1+
304.12983	366	1+
304.15953	206	1+
304.22021	256	1+
304.94264	136	
305.10690	152	
305.13153	304	1+
305.88996	134	
307.06520	146	
307.13978	138	
307.23194	196	1+
307.28516	188	
307.80240	240	
307.88411	282	1+
308.14282	146	
308.29191	906	1+
308.79694	144	
308.88681	220	1+
310.30903	262	1+
310.34821	316	1+
311.02713	132	
311.12470	140	
312.02841	432	1+
312.14989	138	
313.02939	290	1+
313.81109	120	1+
316.12510	212	
316.16350	152	
317.94092	148	
318.87335	136	
318.93635	178	
319.08207	302	1+
319.21855	160	
321.03658	188	1+
321.30297	332	1+
321.86747	172	
323.65027	158	
324.01847	562	1+
324.23720	358	1+
324.32459	562	1+
325.07756	210	1+
325.15051	168	
326.87580	284	1+
327.13238	132	
327.16435	170	
327.18312	624	1+
327.30892	206	1+
328.01980	186	
329.17278	150	
330.09432	166	
330.21601	216	1+
332.09305	732	1+
332.16058	158	
333.30345	256	1+
334.08835	232	
336.14490	218	
336.19389	202	1+
336.94312	246	
337.04819	142	
337.09858	300	1+
337.12776	224	1+
337.16616	214	
337.95285	136	
338.34046	250	1+
340.15070	316	1+
340.84670	144	
342.90336	164	
343.02804	122	1+
343.09656	224	
343.17566	132	
343.27750	350	1+
344.18449	298	
345.17995	382	1+
345.20231	1028	1+
346.16317	136	
347.22994	580	1+
347.30763	202	
348.15641	144	
348.26067	202	1+
348.33706	162	
349.12280	1580	1+
349.16195	618	1+
349.19941	162	
349.23162	152	
349.32190	530	
350.10826	844	1+
350.24235	136	
350.29332	240	1+
350.33565	594	1+
351.21334	200	1+
351.33574	380	1+
356.05742	202	
357.05659	582	1+
357.13035	156	
357.21924	166	
358.88967	174	1+
359.18528	634	1+
360.08979	334	1+
360.10805	136	
361.28275	318	1+
362.20686	660	1+
362.22318	228	
363.21298	432	1+
364.36962	140	
365.18225	562	1+
365.31490	134	
365.38610	324	1+
366.92777	274	1+
367.13470	1634	1+
367.19615	426	1+
367.32822	510	1+
368.09286	178	
368.42349	1032	1+
369.34817	228	
END IONS

###FS:    #m/z: 336.94616 #charge 1+
###MS: 6
###MSMS: 9
BEGIN IONS
TITLE=Cmpd 6, +MS2(336.9462), 28.0-35.0eV, 0.2min #9
RTINSECONDS=8.685
SCANS=6,9
PEPMASS=336.94616	176704
CHARGE=1+
199.10467	122	
199.93119	120	
201.00595	194	1+
204.01186	220	1+
209.12873	336	1+
211.91548	134	
211.94459	8626	
212.88076	140	
212.94884	382	
213.89357	142	
213.94034	2900	1+
214.06092	132	1+
215.88744	778	1+
215.93867	596	1+
217.88281	482	1+
217.93927	230	
220.49295	120	
223.96185	132	
226.15206	314	
226.89758	144	
227.08342	152	
227.10167	296	
228.89250	164	
229.95511	8430	1+
230.07783	130	
230.88896	586	1+
231.94906	3532	1+
233.04957	202	
233.28128	130	1+
233.89556	496	1+
234.09758	118	
235.08049	586	1+
235.11840	268	
235.15392	332	1+
235.64857	126	
235.94531	152	
236.13526	124	
237.02097	120	
237.06370	128	
237.08263	216	1+
237.90702	168	1+
239.89723	220	1+
241.04433	432	1+
244.08222	158	
244.12560	242	
245.11051	130	
246.05351	134	
246.12483	182	
246.16002	636	1+
246.63456	138	
246.66319	256	
246.97704	390	
247.96601	1778	1+
248.03314	372	
248.09075	234	1+
248.12032	138	
248.15620	268	1+
248.90143	510	1+
248.98516	126	
249.03908	976	1+
249.13631	188	
249.96149	1284	1+
250.07082	120	
251.15221	182	
251.17350	228	1+
251.96249	150	
252.10735	296	1+
252.22888	170	1+
252.97083	4404	1+
253.09290	154	
253.19054	124	
254.08780	118	
254.94292	204	
254.96688	1838	1+
255.07385	620	1+
255.10731	434	1+
256.50725	122	
256.91604	116	
256.96705	392	1+
258.06991	150	
258.50162	194	1+
259.14011	122	
259.17665	176	
259.95994	146	
260.15194	476	1+
260.95396	128	
261.06121	130	
261.15245	330	1+
262.97945	186	1+
263.05592	280	
263.10850	174	
264.05853	162	
264.14736	296	1+
265.02244	140	
265.12381	268	
265.14910	186	1+
266.97366	116	
267.98149	222	1+
268.17607	410	1+
268.95892	174	
269.79638	122	
270.14668	192	
270.95831	124	
270.98075	204	
271.13069	404	1+
271.79221	160	1+
271.84467	366	1+
272.05224	128	
272.07488	134	
272.97886	232	
273.04657	258	1+
273.12048	136	
273.16437	342	1+
275.12575	142	
276.16271	410	1+
276.97771	152	
277.07200	300	
277.08676	138	
277.14510	198	1+
277.16316	274	1+
278.03418	216	1+
278.07521	148	
279.07761	138	
279.15033	136	
279.16863	430	1+
279.27452	290	
279.93262	180	1+
279.96350	134	
280.17130	262	1+
280.20332	174	
280.26181	256	
280.80526	176	1+
282.12593	242	1+
282.84393	182	1+
283.02926	364	1+
283.07901	130	
283.10725	318	1+
285.19999	320	1+
286.11495	208	
286.15551	156	
287.06077	556	1+
287.12765	144	
287.81283	292	1+
287.94731	158	1+
288.10894	244	1+
288.13119	232	
288.19994	210	
289.07166	498	1+
289.14419	404	1+
290.07580	376	1+
290.14740	268	1+
290.16517	186	
290.86752	286	1+
292.05987	142	
292.09990	116	
292.16914	124	
292.80004	198	
293.06354	632	
294.04315	152	
294.17919	432	
294.66873	250	
295.17144	282	
295.99387	236	1+
296.12299	254	
297.05889	194	
297.10912	176	1+
297.12610	126	
298.08003	186	
298.15417	122	
299.04361	444	1+
299.05966	120	
301.21836	232	1+
302.10744	176	1+
302.14819	338	1+
303.94760	152	
304.16309	120	
304.77680	150	
305.08277	392	1+
305.13527	320	1+
307.08150	300	
307.14465	120	
308.08290	170	
308.29027	234	
308.66760	216	
309.03032	174	1+
309.12827	126	
309.14904	150	
309.17127	184	1+
309.32448	162	
310.07612	232	1+
310.88435	178	
311.20884	144	
311.56849	122	
311.87324	214	
312.15901	224	
312.95259	198	1+
313.14005	116	
313.21963	158	
315.16213	190	
316.08059	126	
316.18590	116	
317.08248	128	
317.65750	116	
317.68705	122	
317.94449	116	
318.18462	120	
319.08218	190	
319.17263	462	1+
320.08205	126	
320.15849	628	1+
320.23771	172	
321.03185	126	
322.03906	202	1+
322.30706	416	1+
323.12133	124	
323.14308	120	
323.23628	458	1+
326.79825	324	1+
327.16322	326	1+
327.18554	224	1+
327.95628	134	
328.31657	122	
328.81070	140	
329.13849	116	
330.30439	180	
332.09282	140	
333.18122	136	
334.06780	120	
334.28913	200	1+
335.24484	128	1+
335.34517	144	
335.79042	130	
337.09392	132	
337.11722	280	1+
337.18737	842	1+
337.21963	202	
337.31085	246	1+
337.36264	120	
338.12166	216	1+
338.16975	712	1+
339.09583	132	
339.21100	142	
340.10374	178	
340.39292	154	
341.08973	116	
341.12485	160	
342.11125	244	1+
342.31383	142	1+
END IONS

###FS:    #m/z: 322.93020 #charge 1+
###MS: 10
###MSMS: 11
BEGIN IONS
TITLE=Cmpd 7, +MS2(322.9302), 28.0-35.0eV, 0.2min #11
RTINSECONDS=12.3825
SCANS=10-11
PEPMASS=322.93020	1162638
CHARGE=1+
162.76617	106	
191.11451	254	
191.95679	414	
196.88753	128	
198.55505	104	
199.10493	176	
200.00939	144	
200.10474	190	1+
200.88965	148	
205.13427	196	1+
205.95100	460	
206.92426	154	
207.11070	156	
207.94908	102	
208.14092	362	
209.08891	176	
209.12593	478	1+
210.09084	120	
210.89965	124	
211.89790	122	
213.88999	118	
214.87968	328	1+
217.88884	128	
220.86461	208	
221.06304	104	
221.13516	120	
221.68329	106	
222.95411	1072	1+
223.10635	244	1+
224.16034	152	
224.97478	292	
226.94132	258	1+
227.07867	250	1+
227.09921	322	1+
229.93440	122	
230.07187	210	1+
230.85237	272	1+
231.12104	550	1+
233.04487	208	
233.06885	236	
233.09069	148	
233.17281	120	
233.89895	240	
235.11781	392	1+
235.17121	112	
235.87819	148	
238.07541	128	
238.57760	108	
238.95875	122	
239.07792	394	
239.13442	124	
240.00689	154	
240.94189	696	
240.96112	452	
241.94136	434	
242.94131	1366	1+
243.17575	104	
243.64533	104	
243.88208	414	1+
244.03835	336	1+
244.07321	258	1+
244.12436	744	1+
244.93944	590	1+
246.04701	246	1+
246.15745	120	
246.85486	134	
246.97437	656	1+
247.01496	110	
247.09429	104	
247.16741	188	
247.38439	134	1+
248.03476	322	1+
248.12384	114	
248.17625	104	
248.96631	104	
248.98490	172	
249.04016	208	1+
250.12016	108	
250.15797	314	1+
250.94810	144	
251.07862	202	
251.10462	664	1+
251.12035	134	
251.64312	124	
252.10860	472	1+
252.14804	220	1+
252.23354	126	
254.03751	188	1+
254.28000	124	
255.10732	1082	1+
256.14280	282	1+
258.08555	184	1+
258.24260	104	
258.83688	146	
259.11688	120	
260.13688	378	1+
260.15053	154	
260.36402	112	
261.06188	142	
261.89337	104	
262.17068	442	1+
263.05450	142	
263.17192	394	1+
263.97862	112	
264.85096	170	
264.98906	130	
265.01943	114	
265.10106	122	
266.14661	110	
266.24182	230	1+
266.83727	108	
266.99818	382	1+
267.09212	128	
267.14014	114	
268.13330	210	1+
268.17554	176	
268.96077	114	
269.00282	638	1+
270.17909	122	
270.80756	108	
272.06614	468	1+
272.13316	944	1+
273.92067	114	
274.15186	458	1+
276.17142	220	
277.05382	138	
277.09273	150	
277.16108	176	
277.80187	126	1+
277.97713	210	1+
278.12786	106	
279.09210	928	1+
279.23071	174	
280.14279	796	1+
280.23222	108	
281.22513	134	
281.29674	176	
282.08063	152	
282.16963	140	
282.96577	110	
283.11049	150	
283.26114	138	
283.98907	234	1+
284.19621	196	
284.29372	1282	1+
284.87727	116	
285.20565	296	
286.15182	172	
286.30224	120	
286.65319	174	
286.92238	238	1+
288.06717	528	1+
289.16097	340	
290.15533	152	
290.85912	248	1+
291.27266	144	
292.06327	210	
292.16225	806	1+
293.06709	202	
293.10989	356	1+
294.16178	130	
294.18031	522	
294.67002	280	
295.06476	148	1+
295.16703	140	
295.18266	244	
295.84906	112	
295.87405	146	
296.57868	152	
296.81413	120	
299.06090	164	
299.18781	102	
299.23725	190	1+
299.67504	124	
300.15784	148	
301.27279	130	
302.14914	314	1+
303.28273	178	
303.86258	124	
304.03177	216	1+
304.26451	132	
304.37507	100	1+
305.16074	106	
305.84647	104	
306.13977	380	1+
306.88709	292	1+
307.08117	180	
308.01375	110	
308.29404	770	1+
308.66420	268	
309.12962	198	
309.32666	106	
310.30727	540	
311.02483	360	
311.88887	124	
312.02719	934	1+
312.87325	108	
315.15652	134	
317.17997	188	
318.18964	174	
319.15588	112	
319.17709	168	
320.15879	1202	1+
320.25547	164	
321.11123	232	1+
321.28239	534	1+
321.95198	120	
322.19230	104	
323.23734	2126	1+
323.31426	108	
323.36463	92	1+
324.09555	338	1+
324.13629	816	1+
324.20482	572	1+
324.89657	350	1+
324.95521	120	
326.14395	210	1+
326.18012	262	1+
326.37710	188	
327.08742	108	
327.24841	272	
327.27027	124	
328.24142	150	
END IONS

###FS:    #m/z: 363.95694 #charge 1+
###MS: 10
###MSMS: 12
BEGIN IONS
TITLE=Cmpd 8, +MS2(363.9569), 28.0-35.0eV, 0.2min #12
RTINSECONDS=13.159
SCANS=10,12
PEPMASS=363.95694	319776
CHARGE=1+
183.93135	130	
189.86140	194	
191.86288	198	
198.12090	140	
200.88263	120	
201.12190	182	
207.08653	154	
207.87753	592	1+
207.94988	184	
209.08992	142	
209.94282	792	1+
210.88655	444	1+
212.88013	1490	1+
222.95125	1298	1+
224.88739	308	1+
224.94951	1316	1+
224.97002	258	
226.11610	170	
226.94799	4072	1+
226.97252	210	
227.06468	252	
227.93128	286	
228.89601	214	
228.94265	2774	1+
228.99745	222	1+
229.11417	120	
229.89400	154	
230.12299	162	
230.88983	2226	1+
231.07403	208	1+
232.88499	250	
234.03716	252	1+
234.09871	308	
234.14405	580	1+
235.11756	1788	1+
236.61401	124	
237.06545	160	
237.08590	176	
237.13272	120	
237.16595	124	
238.21288	166	
239.13180	162	
240.82462	156	
240.96322	878	1+
241.11144	122	
241.94181	672	1+
242.95959	740	1+
244.03988	172	
244.13522	126	
244.95840	1932	1+
244.98579	124	
245.04301	206	
245.07423	478	1+
245.94159	440	
246.95205	1940	1+
246.97316	166	
247.03986	260	1+
248.80712	240	1+
248.90043	1100	1+
249.13094	160	
250.82438	150	
250.89502	442	1+
250.92822	140	
250.94797	190	
251.13031	446	1+
252.10787	400	
252.16554	122	
253.09349	198	
253.16700	142	
253.90491	330	1+
254.08500	148	
254.97688	294	1+
257.08573	120	
257.13537	144	
258.97414	170	
259.14161	258	
260.82886	234	1+
260.96878	848	1+
261.89120	310	1+
262.09305	150	
262.10512	274	1+
263.07359	302	
263.90170	130	
264.07493	182	
264.09219	270	1+
264.23223	226	1+
265.15721	240	1+
265.25728	198	1+
266.11208	128	
266.99895	446	1+
267.13402	484	1+
267.97380	272	
268.66094	106	1+
268.92676	186	1+
268.96669	494	1+
269.80117	120	
270.82936	126	
271.91679	272	
272.93444	162	
273.11525	128	
275.16356	214	1+
276.23071	146	
276.86116	120	
277.06776	160	1+
277.12720	222	
277.91356	240	1+
278.12282	190	
279.08029	170	
279.12347	182	
279.85235	132	
279.89988	120	
280.05585	132	
280.09168	218	1+
280.92121	136	
281.03446	276	1+
281.26211	152	
281.85113	460	1+
281.94412	176	1+
281.98990	252	1+
282.78679	124	
282.85292	360	1+
283.07576	482	1+
283.10317	128	
283.15586	158	
284.08317	298	1+
284.81224	184	1+
285.84513	372	1+
287.11028	124	
287.97421	132	
288.06302	660	1+
288.13283	468	1+
290.86431	164	
291.11684	138	
292.11750	272	1+
293.03225	192	
293.07243	194	
293.96670	180	1+
294.01653	274	1+
294.14547	372	1+
294.31701	136	
295.80628	176	1+
296.62593	148	
296.64312	154	
297.14748	158	
297.80409	414	1+
298.80589	346	1+
298.86945	164	1+
299.14890	378	1+
300.07008	212	1+
301.10579	128	
301.24466	192	1+
301.86260	522	1+
302.14587	124	
302.22406	234	
302.80201	222	
302.93808	128	
303.11809	130	
303.15169	280	1+
303.80587	146	
303.85526	1220	1+
304.07980	150	
306.27772	220	
306.29745	126	
306.42785	160	
306.78859	208	
307.09178	348	1+
307.28609	170	
307.88070	282	1+
308.29329	256	
308.31623	128	
308.79393	138	
308.86705	120	
309.06210	136	1+
309.08610	212	1+
309.15363	348	1+
309.29460	214	
310.30963	428	1+
310.87606	122	
311.87334	138	
312.12988	142	
312.15016	238	1+
312.88806	268	1+
313.03460	152	
313.06100	178	
314.14775	234	1+
316.01013	130	
318.58874	172	
319.04598	158	1+
319.18010	326	1+
320.28689	154	
321.08950	146	
321.32158	212	
321.82268	178	
321.86996	142	
322.13620	562	1+
322.30819	166	
322.93134	208	
323.01724	400	1+
324.02180	282	1+
324.32350	126	
324.77467	170	
324.89299	134	
326.16356	144	
326.30481	126	
326.87089	466	1+
327.18840	320	
327.21566	344	1+
328.17592	238	
328.19855	140	
329.18328	180	
329.87251	142	
332.09265	830	1+
332.16173	176	
332.87238	170	
336.10453	144	
336.16735	146	
336.80834	222	1+
336.95024	196	
337.30047	164	1+
337.88829	154	
338.06200	206	1+
338.11990	150	
339.82727	188	
340.14486	228	1+
340.94096	330	1+
342.27399	424	1+
343.27598	316	1+
344.12282	170	
344.16908	316	1+
344.18537	142	
345.17640	196	1+
345.20204	260	1+
346.22375	566	1+
347.22947	322	1+
348.92168	154	
349.06924	142	
349.12609	614	
349.15568	214	
349.32255	440	
349.89970	120	
350.02415	124	
350.10668	570	1+
350.34423	126	
351.33431	162	
354.15967	268	1+
354.21137	378	1+
358.06244	196	1+
358.15699	218	
358.20444	130	
360.09138	360	1+
360.18102	250	1+
361.35746	200	
362.20011	726	1+
362.28492	174	
362.34130	206	1+
363.15901	334	1+
363.95880	206	1+
365.05953	144	1+
365.18738	224	1+
365.27874	166	
366.16564	334	1+
366.83277	290	1+
367.13274	1444	1+
367.32962	740	1+
368.38166	178	
368.42782	636	1+
END IONS

###FS:    #m/z: 336.94627 #charge 1+
###MS: 10
###MSMS: 13
BEGIN IONS
TITLE=Cmpd 9, +MS2(336.9463), 28.0-35.0eV, 0.3min #13
RTINSECONDS=13.933
SCANS=10,13
PEPMASS=336.94627	169302
CHARGE=1+
54.86302	112	
178.29862	106	
186.03945	104	
189.86352	152	
202.04410	184	1+
205.01427	176	
209.12836	214	
209.88357	108	
210.12455	102	
210.18338	156	
211.94488	5496	1+
211.98953	114	
212.87675	578	1+
213.93930	2506	1+
215.88720	500	1+
217.88192	190	
217.93404	150	
219.03010	206	
222.97801	158	
223.97183	408	1+
225.03359	110	
225.13111	162	
227.10513	118	
228.89852	328	1+
229.09154	218	1+
229.95497	5732	1+
230.89003	796	1+
231.95027	2264	1+
232.14272	258	1+
232.89456	810	1+
232.99186	102	
233.04624	430	
233.14494	160	1+
233.89922	682	1+
235.07735	1112	1+
235.12077	206	
235.57888	112	
235.87054	120	
236.10332	148	
236.12089	102	
239.04882	142	
239.23150	152	
239.90431	198	
241.94839	312	1+
242.04212	194	1+
242.95174	186	1+
243.14669	140	
245.02133	140	
245.97327	362	1+
246.09055	216	1+
246.12497	174	
246.16091	202	
247.96508	1374	1+
248.00718	126	
248.03465	462	1+
248.90177	154	
249.04067	296	1+
249.13285	160	
249.96330	974	1+
250.65571	150	
250.94947	132	
251.06759	198	1+
251.15573	144	
251.65621	166	
251.97246	156	
252.10785	134	
252.15948	116	
252.23347	100	
252.97060	3522	1+
253.13652	136	
253.18236	106	
253.90459	154	
254.09177	120	
254.93946	110	
254.96643	1538	1+
255.07471	626	
255.09652	158	
255.10450	196	
255.90320	108	
256.96317	256	1+
257.06239	144	
258.88802	122	
258.91004	250	
258.96485	100	
259.14149	110	
259.95698	200	
260.13499	174	
260.15802	634	1+
260.47883	106	
263.05471	408	
264.10619	176	
264.41583	104	
265.01978	180	
265.97004	106	
266.25565	102	
267.10085	174	
268.17772	218	
269.00085	124	
269.02173	128	
270.97852	174	
271.80015	116	
272.07267	164	
272.12430	112	
272.84301	144	
272.97977	118	
273.04743	206	1+
273.11613	198	1+
273.16841	196	
274.11855	136	1+
274.15224	190	
274.19249	142	
275.03900	234	1+
275.10177	214	1+
275.84625	222	1+
275.93558	114	
276.06252	124	
276.16656	150	
276.96154	152	
277.15491	370	1+
277.26048	128	
279.27738	152	
279.95870	160	1+
280.25800	112	
280.93161	122	
281.04979	182	
281.92918	200	1+
282.88368	130	
282.90936	222	1+
283.02860	114	
283.05617	148	
284.02974	110	
284.04738	228	1+
284.14681	184	1+
284.78742	150	
285.00966	220	1+
285.02560	148	
285.95425	104	
286.20619	134	
286.87141	104	
287.84790	144	
288.06261	128	
288.12264	270	
289.10969	134	
289.16234	198	
290.07560	116	
291.15315	142	
291.80315	116	
292.06126	550	1+
292.10186	478	1+
292.16627	126	
293.11975	196	1+
293.88687	334	1+
293.93769	176	
293.99919	194	
294.17714	408	1+
295.06525	242	1+
295.15344	168	
295.17367	202	
295.97045	104	
296.09386	104	
296.12470	244	
299.05940	230	
299.40245	116	
300.93146	154	
301.82977	138	
302.15531	142	
305.11906	100	
305.14161	110	
305.29224	372	1+
306.08500	124	
306.29719	294	1+
306.88046	128	
308.17064	310	1+
308.28564	152	
308.67058	154	
309.87216	472	1+
310.87737	348	1+
313.02526	194	
315.14103	122	
318.18950	144	
319.17741	136	
320.15785	666	1+
322.16486	156	
322.30910	224	
323.23820	154	
323.61839	108	
323.67570	106	
324.04258	184	1+
324.09605	148	
324.14580	362	1+
324.89481	118	
325.28995	182	1+
328.18742	300	1+
329.86609	198	1+
332.08987	146	
332.14377	232	1+
333.06238	140	
333.17088	218	1+
335.28545	146	
336.14468	146	
336.35033	278	1+
337.09676	118	
337.18745	250	
337.22675	130	
337.25665	174	
337.93819	132	
338.09635	106	
338.16709	456	
338.70415	200	
339.17258	260	
339.21124	160	
339.89122	134	
340.11683	114	
340.18688	406	1+
END IONS

###FS:    #m/z: 340.94124 #charge 1+
###MS: 14
###MSMS: 15
BEGIN IONS
TITLE=Cmpd 10, +MS2(340.9412), 28.0-35.0eV, 0.3min #15
RTINSECONDS=17.6255
SCANS=14-15
PEPMASS=340.94124	641996
CHARGE=1+
75.54890	108	
188.95335	130	
189.94960	248	1+
191.03282	158	
196.87812	244	1+
204.00661	162	1+
205.94759	136	
207.11118	152	
208.95659	218	
209.08812	130	
211.15194	268	
212.88000	438	1+
212.89940	118	
213.02402	106	
213.93957	1454	1+
215.12180	106	
215.88722	1110	1+
215.93696	380	1+
217.88308	470	1+
221.88946	438	1+
221.94673	432	1+
226.15018	130	
226.94667	408	
228.18020	120	
228.91089	176	
229.83807	120	
230.07636	136	
230.84583	182	
230.89066	408	1+
231.11997	176	
231.95020	1596	1+
232.96741	158	1+
233.89697	628	1+
233.94896	388	1+
234.14510	204	
235.05995	104	
235.08352	202	
235.11706	328	
235.89414	156	
235.94130	118	
236.08433	128	
236.20264	194	1+
237.06828	136	
239.14546	116	
239.90020	186	
240.23089	282	1+
240.94169	216	
240.95761	112	
241.03615	240	1+
241.95823	118	
244.03348	192	
244.94449	118	
244.95782	284	
245.98189	128	
246.16198	478	
246.87402	106	
246.97722	400	1+
247.94435	186	
247.98051	258	1+
248.12934	436	1+
248.90146	214	1+
249.04941	158	
249.13225	370	1+
249.96422	224	1+
250.16719	184	1+
250.63889	236	1+
251.07806	118	
251.15028	324	1+
252.10528	212	
252.22685	116	
252.83544	214	1+
253.11067	164	
254.91776	118	
254.97000	532	1+
255.07367	418	1+
256.17343	156	
256.91882	132	
257.73124	114	
257.92031	156	
258.12187	108	
258.84794	212	1+
259.00443	118	
260.16225	138	
260.88763	226	1+
260.92939	158	
262.05444	278	1+
262.15340	186	
262.96909	104	
264.14644	106	
265.02166	130	
265.26146	138	
265.95084	294	1+
266.24570	116	
266.86717	108	
267.00040	486	1+
267.13298	406	1+
267.19346	160	
268.11445	194	1+
268.17686	452	1+
268.86576	142	
269.80391	148	
270.02687	142	
272.13552	158	
272.85027	128	
272.93263	226	
274.02928	160	
274.05016	198	1+
278.94366	230	1+
278.96396	166	
279.10953	206	1+
279.96527	200	
280.11891	202	1+
280.86882	118	
281.04904	276	1+
282.27895	300	1+
282.98167	152	1+
283.02785	214	
283.12991	466	1+
283.18698	124	
283.92653	202	1+
284.13401	394	1+
284.21587	120	
284.86661	136	
285.01902	140	
285.20295	320	1+
285.22180	106	
286.10903	130	
286.15649	178	
287.80982	250	
289.87737	124	
290.14473	120	
291.27886	154	
292.05935	400	1+
292.86401	136	
294.15413	426	1+
294.18957	292	1+
294.27738	158	
294.66919	192	
295.12294	230	1+
295.97668	170	
295.98818	142	
296.00666	136	
296.07730	248	1+
296.38628	114	
296.85243	164	
297.91593	134	
297.97683	418	
298.10895	144	
298.58567	164	
299.05944	392	1+
301.10729	122	
302.17214	200	
302.21179	150	
302.94626	120	
303.21175	138	
303.30345	146	1+
305.03224	128	
305.44741	120	
305.92484	182	1+
306.88251	124	
307.08421	146	1+
307.29127	380	1+
307.30938	114	
307.58845	124	
307.78632	158	
307.80219	522	1+
308.66626	342	1+
308.80700	302	1+
308.86426	154	
309.02786	152	
309.13249	138	
309.16706	344	1+
309.26312	136	
309.32559	284	1+
309.87492	308	1+
311.02488	178	
313.02899	132	
313.10555	128	
313.94408	170	
317.17922	122	
317.29645	104	
318.17591	112	
321.21915	150	
321.29386	254	1+
322.13443	170	
323.17023	114	
324.23876	154	
324.89398	170	
325.18212	120	
326.11491	110	
326.16417	388	1+
326.78921	108	
327.14310	144	
327.26615	126	
328.18820	130	
328.81450	106	
328.89043	120	
329.82398	108	
329.87707	118	
330.19226	198	
331.81275	142	
334.10487	200	1+
335.31121	106	
336.94836	124	
337.09780	168	
337.18240	104	
337.34969	116	
339.87272	116	
340.19770	174	
340.86594	136	
341.19594	128	
341.26287	116	
341.29927	286	1+
342.07122	126	
342.24922	204	1+
342.90610	224	1+
343.06449	124	
343.17381	140	
343.19334	144	
345.17299	110	
346.21007	124	
END IONS

###FS:    #m/z: 336.94653 #charge 1+
###MS: 14
###MSMS: 16
BEGIN IONS
TITLE=Cmpd 11, +MS2(336.9465), 28.0-35.0eV, 0.3min #16
RTINSECONDS=18.3985
SCANS=14,16
PEPMASS=336.94653	184316
CHARGE=1+
189.86179	132	
190.05894	102	
192.11608	98	
192.89009	162	
205.95028	114	
207.62073	108	
210.88543	154	
211.87434	100	
211.94485	4308	1+
212.02380	98	1+
212.87874	910	1+
213.93925	2144	1+
214.89591	142	
215.88906	626	1+
215.93736	222	1+
217.88149	220	
218.88481	156	
220.01915	116	
221.94678	136	
222.95702	108	
223.97224	300	
224.02094	218	1+
224.96968	154	
226.13177	102	
226.89892	178	
227.08359	134	
227.10004	160	
228.89553	178	
229.95455	4050	1+
230.88854	1520	1+
231.07929	254	1+
231.94949	2432	1+
233.04668	114	
233.89845	432	
234.89893	294	
235.07918	620	1+
235.21213	240	1+
235.89179	184	
235.90303	166	
236.11892	134	
236.13754	130	
237.64723	104	
238.63822	102	
239.03487	114	
239.90055	156	
244.07183	142	
246.16055	604	1+
246.66008	188	
246.97521	244	
247.08121	100	
247.10023	158	
247.96594	920	
248.04196	426	1+
248.90024	134	
248.98345	246	1+
249.83311	110	
249.91250	154	
249.96186	670	1+
250.11387	150	
250.13917	128	
250.65650	120	
250.89769	120	
251.65631	100	
251.95181	172	
251.97115	148	
252.07177	130	
252.11153	248	1+
252.82299	154	1+
252.97143	2926	1+
253.05450	158	
253.90931	338	1+
254.96628	1272	1+
255.07447	640	1+
255.10500	138	
256.96083	168	
258.80090	104	
258.96654	324	1+
259.09960	110	
259.16874	254	
259.61351	100	
259.67286	106	
260.16079	416	1+
261.06041	116	
261.09033	222	1+
261.64271	180	
262.05168	548	1+
265.01724	372	1+
265.85754	128	
266.86688	178	
267.00319	124	
268.17616	236	
268.67181	168	
268.88717	112	
268.91724	100	
270.79874	310	1+
270.98427	254	1+
271.85959	206	1+
271.91722	142	
272.13302	212	
273.13272	138	
273.66592	108	
273.97845	142	
274.20038	100	
274.94707	102	
275.12210	100	
275.65221	110	
276.11179	238	1+
276.86552	148	
277.07051	174	
277.14839	166	
277.15371	144	
277.82354	158	1+
277.96346	116	
278.15468	110	
278.74342	100	
280.10327	106	
280.16456	174	
280.26256	152	
281.04829	142	
281.97833	190	1+
282.91976	130	
283.02687	160	
283.06696	142	
285.20259	284	1+
286.84971	124	
287.85529	186	
287.88672	116	
288.05895	148	
289.92961	166	
290.14282	98	
290.51542	108	
292.05771	354	
292.10201	184	
292.90571	128	
293.06728	238	
293.12112	238	1+
294.17980	402	
295.17104	418	1+
295.97356	198	
296.12037	280	1+
296.97632	154	
298.08223	106	
299.05360	140	
299.18989	178	1+
299.47848	100	
300.82653	178	1+
300.91060	100	
300.97430	130	
301.02314	106	
301.05510	120	
301.16687	258	1+
302.15098	324	1+
303.26644	120	
303.67596	152	
305.08588	154	
306.03430	112	
306.95221	118	
307.08058	194	
307.31065	104	
307.79177	122	
308.30685	102	
308.87485	114	
308.89039	168	
309.05155	204	1+
309.15677	186	
311.11512	442	1+
311.88778	192	
312.19118	126	
312.86703	224	1+
315.81353	182	1+
317.18086	122	
318.14140	102	
319.19447	112	
320.15807	542	1+
320.87934	110	
321.09753	118	
321.27475	128	
322.09373	206	1+
322.13591	164	
323.01264	106	
323.19416	108	
323.29933	250	1+
324.19077	100	
324.45808	112	
324.88877	120	
324.90328	138	
327.17191	106	
327.30650	126	
327.32454	108	
327.81036	148	
328.90368	100	
329.32444	228	1+
329.81511	106	
333.09250	124	
333.32684	208	1+
334.07350	188	1+
334.15814	286	1+
334.98653	106	
335.21683	144	
335.30322	122	
337.18698	460	
337.24130	102	
337.35155	314	1+
338.16836	752	1+
341.12770	134	
341.89374	270	1+
END IONS

###FS:    #m/z: 359.96244 #charge 1+
###MS: 14
###MSMS: 17
BEGIN IONS
TITLE=Cmpd 12, +MS2(359.9624), 28.0-35.0eV, 0.4min #17
RTINSECONDS=19.1715
SCANS=14,17
PEPMASS=359.96244	135380
CHARGE=1+
198.05532	162	
201.12283	152	
208.88659	238	
209.92082	176	
209.94294	118	
210.10083	174	
214.07040	258	1+
216.06105	130	
221.89153	302	1+
221.97013	214	1+
222.95286	1542	1+
224.89266	230	
224.94837	1126	1+
224.97460	122	
225.97382	200	
226.12025	148	
226.88928	252	
226.94738	2436	1+
227.07574	200	
228.94242	2032	1+
230.07948	390	1+
230.94406	134	
232.01408	124	
233.96111	278	1+
234.14501	376	1+
235.11689	664	1+
238.14561	652	1+
238.97015	286	1+
239.14803	544	1+
239.90246	304	
240.13286	472	
240.96299	730	1+
241.06680	244	1+
241.79475	138	
241.89621	144	
241.93845	170	
242.95749	384	
243.13673	144	
243.96086	262	
244.95648	1520	1+
246.95243	1444	1+
246.97991	122	
247.11504	138	
248.03565	446	1+
248.85031	122	
249.04068	326	1+
249.13208	568	
250.11581	348	1+
250.96747	340	1+
251.03156	140	
251.10070	144	
251.14490	206	
252.10571	308	
252.15740	182	
253.13011	148	
254.11163	274	
254.15242	162	
255.07497	140	
255.10081	138	
255.17036	246	1+
256.05165	126	
257.15951	924	
258.07475	366	1+
258.09444	132	
258.14478	1644	1+
258.97325	178	
259.16780	228	
259.97185	216	
259.99677	158	
260.14613	356	1+
260.96774	650	1+
261.08644	244	
261.18374	128	
262.97000	230	1+
263.10540	140	
264.13129	132	
265.15408	262	1+
266.15799	180	1+
266.81230	154	
267.13989	220	
267.81321	136	
267.97551	166	
267.99880	122	
269.79602	124	
269.83747	138	1+
269.97978	130	
270.10631	188	
271.12989	142	
271.79946	118	
272.10607	134	
273.08659	348	1+
275.09991	444	
275.93603	120	
276.09002	136	
276.85656	372	1+
277.01114	228	1+
277.81218	126	
277.88196	136	
278.12230	118	
279.10433	130	
280.27045	216	1+
280.79506	170	
281.13650	190	
282.11418	130	
282.79130	118	
283.06925	284	
284.13766	258	
285.04221	122	
285.15674	218	
285.20513	144	
286.11332	180	
286.13705	246	
286.15578	138	
286.86565	146	
288.79484	142	
289.13077	236	1+
289.87246	252	1+
290.80327	214	1+
292.05806	344	1+
292.11079	246	1+
292.12821	292	
292.43624	158	
294.15064	146	
295.02605	234	
296.02465	202	
296.32774	128	
297.11224	124	
298.80333	482	1+
298.92442	126	
299.10587	132	
299.13787	434	1+
301.08118	516	1+
301.14255	122	
302.11196	452	1+
302.23097	130	1+
303.94568	166	
305.04820	128	
305.12889	200	1+
305.27023	246	1+
306.14417	234	1+
306.27439	144	1+
306.43222	162	
306.80921	144	
307.07968	136	
307.79399	552	1+
308.28979	438	1+
309.11830	352	1+
309.17597	248	1+
310.13871	194	
310.18116	196	1+
310.34529	550	1+
310.86862	140	
310.89133	278	1+
312.09553	138	
312.87203	294	1+
313.87642	228	1+
316.10389	214	1+
316.81991	148	
317.22127	126	
319.08406	132	
319.11040	252	1+
319.81688	138	
319.95395	214	1+
320.15963	264	
320.18425	192	1+
320.30051	182	
320.89580	152	
321.22028	156	
322.30984	274	
323.01780	1144	1+
323.17137	120	
323.23766	342	
323.82773	212	1+
324.15727	170	
324.79689	138	
325.15031	118	
326.16187	1430	1+
327.19443	188	1+
328.81043	120	
333.12180	218	
334.09033	136	
335.15702	270	1+
335.31932	134	
336.21151	122	
336.94611	332	
337.11681	1388	1+
337.14796	294	1+
337.95350	144	
338.33687	134	
339.23703	276	1+
339.26697	134	1+
340.13856	334	1+
340.19971	238	
340.35501	708	1+
341.19826	138	
341.59452	120	
342.16559	200	
342.31956	214	1+
343.18511	636	1+
343.27307	140	
343.83575	144	
344.14135	192	
345.20298	402	1+
347.11678	170	
348.32312	192	
349.11965	238	
349.16062	198	
350.10722	554	1+
350.17957	308	1+
354.12993	142	
354.14683	118	
355.16439	118	
356.29796	118	1+
356.69960	202	1+
356.77521	130	
357.04872	136	
357.19273	502	1+
357.22108	944	1+
357.33352	134	
358.17993	136	
358.27118	130	
359.26436	160	
359.33967	172	
360.08807	152	
360.11351	210	
360.24516	128	
361.11087	384	1+
361.19171	158	
361.28735	160	
362.19713	220	
363.21375	256	
363.71523	180	1+
364.04004	156	
364.11145	272	1+
365.28734	122	
END IONS

###FS:    #m/z: 340.94117 #charge 1+
###MS: 18
###MSMS: 19
BEGIN IONS
TITLE=Cmpd 13, +MS2(340.9412), 28.0-35.0eV, 0.4min #19
RTINSECONDS=22.8535
SCANS=18-19
PEPMASS=340.94117	676508
CHARGE=1+
47.81518	96	
84.40625	102	
120.53914	102	
184.85906	152	
189.86357	142	
192.92547	224	
195.88532	288	1+
199.86517	150	
207.97637	174	
208.88642	136	
208.95992	342	1+
211.15071	216	
212.41280	116	
212.87384	194	1+
213.93947	1452	1+
215.88881	838	1+
215.93770	202	
216.13353	158	
217.46737	104	
217.85795	102	
217.88067	462	1+
217.93980	210	
221.13812	132	
221.89058	164	
222.94923	108	
223.61815	100	
223.93541	222	
223.95654	264	
223.97100	138	
224.15110	106	
224.97708	170	
226.06648	262	1+
226.11974	116	
226.89417	290	1+
226.94855	148	
227.10137	132	
230.88660	498	1+
231.11995	158	
231.94928	1818	1+
233.84022	98	
233.89699	984	1+
235.07744	162	1+
235.86857	180	
235.89218	206	
235.94441	196	1+
236.13625	398	1+
238.79903	104	
238.89432	430	1+
239.22721	324	1+
240.92312	116	
241.11817	156	
241.95943	324	1+
242.07043	180	1+
244.03606	136	
245.43908	104	
246.06553	122	
246.16369	150	
246.97378	446	1+
247.59831	142	
249.04181	278	1+
249.13391	128	
249.86260	114	
249.96284	346	1+
250.16346	164	
250.79260	126	
251.14845	290	
251.90890	144	
251.96016	176	
252.10677	456	1+
252.95855	108	
254.85942	104	
254.96749	338	
255.07513	252	
255.10634	256	1+
256.07173	172	
256.96567	462	1+
257.01228	124	
257.12582	98	
257.91541	152	
258.90608	164	
259.18054	122	
259.64525	100	
260.15826	296	1+
260.84543	270	
261.83852	156	
262.07469	96	
262.82780	134	
264.07308	220	1+
264.79700	122	
265.01645	178	
265.97045	100	
266.24813	134	
266.99968	368	1+
267.13409	186	
267.90488	294	1+
268.17246	318	
269.79740	122	
270.22591	160	1+
270.86438	290	1+
271.11358	138	
271.79745	132	
272.93723	228	
273.16440	116	
273.80653	250	1+
273.85886	120	
273.93789	202	
276.07752	120	
276.99269	106	
277.96549	118	
278.84394	180	
279.07869	224	1+
279.27947	142	
279.96659	98	
280.93283	230	1+
281.05100	118	
281.13096	126	
281.13700	98	
281.26454	134	
282.27763	146	
282.86847	108	
284.13720	310	1+
285.20351	232	1+
286.18628	100	
287.91181	102	
288.05959	124	
288.20495	116	
288.81987	112	
289.01152	170	1+
289.78551	104	
290.94577	114	
291.13850	116	
292.80679	108	
293.03705	118	
293.28771	268	1+
294.13924	154	
294.16094	238	1+
294.19229	194	1+
294.67186	296	1+
295.01558	112	
295.87318	220	1+
295.97392	330	1+
296.04990	206	
296.93729	118	
297.44817	108	
297.97561	290	1+
299.05672	170	
299.78547	120	
300.15561	140	
302.17305	206	
302.87563	210	1+
303.05000	210	1+
307.30685	154	
307.78555	162	
307.88712	158	
308.29264	376	1+
309.03157	118	
309.08265	108	
309.13253	164	
309.15265	176	1+
309.17106	100	
310.31132	178	
310.82600	128	
310.87624	400	1+
310.97556	116	
312.79559	228	1+
312.92608	126	
313.03049	114	
314.12637	100	
314.92796	112	
316.93787	118	
317.11148	134	
317.17919	242	
317.29289	136	
319.68492	156	1+
320.15714	360	1+
320.17692	354	1+
320.23236	104	
322.13809	98	
323.23595	340	1+
323.31348	152	
324.17288	96	
324.88885	254	1+
326.16183	594	1+
326.67596	124	
326.86456	106	
327.30140	102	
327.80514	418	1+
328.18898	134	
328.87936	224	1+
332.13270	102	
332.82347	110	
334.17391	114	
335.26574	96	
336.16748	104	
337.18567	300	1+
337.25384	186	1+
337.88782	170	1+
338.16708	136	
338.34116	142	
338.73414	96	
338.93293	100	
339.17800	110	
339.97486	196	1+
340.19795	158	
340.39277	98	
341.00936	112	
341.03452	138	
341.23204	100	
341.35841	104	
342.20872	396	1+
342.28514	116	
343.18598	224	
344.76770	154	1+
END IONS

###FS:    #m/z: 359.96232 #charge 1+
###MS: 18
###MSMS: 20
BEGIN IONS
TITLE=Cmpd 14, +MS2(359.9623), 28.0-35.0eV, 0.4min #20
RTINSECONDS=23.6255
SCANS=18,20
PEPMASS=359.96232	149540
CHARGE=1+
158.51128	124	
188.06993	152	
196.55975	108	
201.11816	220	1+
202.08207	170	
205.94850	218	
208.94413	142	
209.89056	240	1+
209.94375	430	1+
210.09340	136	
211.15363	222	
216.06331	284	1+
222.95324	1028	1+
224.19782	118	
224.94872	1110	1+
225.96867	110	
226.15302	110	
226.89256	170	
226.94861	2170	1+
227.89486	196	
227.93377	352	
228.17845	122	
228.82996	118	
228.91018	116	
228.94171	1954	
231.07462	138	
231.11913	156	
231.88744	128	
232.07470	138	
232.10741	190	1+
232.82605	130	
233.09273	350	1+
234.11389	564	1+
234.14060	278	1+
235.08359	156	
235.11710	488	1+
238.96914	150	
239.14821	392	
240.13341	318	1+
240.83454	118	
240.94301	394	
240.96317	1046	1+
241.90030	180	
242.93614	164	
242.95968	688	1+
244.08776	110	
244.12948	148	
244.95690	1322	1+
245.94672	1350	1+
246.95231	914	1+
246.97582	170	
248.03332	138	
248.13257	252	1+
248.80532	218	
249.09013	204	1+
250.11704	180	
250.95192	116	
251.04240	158	
252.10524	260	
252.13322	514	1+
252.16872	220	1+
252.94996	118	
253.03314	112	
254.11777	262	
255.08030	184	
256.08924	108	
257.06865	420	1+
257.09441	178	
257.15941	390	
258.01498	108	
258.07257	352	1+
258.09189	138	
258.14559	1314	1+
258.84556	256	1+
258.88504	120	
258.96998	228	
258.98116	192	
259.97294	134	
260.10417	252	1+
260.96808	990	1+
261.08458	128	
263.82453	288	1+
263.98029	198	
264.09952	148	
265.12035	176	
265.13864	148	
266.04744	150	
266.15966	122	
266.24854	240	1+
266.81513	158	
267.13365	120	
267.81394	170	
267.90922	100	1+
267.98172	222	
268.12806	182	
268.84837	176	
268.95630	234	
269.11962	120	
269.96917	162	
271.08716	148	
271.14186	168	
272.60476	114	
272.84479	138	
274.11897	136	
274.82629	116	
274.95627	210	1+
275.09868	952	1+
275.17073	344	
275.86691	266	1+
276.06025	410	1+
276.80405	358	1+
277.22939	162	
278.92725	148	
279.14502	140	
279.94380	126	
280.08977	244	1+
280.26222	144	
280.79332	264	
281.13500	440	1+
281.79450	110	
281.91434	158	1+
282.11538	258	1+
282.60260	124	
283.07151	312	1+
283.98576	192	
284.92682	170	
287.63657	118	
287.79142	200	1+
288.13239	162	
288.57688	110	
289.12073	138	
289.88482	138	
291.12956	214	1+
291.80019	120	
292.43578	182	
292.87099	110	
293.06105	146	1+
293.14753	536	1+
294.15272	378	1+
294.85977	108	
295.92873	122	
296.81025	110	
296.96061	120	
297.15433	136	
297.17335	112	
298.11818	150	
298.14239	182	
298.27628	118	
298.80514	528	1+
299.13728	488	1+
299.20477	122	
300.24976	240	1+
300.89419	132	
301.08089	362	
301.78743	162	
302.11207	144	
305.13713	126	
306.79109	222	1+
307.28814	236	
307.79502	142	1+
308.29876	124	
309.12183	366	
309.31646	162	
310.12426	208	
310.14852	144	
310.87880	190	1+
315.88404	140	
316.81377	358	1+
317.16518	114	
317.93169	118	
318.93333	154	
319.86311	122	
320.16463	162	
321.86840	118	
322.34898	108	
323.01779	916	1+
323.23982	256	
323.82999	142	
324.23860	206	
324.89294	172	
325.14645	238	
326.13040	148	
326.15861	988	1+
327.30568	142	
327.88283	232	1+
328.37220	122	
330.16852	124	
331.81614	134	
333.03912	118	
336.94689	192	
337.08888	118	
337.11907	802	1+
338.34028	356	1+
339.23052	136	
340.15223	130	
341.13009	108	
342.14885	202	
342.27300	200	1+
343.18567	438	1+
344.15119	190	1+
347.06618	170	1+
348.72910	136	
349.12042	210	1+
350.10680	264	
350.16044	136	
352.89844	192	
355.20606	186	1+
357.18852	108	
357.21919	376	1+
358.19984	512	1+
359.18396	234	
360.09438	134	
360.89497	110	
360.96069	230	1+
361.41386	114	
362.19822	206	1+
363.05929	110	
365.11406	144	
END IONS

###FS:    #m/z: 507.84617 #charge 1+
###MS: 18
###MSMS: 21
BEGIN IONS
TITLE=Cmpd 15, +MS2(507.8462), 28.2-35.2eV, 0.4min #21
RTINSECONDS=24.3975
SCANS=18,21
PEPMASS=507.84617	97318
CHARGE=1+
191.95428	142	
196.01269	148	
197.89049	186	
209.08862	202	
213.15704	1818	1+
224.97672	574	
226.11807	308	1+
226.13360	152	
228.95341	184	1+
234.06797	176	
234.88184	146	
235.14255	4578	1+
237.90603	146	
239.17273	232	
240.17451	148	
243.89079	158	
244.12711	1148	1+
245.11165	644	
247.95594	200	1+
248.90310	148	
249.15851	2150	1+
253.22468	166	1+
254.09250	288	1+
254.15041	312	1+
258.06311	230	1+
258.09396	274	1+
258.85687	168	
261.09305	218	1+
262.13613	12644	1+
262.92201	200	1+
263.06680	224	1+
263.48775	112	1+
266.17232	402	1+
267.20402	288	
269.94495	150	
270.14502	144	
270.18496	328	1+
271.87374	278	
272.79552	200	1+
272.85176	578	1+
273.94948	196	
275.80234	314	1+
275.85215	168	
276.80595	270	1+
277.15297	5638	1+
278.83201	170	
279.13397	330	1+
279.94096	232	1+
280.91163	202	1+
281.22060	744	1+
281.87037	194	1+
282.48073	102	1+
282.96574	374	1+
283.94313	318	1+
283.96367	246	1+
284.19507	2028	1+
284.87843	356	1+
285.81755	216	
285.94079	326	
286.13881	1824	1+
286.87262	238	
287.88972	228	
288.87378	1618	1+
290.06038	180	1+
290.09442	148	
291.09422	204	1+
291.86410	146	
291.88259	470	1+
292.85891	200	
292.97804	184	1+
293.87340	2318	1+
294.21743	188	
295.80982	206	1+
295.97530	196	
296.85629	190	
296.88461	362	1+
297.03351	206	1+
297.15207	524	
297.81488	298	1+
297.84691	368	1+
297.86999	142	
297.97057	178	1+
298.13748	432	1+
298.85040	260	1+
298.87754	626	1+
299.11497	156	
300.15278	174	
300.84849	568	1+
301.05207	206	1+
301.08700	142	
301.84879	322	1+
301.87837	258	1+
301.97129	178	1+
302.05772	146	1+
302.12906	148	
302.80412	226	1+
303.95138	184	
303.98241	162	1+
305.80353	318	1+
305.85174	190	
305.99576	144	
306.28297	654	1+
306.89426	164	
307.28793	520	1+
307.51547	98	1+
307.78438	152	
307.81403	250	1+
307.89034	1896	1+
308.14125	256	
308.87552	288	
309.88808	1032	1+
310.15646	576	1+
310.90962	160	
311.88434	3252	1+
311.97106	294	1+
312.22648	3096	1+
312.81168	232	1+
313.13183	148	
314.02397	158	
314.12601	160	1+
314.86550	730	
314.89161	412	
314.95658	202	1+
315.16609	890	1+
315.80980	178	
315.86331	888	1+
315.97989	320	1+
316.88742	408	1+
318.85695	394	1+
318.93274	256	1+
319.82240	146	
320.80896	304	1+
322.21214	190	
323.18787	270	1+
324.00637	170	
324.11817	204	
324.86020	186	
325.03125	196	
325.82893	154	1+
325.90214	624	
326.24242	7356	1+
326.89077	1302	1+
327.01876	148	
327.89674	910	1+
328.86426	448	1+
329.05617	206	1+
329.89932	536	1+
329.94948	162	
330.87011	206	
331.20028	362	1+
331.40980	216	1+
331.87682	216	
331.89612	700	1+
331.94591	220	1+
332.67760	124	1+
332.88002	560	
332.98992	166	1+
333.17532	14086	1+
333.42146	184	1+
333.82098	276	1+
334.10705	152	
334.44572	132	1+
334.87900	228	
334.89928	368	
335.04320	148	1+
336.08417	258	1+
336.12404	186	
336.22493	184	
336.77523	154	
336.80997	186	1+
336.90057	254	1+
336.94652	186	1+
337.02455	346	1+
337.29599	148	
337.84642	328	1+
337.88228	470	1+
338.08856	274	1+
339.88436	144	
340.00113	282	1+
340.57456	146	1+
341.89925	270	1+
342.33206	264	1+
342.97818	228	1+
344.79851	236	1+
344.90279	194	1+
345.15028	190	1+
345.80538	164	1+
345.85621	198	1+
346.88722	354	1+
346.91190	196	1+
347.06711	144	
347.78198	226	1+
348.18957	560	1+
349.17433	220	1+
350.14879	198	1+
350.88573	816	1+
350.91370	144	
351.18231	320	1+
351.91123	378	1+
352.08761	298	1+
352.25895	172	
352.77480	162	
352.82466	302	1+
353.89299	144	
354.88804	730	1+
355.06381	338	1+
355.26903	642	
355.89333	618	1+
357.00523	318	1+
357.01562	320	1+
357.20792	334	1+
358.04444	254	1+
359.07652	190	1+
361.86230	224	1+
361.91026	214	1+
362.18300	222	1+
363.34350	196	1+
364.04904	220	1+
366.18072	264	1+
366.83924	1112	1+
367.70841	494	1+
368.78701	286	1+
368.89376	1080	1+
369.15396	142	
369.28437	588	1+
369.84042	436	1+
370.12351	188	1+
370.21901	174	1+
370.28773	370	1+
370.35471	156	
370.72165	284	1+
370.78540	534	1+
371.83831	356	1+
371.99875	292	1+
373.17245	326	1+
373.72288	196	
373.90272	216	
374.81584	572	1+
376.22141	6076	1+
376.76812	154	
377.08301	176	1+
378.71763	184	1+
378.80427	142	1+
380.29199	228	
380.78266	398	1+
380.85761	394	1+
380.88922	168	
381.10152	164	
381.97420	172	1+
382.07879	176	
382.71557	516	1+
383.09177	148	
383.26515	1276	1+
383.71200	336	1+
383.78036	280	1+
384.84932	2066	1+
384.87755	162	
384.95761	214	1+
385.12367	158	
385.20940	298	1+
386.04189	216	1+
386.14478	142	
386.73576	206	1+
387.19398	296	1+
387.84720	446	1+
388.58484	90	1+
388.79752	592	1+
389.19515	346	1+
389.71982	172	
390.05461	204	1+
390.19490	236	1+
390.24196	188	
390.84092	1370	1+
390.90422	572	1+
391.80459	180	
392.07936	484	1+
392.80320	228	
392.83174	332	
392.86485	720	1+
393.08487	412	1+
393.24202	384	1+
393.79956	682	
394.16754	158	1+
394.38360	142	
394.78203	582	1+
395.22679	284	1+
395.80314	174	1+
395.86890	318	
395.90137	332	1+
396.73033	208	
397.05472	228	1+
397.20724	172	
397.27475	588	1+
397.31527	754	
398.31896	356	
398.70380	248	1+
398.73109	212	
398.86830	346	
399.11131	144	
399.22193	1618	1+
399.87246	396	1+
399.91386	250	1+
400.36219	264	1+
401.12620	376	1+
401.73436	278	1+
401.92467	232	1+
403.87318	1218	1+
404.22152	144	
404.37689	218	1+
405.81065	334	1+
405.86881	500	
406.08144	274	1+
406.10718	178	
406.86285	276	
406.99412	150	1+
407.72845	416	1+
407.86048	3106	1+
408.93172	142	
408.97435	182	1+
409.82164	208	
409.84250	1364	1+
410.02474	266	1+
410.18811	194	1+
410.20099	222	1+
410.73365	510	1+
410.87536	816	1+
411.62436	170	1+
411.80772	874	1+
412.72559	398	
412.84389	436	1+
412.86467	174	
413.07155	806	1+
413.09715	172	1+
413.21095	150	
414.12110	334	1+
414.23340	342	
415.07279	204	1+
415.24355	146	
415.83998	184	
416.72922	178	
416.87888	588	1+
416.91760	166	1+
417.86101	374	1+
418.13685	164	1+
418.20059	326	1+
418.85612	266	1+
418.97384	158	
419.20376	328	1+
419.26245	198	
420.14070	216	
421.88296	720	
422.82509	186	1+
422.86469	682	1+
422.88396	438	
423.08005	312	1+
423.86934	594	1+
425.31044	2820	1+
425.73274	166	1+
425.88218	352	
426.86502	848	
427.37169	142	
427.87710	1836	1+
428.74340	262	
428.85503	644	1+
428.88493	1308	1+
429.36461	256	1+
429.75106	168	
429.82230	322	1+
430.28541	264	1+
430.32112	198	1+
430.74053	622	1+
430.85973	364	
430.88484	278	
431.86751	1216	1+
432.24399	10456	1+
432.40110	156	1+
433.85936	406	1+
434.14316	240	1+
434.88733	368	1+
435.26766	216	1+
435.86203	158	
437.14595	190	
438.27007	126	1+
439.20147	174	
439.71733	202	1+
439.89361	532	1+
441.22516	264	1+
441.90983	226	1+
442.16592	224	1+
442.40201	190	
443.23087	300	1+
443.94631	134	1+
444.02322	124	1+
444.05571	172	1+
444.14623	280	1+
444.28235	148	
444.38386	300	1+
444.87348	3458	1+
445.38507	212	1+
446.87929	524	1+
447.26109	470	
447.29291	198	
448.26640	240	
449.87542	860	1+
451.21909	354	1+
451.32443	170	
452.22411	252	1+
453.15951	192	1+
454.25996	338	1+
454.89498	226	1+
455.09370	250	1+
456.05548	154	1+
457.90465	622	1+
460.26201	254	1+
461.17299	218	1+
461.26584	172	1+
461.30769	920	1+
462.88422	1684	1+
462.92816	172	
463.21095	236	1+
464.14736	144	
465.23107	262	1+
467.16671	146	
467.28079	208	1+
467.88862	1692	1+
468.35075	794	1+
469.25470	196	1+
472.15761	192	1+
475.09484	176	1+
475.29182	508	
476.25851	238	1+
476.29787	284	
476.80368	148	
482.18108	280	1+
484.30848	202	
485.90071	960	1+
486.79037	288	1+
487.24429	176	1+
487.89904	304	1+
488.14497	234	1+
488.40844	426	1+
488.46058	322	1+
489.30486	1134	1+
490.65845	120	1+
491.32239	172	1+
491.39082	212	1+
491.80270	262	1+
492.22636	168	
492.81111	212	1+
495.73807	222	1+
496.12423	204	1+
496.34592	688	1+
498.29258	884	1+
499.37988	216	1+
499.73047	210	1+
502.66974	166	1+
503.20532	202	1+
503.32841	304	1+
503.35264	726	1+
503.40115	280	1+
504.06774	138	1+
504.33515	232	1+
504.38925	286	1+
504.91286	146	1+
505.07042	104	1+
505.29231	308	1+
505.46831	396	1+
506.33856	188	
506.47174	330	1+
506.50888	108	1+
507.08264	108	1+
507.23336	174	1+
507.38209	140	1+
507.77018	208	
508.09184	142	1+
508.43914	218	1+
508.74727	150	1+
510.27927	126	1+
511.30481	256	1+
512.28654	146	
512.30909	296	1+
END IONS

###FS:    #m/z: 322.93048 #charge 1+
###MS: 22
###MSMS: 23
BEGIN IONS
TITLE=Cmpd 16, +MS2(322.9305), 28.0-35.0eV, 0.5min #23
RTINSECONDS=28.076
SCANS=22-23
PEPMASS=322.93048	981748
CHARGE=1+
134.85625	88	
192.90321	94	
201.04218	220	1+
202.68385	98	
203.90594	88	
204.11114	94	
205.94972	164	
208.14471	168	
209.12567	146	
210.00883	86	
210.48990	90	
210.90118	150	
211.84382	92	
213.87963	104	
215.88606	130	
216.87893	176	1+
219.44199	100	
221.88759	180	1+
221.94770	160	
222.95596	620	1+
223.96084	516	1+
224.97885	134	
225.54847	124	
226.15467	178	
227.08750	96	
227.10361	250	
228.90985	102	
229.62191	88	
230.15068	86	
230.83541	124	
231.12237	256	
231.84351	100	
233.06600	124	
233.89581	252	
235.08032	122	
235.11740	232	
236.14660	104	
236.83269	142	
237.80449	96	
239.08037	314	
239.09851	120	
240.80754	102	
240.94172	1494	
241.10304	98	
241.93940	4300	1+
242.81599	328	1+
242.94149	3172	1+
243.88480	216	
243.90809	90	
244.03952	168	
244.94060	672	1+
245.14500	140	
245.87817	126	
246.12650	122	
246.16065	306	
246.97630	680	1+
247.89955	88	
247.95107	100	
248.85618	116	
249.04028	130	
249.08836	236	1+
249.56331	90	
249.85194	130	
249.92247	86	
250.04775	180	1+
250.11915	168	
250.16427	190	
250.94569	122	
251.14366	138	
252.13081	142	
252.79168	86	
253.16294	88	
254.07813	94	
254.10819	116	
255.10605	510	1+
255.12205	146	
255.92539	92	
257.80250	122	
259.17092	256	1+
259.83486	90	
259.85302	86	
260.56586	88	
260.93512	106	
260.96988	86	
261.83251	86	
261.85232	102	
261.88491	144	
262.14571	226	1+
262.82876	246	
262.95438	114	
263.88869	86	
265.05911	180	
266.07564	140	
266.14916	92	
266.25342	86	
266.86829	104	
268.17563	266	1+
268.79659	286	1+
268.96036	180	
269.09856	94	
270.00344	100	
271.84222	280	1+
272.13182	368	1+
272.16080	102	
272.77101	102	
274.15505	228	
274.95146	96	
275.80720	120	
276.16908	134	
276.81661	128	
276.86028	136	
277.01954	90	
277.67185	88	
278.08783	710	1+
278.25967	102	
279.09051	600	1+
280.13264	90	
283.17298	92	
283.96661	90	
284.15759	98	
284.29587	424	
285.20444	198	
285.89000	92	
289.06704	162	
289.14916	140	
289.86020	100	
289.88065	238	
290.54101	106	
290.89239	124	
290.94476	114	
291.80936	120	
292.16224	292	
292.43361	100	
294.17949	348	1+
295.16038	106	
296.12884	168	
296.64616	102	
297.77893	86	
297.82445	100	
298.73552	86	
299.78349	198	
300.00576	112	
300.60772	96	
300.78257	88	
301.10290	116	
301.28950	90	
302.14810	336	
302.24637	144	
303.03017	154	
304.12683	198	1+
304.18863	254	1+
304.25878	146	
304.44618	90	
305.06538	92	
306.10187	86	
306.28280	126	
307.31003	150	
307.89218	246	1+
308.12010	168	1+
308.29377	410	1+
308.81722	96	
309.32396	90	
309.89304	112	
310.30907	394	
311.86962	210	1+
311.89042	242	1+
312.02330	86	
313.02490	140	
313.21246	190	1+
314.82195	138	
317.13086	94	
318.16005	114	
320.15798	470	1+
320.18231	156	
320.23435	92	
320.89414	130	
321.32418	88	
322.24016	658	1+
322.31241	304	1+
323.88399	436	1+
324.19935	166	1+
324.80149	104	
326.19247	86	
326.80920	96	
328.12652	90	
END IONS

###FS:    #m/z: 340.94104 #charge 1+
###MS: 22
###MSMS: 24
BEGIN IONS
TITLE=Cmpd 17, +MS2(340.9410), 28.0-35.0eV, 0.5min #24
RTINSECONDS=28.848
SCANS=22,24
PEPMASS=340.94104	455504
CHARGE=1+
189.86259	124	
196.95770	90	
201.12221	94	
205.94845	128	
207.08467	122	
207.11220	114	
211.93921	138	
212.88773	146	
213.87793	234	
213.93962	834	
214.87603	154	
215.88769	338	1+
216.13864	98	
216.83795	92	
216.98105	98	
217.88373	420	1+
222.97343	96	
223.96108	100	
223.98051	116	
228.94813	130	
231.89447	144	
231.95184	944	1+
232.03704	152	
232.12490	162	1+
232.87656	92	
233.89782	508	
233.94504	206	
235.11537	140	
235.44730	94	
235.80048	202	1+
235.87731	272	1+
235.89451	290	1+
239.08219	108	
239.12020	136	
239.94780	126	
240.23144	170	
242.94350	128	
243.82656	130	
244.05392	98	
244.12358	244	
244.84086	92	
246.16158	152	
246.66380	156	
247.97009	124	
248.09890	100	
248.90116	128	
249.90187	108	
249.96463	140	
250.65849	94	
251.06038	94	
251.15670	168	
252.10740	144	
252.13341	128	
254.20726	136	
254.86573	124	
254.90638	138	
254.96560	522	1+
255.07555	316	1+
256.90181	122	
256.93640	192	1+
256.95957	134	
258.84703	176	1+
258.89948	196	1+
260.16166	156	
260.66788	122	
264.07237	98	
265.01429	102	
266.24329	180	
267.13712	324	1+
267.79285	142	
267.82623	138	
267.96916	142	
268.17291	362	
268.96075	132	
269.11412	126	
270.13024	96	
270.36682	90	
271.11411	98	
272.13127	150	
272.80549	100	
272.84461	90	
272.93657	136	
273.79384	122	
274.16188	96	
275.14865	120	
275.80821	100	
276.11262	156	
276.85733	134	
277.16491	118	
277.64480	104	
278.12001	104	
278.15509	122	
279.28060	140	
279.84709	286	1+
281.14386	128	
281.92336	94	
282.28152	122	
282.82969	92	
283.04618	176	1+
283.77395	90	
285.66659	156	
285.88379	90	
286.15574	98	
287.91158	96	
288.06211	120	
288.23900	110	
288.57037	96	
289.88513	190	
290.02828	96	
290.11501	94	
293.49724	114	
295.42308	120	
295.67622	102	
295.97985	210	1+
297.97303	186	
298.41692	108	
298.58226	98	
299.01459	286	1+
299.05269	142	
299.66970	126	
299.78344	94	
300.79094	94	
300.88283	118	
302.17642	92	
305.11128	98	
307.23733	130	
307.28679	164	
307.31144	114	
307.89249	202	
308.13792	182	1+
308.29301	508	1+
308.67241	126	
309.16934	164	
309.32337	130	
310.83012	120	
310.87491	236	
311.82672	92	
312.03391	104	
312.16081	198	1+
312.87733	130	
313.19401	106	
316.19280	164	
317.18133	108	
318.15309	122	
320.88515	94	
321.98360	170	1+
322.13518	98	
322.28818	134	
322.32212	172	
322.90086	168	
323.07956	96	
323.23273	102	
323.25360	164	
325.77814	92	
325.89556	282	1+
326.16475	170	
326.17381	126	
327.12532	96	
327.14580	158	
328.89658	186	
329.32486	128	
330.18984	122	
330.73232	102	
336.18325	106	
337.03982	114	
337.14614	118	
337.18650	110	
337.82868	206	1+
338.17296	200	1+
340.01428	152	1+
340.24791	102	
340.58312	100	
341.08653	116	
342.82790	104	
345.17811	218	
END IONS

###FS:    #m/z: 363.95712 #charge 1+
###MS: 22
###MSMS: 25
BEGIN IONS
TITLE=Cmpd 18, +MS2(363.9571), 28.0-35.0eV, 0.5min #25
RTINSECONDS=29.621
SCANS=22,25
PEPMASS=363.95712	277416
CHARGE=1+
189.86263	572	
191.85814	522	1+
201.12159	112	
202.12566	130	
205.95471	126	
207.87483	152	
208.94758	214	
209.06165	112	
209.94394	668	
210.88416	346	
212.87938	1888	1+
220.88443	112	
222.95297	748	1+
224.94900	1096	1+
226.88698	210	1+
226.94792	2760	1+
226.97453	224	
227.93767	2824	1+
228.89550	472	
228.94250	2344	1+
230.07484	124	
230.61372	202	
230.89008	2858	1+
231.10747	102	
232.88712	524	1+
232.90861	128	
233.09234	104	
233.35346	92	1+
234.14161	396	
234.88125	258	1+
235.08012	134	
235.11837	216	
236.12047	124	
238.13956	100	
240.82256	166	
240.83741	140	
240.94148	354	
240.96837	210	
241.94552	370	
242.94615	556	
242.95921	716	
243.93865	244	
244.12219	126	
244.14063	114	
244.93832	362	
244.95677	2340	1+
245.94729	2132	1+
246.82338	118	
246.90602	482	1+
246.95165	1792	1+
246.97619	314	
247.85699	184	1+
248.03928	142	1+
248.80508	182	
248.90093	1066	
249.03312	130	1+
249.13154	322	
249.44122	102	
249.80311	124	
250.89634	504	1+
250.94664	196	1+
251.80085	126	
252.00452	104	
252.10499	336	1+
254.18565	126	
256.95547	156	
257.10138	206	1+
257.85151	248	1+
258.82948	166	
258.97556	136	
259.05018	114	
260.83390	106	
260.96852	680	1+
261.84118	142	
263.98295	130	
264.81344	124	
265.08644	408	1+
266.79009	102	
266.81315	374	
266.92141	104	
266.96202	110	
267.13012	176	1+
267.97428	122	
268.91207	162	
268.95551	186	
269.78356	124	
269.91806	144	
269.96978	302	
270.80527	148	
270.84133	534	1+
271.84737	396	1+
271.91696	400	
272.85238	238	1+
274.63600	104	
276.81010	114	
276.85505	128	
276.94720	112	
277.13455	112	
278.79819	194	
279.79872	140	
280.26239	232	1+
280.79258	588	1+
280.85764	256	1+
281.86234	254	1+
282.27750	148	
282.29500	102	
283.15369	122	
283.17975	132	
283.79284	470	1+
283.85077	170	
283.89635	106	
284.82140	150	
284.84492	112	
285.84783	388	
287.10304	250	1+
287.82146	112	
287.85724	100	
288.10978	174	1+
288.13436	250	
288.62494	152	
289.09187	102	
289.12928	114	
290.79110	262	1+
290.86705	268	1+
291.11932	200	1+
291.14476	148	
292.11505	242	1+
293.91589	216	1+
294.27159	112	
294.86195	162	
295.42605	184	
296.02421	182	1+
296.81097	270	
297.80374	490	1+
297.85101	100	
298.80603	356	1+
298.94907	182	1+
298.96492	100	
299.87558	268	
300.87186	144	
301.11310	114	
301.22452	134	
301.80105	362	1+
301.86122	424	
301.99284	106	
302.25116	268	1+
302.86255	246	
303.80619	374	
303.85644	838	1+
304.13840	328	1+
304.87225	184	1+
305.15320	282	1+
305.78000	114	
305.80219	136	
305.84116	130	
307.80691	172	
308.29013	164	
309.86682	108	
310.15628	146	
310.19648	120	
310.31308	158	
311.88497	178	
313.02693	126	
315.76886	106	
316.03420	106	
316.81402	376	1+
318.77023	120	
318.81506	200	1+
321.81861	168	
322.31054	148	
323.10840	110	
324.03543	122	
325.79557	104	
326.17119	128	
326.86690	162	
327.87414	268	1+
329.31673	160	
330.10773	216	1+
331.14626	114	
331.67081	122	
332.09132	200	
336.94832	392	1+
338.60430	112	
339.82900	128	
340.94324	120	
342.18673	160	
342.27764	126	
343.15537	134	
344.19275	298	1+
344.97528	110	
345.14837	124	
346.30799	162	1+
349.12823	532	1+
349.16041	284	
350.10875	370	1+
350.34476	162	
352.15418	162	
352.71386	106	
352.95284	108	
355.34230	112	
357.81871	108	
360.11059	126	
360.18377	118	
362.02263	124	1+
362.20360	396	1+
363.71744	136	
364.35656	100	
365.31966	102	
365.39271	152	
366.21298	128	
366.34811	104	
367.13374	886	1+
367.32901	268	1+
367.73009	120	
369.34838	132	
END IONS

###FS:    #m/z: 322.93036 #charge 1+
###MS: 26
###MSMS: 27
BEGIN IONS
TITLE=Cmpd 19, +MS2(322.9304), 28.0-35.0eV, 0.6min #27
RTINSECONDS=33.297
SCANS=26-27
PEPMASS=322.93036	868504
CHARGE=1+
181.16629	86	
192.12271	102	
192.88713	146	
196.88255	138	
197.96195	88	
199.10650	128	
205.48718	98	
205.95063	372	1+
206.36626	92	
208.14202	132	
209.00819	90	
209.12923	118	
210.15825	86	
211.07618	88	
212.89348	298	1+
213.08591	92	
215.02982	90	
216.60997	100	
218.08928	122	
220.06663	154	1+
222.95137	378	
223.96056	382	
225.88717	130	
225.93410	126	
226.15160	242	1+
227.10258	258	
227.51513	84	
227.94011	112	
228.40101	172	
229.10468	124	
230.85560	252	1+
231.12352	370	1+
235.11816	132	
237.99838	192	1+
238.21362	130	
239.07901	140	
239.79109	86	
239.90456	178	
240.86782	120	
240.94116	1404	
241.01903	112	
241.93947	4604	1+
242.94128	3266	1+
243.88139	122	
244.12602	238	
244.93892	1128	1+
244.99012	92	
245.02163	88	
246.12560	210	
246.16309	324	1+
246.85717	176	
246.97693	426	1+
247.85054	100	
250.03859	92	
250.91250	110	
250.94713	110	
251.03588	154	
251.15386	142	
252.23246	114	
252.66871	108	
252.92687	114	
254.01920	92	
254.09740	92	
255.10677	934	1+
256.09581	92	
256.85315	86	
257.91286	150	
259.15274	86	
259.16670	88	
260.13737	258	
260.33816	162	
261.12927	96	
261.88201	100	
262.13661	102	
262.82737	144	
262.94179	84	
264.07857	92	
264.74150	88	
265.05934	154	
265.25529	102	
265.98688	98	
266.86532	160	
266.92354	86	
266.96940	102	
267.04181	96	
267.79399	152	
268.17037	188	
268.96483	154	
269.15157	216	1+
269.80453	218	1+
270.36022	96	
270.83028	102	
271.84136	114	
272.13270	368	
273.11967	92	
273.79793	98	
273.81345	138	
274.09398	88	
274.15438	144	
274.25116	86	
275.15095	136	
275.81248	104	
276.11530	86	
276.13257	126	
277.15118	106	
277.23369	138	
277.84087	192	1+
278.90767	98	
278.92172	92	
279.09204	994	1+
279.11755	140	
281.42695	90	
281.93393	86	
281.99595	88	
282.09091	128	
282.28030	118	
283.07028	144	
283.85998	136	
284.08692	104	
284.29389	332	
285.11182	98	
285.20435	322	1+
285.23011	88	
287.93020	92	
288.09029	120	
288.10529	188	
289.16261	114	
289.78440	136	
289.84979	208	1+
289.88417	136	
290.87125	96	
290.96277	92	
291.80221	118	
292.16689	460	1+
293.65284	90	
293.85387	170	1+
293.99171	92	
294.14345	88	
294.27922	110	
295.14464	100	
295.17580	100	
296.12620	280	1+
296.38804	86	
296.42194	102	
298.09687	92	
298.41078	154	
302.14241	106	
302.97762	86	
303.68127	90	
304.26647	174	
304.94928	86	
305.87344	86	
306.27875	98	
306.88014	90	
307.28897	160	
307.80234	190	
307.89328	182	
308.29354	432	
309.29519	226	
310.30873	172	1+
310.82031	144	
310.88141	92	
311.85982	120	
312.86120	92	
313.03157	92	
315.06873	108	
315.12291	120	
319.17177	90	
320.15771	494	1+
322.31112	140	
323.23715	368	1+
323.90887	110	
324.21943	88	
324.89660	296	1+
325.19131	100	
326.43166	88	
326.88562	160	1+
END IONS

###FS:    #m/z: 363.95685 #charge 1+
###MS: 26
###MSMS: 28
BEGIN IONS
TITLE=Cmpd 20, +MS2(363.9569), 28.0-35.0eV, 0.6min #28
RTINSECONDS=34.069
SCANS=26,28
PEPMASS=363.95685	172754
CHARGE=1+
77.04933	102	
187.86792	108	
189.55644	104	
189.86166	364	1+
191.85912	746	1+
196.88284	150	
201.12079	118	
205.95049	118	
208.07179	100	
210.88362	224	
211.94281	136	
212.87992	2270	1+
215.91113	136	1+
216.13273	220	
222.95282	796	1+
223.05405	158	
223.63285	108	
224.94847	856	1+
225.88697	212	1+
226.94800	3086	1+
227.10022	116	
227.89032	110	
227.93231	118	
228.85534	110	
228.89471	688	1+
228.94195	3126	1+
230.88853	3132	1+
232.10232	190	1+
232.88300	314	1+
234.14426	134	
234.87794	312	
235.11600	710	1+
235.88065	144	
237.12728	170	
238.21174	162	
239.02098	124	
239.10733	134	
240.93988	390	
240.96256	1044	1+
241.83597	134	
241.94277	356	
242.94177	976	1+
243.15875	118	
243.82192	102	
243.92423	110	
244.12774	108	
244.82031	162	
244.83378	126	
244.93653	204	
244.95690	1434	1+
245.07546	354	
245.94591	266	
246.07759	206	
246.90801	192	
246.95415	1126	1+
247.56362	124	
247.96415	166	
248.80366	474	1+
248.90070	876	1+
249.13638	176	
249.40798	104	
250.80300	124	
250.89540	190	
250.94551	266	
250.96612	154	
251.01872	118	
251.10662	144	
251.80335	130	
252.00656	100	
252.10895	434	1+
252.13983	196	1+
252.88958	140	
253.90628	332	1+
255.12839	136	
258.84420	374	1+
258.97293	114	
260.14256	192	1+
260.96805	496	1+
261.07157	216	1+
261.47440	256	1+
261.82993	150	
262.99782	102	
264.17799	104	
264.78338	106	
265.08497	138	
265.10468	104	
265.89932	104	
266.81493	168	
266.90645	274	1+
267.78203	134	
267.81365	188	
267.97247	280	
268.81192	114	
268.84232	340	1+
268.95978	202	
269.08290	104	
269.80492	126	
269.96701	242	
270.10493	128	
270.82853	122	
270.95636	148	1+
271.84302	386	1+
271.91660	196	
276.81416	134	
276.85403	156	
277.11863	282	1+
278.79874	158	
279.80150	110	
279.84995	166	
280.26662	214	1+
280.78805	694	1+
280.98316	214	1+
282.01305	108	
282.04531	364	1+
282.12683	112	
282.82703	110	
282.88942	160	
283.04741	274	1+
283.07211	162	
283.16628	116	
283.82719	134	
283.85010	298	
283.98301	122	
284.79513	212	
284.84322	894	1+
284.87232	122	
284.89913	210	1+
284.91833	124	
285.01273	118	
285.19998	110	
285.81754	190	1+
285.84552	728	1+
285.86595	112	
286.81954	228	1+
288.12518	142	
288.84364	102	
289.15425	126	
289.87925	170	
290.78872	122	
290.90295	138	
292.12659	220	1+
292.43675	150	
292.85251	240	1+
294.15035	310	1+
294.92742	162	
296.80972	220	
297.80519	134	
298.80340	1084	1+
299.17273	114	
299.87284	146	
300.13749	210	1+
301.80367	284	
301.86051	810	1+
302.80060	648	1+
303.85529	656	1+
303.95216	136	
305.13514	108	
306.86896	134	
307.28851	334	1+
307.78960	154	
308.29043	206	1+
309.05900	110	
310.31221	298	1+
310.65617	104	
310.87706	300	1+
312.15781	132	
312.26740	146	
313.93682	196	1+
314.82127	184	1+
315.85030	120	
316.82127	154	
318.04676	210	1+
318.93393	160	
319.80007	110	
319.94070	104	
320.11006	132	
320.14539	152	
321.19515	98	1+
321.81461	464	1+
324.14528	138	
324.93323	130	
325.82094	106	
325.87850	138	
326.86848	484	1+
328.17413	178	
329.21678	146	
334.87308	108	
335.79560	178	1+
336.32054	126	
336.94968	348	1+
337.14585	144	
338.87354	150	
339.82741	342	1+
343.20133	136	
345.17239	114	
345.20104	184	
346.21641	128	
348.15425	314	1+
348.71424	102	
349.12229	302	1+
349.15870	296	1+
349.31402	176	
349.35647	174	
350.10517	136	
352.87809	114	
353.88715	112	
354.17027	172	
355.05637	134	
358.21845	178	1+
360.14106	104	
362.10411	224	1+
362.20636	162	
363.17407	124	
365.08946	146	
365.77959	112	
366.20386	142	
367.13470	1206	1+
367.33241	156	
368.42222	114	
369.34132	164	
END IONS

###FS:    #m/z: 336.94611 #charge 1+
###MS: 26
###MSMS: 29
BEGIN IONS
TITLE=Cmpd 21, +MS2(336.9461), 28.0-35.0eV, 0.6min #29
RTINSECONDS=34.841
SCANS=26,29
PEPMASS=336.94611	122084
CHARGE=1+
132.81363	116	
189.07830	94	
190.94014	102	
199.10300	158	
205.95264	182	
206.97241	110	
207.12032	264	1+
210.88748	206	
210.92369	126	
211.94475	2220	1+
212.88005	1632	1+
213.94023	976	1+
215.88794	848	1+
217.86003	158	
223.96348	158	
226.11454	134	
228.89529	228	1+
228.98891	136	1+
229.95531	2300	1+
230.88923	2434	1+
231.12055	98	
231.94879	960	
232.12966	94	
233.04685	96	
233.89791	572	1+
233.95610	106	
234.14083	98	
235.08243	206	
235.09955	396	1+
235.11807	126	
235.55651	98	
235.87101	234	1+
235.94928	244	
236.08195	118	
238.09932	236	1+
238.89445	264	1+
240.82177	168	
240.96257	162	
241.02844	92	
241.98367	128	
242.06162	150	1+
244.12988	210	
245.45051	178	
246.12251	116	
246.16099	170	
246.90802	240	
247.09998	94	
247.96635	574	
248.03125	146	
248.90022	572	
248.98953	98	
249.09494	214	1+
249.83590	174	1+
249.90148	284	
249.96088	622	1+
250.13395	132	
250.89584	212	
250.94613	324	1+
251.90694	166	
252.13289	190	
252.97034	1790	1+
253.11429	134	
253.14027	126	
253.41850	96	
253.90576	600	1+
254.38541	94	
254.87731	162	1+
254.96985	498	
255.07616	308	1+
255.10276	272	1+
255.88002	190	1+
255.91449	110	
255.96496	246	
256.81362	94	
256.85130	104	
256.96621	154	
257.39463	104	
258.43973	110	
258.85416	92	
258.91230	106	
259.09959	138	
259.17042	152	
261.83687	112	
262.16706	98	
266.24356	300	1+
266.86333	254	1+
267.83702	612	1+
267.92135	104	
268.17356	208	
268.36283	172	
268.83939	404	1+
269.79547	110	
270.84318	254	1+
270.98183	168	
271.14279	124	
271.91522	314	1+
273.11843	112	
274.14745	126	
274.84319	94	
274.86420	116	
275.05796	136	
275.08213	150	
276.17531	304	1+
276.88907	92	
277.05583	94	
277.68231	100	
278.11671	204	1+
278.71231	96	
278.83363	148	
279.79421	264	1+
279.93110	146	
280.26488	114	
280.93780	130	
282.94067	102	
283.78712	124	
284.86831	120	
285.19905	144	
285.58462	94	
285.85229	126	
286.85212	112	
287.74670	114	
287.85623	168	
289.06720	130	
290.86040	100	
291.10417	98	
291.85754	112	
292.14808	380	1+
292.16356	110	
292.44335	94	
293.10509	184	
293.98443	128	
294.17516	370	1+
295.19019	100	
295.97463	120	
296.81123	94	
296.92395	126	
297.00884	132	
297.58072	132	
297.87692	114	
298.01565	206	1+
299.05385	232	1+
299.76346	108	
300.16323	94	
302.14330	94	
304.16139	128	
304.44385	94	
306.77892	156	
306.88128	182	
307.29163	206	1+
308.41812	100	
308.66567	162	
308.87263	148	
309.16803	234	1+
309.31043	100	
309.32622	100	
309.86388	118	
310.24492	100	
310.69727	94	
310.86801	108	
311.85841	166	1+
311.88547	124	
313.16527	172	
314.06098	94	
314.16568	100	
315.00844	98	
316.00525	114	
317.06261	100	
320.15848	186	
321.16051	162	
321.70817	118	
323.16857	190	1+
323.23547	120	
323.89322	104	
324.89221	160	
325.89056	118	
326.14135	106	
328.39366	92	
328.81719	142	
328.88898	124	
330.14530	94	
331.07681	108	
332.05090	102	
332.82873	126	
335.30892	198	1+
335.92183	94	
337.18682	288	
337.83959	116	
338.16748	152	
338.19387	140	
340.38972	94	
340.86405	92	
341.12738	310	1+
342.16554	144	
342.31771	108	
END IONS

###FS:    #m/z: 322.93038 #charge 1+
###MS: 30
###MSMS: 31
BEGIN IONS
TITLE=Cmpd 22, +MS2(322.9304), 28.0-35.0eV, 0.7min #31
RTINSECONDS=38.5375
SCANS=30-31
PEPMASS=322.93038	1098922
CHARGE=1+
192.88906	114	
192.96632	100	
198.89649	144	
199.10289	142	
201.04691	130	
205.94716	422	1+
207.97339	154	
208.14374	146	
209.12645	298	1+
209.86492	112	
210.90390	98	
214.89465	128	
218.09441	94	
220.95906	130	
221.94476	234	1+
223.95820	414	1+
224.59069	104	
224.82245	124	
226.11319	88	
226.15480	252	1+
226.89873	90	
227.51330	92	
228.10442	160	
228.90851	158	
230.89447	108	
231.11714	174	
231.12831	140	
233.15977	116	
233.89930	106	
233.91791	122	
234.15624	112	
235.11302	224	1+
235.80324	130	
236.84641	122	1+
237.05860	116	
238.82868	104	
238.93914	156	
239.08269	322	1+
239.78741	224	
239.90798	298	1+
240.63597	90	
240.94157	2002	
241.18511	98	
241.45774	104	
241.56257	120	
241.94136	2272	
242.14649	192	1+
242.82405	110	
242.94203	6976	1+
243.81834	298	1+
243.83606	110	
243.88086	150	
244.12465	152	
244.14321	108	
244.94084	1328	1+
245.10910	148	
246.12689	202	
246.16563	142	
246.84884	144	
246.97654	392	1+
248.68322	94	
248.85373	128	
250.95056	160	
251.15417	146	
253.79436	116	
253.83827	150	
254.10411	376	1+
255.10636	388	1+
255.78321	106	
257.79579	258	1+
258.15939	100	
258.83497	140	
259.83132	124	
261.48210	108	
261.83171	244	1+
261.97643	128	
262.13998	92	
262.85547	96	
262.92403	92	
263.05603	96	
264.98285	130	
265.84864	110	
266.04158	90	
266.86677	112	
267.79264	142	
268.05626	162	1+
268.13877	102	
268.91722	96	
269.00317	160	
271.37948	98	
271.68479	92	
271.79736	120	
271.86987	192	
272.13454	142	
272.84461	126	
272.85959	94	
273.80206	124	
274.10035	128	
274.15356	278	
275.05497	128	
275.80985	198	
276.22327	92	
276.81715	96	
276.85681	202	
277.86809	106	
279.06310	114	
279.09168	1086	1+
279.13482	122	
280.94718	108	
281.51554	102	
283.06472	192	
283.13953	112	
283.86221	132	
284.05025	128	
284.29068	190	
284.86510	192	
285.20356	242	1+
285.29661	130	
285.80442	118	
285.87253	124	
286.11218	198	1+
288.10519	106	
289.21476	140	
289.78580	224	1+
289.88450	238	
290.08277	122	
290.86235	124	
291.41823	116	
291.80668	440	
292.16147	260	1+
292.43843	136	
292.82387	102	
293.06672	132	
293.18418	152	
293.87385	116	
294.15414	92	
294.18069	472	1+
294.78270	114	
294.86083	294	1+
296.12537	126	
299.14687	128	
299.16538	228	1+
300.16800	182	1+
300.23117	146	
301.78304	92	
302.14511	140	
302.62319	98	
302.87156	160	1+
304.16758	140	
305.87609	122	
306.12787	144	
306.27729	162	
306.88232	132	
306.90174	166	
307.79766	130	
307.88619	174	
308.29743	172	
308.68544	92	
308.88860	236	
309.13387	166	
309.81701	128	
309.88744	132	
310.17582	92	
310.30896	548	1+
310.42040	166	
310.88537	100	
311.19027	134	1+
311.28183	96	
312.80176	188	1+
314.82567	96	
315.15009	94	
315.66480	242	1+
316.76750	92	
316.81765	116	
318.18980	114	
319.13853	90	
319.17377	368	1+
319.21333	94	
320.16138	318	1+
321.73021	116	
322.15549	90	
322.17546	136	
322.31539	134	
323.23950	444	1+
324.14074	116	
324.89564	586	1+
327.82895	108	
END IONS

###FS:    #m/z: 363.95691 #charge 1+
###MS: 30
###MSMS: 32
BEGIN IONS
TITLE=Cmpd 23, +MS2(363.9569), 28.0-35.0eV, 0.7min #32
RTINSECONDS=39.3095
SCANS=30,32
PEPMASS=363.95691	208406
CHARGE=1+
62.03975	106	
187.86594	174	
189.86341	712	
191.85876	490	1+
192.89129	106	
194.88914	194	
196.88382	160	
202.97601	96	
207.87767	510	1+
209.86877	114	
209.94242	628	1+
210.88591	530	1+
212.87955	2346	1+
214.89407	386	1+
216.41158	210	
217.20859	100	
221.94966	1016	1+
222.91922	264	1+
223.88830	222	1+
224.94850	1080	1+
225.88439	414	1+
226.94687	2866	1+
226.97487	194	
227.93025	168	
228.89466	918	1+
228.94230	2936	1+
230.88948	4272	1+
232.88453	310	1+
234.14289	216	
234.88160	324	1+
235.07947	150	
235.11666	768	1+
236.14194	128	
237.13093	100	
239.52862	102	
240.81978	128	
240.93884	540	
240.96240	690	
241.84926	100	
241.94283	386	
241.95673	1046	1+
242.94173	1538	1+
242.95810	686	1+
243.82778	252	1+
244.12750	124	
244.93894	250	
244.95697	2470	1+
245.07531	338	1+
245.10552	140	
245.94170	782	
246.15893	100	
246.90697	338	
246.95392	1948	
247.12649	96	
248.80420	318	1+
248.90048	1378	1+
250.14286	272	1+
250.65660	102	
250.80237	140	
250.89794	264	1+
250.97058	164	
251.24163	106	
252.10765	182	
253.84203	120	
253.90485	616	1+
257.14630	98	
258.85014	118	
260.83776	172	
260.96931	574	
261.15509	230	
261.82701	170	
262.83238	124	
262.85131	126	
263.97397	322	1+
264.07263	120	
264.63124	124	
266.78548	250	1+
266.81186	418	1+
266.85089	360	1+
267.72842	106	
267.85353	284	1+
267.97569	288	1+
269.08369	98	
269.81031	108	
269.91488	100	
269.96750	318	1+
271.09300	156	1+
271.91456	130	
272.86203	100	
272.93801	124	
273.87112	106	
274.09059	218	1+
274.12035	150	
274.80017	106	
276.08218	182	1+
276.85497	558	1+
277.13828	102	
278.79644	384	1+
279.10315	126	
279.12176	180	
279.85259	128	
279.91514	120	
280.79184	794	1+
280.81584	146	
280.87016	140	
281.02031	140	
282.08966	136	
282.78491	582	1+
282.79988	146	
282.86304	152	
282.97592	242	1+
283.14643	136	
283.78837	516	1+
283.83059	144	
283.84997	422	
284.08791	260	1+
284.76360	98	
284.89208	100	
285.74660	100	
285.84479	416	
286.13616	150	1+
286.82912	124	
288.12756	252	
289.81167	196	
289.85629	252	1+
290.41282	100	
291.25481	102	
291.86141	242	1+
292.81174	120	
292.98301	114	
293.07322	138	
294.92751	188	1+
295.14441	96	
295.86243	190	1+
296.80988	158	
297.79986	1346	1+
297.92824	132	
298.80214	1152	1+
299.86154	104	
300.03052	104	
300.79904	702	1+
300.85776	774	1+
301.11255	106	
301.79906	416	1+
301.86035	660	1+
302.24362	100	
302.57842	106	
303.80510	572	1+
303.85736	504	1+
303.95118	114	
305.10581	104	
306.45020	102	
307.11975	122	
307.16177	102	
307.28936	472	1+
307.79832	240	1+
307.87233	228	1+
308.13239	104	
308.31509	144	
308.80091	152	1+
310.30756	114	
310.82410	120	
310.86978	234	
311.30421	102	
311.88173	126	
314.82222	122	
314.88425	168	1+
314.90473	110	
315.39195	108	
315.81288	106	
316.14584	114	
316.81449	508	1+
317.87958	230	
318.14336	306	1+
318.93802	108	
319.09081	108	
319.82327	132	
320.61679	106	
321.80700	460	1+
321.86505	154	
322.85414	104	
322.93176	126	
323.03852	240	1+
323.08922	200	1+
324.02369	140	
324.87635	152	
324.89580	208	1+
325.14704	142	
325.86111	110	
326.17224	128	
326.87372	440	1+
327.17081	154	
328.17578	240	1+
328.87423	220	1+
332.15614	128	
333.86380	174	
334.15726	168	1+
335.44298	122	
335.74731	100	
336.94541	246	1+
337.14601	268	1+
337.83989	98	
339.82658	360	1+
340.14658	118	
340.16384	104	
340.94311	160	
341.89772	228	1+
343.27259	124	
344.19321	344	1+
345.19772	246	1+
347.22647	498	1+
349.12376	518	
349.16012	438	1+
349.32253	316	1+
349.47598	98	
350.11467	266	1+
350.92026	118	
351.34415	258	1+
352.18039	226	1+
354.08339	186	1+
356.80464	108	
358.15334	272	1+
360.95871	120	
361.19449	100	
361.90163	106	
362.20404	148	
362.22996	126	
362.29624	128	
362.67822	98	
363.20929	144	
363.71692	232	
364.16976	152	
364.21358	104	
366.35165	100	
366.95113	148	
367.13228	432	1+
368.21996	136	
368.33021	114	
368.42138	110	
368.82995	248	1+
END IONS

###FS:    #m/z: 336.94631 #charge 1+
###MS: 30
###MSMS: 33
BEGIN IONS
TITLE=Cmpd 24, +MS2(336.9463), 28.0-35.0eV, 0.7min #33
RTINSECONDS=40.082
SCANS=30,33
PEPMASS=336.94631	146796
CHARGE=1+
185.86985	106	
198.95026	252	1+
203.93214	128	
209.09343	94	
209.12580	106	
209.88043	384	1+
210.88153	250	1+
211.94403	2628	1+
212.87917	1548	1+
213.89318	116	
213.94176	1346	1+
214.89258	90	
215.88613	722	1+
215.93815	186	
217.85883	288	
217.88324	182	
220.46983	108	
223.95981	298	
225.39917	88	
226.97459	120	
227.11594	156	
227.94261	92	
228.10488	160	1+
228.89597	396	
229.67799	90	
229.95535	2748	1+
230.07214	132	
230.88895	2830	1+
231.94942	1196	1+
233.89772	386	
235.07769	342	1+
235.11627	210	1+
235.86724	244	1+
235.89075	140	
237.11553	92	
237.64477	92	
237.81011	94	
237.88011	98	
238.22484	192	1+
239.79156	104	
239.90070	206	1+
241.06274	100	
244.88798	136	
245.10956	104	
246.06290	96	
246.90304	242	
246.97686	128	
247.03061	88	
247.14701	104	
247.38778	96	
247.43988	106	
247.96476	676	1+
248.89959	890	1+
249.15605	94	
249.82919	114	
249.95925	626	1+
250.39476	114	
250.91205	134	
250.98080	214	
251.03816	166	
251.10832	90	
251.83434	140	
251.92524	162	
252.83194	168	
252.97061	1396	1+
253.10038	88	
253.85954	138	
253.90591	586	1+
254.09415	94	
254.11318	146	
254.46588	80	1+
254.96558	892	1+
255.07631	236	
255.09755	118	
256.07135	172	
256.45571	92	
257.38058	92	
257.83914	388	1+
258.84457	282	1+
258.90157	118	
259.15312	108	
259.16811	236	
259.91270	98	
260.15593	152	
260.66352	102	
260.83642	92	
262.15649	170	1+
263.05809	108	
263.92056	90	
264.13226	92	
264.87127	150	
265.85574	96	
266.80311	92	
266.85526	112	
267.96546	92	
268.17438	210	
268.84165	478	1+
269.84708	282	1+
270.80025	440	1+
270.98231	168	
271.91834	310	
272.87935	192	1+
272.93734	94	
273.85877	106	
274.86264	140	
275.05648	102	
275.81530	112	
276.66237	92	
276.85421	340	1+
276.89658	182	1+
277.00326	86	
278.83999	280	1+
279.00273	166	1+
280.52129	90	
280.66672	90	
281.85627	148	1+
283.06276	88	
283.78575	174	
283.80043	128	
285.85148	142	
286.20841	130	
286.84881	408	1+
286.85958	134	
286.91037	92	
286.92469	88	
288.00334	120	
288.13042	94	
288.20526	96	
288.88427	144	
289.58279	100	
290.19540	100	
290.85641	270	1+
290.87354	146	
291.80493	206	
292.16284	148	
293.16871	372	1+
293.92626	92	
293.99815	102	
294.08249	92	
294.11349	140	
294.18079	178	1+
294.50360	108	
294.66828	224	
294.82037	98	
294.88108	98	
296.12657	104	
297.79781	118	
298.07969	124	
298.12201	90	
298.84973	160	
299.86482	120	
300.08221	106	
302.14983	222	
303.80714	268	1+
304.88895	104	
306.28250	202	1+
306.54695	102	
307.09130	88	
307.12865	112	
307.30738	112	
308.66077	142	
308.80576	158	
308.87818	108	
309.86529	216	
309.95003	114	
310.12529	152	
310.35287	122	
310.87592	270	
311.39036	104	
311.86036	112	
311.88188	160	
312.19914	94	
314.42479	90	
314.82135	174	1+
316.10549	150	
316.55999	90	
318.17389	92	
318.19447	206	1+
318.96242	106	
319.08281	174	
320.15681	298	1+
320.26313	104	
324.17115	132	1+
324.89401	208	
325.04669	92	
328.19114	176	
328.89114	154	
329.80160	118	
332.33105	218	1+
333.06336	92	
335.07619	190	1+
335.15038	186	1+
335.30402	196	1+
335.32386	100	
335.88112	98	
337.18659	314	
337.20612	86	
337.24406	92	
337.83034	162	1+
338.17168	582	1+
339.30624	94	
END IONS

###FS:    #m/z: 340.94118 #charge 1+
###MS: 34
###MSMS: 35
BEGIN IONS
TITLE=Cmpd 25, +MS2(340.9412), 28.0-35.0eV, 0.7min #35
RTINSECONDS=43.7665
SCANS=34-35
PEPMASS=340.94118	424598
CHARGE=1+
155.53092	106	
192.92609	328	
198.89939	102	
205.94933	366	1+
209.94657	134	
210.93862	134	
211.15530	144	
211.88756	132	
212.87883	492	1+
213.93823	562	1+
215.88681	1138	1+
216.06846	94	
217.88270	288	
218.64063	96	
221.96921	104	
222.40424	98	
223.83886	106	
224.97566	108	
226.15566	106	
226.89173	148	
226.94524	192	
227.86695	92	
227.95025	124	
228.89524	120	
230.69690	96	
230.89149	402	
231.12309	204	1+
231.88880	354	1+
231.94880	462	1+
233.89755	600	1+
233.95036	238	
234.14159	146	
235.07814	252	
235.12022	346	1+
235.86592	98	
235.89097	274	
235.93342	130	
236.13681	152	
236.89230	148	
237.70960	120	
237.89098	98	
240.23057	94	
240.83516	124	
240.93901	124	
240.95927	162	
243.83101	110	
246.15962	326	
246.66478	172	
246.97843	208	
247.94405	110	
248.90168	170	
249.96019	146	
250.65474	98	
251.14473	104	
251.24259	98	
251.78787	162	
252.10764	144	
252.13427	102	
253.90340	132	
254.14829	116	
254.38143	96	
254.64395	92	
254.93986	96	
254.96689	272	
255.03805	120	
255.07599	214	
255.10229	128	
255.90500	462	1+
255.95665	168	
256.07649	124	
256.96610	126	
258.10660	204	1+
258.84334	132	
258.88485	222	1+
258.90866	134	
259.84750	154	
260.04162	160	
260.65638	160	
261.84330	202	
262.15611	108	
263.17611	98	
265.03686	144	
265.07680	100	
265.09978	144	
265.27872	94	
265.79811	116	
265.85607	142	
265.92321	116	
266.16524	110	
267.13667	416	1+
268.18910	98	
268.83958	160	
269.80134	290	1+
270.80038	286	1+
271.26411	104	
272.97667	136	
274.79691	134	
274.82317	154	
274.97671	128	
275.16918	182	1+
275.81307	270	1+
276.13564	262	1+
276.86156	260	
277.85206	164	
277.89201	116	
279.11275	156	
279.27506	98	
279.85625	264	1+
279.97053	140	
281.05271	168	
281.84926	92	
281.86518	324	1+
282.86387	308	1+
283.80020	112	
284.85504	102	
285.20371	212	
288.64106	100	
290.86021	298	1+
291.80883	264	1+
294.17908	130	
294.85231	112	
295.13884	172	1+
296.80919	146	
296.86621	154	
297.11616	174	
297.80323	136	1+
297.97936	124	
298.82762	152	
299.06278	146	
299.16190	94	
299.35959	96	
299.78372	110	
300.26523	94	
300.87703	112	
302.19084	100	
302.81529	110	
303.14515	114	
303.89525	98	
303.95428	148	
305.80404	116	
305.88059	300	1+
306.88498	200	1+
307.28732	144	
307.80344	194	
308.29341	516	1+
308.66604	172	
308.79561	122	
308.87926	164	
309.89324	190	1+
310.18136	114	
310.87197	124	
311.86938	92	
312.02164	120	
312.74827	98	
312.80526	158	
314.81071	280	1+
318.92795	92	
319.07634	104	
320.87288	138	
323.23713	314	1+
323.30529	200	
323.89258	270	1+
326.16635	248	
327.79471	98	
328.17812	110	
328.79324	98	
328.82052	146	
329.87133	178	
330.16651	106	
330.18751	312	1+
330.81190	272	1+
332.06227	106	
334.28320	98	
335.21947	198	1+
335.94429	94	
336.83174	94	
338.87148	122	
339.21030	220	1+
339.76775	116	
342.18002	434	1+
342.20005	126	
342.24846	126	
342.31640	114	
342.74048	102	
342.90378	154	
343.06897	192	1+
343.18160	316	1+
344.91152	142	
345.20153	140	
END IONS

###FS:    #m/z: 336.94633 #charge 1+
###MS: 34
###MSMS: 36
BEGIN IONS
TITLE=Cmpd 26, +MS2(336.9463), 28.0-35.0eV, 0.8min #36
RTINSECONDS=44.5385
SCANS=34,36
PEPMASS=336.94633	136518
CHARGE=1+
56.12908	100	
196.88976	98	
199.87392	92	
202.08104	92	
207.97538	140	
209.12306	106	
211.94404	3346	1+
211.98001	126	1+
212.44118	94	
212.87955	1338	1+
213.93802	1140	1+
214.34186	96	
214.90948	90	
215.88665	894	1+
217.88146	166	
222.69932	128	
223.11162	90	
223.96349	294	1+
225.09645	86	
226.15218	204	
227.88917	426	1+
228.53119	106	
228.89131	360	1+
229.63699	122	
229.95487	2146	1+
230.88886	3242	1+
231.90883	92	
231.95084	1636	1+
233.89734	654	1+
233.92145	96	
233.94880	122	
234.05143	86	
234.53976	102	
235.07577	92	
235.89325	268	1+
236.14278	100	
236.79741	94	
237.09248	236	1+
238.12744	138	
240.01198	158	
240.97342	86	
241.13928	148	
241.43498	90	
242.09968	206	1+
243.64357	90	
245.57735	88	
246.09341	120	
246.12740	200	
246.15880	88	
246.90233	276	
246.97659	196	
247.96635	664	
248.90007	1158	1+
248.99423	112	
249.05679	198	1+
249.11162	90	
249.13306	112	
249.96284	292	1+
250.64453	90	
250.83063	110	
250.99198	88	
251.15359	158	
251.17382	90	
251.24097	186	1+
251.84197	88	
251.89347	114	
251.91231	154	
252.15679	90	
252.49267	126	
252.90247	590	1+
252.97048	1618	1+
254.42829	98	
254.96585	926	1+
255.07389	624	1+
255.15740	98	
256.91318	144	
256.96777	144	
257.04193	92	
257.85403	126	
257.89517	88	
258.80517	90	
259.82310	178	1+
260.13798	146	
260.15809	324	1+
260.84571	90	
261.83555	200	1+
262.05090	132	
266.01677	116	
266.99871	88	
268.17652	362	1+
268.84600	126	
268.95882	136	
269.06720	152	
269.83560	138	
270.45378	86	
270.79822	310	1+
270.84352	416	1+
270.97899	184	1+
271.91545	266	
272.57214	108	
272.97784	126	
273.16410	112	
273.44049	88	
274.92070	92	
275.86205	122	
275.96151	224	1+
276.81459	134	
276.85219	352	1+
277.04630	88	
277.91767	104	
278.04651	90	
278.42545	118	
279.60709	102	
279.83071	104	
279.88444	204	1+
281.04946	94	
281.86225	180	
282.81121	122	
284.87790	142	
285.20376	138	
286.14724	406	1+
286.85335	362	
286.92674	86	
287.84744	352	1+
288.06379	138	
290.80381	230	1+
292.09797	274	1+
292.43404	134	
292.85123	124	
292.87927	98	
294.08316	236	1+
294.17634	196	
295.26902	86	
295.97330	160	
297.79680	98	
298.07101	132	
298.39567	102	
299.82724	104	
300.65881	106	
300.88058	196	1+
301.11465	136	
302.17748	120	
303.18103	106	
303.80441	140	
303.86506	110	
303.94482	166	
304.88605	154	
306.28565	98	
306.79202	172	
306.88318	284	
307.28996	98	
307.80029	90	
307.89048	158	
308.66384	86	
308.86620	174	
308.89700	90	
310.45284	112	
310.86847	148	
314.81571	268	1+
316.03339	122	
317.11493	92	
317.18050	86	
319.80150	86	
320.15877	364	
323.24955	92	
324.10197	102	
324.28553	104	
324.89320	208	
325.00470	86	
325.59472	88	
325.90108	114	
327.17771	162	
327.39546	124	
327.87781	110	
328.88836	170	
329.87066	130	
330.17629	92	
330.19198	90	
331.20121	100	
332.86068	118	
333.12585	100	
333.33365	128	
335.21109	94	
335.30883	118	1+
335.86112	90	
335.87670	90	
337.18610	254	
338.16870	200	
338.75350	106	
339.17851	126	
339.35154	114	
END IONS

###FS:    #m/z: 359.96208 #charge 1+
###MS: 34
###MSMS: 37
BEGIN IONS
TITLE=Cmpd 27, +MS2(359.9621), 28.0-35.0eV, 0.8min #37
RTINSECONDS=45.311
SCANS=34,37
PEPMASS=359.96208	104862
CHARGE=1+
203.87858	142	
208.93907	156	
209.94349	308	
211.15326	118	
213.11965	148	
221.89093	290	1+
222.95210	1028	1+
224.89073	108	
224.94747	1422	1+
226.15379	132	
226.89438	228	
226.94673	2056	1+
227.06387	164	1+
227.07962	240	
227.11965	124	
227.89835	220	
227.92998	272	
228.17871	164	
228.89331	138	
228.94183	2478	1+
229.09341	136	
231.18861	106	
231.89582	110	
232.97434	214	
233.06401	136	
233.08864	232	
233.95978	140	
234.01740	108	
234.14994	158	
235.11448	434	1+
237.07370	100	
238.97234	184	
239.14844	654	1+
240.13199	354	
240.83767	276	1+
240.93984	376	
240.96264	600	
241.11452	136	
241.78694	154	
241.90525	132	
241.94226	330	
242.88253	190	1+
242.95944	240	
243.96222	226	
244.95709	1766	
245.94219	176	
246.18514	116	1+
246.80852	108	
246.95410	1468	1+
246.97634	210	
247.10283	130	
247.51512	100	
248.05779	186	1+
248.09495	146	
248.80823	360	1+
249.12850	188	
249.23381	180	
249.81364	270	1+
250.11544	250	
250.94859	156	
250.97500	352	1+
251.03330	104	
251.14479	112	
251.44645	104	
251.78787	116	
252.10834	444	
252.13743	152	
252.95372	126	
254.83118	122	
255.07797	264	
257.15943	564	1+
257.17543	262	
258.07594	342	1+
258.14311	1234	1+
258.97591	140	
260.16357	110	
260.96868	1264	1+
261.08207	128	
262.82580	248	1+
265.81723	376	1+
266.14989	176	
266.25031	146	
266.38328	252	1+
267.80938	120	
267.97657	258	
268.08644	206	1+
268.96182	516	1+
269.96673	300	1+
271.84582	122	
272.13682	142	
273.08423	230	
273.77760	106	
275.09804	602	1+
276.81018	118	
276.85449	554	1+
277.13515	124	
277.79959	110	
277.90961	154	
278.79737	360	1+
280.05452	114	
280.79408	978	1+
280.87419	190	
281.13556	170	
281.69511	104	
281.86995	180	1+
282.82770	116	
283.01400	140	
283.07144	174	
283.83696	124	
283.98499	164	
284.02255	100	
284.07592	138	
284.13641	312	
284.82497	152	
284.93764	102	
285.14827	154	
285.16807	130	
286.09961	232	1+
286.13758	118	
287.92408	102	
289.06904	120	
290.86764	118	
291.80942	136	
292.12819	272	
292.18601	254	1+
293.15975	218	1+
293.87031	104	
293.92581	226	1+
294.85668	170	
296.80890	338	
296.91172	120	
297.11601	114	
297.20088	178	1+
297.27206	122	
297.80621	262	
297.83182	116	
298.80303	1414	1+
299.13812	462	1+
299.92274	102	
300.06433	138	
300.78510	138	
300.83758	102	
301.07920	144	
301.11507	206	
301.78305	136	
301.94847	156	
302.06595	156	
303.81103	142	
303.94781	156	
305.85487	100	
305.98601	108	
306.22356	218	1+
306.81680	144	
307.30310	256	1+
308.29017	126	
308.87049	114	
309.12990	412	1+
309.80015	102	
310.82880	112	
310.87288	486	1+
314.80004	128	
314.82219	234	
315.81865	106	
316.81478	466	1+
317.25449	158	
318.79771	188	1+
321.82277	108	
322.35371	102	
322.93439	112	
323.01438	182	
324.02730	130	
324.17265	132	
325.15401	744	1+
326.15744	532	1+
326.18560	142	
327.19411	102	
327.30227	102	
328.89026	150	
330.87408	224	1+
333.11881	110	
335.14814	130	
336.94300	318	1+
337.11525	944	1+
337.25894	108	
338.15863	220	1+
339.83146	142	
339.85363	108	
340.19289	104	
340.93876	194	
341.14162	158	
342.20641	236	1+
342.90118	196	1+
343.14640	222	1+
343.18151	128	
344.16278	282	1+
345.20060	318	1+
345.70272	150	1+
347.22537	140	
349.13977	118	
349.15893	114	
349.40463	100	
350.34201	106	
352.89062	166	1+
355.19158	290	1+
357.22804	202	
359.52788	102	
359.85697	244	1+
361.75601	106	
362.19604	132	
END IONS

###FS:    #m/z: 340.94087 #charge 1+
###MS: 38
###MSMS: 39
BEGIN IONS
TITLE=Cmpd 28, +MS2(340.9409), 28.0-35.0eV, 0.8min #39
RTINSECONDS=48.984
SCANS=38-39
PEPMASS=340.94087	466914
CHARGE=1+
131.35868	164	
192.92617	130	
195.97844	118	
196.88745	224	1+
201.11959	120	
205.94808	114	
205.96838	138	
207.97295	100	
208.13030	98	
210.93815	106	
212.87826	144	
213.94215	654	1+
214.87605	124	
214.89735	116	
215.88682	1332	1+
215.93716	314	
217.88655	254	1+
217.93345	132	
218.87880	192	1+
222.94982	94	
223.96130	470	1+
225.42516	96	
226.89381	154	
226.94517	218	
228.94793	202	1+
228.96934	104	
230.88864	748	1+
231.12034	222	1+
231.94886	944	1+
233.89828	582	
233.94735	182	
234.09960	110	
234.89219	782	1+
235.10972	102	
237.64925	108	
237.88868	106	
238.91279	176	1+
240.23315	236	
241.83440	120	
241.89313	172	
242.94157	266	
243.83511	114	
243.87465	112	
244.95948	168	
245.44489	114	
245.53301	114	
246.16472	196	
246.66297	190	
246.97552	432	1+
248.90084	314	
249.90249	248	
249.96417	182	
249.99230	212	1+
250.94531	226	
251.64320	108	
251.92454	112	
252.10794	132	
253.05725	128	
253.23584	96	
253.45582	108	
253.96550	128	
254.11018	130	
254.96671	570	1+
255.07391	216	
255.09802	126	
255.91720	100	
256.91029	154	
257.97003	162	
258.79839	118	
258.84466	244	
258.90915	162	
258.98083	110	
259.16908	226	
259.96194	126	
260.15831	234	1+
260.91535	106	
261.84483	110	
262.12648	98	
265.23410	118	
266.51225	94	
267.13845	108	
267.41730	100	
267.79505	224	
269.79610	176	
270.94881	100	
271.79686	120	
271.85028	118	
272.66482	80	1+
272.91864	224	1+
272.93283	208	
272.98032	160	
273.02775	126	
274.09289	102	
274.86645	124	
275.81002	242	
275.85416	100	
275.98195	130	
276.85546	418	1+
277.81323	146	
278.33518	126	
278.85559	188	
279.09613	158	1+
279.15204	152	
279.80116	136	
279.86119	114	
279.96367	122	
280.84665	142	
281.05285	114	
281.35070	96	
283.04045	116	
283.78960	188	
283.85529	226	1+
284.08852	146	
284.85661	280	1+
285.03071	222	1+
285.81164	110	
286.79447	224	1+
286.83333	122	
287.86206	288	1+
287.99862	94	
290.09512	106	
290.83106	212	1+
290.96168	116	
292.43770	328	1+
292.80767	286	1+
292.85620	318	1+
294.17793	130	
294.27435	98	
294.40461	94	
295.18735	132	
295.53926	98	
295.80295	94	
295.96833	406	1+
295.99108	120	
296.91051	94	
297.79010	152	
297.82219	108	
297.85820	118	
298.06377	126	
298.08067	186	
298.80718	182	1+
299.78419	396	1+
300.14664	94	
300.16049	114	
301.87198	108	
302.17068	226	1+
303.18504	94	
303.96410	104	
305.66631	100	
305.76819	148	
305.81488	142	
305.90314	100	
306.15595	96	
306.29859	118	
306.79369	326	1+
307.79624	240	1+
307.81089	420	1+
307.88968	380	1+
308.19371	96	
308.29532	258	1+
308.65993	158	
308.83704	152	1+
309.13359	118	
309.24678	96	
310.88098	354	1+
312.80388	170	
315.79523	108	
315.94969	124	
318.19289	110	
322.30765	138	
323.30677	132	
323.86576	96	
324.02984	128	
324.89876	242	
324.94510	100	
325.80447	120	
328.18785	146	
328.28943	184	
328.31264	168	
328.88680	182	
329.87285	106	
330.18603	116	
330.81275	584	1+
332.83679	98	
333.86766	280	1+
337.18647	130	
340.14421	118	
342.20944	140	
342.90391	94	
343.18229	222	
344.94129	96	
345.16353	130	
345.29283	202	1+
END IONS

###FS:    #m/z: 359.96211 #charge 1+
###MS: 38
###MSMS: 40
BEGIN IONS
TITLE=Cmpd 29, +MS2(359.9621), 28.0-35.0eV, 0.9min #40
RTINSECONDS=49.7565
SCANS=38,40
PEPMASS=359.96211	101956
CHARGE=1+
183.92856	144	
205.95098	200	
206.97725	106	
208.88334	206	
209.95381	150	
220.46032	108	
221.12576	216	1+
221.42202	112	
222.95326	898	1+
223.89029	122	
224.88485	136	
224.89812	334	1+
224.94918	2016	1+
226.94740	2972	1+
226.97306	114	
227.93051	208	
228.89841	270	1+
228.94246	3480	1+
229.14709	100	
230.87483	238	1+
233.09008	180	1+
233.43378	102	
233.95855	128	
234.14845	134	
235.11574	448	1+
235.82391	262	1+
237.10041	108	
238.07532	294	1+
238.83881	200	1+
239.15325	454	1+
240.12990	376	1+
240.94250	502	
240.96217	1006	1+
241.78428	186	
241.89991	110	
241.94387	264	
242.95785	516	1+
244.95782	1434	
245.09148	146	
245.94009	366	
246.95261	1366	
247.10627	102	
248.80328	572	1+
249.13389	284	
250.94923	192	
251.00553	128	1+
251.78753	118	
252.10783	404	1+
252.13244	138	
252.94647	298	1+
253.09201	122	
254.11471	192	
255.07113	216	
256.07525	146	
257.09689	128	
257.16069	608	
258.08386	270	1+
258.14237	1000	1+
258.84811	142	
258.97505	390	
259.79560	240	1+
260.96707	898	1+
260.98885	234	1+
261.08704	386	1+
261.10076	106	
261.15232	150	
262.13431	144	
262.85166	130	
264.96224	112	
265.81261	748	1+
265.88736	118	
266.81367	536	1+
266.97769	122	
267.07899	194	1+
267.78487	124	
267.97456	236	
268.13680	118	
268.37176	102	
268.95812	152	
269.15591	188	
269.96673	446	1+
273.08841	104	
273.38567	102	
273.48525	102	
273.96546	150	
274.11721	128	
274.16284	412	1+
274.79123	182	1+
275.05637	122	
275.96924	202	
276.09230	170	
276.85534	138	
277.01385	150	
277.13047	168	
277.81938	142	
277.85125	116	
278.79834	316	
279.13777	146	
279.79479	226	
280.53357	122	
280.79356	1124	1+
281.02568	116	
281.12542	210	1+
281.13548	114	
282.09156	126	
282.27430	156	1+
283.07422	436	1+
283.13363	318	1+
283.42038	114	
283.82377	486	1+
283.98381	126	
284.17155	100	
284.82559	412	1+
286.91094	256	1+
288.13072	158	
288.79270	128	
289.25886	104	
290.10942	120	
290.86655	204	
291.12159	416	1+
291.79235	118	
291.80903	320	1+
292.12623	282	1+
293.14920	218	1+
296.81115	458	1+
297.15084	138	
297.84992	126	
298.80456	1414	1+
299.13510	278	1+
301.08029	1028	1+
301.78545	234	1+
301.81076	122	
301.85854	278	1+
302.11160	184	
302.91933	120	
303.94714	138	
304.15245	130	
304.26380	134	
304.93689	114	
305.13291	110	
306.03444	178	1+
306.13407	102	
306.88189	138	
307.28749	248	
307.55121	104	
307.88707	104	
308.29458	126	
309.12304	204	
309.15591	102	
309.79747	160	
310.12163	122	
310.87434	118	
311.18185	126	
311.20366	146	
312.94930	124	
313.81906	176	1+
315.45201	148	
315.81294	322	1+
316.12874	146	
318.86123	134	
318.93516	154	1+
320.29223	100	
320.82628	134	
321.04903	118	
321.81912	118	
322.11909	112	
322.88982	122	
322.91519	130	
322.93264	162	
323.01682	480	
323.94744	120	
324.89321	230	
325.01772	108	
325.14794	132	
326.16007	326	
327.16048	232	
328.18231	180	
328.89241	146	
329.88708	114	
333.12190	124	
334.84261	100	
334.88029	104	
335.10756	108	
336.94242	282	1+
337.11661	826	1+
338.33661	136	
338.87491	230	
339.71755	198	1+
339.82757	292	
340.93933	180	
342.20474	126	
342.22029	156	
343.06211	166	1+
343.18789	140	
345.19815	334	1+
345.71276	138	
348.63728	104	
348.92752	100	
349.12365	198	
349.16026	366	1+
350.05009	104	
350.10694	142	
351.81413	178	1+
352.19035	222	1+
352.79022	108	
352.81522	308	1+
352.88482	140	
353.33066	188	1+
356.18060	138	
356.76594	452	1+
357.22514	144	
358.16725	166	
358.19364	122	
360.18969	298	1+
361.11669	118	
363.21076	332	1+
364.34939	104	
364.69893	112	
END IONS

###FS:    #m/z: 507.84538 #charge 1+
###MS: 38
###MSMS: 41
BEGIN IONS
TITLE=Cmpd 30, +MS2(507.8454), 28.2-35.2eV, 0.9min #41
RTINSECONDS=50.529
SCANS=38,41
PEPMASS=507.84538	75248
CHARGE=1+
196.01699	286	1+
199.88706	164	
213.15888	1560	1+
223.97814	244	
224.97545	390	
226.11551	400	
227.10690	140	
232.89569	150	
235.14120	2718	1+
244.12687	900	1+
245.11253	366	
249.15866	1754	1+
249.95963	264	1+
251.88428	292	1+
252.07737	180	
252.79379	154	1+
254.12431	144	
254.14800	318	1+
255.10204	140	
255.90690	268	1+
256.41860	158	
258.85179	216	1+
262.13662	7060	1+
266.20342	636	1+
266.86409	396	1+
267.09082	278	1+
267.20741	538	1+
268.11402	186	1+
269.85557	282	1+
270.18317	148	
270.85679	194	1+
272.85235	576	1+
272.86206	316	1+
275.85129	196	
277.15313	3400	1+
277.90803	156	
277.93297	152	
278.02628	154	
279.12964	144	
279.94201	148	
281.21846	286	
281.93234	144	1+
282.22465	178	
284.09678	142	
284.19467	1682	1+
285.94308	186	
286.13668	1240	1+
287.15096	230	
287.85277	222	
288.87137	1746	1+
290.12052	202	1+
290.86418	886	1+
291.87855	342	
293.80532	214	1+
293.87202	1858	1+
296.11895	144	
296.82554	162	
296.85318	670	1+
297.16040	416	1+
297.90816	312	1+
298.87634	174	
299.21473	214	1+
300.81099	312	1+
300.84964	318	1+
301.09444	154	
302.16116	384	1+
302.88593	324	1+
303.20282	342	1+
303.85245	154	
304.87903	256	1+
305.86426	196	
305.92681	216	1+
305.99708	142	
307.13734	486	1+
307.88917	1520	1+
307.98642	230	1+
308.10713	212	1+
308.88163	1178	1+
308.98969	196	1+
309.87046	918	1+
309.95809	176	1+
310.16004	290	
310.60663	172	
311.88314	4290	1+
312.22606	2058	1+
313.12699	190	1+
314.02584	186	1+
314.12966	130	1+
314.86321	1544	1+
315.16710	936	1+
315.77317	194	1+
316.10885	138	
316.86145	330	
316.88463	726	1+
316.97610	288	1+
317.94666	102	1+
318.86119	624	1+
319.80949	250	1+
320.05050	138	
320.88162	222	1+
322.01306	286	1+
322.85519	256	
322.99956	140	
324.80945	206	1+
324.82446	146	
324.86099	416	1+
324.89617	144	
325.90135	830	
326.05076	410	1+
326.24303	4018	1+
326.89282	1350	1+
327.17861	140	
327.86405	766	1+
327.88107	436	
327.89780	1044	1+
328.84079	208	
328.86809	674	1+
328.88308	234	
329.98727	162	1+
330.13074	148	1+
331.19975	228	
331.61815	226	1+
332.19826	154	
332.87224	942	1+
332.90491	290	
333.17459	9692	1+
333.88981	490	1+
334.04118	358	1+
334.71393	252	1+
334.92025	178	
335.04308	266	1+
335.83528	502	1+
336.09038	242	1+
336.87788	702	1+
336.88790	164	
336.95008	144	
337.88276	594	1+
338.24226	400	1+
338.72306	142	
339.14406	176	
339.88355	358	
340.01671	310	1+
340.21504	140	1+
341.04446	218	1+
341.78856	152	1+
341.90400	176	
342.78533	188	1+
344.00461	288	1+
344.90168	174	1+
346.88246	202	1+
346.97746	172	
348.23131	146	
348.91629	468	1+
349.12977	214	1+
349.23782	194	1+
350.88493	992	1+
351.77118	270	1+
351.83537	196	1+
352.09771	140	
352.11197	136	
352.18967	150	
352.25751	340	1+
352.89235	378	1+
352.91436	206	
353.21481	254	
353.81080	280	1+
354.84340	202	
355.26561	152	
355.89220	396	1+
356.19004	140	
356.88523	160	1+
357.83881	226	
358.21157	182	
358.32904	82	1+
358.71167	230	1+
359.39768	146	
359.83485	254	
360.18830	158	
360.76594	242	1+
361.86390	162	
363.07997	206	1+
363.20952	136	
363.78154	344	1+
363.85988	198	1+
363.91489	154	
363.97484	170	1+
364.15217	146	
365.00392	244	1+
365.12818	248	1+
366.00823	148	1+
366.18030	200	1+
366.84160	694	1+
367.04799	148	
367.70599	1338	1+
367.78918	190	
368.12313	138	
368.90329	416	1+
369.28467	294	1+
369.79872	276	1+
369.83792	532	1+
370.05087	198	1+
370.77679	246	1+
370.92347	162	
371.40441	168	
371.84601	182	1+
372.05056	186	1+
372.70253	142	
373.72094	228	
373.81424	340	1+
373.87829	198	1+
373.90404	178	
374.12083	344	1+
374.18430	164	1+
374.74506	190	
374.81575	290	1+
374.90381	194	
375.71807	246	
376.22092	4592	1+
376.36802	144	
376.77513	190	1+
376.86422	212	
376.88863	258	
377.04895	238	1+
378.08236	286	1+
378.89657	144	
380.28552	246	1+
380.71466	620	1+
380.85658	458	1+
381.83071	222	1+
382.07882	180	1+
382.16784	200	1+
382.85637	252	1+
383.26364	886	1+
383.77685	378	1+
384.85070	1658	1+
385.19638	420	1+
386.07329	232	1+
386.82558	166	
387.72017	178	1+
387.84906	248	
388.74288	230	1+
389.02816	298	1+
389.20056	192	1+
389.71518	296	1+
389.96748	148	1+
390.02831	214	1+
390.05608	158	
390.84063	1940	1+
390.90676	484	1+
391.91091	360	1+
392.12544	272	1+
392.78939	144	
392.80719	180	
392.82917	798	1+
392.86707	304	
393.08624	516	1+
393.79786	370	
393.82184	148	
393.86956	146	
394.40385	242	
394.78373	348	1+
394.83807	406	
395.99448	156	
396.15629	142	
396.73628	170	
396.78973	232	1+
397.20732	268	
397.27975	716	1+
397.31535	530	1+
397.72268	660	1+
397.79283	182	1+
399.22031	1272	1+
399.72542	600	1+
399.84657	154	
402.22588	174	
402.86189	410	
403.07894	170	1+
403.72758	146	
403.87088	1546	1+
403.90463	174	
404.73146	216	1+
404.76506	146	
405.86667	730	1+
406.05322	186	1+
406.85635	160	
407.29501	190	1+
407.86941	1746	
408.12974	160	
408.81064	162	
408.85519	3368	1+
409.17857	256	1+
409.21533	212	1+
409.81770	206	
409.94147	226	1+
410.73162	402	1+
410.81320	186	
410.83956	1026	
411.36460	184	
411.81133	440	
412.73073	266	1+
412.76496	142	
412.84825	604	1+
412.87158	530	1+
414.22920	430	
414.83987	244	1+
416.73859	356	1+
416.87677	444	1+
418.84438	114	1+
418.88597	414	1+
419.80456	248	1+
420.22127	158	
421.88477	916	1+
422.21299	140	1+
422.82896	184	
422.87387	228	
423.07507	182	1+
423.86605	776	1+
424.07969	154	1+
424.83320	406	1+
425.31100	1160	1+
425.87597	292	
426.86281	1786	1+
426.94128	180	1+
427.73052	170	
428.74863	268	
428.84758	1562	1+
428.88477	624	1+
429.74088	162	
430.26698	152	
430.34883	156	1+
430.74197	1050	1+
431.86933	1418	1+
432.24304	7384	1+
432.47492	86	1+
433.86920	400	
434.89064	204	
435.25024	176	
435.86482	294	1+
439.26151	150	
439.89295	836	1+
441.07673	240	1+
441.10845	174	1+
441.20011	140	
441.23367	464	1+
441.87144	240	1+
442.23006	278	1+
442.79146	164	1+
443.36732	220	1+
444.28455	348	1+
444.87304	4012	1+
446.29157	376	1+
446.76141	156	
447.25869	460	1+
447.29590	246	1+
447.88113	194	
448.14992	218	1+
448.19727	138	
449.15482	182	1+
449.87761	968	1+
451.32575	186	
452.08215	226	1+
454.85235	138	
457.90340	914	1+
461.31279	704	1+
462.88507	1518	1+
463.24532	164	
464.88179	316	
465.18558	138	
467.88914	1820	1+
468.13096	182	1+
469.22929	290	1+
469.89141	212	
469.91428	180	
475.25078	146	
475.29061	498	1+
475.77808	148	1+
477.72768	192	1+
479.28345	186	1+
483.66046	134	1+
485.24162	216	1+
485.89977	1240	1+
486.27808	310	1+
487.44995	136	1+
487.65372	298	1+
487.89914	198	
488.44430	160	1+
489.30674	1158	1+
491.79656	282	1+
496.34315	622	1+
496.98918	138	
498.29459	432	1+
498.40743	188	1+
499.74374	174	1+
500.15885	160	1+
500.27196	246	1+
501.81406	196	1+
502.28236	228	1+
502.79769	138	1+
504.42993	202	1+
504.80434	324	1+
505.28973	250	1+
505.44207	192	1+
505.70643	188	1+
507.12459	126	1+
508.19631	182	1+
508.33414	170	1+
509.86726	186	1+
509.92162	154	
510.15838	288	1+
510.41655	256	
511.30890	200	1+
END IONS

###FS:    #m/z: 322.93024 #charge 1+
###MS: 42
###MSMS: 43
BEGIN IONS
TITLE=Cmpd 31, +MS2(322.9302), 28.0-35.0eV, 0.9min #43
RTINSECONDS=54.201
SCANS=42-43
PEPMASS=322.93024	1890626
CHARGE=1+
120.58756	92	
190.05891	90	
191.11305	162	
191.95625	92	
192.12303	96	
192.88970	164	
196.89192	320	1+
199.88418	280	1+
203.95666	94	
205.94824	192	1+
207.97397	128	
208.14288	96	
210.13004	98	
210.89972	136	
212.88324	222	1+
215.99091	96	
216.51789	102	
218.88768	100	
222.95240	160	
223.95911	794	1+
226.15399	200	
226.50669	94	
227.08261	130	
227.09798	150	
227.89059	100	
227.93570	148	
227.95243	94	
229.38189	112	
231.12183	206	
232.13033	132	
233.91810	114	
234.38577	106	
235.11837	348	1+
235.91074	92	
236.14259	130	1+
237.79381	96	
237.91807	98	
238.55292	114	
238.89484	112	
238.93805	218	
239.08066	114	
239.78353	258	1+
239.90916	96	
239.92706	152	
240.82296	100	
240.85170	96	
240.94075	5296	
241.11958	100	
241.93947	18190	1+
242.14500	92	
242.90494	116	
242.94166	12866	1+
242.97604	158	
243.07772	132	
243.82734	132	
243.88614	102	
243.91974	110	
244.13051	214	
244.94044	2434	1+
244.98023	154	
245.11491	218	1+
245.58787	162	
246.16448	90	
246.17501	98	
246.65843	120	
246.85244	142	
246.97691	376	
247.14818	180	1+
247.97830	168	
248.84374	140	
249.85172	114	
249.97287	92	
250.15221	224	1+
250.19593	90	
250.92868	98	
251.07284	190	1+
251.64136	94	
251.78690	228	
252.64738	98	
253.34654	92	
254.78348	192	1+
254.88251	98	
255.10616	270	
255.81295	96	
256.10974	138	
257.80011	150	
258.06761	286	1+
258.83431	174	
258.91774	152	
259.17157	126	
260.13889	188	
260.19666	120	
260.42547	90	
260.65935	186	
260.93484	138	
261.13541	104	
261.83265	142	
262.80628	256	1+
262.82939	106	
263.08952	122	
265.37466	100	
266.84067	124	
267.13463	136	
267.79851	130	
268.80063	290	1+
268.85055	230	1+
270.66577	92	
271.84806	156	
272.13471	260	
273.13914	142	
273.79349	178	
275.80911	190	
276.80811	114	
276.84500	340	1+
276.92159	120	
277.66189	102	
278.79736	182	1+
279.08947	932	1+
280.13998	106	
280.26229	96	
280.68873	92	
281.08745	150	
281.11862	130	
281.65594	96	
281.84863	140	
281.97396	120	
282.80475	134	
283.03373	130	
283.06676	102	
283.78938	344	1+
283.86949	268	1+
284.07329	212	
284.29408	212	
285.12660	116	
285.20084	234	1+
286.29937	122	
286.40519	96	
287.79686	132	
289.15765	202	
289.78747	266	1+
289.88279	138	
290.87540	114	
291.80583	342	1+
291.88178	98	
292.16577	270	
293.58128	92	
294.18036	124	
294.67221	100	
294.84537	90	
296.12134	310	1+
297.00818	98	
299.11514	92	
299.78591	98	
301.78512	170	
301.86698	222	1+
302.24868	214	1+
303.03870	130	
303.20981	140	
305.13747	130	
305.80618	132	
305.87154	150	
306.14092	200	1+
306.79660	102	
306.81586	98	
306.88304	594	1+
307.28448	118	
307.29522	498	1+
307.79942	602	1+
307.88824	390	1+
308.29344	342	1+
309.45150	102	
309.79706	164	1+
310.17159	98	
310.30529	318	
310.87805	266	
311.91909	96	
312.80459	168	
313.87263	126	
315.82337	132	
318.27707	96	
320.15958	324	1+
320.76839	116	
321.81785	236	1+
323.71578	94	
323.88968	380	1+
324.08103	144	1+
324.96485	168	1+
325.04785	100	
325.14107	126	
326.16242	128	
326.89367	110	
327.07762	174	1+
328.29926	120	
328.40048	90	
END IONS

###FS:    #m/z: 340.94096 #charge 1+
###MS: 42
###MSMS: 44
BEGIN IONS
TITLE=Cmpd 32, +MS2(340.9410), 28.0-35.0eV, 0.9min #44
RTINSECONDS=54.973
SCANS=42,44
PEPMASS=340.94096	686630
CHARGE=1+
192.92814	124	
203.93021	92	
210.94247	262	1+
212.03718	98	
212.87794	462	1+
213.93986	1160	1+
214.88030	150	
214.89216	102	
215.88672	1320	1+
215.93759	446	1+
217.88438	372	
218.88045	202	
220.46187	94	
223.10989	100	
223.70269	90	
223.95740	434	1+
224.11300	136	
224.97522	156	
225.89578	160	1+
226.94471	132	
229.87122	94	
230.88754	1098	1+
230.95244	160	
231.95056	1226	1+
232.92166	92	
233.89835	838	1+
233.94770	232	
234.93501	100	
235.04595	104	
235.11328	230	
235.89055	298	
236.87487	138	
236.89289	140	
237.64725	92	
237.89137	114	
239.78853	134	
240.23157	142	
240.94165	104	
240.95933	194	
241.03418	106	
241.94162	114	
242.64588	114	
242.86255	98	
243.11974	262	1+
244.12273	224	1+
244.88972	268	1+
244.95702	166	1+
246.16072	136	
246.97621	478	
247.95374	144	
249.12991	128	
249.89926	228	
249.96415	208	
250.02533	148	
250.65465	160	
251.66374	94	
251.70334	90	
251.88506	96	
252.10816	138	
253.92328	180	
254.90423	116	
254.96968	402	1+
255.07394	260	
255.10669	216	
256.07537	142	
256.85001	102	
256.91132	132	
257.14236	100	
257.83203	110	
257.85700	120	
258.90975	282	1+
259.16986	172	
259.84733	124	
259.88699	102	
259.93229	98	
259.95353	216	
260.15508	154	
260.33715	100	
260.83055	134	
261.83769	114	
262.13326	126	
264.07284	134	
264.23006	104	
265.85725	102	
267.79273	276	1+
268.17842	112	
268.82668	90	
269.11011	134	
270.62319	92	
271.68893	90	
271.74369	92	
272.36547	96	
272.79840	132	
272.90469	92	
272.93326	194	
273.16839	102	
273.81824	92	
273.84025	108	
273.92193	144	
274.35654	114	
274.67443	92	
274.79437	144	
274.85483	158	1+
274.89787	176	
274.98194	126	
275.80787	126	
276.17144	96	
276.67867	90	
276.85216	326	1+
277.02379	96	
277.81737	98	
277.90759	92	
278.42149	100	
278.46646	98	
278.85982	162	
279.93684	128	
279.95973	108	
280.10012	90	
281.79419	116	
282.26955	126	
282.49292	94	
282.85421	130	
282.90870	96	
283.03127	106	
283.78987	114	
286.92947	138	1+
287.72188	92	
288.44990	100	
289.87971	182	1+
290.14412	112	
294.18542	104	
294.27924	120	
294.85280	116	
294.85901	318	1+
295.17325	120	
297.97335	208	
299.82375	106	
300.87086	152	
300.91813	114	
301.29151	104	
301.38129	102	
302.17634	444	1+
302.75277	184	1+
302.85809	108	
303.67607	144	
306.30122	168	
306.81070	126	
306.88401	110	
307.79901	220	
307.89290	120	
308.29116	122	
308.66699	230	
308.79192	92	
309.12991	102	
309.81200	226	1+
310.87782	432	1+
312.17736	114	
312.80389	334	1+
312.86942	106	
312.89360	134	
314.85627	110	
317.58518	114	
320.84743	118	
322.42636	98	
324.23271	98	
324.88300	228	1+
326.16079	346	1+
328.32310	94	
328.82008	124	
329.81139	440	1+
329.87959	166	
331.37362	98	
334.87758	142	
337.18613	116	
338.93972	104	
339.87929	124	
340.20709	102	
342.21670	140	
342.28462	106	
342.90595	114	
END IONS

###FS:    #m/z: 363.95684 #charge 1+
###MS: 42
###MSMS: 45
BEGIN IONS
TITLE=Cmpd 33, +MS2(363.9568), 28.0-35.0eV, 1.0min #45
RTINSECONDS=55.7455
SCANS=42,45
PEPMASS=363.95684	306740
CHARGE=1+
109.62851	106	
136.10830	126	
187.86862	144	
189.86316	494	1+
191.85785	736	1+
196.88505	216	
197.88427	130	
205.94720	370	1+
206.95025	226	1+
207.87292	236	1+
209.89131	114	
209.94442	518	
210.88340	858	1+
212.87900	3672	1+
214.89615	552	1+
218.91860	116	
222.88001	144	1+
222.95155	952	
223.95834	472	
224.62944	106	
224.94987	1166	
225.88435	260	
226.11845	340	1+
226.89780	122	
226.94779	4488	1+
227.92874	300	
228.89434	882	1+
228.94216	4794	1+
229.92341	120	
230.78650	178	
230.88858	5226	1+
233.89201	142	
233.98558	138	
234.14184	210	
234.87925	404	1+
235.11595	584	1+
236.85369	124	
238.83006	308	1+
239.07059	138	
240.93978	1174	
240.96063	940	1+
241.83881	212	1+
241.85000	126	
241.94164	860	
242.67269	114	
242.94109	2436	1+
242.96111	428	
243.62426	108	
243.82695	312	1+
243.88608	108	
244.12517	160	
244.95702	2714	1+
244.98030	114	
245.07533	154	
245.86675	140	
245.94835	2656	1+
246.28390	108	
246.81008	150	
246.85357	118	
246.91088	194	
246.95305	2172	1+
247.80805	116	
247.90393	126	
248.80209	536	1+
248.90091	1674	
249.12772	334	1+
250.12807	188	1+
250.89523	506	
250.94552	420	1+
251.10086	152	
252.10944	142	
252.92642	108	
253.79224	104	
253.83415	122	
253.90551	654	1+
257.14115	120	
258.44053	140	
258.79803	104	
258.83119	142	
258.84498	234	
258.97206	262	
259.10166	148	
260.14943	356	1+
260.83781	484	1+
260.96721	628	1+
261.12639	138	
262.09090	144	
262.82749	134	
263.84971	142	
263.88301	134	
264.07083	234	1+
264.81817	106	
266.81018	718	1+
266.84978	106	
267.03702	110	
267.08251	204	1+
267.13558	120	
267.41699	102	
267.78830	134	
267.92455	222	1+
267.97405	592	
268.54827	120	
268.83806	102	
268.96599	766	1+
269.97031	560	1+
270.07287	142	1+
270.80446	206	1+
270.82826	280	1+
271.84827	156	1+
271.87202	190	
271.91657	182	
272.13678	136	
272.92083	150	
273.79730	252	
275.01425	106	
276.81359	126	
277.91789	236	1+
278.80032	250	
278.84515	172	
280.11223	250	1+
280.79324	1200	1+
281.86185	104	
282.05882	264	1+
282.79188	228	
283.79188	342	1+
283.84844	644	1+
285.71167	106	
285.82538	222	
285.84867	566	1+
286.83696	262	1+
288.12837	308	
288.63066	234	
288.96512	204	1+
289.04724	110	
290.78877	136	
290.86574	126	
291.86229	138	
292.05802	106	
292.43535	140	
293.85689	336	1+
294.86354	212	1+
296.80830	278	
296.86881	230	1+
297.14551	212	1+
297.80085	2098	1+
298.80336	1812	1+
299.87304	142	
301.06901	154	1+
301.79893	250	
301.86247	948	1+
302.74440	116	
302.80487	120	
303.80493	748	1+
303.85547	1570	1+
304.96443	132	
305.42851	540	1+
305.87152	114	
305.91800	128	
306.43293	440	1+
306.76115	128	
306.79301	186	
306.93108	206	
307.28828	374	1+
307.83977	172	
307.88565	292	1+
308.86438	154	
309.11241	108	
309.87040	498	1+
310.83297	112	
310.87446	420	1+
311.12698	108	
311.86744	128	
311.89969	102	
312.40741	118	
312.84605	136	
313.88135	134	
314.81799	192	
315.68479	236	1+
315.82318	142	
316.81126	926	1+
316.83609	144	
318.86490	246	1+
319.93468	166	
321.81814	368	1+
321.86418	366	1+
322.16279	114	
322.92797	102	
324.84842	186	1+
324.88839	316	1+
326.18768	254	1+
328.15136	118	
328.72355	118	
328.81888	142	
329.21486	130	
329.88532	138	
330.80064	186	1+
334.80426	136	
336.33891	136	
336.94283	464	1+
337.18008	166	
337.77424	174	1+
337.83238	120	
338.12434	122	
338.87811	140	
339.83266	590	1+
339.93240	170	1+
342.15094	146	
345.20398	268	
345.69785	146	
347.22678	134	
348.90594	180	1+
349.12803	250	
349.15907	408	1+
349.32385	248	1+
350.10493	402	1+
350.12371	124	
350.21029	196	1+
350.87400	142	
351.16609	182	1+
351.33251	132	
353.76556	136	
355.41565	124	
357.22218	148	
358.19555	196	
359.18695	122	
359.85551	124	
361.29037	138	
362.20115	226	
362.85205	152	
363.21007	194	
364.73586	108	
365.32512	262	1+
365.71256	152	
366.28459	158	
366.45288	104	
367.13425	614	
367.77499	128	
END IONS

###FS:    #m/z: 322.93019 #charge 1+
###MS: 46
###MSMS: 47
BEGIN IONS
TITLE=Cmpd 34, +MS2(322.9302), 28.0-35.0eV, 1.0min #47
RTINSECONDS=59.4235
SCANS=46-47
PEPMASS=322.93019	1866052
CHARGE=1+
84.39046	92	
189.53776	98	
192.89088	102	
196.86394	266	1+
196.88611	142	
199.89290	84	
201.04383	94	
201.90303	92	
205.09464	106	
205.94920	364	
205.96887	98	
206.11754	86	
207.97274	168	
209.12739	160	
209.88797	90	
210.83539	132	
210.89645	126	
212.88804	242	1+
215.41546	102	
215.86884	88	
218.92396	104	
219.38210	96	
221.94693	664	1+
221.97029	216	1+
223.81671	90	
224.96078	134	
226.15570	196	
226.84131	94	
227.10200	160	
227.92831	166	
228.84676	108	
229.90681	226	1+
230.88734	114	
231.11776	286	1+
232.13888	150	
233.90035	142	
235.08481	92	
237.03416	86	
237.79384	140	
238.02801	100	
238.46558	106	
238.93964	168	
239.07994	240	1+
239.78927	146	
240.94030	4806	
241.94266	4336	
242.90964	116	
242.94188	11544	1+
243.07941	100	
243.49407	88	
243.82300	258	1+
243.88693	92	
244.10838	94	
244.12860	288	
244.34158	88	
244.93971	3100	1+
245.90356	136	
246.13121	134	
246.16314	104	
246.66288	158	
246.97540	448	
248.85217	124	
248.94478	94	
249.04761	86	
249.40817	88	
250.94866	108	
251.02832	98	
251.14976	278	1+
251.79555	88	
251.87678	98	
252.10438	192	
252.78945	122	
255.10543	464	1+
255.80014	146	
256.03532	158	
258.83832	192	
258.90062	92	
259.83201	114	
260.82843	292	
260.86031	106	
260.93293	106	
261.00296	318	1+
261.83112	486	1+
261.89194	90	
261.93964	102	
262.08636	94	
262.14039	176	
262.18791	86	
264.19007	86	
265.05645	172	
265.79653	248	1+
265.98773	168	1+
266.04739	88	
266.72277	94	
266.82443	202	1+
266.86627	118	
266.88650	116	
268.17873	122	
270.80174	286	1+
271.44406	98	
272.13949	352	1+
272.85341	126	
273.79763	450	1+
273.81289	114	
274.15408	152	
276.84985	300	1+
276.87277	86	
277.09124	96	
277.15375	136	
278.17137	86	
279.06985	90	
279.09283	886	1+
280.25215	98	
280.80924	198	1+
281.92563	88	
282.86163	140	
282.92236	106	
282.96220	184	1+
283.78956	502	1+
283.85272	120	
284.20653	84	
284.29230	218	
284.42604	92	
284.87014	112	
285.29764	132	
286.87788	284	1+
289.01458	86	
289.16088	274	1+
289.78934	320	1+
289.82498	106	
289.88370	180	
290.82728	102	
290.86161	114	
291.80214	398	1+
291.85756	130	
293.13851	102	
293.17302	504	1+
293.18283	106	
293.85347	148	1+
295.83563	94	
296.12614	112	
296.86631	114	
298.41920	88	
299.78216	588	1+
301.54305	90	
301.85808	102	
301.88126	254	1+
302.07021	90	
302.14910	130	
302.24074	90	
303.81391	92	
305.80453	96	
305.89207	312	1+
306.87833	214	
307.14944	84	
307.30314	88	
307.80131	240	
307.88602	510	1+
307.92519	250	1+
308.19213	186	
308.29825	522	1+
308.39226	98	
308.79985	126	
309.06543	90	
309.16629	92	
309.77038	124	
309.79476	122	
309.84907	88	
310.87540	136	
311.88978	158	
312.80551	190	
312.91327	88	
313.02971	134	
314.81518	328	1+
315.36380	86	
315.85231	84	
316.54682	106	
317.12895	226	1+
317.21117	86	
318.19447	84	
320.15916	458	1+
320.29757	124	
323.14339	88	
323.23512	134	
323.75521	88	
324.14030	118	
324.23256	104	
324.26347	86	
324.80972	196	1+
324.87173	92	
324.89515	840	1+
325.84443	88	
326.20270	178	1+
END IONS

###FS:    #m/z: 363.95673 #charge 1+
###MS: 46
###MSMS: 48
BEGIN IONS
TITLE=Cmpd 35, +MS2(363.9567), 28.0-35.0eV, 1.0min #48
RTINSECONDS=60.204
SCANS=46,48
PEPMASS=363.95673	267678
CHARGE=1+
182.86820	236	
187.86484	116	
189.86195	924	1+
191.85948	636	1+
196.87949	150	
197.95914	118	
201.12066	128	
205.94849	220	
206.87244	504	1+
207.94851	196	
209.13082	96	
209.94361	536	1+
210.88415	596	1+
212.87877	2818	1+
212.90211	120	
213.06188	120	
214.89405	230	
215.88327	148	
222.90633	116	
222.95199	1098	1+
224.94914	1422	1+
225.88803	202	
225.96018	218	
226.11165	178	1+
226.12801	154	
226.89128	158	
226.94688	3604	1+
226.97082	270	
227.87755	100	
227.93000	170	
228.79408	116	
228.89309	476	
228.94260	4628	1+
228.96872	156	
229.97832	140	1+
230.84542	116	
230.88967	4768	1+
231.79349	122	1+
232.88458	630	1+
234.14516	216	1+
234.87987	316	1+
234.91781	148	
235.11691	526	1+
237.05494	158	
238.63650	100	
240.82436	122	
240.94024	722	
240.96032	1150	1+
241.64313	104	
241.83787	100	
241.91674	96	
241.94209	696	
242.03407	100	
242.94233	2068	1+
243.82190	246	
244.07035	138	
244.95695	2496	1+
245.07301	152	
245.47358	100	
245.94164	390	
246.81358	116	
246.90083	126	
246.95230	2466	1+
248.10991	122	
248.16513	122	
248.80359	444	1+
248.85191	120	
248.89991	1818	1+
248.93791	144	
249.04593	246	1+
249.13030	194	
250.03291	138	
250.09939	116	
250.89290	430	1+
250.94628	436	
250.96965	282	1+
251.10425	502	1+
251.12509	136	
251.91211	112	
252.24524	174	
252.87711	260	1+
252.93437	170	
252.97251	162	
253.84264	132	
253.90502	696	1+
256.11576	110	
257.09355	96	
258.62540	98	
258.84461	430	1+
260.96852	372	1+
261.15748	112	
261.83254	144	
262.83582	102	
264.81763	234	1+
265.12826	158	
265.68696	110	
265.97232	370	1+
266.81599	300	
266.85168	218	1+
267.81163	688	1+
267.97090	220	
268.84202	258	
268.93844	96	
268.96294	696	1+
269.97036	412	1+
271.14370	244	
271.91708	152	
272.84396	104	
272.91569	166	
273.50153	108	
274.81376	136	
275.90384	142	
276.85216	418	1+
278.79982	186	
278.85581	398	1+
278.92271	238	1+
279.79271	1422	1+
280.10703	416	1+
280.17594	96	
280.79509	1180	1+
281.85660	112	
281.89273	104	
282.79443	316	1+
282.83103	166	
282.89311	186	1+
282.90614	98	
283.85235	272	
284.06151	130	
284.82524	450	1+
284.84419	538	1+
285.79867	282	1+
285.84508	374	1+
286.85959	228	1+
287.41399	100	
288.12742	264	1+
288.63047	252	
288.79370	136	
289.04213	128	
290.78772	158	
290.85366	134	
291.86651	452	1+
293.12051	234	
294.11897	118	
296.09029	98	
296.80887	290	
296.84191	122	
296.88838	104	
297.80209	2362	1+
298.80315	1778	1+
298.93361	116	
299.16591	168	1+
299.82352	206	
299.87108	210	
300.79946	874	1+
301.86122	894	1+
303.15630	122	
303.80615	392	1+
303.85653	1408	1+
304.44817	104	
305.13399	190	
306.27525	134	
306.88360	258	
307.84529	162	
307.88709	140	
308.88862	120	
309.81502	116	
310.87476	250	
311.18728	100	
311.86647	346	1+
314.82570	152	
316.81345	476	1+
317.87083	126	
318.00768	96	
318.93155	258	
319.81778	96	
319.87998	116	
320.81152	824	1+
320.82107	136	
321.87165	116	
322.93097	380	1+
324.87219	174	
324.88729	340	1+
326.17507	264	1+
326.87311	202	
327.05029	128	
327.82420	102	
327.90927	98	
328.80138	112	
333.62592	96	
334.75784	108	
334.87701	114	
336.94352	150	
337.83500	144	
338.82700	408	1+
338.96166	156	
340.14984	112	
340.94470	130	
343.18695	188	1+
343.90247	108	
344.74714	100	
345.17385	140	
345.38002	96	
347.22457	382	1+
349.12849	266	
349.15924	130	
349.31595	346	1+
350.10906	498	
350.12942	222	
350.33676	236	1+
352.88875	132	
355.26962	120	
356.59347	100	
359.17904	148	
359.61883	102	
359.98956	162	1+
360.09515	132	
361.72549	114	
362.21425	120	
362.84046	178	1+
363.21298	202	
363.74540	94	
365.77977	118	
367.13424	442	1+
367.72114	102	
368.20493	206	1+
END IONS

###FS:    #m/z: 336.94598 #charge 1+
###MS: 46
###MSMS: 49
BEGIN IONS
TITLE=Cmpd 36, +MS2(336.9460), 28.0-35.0eV, 1.1min #49
RTINSECONDS=60.9765
SCANS=46,49
PEPMASS=336.94598	140824
CHARGE=1+
56.67587	108	
167.54603	84	
192.88951	156	
196.88325	114	
197.87627	130	
209.88707	140	
210.88489	154	
211.94361	2482	1+
212.87751	2234	1+
213.93906	1102	1+
215.88695	754	1+
215.93680	144	
217.88189	336	1+
223.95895	270	1+
224.83193	86	
224.97755	122	
225.79239	88	
225.88846	246	1+
227.10225	144	
227.90954	88	
228.89662	490	
229.95506	2452	1+
230.07418	86	
230.12663	90	
230.88941	2824	1+
231.80008	90	
231.95058	1430	1+
232.16324	98	
233.00631	134	
233.89755	594	1+
233.91592	96	
233.94987	210	
234.82744	140	
235.08132	262	
235.86770	128	
235.89477	146	
236.09567	88	
236.89336	138	
237.13915	130	
238.04554	114	
238.90753	84	
239.83829	142	
239.90385	104	
240.83565	102	
240.95468	84	
241.79664	174	1+
242.01350	98	
242.49320	100	
244.10848	154	
246.16073	140	
246.90055	130	
246.97760	172	
247.10799	86	
247.16911	86	
247.37610	88	
247.54817	100	
247.96628	868	1+
248.13900	270	1+
248.89945	760	1+
249.96512	276	
250.00792	100	
250.02878	226	1+
250.83176	362	1+
251.90915	156	
252.97014	1898	1+
253.90370	578	1+
254.00732	98	
254.07276	294	1+
254.96750	544	1+
255.10384	146	
256.37692	100	
256.96153	134	
257.05397	98	
258.84741	184	
259.35050	84	
259.44137	84	
259.66911	88	
259.85535	146	
260.14185	422	1+
260.16075	194	
260.59585	110	
260.83268	114	
261.07798	96	
261.14823	238	1+
261.47094	88	
261.88799	102	
262.82513	148	
263.07237	106	
263.84671	90	
263.93054	90	
266.86932	92	
267.83727	1040	1+
268.17334	90	
268.83963	784	1+
269.80348	158	
270.79347	314	1+
270.84882	162	
270.86391	96	
271.91697	92	
272.04963	92	
272.13645	90	
272.97600	114	
274.07234	86	
275.85821	146	
276.85499	490	1+
276.89694	180	1+
277.17606	112	
277.44489	86	
277.83300	140	
278.83613	246	
279.03450	88	
279.83506	240	
279.89116	106	
279.91487	102	
281.07087	88	
281.09583	88	
282.27630	86	
283.13932	124	1+
283.42945	96	
283.85880	134	
284.64141	92	
285.20164	188	
285.85100	112	
286.15382	88	
286.20674	114	
286.85239	846	1+
286.87647	138	
287.37849	88	
287.85558	564	1+
288.07086	146	
290.14771	96	
292.10156	384	1+
292.16304	210	
292.43557	138	
292.81333	114	
293.16955	94	
293.86324	348	1+
294.17990	140	
294.39052	108	
294.82542	98	
294.86599	246	1+
294.90094	106	
295.19301	108	
296.41808	88	
297.82313	196	1+
297.97243	100	
298.30887	114	
298.88515	90	
299.95038	84	
300.14627	86	
300.65696	90	
303.14230	90	
303.18100	90	
303.80356	136	
306.87825	228	1+
309.06547	90	
309.32431	118	
310.38137	98	
310.87453	112	
311.82187	96	
313.79126	98	
316.17316	102	
317.18056	106	
317.67303	94	
319.17836	86	
319.94717	126	
320.16061	370	
321.90845	100	
322.05860	84	
322.12227	92	
322.64025	88	
323.16347	86	
324.89057	190	1+
328.12912	114	
328.39163	94	
328.89003	178	
331.37805	86	
331.88108	128	
332.03965	86	
334.79524	100	
336.04397	146	
336.93098	94	
337.18857	166	
338.16935	490	1+
338.18787	152	
338.32707	96	
338.39749	90	
339.17388	320	1+
339.19316	86	
END IONS

###FS:    #m/z: 322.93020 #charge 1+
###MS: 50
###MSMS: 51
BEGIN IONS
TITLE=Cmpd 37, +MS2(322.9302), 28.0-35.0eV, 1.1min #51
RTINSECONDS=64.6815
SCANS=50-51
PEPMASS=322.93020	2118544
CHARGE=1+
179.61749	96	
192.88579	112	
193.07214	100	
199.04678	86	
205.94937	322	1+
205.97070	274	1+
208.49035	110	
208.99071	86	
209.12728	214	
209.92098	86	
209.95158	124	
210.89863	122	
211.12985	86	
212.89367	246	1+
213.09876	116	
215.08753	100	
215.89031	88	
216.84876	94	
216.90667	88	
221.06185	92	
221.94322	98	
222.95052	272	
223.93640	100	
223.95999	766	1+
224.04641	84	
226.11335	84	
226.63440	88	
226.67847	90	
227.09885	370	1+
227.93138	184	
228.10086	240	1+
228.90020	138	
230.83103	146	
230.88849	260	
230.90554	258	
231.11719	86	
231.14389	120	
233.88882	94	
233.91666	122	
234.00990	84	
235.11694	132	
238.93941	352	1+
239.07978	222	
239.78709	440	
240.83200	172	1+
240.94060	6800	
241.93933	21606	1+
242.82148	90	
242.90556	102	
242.94172	15362	1+
243.88187	160	
243.99077	92	
244.12547	108	
244.82324	310	1+
244.93900	4120	1+
245.11005	116	
245.13071	116	
246.11452	100	
246.15698	104	
246.85730	106	
246.97522	550	1+
247.12903	296	1+
248.68923	100	
248.86127	114	
250.94454	210	
251.15433	188	
251.93006	116	
252.13337	122	
252.23164	176	1+
252.92174	106	
253.04948	86	
255.10697	262	
255.78555	226	1+
256.11222	130	
257.37883	94	
258.83375	86	
260.13924	120	
260.34417	86	
260.83291	284	
261.21481	98	
261.83223	230	
262.83433	450	1+
262.85289	220	1+
262.89783	108	
263.14109	138	
263.90459	104	
263.93071	120	
264.07307	122	
264.16599	92	
264.24617	92	
265.85963	90	
266.86732	134	
267.79282	142	
268.17470	124	
268.24700	112	
268.95590	102	
269.01002	98	
269.79636	194	
269.94402	86	
270.80453	158	
270.82321	94	
271.80126	106	
272.13327	214	
272.84379	126	
273.79197	364	
274.15272	126	
274.38339	104	
274.85446	238	1+
275.80810	518	1+
276.90525	90	
277.16236	124	
277.80100	98	
279.09251	994	1+
280.10579	130	
280.14060	138	
280.80124	284	1+
280.81720	88	
280.95966	102	
282.88694	148	
283.06763	390	1+
283.78782	244	
284.29309	304	
284.94561	86	
285.18203	198	1+
285.31402	96	
285.54126	88	
285.85142	106	
286.86337	186	1+
287.81545	256	1+
288.12428	88	
289.16080	118	
289.79440	210	1+
290.15219	148	
291.54179	92	
291.80374	456	1+
292.16119	142	
293.87674	102	
294.91048	92	
296.00158	88	
296.87165	106	
296.89382	84	
297.91462	96	
298.40828	94	
298.79178	102	
298.81123	162	
299.89098	92	
300.17165	86	
300.67613	92	
300.77614	86	
300.80464	178	1+
301.92839	198	1+
302.14441	110	
302.16580	90	
302.88278	110	
303.15291	92	
304.25931	86	
306.87991	196	
307.79763	538	1+
307.88977	234	
308.05387	94	
308.29399	202	
308.86416	86	
308.89417	136	
309.95322	86	
310.82676	84	
310.87562	114	
311.88324	104	
312.80050	108	
312.82711	120	
312.87640	146	
313.11212	134	
314.82239	282	1+
316.80982	104	
317.68175	88	
318.19115	124	
320.15950	376	1+
320.76185	84	
321.21994	114	
323.24172	146	
323.88837	350	1+
324.13393	222	
324.20631	100	
327.16728	148	
327.37764	92	
END IONS

###FS:    #m/z: 363.95683 #charge 1+
###MS: 50
###MSMS: 52
BEGIN IONS
TITLE=Cmpd 38, +MS2(363.9568), 28.0-35.0eV, 1.1min #52
RTINSECONDS=65.454
SCANS=50,52
PEPMASS=363.95683	302648
CHARGE=1+
187.86822	154	
189.86381	550	
191.85973	414	
194.66725	102	
194.89516	100	
196.88712	148	
207.87469	312	
207.96856	186	1+
208.88660	150	
209.94160	800	1+
210.88119	472	1+
212.87864	2120	1+
214.89112	130	
222.95253	862	1+
223.97331	112	
224.89778	312	1+
224.94963	1166	1+
225.88673	204	1+
226.81912	114	
226.94652	4528	1+
226.97617	174	
227.93117	262	
228.85799	110	
228.89364	980	1+
228.94205	5362	1+
229.11477	312	1+
230.61947	114	
230.79164	112	
230.88946	4738	1+
231.63589	96	
231.73776	96	1+
232.88434	508	
233.10907	260	
233.13446	268	1+
234.09608	182	
234.88044	356	1+
235.11539	486	
236.84996	110	
239.05761	102	
240.12695	190	1+
240.83412	118	
240.94028	828	
240.96284	856	1+
241.91583	96	
241.94346	680	
242.84217	156	
242.90312	124	
242.94121	3104	1+
242.96054	638	1+
244.78812	126	
244.95711	3294	1+
245.07337	148	
245.90032	486	1+
245.94159	246	
246.80880	414	1+
246.90346	410	1+
246.95328	2564	1+
247.85963	104	1+
248.63491	104	
248.80211	696	1+
248.90040	1458	1+
250.89820	326	1+
250.94750	216	
251.42316	98	
251.94911	110	
252.07426	122	
252.10556	168	
252.23161	164	
254.09581	198	1+
254.90902	132	
255.00224	96	
255.15157	180	1+
258.83301	168	
258.84543	160	
259.14303	98	
259.83029	98	
260.15578	100	
260.83185	522	1+
260.97009	938	1+
261.15320	232	
261.83283	360	1+
261.86404	106	
263.82905	298	1+
263.97850	196	
265.82131	198	
266.14169	102	
266.81344	868	1+
266.85412	146	
267.10809	132	
267.45407	132	
267.78249	190	
267.87634	140	
267.97086	486	1+
268.81336	110	
268.95364	176	
269.83670	120	
269.96900	590	1+
270.79838	262	1+
271.84398	122	
271.91365	592	1+
271.99263	106	
272.85004	158	
273.91951	146	
274.84804	98	
275.16258	102	
275.97909	106	
276.80914	152	
276.83482	148	
278.79711	116	
279.79517	160	
279.86792	118	
279.88796	176	1+
280.79162	1838	1+
280.85165	170	
281.86114	152	
282.21670	98	
282.78809	184	
283.14988	94	
283.85052	554	1+
284.82601	346	
285.82699	166	
285.84544	270	
285.97640	118	
286.81375	114	
286.89343	196	
286.94540	94	
288.63097	108	
289.07107	96	
289.87640	160	
289.93273	186	1+
290.78242	158	
291.86173	192	1+
292.13406	136	
292.44009	134	
293.11749	96	
293.84431	140	
293.86569	200	1+
294.80796	114	
294.85132	210	
295.43112	100	
296.80973	356	
296.86187	140	
297.24197	172	
297.80166	1462	1+
298.42083	166	
298.80263	1084	1+
299.87055	120	
300.17666	110	
300.79712	558	1+
301.79959	368	1+
301.86101	870	1+
303.80811	406	1+
303.85561	942	1+
303.94683	152	
304.12730	360	1+
304.37095	106	
305.01080	140	1+
305.13134	290	1+
305.42558	218	1+
305.78428	102	
306.88985	128	
307.81875	170	
307.88973	102	
308.44427	154	
308.80560	234	1+
308.87826	184	
310.14581	122	
310.88367	188	
311.07237	134	
311.88481	128	
312.86533	102	
312.94801	96	
314.66176	116	
314.81388	214	1+
316.81407	564	1+
318.09983	124	
318.81957	532	1+
318.93500	272	
319.82609	330	1+
319.86263	112	
319.92247	106	
321.48163	100	
321.81756	970	1+
321.86888	696	1+
321.88507	154	
323.92816	110	
324.01731	256	1+
324.05719	104	
326.15790	128	
326.20989	96	
326.87190	132	
327.87552	94	
328.80731	122	
329.86946	156	
332.02248	108	
332.13894	108	
332.16323	104	
334.87525	116	
336.00545	228	1+
336.94163	342	1+
339.77563	194	1+
339.82936	232	
340.83050	96	
340.94132	248	
342.90606	106	
344.17686	322	1+
345.14639	180	
345.20631	282	1+
346.14381	104	
347.30554	104	
348.32658	348	1+
349.12645	164	
349.16339	210	
350.10732	214	
360.74228	98	
360.93315	108	
362.06381	248	1+
362.70444	134	
363.15986	154	
364.71997	98	
365.92664	146	
366.78054	174	1+
367.13216	648	1+
367.93499	108	
END IONS

###FS:    #m/z: 336.94603 #charge 1+
###MS: 50
###MSMS: 53
BEGIN IONS
TITLE=Cmpd 39, +MS2(336.9460), 28.0-35.0eV, 1.1min #53
RTINSECONDS=66.226
SCANS=50,53
PEPMASS=336.94603	143854
CHARGE=1+
71.79898	98	
137.22812	88	
153.99893	88	
197.97225	90	
198.95245	142	
205.94933	118	
207.10443	82	
207.12006	92	
207.97273	104	
209.09352	116	
209.12905	152	
209.94199	174	
210.88349	474	1+
211.94422	4464	1+
212.87851	902	1+
213.93920	1468	
214.88221	760	1+
215.88826	438	1+
215.93902	130	
217.87886	110	
217.94373	118	
217.97294	86	
221.94889	224	1+
223.95570	244	1+
226.12094	134	
226.97075	114	
227.10226	88	
228.89347	330	1+
229.95503	3296	1+
230.19361	90	
230.88962	1940	1+
231.15047	92	
231.94954	1280	1+
233.83121	136	
233.89768	264	1+
233.94662	202	1+
235.08086	418	
235.11634	176	
235.93148	104	
236.86220	90	
237.90859	86	
238.10743	92	
238.52260	118	
239.24171	102	
239.78744	82	
240.82660	88	
240.93046	92	
240.94323	172	
242.07444	134	
242.84297	88	
245.00460	86	
245.13102	168	
246.07218	90	
246.16392	136	
246.66304	158	
246.97794	104	
247.06326	96	
247.96666	774	1+
248.90106	1346	1+
249.96197	374	
250.89469	166	
251.06881	84	
251.82947	256	1+
251.90985	102	
252.97079	1646	1+
253.90776	334	
254.96457	518	
255.07269	374	1+
255.90543	356	1+
256.91037	280	1+
257.10694	92	
257.74143	92	
258.84341	444	1+
259.14879	88	
259.65643	98	
260.14040	94	
260.65945	112	
261.47693	104	
261.80633	88	
262.12642	92	
262.83430	152	
262.94810	116	
265.92322	82	
265.95944	144	
266.07867	94	
267.09822	228	1+
267.13157	122	
268.17284	152	
268.68792	98	
268.83768	702	1+
269.79341	110	
270.97896	252	
271.07141	204	1+
271.57353	92	
271.84725	210	1+
271.91505	262	1+
272.86799	100	
272.97310	212	1+
274.05425	98	
274.15373	166	
274.79662	90	
274.87195	114	
275.84010	126	
275.97142	98	
276.15385	206	1+
276.85560	262	
277.17337	130	
277.86494	150	
278.83562	286	1+
279.61321	86	
279.79747	146	
279.86719	100	
280.08548	84	
280.65108	112	
282.68700	96	
282.80672	148	
282.83360	132	
285.79445	86	
285.85058	244	
286.15558	126	
286.19344	92	
286.67327	94	
286.81322	172	1+
286.85093	910	1+
287.85184	558	1+
288.90628	100	
290.81908	128	
290.85772	166	
291.85462	258	1+
291.96973	92	
292.10448	122	
292.83511	90	
292.87580	168	
293.10509	314	
294.17833	302	
294.21609	132	
295.18358	172	
295.83791	120	
295.97916	110	
296.12746	152	
296.86616	90	
297.22803	90	
297.63460	112	
298.85677	154	
299.01128	118	
299.06051	96	
299.66761	86	
301.14243	84	
302.14527	220	
302.16824	82	
302.18100	88	
305.92402	108	
306.88085	172	1+
307.30394	88	
307.42461	84	
307.79940	112	
309.87013	128	
309.97684	104	
310.87786	136	
310.93213	86	
313.79792	88	
315.86126	96	
316.18873	96	
317.17834	92	
319.17096	162	
320.15749	112	
321.16327	226	1+
321.27917	94	
322.12697	204	1+
322.14668	100	
322.90028	132	
322.92264	88	
323.88510	412	1+
324.34965	96	
326.90146	106	
327.16219	88	
328.81367	108	
328.92374	88	
329.01725	106	
329.30669	94	
329.90891	88	
330.80829	94	
331.21230	86	
332.09659	108	
332.88617	236	1+
334.89471	186	1+
337.18191	84	
338.16508	140	
340.31124	96	
END IONS

###FS:    #m/z: 340.94083 #charge 1+
###MS: 54
###MSMS: 55
BEGIN IONS
TITLE=Cmpd 40, +MS2(340.9408), 28.0-35.0eV, 1.2min #55
RTINSECONDS=69.913
SCANS=54-55
PEPMASS=340.94083	597214
CHARGE=1+
64.93903	106	
65.05726	94	
188.97875	90	
191.79284	90	
192.89255	112	
196.88517	94	
198.12605	92	
200.87511	102	
203.93220	124	
205.95099	146	
209.94345	86	
209.95527	94	
210.93383	118	
211.15460	110	
212.88172	140	
213.93997	1066	1+
215.88765	232	
215.93701	364	
217.88220	360	
223.96220	252	1+
225.09869	96	
225.85672	90	
226.89527	104	
226.97110	98	
227.88045	88	
228.96360	106	
230.89739	96	
231.12267	180	1+
231.88780	162	
231.91117	88	
231.94948	684	1+
232.89314	130	
233.48785	90	
233.89632	450	1+
233.94882	118	
234.14041	186	
235.08049	126	
235.89682	114	
236.88888	306	1+
236.97015	86	
238.04292	86	
239.79052	124	
239.84346	158	
240.22882	152	
240.79432	162	
241.84531	92	
241.96163	86	
242.94381	104	
243.82871	318	1+
243.95705	206	
244.94151	110	
246.16274	100	
246.82598	108	
246.97459	304	
248.38330	88	
248.90231	224	
249.90192	130	
249.96292	372	1+
250.91702	130	
251.14859	100	
252.43086	106	
252.79596	102	
252.84723	92	
253.90914	164	
254.90192	98	
254.96792	532	1+
255.19381	130	
255.42040	94	
256.96569	230	
257.85560	94	
257.94832	86	
258.84724	358	
258.96293	92	
259.84552	238	
259.96165	98	
260.15616	170	
260.84839	170	
260.90092	114	
261.14218	168	
261.84330	348	
262.09142	166	
262.83518	88	
264.07203	118	
264.91898	86	
265.84841	340	1+
266.61053	98	
267.84433	398	1+
268.17792	262	1+
270.80309	98	
272.15714	156	
273.77945	96	
273.80215	122	
274.14150	104	
274.96957	86	
275.08192	88	
275.35643	104	
275.53469	156	
275.79478	102	
276.07209	86	
276.85246	436	
277.81748	102	
277.85774	208	
277.90856	102	
278.84452	594	1+
278.86210	206	
280.92157	190	1+
282.46079	102	
283.79042	118	
283.96443	118	
284.14018	166	
285.20262	196	1+
286.15454	182	
286.24309	100	
287.79507	90	
287.93256	94	
289.78549	86	
289.87890	256	1+
290.85572	134	
293.85220	136	
294.09057	86	
294.66724	132	
294.86236	92	
295.17919	140	
295.76052	100	
295.91716	84	
296.18522	92	
297.68583	114	
297.90943	102	
298.42543	100	
299.42534	94	
299.87058	148	
300.09719	94	
300.15471	98	
300.80245	280	1+
300.86258	100	
301.16148	98	
302.22817	94	
304.44589	86	
304.87895	96	
305.15762	124	
305.88290	292	1+
306.06109	108	
306.30117	100	
306.86480	130	
308.29413	160	
308.66615	92	
308.80407	224	1+
308.89390	152	
309.16044	104	
310.87794	130	
312.87820	116	
313.87363	122	
314.00896	88	
317.18193	92	
317.67512	172	
318.18619	86	
319.22207	112	
320.03246	122	
320.17159	276	1+
322.42448	92	
326.17353	282	
326.88753	90	
328.88599	86	
329.41994	88	
329.87678	148	
331.42682	88	
338.17081	250	1+
338.70269	96	
342.90304	124	
343.19245	106	
344.19104	100	
END IONS

###FS:    #m/z: 336.94608 #charge 1+
###MS: 54
###MSMS: 56
BEGIN IONS
TITLE=Cmpd 41, +MS2(336.9461), 28.0-35.0eV, 1.2min #56
RTINSECONDS=70.6855
SCANS=54,56
PEPMASS=336.94608	101436
CHARGE=1+
148.29579	78	
203.83603	78	
208.14190	98	
210.88183	100	
210.89796	84	
211.94396	2420	1+
211.98829	110	
212.87871	842	1+
213.93990	1686	1+
214.87513	82	
215.89151	168	
215.93798	318	
216.88683	138	
218.05279	78	
222.45743	84	
223.95838	332	
223.97533	250	1+
226.14129	102	
226.95024	128	
226.97102	124	
227.88813	290	1+
228.89162	242	1+
229.95505	2630	
230.00452	96	
230.88929	1608	1+
230.92822	156	
231.12037	82	
231.94954	1126	1+
233.89564	624	1+
233.95237	126	
234.07346	104	
234.12231	106	
234.38922	96	
235.07992	78	
235.94768	248	
237.90661	96	
238.15500	86	
240.83555	146	
240.96377	90	
241.84008	212	
242.49486	84	
243.07171	208	1+
243.83141	82	
245.04858	92	
246.12999	78	
246.16170	174	
246.66380	124	
246.97843	148	
247.96612	722	1+
248.90004	788	
249.83105	86	
249.96179	368	
251.13686	82	
251.15815	104	
251.78921	132	
252.08557	98	
252.24536	92	
252.65504	88	
252.79763	120	
252.97246	1814	1+
253.08086	80	
253.45976	78	
253.90785	172	
254.00563	96	
254.90686	122	
254.96611	418	
255.07797	318	1+
256.89655	80	
256.96594	114	
257.20161	78	
258.19136	88	
258.38434	82	
258.84741	228	
258.96600	142	
259.17061	242	
260.16097	148	
260.82665	128	
261.16092	88	
262.14807	80	
262.98407	80	
263.14509	84	
263.83518	84	
264.96181	132	
265.02094	80	
266.07753	80	
266.98751	132	
268.17679	84	
268.84044	468	1+
269.03397	82	
269.79574	78	
270.98035	276	
271.02338	86	
271.35096	94	
271.92121	120	
272.92094	102	
273.79849	226	1+
273.85354	98	
274.15383	206	
274.16864	88	
275.86767	94	
276.17039	114	
276.85580	328	
277.83070	378	1+
277.85446	382	1+
278.79259	90	
280.87090	84	
281.09991	80	
283.18690	82	
285.80892	82	
285.85128	182	
286.15999	90	
286.63780	100	
286.65589	152	
286.85604	164	
290.41489	78	
290.49450	84	
290.56758	100	
290.85604	182	1+
292.10535	116	
292.42767	102	
292.44433	124	
292.81274	118	
292.87263	84	
293.10927	120	
293.57944	94	
293.85696	88	
294.13975	106	
294.18256	84	
294.67194	84	
294.86231	320	1+
295.17631	162	
295.35548	108	
296.12014	80	
296.84500	82	
296.97309	80	
297.88763	78	
298.27051	102	
298.80849	148	
299.92681	96	
300.51659	102	
300.87508	124	
301.16193	80	
302.14946	104	
302.87578	80	
304.04535	78	
304.19292	86	
305.88507	164	1+
306.10444	82	
306.79009	98	
308.30576	90	
308.86601	92	
309.62684	98	
310.67122	88	
310.87559	142	
312.19496	90	
313.95073	104	
317.89614	82	
320.16102	282	1+
320.76832	94	
322.11038	146	
324.90229	104	
326.17929	102	
328.07547	96	
328.89457	100	
330.06035	84	
336.34964	82	
336.94504	102	
337.18308	310	
338.77858	122	
341.13288	154	
342.13267	100	
END IONS

###FS:    #m/z: 359.96172 #charge 1+
###MS: 54
###MSMS: 57
BEGIN IONS
TITLE=Cmpd 42, +MS2(359.9617), 28.0-35.0eV, 1.2min #57
RTINSECONDS=71.458
SCANS=54,57
PEPMASS=359.96172	71230
CHARGE=1+
88.90167	102	
188.06988	104	
203.08288	104	
204.87136	84	
207.95000	118	
209.94234	234	
211.15319	116	
216.06240	162	
217.87177	86	
222.95318	524	
223.95771	412	
224.94913	744	1+
226.90182	162	1+
226.94711	2266	1+
226.99244	106	
227.92761	170	
228.94245	2166	
231.98174	88	
233.39777	84	
233.85270	126	
234.09995	150	
234.14281	154	
235.11921	276	
238.08289	86	
239.14840	262	
240.13217	288	
240.78754	128	
240.83924	102	
240.93797	846	1+
240.96161	890	1+
241.12148	110	
242.95833	682	1+
243.04583	100	
243.07300	116	
244.95843	1204	1+
245.09507	136	
245.94340	134	
246.95299	1352	1+
246.97958	174	
247.43206	96	
248.80025	576	1+
250.11412	118	
250.13570	90	
250.78904	332	1+
250.95052	116	
251.07213	142	
251.96785	152	
252.10808	132	
252.13536	152	
253.10236	88	
254.86738	84	
255.08889	88	
255.53638	86	
255.84211	222	1+
256.96122	92	
257.15838	170	
258.07197	90	
258.14245	402	
258.82696	110	
258.97287	326	1+
260.80284	106	
260.83289	94	
260.96882	458	1+
261.08500	154	1+
262.10241	92	
263.07368	96	
263.97155	134	
264.81839	144	
265.08240	104	
265.73958	104	
265.81268	1296	1+
265.97567	118	
266.81480	1098	1+
267.10203	250	1+
267.14269	196	
267.59570	106	
267.97511	176	
268.96946	108	
269.97082	154	
270.85597	88	
271.69714	114	
271.84475	160	
273.08799	134	
274.12150	84	
275.10204	292	1+
275.50313	102	
275.80535	188	1+
277.85565	170	
277.91115	150	
278.07129	96	
278.84606	238	
279.62326	94	
280.79034	1428	1+
280.83931	130	
281.05029	100	
281.10549	308	1+
282.10968	208	1+
282.85361	228	1+
283.07796	162	
283.86904	100	
284.04026	104	
284.82252	108	
286.80812	162	
289.84637	118	
292.61844	86	
292.86572	102	
293.12456	94	
295.14658	84	
295.81779	88	
296.64629	100	
296.78143	128	
296.80879	216	
297.80735	112	
298.16335	244	1+
298.80437	1554	1+
299.13918	182	
299.87398	120	
300.38890	98	
300.80280	138	
300.85555	202	1+
301.08107	134	
301.12759	84	
301.79495	86	
302.19597	96	
304.12900	96	
305.03725	88	
305.13229	100	
307.79732	90	
307.91542	130	
308.00852	88	
308.11092	88	
308.88099	108	
309.12290	178	1+
309.79511	160	
310.71017	104	
310.97227	100	
312.76542	84	
312.95669	88	
314.81788	234	
315.41167	92	
316.81623	182	
317.82140	294	1+
318.10664	98	
318.93330	106	
321.81841	398	1+
322.21955	88	
323.01626	106	
323.82827	96	
324.16624	86	
324.65301	86	
325.40324	92	
326.15986	212	
326.80932	92	
327.15662	100	
327.30440	86	
328.20412	124	
329.87167	116	
330.18545	84	
332.81293	116	
336.83420	96	
336.94481	336	1+
337.11558	466	1+
340.15949	88	
340.19322	108	
340.84850	96	
341.67184	106	
342.19862	90	
343.18866	212	
343.40110	98	
343.45818	100	
344.14698	102	
345.20326	216	
346.26743	86	
348.15710	220	1+
349.12474	300	
350.10999	140	
351.11100	138	
356.78262	126	
357.22254	278	1+
358.19697	100	
358.89037	84	
360.03495	120	
363.72848	120	
END IONS

###FS:    #m/z: 340.94051 #charge 1+
###MS: 58
###MSMS: 59
BEGIN IONS
TITLE=Cmpd 43, +MS2(340.9405), 28.0-35.0eV, 1.3min #59
RTINSECONDS=75.1275
SCANS=58-59
PEPMASS=340.94051	449530
CHARGE=1+
192.89974	88	
196.88340	100	
199.85609	100	
202.09519	98	
204.85897	88	
206.96621	128	
208.93980	80	
208.95859	124	
209.09173	142	
211.41886	116	
211.89218	82	
212.87850	82	
213.87914	278	1+
213.93781	682	
214.89488	138	
215.88833	260	1+
215.94017	202	
217.88305	204	
219.02594	100	
221.88345	84	
223.49343	92	
223.96047	292	1+
223.97830	78	
226.06339	84	
226.95362	176	
227.07793	104	
228.84385	84	
228.90799	104	
230.12094	410	1+
230.14352	172	
230.89088	304	
231.12320	342	1+
231.89022	504	1+
231.95087	306	
232.95126	188	
233.23295	80	
233.86805	78	
233.94799	118	
234.61895	82	
235.48081	82	
235.89215	110	
236.02203	88	
237.43518	88	
237.64547	158	
238.07161	86	
238.14730	102	
241.46159	84	
241.83458	182	1+
242.94609	92	
243.32792	94	
244.82556	82	
246.16114	402	
246.97964	282	1+
248.18392	80	
248.90593	82	
249.13220	204	
249.90544	132	
249.96244	170	
249.98698	82	
250.40772	88	
250.96998	118	
251.15125	100	
251.66840	94	
251.84587	98	
251.90729	112	
252.01721	98	
252.14021	106	
254.12024	148	
254.45191	92	
254.96740	196	
255.07736	134	
255.09340	90	
255.95440	122	
256.14533	82	
256.91614	108	
257.79923	130	
257.84922	142	
258.01547	118	
258.84757	120	
259.17081	124	
259.34066	96	
259.85752	116	
259.95618	142	
260.15985	90	
260.83784	236	
261.83921	152	
261.89613	138	
262.85197	88	
265.14122	92	
268.17308	298	1+
268.38979	84	
268.83922	556	1+
269.17420	210	1+
269.82056	94	
270.82962	84	
271.12458	90	
272.84493	124	
272.93538	126	
272.95337	88	
274.82720	88	
274.85849	114	
275.79077	82	
275.85473	1012	1+
275.93137	80	
275.99259	84	
276.82342	84	
276.85724	860	1+
277.92776	80	
278.84506	980	1+
279.24972	80	
279.81009	98	
280.12582	134	
280.93922	102	
281.98794	86	
282.15254	104	
282.35885	106	
282.86578	172	
283.03415	78	
283.86550	138	
284.36595	90	
285.19940	78	
285.87342	90	
288.02344	106	
288.41586	90	
289.88176	196	
291.44627	182	
292.83715	80	
293.94532	80	
294.01898	82	
294.86365	88	
295.97035	234	1+
296.11998	82	
296.97402	190	1+
297.84456	82	
297.99726	82	
299.87481	104	
300.87331	120	
301.26079	166	
303.01615	204	1+
306.87108	90	
306.90842	90	
307.81908	266	1+
308.67248	106	
309.88794	152	
314.94972	94	
318.19190	80	
319.86293	80	
320.15609	132	
321.25457	86	
322.66895	78	
324.89532	248	1+
326.85619	84	
327.12914	82	
327.16902	88	
328.31140	78	
329.09757	90	
330.18982	92	
330.69111	132	
331.81430	144	
336.78209	94	
336.86100	80	
337.18151	86	
337.82842	88	
338.17901	82	
339.25867	90	
339.89918	84	
342.10325	90	
343.18263	84	
345.69658	92	
END IONS

###FS:    #m/z: 359.96156 #charge 1+
###MS: 58
###MSMS: 60
BEGIN IONS
TITLE=Cmpd 44, +MS2(359.9616), 28.0-35.0eV, 1.3min #60
RTINSECONDS=75.9
SCANS=58,60
PEPMASS=359.96156	73892
CHARGE=1+
75.37386	88	
198.05436	126	
209.94701	252	
211.07423	88	
211.15197	184	1+
216.06420	144	
220.95556	138	
221.90289	90	
222.95099	654	1+
223.89625	120	
224.90309	88	
224.94807	1140	1+
226.11841	210	1+
226.94719	2594	1+
226.97274	114	
227.93923	224	
228.94229	2484	
229.86486	92	
229.93315	202	1+
231.04035	94	
231.84333	92	
233.08942	120	
233.13699	114	
234.14698	86	
234.86718	96	
235.08849	88	
235.11897	300	1+
235.53020	92	
235.94116	88	
236.60143	106	
237.99210	96	
238.83961	88	
238.93981	132	
239.15050	412	
240.13050	98	
240.83021	128	
240.93926	1220	1+
240.96290	330	
241.11140	110	
241.12996	164	1+
241.94159	738	1+
242.96241	332	
244.12888	140	
244.95645	1584	1+
245.83903	116	
245.93962	138	
246.80730	200	
246.95283	1382	1+
246.97712	260	1+
247.10759	112	
247.80606	128	
248.12924	338	1+
248.80529	196	
249.08221	108	
249.80185	128	
250.12184	286	1+
250.95188	196	
251.07301	200	
251.96976	102	
252.10776	220	1+
252.55960	96	
252.95306	114	
254.11676	142	
254.90290	86	
255.09824	102	
255.41476	98	
257.09192	126	
257.15936	284	
258.12275	126	
258.14201	796	1+
258.83311	130	
258.97437	252	1+
260.83164	94	
260.96755	508	1+
261.08596	110	
261.15304	114	
263.82771	114	
264.82032	92	
264.96014	150	
265.17855	110	
265.62910	102	
265.81400	134	
265.82848	164	
265.86143	110	
266.16474	88	
266.61046	88	
266.81263	1212	1+
267.97216	316	
269.96690	284	
270.38510	92	
270.79311	138	
270.88476	116	
273.97909	90	
274.15625	156	
275.17327	94	
276.80956	104	
276.85491	462	1+
277.80699	172	
278.09112	202	1+
278.80334	320	
278.84370	204	
279.11240	252	1+
279.15991	92	
279.79745	166	
280.79250	1022	1+
282.82824	294	1+
283.07158	442	
283.18494	118	
283.98146	236	1+
284.52112	90	
284.82623	132	
285.80167	184	1+
286.82363	112	
287.15560	106	
287.91387	166	
288.12926	188	
289.85250	88	
290.79016	422	1+
292.12854	306	1+
292.81220	104	
292.86688	88	
293.84939	176	1+
294.14118	168	1+
294.86802	120	
295.97424	100	
296.80961	282	
297.81045	232	
298.80289	1776	1+
298.91352	214	1+
299.14268	192	
299.87394	234	
299.95479	86	
300.14604	96	
301.07835	308	1+
301.10995	244	1+
301.13517	170	
301.23863	98	
301.85728	168	
303.95098	104	
304.99661	92	
305.89730	216	
306.31042	98	
306.88196	96	
309.12487	108	
309.80406	130	
310.92159	104	
313.96116	90	
314.43103	94	
314.82091	132	
315.33118	102	
315.81851	178	
316.81312	586	1+
316.83663	90	
318.16317	106	
318.81086	142	
319.94036	100	
320.41191	94	
320.92224	98	
321.82092	266	1+
322.93175	104	
323.93428	86	
324.16180	126	
325.14856	128	
325.88562	172	1+
326.16064	128	
327.15985	116	
329.87013	96	
335.86773	96	
336.94680	114	
337.11482	608	1+
337.15636	104	
343.16523	106	
343.19083	150	
344.14157	216	
344.18111	108	
345.19642	268	1+
347.19911	112	
347.58709	88	
349.12639	186	
349.15932	182	
352.15790	114	
352.89165	86	
354.16669	112	
354.77707	114	
357.16727	186	1+
357.18448	132	
357.21878	416	1+
360.85534	102	
361.04764	90	
361.78563	88	
361.88398	92	
363.75212	86	
364.77787	196	1+
END IONS

###FS:    #m/z: 313.92945 #charge 1+
###MS: 58
###MSMS: 61
BEGIN IONS
TITLE=Cmpd 45, +MS2(313.9295), 28.0-35.0eV, 1.3min #61
RTINSECONDS=76.672
SCANS=58,61
PEPMASS=313.92945	36888
CHARGE=1+
189.86783	84	
192.89172	262	1+
193.97317	90	
194.88654	86	
205.09472	98	
212.87778	574	1+
213.79816	72	
220.48205	82	
221.94615	104	
223.95985	150	
224.87050	70	
225.95997	74	
226.13709	70	
226.97026	76	
227.86502	82	
227.88288	84	
228.09880	68	
228.90243	72	
229.87798	138	
229.96641	80	
230.89119	68	
231.07202	72	
231.85469	124	
231.88837	150	
232.85903	72	
233.85541	138	
233.87259	102	
233.95020	136	
234.79012	84	
234.88027	74	
234.94126	104	
234.97188	232	
235.85221	104	
236.60736	94	
237.06445	72	
237.81048	88	
237.87760	210	
238.02963	92	
238.48838	84	
238.79631	102	
238.82776	90	
238.87760	146	
240.95988	76	
242.12596	88	
244.90236	108	
244.98140	98	
245.11185	78	
245.12543	74	
246.89142	84	
246.97422	322	
247.88607	70	
248.07967	78	
248.90235	96	
248.94499	92	
249.81357	82	
249.94648	554	1+
249.97157	258	1+
250.65650	98	
250.89505	102	
251.14861	82	
252.05836	86	
252.57114	96	
252.79972	70	
254.90301	70	
254.91992	70	
256.34565	82	
256.88452	96	
257.69425	90	
257.84973	72	
258.64710	120	
258.96911	84	
259.85371	132	
259.98528	84	
260.94676	110	
262.13799	312	
262.52612	68	
262.80279	86	
262.95903	110	
263.18032	110	
263.90398	308	
263.99828	70	
265.60897	72	
265.90946	70	
266.56270	78	
266.96169	72	
268.91226	274	
269.80195	156	
270.23755	78	
270.27420	82	
270.80509	86	
271.57165	76	
271.91966	118	
273.36129	88	
273.39596	108	
273.83681	152	
274.13122	80	
274.39581	84	
274.82530	94	
275.96768	82	
276.04767	80	
280.71463	90	
282.80492	88	
283.42263	114	
283.96460	86	
284.92317	74	
286.91776	376	1+
288.86194	132	
288.91048	78	
289.02338	92	
289.87857	114	
289.92222	150	
290.89221	74	
291.11638	80	
291.13507	100	
291.85421	92	
292.04507	74	
292.93377	88	
293.79641	72	
294.12440	70	
294.80701	70	
295.34075	74	
295.39756	78	
295.86441	98	
296.03141	86	
297.50563	92	
297.92719	80	
298.06441	136	
300.81232	72	
300.87217	114	
300.97662	80	
301.60096	76	
303.12102	92	
303.88471	84	
303.90600	80	
303.94260	72	
304.06444	70	
304.17406	84	
304.87872	74	
305.40687	100	
306.04639	98	
307.08279	80	
307.46995	94	
307.89036	196	
308.65302	80	
311.23873	86	
312.09494	106	
312.86746	166	
313.83497	70	
313.95245	80	
314.28667	248	
315.28367	146	
317.19804	80	
317.87428	76	
317.95285	94	
319.06863	74	
END IONS

###FS:    #m/z: 322.93033 #charge 1+
###MS: 62
###MSMS: 63
BEGIN IONS
TITLE=Cmpd 46, +MS2(322.9303), 28.0-35.0eV, 1.4min #63
RTINSECONDS=80.333
SCANS=62-63
PEPMASS=322.93033	1614496
CHARGE=1+
79.58675	84	
96.82446	78	
189.92174	76	
192.88980	130	
194.09543	92	
194.88836	82	
195.96278	80	
195.99402	100	
197.86782	118	
198.89761	80	
199.05024	90	
201.04379	82	
205.94847	218	
207.98080	128	
208.94071	78	
209.12251	176	
209.91804	80	
209.94071	112	
210.08181	78	
211.10665	80	
212.89605	170	
216.89041	78	
220.87068	90	
221.06599	76	
221.94572	134	
222.94984	150	
223.96141	268	
226.91340	78	
227.07975	170	
227.10238	128	
227.89594	84	
228.13593	80	
228.84863	94	
228.92806	118	
229.48991	112	
229.89563	86	
230.12462	80	
230.64087	106	
230.83789	84	
231.12243	140	
231.94079	78	
232.12203	82	
233.79744	84	
234.09277	94	
238.93782	314	
239.07916	274	
239.78900	78	
240.94043	3952	
241.09917	86	
241.94332	3172	
241.97354	84	
242.14285	86	
242.82172	118	
242.84041	116	
242.94141	9534	1+
243.82005	142	
244.82159	84	
244.94018	1798	1+
245.44726	198	1+
245.83060	194	
246.93796	84	
246.97618	330	1+
248.84807	136	
248.93716	76	
251.11102	78	
251.15824	76	
251.65688	74	
253.12561	80	
253.14127	78	
253.84392	96	
254.82346	128	
254.90848	84	
255.10625	426	1+
259.17448	78	
259.85096	78	
259.93241	76	
260.11252	112	
260.13285	118	
260.14507	124	
260.82778	602	1+
261.13723	94	
262.08057	74	
263.07759	82	
264.13105	88	
266.86394	104	
266.97574	90	
267.00650	128	
267.08592	92	
267.80687	96	
268.12942	144	
268.17458	100	
272.13541	250	
272.86326	78	
273.04479	82	
273.79361	110	
274.01130	74	
274.36501	110	
274.41808	82	
275.81131	198	
276.36490	78	
276.81153	80	
277.80890	74	
278.08137	80	
279.09074	958	1+
279.85572	92	
279.93918	104	
279.95302	92	
280.26268	80	
280.81154	88	
282.49287	94	
282.96947	104	
283.07235	156	
283.78673	184	
283.86411	496	1+
284.29227	306	1+
284.36196	82	
284.85055	76	
285.20311	76	
285.98942	78	
286.21176	74	
289.13995	78	
289.15902	78	
290.88393	104	
291.38910	136	
291.80541	114	
291.87324	76	
292.04529	78	
292.16262	216	
292.82008	94	
299.78128	320	1+
299.88231	92	
299.98659	86	
300.65270	94	
300.84438	90	
302.14637	308	1+
302.88383	102	
303.86565	88	
303.89541	74	
305.38484	76	
306.15487	108	
307.80699	254	1+
307.89154	104	
309.08457	80	
309.12904	120	
309.62499	84	
309.79565	82	
309.91845	88	
311.21502	140	
311.86543	286	1+
312.60281	74	
316.77824	78	
317.15217	82	
317.77133	82	
318.00579	84	
319.79044	92	
319.93561	92	
320.15762	340	1+
320.21895	96	
322.15103	74	
324.12653	76	
324.89194	190	
325.13092	96	
325.89757	138	
327.18656	76	
END IONS

###FS:    #m/z: 340.94099 #charge 1+
###MS: 62
###MSMS: 64
BEGIN IONS
TITLE=Cmpd 47, +MS2(340.9410), 28.0-35.0eV, 1.4min #64
RTINSECONDS=81.1055
SCANS=62,64
PEPMASS=340.94099	586480
CHARGE=1+
185.90915	76	
190.86198	86	
205.95075	92	
207.87290	120	
208.94071	76	
210.93693	166	
212.87898	450	1+
213.40887	90	
213.93843	398	1+
214.89670	86	
215.88624	176	
216.88625	272	1+
222.91361	76	
223.95993	126	
223.97460	84	
224.05544	110	
226.88815	94	
226.91542	90	
226.94894	138	
227.95619	78	
229.45658	78	
230.07459	80	
230.88588	286	1+
230.94305	76	
231.12420	82	
231.95198	322	
233.94784	192	
234.51186	78	
235.11660	156	
238.82729	192	1+
238.95164	86	
239.78725	76	
240.12948	92	
240.83607	382	1+
240.90276	98	
241.07631	86	
242.86017	98	
242.95438	94	
243.82789	430	1+
245.44840	100	
245.94299	78	
246.97469	86	
249.03800	92	
249.13174	100	
249.90199	114	
250.65467	92	
250.89755	80	
250.94646	86	
250.95995	90	
251.96467	86	
252.14198	78	
252.15573	82	
254.35389	84	
254.87545	88	
254.96525	152	
255.88374	92	
256.85326	156	
256.95126	88	
256.97036	88	
257.79668	86	
257.85958	100	
258.04119	76	
258.11612	78	
258.84494	392	1+
260.83745	228	
261.07199	74	
261.83701	136	
261.85079	150	
261.86712	222	1+
262.09023	106	
262.83266	124	
262.92402	76	
264.85967	152	
264.87190	140	
264.88951	120	
265.85705	118	
267.13842	76	
267.23030	86	
267.56151	92	
267.68612	76	
268.17801	142	
268.84294	184	1+
269.49754	80	
269.79852	106	
270.44970	78	
270.82966	88	
271.15078	78	
271.82475	96	
272.83980	76	
274.93278	86	
275.85485	820	1+
276.81331	76	
276.85684	712	1+
277.13837	110	
278.84415	1158	1+
280.26693	84	
281.04824	92	
281.94034	100	
282.18139	90	
283.34803	106	
284.78841	78	
284.94611	94	
285.93144	110	
286.95591	78	
288.83961	82	
291.14585	102	
291.91117	78	
292.12931	86	
292.43811	84	
293.85886	118	
293.87472	158	
294.84686	196	1+
297.34029	94	
297.80148	80	
297.86969	102	
298.82645	76	
298.97314	82	
299.36149	100	
299.78506	128	
299.98642	90	
300.81892	76	
300.87198	84	
301.05941	76	
301.85679	78	
302.14679	84	
303.41200	92	
304.81002	86	
305.41273	94	
307.88549	160	
307.93308	86	
308.29499	80	
309.20342	76	
309.60084	76	
309.87087	164	1+
311.44236	78	
311.86291	78	
312.15145	142	
312.40507	78	
313.04350	86	
316.18631	92	
317.17734	86	
318.18733	78	
321.59796	76	
324.37399	106	
324.95400	86	
325.89858	80	
326.16294	122	
326.97785	80	
327.19536	78	
327.80682	84	
327.92219	108	
329.88879	88	
330.82715	128	
331.41579	82	
333.10790	92	
336.92636	78	
338.03851	80	
338.95796	100	
339.44864	80	
340.56262	92	
341.37212	82	
342.91596	120	
343.20768	84	
344.16758	164	1+
344.61285	80	
345.90646	78	
END IONS

###FS:    #m/z: 363.95695 #charge 1+
###MS: 62
###MSMS: 65
BEGIN IONS
TITLE=Cmpd 48, +MS2(363.9569), 28.0-35.0eV, 1.4min #65
RTINSECONDS=81.878
SCANS=62,65
PEPMASS=363.95695	236952
CHARGE=1+
57.66286	94	
123.93590	84	
187.86606	92	
189.86276	258	
191.85836	206	
209.94348	834	1+
210.88402	232	
212.15331	82	
212.87930	1228	1+
214.89989	100	
219.08571	80	
219.92807	88	
222.95118	482	1+
224.94842	952	1+
225.88335	142	
226.15436	126	
226.63615	100	
226.94781	2702	1+
227.93046	232	
228.00990	94	
228.89459	586	1+
228.91104	102	
228.94214	2524	1+
228.99164	92	
230.89000	2296	1+
230.94384	150	
232.88680	192	
232.95160	80	
233.00033	86	
234.14264	336	1+
235.11834	484	
235.84784	130	
237.37102	94	
237.49797	94	
240.83006	130	
240.94101	670	
240.96285	570	1+
241.08385	82	
241.11907	210	1+
241.93940	2094	1+
242.82263	144	
242.84495	92	
242.94144	1468	1+
242.96051	292	1+
244.95709	1022	
245.07286	94	
245.61204	88	
245.94736	2060	1+
246.80924	244	1+
246.84154	124	
246.85273	170	1+
246.90437	266	1+
246.95225	1710	1+
248.80064	390	1+
248.83490	194	1+
248.90052	670	1+
249.81258	80	
250.79587	158	
250.89676	114	
250.94861	106	
250.97148	154	
251.03963	80	
251.07100	102	
251.12651	88	
251.91023	88	
252.10446	222	
252.89517	82	
253.08743	144	
253.90790	326	
255.72103	102	
255.95356	164	
256.85225	86	
257.13280	92	
258.08251	80	
258.83211	242	
260.61565	108	
260.82783	650	1+
260.96944	390	1+
261.15255	96	
262.21587	88	
264.06636	98	
264.81476	106	
265.04797	122	
265.81201	1058	1+
266.81426	892	1+
267.78195	148	
267.97255	242	
268.81268	352	1+
268.84604	116	
268.95975	84	
269.96508	88	
270.10098	140	1+
270.79941	270	1+
271.81459	92	
271.91819	144	
272.12237	80	
272.85199	142	
273.43661	84	
275.85950	274	1+
276.80537	110	
277.51053	82	
278.07516	94	
278.79761	432	
278.84603	304	
278.99700	104	
279.10842	184	
279.50247	90	
279.79926	226	
279.91094	86	
280.79129	1206	1+
281.43109	84	
281.86571	232	1+
282.83432	220	
282.99179	90	
283.78690	280	1+
283.85144	426	1+
283.98607	124	
284.82581	270	1+
284.87058	124	
286.05813	86	
286.81780	124	
288.12820	90	
288.97500	88	
289.01694	92	
289.86926	132	
290.50937	88	
290.82313	116	1+
291.65300	100	
291.79027	88	
292.13460	144	
292.85587	134	
292.93494	102	
294.13487	90	
294.15380	86	
294.60051	96	
294.85558	236	1+
296.80838	430	
296.92840	162	
297.80742	226	
297.82972	86	
298.13389	92	
298.80426	1832	1+
298.88659	98	
299.87300	132	
300.80019	878	1+
300.87209	120	
301.86083	582	1+
302.14580	150	1+
302.83345	116	
303.79479	124	
303.85611	730	1+
304.94536	92	
305.85713	84	
306.15793	80	
307.11899	82	
309.86841	132	
309.88284	168	1+
310.80542	88	
311.49208	120	
312.15144	92	
312.59177	80	
313.86307	92	
314.41396	88	
314.82445	152	
315.81035	446	1+
318.81747	414	1+
320.93018	108	
321.82020	200	
323.87248	86	
324.89617	286	1+
325.11614	88	
326.87464	318	1+
327.16469	80	
328.17488	110	
329.87410	172	
332.89751	142	
336.76405	88	
336.94616	152	
337.94600	296	1+
339.28355	104	
340.14725	210	
341.17491	138	
341.21790	80	
342.03050	96	
342.91005	90	
344.19148	80	
345.20135	286	1+
348.23045	80	
349.12000	214	
349.16155	202	
350.12502	110	
352.69730	124	
356.16458	88	
361.99324	96	
362.20739	240	
365.09564	84	
365.36533	90	
367.13365	128	
367.73501	84	
END IONS

###FS:    #m/z: 322.93039 #charge 1+
###MS: 66
###MSMS: 67
BEGIN IONS
TITLE=Cmpd 49, +MS2(322.9304), 28.0-35.0eV, 1.4min #67
RTINSECONDS=85.5395
SCANS=66-67
PEPMASS=322.93039	977282
CHARGE=1+
72.07091	82	
106.48731	72	
125.28605	76	
136.99511	84	
185.84860	76	
192.89140	154	
202.05126	78	
203.83572	72	
205.48354	74	
205.94840	76	
207.97356	76	
209.91981	72	
210.49148	112	
212.88732	94	
212.89953	70	
213.16341	70	
217.90259	84	
221.10958	76	
221.94320	180	
223.89189	88	
223.96018	508	1+
224.04086	74	
225.81792	72	
225.86046	84	
227.10144	78	
227.12502	74	
228.91349	70	
230.83283	148	
231.04753	84	
231.12210	98	
232.95179	74	
233.15586	78	
234.85576	78	
234.92363	78	
235.11727	100	
235.43047	92	
236.88589	130	
237.01934	80	
237.88797	90	
238.02626	82	
238.93845	348	
239.09368	82	
240.82279	80	
240.94047	2428	
241.92164	80	
241.93984	7516	1+
242.06469	92	
242.94177	4882	1+
243.82007	140	
244.13046	78	
244.93946	1354	1+
245.11003	80	
246.97578	414	
247.11914	100	
247.82048	68	
249.13474	104	
249.93403	80	
249.97445	78	
250.16693	70	
250.63703	72	
250.87643	78	
252.10775	86	
252.12119	76	
252.13288	86	
252.17515	84	
255.10856	142	
256.10988	124	
256.13352	92	
256.82961	76	
257.93059	104	
258.83625	258	1+
259.14842	168	
259.93207	76	
260.19747	76	
260.83115	116	
261.83405	124	
262.10313	72	
262.15603	70	
262.82856	314	1+
262.88630	76	
263.84589	152	
263.88292	74	
264.53551	90	
264.84703	70	
265.10476	84	
266.04162	84	
267.15413	74	
267.79497	94	
267.86285	86	
268.17685	72	
268.95422	158	
268.98755	82	
269.11940	86	
269.42078	76	
272.06748	76	
272.13452	126	
273.84277	92	
275.15789	118	
275.50138	74	
276.34951	70	
276.81921	128	
276.84324	148	
277.15144	92	
277.26104	86	
278.11840	88	
279.09143	654	1+
280.79509	68	
280.87098	70	
283.00505	198	1+
283.86111	240	1+
283.87743	92	
284.21316	74	
284.29348	324	
285.20358	126	
285.78571	72	
286.76668	72	
287.87804	84	
289.15338	222	1+
289.87766	102	
289.90049	78	
290.86118	154	
290.87902	96	
292.82438	74	
294.19299	84	
295.40839	78	
296.16908	98	
296.80065	82	
296.83651	82	
297.85960	76	
298.80307	70	
298.88153	74	
298.93236	88	
299.99723	74	
300.14398	120	
301.11046	70	
301.37275	98	
302.15069	152	
302.84996	72	
307.79115	70	
307.89241	104	
310.37264	80	
310.88141	130	
311.88481	198	
312.81047	216	1+
313.28895	88	
313.84772	78	
314.88868	92	
315.87858	82	
317.03183	78	
318.88634	80	
319.11074	78	
319.19013	136	
319.86545	82	
320.15932	98	
321.16349	70	
323.24063	80	
324.89326	306	1+
326.33884	72	
326.81379	70	
326.89778	92	
327.82447	98	
328.22238	76	
END IONS

###FS:    #m/z: 363.95687 #charge 1+
###MS: 66
###MSMS: 68
BEGIN IONS
TITLE=Cmpd 50, +MS2(363.9569), 28.0-35.0eV, 1.5min #68
RTINSECONDS=86.3115
SCANS=66,68
PEPMASS=363.95687	143168
CHARGE=1+
189.85763	260	1+
196.88529	82	
196.96294	120	
209.94573	350	
210.88584	200	
212.11492	122	
212.87789	1468	1+
222.95306	370	1+
224.94827	910	1+
225.88332	142	
225.96862	310	1+
226.12636	88	
226.94775	2156	1+
228.13134	104	1+
228.83550	140	
228.89251	278	1+
228.94311	2046	1+
229.11144	92	
229.46197	100	
230.88895	1808	1+
232.88830	276	
233.13352	86	
234.14471	120	
235.11795	272	1+
235.61664	100	
238.09222	84	
239.03107	126	
240.81889	88	
240.93885	544	
240.96372	764	1+
241.94172	326	
242.94223	1118	1+
243.81685	416	1+
244.12243	106	
244.20346	92	
244.81673	376	1+
244.93733	202	
244.95797	1516	1+
245.07665	162	
245.85020	200	1+
245.93920	150	
246.91006	138	
246.95314	1260	1+
247.38957	100	
247.80219	612	1+
248.04173	92	
248.80123	604	1+
248.89895	554	1+
250.13563	86	
250.51853	98	
250.94733	124	
251.79997	122	
252.10494	442	1+
253.90279	328	1+
254.94185	84	
256.64460	84	
256.92190	102	
258.44569	174	
258.84511	126	
259.66904	82	
259.84484	412	
260.83305	292	
260.96900	292	
261.02626	88	
261.15647	120	
261.84708	138	
262.12048	96	
262.42259	94	
262.83243	234	1+
264.81797	236	
264.96128	98	
265.06883	90	
266.12963	92	
266.81377	806	1+
266.87044	102	
267.97309	228	
268.83901	340	1+
268.95627	120	
269.84064	206	1+
269.96568	176	
270.55475	108	
271.13866	84	
271.91498	122	
273.13288	92	
273.43035	192	
276.55816	86	
276.57225	96	
276.80960	232	
277.81034	160	
277.86516	134	
278.80095	230	
278.85132	120	
279.04587	102	1+
279.10005	90	
279.79888	124	
280.79482	1070	1+
280.85504	160	
281.78648	510	1+
282.00808	96	
282.82814	86	
283.79159	262	1+
283.83207	124	
283.85458	144	
283.98503	108	
284.82213	258	
284.84956	96	
284.86952	136	
285.70299	102	
285.84117	112	
285.92528	100	
286.74374	92	
287.16098	92	
288.10523	132	
288.13534	274	
288.62459	100	
288.64144	100	
288.94182	100	
289.11160	92	
289.68538	88	
289.91296	88	
290.78643	110	
290.85172	174	1+
291.50126	100	
291.79638	150	
291.82521	82	
292.93194	86	
293.11882	128	
293.84847	128	
294.15312	84	
296.64003	84	
296.80865	308	
296.85771	116	
297.80834	270	
298.80349	2432	1+
299.14909	100	
299.86992	198	
299.91633	88	
300.79910	532	1+
301.85977	434	1+
302.80322	464	1+
303.32198	88	
303.85638	212	
304.83298	340	1+
306.14728	112	
306.88946	180	
309.59027	108	
309.86500	90	
309.92932	150	
310.86781	106	
311.11718	90	
311.88225	92	
312.86966	114	
315.35296	82	
316.81528	330	
317.81529	152	
318.04289	88	
318.81451	118	
319.81157	178	
320.82769	126	
320.86797	200	1+
321.82675	124	
322.66030	108	
322.81616	368	1+
322.89817	218	1+
324.45621	142	
325.01588	90	
326.90129	98	
327.83584	112	
328.40509	100	
328.44710	104	
333.75133	96	
335.18580	88	
336.94410	92	
337.14836	114	
339.83092	150	
340.14936	120	
341.14759	82	
342.20185	154	
343.12639	86	
344.18611	102	
346.88899	86	
347.22985	94	
349.12158	220	1+
349.16133	192	
349.90541	82	
350.10308	102	
353.84661	90	
354.76794	180	1+
355.15743	86	
359.00683	86	
360.09206	94	
362.20401	190	1+
367.13049	334	1+
367.53463	82	
END IONS

###FS:    #m/z: 336.94594 #charge 1+
###MS: 66
###MSMS: 69
BEGIN IONS
TITLE=Cmpd 51, +MS2(336.9459), 28.0-35.0eV, 1.5min #69
RTINSECONDS=87.083
SCANS=66,69
PEPMASS=336.94594	79562
CHARGE=1+
199.88948	106	
205.95006	206	
208.02617	80	
208.93541	76	
209.09137	76	
211.94314	574	
212.87779	580	1+
213.94015	590	
214.95421	104	
215.88531	154	
216.88064	82	
220.86713	74	
222.40969	80	
223.96033	198	
224.97531	74	
226.09847	74	
226.15197	88	
226.90039	116	
226.97211	112	
227.08742	78	
227.15791	88	
227.89770	112	
228.84110	76	
228.85595	86	
228.89346	310	1+
229.03611	76	
229.95455	736	
230.88899	1616	1+
231.95047	356	1+
232.83346	106	
233.82633	98	
234.82766	132	
235.07923	218	
235.11566	82	
235.89435	122	
236.08646	94	
237.05914	84	
238.99022	100	
239.83646	96	
239.90890	80	
240.84107	288	1+
244.06739	78	
244.12740	160	
246.90372	136	
246.97632	136	
247.90157	84	
247.96368	124	
248.06791	96	
248.15485	80	
248.90025	546	1+
250.89381	76	
250.94941	110	
250.98522	94	
251.15837	74	
251.96943	468	1+
252.10703	172	
252.95502	258	
252.97131	402	1+
252.99830	82	
253.09662	78	
253.83524	78	
253.90458	288	1+
254.12704	82	
254.15050	88	
254.96724	194	
255.07045	124	
256.85028	114	
257.07371	80	
257.41040	88	
257.86178	112	
258.84891	794	1+
259.13160	202	1+
259.67115	82	
259.82595	164	1+
259.90279	134	
260.15994	76	
260.65973	102	
261.85190	140	
262.01108	76	
262.04286	78	
263.90664	92	
264.65540	82	
264.83289	98	
265.05478	84	
266.84494	182	
266.86512	76	
267.83748	532	1+
268.39960	88	
268.84002	436	1+
268.91520	152	
270.84650	152	
270.98361	82	
271.85239	88	
271.91647	130	
272.15868	80	
272.52351	78	
272.66337	106	
272.86274	82	
275.80792	102	
276.40495	78	
276.85499	256	
277.86367	228	1+
278.59784	92	
278.83314	284	1+
282.81279	82	
282.88653	74	
282.93271	104	
284.88578	80	
285.85899	180	
286.85670	114	
287.85466	182	
287.91964	76	
288.85658	138	
289.88990	80	
289.95053	82	
290.08047	84	
290.15804	92	
290.80830	80	
290.85719	78	
291.16051	76	
291.86372	88	
292.10731	316	1+
292.12938	90	
292.43386	88	
293.06820	78	
293.10946	262	1+
294.18002	258	
294.85878	138	
295.43348	102	
297.45875	90	
297.88424	76	
298.85871	82	
299.86760	90	
299.95243	130	
302.14289	142	
302.77273	86	
302.82177	84	
303.18504	76	
303.97245	78	
304.98799	76	
305.82301	96	
306.88864	172	1+
308.76524	92	
308.86668	80	
309.87860	130	
310.43113	84	
310.86967	204	
311.38379	80	
315.38479	98	
317.42780	78	
318.08658	90	
319.17500	130	
321.15926	104	
321.21482	78	
322.16678	86	
322.28547	88	
326.68727	92	
327.28008	84	
327.62667	90	
328.28509	88	
331.80282	82	
332.89822	106	
334.84486	82	
337.18357	174	
338.17041	122	
339.18173	74	
339.22958	96	
339.26786	74	
340.80282	76	
END IONS

###FS:    #m/z: 322.93019 #charge 1+
###MS: 70
###MSMS: 71
BEGIN IONS
TITLE=Cmpd 52, +MS2(322.9302), 28.0-35.0eV, 1.5min #71
RTINSECONDS=90.7455
SCANS=70-71
PEPMASS=322.93019	719918
CHARGE=1+
81.71066	70	
185.09963	100	
191.40865	84	
192.88822	98	
197.86157	70	
199.10453	164	
204.07774	88	
205.94545	70	
207.97574	134	
208.14630	68	
209.14506	80	
209.89232	150	
210.90336	68	
212.92651	100	
213.93462	82	
217.83163	70	
221.80959	84	
221.94679	136	
222.95762	156	
223.04596	74	
223.96197	130	
226.04488	76	
226.14467	68	
227.13178	100	
227.93093	66	
228.81722	72	
230.11170	82	
230.89077	86	
231.12087	172	
236.50918	90	
237.06264	72	
238.06628	88	
238.78996	78	
238.93896	108	
239.78814	162	
239.98513	86	
240.82267	140	
240.88182	90	
240.94093	1422	
241.82795	86	
241.93974	5504	1+
242.12794	74	
242.94201	3866	1+
243.82223	398	1+
244.12940	72	
244.93969	1172	1+
245.87403	76	
246.12266	216	
246.16351	130	
246.97375	146	
247.98108	74	
248.00216	102	
249.82331	72	
249.85099	76	
250.13191	76	
251.15248	68	
251.78352	68	
251.84834	98	
251.95331	70	
252.97126	68	
253.11397	76	
254.86946	100	
255.82869	70	
256.04679	82	
256.10754	202	
256.90077	120	
257.79647	72	
257.99775	74	
258.83311	454	1+
259.80350	66	
259.98789	72	
260.82996	78	
261.08589	68	
261.13746	76	
261.82930	460	1+
262.10275	66	
263.00771	80	
263.07543	86	
263.13751	68	
264.98501	86	
265.36007	88	
266.04057	124	
266.95638	66	
268.56091	68	
268.85073	74	
269.03813	82	
269.79223	66	
270.00593	74	
270.84175	66	
271.22374	80	
271.81248	72	
271.84548	216	1+
272.00875	76	
272.07756	100	
272.91912	66	
273.12789	68	
274.05196	82	
274.15878	138	
275.14865	74	
275.18560	72	
275.90496	72	
275.92528	84	
276.17018	72	
276.85003	78	
277.15470	150	
277.82311	72	
279.06346	70	
279.09050	956	1+
279.85355	94	
280.12159	126	
280.80319	70	
280.82375	106	
281.16353	74	
281.68659	118	
282.68908	92	
282.80222	158	
282.85823	120	
282.97628	66	
283.06320	70	
283.07938	94	
283.20560	86	
283.84452	236	1+
283.91082	74	
284.29268	268	
285.13488	76	
285.19962	184	
285.29676	118	
285.44158	72	
285.93758	70	
287.95840	114	
290.16176	66	
292.15572	74	
292.96743	72	
293.80875	74	
296.05440	98	
296.81700	76	
296.86395	76	
306.27197	84	
307.71344	66	
307.88999	300	
309.14731	76	
309.89634	88	
310.82073	66	
310.90513	70	
311.88182	224	
312.12308	66	
312.16492	98	
312.92412	100	
313.39575	66	
316.16437	68	
316.58817	92	
319.17812	98	
320.15914	138	
321.42843	84	
321.88522	204	1+
324.89295	112	
325.42560	100	
326.48077	96	
326.89810	94	
328.07795	68	
END IONS

###FS:    #m/z: 363.95634 #charge 1+
###MS: 70
###MSMS: 72
BEGIN IONS
TITLE=Cmpd 53, +MS2(363.9563), 28.0-35.0eV, 1.6min #72
RTINSECONDS=91.5175
SCANS=70,72
PEPMASS=363.95634	111210
CHARGE=1+
184.86563	84	
189.86334	362	1+
191.86096	240	
192.89045	112	
207.42761	80	
207.87478	124	
209.94371	360	
210.50205	118	
210.88435	350	
212.87985	896	1+
222.95550	376	1+
223.88635	80	
223.96910	82	
224.94970	328	
225.88599	238	1+
226.11336	80	
226.86159	88	
226.94661	1862	1+
227.93162	138	
228.84235	122	
228.89155	94	
228.94255	2172	1+
229.89919	84	
230.12843	96	
230.42091	88	
230.88925	1878	1+
231.91998	80	
231.94347	106	
232.88531	308	
233.89232	154	
234.14380	198	
234.88096	100	
235.11733	776	1+
235.14573	92	
235.17026	82	
238.85460	88	
239.12963	98	
240.83173	180	
240.91615	78	
240.94069	726	
240.95970	318	1+
241.83789	148	
241.90265	92	
241.93973	1046	1+
242.81827	138	
242.83551	102	
242.94053	654	1+
242.95864	386	1+
243.82904	100	
244.82133	234	
244.95789	892	
245.83636	156	
245.89769	84	
245.94368	190	
245.97170	446	1+
246.12033	80	
246.66394	92	
246.95303	618	1+
248.10651	98	
248.57483	86	
248.80227	478	1+
248.90003	348	1+
249.82715	102	
249.86794	84	
250.80481	142	
250.96674	80	
252.11483	246	1+
253.90334	150	
257.38482	100	
258.43797	96	
258.89301	104	
258.97898	174	
259.00926	84	
260.65343	102	
260.83565	162	
260.96840	388	1+
260.99454	90	
261.83122	206	
261.85640	128	
262.63362	80	
262.82968	126	
263.83323	84	
263.98048	114	
264.82111	142	
265.84622	118	
266.02126	94	
266.78477	134	
266.81458	666	1+
266.85467	110	
267.97556	134	
268.79531	112	
268.82661	236	
268.84272	84	
268.96071	342	1+
269.81321	84	
271.02749	82	
272.14479	98	
274.86779	96	
275.13639	84	
276.81052	124	
276.85751	256	1+
277.12527	136	
278.80095	192	
278.84584	88	
279.79943	310	
280.08960	92	
280.11872	82	
280.28301	92	
280.79444	956	1+
280.83462	88	
281.07368	100	
281.82505	84	
282.78606	514	1+
282.86022	126	
283.78819	364	1+
283.84943	158	
283.98087	100	
284.82571	210	
284.86451	92	
285.43025	84	
285.83119	112	
285.84794	242	
286.84921	112	
287.91166	90	
288.13088	158	
288.86240	82	
290.80342	88	
292.13370	104	
296.44128	92	
296.80985	746	1+
298.10302	88	
298.80488	1786	1+
299.92075	86	
300.64640	100	
300.80142	730	1+
300.87139	122	
301.86315	150	
302.22153	86	
302.87092	94	
303.15151	84	
303.79308	114	
303.86109	250	
303.94535	106	
304.80834	90	
308.87599	94	
309.86582	96	
310.87769	132	
311.17369	90	
314.82217	140	
315.81562	542	1+
316.81785	404	1+
317.22471	84	
318.93145	136	
319.72042	96	
319.81110	428	1+
320.42761	78	
320.54844	100	
320.62111	96	
320.90253	106	
321.42623	84	
321.86709	130	
322.85540	98	
324.81801	122	
324.87660	180	1+
327.87583	84	
327.96016	82	
328.17208	116	
329.21969	78	
331.38904	92	
335.13016	92	
336.94445	148	
337.94261	150	
339.83337	78	
343.75192	84	
346.20538	84	
346.86414	86	
346.94754	172	
349.12495	86	
349.15548	150	
355.15585	98	
365.78531	126	
367.13489	274	1+
END IONS

###FS:    #m/z: 336.94582 #charge 1+
###MS: 70
###MSMS: 73
BEGIN IONS
TITLE=Cmpd 54, +MS2(336.9458), 28.0-35.0eV, 1.6min #73
RTINSECONDS=92.29
SCANS=70,73
PEPMASS=336.94582	71228
CHARGE=1+
115.37287	70	
182.51416	72	
182.86810	72	
191.60261	78	
198.89595	84	
199.10547	78	
207.94624	78	
208.88233	76	
209.13253	176	
210.41837	76	
210.88006	74	
211.04577	72	
211.94513	632	
212.87844	950	1+
213.93728	158	
214.89491	72	
215.04443	92	
215.88816	114	
216.85968	72	
217.84440	68	
217.88933	72	
218.11276	76	
222.95761	70	
223.61638	86	
224.88134	76	
225.98127	100	
226.99297	84	
228.90060	80	
229.89635	190	
229.95224	336	
230.00547	70	
230.61282	80	
230.88978	1348	1+
231.95133	126	
232.12598	70	
232.95266	126	
235.08390	132	
235.99772	90	
236.85095	90	
237.57356	102	
240.00992	98	
240.83720	560	1+
242.09167	72	
243.01543	68	
244.83924	78	
245.98746	74	
246.16227	216	
247.09433	106	
248.02167	70	
248.89917	242	1+
249.04354	72	
250.83475	70	
250.90506	296	1+
251.15685	256	
251.83553	202	
251.94170	116	
252.10292	68	
252.31353	68	
252.85576	198	1+
252.96268	208	
252.97117	194	
254.93811	78	
254.96336	116	
255.10861	98	
256.04099	82	
256.85621	138	
256.90037	68	
257.08158	72	
258.80525	74	
258.84385	154	
258.90582	98	
259.16865	80	
260.15593	80	
260.44325	124	
261.10181	72	
261.15612	124	
261.83407	70	
262.08257	86	
262.14427	70	
263.00554	72	
265.02283	86	
265.08292	68	
265.18086	72	
265.86860	86	
267.82859	168	
267.85897	80	
268.84297	384	1+
270.84577	138	
271.91575	92	
271.94295	96	
272.14055	92	
272.91676	72	
274.01758	82	
274.86479	114	
275.85813	164	
276.85955	406	
277.83632	434	1+
277.86126	568	1+
277.92992	76	
278.83875	318	1+
279.45725	68	
280.10239	80	
280.87795	104	
281.75674	78	
281.83896	72	
282.42285	74	
282.79842	68	
283.17842	84	
285.85392	108	
286.15789	92	
286.85352	544	1+
287.80923	68	
287.89410	78	
288.80633	76	
288.83727	78	
290.46744	88	
292.10645	70	
292.15029	80	
292.16631	214	1+
293.10948	230	
294.67630	102	
294.93352	70	
295.87273	78	
296.54045	70	
298.07983	86	
299.87236	96	
299.94196	78	
300.08231	76	
300.91679	76	
301.14035	84	
301.68165	72	
301.86107	72	
303.35634	74	
308.86902	84	
309.02660	74	
312.67216	74	
313.45659	82	
313.83717	70	
313.95227	94	
314.67541	76	
314.84079	70	
316.17530	76	
316.26282	74	
317.18049	68	
317.85713	78	
320.16061	188	
320.29336	72	
322.30529	70	
322.84101	72	
323.19898	98	
323.89657	82	
325.12218	80	
330.19058	86	
330.86390	76	
331.14967	72	
332.56353	76	
333.33435	72	
333.89262	88	
334.87849	128	
337.04360	82	
337.18505	376	1+
337.90536	108	
340.09840	94	
END IONS

###FS:    #m/z: 340.94064 #charge 1+
###MS: 74
###MSMS: 75
BEGIN IONS
TITLE=Cmpd 55, +MS2(340.9406), 28.0-35.0eV, 1.6min #75
RTINSECONDS=95.9685
SCANS=74-75
PEPMASS=340.94064	196266
CHARGE=1+
190.92990	80	
193.12705	68	
201.12151	72	
205.94947	198	
207.09563	114	
208.11431	70	
208.95854	172	
211.08849	76	
212.87849	74	
212.89430	74	
213.88789	418	1+
213.94019	130	
214.87666	72	
216.63681	96	
220.98181	76	
222.10212	76	
223.95637	70	
224.89424	94	
226.89983	202	1+
227.11136	78	
228.94251	82	
230.88824	444	1+
231.94762	182	1+
232.85339	84	
233.89730	216	1+
234.09435	74	
235.14438	78	
237.05711	72	
238.83856	128	
238.88863	68	
239.82153	74	
240.83906	636	1+
240.96206	126	
241.84223	544	1+
241.93059	82	
242.82467	298	1+
245.44109	92	
246.15996	158	
246.85320	214	
246.97669	158	
248.87918	82	
248.89452	92	
248.93936	98	
249.12884	70	
249.86211	82	
249.89483	114	
249.90739	74	
251.15264	102	
252.11178	128	
252.42469	70	
252.81703	112	
252.85829	72	
252.89521	86	
254.87137	84	
254.96748	74	
255.08295	76	
255.10695	82	
255.19284	74	
256.83167	82	
256.84546	70	
256.86182	150	
257.85502	152	
258.14982	68	
258.84391	94	
259.84679	160	
259.95780	72	
260.79998	82	
260.83330	244	
260.85433	128	
261.14243	114	
261.15338	124	
261.94743	84	
262.92642	74	
263.87293	68	
265.16913	76	
265.87317	78	
266.00550	82	
268.17970	76	
268.83980	232	1+
269.45109	94	
269.85821	88	
270.83314	202	1+
270.96872	72	
271.15071	68	
271.79246	102	
272.87240	70	
272.90890	98	
273.87719	70	
274.86667	108	
275.03671	70	
275.85744	972	1+
276.81524	76	
276.85990	856	1+
278.80501	70	
278.82115	68	
278.84770	664	
279.85012	708	1+
280.04644	76	
281.19619	72	
282.94715	72	
283.42867	70	
284.14042	98	
284.86392	370	1+
284.93958	96	
285.00831	72	
286.14936	78	
286.16619	68	
286.85392	78	
288.10985	78	
288.96039	88	
289.99983	84	
290.80443	78	
291.12046	70	
291.82072	78	
292.04451	76	
292.85616	166	1+
293.85949	194	1+
294.42156	78	
294.66807	78	
295.83466	86	
296.39251	88	
296.85598	82	
299.25313	70	
299.87062	138	
300.86312	288	1+
301.67749	100	
301.86650	356	1+
302.17256	84	
303.11674	76	
303.80995	72	
303.91245	74	
304.81173	86	
305.90035	94	
306.87846	168	1+
307.87877	182	1+
309.16896	84	
309.86235	74	
311.17357	76	
311.88242	72	
312.02118	78	
312.11455	72	
312.21627	68	
313.19556	68	
315.88092	70	
316.87670	116	
317.17848	68	
317.43858	88	
318.93231	70	
318.95896	76	
319.13897	68	
319.19167	74	
320.15731	68	
321.16650	72	
322.14860	68	
322.80819	74	
324.77446	80	
326.15278	74	
327.17602	86	
329.18244	80	
330.14501	78	
330.19421	80	
330.82827	90	
330.87064	72	
331.13457	78	
333.85683	108	
335.87799	166	1+
338.79966	76	
342.31406	70	
342.79138	88	
345.16332	166	
345.18499	96	
END IONS

###FS:    #m/z: 336.94618 #charge 1+
###MS: 74
###MSMS: 76
BEGIN IONS
TITLE=Cmpd 56, +MS2(336.9462), 28.0-35.0eV, 1.6min #76
RTINSECONDS=96.7405
SCANS=74,76
PEPMASS=336.94618	62964
CHARGE=1+
160.73747	94	
191.11480	70	
208.88574	72	
209.12927	80	
210.88085	150	
211.94506	304	
212.88000	470	1+
213.94372	80	
214.87499	102	
214.89643	92	
215.88973	92	
216.94225	76	
219.83748	72	
222.89712	78	
222.95771	180	1+
224.85206	70	
227.01887	80	
227.89221	74	
227.95422	78	
228.89733	162	
229.95408	220	
230.63728	116	
230.82158	88	
230.88765	908	1+
230.93186	86	
231.12024	120	
231.83783	88	
231.94828	70	
232.82570	152	1+
233.07364	94	
233.08823	98	
233.87468	102	
234.02701	72	
235.07599	70	
235.10057	86	
235.13893	104	
235.89952	70	
236.08213	84	
238.05435	70	
240.84092	102	
241.84471	438	1+
241.86231	100	
243.83376	76	
244.38209	102	
245.15429	80	
246.16453	98	
246.97451	162	
247.97159	106	
248.89825	372	1+
249.86194	102	
249.95996	82	
250.16186	144	
250.89753	86	
250.95400	72	
251.15166	92	
251.84140	74	
251.88319	84	
252.84339	150	
252.96913	156	
253.05131	96	
253.90145	160	1+
254.96560	84	
255.07530	214	
255.10492	180	1+
256.85195	126	
257.79937	90	
257.82957	130	
258.84701	534	1+
259.95845	96	
260.15655	178	
261.83229	72	
263.82903	122	
263.99045	72	
264.11812	72	
264.82691	94	
264.90712	82	
266.07149	84	
267.02787	84	
267.84367	152	
268.16886	86	
268.84110	464	1+
268.91711	110	
269.73722	84	
269.84440	284	1+
269.96757	74	
271.12684	84	
271.35919	92	
271.80327	150	
271.84699	96	
271.91589	106	
272.14525	106	
272.46668	86	
273.88603	102	
274.16113	106	
274.86153	118	
274.87261	116	
275.27751	84	
276.85562	790	1+
276.87466	72	
276.91093	78	
276.95015	76	
277.08114	76	
277.17487	92	
278.05503	106	
278.14882	72	
278.83715	454	1+
278.88861	76	
278.91756	100	
279.40596	88	
282.80579	156	
282.88689	78	
283.03208	70	
286.85166	306	
287.85044	240	
288.20528	88	
288.86667	84	
289.16283	76	
289.85319	202	1+
290.16409	76	
292.34539	84	
293.10609	124	
293.51727	70	
293.86247	124	
294.17925	76	
294.87426	78	
295.18458	76	
297.03551	84	
297.87200	84	
298.89432	76	
299.42111	120	
299.88174	176	
300.87201	76	
301.69260	98	
303.85494	92	
303.89353	100	
303.94469	110	
305.16585	82	
305.88915	78	
307.11249	76	
308.65722	74	
309.16884	106	
310.41596	84	
310.87069	128	
312.99006	78	
314.18519	74	
320.15511	90	
321.01902	72	
321.85816	72	
325.18169	70	
328.13556	74	
328.24048	86	
329.86065	90	
329.97119	72	
330.85292	76	
334.19571	80	
335.86815	70	
337.18263	132	
337.19704	100	
337.83320	70	
338.16963	70	
339.18990	142	
340.92544	88	
341.27449	80	
341.82416	72	
END IONS

###FS:    #m/z: 359.96174 #charge 1+
###MS: 74
###MSMS: 77
BEGIN IONS
TITLE=Cmpd 57, +MS2(359.9617), 28.0-35.0eV, 1.7min #77
RTINSECONDS=97.5125
SCANS=74,77
PEPMASS=359.96174	44626
CHARGE=1+
84.66039	78	
182.93571	82	
191.11337	102	
201.08048	78	
205.05948	86	
207.71954	92	
208.87656	80	
209.94239	132	
210.88322	154	
211.05645	86	
216.40769	74	
222.11881	84	
222.95243	446	1+
224.05356	90	
224.11127	108	
224.94750	292	
225.95005	146	
226.89606	186	
226.94648	1050	1+
227.93197	176	
228.94207	726	
229.84909	78	
230.08925	88	
230.84419	76	
232.03593	98	
234.95763	140	
235.07997	76	
235.11640	184	
236.11202	104	
237.09103	82	
237.96153	80	
239.14641	384	
240.13217	178	
240.83764	118	
240.93995	134	
240.96393	266	
242.95867	264	
243.07496	96	
243.95802	160	
244.07888	76	
244.95624	414	
244.98242	76	
245.94481	184	
246.95298	610	
247.03827	136	
248.40256	92	
248.80538	350	
248.85368	86	
248.97289	92	
249.13672	76	
250.94848	130	
251.83607	136	
251.94827	78	
252.13429	92	
252.95395	114	
255.71295	80	
255.87807	78	
256.61307	88	
257.15998	270	
258.07462	74	
258.09247	82	
258.14127	376	
258.79869	88	
258.84700	136	
258.97798	114	
259.95614	80	
260.83502	76	
260.96870	234	
261.41715	88	
261.88374	82	
261.96973	146	
263.11325	88	
263.79497	80	
264.81424	80	
265.15096	100	
265.19484	88	
265.81142	684	1+
265.91929	92	
265.97482	124	
266.81477	570	1+
266.95951	84	
267.95533	202	1+
268.81011	84	
269.12276	92	
269.99354	86	
271.79555	142	
273.12819	88	
274.11778	128	
274.98402	78	
275.10229	136	
275.97015	100	
276.80872	172	
276.85818	136	
277.08503	76	
277.13131	154	
277.79767	468	1+
278.84623	84	
280.79329	1022	1+
280.96990	134	
281.13684	126	
281.85148	86	
282.83317	128	
283.06922	198	
283.83622	78	
284.07503	136	
284.82295	114	
285.81905	84	
286.14727	90	
287.87197	78	
289.44085	108	
290.81053	154	
291.13316	76	
292.94210	98	
293.02628	74	
293.12658	136	
294.86443	112	
295.14236	76	
296.80998	268	
296.86432	74	
297.81177	246	
298.80319	1538	1+
299.13898	76	
301.07876	92	
301.87614	84	
302.11272	80	
303.72217	92	
305.12624	208	1+
305.88089	78	
307.43756	96	
307.87097	188	1+
309.16379	172	
310.79627	94	
312.82675	84	
315.85454	76	
316.81249	178	
317.81426	102	
318.18081	76	
318.59261	78	
318.80885	78	
321.81599	114	
322.14773	144	
323.85895	80	
325.15532	94	
326.15815	302	
327.81549	74	
332.12077	88	
333.87703	78	
335.40226	84	
335.62492	82	
335.98277	92	
336.94229	292	1+
338.11643	120	
343.90884	86	
349.12221	74	
349.16638	106	
351.16330	78	
352.87777	74	
355.18009	78	
356.86531	90	
357.21958	496	1+
358.05570	82	
364.21343	84	
END IONS

###FS:    #m/z: 340.94060 #charge 1+
###MS: 78
###MSMS: 79
BEGIN IONS
TITLE=Cmpd 58, +MS2(340.9406), 28.0-35.0eV, 1.7min #79
RTINSECONDS=101.183
SCANS=78-79
PEPMASS=340.94060	188510
CHARGE=1+
64.15914	76	
100.35773	72	
153.97432	70	
189.92167	78	
193.89526	76	
193.93312	86	
195.97315	72	
196.10563	76	
200.50985	82	
205.96081	86	
209.94449	118	
210.93872	106	
211.18679	76	
212.88005	136	
213.87553	74	
213.94184	130	
215.88957	118	
215.93651	74	
218.87045	122	
220.87910	174	
221.87351	72	
224.94768	70	
224.96077	92	
226.94490	122	
227.06318	84	
228.84686	102	
228.90827	72	
229.64982	80	
229.66664	72	
230.89358	132	
231.88344	156	
231.95099	94	
233.89453	148	
233.94249	84	
235.11699	78	
236.11838	88	
237.07206	114	
237.66271	74	
237.86124	86	
238.85068	78	
238.88814	118	
239.85093	100	
239.90533	74	
241.84180	328	
241.88971	74	
242.82972	84	
243.83184	164	
246.66204	80	
247.97715	84	
249.96676	98	
250.89795	70	
250.91660	102	
250.93258	74	
252.10891	312	1+
252.76831	122	
253.34850	108	
253.99782	112	
254.12945	112	
254.83397	94	
255.06861	128	
256.02935	80	
256.26184	152	
256.83830	134	
256.88490	72	
256.90390	100	
257.80258	148	
257.84985	120	
257.91526	134	
258.84147	256	
258.90389	76	
259.13171	74	
259.16751	130	
259.67104	86	
259.84729	984	1+
259.91385	182	
260.15811	122	
260.19686	162	
260.83400	394	1+
261.17299	70	
263.65745	80	
265.87068	86	
265.96723	86	
266.80094	186	
267.14005	72	
267.85721	98	
268.84360	226	
269.79460	80	
269.83701	136	
270.83217	110	
271.84918	72	
271.87116	82	
272.13062	76	
272.18110	76	
274.85976	190	
274.88002	76	
275.87166	92	
276.16617	76	
276.85605	232	
277.83205	70	
277.86344	892	1+
277.96985	134	
278.84269	1094	1+
280.10192	74	
280.63643	128	
280.84788	136	
281.68446	96	
281.86517	166	
282.87606	92	
284.54100	80	
284.93570	72	
286.16393	88	
288.84133	86	
290.15764	74	
293.05115	74	
294.17831	148	
294.61554	84	
294.66609	82	
294.86400	104	
296.87024	228	
297.85097	130	
297.86673	112	
297.90295	70	
298.22834	88	
298.86943	380	1+
299.08417	90	
299.87288	326	1+
301.94716	86	
302.17475	86	
306.88435	144	
307.66785	78	
308.67262	108	
309.88610	86	
311.21682	94	
311.85627	70	
315.12380	72	
316.76521	76	
316.82212	90	
320.89800	72	
322.19087	98	
323.81279	70	
324.89393	92	
325.42771	70	
328.16688	86	
328.64772	92	
330.95328	78	
335.04030	92	
335.18206	76	
337.14721	72	
337.85128	72	
339.06404	84	
339.09813	82	
341.18378	80	
342.90787	100	
344.44208	96	
344.91349	118	
345.21461	74	
345.81979	156	
END IONS

###FS:    #m/z: 359.96170 #charge 1+
###MS: 78
###MSMS: 80
BEGIN IONS
TITLE=Cmpd 59, +MS2(359.9617), 28.0-35.0eV, 1.7min #80
RTINSECONDS=101.963
SCANS=78,80
PEPMASS=359.96170	43596
CHARGE=1+
46.25796	78	
99.80119	78	
145.38226	100	
205.92362	74	
207.94625	94	
209.94273	294	1+
216.06294	80	
217.97317	92	
220.95702	156	
221.09156	84	
221.88832	204	1+
222.95203	384	1+
224.89001	196	1+
224.94730	426	
225.94486	1378	1+
226.94780	1170	1+
227.07798	116	
227.93084	80	
228.94191	938	1+
230.08854	108	
230.61467	168	
232.93871	76	
233.12966	78	
233.95914	80	
234.11375	346	1+
235.08550	102	
239.15018	146	
239.42436	102	
239.90315	78	
240.14950	136	
240.83792	100	
240.94229	224	
240.96011	190	
241.78797	150	
241.94082	172	
242.95941	292	1+
244.95697	384	
245.93837	146	
246.80960	114	
246.95476	384	
246.97468	154	
248.05806	160	1+
248.08539	84	
248.10460	106	
248.16459	110	
248.80037	486	1+
249.02603	78	
249.80345	286	1+
250.94382	78	
251.91384	90	
251.97182	98	
252.10897	112	
252.95382	186	
253.14932	84	
253.91939	78	
254.80059	88	
254.85185	186	1+
255.89688	204	1+
256.01751	84	
256.17288	88	
257.15727	504	1+
258.13848	282	
258.84668	238	1+
259.80175	106	
260.87147	82	
260.96881	198	
262.95394	76	
263.00375	78	
263.83092	162	
264.41906	82	
265.82233	112	
266.57836	84	
266.81458	744	1+
267.06187	78	
267.41901	94	
269.96926	318	
271.93991	94	
273.85477	80	
275.09895	150	
275.17216	130	
276.04547	94	
276.09082	82	
276.81599	114	
276.85556	126	
278.79954	120	
279.14024	80	
279.80318	130	
280.79291	826	1+
280.91548	134	
281.13683	130	
281.83374	116	
281.87927	124	
282.78552	134	
282.83139	218	
283.79488	76	
284.82130	198	
284.98413	122	
285.12206	82	
285.76542	86	
286.92263	78	
287.93434	86	
288.11139	78	
288.90414	76	
289.70840	86	
289.82969	130	
293.12690	86	
294.86286	88	
296.80694	354	
296.87486	80	
297.09488	96	
297.15215	102	
297.19860	82	
297.81065	228	
297.91045	76	
298.52514	100	
298.80377	1864	1+
298.82976	96	
299.87239	186	
300.34607	78	
301.08381	124	
302.81527	74	
304.09655	80	
304.44388	86	
306.37059	76	
307.16623	80	
307.43551	80	
308.81117	192	1+
308.92072	82	
309.12646	82	
309.87312	230	1+
310.13585	128	
310.72572	90	
311.67440	98	
313.37181	80	
314.81996	106	
315.94397	90	
316.81319	122	
316.93132	86	
317.77372	130	
318.82326	96	
318.93017	78	
320.62119	88	
321.81942	118	
323.01573	108	
323.06848	78	
323.81290	96	
324.06480	86	
326.13928	80	
326.16122	374	1+
326.19914	90	
327.16334	298	1+
327.18182	118	
327.82216	80	
328.21122	94	
329.40927	84	
330.19438	86	
331.01809	82	
333.03835	90	
334.87205	90	
336.94708	208	
337.11472	296	1+
337.14003	78	
340.93210	78	
341.83740	84	
343.15317	84	
344.92528	84	
345.75104	88	
346.77716	86	
350.16056	80	
354.15359	76	
357.22012	364	1+
361.78515	76	
362.19811	100	
362.82293	98	
362.93984	76	
END IONS

###FS:    #m/z: 412.73070 #charge 1+
###MS: 78
###MSMS: 81
BEGIN IONS
TITLE=Cmpd 60, +MS2(412.7307), 28.0-35.0eV, 1.8min #81
RTINSECONDS=102.736
SCANS=78,81
PEPMASS=412.73070	30334
CHARGE=1+
60.56585	84	
158.27787	86	
189.86746	148	
196.87917	94	
199.93617	152	
201.93101	124	
212.87868	1526	1+
214.86840	104	
220.95643	100	
222.03452	92	
222.95267	734	1+
224.04833	98	
224.94835	988	1+
225.10242	106	
228.88730	88	
230.80705	92	
230.88960	1770	1+
231.82667	138	
232.87008	102	
232.88565	736	1+
233.99668	98	
234.90088	104	
235.85798	88	
235.95114	84	
239.90139	86	
240.87610	86	
240.96355	484	
242.95800	790	1+
245.42344	88	
246.87039	80	
248.90006	832	1+
249.03995	80	
249.84586	98	
250.90131	152	
252.08154	82	
253.90496	192	
253.97223	90	
254.90788	142	
257.80128	134	
257.96688	114	
258.81008	122	
258.87233	88	
258.97519	222	
260.97264	346	1+
261.88182	104	
263.97225	210	1+
265.92927	118	
265.95027	92	
266.05552	86	
266.09129	88	
266.92765	82	
267.13600	100	
267.78099	104	
267.83723	138	
268.91070	80	
272.79639	202	1+
273.85085	200	1+
275.97851	84	
276.24553	80	
276.81226	122	
277.55759	92	
279.89358	714	1+
280.16343	102	
280.81582	100	
281.00505	82	
281.36940	82	
282.80077	88	
283.78862	262	1+
283.95593	84	
283.98497	124	
284.03150	142	
284.62484	80	
285.84572	526	1+
285.88382	88	
286.80437	142	
287.43680	86	
288.34501	80	
288.87293	96	
289.79114	152	
290.63087	90	
290.86757	112	
291.86292	248	1+
292.43705	114	
295.04099	106	
295.14758	96	
295.87681	94	
295.91697	148	
297.73641	84	
297.90311	1926	1+
298.02147	190	1+
298.52094	102	
299.77915	144	
299.86669	232	1+
300.68892	122	
301.42865	88	
302.90721	198	
303.80159	108	
303.85482	1476	1+
304.79948	92	
305.44706	92	
307.40126	88	
307.79810	140	
307.81993	132	
308.79676	96	
309.46708	98	
309.79315	146	
310.78825	92	
310.84541	108	
311.93879	80	
312.80461	186	
312.95206	178	
313.93063	962	1+
314.77315	168	1+
315.82212	198	1+
316.80030	148	
316.93326	138	
317.65742	88	
317.82253	82	
318.82833	116	
318.93396	2922	1+
320.88072	124	
320.91992	304	1+
321.86145	214	
322.81205	406	1+
322.85206	212	1+
322.87212	136	
322.99487	82	
323.81690	306	1+
324.15544	98	
324.37875	98	
325.83719	124	
325.92175	88	
326.79805	102	
326.81569	100	
326.87168	834	1+
327.80775	374	1+
328.88787	80	
329.81533	508	1+
330.89056	88	
332.82543	318	1+
332.87719	562	
333.13028	80	
333.36809	92	
333.80145	252	1+
333.87882	324	
334.29260	84	
334.87871	1074	1+
334.94870	286	
336.79989	574	1+
336.88737	114	
336.94429	5940	1+
337.39767	90	
337.80320	500	1+
337.83262	132	
339.43280	102	
340.42795	380	
343.40132	96	
343.44680	86	
344.77090	104	
344.81655	294	1+
344.84050	80	
346.94125	272	
348.78289	102	
348.88965	122	
350.76617	92	
350.82797	318	1+
350.89085	118	1+
354.87343	112	
357.96974	92	
358.00478	84	
359.96140	502	1+
361.01501	82	
369.12865	84	
369.77798	126	
370.81193	86	
371.75598	84	
371.88690	168	1+
373.36040	98	
375.82097	92	
376.87326	114	
377.74843	134	
379.05956	114	
379.39692	86	
379.72993	122	
381.06189	124	
397.85311	94	
398.83598	84	
400.23451	146	
407.18682	82	
409.24365	148	
412.17020	80	
END IONS

###FS:    #m/z: 322.93011 #charge 1+
###MS: 82
###MSMS: 83
BEGIN IONS
TITLE=Cmpd 61, +MS2(322.9301), 28.0-35.0eV, 1.8min #83
RTINSECONDS=106.4
SCANS=82-83
PEPMASS=322.93011	471748
CHARGE=1+
49.49296	78	
184.97753	90	
190.93159	72	
193.89016	84	
195.88545	78	
201.04225	206	
203.95500	72	
204.14114	68	
205.02247	120	
205.94097	152	
206.83752	72	
208.14090	70	
211.12436	76	
214.11785	74	
214.89520	76	
215.11620	76	
216.03227	140	
221.81322	92	
221.95041	64	
222.95232	116	
223.95881	278	
225.01212	70	
225.81682	64	
226.15416	70	
226.89308	88	
227.08026	62	
227.10702	108	
227.84497	68	
227.93073	364	
229.65374	88	
231.14484	84	
231.23068	70	
231.96669	84	
233.12778	86	
233.16343	74	
235.88252	62	
238.16979	68	
238.93837	312	
239.08049	72	
239.15071	86	
239.80077	80	
239.83847	70	
239.90730	80	
240.82378	152	
240.94074	840	
240.96576	70	
241.93982	3350	1+
242.24471	66	
242.82027	110	
242.94191	2242	1+
243.64544	90	
243.82654	132	
244.82728	118	
244.93849	748	1+
245.62960	78	
246.12804	80	
246.39808	64	
246.66837	82	
246.97422	112	
247.97715	64	
248.12255	132	
248.84780	102	
249.10154	68	
250.12243	62	
250.38663	90	
251.92586	92	
253.65353	84	
254.12486	74	
254.87323	78	
255.10762	286	
256.83134	90	
257.40435	98	
257.91582	112	
258.83290	188	
258.85023	84	
260.66133	96	
260.82835	456	1+
261.47505	92	
261.83049	392	1+
262.87857	78	
263.07839	158	
263.83135	152	
263.97477	64	
264.80912	88	
264.85425	134	
265.01705	106	
265.09113	66	
265.85893	82	
267.35891	74	
268.83064	88	
268.90705	82	
268.96745	62	
271.09827	78	
271.98453	92	
272.07167	62	
272.13287	154	
272.57251	78	
273.10193	62	
273.78802	66	
274.91661	66	
275.21010	64	
276.86655	82	
277.14817	226	1+
277.80121	76	
277.86296	138	
278.03209	74	
278.55658	66	
279.09134	972	1+
279.18409	84	
279.85936	86	
279.95216	114	
280.22526	68	
280.78882	66	
280.86692	72	
281.07890	78	
281.79420	64	
283.07491	80	
283.79050	90	
284.29120	214	
285.20294	72	
286.61919	104	
289.76048	82	
289.79165	64	
290.07816	66	
290.81275	74	
291.89238	66	
292.16071	76	
294.17814	248	
294.44666	72	
298.67358	72	
298.79235	76	
299.88243	72	
300.81036	66	
301.02947	74	
301.92504	88	
303.39457	68	
303.89551	88	
306.79937	182	1+
307.89478	164	
308.66626	100	
308.86430	68	
309.04812	80	
309.89245	66	
310.14979	64	
310.27350	84	
310.86713	142	
311.88446	140	
317.94200	84	
320.15500	62	
320.17002	242	1+
322.40226	66	
322.83026	90	
323.20344	86	
324.22613	66	
324.89106	82	
325.90475	86	
325.95275	60	
325.97509	88	
326.98702	68	
END IONS

###FS:    #m/z: 340.94068 #charge 1+
###MS: 82
###MSMS: 84
BEGIN IONS
TITLE=Cmpd 62, +MS2(340.9407), 28.0-35.0eV, 1.8min #84
RTINSECONDS=107.173
SCANS=82,84
PEPMASS=340.94068	200834
CHARGE=1+
141.35379	98	
192.92552	66	
196.10726	94	
200.97760	72	
209.89328	118	
210.93700	166	
212.87688	66	
213.88338	220	1+
214.17716	92	
216.91922	74	
217.88263	74	
220.81543	66	
221.96030	66	
226.11876	72	
226.97085	76	
227.10054	72	
227.90608	68	
227.95245	78	
228.84302	142	
229.11799	84	
230.62806	84	
230.88770	128	
231.89250	436	1+
234.14492	70	
234.83905	74	
236.13910	70	
237.65285	72	
237.79478	94	
238.88700	70	
239.10117	76	
239.90524	72	
239.92432	80	
240.82286	78	
240.83920	90	
241.84089	252	
241.90530	156	
241.95011	80	
243.83252	274	
246.15787	122	
246.66290	90	
246.94750	68	
246.97644	82	
247.87080	70	
248.11275	88	
249.90303	68	
249.98834	66	
250.15955	72	
251.64133	126	
251.65664	86	
252.84439	70	
253.90569	70	
254.13279	78	
254.96580	96	
256.85748	78	
256.91421	66	
256.96910	80	
257.86771	68	
258.84606	830	1+
259.95814	70	
260.83339	448	1+
260.93879	94	
262.88526	128	
264.06415	80	
264.14021	72	
264.86879	68	
266.81939	68	
266.84373	148	
266.99779	140	
267.84409	76	
268.17092	98	
268.67370	70	
268.84001	204	
269.83627	80	
270.82829	122	
273.86909	68	
273.91375	80	
274.85670	98	
274.87801	74	
274.89620	132	
275.85359	76	
275.86611	108	
275.94819	68	
276.85554	360	
277.06679	152	
277.14848	74	
277.86047	202	
277.94653	72	
278.84626	552	
279.79580	78	
279.85920	136	
279.89505	66	
280.84019	140	
281.84393	122	
282.16284	78	
283.12288	110	
283.87539	76	
284.03674	88	
284.81132	72	
287.07854	66	
288.82992	74	
289.79926	76	
289.98011	72	
293.43813	94	
293.85202	204	
294.19199	68	
294.38540	84	
294.87289	106	
295.88095	72	
296.85361	68	
297.01438	64	
297.84361	166	
297.87536	76	
297.89522	92	
298.85192	72	
298.99851	68	
299.86828	244	1+
302.17214	128	
303.85916	66	
306.94288	84	
307.47226	78	
307.88943	66	
308.12911	72	
308.80399	74	
310.92899	76	
311.89305	76	
312.66779	96	
312.94345	88	
313.94565	66	
314.85919	142	
315.67795	78	
318.18743	92	
318.94573	92	
319.83430	76	
320.89825	72	
321.88882	72	
322.18632	132	
322.81058	94	
325.05999	78	
326.15489	84	
327.42212	100	
328.24249	74	
330.20354	68	
330.89515	82	
334.83604	68	
337.14995	78	
337.97779	68	
339.20667	68	
339.83131	78	
340.79263	76	
340.89585	72	
343.10722	68	
343.18499	68	
343.29857	68	
345.18077	72	
346.15255	68	
END IONS

###FS:    #m/z: 363.95654 #charge 1+
###MS: 82
###MSMS: 85
BEGIN IONS
TITLE=Cmpd 63, +MS2(363.9565), 28.0-35.0eV, 1.8min #85
RTINSECONDS=107.953
SCANS=82,85
PEPMASS=363.95654	72918
CHARGE=1+
66.51544	88	
188.11696	82	
189.85991	136	
199.07087	74	
204.46921	84	
205.88134	94	
207.87515	312	1+
209.94507	256	
210.88248	252	
212.87992	662	1+
216.89388	74	
221.94304	74	
222.42099	116	
222.94984	156	
223.95419	78	
224.87776	74	
224.94767	512	1+
225.88969	78	
225.97130	100	
226.94702	824	1+
226.97530	140	
227.92915	176	
228.89500	76	
228.94203	1536	1+
230.88994	666	1+
231.08502	76	
232.82962	72	
232.88166	138	
234.14767	76	
234.88410	134	
235.11664	180	1+
240.81969	110	
240.83458	182	
240.90102	134	
240.94214	212	
240.96353	212	
241.83856	122	
241.93892	540	1+
242.81872	88	
242.83140	74	
242.93826	320	1+
242.96247	284	
243.08415	82	
243.81765	406	1+
244.85527	86	
244.95607	890	1+
245.07711	138	
245.71223	122	
245.83915	92	
245.93781	218	
246.12431	86	
246.80104	84	
246.82579	78	
246.90603	72	
246.95371	1228	1+
247.80418	496	1+
248.90064	332	
249.12138	76	
251.36774	78	
251.93729	74	
252.10969	272	1+
252.51495	90	
252.89861	106	
253.79627	82	
253.84896	78	
253.94699	82	
256.08412	86	
256.91736	94	
258.83840	524	1+
258.97375	132	
259.83149	74	
259.90259	76	
260.96966	278	
261.83199	312	
261.97345	136	
262.09141	148	
262.82888	150	
263.82995	104	
263.84801	258	1+
263.92661	88	
264.81985	154	
265.81715	182	
265.97429	126	
266.81454	682	1+
267.97745	236	
268.80778	84	
268.82353	108	
269.01982	106	
269.97513	84	
270.82329	78	
271.91660	112	
271.98261	72	
273.86719	78	
274.81216	110	
278.13259	74	
278.79887	218	
278.84394	480	1+
279.79625	192	
279.89977	186	1+
280.79118	1564	1+
281.12232	98	
281.41255	72	
282.83553	136	
282.91217	82	
283.85450	100	
283.86709	132	
284.78794	94	
284.82390	446	1+
284.91688	86	
285.01840	86	
286.12233	78	
287.63654	76	
289.82836	114	
289.87137	84	
290.85452	102	
292.65208	94	
294.13738	114	
295.42929	74	
295.66379	100	
295.82211	72	
296.81188	382	
297.80811	174	
298.08120	76	
298.80454	1150	1+
299.12449	112	
299.87134	174	
300.14389	84	
300.80531	216	
300.87370	264	
301.10618	82	
301.78479	112	
301.80483	146	
301.85884	610	1+
302.80838	96	
303.85547	392	1+
306.11726	74	
306.14732	100	
308.83437	72	
311.93003	78	
312.13183	80	
312.99791	78	
313.13919	74	
313.84553	84	
315.81189	650	1+
316.12765	88	
316.81281	458	1+
317.11281	78	
317.94193	72	
318.16210	82	
319.39104	78	
319.45695	100	
320.14203	202	
322.06714	78	
322.82157	124	
323.43937	90	
325.87899	224	1+
325.91288	112	
329.21551	74	
329.87459	142	
331.09840	74	
332.41347	88	
336.92446	76	
337.94233	88	
339.90128	78	
340.94082	208	
342.15300	72	
347.26041	84	
348.19412	76	
349.11773	144	
349.15876	182	1+
352.87440	86	
353.08459	74	
353.91804	84	
354.83578	108	
358.23912	90	
360.08919	78	
362.20707	164	1+
367.13251	76	
368.83509	90	
END IONS

###FS:    #m/z: 322.93043 #charge 1+
###MS: 86
###MSMS: 87
BEGIN IONS
TITLE=Cmpd 64, +MS2(322.9304), 28.0-35.0eV, 1.9min #87
RTINSECONDS=111.619
SCANS=86-87
PEPMASS=322.93043	472144
CHARGE=1+
178.60711	88	
182.93051	76	
196.88371	66	
197.96213	72	
202.05675	98	
205.94442	126	
208.83615	72	
209.12704	142	
209.89312	68	
211.04230	94	
211.09937	98	
211.81707	72	
212.01900	66	
213.89179	88	
217.48217	96	
218.85855	94	
221.94623	82	
223.93229	70	
223.95707	454	1+
225.12117	78	
226.09691	68	
226.84486	72	
227.09672	70	
227.93181	162	
228.83858	108	
228.92482	82	
230.07438	74	
230.46180	78	
230.82768	74	
230.88719	66	
231.12214	84	
232.14661	98	
235.07994	76	
235.11782	76	
237.88726	128	
238.02799	78	
238.08291	72	
238.45248	74	
238.83401	74	
239.10324	76	
239.12429	96	
240.07282	84	
240.82132	278	
240.94056	1322	
241.94117	702	
242.79396	84	
242.80672	72	
242.82401	186	
242.85896	110	
242.94005	3488	1+
243.81688	354	1+
245.93898	104	
246.15914	80	
247.97125	86	
248.13956	70	
248.85304	94	
249.85042	166	
249.97072	74	
250.37875	70	
250.65453	78	
250.85107	80	
250.97346	84	
251.02406	74	
251.07096	78	
252.13112	106	
252.63558	106	
252.87531	76	
254.12094	76	
254.83033	66	
254.86725	78	
255.04371	80	
256.10413	84	
256.90420	120	
257.16800	86	
258.61534	76	
258.80919	64	
258.83920	146	
259.14298	78	
259.84212	70	
260.34208	80	
260.83594	202	
261.83272	402	1+
262.85441	90	
263.83576	174	
264.87701	72	
265.05121	136	
265.12479	78	
266.09150	76	
267.41935	72	
268.17506	68	
268.95983	68	
269.02817	68	
269.84219	74	
269.86437	68	
272.13853	180	
272.98413	66	
273.10770	78	
274.79647	76	
275.80508	78	
276.81928	66	
276.89288	78	
276.95824	80	
278.07568	78	
279.09446	596	1+
280.14107	78	
280.81166	72	
281.13039	72	
281.67731	100	
281.84733	84	
282.00398	70	
282.98469	78	
283.06416	90	
283.95807	72	
284.29615	372	1+
286.10375	74	
286.84976	84	
287.04949	70	
287.09735	84	
290.16199	66	
291.80483	170	
291.85068	70	
292.84963	68	
293.87176	116	
294.40060	98	
296.81331	68	
296.87991	128	
297.89349	72	
298.76289	98	
300.91663	92	
301.87157	250	1+
302.14280	74	
302.78132	72	
302.80501	70	
304.44586	84	
305.80177	78	
306.13210	102	
307.81869	74	
308.86904	78	
308.89282	90	
310.42475	88	
310.89885	76	
311.75861	74	
311.85180	66	
311.89954	88	
311.91695	106	
314.82082	68	
317.97952	72	
318.18946	76	
318.87985	86	
320.06059	88	
320.16498	196	
321.01705	96	
321.88000	78	
324.23951	70	
326.87113	88	
326.89805	92	
327.74847	118	
END IONS

###FS:    #m/z: 363.95656 #charge 1+
###MS: 86
###MSMS: 88
BEGIN IONS
TITLE=Cmpd 65, +MS2(363.9566), 28.0-35.0eV, 1.9min #88
RTINSECONDS=112.391
SCANS=86,88
PEPMASS=363.95656	80184
CHARGE=1+
70.23641	80	
139.01904	84	
191.86025	198	
201.12402	80	
205.95190	82	
207.87228	78	
208.87523	78	
209.94346	256	
212.87816	1248	1+
216.05418	80	
218.85128	88	
221.95404	88	
222.95192	516	1+
223.03841	86	
224.83929	78	
224.89085	88	
224.94856	708	1+
224.98115	78	
226.12737	162	
226.94901	2158	1+
226.97257	80	
227.14835	78	
228.89413	170	
228.94346	1042	1+
229.98861	80	
230.61116	112	
230.88995	920	1+
232.88349	174	
234.09211	98	
234.13776	174	
235.11791	230	
236.11096	94	
236.83603	88	
236.96442	74	
239.15056	74	
239.97357	74	
240.82199	284	
240.94108	110	
240.96192	396	1+
241.84480	76	
241.94253	248	
242.81753	414	1+
242.84223	136	
242.88126	80	
242.94024	914	1+
242.95984	142	
243.13400	82	
243.82053	280	1+
244.12328	86	
244.94235	190	
244.95727	634	1+
245.06958	82	
245.94203	182	
246.95278	986	1+
246.97580	100	
248.80515	216	
248.84814	88	
248.90076	464	
249.79449	88	
249.80301	92	
250.54952	116	
250.89271	158	
250.94973	172	1+
251.91221	122	
252.79928	78	
253.92147	94	
254.11131	80	
256.85241	114	
256.87089	80	
257.18104	80	
258.84341	116	
258.96961	110	
259.15075	74	
260.83227	292	
260.97249	124	
261.15584	124	
261.93956	78	
262.83899	86	
263.84889	82	
264.82121	120	
264.89099	348	1+
265.07770	90	
265.61695	80	
265.82381	116	
266.81490	488	1+
266.96342	76	
268.38976	82	
268.81008	164	
268.83982	172	
268.97523	126	
269.06612	78	
269.82221	88	
269.84551	94	
270.10260	130	
270.97528	128	
271.02699	100	
271.45615	90	
271.80487	84	
274.79859	110	
274.81177	74	
276.81199	232	1+
276.85988	218	
277.85256	260	1+
278.80031	254	
279.41379	78	
279.79660	192	
279.96448	82	
280.10632	90	
280.79329	794	1+
281.89489	114	
282.86459	118	
282.88851	110	
283.15813	82	
283.79206	168	
283.84545	104	
284.79377	116	
284.82529	154	
284.87091	112	
285.84886	144	
286.82243	140	
287.16917	82	
287.42637	86	
289.87369	102	
289.88674	124	
291.10767	116	
291.97409	146	
294.85119	120	
296.80839	618	1+
297.02292	82	
298.80298	1260	1+
300.18426	88	
300.79729	660	1+
300.82014	162	
300.92320	82	
301.79974	442	1+
301.86126	516	1+
302.13192	82	
302.40514	88	
303.56585	110	
303.86020	76	
305.38710	78	
305.91956	90	
306.84601	80	
307.88518	134	
310.87997	94	
312.95007	92	
313.97005	80	
314.66838	76	
315.81539	552	1+
319.81866	324	1+
321.86704	106	
323.80601	170	
323.82350	78	
323.94600	82	
325.01431	118	
326.86960	180	
329.87757	78	
332.09829	210	1+
332.93791	94	
336.94375	84	
337.98232	74	
340.94458	140	
342.88513	82	
344.40041	162	1+
344.64455	100	
346.19783	222	1+
347.07903	90	
349.01001	74	
349.16364	130	
350.12118	136	
350.93303	80	
356.97371	78	
358.22041	78	
360.19169	296	1+
364.77160	76	
366.88073	78	
367.13345	294	
369.13746	78	
369.42609	128	
END IONS

###FS:    #m/z: 336.94571 #charge 1+
###MS: 86
###MSMS: 89
BEGIN IONS
TITLE=Cmpd 66, +MS2(336.9457), 28.0-35.0eV, 1.9min #89
RTINSECONDS=113.164
SCANS=86,89
PEPMASS=336.94571	57524
CHARGE=1+
45.59314	68	
198.12780	90	
201.04559	72	
205.98186	76	
210.88339	92	
211.94476	342	1+
211.97269	86	
212.87956	518	1+
214.87960	72	
215.88796	70	
217.02420	72	
218.82953	68	
220.02287	76	
223.91419	66	
223.95968	68	
224.50419	70	
227.15599	78	
227.83202	70	
227.84761	116	
227.89294	66	
228.10830	72	
228.84123	74	
228.89449	316	
229.04947	66	
229.95662	340	
230.09875	72	
230.88904	1474	1+
231.13767	70	
232.82912	116	
233.82795	102	
235.08347	84	
235.11761	68	
236.06943	90	
237.09116	90	
237.38425	82	
237.85733	66	
238.10768	70	
239.05938	70	
240.13161	70	
240.96184	70	
241.84887	130	
241.89517	88	
241.94458	78	
243.83867	170	
244.07245	74	
244.45702	76	
246.12656	108	
246.98022	76	
247.16765	130	
247.97287	78	
247.97724	88	
248.64644	86	
248.81918	70	
248.89953	484	1+
250.82718	136	
250.89781	72	
250.95220	88	
250.99309	94	
251.07267	66	
251.15435	98	
251.16965	80	
251.82770	144	
251.87673	68	
252.78593	78	
252.95524	122	
253.13832	110	
253.84119	74	
253.90664	208	
254.15022	72	
254.90540	98	
255.07333	76	
256.80822	68	
256.85173	122	
257.25064	70	
258.18504	72	
258.84803	452	1+
259.16875	66	
260.15914	100	
260.83238	166	1+
260.94512	66	
261.43493	88	
262.56208	84	
262.94033	74	
263.02009	90	
264.86097	78	
266.42399	70	
268.84211	452	1+
268.95543	76	
269.99560	66	
270.98506	66	
271.10470	66	
271.13873	98	
271.87530	68	
271.91280	138	
272.03136	72	
273.85657	278	1+
273.96079	78	
275.40167	70	
276.85819	866	1+
277.93194	66	
278.40646	108	
278.83607	308	1+
279.10390	90	
279.14496	74	
279.78142	72	
280.80151	66	
282.87905	68	
285.85204	132	
286.85181	244	
287.85440	138	
287.94660	68	
288.19509	70	
288.88524	74	
289.03144	76	
289.08974	72	
290.07242	72	
290.23716	72	
290.85936	174	1+
292.88748	94	
293.10691	112	
294.10722	76	
294.18345	84	
294.80924	70	
294.85994	164	1+
296.14740	80	
297.07349	72	
298.86681	82	
298.91379	148	
299.61869	72	
302.15137	104	
302.52259	66	
304.85867	66	
304.89848	66	
306.07200	76	
306.43515	80	
307.04611	70	
308.66811	96	
308.82145	80	
308.88184	88	
309.86448	70	
310.87298	68	
313.10216	78	
314.03494	92	
319.13981	112	
319.99059	84	
320.16185	76	
321.02795	74	
323.79255	70	
323.88998	98	
324.89453	190	
330.95989	72	
332.89499	66	
332.91533	66	
334.22283	78	
334.87837	74	
336.26403	68	
337.14740	76	
337.18346	184	
340.26197	72	
340.27717	100	
340.81572	66	
342.14171	94	
END IONS

###FS:    #m/z: 322.93026 #charge 1+
###MS: 90
###MSMS: 91
BEGIN IONS
TITLE=Cmpd 67, +MS2(322.9303), 28.0-35.0eV, 2.0min #91
RTINSECONDS=116.826
SCANS=90-91
PEPMASS=322.93026	491494
CHARGE=1+
102.87663	182	
128.23469	86	
174.11769	74	
182.29689	66	
188.98359	66	
193.89384	80	
195.10937	94	
196.07120	78	
201.04292	394	
205.95175	176	
208.14283	82	
208.15894	68	
209.12556	66	
210.13168	76	
211.95485	72	
212.01028	66	
212.56664	104	
212.89235	72	
213.89544	84	
215.05503	62	
215.90045	66	
216.13710	72	
217.84062	74	
220.02270	62	
220.06020	80	
221.88825	66	
221.94490	70	
222.01616	106	
222.46130	72	
222.88973	92	
226.21468	70	
227.93107	86	
228.49588	80	
229.81742	82	
229.84287	76	
230.82940	92	
230.85186	66	
230.90382	132	
231.12305	142	
232.12390	74	
232.82812	74	
233.06404	86	
233.13900	66	
235.08729	66	
237.05347	78	
238.37454	64	
239.08027	162	
239.15454	78	
239.79016	80	
240.82050	134	
240.94161	530	
241.82803	70	
241.94107	720	
242.78944	116	
242.82713	66	
242.94081	2672	1+
243.82180	170	
244.12860	72	
244.81830	200	
244.83430	80	
245.12499	66	
245.44262	66	
245.81708	146	
246.16100	76	
246.91491	66	
246.97612	124	
247.12896	80	
247.85160	66	
248.14514	100	
249.06083	66	
249.13110	74	
250.13391	70	
250.94994	128	
251.12144	88	
251.78912	62	
254.84950	66	
254.91006	68	
255.10638	218	
257.02922	78	
257.90724	74	
258.14756	100	
258.83188	164	
260.82943	182	
260.84785	144	
261.18100	86	
261.82806	412	1+
262.96190	72	
263.07547	76	
263.12731	86	
264.31109	78	
264.84244	190	1+
264.86295	86	
265.07049	108	
267.84083	74	
268.17262	78	
268.18866	106	
268.94140	64	
269.45718	90	
269.90598	72	
270.58107	100	
270.81347	70	
272.14218	260	1+
274.00333	64	
274.15549	256	1+
274.84955	68	
275.82104	66	
277.08093	66	
278.07938	66	
278.84184	94	
278.99357	74	
279.09144	898	1+
281.85364	72	
283.23239	80	
284.29160	416	1+
284.30748	82	
284.84456	74	
285.77581	68	
285.86082	72	
286.85627	88	
286.87476	70	
286.91617	72	
287.63670	92	
289.12959	76	
289.79007	102	
291.85883	70	
292.13358	88	
292.16310	66	
292.90420	80	
293.11043	70	
294.18090	78	
295.17569	80	
297.79666	130	
298.51260	90	
298.80767	88	
299.79119	84	
300.86988	74	
301.13612	62	
303.87858	76	
305.07428	72	
306.28261	80	
306.87596	138	
307.10596	74	
307.14262	68	
307.80074	118	
307.89302	170	
309.85364	66	
311.07522	76	
311.18882	74	
311.86718	68	
312.86537	74	
313.80261	82	
314.87363	68	
318.11523	86	
319.12358	66	
321.58930	80	
321.93083	90	
325.99045	90	
END IONS

###FS:    #m/z: 363.95654 #charge 1+
###MS: 90
###MSMS: 92
BEGIN IONS
TITLE=Cmpd 68, +MS2(363.9565), 28.0-35.0eV, 2.0min #92
RTINSECONDS=117.598
SCANS=90,92
PEPMASS=363.95654	74734
CHARGE=1+
142.37026	116	
189.86761	106	
192.86070	76	
193.08231	76	
196.88370	78	
207.41000	94	
207.87414	314	1+
207.94940	146	
208.50458	104	
209.94422	326	
210.88257	112	
211.15478	80	
211.53824	100	
211.82238	78	
212.87883	390	1+
213.82713	78	
213.86210	126	
222.95402	386	1+
224.81518	86	
224.94990	464	1+
226.15192	158	
226.94799	1702	1+
226.97367	148	
227.57231	102	
228.89547	188	
228.94233	760	1+
229.08637	88	
229.12009	78	
229.89732	128	
230.82940	146	
230.89005	1582	1+
230.99170	82	
232.59942	96	
235.11506	156	
236.12777	80	
238.64210	80	
240.82068	192	
240.94052	340	
240.96449	100	
241.94233	384	
241.96111	82	
242.07426	84	
242.83178	88	
242.86619	102	
242.94036	674	1+
243.82100	212	
243.89477	76	
244.81866	132	
244.85354	106	
244.95669	564	1+
245.07538	84	
246.07788	78	
246.16100	98	
246.23247	104	
246.87991	76	
246.95179	1022	1+
248.80282	494	1+
248.84710	134	
248.89900	274	
248.91659	76	
250.89590	82	
251.11083	78	
252.11006	214	
252.13241	78	
252.42851	82	
253.90807	94	
254.10548	86	
254.89986	92	
258.84806	104	
259.09747	80	
260.97165	126	
261.83142	212	
262.83085	112	
263.12156	88	
263.83718	98	
264.11689	84	
264.81485	364	1+
264.83297	80	
265.12103	78	
266.81371	824	1+
267.97451	274	
268.79808	302	1+
268.81504	214	1+
269.13662	80	
269.78179	78	
271.81110	122	
271.91652	160	
272.11625	82	
273.84665	92	
276.81116	138	
277.86316	114	
278.80288	340	1+
278.84876	152	
279.10868	318	1+
279.62118	86	
279.88230	132	
280.79255	1200	1+
280.94125	82	
281.13443	78	
281.64336	82	
281.84766	186	
282.50750	118	
282.77707	130	
282.79035	400	1+
282.83389	78	
283.07055	108	
283.10627	158	
283.83141	168	
283.84681	212	
284.08015	92	
284.82295	168	
284.84699	188	
284.86132	160	
285.82655	128	
285.84651	180	
286.91442	78	
288.10629	140	
289.89245	86	
290.06765	86	
290.41508	92	
294.84336	180	1+
294.92669	88	
295.15299	80	
296.81032	314	
297.04382	94	
297.80712	396	
298.80165	1450	1+
299.80343	844	1+
300.82600	92	
300.94425	94	
300.97453	78	
301.14033	100	
301.80209	220	
301.82362	190	1+
301.86131	132	
302.80377	124	
302.85774	486	1+
303.80331	112	
306.45017	78	
306.88663	80	
311.87832	84	
312.95248	82	
314.82020	190	
315.81195	712	1+
316.17763	80	
317.43441	112	
318.28149	86	
320.81536	78	
321.81265	120	
323.23833	78	
323.59171	78	
323.80953	156	
323.87701	82	
324.39212	102	
324.89642	88	
325.00022	82	
325.04023	84	
325.58279	118	
326.14792	78	
326.87206	202	
327.88268	120	
332.59298	88	
336.08629	84	
336.94748	162	
339.80653	76	
340.14905	90	
344.14132	76	
345.20073	118	
347.22482	92	
349.15914	124	
349.88494	94	
350.02713	80	
350.10981	184	
352.90011	80	
366.79128	78	
367.13452	374	1+
END IONS

###FS:    #m/z: 336.94583 #charge 1+
###MS: 90
###MSMS: 93
BEGIN IONS
TITLE=Cmpd 69, +MS2(336.9458), 28.0-35.0eV, 2.0min #93
RTINSECONDS=118.37
SCANS=90,93
PEPMASS=336.94583	53634
CHARGE=1+
107.73767	64	
127.88470	74	
156.70165	72	
189.86434	70	
193.89179	74	
196.08151	72	
196.88609	132	
198.95231	140	
200.83672	66	
205.10537	72	
205.94833	72	
205.96413	70	
208.84328	70	
210.88054	136	
211.94299	286	
212.88051	674	1+
213.94121	250	
215.88807	82	
218.83697	66	
220.87249	82	
220.88703	82	
221.88282	94	
222.14243	76	
222.95753	72	
223.10612	70	
223.96110	64	
224.89255	64	
228.93212	68	
229.89561	76	
229.95522	222	
230.88953	1356	1+
232.82468	206	1+
232.85236	78	
232.88548	124	
233.91194	70	
235.09105	68	
235.11724	66	
236.08452	100	
239.78751	108	
239.82085	124	
239.85236	112	
240.83600	72	
241.84304	352	1+
243.92766	70	
246.66004	82	
248.13742	66	
248.89998	486	
250.03086	76	
250.82528	204	1+
250.84112	156	
250.85684	68	
250.90023	96	
250.95350	70	
251.13872	84	
251.84236	92	
251.87719	74	
252.95712	66	
252.99679	78	
253.08705	110	
253.87648	78	
253.90809	398	1+
254.08963	86	
254.11932	132	
255.07387	314	
255.81921	72	
256.85093	64	
257.09517	86	
257.24896	80	
257.84853	454	1+
257.96613	64	
259.89670	76	
260.86042	94	
262.02108	74	
262.07894	72	
262.83181	96	
263.02015	66	
263.18322	74	
264.42567	92	
264.84935	70	
265.01518	90	
266.84339	74	
266.86002	120	
266.97762	86	
267.85086	78	
268.83899	404	1+
268.86595	82	
271.83251	78	
271.91289	200	
272.13655	70	
272.98972	72	
273.75111	92	
273.91792	76	
273.94245	84	
274.86155	70	
274.88406	80	
275.83838	134	
275.85853	110	
276.85554	360	1+
276.87365	102	
277.15274	94	
277.83632	370	1+
277.87654	68	
279.08787	70	
279.66861	72	
279.82624	78	
281.04898	72	
284.02833	100	
284.08040	92	
285.20058	64	
285.85018	170	
286.16181	84	
286.84921	672	1+
288.95006	76	
290.87345	72	
291.85444	116	
292.09724	102	
292.43595	76	
293.10555	134	
293.79993	64	
293.87578	72	
294.17844	94	
296.12026	66	
296.29713	64	
297.82341	68	
297.89185	164	
298.22851	70	
298.41480	92	
299.87272	308	1+
301.67947	78	
302.15360	94	
302.88420	64	
303.42463	66	
303.88283	74	
303.91271	96	
304.87015	70	
304.88548	68	
305.97104	78	
306.88001	180	1+
308.66931	132	
308.68537	78	
308.92308	76	
309.66761	90	
310.41807	72	
310.87025	126	
312.87202	74	
312.94992	90	
313.91089	76	
314.82733	74	
317.19810	78	
317.67538	68	
317.92917	72	
319.99567	76	
321.51651	66	
323.58091	92	
324.09565	68	
327.17993	68	
330.87044	70	
330.91304	78	
331.81857	70	
332.98482	80	
336.20105	64	
338.17159	110	
341.16123	66	
END IONS

###FS:    #m/z: 340.94068 #charge 1+
###MS: 94
###MSMS: 95
BEGIN IONS
TITLE=Cmpd 70, +MS2(340.9407), 28.0-35.0eV, 2.0min #95
RTINSECONDS=122.048
SCANS=94-95
PEPMASS=340.94068	220160
CHARGE=1+
60.91616	90	
134.96045	76	
170.47208	72	
189.85913	86	
190.95365	82	
196.88548	132	
199.88779	96	
203.02325	76	
204.86442	84	
205.95030	160	
208.95744	172	
210.94421	70	
212.15323	76	
213.87701	106	
213.88731	126	
213.94050	128	
214.89498	246	
215.88505	114	
216.89410	76	
217.88052	72	
220.83221	74	
220.87058	90	
221.13904	78	
221.96310	84	
223.42166	106	
223.97369	136	
225.79754	72	
226.11644	74	
226.85976	76	
226.94842	72	
228.83380	72	
230.88691	444	1+
231.11106	80	
231.88731	264	1+
231.94745	82	
233.90105	242	
233.95708	98	
234.91788	72	
237.13460	72	
238.01074	80	
239.82135	78	
239.84535	128	
240.01004	78	
240.83691	374	
241.83926	380	
241.90433	72	
242.09482	72	
242.90827	80	
243.83074	182	
243.83931	132	
244.84025	92	
246.16275	226	
248.08258	76	
248.90228	88	
249.14625	94	
249.90272	370	1+
250.95192	82	
250.97242	86	
252.10701	80	
253.47343	102	
253.93060	78	
254.34427	78	
255.08032	82	
255.13256	72	
256.90299	212	1+
256.96711	72	
257.85042	122	
257.95843	76	
258.85132	406	
259.16863	78	
259.43376	80	
259.85273	318	
260.79595	72	
260.83373	218	
260.87431	96	
261.21291	80	
261.83906	330	
261.87578	88	
261.89772	78	
262.85848	72	
263.88886	78	
264.13414	82	
264.85017	178	
265.01889	78	
265.15520	72	
265.51900	78	
265.54868	72	
266.21586	76	
267.13579	124	
267.84773	144	
268.84161	194	
269.11954	176	
269.80227	84	
269.85070	118	
269.94103	78	
270.84303	114	
273.93228	76	
275.13845	72	
275.47050	84	
276.52345	86	
276.85498	800	1+
277.00533	82	
277.87055	94	
278.16143	110	
278.21675	84	
278.79648	84	
278.84390	666	1+
278.86505	216	
279.86809	112	
280.40845	80	
280.84419	102	
280.84795	72	
281.13744	84	
281.67861	76	
281.86187	72	
282.04845	74	
282.87602	106	
282.91011	82	
284.13507	112	
285.05598	72	
285.12838	76	
290.80894	78	
292.14183	82	
294.86812	418	1+
294.95694	78	
296.86205	496	1+
297.88374	72	
299.06370	92	
299.76755	74	
300.89733	74	
301.86219	78	
302.44794	76	
303.34452	72	
303.86771	128	
303.94674	98	
306.89063	100	
307.61636	100	
307.80172	90	
307.90082	96	
308.81274	82	
311.52466	98	
313.13282	98	
313.16933	78	
315.89816	82	
317.18063	82	
318.86685	84	
323.88124	80	
324.90288	74	
329.87305	76	
330.37938	78	
337.04147	72	
338.23480	78	
339.23368	140	
341.28374	72	
342.18389	246	1+
342.24183	92	
343.30771	72	
344.07490	76	
345.42227	94	
END IONS

###FS:    #m/z: 336.94563 #charge 1+
###MS: 94
###MSMS: 96
BEGIN IONS
TITLE=Cmpd 71, +MS2(336.9456), 28.0-35.0eV, 2.1min #96
RTINSECONDS=122.82
SCANS=94,96
PEPMASS=336.94563	53784
CHARGE=1+
47.42967	84	
205.95128	134	
206.88850	148	
208.89104	140	
210.88345	88	
211.94491	242	
212.87944	526	1+
213.94766	90	
217.87905	90	
218.88597	78	
222.83491	82	
223.83312	84	
223.95720	146	
223.96971	116	
224.94582	78	
225.54316	102	
226.89325	70	
228.89525	214	
229.46203	82	
229.95513	142	
230.88912	1022	1+
231.12067	72	
232.07729	102	
232.88623	98	
232.92780	78	
232.94142	76	
233.63804	78	
233.89741	78	
235.79759	78	
235.83785	100	
235.89564	120	
237.06250	70	
238.01272	96	
238.80428	82	
240.83540	162	
240.95836	78	
241.84351	686	1+
241.89667	72	
244.08661	72	
244.12638	112	
246.16006	176	
246.97665	110	
247.57108	86	
248.46067	116	
248.90017	552	1+
248.93321	82	
249.05603	72	
249.08831	74	
250.85483	78	
250.94900	186	
250.97009	144	1+
251.82674	136	
251.86905	70	
251.92380	76	
251.96068	78	
252.90522	74	
252.97175	112	
253.84331	82	
253.90738	260	
254.90789	128	
254.96671	104	
255.06951	70	
255.91128	78	
256.07502	158	
256.81569	74	
256.84965	98	
256.96118	98	
257.44393	76	
257.94465	112	
258.84386	174	
258.90781	76	
259.80982	70	
259.82712	72	
259.86433	124	
260.05892	82	
260.83192	78	
260.85164	94	
261.15905	88	
261.54650	78	
261.85706	194	
261.95557	76	
262.84883	100	
264.87790	104	
265.09111	72	
265.59286	84	
266.84511	78	
266.86313	74	
267.14409	78	
267.84220	194	
268.84150	740	1+
270.84106	142	
272.10011	70	
272.13033	90	
272.84378	76	
272.86620	80	
273.16659	72	
274.25948	98	
275.85932	208	
276.85805	562	1+
277.03805	72	
277.64151	90	
277.86337	330	1+
277.92590	80	
278.10727	76	
278.12638	102	
278.83620	370	1+
279.86114	106	
281.87292	72	
282.12586	72	
282.61675	84	
283.88359	84	
285.85246	96	
286.85361	380	
287.84562	352	1+
288.21994	82	
289.85992	144	
290.02355	78	
291.66367	76	
292.88324	82	
293.10678	172	1+
293.87384	182	
294.17699	88	
294.86517	204	
294.90315	132	
295.28806	72	
295.67849	100	
295.99519	78	
296.17690	86	
296.21913	72	
299.46155	76	
299.65257	92	
301.67334	90	
301.97429	76	
305.09730	74	
305.15994	70	
306.42440	90	
308.66474	118	
308.87479	220	1+
309.16926	98	
309.42579	92	
311.89338	72	
317.18115	148	
319.43489	94	
319.86525	70	
319.89358	72	
320.12645	70	
320.87426	104	
322.91859	120	
324.01600	80	
324.15032	140	
324.45818	78	
324.88548	80	
325.89523	74	
326.88550	112	
330.18109	94	
335.89717	82	
336.99414	92	
338.87452	70	
340.20037	84	
340.76905	82	
341.80130	82	
342.30731	84	
END IONS

###FS:    #m/z: 359.96132 #charge 1+
###MS: 94
###MSMS: 97
BEGIN IONS
TITLE=Cmpd 72, +MS2(359.9613), 28.0-35.0eV, 2.1min #97
RTINSECONDS=123.593
SCANS=94,97
PEPMASS=359.96132	38810
CHARGE=1+
182.86770	74	
188.98025	74	
195.86338	98	
209.94438	220	
215.92300	158	
219.17671	80	
221.89553	78	
222.12238	78	
222.95294	520	1+
223.83152	74	
223.88861	256	1+
224.95274	202	
225.94326	818	1+
226.04295	96	
226.82019	136	
226.88539	88	
226.94593	682	1+
226.97358	154	
228.94224	1278	1+
229.06875	270	1+
229.44519	94	
230.11736	80	
230.82171	82	
230.90198	74	
234.86781	116	
235.00849	92	
235.11762	188	
235.86544	76	
239.07145	150	
239.14622	214	
240.12971	88	
240.15449	94	
240.82093	82	
240.91038	96	
240.93865	104	
240.96413	246	
241.84563	150	
241.90134	108	
241.92555	88	
241.94783	118	
242.95782	238	
243.62636	108	
244.12865	74	
244.95633	604	1+
246.92413	90	
246.95394	844	1+
246.99374	92	
247.80404	394	1+
248.80663	332	1+
249.88337	84	
249.98261	82	
250.94676	126	
251.92575	80	
252.10554	90	
252.87663	168	
252.95295	214	
257.09519	88	
257.15815	134	
257.17779	80	
258.14468	492	1+
258.84067	126	
259.39596	100	
260.91926	96	
260.94572	110	
261.05843	76	
261.08365	76	
261.82863	104	
262.94983	192	
264.88716	82	
265.82347	116	
265.97724	78	
266.41431	88	
266.81314	780	1+
266.85314	80	
267.97731	94	
268.17473	86	
268.79979	124	
268.85020	98	
268.90231	102	
269.87983	200	1+
269.90695	74	
269.96972	108	
270.15714	74	
272.84691	92	
272.96591	318	1+
276.09887	116	
276.81041	124	
276.86049	76	
277.05849	74	
278.13701	166	
278.80665	80	
278.86018	78	
279.10208	116	
279.79706	216	
280.11017	82	
280.79155	986	1+
280.82235	88	
280.87513	80	
282.83127	184	1+
283.79256	148	
284.12455	132	
284.79447	78	
284.82377	342	1+
284.87765	88	
286.66261	76	
286.82119	162	
286.86229	92	
287.10575	76	
287.65516	88	
288.42202	90	
291.09551	94	
292.84948	74	
292.86436	80	
293.83377	74	
294.81331	86	
294.87762	76	
295.17814	82	
296.80959	504	
297.80108	1916	1+
298.80296	1602	1+
298.85851	92	
299.13620	122	
299.22569	90	
300.14391	74	
300.80842	134	
300.87236	80	
301.02116	110	
301.08363	158	
301.77773	80	
301.81823	78	
301.98341	94	
303.68575	106	
303.89954	116	
303.94473	78	
305.40636	98	
307.80367	78	
308.45246	88	
308.66181	86	
308.79739	374	1+
309.11319	82	
311.32327	86	
316.81370	286	
318.20266	78	
320.92875	80	
321.27885	96	
321.81826	74	
323.01427	104	
323.43725	80	
324.13854	114	
326.16248	184	
326.92447	92	
332.13830	78	
333.36119	90	
334.03004	76	
336.92639	78	
338.13799	124	
338.39335	210	1+
339.39399	152	1+
340.19236	112	
341.14100	76	
344.17042	76	
344.42351	92	
345.19971	110	
347.78836	88	
349.11800	138	
349.92143	98	
350.10147	110	
357.22104	78	
357.57484	76	
357.86465	88	
358.16500	102	
359.16729	92	
END IONS

###FS:    #m/z: 340.94059 #charge 1+
###MS: 98
###MSMS: 99
BEGIN IONS
TITLE=Cmpd 73, +MS2(340.9406), 28.0-35.0eV, 2.1min #99
RTINSECONDS=127.269
SCANS=98-99
PEPMASS=340.94059	224424
CHARGE=1+
74.56161	94	
174.50351	114	
182.86916	94	
196.88610	126	
208.88132	146	
209.12531	68	
209.88548	234	1+
209.94331	86	
209.96973	70	
210.08769	68	
212.87832	170	
213.87899	72	
214.41997	96	
214.87700	280	1+
221.88640	90	
222.94672	98	
222.96307	80	
223.95972	142	
223.99117	70	
225.83820	90	
226.86145	70	
226.87641	72	
226.89162	126	
227.01139	70	
228.90803	70	
229.06031	68	
229.85083	76	
230.88501	374	1+
231.88733	316	1+
231.95177	82	
232.90107	70	
233.89809	128	
233.91598	74	
233.94961	100	
235.89199	92	
238.89084	84	
239.84499	128	
241.84001	400	1+
242.00934	76	
242.06864	84	
242.43377	84	
243.82964	188	
243.93661	96	
244.95453	82	
246.15805	82	
246.66193	114	
246.86450	80	
246.97712	186	
247.98290	80	
249.91046	70	
251.94311	72	
252.12071	80	
253.16671	80	
253.18829	74	
253.90971	78	
254.96575	70	
255.05947	74	
255.07900	104	
255.10447	130	
255.16548	80	
256.11168	90	
256.26506	76	
256.57568	90	
256.86383	118	
257.84999	160	
257.95195	70	
258.84455	546	
258.90602	234	1+
259.14288	80	
259.17200	162	
259.84678	262	
260.15785	92	
260.83519	596	1+
260.93339	88	
261.83880	330	1+
261.88974	130	
263.35851	82	
264.84911	76	
264.87310	118	
265.01719	108	
266.86649	138	
267.14451	88	
267.20555	72	
267.80474	72	
267.84631	132	
268.83941	484	1+
268.86497	72	
268.96182	70	
269.01772	74	
270.84274	146	
271.79235	84	
272.91294	72	
273.87316	92	
274.16368	74	
274.84818	72	
274.87407	96	
275.83666	86	
275.86666	132	
275.95585	84	
276.85744	754	
277.04009	74	
277.83895	142	
277.86306	388	
278.84630	806	1+
279.08137	72	
280.36299	104	
281.07240	82	
281.85560	72	
282.88112	74	
283.11668	102	
285.88768	78	
287.09146	70	
289.15989	76	
290.89662	86	
292.89162	72	
294.87057	102	
295.18039	72	
295.85751	372	1+
295.88742	68	
296.04398	78	
297.89764	104	
297.97422	102	
298.22796	72	
299.31508	100	
299.87569	244	
300.87927	136	
301.19146	78	
301.86190	144	
302.05713	84	
302.17724	78	
302.85612	80	
305.66841	86	
307.88727	154	
309.67215	112	
309.87527	82	
310.41622	92	
311.87763	144	
312.84392	76	
313.07379	70	
313.85224	72	
315.79923	122	
317.85435	70	
318.14355	96	
321.55196	88	
322.23461	76	
324.89812	140	
327.12914	94	
327.16225	78	
327.88013	70	
328.09225	84	
328.20708	88	
332.05759	76	
332.92418	76	
333.57682	80	
334.08111	72	
334.29700	74	
336.17410	80	
339.15720	74	
339.39696	86	
343.90534	122	
345.20336	74	
END IONS

###FS:    #m/z: 359.96196 #charge 1+
###MS: 98
###MSMS: 100
BEGIN IONS
TITLE=Cmpd 74, +MS2(359.9620), 28.0-35.0eV, 2.2min #100
RTINSECONDS=128.041
SCANS=98,100
PEPMASS=359.96196	40758
CHARGE=1+
57.31465	78	
118.55885	88	
146.86054	152	
193.89214	76	
198.05635	100	
200.88039	74	
209.94238	264	
212.89426	94	
216.06100	96	
217.83889	84	
220.57699	78	
220.95458	80	
221.97794	164	1+
222.95276	152	
223.89093	278	1+
224.94763	646	1+
225.12301	86	
226.88947	84	
226.94802	728	1+
227.07464	74	
227.87166	84	
228.87539	106	
228.94121	904	1+
231.07653	76	
231.11481	90	
231.94445	90	
233.02477	86	
233.09025	98	
235.38887	96	
239.14850	118	
240.83754	248	1+
240.94051	300	1+
240.96184	394	
241.20209	82	
241.96429	206	
242.07635	84	
242.84662	98	
242.95676	446	1+
243.15493	110	
244.95746	1080	
245.06991	86	
245.82178	98	
245.93953	130	
246.54811	82	
246.81034	150	
246.95379	468	
246.96928	106	
247.81673	102	
248.07767	92	
248.80239	290	1+
249.05521	138	
250.16096	102	
250.94982	176	
250.96988	194	1+
251.11748	76	
252.12966	86	
252.95350	148	
253.83127	76	
255.06163	74	
256.16957	132	
256.84305	102	
257.15909	250	
258.14787	598	1+
258.84474	188	
258.92947	88	
259.46330	88	
259.95598	76	
260.83392	106	
260.96691	452	1+
262.12433	78	
262.83649	88	
264.82250	110	
264.88906	74	
265.82064	122	
266.81474	712	1+
267.13238	76	
270.88358	104	
273.09055	106	
273.31665	76	
274.11681	116	
275.81711	82	
276.81174	116	
276.86338	138	
277.80749	162	
278.79597	136	
278.84370	118	
279.40180	78	
279.79766	112	
279.84760	74	
279.88416	86	
280.10407	186	1+
280.79308	1288	1+
280.86488	110	
281.13679	78	
281.87667	78	
282.59042	78	
282.82962	138	
282.96987	74	
283.09828	78	
283.85248	84	
284.82456	282	1+
285.13664	74	
286.43603	84	
289.48885	80	
292.12545	76	
292.43559	106	
293.15659	84	
293.80001	92	
293.98531	74	
294.86788	96	
295.86653	80	
296.07455	76	
296.43277	74	
296.80893	316	
297.11164	74	
297.80938	216	
298.80360	1376	1+
299.13891	146	
299.60377	88	
301.08222	88	
301.85595	194	1+
302.08081	74	
303.94699	100	
305.94734	102	
309.79814	268	1+
310.06210	102	
310.14118	128	
311.03089	100	
311.18240	76	
312.45496	78	
312.86992	102	
313.07427	76	
314.19601	78	
314.50292	80	
314.84275	84	
315.16108	92	
316.81411	424	1+
316.82950	152	
317.74086	76	
317.93793	78	
318.81357	172	
319.83005	80	
319.88966	98	
321.81922	118	
322.80308	80	
322.83929	74	
322.92240	120	
323.01323	102	
325.05777	78	
325.14653	84	
326.13701	76	
326.15878	352	1+
326.80922	102	
328.27141	80	
332.81407	108	
333.12607	84	
334.95254	86	
336.94735	134	
337.12259	172	
338.12238	90	
339.12551	84	
341.19518	150	
343.18951	78	
343.27149	94	
345.22145	96	
350.79950	82	
353.08702	76	
357.22419	80	
358.37416	76	
359.72824	96	
363.21098	142	
END IONS

###FS:    #m/z: 412.73002 #charge 1+
###MS: 98
###MSMS: 101
BEGIN IONS
TITLE=Cmpd 75, +MS2(412.7300), 28.0-35.0eV, 2.2min #101
RTINSECONDS=128.814
SCANS=98,101
PEPMASS=412.73002	27370
CHARGE=1+
155.85568	80	
190.86440	88	
191.86014	116	
207.87452	124	
212.87904	916	1+
222.95219	532	1+
224.94745	980	1+
225.90086	84	
230.88939	2364	1+
230.94458	80	
231.82989	114	
232.88776	246	
232.91100	108	
233.88738	110	
234.88153	316	1+
235.15902	92	
235.38860	82	
237.95541	236	
239.95935	470	1+
240.79786	92	
240.87991	90	
240.96356	398	1+
241.87830	112	
242.91146	214	1+
242.95566	206	
244.62023	90	
245.06075	102	
245.85087	156	
246.97873	118	
247.95952	80	
248.89963	738	1+
249.83018	118	
250.79437	90	
250.89705	302	1+
252.88849	80	
253.90658	178	
254.79289	84	
257.93658	80	
258.80648	114	
258.84071	84	
258.97467	156	
259.89290	86	
259.92426	80	
260.15939	92	
260.96925	386	1+
264.02826	82	
266.41401	82	
266.78559	94	
268.93028	118	
271.78006	84	
271.84896	88	
272.84796	152	
272.89964	82	
273.79616	94	
273.84880	84	
273.93429	86	
275.06933	90	
275.99075	82	
276.83740	212	1+
277.37527	80	
277.89768	132	
278.67366	92	
279.89255	750	
281.81922	82	
283.98408	132	
285.79888	154	
285.84740	566	
286.81269	136	
289.78859	110	
289.87904	192	1+
291.80728	108	
292.43963	92	
293.89189	156	
294.76481	94	
295.81438	120	
295.91596	302	1+
296.81960	96	
297.79140	84	
297.85104	82	
297.90358	1964	1+
299.86090	154	
301.84941	124	
302.80063	100	
303.79494	84	
303.85710	792	1+
304.40318	84	
304.84465	106	
304.94109	92	
305.80143	108	
306.11304	86	
306.81647	156	
307.80461	84	
307.90408	146	
308.75895	84	
308.81111	114	
308.86678	114	
308.87822	154	
308.89153	106	
311.51809	84	
311.85413	82	
311.87242	84	
311.96910	80	
312.29022	104	
312.38991	98	
312.79733	200	1+
313.83939	84	
313.88414	118	
313.92768	786	1+
314.82390	92	
315.61236	84	
315.86202	104	
315.95300	106	
316.39839	80	
316.83158	184	
316.90521	102	
316.94001	142	
317.86323	82	
318.00356	94	
318.16105	88	
318.80437	218	1+
318.82391	188	1+
318.93497	1830	1+
320.91984	278	1+
321.13198	94	
321.22423	86	
321.86748	582	1+
322.81467	110	
324.76558	80	
326.80396	212	
326.87089	1126	1+
327.80502	306	
327.92982	120	
327.95163	80	
328.80932	196	
328.91256	86	
329.81648	156	
330.18557	80	
330.81628	658	1+
330.87747	100	
331.85407	94	
332.38236	92	
332.83330	132	
332.87967	442	
333.87644	836	1+
334.14944	192	
334.82636	212	
334.87826	480	1+
334.95321	370	1+
335.81154	92	
335.84146	164	1+
336.94561	5302	1+
336.97835	112	
337.80055	278	
343.42170	104	
343.81993	86	
344.87964	88	
345.81616	402	1+
346.56440	84	
346.81749	224	1+
346.94281	174	
348.78918	110	
348.82150	186	
349.76280	92	
349.81749	504	1+
350.85915	82	
351.83518	82	
351.88819	84	
354.87422	224	1+
354.95806	96	
355.44836	98	
356.78143	104	
359.96074	340	1+
360.35528	96	
362.33896	88	
369.06877	86	
369.78258	162	1+
374.73076	86	
374.77200	180	1+
376.89324	132	
377.14463	80	
381.73233	82	
398.27152	84	
402.80833	82	
408.58616	90	
414.27964	84	
414.89203	94	
417.79837	84	
END IONS

###FS:    #m/z: 322.93014 #charge 1+
###MS: 102
###MSMS: 103
BEGIN IONS
TITLE=Cmpd 76, +MS2(322.9301), 28.0-35.0eV, 2.2min #103
RTINSECONDS=132.478
SCANS=102-103
PEPMASS=322.93014	538806
CHARGE=1+
116.09690	90	
191.12333	104	
191.43929	76	
192.89132	128	
194.12446	92	
195.11135	76	
198.98772	72	
199.08990	72	
199.10554	92	
201.04619	120	
202.09326	78	
205.95199	160	
206.06317	66	
206.92580	70	
208.14630	72	
209.09027	70	
209.89342	76	
215.02624	82	
215.86251	70	
220.89603	78	
222.94855	74	
223.88716	150	
223.95914	314	1+
224.10118	68	
226.15549	152	
226.61927	128	
227.92080	72	
229.61844	92	
230.13978	70	
231.12659	130	
231.14464	98	
234.81064	76	
236.13899	74	
238.81852	72	
238.89620	72	
238.92683	66	
239.07281	72	
239.54010	72	
239.88054	66	
240.06119	72	
240.26702	68	
240.64009	80	
240.79436	68	
240.81908	130	
240.83972	68	
240.94010	826	
240.99424	66	
241.81887	328	1+
241.90630	74	
241.94010	692	
242.04003	74	
242.06293	68	
242.94232	2258	1+
243.11487	68	
243.13770	66	
244.07499	66	
244.85752	136	1+
244.93939	720	
244.97940	78	
245.11963	74	
246.98095	244	
247.97275	160	1+
248.84995	106	
250.15123	84	
251.15023	184	
251.80798	112	
251.96026	102	
254.82415	98	
254.84394	72	
255.10778	96	
256.10578	78	
256.84914	66	
256.89927	104	
257.39662	108	
257.79689	122	
258.03314	74	
258.56810	130	
258.83390	122	
258.91154	84	
259.14308	66	
259.38837	68	
260.09883	136	
260.83487	114	
261.48645	82	
261.83007	280	
261.90269	78	
262.09087	74	
262.13629	80	
262.82743	144	
263.84285	304	1+
263.96257	76	
263.97848	90	
264.02427	68	
265.15477	86	
266.83926	94	
268.12849	82	
268.17658	66	
268.87407	116	
268.95854	68	
271.03970	70	
271.91975	72	
272.12835	72	
272.91667	70	
272.93540	78	
273.80395	102	
273.84581	70	
274.42196	108	
274.79243	74	
275.86437	72	
275.90278	70	
277.15060	66	
277.95872	70	
278.42535	92	
278.81274	126	
278.86852	74	
279.09162	1156	1+
279.28472	66	
280.03851	78	
280.30132	82	
281.65829	74	
281.86373	80	
282.08238	78	
282.21465	98	
283.06780	94	
283.28658	480	1+
283.80508	76	
284.07940	74	
284.29032	418	1+
284.32278	84	
284.85930	68	
285.18436	76	
285.89822	72	
287.94893	80	
289.80405	180	
290.80447	72	
291.16052	70	
291.87750	76	
292.07254	76	
292.18194	142	
294.82936	128	
294.86179	70	
296.80269	82	
302.14396	102	
303.92535	84	
305.87651	82	
305.89177	78	
307.41839	84	
307.88009	80	
308.80632	78	
310.91589	80	
311.21710	84	
312.79845	66	
312.86338	72	
314.82531	70	
320.15419	130	
320.23196	84	
324.88734	120	
325.76453	68	
325.89523	72	
END IONS

###FS:    #m/z: 340.94068 #charge 1+
###MS: 102
###MSMS: 104
BEGIN IONS
TITLE=Cmpd 77, +MS2(340.9407), 28.0-35.0eV, 2.2min #104
RTINSECONDS=133.25
SCANS=102,104
PEPMASS=340.94068	231798
CHARGE=1+
86.02628	104	
196.88397	164	
205.95335	78	
212.88164	66	
213.88263	70	
214.87703	136	
215.88605	74	
220.78654	112	
221.86441	66	
221.91035	72	
221.95582	78	
222.86068	72	
223.83671	88	
224.89641	70	
225.95251	78	
226.10384	74	
226.82114	88	
226.89599	92	
227.11324	84	
228.84682	66	
228.94503	158	
229.78939	66	
230.88815	266	
231.12232	88	
231.89067	148	
231.95011	142	
232.12965	84	
232.89560	72	
232.94965	74	
232.98347	70	
234.84176	116	
236.12221	78	
236.87368	70	
238.90205	76	
239.39194	72	
239.51557	80	
240.83769	506	1+
240.93318	78	
240.97755	80	
241.84101	370	1+
243.49988	98	
244.86059	144	
246.16202	174	
247.87461	68	
248.85356	70	
248.97430	72	
249.02235	92	
249.14244	150	
250.14184	80	
250.46411	68	
250.98701	70	
251.02985	84	
251.16214	88	
252.09675	68	
253.90089	110	
256.07434	82	
256.83930	118	
256.94003	78	
257.84790	80	
257.87348	76	
258.84654	908	1+
259.24968	74	
259.89464	72	
259.91267	68	
260.83502	462	1+
260.97451	80	
261.81477	82	
262.89695	68	
262.92437	76	
262.97794	92	
264.82517	70	
265.04684	90	
265.14695	72	
266.84198	186	
266.89331	72	
266.98752	72	
267.05765	82	
267.13217	74	
267.85100	124	
268.84275	240	
270.83561	96	
272.12114	78	
272.15871	80	
273.10387	68	
273.11993	78	
275.86504	132	
275.99478	68	
276.15393	78	
276.85939	810	1+
277.52289	86	
277.83963	86	
277.92174	126	
278.84274	790	1+
280.85263	86	
280.86595	86	
281.20037	72	
281.84978	66	
281.86996	70	
282.81947	68	
283.04422	86	
283.15160	86	
284.87454	114	
284.93949	80	
286.15570	70	
286.65224	100	
286.85632	68	
287.08706	70	
291.86284	74	
292.86541	132	
294.86592	268	
295.88775	90	
297.81507	68	
297.88034	66	
298.56732	66	
298.89680	84	
299.87776	280	1+
300.06305	82	
300.84252	68	
301.41557	70	
301.82065	72	
302.05511	66	
302.81955	82	
302.87078	82	
303.17428	68	
303.89338	98	
303.91265	96	
304.87985	140	
307.80831	72	
307.89160	140	
308.67489	104	
308.89479	76	
308.91444	70	
310.38776	86	
311.87653	68	
313.85227	74	
314.04370	72	
314.15710	94	
317.81294	92	
320.66730	106	
323.26477	66	
324.88963	66	
326.17482	88	
327.87558	78	
329.12165	82	
330.18292	84	
330.37072	94	
332.12503	72	
332.78749	68	
333.84143	86	
333.89514	74	
335.83224	80	
336.95550	104	
340.91194	68	
343.51716	92	
344.06389	72	
344.28690	86	
345.77614	74	
END IONS

###FS:    #m/z: 363.95633 #charge 1+
###MS: 102
###MSMS: 105
BEGIN IONS
TITLE=Cmpd 78, +MS2(363.9563), 28.0-35.0eV, 2.3min #105
RTINSECONDS=134.025
SCANS=102,105
PEPMASS=363.95633	88002
CHARGE=1+
65.44817	92	
189.85863	422	1+
199.89106	74	
208.53114	76	
209.94598	210	
210.48247	100	
210.88220	146	
211.95832	84	
212.88021	760	1+
212.89979	92	
212.98210	106	
222.94941	154	
223.10246	80	
224.94966	186	
225.94823	78	
226.88354	80	
226.94765	1446	1+
226.97243	96	
227.88964	570	1+
227.93788	1014	1+
228.89388	474	1+
228.94188	830	1+
229.06060	82	
230.83298	186	
230.89024	1026	1+
231.12036	78	
231.84351	78	
232.82444	98	
232.88365	318	1+
233.93866	96	
233.95535	78	
235.11508	74	
235.88606	100	
236.85848	74	
237.07780	74	
240.07750	76	
240.16756	78	
240.94575	138	
240.96496	340	
241.89293	82	
241.93749	112	
242.94091	326	1+
242.96136	202	
243.82155	146	
244.95548	464	1+
245.88829	76	
246.06247	80	
246.80879	192	
246.84155	80	
246.85709	164	
246.90515	132	
246.95429	786	1+
246.97444	84	
247.37060	80	
247.81233	150	
248.80379	546	1+
248.90030	806	1+
250.13597	78	
250.89406	120	
250.94824	82	
251.05117	74	
251.91007	102	
252.13099	226	1+
252.80719	82	
253.90166	84	
254.05450	76	
257.96989	82	
258.09829	78	
258.84298	88	
259.11347	84	
259.93423	78	
260.13431	72	
260.82843	616	1+
260.96896	150	
263.14332	76	
263.97252	80	
263.98677	80	
264.07420	80	
264.82291	104	
265.81753	136	
266.09358	80	
266.81478	574	1+
266.83210	92	
267.95842	324	1+
267.97228	222	
268.81156	296	
268.84137	150	
269.80148	138	
270.95264	78	
271.85884	138	
271.91598	76	
271.96236	78	
273.85294	104	
275.06793	98	
276.80831	110	
276.85514	370	1+
276.89912	84	
278.64693	80	
278.80362	128	
279.88845	92	
280.19423	112	
280.79289	960	1+
280.85540	372	1+
281.14742	94	
281.88071	104	
282.79035	176	
282.82751	96	
283.79234	230	1+
283.85000	224	
284.35771	84	
284.82518	578	1+
284.85519	112	
285.78554	106	
285.84706	178	
285.92714	94	
287.40981	88	
287.91594	84	
288.10113	82	
288.13046	146	
288.63060	92	
290.05925	96	
290.85695	88	
292.17124	76	
292.80978	116	
293.05354	78	
294.86821	84	
295.14649	244	1+
296.12827	80	
296.81121	186	
297.80309	1612	1+
298.80508	1338	1+
299.13628	82	
299.89440	102	
300.80191	550	1+
301.86423	150	
302.79563	84	
302.85497	616	1+
303.12119	76	
303.85755	444	1+
305.13406	274	1+
305.87857	74	
310.01794	78	
311.00023	82	
314.05227	100	
314.82248	182	
314.89283	76	
315.10199	76	
315.18955	100	
315.81301	492	1+
315.83718	100	
315.94852	104	
316.81514	414	1+
317.87034	92	
318.82073	78	
318.93380	130	
319.81217	116	
320.82126	262	1+
320.92032	110	
322.82427	112	
322.86752	74	
322.95372	80	
324.87971	106	
325.87108	88	
327.87783	98	
332.12502	88	
334.29237	92	
336.28903	74	
338.33447	76	
340.93935	100	
343.90199	78	
344.26418	80	
345.20796	76	
347.76789	76	
347.78847	84	
349.12389	180	
350.10752	132	
357.70771	208	1+
358.09049	78	
359.43269	102	
361.90901	82	
362.84637	116	
363.77357	76	
366.28791	78	
367.13530	114	
END IONS

###FS:    #m/z: 322.93010 #charge 1+
###MS: 106
###MSMS: 107
BEGIN IONS
TITLE=Cmpd 79, +MS2(322.9301), 28.0-35.0eV, 2.3min #107
RTINSECONDS=137.694
SCANS=106-107
PEPMASS=322.93010	531848
CHARGE=1+
175.60043	64	
188.06991	74	
196.88209	72	
198.55674	78	
207.12170	66	
208.44776	94	
214.99024	58	
218.88777	74	
221.94660	72	
221.96517	62	
223.11682	66	
223.95858	246	
223.97834	64	
224.13472	72	
224.86298	80	
227.08572	64	
227.11112	142	
227.86907	68	
229.83973	58	
229.92739	62	
230.84530	140	
231.15230	66	
232.90658	72	
233.89543	90	
235.80143	98	
237.95578	60	
238.06034	62	
238.10354	58	
238.94363	70	
239.92797	70	
240.82104	86	
240.93947	718	
241.94326	802	
242.25025	66	
242.82201	86	
242.94161	2452	1+
243.83331	120	
244.82151	182	
244.85425	72	
244.93982	608	1+
245.12559	72	
245.44263	68	
246.16405	94	
246.98833	64	
247.38971	98	
248.48191	82	
248.84317	164	
248.88300	86	
249.05913	76	
249.96395	98	
250.94742	102	
251.07265	84	
251.97257	60	
252.10499	74	
253.34647	96	
254.85376	66	
254.97907	68	
255.10794	110	
255.14182	82	
255.77956	64	
256.10609	80	
256.85528	94	
257.02242	60	
257.11303	66	
257.93866	78	
258.12969	82	
258.83073	90	
259.14108	66	
259.83535	70	
259.89440	66	
260.82980	234	
261.47299	86	
261.82899	792	1+
262.16023	68	
262.82861	462	1+
262.95414	72	
264.86669	68	
264.97403	108	
266.11157	64	
266.83113	74	
266.85260	134	
266.87530	112	
266.95964	72	
267.84078	84	
267.86511	66	
268.17284	64	
269.79813	64	
270.83351	64	
271.83093	86	
272.13136	180	1+
275.03674	64	
275.05894	78	
275.96693	62	
276.04575	98	
276.07619	66	
276.15161	122	
276.55391	72	
277.93203	96	
279.09115	712	1+
279.79580	74	
279.93970	86	
280.26454	66	
280.81131	72	
281.90307	72	
282.88153	70	
283.84427	64	
284.29398	278	1+
284.86651	98	
284.88172	78	
286.09497	72	
286.87482	58	
287.84891	74	
287.90733	88	
289.15772	84	
289.78677	64	
289.93600	70	
290.86493	62	
291.66183	64	
291.97175	68	
292.80109	90	
293.40052	72	
293.43835	74	
295.69306	82	
296.14107	68	
296.19180	80	
296.91084	60	
297.78741	58	
298.87051	62	
299.92292	84	
301.41733	74	
301.85903	72	
302.88204	132	
304.15914	62	
305.12968	80	
305.74778	86	
307.02913	68	
307.79964	80	
307.89478	74	
308.06862	64	
308.87792	120	
309.86887	58	
310.19517	66	
310.41582	92	
311.80203	66	
311.88057	74	
313.13033	84	
313.86986	64	
314.87756	82	
316.17090	60	
319.17830	134	
319.74207	58	
320.16191	132	
321.88885	70	
324.89124	144	
325.90017	122	
327.89133	92	
328.23143	74	
END IONS

###FS:    #m/z: 363.95631 #charge 1+
###MS: 106
###MSMS: 108
BEGIN IONS
TITLE=Cmpd 80, +MS2(363.9563), 28.0-35.0eV, 2.3min #108
RTINSECONDS=138.466
SCANS=106,108
PEPMASS=363.95631	83748
CHARGE=1+
48.57210	78	
185.91725	98	
187.93706	84	
189.86048	158	
191.85735	218	
194.89001	80	
196.10575	84	
196.88282	140	
207.87285	128	
209.86490	92	
209.94405	312	
210.88527	208	
212.88061	704	1+
214.89652	80	
216.13456	78	
222.95414	252	
223.03284	72	
224.89087	166	
224.94959	400	1+
226.94667	1848	1+
227.93186	264	
228.80270	82	
228.89269	160	
228.94210	1246	1+
230.84611	76	
230.88980	842	1+
234.14312	86	
234.87901	200	
235.11957	136	
235.14816	78	
236.89635	92	
237.88390	84	
238.90579	78	
240.82456	206	
240.83286	144	
240.94473	104	
240.96253	294	
241.93874	572	1+
243.83995	132	
244.93745	186	
244.95679	552	
245.07007	80	
245.82184	100	
245.94009	212	
246.01814	72	
246.80889	126	
246.95342	1224	1+
247.10765	74	
247.90752	76	
248.80379	374	1+
248.84594	82	
248.90183	578	1+
248.99759	80	
250.03476	76	
250.08018	204	1+
250.94539	188	
251.04456	120	
252.10521	122	
253.94182	84	
254.15819	104	
258.02536	76	
258.82912	132	
258.84815	390	1+
258.97128	310	1+
259.16640	110	
259.85087	242	1+
259.86882	72	
260.83314	468	1+
260.96705	264	1+
262.09172	134	
262.83070	112	
263.83331	82	
264.82586	172	1+
266.81382	676	
266.86311	74	
267.79188	78	
267.97261	252	1+
268.08530	80	
268.81860	146	
269.81393	80	
269.86230	74	
269.96353	74	
271.92401	74	
272.78697	104	
274.03994	82	
274.87198	140	
275.89095	84	
276.05983	76	
276.73982	74	
276.80714	296	
276.85917	220	
277.82000	166	
277.85486	206	
278.79693	368	1+
278.85331	118	
279.10327	100	
279.41202	82	
280.79434	1022	1+
280.83859	144	1+
280.92253	134	
281.02551	76	
281.86228	122	
281.94454	130	
282.12170	78	
282.78799	352	1+
282.83344	82	
283.78910	216	1+
283.85732	274	1+
284.82225	428	1+
285.83787	152	1+
285.92962	94	
286.15815	86	
286.81961	110	
287.91147	128	
287.93854	92	
288.13236	198	
289.54100	78	
289.68115	118	
289.86503	78	
294.22105	76	
294.99455	80	
296.81452	230	
297.80935	270	
297.82801	144	
298.80116	1582	1+
300.13963	76	
301.11691	92	
301.80001	380	1+
302.86103	112	
303.83754	86	
303.85951	526	
305.07164	88	
305.85293	78	
305.89134	74	
305.94955	112	
306.11377	108	
306.43300	98	
308.14586	82	
308.23459	88	
308.86668	78	
309.86533	116	
309.92493	78	
314.81848	166	
315.82061	86	
316.81482	486	1+
317.14783	74	
317.83715	74	
318.14342	84	
318.81177	284	1+
319.87132	84	
321.82211	142	
321.86896	78	
326.87651	116	
327.16146	80	
327.87090	76	
327.90217	78	
327.94885	100	
329.86844	72	
330.20528	78	
330.71669	76	
337.49692	94	
338.11969	130	
340.94832	72	
341.15204	86	
341.53328	80	
344.96674	106	
345.20633	118	
346.22148	78	
349.12582	134	
349.14440	80	
349.16040	72	
354.84717	78	
357.00612	74	
363.71688	82	
364.11999	74	
365.28760	84	
365.91915	86	
367.12948	108	
368.13992	78	
END IONS

###FS:    #m/z: 336.94570 #charge 1+
###MS: 106
###MSMS: 109
BEGIN IONS
TITLE=Cmpd 81, +MS2(336.9457), 28.0-35.0eV, 2.4min #109
RTINSECONDS=139.238
SCANS=106,109
PEPMASS=336.94570	50990
CHARGE=1+
182.86931	62	
183.86547	60	
186.63632	66	
192.89306	72	
196.88188	106	
205.95401	72	
208.88385	62	
211.94643	226	
212.87972	760	1+
213.94161	120	
214.87868	140	
215.91321	72	
217.10580	70	
221.83890	62	
223.95811	78	
226.47535	82	
226.99679	70	
227.85780	72	
227.93913	62	
228.84293	76	
229.95600	202	
230.07613	68	
230.88954	1052	1+
230.95830	80	
231.95003	168	
232.93844	84	
233.82764	90	
233.89697	62	
234.82454	104	
234.90687	68	
235.08540	64	
235.88212	168	
236.12591	80	
238.67464	90	
238.81470	86	
238.89248	76	
239.85190	112	
240.83903	298	1+
240.94082	80	
241.07081	106	
243.83446	118	
244.05187	62	
246.07791	78	
246.66203	74	
246.90830	66	
246.97644	76	
247.96485	128	
248.90311	178	
250.83541	68	
250.96962	66	
250.98897	60	
251.08022	68	
251.16203	88	
251.83342	194	
251.92407	68	
252.13824	86	
252.83877	86	
252.96860	130	
253.08449	80	
253.83315	68	
253.90065	142	
253.91389	82	
253.97415	74	
254.17775	60	
255.11462	96	
255.85851	66	
256.84911	130	
256.88618	78	
256.92422	72	
257.97034	64	
258.44563	76	
258.84906	364	1+
259.96811	72	
260.94805	138	
261.82652	194	1+
261.84887	94	
262.87661	66	
263.88916	100	
264.09034	62	
264.15607	92	
265.85917	60	
266.84108	60	
267.38312	72	
267.84322	114	
268.84417	622	1+
269.91356	76	
270.84435	68	
271.20138	70	
271.84462	76	
271.92398	66	
272.81346	68	
272.84235	144	
273.86527	314	1+
273.96829	192	1+
276.85811	544	1+
277.82135	74	
277.90364	64	
278.14695	76	
278.83132	338	1+
278.86369	426	1+
280.05979	138	
280.88144	78	
282.85365	80	
285.20915	68	
285.85093	218	
286.84644	688	1+
287.73440	78	
288.06593	82	
289.16928	90	
290.09303	76	
292.10641	66	
292.16329	66	
292.85583	68	
293.10669	318	1+
294.43797	66	
294.67203	70	
294.86802	276	
295.13587	66	
295.17788	122	
295.91513	68	
297.18590	78	
297.87622	94	
297.90475	96	
298.11806	86	
298.30235	62	
299.88243	72	
300.01221	98	
300.87628	88	
300.90621	64	
301.14075	64	
302.15752	68	
304.86250	74	
305.81452	68	
307.79502	74	
307.88595	132	
308.66826	160	
309.86506	262	1+
309.93797	68	
311.17576	80	
311.91695	106	
312.11010	96	
313.21326	82	
313.84694	110	
313.87013	68	
316.17335	72	
318.18055	68	
320.15553	160	
321.15783	104	
321.91524	80	
322.98925	72	
324.91166	72	
326.45833	74	
326.86041	78	
326.93122	76	
329.14877	62	
329.84369	66	
333.87254	74	
334.34181	92	
334.77053	64	
336.17865	78	
337.88710	88	
338.16940	88	
339.20873	60	
339.69533	80	
END IONS

###FS:    #m/z: 322.93014 #charge 1+
###MS: 110
###MSMS: 111
BEGIN IONS
TITLE=Cmpd 82, +MS2(322.9301), 28.0-35.0eV, 2.4min #111
RTINSECONDS=142.906
SCANS=110-111
PEPMASS=322.93014	522752
CHARGE=1+
183.92506	80	
187.10615	70	
190.49917	74	
193.60820	92	
195.11626	78	
196.01943	76	
198.92759	84	
201.04665	204	
205.95023	118	
206.40849	80	
207.90720	70	
209.08286	68	
209.12367	130	
210.89801	66	
213.85063	84	
213.88431	78	
214.40726	82	
215.87893	84	
217.90804	92	
218.88493	62	
219.05862	72	
221.94234	66	
221.96335	80	
223.96085	132	
225.05485	80	
226.15185	80	
226.84183	190	1+
228.90622	74	
228.92097	66	
230.83108	76	
230.90775	80	
231.11977	184	
231.80041	72	
231.83798	64	
233.64550	80	
234.06449	68	
236.09939	72	
237.04951	76	
238.93621	112	
238.99702	84	
240.81687	272	1+
240.84936	72	
240.94116	860	
240.96357	156	
241.94361	812	
242.42434	74	
242.94076	3548	1+
243.14366	90	
244.12295	68	
244.85298	74	
244.86606	78	
246.15908	82	
246.80678	66	
246.83352	70	
246.86635	72	
246.97738	84	
247.90753	68	
248.23429	72	
248.95447	80	
249.98637	84	
250.83528	80	
251.64700	64	
252.11099	84	
252.98518	86	
253.97392	70	
254.83606	88	
254.90538	64	
254.91981	66	
255.06686	76	
255.11081	110	
255.78372	78	
255.95466	100	
256.94465	108	
257.04614	72	
257.88732	94	
257.93881	62	
258.18133	64	
258.83109	324	1+
258.97113	86	
259.14123	66	
261.13321	72	
261.83144	374	
262.15716	62	
262.83247	208	
262.96812	64	
264.14199	64	
264.86169	90	
264.92521	80	
265.05705	64	
265.09875	66	
266.85127	70	
266.86508	70	
267.06192	78	
268.85911	72	
269.79592	60	
271.06585	88	
272.13655	80	
272.45443	118	
273.81415	80	
273.84660	76	
274.15765	62	
274.79234	68	
274.81459	72	
274.86143	72	
275.15919	72	
277.83576	70	
278.81089	68	
279.09126	852	1+
279.14262	68	
279.86158	62	
280.16366	66	
280.21909	68	
280.83586	86	
282.80228	76	
282.88348	72	
282.90189	70	
283.78839	72	
284.22330	66	
284.29146	314	
284.87734	200	
285.29559	178	
287.17460	68	
287.89385	112	
287.94153	64	
289.79621	68	
289.95940	70	
291.79992	64	
292.16010	190	1+
292.43572	80	
292.88129	92	
294.18312	68	
295.87298	100	
301.11409	68	
301.86317	68	
303.75444	68	
303.86558	74	
304.19285	78	
305.21114	68	
306.14284	88	
308.89648	72	
308.92078	76	
309.96124	86	
311.08060	64	
311.87703	70	
314.93224	68	
315.79815	70	
315.86548	62	
319.18689	68	
320.15738	230	
322.21496	86	
323.06438	72	
323.95840	68	
324.26575	68	
325.90422	74	
326.90907	94	
327.88310	118	
END IONS

###FS:    #m/z: 363.95647 #charge 1+
###MS: 110
###MSMS: 112
BEGIN IONS
TITLE=Cmpd 83, +MS2(363.9565), 28.0-35.0eV, 2.4min #112
RTINSECONDS=143.678
SCANS=110,112
PEPMASS=363.95647	86610
CHARGE=1+
176.95188	86	
189.86213	256	
190.05721	74	
191.86180	110	
208.13680	124	
208.18350	80	
209.94218	142	
210.88902	102	
212.87991	616	
215.89331	72	
222.38958	94	
222.95202	580	1+
224.84295	82	
224.94640	756	1+
224.98656	76	
225.88262	78	
226.89290	74	
226.94744	1698	1+
227.91983	94	
228.89450	114	
228.94211	1236	1+
229.90107	102	
230.83503	90	
230.88877	972	
231.12275	98	
232.88797	72	
234.12076	76	
234.14211	294	1+
235.12030	176	
236.84724	78	
240.82420	96	
240.83534	104	
240.93889	96	
240.96063	238	1+
241.90250	74	
241.94035	680	1+
242.94433	494	1+
243.81725	348	1+
244.81937	246	1+
244.93799	96	
244.95800	1096	1+
245.85061	74	
245.93936	156	
246.80828	144	
246.95337	716	1+
247.39141	92	
247.81103	74	
248.80518	796	1+
248.84255	78	
248.90141	286	
250.13660	138	
250.79981	104	
250.96757	80	
252.91460	88	
253.09459	84	
254.99941	80	
258.83401	160	
260.82699	718	1+
260.96952	76	
261.15417	120	
262.01105	78	
262.16020	76	
263.45209	100	
263.79907	88	
263.98000	156	
265.06682	78	
265.81884	90	
265.97542	72	
266.14383	96	
266.81399	724	1+
267.82965	198	
267.96985	308	1+
268.80588	170	
268.95545	168	
269.86184	102	
270.85963	86	
271.02040	92	
271.35916	84	
271.91580	82	
272.50934	86	
272.87767	110	
273.28807	76	
276.81000	86	
276.83156	78	
276.85519	144	
277.10748	72	
277.12571	72	
277.85412	74	
277.91141	138	
278.80065	106	
278.82337	78	
278.84574	122	
278.88498	138	
279.80267	124	
279.85353	134	
280.79341	1018	1+
280.89191	80	
281.12817	144	
281.88803	72	
282.83215	154	
283.80415	106	
283.84983	72	
284.35754	90	
284.82255	186	
285.85053	106	
285.90445	74	
286.84739	164	
287.97401	72	
288.12672	114	
288.17424	90	
288.84147	76	
288.85603	80	
289.20688	72	
289.86968	84	
290.85459	136	
291.51469	78	
293.11847	190	
294.92717	74	
296.80694	184	
296.83878	84	
296.85996	154	
297.20086	82	
297.80149	1742	1+
298.80339	1464	1+
299.14098	72	
299.91841	92	
300.80150	922	1+
301.43455	88	
301.86089	474	1+
301.90610	80	
302.79377	74	
302.94141	90	
303.43750	86	
303.85413	394	1+
305.01606	106	
305.13777	134	
310.89002	74	
311.12960	84	
313.66950	76	
314.62511	88	
314.82342	138	
315.11558	88	
315.82898	154	
316.81254	402	1+
320.81202	126	
321.14230	82	
321.81747	486	1+
321.86971	90	
324.88776	92	
326.87064	86	
326.89313	78	
327.12434	72	
333.83882	72	
336.76621	80	
338.89041	72	
340.94136	126	
341.62863	94	
343.18508	78	
344.78167	76	
345.03671	74	
345.20436	96	
346.89150	82	
349.12769	96	
349.16272	150	
350.10550	104	
357.15026	78	
358.19038	76	
359.07430	88	
363.71440	76	
363.83658	80	
366.95111	88	
367.12792	108	
367.14489	72	
368.83065	74	
END IONS

###FS:    #m/z: 336.94566 #charge 1+
###MS: 110
###MSMS: 113
BEGIN IONS
TITLE=Cmpd 84, +MS2(336.9457), 28.0-35.0eV, 2.4min #113
RTINSECONDS=144.451
SCANS=110,113
PEPMASS=336.94566	49056
CHARGE=1+
138.55475	86	
180.68567	66	
180.86735	70	
196.08842	74	
196.88373	76	
205.94997	66	
209.05999	74	
210.88343	92	
211.94374	196	
212.87928	270	
213.93814	152	
215.89967	68	
217.88280	70	
217.89714	64	
217.94247	76	
218.13084	76	
219.83148	72	
223.82969	70	
223.95623	66	
224.96240	86	
226.84132	78	
226.97830	72	
228.89208	160	
229.95813	376	
230.80690	76	
230.88946	544	1+
231.14658	68	
231.94832	130	
232.83400	68	
232.90260	74	
233.82384	74	
234.83527	66	
235.07966	148	
235.86200	76	
236.11760	74	
237.01564	82	
238.89068	78	
239.84393	100	
240.84773	70	
241.84332	392	
241.94463	74	
246.12356	248	
246.66206	108	
246.85498	96	
246.90502	98	
248.82485	92	
248.90197	372	
248.95054	220	1+
248.99007	112	
249.82899	80	
251.83819	70	
251.90900	132	
251.97619	72	
252.16527	74	
252.83922	146	
252.95765	66	
253.90082	90	
253.93007	74	
254.10930	74	
254.87314	66	
254.96826	120	
255.46374	94	
256.90044	76	
257.85468	118	
258.84578	264	
258.87216	66	
258.91181	78	
259.16855	82	
259.85466	196	
260.83527	66	
260.85253	128	
261.87019	84	
261.91542	76	
262.08470	86	
262.15023	114	
262.82930	120	
262.85670	78	
263.87486	74	
265.15277	82	
266.35135	72	
267.84207	124	
268.17856	68	
268.23308	80	
268.84242	372	
269.84906	216	
270.17524	78	
270.84014	246	1+
271.17532	72	
271.91776	70	
272.10473	66	
272.65924	78	
272.92696	96	
275.86460	238	
276.01929	82	
276.81936	88	
276.85768	946	1+
277.83477	116	
277.92322	86	
277.96281	84	
278.06104	86	
278.15941	82	
278.83299	336	1+
279.10815	74	
279.84769	168	
280.87710	74	
282.17095	66	
282.86602	70	
282.87853	78	
285.85271	154	
286.09587	72	
286.46749	66	
286.85107	806	1+
289.16706	74	
290.10326	72	
291.10119	204	1+
291.80631	74	
291.87784	152	
291.93828	94	
292.43375	92	
293.99592	76	
294.16980	100	
294.18953	94	
294.85749	202	1+
296.11892	142	
296.23818	74	
297.89327	186	
298.30442	72	
299.95054	68	
301.00850	68	
302.88809	80	
303.14861	66	
304.01082	88	
304.02605	78	
304.57909	70	
304.85937	78	
309.86670	112	
310.42699	84	
310.87468	70	
313.89988	72	
315.86321	74	
317.23280	68	
317.92492	70	
318.45027	80	
318.82298	78	
318.87133	78	
319.60387	80	
320.02129	68	
320.15542	72	
320.81334	66	
321.37122	76	
322.86772	78	
325.14756	88	
325.64498	72	
325.90179	82	
337.18134	86	
340.11398	72	
340.19337	76	
341.78999	68	
END IONS

###FS:    #m/z: 340.94060 #charge 1+
###MS: 114
###MSMS: 115
BEGIN IONS
TITLE=Cmpd 85, +MS2(340.9406), 28.0-35.0eV, 2.5min #115
RTINSECONDS=148.118
SCANS=114-115
PEPMASS=340.94060	238016
CHARGE=1+
77.84263	72	
183.11670	82	
190.94129	76	
192.92400	98	
194.89001	76	
195.93012	82	
196.88534	96	
200.86293	82	
201.12743	70	
203.49067	72	
205.94656	142	
207.97287	90	
210.93505	68	
211.89578	80	
212.87791	228	1+
213.94027	82	
218.00780	68	
221.86967	82	
221.89160	70	
221.99068	72	
223.95718	88	
225.95807	72	
226.85042	78	
226.94214	144	
230.88692	304	1+
231.07925	82	
231.95327	102	
232.90879	84	
233.89646	198	
236.10900	92	
236.20511	68	
236.36369	80	
236.88941	142	
236.90776	78	
237.05520	100	
238.43540	84	
238.84875	78	
238.87964	68	
239.15069	72	
239.82133	82	
241.83897	162	
241.88544	118	
242.63847	86	
243.06877	68	
243.83214	120	
244.12664	128	
244.86032	76	
244.87566	86	
244.94894	74	
245.37748	98	
246.16467	94	
248.04653	72	
248.08145	70	
249.01046	72	
250.08910	74	
252.89549	70	
255.20958	92	
255.95275	80	
256.08052	70	
256.17662	94	
256.85177	138	
256.88269	82	
257.83215	132	
257.85153	114	
258.84557	558	1+
259.23787	84	
259.88288	70	
259.91653	146	
259.95538	256	
260.83080	132	
260.84969	104	
261.83552	78	
262.92428	156	
263.15938	78	
263.93450	92	
264.13291	88	
264.83301	98	
266.84826	98	
267.57172	78	
268.17088	100	
268.84001	256	1+
270.82953	70	
271.83495	66	
271.94836	78	
272.13657	72	
272.15495	70	
272.91723	66	
274.79650	86	
274.82496	68	
274.86769	118	
275.06540	70	
276.44360	80	
276.85609	668	1+
277.62521	76	
277.90327	78	
277.92598	146	
278.84484	442	
278.85840	476	1+
279.96100	108	
281.80641	72	
281.90894	74	
282.17303	86	
284.04744	72	
284.90016	72	
285.00834	68	
288.85185	72	
288.95845	82	
292.43446	94	
292.87051	68	
295.18192	136	
295.99340	72	
296.25807	96	
296.86668	82	
299.87314	134	
300.87633	126	
301.88238	106	
302.25574	70	
303.94489	70	
306.04814	68	
306.87001	176	1+
307.88794	82	
308.65980	78	
310.82134	70	
310.87915	68	
311.16070	84	
311.87908	96	
312.35943	76	
313.86564	74	
314.81401	74	
315.16745	90	
315.67991	88	
317.00128	92	
317.68367	106	
319.81016	70	
320.92681	72	
321.16642	66	
323.88343	72	
324.81426	76	
325.36126	68	
326.16794	66	
327.89906	150	
328.23837	80	
328.60501	70	
330.18769	82	
331.22573	70	
333.88821	70	
336.05280	70	
337.28751	84	
337.99790	72	
343.18258	68	
343.73351	80	
343.98873	80	
344.31429	82	
344.40988	76	
344.97090	88	
345.00494	70	
345.93867	68	
END IONS

###FS:    #m/z: 336.94578 #charge 1+
###MS: 114
###MSMS: 116
BEGIN IONS
TITLE=Cmpd 86, +MS2(336.9458), 28.0-35.0eV, 2.5min #116
RTINSECONDS=148.89
SCANS=114,116
PEPMASS=336.94578	47876
CHARGE=1+
182.87106	74	
185.86706	70	
194.89317	82	
204.89236	86	
205.94840	72	
211.94500	284	
212.87929	276	
213.94006	166	
215.89096	76	
221.89195	110	
221.94304	84	
222.97255	68	
223.97847	82	
224.83909	82	
224.95790	94	
224.97547	68	
227.10026	92	
229.89366	72	
229.95425	594	1+
230.07432	82	
230.88934	700	1+
231.94808	84	
232.88893	66	
233.82759	168	
235.07969	66	
235.88440	88	
236.06449	152	
236.89814	74	
237.05137	118	
237.64722	70	
239.13348	70	
239.84247	70	
239.89934	94	
241.84397	432	1+
243.06136	90	
243.79517	72	
243.83729	92	
244.12880	66	
244.88331	74	
244.91774	78	
245.84339	66	
245.97975	104	
246.15723	114	
246.66195	96	
246.91074	118	
247.05945	72	
248.90008	388	
249.96339	172	1+
250.38035	68	
250.95126	116	
251.15637	104	
251.83367	278	1+
252.95366	72	
253.90829	182	
254.91310	122	
254.95760	64	
255.09260	68	
256.84339	66	
257.21922	84	
257.84811	66	
258.80228	158	
258.84608	242	
259.17069	70	
259.85024	290	
259.95429	64	
260.03347	82	
260.16187	82	
260.83380	64	
262.96191	82	
264.03649	82	
264.10527	148	
264.91503	82	
265.01900	76	
266.46822	76	
266.85192	96	
266.99344	66	
267.83937	66	
268.11419	68	
268.84107	616	1+
269.02607	68	
269.82979	100	
270.79335	100	
272.88267	68	
274.86206	140	
276.85767	706	1+
277.08939	70	
277.97269	68	
278.83822	80	
279.83967	136	
280.10333	94	
280.88989	76	
281.86241	78	
282.03732	72	
282.09489	74	
282.11771	70	
283.18727	64	
286.14550	68	
286.85136	410	
287.85576	262	
288.84776	140	
288.95639	64	
289.86513	70	
290.85872	70	
292.10540	98	
292.88074	62	
293.10406	96	
293.85485	66	
294.17712	148	
294.86601	106	
294.91457	98	
295.87419	94	
295.97825	64	
296.12198	70	
297.76822	82	
297.83818	66	
298.86460	80	
298.93474	80	
299.86389	74	
300.83779	84	
301.76741	106	
302.84954	92	
302.89242	94	
302.95420	74	
305.09777	74	
305.16387	64	
305.85785	100	
306.11499	84	
306.91680	62	
308.40286	88	
309.16899	80	
309.88167	66	
310.86154	94	
311.21892	84	
311.86536	98	
311.88619	116	
312.87641	64	
314.04160	84	
318.16118	82	
320.16176	72	
321.15770	70	
321.89137	66	
321.95274	68	
322.66233	112	
323.09426	66	
323.88109	72	
328.89475	80	
329.86889	70	
331.65315	66	
333.20219	90	
335.78246	90	
337.18819	68	
338.16822	124	
338.76379	92	
340.36765	92	
340.97285	80	
341.88525	76	
342.40742	90	
END IONS

###FS:    #m/z: 359.96141 #charge 1+
###MS: 114
###MSMS: 117
BEGIN IONS
TITLE=Cmpd 87, +MS2(359.9614), 28.0-35.0eV, 2.5min #117
RTINSECONDS=149.661
SCANS=114,117
PEPMASS=359.96141	33048
CHARGE=1+
56.42371	98	
66.76911	88	
183.92678	76	
189.06129	86	
195.09579	92	
205.08253	92	
209.94303	198	
211.15561	142	
222.95110	372	1+
222.96576	146	
223.88986	78	
224.94889	486	1+
226.94732	712	1+
227.08372	98	
227.15210	80	
227.92440	74	
228.94255	978	
228.98267	82	
234.86215	152	
235.11561	144	
235.95035	96	
236.84726	84	
237.85157	84	
239.14623	208	
240.14837	140	
240.82458	102	
240.93990	154	
240.96249	288	1+
242.64218	88	
242.95886	194	
243.90469	74	
243.96087	72	
244.89474	88	
244.95743	654	
245.09270	78	
245.94751	118	
246.79458	78	
246.81107	116	
246.95331	574	
247.11186	72	
248.80377	306	
249.80321	188	
250.11764	122	
250.95331	136	
251.07068	78	
252.95321	262	
255.03015	84	
256.06063	88	
256.10553	80	
256.37512	80	
256.53845	80	
256.85120	86	
256.87086	80	
258.14190	312	1+
258.85010	152	
259.83534	74	
260.96792	302	
261.79435	92	
262.06872	82	
262.14037	74	
262.94640	126	
263.90257	80	
263.98646	92	
264.79896	74	
264.81715	196	
266.81234	524	1+
267.84892	80	
268.09861	80	
269.09282	146	
269.97106	84	
270.18113	76	
270.88414	102	
270.92844	78	
273.08924	90	
273.12992	82	
274.67025	100	
274.79039	88	
275.10087	150	
276.09284	80	
276.79932	74	
276.85494	86	
277.13832	72	
277.41239	94	
278.79670	198	
278.84534	104	
279.79508	156	
280.10614	76	
280.42255	82	
280.79278	976	1+
280.87303	86	
282.83171	90	
283.10035	74	
283.83101	224	
284.82115	154	
285.81068	84	
286.62117	86	
286.97470	94	
288.63496	78	
292.12699	76	
293.53501	96	
294.85293	118	
294.97168	76	
295.16040	112	
296.17685	92	
296.39270	78	
296.81042	296	
296.83134	88	
297.80698	268	
297.92520	88	
298.80471	1584	1+
298.84782	76	
299.14160	160	
299.31082	84	
299.87855	150	
300.98495	78	
301.08137	144	
302.10209	76	
302.83239	80	
303.86975	74	
306.12811	76	
309.15556	130	
309.18179	92	
309.78035	84	
309.79773	124	
310.19965	106	
311.17778	76	
314.16584	82	
314.81889	76	
316.80991	190	
317.12182	76	
318.88847	78	
320.14170	196	
321.16650	74	
321.81854	100	
322.88097	76	
323.16357	94	
323.88857	90	
324.89385	140	
327.75099	88	
328.16716	100	
328.90594	78	
329.96672	78	
330.18738	122	
335.89734	100	
336.94550	108	
337.11468	186	
337.88275	76	
338.09962	74	
339.19092	96	
340.93978	124	
340.96832	80	
344.19234	114	
345.20171	114	
349.12140	118	
349.14766	82	
356.21332	90	
356.35722	78	
365.46144	110	
END IONS

###FS:    #m/z: 340.94056 #charge 1+
###MS: 118
###MSMS: 119
BEGIN IONS
TITLE=Cmpd 88, +MS2(340.9406), 28.0-35.0eV, 2.6min #119
RTINSECONDS=153.327
SCANS=118-119
PEPMASS=340.94056	228526
CHARGE=1+
143.94822	96	
185.10278	80	
190.94551	194	
196.88876	72	
197.87740	78	
197.95670	82	
203.97421	102	
205.95004	78	
208.10925	104	
208.88835	156	
208.97983	92	
210.93610	114	
212.88000	146	
212.92115	100	
213.87721	246	
213.94196	84	
215.88523	142	
217.88164	82	
218.90225	70	
221.90309	84	
224.84466	70	
224.92414	72	
225.09872	90	
226.84577	150	
226.94750	158	
227.03203	92	
227.88207	72	
228.84301	72	
228.90803	120	
229.82752	70	
229.83978	86	
230.89134	200	
231.11877	74	
231.88979	278	
231.91270	70	
232.88406	72	
233.89908	184	
234.84445	72	
235.11577	72	
236.82853	72	
237.04561	96	
240.83210	180	
240.88938	72	
241.65412	92	
241.84460	660	1+
241.91012	72	
242.18699	100	
243.82981	100	
244.52765	70	
245.07366	90	
245.44476	82	
246.16678	78	
246.95142	178	
246.98405	70	
247.01713	90	
247.16564	98	
247.94644	72	
248.11840	88	
249.96867	72	
250.33186	90	
250.58256	84	
251.16413	92	
252.10490	74	
254.91580	190	
255.10284	88	
255.78182	70	
256.89486	140	
257.84128	80	
257.85765	72	
258.43965	72	
258.84608	722	1+
259.13912	74	
259.17048	100	
259.95601	76	
260.83577	180	
260.88537	104	
260.95062	88	
263.88464	78	
264.10438	70	
264.86449	102	
265.85593	120	
266.84723	72	
268.84278	310	1+
268.86502	92	
270.13509	76	
271.15276	84	
273.91403	72	
274.86141	168	
274.87886	120	
274.91466	98	
275.12626	72	
275.86773	74	
275.90081	94	
275.96615	72	
276.85826	358	
277.17203	80	
277.49210	72	
277.51062	92	
277.85769	778	1+
278.84362	414	
278.86003	538	1+
280.86917	78	
280.88569	90	
281.13659	76	
281.81027	98	
281.89159	88	
281.93185	76	
282.87448	130	
282.91632	176	
283.86891	68	
284.18464	102	
289.89424	80	
292.13180	76	
293.85567	70	
294.86898	336	1+
294.91657	74	
295.98290	68	
296.13368	122	
296.83258	78	
296.97423	70	
297.87347	198	
297.97588	78	
298.86070	130	
298.90079	100	
299.78668	100	
299.85709	86	
299.87618	108	
300.80402	68	
300.86784	72	
301.73291	86	
301.87621	94	
302.97138	84	
303.17893	90	
305.84193	80	
312.87412	72	
312.91558	90	
315.52516	72	
316.77397	72	
318.18960	78	
321.04763	80	
322.81699	70	
326.22370	70	
327.59570	74	
329.73021	72	
329.86859	74	
330.81915	84	
330.89302	82	
337.18665	124	
339.34229	80	
342.46915	108	
342.75759	92	
342.84396	94	
342.90410	138	
344.95954	76	
345.25818	76	
345.88590	74	
END IONS

###FS:    #m/z: 359.96148 #charge 1+
###MS: 118
###MSMS: 120
BEGIN IONS
TITLE=Cmpd 89, +MS2(359.9615), 28.0-35.0eV, 2.6min #120
RTINSECONDS=154.1
SCANS=118,120
PEPMASS=359.96148	32220
CHARGE=1+
130.27983	86	
201.09082	86	
205.09124	88	
209.94446	306	
219.08236	94	
220.96007	82	
222.89564	82	
222.95231	436	1+
223.12072	86	
224.95009	396	
225.93412	80	
225.94797	258	
226.94704	834	1+
228.90050	82	
228.94205	872	
229.09018	74	
229.98510	82	
233.16327	74	
233.40732	92	
234.86475	216	
236.08437	86	
236.59585	88	
236.85465	76	
239.09585	84	
239.15021	172	
240.10679	74	
240.81758	156	
240.94246	164	
240.96596	150	
241.08338	194	
241.13718	78	
241.54367	94	
241.96732	136	
242.95687	130	
242.97106	78	
243.14738	88	
243.86595	84	
243.94637	78	
244.95679	860	1+
245.08714	98	
245.94119	140	
246.06327	110	
246.95178	482	1+
246.97686	86	
247.80038	516	1+
248.80287	440	1+
250.11634	76	
250.58465	84	
250.94839	286	
251.54777	76	
253.62036	118	
254.40873	72	
257.15771	162	
257.85944	72	
258.14393	378	1+
258.40609	76	
258.97883	72	
259.00853	88	
259.10922	100	
259.82576	196	1+
259.95013	72	
259.97578	82	
260.96610	456	1+
261.32784	98	
263.98138	92	
264.06025	74	
264.81772	288	1+
266.12768	82	
266.81564	840	1+
267.97353	74	
268.13307	74	
268.81107	110	
268.91036	92	
268.98566	72	
269.93089	78	
269.96951	134	
270.52035	86	
271.18115	100	
273.96552	116	
274.11916	84	
275.07355	80	
275.17217	124	
275.97718	174	
276.47019	92	
276.81121	76	
276.84897	320	1+
277.01363	80	
277.80358	586	1+
279.05686	76	
280.26203	72	
280.57488	102	
280.79554	768	1+
280.82591	74	
280.95336	80	
281.10608	180	1+
281.13454	76	
281.55888	72	
281.78729	84	
282.97190	74	
285.82812	122	
285.87749	98	
286.91357	134	
287.08501	82	
287.85742	72	
289.83126	72	
290.82263	76	
290.86307	72	
291.78223	110	
292.12729	76	
292.43721	218	
292.79131	76	
292.82850	88	
293.12062	116	
293.86537	84	
294.16442	90	
296.80959	382	
296.92112	88	
297.78752	76	
297.80696	206	
297.97324	78	
298.43601	72	
298.80393	1274	1+
299.12691	84	
299.86085	114	
300.13002	102	
301.08198	114	
301.78202	132	
303.67294	76	
303.81823	74	
304.44781	80	
304.82739	72	
307.14278	72	
308.84712	254	1+
309.12157	188	
310.11971	72	
310.13969	170	1+
310.92885	86	
314.80571	78	
315.80777	324	1+
315.82617	80	
316.81192	284	1+
316.85912	96	
319.82353	122	
321.81288	120	
321.82699	98	
321.88231	106	
322.43964	86	
322.93421	72	
323.42421	80	
324.15531	86	
325.14531	76	
326.16185	108	
331.87655	80	
332.83001	96	
334.38663	78	
336.13445	94	
336.95111	76	
337.11215	206	
337.75173	84	
338.12354	108	
344.88643	82	
345.15117	72	
349.12727	74	
354.19746	78	
356.40808	98	
357.22312	288	1+
358.13944	94	
359.96573	80	
360.35749	72	
365.08823	78	
365.16785	78	
END IONS

###FS:    #m/z: 412.73059 #charge 1+
###MS: 118
###MSMS: 121
BEGIN IONS
TITLE=Cmpd 90, +MS2(412.7306), 28.0-35.0eV, 2.6min #121
RTINSECONDS=154.873
SCANS=118,121
PEPMASS=412.73059	21642
CHARGE=1+
73.30616	76	
189.86569	252	
191.85419	82	
196.88622	146	
199.93452	82	
207.87189	86	
209.87123	94	
209.93249	96	
210.03025	88	
212.87775	778	1+
213.08788	76	
214.89593	224	1+
222.10595	78	
222.95210	326	1+
224.94752	1160	1+
225.93063	84	
228.13750	102	
230.88853	1816	1+
232.83180	86	
233.88719	116	
234.88746	116	
234.93668	80	
235.88122	100	
238.84527	102	
239.10043	204	1+
239.78799	136	
240.05341	90	
240.96035	282	1+
242.95826	476	1+
242.97408	94	
243.37329	76	
247.93250	80	
248.89616	526	1+
249.85239	76	
250.15530	88	
250.89174	242	
251.12214	94	
253.90401	140	
253.94682	104	
254.09758	92	
254.84202	78	
255.37724	82	
255.78194	196	
257.79799	124	
258.97486	110	
260.03909	92	
260.82769	118	
260.95276	82	
260.97062	246	
261.88228	126	
261.96751	112	
263.64926	102	
267.38517	76	
267.78671	214	1+
267.89985	86	
268.84768	78	
268.86441	98	
271.17738	88	
272.02510	82	
272.13659	102	
272.85019	84	
273.79421	108	
275.81326	82	
278.84084	276	1+
278.89268	102	
279.89514	316	
280.69240	86	
280.97456	182	1+
281.84908	120	
281.89487	78	
283.78978	100	
283.85834	176	
284.28116	80	
285.84367	576	1+
286.86771	110	
289.88583	142	
290.88214	82	
291.80424	88	
291.94053	82	
292.43990	78	
292.81017	134	
292.85161	78	
292.91286	82	
293.87248	180	
293.92849	102	
295.91683	406	
297.39531	94	
297.90386	1152	1+
298.85436	426	1+
299.78502	166	
300.13980	90	
300.83041	156	
303.77915	76	
303.80082	132	
303.85616	1050	1+
304.33449	78	
304.80698	100	
305.90107	104	
307.79860	132	
308.13374	84	
308.40725	80	
308.87212	116	
309.80063	368	1+
310.84895	94	
311.93435	142	
312.90037	86	
313.81013	234	1+
313.86878	82	
313.92868	508	1+
314.84503	88	
314.88707	130	1+
316.39395	84	
316.81716	250	1+
316.94479	82	
318.89152	102	
318.93474	1414	1+
319.16286	78	
320.78822	144	
320.88948	88	
320.91863	350	1+
321.86260	448	1+
325.82859	94	
326.29884	124	
326.79879	308	
326.82446	84	
326.87101	988	1+
327.80883	232	
327.90656	110	
328.81634	186	
328.84956	80	
329.82137	118	
329.89109	236	1+
330.81080	418	1+
330.83559	100	
331.86511	92	
332.86561	164	
332.87765	146	
333.88109	132	
334.78612	90	
334.84220	200	1+
334.87831	544	1+
334.95054	330	1+
336.94521	4550	1+
337.80590	324	1+
338.11524	88	
339.85159	88	
339.94668	118	
340.85969	120	
343.91103	118	
344.83270	78	
345.81607	204	1+
345.88546	102	
346.93998	152	
347.81583	102	
348.90050	118	
349.82999	86	
349.90471	124	
350.82110	504	1+
351.43209	78	
352.81521	184	1+
354.95358	84	
356.32901	78	
357.80266	90	
357.96849	208	
358.91376	114	
359.96218	398	1+
363.19040	80	
363.79227	84	
364.22536	98	
364.37315	96	
367.50900	94	
373.71145	90	
374.69258	84	
376.90180	82	
377.04474	86	
379.99031	78	
381.45399	80	
389.34878	80	
399.19873	96	
401.70499	92	
407.47202	82	
407.74251	88	
407.85638	136	
408.85882	116	
411.88883	80	
413.24528	80	
END IONS

###FS:    #m/z: 322.93006 #charge 1+
###MS: 122
###MSMS: 123
BEGIN IONS
TITLE=Cmpd 91, +MS2(322.9301), 28.0-35.0eV, 2.7min #123
RTINSECONDS=158.556
SCANS=122-123
PEPMASS=322.93006	538382
CHARGE=1+
109.38304	86	
121.81667	94	
190.39239	70	
191.85399	68	
197.01827	80	
199.08837	70	
201.04433	144	
205.95124	114	
205.97096	180	1+
207.11823	78	
209.09168	76	
209.12467	78	
209.88158	136	
211.88700	98	
213.83264	78	
221.07689	74	
221.95038	64	
223.20495	62	
223.96256	216	
224.11613	66	
224.97104	88	
225.05482	64	
226.06533	80	
227.90391	64	
230.84002	132	
231.12983	92	
233.82957	82	
235.01946	72	
236.61858	70	
237.80620	70	
238.08110	88	
238.93496	62	
239.02715	76	
239.79110	106	
240.82205	772	1+
240.93969	1446	
241.01520	66	
241.79737	128	
241.94002	3412	1+
242.94209	2470	1+
243.82108	248	1+
244.94050	398	
245.13504	80	
245.87577	78	
246.15980	356	
246.97469	128	
248.16676	76	
248.96410	80	
252.98528	60	
253.07121	74	
253.12934	70	
253.83033	66	
254.91428	98	
255.10440	148	
255.16350	108	
256.20194	72	
256.90144	120	
256.93778	78	
257.08133	82	
258.13784	64	
258.83176	382	1+
259.03045	68	
259.14110	66	
259.68303	78	
260.15825	86	
260.19355	70	
260.86160	84	
261.07998	92	
261.42311	88	
261.83153	694	1+
262.25978	64	
262.84362	186	
262.92640	64	
263.83280	76	
263.90676	80	
263.95646	66	
264.83109	92	
264.87297	66	
265.10877	76	
265.89943	78	
266.04019	136	
266.84266	66	
266.88121	70	
267.86016	154	
267.93570	80	
268.15839	66	
269.09058	96	
269.79798	72	
269.85870	60	
270.85573	82	
270.94666	86	
271.76415	72	
272.13432	164	
272.54592	102	
273.14045	60	
273.47318	72	
273.78588	102	
273.80391	66	
274.84942	70	
275.79099	70	
275.83578	74	
276.63768	94	
276.86461	72	
277.12002	70	
277.55328	86	
277.92200	76	
278.01382	70	
278.84348	114	
279.09084	996	1+
280.83283	110	
281.84944	74	
281.86586	62	
282.53616	64	
282.88117	72	
283.06948	68	
283.13516	66	
283.43280	74	
283.81789	76	
284.29470	150	
284.49648	68	
285.18854	62	
285.30052	76	
286.60467	78	
287.08291	78	
287.20751	64	
289.78760	148	
289.87108	64	
290.87477	68	
291.81034	60	
292.16628	304	1+
295.88949	62	
296.88102	90	
297.87191	74	
297.91447	102	
301.53890	100	
301.87134	126	
305.74754	82	
305.89580	62	
307.17081	76	
307.89203	98	
308.80430	64	
308.86445	66	
312.14661	60	
312.80883	82	
312.91963	62	
315.76049	60	
315.79379	60	
316.06856	68	
319.01375	60	
319.72252	68	
320.15958	64	
320.18566	66	
321.85557	96	
324.89140	140	
325.20620	70	
326.13042	76	
326.18169	66	
326.89159	66	
327.19998	64	
END IONS

###FS:    #m/z: 340.94062 #charge 1+
###MS: 122
###MSMS: 124
BEGIN IONS
TITLE=Cmpd 92, +MS2(340.9406), 28.0-35.0eV, 2.7min #124
RTINSECONDS=159.328
SCANS=122,124
PEPMASS=340.94062	232300
CHARGE=1+
109.24064	68	
185.09117	74	
192.94585	76	
195.89226	80	
207.91424	72	
208.87527	68	
210.90306	78	
210.93252	216	1+
213.87868	70	
215.88219	200	1+
215.94309	174	
218.04012	68	
218.86425	88	
220.88520	146	
223.55250	72	
223.83425	94	
224.97152	72	
225.84187	80	
225.99116	70	
226.15387	76	
228.83996	66	
228.94805	78	
230.10226	68	
230.49355	68	
230.88714	192	
231.14302	74	
231.89144	264	
231.97422	68	
232.06942	66	
232.96299	94	
233.48020	72	
234.14505	74	
235.68065	94	
237.45994	76	
238.94746	66	
239.50602	76	
239.82243	154	
240.83431	72	
241.84241	320	
242.16411	76	
242.96563	74	
243.82833	146	
244.51062	74	
244.84295	80	
244.95640	68	
246.08946	76	
246.91489	72	
248.89999	68	
248.93513	110	
250.17262	100	
250.96208	78	
251.00272	92	
251.11420	68	
251.64513	70	
251.78737	90	
251.91275	210	1+
251.96265	84	
252.10494	100	
254.90772	162	
256.12338	68	
256.25723	70	
256.85266	134	
256.86864	74	
256.88652	156	
257.82992	124	
257.96813	70	
258.84426	716	1+
259.82972	82	
259.86539	142	
260.83884	300	
262.84349	86	
262.92640	72	
263.07371	70	
263.13763	72	
263.85272	76	
263.89291	74	
264.15657	92	
264.91143	68	
265.86910	74	
266.84760	70	
267.84251	70	
267.86331	76	
268.83719	354	1+
268.85875	76	
269.65280	104	
269.85798	90	
271.13460	74	
271.66063	68	
272.04959	72	
273.64955	102	
275.92324	82	
276.85805	846	1+
277.92801	72	
278.59166	72	
278.84492	388	
278.96257	68	
279.85101	186	
280.84662	96	
280.87307	74	
280.94718	68	
281.03572	70	
281.84341	68	
281.88963	122	
282.88335	74	
283.78209	72	
284.40329	88	
284.87118	84	
285.87120	66	
286.80376	66	
288.69547	100	
288.86860	70	
288.92721	72	
292.43575	74	
294.86954	130	
295.86406	122	
295.89802	72	
296.85235	86	
296.87491	82	
296.88980	66	
298.22377	70	
299.66329	70	
299.86823	124	
299.90783	92	
301.67753	84	
301.85995	144	
301.97606	100	
302.16865	68	
303.73254	74	
305.89816	74	
306.04635	68	
306.12159	66	
307.14068	96	
307.16864	106	
307.89229	68	
308.66917	92	
310.92681	68	
311.83707	70	
314.89063	82	
315.07597	72	
315.44000	90	
316.45295	84	
321.78766	74	
321.95046	90	
323.83732	70	
325.88843	78	
328.81255	76	
331.81494	116	
333.79422	78	
334.08962	72	
337.19481	74	
338.70250	70	
338.88362	98	
339.12771	70	
339.96023	70	
340.88823	178	1+
341.19050	66	
342.91008	66	
END IONS

###FS:    #m/z: 363.95606 #charge 1+
###MS: 122
###MSMS: 125
BEGIN IONS
TITLE=Cmpd 93, +MS2(363.9561), 28.0-35.0eV, 2.7min #125
RTINSECONDS=160.101
SCANS=122,125
PEPMASS=363.95606	87262
CHARGE=1+
74.12446	76	
174.72435	152	
191.85495	200	1+
196.98866	76	
202.05348	78	
202.86735	72	
207.87456	130	
208.89016	100	
209.94369	250	
211.94600	76	
212.87955	476	1+
212.96826	90	
213.05571	78	
222.95178	304	1+
224.58525	72	
224.94944	330	1+
226.82706	86	
226.94810	1198	1+
226.97364	104	
227.88841	450	1+
227.93738	80	
228.89297	380	1+
228.94294	1056	1+
229.11713	200	1+
230.84442	92	
230.88770	1054	1+
230.95116	86	
231.04012	74	
231.80612	74	
233.79783	90	
234.14811	84	
235.11738	258	1+
236.86439	80	
236.90409	94	
237.92010	90	
239.07496	70	
239.79498	86	
240.83578	76	
240.89510	72	
240.93960	306	
240.96256	236	1+
241.83564	76	
241.94023	834	1+
242.82002	72	
242.83727	72	
242.88506	80	
242.96251	204	
243.82557	246	1+
243.83515	446	1+
244.12488	86	
244.95663	1038	1+
245.07742	70	
246.90618	172	
246.95328	682	1+
247.53631	110	
247.80781	112	
247.93458	86	
248.80410	436	1+
248.85102	74	
248.89835	386	
249.13635	106	
250.97331	134	
251.07368	114	
251.89477	72	
252.11143	150	
252.14200	92	
258.84995	70	
258.97319	202	
259.84844	130	
259.89857	70	
260.83314	416	1+
260.96989	200	1+
261.15312	106	
264.81792	150	
265.81356	74	
266.78227	114	
266.81419	498	
266.85203	114	
267.78062	72	
268.02198	84	
268.84060	106	
269.81203	152	
269.96944	190	
270.83373	72	
271.15047	78	
271.87531	78	
271.91967	84	
272.92241	78	
273.65590	92	
273.79397	70	
274.16209	82	
277.82952	72	
277.85248	136	
278.79949	252	
278.85811	76	
279.12259	220	1+
279.80117	206	
279.85029	144	
280.79460	670	
281.79230	426	
281.81192	70	
281.86053	88	
282.77926	118	
283.78293	72	
283.85147	136	
284.09286	76	
284.81830	382	1+
284.86342	100	
285.82000	254	1+
285.84944	98	
286.00198	74	
286.94566	82	
288.15305	78	
288.26161	84	
289.89222	86	
293.39631	86	
294.86817	148	
296.64387	70	
296.80843	462	1+
298.80488	1314	1+
298.88174	70	
299.86780	104	
299.90572	86	
299.93754	76	
300.12704	92	
300.80393	492	
301.79495	112	
301.84183	106	
301.86176	288	
303.10210	74	
303.85753	186	
303.87394	102	
303.94609	156	
304.86992	78	
306.03321	74	
307.13464	88	
307.87815	108	
309.21430	74	
309.66352	100	
310.24744	86	
311.17576	88	
311.86054	136	
313.11125	70	
314.82702	92	
315.10873	76	
315.13271	72	
316.81481	316	1+
318.81408	306	1+
318.93712	76	
318.95665	90	
319.21751	70	
320.91386	72	
321.81809	196	
322.04078	74	
323.81494	132	
323.82857	80	
324.80016	74	
324.88107	82	
324.89618	98	
325.00734	72	
326.18157	82	
328.88777	72	
329.82170	72	
329.87506	70	
330.31487	74	
334.88531	86	
336.94193	146	
340.95043	86	
343.90195	100	
344.88176	88	
348.89530	86	
349.15855	268	1+
350.10954	152	
350.16061	160	1+
352.90239	82	
359.80987	78	
362.16130	72	
367.14160	152	
368.14475	136	
END IONS

###FS:    #m/z: 322.93001 #charge 1+
###MS: 126
###MSMS: 127
BEGIN IONS
TITLE=Cmpd 94, +MS2(322.9300), 28.0-35.0eV, 2.7min #127
RTINSECONDS=163.767
SCANS=126-127
PEPMASS=322.93001	489484
CHARGE=1+
155.24006	64	
191.11328	72	
193.88852	68	
201.04953	116	
204.45325	76	
205.94791	92	
207.97639	58	
208.14460	80	
208.85571	66	
209.12553	68	
210.83003	76	
210.88364	84	
210.94427	64	
211.52047	86	
212.83159	72	
217.09297	72	
217.87180	60	
221.94783	274	
223.95882	156	
223.97458	82	
227.92994	84	
228.82629	56	
230.12659	66	
230.92439	98	
231.12228	72	
232.84669	104	
233.91203	66	
234.13581	78	
234.43618	100	
235.88448	100	
236.09742	56	
236.12234	82	
238.43718	74	
238.94061	62	
239.01209	56	
239.90317	74	
240.13178	68	
240.81454	84	
240.88168	60	
240.94067	776	
241.00789	56	
241.82320	98	
241.94172	490	
242.02262	70	
242.39525	56	
242.94097	1562	1+
243.81984	408	1+
244.07132	88	
244.12851	72	
244.93961	508	
244.98703	66	
246.08208	78	
246.16472	106	
246.66395	74	
246.85134	62	
246.97360	138	
247.04608	70	
248.84171	92	
248.91594	72	
249.03208	72	
249.80293	56	
249.85370	98	
250.97339	64	
251.66061	86	
251.99197	78	
252.81804	64	
254.12686	62	
255.01817	70	
255.78178	74	
255.96241	70	
256.11181	72	
256.89461	116	
257.79647	76	
258.83804	176	
260.13310	62	
260.83167	242	1+
261.37948	56	
262.09079	70	
262.83132	154	
263.83281	170	1+
263.98850	80	
267.41316	88	
268.17466	64	
268.90898	60	
271.85498	88	
272.11640	88	
272.87311	78	
273.85483	58	
274.00317	78	
274.88394	68	
276.04591	64	
276.19696	72	
277.13198	106	
278.16740	84	
279.09292	836	1+
280.35632	130	
281.06868	64	
281.16364	66	
282.27506	112	
283.22827	92	
284.08847	86	
284.21500	56	
284.29195	214	
284.54201	100	
284.93177	76	
285.29441	82	
285.84838	86	
285.87522	84	
286.28466	58	
286.92176	112	
288.03448	98	
289.15818	100	
290.85055	74	
291.02836	96	
291.82922	60	
292.37311	72	
293.06851	76	
294.18141	62	
294.21894	74	
295.86412	66	
299.19381	76	
299.78884	74	
299.81024	64	
300.86768	84	
303.21496	68	
304.29182	86	
305.84228	84	
307.58182	76	
307.80595	94	
307.88721	56	
307.89936	56	
308.87758	106	
308.91669	78	
310.88107	80	
311.81287	78	
312.80687	106	
312.88699	66	
313.19367	72	
314.77083	58	
314.82098	74	
316.45481	94	
318.04711	64	
318.86884	66	
318.96966	74	
319.75336	72	
320.15948	150	
320.79466	78	
321.89281	76	
322.75933	64	
323.12348	78	
324.86956	78	
325.81562	72	
326.89779	60	
327.76203	68	
328.40072	60	
END IONS

###FS:    #m/z: 363.95634 #charge 1+
###MS: 126
###MSMS: 128
BEGIN IONS
TITLE=Cmpd 95, +MS2(363.9563), 28.0-35.0eV, 2.8min #128
RTINSECONDS=164.539
SCANS=126,128
PEPMASS=363.95634	78500
CHARGE=1+
84.35794	74	
189.86117	204	
191.85796	214	
198.87854	78	
207.94994	162	
208.87152	108	
209.94448	154	
212.87825	578	1+
217.08400	72	
222.94950	128	
224.94937	492	1+
225.10619	112	
226.94703	1600	1+
227.85596	82	
228.89266	72	
228.94281	1384	1+
230.80727	80	
230.88824	894	1+
230.90474	200	
232.12774	76	
232.88384	154	1+
233.15023	76	
235.08179	150	
236.11293	70	
240.07846	104	
240.82081	186	
240.83756	154	
240.94172	124	
240.96364	92	
241.82684	180	1+
241.93999	770	1+
241.96512	74	
242.95909	72	
243.82073	100	
244.82445	130	
244.94462	462	1+
244.95930	508	
245.47727	80	
246.16285	74	
246.85803	82	
246.95390	992	1+
247.80740	144	
248.80146	580	1+
248.84256	90	
248.89746	138	
249.89571	252	1+
250.44664	72	
250.89692	178	1+
252.09687	70	
252.79743	92	
253.90308	98	
254.09937	82	
254.12694	84	
254.16792	74	
255.40077	90	
256.83559	74	
256.90230	92	
256.93962	80	
258.80702	94	
258.83358	124	
258.97518	90	
259.09944	86	
259.95202	72	
260.83707	166	
260.97166	72	
261.82707	672	1+
261.86005	82	
262.09276	90	
262.82885	420	1+
263.14546	72	
263.84873	92	
263.97850	132	
264.81944	168	
265.81461	92	
265.87927	86	
266.81211	962	1+
266.85132	258	
267.78409	178	
267.84121	98	
267.97774	74	
268.49479	72	
268.77808	84	
268.80165	220	1+
268.83083	80	
269.84433	86	
269.87440	72	
269.96812	160	
270.11469	82	
270.45154	70	
270.82528	72	
271.80426	72	
271.91345	102	
272.05341	74	
273.09333	100	
275.85996	84	
276.42525	84	
276.80865	146	1+
276.85584	96	
277.84618	94	
278.79916	118	
278.84763	312	1+
279.10374	114	
279.51248	72	
279.79950	122	
280.07555	78	
280.10060	76	
280.12368	82	
280.79453	1288	1+
281.86126	200	1+
282.11955	72	
282.79029	176	
283.79359	130	
283.84936	154	
283.94170	80	
284.14010	76	
284.17760	82	
284.82476	688	1+
284.85262	80	
285.09114	76	
285.14369	70	
285.80886	88	
285.81408	74	
285.84765	122	
286.57342	74	
286.79549	144	
288.83996	238	1+
289.51196	98	
289.82719	70	
290.80454	86	
290.86933	122	
293.11636	80	
294.86813	76	
296.81983	76	
297.81174	114	
298.80429	1296	1+
300.78282	72	
300.79897	370	1+
300.87109	98	
301.85720	738	1+
302.89949	72	
304.90234	72	
305.81437	80	
305.94318	148	
307.14045	80	
309.87132	156	1+
310.36857	76	
310.80120	74	
311.86277	84	
316.81086	198	
319.89504	118	
320.81638	290	1+
320.93349	78	
321.16923	72	
321.43065	72	
321.86238	136	
323.88108	86	
324.90052	78	
326.12802	72	
326.34546	74	
326.67594	84	
326.80020	76	
326.87404	222	1+
327.28668	110	
328.17366	82	
336.18777	88	
336.56840	88	
336.94455	114	
339.91032	72	
342.17802	92	
343.91245	148	
346.16012	78	
346.18289	84	
349.16371	98	
350.10667	98	
350.16272	72	
361.14325	72	
367.12993	86	
367.26141	74	
369.20804	92	
END IONS

###FS:    #m/z: 336.94586 #charge 1+
###MS: 126
###MSMS: 129
BEGIN IONS
TITLE=Cmpd 96, +MS2(336.9459), 28.0-35.0eV, 2.8min #129
RTINSECONDS=165.311
SCANS=126,129
PEPMASS=336.94586	45598
CHARGE=1+
86.14586	86	
113.78005	88	
182.86917	60	
202.95491	90	
208.10395	96	
211.94414	200	
212.87763	764	1+
213.94010	130	
217.08025	100	
218.84154	108	
223.96180	72	
223.97813	76	
223.99869	74	
226.04128	86	
228.89425	140	
229.95424	142	
230.89038	1122	1+
231.12002	86	
231.23814	70	
231.95731	80	
232.88973	84	
233.82738	82	
233.89534	78	
234.88400	78	
235.07624	100	
235.11766	72	
237.91227	102	
238.04490	86	
239.10898	64	
239.84822	208	
239.92580	66	
240.83495	658	1+
240.85086	108	
241.89415	64	
241.92728	88	
242.24623	70	
245.86059	118	
246.16268	72	
246.85482	68	
246.90179	138	
246.97578	118	
247.96346	66	
248.12787	84	
248.90057	260	
248.97188	80	
250.02707	82	
250.88600	76	
250.95302	86	
251.83724	126	
252.10133	68	
252.12833	80	
252.82667	78	
252.85046	66	
252.95564	164	
252.97175	294	
253.08598	138	
253.90688	74	
254.85662	256	1+
254.91645	134	
254.96535	70	
255.89330	66	
256.43423	116	
256.84585	234	1+
257.08925	74	
257.26841	84	
257.89911	66	
258.84221	226	1+
258.90976	68	
259.16653	82	
259.74018	86	
259.86213	104	
259.88867	70	
259.95007	64	
260.13421	90	
260.83371	72	
260.93464	92	
261.01049	92	
264.42366	74	
265.08496	80	
266.86916	94	
267.40910	92	
267.85340	138	
267.95733	70	
268.18675	72	
268.83982	262	
269.06617	98	
269.83606	140	
269.85434	84	
269.91896	68	
270.84199	130	
271.91604	134	
272.19709	64	
273.87315	72	
274.84992	168	
274.86472	70	
275.83946	60	
275.85584	586	1+
276.75191	76	
276.85853	500	1+
277.16677	82	
277.81518	76	
278.83385	138	
279.00567	84	
279.09379	68	
279.83308	180	1+
279.85533	76	
280.89167	76	
281.80809	86	
281.91930	150	
282.88357	64	
283.17456	78	
283.90444	94	
285.85020	108	
286.84990	326	
288.10191	88	
288.14070	72	
288.84510	90	
289.87852	202	1+
290.85203	80	
291.00560	74	
291.79976	66	
292.16321	122	
293.10652	262	
293.86820	112	
294.11467	118	
294.18029	66	
294.60288	76	
294.85151	80	
294.87655	68	
296.89186	208	1+
296.95321	100	
297.83603	62	
297.87224	68	
297.94440	62	
299.87163	302	1+
300.81870	70	
302.14494	68	
304.37960	100	
305.88103	68	
307.37536	84	
307.67454	76	
308.88257	80	
309.03500	88	
309.87219	118	
309.94659	66	
310.84004	64	
310.86107	118	
312.88116	224	1+
313.85462	76	
316.87658	74	
317.20247	70	
317.41230	76	
318.02767	72	
318.87334	86	
320.16198	242	1+
321.67744	108	
324.89652	86	
327.16898	94	
329.94882	76	
336.30273	64	
337.18498	76	
338.16946	68	
339.16614	62	
339.84230	64	
END IONS

###FS:    #m/z: 322.93005 #charge 1+
###MS: 130
###MSMS: 131
BEGIN IONS
TITLE=Cmpd 97, +MS2(322.9301), 28.0-35.0eV, 2.8min #131
RTINSECONDS=168.971
SCANS=130-131
PEPMASS=322.93005	484662
CHARGE=1+
50.54125	66	
73.55990	108	
190.92482	56	
191.93903	82	
197.05759	60	
198.89776	70	
201.04577	92	
203.05635	78	
205.95039	122	
207.97991	64	
213.09300	60	
215.39752	90	
221.06959	70	
221.09537	56	
221.89383	62	
221.94772	134	
222.95878	96	
223.89753	88	
223.96263	210	
224.97903	60	
226.15480	56	
228.83727	70	
229.04751	100	
231.90150	60	
232.38029	86	
233.88592	68	
234.97063	56	
235.91090	62	
236.08061	58	
238.37848	70	
238.94194	190	
239.77977	86	
240.06093	68	
240.79968	92	
240.82655	118	
240.88362	56	
240.94161	1044	
241.82820	72	
241.93925	2936	1+
241.98277	104	
242.10690	68	
242.81939	160	
243.82201	76	
244.18414	66	
244.82025	246	1+
244.93905	316	1+
246.58679	72	
246.97554	64	
247.24468	54	
248.24015	70	
248.84570	230	
249.43539	78	
249.86308	96	
251.04148	70	
252.09521	62	
252.11101	88	
252.37601	78	
252.82857	52	
253.83370	58	
255.11263	146	
255.14782	84	
255.78367	60	
256.49537	60	
256.66603	78	
257.04800	62	
257.08531	58	
257.15839	62	
258.83149	342	1+
258.85459	68	
260.08502	70	
260.15896	138	
261.82953	982	1+
262.83011	570	1+
262.96414	62	
263.85275	52	
264.44747	106	
265.18502	86	
266.11559	96	
266.84743	58	
267.58969	110	
268.17685	80	
268.84871	72	
268.95938	60	
269.54169	70	
270.80313	62	
270.88583	66	
272.14298	90	
272.80445	120	
273.79504	56	
273.83472	72	
274.08054	86	
274.12112	68	
275.05490	60	
276.04152	52	
276.17463	60	
277.93595	56	
278.24301	74	
279.06543	68	
279.09146	824	1+
279.90472	62	
280.10651	158	
280.12881	88	
280.84235	94	
281.86399	56	
282.86361	114	
283.01138	76	
283.14763	60	
283.79682	66	
283.89198	92	
284.03859	62	
284.12366	110	
284.21669	60	
284.29085	284	1+
285.20082	96	
285.85649	56	
286.16870	88	
287.14317	64	
287.57830	70	
288.08453	66	
288.15756	72	
289.85435	94	
290.09274	78	
290.87362	74	
291.17718	58	
291.80224	80	
291.84806	66	
292.01578	80	
292.16069	100	
293.86354	72	
294.67193	76	
295.00953	72	
296.85161	72	
299.59098	104	
299.78040	86	
302.10649	86	
302.48204	86	
302.81127	68	
303.94457	100	
305.80366	70	
306.87811	80	
307.76727	56	
307.79426	112	
308.87956	90	
310.11722	74	
310.91810	90	
312.09934	80	
312.86349	68	
318.14567	68	
318.19374	74	
320.15475	154	
320.22137	140	1+
321.00817	78	
321.19752	76	
321.42622	78	
322.17124	76	
322.82367	58	
322.88138	208	1+
322.92040	58	
326.78718	78	
328.08681	72	
END IONS

###FS:    #m/z: 363.95623 #charge 1+
###MS: 130
###MSMS: 132
BEGIN IONS
TITLE=Cmpd 98, +MS2(363.9562), 28.0-35.0eV, 2.9min #132
RTINSECONDS=169.743
SCANS=130,132
PEPMASS=363.95623	78706
CHARGE=1+
60.49608	84	
88.72807	80	
173.84907	104	
178.37230	82	
189.92341	78	
198.49085	72	
201.11870	72	
205.94912	178	
209.94227	298	
211.89226	72	
211.94640	78	
212.87738	884	1+
217.88799	76	
222.95574	128	
222.98156	102	
223.83333	80	
223.96751	78	
224.95129	216	
225.95648	88	
226.07437	88	
226.94633	1290	1+
227.89284	74	
228.89487	118	
228.94246	1494	1+
229.46155	74	
230.08742	108	
230.84657	86	
230.88905	1230	1+
231.08152	118	
233.79956	76	
233.88154	80	
234.14394	74	
235.08169	78	
235.11917	76	
236.12194	92	
238.02586	96	
238.83370	80	
238.85829	72	
240.83248	78	
240.94209	204	
240.96253	194	
241.83577	88	
241.94227	146	
242.82292	298	1+
242.88732	72	
242.93912	424	1+
242.96151	316	1+
243.90221	80	
244.12299	78	
244.95707	492	
245.07747	86	
245.82254	126	
245.94708	120	
246.01840	78	
246.80530	188	
246.86013	96	
246.95395	1048	
248.80101	586	1+
248.90321	248	1+
250.85474	112	
251.06856	90	
252.16335	78	
252.79938	74	
253.10914	154	
253.17466	90	
254.82422	74	
258.10212	72	
258.84686	268	1+
259.17243	106	
259.56031	78	
260.05116	84	
260.15582	92	
260.84632	156	
260.96862	150	
261.83608	120	
261.88585	78	
262.09246	74	
262.42856	72	
262.82801	148	
263.08955	92	
263.83275	72	
264.82299	132	
265.08484	92	
265.12873	72	
266.78530	80	
266.81049	622	1+
267.81242	376	1+
267.97102	244	
268.87718	72	
269.81596	80	
269.97048	82	
271.00929	82	
271.12255	82	
271.15086	76	
271.86023	108	
271.97063	86	
272.11835	80	
274.80900	78	
276.04375	78	
276.80601	94	
276.82744	74	
276.85575	158	
277.10634	74	
277.85836	74	
277.90742	82	
278.10034	196	1+
278.80059	228	
279.80287	198	
280.79324	1042	1+
280.82988	74	
282.05546	92	
282.82964	114	
283.05049	106	
283.85172	314	1+
284.80274	148	
285.84623	140	
285.92100	72	
286.81331	104	
286.87687	80	
286.90001	98	
287.64098	78	
287.81997	104	
287.84304	72	
289.86553	92	
290.85262	78	
291.81244	72	
292.80338	92	
296.80634	290	
297.80789	200	
297.88714	74	
298.09665	84	
298.80411	1348	1+
298.84595	74	
299.66753	82	
299.87172	136	
300.16512	78	
300.80128	402	1+
301.85745	266	1+
302.79003	134	
303.01402	96	
303.86154	126	
303.88162	94	
308.87759	128	
309.64608	84	
309.92088	90	
311.13230	82	
312.80694	76	
315.81494	334	1+
317.94199	72	
318.80967	206	1+
320.13015	78	
320.13753	74	
321.06550	88	
322.81279	208	1+
322.87327	156	
324.85795	164	1+
325.88739	108	
325.90862	76	
329.20792	74	
331.02491	104	
337.41584	78	
339.06633	80	
342.60281	80	
345.71918	86	
349.98112	74	
351.85596	90	
354.75245	82	
362.52612	78	
363.20660	76	
366.92764	94	
367.13554	128	
368.85175	86	
END IONS

###FS:    #m/z: 336.94575 #charge 1+
###MS: 130
###MSMS: 133
BEGIN IONS
TITLE=Cmpd 99, +MS2(336.9457), 28.0-35.0eV, 2.9min #133
RTINSECONDS=170.516
SCANS=130,133
PEPMASS=336.94575	42950
CHARGE=1+
138.95546	66	
192.89314	78	
193.88683	66	
196.88882	100	
206.89029	80	
208.88067	68	
209.88442	96	
210.87971	84	
211.94519	276	
212.87889	618	1+
213.10932	84	
213.93926	202	
216.92084	76	
217.86417	92	
217.90067	68	
223.83153	150	
223.95812	118	
225.39022	84	
225.88558	218	1+
227.08551	64	
227.14455	64	
227.95411	86	
228.84457	80	
228.91159	86	
229.95456	554	1+
230.82781	70	
230.88880	1024	1+
231.11812	106	
232.10914	86	
232.82615	92	
233.16136	82	
233.83712	66	
233.87611	64	
234.90091	102	
234.92167	78	
235.07998	68	
235.63545	70	
235.82244	78	
236.11261	104	
238.84310	90	
238.86016	92	
238.92648	72	
239.07693	84	
239.85180	78	
240.80389	66	
240.83511	70	
241.84235	156	
242.84508	146	
244.08653	70	
245.87759	74	
246.16079	82	
246.86209	64	
246.90628	132	
247.96983	68	
248.90154	402	1+
249.82896	66	
250.83382	76	
250.86650	68	
250.95969	294	1+
252.13990	92	
252.48926	80	
252.83258	64	
252.95501	74	
253.10234	64	
253.84248	66	
253.90901	334	
254.09359	70	
254.85800	70	
254.97173	66	
255.07624	142	
256.22758	78	
256.91987	68	
257.86266	144	
257.91167	126	
257.93648	80	
258.84680	634	1+
259.64913	82	
259.85067	376	1+
259.97382	78	
260.82968	190	1+
261.14681	64	
261.41112	78	
261.85210	94	
263.12724	66	
263.14706	72	
263.91863	72	
265.82714	88	
267.84079	236	
267.85912	92	
267.95147	70	
268.18097	72	
268.83791	188	
269.83677	160	
269.85316	94	
270.83553	84	
271.10218	94	
272.87739	100	
272.90074	70	
273.42019	92	
273.91573	66	
273.97889	74	
274.15290	86	
274.62544	102	
274.85990	158	
274.90425	78	
275.07125	72	
275.86749	118	
275.95184	66	
276.16837	68	
276.85768	720	1+
276.99192	64	
277.86163	444	1+
278.83709	304	
278.96252	84	
279.83148	132	
279.89471	64	
280.16790	78	
281.89491	72	
282.12566	74	
282.14442	72	
285.20104	64	
285.84957	648	1+
286.85304	548	1+
286.88322	72	
289.01037	94	
289.85744	78	
290.07135	80	
291.27353	86	
291.88577	72	
293.10554	340	1+
294.17917	64	
294.86846	198	
295.44185	66	
295.87739	88	
296.21913	72	
298.63102	94	
299.75450	72	
299.80998	74	
299.87159	134	
300.18226	82	
301.88439	88	
307.86519	76	
309.95740	72	
310.85919	78	
311.22133	76	
312.39022	78	
312.40507	84	
313.91517	72	
314.21761	68	
317.61812	72	
319.18032	96	
320.16153	122	
320.90472	76	
322.89998	128	
324.84526	70	
324.89170	66	
325.38363	86	
325.65593	110	
327.00249	72	
327.04238	120	
330.07160	74	
335.88834	68	
338.17243	118	
338.89489	66	
END IONS

###FS:    #m/z: 340.94044 #charge 1+
###MS: 134
###MSMS: 135
BEGIN IONS
TITLE=Cmpd 100, +MS2(340.9404), 28.0-35.0eV, 2.9min #135
RTINSECONDS=174.177
SCANS=134-135
PEPMASS=340.94044	218044
CHARGE=1+
192.89044	110	
195.11630	66	
204.86431	88	
206.62026	80	
206.92571	66	
206.95122	122	
209.08832	82	
210.89955	78	
210.97256	92	
212.87914	86	
213.87845	306	1+
213.93925	148	
214.89061	118	
217.88191	100	
221.87351	86	
221.90113	70	
222.83654	84	
223.97115	84	
224.61648	102	
226.39019	72	
228.00600	82	
228.11913	108	
228.84853	72	
228.94881	84	
229.12183	70	
230.84131	90	
230.89065	124	
230.91143	76	
231.89038	66	
231.91099	78	
231.94734	124	
231.96151	78	
232.84652	80	
232.88987	116	
233.41088	82	
233.89841	152	
234.09247	80	
234.12462	74	
234.63592	92	
234.90301	72	
235.04418	84	
239.84423	92	
240.83961	150	
240.95833	68	
241.84347	604	1+
241.90821	78	
242.16603	110	
243.83237	252	1+
246.16095	200	
246.98017	78	
248.85873	100	
248.90096	132	
249.85548	130	
249.89893	118	
249.95998	150	1+
250.65860	88	
250.83533	78	
250.94439	94	
252.10683	80	
253.04931	84	
256.25931	88	
256.39664	78	
257.13834	70	
257.51071	76	
257.82810	76	
257.88368	80	
258.84634	170	
258.96952	88	
258.98286	86	
259.84932	114	
259.94858	84	
260.83537	258	
260.96079	68	
261.83892	104	
262.86943	84	
262.94625	72	
264.86313	74	
264.90525	68	
266.84514	112	
267.13603	68	
267.46543	66	
268.84523	314	
269.83885	128	
269.86056	138	
270.63157	94	
271.81887	70	
273.17253	76	
274.86514	214	
274.89890	98	
275.12437	78	
275.80529	70	
275.85692	70	
275.92152	98	
276.85839	586	1+
277.89295	90	
278.84498	492	
279.85754	182	
279.89023	78	
280.03404	68	
280.26435	68	
280.52160	100	
280.84446	108	
280.86096	84	
280.94546	66	
282.90183	70	
284.09051	72	
284.87994	80	
284.93768	96	
285.20098	82	
288.15952	80	
288.84153	72	
290.14957	82	
292.07039	80	
292.43777	138	
292.80793	66	
293.42584	82	
293.85094	70	
295.99749	68	
296.86194	72	
297.87417	80	
298.07986	76	
298.88803	102	
299.86951	168	
299.94089	78	
300.67384	72	
300.80823	84	
300.85091	68	
300.89543	144	
301.86972	136	
302.18101	72	
303.87217	116	
305.81430	72	
306.34259	96	
306.39629	92	
306.88464	118	
309.87309	68	
310.23620	70	
310.42883	80	
311.89527	76	
313.95663	66	
321.16436	80	
325.89092	76	
328.18786	102	
328.87616	74	
330.18380	134	
331.83853	78	
332.50324	84	
337.19034	72	
340.74630	78	
341.09785	70	
341.38855	72	
343.18493	82	
344.41222	86	
345.04126	66	
346.34723	72	
END IONS

###FS:    #m/z: 336.94560 #charge 1+
###MS: 134
###MSMS: 136
BEGIN IONS
TITLE=Cmpd 101, +MS2(336.9456), 28.0-35.0eV, 2.9min #136
RTINSECONDS=174.949
SCANS=134,136
PEPMASS=336.94560	44404
CHARGE=1+
90.61058	70	
182.86915	60	
184.08841	74	
192.89314	68	
210.87085	68	
210.88523	92	
211.94587	144	
212.87908	408	1+
212.94097	78	
213.93873	220	
215.88988	86	
215.93641	56	
217.91154	88	
219.89914	88	
223.84435	64	
223.96108	92	
225.03634	76	
225.06021	78	
225.82756	78	
225.97493	64	
227.04290	86	
227.95767	62	
228.84698	68	
228.89405	260	
229.95646	422	1+
230.88808	872	1+
231.87522	84	
231.94819	92	
232.90138	82	
233.82745	104	
233.95547	66	
234.83304	64	
235.11512	130	
235.86961	72	
236.07680	60	
236.91312	54	
238.85563	192	1+
240.82090	60	
241.11995	68	
241.84326	126	
243.84966	122	
244.90250	58	
245.49474	72	
246.01231	54	
246.93799	96	
247.01531	72	
247.57083	60	
247.96567	130	
247.98166	150	
248.90024	324	
249.83310	82	
249.91378	80	
250.02307	58	
250.94748	86	
251.05117	82	
251.07493	70	
251.64498	92	
251.82344	132	
251.84987	116	
252.96798	346	
253.91551	140	
254.90349	118	
254.96729	84	
255.82272	72	
255.87426	78	
256.26098	70	
256.85039	142	
256.91018	136	
256.96320	62	
257.85119	104	
258.84746	324	
259.85017	172	
260.81774	62	
260.86310	124	
261.37133	88	
261.83099	58	
261.86612	72	
262.83584	110	
264.06028	72	
265.09480	76	
267.84272	72	
268.03188	76	
268.83799	196	
268.96144	80	
269.08234	68	
269.11406	56	
269.19102	62	
269.83258	106	
269.91441	276	1+
270.91747	228	1+
270.97901	152	
271.80315	70	
272.87032	88	
274.13367	72	
274.25367	76	
274.86946	94	
275.86003	76	
275.89079	64	
276.21315	70	
276.85915	340	
277.83296	426	1+
277.86217	384	1+
277.92162	78	
278.11633	70	
279.92350	66	
280.87294	186	
282.19179	98	
282.38976	58	
282.67473	82	
282.88937	56	
284.02020	72	
284.45099	86	
285.85003	144	
286.20763	78	
286.84930	776	1+
286.92265	92	
287.16418	74	
287.36177	100	
288.10302	64	
288.84380	64	
289.87961	68	
290.85527	238	1+
290.88235	194	1+
291.99639	118	
293.10335	140	
294.18281	92	
294.86233	202	1+
295.18086	72	
295.60685	88	
296.28913	56	
296.32322	64	
296.90675	74	
299.89919	68	
301.13182	74	
301.82365	70	
301.87803	66	
304.86347	62	
306.10647	54	
307.67667	68	
308.04306	82	
309.66788	68	
309.86453	92	
311.86090	80	
312.36172	82	
312.48109	72	
312.81571	60	
312.87639	70	
315.17881	64	
315.26374	60	
319.88475	68	
320.15727	224	
320.18790	68	
322.93390	66	
329.83973	62	
331.52527	76	
335.40433	80	
337.18996	244	
337.24414	64	
340.19110	70	
340.54697	66	
340.89357	60	
342.13259	60	
END IONS

###FS:    #m/z: 359.96123 #charge 1+
###MS: 134
###MSMS: 137
BEGIN IONS
TITLE=Cmpd 102, +MS2(359.9612), 28.0-35.0eV, 3.0min #137
RTINSECONDS=175.721
SCANS=134,137
PEPMASS=359.96123	31978
CHARGE=1+
141.43108	118	
182.86430	74	
191.08110	82	
202.12135	78	
209.94373	294	1+
216.85128	140	
216.96991	78	
219.95172	88	
221.88823	90	
222.95106	192	
224.04449	74	
224.49333	82	
224.94895	152	
225.05834	82	
225.88823	188	
225.94734	194	
226.11333	94	
226.90621	82	
226.94531	846	1+
228.94235	752	1+
230.88866	90	
232.07720	72	
232.11628	74	
232.82595	72	
234.87107	116	
234.94982	70	
235.12165	72	
236.84346	74	
236.91139	72	
236.98327	72	
237.13459	78	
240.13347	100	
240.94150	192	
240.96160	118	
241.08777	92	
241.93639	82	
241.96025	90	
243.85653	88	
244.90095	72	
244.95777	372	
244.98479	70	
245.53917	84	
246.95295	746	
246.98123	136	
248.80378	370	
249.81201	216	
250.83168	120	
250.88810	70	
250.94976	166	
252.02732	86	
252.12167	78	
252.87404	94	
254.11422	124	
254.85268	106	
255.14195	78	
255.85414	70	
256.98500	74	
257.15970	202	
258.06490	102	
258.14360	536	1+
258.86020	114	
259.79952	70	
260.92908	108	
260.96742	234	
261.08275	76	
262.82663	74	
262.97498	72	
263.97667	76	
264.79304	86	
265.81921	110	
266.81442	840	1+
267.07294	160	
267.96430	260	1+
268.91518	80	
269.78799	94	
269.99950	88	
270.14074	72	
273.08311	78	
274.98384	100	
275.10544	92	
275.16650	252	1+
275.97007	246	
276.07420	90	
277.11591	78	
278.79459	142	
279.16174	84	
279.79397	136	
280.79306	1010	1+
281.97933	72	
282.83380	220	
283.18875	74	
284.82583	398	1+
284.86715	74	
285.08179	104	
289.12750	76	
292.12722	74	
294.86913	126	
295.08546	80	
296.19634	82	
296.64850	74	
296.80714	790	1+
297.14362	90	
297.98223	84	
298.80485	1128	
298.82739	106	
299.13650	96	
299.79296	88	
300.79470	100	
300.86564	76	
301.11454	86	
303.11669	92	
304.83019	120	
304.93021	76	
308.85258	90	
309.89893	78	
310.08941	72	
310.56306	100	
311.13701	98	
313.94595	82	
314.81877	104	
316.81312	122	
317.18287	80	
317.64889	84	
317.81690	116	
317.87196	72	
319.06398	70	
320.75667	84	
321.82266	112	
323.88567	74	
326.16074	284	1+
328.09808	74	
329.38907	82	
329.82610	82	
329.86918	94	
330.19856	80	
332.40479	102	
333.88389	70	
333.92657	92	
334.62479	96	
334.90537	86	
337.11663	460	1+
337.90546	80	
340.15564	88	
340.73749	72	
342.90967	112	
344.14568	140	
344.19099	72	
344.92758	88	
345.20242	102	
346.07757	76	
346.19865	78	
349.12380	132	
350.11907	72	
356.21084	82	
360.08712	72	
360.22919	72	
360.51143	76	
361.11320	114	
361.30677	90	
362.39041	72	
364.10118	80	
365.14226	74	
END IONS

###FS:    #m/z: 340.94018 #charge 1+
###MS: 138
###MSMS: 139
BEGIN IONS
TITLE=Cmpd 103, +MS2(340.9402), 28.0-35.0eV, 3.0min #139
RTINSECONDS=179.382
SCANS=138-139
PEPMASS=340.94018	198446
CHARGE=1+
75.85119	72	
191.93929	80	
192.88950	74	
192.92884	70	
194.92593	68	
197.88244	78	
205.55213	68	
207.92150	70	
208.10563	74	
208.96931	84	
212.88277	212	
213.94360	76	
214.09475	80	
214.84965	78	
214.89481	82	
215.62112	86	
215.88458	180	
221.63597	104	
222.93016	102	
222.95216	80	
223.83523	68	
223.96037	142	
224.51693	70	
224.97748	118	
225.84180	74	
226.94671	136	
227.05965	72	
228.89500	70	
229.10891	84	
230.88966	346	1+
231.95096	138	
233.95146	76	
234.51304	82	
235.05708	68	
235.07793	76	
236.86975	68	
237.95411	84	
238.86794	90	
238.88668	70	
239.84939	102	
239.88443	74	
240.83768	152	
240.96560	76	
241.12386	78	
241.65244	72	
241.84278	428	1+
242.86018	80	
242.92741	88	
243.83739	134	
243.89453	86	
244.95820	76	
246.16092	78	
246.45186	82	
246.66031	72	
246.83752	70	
246.97740	144	
247.90739	78	
248.17031	70	
249.89583	110	
250.65455	68	
250.85117	82	
250.99673	82	
251.96926	94	
252.13351	100	
252.15754	98	
254.07544	78	
254.96753	72	
255.07605	136	
255.84850	72	
256.84601	170	
257.83041	70	
257.86557	104	
258.80714	84	
258.84468	436	
259.84919	292	
259.91447	68	
260.83206	526	1+
260.86035	216	
261.10561	92	
261.15096	68	
262.83462	68	
262.90023	68	
263.85526	94	
264.84720	70	
267.00146	92	
267.86047	172	1+
268.83985	126	
270.83356	72	
270.84755	74	
272.79126	76	
273.79176	208	
276.85490	204	
276.88909	68	
277.86435	336	
278.84627	352	
279.84891	400	
279.95008	86	
281.04601	70	
281.86207	78	
282.04761	70	
282.35708	90	
282.87499	86	
282.92848	92	
283.86913	78	
284.87340	72	
286.86844	78	
287.81153	70	
287.90955	76	
287.93432	94	
288.12006	76	
288.85653	90	
289.11065	72	
289.85462	78	
289.86942	72	
290.85380	150	
291.42257	84	
292.85629	80	
293.89071	90	
294.86492	134	
295.84842	134	
296.08413	86	
296.86665	68	
296.97408	80	
297.12242	80	
297.84835	256	1+
297.89127	86	
298.96016	74	
299.78649	92	
299.86899	170	
300.80402	68	
300.88101	150	
301.12110	94	
302.17752	68	
302.86443	112	
302.88356	84	
304.90149	98	
304.94541	70	
305.89138	90	
306.87159	70	
307.79492	90	
309.13641	68	
309.88206	74	
310.59961	82	
323.16754	78	
323.24046	74	
323.99163	80	
324.16182	104	
325.21076	68	
330.68739	78	
330.87051	72	
331.77168	72	
337.90089	76	
339.94654	68	
343.18037	114	
346.18751	74	
END IONS

###FS:    #m/z: 359.96100 #charge 1+
###MS: 138
###MSMS: 140
BEGIN IONS
TITLE=Cmpd 104, +MS2(359.9610), 28.0-35.0eV, 3.0min #140
RTINSECONDS=180.163
SCANS=138,140
PEPMASS=359.96100	28928
CHARGE=1+
77.41517	78	
180.87390	104	
194.12266	72	
197.87543	94	
198.05704	72	
203.13010	72	
205.93795	94	
205.95045	68	
207.94939	232	
209.94206	268	1+
210.86366	74	
216.06397	122	
216.85793	78	
219.93907	70	
222.88211	236	1+
222.95291	526	1+
224.94710	342	1+
225.09336	84	
226.94662	674	1+
227.07891	142	
227.89647	94	
228.94287	684	
230.07607	80	
232.82594	82	
234.14007	82	
234.86271	126	
235.11471	118	
235.13255	80	
237.05324	68	
239.14637	130	
240.13187	74	
240.94023	116	
240.96169	312	1+
241.08384	96	
241.11271	120	
241.79575	72	
241.90431	150	
241.94083	148	
241.98511	86	
242.08403	68	
242.11268	72	
242.95758	262	1+
244.95811	662	
245.94127	136	
246.16111	80	
246.81236	72	
246.95385	544	1+
246.97660	92	
247.05960	76	
248.80275	590	1+
248.85561	70	
249.95147	102	
250.79088	70	
250.95181	114	
251.03218	92	
251.06961	136	
252.10715	90	
252.87593	118	
252.95406	274	
253.12059	282	1+
255.07325	74	
255.34584	120	
257.16228	98	
258.10818	70	
258.13975	252	1+
258.52055	82	
258.83317	98	
258.85842	68	
258.92381	72	
258.97547	98	
260.87734	76	
260.97050	366	
261.57799	84	
262.95021	72	
262.96604	86	
263.82493	110	
263.95068	74	
264.82248	120	
265.81742	76	
266.81425	554	
267.05582	70	
267.14016	72	
268.81583	78	
269.84004	92	
269.96854	90	
270.97311	72	
271.14497	92	
271.95822	78	
272.89041	82	
273.08345	96	
275.17116	70	
275.81735	76	
276.80939	104	
276.91135	78	
278.80104	188	
278.84277	176	
279.83902	70	
280.79243	934	1+
281.96695	80	
282.88754	112	
283.42456	82	
284.82195	170	
284.84864	76	
285.11212	96	
285.82421	260	1+
288.16986	80	
291.01608	84	
291.11218	76	
291.92373	76	
292.12737	70	
292.46921	74	
294.91661	94	
295.26492	88	
296.80777	454	
297.80759	312	
298.80206	1674	1+
299.13219	76	
299.86745	90	
300.03339	100	
301.78179	176	1+
301.87600	68	
302.04256	68	
302.11714	82	
302.26247	74	
302.85608	86	
304.03018	72	
307.15814	72	
307.89020	68	
308.94221	74	
308.99842	74	
309.03083	70	
309.11927	102	
309.79802	148	
310.87702	116	
314.88413	68	
316.16892	72	
316.81469	280	1+
317.19375	90	
318.11166	158	
318.17290	86	
319.05098	78	
319.82322	298	1+
319.94412	86	
320.10457	74	
321.32297	88	
321.86876	94	
323.01533	76	
323.15438	92	
325.14420	70	
326.15965	220	
326.76643	72	
327.19985	70	
327.89984	102	
333.70447	94	
335.17325	68	
336.94354	72	
337.11694	162	
339.26091	76	
339.83103	70	
345.20544	76	
348.10452	92	
348.16401	68	
350.10991	72	
351.15126	92	
352.90939	92	
354.78019	74	
357.90728	94	
END IONS

###FS:    #m/z: 412.73005 #charge 1+
###MS: 138
###MSMS: 141
BEGIN IONS
TITLE=Cmpd 105, +MS2(412.7300), 28.0-35.0eV, 3.1min #141
RTINSECONDS=180.935
SCANS=138,141
PEPMASS=412.73005	22308
CHARGE=1+
138.12259	94	
189.86469	184	
191.85731	252	
196.88190	124	
203.93550	88	
207.87631	168	
209.86852	96	
212.87760	1266	1+
215.90402	98	
220.95476	80	
222.02178	90	
222.95194	782	1+
224.94786	870	1+
225.81064	104	
226.88775	78	
227.79470	94	
230.88938	1672	1+
232.82878	186	
232.88738	292	
233.87982	534	1+
234.06612	94	
234.11910	98	
234.96318	182	1+
235.82234	106	
238.93549	114	
239.78790	84	
240.96157	544	1+
242.95542	280	
243.78918	78	
243.95717	126	
247.00268	110	
248.86148	98	
248.89762	952	1+
250.89830	200	
251.01037	80	
251.89038	370	1+
252.87179	152	
253.91804	132	
254.38532	84	
260.96559	134	
260.98261	88	
261.88133	172	
261.91452	308	1+
261.97143	80	
262.99963	84	
263.97678	146	
265.08496	80	
267.77963	136	
267.84365	146	
270.81335	90	
270.87686	84	
271.91475	330	1+
273.86310	98	
274.52396	98	
276.03581	88	
276.10936	82	
276.80182	114	
277.81041	178	1+
277.83561	110	
278.56683	98	
279.09375	92	
279.89182	354	1+
282.77778	80	
283.87128	84	
283.99992	214	1+
285.84483	598	1+
285.89193	82	
286.45306	106	
286.79363	80	
286.86168	192	
287.76358	94	
287.91157	106	
289.78964	80	
289.85321	178	1+
289.89031	90	
290.84031	88	
293.83405	100	
293.86631	126	
294.14884	134	1+
294.18139	80	
294.88315	82	
295.55407	96	
295.91263	272	
297.90219	1502	1+
298.35519	90	
299.78744	144	
301.05283	80	
301.68393	102	
302.90758	210	1+
303.80398	136	
303.85581	1050	1+
303.94670	82	
305.80602	92	
306.89065	226	1+
307.06958	80	
307.79327	214	
308.14642	104	
308.79499	524	1+
308.86803	298	1+
309.10716	104	
309.37862	96	
309.89153	182	1+
310.05034	100	
310.15205	88	
310.83926	126	
311.81812	266	1+
311.87595	126	
312.86654	192	1+
312.94575	136	
313.80250	156	
313.93164	356	
315.80184	86	
315.91360	110	
316.10980	96	
316.83731	130	
316.87146	196	1+
316.94126	124	
317.14342	84	
317.82913	80	
318.82050	124	
318.93364	2278	1+
320.91789	216	
321.81161	196	
321.86415	340	1+
325.84924	86	
326.18476	186	1+
326.80032	122	
326.86962	1152	1+
327.80863	266	
328.80728	160	
329.81357	426	1+
330.82174	346	1+
331.41829	96	
331.88541	90	
332.07782	106	
332.81069	98	
332.87597	264	
333.81443	92	
333.87554	168	
334.88150	520	1+
334.95222	376	1+
335.81838	116	
335.98742	82	
336.75080	80	
336.78805	82	
336.82867	84	
336.84778	80	
336.90484	96	
336.94457	4230	1+
337.11805	78	
337.80506	122	
338.10346	96	
339.01233	94	
339.80119	92	
339.82684	78	
340.88676	94	
343.92703	108	
344.82343	142	
346.81565	232	1+
348.86642	160	1+
350.76371	116	
350.83710	142	
351.75922	106	
351.82484	112	
352.02196	86	
352.70843	90	
352.80615	192	1+
352.88840	82	
353.04056	100	
354.07516	84	
354.55572	84	
356.77333	202	1+
356.97826	88	
359.17863	84	
359.96172	328	1+
362.82273	104	
364.95201	78	
366.36791	82	
369.12055	84	
370.23501	94	
376.79933	80	
383.83186	80	
391.72408	92	
396.08922	84	
400.00132	84	
400.20843	98	
402.53502	90	
402.86782	80	
406.94186	94	
410.21589	86	
418.19028	80	
END IONS

###FS:    #m/z: 322.92992 #charge 1+
###MS: 142
###MSMS: 143
BEGIN IONS
TITLE=Cmpd 106, +MS2(322.9299), 28.0-35.0eV, 3.1min #143
RTINSECONDS=184.61
SCANS=142-143
PEPMASS=322.92992	494216
CHARGE=1+
49.33769	56	
180.86906	72	
192.89626	80	
196.06071	60	
197.11111	76	
197.96186	74	
199.10605	74	
199.98657	68	
201.04727	88	
205.94833	78	
209.13089	82	
210.83014	58	
211.87772	68	
219.16957	62	
220.97646	82	
221.06595	66	
221.94316	62	
222.94646	64	
223.15048	64	
223.88846	62	
223.96574	108	
226.11345	66	
226.82481	82	
226.84345	78	
227.10294	74	
227.93200	60	
227.95052	68	
228.05988	76	
228.85439	80	
228.90622	72	
229.02508	82	
229.80447	72	
229.84538	60	
230.04071	70	
230.82897	58	
233.16344	58	
233.85401	78	
235.51139	78	
236.10121	66	
236.84179	96	
237.08573	60	
237.98625	58	
238.93829	74	
239.12993	100	
239.87654	74	
240.82180	164	
240.88383	72	
240.94005	884	
240.98790	86	
241.00006	56	
241.94140	672	
242.14530	58	
242.82099	156	
242.94124	2370	1+
243.81843	88	
244.07311	78	
244.82454	124	
244.93969	352	1+
245.81996	70	
246.66968	98	
246.97252	72	
247.01151	64	
247.85234	110	
248.84606	76	
248.86515	116	
249.79813	70	
250.84332	64	
250.94822	70	
251.15223	254	1+
251.82806	66	
251.86527	64	
252.57105	88	
253.11957	78	
254.85769	58	
255.10510	100	
255.52268	74	
255.77941	60	
256.11760	86	
256.94556	104	
257.08547	82	
258.83123	406	1+
259.96185	60	
260.14216	88	
261.83051	202	
262.84546	128	
266.07742	78	
266.14583	74	
266.86535	80	
267.78247	56	
267.83315	92	
267.93118	72	
270.87407	60	
271.77389	66	
272.13421	58	
273.79817	66	
274.09077	74	
274.14976	72	
275.81108	56	
277.10748	72	
278.84445	70	
279.09235	1016	1+
280.82344	58	
280.99255	78	
281.90933	82	
282.27449	64	
282.80901	62	
283.11673	68	
283.35450	66	
283.78935	54	
284.29386	420	1+
284.81565	52	
284.87183	62	
285.19886	58	
286.83943	64	
286.85628	68	
287.81147	62	
289.15887	80	
289.78557	70	
289.87152	78	
290.14317	80	
291.89015	64	
292.16090	134	
293.78723	58	
294.17651	144	
295.00736	76	
295.17216	54	
295.18787	72	
296.00356	60	
299.08772	66	
299.66975	102	
301.79483	56	
301.87833	68	
302.14887	72	
302.88190	78	
304.01949	52	
305.89805	74	
306.09118	70	
306.37619	78	
307.12769	54	
307.15588	86	
307.79888	116	
309.81463	54	
313.82392	58	
314.13082	56	
315.78682	68	
320.15458	144	
323.06181	116	
323.23846	54	
323.79079	70	
323.88141	70	
324.12874	72	
324.32133	68	
325.96196	102	
327.19374	54	
328.12228	54	
328.26021	92	
END IONS

###FS:    #m/z: 340.94042 #charge 1+
###MS: 142
###MSMS: 144
BEGIN IONS
TITLE=Cmpd 107, +MS2(340.9404), 28.0-35.0eV, 3.1min #144
RTINSECONDS=185.382
SCANS=142,144
PEPMASS=340.94042	211964
CHARGE=1+
185.92571	64	
190.92817	96	
191.95809	78	
192.92698	78	
196.88348	102	
202.87782	80	
205.95190	68	
206.95936	82	
207.12713	64	
210.93681	70	
212.88077	66	
213.87590	144	
213.93812	146	
215.88773	102	
215.90216	100	
215.94935	72	
218.87510	72	
220.87710	78	
222.12969	80	
223.85131	84	
223.86989	74	
226.99482	72	
228.53469	78	
229.92187	62	
229.94971	72	
230.07456	90	
230.89100	154	
231.12438	72	
231.94734	76	
233.89661	100	
234.00398	100	
235.89223	62	
239.82350	88	
239.85149	106	
240.83603	704	1+
241.84044	492	1+
241.86229	70	
242.14501	78	
243.07082	82	
243.83567	124	
244.15396	64	
245.79873	82	
246.06640	78	
246.95724	76	
248.85177	92	
248.89828	72	
249.90243	74	
249.96484	72	
250.15702	72	
250.65675	74	
253.93922	74	
254.87071	72	
256.84812	66	
256.86318	142	
257.84711	158	
257.88346	68	
258.10058	62	
258.84476	302	
258.87817	82	
258.89395	70	
259.09183	62	
259.16860	112	
259.85051	208	
260.13815	68	
260.83795	194	
260.87147	74	
261.15535	68	
261.83284	118	
261.90184	64	
262.88863	68	
262.92735	140	
264.07457	68	
264.47735	80	
264.65126	80	
265.14492	82	
266.85733	70	
266.89747	80	
266.92120	86	
267.14231	64	
268.84070	508	1+
270.83175	108	
271.44443	68	
272.15268	74	
274.41987	88	
274.86103	74	
274.89546	134	
275.86331	144	
276.01502	68	
276.85657	1086	1+
277.92419	98	
278.41318	86	
278.85069	568	1+
278.89900	96	
280.12455	66	
280.87727	78	
281.97105	72	
282.84887	82	
283.79055	62	
283.85083	78	
283.86427	64	
284.85050	64	
289.14453	66	
289.88899	62	
290.01568	66	
290.80228	72	
290.86051	112	
291.17054	64	
291.79793	72	
293.87816	120	
294.02130	78	
294.86364	230	
294.94188	80	
295.91278	84	
296.80097	66	
296.85461	128	
297.01360	68	
297.05247	64	
297.88591	76	
298.06506	72	
298.26640	72	
298.30440	62	
299.87040	138	
300.83577	76	
300.88698	72	
301.66244	92	
301.81416	68	
301.86740	84	
302.14689	90	
303.82674	90	
303.91936	80	
304.86136	62	
305.13812	80	
305.17473	76	
306.88235	88	
307.88756	94	
308.81049	80	
308.86469	64	
309.93141	82	
310.11746	78	
314.13941	70	
315.11936	64	
315.95911	72	
321.92441	70	
322.01906	92	
322.04995	68	
323.76648	82	
329.02743	66	
329.85779	66	
331.88735	62	
334.32812	70	
334.89858	70	
340.88675	78	
342.24149	70	
345.75340	64	
345.96116	108	
END IONS

###FS:    #m/z: 363.95594 #charge 1+
###MS: 142
###MSMS: 145
BEGIN IONS
TITLE=Cmpd 108, +MS2(363.9559), 28.0-35.0eV, 3.1min #145
RTINSECONDS=186.154
SCANS=142,145
PEPMASS=363.95594	81164
CHARGE=1+
185.93890	70	
190.85788	290	1+
194.89014	70	
209.86313	76	
209.94100	262	1+
210.88679	116	
210.95649	80	
212.87673	662	1+
216.82904	68	
219.93715	112	
222.95313	158	
223.96004	90	
224.94997	428	
225.89529	74	
225.94920	204	
226.89191	82	
226.94709	1046	1+
227.97877	70	
228.72986	88	
228.89457	240	
228.94066	1496	1+
230.88723	882	1+
231.08843	78	
232.91218	90	
234.14043	192	
235.11940	160	
236.14090	72	
236.82283	74	
236.85845	74	
236.87739	132	
240.93893	126	
240.96232	290	1+
241.65420	84	
241.93924	682	1+
242.81928	106	
242.94210	568	1+
242.95857	134	
243.82215	78	
243.85660	68	
244.81400	68	
244.95595	688	1+
245.83919	78	
246.49419	74	
246.90417	246	
246.95159	660	1+
247.97717	96	
248.80386	456	1+
248.84206	90	
248.85830	98	
248.89991	384	
248.91860	98	
249.86413	76	
250.06419	78	
250.54364	70	
250.79459	90	
250.89446	102	
251.04477	72	
251.07853	90	
251.12530	88	
252.41041	78	
253.10204	88	
255.95444	78	
257.15631	76	
258.14595	86	
258.83006	212	1+
258.84962	210	
258.97667	94	
259.85499	92	
260.11043	88	
260.83089	538	1+
260.96819	280	1+
263.83258	122	
264.82080	194	
264.96089	70	
265.81915	142	
266.81306	638	1+
267.78484	88	
267.97609	174	
268.12240	78	
268.82852	118	
269.79974	72	
269.97053	172	
270.01167	88	
270.98699	72	
271.92631	92	
272.90864	84	
273.00623	68	
275.42175	98	
275.80404	436	1+
276.80661	350	1+
276.85509	138	
276.87281	76	
276.90930	70	
277.85905	210	
278.84378	226	
279.10393	102	
279.48980	88	
279.85896	138	
280.10276	78	
280.79421	742	1+
280.87727	70	
280.95133	78	
282.78066	88	
282.79792	148	
282.87515	80	
283.79000	76	
283.85497	208	
284.78791	296	1+
284.82312	442	1+
284.85157	150	
288.10537	108	
289.12965	92	
290.79792	76	
290.86513	80	
291.80397	88	
292.43569	122	
292.57639	94	
293.09967	76	
293.85088	120	
294.14946	86	
296.63791	74	
296.80866	312	
297.80973	306	
297.90164	82	
298.13906	96	
298.80363	1526	1+
298.88634	96	
300.11825	70	
300.41191	102	
300.79676	506	1+
300.85963	354	1+
301.11296	110	
301.85975	388	1+
302.94560	78	
303.80787	88	
303.95972	72	
305.97520	84	
308.87105	80	
309.82373	76	
311.88660	72	
311.92797	70	
312.15421	80	
314.82246	182	1+
316.81671	160	
317.81747	128	
318.80618	80	
319.85230	82	
319.88481	80	
320.80557	194	1+
320.82997	76	
321.12695	78	
321.82073	106	
321.87227	112	
322.81729	122	
322.93360	88	
326.86846	234	
326.99551	74	
327.12908	78	
334.04097	70	
337.11814	80	
337.24427	114	
340.86414	90	
341.88288	90	
342.10575	72	
343.20773	70	
344.19104	78	
344.21607	80	
347.23215	92	
349.12658	104	
350.90960	78	
354.94420	80	
356.10408	74	
357.78628	80	
358.03958	80	
363.20442	74	
367.26182	76	
368.13783	72	
END IONS

###FS:    #m/z: 322.92979 #charge 1+
###MS: 146
###MSMS: 147
BEGIN IONS
TITLE=Cmpd 109, +MS2(322.9298), 28.0-35.0eV, 3.2min #147
RTINSECONDS=189.825
SCANS=146-147
PEPMASS=322.92979	490594
CHARGE=1+
188.95019	68	
190.93341	72	
192.10089	92	
198.82333	64	
199.11050	92	
200.83557	68	
200.88721	78	
201.04325	190	
202.04797	82	
203.87248	66	
203.93218	64	
205.95092	128	
206.97384	54	
208.83098	72	
209.01007	66	
213.89422	146	
213.90767	68	
215.95816	72	
221.94233	164	
221.96324	68	
222.94980	106	
224.01688	56	
224.96062	68	
226.15192	82	
226.95039	74	
227.11691	76	
227.92999	90	
228.83316	56	
228.85028	64	
229.04367	78	
229.19250	68	
230.09478	72	
230.83215	116	
230.84440	172	
231.12026	62	
231.84333	70	
232.06054	98	
232.90644	72	
233.05828	54	
234.03042	68	
234.16760	94	
235.03528	72	
235.08580	78	
236.08430	86	
236.12201	52	
237.81371	50	
238.02807	80	
238.91649	116	
239.82923	64	
240.82633	128	
240.84563	70	
240.94060	686	
241.01348	102	
241.83953	84	
241.91776	70	
241.93906	2816	1+
242.11807	104	
242.14516	76	
242.81795	64	
242.83724	58	
242.94110	1960	1+
243.81917	514	1+
243.87551	80	
244.07119	84	
244.79284	70	
244.82091	436	1+
244.85652	72	
244.94067	526	
245.86203	68	
246.41310	74	
246.85088	66	
246.94283	66	
246.97226	104	
247.84959	88	
247.97598	54	
248.14162	90	
248.84534	208	
249.00089	102	
249.13308	122	
249.62323	80	
250.04644	78	
250.39207	72	
253.10645	50	
255.10615	186	1+
256.14520	64	
256.83727	64	
257.83793	82	
258.03724	56	
258.09425	52	
258.83428	322	
259.14690	82	
259.96183	72	
260.13724	128	
260.83280	104	
261.02404	72	
261.82894	580	1+
261.99293	54	
262.89255	66	
262.98203	78	
263.41072	56	
266.86065	102	
267.00571	72	
267.93743	56	
268.14044	64	
268.17403	230	
269.84234	80	
271.09232	68	
271.35933	86	
273.80796	50	
275.80530	60	
275.81962	76	
277.86008	94	
279.09052	670	1+
280.90610	88	
281.08263	54	
281.40016	76	
282.22083	60	
283.84511	202	1+
284.08251	56	
284.29382	112	
284.80515	80	
284.88367	84	
285.79013	58	
285.97921	62	
286.67955	118	
288.05323	70	
290.15572	58	
292.09574	66	
292.16309	60	
292.81034	64	
292.88537	78	
293.61915	60	
295.17209	56	
295.66775	84	
296.12078	102	
297.85507	74	
299.82921	68	
301.86379	224	1+
302.14614	154	
304.79731	86	
307.89049	56	
308.86891	54	
308.95932	60	
310.02007	82	
310.23435	62	
311.13237	64	
311.86268	68	
311.89248	78	
312.19897	76	
320.12003	60	
320.15766	98	
320.82122	82	
321.85133	70	
322.02533	90	
322.79055	70	
324.89785	74	
325.13986	76	
326.23034	66	
326.93563	76	
END IONS

###FS:    #m/z: 363.95593 #charge 1+
###MS: 146
###MSMS: 148
BEGIN IONS
TITLE=Cmpd 110, +MS2(363.9559), 28.0-35.0eV, 3.2min #148
RTINSECONDS=190.598
SCANS=146,148
PEPMASS=363.95593	77458
CHARGE=1+
62.97167	94	
107.14095	80	
177.29017	98	
189.86346	140	
192.88776	86	
205.87956	76	
209.93852	132	
210.88635	228	
211.15457	72	
212.87921	394	
213.84841	86	
213.88089	254	
215.88698	136	
218.91492	80	
221.05858	76	
222.95327	186	
223.96291	92	
224.83186	84	
224.94928	308	1+
226.83326	90	
226.94708	1656	1+
226.97324	88	
227.06340	76	
228.81718	74	
228.83762	82	
228.89805	108	
228.94186	816	1+
229.02520	118	
230.88998	810	1+
232.89445	180	
233.88648	178	
234.14313	80	
234.88015	86	
236.44099	72	
238.84170	70	
238.89451	72	
239.06730	148	
239.13280	164	
239.83490	82	
240.82099	78	
240.83532	158	
240.93724	344	1+
240.96365	100	
241.83752	84	
241.87381	72	
242.49883	78	
242.82009	160	
242.93970	418	1+
242.97028	92	
243.62834	92	
243.82400	202	
244.94226	216	
244.95612	388	
245.07737	78	
245.93836	122	
246.80668	146	
246.95254	1360	1+
248.80326	320	
248.90071	558	
249.13462	72	
249.80418	318	
249.91626	80	
250.79469	128	
250.95122	94	
250.96535	80	
251.79691	80	
252.11071	80	
252.81336	86	
253.06117	80	
253.09410	128	
253.11440	70	
253.90195	110	
256.84113	88	
258.83630	212	
259.16449	78	
259.84953	148	
260.83033	550	1+
260.97579	76	
261.97456	122	
262.93223	76	
263.14720	72	
263.83097	72	
264.00233	92	
264.82210	148	
265.08084	82	
265.82616	94	
266.81392	674	1+
267.10228	80	
267.87744	100	
267.92945	74	
267.97414	258	1+
268.80403	316	1+
268.95143	100	
271.13455	74	
271.85318	84	
276.42722	108	
276.85764	232	
277.81442	106	
277.85709	198	
278.85042	524	1+
279.10790	112	
279.61511	82	
279.79108	1092	1+
280.96027	224	1+
281.79145	664	1+
281.84556	82	
282.82849	80	
283.78426	300	1+
283.83037	96	
284.82334	138	
284.85265	74	
285.12432	72	
285.29650	118	
285.84515	304	
288.63291	92	
288.86854	72	
289.86902	84	
291.34505	78	
292.86343	226	1+
293.11293	200	
295.18889	106	
296.80661	314	
297.80727	262	
298.13909	128	
298.80318	1292	1+
300.79903	404	
300.87293	120	
301.80088	188	
301.86114	342	1+
303.85627	256	
305.14185	76	
305.16192	106	
306.27532	124	
306.43297	86	
306.84157	78	
307.84589	146	
308.82911	136	
308.88485	74	
309.00261	72	
311.87570	86	
313.12846	78	
313.51939	88	
313.83259	96	
314.81814	478	1+
315.80765	70	
316.14711	86	
317.81454	416	1+
317.94205	80	
318.93732	154	
321.16860	84	
321.82202	168	
322.82170	72	
324.80095	76	
326.82055	74	
326.87371	112	
328.17671	148	
328.99497	78	
335.81832	80	
336.94232	140	
337.94388	74	
340.94362	72	
342.16190	76	
345.20105	78	
346.82983	72	
349.12151	80	
350.78530	74	
361.71057	74	
361.76442	72	
365.33702	88	
367.13670	108	
368.14212	78	
END IONS

###FS:    #m/z: 336.94550 #charge 1+
###MS: 146
###MSMS: 149
BEGIN IONS
TITLE=Cmpd 111, +MS2(336.9455), 28.0-35.0eV, 3.2min #149
RTINSECONDS=191.369
SCANS=146,149
PEPMASS=336.94550	43388
CHARGE=1+
59.28262	82	
87.51451	66	
99.80237	64	
181.52998	68	
185.86899	68	
192.02080	70	
199.08832	70	
201.97113	108	
203.08790	72	
206.96814	72	
209.46130	76	
210.88399	136	
211.94678	204	
212.87935	702	
213.93665	66	
217.38782	72	
217.94978	72	
223.08436	68	
223.84655	82	
224.83355	110	
225.96953	62	
226.84116	92	
226.94847	78	
228.84508	88	
228.89437	266	1+
229.95655	350	
230.88974	946	1+
232.71360	92	
233.11351	126	
234.82964	70	
239.84824	130	
240.84193	126	
241.12007	78	
241.84330	166	
242.84383	116	
243.04965	118	
243.83988	68	
244.10541	72	
244.12305	80	
244.84293	66	
244.99090	66	
246.15882	66	
246.98398	120	
247.97130	102	
248.89871	472	1+
248.98008	72	
250.83149	214	1+
250.90153	120	
250.92285	76	
250.99912	88	
251.65880	86	
252.95674	150	
253.97225	76	
254.63645	70	
254.96738	174	
255.02841	62	
255.07514	94	
255.10271	126	
255.91159	70	
256.86025	318	1+
256.96326	64	
257.59953	66	
257.98576	70	
258.84467	190	
259.16856	98	
259.82744	62	
259.85172	72	
259.95131	98	
262.21742	68	
262.88253	66	
262.92427	68	
263.83074	70	
264.87703	80	
266.00762	64	
266.05558	88	
266.07354	72	
266.10972	66	
268.84298	440	
269.02000	80	
269.84088	224	
269.96927	70	
270.43137	94	
270.85779	70	
271.08983	72	
271.85304	76	
271.91456	160	
271.94405	74	
272.06788	82	
272.13237	72	
273.04905	78	
273.87882	98	
274.84950	90	
274.86373	70	
275.80828	72	
275.86902	96	
276.85612	584	1+
276.89280	92	
277.83597	76	
278.83620	432	1+
279.10398	70	
279.88226	66	
280.09536	72	
281.06868	78	
281.96272	84	
282.87922	76	
283.10192	76	
285.15523	68	
285.85122	178	
286.85131	620	1+
287.87817	74	
288.08009	62	
289.85019	88	
291.88793	78	
292.86889	68	
293.05763	88	
293.10862	170	
294.18051	152	
294.86288	124	
294.88505	94	
295.86462	76	
295.94172	102	
296.87913	86	
296.91520	64	
297.88966	66	
298.02270	104	
298.47461	68	
300.86982	70	
303.93165	72	
304.00896	72	
306.08921	72	
308.66503	102	
308.86802	104	
309.86544	118	
309.91188	74	
310.86527	190	
311.07208	78	
311.47466	80	
313.19124	62	
314.81675	70	
315.85669	112	
315.99871	72	
316.14907	64	
317.91146	72	
318.17855	64	
318.39106	100	
320.15714	136	
320.40990	78	
321.04329	82	
321.77659	72	
322.58310	114	
328.28725	68	
330.12748	68	
333.87063	68	
337.17884	76	
337.20806	90	
338.17337	66	
339.20661	106	
339.89709	70	
END IONS

###FS:    #m/z: 322.92989 #charge 1+
###MS: 150
###MSMS: 151
BEGIN IONS
TITLE=Cmpd 112, +MS2(322.9299), 28.0-35.0eV, 3.3min #151
RTINSECONDS=195.027
SCANS=150-151
PEPMASS=322.92989	469156
CHARGE=1+
49.06728	46	
181.00445	78	
191.11329	58	
191.39340	66	
193.02440	64	
196.85941	56	
196.88880	76	
197.02299	64	
199.10227	98	
200.83834	58	
201.04558	280	1+
205.94927	140	
207.07619	80	
209.12435	148	
211.88851	78	
214.89826	54	
219.46757	80	
220.87804	68	
223.95979	186	
225.14293	66	
225.62988	100	
226.84127	90	
226.98386	78	
227.08728	78	
227.84292	64	
228.05713	60	
228.82428	72	
228.84266	54	
230.52165	106	
230.88902	64	
234.09834	60	
234.90104	76	
235.11552	62	
235.81843	58	
236.00754	74	
236.13897	78	
236.90959	46	
237.13088	92	
237.91236	76	
238.89648	88	
238.93985	58	
239.07905	146	
239.11656	72	
239.90190	50	
240.82352	260	
240.94051	1556	1+
241.80912	48	
242.81948	464	1+
242.85206	66	
242.94042	1620	1+
244.12722	58	
244.93993	320	
245.81608	50	
246.86148	100	
246.97442	62	
247.85514	54	
248.84426	92	
249.01650	66	
249.98457	74	
250.05813	50	
251.04157	88	
251.88664	62	
252.12052	58	
253.51499	72	
254.87003	142	
255.00067	46	
255.03818	74	
255.06532	68	
255.79173	110	
255.99426	50	
257.41051	70	
258.83248	312	1+
258.85454	82	
260.13581	50	
260.83092	234	
261.76224	44	
261.82674	426	1+
261.85824	72	
262.03502	96	
262.82847	310	1+
263.06015	76	
264.10427	62	
265.00681	58	
266.87640	84	
267.10314	88	
268.17478	70	
268.85076	64	
268.98137	70	
269.13260	84	
271.81361	82	
272.13593	56	
272.85622	72	
273.79576	58	
274.09633	164	1+
274.14783	60	
274.45681	46	
274.86363	44	
275.81094	70	
277.06461	64	
277.80493	46	
278.84153	74	
279.09257	1052	1+
280.19031	62	
283.06712	96	
284.04086	70	
284.08017	48	
284.14890	60	
284.29340	112	
284.40349	58	
284.90678	56	
285.20522	68	
285.29243	64	
285.82794	62	
285.87318	62	
286.87054	54	
286.88492	58	
288.80993	44	
289.10066	100	
289.16720	50	
289.81251	48	
290.09326	80	
291.11859	64	
291.80191	64	
293.80882	92	
293.87046	206	1+
294.41498	104	
295.79866	52	
295.83884	66	
299.16619	98	
300.12487	52	
300.40350	104	
300.93993	60	
301.87436	52	
302.11076	66	
302.86245	80	
303.89125	56	
304.40712	86	
305.87433	74	
305.89578	72	
306.88511	76	
306.91041	70	
307.12962	48	
307.72659	64	
307.79930	60	
307.89617	86	
309.12392	76	
310.02019	74	
311.88550	50	
312.04073	56	
312.11205	62	
317.12769	100	
319.06654	94	
320.15967	56	
322.12492	54	
322.17306	76	
324.29033	50	
326.15904	82	
326.68485	98	
326.73397	54	
326.90455	46	
END IONS

###FS:    #m/z: 363.95620 #charge 1+
###MS: 150
###MSMS: 152
BEGIN IONS
TITLE=Cmpd 113, +MS2(363.9562), 28.0-35.0eV, 3.3min #152
RTINSECONDS=195.798
SCANS=150,152
PEPMASS=363.95620	75974
CHARGE=1+
121.00868	92	
178.93379	110	
185.86885	74	
189.86151	100	
191.85967	120	
209.87100	186	
209.94222	176	
210.09762	78	
210.88427	204	
211.89385	80	
212.87807	686	1+
221.90492	88	
222.90825	154	
222.95390	322	1+
223.82749	94	
224.07752	80	
224.95204	148	
225.08782	80	
226.14840	78	
226.94698	1680	1+
227.93348	88	
228.84484	78	
228.89483	198	
228.94252	1240	1+
230.07428	90	
230.88875	984	1+
231.35566	94	
231.80472	92	
231.90516	92	
232.82552	138	
232.97402	78	
233.86808	100	
233.90075	76	
234.87887	182	
235.07981	74	
235.11870	78	
237.07572	86	
238.03367	84	
238.05843	78	
238.84124	74	
240.82012	252	
240.83539	78	
240.94324	182	
240.96350	190	
241.83529	118	
241.94192	136	
242.94221	488	
243.00930	72	
243.62250	166	1+
243.82755	80	
244.82013	194	
244.95647	690	
245.08903	78	
245.93941	80	
246.95368	694	1+
246.97842	74	
248.80214	594	1+
248.84390	100	
248.89996	410	1+
250.94772	142	
250.99901	74	
251.11002	72	
252.64329	110	
252.83468	78	
253.90474	126	
255.02636	80	
255.08886	72	
256.43410	82	
258.84353	222	
258.94139	78	
259.82920	96	
259.84742	126	
260.83313	614	1+
260.96793	108	
261.43718	72	
262.83019	148	1+
264.86102	84	
265.09053	220	1+
265.82877	76	
266.81372	480	1+
267.15827	84	
267.77930	150	
267.92526	72	
268.81288	76	
268.84597	72	
269.05034	106	
269.96708	134	
271.91761	90	
275.09186	76	
276.07215	166	
276.80747	214	
276.84748	424	1+
278.47257	78	
278.79982	108	
279.01374	80	
279.79967	198	
280.79181	1064	1+
281.16319	72	
281.84975	100	
281.86545	78	
282.11669	78	
282.79097	362	1+
283.07036	84	
283.09821	82	
283.79422	214	1+
283.82774	168	
283.85321	134	
284.82380	518	1+
284.85892	84	
284.87767	72	
285.01446	100	
285.84721	208	1+
290.36920	82	
290.83152	84	
290.86105	76	
291.79702	104	
294.86418	92	
296.80931	282	
297.14364	90	
297.80341	1668	1+
298.14966	94	
298.80464	1220	1+
299.13322	82	
299.88330	96	
300.80084	324	1+
300.86989	80	
301.85964	354	
302.85703	468	1+
303.09758	80	
303.85666	312	1+
303.87607	92	
304.44569	90	
304.87572	120	
304.90225	74	
304.93886	86	
304.96910	72	
307.15573	82	
308.85185	72	
310.42040	78	
310.83359	88	
311.07393	72	
314.81921	162	
316.81000	122	
317.48051	94	
318.81337	174	
318.93337	118	
319.80756	110	
321.12915	78	
321.74986	82	
321.86358	110	
322.83445	98	
322.93263	104	
323.80020	72	
323.81675	166	
324.87203	82	
326.86958	74	
327.15818	72	
336.06361	82	
336.94192	188	1+
337.32998	76	
337.84420	78	
342.71681	96	
344.86357	82	
344.90000	74	
345.12387	74	
345.20327	216	
348.78751	90	
348.91599	72	
349.12478	98	
351.04312	88	
358.77628	72	
359.86824	130	
363.12324	94	
366.92798	74	
368.13323	120	
END IONS

###FS:    #m/z: 336.94537 #charge 1+
###MS: 150
###MSMS: 153
BEGIN IONS
TITLE=Cmpd 114, +MS2(336.9454), 28.0-35.0eV, 3.3min #153
RTINSECONDS=196.571
SCANS=150,153
PEPMASS=336.94537	43640
CHARGE=1+
196.50805	74	
196.88193	84	
202.08135	60	
202.87972	70	
207.93229	102	
208.88561	100	
209.12200	58	
211.91167	62	
211.94426	244	
212.87875	572	1+
213.93821	246	1+
215.84654	62	
216.88887	66	
217.88196	78	
221.09523	62	
221.94549	124	
222.89543	92	
226.36063	80	
226.86708	72	
226.88394	72	
226.94862	76	
228.89887	72	
229.95569	172	
230.66163	72	
230.88923	828	1+
231.95208	86	
232.01930	74	
233.83694	78	
234.82396	126	
235.08042	86	
235.11748	120	
236.10338	80	
236.85099	88	
237.85753	68	
237.88179	62	
239.85186	60	
240.85374	138	
240.96231	154	
241.84007	320	
242.85320	108	
242.94633	84	
243.79493	62	
243.83890	88	
243.87347	76	
243.94451	104	
244.44545	90	
244.91397	66	
245.12712	68	
246.15535	72	
246.98056	66	
247.04339	60	
247.97331	126	
248.89781	316	1+
249.95154	60	
250.65670	88	
250.84140	80	
250.94889	202	
251.83025	134	
251.91098	104	
251.96466	72	
252.83648	76	
252.97383	66	
253.00450	80	
253.89999	72	
254.12091	78	
254.28549	90	
254.91133	60	
254.96754	58	
255.07100	60	
256.08236	74	
256.86962	128	
257.84981	68	
258.80683	84	
258.84466	456	1+
258.93334	78	
260.13428	72	
260.94158	164	1+
261.19664	66	
262.04700	86	
263.86095	70	
266.84504	104	
267.42118	78	
267.84059	240	
268.83457	624	1+
269.03214	68	
269.11345	112	
269.83678	392	1+
270.80393	106	
270.90465	70	
271.91717	96	
272.13023	58	
273.16833	58	
274.92879	64	
275.83964	82	
275.85732	510	1+
275.97443	68	
276.14143	74	
276.55383	86	
276.85962	442	1+
277.15073	66	
277.83777	66	
277.98925	102	
278.83861	204	
278.90925	76	
280.87236	66	
280.91644	84	
280.94711	64	
282.86687	80	
282.90607	60	
285.01892	66	
285.11806	82	
285.84763	578	1+
285.87322	86	
289.01453	86	
289.17126	80	
290.92790	68	
291.13973	58	
292.86952	68	
292.88144	72	
293.10659	186	
293.86231	64	
293.87582	94	
294.86050	68	
296.12229	68	
296.84746	58	
297.06919	66	
297.13712	98	
297.89311	62	
298.30704	68	
299.05407	66	
299.87599	116	
303.67609	80	
303.89321	84	
304.86191	72	
305.85552	64	
306.87611	72	
306.93193	64	
307.40537	76	
309.84949	80	
309.86456	82	
310.15193	74	
310.87908	84	
311.94750	60	
312.62234	92	
312.88260	72	
317.68363	76	
317.88101	62	
318.17366	208	1+
319.27257	78	
320.15304	162	
321.12686	76	
322.91390	94	
325.89500	68	
328.24301	132	
330.18557	94	
332.93314	86	
335.16631	82	
336.22127	96	
336.72366	72	
337.18478	86	
340.07823	72	
341.89263	78	
END IONS

###FS:    #m/z: 340.94012 #charge 1+
###MS: 154
###MSMS: 155
BEGIN IONS
TITLE=Cmpd 115, +MS2(340.9401), 28.0-35.0eV, 3.4min #155
RTINSECONDS=200.234
SCANS=154-155
PEPMASS=340.94012	197692
CHARGE=1+
101.64123	72	
191.96415	70	
192.92687	112	
193.94831	78	
196.88391	66	
212.87956	418	1+
213.93864	82	
214.89835	68	
215.96748	70	
219.04429	88	
221.99823	84	
222.97412	84	
223.83427	226	1+
223.97100	144	
223.99109	72	
226.83292	118	
226.95933	100	
228.17924	90	
228.95071	78	
229.84506	66	
230.88925	560	1+
231.40233	82	
231.94635	124	
232.88991	120	
233.40524	74	
234.14315	74	
234.91629	84	
238.11880	72	
238.88468	68	
239.78744	86	
239.84697	140	
240.84207	370	1+
240.92892	72	
241.12038	68	
241.84427	266	1+
241.86039	76	
242.81825	70	
242.83340	94	
242.94881	66	
243.83053	242	
243.84951	192	
244.84229	96	
244.91990	72	
245.10841	74	
245.84846	80	
246.97823	72	
248.90432	70	
249.04373	78	
249.07633	74	
251.88069	72	
252.45022	74	
252.79967	88	
252.92491	90	
253.82956	70	
254.90659	64	
254.96930	76	
255.48157	66	
256.84799	108	
256.86411	132	
256.89655	88	
257.84042	76	
257.86577	146	
258.84731	318	
259.09188	74	
259.84565	282	
259.95573	128	
260.83579	182	
261.11763	78	
261.84171	84	
262.79695	68	
262.84957	78	
262.92435	142	
263.78918	72	
265.85176	110	
266.01055	130	
266.16364	76	
266.84710	128	
266.86201	92	
267.02587	68	
267.09593	88	
267.86193	96	
268.08217	102	
268.17595	78	
268.84310	206	
268.95741	76	
269.00171	68	
270.82436	88	
272.07385	76	
272.85782	72	
272.93501	66	
273.79176	72	
274.03849	76	
274.82700	72	
274.87416	126	
275.84500	156	
275.86524	118	
275.89353	84	
276.85843	986	1+
276.99339	66	
277.83804	168	
277.86350	598	1+
277.92263	114	
278.24755	74	
278.84450	656	1+
279.88241	128	
279.95592	92	
280.84930	168	
280.93297	78	
282.08447	110	
282.82964	92	
282.85623	64	
282.88051	84	
284.06382	80	
284.13600	66	
284.87562	94	
285.18459	74	
286.42168	90	
288.83294	70	
289.56613	106	
290.16596	100	
291.04510	86	
292.87681	90	
293.85014	132	
294.74408	66	
294.86532	304	1+
295.67408	76	
296.85780	74	
297.04392	114	
297.11805	82	
298.03726	100	
298.86215	80	
299.08550	64	
299.87296	166	
300.87755	148	
301.69237	72	
301.85841	70	
302.17689	68	
302.82166	84	
303.18513	102	
303.43739	84	
307.87907	74	
309.16479	66	
309.94238	86	
310.17390	72	
311.13049	102	
311.85624	70	
312.87840	132	
319.19992	66	
320.82568	78	
321.87333	82	
324.23268	76	
324.25044	68	
325.90185	80	
328.18598	76	
328.88879	132	
332.21222	70	
340.22726	64	
342.31652	72	
344.91175	66	
END IONS

###FS:    #m/z: 336.94528 #charge 1+
###MS: 154
###MSMS: 156
BEGIN IONS
TITLE=Cmpd 116, +MS2(336.9453), 28.0-35.0eV, 3.4min #156
RTINSECONDS=201.006
SCANS=154,156
PEPMASS=336.94528	43212
CHARGE=1+
108.38374	74	
134.10439	96	
211.12965	66	
211.91189	80	
211.94544	320	
212.87855	574	1+
213.94105	236	
214.93624	82	
215.88846	66	
215.93754	120	
216.88848	80	
217.88415	94	
223.96091	122	
224.20817	78	
225.92314	62	
226.83256	96	
226.85446	72	
226.90402	86	
228.84319	92	
228.89055	68	
229.02873	86	
229.48440	82	
229.95587	440	
230.88904	618	1+
231.12212	62	
231.95141	258	1+
232.82489	100	
232.92724	80	
234.83685	72	
234.85020	94	
235.42824	70	
235.56778	78	
235.94459	94	
236.11822	86	
237.06593	164	
237.10040	72	
239.66180	110	
240.86272	154	
240.95993	80	
241.84183	130	
242.03829	98	
242.14901	72	
242.78759	64	
243.84086	102	
244.05189	84	
246.16075	88	
246.91075	78	
246.97655	84	
247.89955	92	
247.96356	258	
248.01577	82	
248.90806	70	
249.83287	80	
250.16298	80	
250.82969	86	
251.15090	124	
251.83426	82	
251.84958	92	
251.95388	76	
252.96688	104	
253.90485	238	
254.97221	112	
255.06937	64	
255.78944	66	
255.82892	72	
256.85143	150	
257.07538	80	
257.85394	90	
257.87172	64	
258.85604	70	
259.02230	62	
259.84536	70	
259.86290	66	
260.85336	122	
260.94501	62	
260.99657	108	
262.15253	72	
262.45811	78	
265.99962	64	
267.82499	82	
267.83807	432	1+
268.17857	78	
268.84084	368	1+
271.09847	70	
273.06921	98	
273.79600	74	
274.15580	78	
274.86345	104	
275.06342	62	
275.83763	74	
275.87327	130	
275.92960	64	
276.81948	88	
276.85824	622	1+
276.88247	68	
277.83995	358	1+
277.86199	438	1+
277.91956	66	
278.20665	80	
280.00548	80	
280.95120	92	
281.10188	64	
281.12232	80	
281.22540	72	
282.86063	98	
283.56716	76	
284.87377	68	
285.89187	66	
286.85185	426	1+
286.88095	80	
290.98059	78	
292.43486	186	
292.88940	72	
293.02923	66	
293.12916	82	
293.87169	64	
294.16257	70	
294.17757	118	
294.86188	82	
295.20382	68	
295.40828	68	
296.12198	94	
297.87408	70	
297.93128	76	
298.48712	96	
298.89020	66	
299.05822	62	
299.85054	66	
301.15959	64	
304.80580	78	
304.85925	118	
305.89788	80	
306.00985	140	
307.45252	84	
309.17101	90	
309.67420	86	
309.87231	110	
311.85627	80	
312.13635	66	
313.90018	78	
318.89060	66	
320.15469	122	
321.67502	92	
323.16108	70	
323.89017	64	
324.07811	62	
324.37856	78	
324.88850	70	
326.03723	62	
327.29070	84	
328.76097	74	
328.91930	84	
331.42033	94	
332.88633	68	
333.07237	68	
335.61842	66	
336.22575	68	
337.18381	222	
340.36552	78	
END IONS

###FS:    #m/z: 359.96125 #charge 1+
###MS: 154
###MSMS: 157
BEGIN IONS
TITLE=Cmpd 117, +MS2(359.9613), 28.0-35.0eV, 3.4min #157
RTINSECONDS=201.779
SCANS=154,157
PEPMASS=359.96125	31830
CHARGE=1+
182.00696	90	
202.08458	78	
205.95163	80	
208.88139	132	
209.94074	110	
210.46328	72	
212.15451	124	
212.64164	72	
216.85410	120	
217.88787	82	
220.95462	70	
222.95176	214	
223.94786	128	
224.94736	490	1+
225.97312	110	
226.84672	78	
226.94714	618	1+
228.08229	80	
228.18027	94	
228.94066	684	1+
230.88740	134	
231.80256	68	
232.82774	84	
232.91050	86	
233.06186	94	
233.93641	88	
235.56785	98	
236.12020	72	
236.38445	102	
237.92938	72	
238.82611	70	
239.05770	74	
239.07668	90	
240.12643	104	
240.82127	178	
240.93933	174	
240.96294	350	
241.84120	80	
241.93871	72	
242.84128	74	
242.96368	136	
243.83347	104	
244.95483	482	1+
246.95516	562	1+
247.01688	94	
248.12583	76	
248.80122	634	1+
249.06096	84	
250.95065	236	
251.89824	80	
252.96125	72	
253.08101	92	
254.89104	82	
254.99664	72	
255.06847	100	
256.89630	88	
257.08944	102	
258.08279	80	
258.14116	116	
258.16137	82	
258.83875	102	
259.13923	70	
259.83130	70	
260.94493	160	
260.96383	76	
262.06464	92	
262.94705	126	
263.07948	76	
263.09348	72	
264.13430	100	
264.81498	272	1+
265.09508	72	
266.81525	340	
267.81241	150	
267.97233	102	
268.84675	80	
269.40259	78	
269.97283	148	
270.88489	124	
270.91434	88	
275.83567	80	
275.97081	174	
276.09345	74	
276.16992	86	
276.80904	108	
277.12818	72	
277.80733	116	
277.87913	200	1+
278.07153	78	
278.79949	242	
279.10186	172	1+
279.79731	200	
280.79390	1278	1+
280.87020	196	1+
280.90196	72	
282.14224	78	
282.82840	100	
283.06716	88	
283.15578	84	
284.42773	74	
284.82674	306	
284.85646	70	
285.12419	94	
288.13044	116	
288.20140	68	
288.91441	100	
289.20046	72	
291.78940	112	
291.80642	70	
292.79083	72	
292.85438	316	1+
293.85789	248	1+
294.14974	96	
295.02435	94	
296.81006	482	1+
296.87672	72	
298.80256	1112	1+
298.94103	84	
299.86967	68	
300.13769	76	
300.80023	180	
300.99575	74	
301.08320	72	
301.78698	176	
302.12121	92	
302.63594	92	
302.83057	76	
304.12902	78	
305.81456	114	
305.90666	80	
307.54977	100	
308.15304	72	
309.80160	126	
313.07185	82	
313.13269	78	
315.89408	80	
316.19509	90	
316.81498	186	
317.81690	108	
318.87181	188	1+
321.81537	176	
323.80291	88	
324.46243	104	
325.17302	74	
326.15995	132	
326.89002	140	
327.06672	80	
328.16637	210	1+
328.95465	114	
329.01702	86	
332.40000	80	
332.81242	82	
333.11016	76	
337.11244	138	
337.91203	88	
337.94171	74	
339.79721	68	
340.17777	72	
344.13937	102	
344.90734	126	
347.77924	82	
356.77187	100	
357.21639	118	
357.26376	70	
360.62332	94	
361.21799	74	
362.35086	102	
END IONS

###FS:    #m/z: 340.93999 #charge 1+
###MS: 158
###MSMS: 159
BEGIN IONS
TITLE=Cmpd 118, +MS2(340.9400), 28.0-35.0eV, 3.4min #159
RTINSECONDS=205.428
SCANS=158-159
PEPMASS=340.93999	210640
CHARGE=1+
123.18507	68	
190.00466	72	
200.87684	76	
207.12042	66	
209.09155	72	
212.88442	148	
213.88273	120	
213.95473	64	
215.41543	76	
215.88649	162	
216.82374	72	
217.85146	60	
220.87588	76	
221.87921	68	
222.05113	76	
223.95719	240	1+
224.84291	66	
225.09735	72	
226.89476	66	
228.93406	76	
229.01016	64	
229.88990	84	
230.89700	122	
231.15588	66	
232.88544	142	
235.11739	78	
238.90384	72	
239.78144	82	
239.84248	108	
239.88637	66	
241.84217	442	1+
241.88693	102	
241.94119	68	
242.86222	76	
243.13037	86	
243.83737	78	
243.85253	158	
244.83711	66	
244.86256	148	
246.08366	80	
246.66197	78	
247.97322	62	
248.85567	68	
248.90258	118	
248.94666	72	
249.09768	78	
249.13277	70	
251.88283	70	
256.86682	72	
256.88656	80	
257.85389	80	
258.84526	226	
259.06018	60	
259.66685	100	
259.84752	150	
259.89650	72	
259.95281	76	
260.14833	72	
260.83473	372	1+
260.89113	70	
265.49080	74	
265.87362	78	
265.89318	70	
267.11992	70	
267.13412	64	
267.84894	72	
269.10838	68	
272.85197	86	
273.16439	78	
273.75129	80	
273.85883	70	
273.91989	78	
274.87839	162	
275.86731	118	
275.95170	72	
276.81126	70	
276.85552	518	
277.86744	298	
277.92767	62	
278.04255	70	
278.84394	568	1+
278.86264	196	
279.09589	70	
280.68834	62	
280.84336	70	
281.04610	76	
281.81038	78	
281.85171	68	
282.13596	112	
282.90582	82	
283.23660	80	
284.14665	72	
284.85890	92	
284.89008	88	
284.96866	78	
285.17018	74	
286.14120	90	
287.82806	78	
287.86549	70	
288.02196	86	
290.85969	144	
291.17706	82	
292.48007	70	
293.88869	82	
293.93288	62	
294.20468	64	
294.86507	206	
295.19726	86	
296.24709	70	
296.85975	120	
297.87417	92	
298.31121	70	
298.90059	164	1+
299.42101	92	
299.86965	82	
300.04183	70	
301.42173	92	
302.43104	72	
302.63396	88	
302.86868	72	
303.17660	70	
304.09659	72	
305.93044	74	
306.04183	72	
306.21393	94	
306.82203	70	
307.88772	70	
308.09472	68	
310.86555	70	
313.89408	72	
317.21119	72	
317.88541	72	
318.17190	78	
322.14665	76	
323.88763	70	
324.89008	126	
328.19119	70	
328.81879	86	
328.88919	122	
330.18323	100	
332.65317	78	
333.04061	88	
333.09006	104	
333.47143	72	
335.04468	82	
335.87911	78	
336.28436	70	
337.94369	72	
339.75194	78	
340.19807	90	
340.79840	68	
344.18222	92	
344.93652	66	
345.92058	76	
345.96591	70	
END IONS

###FS:    #m/z: 359.96114 #charge 1+
###MS: 158
###MSMS: 160
BEGIN IONS
TITLE=Cmpd 119, +MS2(359.9611), 28.0-35.0eV, 3.5min #160
RTINSECONDS=206.201
SCANS=158,160
PEPMASS=359.96114	30232
CHARGE=1+
58.87568	106	
109.08938	70	
180.86881	76	
193.89858	70	
195.10275	76	
209.94338	198	
212.10682	94	
216.06695	206	
220.95096	74	
222.95203	472	1+
224.82841	76	
224.94911	434	
225.86397	84	
225.94826	206	
226.38833	98	
226.89670	78	
226.94715	968	1+
228.94067	708	
232.42717	76	
232.82609	94	
232.88601	80	
232.94021	74	
233.08801	78	
233.42776	88	
234.14513	74	
237.24643	76	
239.15355	112	
239.90132	74	
240.13170	134	
240.82946	80	
240.94063	264	1+
240.96255	254	
241.11249	80	
241.78888	110	
241.89863	72	
241.96479	158	
242.11807	80	
242.95916	126	
243.95893	124	
244.81793	80	
244.95788	500	1+
245.94228	112	
246.80646	194	1+
246.95164	224	
248.80319	472	1+
249.91830	100	
250.94974	74	
251.96265	78	
252.10744	144	
252.89895	82	
252.95645	230	
253.11999	72	
253.13743	88	
254.00742	72	
254.86338	82	
256.95359	76	
257.08976	116	
257.15617	74	
258.07292	72	
258.14341	432	
258.83578	132	
258.89585	78	
258.97477	72	
259.79981	78	
260.16174	100	
260.57597	82	
260.83016	72	
260.96790	124	
261.97152	122	
262.09125	120	
262.93626	76	
264.81748	82	
265.02884	88	
266.81498	544	
267.08137	122	
268.81030	154	
268.84279	86	
268.96032	100	
269.97062	82	
270.08847	72	
270.11865	86	
271.10018	92	
271.96225	76	
271.98666	74	
273.90182	86	
273.96291	74	
275.12252	76	
275.24847	86	
275.97646	104	
278.80145	252	
279.79398	154	
279.96623	70	
280.79303	910	1+
281.19853	76	
281.84747	72	
281.99795	72	
282.82761	82	
283.10241	72	
283.83079	142	
284.82472	182	
284.90879	86	
285.81942	84	
288.81025	74	
291.11579	194	1+
291.79837	90	
293.80661	114	
293.87365	210	1+
294.43177	100	
296.40509	108	
296.80728	216	
296.86083	220	1+
297.80334	132	
297.82314	106	
298.80433	1214	1+
299.13424	90	
300.79372	126	
301.07988	132	
301.18959	110	
301.78243	86	
301.93138	78	
303.15115	78	
303.44159	70	
303.82688	84	
304.11738	170	1+
309.16057	82	
309.79440	118	
309.81463	90	
309.86894	82	
311.80222	74	
312.18799	80	
315.69972	90	
315.82033	140	
316.81165	298	
317.81540	130	
318.60609	102	
319.13848	84	
320.80128	74	
320.94008	84	
321.82489	100	
326.16110	110	
327.90218	106	
328.15361	150	
328.41172	82	
329.93764	98	
331.81165	82	
334.87408	88	
337.11048	94	
337.39334	90	
340.90754	72	
342.16893	92	
343.90405	122	
349.15699	78	
351.14201	72	
353.38217	78	
355.78915	84	
356.91806	82	
357.76529	112	
360.25244	74	
361.10348	72	
362.19626	88	
362.38376	72	
363.06626	74	
END IONS

###FS:    #m/z: 412.72972 #charge 1+
###MS: 158
###MSMS: 161
BEGIN IONS
TITLE=Cmpd 120, +MS2(412.7297), 28.0-35.0eV, 3.5min #161
RTINSECONDS=206.973
SCANS=158,161
PEPMASS=412.72972	21082
CHARGE=1+
118.90410	86	
182.86784	146	
189.86362	174	
191.85444	158	
196.88026	122	
212.87779	1084	1+
220.95818	76	
221.85885	74	
222.95403	248	1+
224.94542	730	1+
227.42415	78	
230.88901	1430	1+
231.04405	102	
232.88393	508	1+
233.83879	80	
234.87946	296	1+
234.95377	72	
235.85641	86	
238.89622	74	
239.08462	78	
239.94988	128	
240.96314	342	1+
241.06620	84	
242.00766	76	
242.95979	188	
245.39712	74	
247.98280	78	
248.89730	648	1+
249.55720	76	
250.83344	94	
250.89290	112	
252.95912	200	1+
253.90517	326	
257.95902	254	
258.86604	86	
259.02036	82	
259.17068	78	
259.89870	80	
260.96674	110	
261.88235	130	
265.88339	84	
267.48554	94	
267.77647	98	
268.05193	82	
268.99356	78	
269.78385	96	
269.94514	80	
270.00961	82	
270.84951	88	
271.84723	78	
271.91658	320	1+
273.10148	76	
273.78961	146	
273.81985	376	1+
279.15151	74	
279.89209	636	1+
280.81137	84	
282.99052	72	
283.59812	78	
283.79020	222	1+
284.81148	78	
284.98551	94	
285.15848	142	1+
285.80373	80	
285.84334	596	1+
287.11192	110	
289.79622	130	
291.80916	140	
291.90678	110	
292.93589	102	
293.86379	122	
294.52035	92	
295.91145	248	
297.90307	1054	
299.83343	80	
299.87462	126	
303.40744	76	
303.80346	114	
303.85272	1130	1+
306.82366	80	
307.80063	98	
308.02151	80	
308.78811	154	
308.87643	198	
309.91379	80	
310.81050	86	
310.86949	84	
311.90719	72	
312.80621	154	
312.82906	98	
313.79539	78	
313.92908	228	
314.01377	74	
314.92879	200	
315.85448	124	
315.87167	144	
316.81581	82	
316.83110	132	
317.83052	118	
317.87589	110	
318.93401	1548	1+
319.95966	72	
320.91909	240	
321.82279	76	
321.86690	382	
321.88477	102	
324.94939	94	
326.12371	126	
326.80216	88	
326.87199	894	1+
327.80793	192	
327.85787	84	
328.80897	562	1+
328.82391	176	
331.10280	144	
331.81967	100	
331.87079	76	
332.06875	76	
332.39102	80	
332.88240	142	
333.81523	130	
333.88480	110	
334.87684	610	1+
334.95054	108	
335.82744	78	
336.94511	4576	1+
337.80566	148	
337.82877	82	
337.88031	76	
338.80392	78	
340.42904	80	
340.88693	80	
342.40979	88	
342.81112	126	
343.37650	88	
344.82033	84	
344.93176	94	
345.82101	420	1+
346.89063	74	
347.04375	74	
347.78407	170	
348.78289	198	
348.82237	102	
350.82236	216	1+
350.86827	84	
351.71236	88	
351.93995	86	
352.16042	100	
352.80685	138	
353.31536	72	
353.80019	84	
354.96762	90	
359.05782	84	
359.96268	398	
366.79235	90	
366.84282	76	
367.50399	78	
367.81257	72	
368.74791	90	
370.10753	78	
371.32338	90	
371.80585	80	
371.89600	88	
374.83765	76	
388.10930	86	
396.95715	86	
398.10522	80	
399.10026	176	
407.34810	80	
410.04176	78	
412.20071	80	
414.90694	78	
417.31410	74	
END IONS

###FS:    #m/z: 322.92991 #charge 1+
###MS: 162
###MSMS: 163
BEGIN IONS
TITLE=Cmpd 121, +MS2(322.9299), 28.0-35.0eV, 3.5min #163
RTINSECONDS=210.637
SCANS=162-163
PEPMASS=322.92991	483122
CHARGE=1+
129.53701	80	
186.91979	80	
187.91512	72	
190.89806	54	
193.01404	74	
198.13125	88	
199.03964	78	
201.04572	78	
202.04901	98	
205.95366	64	
206.03992	60	
206.94497	54	
207.97459	78	
209.12351	68	
210.94261	64	
212.04425	68	
212.82980	68	
213.93101	66	
214.92735	62	
215.92748	58	
218.85230	92	
220.93073	72	
221.89545	70	
223.95784	64	
224.87052	88	
224.96271	78	
225.81591	56	
227.10865	70	
230.84773	142	
231.12120	142	
231.40056	80	
232.12324	68	
233.82753	88	
236.87947	76	
237.05876	74	
238.02415	70	
238.15098	74	
238.87163	58	
238.93704	104	
239.80922	158	1+
240.79427	66	
240.83568	114	
240.93957	1622	1+
242.37429	72	
242.94172	1898	1+
244.67200	60	
244.81715	112	
244.83138	66	
244.85236	62	
244.88546	90	
244.94244	646	
246.12033	74	
246.84708	64	
246.92057	74	
246.97705	136	
247.94225	58	
248.03136	92	
248.12023	62	
248.84973	224	1+
251.97256	76	
253.89016	62	
254.11116	86	
254.86753	66	
254.88881	56	
256.84115	70	
257.10928	72	
258.83712	104	
259.83530	90	
260.13738	120	
260.84953	60	
261.19276	62	
261.82863	646	1+
261.97741	70	
262.00938	52	
262.14821	64	
264.87708	54	
265.05699	58	
265.85517	74	
266.39196	92	
267.82689	54	
268.12474	62	
268.17652	56	
268.85859	92	
268.90907	86	
269.33836	78	
270.55456	96	
272.14124	66	
273.06516	70	
274.14994	70	
275.80903	84	
277.01984	64	
277.15443	54	
277.16903	78	
277.81119	82	
278.81502	68	
279.09051	896	1+
280.10492	64	
281.86365	68	
282.84384	68	
282.92451	88	
284.10022	78	
284.29499	342	1+
284.86809	62	
284.88565	62	
285.20571	78	
285.85260	54	
285.89422	60	
286.06212	74	
287.06619	72	
288.92051	62	
289.08562	66	
289.10428	52	
290.82329	86	
290.88213	104	
292.36229	70	
292.85186	66	
293.15848	80	
293.87373	68	
294.17714	58	
294.67234	86	
295.18453	156	
295.85392	86	
297.10108	60	
298.82882	104	
299.11095	64	
300.80402	68	
301.14275	104	
301.87598	52	
302.14041	52	
303.83757	52	
303.96862	66	
304.18240	52	
305.82914	72	
306.88491	64	
307.90330	106	
309.47127	90	
311.88915	80	
312.94603	100	
313.13274	68	
314.13307	102	
314.79708	76	
314.85646	222	1+
315.75753	82	
318.86703	68	
320.15938	144	
320.60990	70	
321.15776	74	
321.17498	52	
321.79867	94	
323.88456	198	
324.15309	74	
324.25241	64	
325.04892	58	
325.18188	62	
325.90209	52	
325.97064	60	
326.88719	64	
327.89569	86	
END IONS

###FS:    #m/z: 340.94026 #charge 1+
###MS: 162
###MSMS: 164
BEGIN IONS
TITLE=Cmpd 122, +MS2(340.9403), 28.0-35.0eV, 3.5min #164
RTINSECONDS=211.409
SCANS=162,164
PEPMASS=340.94026	210628
CHARGE=1+
95.95762	62	
178.94724	64	
188.94996	70	
192.92550	88	
198.83039	72	
200.62088	62	
202.85878	72	
205.14397	78	
205.94854	76	
207.97628	64	
208.97803	62	
213.95084	94	
214.94342	82	
215.88868	140	
217.89137	94	
219.89901	78	
220.88878	78	
223.95847	68	
224.14541	76	
224.83527	68	
225.91571	88	
226.18708	72	
228.24147	64	
228.94510	86	
230.12474	76	
230.89130	86	
231.12601	72	
231.94715	136	
232.50767	70	
233.87285	72	
237.05679	110	
237.10607	70	
239.84445	72	
240.83977	68	
240.93318	64	
240.96001	72	
241.81657	72	
241.84318	234	
241.90179	106	
241.95787	76	
243.82878	88	
243.84592	130	
243.96951	70	
245.14061	68	
246.94382	76	
247.86096	72	
250.02890	64	
250.49731	80	
252.14192	92	
253.09452	66	
254.84177	64	
254.96459	106	
255.85811	64	
255.91140	82	
256.26005	102	
256.89831	74	
257.13675	76	
257.85026	114	
258.09447	82	
258.84362	358	1+
259.87696	88	
259.92020	84	
260.84355	204	
261.62949	74	
261.84782	90	
262.09062	62	
262.84686	138	
262.87249	78	
264.10817	86	
265.86755	70	
268.83986	124	
270.83299	106	
273.00609	86	
273.16617	92	
274.86162	114	
274.87988	188	
274.89998	80	
274.92481	104	
275.07738	96	
275.14680	98	
275.84968	66	
276.85464	418	
277.13451	62	
277.86292	390	
277.88740	70	
277.92173	66	
278.10415	70	
278.84414	322	1+
278.90127	94	
279.65050	68	
279.90675	86	
280.78488	72	
280.84797	234	1+
280.86684	82	
280.88138	76	
280.96579	90	
282.87541	118	
283.01343	68	
284.02221	72	
285.89632	74	
285.93764	72	
286.15564	82	
286.64624	70	
287.93663	72	
289.80666	62	
290.58463	82	
290.83595	64	
290.86538	62	
291.14160	86	
294.86382	250	1+
296.23802	70	
296.89813	64	
297.05715	80	
297.40184	82	
297.89134	80	
297.90844	82	
297.97999	84	
298.01595	66	
298.85922	70	
299.85374	122	
299.87260	92	
301.02969	80	
301.86107	64	
304.83599	72	
304.89003	70	
306.85012	88	
307.88996	78	
309.22520	72	
310.87924	80	
312.95005	72	
316.88975	72	
318.41299	72	
318.86452	68	
322.94720	70	
323.14819	72	
323.84767	80	
324.85628	62	
324.90973	64	
325.11776	70	
327.16422	72	
329.08395	90	
337.18797	86	
338.23075	78	
338.85823	92	
340.96145	116	
341.71038	66	
342.20552	72	
343.18032	62	
343.90682	66	
344.19568	86	
344.87048	78	
345.76238	78	
346.20794	74	
346.22619	74	
END IONS

###FS:    #m/z: 363.95609 #charge 1+
###MS: 162
###MSMS: 165
BEGIN IONS
TITLE=Cmpd 123, +MS2(363.9561), 28.0-35.0eV, 3.6min #165
RTINSECONDS=212.181
SCANS=162,165
PEPMASS=363.95609	80542
CHARGE=1+
84.76433	76	
145.49492	70	
184.85732	82	
189.86323	132	
191.85869	140	
191.95525	128	
192.89113	72	
197.99123	72	
207.87392	70	
207.94826	70	
209.94324	262	1+
211.55970	70	
212.06051	72	
212.88105	382	1+
222.95228	132	
224.94668	168	
225.93440	68	
226.83566	102	
226.94695	1152	1+
226.97695	130	
228.06456	88	
228.94099	1064	1+
229.62928	94	
230.08366	76	
230.83293	80	
230.84792	68	
230.88851	534	1+
230.94219	86	
232.88667	254	1+
234.13766	76	
234.88581	74	
235.11829	184	
239.96776	68	
240.82074	80	
240.94162	400	
240.96440	266	1+
241.04401	84	
241.08298	68	
241.93850	976	1+
242.07262	72	
242.94028	632	1+
243.81921	342	1+
243.96603	114	
244.95631	816	1+
245.94581	154	
246.95386	1034	1+
246.97255	108	
247.80124	586	1+
247.93855	88	
248.80270	422	1+
248.83627	84	
248.90109	416	1+
250.12980	96	
250.78557	72	
250.89556	72	
250.94552	72	
251.63720	76	
252.10705	86	
252.94378	76	
253.09766	84	
253.42853	78	
254.04070	88	
256.45362	134	
258.83916	178	
258.97109	72	
259.54034	84	
259.83998	70	
260.83286	100	
260.96968	166	
261.83237	268	
262.82470	78	
263.05341	70	
263.16105	70	
263.84679	80	
263.86690	78	
263.88071	82	
264.52950	100	
266.78308	70	
266.81356	536	1+
266.85325	100	
267.86701	76	
267.97183	80	
268.81132	220	1+
268.91894	74	
268.95235	110	
269.96305	156	
270.14082	72	
270.80296	262	1+
271.85836	150	
271.91501	80	
273.08352	74	
273.93432	74	
275.52779	74	
275.80160	274	1+
276.05609	72	
276.10079	82	
276.85639	80	
277.12603	70	
278.15308	102	
278.79712	182	
278.84923	74	
279.12470	96	
279.79991	78	
279.85273	322	1+
280.79260	878	1+
280.88544	102	
282.50327	76	
282.80217	122	
283.79153	176	
283.94795	72	
284.07838	100	
284.78741	146	
284.80882	88	
284.82342	132	
284.88745	86	
284.96683	70	
285.82156	70	
285.92310	76	
286.54636	80	
287.46968	74	
287.82605	132	
296.80674	270	
297.07351	72	
297.28966	74	
297.80931	254	
297.84258	70	
298.07983	74	
298.10940	70	
298.80389	548	
299.80060	802	1+
299.86840	160	
301.86210	394	
303.85645	570	1+
304.03263	74	
304.88026	68	
307.50651	76	
311.82406	98	
313.15213	74	
314.96924	80	
315.81541	190	
315.94860	70	
316.81378	526	1+
317.81803	296	1+
318.06920	80	
318.88626	80	
320.13533	82	
321.78307	78	
321.82102	234	1+
324.87170	70	
325.84871	82	
326.12796	72	
326.86908	76	
327.20880	80	
327.86927	70	
328.16733	72	
329.20440	88	
337.15666	72	
337.88262	94	
339.82021	158	1+
340.16893	82	
341.19975	68	
347.12698	70	
347.22981	78	
348.10223	94	
348.33146	70	
349.12118	144	
349.16176	78	
349.95588	82	
350.10707	100	
350.89606	70	
353.17469	78	
356.13668	72	
358.80224	70	
362.72725	76	
367.13607	178	
367.19571	76	
368.13282	82	
END IONS

###FS:    #m/z: 322.92970 #charge 1+
###MS: 166
###MSMS: 167
BEGIN IONS
TITLE=Cmpd 124, +MS2(322.9297), 28.0-35.0eV, 3.6min #167
RTINSECONDS=215.868
SCANS=166-167
PEPMASS=322.92970	486782
CHARGE=1+
55.37358	92	
83.55227	70	
109.38180	78	
180.88872	86	
184.08195	100	
185.36023	76	
189.86085	58	
194.88186	62	
196.89112	72	
201.04070	70	
202.11610	70	
202.52473	86	
205.95014	76	
207.12365	56	
208.82912	52	
209.12461	122	
210.12984	58	
212.83179	76	
218.10193	64	
218.88983	80	
219.05648	60	
220.87318	62	
222.94490	56	
223.88687	56	
223.95646	84	
224.81713	70	
226.81533	76	
227.10007	68	
227.90612	82	
230.90943	176	
231.88630	66	
232.82779	54	
233.95365	56	
237.04600	52	
237.05880	60	
238.13964	62	
238.88503	116	
240.17906	62	
240.82555	154	
240.93989	766	
240.98202	58	
241.09567	64	
241.82217	54	
241.83545	74	
241.93803	2258	1+
242.81817	428	1+
242.94054	1624	1+
243.06780	80	
243.09945	100	
243.16076	104	
244.09101	78	
244.45124	86	
244.91431	130	
244.93970	472	
245.10843	78	
246.96921	62	
246.98213	56	
247.03995	66	
247.09444	64	
248.86095	140	
250.65458	90	
250.96759	72	
251.08476	56	
251.65506	68	
251.82212	80	
251.92367	66	
252.10879	56	
252.95780	80	
253.43064	78	
254.86349	66	
255.10921	122	
256.83930	76	
257.13371	58	
257.35694	60	
258.83889	142	
260.16158	58	
260.82724	538	1+
261.05783	88	
262.09412	124	
263.23279	66	
263.86069	100	
264.87898	82	
264.92097	62	
265.05899	90	
265.07294	76	
265.10904	62	
265.15271	90	
265.84300	78	
266.85665	64	
268.17251	106	
268.56888	50	
269.13092	62	
269.18706	90	
269.86312	60	
269.91875	74	
269.95720	70	
270.11454	92	
271.14871	66	
271.80034	80	
271.81447	70	
272.07141	58	
272.13010	84	
272.85014	66	
273.02682	58	
273.79282	68	
273.81222	106	
274.04428	62	
274.15174	52	
275.15483	72	
275.79888	68	
278.09561	56	
278.84145	92	
279.09087	894	1+
280.07910	76	
280.81553	54	
282.97391	56	
283.13516	58	
283.28191	52	
284.29263	208	
284.86103	60	
285.85031	80	
285.87716	62	
286.16214	92	
286.86430	88	
287.12663	82	
288.78941	80	
289.16076	68	
289.87360	72	
291.01837	66	
291.80419	88	
295.87495	64	
296.12858	76	
298.83279	70	
298.86033	78	
302.88394	62	
303.28351	52	
303.45181	72	
305.88488	80	
307.88974	66	
308.06472	58	
308.66621	66	
309.82106	68	
310.31867	56	
313.18279	66	
316.95089	70	
317.19139	106	
320.15733	100	
321.04342	58	
321.21316	58	
323.18989	62	
324.13582	62	
324.88979	98	
326.87808	60	
327.10025	54	
328.20886	78	
END IONS

###FS:    #m/z: 363.95589 #charge 1+
###MS: 166
###MSMS: 168
BEGIN IONS
TITLE=Cmpd 125, +MS2(363.9559), 28.0-35.0eV, 3.6min #168
RTINSECONDS=216.64
SCANS=166,168
PEPMASS=363.95589	79594
CHARGE=1+
69.56913	88	
69.82758	80	
72.77102	86	
140.35114	92	
191.85678	170	
207.87172	104	
208.87349	86	
209.94922	130	
210.88209	72	
211.88499	82	
212.87911	656	1+
214.08021	72	
214.88937	104	
217.08566	72	
217.13996	96	
218.84793	72	
219.88468	82	
222.87700	76	
222.95045	288	1+
224.94799	382	
224.97173	114	
225.88515	278	1+
225.96181	106	
226.12054	102	
226.94738	1508	1+
227.06625	84	
227.84608	112	
227.93523	146	
228.89669	134	
228.94150	1188	1+
229.12005	70	
230.61669	78	
230.83448	124	
230.89025	1340	1+
234.05104	82	
234.06800	76	
234.88339	70	
237.13187	156	
237.51657	100	
240.82880	82	
240.93721	254	1+
240.96060	206	
241.95937	378	1+
242.94037	594	1+
243.09362	78	
243.81843	402	1+
243.86771	72	
244.81838	256	1+
244.95598	638	1+
245.84320	70	
245.94793	1252	1+
246.07408	76	
246.80934	158	
246.91301	78	
246.95227	1060	1+
247.80155	570	1+
247.92863	78	
248.80383	480	1+
248.85753	78	
248.90188	116	
250.80242	84	
250.89680	114	
251.79885	74	
251.86123	76	
252.10804	130	
253.83523	154	
253.90419	102	
254.95751	76	
255.08499	74	
255.55383	92	
257.85366	82	
258.82865	412	1+
258.97316	78	
259.83054	346	1+
259.84874	152	
260.15210	92	
260.80419	72	
260.96640	172	
261.98172	124	
262.82728	104	
263.06961	70	
263.79500	174	
264.81825	108	
265.09893	76	
265.82398	78	
265.87530	78	
265.94756	78	
265.97331	76	
266.81151	948	1+
266.84053	70	
266.87009	152	
267.97071	92	
269.81909	96	
269.96771	182	
270.40942	100	
270.81541	88	
274.02328	76	
276.01919	70	
276.81126	132	
276.84803	72	
277.85187	104	
278.80100	216	
279.10743	96	
279.79689	240	
279.85131	132	
279.86659	82	
280.79115	1086	1+
281.35908	74	
281.89079	144	
281.94360	92	
282.82720	96	
283.19305	102	
283.78838	176	1+
283.85536	86	
283.99730	76	
284.82474	200	
284.87558	82	
285.04332	76	
285.82575	110	
285.84688	210	
287.82180	76	
288.12824	104	
289.00032	76	
289.82744	70	
289.88245	72	
293.03036	82	
293.39428	86	
295.93197	70	
296.80935	122	
296.93394	88	
297.80787	118	
298.80429	968	1+
299.11958	70	
300.35912	98	
300.79686	438	1+
300.80921	164	
301.86327	220	
303.85522	294	
304.13094	80	
304.83613	82	
306.42867	80	
307.02222	78	
307.84886	104	
315.01053	74	
315.89612	76	
316.81315	650	1+
318.16750	78	
318.95096	138	
319.81235	70	
319.94007	92	
321.81929	250	
321.87322	86	
323.34667	94	
323.81242	130	
324.13309	74	
324.16387	80	
328.07350	78	
330.50255	78	
330.87954	112	
333.89286	120	
334.80648	82	
335.13037	70	
336.94456	336	1+
339.23402	124	
344.89070	92	
345.20454	106	
347.09736	80	
350.11967	100	
352.15060	86	
352.19232	76	
352.55381	84	
357.15014	78	
362.20810	76	
362.61949	84	
365.71480	70	
367.13169	282	1+
END IONS

###FS:    #m/z: 336.94560 #charge 1+
###MS: 166
###MSMS: 169
BEGIN IONS
TITLE=Cmpd 126, +MS2(336.9456), 28.0-35.0eV, 3.7min #169
RTINSECONDS=217.412
SCANS=166,169
PEPMASS=336.94560	40984
CHARGE=1+
55.72682	64	
182.87037	72	
195.00655	76	
198.89410	80	
198.96006	94	
205.95267	80	
208.88918	150	
211.94314	140	
212.87645	430	1+
213.93930	100	
214.89496	88	
215.89504	72	
217.87728	72	
221.13003	84	
223.95793	68	
224.86983	88	
224.97915	92	
226.15007	142	
226.85424	72	
227.08552	82	
228.79283	74	
228.89692	166	
229.04956	74	
229.98323	72	
230.88725	830	1+
230.90881	78	
232.83153	92	
232.88707	134	
233.53678	94	
233.89892	72	
234.83139	86	
234.88966	92	
234.90387	110	
235.03879	66	
235.08163	222	
236.02964	82	
237.07040	82	
237.13252	76	
237.14964	102	
238.82442	80	
238.83760	74	
239.85367	72	
240.83461	132	
241.84226	300	
243.14929	88	
244.95453	94	
245.83908	76	
246.09360	92	
246.12606	78	
246.16081	120	
246.97350	106	
247.96920	66	
248.89935	334	
249.99225	88	
250.11449	70	
250.15702	94	
250.82632	74	
250.95038	308	
250.99066	118	
251.64522	70	
251.82226	82	
251.83672	64	
251.85390	68	
252.04440	68	
252.16759	72	
252.82886	66	
252.96892	224	
253.08467	66	
253.90256	188	
254.91050	84	
255.10644	86	
256.85196	94	
257.77680	90	
257.79181	94	
257.85239	140	
258.84877	218	
259.85405	122	
259.95973	76	
260.15996	92	
260.86652	144	
261.15173	72	
263.84272	68	
263.88472	78	
264.10226	76	
265.08102	76	
267.83813	720	1+
268.65162	100	
268.84081	636	1+
268.95102	94	
269.53187	94	
269.66080	86	
269.79811	66	
270.97823	118	
272.91860	78	
273.84677	64	
273.88149	74	
274.85864	136	
274.89604	66	
276.85625	1074	1+
276.91548	102	
276.98515	70	
277.83635	66	
277.90123	66	
277.94838	66	
278.38504	66	
278.83579	168	
279.10953	120	
279.83732	74	
281.85833	72	
281.87999	66	
282.08658	76	
282.19590	84	
282.80045	82	
285.39795	72	
286.84895	824	1+
287.84840	512	1+
288.09902	74	
291.07682	74	
291.09992	74	
291.81690	80	
291.86978	252	1+
292.88744	88	
293.05991	70	
293.11009	122	
294.11151	156	
294.18046	116	
295.04967	68	
296.29093	90	
296.32917	84	
296.60003	70	
297.97585	82	
299.87125	268	1+
302.14930	68	
304.18903	74	
304.90228	100	
307.38806	82	
308.15723	72	
308.81940	66	
309.05235	74	
309.77405	70	
310.51754	78	
310.88375	70	
310.95692	84	
311.97759	76	
313.39548	68	
313.45642	108	
318.03421	68	
318.87113	84	
325.74691	86	
325.89273	78	
326.09214	66	
327.29341	104	
329.86868	72	
332.15832	78	
336.11125	90	
337.18020	98	
338.05214	72	
340.26600	72	
342.16888	94	
END IONS

###FS:    #m/z: 322.92991 #charge 1+
###MS: 170
###MSMS: 171
BEGIN IONS
TITLE=Cmpd 127, +MS2(322.9299), 28.0-35.0eV, 3.7min #171
RTINSECONDS=221.106
SCANS=170-171
PEPMASS=322.92991	494280
CHARGE=1+
136.31471	100	
190.12987	56	
198.84562	64	
199.06734	84	
199.10713	56	
200.94323	62	
201.04319	168	
205.94941	158	
206.94869	82	
209.12555	124	
210.89937	60	
217.96245	70	
219.89538	84	
220.87126	96	
223.10272	70	
223.95782	94	
224.80437	70	
226.89658	66	
227.09312	66	
227.81586	48	
227.83045	70	
228.23409	76	
228.91741	62	
229.84182	84	
230.46003	78	
230.82251	76	
230.84989	100	
231.11688	70	
233.85272	104	
233.91509	134	
234.09435	68	
234.86909	64	
235.12485	78	
235.81471	70	
235.85043	68	
235.96736	72	
236.99101	72	
237.09670	66	
238.07890	204	1+
238.83340	52	
238.94930	68	
240.81845	162	
240.83622	116	
240.94014	864	
241.94197	574	
242.78756	60	
242.82074	72	
242.93953	2132	1+
243.82184	236	
243.84101	64	
243.95694	70	
244.12990	78	
244.81406	80	
246.01625	60	
246.13033	84	
246.85271	214	
247.84921	330	1+
248.06027	82	
248.87491	46	
248.95062	70	
249.57500	70	
249.96346	66	
250.02678	56	
251.06984	124	
251.14649	50	
251.16013	68	
251.84001	92	
252.46968	82	
257.13457	92	
257.79483	56	
257.85013	66	
257.89918	60	
257.97785	82	
258.08442	74	
258.83301	94	
258.86630	64	
259.66527	60	
259.79165	66	
259.83712	88	
259.86495	60	
260.13797	88	
261.82962	298	
262.14054	74	
262.67133	82	
262.82819	254	1+
262.86037	72	
263.17316	108	
263.90275	72	
263.98850	76	
264.01641	68	
264.41575	82	
264.46988	66	
264.55753	80	
266.07336	72	
266.64022	50	
266.81721	94	
266.87114	114	
267.98146	54	
268.81673	80	
269.17711	82	
271.85565	122	
272.13262	48	
273.12763	56	
276.16642	64	
277.17307	72	
279.09269	1124	1+
279.85558	70	
280.16354	74	
281.10363	78	
282.07149	48	
282.31747	56	
282.79012	52	
282.81991	74	
282.85030	52	
283.11053	68	
283.90242	68	
284.29136	582	
284.84243	72	
285.11725	96	
286.19098	82	
289.86888	70	
289.89507	56	
290.86505	82	
292.07712	72	
292.43769	92	
292.89138	70	
294.18315	56	
295.85572	50	
295.92992	68	
296.86813	80	
296.98489	64	
297.87814	72	
298.75444	70	
300.81663	74	
303.02728	60	
304.66075	78	
304.78892	72	
307.79859	62	
307.83607	80	
308.80207	64	
309.63747	72	
310.92041	66	
311.13677	82	
315.83234	110	
320.15063	88	
320.23671	66	
320.89162	72	
321.17766	68	
323.35756	84	
324.82968	60	
324.89421	48	
324.95636	74	
326.11907	82	
327.03547	82	
328.13562	74	
END IONS

###FS:    #m/z: 363.95603 #charge 1+
###MS: 170
###MSMS: 172
BEGIN IONS
TITLE=Cmpd 128, +MS2(363.9560), 28.0-35.0eV, 3.7min #172
RTINSECONDS=221.879
SCANS=170,172
PEPMASS=363.95603	81180
CHARGE=1+
48.24576	80	
65.74165	72	
183.86186	76	
191.85676	280	1+
204.71323	84	
209.94451	214	
209.98043	78	
211.88706	82	
212.87917	744	
216.09904	78	
221.94132	112	
222.85627	84	
222.95114	464	1+
224.05362	90	
224.94784	182	
224.96624	84	
226.94841	950	1+
228.89517	210	
228.94108	1340	1+
229.23741	72	
230.84802	274	1+
230.88820	1358	1+
230.94693	80	
232.88123	242	1+
234.14538	92	
234.87871	74	
235.11801	152	
235.14594	84	
236.11559	80	
236.14659	74	
238.06000	92	
240.93741	172	
240.96365	268	
241.82537	138	
241.93853	114	
242.83473	110	
242.88339	72	
242.94156	730	1+
242.96067	242	
244.82288	116	
244.94039	300	1+
244.95630	478	
246.07605	72	
246.95405	1188	1+
247.80062	432	1+
248.37751	92	
248.80240	362	1+
248.90266	264	1+
249.05713	72	
250.80707	120	
252.14035	80	
252.78208	74	
252.89137	140	
252.97042	88	
253.90790	78	
254.87130	80	
256.08031	92	
258.84371	368	1+
258.89783	90	
260.83422	158	
261.82432	342	1+
261.84741	118	
261.96741	166	
262.07854	78	
263.98072	82	
264.81984	116	
266.78697	76	
266.81356	886	1+
267.15438	82	
267.90898	114	
267.97280	136	
268.79217	72	
268.81214	138	
268.84096	226	1+
269.89011	100	
269.96825	126	
270.85361	78	
271.86945	72	
271.91403	80	
272.86211	72	
273.82654	72	
273.84468	78	
276.80638	108	
276.85522	148	
277.80310	90	
277.85797	102	
277.92585	74	
278.12018	74	
278.84360	306	1+
279.10410	72	
279.79765	172	
279.89856	92	
280.79401	614	1+
280.84422	76	
281.14689	82	
281.86715	108	
282.79194	138	
282.86269	92	
283.14973	84	
283.84820	172	
283.98118	72	
284.79367	176	
284.82104	544	1+
284.88153	72	
285.07679	152	
285.20314	74	
285.84571	158	
286.97670	76	
288.23229	80	
288.63079	76	
288.95454	84	
290.86414	158	
291.86692	74	
292.03686	72	
293.11755	156	
295.86657	72	
296.80598	188	
297.80678	156	
297.92071	82	
298.42143	72	
298.80308	1718	1+
298.88175	80	
299.14507	78	
300.87419	106	
301.10433	106	
301.79863	116	
301.86369	192	
302.24544	90	
302.85241	574	1+
303.95770	98	
305.47950	84	
306.11496	76	
306.85665	76	
306.88241	78	
307.86033	82	
310.81413	72	
310.88335	78	
311.15405	94	
313.98052	120	
314.81883	84	
316.81385	450	
318.17865	74	
318.91264	74	
318.93369	72	
319.81351	158	
320.29787	74	
320.82239	84	
321.82321	280	1+
321.86314	184	
322.93057	126	
323.64688	84	
326.34554	94	
327.57119	84	
328.08280	72	
328.19589	72	
329.89303	78	
329.98659	80	
331.89430	72	
335.06977	72	
335.09433	80	
335.43599	78	
336.94405	124	
338.94436	90	
341.69668	80	
343.82913	78	
344.10915	92	
347.22261	126	
349.11073	202	1+
349.16114	96	
358.46004	94	
361.82489	86	
365.41436	72	
367.35598	94	
367.61457	80	
END IONS

###FS:    #m/z: 336.94537 #charge 1+
###MS: 170
###MSMS: 173
BEGIN IONS
TITLE=Cmpd 129, +MS2(336.9454), 28.0-35.0eV, 3.8min #173
RTINSECONDS=222.651
SCANS=170,173
PEPMASS=336.94537	39134
CHARGE=1+
208.88342	78	
209.07370	74	
211.88320	86	
211.94434	152	
212.87748	686	1+
212.95008	68	
214.89601	130	
215.88307	110	
216.02866	68	
219.84082	78	
220.83957	94	
221.02395	72	
221.89311	212	1+
224.83534	82	
226.11137	68	
226.15197	64	
227.84281	72	
227.95980	240	
228.57387	78	
228.88956	84	
229.89948	66	
229.95479	380	
230.88858	1020	1+
231.09794	78	
231.95072	144	
232.05500	84	
232.94771	78	
233.06424	66	
233.13570	64	
233.82493	74	
233.94403	98	
234.89924	102	
235.81858	64	
236.88143	86	
237.84817	78	
238.14909	78	
238.84056	100	
240.85022	66	
241.84250	262	
242.79800	84	
242.84560	128	
245.04284	108	
246.09545	74	
246.15512	72	
246.65989	200	
246.89746	72	
247.96594	108	
248.90218	102	
249.13274	72	
249.96104	68	
250.16106	90	
250.83418	94	
251.07258	68	
251.10186	84	
251.82832	176	
252.96964	304	1+
253.90567	122	
254.96401	132	
255.08112	158	
256.85093	68	
257.18372	76	
257.36911	66	
257.86090	134	
258.84556	412	
258.99474	100	
259.85209	194	
260.15817	78	
260.44722	84	
260.85613	128	
260.97263	64	
261.09572	70	
263.07535	82	
263.18102	64	
264.10625	82	
264.84516	70	
264.96510	82	
266.07958	64	
266.84072	96	
266.85937	78	
267.82693	64	
268.17466	96	
268.84081	206	
269.81180	64	
269.83862	160	
270.80346	90	
270.84990	82	
270.87621	68	
270.90617	70	
271.09217	78	
271.91387	296	
272.81378	70	
272.84982	196	1+
274.14966	84	
274.89622	74	
275.87138	110	
276.19657	62	
276.85679	278	
277.08508	72	
277.86449	302	
277.92596	64	
277.97282	76	
278.18794	102	
278.81479	90	
279.83407	166	
279.85703	92	
279.88567	74	
280.91420	76	
281.68471	102	
281.82669	66	
284.06995	76	
284.86524	88	
285.68430	80	
285.85004	344	1+
287.85187	134	
290.88814	92	
291.87753	102	
292.85794	94	
293.10832	112	
293.85646	324	1+
294.18211	162	
295.19096	82	
296.01876	62	
296.05210	70	
296.76457	74	
298.92609	96	
299.27692	64	
299.87449	148	
300.16933	66	
301.88342	106	
303.86001	80	
305.07328	66	
305.36344	112	
305.90028	74	
307.87921	80	
308.67279	106	
309.14586	62	
309.86767	140	
312.95256	96	
320.15843	122	
320.44334	80	
322.61640	66	
323.02679	80	
323.88340	72	
324.89421	88	
325.88896	84	
327.17774	76	
327.85558	64	
330.19440	92	
334.15974	86	
336.06839	100	
337.18331	72	
337.26678	82	
338.16753	82	
338.23051	106	
338.88795	86	
339.17264	100	
340.74180	74	
END IONS

###FS:    #m/z: 340.94030 #charge 1+
###MS: 174
###MSMS: 175
BEGIN IONS
TITLE=Cmpd 130, +MS2(340.9403), 28.0-35.0eV, 3.8min #175
RTINSECONDS=226.331
SCANS=174-175
PEPMASS=340.94030	193896
CHARGE=1+
50.26055	94	
185.92755	60	
187.86445	68	
191.95270	72	
192.89114	98	
200.83684	72	
200.87862	78	
205.94947	136	
206.88876	74	
207.94811	70	
207.97087	68	
208.88325	140	
209.88973	64	
212.88097	180	
213.87930	164	
213.90411	84	
213.93679	72	
214.13232	82	
215.88471	196	
217.86267	82	
217.88801	220	1+
223.95642	66	
224.84283	62	
225.00488	118	
226.03198	78	
226.89597	148	
228.94813	144	
230.85657	102	
230.88800	304	1+
231.95178	72	
233.89863	216	
234.85421	72	
236.85463	68	
236.89616	92	
238.85259	70	
238.88299	70	
238.90592	86	
239.14706	70	
239.89835	68	
240.83719	430	1+
241.23471	68	
242.88118	140	
242.95027	92	
243.83293	178	
244.83009	88	
244.86601	76	
244.95397	110	
245.83597	188	
246.97601	68	
248.89799	182	
249.96303	76	
251.90439	70	
251.96367	110	
252.00344	68	
252.11081	144	
253.14134	86	
253.61639	74	
253.90171	64	
254.83403	146	
254.87033	78	
254.96545	82	
255.11051	74	
255.92128	66	
256.84905	92	
256.91204	74	
257.84593	68	
258.07471	88	
258.84796	1082	1+
258.87044	72	
259.10726	70	
259.17060	102	
259.90671	84	
260.83474	188	
261.84429	204	1+
261.88985	72	
262.83529	110	
262.92430	192	
264.86525	80	
266.49831	82	
266.84907	74	
266.86706	62	
267.19052	76	
267.85340	74	
268.82944	120	
268.84502	158	
268.92717	66	
269.84983	80	
270.82172	68	
270.83818	224	1+
272.87837	62	
273.47284	88	
273.94844	70	
274.81497	76	
274.83304	66	
274.87254	72	
274.90469	156	
275.85747	170	
275.88829	100	
275.92971	82	
276.85779	782	1+
277.92160	66	
278.84357	500	1+
278.92172	76	
279.16385	88	
279.82890	76	
279.88860	66	
279.92445	70	
281.88125	120	
282.43941	78	
282.84803	66	
282.87311	66	
283.95002	108	
284.07006	88	
284.43202	78	
284.87126	70	
285.19893	76	
285.89424	66	
286.40748	64	
286.88545	72	
287.88657	84	
288.84377	86	
288.92926	66	
290.85079	84	
291.14981	64	
291.88151	72	
292.07277	72	
292.13549	70	
292.88746	84	
294.86597	362	1+
295.15923	66	
295.18240	158	
295.84729	72	
296.25912	94	
298.85745	80	
298.87089	88	
299.86977	408	1+
300.03965	74	
300.87296	264	1+
301.86297	128	
301.96978	72	
302.10223	82	
302.94575	128	
303.84610	64	
304.05602	90	
307.89118	102	
310.88068	220	1+
314.87109	66	
318.15895	62	
319.39964	76	
323.16146	66	
325.88589	68	
327.19573	62	
332.78518	66	
334.91691	94	
339.41918	72	
340.36132	66	
340.40844	74	
341.83530	78	
343.18950	62	
344.14088	102	
344.21835	68	
345.15769	104	
END IONS

###FS:    #m/z: 336.94549 #charge 1+
###MS: 174
###MSMS: 176
BEGIN IONS
TITLE=Cmpd 131, +MS2(336.9455), 28.0-35.0eV, 3.8min #176
RTINSECONDS=227.103
SCANS=174,176
PEPMASS=336.94549	38426
CHARGE=1+
153.67583	84	
185.92563	66	
196.88103	138	
196.90775	58	
202.62270	74	
203.94790	78	
210.88216	60	
211.88849	78	
211.94336	60	
212.87790	488	1+
214.90396	74	
216.63913	82	
217.82827	60	
217.88074	76	
219.57531	68	
221.09876	58	
222.89498	60	
223.87906	64	
224.84000	110	
226.15392	72	
226.95975	74	
227.15225	66	
227.95229	66	
228.89095	88	
228.93606	68	
229.89925	70	
229.95226	308	
230.88890	1184	1+
231.94615	70	
233.82895	114	
235.79191	62	
236.07856	132	
237.03628	78	
237.82709	56	
237.89523	60	
237.92735	88	
238.07896	92	
238.89640	60	
239.83322	76	
240.83636	428	1+
240.88575	64	
241.07633	68	
243.83955	218	
246.16480	74	
246.86071	88	
247.96431	104	
248.90204	110	
249.14441	56	
249.83714	86	
250.61945	86	
250.89762	58	
250.94802	124	
250.98313	58	
251.01831	68	
251.87687	68	
252.83393	78	
252.95668	110	
252.97439	248	
253.09052	78	
253.92326	80	
254.83993	102	
254.93719	106	
255.09878	66	
256.07646	78	
257.20942	78	
257.83604	72	
257.85355	66	
257.89519	76	
258.84570	158	
258.86520	146	
259.85517	174	
259.96189	64	
260.85561	86	
262.03139	70	
262.91816	90	
263.82865	148	
264.86285	84	
265.08879	66	
266.84263	178	
266.95940	72	
267.84016	154	
268.17484	66	
268.83955	352	
269.13466	94	
269.83922	240	
270.00584	76	
271.84520	56	
271.86103	70	
272.87231	142	
272.92290	66	
273.04686	100	
274.10489	68	
275.12630	94	
275.86508	134	
275.97824	68	
276.49708	76	
276.85561	674	1+
277.08494	74	
277.83227	62	
278.83674	244	
279.83578	230	
281.00274	84	
282.87089	64	
284.15684	96	
285.85297	116	
285.94825	82	
286.03926	60	
286.11013	70	
286.85496	452	1+
289.85308	228	1+
291.87942	60	
291.91313	80	
292.10007	68	
292.87533	60	
292.88939	74	
293.10935	178	
293.13583	66	
294.11084	68	
294.18117	72	
294.86659	108	
295.11286	60	
295.18871	80	
296.89583	114	
297.88250	90	
299.06211	66	
299.86724	82	
299.88675	148	
301.86019	84	
301.87957	124	
303.68773	56	
303.73268	64	
305.08431	70	
307.01576	68	
307.89014	66	
308.66604	56	
308.86566	308	1+
309.10806	60	
309.43660	74	
309.88813	70	
310.00286	76	
313.15831	72	
313.82831	62	
314.65998	66	
318.82756	64	
320.04580	72	
324.05372	68	
324.16856	74	
324.93776	56	
329.87533	78	
330.39964	66	
333.20187	64	
336.28859	72	
337.18281	158	
337.73608	78	
338.17171	140	
339.23433	68	
341.28399	68	
END IONS

###FS:    #m/z: 359.96116 #charge 1+
###MS: 174
###MSMS: 177
BEGIN IONS
TITLE=Cmpd 132, +MS2(359.9612), 28.0-35.0eV, 3.8min #177
RTINSECONDS=227.875
SCANS=174,177
PEPMASS=359.96116	26866
CHARGE=1+
74.40474	94	
133.62987	86	
179.86650	74	
191.10292	72	
198.05539	70	
209.94676	116	
215.07497	82	
219.38936	84	
220.84861	86	
220.87968	80	
222.95166	128	
223.87732	70	
224.94836	414	1+
226.94819	788	1+
227.93911	90	
228.94150	930	1+
231.45109	66	
233.93269	110	
234.86097	108	
235.11769	130	
235.86167	172	1+
238.50372	66	
240.83399	242	
240.90696	106	
240.96116	332	
241.11845	92	
241.82446	76	
242.11075	72	
242.95926	76	
244.91004	80	
244.95724	538	1+
245.94011	130	
246.80855	70	
246.89084	72	
246.95395	356	1+
247.80875	80	
247.93255	74	
248.80426	284	
249.80195	192	
250.79479	80	
250.83761	78	
250.94997	196	
251.07084	72	
251.64301	86	
252.87615	120	
252.95649	160	
253.87065	66	
254.89466	72	
256.07643	98	
257.15883	126	
257.94848	86	
258.13963	176	
258.84544	152	
258.98567	76	
260.94277	76	
261.97326	74	
262.95208	78	
263.82483	82	
264.10809	114	
264.82117	220	
265.08799	122	
265.91314	92	
266.81310	420	1+
267.11019	66	
267.97167	130	
267.99160	98	
268.84272	76	
268.85650	66	
268.95472	102	
269.96638	150	
272.80335	78	
273.11377	70	
273.96717	120	
274.11493	82	
275.84175	86	
275.97014	120	
276.09270	68	
276.43964	86	
276.85438	68	
278.16330	72	
278.79880	142	
278.84416	100	
279.94402	86	
280.79349	1416	1+
281.09781	68	
281.13662	78	
281.87434	78	
282.78892	140	
284.82575	176	
285.82693	68	
286.79359	70	
287.16640	70	
287.88423	82	
288.10013	82	
290.78677	92	
291.12058	70	
291.86494	130	
293.11809	92	
293.14805	70	
294.86556	76	
294.87535	80	
295.01974	68	
297.14250	96	
297.15813	76	
297.80657	128	
297.89748	80	
297.96141	70	
298.80361	1972	1+
299.13558	112	
299.87065	92	
300.79991	196	
300.84849	68	
301.08199	142	
302.80442	200	1+
302.85946	66	
304.43320	72	
305.12193	68	
305.34831	80	
306.13015	84	
308.13353	82	
309.13034	136	
309.79995	268	1+
311.13020	66	
311.86095	78	
312.37067	74	
312.80252	70	
314.79936	66	
316.81524	402	1+
318.79235	100	
320.14200	86	
321.81996	298	
321.86252	74	
322.28333	102	
323.64690	76	
324.14211	82	
327.02248	72	
327.12231	72	
327.18201	80	
327.90213	72	
328.12904	82	
330.69858	70	
331.08081	84	
331.75580	76	
333.11456	80	
335.79549	72	
336.77083	78	
336.94385	198	
337.11917	220	
337.95080	160	
338.11688	108	
339.98290	76	
340.19810	70	
342.79619	66	
346.86628	82	
350.11198	84	
350.15354	84	
351.10763	84	
356.19468	74	
357.17112	86	
357.77007	68	
358.20692	78	
362.92106	118	
END IONS

###FS:    #m/z: 340.94017 #charge 1+
###MS: 178
###MSMS: 179
BEGIN IONS
TITLE=Cmpd 133, +MS2(340.9402), 28.0-35.0eV, 3.9min #179
RTINSECONDS=231.542
SCANS=178-179
PEPMASS=340.94017	223168
CHARGE=1+
192.88959	82	
196.86448	66	
199.95371	72	
201.83891	80	
202.86051	70	
205.93956	78	
206.95046	84	
209.95719	70	
212.88348	82	
213.88367	108	
213.93109	68	
214.87510	88	
215.85802	106	
215.88387	100	
217.46569	86	
220.64086	112	
220.87633	74	
221.90138	72	
222.95060	430	1+
224.36439	104	
226.90232	94	
226.93991	160	
228.84528	92	
228.88580	84	
228.93989	72	
229.89580	70	
229.94579	86	
230.89015	116	
232.95899	68	
233.89341	94	
234.10189	84	
234.90478	80	
235.12082	144	1+
236.88911	72	
239.85774	126	
240.83231	78	
240.85905	76	
240.90105	68	
241.19644	80	
241.84097	644	1+
242.83113	332	1+
243.55945	68	
243.83539	284	1+
244.86104	126	
245.08698	68	
246.16467	76	
246.98400	96	
250.88406	72	
250.90383	72	
250.99589	158	
251.07082	94	
251.83900	132	
252.11087	92	
253.03578	80	
253.18435	98	
254.86562	96	
255.03204	70	
255.07339	70	
256.85000	74	
256.86831	100	
257.83163	70	
257.84362	74	
257.95442	92	
258.10034	78	
258.84756	452	
258.86958	86	
258.90991	88	
259.16632	70	
259.36257	88	
259.85231	246	
259.89606	100	
260.83859	318	
260.89509	94	
261.83856	138	
262.47260	72	
262.84275	68	
262.86916	156	
262.99971	78	
265.01110	92	
265.82717	70	
265.87122	72	
266.86174	126	
267.13380	72	
268.84200	176	
269.84379	144	
269.97541	136	1+
271.34708	86	
271.83875	162	
271.87517	66	
271.92606	70	
274.86049	132	
274.87729	84	
275.84325	72	
276.14153	88	
276.85432	672	
277.85839	316	
277.96890	68	
278.85007	496	1+
278.91743	76	
279.10679	80	
279.84995	304	1+
279.87578	116	
280.26223	82	
281.12413	76	
281.85505	98	
281.86925	84	
281.89370	104	
282.87902	74	
283.85268	88	
284.13827	86	
284.87142	72	
285.88573	94	
286.04752	88	
286.41131	88	
286.89361	82	
288.83961	98	
289.86724	78	
291.11863	84	
291.85657	78	
292.89597	72	
293.90322	108	
294.18547	82	
294.86333	198	
295.20981	78	
295.87695	78	
296.84805	124	
296.86414	78	
297.80016	70	
297.89345	84	
298.31075	74	
298.90271	78	
298.93293	74	
299.13210	74	
299.46568	106	
299.78225	94	
300.65494	74	
300.87606	96	
301.67955	110	
301.86549	228	1+
302.00622	66	
302.94586	70	
306.88791	92	
306.89820	66	
307.94838	66	
308.85846	74	
315.82847	104	
317.17626	102	
317.19114	74	
319.20447	82	
321.43721	92	
322.13771	72	
322.88946	74	
326.30526	72	
327.15096	74	
328.93917	74	
338.16542	76	
342.02582	78	
343.92919	70	
344.32552	92	
END IONS

###FS:    #m/z: 359.96087 #charge 1+
###MS: 178
###MSMS: 180
BEGIN IONS
TITLE=Cmpd 134, +MS2(359.9609), 28.0-35.0eV, 3.9min #180
RTINSECONDS=232.315
SCANS=178,180
PEPMASS=359.96087	30704
CHARGE=1+
180.86236	78	
198.95506	68	
204.86946	86	
209.09694	92	
209.94194	208	
210.94591	84	
211.90286	70	
212.91393	80	
217.88598	98	
222.95370	528	1+
223.88932	212	
223.97445	90	
224.94772	288	1+
226.89424	90	
226.94789	824	1+
227.02817	76	
227.07645	78	
227.92774	218	
228.94274	422	1+
229.96323	88	
231.96326	78	
232.10918	78	
232.94732	186	1+
234.14023	112	
234.86765	146	
235.86202	70	
238.13219	78	
239.80457	72	
240.12808	68	
240.14104	76	
240.82294	92	
240.94224	146	
240.96072	174	
241.12769	74	
241.78423	170	
241.90095	68	
241.96016	72	
242.96438	216	
243.07447	86	
244.89591	100	
244.95731	630	1+
244.98235	110	
245.94292	194	
246.80786	86	
246.95204	714	
246.97734	126	
247.08425	86	
248.80509	628	1+
250.83556	68	
252.11870	92	
252.87491	196	
252.95522	288	
253.83338	78	
254.11901	88	
255.07706	68	
256.07821	90	
256.42635	114	
257.94830	76	
258.14128	336	1+
258.15868	78	
258.98924	86	
259.97391	86	
260.88827	78	
260.96715	98	
261.05594	88	
262.94963	248	
263.88786	142	
264.79905	78	
264.81581	96	
265.08701	68	
265.82122	92	
266.06156	92	
266.81623	222	
267.11193	86	
267.81609	96	
267.97550	86	
268.05007	84	
268.95738	68	
269.04222	88	
269.78980	74	
269.85676	72	
270.10255	84	
270.89386	68	
273.77760	72	
273.85688	134	
273.96779	126	
275.04681	74	
275.10614	80	
275.97131	128	
276.85287	122	
276.99918	94	
277.13212	76	
277.80940	150	
278.80278	288	1+
278.84436	164	
279.83490	84	
280.79358	900	1+
280.87132	132	
281.11623	76	
281.93182	72	
281.98774	78	
282.77993	72	
282.84831	70	
283.98301	78	
284.82699	380	
286.17035	122	
286.93313	70	
288.84776	80	
289.50733	74	
289.80667	70	
290.80016	92	
290.85175	110	
291.00743	72	
291.43924	76	
291.86914	92	
292.11040	80	
292.12914	190	
292.47985	80	
292.86230	70	
293.12377	132	
295.51384	90	
296.81232	272	
297.80135	1258	1+
297.97363	84	
298.80288	940	1+
299.04924	82	
299.87836	72	
300.65914	100	
300.79745	70	
301.07756	134	
302.14249	70	
302.84752	72	
303.10168	74	
306.76852	78	
308.85575	78	
313.09808	68	
314.08933	74	
314.80475	94	
316.81387	382	1+
321.89153	84	
322.00323	74	
322.82354	78	
323.86104	70	
324.89140	142	
328.60103	80	
331.14098	76	
334.89197	70	
335.16384	88	
336.94460	108	
337.11519	418	1+
338.93526	68	
339.12093	70	
341.14789	68	
343.18781	72	
343.89516	80	
344.17532	80	
350.13296	70	
351.83250	100	
352.84448	102	
355.98859	100	
356.78355	94	
361.79210	88	
362.07508	70	
362.17533	78	
END IONS

###FS:    #m/z: 412.72994 #charge 1+
###MS: 178
###MSMS: 181
BEGIN IONS
TITLE=Cmpd 135, +MS2(412.7299), 28.0-35.0eV, 3.9min #181
RTINSECONDS=233.087
SCANS=178,181
PEPMASS=412.72994	20168
CHARGE=1+
129.84312	110	
190.85995	190	
193.85255	118	
194.85421	98	
199.93796	104	
201.92768	82	
205.94303	94	
206.75642	80	
212.87752	1046	1+
214.89360	140	
218.12347	80	
220.42178	90	
220.99659	92	
222.84581	80	
222.95234	816	1+
224.94719	376	
225.89185	106	
230.88845	1220	1+
232.88465	528	
232.97416	82	
233.44123	84	
234.88252	138	
235.84935	80	
238.08477	96	
239.84616	122	
239.94693	198	
240.79780	144	
240.96172	340	1+
241.07805	102	
242.79321	80	
242.95674	104	
244.90816	86	
246.38840	76	
248.90060	192	
248.96982	80	
249.89927	198	
250.83548	128	
250.89560	266	
251.88726	88	
253.87119	110	
253.90337	292	
254.88901	80	
257.00071	102	
257.39676	134	
257.80341	108	
257.95899	326	1+
258.82102	222	1+
259.80726	154	
259.96406	312	1+
263.10585	256	1+
265.40116	74	
266.16752	80	
266.79781	246	1+
266.98358	78	
267.83911	126	
268.09061	122	
268.17767	96	
268.78325	142	
272.90260	80	
273.46880	88	
273.91367	136	
275.62356	76	
275.81421	128	
276.82605	76	
277.01570	82	
277.85819	78	
278.85386	74	
279.89154	658	1+
281.85473	124	
283.84833	76	
283.90234	78	
283.98295	74	
284.82367	100	
284.87171	76	
284.88632	98	
285.79807	154	
285.84665	546	1+
287.84689	78	
287.85630	260	1+
292.43377	92	
292.89560	76	
293.62739	100	
295.91898	248	
296.81412	100	
296.91072	104	
297.90355	1080	1+
298.04353	74	
298.93042	84	
299.78789	126	1+
299.80661	84	
299.85934	136	
302.86265	92	
302.90905	80	
302.92378	110	
303.85576	550	1+
304.77790	76	
304.80508	98	
305.92586	108	
307.80010	134	
308.79920	104	
308.88883	80	
309.46687	88	
309.80080	216	1+
309.86701	146	
309.95740	76	
309.97473	92	
310.82269	92	
310.86893	78	
312.80242	172	
312.90693	76	
313.81521	118	
313.85552	82	
313.93178	494	
314.79720	120	
314.83394	84	
315.81938	226	1+
315.87605	200	1+
315.92934	78	
317.78460	130	
318.03388	82	
318.83341	138	
318.84087	134	
318.93363	1700	1+
319.99266	80	
321.80490	160	1+
321.86332	120	
323.85028	82	
325.86563	454	1+
326.79918	614	1+
327.80324	430	1+
327.89270	76	
328.14461	92	
328.87905	132	
329.79304	110	
330.81425	120	
331.81135	474	1+
332.81246	376	1+
332.87600	558	1+
334.05223	80	
334.84922	82	
334.87824	298	
334.93004	112	
334.94921	420	1+
336.73709	88	
336.89427	122	
336.94476	2620	1+
337.79835	160	
338.94870	146	
341.83980	178	1+
344.93652	80	
345.81727	146	
346.80891	124	
346.93489	98	
347.56871	98	
348.19080	76	
348.72560	90	
348.82674	76	
348.87170	194	1+
350.76933	76	
350.82848	80	
351.82480	390	1+
353.16292	88	
354.86990	82	
355.95554	108	
359.95660	206	
360.11258	78	
360.95426	90	
365.79821	118	
366.77222	80	
368.90139	78	
369.38837	92	
369.91423	80	
371.10751	76	
371.72250	76	
371.81813	74	
372.11348	76
[truncated: 2,094,576 more chars]
