# Supplementary material for: High-Throughput Venomics
Source: J Proteome Res. 2023 Apr 3;22(6):1734–46. doi: 10.1021/acs.jproteome.2c00780 (PMC10243144; doi:10.1021/acs.jproteome.2c00780)
Supplement: Supplementary file 9 — pr2c00780_si_009.zip [file pr2c00780_si_009.zip › Manual files/Calloselasma rhodostoma MGF/210702_Calloselasma_halfplate000099_5.1.201.mgf]

###	D:\Data\Julien\210702_Cr_half_TFA\210702_Calloselasma_halfplate000099.d\ProteinAnalysisResults.mgf
###	D:\Data\Julien\210702_Cr_half_TFA\210702_Calloselasma_halfplate000099.d\analysis.baf
###	210702_Calloselasma_halfplate000099.d
###	Instrument: maXis HD
###	Manufacturer: Bruker
###    PeakWidth 0.30, MiniumIntensity 10, S/N 1Apply threshold 0, Threshold 10
###    Retain Residuals no, Create neutrally no,
###    FullScan Parameters: AdductIon (+)+H (-)-H, LowMass 0, HighMass 8000, MaxCharge charge decon 4, MinPeaks 3
###    Perf. isotope decon yes, Max Charge Istopic decon 6, MW agreement 0.00, Abund. cutoff 2.00, Envelope cutoff 75.00
###    MaxRes   Parameters: AdductIon (+)+H (-)-H, LowMass 0, HighMass 8000 
###    Perf. isotope decon yes, Max Charge Istopic decon 6, Abund. cutoff 2.00
###    MSn      Parameters: AdductIon (+)+H (-)-H, LowMass 0, HighMass 8000 
###    Perf. isotope decon yes, Max Charge Istopic decon 4, Abund. cutoff 0.05
###    Global Charge Limit: no 3, Prefer FullScan Result: yes, Export what: 2 (0=non deconv/1=deconv only/2=mixed), NoMSMSSignals: 150, Intensity threshold: 10, NoMSSignals (deconv): 2, NoMSSignals (non-deconv): 2, NormalizeData: no, SingleCharged: yes
###
COM=210702_Calloselasma_halfplate000099.d
USERNAME=Demo User

###FS:    #m/z: 322.92941 #charge 1+
###MS: 2
###MSMS: 3
BEGIN IONS
TITLE=Cmpd 1, +MS2(322.9294), 28.0-35.0eV, 0.0min #3
RTINSECONDS=1.894
SCANS=2-3
PEPMASS=322.92941	1593602
CHARGE=1+
193.97100	2426	
206.94013	2454	
208.94606	7766	
211.94399	24942	
213.93935	22552	1+
215.88631	3868	
215.93733	3968	
217.93934	3568	
222.95147	42494	1+
224.95078	7288	
226.80068	3564	
226.94640	93876	1+
227.19856	3318	
228.94216	190298	1+
229.45403	2710	
231.95116	15618	1+
233.94803	2624	
234.96977	4952	
234.99763	6054	
235.20221	3008	
237.12798	2864	
238.14690	4192	
239.01884	2528	
239.07916	2416	
239.14612	9072	
239.97998	2540	
240.22980	3802	
240.96156	20482	1+
242.96087	3842	
243.22947	4540	
243.88122	2844	
244.95668	65364	1+
245.18448	2538	
245.63079	4714	
245.94246	7624	
246.95177	61358	1+
247.23877	2732	
248.03183	2352	
249.91031	10476	1+
249.97099	73260	1+
250.11555	3306	
250.94650	42032	1+
250.99613	4878	
251.19795	3394	
251.91076	2576	
252.46982	2308	
252.63722	2826	
252.97086	887046	1+
253.18874	2740	
253.21328	3892	
253.90418	16068	1+
254.94128	88704	1+
254.96621	324298	1+
255.22905	3426	
256.26087	4194	
256.91267	6904	
256.96368	45494	1+
258.90920	3664	
258.96385	11882	
260.16130	3132	
260.97821	3112	
261.97862	8888	
262.96776	2342	
263.05441	4908	
263.13532	4984	
263.97743	148522	1+
265.25028	2374	
265.64705	2968	
267.64488	2402	
267.97315	43372	
268.95769	14494	
269.97126	28808	1+
272.88155	5876	
272.95184	15064	
274.27154	4826	
274.65135	2282	
279.09139	3702	
279.22863	3762	
280.26185	2410	
281.24537	6460	
281.98819	2448	
282.17423	3248	
282.27661	9126	
283.17323	6412	
283.26061	6936	
283.94568	4936	
284.29202	5790	
284.32869	2260	
285.20104	2436	
285.94117	102570	1+
285.98318	16404	1+
287.25075	12082	1+
287.65868	3642	
288.06312	2904	
288.15911	2482	
288.20487	3386	
288.25117	7928	1+
289.65793	3620	
290.14084	7530	
290.26602	21568	1+
290.89174	4712	
291.09942	7614	1+
291.15882	2736	
291.19548	4832	
291.97384	11770	1+
292.05870	8496	1+
293.20753	3388	
293.97494	29396	1+
293.99657	46804	1+
294.17886	13264	1+
294.93665	7914	
295.12765	4062	
295.22433	5696	
295.96822	3686	
295.99104	22592	1+
296.29226	3300	
297.07821	2826	
297.24009	5522	
297.90589	2910	
298.08262	3234	
298.13788	2284	
298.27206	3252	
299.25441	2416	
300.28624	5510	
302.17143	12064	1+
302.30240	12558	1+
302.94475	7792	
303.95172	28694	1+
303.99382	7392	
304.18714	4642	
304.28270	5974	
304.92229	3084	
305.26572	5676	
305.95184	5094	
306.90430	3380	
307.08179	3854	
307.24554	44134	1+
307.83071	6264	
308.14175	6984	1+
308.16221	5456	
308.21380	2626	
308.29326	2576	
308.87105	11990	1+
309.18625	2334	
309.25783	4558	
309.27615	3724	
309.67295	3586	
310.16116	12926	1+
310.30798	12300	1+
310.96598	2270	
311.05284	2876	
311.21948	3922	
311.27271	4186	
311.66891	4254	
311.86898	26648	1+
311.93411	10208	
311.98557	23284	1+
312.32375	5442	
312.90042	7126	
312.94682	6752	
313.17553	2258	
313.21792	3776	
313.29036	8140	1+
313.86454	12534	1+
313.92867	211076	1+
314.26775	3390	
314.89309	5566	
316.28166	13048	1+
316.31774	4724	
316.86404	2292	
316.88812	3582	
316.93954	6210	
318.29782	29480	1+
318.93411	132880	1+
320.13948	2254	
320.93364	178210	1+
321.23846	2244	
322.15604	2348	
322.19240	13172	1+
322.87800	11004	1+
322.90875	13830	
322.92921	3536316	1+
323.11406	4482	
323.17661	5096	
323.19595	9302	1+
323.23745	10470	1+
323.28930	2830	
324.13485	2976	
324.28640	3692	
324.32360	4296	
324.87672	8196	
325.25317	27592	1+
325.29497	10880	1+
325.31867	2414	
325.89947	4366	
326.12278	2262	
326.17092	10450	1+
326.20040	4072	
326.30109	7638	1+
326.87144	79976	1+
326.96741	8680	
327.00580	6080	
327.19929	7560	
327.26865	39220	1+
327.33434	2288	
328.11188	2494	
328.21895	2252	
328.31777	4574	
END IONS

###FS:    #m/z: 340.94007 #charge 1+
###MS: 2
###MSMS: 4
BEGIN IONS
TITLE=Cmpd 2, +MS2(340.9401), 28.0-35.0eV, 0.1min #4
RTINSECONDS=2.6745
SCANS=2,4
PEPMASS=340.94007	662400
CHARGE=1+
200.11897	198	1+
205.01356	156	
205.95054	144	
206.10793	192	
208.12955	128	
208.95589	170	
212.16453	132	
213.94049	2622	1+
215.88665	972	1+
215.93796	894	
217.88323	246	
217.93676	196	
221.14019	144	
223.95764	390	1+
223.97390	248	
226.94422	242	
227.10712	146	
227.91605	140	
230.07190	154	
230.09430	196	1+
231.12315	146	
231.95001	3188	1+
233.89955	616	1+
233.94750	648	
234.07417	202	1+
234.81815	200	1+
235.89332	662	1+
235.93799	274	1+
235.96838	154	
237.06258	126	
237.64739	358	1+
238.04885	180	1+
239.10321	196	1+
239.90305	184	
239.96761	310	1+
240.23119	582	1+
241.21989	126	
242.09304	304	1+
243.09438	202	1+
244.03640	450	
244.95779	242	1+
245.03952	204	
245.08495	144	
245.90832	218	1+
245.94404	144	
246.06302	150	
246.16264	288	
246.97567	314	
247.23838	198	
247.94240	192	
248.03318	774	1+
248.98416	272	1+
249.23736	164	
249.85509	140	
249.96004	854	1+
250.05758	192	1+
250.98471	136	
251.03783	158	
251.10403	148	
251.92194	142	
251.95960	514	1+
252.22898	176	
252.97658	134	
253.93731	362	1+
254.96503	2354	1+
255.07473	930	1+
255.10290	224	
256.13813	136	
256.91342	340	
256.96387	766	1+
257.02047	268	1+
258.88143	184	1+
258.96253	296	1+
259.05592	236	1+
260.91106	126	
261.83638	138	
262.84245	194	1+
262.96615	276	
263.05415	286	1+
264.04095	232	1+
264.07209	204	
264.90695	148	
265.02069	194	
265.10683	244	1+
265.24303	228	1+
265.27349	192	1+
266.99832	196	1+
267.13333	254	
268.08995	124	
268.17537	450	
268.96311	246	1+
269.08407	228	1+
269.18992	162	
270.00167	136	
270.12529	274	1+
272.05753	184	1+
272.93367	686	
272.95159	144	
272.97923	242	
273.00617	136	
274.65196	158	
274.97894	158	1+
275.05592	494	
275.12968	198	1+
275.15192	176	
277.06869	136	
277.08826	126	
277.85414	224	1+
278.00385	170	
278.07694	136	
278.24272	146	
279.02919	136	
280.04414	370	1+
280.10321	186	1+
280.16432	124	
280.22533	200	
280.25958	230	
280.91006	272	1+
281.04816	240	1+
281.08456	142	
281.12562	332	1+
282.27740	1380	1+
283.03743	132	
283.20782	140	
283.26203	148	1+
286.06420	148	
287.00677	136	
287.02993	160	
287.08282	128	
288.05852	716	1+
289.01763	180	
289.07285	290	1+
290.12874	194	1+
290.14243	224	
291.11739	160	
292.06011	510	1+
292.19165	322	1+
293.96525	180	1+
294.15180	126	
294.86092	268	1+
294.89499	152	
295.15258	186	1+
295.18243	134	
296.33029	340	1+
296.98403	126	
297.14129	146	
297.21776	132	
297.87722	148	
298.08261	308	1+
298.16992	154	
298.30659	252	1+
298.58129	196	
299.05739	274	
299.13137	154	
300.05054	476	1+
301.20200	230	1+
302.04783	226	1+
302.17576	446	1+
302.20218	260	1+
302.22561	126	
303.14303	156	
304.87404	274	1+
305.78976	128	
306.13957	150	
306.27675	340	
306.31647	142	
306.79146	426	1+
306.99991	174	1+
307.08191	136	
307.28375	194	
307.30321	230	
307.88163	346	1+
308.29168	680	1+
308.32958	134	
308.86904	126	
309.13344	128	
309.17146	214	
309.32173	144	
310.16571	308	1+
310.30999	238	
311.02463	188	
311.09235	128	
311.14498	190	1+
311.16876	226	1+
312.02674	162	
312.87047	202	
312.88752	152	
313.03072	146	
313.09410	126	1+
313.21515	160	
313.94765	162	
314.93052	142	
315.15787	162	
315.95061	186	
318.12210	128	
318.59230	142	
319.06141	178	
319.07924	156	
319.19276	138	
320.09258	204	1+
320.16910	140	
321.18882	136	
321.32170	126	
321.98226	140	
322.02291	292	1+
322.13319	558	1+
322.31127	274	1+
323.23737	1060	1+
323.83454	126	
324.11570	218	1+
324.28762	160	
324.89789	406	1+
325.17044	590	1+
325.25115	282	
326.17225	496	1+
326.28949	154	
326.33885	342	
326.88154	276	1+
328.19254	272	
328.31295	204	1+
328.80504	184	
328.82174	236	1+
329.19942	260	1+
330.91511	146	
331.98688	202	1+
332.08613	612	1+
333.08734	434	1+
333.16913	202	1+
333.32754	134	
337.03548	154	
337.25161	176	1+
337.35340	182	
338.16212	144	
339.22990	394	1+
339.29536	148	
340.05676	146	
340.09250	194	
340.13535	132	
340.35494	126	
340.38848	714	1+
341.08300	606	1+
341.14636	132	
341.20319	268	1+
341.24553	274	
341.26925	386	1+
342.08692	534	1+
342.23847	142	
342.31463	354	1+
342.90780	124	
343.22684	214	1+
344.21187	128	
344.27329	142	
344.90130	136	
345.14134	144	
346.03027	160	
END IONS

###FS:    #m/z: 363.95616 #charge 1+
###MS: 2
###MSMS: 5
BEGIN IONS
TITLE=Cmpd 3, +MS2(363.9562), 28.0-35.0eV, 0.1min #5
RTINSECONDS=3.4465
SCANS=2,5
PEPMASS=363.95616	391836
CHARGE=1+
189.86040	226	
208.88640	158	
209.94320	964	1+
211.10564	178	1+
212.87834	1204	1+
218.91335	152	
222.89884	140	
222.95160	788	
223.86707	202	1+
223.95969	376	
224.94840	1616	1+
224.97895	144	
225.96627	344	1+
226.94659	4746	1+
226.96846	294	1+
227.06689	188	
227.87151	134	
228.89268	276	
228.94182	4872	1+
229.11202	156	
230.88861	1142	1+
231.02815	214	1+
231.12378	174	
232.88247	612	1+
233.03112	226	1+
233.04987	214	1+
233.22895	108	1+
234.14414	390	1+
235.06077	356	1+
235.07774	166	
235.11758	782	1+
236.08499	140	
236.10008	156	
237.05453	162	
237.12827	376	1+
238.21274	154	
238.90308	236	1+
239.90513	210	1+
240.11243	168	
240.96304	1432	1+
242.07805	144	
242.95917	844	
243.95075	170	
244.03768	496	1+
244.12431	210	
244.95724	2764	1+
245.07242	646	1+
245.94762	3618	1+
246.11736	210	1+
246.95241	3070	1+
246.97583	210	1+
248.03950	144	
248.15208	138	
248.16338	158	
248.89927	804	1+
249.03918	230	
250.13845	160	
250.88179	200	1+
251.03280	180	
252.06507	272	1+
252.10678	294	
252.13690	132	
258.97389	332	1+
259.14378	184	
260.96841	650	1+
261.06374	148	
261.15265	192	
261.82707	220	1+
261.88224	390	1+
262.09665	132	
263.05580	268	
263.90662	200	1+
263.97805	246	1+
265.00372	136	
265.12252	152	
265.48413	84	1+
266.13158	386	1+
266.24557	662	
266.86187	148	
266.88437	220	
266.99899	426	1+
267.06272	246	1+
267.97613	260	
268.00268	284	1+
268.95229	296	
269.13257	186	
269.96847	572	1+
270.04150	148	1+
270.18387	166	
271.88438	158	1+
271.91858	168	
272.04357	166	1+
272.93517	138	
273.91644	218	1+
275.05570	196	
275.84741	232	1+
275.98163	140	
277.07095	144	
278.09012	226	1+
278.13386	316	1+
279.97179	208	1+
282.04485	170	
282.08895	326	1+
282.12333	170	
283.07023	142	
283.27859	148	
283.98306	156	
284.91482	158	
284.93477	294	1+
285.84315	184	
286.11421	144	
287.01560	222	1+
287.11883	144	
288.06256	1144	1+
288.12873	428	
288.63359	140	
288.99897	308	1+
289.14983	196	1+
292.06064	266	
293.06504	250	
294.20814	134	
294.27955	226	1+
294.92259	316	1+
295.02324	146	
295.06622	156	
296.86138	154	
296.90143	154	1+
297.15155	198	
298.08024	194	
298.17398	160	
298.58451	144	
298.96162	130	
299.11754	154	
299.14944	202	
299.42325	146	
299.92098	154	
300.15941	342	1+
300.92565	202	
301.11112	336	
301.79721	148	
301.85935	306	
302.04109	148	
302.21895	604	
302.24237	356	1+
302.28276	180	
303.09940	196	
303.80294	170	1+
303.85242	514	
303.99490	238	1+
304.08821	224	
304.13817	362	1+
305.07861	144	
305.12812	226	
305.22080	148	
305.89316	170	1+
305.93586	358	1+
306.27499	308	1+
306.31090	232	1+
306.42978	290	1+
306.93623	260	1+
307.09042	134	
307.33038	136	
307.88986	148	
308.17068	298	1+
308.25423	238	1+
308.29234	700	1+
308.79204	222	
309.22640	136	
310.30810	330	
310.87286	420	1+
311.14205	204	1+
311.83878	196	1+
312.11863	146	
313.02560	470	1+
313.11290	164	
313.95009	162	1+
316.27224	320	1+
316.81780	194	1+
318.16684	362	1+
318.93537	188	
319.08316	200	
319.31082	136	
320.08692	210	
320.27903	198	1+
320.99314	268	1+
321.86540	186	1+
321.88128	136	
323.89137	254	1+
324.14301	192	
324.24104	342	1+
324.32538	466	
325.03351	188	
325.08077	174	
325.12707	142	
325.14220	414	1+
325.21632	184	1+
326.17123	134	
327.18872	186	
328.17339	604	1+
328.19090	186	
329.00707	212	1+
329.06493	142	
329.21145	178	
332.08954	826	1+
332.13489	378	1+
332.81816	196	1+
334.79622	218	1+
335.05386	156	
335.16606	146	
336.14734	132	
336.94546	574	1+
337.09187	296	
337.30409	366	1+
338.17372	134	
338.33683	156	
338.37645	156	1+
340.15557	202	
340.29942	210	1+
340.90823	178	
341.14597	336	1+
342.20816	206	
342.28081	372	
342.90189	164	
343.15804	512	1+
344.16406	372	1+
344.18487	130	
344.28228	130	
344.96920	190	1+
345.19917	386	1+
346.23285	210	
346.90489	154	
347.22656	130	
347.30323	188	
349.12213	266	
349.25546	382	1+
349.31691	320	
350.16436	326	1+
350.18708	376	
350.33679	240	
350.35121	132	
351.11012	222	
351.33650	184	
351.90178	144	
351.92815	134	
352.88639	146	
355.05041	604	1+
355.76258	138	
356.18808	232	1+
359.18517	202	
360.06714	202	1+
360.11195	308	1+
360.24606	220	1+
361.06988	170	1+
361.28026	222	1+
361.35764	200	
362.22516	134	
362.26863	160	
363.14304	176	
363.21414	144	
364.11911	272	1+
364.30730	398	1+
364.35349	158	
365.28199	304	1+
365.38457	268	1+
366.18857	154	
367.13622	750	1+
367.32823	588	1+
368.16434	138	
368.38414	188	
368.42118	1088	1+
369.22297	172	
END IONS

###FS:    #m/z: 363.95609 #charge 1+
###MS: 6
###MSMS: 7
BEGIN IONS
TITLE=Cmpd 4, +MS2(363.9561), 28.0-35.0eV, 0.1min #7
RTINSECONDS=7.148
SCANS=6-7
PEPMASS=363.95609	382332
CHARGE=1+
182.87378	138	
189.86101	770	1+
191.85738	468	
191.95486	156	
195.11766	212	
196.88419	258	
198.85995	178	1+
199.93860	204	1+
201.12262	250	1+
202.10074	192	1+
204.03282	186	
205.94931	150	
207.12312	210	1+
207.85561	198	1+
207.87818	916	1+
207.94825	144	
208.88387	582	1+
208.95438	130	
209.11707	224	1+
209.94359	2328	1+
209.99693	168	1+
210.88228	528	1+
210.93118	152	
211.15556	190	1+
212.07997	222	1+
212.87861	3166	
214.89483	202	
220.13742	140	
222.95099	6556	1+
224.94756	9166	1+
225.11271	292	1+
225.88666	460	1+
226.11711	202	1+
226.94678	11670	1+
226.98010	260	
227.05651	152	
228.89417	564	1+
228.94169	13734	1+
229.92308	142	
230.02202	246	1+
230.88880	4258	1+
231.11883	298	1+
232.88463	394	
233.97814	130	
234.09986	196	
234.14204	518	1+
234.88033	154	
235.07922	172	
235.11688	684	1+
236.05000	272	1+
237.13079	218	
237.90017	152	1+
238.07890	136	
238.22225	142	
240.96114	3980	1+
241.10175	150	
242.04278	142	
242.14736	162	1+
242.95770	3088	1+
243.06327	134	
243.98409	162	
244.00153	150	
244.03676	690	1+
244.12775	140	
244.84335	146	1+
244.95650	5216	1+
245.04336	462	1+
245.07617	210	
245.09478	222	
245.22143	162	
246.07579	298	1+
246.90432	320	1+
246.95186	6392	1+
246.98693	172	
247.10595	392	1+
248.03414	604	1+
248.89946	1138	1+
249.13231	324	1+
249.88128	268	1+
250.96837	384	1+
251.10070	178	
252.10486	782	1+
252.13464	190	
252.22977	296	1+
252.83507	202	1+
252.88778	146	
253.06431	146	
253.09015	186	1+
253.95885	140	
254.07367	214	1+
255.55192	164	
257.06002	138	
258.07212	144	1+
258.92235	208	1+
258.97272	754	1+
260.96764	2242	1+
261.00666	134	
261.14624	416	1+
262.05625	464	1+
262.09911	202	1+
262.92947	142	
262.99961	190	1+
263.84486	188	
263.97726	838	1+
264.08355	230	1+
264.85585	312	1+
264.97019	776	1+
265.15598	250	1+
265.97574	562	1+
266.09576	256	1+
266.24497	298	
267.05095	236	1+
267.13894	212	1+
267.16357	268	1+
267.19095	154	
267.24670	230	
267.87204	184	
267.97365	312	
268.78355	274	1+
268.87998	218	1+
268.96309	1404	1+
268.97244	158	
269.10747	132	
269.96856	1054	1+
270.82991	142	
270.85147	194	1+
271.09811	132	
271.91468	154	
272.01059	132	
272.13375	144	
273.25376	166	
274.05361	278	1+
274.98065	220	1+
275.22779	226	1+
276.85459	156	
276.98813	266	1+
277.08020	328	1+
277.12353	194	
277.16094	228	1+
278.14076	256	1+
279.02569	176	1+
279.16072	210	1+
279.90365	172	
280.78970	156	1+
281.11848	568	1+
281.94440	142	
282.92759	150	
283.06925	242	
283.09540	248	
283.16785	182	1+
283.85946	156	
283.90731	192	1+
283.98393	418	1+
284.05424	188	
284.95217	166	1+
285.09837	154	
285.83974	230	
285.89605	202	1+
285.98031	310	
288.06438	836	1+
288.13393	572	1+
288.86863	186	
289.88124	144	
289.96394	140	1+
291.02687	128	
291.11139	240	1+
291.87228	248	1+
292.04078	268	1+
292.08737	254	1+
293.04588	172	1+
293.85197	280	
294.14395	154	
294.27947	222	
294.86475	144	
295.07146	190	
296.14076	138	
296.28986	158	
296.92904	296	1+
297.11669	474	1+
297.84816	162	1+
297.96330	378	1+
299.14649	140	
300.18300	190	1+
301.11143	442	1+
301.78447	162	
301.85335	174	
301.95415	168	
302.22195	554	1+
302.24756	282	1+
302.93054	142	
302.95667	412	1+
303.85521	428	
304.77777	178	
305.01266	254	1+
305.05786	166	
305.12880	232	1+
306.07827	188	1+
306.28226	274	
306.87812	278	1+
307.28868	1234	1+
307.30857	174	
307.78529	168	
307.79862	176	
308.26508	130	
308.29431	832	1+
308.44616	168	
308.99804	188	
309.15637	436	1+
309.25360	196	1+
310.07776	144	
310.10071	242	1+
310.12606	134	
310.30891	150	
311.25790	148	1+
312.02589	134	
313.10510	186	1+
314.94062	248	1+
316.28473	280	1+
317.97705	128	
318.16509	132	
318.90163	162	
319.08038	320	1+
320.29536	258	1+
321.11027	142	
321.32355	128	
321.81878	154	
321.86632	222	1+
322.17625	150	
322.93134	166	
323.13254	482	1+
323.24642	194	1+
323.89164	268	1+
324.01906	252	
324.32339	672	1+
324.94407	238	1+
325.86496	300	1+
326.16598	174	
327.17214	422	1+
327.19468	168	
327.30886	150	
327.83662	160	1+
327.87625	520	1+
328.06208	236	1+
328.20006	152	
328.31505	148	
328.88653	368	1+
329.21853	138	
329.80956	266	
330.10577	300	1+
330.15931	128	
331.08270	128	
331.86498	140	
332.08675	428	1+
332.16584	228	1+
333.16713	342	1+
334.14450	136	
334.79228	222	1+
334.87695	160	
335.31454	176	
336.21098	168	1+
336.31772	144	
336.94400	1352	1+
337.09080	322	1+
337.14525	186	
338.14751	370	1+
338.34351	150	
338.82236	226	1+
339.11702	252	1+
340.90678	304	1+
340.93730	306	1+
341.06994	194	
341.22199	238	1+
342.20570	190	
342.27836	244	1+
343.06615	324	1+
343.22226	368	1+
343.27756	212	1+
343.90179	406	1+
344.17845	172	
344.20241	334	1+
344.90548	346	1+
344.98174	196	1+
347.20199	222	
347.22637	654	1+
348.19750	128	
349.11857	686	1+
349.16120	238	
349.31950	324	
350.19220	234	1+
350.29876	222	1+
350.33588	402	1+
350.83972	192	1+
351.09851	182	
352.88257	158	
354.05589	148	
355.05472	146	
356.08287	456	1+
356.22102	212	1+
357.05575	182	
357.83094	194	1+
358.20438	138	
359.18619	246	
359.34921	288	1+
360.12102	338	1+
360.18568	198	
360.21084	158	
360.35572	236	1+
361.19418	748	1+
361.28212	218	1+
361.82269	136	1+
362.09956	144	
362.20371	766	1+
362.28583	168	1+
363.07014	266	
363.17139	252	1+
363.20963	526	1+
363.26900	468	1+
365.11756	140	
365.24800	234	1+
365.27924	450	1+
365.31262	172	
365.38303	194	
365.66732	132	
366.34190	140	
366.38305	148	
367.09618	200	
367.13272	800	1+
367.21175	368	1+
367.33302	764	1+
367.98187	136	
368.15516	384	1+
368.38696	144	
368.42339	1202	1+
END IONS

###FS:    #m/z: 336.94558 #charge 1+
###MS: 6
###MSMS: 8
BEGIN IONS
TITLE=Cmpd 5, +MS2(336.9456), 28.0-35.0eV, 0.2min #8
RTINSECONDS=7.92
SCANS=6,8
PEPMASS=336.94558	211848
CHARGE=1+
198.87776	138	
201.02279	120	
205.01214	178	
205.06646	108	
205.94959	122	
205.97450	346	1+
207.96208	164	
209.12786	124	
211.88746	106	
211.91291	116	
211.94449	8928	
212.00101	118	1+
212.10821	132	1+
212.87859	456	1+
212.94629	338	
213.93894	4080	1+
214.08727	110	
215.88724	448	
215.93691	512	1+
216.88631	204	
217.85899	226	1+
217.88640	158	
217.93589	142	
223.07672	104	
223.95938	174	
223.97139	234	1+
224.93027	142	
226.15185	128	
226.89287	138	
229.10406	136	
229.64633	152	
229.95463	8170	1+
230.88844	304	
231.01212	158	
231.09752	200	1+
231.89450	138	
231.95050	3736	1+
232.13453	132	
232.89546	134	
233.04359	310	1+
233.89558	586	1+
233.94870	642	1+
235.07882	478	1+
235.89167	454	1+
236.00937	160	
237.06132	198	
238.04680	108	
239.06719	120	
240.88249	156	
243.03874	186	1+
244.12485	164	
244.17284	138	
246.05015	126	
246.16106	238	
246.97070	330	
247.08236	254	1+
247.96530	2708	1+
248.03352	790	1+
248.13590	124	
248.89885	124	
249.03814	470	1+
249.96043	1382	1+
250.21793	208	1+
251.03924	304	
251.79158	114	
251.96044	254	
252.11312	268	1+
252.15576	142	
252.97128	5878	1+
253.03369	186	
253.90512	224	
254.09143	846	1+
254.96623	2142	1+
255.07492	398	1+
256.00196	256	1+
256.90812	294	1+
259.08657	208	1+
259.18761	112	
259.20903	216	1+
260.16032	312	1+
260.82544	234	1+
261.11761	116	
261.47661	146	
262.13620	154	
262.14892	130	
262.64348	126	
263.05550	960	1+
263.18729	172	1+
263.92465	112	
264.26389	104	
264.89858	202	1+
265.01789	156	
265.16008	116	
265.86605	216	1+
265.96125	152	
266.26080	164	
267.05551	106	
267.14398	152	
268.12288	128	
268.17067	354	1+
268.79651	224	1+
269.00320	250	
270.14548	246	1+
270.98183	630	
271.83683	114	
272.04824	112	
272.97381	268	
274.12496	106	
274.18766	362	1+
275.00208	140	
275.05591	976	1+
275.16719	254	1+
276.98618	236	1+
278.09319	128	
279.15028	114	
280.11269	262	1+
280.28700	114	
281.04736	336	1+
281.11625	190	1+
281.96500	140	
282.09683	112	
282.17926	116	
282.27828	234	
282.96501	130	
282.98331	186	1+
284.14717	136	
285.20634	310	1+
286.15161	152	
286.18790	200	1+
286.67494	152	
287.15962	106	
287.81188	130	
288.06631	290	1+
289.13869	314	1+
289.87974	142	1+
291.80800	180	1+
292.05932	182	
292.10475	444	1+
292.16143	128	
293.06614	196	
293.29118	122	
293.96944	206	
293.99894	142	
294.09264	122	
294.14449	158	
294.17757	800	1+
294.93672	106	
294.98618	142	
295.07421	256	1+
295.13651	108	
295.28633	120	
295.88708	196	1+
295.96597	248	1+
296.00817	154	
296.05712	154	
296.12246	148	
297.92880	224	1+
298.05254	120	
298.08291	190	
298.58099	148	
299.05314	160	
299.05778	162	
299.12023	142	
299.91210	110	
300.05771	316	1+
300.85882	248	1+
303.05137	134	
303.18774	144	
305.86270	264	1+
306.62668	126	
307.13285	118	
307.28668	546	1+
307.30612	172	
307.78590	144	
307.89124	126	
308.06273	152	
308.29186	454	1+
309.13846	200	1+
309.16944	164	
309.31944	198	
309.87554	460	1+
310.87773	388	1+
311.21589	104	
312.07631	224	1+
312.94711	250	1+
315.26375	190	1+
317.18179	248	
318.03638	360	1+
318.06193	122	
318.08218	426	1+
318.16978	130	
318.23991	122	
318.28225	232	
318.44400	132	
318.88420	106	
319.08359	350	1+
319.20236	126	
320.15526	428	1+
321.09587	324	1+
321.31436	352	1+
322.02173	194	1+
322.13011	492	1+
322.31420	254	1+
323.23779	508	1+
323.88799	270	1+
326.15902	286	1+
326.88259	284	1+
327.04939	184	1+
327.30127	314	
328.13123	108	
328.31036	274	
328.82329	292	1+
329.87211	170	
330.18734	132	
332.09061	122	
333.04924	104	
333.08815	104	
333.29371	116	
335.16264	164	
335.17947	106	
335.28077	106	
335.33902	140	
336.13487	142	
336.23072	238	1+
336.33623	118	
336.80263	316	1+
337.08882	288	1+
337.18479	600	1+
337.25076	186	
337.30626	124	
337.35885	160	
338.17050	170	
338.21469	140	
339.09240	106	
340.27053	108	
340.39317	238	1+
341.12358	128	
341.22268	118	
341.25915	206	
342.09647	114	
342.19493	266	1+
342.29128	108	
342.31434	200	
END IONS

###FS:    #m/z: 359.96101 #charge 1+
###MS: 6
###MSMS: 9
BEGIN IONS
TITLE=Cmpd 6, +MS2(359.9610), 28.0-35.0eV, 0.2min #9
RTINSECONDS=8.6925
SCANS=6,9
PEPMASS=359.96101	148072
CHARGE=1+
198.05557	206	
208.88060	268	1+
209.94199	200	
211.15524	218	
222.11955	134	
222.95121	2028	1+
224.94701	1410	1+
226.89412	122	
226.94779	2954	1+
226.97788	202	
227.92949	252	
228.94228	2586	1+
229.07247	244	1+
233.09200	148	
233.95464	158	
233.99503	236	1+
234.09588	290	1+
234.14672	128	
235.07464	338	1+
235.11747	576	1+
238.21487	142	
238.96999	210	
239.05351	242	1+
239.15198	292	
240.13225	538	1+
240.96314	1096	1+
242.88355	120	
242.95915	728	1+
243.07222	124	
244.03573	294	1+
244.95671	2294	
244.99352	240	1+
245.94153	172	
246.05409	336	1+
246.95281	1684	
247.10631	226	
248.03317	626	1+
249.03781	372	1+
249.13170	390	
249.91215	180	1+
250.11407	296	1+
250.87105	182	1+
250.94690	330	1+
251.03248	184	
251.97028	176	
252.03251	134	
252.10881	214	1+
254.11179	320	1+
255.13305	164	
256.17599	128	
257.15805	666	
258.07562	150	
258.14230	1208	1+
258.83216	134	
258.88219	190	1+
258.97246	298	
259.97631	204	
260.96837	704	1+
262.04983	534	1+
262.09101	194	
262.96491	184	
263.05261	374	1+
263.17269	212	
263.90028	226	1+
263.97895	174	
265.12215	276	1+
265.14479	120	
265.96961	178	
266.15901	170	
266.86475	134	
266.96652	560	1+
268.95521	160	
269.78839	224	1+
269.86279	188	1+
271.91167	156	
272.12238	136	
272.93211	244	
272.97852	136	
273.08608	274	1+
274.86097	420	1+
275.03848	122	
275.05670	146	
275.10211	378	1+
276.09288	192	
277.06993	270	
277.26584	176	1+
277.85481	168	
277.91911	304	
278.00553	158	
278.07759	152	
278.10949	142	
278.24833	130	
278.92997	178	1+
279.13852	144	
280.04750	180	
280.26325	636	1+
281.01121	242	1+
281.09594	234	1+
281.12421	278	1+
281.87033	124	
282.13698	212	1+
283.07207	350	
283.17971	148	
283.86690	300	1+
283.98556	242	
284.15087	508	1+
285.09190	184	
286.14217	274	1+
286.84897	152	
288.05993	260	
288.12793	146	
288.87368	326	1+
289.07445	236	
291.16538	220	1+
292.05809	750	1+
292.88365	136	
294.15311	154	
294.27673	122	
294.85720	142	
295.02532	142	
295.10137	140	
295.14661	392	1+
295.90502	196	1+
296.15138	292	1+
296.92652	122	
297.33171	128	
297.81969	118	1+
298.04680	144	
298.07984	178	
298.10694	196	
298.13452	614	1+
298.31006	144	
298.52405	180	1+
299.13821	502	1+
300.01040	212	1+
300.28374	120	
300.80897	246	1+
300.93142	138	
301.07631	240	1+
301.16196	234	1+
302.06579	126	
302.85173	132	
302.88584	122	
303.21713	130	
303.84056	134	
303.94778	262	1+
304.02017	240	1+
304.44682	164	
305.02368	190	1+
305.05573	144	
305.10029	186	
305.27513	244	1+
306.79202	170	
307.00115	148	
307.08333	136	
307.89057	186	
308.15225	122	
308.28791	122	
308.33097	146	
308.79621	128	
309.12269	346	1+
309.32421	160	
310.25321	164	
310.30784	374	1+
310.34384	1310	1+
310.88116	124	
311.88512	120	
312.86986	214	1+
312.93555	180	1+
313.89046	156	
315.15755	280	
315.62020	90	1+
316.30358	240	1+
318.16753	164	
318.87930	210	1+
318.93348	522	1+
319.05258	186	1+
319.08001	424	1+
319.28566	208	1+
320.15823	148	
320.98029	128	
321.10670	140	
321.14351	242	1+
321.22488	174	
321.30762	244	1+
322.06685	120	
322.23029	722	1+
322.34365	568	1+
322.93047	148	
322.96735	148	1+
323.01708	1438	1+
323.23846	504	1+
323.38553	136	1+
324.14517	128	
324.27128	128	
324.32459	200	
324.82261	222	1+
324.89153	290	1+
325.07010	142	
326.15843	892	1+
328.18400	120	
328.80053	174	1+
328.89061	152	
329.82626	174	
330.08025	120	
330.28409	152	1+
331.16899	156	
332.09081	174	
332.16021	160	
334.88714	124	
334.94600	134	
336.94462	460	1+
337.08988	258	1+
337.11902	548	1+
337.27899	176	1+
338.33846	142	
339.22872	156	
339.34362	256	
340.08885	400	1+
340.19582	136	
340.23692	144	
340.35594	1636	1+
341.19627	126	
342.15424	130	
342.18476	198	1+
342.27737	404	1+
342.82214	192	1+
342.90045	144	
345.17125	212	1+
345.20003	146	
346.19120	130	
347.11378	1122	1+
348.82643	152	
350.10461	184	
351.30789	134	
355.30008	354	1+
356.06236	212	1+
356.30205	278	1+
356.98588	142	
357.22191	540	1+
357.25980	232	
358.16892	234	
358.19827	628	1+
358.36690	528	1+
358.89606	128	
359.18610	316	
359.30109	212	1+
360.18580	182	
360.35966	140	
361.11522	422	1+
361.19184	122	
362.07148	124	
363.10748	178	
363.18284	132	
363.21527	240	1+
363.32542	144	1+
363.36976	170	
364.10601	150	
364.17088	130	
365.04860	196	
365.11160	124	
365.28321	170	1+
365.39745	120	
END IONS

###FS:    #m/z: 363.95650 #charge 1+
###MS: 10
###MSMS: 11
BEGIN IONS
TITLE=Cmpd 7, +MS2(363.9565), 28.0-35.0eV, 0.2min #11
RTINSECONDS=12.3765
SCANS=10-11
PEPMASS=363.95650	441538
CHARGE=1+
182.87093	118	
187.86762	146	
189.86264	490	1+
190.92936	294	1+
191.85987	374	
191.96275	168	
194.89900	142	
195.11732	194	
196.88451	382	1+
199.10540	136	
200.94945	300	1+
205.95209	224	
207.87362	430	
207.94462	118	
208.88291	270	
208.95568	120	
209.88364	190	
209.94405	1738	1+
210.88211	724	1+
211.86635	136	
212.87899	4498	1+
214.01994	212	1+
216.02228	202	1+
218.92407	124	
219.07358	122	
222.90276	242	1+
222.95199	4366	1+
224.91089	212	1+
224.94700	6702	1+
224.97168	142	
225.11439	280	1+
225.96942	178	
226.89449	460	1+
226.94705	10418	1+
226.97206	308	
227.06152	180	
227.86919	192	1+
228.89306	464	1+
228.94172	9206	1+
229.06391	242	1+
229.98452	186	1+
230.88921	5310	1+
231.91811	224	1+
232.88569	564	1+
233.08320	192	1+
234.14307	552	1+
234.88356	466	1+
235.11358	452	1+
235.91395	222	
237.04320	212	1+
237.92670	126	
238.21101	192	
240.82431	230	1+
240.94079	162	
240.96162	3882	1+
241.94032	122	
242.06896	296	1+
242.83005	216	1+
242.95805	1908	1+
244.03613	328	
244.12108	416	1+
244.84074	240	1+
244.95674	4644	1+
245.94417	122	
246.90524	238	1+
246.95293	4372	1+
247.81697	128	
248.80249	158	
248.85063	218	
248.90005	1790	1+
248.99170	280	1+
249.03667	254	1+
249.05278	134	
249.12529	346	1+
250.89963	260	1+
250.94640	220	1+
250.96803	226	
251.80359	146	
252.10829	540	1+
253.05264	122	
253.83829	136	
253.90498	278	
257.07758	142	
258.84145	210	1+
258.91552	230	1+
258.97296	910	1+
259.13049	124	
259.16469	138	
260.19380	142	
260.89440	120	
260.96747	2268	1+
261.15322	176	
261.88446	172	
262.92915	236	1+
262.99873	118	
263.05119	392	1+
263.12148	122	
263.98058	366	1+
265.26161	144	
265.97416	222	
266.12689	204	1+
266.24253	254	1+
266.86310	312	
266.98420	146	
267.97584	960	1+
268.95829	208	
269.00603	224	1+
269.79483	140	
269.96900	862	1+
272.93586	118	
273.79779	134	
276.04411	148	
276.19801	254	1+
276.85447	292	1+
277.94486	116	
278.84251	304	1+
280.04679	198	1+
280.10485	136	
281.26496	282	1+
281.79305	232	1+
281.95617	226	1+
282.84807	470	1+
283.13368	128	
283.84750	340	1+
283.89878	170	1+
283.98491	176	
284.09157	244	1+
284.78614	128	
284.87022	334	1+
284.92856	148	
284.94694	184	1+
285.01539	130	1+
285.12836	176	
285.15729	220	1+
285.84387	440	1+
285.97902	234	
286.06350	128	
286.18821	332	1+
286.89231	128	
288.06607	318	
288.13020	216	1+
289.07151	156	
289.18944	140	
290.05973	154	
290.86950	116	
291.92344	200	1+
292.96234	126	
293.06871	148	
293.59453	146	1+
294.11893	194	1+
294.27801	208	
294.31371	142	
295.80178	186	1+
298.01778	116	
298.07998	148	
298.80177	146	
298.95259	210	1+
299.14828	188	1+
300.00858	190	
301.00596	140	
301.82028	122	
301.86215	538	1+
302.22323	300	1+
302.24283	310	1+
302.94316	124	
303.11237	118	
303.76862	158	
303.81119	386	1+
303.85647	868	1+
305.06641	218	1+
305.29154	254	1+
305.92608	230	1+
306.27760	142	
306.79461	414	1+
306.88407	128	
307.06962	228	1+
307.13013	230	1+
307.28832	120	
307.88841	144	
308.04607	218	1+
308.29101	410	1+
308.86010	122	
308.98918	128	
310.30933	342	1+
310.88185	180	
311.86527	170	
311.88281	504	1+
312.02864	126	
312.16114	150	
312.88458	378	1+
313.16222	124	
315.09967	202	1+
315.28631	166	
316.93550	310	1+
317.07755	116	
317.13137	166	
319.08183	172	
319.13671	122	
319.29734	228	1+
320.08319	144	
320.81099	142	
320.94872	146	
321.81646	444	1+
321.87107	204	
322.13035	236	1+
323.05244	246	1+
324.02109	314	1+
324.32200	182	
324.87711	196	
324.89233	132	
325.25605	122	
325.90807	130	
326.02392	164	
326.87323	226	
327.01767	156	1+
327.16979	344	1+
327.19408	118	
327.35299	132	
327.79551	172	
328.30244	198	1+
328.85354	182	1+
329.88708	194	
330.09505	150	
332.08991	588	1+
332.16736	116	
332.40473	150	
334.31028	306	1+
336.94600	300	
337.09434	194	
337.94510	202	
338.13788	198	1+
340.93756	308	1+
342.14980	130	
343.20533	124	
343.27331	142	
345.00594	132	
345.20111	276	
345.95649	178	
346.19976	138	
346.26902	190	1+
347.23051	220	1+
347.31385	142	
349.12247	232	
349.15580	134	
349.31983	378	
350.12194	196	
350.14091	120	
350.32873	412	1+
354.19522	136	
356.05562	420	1+
357.05845	356	1+
358.15494	280	1+
359.10783	140	
359.30625	388	1+
359.36887	218	1+
359.95874	126	1+
360.17761	162	
360.30625	254	1+
360.33548	288	1+
361.12591	132	
361.19629	198	
361.28212	164	
362.07575	142	
362.19872	122	
362.69281	130	
363.11166	118	
363.20858	198	
363.33513	194	
364.21236	182	
364.24123	152	
366.20789	220	1+
367.13377	302	
367.33421	126	
368.14632	260	1+
368.19002	130	
368.33635	452	1+
368.34978	154	
368.42079	394	1+
369.34060	320	1+
END IONS

###FS:    #m/z: 336.94585 #charge 1+
###MS: 10
###MSMS: 12
BEGIN IONS
TITLE=Cmpd 8, +MS2(336.9458), 28.0-35.0eV, 0.2min #12
RTINSECONDS=13.149
SCANS=10,12
PEPMASS=336.94585	197634
CHARGE=1+
69.43816	106	
204.00936	204	1+
206.97569	120	
208.88037	96	
208.98348	156	
210.97466	200	1+
211.94434	9264	
212.62208	102	
212.87753	174	
212.90130	96	
212.94701	256	
213.89213	218	
213.93921	3802	1+
214.89192	102	
215.88612	1508	1+
215.93579	634	
216.09523	158	
217.88253	420	
222.88780	104	
224.06136	144	1+
224.97645	164	
225.15496	128	
226.89067	148	
229.95438	7890	1+
230.05747	198	1+
230.88925	582	
231.03284	104	
231.08666	140	1+
231.89085	314	
231.94922	4044	1+
232.08497	188	1+
233.04398	130	
233.89850	888	1+
233.94922	464	1+
235.64693	184	
235.89318	240	
236.08162	182	
243.89386	216	1+
244.11195	140	
246.05845	140	
246.12358	110	
246.15750	102	
246.95113	154	
246.99241	104	
247.05101	118	
247.96513	1976	1+
248.03580	518	1+
248.89962	384	1+
248.98564	126	
249.03888	374	1+
249.85030	202	1+
249.95990	1148	1+
250.00377	152	
250.92287	100	
250.95025	134	
250.98541	192	
251.03715	184	
251.07161	108	
251.17045	212	
251.90788	224	1+
251.94781	160	
251.96884	152	
252.06879	162	
252.10639	134	
252.13215	224	1+
252.97022	4486	
253.00771	182	
253.08639	136	
253.79867	202	1+
253.83455	106	
253.97090	118	
254.94147	200	
254.96648	1588	1+
255.07552	512	1+
255.22710	160	
256.85038	230	1+
256.97121	188	
257.03019	112	
257.85332	154	1+
257.91231	248	1+
259.07689	232	1+
259.14829	350	1+
260.05832	106	
260.13380	130	
260.98179	170	1+
261.93081	230	1+
263.05856	308	1+
263.09425	260	1+
263.15705	144	
265.02163	148	
265.15481	162	
265.85091	106	
266.85810	124	
267.07513	106	
267.72241	98	
267.83876	248	1+
268.17564	180	
270.89811	102	
270.98062	806	1+
271.13921	134	
271.83479	298	1+
272.79824	128	
273.16453	140	
274.05262	300	1+
274.15070	168	
274.95587	266	1+
275.17004	242	1+
275.95720	210	1+
276.17188	166	1+
276.89811	104	
277.09246	122	
277.11408	130	
277.99878	246	1+
278.25013	120	
278.81781	102	
278.90703	134	
278.96390	162	
279.90240	118	
279.96523	114	
280.26426	122	
280.79312	98	
281.93719	114	
281.97627	172	1+
283.85624	148	
284.10811	120	
286.04752	116	
286.56270	102	
286.85387	114	
287.03172	132	
287.82394	104	
287.85855	160	
288.03077	158	1+
288.06706	266	1+
289.01349	106	
289.12452	226	1+
289.87979	136	
290.07779	108	
290.14377	188	
290.86035	160	1+
291.80145	138	
292.01738	122	
292.06033	222	
292.10040	346	1+
292.81538	100	
292.86709	170	1+
292.88321	100	
293.06301	290	
293.10712	234	1+
293.99951	338	
294.08922	90	1+
294.18153	134	
294.27881	264	1+
295.98192	386	1+
296.11882	136	
296.84705	112	
297.07049	130	
297.97457	162	1+
298.25163	102	
300.05981	138	
300.27778	114	
300.85813	288	1+
302.14748	288	1+
302.91739	198	1+
303.15093	226	1+
303.77117	100	
303.88463	144	
304.26247	242	1+
306.28375	112	
306.78644	96	
306.80190	152	
307.08429	120	
307.12574	262	1+
307.28565	428	1+
307.31268	194	1+
307.79703	118	
308.09284	214	1+
308.14041	228	1+
308.29300	304	1+
308.66701	152	
309.32568	494	1+
309.65049	96	
309.87413	328	1+
311.89972	164	
313.02850	126	
313.78053	122	
315.10740	350	1+
317.26777	134	
318.12373	140	
318.59581	180	
319.08199	186	
319.30814	106	
319.88378	136	
320.09823	286	1+
320.15882	110	
321.22254	130	
322.17752	98	
322.26333	120	
322.30167	114	
322.87202	128	
323.15999	186	1+
323.22948	106	
325.89496	266	1+
326.96096	146	
327.32430	114	
327.81053	410	1+
328.31194	172	
328.81640	276	1+
329.17043	146	
329.40945	108	
331.08801	416	1+
331.26124	156	1+
332.09225	308	1+
332.29185	152	1+
332.89510	104	
333.14775	166	
333.29446	170	1+
334.15847	108	
334.67614	110	
335.14349	226	1+
336.01213	194	1+
336.09311	266	1+
336.34011	124	
337.19031	168	
337.31537	142	
337.35791	116	
338.16591	398	1+
338.19534	154	
339.30216	110	
340.04260	114	
340.38511	124	
341.24804	142	
341.31553	100	
END IONS

###FS:    #m/z: 359.96144 #charge 1+
###MS: 10
###MSMS: 13
BEGIN IONS
TITLE=Cmpd 9, +MS2(359.9614), 28.0-35.0eV, 0.3min #13
RTINSECONDS=13.9215
SCANS=10,13
PEPMASS=359.96144	144888
CHARGE=1+
190.88759	116	
193.08485	170	
205.95229	242	
209.94242	422	1+
216.06213	122	
220.88794	268	1+
221.88888	176	1+
222.04028	140	
222.95200	1352	1+
222.97510	232	1+
223.03749	116	
224.94848	1380	1+
225.97183	134	
226.89151	328	1+
226.94741	3302	1+
226.97081	346	
227.07872	178	
227.93388	164	
228.88623	116	
228.94155	3154	
232.10591	132	
233.04061	154	
233.95410	154	
234.08476	132	1+
234.14192	162	
235.11585	350	1+
235.14609	230	1+
235.97782	114	
236.81576	120	
237.13071	158	1+
237.96407	196	1+
238.89382	216	1+
239.14759	172	
240.13632	202	1+
240.93846	276	
240.96161	940	1+
241.11563	240	1+
241.94768	138	
242.88128	116	
242.95873	422	1+
244.95729	2682	1+
245.93934	134	
246.90393	150	
246.95293	1778	1+
248.80185	276	
249.03826	486	1+
249.13223	376	1+
249.99982	122	
250.95028	176	
251.03185	196	
251.97212	138	
252.08509	302	1+
252.10688	224	
253.13893	134	
253.83767	118	
254.10138	120	
254.97902	144	
255.07252	262	1+
257.08583	126	
257.13397	122	
257.15633	782	
257.53453	134	
258.14376	1078	1+
258.85708	202	
258.97424	186	
260.04410	140	
260.07575	158	
260.96621	584	1+
261.08456	304	1+
262.23185	150	
263.05479	254	
263.17205	148	
265.08484	164	
265.97971	160	
266.15785	316	1+
266.24229	210	
267.97394	366	1+
268.96308	420	1+
269.79579	150	
269.85864	280	1+
269.96823	304	1+
270.05909	196	1+
270.93584	140	
271.17385	128	
273.08507	122	
273.86687	118	
273.89512	186	1+
274.08317	122	
274.11407	130	
275.04788	116	
275.10245	314	1+
275.89451	294	1+
276.09093	168	
276.96697	156	
277.07115	446	1+
277.13059	250	
277.80507	130	
278.24455	178	
280.01851	218	1+
280.08143	130	
280.12355	118	
280.26342	468	
281.14883	296	1+
281.91994	196	1+
282.27923	202	
282.97409	138	
283.06743	174	
283.09016	124	
284.07309	126	
284.10292	136	
284.14320	134	
285.88468	170	
288.06348	134	
288.90707	234	1+
289.88134	154	
291.14386	148	
291.76557	136	1+
291.87983	168	
292.05621	198	
292.07365	118	
292.12560	124	
292.43922	152	
292.98316	214	1+
293.06713	138	
293.85284	168	
293.86954	142	
294.15865	214	
294.18460	184	1+
295.02086	322	1+
295.04734	198	1+
295.14499	238	1+
295.66971	118	
296.81013	254	1+
296.90516	168	
296.92997	202	1+
297.25597	188	1+
297.84880	160	1+
298.07957	282	1+
298.17594	114	
299.80755	128	
301.07908	260	
301.09717	136	
301.11145	118	
301.84472	118	
302.08392	176	
302.22162	170	
302.92959	134	
303.11384	176	
305.12229	146	
306.80415	144	
306.88625	380	1+
307.07994	122	
307.29243	432	1+
307.80167	242	
307.89209	276	1+
308.33205	130	
309.12050	344	1+
309.80049	268	1+
309.89021	116	
309.92712	152	
310.31087	152	
310.34159	216	
310.87581	232	
311.03048	242	1+
311.24184	138	
311.35016	186	
312.86634	178	
313.83663	246	1+
315.88084	278	1+
317.81832	120	
317.87230	140	
318.04545	200	1+
318.87989	136	
318.93711	164	
319.08045	288	1+
319.94094	136	
320.30996	124	
320.33049	138	
321.04111	156	1+
321.22164	356	1+
322.34028	266	1+
323.01646	994	1+
323.24146	206	
323.83575	178	1+
324.14021	134	
324.89426	120	
326.16635	116	
327.11001	148	
327.15855	158	
327.19071	452	1+
328.30784	154	
329.87411	264	
332.08447	140	
333.11381	220	1+
334.96432	262	1+
335.14370	126	
336.87248	194	1+
336.94437	376	1+
337.09075	362	1+
337.11547	590	1+
337.32046	126	
338.34173	380	
339.34053	202	
340.35331	906	1+
340.93860	362	1+
341.26729	116	
342.27070	254	1+
343.15232	174	
344.16989	270	1+
345.20356	196	
346.74820	132	
346.83871	120	
347.11624	606	1+
348.32475	164	
349.11282	142	
349.32889	116	
352.60460	126	
352.88742	134	
355.83955	194	1+
356.20436	136	
357.16113	124	
357.18628	180	
357.22134	434	1+
358.06911	316	1+
358.11826	132	
358.19745	126	
358.36786	276	
359.16245	168	1+
360.10723	124	
361.19548	166	
361.35691	166	
362.13927	152	
362.35291	128	
363.10899	258	1+
365.09697	248	1+
365.19755	172	1+
END IONS

###FS:    #m/z: 322.92988 #charge 1+
###MS: 14
###MSMS: 15
BEGIN IONS
TITLE=Cmpd 10, +MS2(322.9299), 28.0-35.0eV, 0.3min #15
RTINSECONDS=17.6135
SCANS=14-15
PEPMASS=322.92988	1801106
CHARGE=1+
46.75455	116	
182.15250	98	
182.87083	106	
191.95450	360	
192.88733	394	1+
194.88122	266	1+
199.88507	96	
200.84534	130	
201.89162	178	
205.94881	138	
209.08995	124	
209.12279	382	1+
209.94939	148	
210.90054	150	
212.89197	126	
213.09313	142	
214.88804	96	
215.88695	552	1+
218.09285	108	
219.08377	106	
221.94243	128	
222.95434	488	1+
222.97276	166	
223.95884	446	1+
224.01130	96	
224.97180	134	
226.15513	122	
226.93569	150	
227.95208	130	
230.85957	122	
233.89784	300	
233.93726	100	
235.13454	148	
235.16437	94	
238.55864	98	
238.87689	210	
238.94189	146	
239.07787	166	
239.90612	154	
239.94505	108	
240.14267	96	
240.94169	896	
241.93875	2742	1+
242.94078	1902	1+
243.15013	132	
243.88474	212	
244.12632	334	
244.61792	100	
244.82105	150	
244.93980	986	1+
246.08688	112	
246.12443	182	1+
246.15618	134	
246.97539	442	1+
247.97835	274	1+
248.03331	100	
248.85581	144	
249.03878	146	
250.04340	134	
250.16341	120	
250.94464	120	
251.11195	152	
251.15165	122	1+
251.92562	120	
252.12934	134	
253.11153	168	
254.10938	164	
254.88555	100	
255.10550	96	
255.11917	152	
255.94309	138	1+
256.91059	146	1+
256.96710	110	
259.86442	222	1+
260.14291	126	
260.16045	198	
260.17639	142	
261.09225	194	1+
261.20584	144	
261.88890	126	
263.00825	98	
263.04922	106	
263.83094	210	
264.07021	130	
264.13959	220	1+
265.05672	270	
265.85399	116	
266.81760	108	
267.00038	144	
267.92800	96	
268.00497	228	
268.95692	152	
269.00203	140	
269.08379	108	
269.13527	98	
269.78496	96	
270.00966	98	
270.15756	98	
270.85145	258	1+
270.92927	208	1+
271.06651	278	1+
272.13447	96	
272.98898	124	
273.66383	102	
274.15475	114	
274.85859	166	1+
276.85886	136	
277.07166	284	1+
277.09586	132	
278.85050	170	1+
278.98698	148	
279.09078	732	1+
279.22726	250	1+
279.81596	202	1+
279.98693	148	
280.14086	244	
280.16529	112	
280.93777	124	
281.15019	128	
281.26534	162	
281.29348	122	
282.08336	300	1+
282.89340	104	
283.03397	110	
283.06650	112	
284.06929	176	1+
284.29258	628	1+
284.91409	186	
285.01884	100	
285.20129	152	
285.21578	98	
286.86517	222	1+
286.91470	96	
287.86612	154	1+
289.03951	94	
289.78918	156	1+
289.87985	190	
290.11954	286	1+
290.85745	100	
291.14230	214	1+
291.27477	166	1+
292.16251	200	
292.87917	190	1+
294.18214	114	
294.85502	140	
295.08701	128	
296.10867	124	
296.12259	106	
296.85085	112	
298.80095	108	
298.82360	200	
299.78866	156	
302.14560	194	
302.24983	134	
302.87139	214	1+
302.88571	104	
303.14149	178	
303.17540	138	
305.27082	412	1+
306.88276	486	1+
307.30678	224	
307.78286	96	
307.80103	162	
307.98960	146	1+
308.17253	254	1+
308.29655	246	
308.66458	112	
308.79522	152	
309.30538	1100	1+
309.32088	150	
309.58862	102	
309.81169	102	
309.88051	346	1+
310.30961	926	1+
310.68427	96	
310.80949	98	
310.88036	212	1+
311.25802	102	
312.86659	98	
313.02877	356	
313.14858	124	
313.88136	132	
314.24787	94	
314.82236	116	
316.72410	100	
317.12718	250	1+
317.18065	144	
320.15835	348	1+
321.11649	136	
321.13741	104	
321.93093	186	1+
322.11880	140	
322.67772	100	
322.82991	100	
323.09691	226	1+
323.23884	900	1+
323.89099	334	1+
324.13432	242	1+
324.20244	256	
324.89479	282	1+
326.86891	94	
326.89463	268	1+
327.24774	138	
327.26029	122	
328.13655	142	
END IONS

###FS:    #m/z: 340.94047 #charge 1+
###MS: 14
###MSMS: 16
BEGIN IONS
TITLE=Cmpd 11, +MS2(340.9405), 28.0-35.0eV, 0.3min #16
RTINSECONDS=18.386
SCANS=14,16
PEPMASS=340.94047	910488
CHARGE=1+
191.96986	96	
194.12028	152	
196.87935	150	
208.95827	152	
210.89575	128	
211.15173	212	1+
213.88155	246	
213.93880	1452	1+
214.88347	112	
215.88785	970	1+
215.93726	310	
217.88341	490	
218.88313	252	
219.80164	102	
224.97698	310	1+
226.95113	168	
228.90840	216	
229.10137	118	
229.54759	110	
231.11624	94	
231.94991	1586	1+
232.88971	130	
233.89769	1012	1+
233.94586	448	
235.07668	112	
235.86648	106	
235.89175	134	
235.90776	136	
235.94776	98	
236.89650	122	
237.06071	398	1+
237.10954	94	
239.90630	164	
239.95377	156	
240.01481	148	
240.22803	110	
240.95876	114	
242.94259	144	
242.95683	130	
243.10329	120	
243.38486	100	
244.04182	132	
244.23202	114	
244.95758	132	
245.22739	132	
246.17355	114	
246.96984	142	
248.02951	232	1+
248.21196	102	
248.96797	138	
249.01438	106	
249.05718	130	
249.90207	152	
249.96131	742	1+
250.89671	136	
251.09926	126	
251.15162	244	1+
251.95965	286	
252.23542	136	
252.95343	124	
253.16274	100	
253.79016	94	
253.94904	158	
254.96554	1290	1+
255.07415	370	
255.17575	204	
255.48696	98	
256.66424	96	
256.91348	226	
256.96349	372	1+
257.62887	100	
257.91297	144	
258.02329	146	
258.08067	94	
258.85168	130	1+
258.96449	94	
258.98977	120	1+
259.95914	312	1+
260.15586	308	1+
260.59399	94	
264.07648	120	
264.98549	212	1+
265.01398	202	
265.95872	142	
266.25098	112	
267.13692	166	
269.51346	106	
269.79714	246	1+
269.90369	106	
270.85260	112	
270.93838	112	
271.97142	404	1+
272.93491	300	
273.13801	98	
274.03542	154	1+
274.81958	116	
275.80571	142	
278.11424	98	
278.81270	118	
279.96207	206	
280.13862	110	
280.26199	118	
281.04905	140	
281.29020	118	
281.79716	176	1+
282.05175	102	
282.27766	264	
282.97497	98	
283.02761	108	
283.27991	126	
283.70579	98	
284.05053	170	1+
286.80102	104	
288.06318	216	
289.15233	108	
289.90452	112	
290.10478	96	
292.00989	102	
292.91117	118	
292.99882	108	
295.97349	118	
297.14600	206	
297.95446	142	
297.97464	104	
298.08058	132	
299.06340	158	
299.98006	110	
300.92097	120	
301.05400	96	
302.25470	144	
302.94621	404	1+
303.17867	96	
303.80176	104	
304.29656	120	
305.16203	118	
305.79185	352	1+
306.27465	130	
306.79753	450	1+
306.88139	210	
307.58613	100	
307.88829	220	
308.10739	106	
308.29533	580	1+
308.86124	138	
308.88185	130	
309.86574	100	
310.32218	122	
310.84878	104	
310.87846	590	1+
312.03043	194	
313.02926	478	
315.07206	106	
317.95711	102	
317.98475	160	
320.28824	104	
322.13597	186	
322.30630	440	1+
323.01763	136	
323.24020	138	
323.30903	372	1+
324.28634	188	
324.85161	100	
324.89532	306	
325.25256	134	
326.15609	244	
326.17376	304	
326.34167	134	
327.12445	120	
328.18893	206	
328.32025	104	
329.88536	112	
332.27807	102	
334.08991	120	
337.27873	176	1+
337.30354	108	
337.36349	96	
339.24083	190	1+
342.17336	136	
342.31650	100	
343.18382	212	1+
343.66935	96	
346.25361	104	
END IONS

###FS:    #m/z: 336.94604 #charge 1+
###MS: 14
###MSMS: 17
BEGIN IONS
TITLE=Cmpd 12, +MS2(336.9460), 28.0-35.0eV, 0.4min #17
RTINSECONDS=19.158
SCANS=14,17
PEPMASS=336.94604	209174
CHARGE=1+
90.63871	98	
189.05145	92	
189.86471	124	
199.88547	98	
207.11379	122	
209.94173	130	
210.12382	106	
210.88487	308	1+
211.94404	6286	
212.87969	936	1+
212.94573	186	
213.93919	2604	1+
214.89373	220	
215.88601	1000	1+
215.93658	804	1+
217.93861	150	
222.89351	122	
223.21814	98	
223.95899	148	
223.97049	452	1+
224.19899	130	
224.96178	244	1+
227.10565	106	
227.89245	508	1+
227.97800	92	
228.89532	318	1+
229.83782	90	
229.95505	6832	1+
230.10422	108	
230.88935	700	1+
231.02196	210	1+
231.12366	112	
231.95063	2710	1+
232.89363	454	1+
233.12695	206	
233.89766	376	1+
233.91516	100	
233.94731	428	
235.06451	202	1+
235.07967	202	
235.89113	222	
236.04020	118	
236.10003	182	1+
236.88950	176	
238.06181	140	
240.96753	128	
241.15801	92	
246.09632	288	1+
246.90327	124	
246.97758	102	
247.96546	1376	1+
248.02834	160	
248.90167	1008	1+
249.04272	142	
249.96176	1144	1+
250.83019	116	
250.94930	192	
250.98774	124	
251.04105	112	
251.06957	116	
251.78910	144	
251.82614	98	
252.12828	90	
252.91117	90	
252.97104	2760	1+
253.06498	112	
253.90396	200	
254.09089	180	
254.96546	1568	1+
255.07452	430	1+
255.20977	98	
255.70892	92	
256.91250	262	
256.96433	512	1+
257.47145	94	
258.06306	242	1+
258.14534	92	
258.84289	230	1+
258.90835	164	1+
259.03675	94	
259.16480	96	
259.53160	118	
259.99645	146	
260.14039	142	
261.22045	100	
262.82521	94	
263.05786	210	
263.83629	94	
263.93256	128	
264.05970	92	
265.95868	244	1+
266.02475	180	1+
266.35092	126	
266.67472	94	
267.00578	148	
267.11148	212	1+
267.23254	94	
267.86345	212	1+
268.62984	100	
268.83954	136	
269.17402	98	
269.41470	100	
270.98092	404	1+
271.13900	140	
271.91368	120	
272.92716	126	
272.97941	352	1+
273.79340	176	
273.92161	184	
275.05411	138	
276.98379	146	1+
277.83133	556	1+
277.91543	94	
277.95930	114	
278.00696	122	
279.09989	178	
279.96706	98	
280.28277	118	
280.80943	122	
281.05136	130	
281.10758	112	
281.17362	104	
282.86146	144	
282.91326	104	
283.24107	138	
283.77875	238	1+
284.80259	98	
284.92612	280	1+
285.84821	200	1+
285.86853	114	
285.88777	192	1+
286.26759	102	
287.81158	98	
289.00844	98	
289.14365	172	1+
289.88182	380	1+
290.85358	130	
291.81235	168	
291.85230	132	
292.05791	222	1+
292.10181	102	
292.82478	98	
293.44444	92	
293.85498	206	1+
293.99725	170	
294.11400	90	
294.17675	512	1+
295.87093	232	1+
295.99477	184	
296.94287	106	
297.08151	282	1+
297.16384	126	
297.80279	174	1+
297.84020	114	
297.91475	354	1+
297.97223	128	
298.86784	114	
299.05750	214	1+
300.13352	116	
300.17152	142	
301.03793	96	
302.08702	100	
303.25580	146	1+
303.68144	90	
303.76831	172	
304.81298	110	
305.89357	180	1+
306.79862	334	1+
307.30250	182	
308.29099	192	
308.30360	158	
308.67040	94	
309.15908	92	
309.32558	144	
310.05060	148	
310.82038	206	1+
310.84899	100	
310.87549	92	
310.88781	132	
311.02408	178	1+
311.18313	116	
314.86437	90	
315.44676	108	
316.08380	166	1+
317.13474	120	
318.11216	132	
320.04944	106	
320.16131	234	
320.17794	102	
321.81479	118	
322.13110	158	
323.16801	212	1+
324.89283	136	
326.89084	104	
329.07238	96	
330.15908	148	
331.70863	98	
333.15059	94	
336.17886	354	1+
337.12392	168	1+
337.14607	146	
337.25578	144	
337.32201	122	
337.57610	110	
338.16672	176	
338.22948	244	1+
338.34798	104	
339.34727	200	1+
339.37382	120	
340.18033	264	1+
340.82801	110	
341.18323	208	1+
341.31330	116	
342.21077	192	1+
END IONS

###FS:    #m/z: 322.92981 #charge 1+
###MS: 18
###MSMS: 19
BEGIN IONS
TITLE=Cmpd 13, +MS2(322.9298), 28.0-35.0eV, 0.4min #19
RTINSECONDS=22.8575
SCANS=18-19
PEPMASS=322.92981	1786890
CHARGE=1+
52.71422	118	
189.95809	130	
191.95467	118	
192.89096	100	
195.06804	98	
196.88686	92	
199.10657	204	1+
201.04346	240	
205.94790	434	1+
207.97518	134	
209.08870	96	
212.89645	196	
213.08053	100	
215.88593	96	
217.06750	94	
218.05086	94	
219.86314	248	1+
220.97555	112	
221.18281	98	
221.89090	104	
222.95200	144	
223.95857	562	1+
224.97692	160	
225.60409	94	
226.15343	136	
227.10300	150	
227.93304	204	
228.43441	100	
229.69442	98	
229.86268	112	
229.89008	92	
230.52525	102	
230.89676	110	
231.12847	200	
231.88749	98	
231.91240	112	
233.04302	108	
233.89420	146	
234.18413	114	
235.07956	126	
235.11553	112	
236.01092	100	
236.13544	104	
236.49383	104	
238.07425	522	1+
238.20985	104	
238.93825	106	
239.07833	448	1+
239.23113	90	1+
240.12929	110	
240.79233	118	
240.94150	1036	
240.96020	266	
241.94162	1118	
242.94249	3368	1+
243.82076	112	
243.87808	108	
244.03918	152	1+
244.12697	350	
244.83462	106	
244.89596	92	
244.94103	680	1+
245.08838	104	
245.10828	128	
245.41400	104	
246.02992	96	
246.97541	480	1+
247.88476	92	
249.84641	98	
249.96651	136	1+
250.04179	126	
250.94866	104	
251.20559	102	
251.78603	96	
251.85202	94	
252.10679	112	
252.16897	152	
254.90465	340	1+
255.03640	152	
255.10538	356	
255.41643	100	
255.79171	102	
256.63471	108	
256.87655	96	
257.07170	186	1+
258.16009	112	
259.16758	172	
259.91883	182	1+
260.17712	124	
260.66146	96	
260.83685	128	
261.03588	160	
261.82908	98	
262.82850	194	
262.96189	148	
263.05807	166	
263.10120	134	
264.11650	234	1+
265.05637	230	
265.14470	98	
266.06335	102	
267.00135	96	
268.17563	160	
268.79091	216	1+
268.95591	144	
269.00726	162	
269.08435	126	
269.85383	130	
272.08095	142	
272.13561	372	1+
272.98374	102	
273.11980	180	
274.00305	104	
275.25681	102	
275.81225	124	
275.99058	234	1+
277.15110	162	
277.93101	296	1+
278.20709	96	
278.81074	126	
278.86948	128	
279.04854	96	
279.08996	530	
279.39963	94	
280.09627	542	1+
280.14491	134	
281.19072	136	
281.76881	100	
282.08531	102	
282.83144	92	
283.06706	342	1+
283.80164	100	
283.98497	106	
284.29148	950	1+
284.78734	126	
284.87446	118	
285.82108	92	
289.15981	158	
289.88367	184	
290.86917	104	
291.24218	94	
291.80430	98	
292.05582	128	
292.16842	388	1+
292.85880	304	1+
292.91767	150	
294.12862	96	
296.12917	108	
297.11851	104	
301.86639	134	
302.00447	208	1+
302.08718	94	
302.14600	246	1+
302.18767	98	
302.88230	110	
303.16202	234	1+
303.95372	134	
304.12014	230	1+
305.19156	100	
305.80476	112	
306.87756	264	1+
307.13822	130	
307.79678	160	
308.29110	654	1+
309.01223	246	1+
310.30887	566	1+
310.87179	172	
312.12802	124	
312.91646	174	1+
313.03269	370	
316.14678	96	
318.88191	184	1+
319.28777	102	
319.85618	120	
320.14616	180	1+
320.82823	156	
320.99846	116	
321.85547	106	
322.62294	100	
323.17230	140	
323.23731	1010	1+
323.88332	418	1+
324.20616	316	
324.28775	134	
325.14054	164	
325.91390	118	
326.81121	94	
327.04835	116	
327.88985	290	1+
END IONS

###FS:    #m/z: 340.94047 #charge 1+
###MS: 18
###MSMS: 20
BEGIN IONS
TITLE=Cmpd 14, +MS2(340.9405), 28.0-35.0eV, 0.4min #20
RTINSECONDS=23.6305
SCANS=18,20
PEPMASS=340.94047	850194
CHARGE=1+
189.86365	116	
190.93169	96	
192.92708	156	
196.01969	94	
196.99617	98	
207.06055	128	
207.87090	106	
208.96293	124	
212.87675	158	
213.88206	138	
213.93966	1856	1+
214.89550	138	
215.88628	744	1+
215.93884	398	
217.45315	116	
217.88195	224	
217.93296	176	
218.84843	118	
218.88201	120	
219.89300	104	
221.16093	96	
222.89170	162	
223.96070	162	
224.56315	94	
227.17992	96	
227.95242	128	
228.13196	96	
229.10293	112	
230.88893	764	1+
231.87617	148	
231.95029	1752	1+
233.89528	528	1+
233.94602	210	
235.02524	100	
235.89525	178	
235.95222	128	
235.99555	106	
236.89290	148	
239.27216	94	
239.78955	302	1+
239.90387	122	
240.13710	104	
240.23096	142	
240.94135	126	
244.13178	142	
244.45315	102	
246.66190	164	
246.97109	222	
247.97348	130	
248.03902	112	
248.95088	140	
249.96267	480	
252.90625	196	1+
254.08972	112	
254.96594	732	
255.07333	648	1+
255.87112	158	1+
255.96846	344	
256.47138	94	
256.61592	122	
256.91634	318	
256.96181	208	
257.84736	258	1+
257.90508	178	1+
259.96503	206	1+
260.84543	128	
260.90822	348	1+
261.15303	220	
261.83811	118	
262.85014	106	
262.96330	156	
263.05286	164	
263.07172	118	
263.11924	96	
263.17032	176	
263.61532	100	
264.15384	206	1+
266.08153	132	
266.99728	288	
267.80142	166	
268.07783	298	1+
268.18143	96	
268.99636	110	
269.02028	112	
269.94447	122	1+
270.01962	100	
271.79315	128	
271.93014	324	1+
272.85820	96	
272.93355	238	1+
273.66774	96	
274.47892	114	
274.96310	138	
275.80900	232	1+
276.85524	224	
276.88692	94	
277.40384	100	
278.62819	100	
278.79679	114	
280.26132	114	
281.78983	136	
281.81155	124	
282.86614	184	1+
283.27863	164	
283.66870	96	
284.00226	128	
285.86349	136	
286.86518	126	
288.08633	146	
289.06468	120	
289.15872	96	
289.86671	102	
291.17933	96	
291.91499	106	
292.25722	122	
292.88272	116	
293.11503	180	1+
294.27998	168	
294.85468	214	
295.39989	94	
296.87039	98	
296.97178	500	1+
297.56103	94	
297.97461	362	1+
298.07965	162	
298.10984	106	
298.30855	170	
299.78652	142	
299.93087	268	1+
301.52255	102	
302.17440	210	
302.94491	252	1+
303.81024	214	1+
304.77989	96	
305.22688	198	1+
306.15009	116	
307.28141	110	
307.30515	126	
307.79679	198	
307.88509	156	
308.02398	360	1+
308.29373	452	
308.79962	112	
308.95061	120	
309.13476	156	
309.31991	98	
310.81752	206	1+
310.87709	376	1+
312.06020	96	
312.80546	248	1+
313.02660	132	
314.88994	102	
315.88005	156	
316.87845	124	
317.10094	144	
317.19340	110	
318.19502	102	
321.11319	138	
321.31527	108	
321.67397	144	
321.81804	132	
322.32165	158	
323.30540	112	
324.23800	184	
324.32966	142	
326.04981	282	1+
326.17092	320	
328.18952	286	
328.88008	424	1+
329.81691	304	1+
329.88115	296	1+
330.18792	178	
330.31435	104	
333.06540	114	
334.02268	94	
335.33767	108	
337.05699	136	
337.18761	132	
337.25315	208	
338.80732	218	1+
340.39183	108	
341.24716	112	
342.90962	138	
343.21258	104	
345.13700	98	
345.21575	152	
END IONS

###FS:    #m/z: 359.96162 #charge 1+
###MS: 18
###MSMS: 21
BEGIN IONS
TITLE=Cmpd 15, +MS2(359.9616), 28.0-35.0eV, 0.4min #21
RTINSECONDS=24.4025
SCANS=18,21
PEPMASS=359.96162	176778
CHARGE=1+
197.55443	116	
202.09160	104	
205.94477	130	
207.40299	104	
209.94313	612	
210.88622	134	
211.15030	130	
218.91679	104	
220.49828	120	
220.95532	126	
221.89106	174	
221.90649	116	
222.95176	1022	1+
224.04060	154	
224.94696	1720	1+
224.96946	168	
226.88908	106	
226.94724	2650	1+
227.06559	122	
227.09284	160	
228.90801	160	
228.94199	2862	
233.05662	160	
233.96160	182	
234.88156	104	
236.10984	218	
238.06426	106	
238.21610	198	
238.96679	164	
239.14774	286	1+
239.90081	140	
240.13127	258	
240.96241	1084	1+
242.95903	686	1+
243.03757	194	1+
243.11642	186	1+
244.39727	102	
244.95704	1764	1+
245.22197	104	
245.94165	334	
246.84861	142	
246.95220	1870	1+
246.97361	160	
247.88061	102	
248.03177	118	
248.80439	194	
249.03663	258	
249.80771	138	
250.95808	324	1+
250.97472	150	
251.02706	108	
252.10653	234	1+
252.80137	116	
253.83604	154	1+
256.17231	150	
256.98553	216	1+
257.15747	352	
257.79535	130	
258.07461	170	
258.14238	398	
258.92174	152	
258.97372	188	
259.07732	192	1+
260.85292	224	
260.94560	158	
260.96857	446	1+
260.99161	216	
261.83351	126	
262.09411	132	
262.24788	198	1+
263.05681	118	
263.16768	108	
263.97722	202	
264.82115	102	
265.97425	114	
266.81500	140	
266.86122	116	
266.91596	124	
267.13760	106	
267.97218	322	
268.81267	116	
268.95803	148	
269.11491	250	
269.96812	430	1+
270.12015	172	
270.86049	124	
276.09725	196	
278.63838	102	
280.07188	136	
280.75983	102	
280.79441	594	1+
280.86820	114	
281.98728	106	
282.38697	110	
283.06655	206	
283.89614	130	
283.98066	216	1+
284.82964	136	
288.86561	100	
290.81682	110	
290.85639	106	
291.97517	128	
292.43450	304	1+
292.59753	104	
293.85342	152	
294.15179	156	
295.03008	136	
295.92811	182	1+
296.80533	144	
297.09395	150	
297.80306	696	1+
298.03361	124	
298.18321	114	
298.80409	458	1+
301.07944	280	
301.78176	126	
301.85290	156	
302.87735	124	
303.22604	180	
303.94956	136	
305.13735	142	
305.27200	150	
306.12372	152	1+
306.85350	158	1+
307.08341	140	
307.29075	540	1+
307.57124	116	
307.80225	162	
307.89318	126	
308.79269	188	
308.89246	128	
309.12685	124	
310.35159	254	
311.03515	146	
311.17012	114	
311.26872	104	
312.41787	290	1+
312.84569	240	1+
313.05011	136	
315.28087	144	
316.92259	158	
318.93216	242	
321.32394	148	
322.30572	200	
323.01701	690	
324.01957	378	
324.89721	124	
326.15487	284	1+
326.39646	104	
327.79933	146	
328.18801	120	
329.86359	154	
331.41119	136	
332.09274	154	
336.94194	264	
337.09061	150	
337.11608	356	1+
337.13410	130	
338.14141	106	
338.33791	132	
338.87157	132	
339.34813	160	1+
339.56636	102	
339.83265	110	
339.90131	116	1+
340.93796	138	
341.03250	176	1+
341.13844	132	
343.13173	220	1+
343.28061	138	
344.41638	112	
345.20422	108	
347.29527	160	
349.11972	132	
349.33247	352	1+
350.78725	114	
352.68035	118	
352.88632	118	
353.35057	102	
355.77980	108	
356.42172	132	
357.17303	158	
357.22114	206	
358.19608	118	
358.22753	130	
362.02782	196	1+
363.32829	122	
END IONS

###FS:    #m/z: 322.92981 #charge 1+
###MS: 22
###MSMS: 23
BEGIN IONS
TITLE=Cmpd 16, +MS2(322.9298), 28.0-35.0eV, 0.5min #23
RTINSECONDS=28.0865
SCANS=22-23
PEPMASS=322.92981	1472820
CHARGE=1+
189.87498	128	
190.89519	126	
192.88522	106	
205.94875	452	
205.97115	102	
210.89939	94	
214.89848	88	
215.88763	164	
220.86620	132	
221.94273	162	
222.87777	102	
222.95086	410	
223.60533	98	
223.95982	524	
224.97646	146	
226.99328	100	
227.09983	88	
227.92767	328	1+
228.11874	90	
228.90345	260	1+
230.84958	116	
232.11558	114	
233.46720	100	
238.93739	172	
239.03732	108	
239.08183	432	1+
239.12781	92	
239.78911	108	
240.84742	98	
240.94156	1336	
241.94106	1250	
241.97401	102	
242.70899	88	
242.94142	4004	1+
243.10318	86	
243.15227	114	
243.88118	178	
243.90217	90	
244.88573	130	
244.93995	858	1+
245.04815	124	
246.03520	104	
246.16441	84	
246.85790	232	1+
246.97682	226	
248.21471	90	
248.85571	130	
249.05136	148	
249.62127	100	
250.89599	138	
250.97229	86	
251.17095	104	
252.04447	90	
252.10536	118	
252.92125	144	
253.08464	116	
253.83584	116	
254.02214	214	1+
254.92008	102	
255.07138	108	
255.10842	130	
255.21261	96	
255.33792	84	
256.79990	106	
257.79732	176	
257.85957	86	
258.83235	120	
258.91360	86	
259.85383	86	
260.13946	220	1+
260.15834	236	
260.83152	90	
260.88858	326	1+
260.94693	104	
262.07986	190	1+
262.83266	134	
263.34845	92	
263.83312	90	
263.97692	116	
264.05623	140	
265.25868	104	
265.95142	134	
266.05851	130	
266.25326	260	
266.51016	102	
266.86326	86	
266.99983	92	
267.12962	88	
267.97516	96	
268.00077	120	
268.06163	148	
268.40208	88	
268.79636	284	1+
268.95957	190	
269.08496	118	
269.96511	84	
271.08008	168	
271.77603	98	
272.72213	102	
272.77894	92	
273.79101	140	
274.84635	118	
275.88014	94	
276.99730	92	
277.07991	148	
277.80416	104	
278.14373	214	1+
279.04180	156	1+
279.09203	926	1+
279.79357	210	
279.99583	116	
280.11763	92	
280.98133	184	1+
281.58140	104	
282.90752	102	
283.06804	242	1+
283.85679	136	
284.03072	92	
284.29156	484	1+
285.19619	134	
286.23232	90	
286.88321	200	1+
288.25514	132	
289.78599	234	1+
289.87923	130	
290.85914	224	1+
292.16593	282	
294.87914	202	1+
295.16339	122	
295.19918	122	
296.03685	146	
297.14353	94	
297.94126	96	
299.06898	94	
299.78522	126	
299.84631	90	
300.15434	104	
301.81419	176	1+
302.24630	134	
303.14742	164	
303.88452	166	
304.05682	120	
305.44721	98	
305.87592	208	1+
306.31689	90	
306.90162	86	
307.78843	86	
308.29529	288	
308.87676	172	
309.29704	136	
309.86642	124	
310.30810	404	1+
310.88220	120	
311.21692	84	
311.83470	108	
311.88961	106	
313.03068	152	
315.89702	90	
315.99200	110	
318.95420	110	
319.20227	116	
319.82772	124	
319.89578	88	
320.90885	90	
321.22583	88	
322.30740	142	
322.83257	242	1+
322.90125	166	
323.23599	532	1+
323.32280	114	
324.13297	110	
324.20279	106	
324.89041	96	
324.94921	100	
325.18169	90	
325.81381	106	
END IONS

###FS:    #m/z: 340.94035 #charge 1+
###MS: 22
###MSMS: 24
BEGIN IONS
TITLE=Cmpd 17, +MS2(340.9404), 28.0-35.0eV, 0.5min #24
RTINSECONDS=28.859
SCANS=22,24
PEPMASS=340.94035	650420
CHARGE=1+
182.01180	94	
182.05496	108	
189.86247	124	
205.94579	124	
207.04420	98	
210.93665	142	
211.94291	140	
212.88719	194	
213.88140	138	
213.90041	92	
213.93996	1100	1+
214.89479	128	
215.88604	1062	1+
215.93670	438	
217.88208	308	
217.91574	108	
217.93685	134	
220.66609	100	
221.88430	90	
223.95787	238	
223.97857	110	
225.41196	92	
226.89502	90	
228.91276	138	
228.94441	160	
228.96082	88	
230.88675	640	1+
231.88803	426	1+
231.91035	118	
231.94995	1616	1+
233.89661	792	
235.39070	94	
235.89038	180	
235.94744	128	
236.89056	92	
238.04949	128	
238.21160	90	
239.79206	134	
239.81678	120	
239.89827	150	
240.13534	92	
240.85074	100	
240.93817	248	1+
240.95803	114	
242.88746	158	1+
243.12999	98	
243.60121	118	
244.12983	128	
244.93403	216	1+
244.97942	100	
246.91071	112	
246.97633	328	
247.65205	92	
248.89930	462	1+
249.90356	292	1+
249.96091	340	
250.94433	112	
251.95521	138	
252.10665	186	
253.96446	104	
254.14832	92	
254.96656	860	1+
255.07525	416	1+
255.23995	98	
255.90701	156	1+
256.96417	132	
257.39043	94	
257.86450	94	
258.79392	234	1+
258.86438	124	
258.88528	210	
258.91163	106	
259.93215	144	
260.01916	114	
260.40942	94	
260.84118	94	
261.93278	90	
263.10924	120	
265.01881	136	
266.24405	112	
266.86315	120	
267.13430	314	1+
268.95554	92	
269.78974	148	
269.84873	134	
270.83834	90	
272.02783	94	
272.84704	120	
272.93123	140	
272.94707	168	
273.80203	128	
275.40935	90	
276.85563	198	
277.20179	92	
278.11145	144	1+
278.54825	94	
278.84986	92	
278.96475	198	1+
278.97865	124	
279.85081	170	
280.26184	142	
281.04642	104	
283.08811	98	
283.43543	112	
283.85698	96	
285.28106	102	
286.91187	92	
288.06834	166	
289.06351	98	
289.67880	98	
292.43893	138	
293.51189	94	
294.20851	100	
295.96967	110	
296.81058	98	
296.91271	92	
298.92941	182	
299.78306	112	
300.03441	160	
301.87561	122	
302.93917	110	
303.18286	326	1+
303.24289	88	
304.76293	88	
304.92418	90	
305.80825	162	
305.88461	192	1+
307.28351	456	1+
307.78780	188	
307.80195	166	
308.17031	96	
308.29048	264	1+
308.68331	102	
308.88286	140	
309.13108	118	
309.87629	322	1+
310.81579	228	1+
311.02519	100	
312.03028	98	
312.04731	130	
313.03238	142	
313.95418	118	
314.94061	94	
317.17809	90	
318.59464	116	
318.89742	118	
320.07013	88	
323.31159	118	
324.10339	166	1+
324.22793	96	
324.89428	382	1+
326.15569	250	1+
326.17409	130	
326.84299	104	
326.99548	88	
327.18885	126	
327.80000	140	
328.00433	100	
328.18949	442	1+
328.88726	122	
328.94821	88	
329.82383	104	
329.87024	172	
329.89380	222	1+
330.81531	140	
330.89441	152	1+
332.83441	102	
334.20245	104	
336.79972	154	
337.27568	108	
337.35522	134	
337.73677	124	
338.87535	92	
339.17356	128	
340.87674	110	
341.70811	92	
342.31239	96	
342.90364	144	1+
344.85646	92	
345.90461	118	
END IONS

###FS:    #m/z: 363.95635 #charge 1+
###MS: 22
###MSMS: 25
BEGIN IONS
TITLE=Cmpd 18, +MS2(363.9563), 28.0-35.0eV, 0.5min #25
RTINSECONDS=29.631
SCANS=22,25
PEPMASS=363.95635	392974
CHARGE=1+
182.86536	162	
189.86268	648	1+
191.85771	484	1+
196.88403	228	
197.88582	166	
205.95005	142	
207.87314	228	
207.94940	170	
209.94309	914	1+
210.88379	774	1+
210.93677	150	
212.87865	2360	1+
214.89509	498	1+
222.95138	874	1+
224.94776	1592	1+
225.08272	102	1+
226.88766	384	1+
226.94579	3904	1+
227.78846	224	1+
227.93136	472	
228.05678	234	1+
228.89248	748	1+
228.94144	4190	1+
229.84903	156	1+
230.61761	192	
230.88907	5678	1+
232.88654	408	1+
234.09547	136	
234.14461	208	
234.88344	226	1+
235.12119	152	
235.84694	132	
236.11437	134	
236.14536	112	
237.12765	116	
237.91029	134	
238.23253	118	
240.89117	118	
240.94028	376	
240.96255	668	
241.83677	176	
241.88870	220	1+
241.94043	466	
241.98920	144	
242.33401	106	
242.90474	214	
242.94201	1252	1+
242.95890	898	
243.82020	296	1+
244.12968	216	1+
244.64493	106	
244.86565	244	1+
244.95661	2724	1+
245.07639	138	
245.43633	130	
245.83630	132	
246.84897	114	
246.90664	134	
246.95294	2208	1+
247.81276	114	
247.96976	206	1+
248.80534	152	
248.89796	1516	1+
248.95472	166	
249.03856	134	
249.12877	122	
249.79871	122	
250.89766	470	1+
250.94651	292	1+
251.79842	112	
251.88759	132	
252.89911	572	1+
253.08900	192	1+
253.90507	428	1+
254.09682	220	1+
257.13856	218	1+
257.79672	194	
258.09197	128	
258.18206	144	
258.83999	116	
258.85623	134	
258.97147	108	
260.83932	336	1+
260.96675	638	1+
261.42721	128	
262.08949	128	
262.78001	126	
263.17302	108	
263.97300	278	1+
264.05430	202	1+
264.82793	188	
264.89499	116	
265.14652	126	
265.81244	388	1+
265.85006	150	
266.24577	118	
266.81428	268	1+
267.78584	134	
267.85732	166	1+
267.97047	278	
268.13948	192	
268.96002	400	1+
271.08000	168	
271.91706	172	
272.84653	216	1+
273.91542	146	
274.41383	112	
275.44825	112	
276.80877	180	
276.85423	520	1+
277.92089	162	1+
279.10686	296	1+
280.79094	606	1+
280.88976	210	1+
281.04887	154	
281.12010	142	
282.12360	220	1+
282.27997	112	
282.80972	130	
283.78750	112	
283.82581	136	
283.85005	292	1+
283.98127	144	
284.05489	144	
284.90409	110	
285.01790	168	1+
285.84506	646	1+
285.93340	114	
286.79984	140	
287.09240	116	
288.09283	216	1+
288.83535	110	
290.78641	266	
293.84943	114	
293.86516	146	
294.15360	134	
294.86327	166	
294.92417	366	1+
295.01783	250	1+
295.14151	198	1+
295.81183	118	
296.17969	124	
297.80616	164	
298.80434	786	1+
299.06763	160	
299.86475	128	
299.88255	126	
299.93242	112	
300.05965	108	
300.41304	154	1+
300.98925	278	1+
301.50902	114	
301.80081	486	
301.85974	908	1+
302.80258	752	1+
303.85618	1158	1+
305.78420	166	
305.88110	126	
306.12248	176	1+
306.42774	144	
306.79332	484	1+
306.93319	108	
307.29054	124	
307.79796	362	1+
307.87075	370	1+
308.29279	476	1+
309.05917	162	
309.32895	160	
309.81840	376	1+
310.14235	132	
310.30909	334	1+
311.02819	120	
311.86895	134	
313.80016	118	
313.93644	132	
314.81166	598	1+
314.93625	158	
315.81338	468	1+
316.14714	134	
317.03456	184	1+
318.92913	118	
319.82228	154	
319.87027	176	
319.95549	108	
320.07506	226	1+
320.80817	164	
321.81788	580	1+
321.86441	540	1+
323.23598	216	1+
324.01694	126	
324.87336	318	
325.00313	128	1+
325.86815	822	1+
326.08299	128	
326.86932	686	1+
327.81428	132	
328.18808	238	
328.88210	108	
329.17114	122	
329.86913	152	
330.15692	230	1+
330.86887	128	
336.77305	122	
336.80911	268	1+
336.94299	720	1+
337.07798	148	1+
337.09249	138	
337.83324	114	
339.82564	516	1+
340.89158	158	
340.93616	188	
342.20321	108	
343.02572	108	
343.17137	202	1+
343.91176	198	
344.14195	112	
346.93810	128	
347.22866	124	
348.31834	516	1+
349.12314	196	
349.15486	140	
349.32152	460	1+
350.10720	188	
352.28889	110	
352.75910	192	1+
356.42197	110	
357.05480	108	
359.80458	182	
360.09039	178	
360.93045	148	
361.27211	116	
361.51783	112	
362.22620	178	
363.17399	134	
363.22545	270	1+
363.37412	114	
365.31345	154	
367.13306	208	
367.33223	226	
367.99388	148	1+
368.41989	116	
END IONS

###FS:    #m/z: 363.95627 #charge 1+
###MS: 26
###MSMS: 27
BEGIN IONS
TITLE=Cmpd 19, +MS2(363.9563), 28.0-35.0eV, 0.6min #27
RTINSECONDS=33.3105
SCANS=26-27
PEPMASS=363.95627	394998
CHARGE=1+
182.86528	116	
187.86757	298	
189.86162	870	1+
191.85719	1448	1+
194.88666	102	
196.88409	570	1+
198.03262	140	
198.88540	238	1+
199.07187	146	
200.87849	108	
200.94799	148	
205.94582	360	1+
207.87509	946	1+
208.94085	144	
209.12671	194	1+
209.86876	268	
209.91880	146	
209.94363	1846	1+
210.88343	914	1+
210.92672	150	
212.87895	7922	1+
213.08710	108	
218.45012	110	
222.95169	5012	1+
222.98183	102	
224.79811	114	1+
224.88825	138	
224.94819	6074	1+
225.88765	114	
226.89260	392	1+
226.94668	9266	1+
227.05175	180	1+
227.39361	146	
227.93295	120	
228.89396	1370	1+
228.94202	11918	1+
228.97102	126	
229.08696	134	1+
229.11143	192	1+
230.88829	9878	1+
230.95517	120	
231.84995	146	
234.14037	136	
234.88048	502	
235.11751	292	1+
237.12271	114	
240.83687	180	1+
240.88804	110	
240.93861	360	
240.96120	2284	1+
241.12864	124	
241.94204	466	
242.11813	178	1+
242.36156	96	1+
242.95921	2088	1+
243.93892	162	
244.78892	112	
244.95691	3846	1+
245.14972	126	1+
245.84985	180	1+
245.94063	396	
246.80927	250	
246.90381	228	
246.95141	5524	1+
248.03061	178	
248.80180	398	
248.89890	2480	1+
249.10160	266	1+
249.13046	124	
250.89526	390	1+
250.95533	138	
250.96669	438	1+
251.91095	206	
252.10365	172	
253.11602	118	
253.90206	632	1+
253.94951	264	1+
255.89114	170	1+
255.95188	108	
258.80815	118	
258.85689	124	
258.97472	572	1+
260.15813	132	1+
260.83554	166	
260.96903	2066	1+
261.64153	106	
262.85297	142	
263.06159	188	
263.97597	270	
264.79214	152	
264.81538	126	
264.82700	120	
264.98530	128	
265.78875	138	
265.97529	262	
266.81052	622	1+
266.98552	142	
267.07695	104	
267.13506	146	
267.83954	158	1+
267.97138	774	
268.78350	122	
268.95795	148	
268.99410	122	
269.80385	108	
269.89892	118	
269.92529	108	
269.96904	638	1+
271.64664	112	
271.91496	510	
272.84527	194	
273.68601	104	
273.79561	106	
273.84858	124	
273.91851	182	
275.97934	146	
276.85216	166	
277.02166	102	
278.84445	428	1+
278.98507	164	
279.10350	220	
279.12575	130	
279.78863	838	1+
280.26192	106	
280.79093	708	1+
281.15245	292	1+
281.82405	204	1+
282.04479	238	1+
282.98514	448	1+
283.78933	206	
283.85070	834	1+
283.98534	316	1+
284.54869	106	
284.79348	144	
284.82434	148	
285.79226	562	1+
285.84450	892	1+
285.93295	378	1+
286.03702	200	1+
286.12021	196	1+
286.87992	248	1+
287.09724	142	
288.10559	112	
290.78512	156	
290.98973	256	1+
291.82417	166	
292.56713	108	
293.18541	178	1+
295.58538	106	
295.87055	120	
296.00485	156	
296.80770	230	
297.80659	130	
298.80342	908	
299.80348	538	
299.82126	118	
299.86793	600	1+
299.93183	122	
300.80051	836	1+
301.26260	158	
301.79790	496	1+
301.86165	646	
302.85963	318	
303.80683	724	1+
303.85477	1812	1+
306.77287	108	
306.80532	168	1+
307.15262	176	1+
307.25758	188	1+
307.30494	172	
308.05774	132	
308.29503	716	1+
309.15237	216	1+
309.80163	116	
310.87543	320	
311.88331	230	
312.87262	190	
313.02813	138	
313.15315	114	
314.86106	156	
315.81768	112	
316.81461	258	
317.81624	348	1+
318.04300	130	
318.93390	536	1+
319.02570	104	
319.80145	148	
320.81587	734	1+
321.69021	118	
321.82010	610	1+
321.86780	438	1+
322.30571	138	
322.92927	332	1+
323.01813	352	1+
323.13904	208	1+
323.24580	108	
324.23703	122	
324.32084	136	
324.81201	156	1+
324.88844	134	
326.87435	428	1+
328.31576	380	1+
329.06282	130	
329.87321	232	
330.14637	254	1+
331.03465	146	1+
331.14858	210	1+
331.92679	208	1+
332.09736	138	
333.08475	192	1+
333.88734	114	
335.13993	178	1+
336.19622	180	1+
336.39448	106	
336.87004	198	1+
336.94311	802	1+
337.83402	160	
338.10368	114	
339.82744	540	1+
340.93859	274	
342.30960	122	
344.18977	104	
347.00996	152	1+
347.91199	208	1+
348.32758	158	
349.12119	126	
349.31715	204	
350.11080	104	
350.33717	132	
350.99928	106	
351.71527	118	
352.03642	118	1+
353.09603	104	
354.07247	114	
355.81798	168	1+
355.84288	120	
356.21432	128	
356.41799	122	
357.03178	162	1+
358.19719	154	
359.96229	226	1+
360.18793	164	1+
360.86650	158	
361.71923	238	1+
363.29795	126	
363.88008	136	
364.19960	140	
364.32690	250	1+
367.13592	710	1+
367.31249	112	
367.32946	198	
367.91822	108	
END IONS

###FS:    #m/z: 336.94575 #charge 1+
###MS: 26
###MSMS: 28
BEGIN IONS
TITLE=Cmpd 20, +MS2(336.9458), 28.0-35.0eV, 0.6min #28
RTINSECONDS=34.083
SCANS=26,28
PEPMASS=336.94575	198376
CHARGE=1+
180.86716	90	
192.88963	106	
196.88272	92	
197.87582	136	
205.87777	102	
205.94744	218	
206.88946	104	
206.91148	110	
207.54302	104	
207.87145	220	1+
209.12742	178	1+
209.20006	96	
211.94395	3954	1+
212.60040	88	
212.87898	1868	1+
213.93976	1658	1+
214.88035	142	
215.86160	134	
215.88776	780	1+
215.93750	182	
216.94109	90	
217.46024	100	
217.85847	136	
217.88294	326	
222.95427	438	1+
223.95866	288	1+
225.88340	136	
225.97086	104	
226.14558	118	
227.10747	104	
227.24454	94	
227.89008	524	1+
228.20256	92	
228.89003	302	1+
229.95457	3800	1+
230.88875	2284	1+
231.95098	1786	1+
232.90622	92	
233.82284	436	1+
233.89589	556	1+
233.94770	476	1+
234.07137	270	1+
235.07363	212	1+
235.11212	160	1+
235.86512	212	
235.89016	318	
236.47295	92	
238.21460	140	
238.80900	88	
239.04987	92	
239.94070	132	1+
243.14147	90	
243.54566	96	
243.83647	174	1+
245.02930	108	
246.10934	146	
247.00463	100	
247.96445	978	
247.99756	90	
248.03160	164	
248.89907	982	1+
248.98420	178	1+
249.04159	120	
249.13711	142	
249.96051	522	1+
250.89717	154	
251.24591	116	
251.83575	260	
251.90786	274	
252.08679	218	1+
252.10683	124	
252.89961	542	1+
252.97081	2230	
253.14685	300	1+
253.79573	160	
253.90423	470	1+
254.71459	92	
254.96476	1054	1+
255.04921	110	
255.07430	302	1+
255.90819	478	1+
256.09340	88	
257.98480	186	
258.84716	316	1+
259.96704	92	
260.65709	94	
260.82652	200	1+
261.24468	186	1+
262.39278	90	
262.98206	90	
263.02158	100	
264.86294	92	
265.05480	130	
267.83983	480	1+
268.17391	102	
268.99061	126	
269.17299	88	
269.79944	356	1+
271.68477	96	
271.91436	314	1+
272.15853	90	
272.35163	126	
272.91927	186	1+
272.97581	132	
274.82117	118	
275.82867	106	
277.03089	210	1+
277.06654	118	
278.03300	146	1+
278.24324	96	
278.83427	746	1+
279.92104	96	
280.85115	154	1+
281.04916	134	
281.29455	114	
282.58387	106	
282.73675	112	
283.79011	124	
283.99294	112	
284.46109	92	
284.58729	94	
285.04531	88	
285.20001	116	
285.81456	132	
285.84682	1108	1+
286.84883	898	1+
286.86731	124	
287.34300	104	
288.06436	174	
288.14258	116	
289.13641	88	
289.87720	166	
290.07818	154	
290.85836	130	
291.03591	100	
291.18122	94	
291.79673	142	
292.05862	194	
292.13128	114	
292.80297	308	1+
292.84637	126	
293.15448	116	
294.01219	134	
294.16160	86	
294.85628	114	
295.85574	116	
295.93062	136	
296.35001	98	
296.85491	94	
296.96954	192	
297.06330	148	
297.79510	120	
298.30730	126	
298.58776	90	
299.05994	128	
299.86672	322	1+
300.92304	94	
303.11043	96	
306.00548	104	
306.88530	394	1+
307.29095	426	1+
307.85529	204	1+
309.31163	88	
309.80622	116	
309.94853	98	
310.87308	382	1+
311.26434	102	
311.87608	248	1+
312.08124	154	
312.79820	88	
312.94359	92	
313.87502	214	1+
315.59063	108	
315.87772	236	1+
317.18288	232	1+
318.81169	88	
318.88363	142	
318.90586	100	
320.15539	274	1+
321.02981	106	
322.12672	88	
322.50819	100	
323.05331	90	
323.88549	104	
324.31000	96	
324.89371	492	1+
326.12789	90	
326.24897	204	1+
327.71297	188	1+
328.30791	152	
328.88846	132	
329.18034	88	
329.87356	174	
330.20083	86	
330.38145	90	
330.42623	104	
330.98911	92	
332.14349	98	
333.09158	110	
333.25572	94	
333.88314	114	
334.19783	100	
337.09160	142	
337.18472	130	
337.35704	110	
338.16797	344	1+
339.83374	144	
340.12240	180	1+
341.03615	106	
342.20349	136	
END IONS

###FS:    #m/z: 359.96154 #charge 1+
###MS: 26
###MSMS: 29
BEGIN IONS
TITLE=Cmpd 21, +MS2(359.9615), 28.0-35.0eV, 0.6min #29
RTINSECONDS=34.8555
SCANS=26,29
PEPMASS=359.96154	160604
CHARGE=1+
182.63677	100	
208.88303	126	
208.94059	124	
209.94286	506	
216.06214	112	
220.95703	134	
222.95273	1588	1+
223.89072	166	
224.94793	1222	1+
226.89121	234	
226.94695	2858	1+
226.97330	128	
227.07973	140	
227.93070	130	
228.89192	130	
228.94194	2470	
229.11612	164	
230.48233	138	
231.01585	144	
231.07433	140	
232.03419	152	
232.91191	112	
233.95853	232	
234.14165	192	
235.11509	142	
235.42263	108	
235.82492	110	
236.04079	102	
238.60214	102	
238.93675	110	
239.14562	128	
239.78226	112	1+
240.13131	190	
240.93772	520	1+
240.96321	852	1+
241.90235	144	
242.95891	672	1+
242.97707	106	
243.06097	102	
244.95736	1788	1+
245.94768	1664	1+
246.90913	102	
246.95341	1198	1+
246.97532	594	1+
247.77771	106	
248.80355	538	1+
248.91857	162	1+
249.13557	154	
249.16571	140	
251.06427	180	1+
251.11793	374	1+
252.22903	214	
252.85789	220	1+
252.95417	190	
254.54803	114	
255.10453	154	
255.55205	102	
256.86374	114	
256.96490	110	
257.15869	240	
257.79373	310	1+
258.07261	162	
258.14024	414	1+
258.43962	112	
258.84659	112	
258.91830	158	1+
258.97231	368	1+
259.94074	188	1+
260.96747	1014	1+
261.08930	140	
261.98410	158	
262.91599	104	
263.79423	222	1+
263.98109	264	
264.82237	130	
265.14072	128	
265.97569	298	
266.24180	182	
266.81419	474	1+
267.13476	130	
267.97051	300	1+
268.79098	156	1+
268.95672	136	
269.00802	102	
269.11473	118	
269.96634	200	
270.41270	108	
270.95256	112	
271.40912	124	
274.11513	134	
275.07928	162	
275.09789	182	
275.86606	138	
276.42516	190	
276.81263	140	
277.85531	342	1+
277.91618	252	1+
278.79554	194	
279.84209	102	
280.25894	150	
280.79461	532	1+
280.87505	330	1+
281.85721	166	1+
281.91344	244	1+
282.82639	148	
283.06766	556	1+
283.13442	226	1+
283.83941	140	
284.81937	304	1+
287.79139	210	1+
288.86322	138	
290.86495	120	
291.75950	132	
291.78866	354	1+
291.92572	106	
292.43809	136	
292.88235	112	
293.11890	366	1+
294.81017	134	
294.86268	112	
295.02444	122	
295.80493	502	1+
295.86838	108	
296.64304	168	
296.85903	110	
297.87904	156	
298.80233	1044	1+
299.12837	234	1+
300.18100	172	
301.10708	148	
301.86279	180	
302.85673	104	
304.44366	122	
304.77039	152	
305.87783	320	1+
306.29995	206	1+
307.78953	178	
308.29075	290	1+
308.32225	192	1+
308.84524	104	
308.88083	108	
309.12790	240	1+
309.80274	128	
310.30672	138	
310.87386	182	
311.88199	388	1+
313.97158	142	
314.81960	108	
315.81161	342	1+
316.26025	144	
318.93292	166	
320.00912	122	
321.07387	104	
321.82280	120	
322.30815	122	
322.74528	114	
322.93048	138	
323.01638	424	1+
323.31784	130	
325.14817	106	
326.16156	266	1+
326.17791	174	
326.89778	136	
327.19218	128	
328.13170	112	
329.87110	212	
330.16092	168	
330.87379	104	
334.95129	128	
336.14912	120	
336.16506	100	
336.63559	106	
336.94313	616	1+
337.11608	406	1+
337.83780	134	
338.26534	158	
338.34217	248	1+
339.83426	110	
340.93645	106	
341.74600	218	1+
342.79225	140	
342.89621	208	1+
343.27533	156	
345.14023	100	
345.19900	148	
346.24880	116	
348.32655	114	
349.82725	190	
351.54052	100	
351.79073	104	
352.09411	126	
352.88584	154	
354.08231	140	
354.70367	186	1+
354.75884	106	
355.11314	144	
355.19303	100	
357.23068	194	1+
358.17845	132	
358.19813	118	
358.36243	102	
360.87618	104	
361.11388	128	
361.31632	116	
362.02561	102	
363.71590	144	
364.04473	102	
END IONS

###FS:    #m/z: 363.95616 #charge 1+
###MS: 30
###MSMS: 31
BEGIN IONS
TITLE=Cmpd 22, +MS2(363.9562), 28.0-35.0eV, 0.7min #31
RTINSECONDS=38.5415
SCANS=30-31
PEPMASS=363.95616	359886
CHARGE=1+
180.95507	204	1+
182.86805	324	1+
187.86800	164	
189.86176	1900	1+
191.85790	1660	1+
191.88464	208	1+
194.88870	114	
196.88197	600	1+
205.95014	128	
206.87750	118	
207.87581	1168	1+
207.94767	314	1+
209.86982	112	
209.91796	116	
209.94272	1992	1+
210.88375	1128	1+
210.93421	166	
211.13705	118	1+
212.87866	7588	1+
213.86584	120	
214.89319	690	1+
215.88239	122	
219.86091	146	
222.95135	5356	1+
222.98052	108	
223.88648	168	
224.89347	194	
224.94789	7274	1+
225.83448	110	
225.88173	222	
226.08130	192	1+
226.16972	104	1+
226.88961	268	
226.92243	130	
226.94727	10708	1+
226.97236	342	1+
227.89634	200	
227.93061	348	
228.13550	124	1+
228.89421	1576	1+
228.91623	108	
228.94182	11550	1+
228.99840	116	
230.88962	11020	1+
231.14185	126	1+
232.11380	132	
232.88365	938	1+
234.11223	614	1+
234.14363	140	
234.87882	794	1+
235.11459	506	1+
238.12047	108	
238.93937	126	
239.90358	276	1+
240.93994	572	
240.96164	4150	1+
241.08003	112	
241.94137	306	
242.78724	118	
242.95897	2606	1+
243.83099	346	1+
243.89016	202	1+
243.91384	332	1+
243.93895	220	
244.89412	168	1+
244.95699	4246	1+
245.07260	162	
245.83352	442	1+
245.94136	132	
246.78141	140	
246.90384	758	1+
246.95224	5552	1+
246.97340	608	1+
248.80788	340	1+
248.90017	3100	1+
249.03502	350	1+
249.16244	118	
249.19508	120	
249.47142	116	
250.89613	424	1+
250.94548	400	1+
250.97176	160	
251.78764	290	1+
252.08012	312	1+
252.10908	328	1+
252.13762	110	
252.89228	156	
253.01612	118	
253.83627	194	
253.90316	478	1+
254.83121	122	
258.09943	132	
258.97323	818	1+
260.64817	106	1+
260.83376	350	1+
260.96791	2552	1+
261.15590	142	1+
263.00966	124	
263.17115	112	
263.84549	132	
263.98356	232	
264.96836	704	1+
265.97331	512	1+
266.79469	146	
266.81267	452	1+
266.83230	104	
266.85948	130	
267.02131	188	
267.13601	128	
267.77994	132	
267.97173	694	1+
268.10134	216	1+
268.78054	116	
268.81164	122	
268.83958	156	
268.95465	338	
269.92324	126	
269.96872	976	1+
270.13958	134	
270.80368	192	
271.09506	116	
271.84689	254	1+
271.91581	618	1+
273.00827	206	1+
273.79511	152	
273.91160	112	
274.80616	314	1+
275.18950	106	
275.80618	180	1+
275.90437	204	1+
276.85146	544	1+
277.26390	146	
278.79463	212	
278.83886	106	
278.85476	218	
279.10248	404	1+
279.79174	898	1+
279.90351	184	1+
280.79306	774	1+
280.85056	344	1+
281.98617	136	
282.80524	222	1+
282.96766	120	
283.09887	126	
283.78971	288	
283.85023	656	1+
283.98453	264	1+
284.22047	206	1+
284.79118	142	
284.82192	230	
284.88200	234	1+
285.78632	138	
285.84647	1458	1+
287.81410	184	
287.86646	330	1+
288.06273	194	
289.85363	146	
290.11290	220	1+
290.78936	354	1+
290.86571	114	
290.89214	126	
291.40223	156	
292.43787	164	
293.84799	150	
294.14406	150	
294.85424	160	
295.85706	154	
296.64012	126	
296.81044	182	
298.80391	1118	1+
298.99387	124	
299.10326	202	1+
299.85286	156	
299.86995	238	1+
300.15047	182	1+
301.13584	104	
301.79924	322	
301.86148	1128	1+
301.99406	172	
302.80117	836	1+
302.98959	190	1+
303.76136	122	
303.85556	1810	1+
303.88725	146	
305.13218	182	
306.27729	204	
306.77446	140	
306.81007	122	
307.20573	110	1+
307.28170	172	
307.30833	130	
307.79378	208	
307.86391	112	
307.88748	324	
308.29194	526	1+
308.80756	170	
310.30571	312	1+
310.87639	438	1+
311.42470	152	
311.88366	232	1+
311.90291	152	
313.81965	130	
314.16044	136	1+
315.82301	160	
316.81320	654	1+
318.60568	120	
318.93936	412	1+
319.12526	114	
319.81693	116	
319.85850	112	
320.06170	118	
320.13955	136	
320.86478	458	1+
321.81543	614	1+
321.86862	312	1+
321.89273	194	1+
322.89723	132	1+
322.95977	212	1+
323.13594	120	
324.81677	180	1+
324.89262	180	
325.90002	112	
326.87228	1020	1+
327.18946	312	1+
328.29460	168	
328.81120	122	
329.00676	152	1+
330.16064	324	1+
332.49094	90	1+
333.08687	112	
334.31767	244	1+
334.87573	190	
334.92674	128	
335.30211	142	
335.48724	106	
335.88892	150	
336.94295	790	1+
337.83957	128	
337.93067	126	
338.94218	120	
339.83314	322	
340.90584	182	1+
340.94134	116	
342.27254	318	1+
342.89525	146	
345.19860	110	
346.04689	114	
349.12214	140	
349.31717	530	1+
350.10643	236	
351.33523	340	1+
352.12848	156	1+
353.90082	184	1+
354.90388	222	1+
356.78978	122	
356.81116	130	
357.81699	120	
359.19616	118	
360.87725	146	
361.02172	112	
361.28071	120	
361.30631	100	1+
361.35102	126	
361.71438	314	1+
361.84022	226	1+
363.13208	166	1+
363.18930	206	1+
363.20948	164	
363.36309	194	1+
364.71586	152	1+
365.31442	118	
365.80269	128	
367.13076	196	
367.33255	620	1+
367.41293	180	1+
367.89746	106	
368.13522	112	
368.41652	142	1+
END IONS

###FS:    #m/z: 336.94576 #charge 1+
###MS: 30
###MSMS: 32
BEGIN IONS
TITLE=Cmpd 23, +MS2(336.9458), 28.0-35.0eV, 0.7min #32
RTINSECONDS=39.3135
SCANS=30,32
PEPMASS=336.94576	188960
CHARGE=1+
81.93375	94	
100.62362	124	
189.86166	136	
192.89104	130	
193.40995	100	
197.88322	154	
201.41995	92	
205.95203	186	
207.97272	110	
208.90434	124	
210.88554	144	
210.92614	114	
211.94414	3448	1+
212.09782	128	
212.87882	1196	1+
213.94052	1798	1+
215.50741	94	
215.88844	808	1+
217.88113	828	1+
217.93549	136	
221.89886	92	
221.94295	92	
222.94818	124	
223.54101	98	
223.95309	528	1+
224.97843	92	
226.89302	130	
227.15479	146	
227.73366	100	
227.89891	120	
228.89450	418	1+
228.93789	100	
229.43773	100	
229.78965	98	
229.95507	3556	1+
230.71394	98	
230.88740	2606	1+
231.12723	112	
231.95016	2104	1+
232.12505	114	
232.58042	100	
233.04069	150	1+
233.89775	754	1+
233.95022	266	1+
234.64679	130	
234.82623	162	
234.87956	246	1+
235.07768	102	
235.79611	194	1+
235.94526	140	
236.79810	134	1+
237.06441	106	
237.21407	112	
239.90621	124	
240.89439	154	
240.93796	134	
241.13707	90	
241.69823	112	
241.94446	96	
243.87566	100	
244.12758	140	
246.50565	98	
246.56536	98	
246.89847	110	
246.97650	206	
247.96467	790	1+
248.89799	1126	1+
248.98397	292	1+
249.82912	162	
249.96102	794	1+
250.02494	212	1+
251.11635	124	
251.78637	90	
251.83720	184	
251.91622	206	
251.96573	104	
252.23317	126	
252.84551	224	
252.97070	2328	1+
253.90563	704	1+
254.94309	204	
254.96456	840	1+
255.07210	262	1+
255.10040	92	
255.93867	140	
256.34542	104	
256.90832	300	1+
257.96161	228	1+
258.84420	116	
259.01210	96	
262.14543	208	
262.55580	100	
263.97761	108	
264.09442	268	1+
264.84650	116	
265.14765	98	
265.89503	100	
267.65406	96	
268.17268	104	
268.84247	568	1+
269.79886	178	
269.98945	98	
270.84873	136	
270.98585	234	
271.13008	98	
271.84967	144	
271.91243	100	
272.13069	230	
272.16061	98	
272.80245	126	
272.84678	278	1+
273.45868	102	
273.47481	90	
273.79614	104	
273.84170	234	1+
273.92460	196	1+
274.08029	96	
274.89427	110	
275.86203	110	
276.07619	112	
276.74191	90	
276.89235	106	
277.83148	572	1+
278.02249	112	
280.09510	206	1+
280.43492	98	
280.87083	124	
281.53393	100	
281.86572	166	1+
281.92342	102	
282.27610	160	
282.97806	130	
283.34816	94	
284.75460	108	1+
284.80588	194	1+
285.85164	118	
286.85070	506	1+
289.88134	152	
290.44207	100	
291.85649	138	
293.07041	120	
293.21888	92	
293.81668	134	
293.85834	120	
294.04222	106	
294.07042	108	
294.11721	94	
294.80030	92	
294.86851	116	
295.10846	168	
295.16903	94	
295.88930	132	
295.97237	114	
297.87383	102	
297.96935	96	
298.50384	112	
299.83237	144	
300.52045	94	
302.25358	94	
304.27014	90	
306.88355	194	
307.20302	94	1+
307.28673	180	
307.41600	96	
307.58388	94	
307.79305	112	
308.29405	110	
308.30668	96	
308.66902	158	
308.81892	92	
309.49062	118	
309.81494	128	
310.80973	208	1+
310.87607	198	
311.81458	284	1+
311.85859	154	
312.22060	128	
315.89934	124	
316.30866	108	
316.97496	120	
320.29354	146	
321.81086	174	1+
324.89480	148	
325.28263	228	1+
325.89913	114	
327.80805	460	1+
328.81263	346	1+
329.87369	122	
329.89318	124	
330.04603	134	
335.11122	94	
335.27865	208	1+
335.81766	126	
337.30492	96	
337.85130	184	1+
338.18578	100	
340.14399	104	
341.88363	268	1+
END IONS

###FS:    #m/z: 359.96146 #charge 1+
###MS: 30
###MSMS: 33
BEGIN IONS
TITLE=Cmpd 24, +MS2(359.9615), 28.0-35.0eV, 0.7min #33
RTINSECONDS=40.086
SCANS=30,33
PEPMASS=359.96146	155818
CHARGE=1+
188.06958	126	
191.10450	104	
197.10282	136	
205.94670	324	1+
209.88856	144	
209.94320	480	1+
213.40536	102	
213.88732	112	
220.95565	270	1+
221.89121	216	1+
222.12156	140	
222.95206	1462	1+
224.94730	1440	1+
224.96911	158	
225.96842	130	
226.89360	340	1+
226.94644	3058	1+
227.93416	140	
228.90869	106	
228.94163	2908	
231.12215	188	
231.88948	138	
233.08654	116	
233.96714	162	
235.11861	246	1+
235.82496	130	
236.42768	102	
238.97076	118	
239.14696	354	1+
240.13118	250	
240.79086	102	
240.83364	248	
240.93952	368	
240.96191	1310	1+
241.90250	128	
241.93960	184	
242.93448	110	
242.95782	854	1+
244.95717	1226	
245.93973	424	
246.95212	1778	1+
247.51659	122	
247.97882	162	
248.16075	124	
248.80339	334	
249.03684	146	
250.94910	362	
250.96534	168	
251.96639	136	
252.10369	126	
252.95514	128	
253.52421	110	
253.79378	184	1+
253.83560	232	
253.87230	214	1+
254.15238	126	
255.18727	122	
256.71711	104	
257.08812	184	
257.15823	168	
257.91861	124	
258.14378	640	1+
258.22649	122	
258.46320	136	
258.97349	202	
259.07680	182	
259.83383	190	1+
259.91948	148	
259.97198	122	
260.96935	440	1+
261.08080	146	
262.94558	106	
262.96390	120	
263.97969	144	
264.05407	118	
264.91596	200	1+
265.10011	114	
265.82259	226	
265.97560	154	
266.24569	204	1+
266.81368	574	
267.03564	102	
267.13409	102	
267.92118	124	
267.97240	398	
268.96054	908	1+
269.79832	210	
272.03235	114	
272.08892	158	
273.84280	112	
274.09163	190	1+
274.78650	308	1+
274.96947	174	1+
276.40279	108	
276.81737	116	
276.90953	120	
277.80675	164	
277.86074	130	
277.92192	124	
278.80944	158	
279.10200	220	1+
280.53054	108	
280.79216	728	1+
280.86665	146	
281.84159	130	
283.06849	172	
283.54348	112	
283.86168	272	1+
283.98612	250	
284.06471	104	
284.82412	286	1+
284.97984	156	
285.11694	128	
285.14232	104	
285.79102	110	
286.12989	118	
286.62744	102	
287.80927	126	
288.87075	132	
290.85954	216	1+
291.78316	238	
291.83548	102	
293.87152	160	
294.11551	164	1+
294.15838	150	
295.01887	142	
296.01841	116	
296.81016	312	1+
296.86522	378	1+
298.80236	1218	1+
298.93383	250	1+
299.03736	132	
299.78719	106	
300.87816	158	
301.07852	332	
301.14215	120	
301.16734	122	
301.86807	118	
302.11223	106	
302.81984	126	
303.25731	284	1+
303.80304	318	1+
305.10392	136	
305.78914	266	1+
306.88216	302	1+
307.28488	326	1+
307.30610	142	
308.24290	196	1+
308.28902	274	1+
309.79651	140	
310.34463	134	
310.81304	144	
310.87423	134	
311.80200	120	
312.81426	112	
312.84141	110	
312.86674	226	1+
314.30758	256	1+
314.87425	198	1+
315.21765	134	
316.81461	228	
317.89928	178	1+
318.81853	178	1+
318.93291	198	
319.00392	106	
319.32744	108	
320.16355	110	
320.92655	320	1+
321.66001	110	
321.81942	158	
322.30828	132	
323.01414	452	1+
323.30359	138	
324.89352	110	
325.15409	350	1+
325.25272	108	
326.81358	128	
327.03194	200	1+
328.80887	122	
329.86623	122	
332.88369	130	
333.26939	210	1+
335.14590	106	
336.12872	122	
336.94523	372	
337.11519	340	1+
337.95403	164	
338.33208	108	
339.04522	142	
339.34229	220	
339.83251	196	1+
342.13930	110	
343.26710	226	1+
344.75869	124	
345.17073	184	1+
346.31898	166	1+
347.58007	114	
347.97579	124	1+
349.12334	136	
349.37205	130	
349.83762	152	
350.15246	232	1+
351.33138	144	
353.76433	124	
354.72161	156	1+
356.20144	156	
356.40450	278	1+
356.77206	158	1+
357.22459	162	
358.16112	170	
359.86214	224	1+
362.78782	136	
END IONS

###FS:    #m/z: 322.92980 #charge 1+
###MS: 34
###MSMS: 35
BEGIN IONS
TITLE=Cmpd 25, +MS2(322.9298), 28.0-35.0eV, 0.7min #35
RTINSECONDS=43.777
SCANS=34-35
PEPMASS=322.92980	1704738
CHARGE=1+
57.91390	104	
185.42197	88	
188.07170	86	
191.11475	88	
191.88505	562	1+
192.88685	486	1+
197.88582	132	1+
197.95337	100	
199.10890	110	
201.04877	124	
205.94720	368	1+
207.08568	146	
208.99025	116	
209.09161	88	
209.94283	94	
210.03996	110	
210.89936	84	
212.88019	244	1+
216.88715	108	
217.00603	92	
219.40577	98	
221.94388	160	
222.95292	98	
223.95948	818	1+
224.97726	94	
225.88430	124	
226.91389	126	
227.16148	84	
227.55765	94	
227.90206	144	
227.92998	204	
228.84476	110	
228.90664	104	
228.92916	114	
229.01961	88	
230.85174	86	
230.89170	260	
231.12135	316	1+
232.10078	142	
233.91676	104	
235.11179	96	
235.79579	86	
236.51091	88	
237.01207	196	1+
237.88770	112	
238.45794	86	
238.94257	166	
239.07719	168	
239.79095	400	1+
240.94067	3788	
241.94166	3202	
242.14499	84	
242.81818	576	1+
242.88948	92	
242.94147	9148	1+
243.06362	116	
243.72619	96	
243.88099	212	
244.93942	1744	1+
245.22324	112	
245.42920	88	
246.12315	162	
246.14335	96	
246.41501	98	
246.85578	216	
246.97556	430	1+
247.14825	86	
247.39369	130	
249.04100	122	
249.07547	180	1+
250.90533	212	1+
250.94852	304	
250.97032	136	
251.92781	128	
252.23266	86	
252.98514	88	
253.88802	108	
253.98587	88	
254.08881	114	1+
254.83646	106	
255.11187	146	
255.78929	178	1+
257.91705	102	
258.80796	146	
259.98553	104	
260.82778	536	1+
261.83233	494	1+
261.95738	146	
262.14293	142	
262.20914	110	
262.93413	100	
264.25600	108	
265.05734	218	
266.86105	88	
267.81349	206	1+
268.13630	92	
268.84050	92	
268.95662	214	
269.11353	152	
269.39647	90	
270.84730	218	
271.79778	126	
271.84460	238	
272.13233	136	
272.84863	144	
273.79320	206	
273.85087	92	
274.05086	318	1+
275.80727	556	1+
275.93941	96	
276.40283	104	
277.15048	108	
277.85090	132	
278.81287	330	1+
279.04243	88	
279.09241	812	1+
279.79167	122	
280.22909	108	
282.85642	130	
283.06815	174	1+
283.78788	478	1+
283.85704	90	
283.94205	88	
284.29055	488	1+
284.79082	426	1+
284.86248	192	1+
286.03194	114	
286.06725	96	
288.01789	94	
288.91454	92	
289.16098	264	1+
289.76976	110	
289.78613	202	
290.78749	152	
290.80073	120	
290.86443	110	
290.94750	90	
292.15785	260	1+
292.81403	110	
292.86418	104	
293.85047	90	
293.87173	160	
293.94133	86	
294.18293	118	
294.27804	92	
294.85763	156	
294.94423	94	
294.96931	88	
296.83988	106	
296.92385	222	1+
297.44173	88	
297.88569	148	
299.78349	308	1+
299.87817	114	
299.91918	90	
300.16971	88	
301.06129	110	
301.86157	266	1+
301.88086	104	
302.10209	100	
302.15182	242	1+
302.24715	116	
302.81653	122	
302.90309	102	
302.94775	90	
303.81387	88	
303.94227	148	1+
304.79755	344	1+
304.89128	226	1+
305.02962	224	1+
305.79917	294	1+
306.88156	162	
307.42239	92	
307.79753	254	1+
307.89086	104	
308.29288	316	
308.66406	198	1+
309.29940	238	
309.80581	110	
309.87468	290	1+
309.89338	154	
310.30832	140	
310.81158	108	
310.84674	90	
310.96239	148	
311.86110	92	
311.87924	364	1+
312.80277	342	1+
312.86609	128	
312.88186	254	1+
313.84149	106	
315.05176	96	
315.82691	130	
318.99490	138	
319.14722	104	
321.29176	96	
322.88612	354	1+
323.23611	314	1+
325.90114	268	1+
END IONS

###FS:    #m/z: 340.94046 #charge 1+
###MS: 34
###MSMS: 36
BEGIN IONS
TITLE=Cmpd 26, +MS2(340.9405), 28.0-35.0eV, 0.8min #36
RTINSECONDS=44.5495
SCANS=34,36
PEPMASS=340.94046	627572
CHARGE=1+
63.23118	94	
75.95708	124	
198.87841	106	
205.95007	122	
209.65304	90	
210.93543	162	
212.87899	106	
212.89506	168	
212.94145	102	
213.88090	354	
213.93992	1444	1+
214.89645	132	
215.88789	1136	1+
215.93821	526	1+
217.93307	90	
218.69151	108	
223.03661	112	
223.95664	128	
224.55369	104	
225.18901	100	
225.94449	116	
226.90376	100	
227.95965	92	
230.88820	736	1+
231.60393	98	
231.89106	470	1+
231.95096	1256	1+
232.88446	92	
233.89751	1448	1+
233.94756	144	
234.09659	98	
235.89109	504	1+
235.94582	100	
236.35991	104	
236.71489	92	
239.91338	106	
240.83416	94	
241.12891	114	
242.94173	122	
244.79114	90	
244.95514	144	
244.98384	160	
245.10444	104	
246.06456	116	
246.66204	174	
246.97532	154	
248.85445	136	
248.89960	482	1+
249.13260	88	
250.75778	92	
250.88795	120	
251.15075	162	
251.96013	276	1+
254.90911	180	
254.94513	198	1+
254.96616	648	1+
255.07895	306	1+
255.13403	112	
255.84958	308	1+
255.99980	108	
256.16009	96	
256.91531	130	
256.97442	150	
257.03590	96	
257.92320	124	
257.95562	122	
258.84363	148	
258.89565	212	1+
259.17287	120	
259.85705	90	
259.95974	124	
260.15770	144	
262.80413	114	
262.93012	90	
263.05177	108	
264.85270	110	
266.41616	108	
266.84101	310	1+
266.94299	120	
268.63747	98	
268.95974	152	
269.22513	100	
269.43886	112	
269.56376	100	
269.79683	100	
270.03389	100	
270.53230	92	
270.99920	90	
271.43590	90	
272.85252	98	
272.97409	122	
274.02572	98	
274.84705	100	
275.41854	110	
275.80651	354	1+
275.86420	134	
275.97101	126	
276.42337	100	
276.83914	158	
276.85619	552	1+
277.96692	98	
278.10241	94	
278.24792	326	1+
278.84538	268	1+
279.13490	134	
279.91853	152	
280.79285	102	
281.42884	156	
282.27537	162	
283.42857	94	
283.86695	114	
284.79961	136	
285.20402	110	
286.86874	244	1+
289.23179	114	
289.78768	206	
290.79966	346	1+
290.85499	122	
290.98017	104	
292.43992	94	
293.85162	110	
293.87195	260	1+
293.98139	204	1+
294.02936	144	
294.66863	166	
294.85342	148	
294.92629	132	
296.81446	112	
298.58874	110	
299.55943	102	
299.78354	290	1+
301.87795	118	
302.17227	298	
302.88576	116	
304.07090	104	
304.13773	98	
304.94430	140	
305.88384	424	1+
306.88430	292	1+
307.15677	166	1+
307.30695	222	
307.68343	106	
307.79387	318	1+
308.29271	122	
308.87924	122	
308.94482	124	
309.88592	140	
310.33137	90	
310.87187	174	
311.82344	98	
312.88726	240	1+
313.29774	114	
313.38232	94	
313.81005	268	1+
315.86317	94	
317.67047	100	
317.82940	106	
318.85825	158	
321.82035	94	
322.89850	114	
323.76167	94	
324.28906	170	
324.86292	128	
324.89109	136	
325.88984	306	1+
326.17260	164	
327.79893	164	
327.96554	114	
328.19010	106	
328.88672	214	
329.87172	310	1+
330.81218	284	1+
332.45593	92	
334.88048	120	
337.35477	104	
338.87521	144	
339.79254	92	
341.25863	94	
342.03931	90	
342.28964	110	
342.31202	166	
344.09076	92	
344.14189	102	
344.95091	204	1+
345.64139	92	
END IONS

###FS:    #m/z: 336.94581 #charge 1+
###MS: 34
###MSMS: 37
BEGIN IONS
TITLE=Cmpd 27, +MS2(336.9458), 28.0-35.0eV, 0.8min #37
RTINSECONDS=45.3215
SCANS=34,37
PEPMASS=336.94581	167474
CHARGE=1+
182.38982	106	
182.86057	324	1+
189.86253	244	
192.89230	272	1+
196.16733	88	
201.92601	90	
204.54113	112	
205.95024	216	
209.12730	92	
209.88330	162	
210.88570	154	
211.94379	3868	1+
212.87924	1854	1+
213.93840	1404	1+
214.76173	90	
214.87593	156	
215.88672	570	
216.89063	348	
216.96751	196	
217.85774	132	
217.88381	230	
221.94291	152	
223.11919	98	
223.96102	356	1+
224.97918	154	
226.13149	98	
227.03917	108	
227.89173	592	1+
228.11138	122	
228.89364	392	1+
229.65347	88	
229.95460	2688	1+
230.88835	3400	1+
231.94922	1854	1+
232.82709	274	1+
233.83131	212	1+
233.87565	104	
233.89559	726	1+
235.86817	170	
235.89338	342	1+
237.47285	94	
238.04743	146	
238.12249	88	
238.21518	128	
240.60931	98	
241.27258	90	
241.83978	142	
242.88859	138	
245.89565	136	
246.15701	92	
246.97649	138	
247.02465	90	
247.10155	92	
247.96444	1002	1+
248.08735	108	
248.83050	186	1+
248.85105	100	
248.89972	800	
248.99296	102	
249.95795	856	1+
250.50278	100	
251.14863	118	
251.83255	182	
251.87560	208	1+
251.91848	368	1+
252.90506	92	
252.96992	2492	1+
253.80410	122	
253.83399	92	
253.90545	410	
254.08486	136	
254.34627	90	
254.96530	634	1+
255.07265	312	
255.38912	108	
255.83254	88	
255.95245	98	
256.26706	92	
256.35915	92	
256.91540	186	
256.96301	122	
257.45167	110	
257.84672	326	1+
257.89110	262	1+
258.44960	108	
258.90258	114	
258.94914	94	
259.80194	130	
260.16021	140	
260.83163	92	
260.84764	130	
261.58772	92	
262.83155	218	1+
263.05648	126	
267.58996	100	
267.85090	118	
268.00594	212	1+
268.84151	714	1+
268.85578	240	
268.93123	92	
269.80028	174	1+
269.84600	430	1+
270.98109	444	
271.09852	122	
271.84480	92	
271.91528	242	
271.98426	202	
272.97329	150	
274.90043	96	
275.86491	150	
276.16854	92	
276.37399	88	
276.85369	186	
277.00782	98	
277.83718	178	
277.85766	212	1+
278.16114	140	
278.35985	94	
278.83647	536	1+
278.99933	94	
279.04199	104	1+
279.81734	106	
282.35688	94	
282.55695	88	
283.80234	108	
285.17798	94	
285.20287	136	
285.84729	642	1+
286.84915	444	1+
288.12906	198	1+
288.24498	92	
290.85552	178	
291.27814	226	1+
291.80639	326	1+
291.93410	96	
292.05326	96	
292.08995	98	
292.87181	168	
293.10819	226	
293.99454	302	1+
294.12070	92	
294.66557	196	1+
294.84742	162	1+
295.10012	90	
296.11495	204	1+
296.81051	106	
297.97364	124	
298.52301	90	
298.96437	88	
299.01315	106	
300.87199	90	
301.86860	144	
302.14908	88	
302.39670	88	
303.72861	90	
306.88221	274	
307.30394	124	
307.35122	100	
308.00985	92	
308.16154	100	
308.77195	92	
308.88169	128	
309.41300	90	
309.87150	888	1+
310.31210	90	
313.20636	108	
313.86301	176	1+
313.91843	370	1+
316.05740	100	
317.18154	268	1+
319.96396	108	
320.28914	134	
320.96600	88	
322.31754	90	
323.88697	114	
324.89096	232	
325.79218	172	
325.90519	136	
325.94072	168	
327.02398	100	
328.18752	116	
328.83225	130	
328.88971	130	
329.28660	98	
331.75997	94	
333.21090	134	
333.99246	132	
334.11936	98	
334.82693	104	
335.30486	174	
335.70805	94	
335.87051	190	1+
337.08993	110	
337.15090	138	
337.19027	206	
339.27202	92	
END IONS

###FS:    #m/z: 322.92983 #charge 1+
###MS: 38
###MSMS: 39
BEGIN IONS
TITLE=Cmpd 28, +MS2(322.9298), 28.0-35.0eV, 0.8min #39
RTINSECONDS=49.014
SCANS=38-39
PEPMASS=322.92983	1622990
CHARGE=1+
182.86749	86	
192.88748	466	1+
195.07515	88	
197.87188	96	
197.95844	80	
199.88961	80	
201.99898	88	
203.00205	82	
205.94853	668	1+
205.97122	106	
206.97024	110	
208.89160	214	1+
209.12999	128	
209.92104	252	
212.89288	408	1+
215.88865	108	
221.50062	140	
221.94278	90	
221.96288	140	
222.95246	168	
223.06225	86	
223.95881	818	1+
223.98816	88	
224.12296	82	
224.48733	96	
227.45192	104	
227.90879	120	
227.95604	290	
228.90903	118	
229.15900	100	
230.09465	98	
230.91336	340	1+
231.12288	324	1+
233.39217	100	
234.96622	112	
235.11663	136	
235.82579	146	
235.92420	112	
236.03469	92	
237.06557	116	
237.13618	86	
237.79413	160	
238.12450	84	
238.19463	90	
238.21710	82	
238.93760	216	
239.02148	86	
239.08227	334	1+
239.78590	330	1+
239.89567	162	
239.97307	88	1+
240.82142	172	
240.93968	4734	
241.93907	11556	1+
242.64377	94	
242.94120	8360	1+
244.94044	2330	1+
245.87771	122	
245.89966	86	
246.15903	206	1+
246.43636	86	
246.85703	96	
246.97639	874	1+
247.85708	150	
248.07164	96	
248.90203	82	
249.39632	88	
249.71056	112	
249.85616	144	
250.04481	230	1+
250.95001	84	
250.97230	170	
251.09802	84	
251.79758	112	
251.92552	106	
252.22988	130	
252.93807	92	
253.84278	144	
256.13737	90	
256.94573	102	
257.06748	90	
258.80008	118	
259.12957	94	
259.17061	94	
260.34053	88	
260.35978	106	
260.83220	468	1+
260.94655	90	
262.09640	84	
263.83308	242	1+
263.85674	84	
263.97831	254	1+
264.23196	104	
264.74718	92	
264.79783	148	
264.93705	86	
265.05775	166	
265.79839	116	
266.13561	116	
266.25193	98	
267.79300	90	
267.82875	82	
267.85363	136	
268.95676	206	
269.39470	88	
271.23751	94	
271.79168	222	1+
272.13413	360	1+
272.34695	84	
273.07728	102	
274.84888	160	
275.35645	138	
275.80892	146	
275.85055	240	1+
276.80807	344	1+
278.97705	104	
279.09096	674	1+
279.79168	266	1+
279.85650	80	
280.13998	146	
281.04486	126	
282.13259	80	
282.78403	386	1+
282.85664	234	1+
282.92245	86	
283.07348	108	
283.78770	332	1+
284.07286	178	
284.29130	270	1+
286.64606	96	
286.85192	86	
286.87489	90	
288.81864	82	
289.57876	112	
289.78449	254	1+
289.81664	104	
289.87820	86	
290.05575	194	1+
290.85249	150	
291.80499	180	
292.41479	82	
293.85168	152	
294.28239	84	
294.86220	92	
296.80798	178	1+
296.87716	206	1+
297.09258	96	
297.90145	86	
298.22402	224	1+
298.81159	104	
298.82725	126	
298.84916	190	
299.78423	394	1+
301.80733	272	1+
301.87624	122	
301.92978	90	
302.14435	152	
302.16847	92	
302.87170	94	
304.87842	136	
305.26704	88	
305.76902	82	
305.82162	152	
305.93430	88	
306.88187	938	1+
307.79727	450	1+
308.29370	598	
308.66295	92	
309.80562	84	
310.03778	92	
310.87791	246	
312.56990	108	
312.87197	86	
314.83837	86	
316.04994	190	1+
319.25354	84	
319.85188	82	
320.15990	368	1+
321.42395	84	
322.36472	102	
322.86555	80	
322.89627	86	
323.82807	86	
324.11104	92	
324.20249	222	1+
324.89236	264	
325.36779	90	
325.89558	158	
326.89516	110	
326.91344	120	
327.89668	102	
END IONS

###FS:    #m/z: 340.94034 #charge 1+
###MS: 38
###MSMS: 40
BEGIN IONS
TITLE=Cmpd 29, +MS2(340.9403), 28.0-35.0eV, 0.9min #40
RTINSECONDS=49.786
SCANS=38,40
PEPMASS=340.94034	577498
CHARGE=1+
48.26706	106	
66.00268	196	
66.87353	102	
169.26866	96	
190.86200	96	
192.88957	130	
196.88719	132	
210.88241	132	
212.88015	224	
213.87691	170	
213.94054	1242	
214.87588	104	
215.88599	1118	1+
215.93581	384	
217.12169	92	
217.86064	246	
217.88066	844	1+
218.58427	98	
221.15540	94	
223.95804	146	
224.20059	98	
225.95750	88	
230.10602	92	
230.88771	946	1+
231.94950	832	1+
233.87391	134	
233.89670	974	1+
235.89317	508	
236.80373	100	
238.10633	332	1+
238.92083	88	
238.98552	90	
239.78764	118	
240.78559	118	
240.94032	312	1+
244.88137	104	
244.94199	106	
245.87014	114	
245.88745	94	
246.97692	386	
249.09593	92	
249.39068	90	
249.90595	192	1+
249.96245	228	1+
250.09340	108	
250.11063	102	
250.79429	100	
251.14934	206	
251.91713	118	
253.85265	92	
253.96288	526	1+
254.43437	96	
254.49495	92	
254.96549	500	1+
255.07408	126	
255.10826	138	
255.45950	94	
255.84067	90	
255.87541	96	
256.09969	124	
256.71957	98	
256.86498	100	
256.90016	108	
257.80053	92	
258.34677	114	
258.84615	192	
258.90718	150	
259.84802	132	
259.91041	94	
260.84357	246	
261.84569	134	
262.21974	92	
262.83851	90	
263.89374	104	
264.07712	226	
265.04886	150	
265.12468	112	
266.08626	130	
266.12369	94	
267.01760	110	
267.13516	172	
267.42118	90	
268.79368	180	
268.84048	108	
269.53161	90	
269.79793	216	
269.81588	94	
269.84324	190	
269.96929	146	
270.37481	94	
270.79621	200	
271.79044	226	1+
272.13726	110	
272.93496	174	
274.85944	144	
274.97186	252	1+
275.11721	102	
275.15299	106	
276.01258	90	
276.85605	186	
277.08504	92	
277.84629	388	1+
278.08135	204	1+
278.96451	108	
279.03860	92	
279.91641	102	
279.99853	124	
280.85210	308	1+
280.86206	100	
282.27258	88	
282.90341	128	
283.02964	166	
283.78743	146	
285.43301	102	
285.90631	98	
287.79170	92	
287.80638	98	
289.87367	196	1+
290.85189	352	1+
290.94983	134	1+
291.80178	236	
292.44403	92	
292.80963	308	1+
293.07241	92	
295.99689	118	
296.58716	102	
297.00442	212	1+
297.79767	192	1+
297.81012	130	
297.88008	104	
297.97749	114	
298.08285	188	
298.58218	114	
298.86251	94	
299.24524	126	
299.78340	304	1+
300.51639	94	
300.85974	176	1+
300.87483	110	
301.77140	112	
302.17179	424	1+
303.78403	96	
304.44557	98	
304.81116	306	1+
304.87368	274	1+
306.27655	354	1+
306.79502	122	
307.80280	258	
308.30258	328	1+
308.79764	192	
308.81702	98	
309.88578	96	
309.91194	88	
310.58122	90	
310.87657	438	1+
311.11638	94	
311.82250	90	
311.92559	92	
313.80557	90	
314.81919	142	
317.20240	114	
318.93687	122	
320.17702	96	
320.86083	122	
321.81953	222	1+
322.30393	122	
323.76617	98	
324.13970	92	
324.16200	102	
324.88944	292	1+
326.17312	110	
326.78691	96	
328.18736	122	
328.39570	104	
328.82077	124	
330.81312	456	1+
330.97118	114	
335.71247	88	
336.96675	114	
337.76229	190	1+
338.76419	214	1+
339.03471	88	
339.26768	88	
340.19866	212	1+
340.39950	96	
340.90479	172	1+
341.18222	230	1+
342.31308	186	1+
342.90644	134	
END IONS

###FS:    #m/z: 359.96155 #charge 1+
###MS: 38
###MSMS: 41
BEGIN IONS
TITLE=Cmpd 30, +MS2(359.9615), 28.0-35.0eV, 0.9min #41
RTINSECONDS=50.5585
SCANS=38,41
PEPMASS=359.96155	113142
CHARGE=1+
117.12853	116	
189.05614	112	
207.96739	110	
209.94423	594	1+
211.15803	176	
216.40608	108	
217.88053	100	
220.95526	142	
221.88588	196	
222.95201	1222	1+
223.89012	234	
224.89901	102	
224.94789	1084	1+
226.05029	96	
226.46748	114	
226.94789	2848	1+
226.96814	104	
228.88555	234	1+
228.94257	3270	1+
233.08968	130	
233.85125	118	
233.88020	96	
233.96180	354	1+
235.11702	120	
235.82270	374	
235.84747	164	
238.04166	96	
238.10350	108	
238.72916	98	
239.14823	230	
240.13058	122	
240.82494	110	
240.94079	1170	1+
240.96036	1054	1+
241.08033	246	1+
241.11345	228	1+
241.78592	142	
242.95706	1196	1+
244.95631	1582	1+
245.83784	128	
245.93937	464	
246.95229	1296	1+
246.97650	292	1+
248.79994	340	1+
249.00487	110	
249.13349	116	
250.94584	168	
250.97186	114	
251.12370	190	1+
251.67434	100	
251.78837	116	
251.96903	130	
252.11177	166	
252.95562	412	1+
253.83062	226	1+
253.93971	126	
254.11212	126	
256.08704	226	1+
256.86106	110	
257.15725	480	
257.44920	162	
257.78554	254	1+
257.84727	192	1+
258.07322	170	
258.14267	490	1+
258.97197	412	1+
259.92214	126	
260.84747	116	
260.92880	116	
260.96793	728	1+
263.16710	136	
263.63935	104	
263.98196	284	
264.82240	194	
264.84010	122	
265.79502	136	
265.81238	98	
266.81369	282	
266.97630	174	
267.81668	128	
267.97221	508	1+
268.12627	98	
268.79939	432	1+
269.11370	104	
269.48726	96	
269.79985	244	1+
269.82926	218	1+
269.97048	352	
272.88322	140	
275.04729	138	
276.09335	242	1+
276.80708	124	
276.85227	292	1+
277.81323	220	
277.91747	144	
278.79019	204	
279.10203	130	
279.79853	208	
280.03161	240	
280.79437	872	1+
280.85634	428	1+
280.90664	112	
282.92734	140	
283.06791	134	
283.79082	122	
283.82152	492	1+
283.85031	138	
283.98198	108	
284.13191	102	
284.68447	138	1+
284.79482	306	1+
284.82238	380	1+
284.98444	270	
285.13938	132	
285.88357	144	
286.97186	104	
287.80835	128	
288.13674	96	
289.47391	110	
290.01520	110	
290.15752	98	
291.79834	140	
291.93124	136	
292.43760	152	
292.80913	122	
292.86610	136	
292.94332	258	1+
293.12052	190	
293.15021	132	
294.85581	282	1+
295.93078	124	
296.81123	116	
298.80403	1254	1+
298.85652	128	
298.90843	282	1+
299.07677	112	
299.14233	182	
299.87474	394	1+
299.99494	148	
300.04406	184	1+
300.61427	100	
300.81118	210	
301.07810	240	1+
301.78627	220	1+
302.12768	122	
302.86293	206	1+
303.26321	198	1+
303.78652	166	1+
303.94198	154	
304.44593	212	
304.91858	108	
306.79349	364	1+
306.87875	346	1+
307.08206	122	
308.29315	110	
309.07157	112	
309.12033	156	
309.14002	136	
309.16000	94	
309.66788	98	
309.82521	132	
309.87239	236	1+
310.90489	114	
312.79827	98	
314.84748	222	1+
315.81007	404	1+
316.81242	340	1+
317.42979	132	
318.06104	102	
318.84468	100	
318.88108	108	
318.93495	154	
319.08249	102	
320.88011	222	1+
321.14609	164	
321.73902	96	
321.82016	276	1+
321.83752	100	
322.81333	270	1+
322.92467	104	
323.01494	364	1+
324.89343	304	1+
325.14878	124	
325.32321	98	
326.15891	418	1+
326.89745	136	
328.87712	194	1+
330.07566	100	
334.28903	140	
335.83198	140	
336.94355	326	
337.11510	318	
337.89287	104	
337.95167	140	
339.82131	122	
340.18868	136	
340.93729	252	
342.18195	244	1+
342.27335	108	
343.18385	160	1+
346.87654	164	
352.88222	150	
356.20602	134	
356.77579	172	
356.79284	96	
357.21649	178	
358.91112	114	
359.20081	116	
359.33065	204	1+
359.95746	190	1+
360.86700	100	
361.12353	132	
361.78597	306	1+
363.71587	102	
364.20171	96	
364.38308	102	
END IONS

###FS:    #m/z: 322.92993 #charge 1+
###MS: 42
###MSMS: 43
BEGIN IONS
TITLE=Cmpd 31, +MS2(322.9299), 28.0-35.0eV, 0.9min #43
RTINSECONDS=54.2455
SCANS=42-43
PEPMASS=322.92993	1765238
CHARGE=1+
102.94505	104	
136.58425	88	
180.06980	94	
189.87088	96	
192.89972	156	
198.96420	160	
199.10270	118	
201.04557	178	
201.37824	114	
203.95663	90	
205.87613	90	
205.94780	674	1+
206.97355	172	
207.97272	264	
209.12472	124	
209.91886	132	
209.94567	156	
210.89978	254	
211.79213	92	
211.94490	120	
212.89107	236	1+
214.03695	96	
216.90323	166	
221.94526	216	
222.95261	242	
223.55006	110	
223.95927	860	1+
226.15197	104	
227.90829	94	
228.11426	114	
228.89731	140	
230.38179	94	
230.88829	306	1+
230.90813	134	
232.86075	88	
233.91564	118	
236.43919	88	
237.01023	120	
237.06638	88	
237.20622	102	
238.07116	90	
238.81648	98	
238.94024	296	1+
239.07918	388	1+
239.78579	202	
240.81648	220	
240.90321	94	
240.94001	5204	
241.48039	90	
241.78282	122	
241.94175	4496	
242.07496	280	1+
242.90481	96	
242.94181	11916	1+
244.81801	176	
244.94008	2846	1+
245.12743	192	1+
246.85528	108	
246.97573	444	1+
247.79576	166	1+
248.90386	94	
248.96982	98	
249.14220	96	
249.97579	118	
250.97197	102	
251.08830	88	
251.78778	216	1+
252.46955	90	
253.78449	86	
253.83846	154	
254.90584	146	
256.11169	94	
256.90001	86	
257.16201	92	
257.80000	250	
257.83783	92	
258.79659	132	
258.83350	240	
258.94120	94	
258.97272	130	
260.82151	328	1+
261.84411	156	
262.84448	100	
263.64425	136	
264.53322	96	
264.86919	148	
265.00091	88	
265.08882	92	
265.19284	92	
265.24717	90	
266.86196	136	
268.16727	164	1+
268.34342	98	
268.91509	90	
268.95795	132	
269.79613	124	
269.92490	98	
270.09212	90	
271.57311	104	
271.78604	130	
271.80269	104	
272.12962	192	1+
273.25760	100	
273.79223	288	1+
274.91645	100	
275.36667	90	
275.58886	90	
275.80807	742	1+
276.16790	90	
277.84453	268	1+
279.09267	870	1+
280.80987	156	
281.79456	166	
282.14716	140	
282.88255	142	
283.07234	166	
283.78846	174	
283.86064	340	1+
284.06155	88	
284.29483	412	1+
284.42784	106	
284.52154	90	
284.92101	92	
285.09838	86	
285.16390	92	
287.80255	116	
287.83442	86	
288.81113	144	
289.16193	124	
289.78983	296	
289.81452	106	
289.93153	92	
289.96125	102	
289.98439	164	1+
290.79083	140	
291.89947	94	
292.16729	142	
292.80581	140	
294.85455	236	1+
294.94620	108	
295.77338	96	
295.87275	220	1+
296.08455	176	
296.12515	202	
296.80599	160	
298.79905	170	
298.82445	128	
299.78486	302	1+
299.94311	108	
301.86335	160	
305.79813	138	
305.86795	132	
306.27511	122	
306.88233	132	
307.31329	146	
307.79881	1144	1+
307.89157	354	1+
308.13982	94	
308.29084	352	1+
309.88345	146	
310.31245	288	1+
310.87656	384	1+
311.17921	214	
311.88053	260	1+
312.79952	238	1+
314.30897	90	
314.80355	116	
314.84944	134	
315.82900	94	
315.93182	116	1+
316.60782	104	
319.88918	114	
320.15889	170	
321.16285	194	
321.81742	88	
322.89926	116	
323.23671	164	
324.10209	92	
324.89455	214	
325.56508	108	
325.90520	130	
326.20990	132	
326.37841	86	
327.20038	118	
327.88157	434	1+
END IONS

###FS:    #m/z: 340.94059 #charge 1+
###MS: 42
###MSMS: 44
BEGIN IONS
TITLE=Cmpd 32, +MS2(340.9406), 28.0-35.0eV, 0.9min #44
RTINSECONDS=55.018
SCANS=42,44
PEPMASS=340.94059	640502
CHARGE=1+
189.09338	94	
189.85675	94	
190.93326	88	
192.89137	120	
192.93161	88	
193.88841	90	
196.88345	116	
197.87386	136	
198.95320	114	
205.95016	246	
207.11312	92	
208.95561	116	
212.87608	178	
213.88103	258	
213.94020	992	1+
214.87783	158	
214.93375	408	1+
215.88747	1452	1+
216.13763	156	1+
217.10555	92	
217.85151	102	
217.88122	580	1+
217.99402	96	
218.86221	92	
222.95564	280	1+
226.13697	118	
228.91161	102	
228.94918	250	
230.38559	92	
230.88804	1320	1+
231.95015	1180	1+
232.12663	126	
233.89770	948	1+
233.94682	232	
234.13992	150	1+
234.83427	124	
235.89138	522	1+
237.89600	314	1+
238.37836	94	
239.78957	194	
239.91924	114	
240.88334	176	1+
240.93979	118	
240.95904	192	
241.94137	106	
243.83150	218	
243.87841	108	
245.83529	160	
246.15785	162	
246.97666	260	
247.03427	88	
247.87847	88	
247.97740	122	
248.83806	88	
249.96019	302	
249.99197	88	
250.94755	404	1+
250.96280	126	
251.88260	106	
252.23269	102	
253.05900	106	
253.06916	100	
254.90183	116	
254.96414	1222	1+
255.07213	158	
255.09397	192	1+
256.86297	88	
256.91365	112	
257.79458	108	
258.84568	266	1+
259.87297	90	
260.16106	168	
260.84247	250	1+
262.92253	110	
262.96998	226	1+
265.42674	98	
266.24751	92	
266.86466	126	
267.13539	110	
268.83888	112	
269.80014	298	1+
270.83809	128	
271.84824	152	
271.91466	152	
272.81221	396	1+
272.93418	180	
272.98154	88	
273.79259	218	1+
273.81609	280	1+
273.91602	194	1+
274.86145	114	
275.80854	126	
276.85877	170	
276.97463	98	
277.31732	94	
277.40817	94	
277.91958	146	
278.85278	208	1+
278.96527	198	1+
279.92934	176	
280.07125	88	
280.85796	100	
280.93445	150	
281.79776	88	
281.86535	154	
281.88640	100	
283.27780	124	
283.78498	114	
284.84655	90	
285.90450	104	
287.41173	106	
287.80265	168	
288.80593	92	
288.97301	90	
289.78957	322	1+
290.54899	88	
290.82093	108	
291.13531	90	
291.80623	164	
291.85220	276	1+
292.81195	238	
292.95048	88	
293.81512	138	
293.87468	332	1+
294.13807	206	1+
294.86387	102	
295.97730	94	
296.80752	374	1+
297.19649	116	
297.58333	118	
297.97265	132	
298.88808	90	
299.78355	432	1+
299.86893	152	
300.87050	198	
300.93281	142	
301.89140	116	
302.17278	148	
302.81752	134	
302.94560	144	
303.81194	282	1+
303.94880	90	
304.05370	126	
306.88226	178	
307.79997	316	
307.83190	136	
307.88775	142	
308.28971	196	
308.66358	252	
308.80075	444	1+
308.87358	288	1+
309.13629	90	
309.32119	132	
310.25382	106	
310.29681	114	
310.87807	132	
310.96000	110	
311.88228	114	
312.80471	218	
314.82007	160	
315.91343	98	
320.62086	100	
322.28771	100	
322.30865	120	
323.01568	102	
323.16451	88	
323.30772	104	
324.23729	98	
324.83254	92	
324.89052	470	1+
326.17847	160	
326.81989	100	
327.81284	232	1+
327.87620	200	
328.32242	102	
328.88694	216	
330.61589	108	
330.81576	354	
330.88854	118	
333.82159	232	1+
335.72990	94	
336.15598	102	
337.31844	164	
339.77348	140	1+
339.82518	140	
340.19342	128	
340.74621	90	
342.16445	142	
342.72688	120	
342.90628	366	1+
END IONS

###FS:    #m/z: 363.95662 #charge 1+
###MS: 42
###MSMS: 45
BEGIN IONS
TITLE=Cmpd 33, +MS2(363.9566), 28.0-35.0eV, 1.0min #45
RTINSECONDS=55.7905
SCANS=42,45
PEPMASS=363.95662	251246
CHARGE=1+
50.30658	96	
187.86713	122	
189.86306	418	1+
191.85804	1236	1+
191.95889	124	
192.89501	96	
193.85556	168	1+
196.88379	296	1+
200.87616	168	
202.10557	98	
204.94430	206	1+
206.08299	142	1+
207.87390	254	
208.87388	126	
209.86664	226	
209.89215	144	
209.94415	842	1+
210.88270	518	
211.88172	346	
212.87840	3246	1+
212.89960	144	
214.89537	152	
222.95167	1122	1+
224.87195	274	1+
224.94868	1462	1+
224.97034	122	
226.89850	292	1+
226.94681	5208	1+
227.93380	358	
228.89340	980	1+
228.94139	6044	1+
230.78988	120	
230.88930	5614	1+
232.42873	118	
232.88642	930	1+
234.09991	160	
234.22758	112	
234.87899	112	
235.48447	104	
235.84839	268	
236.79815	100	
240.82942	354	1+
240.93952	1140	
240.96325	850	1+
241.89306	164	
241.93927	4366	1+
242.57332	102	
242.89979	106	
242.94151	3062	1+
243.83135	286	1+
244.82535	252	1+
244.95695	2968	1+
245.02142	122	
245.94244	476	
246.85874	146	
246.90624	224	
246.95308	3036	1+
247.58483	184	
247.90416	214	
248.14139	98	
248.80441	238	
248.90004	2082	1+
249.21595	102	
249.80328	186	
250.80029	114	
250.89629	246	
250.97054	258	
251.10681	328	1+
251.80448	210	1+
251.94726	248	1+
252.58290	106	
252.78880	140	
253.17095	104	
253.60264	102	
253.83730	154	
253.90493	310	
258.97344	176	
259.84436	216	
259.90730	144	
259.98957	98	
260.83327	120	
260.96854	372	1+
261.83079	196	
262.83075	364	1+
263.85346	100	
263.97967	198	
264.15090	112	
264.81991	100	
264.98819	162	
265.81103	834	1+
266.24574	116	
266.81357	678	1+
267.73050	98	
267.97356	614	1+
268.36209	112	
268.80343	542	1+
268.84388	278	1+
268.96301	1158	1+
269.80174	310	1+
269.96901	822	1+
270.82944	180	
270.89806	106	
271.83268	100	
271.91308	432	1+
272.80141	154	
274.16396	106	
276.86022	262	
277.86080	112	
277.91478	214	1+
278.64695	98	
278.79753	290	
278.85697	110	
278.87712	98	
279.11210	124	
279.79710	224	
279.85378	244	1+
280.79239	810	1+
281.82671	104	
281.85917	348	1+
282.08964	124	
282.79433	280	
282.82745	108	
283.07279	104	
283.09182	136	
283.78843	510	1+
283.84982	414	1+
283.92648	234	1+
284.05738	98	
284.82491	260	
284.98522	100	
285.84590	770	1+
286.39034	106	
288.12815	210	1+
289.87998	136	
289.94620	134	
290.78999	520	1+
292.86831	130	
293.12214	180	
293.85470	418	1+
293.88009	128	
296.80858	330	
296.87865	112	
297.11230	200	1+
297.80963	510	
298.80301	1896	1+
299.52302	102	
299.84391	180	1+
299.87025	132	
300.79948	708	1+
301.86063	1278	1+
302.17404	98	
302.88598	160	
303.80771	462	1+
303.85421	1326	1+
303.94272	112	
304.25828	364	1+
304.80963	290	1+
305.26073	226	1+
306.42750	216	1+
306.88897	120	
306.93323	126	
307.82930	130	
307.88310	206	1+
308.28624	152	
308.79559	154	
309.92045	98	
310.30353	168	1+
311.75413	112	
312.15768	126	
313.86942	154	
314.82005	146	
314.90797	100	
315.81252	564	1+
316.76975	114	
316.81315	382	1+
317.20573	148	
318.51364	110	
318.93606	118	
320.14085	100	
320.91633	180	
321.15972	190	1+
321.30736	100	
321.81716	1194	1+
321.86731	278	1+
322.23177	98	
322.85663	128	
322.89731	132	
322.92906	114	
324.15620	114	
324.84401	180	
324.87948	160	
324.89056	132	
326.17683	274	1+
326.86782	392	1+
327.89102	152	
328.81962	128	
328.88325	136	
329.87999	272	1+
333.06984	160	1+
334.30551	102	
334.87223	112	
334.92750	110	
336.94540	576	1+
337.30473	122	
337.83878	130	
339.82840	928	1+
340.93845	162	
342.14696	114	
342.39836	98	
343.18489	166	1+
343.72329	102	
344.83546	116	
345.72095	102	
347.81590	96	
349.12547	210	1+
349.31989	240	1+
350.76463	114	
352.31773	140	
353.71699	114	
353.89771	130	
356.20590	100	
360.17921	114	
360.90502	96	
362.70960	170	1+
365.74811	102	
366.30150	124	
367.13369	146	
367.33217	138	
367.90188	194	1+
369.02378	138	
END IONS

###FS:    #m/z: 363.95642 #charge 1+
###MS: 46
###MSMS: 47
BEGIN IONS
TITLE=Cmpd 34, +MS2(363.9564), 28.0-35.0eV, 1.0min #47
RTINSECONDS=59.4575
SCANS=46-47
PEPMASS=363.95642	335736
CHARGE=1+
62.63205	98	
103.51268	98	
182.86934	142	
183.87351	102	
187.93684	106	
188.86790	110	
189.86184	1832	1+
191.85877	1752	1+
193.85221	116	
194.86249	150	
196.88274	614	1+
197.86685	128	
198.95959	122	
199.88728	108	
205.87859	270	1+
207.87210	734	1+
207.95064	150	
209.88989	130	
209.94471	1950	1+
210.88387	1448	1+
211.94759	150	
212.80542	102	
212.87869	8758	1+
213.08863	218	1+
215.92589	102	
222.95147	3712	1+
223.89003	232	1+
224.94735	5668	1+
224.97461	172	
225.18191	130	1+
225.88589	134	
225.96858	106	
226.89599	204	
226.94703	10894	1+
226.96927	298	
227.11835	220	1+
227.63533	98	
227.88349	96	
227.89584	116	
227.93163	294	
228.05422	94	1+
228.79395	310	1+
228.83533	250	1+
228.89310	1590	1+
228.94178	13550	1+
229.02544	124	
230.88907	12310	1+
231.99831	206	1+
232.88684	930	1+
234.14047	226	
234.87997	664	1+
235.11437	158	
235.84695	284	1+
237.44255	96	
238.05074	106	
238.93207	144	
240.82177	104	
240.83602	434	1+
240.89694	140	
240.94215	556	
240.96108	2502	1+
241.83979	250	1+
241.93945	4552	1+
241.97673	120	
242.94195	3106	1+
242.95738	2172	1+
243.82309	158	
243.90216	100	
244.04299	204	1+
244.83520	486	1+
244.95654	4940	1+
245.07210	156	
245.76343	122	1+
245.94190	354	
246.90513	680	1+
246.95233	5688	1+
247.47068	108	
247.84714	96	
247.97797	172	
248.80409	256	
248.89961	3112	1+
249.80138	124	
250.79519	120	
250.89579	660	1+
250.94606	388	1+
251.07057	122	
251.91233	118	
252.10735	132	
252.89760	1130	1+
253.09975	100	
253.11518	98	
253.84072	150	
253.90563	858	1+
257.40941	206	
257.79451	230	1+
257.97244	560	1+
258.84136	304	1+
258.97553	472	1+
259.04933	154	
260.83626	486	1+
260.96732	2280	1+
261.15387	154	
263.83033	120	
263.97763	654	1+
264.07607	218	1+
264.81746	116	
264.96163	158	
265.08355	150	1+
265.35280	104	
265.60289	108	
265.95659	106	
265.97688	252	
266.12181	210	1+
266.21390	102	
266.78905	134	
266.81389	1024	1+
266.89528	112	
267.04064	106	1+
267.78579	124	
267.83876	216	1+
267.97340	598	1+
268.81416	246	
268.95445	142	
269.80177	982	1+
269.96803	978	1+
270.84270	202	
271.84473	448	1+
271.92021	302	1+
272.79239	220	1+
272.84636	428	1+
274.11972	192	1+
275.42420	118	
275.90587	100	
276.85523	480	1+
277.80420	172	
278.79736	388	
278.93606	114	
279.79693	270	
280.79256	1344	1+
280.85577	136	
281.10669	198	1+
281.81156	178	1+
281.86450	156	
282.10649	138	1+
282.84882	142	
283.07098	176	
283.79127	432	1+
283.80340	118	
283.84909	536	1+
283.98396	178	
284.15266	168	
284.82265	352	
285.25128	98	
285.84375	1436	1+
285.88754	102	
285.93578	172	
288.02258	118	1+
288.12552	244	
289.05845	280	1+
289.97858	104	
290.41696	100	
290.78906	560	1+
292.12158	126	
292.43409	206	
292.89846	180	1+
293.85388	668	1+
294.85826	510	1+
295.00544	112	
296.80942	374	
296.82783	216	1+
297.80550	290	
297.82747	240	1+
298.80134	2780	1+
299.86966	142	
300.34370	98	
300.88861	102	
301.85999	1090	1+
302.45632	100	
303.80632	674	1+
303.85499	2280	1+
303.91352	136	
304.82295	100	
306.88325	110	
308.29397	152	
308.88586	328	1+
309.86537	266	1+
309.91813	124	
310.86786	216	1+
311.31644	96	
311.86000	202	
314.31488	98	
314.47039	98	
314.82017	210	
315.80178	102	
316.81216	444	1+
317.81424	296	1+
318.88317	118	
318.92934	312	1+
321.01580	246	1+
321.79000	106	
321.81570	568	1+
321.86682	714	1+
321.91166	156	
322.07927	122	
322.93149	192	
324.04956	156	1+
324.87952	156	
325.89981	120	
326.87478	634	1+
326.99371	126	
327.07758	128	
327.89864	106	
328.68961	96	
328.81007	122	
328.92209	144	
329.86827	310	1+
330.81111	140	
331.87878	192	1+
332.75485	104	
336.94281	496	1+
339.82729	428	
340.19133	300	1+
340.72183	166	1+
340.93912	218	
342.81184	104	
343.27594	140	
345.19422	200	1+
347.20118	128	
349.12477	186	
349.31929	348	1+
349.82016	104	
349.89316	98	
350.06681	108	
350.76046	100	
350.86093	98	
352.89147	114	
353.76553	108	
354.19882	230	1+
354.55543	102	
355.32599	104	
355.79488	102	
360.88124	108	
361.71831	146	
361.86475	102	
363.15602	140	
363.95824	114	
364.19241	102	
365.30791	98	
366.21150	126	
366.73778	170	
367.13465	114	
369.34705	102	
END IONS

###FS:    #m/z: 336.94580 #charge 1+
###MS: 46
###MSMS: 48
BEGIN IONS
TITLE=Cmpd 35, +MS2(336.9458), 28.0-35.0eV, 1.0min #48
RTINSECONDS=60.2295
SCANS=46,48
PEPMASS=336.94580	164634
CHARGE=1+
145.06711	90	
189.87096	88	
196.88738	116	
198.95305	168	
205.97531	126	
206.94505	174	
207.89277	154	
209.94471	130	
210.88247	176	
211.05826	94	
211.88492	86	
211.94452	3152	1+
212.87736	1954	1+
212.89646	120	
213.93887	1142	1+
214.89733	180	
215.88663	1506	1+
215.93788	180	
216.91722	88	
217.86125	88	
217.88332	468	1+
220.62251	94	
221.89830	160	
222.41710	92	
222.95197	88	
223.95844	404	
224.97451	102	
225.86580	156	
225.96761	148	
226.52136	118	
226.89331	140	
227.10013	106	
227.90231	86	
228.89276	254	
229.89929	196	
229.95461	3698	1+
230.04082	88	
230.88910	2508	1+
231.95040	1650	1+
232.82602	180	
233.89675	942	1+
233.94801	268	
234.93486	92	
235.08152	228	
235.89391	186	
235.91465	102	
237.07036	124	
237.65082	162	
238.89355	220	
239.89567	86	
239.91662	86	
240.83693	346	1+
241.70951	90	
241.84150	240	1+
243.07463	92	
244.39335	98	
245.04690	160	
245.09256	88	
245.38333	90	
246.90282	152	
246.97408	148	
247.96604	794	
248.89839	1074	1+
249.96345	542	1+
250.16341	140	
250.83608	128	
250.94420	128	
251.82474	230	
251.91034	312	1+
252.01334	88	
252.96975	1488	1+
253.83509	180	
253.90373	808	1+
254.00821	104	
254.11885	90	
254.37596	228	1+
254.93985	190	
254.96657	1064	1+
255.07041	90	
255.85801	132	
255.92916	196	
256.90897	470	1+
257.96482	110	
258.04390	106	
258.84639	260	
259.14858	92	
259.83753	96	
259.84982	174	
259.95403	118	
260.16177	108	
260.95016	158	
265.01637	108	
265.08179	162	1+
266.35120	110	
267.83924	126	
267.95546	86	
268.18264	138	
268.83910	1082	1+
269.79988	240	
270.80616	136	
270.98345	260	
271.91365	254	1+
272.82057	92	
272.85529	190	1+
272.97304	102	
274.02559	108	
274.53387	92	
274.81400	92	
274.91963	170	1+
275.86955	92	
275.97457	128	
276.87291	86	
277.83225	510	1+
279.29580	92	
279.85413	108	
280.80289	110	
280.87034	94	
281.96291	88	
282.11417	156	
283.24558	90	
284.03659	92	
285.84911	1282	1+
286.06178	88	
286.85331	1030	1+
287.14082	88	
288.80424	200	1+
289.24013	88	
289.87983	124	
290.00898	110	
290.78813	240	1+
292.16060	118	
292.85918	136	
293.10828	144	
293.86952	108	
294.17814	210	1+
294.82955	166	
294.84574	90	
295.88722	130	
298.31087	106	
298.80927	144	
298.86882	156	
299.06047	186	
299.87170	108	
300.85482	98	
301.15793	144	
301.87543	100	
302.85520	116	
304.02611	100	
304.77651	88	
304.85897	122	
305.29484	94	
306.88298	634	1+
306.96605	86	
307.94080	158	
308.86716	122	
309.86590	212	
310.06344	102	
310.17537	94	
310.82968	120	
310.84580	142	
310.87581	564	
313.70110	90	
315.44883	108	
316.19062	94	
316.88857	170	1+
319.91346	98	
319.95724	94	
320.15639	220	1+
321.87106	96	
322.31201	88	
323.29380	102	
323.52304	100	
324.89547	186	
325.89641	90	
328.88286	288	1+
333.90117	118	
334.03180	100	
334.66291	102	
334.73446	94	
335.12878	124	
335.30232	170	1+
337.18171	166	
338.16944	138	
340.72381	176	
341.26177	144	
END IONS

###FS:    #m/z: 359.96148 #charge 1+
###MS: 46
###MSMS: 49
BEGIN IONS
TITLE=Cmpd 36, +MS2(359.9615), 28.0-35.0eV, 1.1min #49
RTINSECONDS=61.0095
SCANS=46,49
PEPMASS=359.96148	128654
CHARGE=1+
193.08738	102	
198.05196	96	
201.94665	92	
205.94975	200	
208.87914	366	1+
209.94382	914	1+
212.11500	114	
212.87717	130	
221.94116	100	
222.95220	1784	1+
223.97073	160	
224.88444	358	1+
224.94852	1538	1+
224.96807	216	
225.86416	216	
225.88712	280	1+
225.90710	92	
226.94724	2892	1+
226.97472	118	
227.93260	254	
228.94252	3314	1+
231.15583	96	
232.07893	90	
233.09421	110	
235.82374	250	
236.06706	180	1+
237.09454	98	
238.14805	236	1+
238.58709	92	
238.93758	206	
239.10731	218	1+
240.13013	184	
240.93981	488	
240.96298	718	1+
241.94210	308	
242.44126	126	
242.96178	368	1+
243.43640	98	
244.95773	1984	1+
245.94137	276	
246.95262	1912	1+
246.97434	298	
247.02690	234	1+
247.13862	106	
247.57500	96	
247.80255	408	1+
247.87056	92	
248.80364	286	1+
248.97539	164	1+
249.90841	150	
250.09403	244	1+
250.94916	292	
250.96918	154	
251.96732	256	
252.12774	134	
252.95933	218	
254.78882	192	1+
257.08500	100	
257.15836	288	
258.13853	520	1+
258.79432	310	1+
258.84504	396	
258.96871	312	1+
259.15535	96	
259.44409	160	
259.94121	174	
260.83424	110	
260.96579	126	
260.97327	120	
261.96756	116	
262.00705	112	
262.95162	108	
262.97289	338	1+
263.82857	252	1+
263.98021	270	1+
264.81370	130	
265.93501	100	
265.97018	232	
266.81359	988	1+
266.97864	122	
267.83915	328	1+
267.97467	180	
268.95875	186	
269.23313	94	
269.79914	142	
269.88079	128	
269.97017	268	1+
270.80142	156	1+
273.79572	94	
273.96797	182	
275.10205	126	
275.17133	146	
276.43145	92	
276.82252	138	
276.85707	138	
277.09247	112	
277.86601	160	
277.91938	138	
278.09403	266	1+
278.80813	116	
278.84554	168	
278.99993	98	
279.09879	204	1+
279.80397	162	
279.85753	112	
280.79209	1430	1+
281.12770	118	
282.02027	92	
284.06751	150	
284.82500	572	1+
284.98832	134	
285.14238	120	
285.42705	94	
285.78852	210	
286.88693	102	
286.94117	100	
287.14422	126	
288.00924	100	
288.79839	100	
288.81535	146	
289.80626	92	
291.79253	286	1+
291.86220	146	
293.11832	144	
294.74996	128	
294.86333	118	
295.81455	144	
295.83558	130	
296.80878	118	
297.80760	194	
298.80598	1374	1+
298.83794	100	
298.99156	228	1+
299.15238	238	1+
299.85781	118	
300.57599	120	
300.79875	232	1+
301.07942	190	
302.67199	92	
304.28272	102	
305.27106	98	
306.31009	94	
306.87932	404	1+
307.47416	92	
307.80886	148	
309.12447	156	
309.80062	116	
310.00968	98	
310.19209	140	
310.87340	152	
311.10126	176	1+
311.88415	140	
312.04695	112	
312.82706	192	
313.09105	96	
314.79903	92	
314.81546	98	
315.80942	562	1+
315.81919	118	
317.25783	110	
318.93787	140	
318.96346	156	
319.73880	134	
319.88463	144	
320.05840	98	
321.82128	328	1+
322.31197	112	
323.01811	132	
324.88781	570	1+
326.15952	138	
327.79820	118	
328.96892	148	1+
329.87799	352	1+
332.81318	220	1+
333.10881	108	
334.88060	94	
334.94304	92	
336.94515	484	1+
337.11549	246	
338.18905	106	
338.33767	94	
338.76230	132	
338.87187	114	
339.03899	118	
339.23129	116	
341.16856	268	1+
342.89983	96	
344.27971	102	
346.87024	226	1+
347.77015	104	
348.11676	230	1+
348.31200	120	
352.88641	198	
353.03940	120	
353.76516	112	
356.77475	120	
357.22198	198	
358.25237	100	
359.96451	98	
361.74051	94	
363.21381	132	
363.23041	98	
END IONS

###FS:    #m/z: 363.95646 #charge 1+
###MS: 50
###MSMS: 51
BEGIN IONS
TITLE=Cmpd 37, +MS2(363.9565), 28.0-35.0eV, 1.1min #51
RTINSECONDS=64.7005
SCANS=50-51
PEPMASS=363.95646	239432
CHARGE=1+
182.86833	292	
186.39901	162	
187.86541	108	
189.86401	1624	1+
191.85843	1598	1+
193.00714	104	
194.88937	112	
196.01624	110	
196.88362	524	1+
198.87851	142	
201.95186	102	
205.88146	258	1+
205.94936	158	
207.87420	1226	1+
207.95007	128	
208.94095	188	
209.92017	132	
209.94363	1792	1+
210.88291	1290	1+
212.87940	7038	1+
214.89462	316	1+
216.88208	160	
218.89387	108	
221.85967	126	
222.95228	3916	1+
223.88415	102	
224.94896	5672	1+
224.97316	114	
225.18918	110	1+
225.88329	194	
226.89486	728	1+
226.94717	10292	1+
226.97272	234	
227.88016	124	
227.92982	570	
228.89370	1022	1+
228.94260	10918	1+
230.28750	106	1+
230.88792	11124	1+
232.05299	102	
232.95504	168	
233.85014	254	1+
234.15080	152	1+
234.87831	376	1+
235.11701	190	
236.88993	268	1+
237.53563	124	
238.03293	178	1+
238.93626	124	
239.14687	108	
240.52162	110	
240.84971	112	
240.94033	1076	
240.96287	2858	1+
241.94121	768	
242.82412	222	
242.94201	2706	1+
242.95955	2266	1+
243.82937	104	
244.12186	210	1+
244.85910	104	
244.95759	4024	1+
245.07596	192	
245.83226	130	
246.81019	102	
246.90454	270	
246.95263	4710	1+
246.97632	448	1+
247.91739	110	
248.80411	216	
248.85118	158	
248.89991	2822	1+
249.80478	122	
250.09240	164	
250.89854	596	1+
250.94987	204	
250.97145	262	1+
251.07709	176	1+
251.79591	262	1+
251.94795	130	
251.97440	184	1+
252.10955	120	
253.90454	868	1+
254.37142	122	
254.83598	124	
258.08623	228	1+
258.80549	140	1+
258.84325	622	1+
258.97150	900	1+
260.83323	134	
260.96806	1936	1+
261.15260	118	
261.83037	462	1+
261.94870	102	
262.63756	114	
263.85727	104	
263.97739	416	
264.81918	128	
265.08380	148	
265.91904	132	
265.97536	230	
266.78479	114	
266.81271	622	1+
266.92139	176	1+
266.97188	554	1+
267.78174	186	1+
267.97183	312	1+
268.84231	116	
268.95457	322	
269.80870	254	
269.91900	130	
269.96810	846	
270.82620	122	
271.87992	200	1+
271.91210	718	1+
273.78969	112	
276.80770	132	
276.85550	174	
276.90604	218	1+
277.79619	472	1+
279.09828	176	
280.79135	1204	1+
280.81043	280	
280.85350	470	1+
281.11185	112	
281.85817	336	1+
282.82473	198	
282.90162	268	1+
282.95211	106	
283.79236	336	
283.82991	118	
283.85092	524	1+
283.90572	192	1+
283.98492	156	
284.06537	114	
284.82501	184	
284.89244	214	1+
284.98584	216	
285.84494	938	1+
285.92316	126	
286.81942	286	1+
287.09422	112	
289.13351	108	
289.83780	118	
289.88864	130	
290.78429	194	
290.88162	100	
292.86712	200	
292.93585	106	
293.85959	360	1+
295.91999	166	
296.80830	258	
296.93178	112	
297.13138	196	1+
297.80922	216	
298.05206	106	
298.74144	96	1+
298.80376	2596	1+
298.86317	118	
299.07213	114	
299.10502	102	
299.86758	274	
299.91626	138	
300.79871	118	
300.87200	148	
301.80151	424	1+
301.85962	722	1+
301.98630	102	
303.80793	406	1+
303.85446	1324	1+
304.87812	172	1+
305.13362	226	1+
306.79985	170	1+
307.84280	190	1+
308.12999	130	
308.40056	98	
308.87732	236	
309.64816	102	
310.30221	138	
310.83066	328	1+
311.86136	356	1+
311.88111	300	1+
312.97534	118	
314.81972	262	
315.83332	132	
316.52696	108	
316.81446	500	1+
318.81900	194	
318.93188	230	
319.82856	130	
320.82154	124	
320.95454	152	
321.82219	556	1+
321.86723	598	1+
321.98928	98	
322.15510	140	1+
322.89959	112	
322.93430	272	1+
324.77426	138	
324.87038	112	
324.89484	158	
324.94587	100	
325.90076	140	
326.87143	640	1+
327.15798	104	
328.88883	130	
329.44929	100	
329.87240	370	1+
331.25498	160	
331.37057	114	
331.96807	100	
333.88274	136	
334.77588	102	
336.94234	608	1+
337.83572	192	
339.82757	324	1+
340.90602	152	
341.94122	106	
344.20880	130	
347.21775	216	1+
348.72244	240	1+
349.15921	102	
349.31666	178	
350.10972	120	
351.90980	128	
352.88827	152	
353.88362	132	
356.77328	168	
359.85258	126	
360.86224	192	
361.91597	100	
362.05827	106	
362.72444	112	
363.71712	110	
364.71814	152	1+
367.13058	224	1+
367.32925	108	
367.73362	158	
368.32421	140	
END IONS

###FS:    #m/z: 336.94570 #charge 1+
###MS: 50
###MSMS: 52
BEGIN IONS
TITLE=Cmpd 38, +MS2(336.9457), 28.0-35.0eV, 1.1min #52
RTINSECONDS=65.473
SCANS=50,52
PEPMASS=336.94570	134942
CHARGE=1+
71.88642	82	
198.02760	88	
200.87559	102	
205.87804	80	
205.95181	152	
206.03460	84	
207.87043	86	
210.88278	462	1+
210.94937	100	
211.94388	2752	
211.96365	86	
212.87751	1502	1+
213.08781	82	
213.78765	96	
213.93828	1388	1+
214.87159	124	
215.88497	1122	1+
222.96524	80	
223.45656	90	
223.95858	252	
225.96270	108	
226.94653	184	1+
226.97075	94	
227.89524	80	
228.89390	284	
228.92458	78	
229.95421	2590	1+
230.88979	2278	1+
231.11799	114	
231.94994	1308	1+
233.06772	78	
233.83415	82	
233.89359	722	1+
233.95540	104	
235.04678	80	
235.78975	104	
236.85283	140	
237.11391	80	
238.90560	82	
239.92404	80	
240.12933	84	
241.63699	80	
241.84379	230	1+
246.97357	184	
247.24664	100	
247.85120	82	
247.96616	920	
248.89865	1642	1+
248.92414	132	
249.05140	78	
249.14643	126	
249.52638	110	
249.96653	258	
250.15907	78	
250.82601	126	
250.94584	106	
250.97117	134	
250.98894	84	
251.06069	106	
251.83283	220	1+
252.96975	1742	1+
253.90454	688	1+
254.07372	414	1+
254.08778	86	
254.45977	94	
254.96402	816	1+
255.03328	80	
255.90727	152	
256.86747	114	
256.90810	100	
258.80637	120	
258.83954	194	
258.96738	136	
259.14894	92	
259.85569	146	
260.13419	100	
260.52462	92	
260.82723	280	1+
261.47776	148	
263.45590	118	
263.78939	172	1+
264.10435	78	
265.46079	94	
266.41196	86	
266.98330	90	
267.79869	234	1+
267.83848	132	
267.85471	82	
267.90902	100	
268.35754	84	
268.83842	470	1+
268.86879	80	
269.92875	144	
270.85581	176	
270.91154	326	1+
272.97752	140	
273.81612	80	
274.86099	120	
274.87402	82	
275.81118	80	
275.86612	82	
276.85320	306	
277.04830	90	
277.86228	172	
278.83525	232	
278.85842	96	
279.27221	114	
279.41403	84	
279.83529	210	
280.35698	102	
280.43294	90	
283.78564	268	1+
283.86681	156	
284.78818	218	1+
286.84839	556	1+
287.84966	368	1+
289.88396	144	
290.12629	80	
290.24949	136	
290.75188	78	
291.67616	102	
291.80208	84	
292.43781	134	
292.81963	172	
293.00677	104	
293.84870	86	
294.87039	160	
296.30359	106	
296.81453	94	
297.80189	256	1+
297.93963	92	
298.14551	150	
298.80126	160	1+
298.88669	150	
301.82560	110	
301.97828	86	
304.44775	92	
304.60006	86	
304.86184	176	
304.92586	98	
306.16413	100	
306.83482	80	
306.88927	254	1+
309.33526	112	
309.38037	78	
309.62438	90	
310.58227	108	
310.87939	272	1+
310.93532	84	
312.58518	78	
313.87382	120	
315.44212	100	
315.86694	116	
317.82186	84	
318.21783	92	
320.16138	88	
322.18641	84	
323.30357	120	
323.89241	106	
323.92765	106	
324.13288	80	
324.89157	368	1+
324.96242	78	
326.09696	116	
327.30205	92	
328.59832	90	
328.89829	90	
328.95476	176	
331.22658	82	
333.85897	102	
336.94958	82	
337.18760	148	
337.35685	80	
337.93239	92	
338.28686	82	
339.26098	80	
339.73367	82	
339.82740	136	
340.07157	122	
340.63712	96	
END IONS

###FS:    #m/z: 359.96163 #charge 1+
###MS: 50
###MSMS: 53
BEGIN IONS
TITLE=Cmpd 39, +MS2(359.9616), 28.0-35.0eV, 1.1min #53
RTINSECONDS=66.245
SCANS=50,53
PEPMASS=359.96163	101568
CHARGE=1+
182.86789	166	
205.94982	160	
209.94357	626	1+
212.11302	142	
213.41952	98	
216.89406	90	
221.89005	122	
222.95177	1328	1+
223.88594	132	
224.94824	996	1+
224.97405	200	
225.41929	104	
225.88038	250	1+
225.97905	286	1+
226.15581	102	
226.88191	170	1+
226.89693	142	
226.94708	3754	1+
226.98352	210	1+
227.92826	240	
228.87944	100	
228.94185	3634	
229.96794	102	
230.11245	154	
231.07588	124	
231.88316	116	
232.88776	100	
233.84791	132	
234.85414	102	
234.94679	106	
235.07745	138	
235.11631	96	
236.44847	112	
238.96456	202	1+
239.15136	172	
240.78568	258	1+
240.83409	112	
240.93897	706	
240.96319	1246	1+
241.90274	230	
241.94206	802	
242.95882	650	1+
243.97686	90	
244.86555	226	1+
244.95679	2134	1+
245.94117	224	
246.80806	266	1+
246.95239	2014	1+
247.05791	254	1+
248.80612	472	1+
248.82821	90	
249.13064	100	
250.94829	222	
251.96977	136	
252.87303	92	
252.95459	196	
254.10835	222	1+
254.12163	124	
255.80329	164	1+
257.85760	96	
257.99755	100	
258.07459	206	
258.14390	466	1+
258.53436	92	
258.97749	156	
259.97254	154	
260.96847	436	
261.97399	204	
262.09432	90	
262.65524	94	
262.82572	102	
263.97876	196	
264.82082	220	1+
265.97494	238	
266.81435	650	
267.97407	394	1+
268.01260	92	
268.30933	108	
269.45485	108	
269.49136	90	
269.80008	122	
269.87329	100	
269.96907	346	
270.88562	94	
270.97195	222	
271.12653	138	
271.84569	124	
273.91800	90	
273.98610	184	
274.81364	144	
275.09909	138	
275.79263	186	
275.80657	186	1+
276.84983	338	1+
276.92519	108	
277.74975	92	
278.24542	118	
278.26134	94	
278.55243	100	
278.80314	218	
278.84141	196	1+
278.90907	90	
279.10069	200	
279.37682	94	
280.26188	124	
280.76391	96	
280.79464	700	1+
280.86904	140	
281.98314	118	
282.10817	116	
282.27255	90	
282.79083	300	
282.91214	94	
282.96015	96	
283.87701	174	1+
283.98583	134	
284.11866	96	
284.90162	142	
286.86727	106	
289.87951	136	
290.78541	112	
291.79116	114	
292.05758	142	
292.12534	108	
292.43846	110	
292.80407	192	
294.86095	416	1+
294.92352	158	
296.80827	344	
296.87486	118	
296.89299	94	
297.80855	384	
297.86715	212	
298.80469	1634	1+
299.13776	88	
300.14375	100	
300.87347	218	1+
303.94581	410	1+
304.36851	100	
305.26536	88	
305.89791	92	
307.00322	132	
307.10591	90	
307.29821	192	1+
307.88284	192	1+
308.92709	106	
309.79527	138	
310.15210	100	
310.87470	116	
311.86479	94	
313.84802	122	
313.95018	104	
314.81857	132	
315.04778	98	
315.37885	92	
316.76401	140	
316.81603	636	1+
317.01643	94	
317.16509	94	
318.81832	90	
318.93738	140	
319.58633	90	
319.82320	120	
320.15366	254	1+
321.81922	104	
321.85994	144	1+
322.92896	256	
323.01424	184	
323.08628	112	
324.30357	102	
324.89487	320	
326.16076	160	
326.80745	288	1+
328.83575	92	
328.89024	122	
329.32355	176	
329.94189	100	
330.90522	108	
336.94080	160	
337.11142	240	1+
338.75722	182	
338.87117	108	
339.38061	110	
340.94064	244	
342.90488	164	
344.18500	128	
344.40989	100	
359.70645	248	1+
359.95791	134	
360.78158	96	
362.09615	206	1+
END IONS

###FS:    #m/z: 322.92966 #charge 1+
###MS: 54
###MSMS: 55
BEGIN IONS
TITLE=Cmpd 40, +MS2(322.9297), 28.0-35.0eV, 1.2min #55
RTINSECONDS=69.9545
SCANS=54-55
PEPMASS=322.92966	1749194
CHARGE=1+
191.00297	84	
191.10657	80	
192.89669	78	
195.87526	92	
201.03986	148	
201.55272	74	
205.94821	372	1+
205.99786	80	
206.97185	130	
207.97383	100	
208.14237	84	
209.12465	90	
209.89302	76	
210.89945	120	
212.87708	128	
213.88449	86	
214.89385	128	
215.87340	112	
216.03231	76	
217.00785	76	
220.85404	82	
220.88151	76	
220.95422	100	
221.94143	118	
222.38797	88	
222.95126	126	
223.81642	76	
223.96049	454	1+
225.86296	128	
226.15363	84	
226.87999	80	
227.93332	114	
227.96142	102	
228.91104	366	1+
229.80059	76	
229.90192	206	
230.20463	84	
230.88732	258	1+
230.90616	194	
231.12324	214	
233.07352	102	
233.39771	78	
236.01057	142	
236.79190	296	1+
236.94548	74	
238.05078	80	
238.86758	74	
238.94028	262	
240.82091	208	1+
240.93978	4406	
241.93877	15586	1+
242.00358	90	
242.02919	188	1+
242.81987	334	1+
242.94098	11142	1+
244.85359	244	1+
244.93971	2044	
245.44643	78	
246.85460	136	
246.97629	354	1+
247.85422	118	
248.85490	112	
250.35145	78	
250.94720	80	
251.03443	120	
251.83580	80	
251.92412	188	
252.08350	98	
252.14764	92	
253.16656	98	
253.63370	96	
253.81291	142	
254.14435	80	
254.92159	124	
255.07515	86	
255.10379	160	
255.78951	92	
256.79778	212	1+
256.90804	162	
256.94963	82	
257.52270	116	
258.43590	90	
258.83828	94	
259.05412	88	
259.33881	84	
260.08265	192	1+
260.51051	78	
260.83269	104	
260.86957	74	
261.83230	402	1+
262.83345	224	1+
262.85233	98	
262.96403	144	
263.17886	78	
263.88271	82	
263.96842	82	
264.18055	120	
265.00878	74	
265.85776	96	
266.04913	82	
266.86460	130	
268.17582	154	
268.67340	98	
269.34205	84	
270.10822	84	
272.98191	118	
273.79519	168	
274.04884	130	
274.79454	76	
275.81067	192	
276.98136	94	
277.00743	84	
277.11367	76	
277.80477	88	
278.40902	84	
278.84723	210	1+
278.97256	84	
279.09123	646	1+
280.23777	94	
281.96598	238	1+
282.79030	86	
283.29429	88	
283.68939	90	
283.85988	90	
284.17341	78	
284.29162	592	1+
284.84430	84	
284.87399	124	
285.86477	80	
285.98317	78	
287.79518	76	
288.40570	92	
289.15874	82	
289.78710	298	1+
289.88388	138	
289.91535	88	
291.80022	252	1+
291.86781	76	
293.09130	100	
294.82883	100	
294.84950	200	1+
296.21262	80	
298.87123	86	
299.42089	94	
299.75061	76	
299.92702	86	
301.86071	112	
302.24282	84	
302.88713	108	
303.04868	78	
303.82679	82	
303.86442	100	
305.87957	308	1+
306.88247	226	1+
307.80126	188	1+
308.29226	166	
310.29488	84	
310.89039	76	
312.81894	196	1+
312.86490	116	
313.16730	80	
314.45274	92	
316.27568	88	
319.17057	122	
319.94219	82	
321.18832	98	
322.89387	86	
323.16761	78	
323.30915	90	
323.88105	92	
323.94509	92	
324.20586	120	
324.89322	250	
325.13964	78	
325.89121	128	
326.89112	80	
328.39167	90	
END IONS

###FS:    #m/z: 340.94024 #charge 1+
###MS: 54
###MSMS: 56
BEGIN IONS
TITLE=Cmpd 41, +MS2(340.9402), 28.0-35.0eV, 1.2min #56
RTINSECONDS=70.7265
SCANS=54,56
PEPMASS=340.94024	597822
CHARGE=1+
184.85892	76	
191.94241	84	
192.92559	100	
196.87918	114	
197.47313	90	
197.95662	92	
201.86989	94	
205.95515	74	
208.95856	90	
209.08658	78	
209.94134	82	
212.04932	82	
212.87558	686	1+
213.87781	404	1+
213.93716	424	1+
215.88595	334	1+
216.09351	78	
217.87782	138	
221.39829	82	
221.89733	84	
222.48290	86	
224.06833	86	
224.97715	128	
229.85844	100	
230.89251	186	
231.89349	320	
231.95095	448	1+
232.88518	136	
233.09947	88	
233.89653	384	1+
233.94321	160	
234.93862	88	
235.89321	84	
236.95673	84	
237.82626	132	
238.84112	92	
241.11991	74	
241.83749	112	
242.05014	184	
242.83715	86	
242.96161	82	
243.83007	110	
244.83501	76	
245.99493	76	
246.61550	74	
248.17235	80	
248.85740	78	
249.96125	178	
250.65500	134	
250.94703	104	
251.52235	92	
253.42843	82	
253.92531	80	
254.90886	90	
254.96558	188	
255.07312	180	
255.17134	78	
255.83273	78	
255.90649	200	1+
255.96955	104	
256.96137	134	
257.96026	86	
258.84479	498	1+
260.14880	196	1+
260.83475	150	
260.92280	76	
261.84130	134	
261.88588	108	
262.79470	72	
262.97394	94	
263.17298	80	
264.84742	110	
264.96108	84	
265.51691	78	
266.84820	144	
266.86923	78	
267.01228	118	
267.13618	76	
267.85281	78	
268.17249	102	
268.84175	204	
269.11459	76	
269.64451	90	
269.83585	238	1+
273.81608	138	
273.85308	308	1+
273.92416	180	1+
274.90634	92	
275.64980	86	
276.06740	122	
276.15172	74	
276.43954	102	
276.85892	628	1+
278.84529	376	1+
279.07332	76	
279.86783	130	
280.84838	142	
281.11170	88	
282.81276	74	
282.85599	188	
282.86891	148	
283.06707	86	
283.78445	74	
284.13634	156	
286.15347	76	
286.79767	78	
288.09673	78	
288.80572	80	
288.88515	76	
289.79180	76	
289.87519	110	
291.62557	98	
291.80110	82	
292.80509	82	
294.66362	88	
296.86230	102	
297.00601	124	
297.84856	76	
297.88750	116	
298.15181	82	
298.79630	82	
299.87356	116	
299.91826	86	
300.02070	74	
300.87173	90	
301.76491	80	
301.87746	120	
302.07410	86	
302.18119	88	
303.92092	84	
303.94482	100	
304.82521	92	
304.87886	80	
305.89312	146	1+
306.57255	84	
307.02012	88	
307.79816	78	
308.82584	74	
308.88631	132	
310.87653	108	
310.98077	124	
311.88872	84	
314.72276	78	
317.44765	78	
318.27688	76	
318.60999	90	
318.75906	74	
319.39743	84	
322.75280	96	
324.11072	96	
324.29203	104	
325.39640	94	
325.64669	100	
326.17190	130	
328.26459	78	
328.85878	76	
329.53604	84	
329.87215	102	
330.81612	118	
332.82791	130	
333.13708	76	
334.88255	96	
341.31630	118	
342.90519	82	
344.89789	80	
END IONS

###FS:    #m/z: 336.94538 #charge 1+
###MS: 54
###MSMS: 57
BEGIN IONS
TITLE=Cmpd 42, +MS2(336.9454), 28.0-35.0eV, 1.2min #57
RTINSECONDS=71.4985
SCANS=54,57
PEPMASS=336.94538	111684
CHARGE=1+
57.45237	94	
182.86757	92	
190.05868	122	
192.88598	72	
198.95323	72	
199.93698	82	
199.97444	84	
203.88124	72	
203.99365	104	
207.97464	78	
210.90478	100	
211.94430	918	1+
212.87758	498	1+
213.93873	374	1+
213.96518	96	
214.87679	104	
214.89477	134	
215.94042	136	
217.85866	76	
217.87970	164	
217.89344	72	
221.90644	74	
223.89534	74	
223.96719	102	
225.71076	110	
225.90081	82	
225.95814	80	
226.85404	102	
228.89605	136	
229.95459	806	
230.10669	96	
230.88797	1422	1+
231.06266	74	
231.92191	88	
231.95031	504	1+
233.89648	390	1+
235.60917	78	
236.06095	224	1+
238.01893	80	
238.03745	94	
238.84147	258	1+
239.88592	72	
239.95195	112	
240.96675	76	
241.14101	88	
241.98278	132	
242.89070	84	
243.01891	74	
244.06703	80	
246.15796	182	
246.45192	90	
246.90296	84	
247.09795	72	
247.96065	172	1+
248.58251	82	
248.90077	530	1+
249.93166	78	
249.97023	122	
250.94858	136	
250.99263	90	
251.15242	80	
251.83510	74	
252.96640	480	1+
253.03779	82	
253.40101	76	
253.86064	84	
253.90569	388	1+
254.96650	606	1+
255.06448	130	
255.10640	132	
255.21032	82	
255.77772	78	
255.92179	86	
256.84987	146	
257.85344	74	
258.49879	82	
258.84813	528	1+
258.90996	102	
258.93926	92	
259.06790	74	
259.10566	72	
261.83637	74	
261.86095	154	
262.85441	82	
263.12722	74	
264.16217	90	
265.79703	78	
265.98062	116	
266.11320	82	
266.39784	94	
266.79480	74	
267.13986	74	
267.84493	76	
267.99146	78	
268.83953	160	
269.84828	120	
270.83943	76	
271.01520	94	
271.66687	98	
271.81717	90	
271.91376	302	1+
273.88110	94	
274.82277	80	
274.86066	122	
275.85466	614	1+
276.34331	98	
276.85817	442	1+
277.84265	180	
277.88968	122	
278.10391	78	
278.80054	80	
278.83521	126	
278.88654	102	
280.82356	74	
280.86778	136	
281.04987	78	
283.79438	78	
285.85013	160	
286.85505	164	
287.84961	158	
287.89911	72	
288.08240	72	
288.54297	72	
288.81292	126	
290.94480	92	
291.88340	250	1+
292.16069	86	
292.84106	82	
292.86088	86	
293.10491	440	1+
293.11926	146	
294.58359	76	
294.86642	298	1+
295.08820	110	
296.94215	148	
297.68316	82	
297.86647	76	
297.88128	106	
298.11135	88	
298.15901	98	
299.08759	72	
299.86703	246	1+
302.08718	72	
302.94793	72	
303.17758	132	
304.02147	72	
304.08575	92	
305.15304	86	
306.87790	80	
307.89318	160	
308.52790	110	
308.92926	72	
309.80419	72	
309.87723	96	
312.85863	74	
317.17852	94	
319.87620	78	
322.17278	80	
322.19912	90	
323.17865	82	
323.92316	72	
324.89194	284	1+
327.79559	108	
327.89293	140	
328.89666	72	
332.89718	102	
333.91290	82	
334.40072	76	
335.36877	98	
335.67003	106	
336.94212	98	
337.17134	204	1+
337.39466	120	
END IONS

###FS:    #m/z: 322.92978 #charge 1+
###MS: 58
###MSMS: 59
BEGIN IONS
TITLE=Cmpd 43, +MS2(322.9298), 28.0-35.0eV, 1.3min #59
RTINSECONDS=75.1765
SCANS=58-59
PEPMASS=322.92978	732184
CHARGE=1+
67.60464	72	
121.23429	70	
182.86948	80	
187.04577	80	
190.88919	74	
192.88959	142	
198.98259	84	
201.04200	76	
202.07932	92	
205.94852	204	
206.93466	78	
207.96583	76	
209.01178	84	
209.91982	82	
210.08698	92	
212.88701	70	
213.08772	72	
216.89031	98	
219.95167	92	
221.88603	72	
221.94385	154	
223.95819	174	
224.04815	74	
224.14554	80	
226.07438	74	
227.93488	262	
230.83104	102	
233.91388	106	
234.05098	100	
234.88793	72	
235.88608	88	
237.22902	76	
238.11694	72	
238.13573	80	
239.14310	92	
239.78768	138	
239.96029	72	
240.07663	72	
240.79987	82	
240.81798	74	
240.94026	1914	
241.06277	72	
241.94229	2010	
242.82352	94	
242.94134	6228	1+
243.82048	142	
244.34364	98	
244.81436	92	
244.94027	1072	1+
245.21772	92	
246.16830	82	
246.97376	178	
247.13681	132	
247.98079	70	
250.13970	76	
250.94884	136	
251.92447	162	
252.09326	78	
252.81124	72	
253.83719	138	
253.92317	70	
254.87904	70	
255.10403	252	
255.90930	84	
256.66219	76	
257.81624	86	
258.83330	266	
259.09152	68	
259.47331	72	
260.83322	178	
261.16483	90	
261.48635	76	
261.83407	118	
262.82913	106	
264.87304	82	
266.09121	80	
266.11337	72	
268.87273	84	
268.95988	102	
270.02969	76	
271.16692	68	
272.06711	118	
272.13330	162	
272.84797	72	
273.87113	106	
274.15093	70	
274.42828	72	
274.81677	150	
274.84766	70	
274.93509	82	
275.81298	72	
276.80933	98	
277.89304	70	
278.14274	70	
278.56475	90	
279.09106	484	1+
279.91095	116	
281.86401	82	
282.27430	94	
283.07079	206	
283.35024	72	
284.29049	434	
285.09949	82	
285.79492	98	
285.84406	72	
287.81958	86	
288.20085	70	
289.16653	112	
289.78527	134	
289.87450	108	
290.08667	74	
290.88400	76	
291.80195	70	
293.86750	88	
294.17710	106	
294.90379	92	
295.60215	98	
295.82342	94	
297.83161	78	
297.99475	80	
298.15411	78	
298.81768	82	
299.72304	70	
300.19068	98	
300.94452	72	
302.85183	78	
303.88893	176	
304.79709	220	1+
304.95156	70	
305.14695	82	
308.31225	74	
308.56009	86	
308.76309	76	
308.87506	140	
309.18599	134	
310.81529	72	
311.24260	84	
313.76561	80	
313.88066	72	
314.59636	74	
315.36783	76	
316.12728	72	
318.04722	70	
318.14989	72	
318.53345	110	
320.16478	86	
320.91122	78	
321.00147	80	
321.39976	82	
323.88767	128	
323.97615	72	
324.88968	244	1+
324.98056	100	
325.89417	166	1+
326.05782	78	
327.62848	74	
END IONS

###FS:    #m/z: 340.94024 #charge 1+
###MS: 58
###MSMS: 60
BEGIN IONS
TITLE=Cmpd 44, +MS2(340.9402), 28.0-35.0eV, 1.3min #60
RTINSECONDS=75.9495
SCANS=58,60
PEPMASS=340.94024	263984
CHARGE=1+
63.28881	80	
109.52563	192	
148.88399	76	
161.14565	118	
182.53555	102	
192.92641	110	
196.88361	72	
202.86736	84	
210.93528	72	
212.87440	76	
213.57047	72	
213.88158	178	
213.93695	556	1+
215.88561	214	
216.88776	84	
223.96208	82	
224.95889	144	
229.95134	74	
230.88760	430	1+
231.12218	80	
231.94568	210	1+
232.07911	76	
233.06764	74	
233.40714	106	
233.90011	144	
235.86736	74	
235.88952	98	
235.91079	70	
238.84290	70	
239.84321	290	1+
240.83282	122	
240.96002	72	
240.97706	84	
242.84270	184	
242.93996	190	
243.14139	78	
243.83314	140	
245.10036	82	
245.93540	86	
246.16860	86	
246.97415	256	
248.20910	84	
248.90613	78	
249.01837	84	
249.09400	102	
251.13680	76	
251.95565	74	
251.96903	74	
252.94772	108	
253.04548	112	
253.88021	84	
253.91366	82	
254.83594	94	
254.96453	136	
255.07322	78	
255.78460	112	
256.85268	100	
256.86619	92	
256.91595	78	
257.91884	84	
257.96990	80	
258.84627	166	
259.84999	96	
259.95601	90	
260.65929	104	
260.83816	140	
261.82837	130	
261.84949	346	1+
262.01903	94	
262.85251	296	1+
263.91474	98	
264.08041	76	
264.96888	84	
265.05084	100	
266.41187	84	
266.85887	128	
267.13575	188	
267.15795	78	
267.82276	80	
268.83943	750	1+
268.86493	76	
269.82389	72	
272.53802	104	
272.84303	86	
274.86157	134	
274.89592	78	
275.87244	82	
276.85637	536	
277.91983	72	
278.84617	564	1+
278.86992	80	
280.16741	70	
280.26009	72	
280.81504	102	
282.27627	104	
282.91601	70	
283.01533	84	
283.42860	86	
283.83625	72	
283.86686	148	
284.10289	76	
286.15757	120	
287.00567	100	
289.04000	92	
290.88176	98	
291.87726	78	
292.43136	90	
292.83280	88	
293.85668	72	
293.90108	92	
296.86098	168	
296.87466	152	
297.79137	74	
297.92713	86	
298.72253	84	
299.06182	94	
299.31075	72	
299.87726	216	1+
300.05694	88	
301.86306	88	
302.85240	72	
302.86657	130	
303.87612	84	
303.94429	96	
304.91727	86	
305.15314	82	
305.44064	80	
306.87900	112	
307.40078	92	
307.80822	72	
308.29163	212	
308.30841	98	
308.66813	78	
308.87505	110	
309.17738	70	
311.51777	108	
312.80040	70	
312.99991	72	
313.89056	78	
315.44894	82	
316.07261	78	
319.81669	94	
324.89846	78	
326.17829	134	
326.23874	80	
328.18763	182	
331.68398	80	
331.89425	72	
333.32515	86	
334.77842	98	
334.90326	92	
336.94412	74	
337.34560	72	
337.39538	86	
339.24949	72	
340.90927	170	
342.16655	72	
342.57338	70	
344.56964	100	
END IONS

###FS:    #m/z: 359.96117 #charge 1+
###MS: 58
###MSMS: 61
BEGIN IONS
TITLE=Cmpd 45, +MS2(359.9612), 28.0-35.0eV, 1.3min #61
RTINSECONDS=76.722
SCANS=58,61
PEPMASS=359.96117	62418
CHARGE=1+
45.22818	88	
45.74747	100	
186.00934	84	
206.03317	88	
208.88408	168	
209.94192	372	
211.15106	92	
222.95256	322	
223.96344	160	
224.94722	758	1+
226.89191	164	
226.94675	1482	1+
228.17601	100	
228.94060	1348	1+
230.07253	82	
230.84529	88	
230.97851	82	
231.92372	78	
233.96085	96	
234.12101	126	
237.05120	78	
237.10977	86	
238.06416	82	
238.53187	78	
238.97122	116	
239.15057	104	
240.13713	78	
240.82831	86	
240.93981	260	1+
240.96358	424	
241.79143	124	
241.86190	76	
242.96041	428	
244.90063	118	
244.95680	920	1+
245.86404	88	
245.94077	500	
246.44587	82	
246.81978	92	
246.84138	126	
246.95032	330	
246.97572	148	
247.40113	82	
248.12713	252	1+
248.80321	440	1+
249.12845	292	1+
250.11499	114	
250.95363	146	
251.97198	84	
252.10391	90	
252.39492	84	
252.75630	88	
252.87760	108	
252.95526	146	
253.00659	84	
253.83973	96	
257.15790	138	
258.05676	94	
258.07519	142	
258.83215	154	1+
258.87028	84	
258.97334	256	
260.96767	188	
261.11634	78	
262.84097	242	1+
262.85325	156	
263.88172	76	
264.81750	76	
265.97811	194	
266.81430	518	1+
266.88107	100	
267.97199	124	
268.39402	80	
269.95543	114	
269.97359	78	
270.14629	114	
271.03500	102	
274.81150	120	
274.86562	88	
276.80239	112	
276.85575	170	
277.08800	92	
277.86151	244	
278.63452	80	
278.80562	158	
278.84528	114	
278.89702	78	
279.01997	96	
279.79287	148	
279.81274	96	
280.79268	1012	1+
280.83306	154	
281.85890	136	
281.93498	88	
282.83153	118	
282.85458	76	
283.88978	86	
284.82444	424	
284.97982	80	
285.43721	88	
286.92888	82	
287.35961	86	
288.38029	96	
288.63088	102	
288.88130	92	
289.57662	96	
289.82937	78	
293.13223	144	
293.43619	100	
293.80219	76	
294.43409	94	
294.86966	168	
295.24383	76	
296.80882	452	1+
298.08164	86	
298.80355	2188	1+
299.12228	78	
299.87474	86	
300.86743	82	
301.08793	168	
301.47077	88	
301.85741	138	
302.90880	120	
303.94031	94	
304.01525	78	
307.80778	86	
307.88734	98	
308.13129	170	1+
315.09534	90	
315.82060	154	
316.22113	80	
316.81242	440	1+
318.94823	112	
319.07706	132	
319.36034	92	
321.81881	88	
322.66210	92	
322.80812	84	
322.84338	94	
323.01752	170	
323.05717	84	
324.89150	84	
326.85346	80	
327.32425	92	
329.47396	92	
330.06024	76	
333.52706	78	
333.84802	102	
334.95914	86	
336.62898	94	
336.90799	98	
336.94895	204	
337.18814	84	
338.11735	84	
338.84289	82	
340.93639	88	
344.92489	104	
345.76713	82	
345.90419	86	
349.12455	82	
352.18497	98	
356.11091	80	
356.19077	220	1+
356.33520	156	1+
358.15761	80	
358.61129	104	
360.89109	80	
362.20464	126	
END IONS

###FS:    #m/z: 322.92982 #charge 1+
###MS: 62
###MSMS: 63
BEGIN IONS
TITLE=Cmpd 46, +MS2(322.9298), 28.0-35.0eV, 1.4min #63
RTINSECONDS=80.3825
SCANS=62-63
PEPMASS=322.92982	687610
CHARGE=1+
62.00177	72	
73.65469	84	
184.49186	94	
192.88705	138	
197.92574	72	
199.95531	66	
201.04302	314	1+
203.87781	70	
203.94949	64	
205.94947	208	
206.92919	68	
208.43535	80	
209.12175	68	
210.90233	152	
213.88775	62	
215.88415	72	
219.86807	80	
220.97807	82	
221.94463	66	
222.95189	132	
223.88107	80	
223.94512	62	
223.96041	170	
224.96308	150	
225.85834	92	
227.87422	68	
227.89645	74	
227.93397	82	
228.90165	116	
229.82849	72	
231.12206	90	
235.04383	66	
236.88364	62	
238.93826	170	
239.08211	64	
239.90507	86	
240.81792	274	1+
240.90649	78	
240.93952	2206	
240.96234	82	
241.79528	104	
241.93919	6210	1+
242.82274	124	
242.94143	4212	1+
243.15670	88	
243.77773	64	
243.81849	440	1+
243.87029	98	
244.13229	72	
244.48163	72	
244.85293	98	
244.94001	1062	1+
244.98421	66	
245.06589	84	
246.14006	72	
246.15330	80	
246.94576	62	
246.98021	296	1+
248.88857	80	
248.97371	68	
249.86027	66	
250.94591	122	
251.15051	72	
252.17149	74	
252.69399	98	
253.00801	80	
253.11975	76	
253.16683	70	
253.83328	70	
254.88113	100	
255.79132	70	
256.89544	100	
258.15958	66	
258.48121	88	
258.83500	156	
258.89592	82	
259.09736	88	
259.17065	90	
259.88652	66	
260.83012	224	1+
261.15689	72	
261.80229	74	
263.95028	68	
263.97615	108	
264.83118	68	
264.84771	228	1+
264.87309	64	
265.05894	82	
266.96575	74	
267.75252	76	
267.79039	72	
268.11866	74	
268.79983	276	1+
269.12437	82	
269.95743	72	
271.84429	150	
272.14257	78	
272.31677	68	
272.34372	70	
272.84774	76	
274.14963	92	
274.79016	76	
276.15190	70	
276.84377	124	1+
278.11810	76	
279.06526	74	
279.09124	1286	1+
279.85456	72	
279.91086	64	
280.04443	72	
280.83614	86	
280.93464	78	
281.05197	66	
281.29083	74	
282.20444	72	
282.93086	84	
283.06838	70	
283.80912	64	
284.29111	168	
284.80730	62	
284.84620	296	1+
285.29652	154	
289.15607	62	
289.79369	72	
289.81680	78	
289.88233	162	
291.05759	82	
291.62989	68	
291.86829	140	1+
294.86183	86	
297.06508	92	
297.24310	62	
297.78934	80	
297.82767	72	
299.86666	80	
300.76730	66	
303.24522	68	
304.13274	80	
304.86652	86	
305.79199	72	
305.81828	98	
306.15114	80	
307.79639	98	
307.88883	76	
308.81244	80	
308.86442	74	
308.89079	64	
309.30036	72	
315.83074	86	
316.27399	62	
317.88555	72	
317.97030	98	
318.73514	68	
319.62125	92	
320.15576	104	
320.87165	82	
321.05626	66	
321.16849	68	
323.87842	78	
324.26993	82	
324.31208	74	
325.90372	86	
325.99933	98	
326.88442	68	
END IONS

###FS:    #m/z: 340.94027 #charge 1+
###MS: 62
###MSMS: 64
BEGIN IONS
TITLE=Cmpd 47, +MS2(340.9403), 28.0-35.0eV, 1.4min #64
RTINSECONDS=81.1545
SCANS=62,64
PEPMASS=340.94027	253732
CHARGE=1+
154.33269	98	
183.86848	102	
191.11654	90	
192.93212	98	
212.87902	236	
212.89993	72	
213.87786	128	
213.93852	226	
214.88090	96	
215.86269	70	
215.88962	178	
219.88600	76	
223.96107	112	
224.53554	100	
224.84237	106	
225.86579	82	
226.71899	94	
227.10383	72	
230.13400	82	
230.85160	76	
231.33704	72	
231.88900	124	
231.95221	200	
232.89001	576	1+
232.95262	188	
233.89354	494	1+
233.94473	116	
234.91412	72	
236.11635	82	
237.87238	112	
238.05049	100	
238.13011	92	
240.79207	168	
240.83783	304	
241.84124	128	
242.08974	84	
243.37523	78	
243.83126	160	
244.44732	74	
244.95431	76	
246.09540	74	
246.17199	70	
246.89680	96	
246.97624	224	
248.89630	74	
248.94465	88	
249.63686	82	
249.96201	100	
251.14282	98	
252.09332	96	
254.96854	230	
256.81951	102	
256.89406	130	
256.91231	116	
257.38251	76	
257.90282	80	
257.95419	76	
258.84434	384	
259.16783	238	
259.84574	210	
260.83317	246	
260.85898	116	
261.07168	80	
261.15636	96	
261.83659	168	
261.97726	82	
262.83763	116	
263.17492	72	
263.83107	84	
266.84447	116	
267.07773	82	
267.84492	74	
268.84174	472	1+
270.83040	118	
271.53910	82	
272.84336	144	
272.86020	72	
273.66604	72	
273.95029	82	
275.85271	988	1+
275.87599	144	
276.85515	838	1+
277.00776	96	
277.84212	132	
278.84622	1142	1+
280.82164	76	
281.85553	80	
282.17103	74	
283.84110	98	
285.10970	82	
285.17384	78	
287.09915	72	
287.17438	72	
288.09467	74	
288.83947	72	
288.93310	76	
289.15241	74	
289.86935	74	
289.92532	82	
290.93012	78	
291.80180	80	
293.84732	90	
294.14111	84	
294.30980	70	
294.86196	348	1+
295.43761	88	
295.84709	258	1+
297.79335	90	
297.88045	88	
298.41705	84	
298.91531	140	
299.06281	92	
299.87502	134	
301.11060	88	
303.02689	78	
303.38385	96	
305.09974	74	
305.16610	78	
305.82257	74	
305.85936	82	
306.88007	72	
307.74753	72	
307.89135	164	
308.87793	92	
309.86207	90	
309.88580	108	
310.41585	92	
311.41588	76	
311.86140	86	
312.36810	82	
312.92419	72	
313.34996	94	
315.84359	72	
317.88280	72	
319.72442	72	
320.01649	92	
321.89528	86	
322.80581	76	
324.88891	130	1+
326.16933	94	
326.91989	78	
327.18210	72	
327.87748	72	
328.95698	72	
329.87229	96	
332.81445	74	
333.85701	74	
334.16649	90	
336.03201	72	
336.32016	78	
336.80031	78	
336.83407	70	
337.21954	82	
338.17389	76	
342.28483	72	
342.31407	74	
343.91084	94	
344.43926	90	
346.08651	104	
END IONS

###FS:    #m/z: 363.95595 #charge 1+
###MS: 62
###MSMS: 65
BEGIN IONS
TITLE=Cmpd 48, +MS2(363.9560), 28.0-35.0eV, 1.4min #65
RTINSECONDS=81.9265
SCANS=62,65
PEPMASS=363.95595	100926
CHARGE=1+
67.71145	74	
89.07182	80	
126.33552	92	
150.92379	76	
180.86544	82	
182.93718	74	
183.86358	82	
185.92723	78	
187.87036	110	
188.86540	94	
189.86108	182	
191.85684	388	1+
196.88264	110	
200.94804	74	
209.94322	304	1+
210.88698	82	
212.87775	1106	1+
214.89499	190	
217.09468	78	
219.93363	88	
220.89418	104	
221.89419	108	
222.86783	84	
222.95420	634	1+
223.97579	130	
224.11259	78	
224.94704	482	1+
224.99016	84	
225.87997	290	1+
225.97300	82	
226.71369	86	
226.94661	2172	
226.96878	94	
228.89539	224	
228.94394	1684	1+
230.61613	108	
230.83664	104	
230.89009	2320	1+
232.89775	86	
233.96639	92	
234.87829	86	
236.09567	78	
236.11077	74	
236.80759	86	
237.99014	76	
238.03358	84	
238.13588	74	
238.35585	94	
238.93606	84	
239.10304	82	
240.93912	302	
240.96260	344	
241.93994	1468	1+
242.01725	78	
242.94194	1002	1+
244.82616	220	
244.95809	800	
245.94200	290	
246.90500	114	
246.95208	1202	1+
246.98220	92	
247.03232	82	
247.81336	112	
248.80041	768	1+
248.90171	420	1+
249.13447	108	
250.89518	118	
251.79399	136	
252.03845	84	
252.16829	78	
252.64545	94	
253.08271	76	
254.84778	88	
258.83632	256	1+
258.84750	142	
258.97177	180	
260.83412	344	
260.97246	228	
261.58591	116	
261.83865	190	
261.97044	92	
262.15422	84	
262.82469	86	
262.85474	78	
262.97148	280	1+
264.82051	166	
266.79002	136	
266.81385	884	1+
267.96806	148	
268.78905	114	
268.81006	352	1+
268.84239	118	
268.95786	126	
269.96525	94	
270.80491	114	
271.91767	126	
272.97348	100	
275.58874	102	
276.10970	170	1+
276.16817	78	
276.80784	74	
276.85821	198	
277.80783	126	
277.86427	102	
278.14666	90	
278.60783	92	
278.79678	184	
279.79349	160	
279.83301	200	1+
279.85115	120	
279.91579	150	
280.42462	86	
280.79293	1746	1+
281.12394	78	
282.78751	372	1+
283.51734	80	
283.79199	256	1+
283.84607	462	1+
284.82571	472	1+
284.84939	314	1+
285.57437	84	
285.79635	110	
285.86479	80	
286.14737	82	
286.81299	130	
291.42858	74	
292.12694	88	
294.93565	76	
296.80687	242	
297.80856	248	
298.58248	82	
298.80308	2122	1+
298.91782	108	
300.80055	612	1+
300.85241	90	
301.85994	638	1+
302.23030	90	
302.89003	136	
303.81465	158	
303.85953	326	1+
305.91729	90	
307.13199	148	
309.08446	78	
309.87641	98	
310.86319	178	1+
311.91903	86	
316.46153	90	
316.81250	304	1+
317.90233	150	
318.91268	84	
319.13442	98	
319.79945	102	
319.82413	156	
319.93181	114	
320.88249	84	
321.16198	94	
321.47476	86	
321.55622	76	
321.82418	150	
321.92415	96	
322.93308	124	
323.80713	136	
324.08830	126	
324.61754	108	
325.83529	82	
326.39650	82	
326.87283	200	
327.19134	206	1+
328.39802	96	
329.86875	110	
333.80721	74	
336.89242	102	
336.94401	188	1+
339.46673	94	
345.13237	74	
348.94577	100	
349.12270	140	
352.78209	76	
363.88431	116	
364.86035	90	
367.13151	234	1+
367.15141	128	
368.35182	106	
368.80428	80	
END IONS

###FS:    #m/z: 363.95625 #charge 1+
###MS: 66
###MSMS: 67
BEGIN IONS
TITLE=Cmpd 49, +MS2(363.9562), 28.0-35.0eV, 1.4min #67
RTINSECONDS=85.5825
SCANS=66-67
PEPMASS=363.95625	91718
CHARGE=1+
59.46987	96	
110.24514	96	
173.95562	80	
180.85748	92	
182.86443	156	
189.86256	328	1+
191.85811	474	1+
192.03051	92	
194.01306	78	
194.91234	80	
196.88438	120	
200.94633	160	
203.46923	106	
205.40931	84	
205.94706	110	
207.87472	486	1+
209.94414	128	
210.88534	166	
210.94618	158	
212.87805	1534	1+
212.90058	100	
214.89477	268	
221.85806	118	
222.95203	1994	1+
224.89318	148	
224.94753	2066	1+
226.89846	186	
226.94664	2254	1+
226.97306	134	
227.89477	146	
227.92242	78	
228.89325	346	
228.94186	2456	1+
229.11587	84	
230.88867	1984	1+
232.88477	122	
234.13957	148	
234.79798	134	
235.11434	148	
238.03743	78	
240.82698	90	
240.93908	442	
240.96345	550	
241.93940	1044	1+
242.07813	82	
242.94053	662	1+
242.95549	648	
243.82017	124	
244.84253	284	1+
244.95804	1396	1+
245.07178	162	
245.94184	268	
246.81196	266	1+
246.90365	102	
246.95307	1592	1+
246.97986	92	
247.73011	92	
248.80187	842	1+
248.85081	134	
248.89817	644	1+
250.11818	78	
250.94817	164	
250.96572	150	
251.87121	78	
251.90935	116	
252.10370	78	
252.79244	138	
252.89291	136	
252.94329	86	
253.90508	164	
256.99879	82	
258.83874	150	
258.97511	352	
259.83495	324	1+
259.84830	96	
260.39145	76	
260.96685	786	1+
262.67914	90	
262.82895	206	1+
263.11147	82	
263.97732	112	
264.37353	90	
264.88298	96	
264.96721	206	1+
265.81731	130	
266.11362	82	
266.81510	322	
266.87717	88	
267.81537	504	
267.88297	80	
267.97135	330	
268.80439	234	
268.83952	146	
268.96178	394	1+
271.17312	96	
273.04255	94	
273.84875	84	
274.42413	88	
275.93128	78	
276.86849	120	
277.80707	84	
277.85830	124	
278.80484	212	
279.79915	246	
280.79333	742	
280.85321	90	
280.95350	80	
281.22090	86	
281.79380	402	
281.92702	120	
281.98840	102	
282.79018	228	
282.97203	82	
283.78941	370	1+
283.82680	752	1+
283.85029	272	1+
285.12204	82	
285.84080	360	1+
286.81231	88	
287.03904	94	
289.85922	130	
293.11655	128	
294.14424	140	
295.92973	86	
296.81115	472	
297.80321	212	
298.80334	1806	1+
299.86785	148	
300.42353	134	
300.79677	748	1+
301.86110	326	1+
302.77027	80	
302.91355	82	
303.85721	398	1+
305.83588	204	1+
307.57976	92	
311.85854	102	
314.80844	102	
316.81304	560	1+
316.91170	98	
317.86540	80	
319.54235	86	
319.79531	82	
319.91545	86	
320.81867	96	
320.86743	108	
320.88934	94	
321.25049	80	
321.81893	378	1+
322.92858	146	
323.38914	86	
324.89064	114	
325.58933	92	
325.84892	76	
326.87389	212	1+
327.11766	82	
327.82675	86	
329.86833	236	1+
330.95298	90	
331.87185	80	
332.66629	78	
335.77297	118	
336.94195	92	
339.37831	96	
340.42234	86	
343.14870	80	
343.93406	92	
345.19972	264	
346.18480	80	
347.48376	78	
347.66920	100	
349.84551	86	
350.13315	96	
352.08128	92	
352.72018	78	
354.38440	90	
355.41348	128	
356.77527	206	1+
356.80888	78	
357.15465	78	
358.70656	80	
359.88889	96	
367.13266	148	
368.12063	92	
368.14109	132	
368.36603	84	
END IONS

###FS:    #m/z: 336.94580 #charge 1+
###MS: 66
###MSMS: 68
BEGIN IONS
TITLE=Cmpd 50, +MS2(336.9458), 28.0-35.0eV, 1.5min #68
RTINSECONDS=86.355
SCANS=66,68
PEPMASS=336.94580	74576
CHARGE=1+
83.72626	82	
91.16071	72	
186.00760	84	
189.92342	74	
196.06616	68	
200.87852	72	
202.07770	70	
207.87523	74	
207.97797	78	
208.88922	114	
210.88410	364	1+
210.90960	68	
211.94194	610	1+
212.87875	654	1+
213.93867	352	1+
216.87937	80	
216.89676	80	
216.96640	82	
217.61157	74	
221.94654	66	
221.96312	90	
224.97554	114	
225.97521	76	
226.03001	76	
226.96903	64	
227.44829	68	
228.89295	170	
229.89381	112	
229.95444	358	1+
230.03503	68	
230.89103	894	1+
231.95149	148	
231.96901	152	
233.16702	66	
233.82951	108	
235.06856	66	
235.45634	72	
235.89179	74	
236.11064	76	
237.11937	104	
239.09941	66	
239.84820	104	
240.14273	68	
240.94260	96	
241.84558	182	
243.84272	74	
243.91557	70	
244.12561	130	
246.97672	66	
247.27548	80	
247.96538	118	
248.90076	582	1+
249.06663	66	
249.08812	98	
249.82910	72	
249.95860	74	
250.97143	78	
251.82999	68	
251.87995	110	
251.91294	138	
251.95076	68	
252.56903	72	
252.89134	74	
252.96464	328	1+
253.16458	82	
253.56739	112	
253.90801	94	
254.62219	88	
254.93782	88	
254.96086	140	
255.07529	78	
255.10657	70	
255.20651	80	
256.00773	100	
256.09610	74	
256.78600	66	
256.85354	88	
257.82790	70	
257.86011	72	
257.95619	66	
258.84849	444	1+
259.15465	72	
259.85409	308	1+
259.95978	80	
260.83543	68	
261.12156	72	
261.84013	90	
262.05053	72	
262.87629	96	
262.94988	168	
264.07406	98	
265.08494	88	
268.17457	72	
268.83943	456	1+
269.96538	76	
271.88152	68	
271.91145	74	
272.06445	84	
273.17031	84	
274.87820	100	
274.89617	70	
275.35439	72	
276.85657	662	1+
278.83854	228	
280.80331	70	
280.87379	68	
283.10004	68	
284.04488	68	
285.19903	66	
285.66773	124	
285.84511	80	
286.15592	80	
286.85019	172	
286.90365	66	
286.94752	90	
286.96854	68	
287.81141	74	
287.85260	84	
287.99456	94	
288.01546	90	
288.85402	70	
290.11974	68	
291.65721	84	
291.85521	102	
291.87098	88	
292.11025	84	
293.10689	296	
293.90326	74	
294.18348	72	
296.42640	92	
297.01191	78	
297.87860	76	
301.68368	72	
302.53131	88	
303.93820	76	
304.92603	88	
305.33749	66	
307.16858	92	
308.51926	102	
308.81054	66	
309.55087	88	
310.88932	80	
312.09712	66	
312.37667	122	
312.87172	70	
312.93038	82	
313.00004	72	
317.00353	90	
319.81885	80	
320.61872	90	
321.91245	72	
322.17092	68	
322.31635	68	
324.13502	86	
327.90090	68	
332.87916	72	
335.72364	70	
335.87462	70	
337.18076	100	
340.29519	88	
341.89842	88	
341.96661	82	
END IONS

###FS:    #m/z: 359.96164 #charge 1+
###MS: 66
###MSMS: 69
BEGIN IONS
TITLE=Cmpd 51, +MS2(359.9616), 28.0-35.0eV, 1.5min #69
RTINSECONDS=87.1275
SCANS=66,69
PEPMASS=359.96164	55782
CHARGE=1+
116.48633	78	
164.46237	80	
191.10518	94	
198.14487	84	
201.12070	76	
216.89198	80	
221.87547	82	
221.96134	74	
222.95227	474	1+
223.89280	106	
224.94843	634	1+
226.89504	96	
226.94737	404	
226.96956	112	
227.88121	124	
227.95763	180	
228.94240	1330	
229.12931	76	
229.84726	82	
231.90668	82	
232.84112	76	
233.95853	84	
235.11684	304	1+
238.84686	78	
239.15430	92	
240.83582	104	
240.94230	280	
240.96232	376	
240.99234	76	
241.89947	116	
241.94212	346	
242.95955	226	
243.17617	102	
243.96054	132	
244.00769	78	
244.95603	726	
246.95401	542	
247.86461	80	
248.80465	566	1+
250.80300	114	
250.94962	118	
251.11961	80	
252.10393	128	
252.87387	80	
252.95445	120	
254.09373	82	
256.13722	80	
257.15619	136	
258.14553	190	1+
258.84510	290	
258.97036	218	
259.79558	84	
260.84636	128	
260.97068	374	
262.85625	82	
263.51564	100	
264.82093	120	
264.99871	80	
265.05501	80	
265.80111	80	
265.81729	108	
266.81448	1096	1+
266.84045	80	
267.11717	82	
267.97968	86	
268.95622	126	
269.96543	82	
271.15098	80	
271.88490	104	
274.18447	74	
274.77610	84	
275.03687	76	
276.51927	110	
276.80925	174	
276.86789	188	1+
277.80997	96	
277.84746	194	1+
278.80269	202	
278.91764	164	
279.10002	78	
279.80395	182	
279.98760	102	
280.79444	970	1+
280.83053	128	
280.86651	122	
283.82550	174	
283.98705	86	
284.82478	388	
285.16973	80	
285.79516	108	
287.13048	78	
288.03267	88	
288.13626	96	
289.86471	76	
289.92114	78	
290.43590	86	
291.79042	88	
291.83104	84	
292.40617	76	
292.85694	118	
292.93066	92	
293.11663	116	
295.81785	78	
295.93294	198	
296.80817	532	1+
297.97154	84	
298.80461	1720	1+
299.50605	94	
299.87155	88	
301.08290	84	
301.86504	142	
303.94247	130	
304.03887	96	
306.54259	80	
307.42260	90	
307.88548	138	
308.17194	88	
308.93840	112	
311.87167	80	
314.82239	266	
315.44219	96	
315.51181	86	
315.81185	544	1+
315.97238	74	
316.81502	466	1+
318.16544	88	
318.92774	86	
319.93958	134	
319.95959	90	
320.26495	98	
320.81901	74	
321.51663	82	
321.81874	128	
321.89313	84	
322.17682	88	
322.81023	148	1+
323.01363	94	
325.15203	202	
325.90166	80	
326.36744	84	
327.94433	100	
328.88142	128	
330.38807	76	
332.82451	80	
333.12014	142	
334.87739	80	
335.93882	212	1+
337.00756	80	
337.11889	238	
337.96401	98	
338.24826	102	
341.15407	82	
343.18948	80	
344.27850	100	
344.49646	76	
344.75612	90	
345.20135	238	1+
346.85250	104	
354.16513	88	
354.55583	94	
354.88016	80	
356.42164	82	
356.74611	76	
358.21485	90	
360.86011	114	
362.18458	78	
END IONS

###FS:    #m/z: 363.95620 #charge 1+
###MS: 70
###MSMS: 71
BEGIN IONS
TITLE=Cmpd 52, +MS2(363.9562), 28.0-35.0eV, 1.5min #71
RTINSECONDS=90.8135
SCANS=70-71
PEPMASS=363.95620	101486
CHARGE=1+
60.60878	78	
60.81633	82	
165.88300	84	
183.70537	80	
189.86250	660	1+
191.85707	300	
192.12446	120	
193.85417	78	
194.85569	78	
196.88622	274	
200.95152	86	
201.12042	82	
202.86825	122	
204.87114	82	
205.94949	82	
207.87489	706	1+
209.94418	722	1+
209.97999	102	
210.88678	602	
212.51308	112	1+
212.87906	2320	1+
213.89266	164	
214.89457	198	
216.06273	78	
216.07902	80	
221.86334	154	
222.95253	2168	1+
223.00293	150	
224.05177	96	
224.87946	178	1+
224.94806	2774	1+
225.90061	288	1+
226.94714	3764	1+
226.97270	198	
226.99008	98	
227.89013	204	
227.93124	104	
228.89647	434	
228.94126	5150	1+
229.11436	84	
230.08980	82	1+
230.88985	2878	1+
232.88428	346	1+
233.91564	96	
234.88439	172	1+
235.43009	86	
236.11453	84	
236.85087	82	
237.13432	80	
239.98685	104	
240.81780	134	
240.83877	330	1+
240.94008	1016	1+
240.96225	1946	1+
242.66889	94	
242.94146	874	1+
242.95724	1518	1+
243.13588	88	
243.82371	98	
244.82055	206	
244.95626	1630	1+
246.81174	108	
246.90432	132	
246.91528	112	
246.95332	2108	1+
247.80659	120	
247.97252	112	
248.10475	84	
248.80533	296	
248.84191	92	
248.89986	1700	1+
248.95345	86	
249.03782	84	
249.12910	148	
249.14397	78	
249.79933	134	
249.81867	92	
249.84238	108	
250.79812	292	1+
250.89313	336	
251.06605	92	
251.10531	330	1+
252.83284	234	1+
252.90222	324	1+
253.90713	276	1+
258.84663	196	
258.97160	252	
259.46342	78	
259.53242	80	
260.96730	930	1+
261.15309	78	
261.82779	660	1+
262.83028	418	1+
263.91640	82	
263.98431	124	
264.81880	148	
264.83946	172	
265.81612	220	
265.97118	134	
266.81284	814	1+
266.85423	150	
267.05372	84	
267.78248	112	
267.97152	222	
268.13023	78	
268.81762	110	
268.90484	78	
268.95776	152	
269.79993	146	
269.96944	186	
270.13929	168	1+
271.81052	98	
271.91584	318	1+
272.81592	182	1+
273.91066	118	
274.02785	78	
275.80916	454	1+
275.84386	80	
276.81140	390	1+
276.84965	124	
276.86840	90	
277.11774	86	
277.85651	114	
278.79945	404	
278.86077	94	
278.90446	78	
279.80327	182	
280.79169	954	1+
281.08707	78	
281.89083	80	
282.79147	344	
282.83146	178	
283.79007	218	
283.85150	122	
283.99015	130	
284.21690	80	
284.79416	118	
284.82335	494	1+
284.84497	460	1+
284.87543	86	
285.44357	102	
286.51908	78	
286.82208	90	
286.85833	90	
288.92285	98	
289.86744	80	
290.87011	142	
296.81082	332	
297.80690	216	
297.90852	170	1+
298.80363	1658	1+
299.00245	88	
299.83131	84	
300.80273	510	
300.87322	124	
300.96147	120	
301.80028	302	
301.86022	426	
302.02700	80	
302.08723	100	
302.80230	438	1+
302.86511	194	
303.85631	882	1+
303.89742	78	
303.94679	80	
304.94300	78	
306.88673	78	
307.93732	118	
308.84507	86	
308.87534	100	
311.85590	82	
314.13929	98	
315.80983	870	1+
316.81166	752	1+
318.93241	308	
318.95671	78	
319.80378	82	
319.82153	508	1+
320.82270	300	1+
320.96407	112	
321.86218	120	
322.89320	112	
323.16996	82	
323.81942	170	
326.87454	102	
334.90777	78	
336.94417	634	1+
338.87001	104	
340.93894	110	
341.00016	108	
342.18003	80	
345.19985	162	
346.41399	80	
349.12709	86	
350.89350	94	
350.96009	78	
359.70241	78	
362.31093	80	
367.13286	296	1+
367.82422	80	
END IONS

###FS:    #m/z: 336.94568 #charge 1+
###MS: 70
###MSMS: 72
BEGIN IONS
TITLE=Cmpd 53, +MS2(336.9457), 28.0-35.0eV, 1.6min #72
RTINSECONDS=91.586
SCANS=70,72
PEPMASS=336.94568	74084
CHARGE=1+
190.89437	90	
205.95178	210	
208.05256	70	
210.88346	88	
211.94475	500	
212.87939	590	1+
212.89947	68	
213.94087	124	
214.89839	68	
215.89137	72	
215.94392	72	
218.88391	68	
218.89645	72	
218.99106	88	
220.62071	86	
220.82870	68	
220.84129	72	
226.89442	122	
226.97347	106	
227.12068	72	
228.13189	82	
228.44564	90	
228.84228	110	
228.85599	76	
228.89455	92	
229.07897	84	
229.93944	76	
229.95453	584	1+
230.88926	1278	1+
231.94916	230	
232.84118	72	
233.00771	84	
233.19507	88	
233.91015	70	
234.06613	70	
234.87859	68	
236.11250	76	
238.45981	76	
239.84748	82	
240.90625	72	
241.84740	244	
241.88887	72	
242.84790	200	
243.37135	96	
244.97539	74	
245.13483	72	
246.15126	96	
246.97180	102	
247.92073	86	
247.98054	70	
248.90270	546	1+
249.95835	124	
250.83193	328	1+
250.95231	106	
251.07202	174	
251.15633	86	
251.91700	170	
251.93313	68	
251.97626	90	
252.85434	74	
252.88357	70	
252.95488	302	
252.97392	164	
253.08582	138	
253.83540	86	
253.90253	536	1+
254.96521	68	
255.03990	70	
255.06726	72	
255.96025	72	
256.46531	102	
257.85274	72	
258.84422	512	1+
258.93516	92	
259.84716	374	1+
259.96393	72	
260.83095	282	1+
260.94238	156	
261.87986	76	
264.86295	102	
265.85511	78	
267.83754	1032	1+
268.03574	82	
268.84023	904	1+
269.91079	78	
269.95041	78	
271.84698	140	
272.80100	72	
272.85382	72	
272.98337	148	
274.85111	90	
274.86462	88	
275.84278	136	
275.85909	78	
275.88041	112	
276.86000	416	1+
277.13817	70	
278.83492	172	
280.06703	78	
280.85053	78	
280.89167	72	
280.99961	104	
282.04737	72	
282.85646	70	
282.97021	68	
283.02164	78	
284.01799	82	
285.84970	154	
286.85308	298	
287.85447	238	
288.00336	72	
288.42401	76	
288.85464	142	
290.86749	76	
291.04498	84	
291.64861	74	
291.84809	72	
291.96960	74	
293.10544	110	
294.14738	70	
296.17885	72	
296.33084	70	
298.80046	102	
298.92831	70	
302.01879	78	
302.18560	72	
302.82599	74	
302.87735	92	
303.85667	84	
304.27009	70	
304.94715	90	
305.13392	80	
305.91918	72	
306.08473	70	
306.27385	84	
306.87874	116	
307.89122	120	
308.79526	82	
309.86578	348	1+
313.61286	94	
314.39179	82	
319.17128	136	
320.15890	224	1+
320.28225	84	
320.47363	72	
321.32502	80	
322.90045	76	
324.38982	72	
326.95112	86	
327.15338	84	
327.89742	72	
328.80768	74	
329.13943	72	
330.00125	114	
330.70734	122	
332.16923	70	
334.78173	76	
337.18552	154	
338.25952	74	
340.17997	68	
340.89832	72	
341.05669	74	
341.48111	80	
342.45259	80	
END IONS

###FS:    #m/z: 359.96124 #charge 1+
###MS: 70
###MSMS: 73
BEGIN IONS
TITLE=Cmpd 54, +MS2(359.9612), 28.0-35.0eV, 1.6min #73
RTINSECONDS=92.358
SCANS=70,73
PEPMASS=359.96124	53668
CHARGE=1+
80.40596	104	
168.65874	94	
193.09579	102	
198.05510	74	
208.03991	84	
209.90071	78	
209.94545	318	
218.91835	94	
222.95309	838	1+
223.83846	74	
223.89344	138	
224.12880	80	
224.94977	454	
225.95172	254	
226.57504	94	
226.89498	342	1+
226.94692	952	1+
227.93830	1138	1+
228.84123	84	
228.94307	946	1+
229.49894	74	
230.88825	164	
231.07461	126	
232.94312	86	
234.00041	86	
234.95227	90	
238.06011	78	
239.15007	148	
240.83692	132	
240.94023	100	
240.96151	506	1+
241.78794	72	
241.94172	224	
242.55031	94	
242.79505	76	
242.95730	390	
244.95625	918	1+
245.94627	1034	1+
246.81322	78	
246.95086	866	1+
247.13080	86	
248.09475	72	
248.13939	74	
248.80437	324	1+
249.83864	76	
250.80135	168	
250.95135	212	
251.14272	76	
252.05419	84	
252.10875	92	
253.22905	76	
253.83065	72	
253.89599	92	
253.98006	92	
254.01918	84	
255.13592	90	
257.15362	150	
257.85415	80	
258.14099	170	
258.97001	134	
259.09639	80	
259.15513	88	
260.82905	94	
260.93100	100	
260.96822	498	1+
261.08585	98	
261.14715	86	
261.53215	84	
263.83075	76	
263.97354	82	
264.12400	86	
264.78927	74	
264.81757	220	1+
266.81498	684	1+
266.84427	80	
267.78073	152	
267.97396	110	
268.81074	142	
269.96920	154	
269.98720	82	
270.97271	94	
271.65650	84	
272.43032	88	
273.83927	112	
275.81030	112	
275.97432	76	
276.08014	102	
276.85374	260	1+
277.12829	84	
278.15930	82	
278.79675	236	
279.13492	78	
279.79224	1318	1+
280.79475	1104	1+
280.82106	80	
281.06541	190	1+
281.99175	84	
282.11559	72	
282.80365	112	
282.82320	72	
282.85690	118	
283.79410	110	
284.13631	76	
284.82588	292	1+
284.98335	80	
286.91619	88	
287.14963	92	
291.11445	86	
291.62347	92	
291.78541	92	
291.85417	72	
291.90268	96	
292.43786	92	
293.11843	76	
293.14331	82	
294.87302	162	1+
295.98250	72	
296.12608	78	
296.80330	74	
296.82208	78	
297.11578	80	
297.81138	254	
298.08186	92	
298.80387	2158	1+
298.98573	80	
299.87438	182	
300.78441	72	
300.80378	138	
301.78472	150	
301.85966	108	
301.88002	78	
305.02667	74	
305.13350	134	
305.96023	74	
307.89122	94	
308.13981	90	
309.43677	90	
309.80029	278	
310.16475	76	
311.88002	74	
312.45512	74	
313.60416	74	
313.95292	82	
314.05444	86	
314.81089	72	
315.16104	72	
315.81745	78	
316.81361	294	1+
317.87624	80	
318.12613	76	
318.89246	84	
319.35798	78	
325.12848	86	
325.14784	102	
327.19117	74	
328.17582	74	
329.00817	92	
332.87248	80	
333.39728	76	
336.94753	202	
337.11833	124	
338.13312	74	
339.18149	74	
349.89833	86	
352.89061	100	
357.21968	78	
358.29952	80	
360.19421	76	
360.29162	74	
362.41819	84	
363.95336	78	
END IONS

###FS:    #m/z: 322.92989 #charge 1+
###MS: 74
###MSMS: 75
BEGIN IONS
TITLE=Cmpd 55, +MS2(322.9299), 28.0-35.0eV, 1.6min #75
RTINSECONDS=96.069
SCANS=74-75
PEPMASS=322.92989	674908
CHARGE=1+
61.55312	88	
152.35162	70	
188.04961	122	
190.83827	88	
193.89186	102	
197.87206	66	
197.91173	62	
201.04649	72	
203.94957	68	
205.94756	76	
207.97303	108	
208.88392	74	
209.92716	82	
211.04043	92	
211.94929	74	
213.01593	92	
218.82061	64	
219.05663	72	
219.87163	68	
219.90073	78	
221.07295	62	
221.94126	68	
222.19530	68	
222.40241	88	
223.89202	68	
223.95955	268	
224.82206	90	
225.96732	88	
226.14800	86	
227.52777	82	
227.93212	266	
228.02657	94	
228.11540	102	
230.83558	80	
231.90510	92	
231.92005	80	
232.84077	78	
235.53938	80	
235.84673	84	
235.89685	108	
236.87569	62	
238.07243	220	1+
238.82780	70	
238.93959	214	
239.78707	150	
239.83483	70	
239.90865	72	
240.46661	78	
240.82086	428	
240.94060	1468	
241.78788	70	
241.94148	1264	
242.81729	110	
242.94124	3670	1+
243.82368	246	
244.02687	62	
244.81718	186	
244.93934	1210	1+
244.98498	78	
245.02146	68	
245.13109	68	
245.81883	100	
246.12395	74	
246.84908	72	
246.98055	136	
247.39137	100	
247.85416	128	
248.82273	64	
249.97047	82	
251.78514	62	
251.93037	102	
252.47529	74	
252.92457	64	
255.10404	88	
255.13609	86	
255.80365	70	
256.89905	158	
257.85466	106	
258.83176	110	
259.83522	76	
260.84462	158	
261.82814	404	1+
261.87775	62	
263.06722	64	
263.78495	84	
265.86500	64	
266.84395	76	
266.85800	66	
267.95745	72	
268.84328	106	
268.88288	76	
270.84153	78	
272.10786	92	
272.43808	78	
274.01912	68	
274.81884	92	
277.02381	68	
277.05252	72	
278.83944	76	
278.86411	68	
279.09078	820	1+
279.28071	74	
279.87783	64	
279.89624	72	
280.93053	68	
281.34029	88	
281.99980	72	
282.15668	72	
282.96984	68	
283.06929	70	
283.28167	74	
283.79065	68	
284.07184	78	
284.29160	176	
284.85033	68	
285.19891	66	
286.09731	102	
286.80847	84	
286.85407	112	
286.87264	72	
286.91576	70	
286.94775	88	
289.04818	64	
289.78779	64	
289.87734	126	
292.16056	222	
292.94196	78	
294.96931	66	
295.36616	70	
298.14958	78	
298.86869	74	
301.47285	70	
301.85608	82	
302.48861	100	
303.89110	64	
304.40491	64	
304.60856	82	
305.88327	368	1+
307.80066	92	
307.87265	210	1+
311.88144	136	
312.03626	74	
313.84335	86	
314.40514	84	
314.89076	86	
315.83057	96	
316.69969	78	
319.09053	68	
320.86486	84	
320.93538	68	
321.18213	66	
322.00531	62	
323.93228	72	
324.89578	268	1+
325.16449	80	
326.15433	68	
326.87801	64	
327.99135	62	
END IONS

###FS:    #m/z: 340.94032 #charge 1+
###MS: 74
###MSMS: 76
BEGIN IONS
TITLE=Cmpd 56, +MS2(340.9403), 28.0-35.0eV, 1.6min #76
RTINSECONDS=96.8415
SCANS=74,76
PEPMASS=340.94032	270862
CHARGE=1+
180.43653	72	
180.56189	102	
188.95482	82	
189.86238	72	
195.08197	76	
200.86807	94	
202.08608	74	
203.94101	70	
207.87689	70	
210.93578	180	
212.87834	656	1+
213.04572	154	
216.13692	80	
216.90830	86	
220.88858	70	
221.83673	72	
223.80175	72	
223.96045	146	
224.83349	74	
225.04518	76	
225.84724	80	
227.11307	82	
227.89496	74	
228.93776	92	
229.93463	90	
230.88970	168	
231.05151	80	
231.88770	218	
233.90080	126	
234.93307	70	
236.37670	104	
236.83417	86	
236.98322	76	
237.06458	84	
237.90908	106	
239.84838	80	
239.88525	114	
240.83748	602	1+
241.84462	466	1+
243.82972	110	
244.03857	86	
244.45094	74	
245.87376	82	
246.07418	78	
246.10862	86	
246.98023	162	
248.90094	190	
249.88918	80	
250.02888	78	
250.71867	90	
250.99371	80	
251.84158	80	
252.04228	74	
252.86404	88	
253.10804	82	
253.96499	178	1+
254.90391	102	
255.06718	76	
255.86804	106	
255.92300	86	
256.17639	80	
256.26494	92	
256.85709	226	1+
257.03398	94	
257.08152	84	
257.83219	88	
258.14969	72	
258.84266	294	
259.85228	164	
259.89492	76	
259.95272	94	
259.96666	144	
260.03334	110	
260.83593	542	1+
260.97045	78	
261.85797	88	
261.89396	76	
261.91471	96	
262.45036	82	
263.83274	72	
263.84938	94	
263.90200	112	
264.83935	76	
265.01854	102	
265.86133	78	
266.86913	126	
266.88898	70	
267.13807	74	
267.82920	84	
268.84122	238	
269.83889	258	
270.06421	78	
270.83170	70	
272.88056	72	
272.92431	80	
275.86355	184	
276.15592	84	
276.81721	70	
276.86306	240	
277.86253	300	
277.96454	86	
278.84600	848	1+
279.96221	72	
280.15770	72	
280.84674	72	
280.86885	92	
281.85935	200	
281.89256	84	
281.95856	80	
282.84701	68	
282.90360	80	
282.96854	78	
284.19409	72	
285.42742	72	
288.84438	146	
292.44593	78	
292.87048	86	
293.85795	114	
294.66554	110	
294.86756	150	
295.83650	76	
295.85829	464	1+
297.18166	82	
297.21941	76	
297.89598	190	
297.97177	82	
298.38931	70	
299.32954	78	
299.86586	358	1+
299.95196	76	
300.27140	72	
300.89222	206	
301.85777	74	
302.16621	72	
304.88042	84	
305.04173	68	
305.05874	76	
306.88532	92	
308.29372	140	
309.15165	100	
309.88348	86	
309.97918	104	
310.77287	78	
311.87989	86	
313.67366	76	
315.90228	92	
319.57303	86	
319.89155	76	
324.89282	268	1+
326.15947	72	
326.30309	68	
330.45093	74	
331.20374	70	
334.76603	84	
334.85594	80	
337.20127	72	
341.14086	84	
342.79383	68	
344.25474	78	
345.17622	68	
END IONS

###FS:    #m/z: 336.94551 #charge 1+
###MS: 74
###MSMS: 77
BEGIN IONS
TITLE=Cmpd 57, +MS2(336.9455), 28.0-35.0eV, 1.7min #77
RTINSECONDS=97.6135
SCANS=74,77
PEPMASS=336.94551	65622
CHARGE=1+
148.17009	98	
161.17515	72	
192.88958	84	
198.92887	74	
202.10734	82	
205.94494	80	
206.12265	84	
210.88126	136	
211.94253	420	
212.87800	1098	1+
213.44303	114	
213.93809	138	
215.90017	78	
218.64239	120	
223.95971	102	
225.01763	98	
226.88937	86	
227.13715	94	
228.84681	80	
228.90971	74	
229.95237	236	
230.78825	78	
230.89025	832	
231.95133	110	
233.60609	76	
233.83138	136	
233.87626	68	
233.89710	100	
234.82183	82	
235.05139	74	
235.82233	88	
235.95044	122	
236.04657	72	
237.02306	70	
238.02199	78	
238.82420	68	
238.89816	68	
239.07311	76	
239.82105	102	
239.84801	84	
239.95064	70	
240.14500	80	
240.83545	520	1+
240.96379	94	
241.98844	82	
242.10870	78	
243.01712	82	
243.61846	90	
244.85438	76	
244.89491	68	
246.85680	80	
246.97799	70	
247.09588	72	
247.96684	224	
248.86137	70	
248.89738	350	1+
249.82700	82	
250.83442	126	
250.95217	186	
251.08438	92	
252.04289	82	
252.97043	386	1+
253.80184	68	
253.90690	224	
253.94886	90	
254.94354	76	
255.07327	124	
255.17536	72	
256.04487	68	
256.84611	122	
256.96744	68	
257.16016	80	
257.53430	92	
257.88726	96	
258.85389	218	
258.94147	108	
259.85172	232	
260.98841	74	
261.47454	70	
261.62557	74	
262.41458	72	
263.39016	110	
263.90652	72	
264.86914	68	
264.89705	86	
265.08293	78	
266.84305	72	
267.85255	114	
268.84258	666	1+
268.96538	70	
269.96124	84	
270.83613	94	
270.90686	340	1+
271.84461	90	
272.42988	72	
273.87918	90	
274.79847	78	
275.85545	394	1+
276.80932	76	
278.42536	80	
278.83727	124	
278.98661	70	
279.39944	86	
279.42834	72	
279.83061	96	
279.85087	334	1+
280.46361	82	
280.95321	74	
281.08509	72	
281.15282	78	
281.83283	72	
282.88921	92	
282.98002	98	
283.17862	98	
284.89614	72	
285.80885	78	
285.84802	80	
286.84911	592	1+
286.91216	78	
287.95914	66	
288.21351	78	
289.88468	86	
291.86387	160	
291.87951	82	
292.43792	78	
293.10250	230	
293.86007	126	
294.16929	100	
295.85761	122	
297.01425	70	
298.58446	98	
298.86799	304	1+
298.91362	98	
299.42530	98	
303.88000	126	
304.86278	130	
306.88344	116	
307.90287	68	
308.07276	76	
310.14347	78	
310.85786	88	
310.87961	72	
311.88555	126	
315.83272	82	
318.35402	70	
320.15946	68	
320.18770	106	
322.17507	78	
322.27191	78	
322.86518	78	
322.99565	84	
326.36957	102	
327.28435	98	
331.42046	70	
332.84802	96	
334.04498	68	
338.17511	78	
338.77012	68	
338.98172	72	
340.42907	72	
END IONS

###FS:    #m/z: 322.92985 #charge 1+
###MS: 78
###MSMS: 79
BEGIN IONS
TITLE=Cmpd 58, +MS2(322.9299), 28.0-35.0eV, 1.7min #79
RTINSECONDS=101.289
SCANS=78-79
PEPMASS=322.92985	653746
CHARGE=1+
190.93499	84	
192.88613	72	
195.11475	64	
197.86508	78	
197.95999	84	
199.10748	68	
199.86512	62	
203.90041	86	
205.95365	100	
205.97127	120	
206.94360	78	
207.97130	70	
208.89266	60	
209.94582	142	
218.88765	74	
220.51834	106	
221.09696	70	
221.94634	444	1+
223.62903	94	
224.96341	76	
225.94777	104	
226.95958	62	
227.10030	66	
229.19422	74	
230.84211	62	
230.89277	78	
230.90534	74	
231.42843	80	
231.44701	74	
232.12392	78	
232.14803	70	
232.83322	66	
232.94585	110	
233.82394	66	
233.95894	64	
236.80927	72	
236.83992	64	
236.88500	68	
237.88567	94	
238.12627	88	
238.82958	92	
238.93787	258	
240.84733	74	
240.94150	1738	
241.79274	62	
241.94302	1482	
242.94151	4072	1+
243.04405	116	
243.40982	96	
243.82058	106	
244.12501	88	
244.16116	66	
244.82718	62	
244.88954	78	
244.93940	1216	1+
244.98330	62	
245.39257	88	
245.89897	66	
246.44022	74	
246.66365	70	
246.97506	136	
247.16175	100	
247.84976	232	1+
248.14737	80	
248.87496	84	
248.94084	92	
250.11624	76	
250.94622	70	
251.14851	68	
252.10880	76	
254.83386	72	
255.01261	108	
255.10849	76	
255.12431	90	
255.92894	92	
256.79049	64	
257.79039	72	
257.89717	72	
258.52467	68	
258.83178	224	
260.47124	74	
260.66508	62	
260.83891	160	
261.13544	82	
261.47046	76	
261.82938	622	1+
262.81258	82	
262.83323	438	1+
265.05741	256	
265.17689	68	
266.50026	98	
266.80194	136	
266.83909	74	
267.10949	68	
267.93560	70	
267.98930	66	
268.95040	154	
269.02803	74	
269.17671	102	
269.56819	76	
269.88162	76	
269.95718	66	
270.06185	98	
271.80420	68	
272.13534	132	
272.84963	84	
272.96960	66	
273.17239	92	
273.80789	68	
274.03821	86	
274.14886	96	
274.64572	80	
277.81557	64	
279.09033	670	1+
283.07447	140	
283.17240	64	
284.29555	160	
285.18418	80	
286.11408	90	
287.03930	74	
287.11802	76	
288.19701	82	
289.15853	60	
290.86468	70	
291.02022	62	
291.04110	70	
291.80705	62	
292.16475	128	
294.05249	80	
296.81106	62	
299.42355	72	
299.79071	66	
302.81311	74	
303.86136	72	
306.09963	68	
306.88091	86	
307.06307	80	
307.89062	198	
309.24880	78	
310.93099	78	
313.38234	78	
314.87086	102	
315.02562	74	
315.90026	92	
316.10749	82	
316.45945	86	
316.86375	68	
316.93702	156	
317.92452	72	
320.16159	66	
320.19671	78	
321.43058	66	
321.82687	76	
322.82562	62	
325.82859	68	
327.65314	68	
328.09137	70	
END IONS

###FS:    #m/z: 340.94029 #charge 1+
###MS: 78
###MSMS: 80
BEGIN IONS
TITLE=Cmpd 59, +MS2(340.9403), 28.0-35.0eV, 1.7min #80
RTINSECONDS=102.061
SCANS=78,80
PEPMASS=340.94029	260576
CHARGE=1+
69.49553	78	
168.19652	90	
173.82616	68	
179.87287	72	
189.92846	88	
192.86197	66	
194.12409	76	
211.00474	86	
212.87975	316	1+
213.94398	88	
215.88659	104	
216.88927	126	
220.00453	84	
220.88160	84	
221.94480	78	
222.95749	98	
223.96185	68	
226.11694	72	
228.84305	80	
230.88598	294	1+
231.94999	208	
235.97374	70	
236.91877	72	
237.01518	66	
237.05712	66	
238.84591	76	
239.84604	88	
240.83424	146	
241.83947	242	
241.89678	76	
242.84674	126	
243.17401	78	
243.82741	174	1+
244.98515	68	
245.88934	120	
246.00113	80	
246.85472	78	
246.97598	134	
248.11992	78	
248.90024	162	
249.15038	72	
250.94815	72	
251.80466	72	
253.12745	78	
253.93723	68	
254.05020	76	
254.91204	92	
255.89731	202	1+
256.81960	68	
256.85393	328	1+
258.84590	406	
259.85035	322	
259.95573	74	
260.15776	92	
260.83592	628	1+
261.92940	70	
261.98534	86	
262.07484	68	
262.84914	126	
262.89830	102	
263.84687	66	
263.86649	78	
264.86176	148	
265.01715	98	
265.05896	68	
266.84381	92	
266.86195	158	
266.92107	68	
266.99352	86	
267.06055	72	
267.82911	76	
267.85317	78	
268.84444	228	
269.14661	94	
269.83963	194	
270.17490	70	
271.43385	90	
272.39374	68	
274.43834	86	
274.79317	90	
274.86156	122	
275.86605	170	
276.04760	66	
276.35771	80	
276.85473	230	
277.86371	132	
278.12632	76	
278.51131	108	
278.84301	700	1+
280.85464	98	
281.85871	106	
283.96296	76	
284.79690	78	
284.82135	72	
285.42480	74	
285.54750	142	
285.93126	82	
286.01426	74	
286.81044	70	
286.91057	68	
288.04434	68	
288.85311	70	
289.06044	90	
289.44053	98	
289.70587	70	
289.78963	68	
289.83965	72	
291.87114	88	
292.33487	82	
292.43344	82	
292.80973	70	
293.87380	82	
295.08309	82	
296.33126	72	
296.74966	72	
296.82389	86	
296.85233	112	
297.89499	124	
298.31289	82	
298.85587	134	
299.41456	94	
299.81845	74	
299.88085	76	
300.07781	80	
301.67569	76	
301.87034	86	
302.16904	152	
303.85684	68	
303.88015	78	
306.04403	70	
306.43512	68	
306.87788	70	
307.09316	90	
308.44178	98	
310.17787	78	
311.07393	82	
312.86754	68	
313.37826	110	
315.01951	92	
318.94110	68	
320.16367	74	
320.76201	68	
321.88859	124	
322.55204	78	
323.16105	68	
324.86544	74	
325.89801	70	
326.17493	74	
332.35532	76	
334.78651	80	
334.88050	76	
335.10777	70	
336.04575	88	
336.28864	86	
339.19764	86	
340.22503	72	
340.35880	98	
END IONS

###FS:    #m/z: 359.96172 #charge 1+
###MS: 78
###MSMS: 81
BEGIN IONS
TITLE=Cmpd 60, +MS2(359.9617), 28.0-35.0eV, 1.8min #81
RTINSECONDS=102.841
SCANS=78,81
PEPMASS=359.96172	45216
CHARGE=1+
131.19541	88	
203.95491	74	
207.11117	78	
209.94517	236	
209.96243	90	
217.49642	76	
222.95117	584	1+
223.02524	88	
223.41627	78	
223.89179	76	
223.97248	72	
224.94666	284	1+
226.03757	86	
226.94617	1510	1+
226.96705	174	
227.07973	78	
227.09669	88	
228.94227	1102	1+
229.65367	96	
230.09462	96	
230.12172	128	
233.15969	96	
233.95978	72	
234.09510	174	
234.86711	78	
235.12323	84	
235.82391	122	
235.86430	252	1+
235.97476	86	
236.10889	104	
238.41435	76	
240.82578	102	
240.93770	372	1+
240.95804	102	
241.78594	90	
241.96731	84	
242.84133	74	
242.89075	76	
242.96051	264	
244.95687	610	
245.44840	76	
245.93921	74	
246.04703	74	
246.12025	142	
246.80928	134	
246.95264	1076	1+
247.98660	98	
248.80589	614	1+
250.95308	106	
253.82953	92	
253.96244	104	
257.05382	74	
257.09349	94	
257.15604	124	
257.85565	78	
258.14174	76	
259.16453	74	
259.84238	168	1+
260.01958	76	
260.94679	158	
260.96901	316	1+
262.15192	74	
262.95122	134	
264.80111	82	
264.81897	74	
264.91494	84	
265.81499	104	
266.78472	94	
266.81448	694	1+
267.79249	78	
267.97797	176	
268.83839	212	1+
268.95728	98	
269.14058	80	
269.97091	120	
270.11041	74	
270.88504	138	
273.97453	126	
274.86356	74	
275.55440	100	
276.80156	256	1+
276.85795	430	
279.79036	1572	1+
280.79260	1350	1+
281.11317	72	
281.13871	72	
282.61469	90	
283.06821	200	
283.98485	86	
284.07815	86	
284.82373	298	1+
285.78613	76	
285.99347	78	
286.12444	84	
286.86435	78	
288.01337	78	
290.84233	120	
291.09762	74	
291.14351	82	
291.78567	166	
291.80542	76	
291.92766	84	
292.99045	106	
293.85268	72	
294.19160	82	
294.87230	80	
296.80800	310	
296.87257	74	
297.19409	78	
297.80977	132	
298.80370	1538	1+
299.07707	76	
299.18524	78	
299.87493	190	
300.02670	92	
301.07840	76	
301.14975	122	
301.79536	128	
301.81823	102	
301.86368	74	
301.90989	92	
301.95090	72	
304.88079	84	
306.84167	76	
309.12122	84	
310.87559	108	
311.84538	76	
312.88922	78	
313.65218	108	
314.82166	192	
315.82390	94	
316.81389	338	1+
316.85656	80	
317.12152	88	
318.31424	74	
319.82671	160	
321.16228	80	
321.28826	78	
321.63521	114	
321.81891	196	
322.92819	140	
323.10653	78	
324.89549	114	
325.08188	72	
326.15980	232	1+
326.62257	90	
327.94232	106	
328.10217	76	
330.10919	96	
330.61564	100	
332.16053	78	
332.35953	94	
332.81632	76	
333.50218	76	
333.95972	74	
334.03647	76	
336.94839	230	1+
337.11667	198	
338.56217	88	
339.87643	100	
340.93719	102	
341.17009	104	
341.93022	82	
341.98494	86	
342.90061	80	
352.90206	74	
353.53912	78	
359.93050	98	
360.48516	102	
362.20582	90	
END IONS

###FS:    #m/z: 322.93005 #charge 1+
###MS: 82
###MSMS: 83
BEGIN IONS
TITLE=Cmpd 61, +MS2(322.9300), 28.0-35.0eV, 1.8min #83
RTINSECONDS=106.509
SCANS=82-83
PEPMASS=322.93005	561680
CHARGE=1+
56.63429	62	
191.14026	76	
192.89302	82	
193.15231	66	
195.00645	62	
199.85982	80	
201.04402	102	
205.95048	180	
206.94189	68	
206.95569	68	
206.96967	72	
207.52496	72	
207.94639	68	
208.89963	66	
209.12554	74	
211.88880	210	1+
213.03930	76	
215.84969	84	
216.96811	62	
218.88214	72	
219.07290	92	
221.94099	62	
222.95032	88	
223.88822	74	
223.96182	508	1+
226.84467	76	
229.83988	70	
230.16942	78	
230.83920	76	
231.11981	202	
231.79677	98	
231.89566	102	
232.89346	74	
235.13277	76	
235.19866	70	
235.83131	70	
236.38978	72	
238.88394	118	
238.93790	70	
238.99720	88	
239.08024	62	
239.78816	276	1+
239.87844	84	
240.03608	82	
240.83222	158	
240.94077	1598	
241.82787	68	
241.85501	68	
241.94290	896	
242.10501	64	
242.82372	138	
242.85453	70	
242.94153	2634	1+
243.81730	354	1+
243.84279	62	
243.96155	80	
244.94168	554	1+
244.99656	86	
246.88748	118	
246.97414	224	
247.11520	62	
247.16539	98	
247.22905	88	
247.85582	94	
248.84562	128	
249.00257	62	
249.83682	82	
251.07079	68	
251.42691	72	
252.00733	82	
252.06999	70	
252.81328	60	
252.87360	64	
253.12560	76	
253.35645	88	
254.35012	88	
255.10043	90	
256.10386	80	
256.89632	72	
257.46363	76	
257.82055	72	
258.83360	134	
259.14479	68	
259.39002	70	
259.66671	104	
259.88069	88	
260.10843	66	
260.82647	676	1+
264.15788	86	
265.07240	60	
265.86502	84	
266.86502	72	
266.99387	66	
269.11236	80	
271.79025	70	
272.13254	66	
272.85380	76	
274.08669	70	
274.13968	76	
276.80905	94	
278.03410	78	
278.35965	86	
279.08979	626	1+
280.82975	68	
281.87185	58	
282.85427	80	
282.89138	74	
282.97255	98	
283.78636	64	
283.95827	72	
284.29478	418	
284.86370	110	
285.13220	84	
285.28585	76	
285.41863	76	
285.80066	64	
289.79599	78	
289.87752	98	
290.87975	74	
291.17485	64	
292.17334	98	
294.17712	70	
295.10644	60	
295.85367	100	
295.86843	86	
296.11552	132	
298.03076	62	
298.91120	68	
299.78860	80	
299.88214	72	
300.09937	62	
301.16139	64	
305.96864	58	
306.11900	72	
307.15759	80	
307.79953	72	
307.89011	108	
308.82338	72	
309.12972	58	
309.86846	136	
309.88850	76	
310.20629	84	
310.89012	88	
311.66134	100	
311.87999	60	
312.86565	58	
313.04821	64	
313.37788	64	
313.96753	90	
317.86263	70	
320.15946	80	
321.04100	66	
321.20372	80	
322.82136	70	
323.17665	96	
323.81469	66	
324.89022	90	
325.77576	68	
END IONS

###FS:    #m/z: 340.94041 #charge 1+
###MS: 82
###MSMS: 84
BEGIN IONS
TITLE=Cmpd 62, +MS2(340.9404), 28.0-35.0eV, 1.8min #84
RTINSECONDS=107.281
SCANS=82,84
PEPMASS=340.94041	234162
CHARGE=1+
61.50686	88	
175.92259	90	
187.09105	82	
190.92963	68	
192.89133	78	
192.92869	78	
193.88853	72	
205.01388	76	
212.87808	148	
212.89230	78	
213.93960	118	
214.88066	68	
220.87033	72	
222.82369	80	
224.94955	72	
227.06685	80	
229.84516	68	
231.88862	98	
233.79959	74	
233.89981	122	
234.91791	70	
235.60524	70	
236.86987	110	
239.82123	70	
239.83851	82	
240.83623	256	
241.79743	70	
241.84330	178	
242.85436	78	
243.82829	68	
243.84406	136	
244.85120	92	
244.96009	80	
246.15889	258	
246.83727	70	
246.89135	72	
246.97570	182	
249.09450	88	
249.90158	68	
250.65264	100	
250.89844	152	
250.97800	82	
251.16915	76	
251.96273	86	
252.11839	98	
253.91167	74	
254.15033	70	
254.16980	84	
254.90271	86	
254.92203	96	
256.85711	132	
256.90607	106	
257.02219	92	
257.85754	74	
257.94428	76	
258.46145	84	
258.84688	186	
259.85529	240	
259.96166	70	
260.13612	72	
260.83475	372	1+
260.85607	136	
261.81049	98	
261.90803	78	
262.84512	112	
262.97204	68	
263.90865	70	
264.07002	82	
264.96471	80	
265.86736	68	
266.03714	72	
266.88921	70	
267.05781	84	
267.46154	70	
267.51536	70	
268.19048	84	
268.37977	72	
268.84121	240	
269.84222	126	
270.84093	74	
271.01108	72	
272.84707	146	
273.16444	86	
273.86472	66	
273.91386	70	
274.84320	84	
274.86292	310	1+
274.92474	114	
275.78848	72	
276.85669	528	
277.00093	92	
277.56776	70	
277.65771	78	
277.86051	388	
278.81074	68	
278.84885	826	1+
278.89891	70	
280.11378	80	
280.89454	100	
281.81235	90	
281.88648	82	
282.12456	84	
282.22339	150	1+
282.87854	74	
283.79470	78	
285.87549	88	
286.84760	78	
288.09269	84	
289.87524	68	
290.37381	82	
292.90192	82	
293.47803	72	
294.86703	218	
295.10840	82	
295.86176	108	
296.20001	68	
296.94871	76	
297.88911	260	
297.97376	66	
297.99263	92	
298.86582	396	1+
299.86905	354	1+
300.01711	68	
300.81873	84	
301.13393	102	
302.17449	118	
302.85158	132	
304.87452	70	
306.12128	74	
309.79752	94	
309.86876	76	
310.87555	146	
311.85658	70	
312.87300	98	
315.28072	76	
315.82375	72	
317.03844	66	
318.87103	70	
321.03235	90	
321.42611	78	
326.16242	118	
327.13147	72	
330.82141	82	
331.80471	68	
331.90516	84	
331.93886	92	
334.95822	106	
337.39069	104	
337.41575	100	
337.85007	138	
338.30512	80	
339.06869	84	
342.61899	92	
344.75607	70	
344.97967	78	
345.19434	80	
END IONS

###FS:    #m/z: 363.95622 #charge 1+
###MS: 82
###MSMS: 85
BEGIN IONS
TITLE=Cmpd 63, +MS2(363.9562), 28.0-35.0eV, 1.8min #85
RTINSECONDS=108.054
SCANS=82,85
PEPMASS=363.95622	85422
CHARGE=1+
142.99500	104	
185.05436	82	
187.87154	80	
189.86117	222	
191.86139	100	
194.85899	80	
201.11681	86	
207.87113	104	
209.94285	120	
212.87818	658	1+
216.50366	78	
220.12091	84	
222.95107	274	
223.96140	136	
223.97938	76	
224.13061	112	
224.94774	594	1+
225.88616	128	
225.96828	152	
226.94733	1742	1+
227.04079	82	
227.92931	352	
228.89312	254	
228.94233	1660	1+
230.81839	88	
230.89106	1358	1+
232.16865	102	
232.88402	186	
234.89372	76	
238.07895	90	
240.04000	98	
240.14848	86	
240.82073	112	
240.83441	118	
240.84938	90	
240.94292	178	
240.96155	84	
241.94534	206	
241.96259	88	
242.07987	82	
242.81786	78	
242.94077	914	1+
242.96194	162	
243.09371	88	
243.82964	156	
244.82511	112	
244.86190	88	
244.94263	396	
244.95634	950	1+
245.82766	86	
245.93938	300	
246.95259	1210	
246.97403	154	
248.03305	76	
248.80164	340	1+
248.85597	86	
248.89827	522	
248.95923	84	
250.02514	90	
250.45604	92	
251.90028	78	
252.10403	136	
252.13409	110	
253.84307	172	
253.90271	174	
253.97791	80	
258.83338	212	
258.84486	146	
258.97354	162	
259.84696	116	
259.93993	84	
259.97378	84	
260.84237	100	
260.97586	164	
262.82990	462	1+
263.86697	78	
264.81944	164	
265.98142	100	
266.81341	938	1+
266.85656	112	
267.24648	90	
267.97251	310	
268.81291	126	
268.83856	120	
269.84107	162	
269.96513	82	
270.08223	80	
270.86656	82	
272.85605	86	
273.51368	110	
276.80749	250	1+
276.85316	102	
277.86294	236	1+
278.08752	76	
278.79592	148	
278.81658	140	
278.85009	156	
279.79758	202	
279.97079	98	
280.79227	888	1+
281.07893	86	
281.96875	100	
282.39170	98	
282.78212	76	
282.80396	80	
282.82989	94	
282.86233	100	
283.79021	202	1+
283.85166	244	1+
284.82211	236	1+
285.84647	162	
288.81207	78	
288.83312	84	
289.08818	132	
289.80428	78	
289.99856	96	
290.09494	190	1+
293.12259	80	
295.86434	78	
296.37366	98	
296.81091	582	1+
298.80303	1502	1+
299.12585	84	
299.42243	94	
299.86532	166	
300.79978	188	
301.14027	82	
301.50248	76	
301.80257	184	
301.87139	256	1+
302.79908	150	
303.85594	510	1+
304.44152	82	
304.87879	120	
304.98498	104	
307.39008	82	
307.88686	132	
308.88140	78	
310.14900	100	
310.87726	108	
316.81823	316	1+
317.65092	84	
317.81054	80	
317.87206	140	
318.81467	250	1+
318.93645	160	
321.81613	142	
321.86353	150	
323.33095	88	
324.35856	114	
328.43810	104	
328.88781	96	
332.86375	78	
332.88844	112	
336.94326	206	
338.11067	104	
339.69046	86	
339.83325	98	
340.90187	136	
340.93791	110	
340.95726	82	
342.09599	78	
342.90038	78	
343.08732	112	
345.19649	126	
346.19706	82	
346.41110	78	
347.17717	88	
347.22423	116	
349.16373	78	
356.15717	86	
356.27576	94	
362.26416	94	
END IONS

###FS:    #m/z: 363.95620 #charge 1+
###MS: 86
###MSMS: 87
BEGIN IONS
TITLE=Cmpd 64, +MS2(363.9562), 28.0-35.0eV, 1.9min #87
RTINSECONDS=111.709
SCANS=86-87
PEPMASS=363.95620	97528
CHARGE=1+
184.86223	78	
189.84296	74	
190.06887	88	
191.11508	88	
191.85680	442	
196.06767	74	
196.88162	164	
200.88007	80	
203.21543	74	
204.44812	86	
205.12109	76	
207.87796	126	
208.94989	88	
209.94280	582	
210.88371	250	1+
212.87964	1434	1+
212.95352	78	
219.94266	74	
221.39645	106	
222.95057	1504	1+
223.84597	84	
224.94887	1898	1+
224.97038	132	1+
226.85539	90	
226.88955	198	
226.94734	2894	1+
227.58516	82	
227.87667	74	
227.92980	236	
228.02837	130	1+
228.84208	224	1+
228.89801	414	
228.94246	2586	1+
230.88933	2468	1+
232.91087	94	
234.87981	238	
235.09845	86	
235.11961	160	
237.13469	154	
239.89556	80	
240.94221	398	
240.96282	490	
241.93979	1314	1+
242.90592	82	
242.94093	962	1+
242.95744	556	1+
243.00173	84	
243.97410	78	
244.12872	82	
244.82251	114	
244.95636	1160	1+
245.07368	108	
245.47165	72	
245.82485	136	
245.94108	134	
246.90671	290	
246.95227	1300	1+
247.10465	106	
247.97511	112	
248.80133	302	
248.89982	670	
249.80253	192	
250.80454	114	
250.89269	110	
252.12924	166	1+
253.90514	130	
258.83428	356	1+
258.97281	92	
260.13790	106	
260.83277	146	
260.96949	678	1+
261.82772	300	1+
262.83170	254	1+
263.86867	78	
263.88489	78	
263.98300	88	
264.04024	84	
264.82253	254	
265.81163	1080	1+
265.97177	102	
266.04570	76	
266.09957	108	
266.12292	84	
266.81376	926	1+
266.84623	84	
267.78463	88	
267.83310	78	
267.86280	80	
267.97439	374	1+
268.06190	88	
268.80943	330	1+
268.96338	570	1+
269.96996	442	1+
270.41345	76	
271.91352	132	
276.80833	108	
276.85159	228	1+
277.80903	240	
277.92107	104	
278.79821	562	1+
278.83230	92	
279.40592	74	
280.10736	314	1+
280.35279	76	
280.79147	946	1+
280.92683	78	
282.14603	78	
283.79396	222	
283.82483	86	
283.85335	142	
283.98274	92	
284.79556	158	
284.82481	352	
284.85742	186	
284.87740	82	
285.84502	400	1+
286.82495	126	
286.91023	80	
288.81223	84	
288.84147	84	
290.52803	90	
291.83095	78	
292.86000	186	
294.56448	86	
295.87240	74	
295.92500	90	
295.99958	86	
296.86309	138	
297.01822	104	
297.80073	2140	1+
298.80322	1802	1+
299.86983	166	
300.79938	950	1+
301.80092	668	1+
301.86036	114	
301.91516	82	
302.86019	104	
303.79257	74	
303.85555	188	
304.92320	100	
305.97766	94	
306.11895	100	
306.88663	90	
307.12123	80	
307.41611	78	
313.84542	74	
315.40716	78	
315.81940	134	
316.81340	506	1+
318.13059	76	
318.93686	94	
319.66092	90	
319.81188	132	
320.80783	134	
321.21907	94	
321.57592	76	
321.81715	594	1+
321.86305	222	1+
322.43335	80	
322.89382	76	
322.93251	148	
324.03799	84	
325.90198	122	
325.95940	82	
326.87683	166	
327.87319	194	
329.10837	78	
336.81361	74	
337.96617	84	
340.93900	262	
342.06885	74	
342.15731	78	
347.22323	100	
349.12052	222	
349.15789	122	
350.21758	78	
350.73263	78	
351.66482	74	
351.72664	78	
352.89196	120	
355.81467	86	
356.93401	72	
358.34614	90	
359.03451	86	
362.21025	78	
365.66769	74	
366.55846	88	
368.74802	88	
END IONS

###FS:    #m/z: 336.94552 #charge 1+
###MS: 86
###MSMS: 88
BEGIN IONS
TITLE=Cmpd 65, +MS2(336.9455), 28.0-35.0eV, 1.9min #88
RTINSECONDS=112.482
SCANS=86,88
PEPMASS=336.94552	58312
CHARGE=1+
101.05384	74	
185.86719	70	
197.88769	118	
199.05338	70	
205.95018	166	
206.97333	72	
209.88772	74	
209.94487	74	
210.89133	174	
211.94380	238	
212.87703	634	1+
213.93761	246	
214.09259	66	
215.83554	72	
216.89202	78	
219.93149	84	
220.85393	68	
221.89183	70	
222.11893	76	
224.96987	174	
225.17063	76	
228.89681	76	
229.89165	68	
229.95562	452	1+
230.88716	626	1+
231.95135	150	
233.89514	130	
235.07991	70	
235.83715	78	
239.86015	74	
239.90488	136	
240.07796	72	
240.85312	76	
241.84985	322	1+
244.13438	78	
246.09523	76	
246.12997	68	
246.90189	110	
246.94959	72	
246.98881	84	
247.96954	84	
248.40826	94	
248.90033	398	
248.97265	108	
249.82888	80	
249.95773	74	
250.11832	84	
250.83101	198	
250.88832	108	
250.98996	64	
251.85349	68	
251.90995	66	
252.10304	88	
252.79745	70	
252.84744	76	
252.95374	104	
252.97269	220	
253.90621	322	1+
254.45763	88	
254.96357	146	
255.97777	66	
256.85175	70	
256.89015	66	
257.85864	66	
257.93717	180	1+
258.40219	76	
258.84351	386	1+
259.15252	68	
260.39992	72	
260.91248	70	
261.22249	72	
261.79656	70	
261.82613	124	
261.84789	66	
263.51198	100	
266.11129	66	
266.89927	96	
268.84094	178	
269.84087	358	1+
269.93371	102	
269.95302	78	
271.91854	126	
272.87231	96	
273.86913	90	
274.42583	70	
274.86248	230	1+
274.88606	94	
275.63767	96	
275.85170	76	
276.85770	198	
277.13185	84	
277.83762	70	
277.96272	76	
278.83843	122	
278.86888	84	
278.91110	80	
279.83370	110	
282.10996	66	
282.87898	76	
283.90212	106	
284.08036	80	
285.20306	92	
285.85014	496	1+
286.40719	74	
287.17021	74	
287.87797	94	
288.85572	234	
290.86969	70	
292.10014	66	
292.20248	78	
292.80315	70	
293.10825	272	
293.14709	120	
293.85074	68	
293.92840	64	
294.11031	174	
294.17897	68	
294.86220	242	1+
296.17775	122	
296.21281	72	
297.76822	68	
298.31177	74	
299.87693	88	
299.89244	66	
301.80754	72	
303.86303	82	
303.94224	84	
304.94942	86	
305.45357	80	
306.88959	74	
307.49994	76	
308.66825	86	
309.57072	84	
309.87050	116	
309.91623	88	
310.88357	82	
313.07381	94	
314.96238	102	
317.81938	78	
317.87613	80	
318.95640	82	
319.80382	70	
319.87403	68	
320.14858	66	
320.38125	80	
321.62232	102	
324.88319	192	1+
325.42753	80	
326.01026	88	
326.66928	68	
328.16427	74	
329.44044	68	
329.58292	70	
330.16964	76	
330.95542	86	
332.36423	90	
334.43127	76	
337.18971	128	
339.07094	72	
339.27231	82	
340.02339	82	
340.38336	70	
END IONS

###FS:    #m/z: 359.96132 #charge 1+
###MS: 86
###MSMS: 89
BEGIN IONS
TITLE=Cmpd 66, +MS2(359.9613), 28.0-35.0eV, 1.9min #89
RTINSECONDS=113.254
SCANS=86,89
PEPMASS=359.96132	41124
CHARGE=1+
73.49558	94	
135.89207	84	
197.12503	88	
203.08083	82	
208.95673	170	
209.93626	80	
209.94884	102	
216.07376	78	
222.95144	342	1+
223.89271	122	
224.94770	616	1+
226.94641	646	
226.99616	130	
227.90684	104	
227.93072	92	
227.95241	386	
228.37316	110	
228.47836	94	
228.94346	1552	1+
229.11882	78	
231.12420	76	
233.09378	76	
235.11757	94	
236.83533	180	1+
238.87147	76	
238.96920	132	
240.13408	126	
240.81912	108	
240.83415	196	1+
240.87400	70	
240.93975	174	
240.96298	302	1+
241.79090	96	
241.90306	134	
241.95210	380	1+
242.86006	74	
242.95822	244	1+
244.81782	76	
244.95705	790	1+
245.13283	74	
245.93927	162	
246.95248	448	
247.80793	130	
248.80467	576	1+
250.91120	82	
250.94948	110	
251.12325	84	
251.94517	92	
252.95753	140	
252.97323	98	
253.11011	94	
253.84121	74	
254.10513	82	
256.84499	78	
256.95330	92	
258.12086	84	
258.14040	292	
258.80478	78	
258.97675	78	
259.44148	84	
260.94506	100	
260.96897	544	1+
261.08379	78	
261.16508	76	
261.88988	100	
264.55360	82	
264.82024	272	1+
264.96102	88	
265.49492	84	
265.61085	94	
266.81609	248	
267.81432	212	
267.82905	72	
267.97583	154	
268.93316	88	
269.83625	72	
270.88579	74	
271.91973	84	
272.54772	76	
272.91478	92	
273.89731	76	
273.97256	82	
274.95820	92	
275.80692	74	
276.81028	138	
276.85605	224	
277.80084	82	
277.85014	92	
278.79991	228	
278.84061	254	1+
279.63144	100	
279.81177	234	1+
279.96406	88	
280.79408	830	1+
281.02336	74	
281.08724	134	
281.89328	90	
281.98477	86	
282.06626	186	1+
282.83357	118	
282.85748	202	1+
283.82968	114	
284.82314	546	1+
286.85706	130	
290.86494	72	
291.79190	146	
291.81222	72	
291.90907	96	
292.79335	72	
292.86633	76	
293.00495	74	
293.65479	78	
294.49499	72	
295.15281	78	
296.73882	80	
296.80956	340	1+
297.02648	78	
297.11780	72	
297.95644	74	
298.80259	1428	1+
299.87029	140	
300.80311	228	
302.80877	90	
303.08671	80	
308.81059	72	
309.79826	154	
309.89251	76	
310.06107	80	
314.17869	110	
314.74056	78	
314.81861	80	
315.82265	72	
316.81314	310	
320.61664	116	
321.07390	82	
321.18009	72	
321.82853	166	
322.92779	82	
323.01510	124	
323.03775	88	
323.81498	154	
324.88515	76	
325.14668	84	
325.28366	72	
327.15329	76	
330.87266	80	
331.76455	72	
332.63505	86	
332.81277	86	
332.92619	78	
334.76382	72	
334.95490	94	
335.24016	80	
336.51618	96	
337.11606	72	
337.76738	78	
338.95105	120	
339.22015	92	
339.74727	88	
339.87878	72	
340.19405	184	1+
341.96207	92	
342.31854	96	
344.17533	78	
344.45064	80	
348.90663	96	
350.71628	72	
352.77876	142	
355.03913	92	
356.82890	122	
358.22348	126	
END IONS

###FS:    #m/z: 363.95611 #charge 1+
###MS: 90
###MSMS: 91
BEGIN IONS
TITLE=Cmpd 67, +MS2(363.9561), 28.0-35.0eV, 2.0min #91
RTINSECONDS=116.912
SCANS=90-91
PEPMASS=363.95611	99486
CHARGE=1+
45.68188	74	
182.86816	104	
187.86818	110	
189.86326	408	
191.85756	212	
192.85652	92	
193.88161	80	
201.11876	84	
201.87655	74	
204.04949	76	
207.87003	78	
209.94345	368	
210.88335	366	1+
212.87869	1290	1+
213.89531	76	
215.87906	80	
222.95241	1482	1+
223.90380	120	
224.94665	924	1+
226.86527	102	
226.89379	78	
226.94800	2704	1+
227.06551	120	
227.88986	346	1+
227.93143	76	
228.07938	76	
228.89309	240	1+
228.94213	2504	1+
230.88847	1838	1+
232.42715	100	
232.88328	204	
232.93476	92	
235.94827	84	
236.11264	184	
236.85008	128	
236.89441	76	
237.13810	76	
238.07222	104	
239.06534	90	
240.83406	332	1+
240.93966	236	
240.96254	1170	1+
241.93926	682	1+
242.16020	94	
242.94219	512	1+
242.96229	114	
243.81253	274	1+
243.83126	328	1+
243.95997	78	
244.95657	1576	1+
246.85272	78	
246.95313	1556	1+
246.97621	146	
247.79961	534	1+
247.99799	78	
248.90053	474	1+
250.43073	96	
250.79872	444	1+
250.87403	84	
250.89636	228	
250.94606	78	
251.39175	76	
252.10092	84	
252.95522	166	1+
253.83684	90	
254.90835	76	
258.82950	236	1+
258.85081	164	
258.97388	178	
259.85179	130	
260.83523	282	
260.96813	548	1+
261.83352	224	
262.83346	120	
263.09451	110	
263.98235	78	
264.82273	78	
265.78947	78	
266.81053	882	1+
267.78865	84	
267.97249	298	1+
268.84457	178	
268.92505	80	
269.03042	116	
269.83816	136	
269.97143	406	1+
270.49213	98	
270.87432	74	
271.91584	98	
272.44839	94	
273.36114	82	
273.91568	82	
274.00507	94	
275.03065	76	
275.41342	102	
275.83126	80	
276.81131	104	
276.85569	128	
277.85861	116	
277.91549	130	
279.14296	82	
279.57830	84	
279.80048	184	
279.84326	144	
279.94801	94	
280.27067	74	
280.79064	1704	1+
281.41246	78	
281.85479	146	
282.91814	82	
283.06918	106	
283.88333	90	
284.08616	74	
284.82640	148	
285.12640	104	
285.79023	76	
285.84712	238	
286.83332	172	
287.14496	94	
287.87268	90	
288.43679	90	
288.91245	90	
289.83007	76	
289.85975	78	
290.13155	150	
292.11651	76	
292.91682	78	
295.13372	90	
295.42716	84	
295.89400	82	
295.90836	76	
296.80915	346	
297.80758	292	
297.89325	80	
298.13273	82	
298.80280	2232	1+
298.94085	86	
299.43152	76	
299.85799	76	
300.92509	80	
301.79924	504	1+
301.86004	120	
302.61024	100	
302.88608	96	
303.44093	86	
303.85700	418	
303.95941	100	
304.81171	190	1+
304.88066	86	
304.94314	90	
305.13478	150	
305.88079	146	
307.13202	78	
307.88823	138	
307.93842	86	
310.87228	142	
313.81994	110	
314.75157	76	
316.14951	82	
316.81388	276	1+
318.11065	76	
318.80990	138	
320.92227	78	
321.14809	88	
321.21855	96	
321.82270	236	1+
323.94942	88	
326.86976	150	
328.10681	90	
328.87241	100	
336.93763	80	
344.32069	90	
348.87464	96	
349.12045	134	
352.88426	128	
355.42339	76	
358.89977	76	
362.84171	84	
362.89065	78	
363.80366	80	
365.17054	82	
367.13204	116	
END IONS

###FS:    #m/z: 336.94524 #charge 1+
###MS: 90
###MSMS: 92
BEGIN IONS
TITLE=Cmpd 68, +MS2(336.9452), 28.0-35.0eV, 2.0min #92
RTINSECONDS=117.685
SCANS=90,92
PEPMASS=336.94524	57862
CHARGE=1+
171.85199	82	
182.86584	70	
184.86719	68	
186.87640	74	
195.08361	74	
195.89236	70	
197.06280	80	
205.94883	206	
206.89030	66	
208.98876	84	
210.88057	132	
211.94468	296	
212.87795	568	1+
213.94097	190	
217.87677	72	
217.93669	70	
219.83872	76	
222.95193	82	
223.83227	156	
226.15741	72	
226.88923	66	
227.95211	90	
228.10431	80	
228.89362	206	
229.83428	72	
229.95428	484	1+
230.86856	84	
230.88766	1442	1+
231.95128	74	
233.91670	114	
233.94583	88	
234.81300	66	
234.85387	76	
234.90476	146	
235.39823	88	
239.84249	66	
240.82986	104	
241.83884	334	1+
242.05702	106	
242.43168	92	
242.45284	108	
242.93317	78	
244.12674	72	
244.51801	96	
246.92043	76	
246.97570	110	
248.89816	252	1+
249.05518	68	
249.96704	68	
251.06819	176	
251.83046	176	
251.90997	88	
252.00923	80	
252.05792	90	
252.16524	78	
252.83660	194	
252.95713	250	
252.97108	200	
253.90249	96	
254.96700	214	
255.90721	74	
256.84227	156	
256.88844	86	
257.86211	168	
258.84653	468	1+
258.86610	74	
259.67269	94	
259.91659	76	
260.33799	100	
260.84020	86	
260.94792	90	
261.84360	66	
262.39064	82	
262.42090	68	
262.83344	156	
266.84449	70	
267.02792	90	
267.84954	134	
268.17759	84	
268.79031	88	
268.84177	202	
268.95313	148	
269.80049	128	
269.83755	120	
270.02135	70	
270.39899	76	
270.83927	76	
270.98143	140	
271.91404	66	
272.91661	82	
273.87502	88	
273.91760	72	
273.95021	80	
274.82478	84	
275.86475	196	
276.85812	758	1+
278.12248	82	
278.83678	180	
279.83019	128	
279.86152	190	
279.96465	90	
280.83532	204	1+
281.05227	88	
283.09781	66	
284.42770	86	
286.84937	692	1+
288.64927	96	
289.12090	70	
289.94626	68	
290.07997	68	
290.17442	96	
291.99921	72	
292.10801	78	
293.10703	216	
293.87661	134	
294.18138	132	
294.86139	172	
297.87650	70	
297.91219	70	
297.94604	74	
298.13701	76	
298.54608	74	
298.87232	84	
299.04277	106	
299.86614	116	
299.89062	104	
300.03098	74	
300.12679	70	
300.85478	66	
301.02294	76	
301.88145	114	
304.85970	128	
304.87463	156	
307.58808	90	
307.88894	94	
309.17319	112	
309.88180	88	
310.62352	84	
310.86267	248	1+
311.55478	232	
312.84147	70	
312.86578	266	1+
314.25498	114	
315.45299	78	
316.81318	70	
318.04270	80	
318.43906	94	
320.61225	126	
321.89302	80	
324.30959	80	
324.89560	108	
328.22710	74	
328.82101	68	
328.95038	86	
330.51550	84	
333.80958	84	
337.13648	68	
337.23271	72	
338.16657	154	
341.12725	70	
341.93257	68	
END IONS

###FS:    #m/z: 359.96125 #charge 1+
###MS: 90
###MSMS: 93
BEGIN IONS
TITLE=Cmpd 69, +MS2(359.9612), 28.0-35.0eV, 2.0min #93
RTINSECONDS=118.457
SCANS=90,93
PEPMASS=359.96125	42740
CHARGE=1+
89.78840	74	
186.85447	70	
199.88057	80	
200.94788	108	
204.97839	84	
205.94493	74	
206.95573	88	
208.94632	70	
216.05565	74	
221.08948	80	
222.12774	78	
222.95527	414	1+
223.88249	72	
224.90245	158	
224.93471	72	
224.94955	822	1+
225.01570	70	
225.88654	100	
226.94547	438	
227.88221	72	
227.93144	146	
227.95415	292	
228.13033	82	
228.94210	632	
229.18936	76	
232.50587	104	
234.14677	90	
236.13925	74	
236.95662	70	
238.84896	74	
238.87359	72	
239.15299	122	
239.96615	80	
240.81914	218	
240.93969	270	
240.96199	212	
241.93852	170	
241.96436	82	
242.95891	124	
243.53790	86	
243.96607	84	
244.83339	90	
244.95762	800	1+
245.83918	82	
245.93761	70	
246.87972	70	
246.95354	780	
246.97550	160	
247.80694	116	
248.79980	304	1+
248.90391	78	
250.95164	322	
252.13996	104	
253.88996	74	
255.41061	84	
256.90484	116	
257.06163	96	
257.15982	178	
257.97389	92	
258.14065	254	1+
258.84191	262	1+
258.97133	124	
259.38600	92	
259.43963	80	
260.82909	172	1+
260.96723	334	1+
262.59156	80	
262.82259	134	
263.64133	72	
264.81712	172	
265.11497	90	
265.81400	816	1+
266.15390	74	
266.42196	80	
266.81621	600	1+
266.84725	72	
267.14179	70	
267.97347	74	
268.12608	70	
268.80961	290	1+
268.87854	98	
268.90775	86	
270.54858	88	
270.88487	130	
271.88094	74	
271.90961	84	
272.96242	304	1+
272.98578	80	
273.08315	76	
273.12968	72	
274.79434	74	
274.85162	80	
275.10108	80	
275.47692	74	
276.85967	160	
277.04196	78	
277.80583	120	
278.05073	72	
278.79592	166	
278.81910	76	
278.84340	270	1+
279.10256	308	1+
279.80020	118	
279.90871	88	
280.79279	694	1+
280.81932	128	
282.04920	114	
282.42067	108	
282.82234	80	
283.06485	210	
283.83932	76	
284.82466	194	
287.43020	82	
289.11078	78	
290.85389	112	
291.86275	92	
291.92145	72	
292.12306	70	
292.84520	72	
293.80427	134	
295.57493	76	
296.17486	130	
296.64841	74	
296.80764	102	
296.85454	112	
297.08393	88	
297.80583	188	
298.80402	1680	1+
299.29336	216	
301.78189	140	
302.08502	80	
303.95122	74	
305.83984	72	
306.12359	80	
308.35088	92	
308.79697	408	1+
308.88606	70	
309.15776	72	
314.87137	76	
316.81642	302	1+
318.84895	80	
318.89070	82	
319.93676	124	
321.81401	116	
323.01532	132	
326.16017	142	
326.72898	100	
328.20652	80	
328.63391	78	
328.95005	78	
330.74997	82	
331.83593	90	
333.83888	88	
336.94209	214	
337.12151	70	
340.93932	72	
341.19951	80	
341.89403	96	
341.93240	70	
345.19905	120	
352.79931	76	
356.19456	70	
357.21645	86	
357.81630	70	
357.86282	72	
357.96519	72	
361.33457	98	
364.15237	86	
END IONS

###FS:    #m/z: 322.92977 #charge 1+
###MS: 94
###MSMS: 95
BEGIN IONS
TITLE=Cmpd 70, +MS2(322.9298), 28.0-35.0eV, 2.0min #95
RTINSECONDS=122.117
SCANS=94-95
PEPMASS=322.92977	626840
CHARGE=1+
131.71760	70	
192.89264	68	
193.88516	70	
196.86130	64	
200.84177	68	
201.04425	102	
205.94631	82	
205.96459	66	
208.88591	72	
209.09158	84	
209.91456	56	
210.00183	76	
212.89552	84	
218.88962	62	
221.94417	124	
222.13140	74	
222.88795	76	
222.95198	146	
223.77789	68	
223.96036	144	
224.00769	70	
224.96186	108	
227.10189	66	
227.11909	70	
228.84684	56	
228.92830	66	
229.13456	76	
229.93266	64	
230.83327	132	
230.90765	60	
232.43091	78	
234.00027	80	
235.11725	66	
238.05424	64	
238.82403	80	
238.93794	160	
240.83021	66	
240.93985	1454	
241.85868	60	
241.93908	2882	1+
242.82391	62	
242.84844	72	
242.94129	2066	1+
243.82399	70	
243.87109	86	
244.81959	198	
244.93862	1112	1+
246.13174	60	
246.16250	60	
246.86825	74	
246.97569	206	
247.97618	112	
248.09474	86	
248.85571	76	
248.89998	70	
250.09293	76	
250.85476	56	
250.97566	86	
251.13514	70	
252.08134	72	
252.10693	78	
252.79146	74	
253.02018	70	
254.83022	62	
254.91024	64	
255.10370	72	
255.97216	64	
256.00172	100	
256.91963	72	
257.79871	66	
258.15557	78	
258.83315	402	1+
260.93507	104	
261.83537	116	
261.90762	74	
262.83358	272	
263.13107	74	
263.82809	122	
264.65321	60	
264.88902	80	
264.99701	70	
265.05871	100	
265.13090	84	
265.17274	82	
266.03716	70	
266.07597	140	
266.79494	70	
268.17268	70	
268.83862	90	
268.96153	68	
270.80744	76	
271.85702	68	
271.94184	66	
272.35922	82	
272.85463	64	
274.14567	78	
275.13471	56	
276.06783	98	
276.14570	66	
276.79883	88	
277.07100	72	
279.09045	824	1+
279.79588	56	
280.84636	58	
281.89482	116	
283.01318	74	
283.07333	72	
283.78825	58	
283.83168	92	
283.86286	64	
284.05448	94	
284.29155	290	1+
284.87104	78	
285.03896	64	
286.37436	68	
286.60852	88	
286.86231	66	
289.68078	104	
289.78980	62	
289.87399	56	
291.80594	92	
291.88162	80	
292.88309	78	
294.06625	62	
294.18111	102	
296.00982	78	
298.12001	60	
299.03650	82	
300.78479	60	
301.73725	66	
302.81957	118	
304.73274	64	
305.21989	58	
307.02033	64	
307.79725	56	
307.87024	84	
307.88473	166	
309.12536	60	
311.17163	72	
312.03400	76	
312.67189	90	
312.80884	56	
313.87176	82	
314.86679	72	
315.16526	88	
315.89169	72	
319.05123	62	
319.17554	56	
322.84341	88	
323.27357	88	
323.92984	94	
324.88509	84	
325.31711	62	
325.35026	72	
325.88837	276	1+
326.18097	86	
326.28536	100	
END IONS

###FS:    #m/z: 340.94020 #charge 1+
###MS: 94
###MSMS: 96
BEGIN IONS
TITLE=Cmpd 71, +MS2(340.9402), 28.0-35.0eV, 2.1min #96
RTINSECONDS=122.888
SCANS=94,96
PEPMASS=340.94020	261046
CHARGE=1+
98.61363	82	
194.03738	88	
196.88171	74	
199.97606	80	
201.02649	78	
202.43732	86	
209.09857	78	
210.88155	86	
212.87995	86	
213.12713	86	
213.93676	70	
214.11809	76	
215.88886	118	
216.12998	70	
217.88073	88	
218.89125	82	
224.86309	96	
224.98491	166	1+
226.47312	86	
227.88003	78	
228.64060	104	
228.84163	74	
230.88665	70	
230.90936	70	
231.82840	82	
231.89008	172	
232.12566	102	
234.93683	84	
235.11182	78	
237.05703	72	
237.10427	70	
237.89907	80	
238.89242	88	
239.83654	92	
239.92599	72	
239.94131	74	
240.95982	72	
241.10279	90	
241.83877	294	1+
243.01512	116	
244.82480	122	
245.83167	68	
246.84740	82	
246.97733	168	
248.84989	70	
248.89909	138	
249.43528	96	
252.87779	86	
255.55566	72	
255.85816	74	
256.05673	92	
256.85123	96	
257.24295	86	
257.79250	86	
258.10615	72	
258.84221	148	
259.50668	70	
259.82535	76	
259.84742	498	1+
259.89197	118	
260.83027	244	1+
261.88378	74	
262.14689	78	
262.83775	100	
262.88825	84	
262.92626	88	
263.89420	82	
263.92281	88	
265.85911	76	
266.05127	76	
266.85331	70	
267.20446	74	
267.89906	92	
268.13063	74	
268.16227	70	
268.83972	122	
269.84181	244	
270.82766	100	
271.83883	90	
272.83747	76	
272.85560	220	1+
272.96328	72	
273.17234	86	
274.16992	72	
274.82473	70	
274.89805	72	
276.85831	330	
276.92956	72	
277.85938	152	
278.38657	90	
278.84596	376	
279.54504	76	
279.84604	184	
279.88067	122	
280.86671	72	
282.27857	88	
282.86237	72	
283.86293	92	
283.87940	124	
284.87260	136	
285.11184	88	
285.60555	78	
286.79341	70	
286.94111	90	
287.01604	70	
287.90104	76	
289.40725	72	
289.85638	80	
289.90486	98	
290.40678	68	
290.84741	100	
291.85869	70	
292.83491	74	
292.85189	72	
292.89076	80	
294.86566	266	
295.85495	88	
297.02249	84	
297.89270	86	
298.01806	76	
298.88490	132	
298.94575	70	
299.06225	90	
299.87996	100	
300.88734	134	
301.87614	94	
302.18123	90	
307.88693	126	
308.03199	76	
308.29932	112	
308.85710	74	
309.01799	70	
309.86241	80	
310.08938	102	
310.31869	76	
311.88099	78	
313.44973	72	
318.43250	90	
319.71125	80	
319.86053	96	
320.13293	72	
322.11234	138	
322.89813	72	
324.32092	80	
324.89402	82	
325.88837	72	
332.84344	78	
337.72697	74	
343.24167	68	
343.89737	70	
345.05931	74	
345.16791	102	
345.20999	70	
345.41327	102	
346.21937	78	
END IONS

###FS:    #m/z: 336.94540 #charge 1+
###MS: 94
###MSMS: 97
BEGIN IONS
TITLE=Cmpd 72, +MS2(336.9454), 28.0-35.0eV, 2.1min #97
RTINSECONDS=123.661
SCANS=94,97
PEPMASS=336.94540	57842
CHARGE=1+
68.53362	84	
114.09327	94	
185.99261	88	
195.09380	72	
198.03255	78	
198.95610	88	
205.94838	96	
210.02828	68	
211.94400	286	
212.87774	634	1+
213.93691	238	
213.96877	80	
215.88677	124	
217.88385	74	
218.83487	78	
222.88607	68	
223.83311	72	
224.96957	106	
225.54282	106	
226.85772	84	
226.89064	72	
229.95363	340	
230.88979	1216	
231.07539	78	
231.88300	72	
231.95111	120	
232.01707	90	
232.93467	64	
233.02647	92	
233.82755	66	
235.17217	68	
235.82395	72	
236.93778	102	
237.89513	74	
239.44699	66	
240.54240	66	
240.83633	74	
241.84071	260	
242.85125	160	
243.82731	82	
244.95654	64	
246.47305	68	
246.97063	72	
247.90510	112	
247.97693	152	
248.19758	86	
248.90117	178	
248.93313	96	
249.09378	66	
249.42531	90	
250.11616	82	
250.82946	270	1+
250.84129	120	
250.87215	78	
250.94839	70	
251.06885	68	
251.82786	78	
251.90012	76	
252.42469	74	
252.95562	152	
252.96955	66	
255.07124	66	
255.13501	90	
255.92187	84	
256.80988	66	
256.85558	188	
256.96310	74	
257.85385	80	
258.84621	254	
259.84688	144	
260.86337	80	
261.85107	88	
262.53798	124	
263.12499	76	
265.07080	74	
266.84484	68	
267.84088	68	
268.17236	72	
268.84128	880	1+
268.86697	78	
271.84887	130	
271.86896	80	
272.44439	118	
272.84971	76	
272.91745	110	
273.91774	72	
275.86185	66	
276.85589	320	
276.88232	74	
277.16480	76	
277.83636	268	
277.86192	294	
278.83613	136	
279.83349	134	
279.85739	64	
279.89838	76	
280.43322	72	
281.37124	92	
281.86169	64	
282.92220	66	
284.04695	78	
286.65443	84	
286.84897	594	1+
287.94268	80	
288.20328	76	
288.83200	72	
289.87075	92	
291.48080	90	
291.95717	74	
292.85357	68	
293.05543	80	
293.10624	180	
293.88212	70	
294.10779	76	
294.67002	100	
295.87260	68	
297.83590	66	
297.87390	74	
298.31093	80	
298.41236	80	
298.85235	146	
298.87016	218	1+
299.57826	134	
301.28526	70	
302.88337	68	
304.84845	68	
307.89422	66	
308.86094	132	
308.89940	72	
308.91853	122	
310.82253	90	
310.87375	94	
311.30774	96	
312.87267	94	
313.93902	68	
314.89289	76	
315.45078	80	
317.43407	72	
320.16174	72	
324.89204	72	
326.90681	132	
327.16444	92	
327.89986	76	
328.65196	72	
329.89273	72	
331.16770	106	
334.23133	86	
335.68318	84	
336.65582	76	
338.17560	74	
338.36360	68	
340.83659	68	
341.08160	72	
341.18815	64	
341.42876	108	
END IONS

###FS:    #m/z: 322.92984 #charge 1+
###MS: 98
###MSMS: 99
BEGIN IONS
TITLE=Cmpd 73, +MS2(322.9298), 28.0-35.0eV, 2.1min #99
RTINSECONDS=127.334
SCANS=98-99
PEPMASS=322.92984	547126
CHARGE=1+
74.29665	60	
126.04855	64	
178.20690	60	
186.97014	90	
192.88929	78	
196.88176	60	
197.91536	94	
201.05104	74	
205.94644	158	
205.97335	62	
207.17304	84	
207.97025	82	
214.43602	88	
214.91286	74	
215.07833	70	
216.89950	68	
218.84572	80	
222.94690	66	
223.04179	62	
223.95616	66	
223.96967	94	
224.93491	92	
224.96520	160	
225.92370	70	
226.86512	64	
227.84459	68	
227.88151	64	
227.93933	74	
228.88765	64	
228.91340	60	
229.38568	80	
229.91188	94	
230.08364	70	
230.82541	78	
230.88317	76	
231.12043	82	
231.83616	70	
232.93651	76	
233.92149	74	
234.43988	72	
236.83229	130	
237.09498	84	
237.82310	60	
238.94213	66	
239.07943	160	
239.89739	86	
240.82115	204	1+
240.94027	1256	
241.94323	1280	
242.89399	80	
242.94113	2796	1+
243.82073	430	1+
243.95389	64	
244.94024	562	1+
246.01988	76	
246.12405	74	
246.97545	142	
247.84945	182	1+
247.97440	136	
248.88063	74	
250.11260	78	
250.46801	92	
250.92863	64	
250.94604	164	
250.96564	78	
251.92750	158	
253.79983	62	
254.84953	66	
255.10451	124	
255.11830	72	
255.16121	76	
255.77947	66	
255.79717	62	
255.84242	70	
255.95061	94	
256.89414	64	
257.79572	170	
258.83189	518	1+
258.85421	72	
258.92348	60	
260.03497	88	
260.83116	222	
261.08939	84	
261.47645	108	
261.82945	576	1+
262.98004	74	
263.95864	62	
264.10003	60	
264.79912	76	
264.84710	130	
264.96691	74	
265.05661	84	
265.11468	80	
266.28385	72	
266.85692	74	
266.87125	70	
268.13835	60	
268.50964	70	
269.03091	72	
269.79587	148	
270.80502	84	
271.49477	90	
271.81241	80	
272.85405	72	
273.48327	64	
273.84272	66	
273.89954	72	
274.88583	72	
275.99871	66	
277.06874	66	
277.88097	74	
278.84753	74	
279.09254	962	1+
280.79898	78	
281.11004	88	
282.17710	74	
282.85221	86	
283.36050	90	
283.43049	68	
283.92890	78	
284.29197	148	
285.07657	72	
285.29628	84	
285.81493	70	
285.84613	72	
285.86269	84	
286.38616	72	
286.84950	62	
288.36990	66	
289.79250	102	
289.86718	70	
289.88355	74	
294.19177	78	
294.86201	66	
296.81890	70	
297.14755	66	
298.83062	76	
298.90925	74	
299.80353	66	
300.06501	90	
301.16374	78	
301.84801	72	
302.87336	74	
303.72402	68	
304.84851	68	
307.89383	70	
308.66598	66	
308.85561	76	
308.87308	70	
312.88305	66	
317.93782	88	
318.05560	64	
320.18133	68	
321.39057	70	
321.83385	70	
324.89634	162	
325.91462	66	
327.75088	72	
END IONS

###FS:    #m/z: 340.94031 #charge 1+
###MS: 98
###MSMS: 100
BEGIN IONS
TITLE=Cmpd 74, +MS2(340.9403), 28.0-35.0eV, 2.2min #100
RTINSECONDS=128.106
SCANS=98,100
PEPMASS=340.94031	228736
CHARGE=1+
96.68427	60	
158.80657	98	
190.93561	78	
192.92867	76	
197.88251	80	
197.95690	74	
200.25062	74	
200.86099	80	
201.82115	102	
205.94824	80	
206.09810	64	
208.98152	70	
212.15311	80	
212.83858	64	
212.88171	76	
215.88606	92	
221.99263	66	
222.96673	58	
225.91554	62	
226.83878	84	
226.93735	60	
227.89649	66	
228.83942	74	
228.94128	128	
230.84041	74	
230.89192	164	
231.88992	120	
231.94807	78	
232.89518	76	
235.07975	58	
236.88658	58	
237.91047	74	
238.84222	202	1+
239.10040	80	
239.86510	66	
239.87925	158	1+
239.90143	70	
241.84008	398	1+
242.82423	98	
243.03276	92	
243.83384	210	1+
243.90999	70	
246.97489	196	
248.01368	78	
248.84933	80	
248.89378	112	
249.89682	102	
250.46588	76	
250.83520	76	
250.89945	74	
250.96196	90	
251.87877	60	
254.61624	98	
254.90342	62	
254.93228	70	
254.96848	70	
255.07677	88	
255.84603	186	1+
256.87466	78	
257.40807	92	
258.84723	440	1+
259.91636	70	
259.94195	68	
259.95731	122	
260.33813	74	
260.83446	510	1+
260.85934	88	
260.95857	66	
261.47451	100	
261.83898	318	1+
261.88772	72	
261.90556	58	
261.93541	68	
262.87453	72	
262.90516	142	
263.10329	64	
263.14929	86	
263.85508	58	
264.03859	70	
264.05414	60	
264.10213	66	
264.86496	62	
265.00097	78	
265.02075	78	
266.81287	70	
266.83727	60	
266.85809	136	
267.02767	68	
267.53176	68	
267.83745	324	1+
268.47619	100	
269.83405	418	1+
271.91783	86	
272.92148	86	
272.97204	80	
273.85595	78	
274.10675	70	
275.86794	226	
276.85607	846	1+
277.96118	218	1+
278.42951	72	
278.84693	736	1+
278.91747	78	
279.89627	92	
280.85145	130	
281.86377	124	
281.94405	86	
282.86574	88	
284.88068	198	
285.14905	60	
285.79845	74	
286.03534	66	
286.92883	66	
288.76797	68	
288.86855	92	
288.91016	80	
292.87279	72	
294.85280	256	1+
294.86976	60	
295.80689	70	
295.97191	70	
297.89281	142	
298.28335	86	
299.22753	64	
299.80805	68	
300.87419	112	
301.17705	222	1+
301.67561	68	
301.91671	226	1+
302.94774	72	
304.28196	60	
304.87029	86	
305.88605	214	1+
307.80119	118	
307.95907	76	
308.06440	62	
308.12670	72	
310.87884	178	1+
311.16900	72	
311.82348	68	
311.86949	78	
312.91982	112	
312.93438	84	
312.94959	70	
313.98039	64	
314.85583	72	
319.04857	84	
319.72229	68	
323.03514	68	
323.14145	66	
323.91423	72	
324.89419	174	
325.90171	88	
326.17883	86	
328.90363	64	
330.44181	90	
332.82328	78	
336.82245	62	
338.23050	72	
339.40327	78	
340.20041	62	
340.29521	120	
341.82826	74	
342.31069	106	
342.42539	112	
342.63234	60	
343.77408	70	
344.27510	94	
END IONS

###FS:    #m/z: 359.96090 #charge 1+
###MS: 98
###MSMS: 101
BEGIN IONS
TITLE=Cmpd 75, +MS2(359.9609), 28.0-35.0eV, 2.2min #101
RTINSECONDS=128.878
SCANS=98,101
PEPMASS=359.96090	36692
CHARGE=1+
49.83315	88	
186.46681	86	
192.88941	74	
194.00129	74	
196.95058	86	
209.94353	184	
210.93785	78	
217.92942	82	
222.89150	106	
222.95375	334	1+
223.83571	146	
224.88896	88	
224.94970	434	1+
226.89127	150	
226.94712	888	1+
226.97018	80	
227.88573	92	
228.94072	1232	
229.89362	80	
233.01057	82	
233.96087	86	
234.86387	332	1+
235.91638	84	
239.15626	86	
239.98493	88	
240.83853	136	
240.94150	220	
240.95959	490	1+
241.08562	84	
241.94263	140	
242.11257	82	
242.95879	220	
243.92922	102	
243.94884	114	
243.96078	154	
244.14394	90	
244.95911	576	
245.83786	92	
245.94588	128	
245.98925	82	
246.95181	384	1+
248.80363	398	1+
250.94501	114	
252.12253	106	
252.95383	230	
254.07789	88	
254.25213	112	
255.96027	74	
256.35726	74	
257.16019	136	
257.40457	84	
258.07169	120	
258.14355	90	
259.80553	76	
259.84777	142	
259.93789	98	
260.40159	100	
260.83566	98	
260.96748	192	
261.08155	82	
262.83439	74	
262.95385	76	
263.82280	88	
263.85563	230	1+
263.86879	86	
264.09620	86	
264.82080	74	
265.79096	76	
265.96919	72	
266.81469	682	1+
267.13787	74	
267.41496	98	
267.98938	84	
268.80240	110	
268.84359	164	
273.08999	226	1+
273.86394	138	
273.97067	76	
274.81476	142	
274.84908	82	
275.41566	92	
275.97070	180	
276.80507	76	
276.85531	180	
277.81125	102	
278.84365	348	
278.92761	84	
280.05864	78	
280.65290	94	
280.79176	890	1+
280.87380	102	
281.85653	72	
282.10949	74	
282.13169	76	
282.81302	82	
283.98501	78	
284.82638	120	
285.15114	80	
285.82935	76	
286.06829	92	
286.92867	82	
287.92792	94	
288.04908	74	
288.41372	86	
288.81657	80	
289.48878	90	
290.80841	84	
290.85576	134	
291.86420	102	
293.21109	92	
294.62998	78	
294.86834	120	
295.01989	92	
295.86291	102	
296.87247	94	
297.02362	110	
297.80969	86	
298.80375	1136	
299.88661	76	
299.91620	78	
300.80566	198	1+
301.08179	80	
302.11283	92	
303.12308	74	
303.82669	74	
304.01540	72	
304.08174	104	
304.79599	158	
304.93860	80	
305.09719	82	
305.15966	124	
306.88210	72	
306.93413	88	
307.56468	94	
308.06639	80	
308.81919	72	
309.80243	94	
314.81794	130	
316.81346	450	1+
318.88201	80	
318.94109	164	
321.82124	218	1+
323.15663	72	
323.75519	78	
326.16017	142	
326.85797	100	
327.16189	86	
328.19785	84	
330.18511	90	
331.37123	92	
333.16371	74	
336.94205	74	
337.11745	346	
339.39215	88	
343.09850	74	
345.19189	80	
345.37206	100	
348.09520	84	
351.32833	78	
357.17541	74	
360.21284	78	
363.16204	86	
364.18606	80	
364.44787	88	
END IONS

###FS:    #m/z: 322.92970 #charge 1+
###MS: 102
###MSMS: 103
BEGIN IONS
TITLE=Cmpd 76, +MS2(322.9297), 28.0-35.0eV, 2.2min #103
RTINSECONDS=132.555
SCANS=102-103
PEPMASS=322.92970	563194
CHARGE=1+
105.73200	72	
189.12550	74	
191.85913	58	
195.82548	90	
197.89091	82	
205.95010	62	
206.03989	94	
206.94547	66	
206.97246	154	
208.94595	82	
209.02044	70	
209.12175	86	
211.87978	74	
212.13874	58	
213.20253	68	
214.86816	60	
216.89638	58	
218.89318	68	
220.00260	84	
221.90262	122	
222.96040	154	
223.95669	240	
226.15216	72	
227.86342	56	
227.92056	70	
228.09511	64	
228.85022	66	
229.83788	72	
230.99309	58	
231.87328	70	
232.02643	68	
233.38643	86	
236.15207	74	
236.83962	62	
237.05493	78	
237.09081	66	
238.46006	86	
238.79743	70	
238.94171	64	
239.01578	70	
239.07092	236	
239.08668	128	
239.90352	66	
240.82293	176	
240.94045	1242	
241.94352	850	
242.82174	142	
242.94072	2544	1+
243.82290	404	1+
244.18031	66	
244.84769	134	
244.93951	1020	1+
245.81979	196	1+
246.49402	68	
246.88154	72	
246.97473	172	
247.86453	64	
247.97492	64	
248.38503	88	
248.42279	74	
248.85517	180	
248.93314	82	
249.49349	88	
250.83954	68	
250.94622	68	
251.86752	84	
253.07290	60	
253.85885	80	
253.98398	56	
255.10847	80	
256.90527	58	
258.05484	68	
258.82059	100	
258.83856	308	1+
260.80197	88	
260.83104	374	1+
261.46841	72	
261.99311	68	
262.83390	346	1+
263.01556	62	
263.89270	66	
264.89098	64	
265.05676	112	
265.83358	240	1+
266.06747	100	
266.87103	62	
268.94691	66	
268.99374	88	
269.87646	58	
270.08004	68	
270.95284	68	
271.96667	62	
272.13151	102	
272.91867	90	
273.64318	74	
274.81255	72	
275.15288	72	
275.81102	80	
276.17184	136	
276.84296	154	
278.10602	68	
278.44808	92	
278.81658	68	
279.01954	70	
279.08854	916	1+
279.84288	70	
280.26254	56	
280.34867	102	
281.87210	100	
281.97110	74	
282.04548	80	
282.98435	72	
283.08786	74	
283.19919	68	
284.29178	410	
284.84852	100	
284.86997	180	1+
284.97920	68	
285.23666	68	
285.85517	88	
287.04116	66	
291.12045	96	
293.04042	66	
293.84666	68	
293.87567	66	
294.14937	60	
294.17674	72	
294.66604	70	
295.87930	64	
297.82768	66	
297.99921	90	
299.78674	72	
299.82498	106	
300.06551	84	
301.36622	94	
301.82876	78	
301.91444	94	
303.04194	74	
305.92602	80	
305.99255	92	
307.80049	70	
307.88130	62	
307.89630	68	
308.88719	132	
312.15125	78	
313.87152	70	
316.88096	82	
317.90472	80	
318.19395	56	
320.75750	70	
321.15093	100	
324.88955	68	
325.92201	64	
326.16982	98	
326.33836	66	
327.02886	70	
327.40626	80	
327.77751	64	
327.90414	80	
328.15551	66	
END IONS

###FS:    #m/z: 340.94019 #charge 1+
###MS: 102
###MSMS: 104
BEGIN IONS
TITLE=Cmpd 77, +MS2(340.9402), 28.0-35.0eV, 2.2min #104
RTINSECONDS=133.327
SCANS=102,104
PEPMASS=340.94019	236392
CHARGE=1+
190.90463	92	
190.92818	78	
190.95346	70	
192.88786	124	
208.94258	78	
208.99754	102	
210.83895	76	
211.93509	76	
212.87636	144	
213.88152	96	
213.93384	144	
216.88759	174	1+
217.94397	72	
218.00946	106	
218.87485	68	
220.89067	82	
220.95472	84	
222.01783	74	
226.94274	74	
227.82439	76	
227.85941	86	
228.89506	68	
230.43747	80	
230.82375	72	
230.84406	68	
230.88716	86	
231.88812	118	
233.89107	114	
234.05473	92	
234.46828	100	
235.79395	104	
235.90876	74	
235.93927	82	
236.94339	98	
238.06953	114	
238.79367	84	
238.88483	82	
239.02337	66	
240.83748	352	1+
241.84077	254	1+
241.88127	82	
243.83155	240	1+
243.84686	98	
243.89075	80	
246.94555	88	
246.97368	126	
247.89731	200	1+
248.96607	96	
249.04742	68	
249.79577	66	
252.85397	76	
254.90841	76	
254.97187	116	
257.85659	112	
257.89109	92	
257.93837	118	
258.84705	912	1+
258.93569	68	
259.03203	78	
260.83015	218	
260.91313	70	
261.00444	94	
261.47263	76	
261.84113	116	
261.93155	80	
262.83268	84	
262.85829	82	
262.92205	194	
263.88080	68	
264.84871	84	
264.86448	258	1+
264.96676	68	
266.04517	66	
266.84549	76	
266.96538	76	
268.11235	76	
268.84167	162	
268.87067	88	
268.93529	70	
269.23334	74	
270.79705	72	
270.82738	86	
271.84385	126	
272.88011	82	
273.99284	82	
274.86946	112	
275.92722	66	
276.85600	174	
277.86234	410	
278.00127	72	
278.05053	72	
278.84601	724	1+
278.93739	84	
279.41198	82	
279.85144	436	1+
279.93208	78	
280.52321	68	
280.87065	84	
280.92442	70	
280.96396	78	
281.04470	100	
282.91490	122	
282.97210	74	
283.18884	84	
284.49853	76	
286.84385	78	
287.88465	66	
290.87914	92	
292.88093	82	
293.00313	68	
295.18874	66	
295.89581	74	
295.94840	72	
297.97383	82	
298.92394	82	
299.88364	94	
300.88000	134	
300.94021	68	
301.21038	80	
301.87683	128	
302.17682	70	
302.86582	202	
303.14854	70	
303.55316	78	
304.79495	78	
306.27390	66	
309.17300	76	
309.87012	114	
309.89236	74	
309.94422	66	
313.03032	70	
313.80451	74	
314.79909	66	
315.38990	92	
315.88726	74	
319.76642	76	
320.12964	74	
320.91130	76	
321.02364	84	
321.92389	78	
324.40486	68	
324.89953	68	
326.87589	66	
327.90340	188	
328.05766	74	
330.18508	78	
330.97207	112	
332.03964	76	
332.87716	66	
334.84453	82	
336.94667	66	
337.12260	66	
337.39734	72	
337.58271	76	
338.86957	72	
338.91284	72	
342.90293	70	
345.41085	72	
346.18485	78	
END IONS

###FS:    #m/z: 363.95605 #charge 1+
###MS: 102
###MSMS: 105
BEGIN IONS
TITLE=Cmpd 78, +MS2(363.9561), 28.0-35.0eV, 2.3min #105
RTINSECONDS=134.099
SCANS=102,105
PEPMASS=363.95605	87710
CHARGE=1+
49.64773	112	
182.86269	82	
185.86704	106	
189.86292	118	
191.85900	214	
200.88743	78	
208.88348	72	
209.94603	356	
210.88611	90	
212.87690	480	
213.88184	266	
214.85334	82	
215.89513	78	
221.87895	76	
222.95052	200	
223.12264	78	
223.95799	80	
224.94750	552	1+
225.88979	104	
226.94690	1106	1+
226.97356	252	
228.89740	136	
228.94170	1632	1+
230.84584	104	
230.88803	998	1+
230.94737	74	
232.88418	110	
233.88778	76	
234.88281	208	
234.94034	78	
236.90222	76	
237.03998	74	
237.13616	94	
239.15263	76	
239.56279	114	
240.94228	156	
240.96299	106	
241.89262	76	
241.93963	490	1+
242.81666	442	1+
242.88301	74	
242.94189	288	1+
243.96394	106	
244.07924	222	1+
244.87849	74	
244.95763	864	1+
245.55404	74	
245.82267	122	
245.93859	108	
246.81799	78	
246.95162	820	1+
248.80295	378	1+
248.85054	78	
248.90031	374	
250.80202	136	
251.99388	92	
256.03519	140	
256.15681	88	
258.82974	152	
258.84361	160	
260.81170	88	
260.83374	432	1+
260.92512	84	
260.96950	206	
261.96848	124	
262.82954	410	1+
263.89879	102	
264.13811	84	
264.81943	160	
265.08893	78	
265.81110	634	1+
266.81035	564	1+
266.85308	88	
267.18216	78	
267.92629	114	
267.97123	458	
268.83790	134	1+
269.80680	152	
269.97029	256	
270.79685	74	
270.81539	76	
271.86883	92	
272.03798	74	
275.40541	80	
276.85500	140	
278.79985	250	
278.83952	140	
279.12272	90	
279.79720	188	
279.99304	82	
280.79558	384	
280.84219	78	
280.91836	74	
281.09957	82	
281.79382	270	
281.89249	74	
283.07521	76	
283.45971	82	
283.78975	288	
283.84580	82	
283.98503	84	
284.33492	82	
284.78871	206	
284.82040	384	1+
284.87529	76	
284.91893	82	
285.78705	126	
285.84687	80	
286.79162	74	
288.64127	108	
289.79801	78	
289.87016	76	
291.79490	96	
292.39366	76	
294.11803	78	
296.80758	232	
297.43128	94	
297.80023	1886	1+
297.92710	102	
298.80339	1638	1+
298.94335	78	
299.14895	94	
299.91404	78	
300.11715	98	
300.80129	392	1+
300.86180	598	1+
301.86131	408	1+
302.80259	150	
303.86336	130	
306.11471	76	
306.87668	110	
307.89545	72	
308.83656	88	
308.93758	92	
309.96816	88	
311.88534	134	
314.54000	82	
314.81680	142	
314.95597	114	
314.99081	82	
315.10623	72	
316.81077	120	
318.36705	76	
320.79664	80	
321.82076	146	
322.92402	104	
323.56738	80	
324.16037	82	
324.84234	100	
326.35857	88	
327.21076	72	
327.39525	108	
330.89961	76	
331.15412	78	
332.40212	110	
336.31821	86	
336.94447	84	
337.95021	110	
338.14916	78	
340.14355	80	
345.41094	80	
346.24220	72	
350.10031	84	
353.71911	86	
357.70898	76	
362.17883	100	
363.20165	84	
364.27186	76	
366.92987	78	
367.13228	104	
367.72258	108	
368.95534	94	
END IONS

###FS:    #m/z: 363.95607 #charge 1+
###MS: 106
###MSMS: 107
BEGIN IONS
TITLE=Cmpd 79, +MS2(363.9561), 28.0-35.0eV, 2.3min #107
RTINSECONDS=137.767
SCANS=106-107
PEPMASS=363.95607	85532
CHARGE=1+
73.33866	76	
96.06709	82	
131.21346	78	
186.93994	78	
187.86620	74	
189.86133	458	1+
191.85758	330	
193.86435	90	
196.05749	78	
196.88125	176	
197.88133	74	
200.88348	80	
201.12018	106	
206.83926	94	
207.86949	82	
207.96021	76	
209.94262	510	1+
210.02310	100	
210.88683	82	
212.87836	1176	1+
214.89215	114	
215.08485	174	
218.85859	96	
219.57834	100	
222.95129	942	1+
224.04620	76	
224.88862	82	
224.94759	956	1+
225.91193	80	
226.88600	124	
226.94737	2388	1+
226.98155	76	
227.11327	72	
227.88870	542	1+
228.83922	76	
228.89334	392	1+
228.94198	2462	1+
229.11296	94	
229.15248	72	
229.88107	76	
230.89063	1938	1+
232.88616	326	
234.07108	98	
234.14124	78	
235.11531	150	
236.12002	80	
236.59413	76	
236.86774	72	
237.84400	72	
237.85917	92	
238.13406	76	
240.82201	76	
240.84061	88	
240.94433	234	
240.96268	964	1+
241.94338	138	
242.81894	80	
242.83681	74	
242.94717	610	1+
242.95864	360	
243.48045	84	
243.82145	186	
244.82177	90	
244.95629	1950	1+
245.85641	78	
245.94045	258	
246.80670	190	
246.82750	72	
246.90472	160	
246.95325	1870	1+
247.11500	82	
247.54439	74	
248.80440	444	
248.84200	72	
248.89918	840	1+
250.88326	78	
251.95085	72	
252.80736	84	
253.83759	78	
254.90451	102	
254.93677	88	
256.85690	72	
258.39998	106	
258.83507	640	1+
258.92355	80	
258.97222	110	
259.02211	86	
260.04374	126	
260.96848	634	1+
261.82820	450	1+
262.09845	86	
263.88377	154	
263.97908	218	
264.02172	104	
264.81480	212	1+
265.40890	76	
265.97342	174	
266.81279	1018	1+
267.97336	302	1+
268.83955	172	
269.87800	150	
269.96756	136	
271.91269	148	
272.85805	90	
273.47106	80	
273.90755	74	
273.93791	82	
274.81378	176	
275.11220	76	
276.85456	108	
277.84031	606	1+
278.84464	526	1+
278.88112	148	
279.10985	82	
279.79489	178	
280.79081	762	1+
281.19072	78	
281.86200	186	
282.78089	128	
282.86042	78	
283.82027	438	1+
284.78784	188	
285.84763	176	1+
286.90074	88	
287.00983	98	
290.92359	84	
291.90889	76	
293.85816	102	
293.93063	180	
296.81023	226	
296.92518	224	1+
297.80257	1634	1+
298.80431	1388	1+
300.80013	548	1+
300.88241	92	
301.86236	508	1+
303.80056	168	
303.85459	456	1+
304.40303	82	
306.88880	108	
308.11422	72	
310.04581	72	
310.19295	72	
311.12800	72	
312.14889	88	
314.46173	72	
314.81904	118	
315.02993	94	
315.81746	90	
315.87598	132	
316.81236	708	1+
316.86138	76	
318.93251	78	
319.03319	88	
321.73221	82	
321.81351	390	1+
321.86665	136	
322.81740	274	1+
322.87844	74	
324.82329	76	
324.85973	114	
325.02229	84	
326.87805	126	
329.27995	94	
329.76341	84	
329.81257	78	
329.83256	78	
331.11491	136	
331.85392	82	
336.94762	130	
337.94333	78	
340.94197	116	
343.90846	96	
346.91401	78	
347.01248	82	
349.11784	74	
349.17740	74	
350.10758	74	
356.42169	94	
359.90074	78	
360.45717	94	
360.77932	72	
360.87043	166	
367.13419	136	
368.12374	90	
END IONS

###FS:    #m/z: 336.94530 #charge 1+
###MS: 106
###MSMS: 108
BEGIN IONS
TITLE=Cmpd 80, +MS2(336.9453), 28.0-35.0eV, 2.3min #108
RTINSECONDS=138.54
SCANS=106,108
PEPMASS=336.94530	50692
CHARGE=1+
87.84313	92	
158.82538	80	
194.90013	70	
195.08546	76	
209.95835	116	
210.88249	190	
211.94256	112	
212.87710	524	1+
213.89870	72	
214.87854	92	
215.97092	86	
217.88976	72	
223.95429	72	
225.87106	68	
226.15944	76	
226.89698	106	
227.81887	80	
227.91503	66	
228.89622	264	1+
229.95508	176	
230.07425	64	
230.88868	1326	1+
232.88867	62	
233.82580	72	
233.89681	258	1+
234.82358	74	
235.82196	70	
235.86533	70	
236.15220	72	
237.83870	70	
238.86020	64	
239.79687	80	
239.84880	112	
240.83601	638	1+
240.95960	68	
241.83854	498	1+
243.83056	68	
243.86204	74	
244.85041	62	
246.85591	68	
246.90510	64	
246.98200	64	
247.15781	80	
247.97219	68	
248.43741	96	
248.89969	350	1+
249.09765	82	
249.85793	110	
249.95872	122	
250.83037	156	
251.83092	492	1+
252.13220	72	
252.95622	120	
253.90532	192	
253.97816	62	
254.16033	68	
255.07325	62	
255.93078	72	
256.07021	72	
257.15199	84	
257.85556	70	
257.92852	68	
258.84512	302	1+
258.92734	72	
260.83585	64	
261.14702	78	
261.84993	64	
262.83445	76	
263.83273	120	
264.11835	62	
267.83700	92	
268.04188	64	
268.84090	154	
269.08749	100	
269.84944	128	
270.04032	74	
270.84811	94	
271.43782	72	
271.83610	70	
271.91904	76	
272.07957	92	
272.84586	70	
272.92304	72	
273.39591	98	
274.16812	104	
274.87664	114	
275.86632	70	
276.85733	524	1+
277.08692	70	
277.84572	68	
278.06889	68	
278.83445	234	
279.83457	196	
279.85768	70	
280.85254	96	
281.79586	62	
282.02852	72	
282.09053	94	
282.87457	68	
283.10075	120	
284.81347	64	
285.85096	198	
285.88766	82	
286.03746	84	
286.84656	584	1+
287.88462	136	
289.28181	78	
289.88071	74	
290.03412	72	
290.85776	64	
290.86750	98	
291.79963	64	
292.87297	72	
292.88753	72	
293.10548	104	
294.87231	232	
295.18231	82	
296.24256	68	
298.01614	88	
298.79052	68	
298.85639	72	
299.14287	68	
299.87147	284	1+
299.90128	78	
300.15683	106	
300.50582	74	
302.19584	72	
303.86170	152	
304.88056	64	
305.83333	66	
305.90021	82	
306.87788	72	
307.88977	68	
308.81726	68	
308.86333	406	1+
309.19694	84	
309.89794	142	
311.22977	84	
313.17147	64	
313.84143	86	
318.03823	84	
319.19624	64	
320.16149	146	
321.10729	68	
321.87773	70	
322.06257	70	
322.80789	68	
327.88438	66	
328.82795	88	
329.15303	64	
329.81740	86	
330.38395	96	
331.80455	76	
331.87086	68	
333.21308	64	
333.82779	86	
335.32554	84	
336.86754	86	
337.18524	78	
337.29161	64	
337.75173	82	
338.09926	86	
341.18145	78	
END IONS

###FS:    #m/z: 359.96100 #charge 1+
###MS: 106
###MSMS: 109
BEGIN IONS
TITLE=Cmpd 81, +MS2(359.9610), 28.0-35.0eV, 2.4min #109
RTINSECONDS=139.313
SCANS=106,109
PEPMASS=359.96100	34094
CHARGE=1+
99.63700	72	
182.87408	74	
184.02839	94	
192.10412	80	
205.95353	84	
208.91939	72	
209.13415	82	
209.94088	104	
214.08016	90	
217.87348	94	
218.88414	70	
222.95285	342	1+
223.89009	174	
224.94815	466	1+
226.94747	908	1+
227.89026	104	
227.93105	74	
227.98198	82	
228.94057	1036	1+
229.14227	82	
231.12980	76	
232.09198	92	
233.40519	80	
234.86332	78	
236.36569	110	
238.89240	86	
239.14993	128	
240.93986	216	
240.96181	162	
241.08196	76	
241.93195	82	
242.96839	106	
243.86086	84	
243.95556	138	
243.99038	120	
244.95828	586	
245.94210	138	
246.10090	78	
246.80653	138	
246.95109	322	
247.03605	72	
248.14708	80	
248.80178	238	
248.95810	106	
249.80258	150	
250.81185	78	
250.94870	142	
251.02988	88	
252.95276	242	
255.07103	78	
256.00158	72	
256.83169	84	
257.15801	120	
257.17775	80	
258.15696	106	
258.81874	70	
258.84190	126	
258.89384	80	
258.97212	130	
259.84121	76	
260.94246	166	
260.97181	202	1+
261.08699	84	
262.93999	80	
262.96779	76	
263.16717	72	
264.85501	78	
264.96979	136	
265.81193	606	1+
265.96103	86	
266.81498	516	1+
266.84698	74	
267.83504	80	
268.84438	82	
268.96943	100	
269.78949	76	
269.97058	280	
270.88986	74	
271.09562	100	
272.92278	96	
273.10943	90	
273.48930	76	
273.79375	124	
275.09994	88	
276.81166	78	
276.85467	200	
277.08312	72	
277.85004	178	
278.40922	74	
278.79920	176	
278.84538	94	
279.10187	74	
279.80123	162	
279.84751	126	
280.79241	1042	1+
280.94420	106	
281.11805	80	
281.86193	78	
282.82540	86	
283.82342	88	
284.82355	146	
284.87340	94	
284.99063	158	
286.85360	90	
287.89036	72	
290.97330	170	1+
291.79465	158	
291.92775	100	
293.84825	82	
294.31590	100	
294.86375	74	
295.15494	72	
296.81042	196	
296.83003	74	
297.80210	1530	1+
298.17224	78	
298.38738	82	
298.80386	1288	1+
298.92052	118	
299.86704	136	
300.10116	88	
300.79868	88	
300.96971	80	
301.14285	84	
302.51002	98	
304.43731	76	
305.87672	82	
307.76068	76	
308.31855	82	
309.12990	96	
309.79570	118	
313.58456	72	
313.94363	80	
314.82124	72	
315.28296	78	
316.81143	210	
317.94182	94	
319.93518	80	
321.82120	104	
323.02009	190	
323.94063	92	
327.27548	94	
328.93458	82	
331.44252	90	
331.81810	82	
334.77964	86	
336.94419	218	
337.11797	122	
337.96618	78	
338.12208	138	
338.75459	76	
343.40765	78	
345.21230	78	
346.41118	96	
349.15459	72	
349.41150	86	
353.92274	74	
355.90252	76	
358.97841	82	
359.86771	104	
364.04209	130	
END IONS

###FS:    #m/z: 363.95600 #charge 1+
###MS: 110
###MSMS: 111
BEGIN IONS
TITLE=Cmpd 82, +MS2(363.9560), 28.0-35.0eV, 2.4min #111
RTINSECONDS=142.967
SCANS=110-111
PEPMASS=363.95600	76620
CHARGE=1+
152.13770	72	
181.86759	70	
184.95560	86	
191.85713	142	
192.86895	72	
197.88735	72	
199.41425	92	
205.87736	246	1+
207.12353	70	
207.87212	166	
207.94603	98	
209.09154	72	
209.94358	302	1+
210.89056	126	
211.18122	76	
212.87795	1484	1+
213.00511	82	
214.10002	70	
220.95835	72	
221.86700	72	
222.90798	86	
222.95295	706	
223.88809	70	
223.94653	1756	1+
224.88590	274	1+
224.90086	108	
224.94818	1250	1+
225.88970	206	1+
225.91562	82	
226.94746	1604	1+
227.93009	88	
228.89309	210	
228.94251	2284	1+
230.14242	72	
230.88928	1680	1+
232.88413	162	
234.88105	184	
235.11917	74	
236.79606	72	
239.90306	150	
240.82287	268	1+
240.88928	84	
240.94034	256	
240.96137	888	1+
241.93973	676	1+
242.55246	72	
242.83564	94	
242.95761	386	1+
243.01900	102	
243.82071	198	
244.83039	180	
244.90789	84	
244.93638	134	
244.95770	906	
246.81104	86	
246.85318	78	
246.87031	76	
246.90964	84	
246.95120	1028	1+
247.83786	76	
248.80200	426	1+
248.90034	546	
248.94477	82	
248.97094	80	
250.79844	72	
250.94686	282	1+
251.04411	112	
251.17555	82	
251.86696	76	
254.12586	72	
254.15033	98	
256.83934	86	
257.09534	100	
258.14577	74	
258.83832	114	
258.88615	84	
258.96796	78	
259.83078	358	1+
260.83285	306	1+
260.97259	172	
261.97165	124	
262.82889	392	1+
264.04692	170	1+
264.82135	82	
265.97454	132	
266.81406	644	1+
267.78880	72	
267.97296	114	
268.03404	78	
268.10397	82	
268.80060	202	1+
268.85047	74	
268.95727	78	
269.97166	192	
270.03528	92	
270.78306	70	
270.96839	178	
271.43465	148	
271.91963	78	
272.92864	72	
273.22134	76	
274.86221	124	
275.02248	70	
276.85815	116	
277.85619	132	
278.79948	220	
278.88750	82	
279.80330	148	
279.88411	72	
279.94170	86	
280.79307	996	1+
281.05827	98	
281.85906	170	
281.87783	76	
282.11135	100	
282.79333	240	
283.79003	100	
283.85035	138	
283.98073	80	
284.84382	438	1+
284.86711	82	
285.84621	272	1+
286.82100	136	
288.13834	94	
288.84763	74	
289.12927	78	
290.81798	72	
291.79583	72	
294.14322	72	
294.87869	86	
295.12098	104	
296.81082	250	
297.81150	130	
298.80350	1606	1+
298.86031	74	
299.62921	78	
299.86806	116	
300.79620	428	1+
300.87404	92	
301.79878	258	1+
301.86175	214	
302.85423	134	
303.85561	424	1+
305.98811	84	
307.01121	78	
307.83165	88	
308.86679	70	
308.94855	74	
313.75853	70	
315.81439	306	1+
316.81461	176	1+
318.93117	218	1+
319.82133	102	
320.82130	146	
321.81766	138	
322.25662	74	
323.05076	84	
323.81786	98	
324.15318	74	
324.87189	82	
326.86224	104	
327.90887	78	
329.15954	86	
329.87284	152	
330.81023	96	
335.89727	76	
336.06830	72	
336.94824	126	
341.37188	78	
342.83939	70	
342.90656	98	
347.22772	72	
347.89225	150	
349.16047	140	
354.88643	74	
356.94110	78	
358.80437	78	
360.66963	84	
361.79433	70	
363.86189	100	
364.21102	76	
366.19149	72	
367.12935	118	
END IONS

###FS:    #m/z: 336.94512 #charge 1+
###MS: 110
###MSMS: 112
BEGIN IONS
TITLE=Cmpd 83, +MS2(336.9451), 28.0-35.0eV, 2.4min #112
RTINSECONDS=143.738
SCANS=110,112
PEPMASS=336.94512	48484
CHARGE=1+
85.68946	70	
131.81787	74	
185.86687	66	
186.01256	62	
187.95538	72	
191.93738	66	
198.97907	66	
199.10551	70	
205.94839	68	
207.97297	74	
208.14454	60	
208.88393	62	
210.88730	72	
211.94080	390	1+
212.87764	400	1+
212.98565	60	
214.87483	68	
217.90590	80	
218.83679	64	
221.94398	70	
223.83401	70	
223.95605	78	
223.96908	64	
228.89182	256	1+
229.95197	174	1+
230.03312	62	
230.88979	1118	1+
230.99465	72	
231.82445	60	
232.11654	78	
232.89041	160	
232.94395	92	
233.82761	78	
233.89708	70	
233.94959	146	
234.90870	68	
237.05930	60	
237.09637	66	
237.90169	68	
238.88327	68	
239.87074	90	
240.05907	72	
240.12009	66	
240.83608	122	
241.04758	96	
241.84938	192	
242.82874	68	
242.84261	124	
243.56091	104	
243.83544	60	
245.45425	66	
246.09740	108	
248.89907	310	1+
249.91599	66	
250.93274	72	
251.07538	128	
251.83917	184	1+
251.85377	84	
251.97261	76	
252.97018	100	
252.98491	88	
253.04939	82	
253.90627	102	
253.94868	64	
254.09342	72	
254.83661	126	
255.07494	74	
255.10683	102	
256.87647	78	
257.80453	94	
257.82816	70	
257.84757	124	
257.90091	72	
257.93452	86	
258.10401	60	
258.84490	586	1+
258.94714	92	
261.43285	84	
264.05218	82	
264.81511	70	
265.01702	64	
265.87300	84	
265.97300	66	
266.18751	78	
266.84009	144	
266.86100	118	
267.82422	86	
268.84015	508	1+
269.96951	70	
270.84872	70	
271.91609	104	
272.45069	76	
273.89546	66	
274.79831	62	
274.86098	72	
275.86434	262	
276.86016	556	1+
276.92371	98	
277.83488	390	1+
277.86411	400	1+
278.83873	330	1+
281.04530	144	
281.15699	70	
281.85765	74	
282.85836	76	
284.88580	76	
284.92943	76	
286.84964	810	1+
286.91230	86	
287.71145	124	
290.67868	236	
290.88371	78	
292.04960	106	
292.12916	78	
292.90841	64	
293.10486	160	
293.12240	84	
293.86611	188	
294.15352	74	
294.17762	100	
294.67394	66	
294.86585	90	
295.48829	90	
295.83478	66	
295.89570	62	
297.86952	68	
297.89340	68	
297.92481	96	
299.87113	102	
300.86317	66	
301.93127	78	
302.14456	90	
302.15949	74	
302.89448	78	
304.85769	76	
305.92583	108	
306.87165	72	
307.44192	76	
307.88915	102	
308.29044	72	
308.82160	70	
308.87104	106	
308.89928	74	
309.87729	132	
310.85091	80	
310.87327	90	
311.81942	64	
311.91264	86	
315.94617	88	
317.23321	66	
317.88310	66	
318.87306	74	
319.89130	62	
320.90035	66	
321.37994	82	
324.89432	112	
325.89927	74	
328.90778	64	
332.19162	72	
333.94443	80	
335.21535	70	
337.18041	130	
338.16708	74	
339.24767	72	
END IONS

###FS:    #m/z: 359.96124 #charge 1+
###MS: 110
###MSMS: 113
BEGIN IONS
TITLE=Cmpd 84, +MS2(359.9612), 28.0-35.0eV, 2.4min #113
RTINSECONDS=144.51
SCANS=110,113
PEPMASS=359.96124	32564
CHARGE=1+
64.20239	68	
163.33680	66	
185.86027	126	
195.03733	78	
197.01605	72	
199.93471	74	
201.87532	74	
208.00649	68	
209.94284	84	
212.11230	72	
213.51456	72	
217.63792	98	
222.12594	94	
222.95117	124	
223.89300	132	
223.97464	80	
224.03510	96	
224.94855	318	
225.95199	140	
226.04655	76	
226.89113	78	
226.94706	924	1+
228.43067	70	
228.88390	78	
228.94097	470	
229.95892	86	
231.88821	80	
232.16135	86	
233.91019	76	
234.86633	114	
235.86975	216	1+
236.90771	92	
237.92757	70	
237.96142	76	
238.02781	68	
240.87800	90	
240.93673	238	1+
240.96403	230	
241.08974	68	
241.84532	70	
241.95792	382	1+
243.90327	70	
244.95656	594	1+
245.94640	702	1+
246.39385	82	
246.95226	484	1+
248.80268	498	1+
249.92598	80	
250.79876	168	
250.85558	124	
250.94854	172	
252.37994	82	
252.87972	118	
254.11302	66	
256.07424	108	
257.37103	70	
258.83352	126	
258.85215	72	
258.90742	72	
258.97364	144	
259.80704	80	
259.85901	86	
260.79602	88	
260.83350	142	
260.94291	80	
260.96974	112	
261.85404	84	
261.88378	68	
262.88834	70	
263.95369	98	
263.97885	166	
264.07613	76	
264.80692	74	
264.81971	98	
264.85083	76	
265.08708	72	
265.12063	80	
265.81731	124	
266.81427	714	1+
266.93136	78	
267.10384	74	
267.97562	74	
268.91318	68	
269.96714	72	
270.82882	172	1+
270.90814	92	
271.81012	66	
273.85084	66	
273.96431	70	
274.43630	66	
275.96827	92	
276.80327	120	
276.85580	196	
277.60652	106	
278.79844	216	
279.10040	124	
279.11669	68	
279.80654	120	
280.12881	76	
280.18135	78	
280.55022	98	
280.78960	694	1+
280.83634	70	
282.80964	136	
282.83471	70	
282.93053	94	
283.82177	448	1+
284.83996	66	
286.91607	68	
287.01400	84	
287.14496	80	
289.82700	66	
289.86496	106	
292.43565	80	
292.52200	90	
293.11704	68	
294.10118	80	
294.12201	92	
294.14729	78	
294.79055	72	
296.81055	346	
296.95282	84	
297.80475	180	
298.14340	72	
298.80407	1288	1+
298.94729	84	
299.87036	134	
300.61847	72	
303.94692	148	
304.15674	74	
304.39782	118	
306.81769	68	
307.84681	88	
309.12111	68	
310.42045	80	
311.88401	70	
314.82365	78	
315.81756	76	
315.87649	74	
316.81489	252	
317.82085	156	
318.32297	80	
321.03016	86	
321.82250	96	
322.92761	166	
323.01740	140	
323.11489	72	
334.63111	88	
334.85365	96	
336.94432	88	
337.49915	78	
338.15115	74	
342.20078	72	
343.20765	68	
346.15056	86	
347.98601	66	
349.89525	110	
349.94207	114	
350.11204	76	
352.80976	78	
357.25186	70	
359.15788	74	
361.71502	80	
END IONS

###FS:    #m/z: 322.92958 #charge 1+
###MS: 114
###MSMS: 115
BEGIN IONS
TITLE=Cmpd 85, +MS2(322.9296), 28.0-35.0eV, 2.5min #115
RTINSECONDS=148.164
SCANS=114-115
PEPMASS=322.92958	414914
CHARGE=1+
117.51413	76	
188.29119	48	
193.82512	70	
193.89196	76	
196.91285	64	
201.04585	60	
205.94898	182	
209.93612	64	
212.01187	54	
213.88084	72	
215.88775	70	
218.03998	52	
221.94877	44	
224.94971	72	
226.16845	92	
227.85580	62	
227.93170	56	
227.95451	156	
230.83843	108	
231.90702	44	
235.15526	68	
237.38193	82	
237.94044	68	
238.07127	72	
238.83543	52	
238.89333	138	
238.94189	154	
239.08959	66	
239.78336	74	
240.01265	44	
240.81911	268	1+
240.94072	974	
240.96562	76	
241.69631	54	
241.93820	2914	1+
242.07627	102	
242.14905	54	
242.88312	68	
242.94029	2148	1+
243.07167	48	
243.12272	54	
243.14161	70	
243.81594	342	1+
244.10735	54	
244.81827	240	1+
244.85420	50	
244.93789	536	1+
245.08270	38	
245.89114	50	
246.94155	96	
246.97413	142	
247.19070	56	
247.97881	72	
248.85082	126	
249.09965	54	
250.09477	54	
251.77190	70	
251.83005	64	
253.04150	40	
253.17632	80	
254.79261	72	
254.86932	72	
255.10990	58	
255.79742	72	
255.89736	76	
256.13522	78	
256.89820	74	
257.78134	54	
258.19882	46	
258.49489	74	
258.79944	62	
258.83626	220	
260.07903	58	
260.40740	44	
260.83579	208	
261.32105	44	
261.47662	84	
261.82898	286	
262.83266	232	
262.97188	70	
263.98115	52	
264.91492	60	
265.00393	44	
265.06614	60	
266.12541	40	
266.93735	72	
268.05589	86	
271.86935	56	
272.34521	82	
272.89075	62	
272.92477	84	
274.81470	60	
275.81095	50	
275.99467	36	
276.14746	92	
276.16196	68	
277.01979	54	
278.08795	42	
278.80920	42	
278.85169	78	
278.87417	64	
279.09014	1292	1+
279.91274	56	
280.06875	174	1+
280.60143	102	
281.10980	72	
282.28043	46	
282.85844	60	
282.88672	108	
283.06900	134	
283.85649	52	
284.09872	38	
284.29478	332	
284.86394	130	
287.07056	74	
287.82801	78	
289.15459	50	
290.80654	62	
291.12674	72	
291.74090	46	
291.85475	70	
291.86877	48	
292.16092	82	
294.03797	70	
295.82825	62	
295.88967	66	
298.12399	56	
298.37431	82	
299.77192	92	
300.86990	66	
301.85240	72	
302.14704	70	
302.81954	94	
303.82253	68	
303.89145	62	
304.09734	68	
306.14691	60	
307.87866	76	
308.88384	50	
310.57625	84	
310.84662	70	
311.12193	62	
311.16496	58	
311.80636	72	
312.88484	94	
313.41495	86	
317.13243	60	
317.50191	44	
318.14348	66	
322.21486	78	
322.31186	56	
324.90029	76	
325.70705	56	
325.89526	66	
325.97956	88	
326.24763	68	
326.87120	52	
327.98456	88	
END IONS

###FS:    #m/z: 340.94013 #charge 1+
###MS: 114
###MSMS: 116
BEGIN IONS
TITLE=Cmpd 86, +MS2(340.9401), 28.0-35.0eV, 2.5min #116
RTINSECONDS=148.936
SCANS=114,116
PEPMASS=340.94013	190724
CHARGE=1+
189.86269	72	
196.88575	82	
200.86688	64	
208.96586	62	
209.09686	74	
212.87470	460	1+
212.90677	80	
220.51107	68	
220.87608	66	
222.94458	60	
222.97609	70	
223.95415	70	
224.83987	186	
224.97697	60	
226.82466	66	
226.95813	72	
230.88656	114	
231.05486	66	
231.12534	68	
231.89017	78	
233.88741	58	
234.91221	62	
235.12306	74	
238.85217	104	
238.89752	64	
239.84040	84	
239.86698	76	
240.79009	66	
240.83381	132	
241.84256	562	1+
242.12391	90	
243.15124	62	
243.83354	122	
244.00759	76	
244.37052	76	
244.91794	80	
246.66379	90	
246.84696	80	
246.97421	72	
247.14449	72	
248.24411	64	
248.85969	62	
248.90513	112	
248.97965	74	
249.90341	102	
250.83527	96	
250.90342	76	
251.02585	100	
253.84704	104	
254.94539	66	
254.96344	72	
255.86017	80	
256.85038	132	
257.38842	86	
257.83026	88	
257.91878	66	
258.84496	160	
259.85269	428	1+
260.03223	70	
260.14189	72	
260.15903	156	
260.89132	76	
261.84789	172	
262.91983	128	
263.84715	72	
263.90235	64	
264.87117	94	
264.97703	78	
266.14741	66	
267.78254	82	
267.84806	60	
267.86688	68	
268.84027	174	
268.91696	68	
269.84616	74	
270.81782	66	
270.84475	58	
270.97469	70	
271.15043	72	
271.58575	106	
272.87400	90	
272.92227	64	
273.89518	124	
274.02752	92	
274.84478	136	
274.86673	62	
275.85039	70	
275.86641	88	
275.88813	78	
275.90305	62	
275.97233	58	
276.51580	62	
276.85947	160	
277.85482	256	
277.92170	70	
277.96565	68	
278.84399	920	1+
279.90882	58	
280.22089	64	
280.84523	118	
281.85974	72	
281.99570	76	
282.82338	68	
283.22816	80	
284.82754	64	
284.87141	70	
284.89196	96	
286.09523	80	
288.00937	68	
288.84565	78	
289.85210	62	
290.86950	56	
291.97647	68	
294.86665	100	
295.82204	66	
295.86623	86	
296.96149	72	
297.22376	58	
297.23846	68	
298.30662	72	
298.83506	60	
299.05783	88	
299.87263	152	
299.91635	72	
300.86992	68	
300.92396	154	
302.17377	98	
305.89141	64	
307.88758	70	
308.87319	64	
310.10015	86	
311.84540	66	
312.46108	72	
313.15197	80	
313.66307	100	
317.18189	102	
317.89408	74	
320.89853	68	
321.97213	68	
323.18546	80	
323.42365	80	
323.44353	82	
324.88727	70	
326.15683	74	
326.17666	62	
326.61821	86	
328.19035	62	
331.88092	70	
334.14842	78	
336.82504	70	
340.12991	58	
342.32292	68	
342.80961	78	
342.90514	60	
END IONS

###FS:    #m/z: 336.94517 #charge 1+
###MS: 114
###MSMS: 117
BEGIN IONS
TITLE=Cmpd 87, +MS2(336.9452), 28.0-35.0eV, 2.5min #117
RTINSECONDS=149.708
SCANS=114,117
PEPMASS=336.94517	43170
CHARGE=1+
184.86380	72	
190.05735	80	
190.08103	68	
193.12499	74	
199.93288	74	
200.53933	86	
206.94891	88	
207.12204	74	
207.94443	70	
208.12683	60	
209.94304	78	
210.88716	76	
211.94462	250	
212.87784	536	1+
213.93851	142	
214.87709	56	
214.93972	76	
215.88948	66	
216.85763	52	
224.56101	84	
224.96939	66	
225.84927	58	
226.14835	84	
228.89467	304	
228.93823	72	
229.96012	70	
230.15356	60	
230.39301	68	
230.88854	556	1+
231.95136	52	
233.82424	60	
234.05659	70	
234.15490	68	
234.82197	70	
235.89026	56	
236.85846	56	
237.60921	104	
238.62098	78	
238.80266	56	
238.84540	64	
238.85920	88	
239.85752	68	
240.83032	66	
241.84356	148	
242.80084	76	
242.94463	60	
244.98293	94	
247.61730	90	
247.97082	76	
248.89995	150	
248.98188	60	
249.82525	70	
249.90281	70	
249.95905	130	
250.90124	62	
250.93833	92	
251.65258	68	
251.91587	100	
252.80542	86	
252.95510	70	
252.97254	162	
253.91744	148	
254.10808	84	
254.84398	76	
254.91331	130	
256.26096	72	
256.88475	74	
256.95890	70	
257.00042	60	
257.84389	60	
257.91691	68	
258.80309	66	
258.84685	238	
259.85659	136	
260.15794	68	
261.85156	126	
261.88565	52	
261.91756	66	
262.84068	62	
262.91852	70	
263.82878	68	
264.83383	174	
264.85118	52	
266.86332	72	
267.83698	66	
267.85308	72	
268.84190	574	1+
269.79592	66	
270.80340	62	
270.93842	70	
271.05987	76	
271.91673	96	
272.77494	78	
272.98187	64	
274.04397	68	
274.86264	132	
275.85375	830	1+
275.87425	58	
276.85710	692	1+
277.83669	54	
278.84010	314	1+
278.86570	152	
285.13852	82	
285.85157	104	
286.85250	350	
286.87086	58	
287.83458	60	
287.85411	326	1+
287.88017	84	
291.09332	64	
291.88984	78	
292.86636	74	
293.10677	142	
293.86240	244	1+
294.11563	58	
295.99764	66	
296.30166	74	
297.87825	132	
297.92723	74	
298.31298	54	
298.86643	60	
298.89200	52	
299.88000	96	
299.92468	80	
300.79724	54	
300.87194	74	
301.05532	62	
301.19570	56	
301.92925	62	
303.14867	94	
303.37992	84	
304.86559	84	
308.66789	108	
309.86887	64	
310.12831	64	
310.85838	126	
310.97715	100	
315.00139	68	
316.17514	70	
316.76947	54	
317.17815	54	
317.68164	62	
318.90423	52	
320.08735	64	
320.16372	70	
322.89156	88	
324.08476	78	
324.84613	82	
324.88869	96	
325.88462	66	
325.89968	80	
331.89402	72	
335.17046	82	
337.18101	76	
337.23298	64	
340.35408	90	
340.42663	76	
340.93004	76	
END IONS

###FS:    #m/z: 322.92979 #charge 1+
###MS: 118
###MSMS: 119
BEGIN IONS
TITLE=Cmpd 88, +MS2(322.9298), 28.0-35.0eV, 2.6min #119
RTINSECONDS=153.376
SCANS=118-119
PEPMASS=322.92979	392424
CHARGE=1+
48.17579	156	
49.91111	64	
113.69094	58	
185.92576	88	
190.06023	86	
190.92804	88	
192.88968	56	
194.97579	96	
197.13667	76	
201.04154	134	
204.13719	68	
204.91348	72	
205.95186	72	
208.10533	62	
208.94784	70	
209.91971	66	
210.89575	50	
212.89229	66	
215.92587	56	
217.88050	86	
219.48955	76	
221.93926	72	
223.96271	190	
224.85014	78	
227.10018	84	
227.92850	110	
228.09690	82	
228.79262	98	
228.93103	120	
229.84137	138	1+
231.12238	66	
232.92149	62	
234.88392	68	
236.01098	72	
237.12667	66	
238.04878	82	
238.45988	90	
238.94164	56	
239.08209	60	
239.78128	60	
240.82476	208	
240.90283	86	
240.93956	500	
241.93895	2574	1+
242.81662	92	
242.83118	58	
243.82129	414	1+
244.94011	566	1+
245.82441	196	
246.05270	124	
246.97638	190	
247.86037	52	
248.85249	162	
248.97941	70	
248.99688	80	
249.80962	68	
250.06966	62	
250.91769	60	
251.06909	72	
252.10300	102	
252.82486	80	
253.08069	56	
253.84104	62	
253.93928	60	
254.83775	72	
254.90470	74	
255.10592	74	
255.92105	50	
256.84703	62	
258.83178	136	
259.14281	64	
260.02388	62	
260.55999	66	
260.94515	70	
261.83118	120	
261.88584	54	
262.82961	234	1+
263.23071	66	
263.85373	66	
263.99048	80	
264.97301	54	
265.05661	72	
265.09277	92	
266.10946	54	
266.85300	52	
266.96945	80	
267.20619	76	
267.80080	86	
269.84436	56	
271.95999	90	
273.79189	78	
276.99751	72	
277.04636	64	
278.22092	72	
278.79461	68	
279.09024	956	1+
281.80799	70	
282.27838	54	
283.07983	76	
283.20157	56	
283.79045	84	
283.85549	66	
283.99300	60	
284.09702	74	
284.29837	224	
284.85071	62	
284.86672	66	
284.87970	132	
284.94357	74	
285.04197	84	
286.94154	60	
288.11348	84	
288.85639	52	
289.16670	64	
289.88379	54	
290.88585	66	
290.94235	58	
292.65414	72	
293.08275	84	
293.89698	54	
294.18342	64	
298.87932	70	
299.88441	86	
300.06114	64	
301.83308	78	
301.85877	62	
301.87588	62	
304.10205	76	
304.80995	82	
304.88487	172	1+
305.73051	74	
306.08051	56	
307.82317	68	
308.88370	50	
309.17295	50	
310.14744	90	
310.87884	64	
310.98515	60	
311.03035	56	
311.09759	78	
311.35127	88	
313.83469	68	
315.79584	70	
315.88941	68	
316.92462	76	
318.00093	72	
319.05295	72	
319.13616	66	
321.22602	86	
321.42602	74	
322.83230	68	
322.89172	52	
322.98024	72	
323.30896	66	
325.90861	62	
327.07303	64	
327.75563	66	
END IONS

###FS:    #m/z: 340.94021 #charge 1+
###MS: 118
###MSMS: 120
BEGIN IONS
TITLE=Cmpd 89, +MS2(340.9402), 28.0-35.0eV, 2.6min #120
RTINSECONDS=154.149
SCANS=118,120
PEPMASS=340.94021	185198
CHARGE=1+
77.45521	80	
190.94020	64	
191.91364	80	
208.97639	74	
209.11276	82	
210.93642	120	
215.86069	86	
215.88835	130	
217.88409	92	
217.89703	60	
218.90588	76	
221.89172	62	
225.88260	82	
227.83158	80	
227.86406	62	
228.84350	166	
230.88632	190	
231.88591	98	
232.08827	60	
232.85824	70	
232.88242	60	
232.94389	84	
234.14224	56	
235.02894	66	
235.89279	130	
236.88371	58	
237.88958	74	
238.83197	80	
239.82144	76	
239.84723	144	
239.95836	68	
240.83685	510	1+
240.90476	64	
241.22906	66	
241.80107	102	
241.84185	294	1+
242.91549	84	
246.16712	70	
246.79698	60	
246.95320	82	
246.97785	102	
247.84936	88	
248.04866	56	
248.84971	54	
249.39620	88	
249.90175	100	
249.99201	92	
250.81790	90	
250.90144	84	
250.91480	76	
250.96945	72	
252.13212	80	
254.13243	64	
254.89860	58	
255.10457	78	
256.03106	66	
256.84981	58	
256.90222	78	
258.84741	1164	1+
260.83413	312	1+
260.94087	82	
260.98823	84	
261.01393	66	
261.84784	140	
261.88004	62	
262.08650	68	
263.84664	66	
264.02044	68	
264.83084	78	
265.02293	60	
265.42293	74	
266.84279	66	
266.86702	70	
267.84708	134	
268.14036	68	
268.84418	422	1+
268.91317	72	
269.81796	66	
270.83108	108	
270.89008	78	
271.80943	66	
272.84609	64	
272.93322	106	
273.03251	72	
274.81889	68	
274.83511	74	
274.86184	198	
274.87712	128	
275.85900	188	
276.85685	714	1+
277.81947	72	
278.82104	78	
278.84765	732	1+
278.87402	54	
278.89142	134	
279.41581	62	
279.85458	418	1+
281.04788	70	
281.06856	76	
281.78960	68	
281.85435	100	
281.87213	76	
282.42666	66	
283.78422	64	
284.35950	78	
284.44256	98	
285.20276	66	
286.10965	56	
287.01598	70	
287.06787	66	
293.00691	76	
293.15423	80	
293.88199	68	
294.86486	148	
295.83458	84	
296.01194	100	
296.85778	124	
296.91669	90	
297.87611	92	
297.89435	56	
298.03529	56	
299.06399	64	
300.87405	118	
300.91678	82	
302.17687	128	
302.89606	66	
304.03891	68	
306.87618	100	
307.80374	78	
308.94017	70	
309.86666	52	
310.80728	72	
310.88973	72	
311.88034	76	
311.90401	54	
317.07133	58	
317.92867	80	
320.82975	60	
321.88641	60	
322.56968	94	
323.01298	60	
326.15694	56	
326.31866	92	
327.17967	78	
328.19344	52	
329.76599	72	
333.13688	66	
334.90556	72	
335.02666	64	
337.19449	62	
338.42452	80	
339.21137	78	
342.29137	64	
343.83822	62	
343.87200	62	
344.23439	90	
345.13940	72	
346.03628	78	
END IONS

###FS:    #m/z: 359.96116 #charge 1+
###MS: 118
###MSMS: 121
BEGIN IONS
TITLE=Cmpd 90, +MS2(359.9612), 28.0-35.0eV, 2.6min #121
RTINSECONDS=154.921
SCANS=118,121
PEPMASS=359.96116	30458
CHARGE=1+
133.56189	102	
181.86607	94	
198.05361	72	
209.89329	88	
210.86911	66	
213.90578	68	
214.85715	68	
216.85879	70	
218.97828	90	
219.08782	74	
221.83683	78	
222.89726	86	
222.95127	232	1+
223.88801	76	
224.83526	80	
224.94839	420	
225.04150	82	
226.05591	74	
226.89754	92	
226.94697	810	1+
226.97021	130	
228.03007	90	
228.07848	88	
228.94395	596	
230.89449	88	
234.84517	70	
234.86525	164	
235.82617	120	
236.12659	64	
236.90926	72	
238.17723	66	
239.14509	66	
240.13512	72	
240.82132	146	
240.94219	322	
240.96161	312	1+
241.93978	204	
242.78728	74	
242.90233	82	
244.05581	70	
244.81468	230	
244.95739	548	
245.93913	78	
246.08741	68	
246.95090	308	
246.96962	90	
247.89782	78	
247.97405	130	
248.11594	72	
248.80338	318	1+
250.79848	64	
250.95312	108	
250.96539	140	
251.89444	86	
252.12634	90	
254.12664	70	
254.86341	72	
255.01411	68	
256.17670	82	
257.15814	74	
257.97588	74	
258.06288	84	
258.14292	190	
258.84356	136	
258.89590	88	
258.97497	82	
259.14284	82	
260.89119	78	
260.91716	92	
260.96575	198	
262.11267	72	
262.96368	66	
263.83698	76	
263.85508	204	1+
263.90843	92	
264.81917	68	
265.06874	66	
265.81804	146	
266.81580	622	1+
267.12802	80	
268.42003	94	
268.80024	68	
268.96711	126	
270.00950	66	
270.88515	144	
270.93049	88	
270.96482	90	
273.96582	140	
275.10797	86	
275.97333	94	
276.81029	226	
276.85638	184	
278.04875	78	
278.84026	128	
280.10616	74	
280.16350	72	
280.79378	1050	1+
280.90865	68	
283.06788	154	
283.98648	64	
284.21880	68	
284.82269	244	1+
286.15773	96	
289.88177	66	
290.08671	76	
291.10609	72	
291.40345	76	
291.86381	130	
291.93858	66	
292.43463	196	
294.87261	76	
296.80462	214	
297.81527	196	
298.80347	1456	1+
299.91631	80	
302.08301	94	
303.83561	78	
307.84031	70	
309.79296	124	
309.87341	68	
310.98282	98	
312.87631	72	
313.19766	68	
314.36806	82	
314.81475	80	
314.85582	66	
315.73660	72	
316.07715	76	
316.81132	432	1+
316.83185	146	
319.82082	76	
320.43386	102	
321.04764	66	
321.82351	228	
322.82128	130	
323.01768	216	
323.81814	102	
323.91000	78	
325.14849	78	
327.81318	80	
331.06030	74	
333.89508	74	
334.84124	78	
337.94564	86	
340.19767	78	
345.20245	70	
347.40382	100	
348.39074	88	
348.52880	72	
349.79978	72	
350.14402	68	
353.76983	84	
355.71268	86	
356.12484	78	
357.91843	74	
358.15797	76	
360.17559	84	
360.86566	92	
363.89234	82	
364.82754	100	
END IONS

###FS:    #m/z: 322.93003 #charge 1+
###MS: 122
###MSMS: 123
BEGIN IONS
TITLE=Cmpd 91, +MS2(322.9300), 28.0-35.0eV, 2.7min #123
RTINSECONDS=158.606
SCANS=122-123
PEPMASS=322.93003	346256
CHARGE=1+
65.74156	104	
191.88958	72	
194.84362	64	
195.91290	54	
200.86445	76	
200.94093	76	
201.05444	92	
203.89851	76	
205.95197	68	
206.08616	58	
206.95219	152	
208.83584	60	
210.85880	66	
212.11219	60	
214.87710	72	
215.87861	80	
216.08651	60	
219.62575	88	
220.82474	92	
221.94578	140	
222.95215	90	
223.95548	144	
224.00295	110	
224.98087	66	
226.14824	66	
227.85042	52	
228.84118	74	
228.89306	50	
228.93416	66	
229.90018	112	
230.82729	54	
230.85572	50	
230.89073	80	
231.12604	74	
231.93861	68	
234.09968	64	
235.08146	92	
236.13330	92	
236.86237	82	
237.01344	78	
238.14753	68	
238.88094	76	
239.07861	116	
239.90499	80	
240.82306	326	1+
240.94110	614	
240.96355	58	
241.94208	520	
242.14692	54	
242.87152	70	
242.94191	2060	1+
243.81633	266	1+
243.87529	86	
243.92224	64	
244.13878	64	
244.94146	718	1+
246.12437	54	
246.84703	84	
246.97227	246	1+
248.86173	66	
248.91388	48	
248.95239	138	
249.12667	72	
251.06978	146	
251.92457	106	
252.13982	50	
252.87375	90	
252.91859	74	
253.82727	58	
254.90730	116	
256.32996	90	
256.80566	80	
258.79719	70	
258.81101	72	
258.83529	72	
259.83110	70	
260.61546	52	
260.83338	130	
261.82922	100	
262.35288	98	
262.83006	200	
263.83382	108	
264.87422	118	
265.01307	62	
266.04138	66	
266.06978	72	
268.01186	60	
268.03770	66	
268.87289	62	
269.12036	78	
270.15486	76	
273.89549	80	
275.15501	70	
276.07214	78	
276.18473	48	
276.63131	114	
278.08479	68	
278.86393	94	
279.09157	1272	1+
279.11366	158	
279.21669	80	
281.96483	72	
282.08008	74	
282.85652	124	
282.98818	70	
283.79870	66	
283.88154	70	
284.29408	174	
284.88145	72	
284.92325	72	
285.84660	58	
285.86328	66	
286.15574	96	
287.80538	54	
289.18988	56	
289.86470	54	
292.10789	80	
293.44630	82	
293.85016	126	
293.86778	50	
294.14153	62	
294.85800	66	
295.85771	64	
296.90033	72	
296.91473	100	
297.95034	86	
299.78222	88	
301.87470	148	
302.98835	64	
303.21274	58	
303.43932	84	
306.08800	68	
306.12376	58	
306.25244	70	
306.90560	72	
307.87907	56	
307.89842	76	
308.21322	76	
308.29521	64	
309.86665	58	
311.03252	58	
314.77312	68	
314.86550	150	
317.87024	68	
318.31452	70	
320.25278	54	
321.28761	66	
322.68212	74	
323.24030	52	
325.09768	82	
325.88044	64	
325.89629	66	
326.02390	66	
327.12245	54	
327.16201	78	
327.22847	74	
END IONS

###FS:    #m/z: 340.94037 #charge 1+
###MS: 122
###MSMS: 124
BEGIN IONS
TITLE=Cmpd 92, +MS2(340.9404), 28.0-35.0eV, 2.7min #124
RTINSECONDS=159.379
SCANS=122,124
PEPMASS=340.94037	165422
CHARGE=1+
177.25723	92	
184.85043	94	
188.95144	68	
194.98244	90	
196.06122	64	
205.95354	70	
212.88169	64	
213.12538	80	
215.88953	78	
216.87950	68	
217.88048	120	
221.87351	72	
224.88868	72	
226.83955	60	
227.82462	68	
227.90193	64	
228.84330	72	
230.88948	242	1+
231.94977	110	
233.84827	82	
233.89438	114	
236.87538	72	
237.89902	76	
238.83752	74	
238.85597	64	
238.90170	90	
239.85012	82	
239.86217	70	
240.83105	182	
240.92370	64	
241.09139	80	
241.84270	428	1+
243.83029	124	
243.90037	68	
244.85051	152	
245.93925	96	
246.96883	96	
248.89762	70	
248.92520	66	
249.14232	80	
249.90038	146	
250.96377	92	
251.15063	74	
251.65084	98	
252.10115	88	
252.91691	72	
254.83399	76	
254.86914	106	
254.91458	70	
254.94350	62	
254.96546	74	
254.99853	100	
256.26091	84	
256.84910	80	
256.89655	76	
258.29497	72	
258.84761	614	1+
258.96517	68	
259.42929	72	
259.85099	438	1+
259.92434	68	
260.83230	198	
260.91767	110	
260.96069	76	
261.52225	80	
261.84847	214	1+
261.85460	74	
261.91382	76	
262.90206	62	
265.34073	76	
265.84113	94	
266.86090	222	1+
267.13581	60	
267.82267	74	
267.89546	66	
268.83826	62	
268.89726	72	
269.83696	76	
271.43019	78	
272.78913	64	
272.84573	62	
272.88022	72	
272.91661	68	
272.93496	78	
273.00797	82	
273.93411	78	
274.86608	64	
274.89624	72	
275.85784	68	
275.87682	76	
276.85661	1064	1+
276.99302	78	
277.91560	76	
278.61380	78	
278.84442	494	1+
278.98947	64	
279.91173	76	
280.77242	78	
280.84927	156	
280.91861	100	
281.05418	78	
281.14895	68	
284.04272	86	
284.85868	74	
284.92506	68	
285.16577	78	
287.84269	88	
291.89406	70	
292.86219	74	
293.16465	72	
293.43612	68	
294.86885	124	
296.87430	74	
297.84643	70	
297.88696	162	
297.99058	68	
299.76765	64	
299.86473	124	
300.10551	72	
301.04659	84	
301.10841	78	
301.86763	212	1+
301.91869	72	
301.93960	74	
302.85396	138	
303.44148	96	
307.23933	70	
308.87751	60	
309.62231	76	
310.78796	80	
310.87239	88	
310.89180	66	
311.18872	66	
311.86040	138	
311.87586	92	
312.85864	62	
312.88890	68	
313.98496	102	
315.44676	78	
315.88959	104	
317.39258	60	
320.71667	66	
323.17642	64	
323.88781	120	
324.95157	60	
327.13534	78	
328.18659	66	
329.89314	84	
336.10895	72	
337.95008	68	
338.16950	64	
338.21677	62	
338.28017	78	
339.40112	88	
340.26362	76	
340.57879	74	
342.35730	68	
344.19804	72	
345.20998	62	
END IONS

###FS:    #m/z: 363.95581 #charge 1+
###MS: 122
###MSMS: 125
BEGIN IONS
TITLE=Cmpd 93, +MS2(363.9558), 28.0-35.0eV, 2.7min #125
RTINSECONDS=160.15
SCANS=122,125
PEPMASS=363.95581	61930
CHARGE=1+
80.28713	72	
123.27233	72	
182.86607	72	
187.86778	68	
191.85924	158	
192.86220	74	
192.94243	70	
196.88176	74	
200.83842	74	
200.87683	70	
208.88198	74	
211.88150	78	
212.87877	666	1+
213.84698	68	
214.89250	180	
218.83867	74	
222.95356	332	1+
223.83337	76	
224.05136	70	
224.94663	212	
225.95061	86	
226.89500	76	
226.94532	832	1+
227.93456	112	
228.89569	240	1+
228.94160	784	1+
229.11424	74	
229.95472	86	
230.83015	70	
230.88823	642	1+
231.80323	152	
232.87847	160	
235.06276	76	
236.85639	68	
238.21145	82	
238.93825	118	
238.98335	74	
239.07069	80	
240.57896	100	
240.81991	88	
240.83507	142	
240.93629	116	
240.96062	254	
241.94218	206	
242.93764	310	1+
242.96127	78	
243.82341	130	
244.95690	454	
245.06781	72	
245.82963	88	
245.90058	72	
245.93977	256	
246.60015	94	
246.80595	300	1+
246.85374	128	
246.91250	92	
246.93689	112	
246.95315	560	
246.98028	86	
247.07473	76	
247.38941	74	
247.83399	72	
248.80430	332	
248.89964	384	1+
249.13950	74	
249.15864	104	
249.79935	174	
249.85740	214	
250.03068	68	
250.12980	82	
250.80080	118	
251.04938	92	
251.96827	70	
253.08843	72	
253.91145	72	
254.45173	106	
255.01611	78	
258.83907	244	1+
258.91562	82	
258.97061	70	
259.86873	72	
260.83729	146	
261.58383	100	
261.82800	596	1+
261.85605	68	
262.82947	458	1+
262.86627	80	
264.15411	100	
264.81686	138	
265.08517	70	
265.81327	70	
266.81529	834	1+
266.85652	116	
268.81080	68	
269.96222	134	
272.11807	144	
273.96239	68	
274.51782	72	
275.98649	70	
276.85636	308	1+
277.80621	140	
278.79715	128	
278.84130	182	
278.86167	120	
279.79247	734	1+
279.84745	74	
280.79256	598	1+
280.87950	68	
281.08899	68	
281.95446	70	
282.78973	314	1+
282.88927	100	
283.07916	80	
283.10079	82	
283.51731	68	
283.79397	264	1+
283.82384	76	
283.92519	78	
284.13838	68	
284.82493	114	
285.84962	154	
286.81950	144	
287.82395	144	
288.82265	76	
288.92092	88	
292.93793	72	
294.92080	78	
295.03481	82	
296.80647	368	1+
297.07155	78	
298.08159	102	
298.80222	1008	1+
299.00459	74	
299.86527	94	
300.80055	492	1+
301.86264	150	
301.93971	108	
302.79801	74	
303.05278	72	
303.80556	92	
304.87226	82	
305.88036	68	
308.84081	78	
308.88807	78	
310.81175	82	
310.88069	102	
313.84592	84	
315.82616	68	
315.85863	68	
316.54471	86	
316.82333	224	
316.94239	78	
317.81551	120	
319.21083	84	
319.81651	72	
319.97511	70	
320.81936	536	1+
321.87928	222	1+
322.43955	100	
323.84566	72	
327.85564	72	
331.93418	68	
336.94776	132	
344.96814	72	
345.16937	78	
345.20491	110	
346.41363	108	
351.11417	86	
353.40068	82	
353.89008	78	
366.29038	74	
367.12985	112	
369.23166	82	
END IONS

###FS:    #m/z: 363.95621 #charge 1+
###MS: 126
###MSMS: 127
BEGIN IONS
TITLE=Cmpd 94, +MS2(363.9562), 28.0-35.0eV, 2.7min #127
RTINSECONDS=163.815
SCANS=126-127
PEPMASS=363.95621	52272
CHARGE=1+
72.86330	82	
127.04444	68	
146.30312	84	
189.86440	144	
191.85657	148	
192.07363	68	
194.88664	72	
207.56008	80	
207.87521	278	1+
207.94430	84	
209.94353	264	1+
210.88189	130	
212.87820	706	1+
215.89204	116	
222.88787	86	
222.95224	1056	1+
224.94753	926	
226.85519	68	
226.94645	1184	1+
227.85195	84	
227.93699	124	
228.89428	270	
228.94180	1366	1+
229.52169	92	
230.88797	684	1+
230.95793	76	
231.84134	76	
232.88916	324	1+
233.96081	106	
235.90690	74	
238.82975	72	
240.04195	82	
240.07249	78	
240.82447	144	
240.94039	152	
240.96351	636	1+
241.41948	86	
241.81696	298	1+
241.94052	124	
242.94242	480	
242.96110	280	
244.81959	110	
244.87724	68	
244.95746	654	
245.42102	82	
245.81802	68	
245.94433	106	
246.39566	84	
246.85699	94	
246.95319	940	1+
247.79995	98	
247.90904	68	
248.80671	424	1+
248.89769	372	1+
248.95436	86	
249.12887	70	
250.89349	112	
250.94439	110	
250.97159	70	
251.56306	82	
252.83600	84	
252.95555	94	
253.59089	78	
253.90670	86	
256.83460	90	
258.84775	312	1+
258.97404	182	1+
259.06397	74	
260.11213	90	
260.79399	90	
260.82915	344	1+
260.85047	104	
260.97529	132	
261.96919	96	
262.96728	90	
263.94796	102	
263.98028	80	
264.41365	100	
264.81567	174	
265.08504	74	
265.81024	972	1+
265.89898	86	
265.91529	70	
265.97436	138	
266.81253	842	1+
266.85240	152	
267.13594	82	
267.78465	102	
267.97053	206	
269.96800	292	1+
270.83732	76	
273.84055	82	
273.91153	84	
276.80489	108	
276.85701	116	
277.86032	70	
278.80055	110	
278.84473	142	
279.00356	110	
279.09366	72	
279.12657	76	
279.79906	198	
280.79254	1064	1+
282.79638	180	
282.86153	98	
283.18673	78	
283.24212	96	
283.79338	116	
283.84905	132	
283.90605	66	
284.82360	578	1+
284.84425	428	1+
285.93667	94	
286.81323	130	
286.87696	68	
286.98090	94	
287.89701	68	
289.95238	70	
291.82508	80	
292.88745	68	
293.12247	66	
296.15593	88	
296.80761	270	
297.80708	272	
298.17743	74	
298.80257	1912	1+
299.88239	70	
299.91652	86	
300.17807	116	
300.80113	242	
300.96536	84	
301.07842	84	
301.67281	92	
301.79667	240	1+
301.86261	260	
302.81279	142	
303.86029	238	1+
306.66284	112	
306.79857	96	
306.95516	70	
307.83976	194	1+
307.89445	72	
308.14613	74	
310.06101	72	
310.87477	80	
312.14924	72	
314.11311	84	
315.93219	100	
316.81431	522	1+
319.23288	78	
319.49391	96	
319.81371	102	
320.14620	80	
320.80566	78	
321.81584	142	1+
321.85348	74	
322.17718	76	
323.14556	88	
323.88758	74	
325.83104	80	
326.33199	70	
333.15272	76	
335.92622	84	
337.90321	76	
340.94351	70	
344.14643	116	
346.93935	78	
347.21613	68	
348.77819	94	
349.15820	180	
350.12102	92	
354.85390	92	
357.18937	72	
358.33660	72	
363.13887	74	
367.13202	152	
367.42666	74	
368.87297	70	
END IONS

###FS:    #m/z: 336.94548 #charge 1+
###MS: 126
###MSMS: 128
BEGIN IONS
TITLE=Cmpd 95, +MS2(336.9455), 28.0-35.0eV, 2.8min #128
RTINSECONDS=164.587
SCANS=126,128
PEPMASS=336.94548	40146
CHARGE=1+
68.39127	62	
104.66171	52	
184.46652	46	
204.88709	70	
209.12011	64	
210.88853	56	
211.94035	98	
212.88075	612	1+
213.93725	178	
217.88404	66	
219.38562	98	
219.83901	48	
223.01072	90	
223.95597	44	
223.97340	92	
224.84080	102	
225.12100	60	
227.85762	68	
228.89124	58	
229.95413	282	1+
230.88934	474	
231.83950	62	
233.03233	86	
233.82969	66	
233.89716	76	
234.87658	74	
234.90105	52	
234.93869	84	
235.79253	78	
236.09549	76	
238.83758	72	
238.89900	50	
239.03266	68	
239.84032	70	
239.86228	142	
240.03996	60	
240.84295	128	
241.84118	120	
242.84479	66	
243.85037	102	
244.08438	66	
244.95085	60	
246.97630	86	
248.91372	76	
249.08609	64	
249.81467	66	
250.83340	58	
250.95201	136	
251.85902	44	
252.07371	70	
252.95563	148	
252.97227	150	
253.04344	70	
253.83708	80	
253.90665	302	
253.97427	68	
254.37345	66	
255.10045	104	
256.84913	48	
256.87022	44	
256.90007	78	
257.08316	58	
257.70768	54	
257.84830	408	1+
257.85762	452	1+
258.83363	70	
258.85356	378	1+
258.98485	80	
259.14277	56	
259.16488	70	
260.80194	88	
260.83365	82	
260.88101	50	
262.85026	84	
263.18559	50	
263.83111	142	
264.10004	72	
264.82724	80	
264.96118	56	
265.85490	90	
266.86107	52	
267.89727	52	
268.17847	66	
268.84351	674	1+
269.83439	46	
270.97506	60	
271.91243	230	1+
272.04535	64	
272.11829	78	
273.91999	58	
274.15332	68	
274.18831	66	
274.84948	70	
274.89100	84	
274.90826	78	
275.84148	62	
275.86580	128	
276.76836	52	
276.85763	730	1+
277.45085	80	
277.75600	62	
277.83533	140	
277.90051	44	
278.83452	226	
279.83494	184	
279.91114	60	
280.15320	78	
280.25811	74	
280.88542	50	
281.06870	62	
281.87605	70	
281.98735	68	
282.86040	68	
283.04628	44	
284.66000	88	
285.84727	140	
286.85353	82	
287.84591	368	1+
287.87624	60	
288.88087	52	
290.09461	70	
292.86236	60	
292.93970	66	
293.10635	150	
294.04616	64	
294.67404	74	
294.87092	446	1+
298.84556	64	
299.87793	106	
300.06126	56	
300.81033	70	
301.89287	48	
301.97604	50	
302.87726	102	
303.16170	66	
303.41177	58	
306.88440	56	
307.74739	56	
307.88924	74	
308.17841	48	
310.18217	94	
310.86198	134	
311.75000	80	
311.86927	110	
311.95382	92	
313.14330	74	
314.14153	48	
318.90161	54	
323.88977	52	
327.86883	72	
328.17395	46	
329.18853	70	
329.89932	46	
336.94893	42	
338.16492	70	
338.23497	92	
339.19976	72	
340.37229	76	
341.10685	70	
341.95579	56	
END IONS

###FS:    #m/z: 359.96127 #charge 1+
###MS: 126
###MSMS: 129
BEGIN IONS
TITLE=Cmpd 96, +MS2(359.9613), 28.0-35.0eV, 2.8min #129
RTINSECONDS=165.359
SCANS=126,129
PEPMASS=359.96127	27706
CHARGE=1+
181.87258	68	
198.05370	70	
205.95012	72	
209.94252	94	
212.85280	74	
217.84790	74	
222.88059	78	
222.95310	214	1+
224.86313	92	
224.94831	392	1+
225.05636	66	
226.09094	74	
226.89618	108	
226.94681	548	1+
226.97165	150	
228.94063	454	1+
232.82698	122	
232.89513	68	
234.86577	94	
234.95726	66	
235.07771	68	
235.13996	78	
235.83901	64	
235.94279	78	
236.12747	66	
238.07103	84	
238.16432	74	
238.89865	184	1+
239.15425	148	
240.12754	68	
240.94192	290	1+
240.96191	288	1+
241.82424	68	
243.03823	68	
243.88680	68	
244.87780	70	
244.95719	378	1+
245.55422	70	
246.80931	112	
246.95198	484	1+
247.80887	102	
248.79925	452	1+
249.84818	86	
250.12197	108	
250.91725	76	
250.95036	402	
251.04260	66	
251.83797	66	
251.90392	106	
252.03705	102	
252.11045	232	
252.87954	66	
252.95399	116	
254.09438	74	
255.92195	72	
256.17437	78	
256.85311	84	
257.15714	122	
258.14286	330	
258.80298	98	
258.97312	122	
259.79360	76	
260.95274	66	
260.96994	130	
260.98269	84	
261.09549	90	
261.96732	72	
264.07218	126	
264.43556	92	
264.82096	142	
264.95462	76	
265.14084	66	
265.81917	74	
266.81414	666	1+
267.97137	108	
268.77405	78	
268.81433	70	
269.96791	92	
270.14474	68	
271.13671	68	
271.17612	76	
272.79518	72	
272.85208	72	
273.03039	90	
273.08112	76	
273.94606	76	
273.96472	78	
274.82314	68	
275.09580	86	
275.41954	74	
275.86190	86	
275.96753	144	
276.10903	66	
276.65199	82	
276.80780	94	
276.86001	152	
276.97481	80	
277.22225	70	
277.91742	72	
278.79966	156	
278.84338	142	
279.79533	170	
279.83065	180	1+
280.06489	122	
280.79047	1200	1+
280.87076	70	
281.02693	150	
281.11600	72	
282.11027	148	
282.39812	78	
282.86781	122	
283.83171	72	
284.59988	78	
284.82485	326	1+
285.15238	70	
286.80810	122	
287.85845	108	
288.89361	68	
290.86290	84	
291.05159	90	
291.11842	68	
292.02201	66	
292.86121	80	
296.89793	70	
297.80122	2122	1+
298.15535	80	
298.80295	1828	1+
298.88162	78	
299.13071	76	
301.07699	66	
301.86126	78	
303.94874	84	
305.84402	110	
306.92752	98	
307.81641	84	
308.80190	66	
309.39575	92	
309.86877	66	
310.82489	66	
311.80843	70	
312.83523	76	
313.85024	68	
314.82303	92	
314.86439	72	
315.08234	70	
316.34827	72	
316.81617	244	1+
318.93875	72	
319.80786	74	
320.82603	68	
321.81491	62	
322.81356	188	1+
322.92939	80	
327.30227	126	
328.17549	78	
329.19083	68	
330.16732	74	
334.95044	72	
336.02969	74	
337.11529	68	
338.05224	74	
338.78369	104	
340.94096	82	
342.04804	74	
342.76169	66	
354.27839	72	
357.92535	86	
362.20794	62	
END IONS

###FS:    #m/z: 363.95565 #charge 1+
###MS: 130
###MSMS: 131
BEGIN IONS
TITLE=Cmpd 97, +MS2(363.9556), 28.0-35.0eV, 2.8min #131
RTINSECONDS=169.018
SCANS=130-131
PEPMASS=363.95565	51484
CHARGE=1+
151.98791	90	
166.45739	82	
182.93253	70	
191.85376	264	1+
199.10207	72	
204.99790	122	
205.87835	132	
206.04871	72	
207.95150	82	
208.88054	84	
209.08532	84	
209.86746	66	
209.94965	148	
210.94304	144	
211.94399	82	
212.87901	548	
214.89847	84	
220.57308	98	
221.92650	74	
222.95126	666	1+
223.00335	68	
224.94769	932	1+
225.89346	72	
226.87816	76	
226.89644	94	
226.94554	1158	1+
227.89409	158	
228.01697	72	
228.84657	72	
228.88874	190	
228.94280	1208	1+
230.88916	1146	1+
231.98166	76	
232.85387	70	
232.88222	132	
232.94950	88	
234.09803	80	
235.12171	88	
236.07872	68	
237.12146	88	
237.13441	74	
238.84118	78	
239.83673	76	
240.82230	112	
240.93840	156	
240.96276	594	1+
241.83764	110	
241.94220	158	
242.82369	72	
242.95344	290	
243.82110	260	
243.90028	76	
243.93576	120	
243.96259	164	
244.93503	100	
244.95569	678	
245.86425	68	
246.90340	172	
246.95077	1070	1+
247.81244	74	
247.84008	122	
248.80351	384	1+
248.90045	260	
249.84040	78	
250.89193	84	
250.94236	72	
250.97157	70	
251.89238	70	
252.08227	84	
253.90837	114	
258.80491	70	
258.85808	86	
258.96682	120	
259.84413	116	
260.83142	244	
260.96955	200	
261.15145	84	
261.84827	110	
262.09228	104	
262.82920	344	1+
262.97797	68	
263.80681	84	
263.97443	68	
264.81533	194	
265.81726	74	
266.12538	76	
266.81332	660	1+
267.78269	68	
267.97238	222	1+
269.81186	80	
269.84605	76	
269.97311	76	
271.81143	72	
271.86022	76	
276.85481	144	
277.11358	68	
277.85754	78	
277.90922	86	
278.79900	232	
278.85264	142	
279.07432	74	
279.80171	168	
279.85856	74	
280.79075	942	1+
280.83877	74	
280.86116	206	1+
280.92080	68	
281.75680	80	
281.94842	72	
282.40002	92	
282.78773	354	1+
282.82940	170	
283.10611	74	
283.82583	80	
283.85055	66	
283.98926	74	
284.03042	82	
284.82340	502	1+
284.85271	80	
285.84703	226	1+
286.82663	72	
289.89415	72	
291.99268	98	
292.80324	76	
294.86596	104	
295.13162	80	
295.43233	72	
295.99297	82	
296.80922	638	1+
298.80266	1710	1+
300.86777	72	
301.79465	204	
301.82040	102	
301.86451	150	
302.83242	80	
302.85579	90	
303.08661	68	
303.85990	268	1+
305.88363	116	
306.82975	66	
307.32540	90	
307.88442	112	
308.84306	78	
308.94844	76	
309.86428	74	
312.67233	72	
313.81626	208	1+
314.85134	72	
316.81471	140	
317.81156	386	1+
318.81406	252	1+
319.39535	74	
320.80348	68	
322.88294	70	
322.90081	72	
323.81672	116	
324.07336	76	
325.11753	110	
327.53960	94	
336.94509	170	
337.83219	68	
337.94369	90	
341.96222	70	
342.91010	86	
346.18710	146	
346.41638	90	
350.11185	66	
350.16717	90	
360.10069	84	
360.15191	94	
363.22742	68	
367.13534	204	
368.02217	68	
END IONS

###FS:    #m/z: 336.94516 #charge 1+
###MS: 130
###MSMS: 132
BEGIN IONS
TITLE=Cmpd 98, +MS2(336.9452), 28.0-35.0eV, 2.9min #132
RTINSECONDS=169.791
SCANS=130,132
PEPMASS=336.94516	35014
CHARGE=1+
169.98480	130	
182.86595	52	
189.86412	66	
194.88675	66	
196.88377	54	
200.82623	86	
210.88519	72	
212.87985	490	1+
213.93846	50	
214.89065	140	1+
220.68639	106	
221.94540	80	
222.35837	88	
225.84908	72	
227.19815	60	
228.89252	106	
229.95496	74	
230.88933	1000	1+
232.89716	56	
233.00580	66	
233.82564	58	
234.82183	96	
235.04770	66	
235.81830	86	
235.86652	100	
236.11068	82	
237.06604	102	
237.08324	68	
238.83761	70	
240.84181	446	1+
240.93807	110	
241.84414	378	1+
241.87284	86	
241.98112	62	
242.07426	72	
242.83884	224	1+
246.16256	88	
246.90678	64	
246.97633	88	
247.01508	68	
247.03646	86	
247.90748	68	
247.96984	122	
248.89819	256	1+
249.84038	60	
249.96047	74	
250.02722	70	
250.83029	312	1+
252.82115	74	
252.88133	80	
252.95941	124	
253.05927	58	
253.08885	92	
253.90843	164	
253.96627	76	
254.90056	64	
254.91261	74	
255.07320	68	
256.85102	108	
257.97013	88	
258.81298	64	
258.84751	458	1+
258.90968	102	
259.44221	120	
259.55017	78	
259.88649	68	
262.83451	56	
262.85435	66	
263.84266	52	
264.92264	60	
265.01486	56	
266.80313	72	
266.84744	70	
266.86213	54	
267.84223	80	
268.83715	274	
269.84949	164	
270.85057	112	
270.96093	56	
271.81826	134	
271.91956	64	
272.87632	60	
272.90256	72	
273.01995	62	
273.16835	88	
273.88566	136	
274.84423	74	
274.87043	144	
274.89537	66	
275.20775	90	
275.43399	64	
275.62753	56	
275.85775	194	
276.85490	116	
277.82760	212	1+
277.86378	208	
277.96267	70	
278.60962	54	
278.86484	142	
279.80004	62	
279.84933	82	
280.03814	50	
280.25597	62	
280.79709	64	
281.85949	78	
283.43056	86	
283.84412	70	
285.85014	196	
285.92298	82	
286.85192	140	
287.85400	242	
288.12795	54	
288.83738	70	
288.85702	154	
288.91269	54	
290.87970	60	
292.84316	72	
292.89153	100	
293.10307	62	
293.85706	84	
293.87765	130	
293.99796	72	
294.11188	70	
294.24198	100	
294.66966	78	
295.86857	110	
295.89571	72	
295.93869	64	
296.87484	150	
297.81070	68	
300.10980	68	
301.88213	92	
301.92675	66	
303.58691	78	
304.01968	54	
304.87068	184	1+
305.85533	66	
306.17096	78	
306.18563	72	
307.68310	66	
308.86348	186	1+
308.89236	64	
309.02439	70	
309.28972	60	
311.86922	56	
314.85992	66	
316.88110	56	
317.17644	56	
318.39121	60	
319.13849	68	
320.16811	58	
323.42824	76	
328.88360	58	
328.90143	84	
331.06922	90	
333.82969	68	
337.18354	76	
338.80193	68	
339.19290	94	
339.29475	72	
340.02815	64	
342.18006	62	
END IONS

###FS:    #m/z: 359.96114 #charge 1+
###MS: 130
###MSMS: 133
BEGIN IONS
TITLE=Cmpd 99, +MS2(359.9611), 28.0-35.0eV, 2.9min #133
RTINSECONDS=170.57
SCANS=130,133
PEPMASS=359.96114	25920
CHARGE=1+
63.33266	82	
165.67589	66	
185.93073	76	
188.53644	92	
195.00666	80	
206.51788	76	
210.06972	66	
213.95624	82	
218.51165	72	
220.95813	130	
222.94949	142	
223.89528	78	
224.94690	432	1+
226.94674	352	1+
227.07798	72	
228.94316	402	
233.42784	86	
234.82934	94	
235.13250	80	
235.95147	142	
236.14462	66	
238.99856	120	
239.14723	80	
240.82188	186	
240.94060	192	1+
240.96176	66	
241.79355	78	
242.84117	66	
242.95346	138	
243.82773	68	
243.85435	66	
243.90442	122	
243.95778	116	
244.95719	438	1+
245.07333	68	
245.90071	100	
246.81812	72	
246.95415	366	
248.49942	74	
248.79949	388	1+
249.00311	68	
249.92193	68	
250.89945	76	
250.94964	132	
251.07442	70	
251.85721	66	
251.94665	74	
252.16708	72	
252.95243	148	
253.08459	84	
256.42211	74	
256.89438	70	
257.14065	76	
257.15891	168	
258.97874	72	
259.43820	84	
259.79946	74	
260.02313	78	
260.96980	272	1+
261.33954	80	
261.94943	80	
262.88415	94	
263.06952	72	
263.97621	124	
264.81796	170	
265.62459	70	
265.81969	84	
266.81516	680	1+
268.81359	124	
268.95949	198	
269.66077	110	
270.88600	84	
270.91258	76	
272.10002	68	
273.92381	84	
273.96549	116	
275.10369	92	
275.96610	124	
276.09452	74	
276.80792	102	
276.86211	82	
277.12603	160	
277.82134	70	
278.61596	78	
278.79789	298	
278.88256	80	
278.91936	80	
279.14308	70	
280.79380	772	1+
280.83095	84	
280.86673	68	
281.97496	72	
282.79632	76	
282.83001	82	
282.87959	68	
283.07137	126	
283.83133	66	
283.86906	66	
284.82478	174	
285.86252	66	
286.81428	68	
287.81161	66	
288.12725	164	
289.77714	92	
290.89226	68	
291.06379	68	
291.12453	72	
292.78631	74	
292.84523	72	
292.86642	72	
293.93031	90	
295.00738	102	
296.80786	300	
298.80227	1180	1+
299.87262	136	
300.17577	82	
300.93799	66	
301.07962	142	
302.89014	84	
304.43711	66	
304.81430	72	
306.52527	82	
307.00721	92	
308.13788	70	
308.83650	78	
309.43001	80	
309.90777	68	
311.04347	74	
311.06111	70	
312.87405	70	
314.04576	76	
314.82075	164	
316.81257	74	
316.86028	118	
317.81809	220	1+
317.97703	76	
322.81882	66	
325.89708	100	
326.16111	86	
327.16696	66	
327.36852	82	
328.11979	66	
336.86758	86	
336.89515	68	
336.94452	110	
337.11532	118	
337.25479	80	
337.95013	74	
343.10765	78	
344.13165	90	
345.19644	70	
348.08625	100	
349.23482	76	
351.19258	94	
354.17290	66	
356.22458	76	
358.19257	64	
358.77373	72	
360.14258	92	
361.18546	70	
END IONS

###FS:    #m/z: 322.92981 #charge 1+
###MS: 134
###MSMS: 135
BEGIN IONS
TITLE=Cmpd 100, +MS2(322.9298), 28.0-35.0eV, 2.9min #135
RTINSECONDS=174.233
SCANS=134-135
PEPMASS=322.92981	237382
CHARGE=1+
72.51461	34	
186.01077	28	
192.88959	70	
198.85436	42	
199.95018	32	
201.04427	180	
207.08653	70	
207.84536	70	
207.96771	46	
215.23531	72	
218.84554	46	
219.90054	66	
221.94294	70	
221.97048	78	
223.95802	46	
225.86400	72	
226.81161	64	
230.04158	28	
230.87940	48	
230.89443	70	
230.98224	84	
231.13166	88	
232.10514	92	
232.28868	34	
232.91578	68	
233.92329	76	
234.09606	88	
236.85849	84	
236.91296	70	
237.05329	64	
238.24580	32	
239.07650	62	
240.08573	76	
240.69164	32	
240.78660	80	
240.82081	138	
240.90276	64	
240.94116	710	
240.96348	64	
241.85451	34	
241.94209	506	
242.81877	252	1+
242.83528	72	
242.94034	1458	1+
243.03774	36	
244.82277	144	
244.86403	60	
244.93902	250	
245.09328	70	
245.81777	48	
246.07017	32	
246.51222	44	
246.68355	32	
246.85657	54	
246.97584	118	
247.01880	56	
248.25362	32	
248.80513	34	
248.84743	40	
248.99889	76	
249.15190	34	
250.92474	56	
250.94793	54	
251.12722	68	
253.07079	68	
253.94673	66	
254.78124	64	
254.87132	50	
255.10665	72	
255.83301	66	
256.79005	68	
256.83986	52	
256.86852	32	
256.90214	76	
257.03391	46	
258.83826	166	
258.89411	56	
259.82533	40	
260.82975	92	
261.82920	84	
262.47436	76	
262.82978	168	
263.14933	82	
263.83616	360	1+
263.85689	76	
264.07017	30	
264.76932	36	
265.08498	92	
265.93156	38	
266.83112	46	
268.73771	26	
269.19679	64	
269.87834	66	
270.66569	84	
271.78789	28	
271.83857	32	
272.12640	74	
274.15204	50	
275.81069	34	
275.88067	30	
276.47397	92	
276.63149	62	
276.83960	86	
277.01754	78	
277.90513	92	
279.09027	1168	1+
279.93545	54	
280.01126	72	
280.86290	78	
282.27632	58	
282.85901	68	
282.88659	56	
282.90362	70	
284.29051	378	1+
284.86503	136	
285.03494	56	
287.13264	40	
287.99851	30	
288.06132	82	
288.40352	98	
288.83508	36	
288.93735	28	
290.93399	70	
291.88801	72	
292.18357	50	
292.85326	40	
293.62115	70	
294.87458	78	
296.12816	70	
300.95507	72	
303.45015	88	
305.89347	54	
306.14044	46	
307.43101	86	
308.46744	68	
308.88540	62	
310.89422	38	
311.86029	74	
312.40716	74	
313.19766	34	
313.41497	68	
317.03169	58	
318.05386	56	
319.23724	88	
320.15300	66	
322.22767	46	
322.91824	32	
323.88435	50	
324.13743	86	
324.89225	68	
325.32564	36	
325.89717	52	
325.98571	36	
327.89102	80	
328.14891	66	
END IONS

###FS:    #m/z: 340.94014 #charge 1+
###MS: 134
###MSMS: 136
BEGIN IONS
TITLE=Cmpd 101, +MS2(340.9401), 28.0-35.0eV, 2.9min #136
RTINSECONDS=175.005
SCANS=134,136
PEPMASS=340.94014	115838
CHARGE=1+
120.57023	58	
138.05779	64	
192.89287	64	
192.92687	76	
198.88371	66	
198.89750	60	
199.95544	66	
201.11889	62	
202.87597	68	
208.86817	98	
208.95494	78	
213.87389	60	
214.89288	70	
215.88425	70	
219.87903	72	
220.57481	78	
223.08049	84	
223.87360	80	
223.88594	76	
224.83540	88	
226.86701	78	
226.92098	74	
228.94551	68	
229.84515	62	
230.88959	156	
231.15391	62	
232.94957	68	
233.89866	168	
234.14139	66	
234.89528	114	
235.11180	86	
235.81059	104	
236.90775	74	
237.08162	64	
238.89421	122	
239.82916	64	
239.85578	72	
239.91072	72	
240.23588	66	
240.83420	210	
240.85074	72	
240.90095	66	
240.92935	98	
240.96947	90	
241.84467	468	1+
242.06683	62	
243.82914	298	
243.89067	74	
245.36956	72	
245.97225	74	
247.97305	60	
248.88271	70	
249.84460	72	
251.08418	72	
251.88066	68	
253.79205	66	
254.02119	78	
254.85734	84	
254.90389	110	
255.96039	72	
256.26082	102	
256.81170	64	
256.84960	214	
256.88239	64	
256.95935	100	
257.85102	196	
258.15742	62	
258.79812	58	
258.84325	342	
259.14093	82	
259.84836	200	
259.87450	60	
260.38156	62	
260.83252	94	
260.85645	130	
260.92287	68	
261.85009	86	
261.88472	88	
263.84679	66	
264.86916	60	
265.80880	86	
266.16537	80	
266.84809	108	
266.86511	64	
267.13501	102	
267.24988	80	
267.85179	94	
268.83951	462	1+
270.82346	58	
272.84402	58	
273.88736	60	
274.86175	70	
274.88563	76	
275.86116	68	
276.85651	812	1+
276.87679	76	
278.84384	256	
279.24352	72	
279.85071	122	
279.86165	120	
279.91031	138	
280.85057	282	
280.99651	68	
281.85838	118	
281.89653	64	
282.18145	72	
282.22666	80	
282.87038	70	
283.87329	58	
286.18673	92	
286.90001	70	
287.17652	72	
288.83729	86	
288.92906	106	
290.84176	70	
290.87548	66	
294.86767	184	
295.17173	86	
295.61057	86	
296.43252	76	
296.82404	68	
296.85171	84	
296.87693	60	
297.02698	66	
298.14338	78	
298.85831	72	
299.10215	96	
299.88053	90	
300.00577	66	
300.85262	82	
302.82587	102	
304.17767	80	
304.49725	72	
305.25830	70	
305.85521	82	
305.87019	66	
308.38771	66	
311.94516	80	
322.14209	86	
323.00877	86	
324.29429	76	
324.89349	98	
325.89972	76	
328.19778	66	
328.40692	74	
328.83453	72	
332.87254	62	
332.99800	82	
339.43047	90	
340.90701	82	
341.25619	60	
341.90074	68	
342.28460	76	
END IONS

###FS:    #m/z: 336.94511 #charge 1+
###MS: 134
###MSMS: 137
BEGIN IONS
TITLE=Cmpd 102, +MS2(336.9451), 28.0-35.0eV, 3.0min #137
RTINSECONDS=175.777
SCANS=134,137
PEPMASS=336.94511	33058
CHARGE=1+
121.10056	72	
151.67910	64	
182.87250	72	
189.12212	82	
204.87113	62	
205.94503	64	
207.87191	78	
210.88297	152	
211.94471	80	
212.87971	466	1+
213.93647	66	
214.94157	50	
223.96002	54	
225.83801	72	
227.07970	58	
227.09824	58	
228.84157	86	
229.48809	94	
230.88866	544	1+
231.95148	90	
232.89282	102	
232.94060	46	
233.83339	78	
235.08102	62	
235.11918	60	
235.29245	42	
236.82587	62	
237.85726	82	
237.93489	60	
238.43697	86	
238.84495	62	
238.88885	56	
239.81951	82	
240.14093	92	
240.83308	194	
240.86453	82	
241.84166	206	
241.90276	68	
242.84060	138	
243.17797	48	
243.85992	46	
244.07478	56	
244.90607	102	
246.12234	60	
246.16102	90	
246.90496	134	
248.89933	428	
249.91046	66	
250.83525	84	
251.64490	100	
251.82990	122	
251.90516	72	
252.93242	156	
252.95173	86	
253.01247	56	
255.07703	46	
255.11420	60	
255.90722	56	
256.80972	82	
256.95918	72	
258.01715	58	
258.84723	406	1+
258.94149	70	
259.44545	84	
259.93805	68	
260.85231	80	
261.06962	52	
261.84598	128	
262.79849	66	
263.06165	66	
263.07936	78	
263.85473	80	
264.85505	52	
264.96466	72	
265.12083	78	
266.84900	70	
268.83670	238	1+
269.85631	86	
269.91493	58	
270.83562	52	
270.97098	64	
271.15433	46	
271.91548	98	
272.15461	84	
272.43841	72	
274.86425	112	
274.88077	86	
275.86943	136	
276.86008	832	1+
276.94382	66	
277.25697	72	
277.86385	554	1+
278.19229	56	
278.82962	62	
279.84279	78	
279.88410	94	
280.82359	86	
280.87200	134	
280.90390	90	
281.85753	66	
282.08055	44	
283.09609	62	
285.85066	60	
286.85121	284	
287.03493	54	
287.85311	130	
287.89248	74	
287.99663	90	
289.89006	54	
290.86355	82	
290.87987	64	
292.16698	58	
292.83061	72	
292.86169	70	
292.88454	108	
293.11325	122	
293.85869	78	
293.98779	42	
294.86797	52	
296.01022	56	
296.05411	66	
297.92044	44	
298.88136	74	
298.90274	82	
299.01510	54	
299.23013	56	
299.86723	76	
300.87842	46	
301.02111	62	
302.43289	76	
303.15712	66	
304.02396	80	
304.85715	52	
305.85719	62	
306.88661	66	
307.88776	60	
308.36832	90	
308.66617	68	
308.86229	68	
309.86866	130	
312.82434	52	
312.90870	68	
314.15435	68	
317.14557	44	
318.75960	48	
320.15950	54	
321.98104	46	
325.80454	74	
326.07931	86	
328.17565	88	
330.88381	46	
333.15492	62	
333.18401	80	
337.07948	66	
337.18802	88	
337.95719	66	
END IONS

###FS:    #m/z: 322.92966 #charge 1+
###MS: 138
###MSMS: 139
BEGIN IONS
TITLE=Cmpd 103, +MS2(322.9297), 28.0-35.0eV, 3.0min #139
RTINSECONDS=179.43
SCANS=138-139
PEPMASS=322.92966	178774
CHARGE=1+
46.08278	74	
67.89167	36	
197.02325	50	
201.03820	96	
205.94971	104	
206.45255	70	
206.95426	78	
208.10536	60	
209.12370	54	
209.66176	26	
213.88633	44	
213.89877	78	
214.88789	62	
218.84783	54	
220.02626	92	
221.94422	84	
222.88995	50	
223.96361	70	
224.82261	68	
224.84621	90	
225.85080	32	
227.92945	88	
228.83936	46	
228.85498	154	
228.97309	68	
230.83475	58	
230.84882	110	
230.98994	34	
232.83173	72	
233.85738	64	
233.89337	46	
234.91995	24	
236.83362	56	
238.94082	140	
238.96063	96	
239.07653	78	
239.89187	86	
240.82488	114	
240.89167	70	
240.93931	550	
240.99064	86	
241.15232	70	
241.88896	98	
241.93956	1386	1+
241.96116	60	
242.91568	66	
242.94099	844	1+
243.19326	38	
243.81806	50	
244.12408	48	
244.82454	194	
244.85471	60	
244.94085	266	1+
246.15095	50	
246.71218	34	
246.84506	54	
246.97303	80	
247.00302	26	
247.85128	58	
247.97492	34	
248.84889	100	
248.98726	54	
249.85428	72	
250.11429	76	
250.95667	58	
251.85937	68	
251.90998	36	
252.87172	50	
253.34828	86	
254.84980	90	
255.10471	62	
255.12012	72	
256.13742	76	
256.89606	62	
258.80269	50	
258.83357	122	
259.35238	26	
260.15568	126	
260.19536	88	
260.83950	62	
260.86831	26	
261.82994	330	1+
262.85372	48	
262.97776	68	
263.98032	66	
266.85548	128	
268.85082	96	
269.17021	52	
269.80156	74	
269.86829	82	
270.93045	32	
272.06529	68	
272.12825	82	
273.91968	24	
274.15446	122	
276.81535	68	
276.91351	98	
277.02587	58	
277.07289	84	
277.14233	64	
277.92567	46	
278.84153	64	
279.03646	26	
279.09210	746	1+
279.39019	30	
279.56984	24	
280.06291	84	
280.86262	56	
280.93664	36	
281.34050	78	
281.52576	26	
281.96473	56	
282.40627	26	
283.06706	64	
284.29096	198	
284.56257	42	
284.64544	34	
284.83786	30	
285.41889	80	
285.98502	68	
286.15351	88	
286.51284	26	
289.87829	48	
290.07830	66	
291.27138	24	
291.85211	80	
291.88396	66	
292.83086	48	
293.03244	76	
293.84828	52	
297.81888	60	
298.83722	66	
299.78238	62	
301.86940	44	
301.89486	104	
302.35166	26	
303.14662	26	
306.89722	56	
308.89031	42	
311.02635	66	
311.41600	44	
312.73911	24	
312.86088	64	
313.39547	64	
315.32464	24	
319.08377	56	
321.27873	100	
321.81591	50	
322.30741	56	
324.22797	58	
324.98470	54	
325.81522	34	
325.90205	44	
327.80652	72	
327.84611	44	
END IONS

###FS:    #m/z: 340.94000 #charge 1+
###MS: 138
###MSMS: 140
BEGIN IONS
TITLE=Cmpd 104, +MS2(340.9400), 28.0-35.0eV, 3.0min #140
RTINSECONDS=180.203
SCANS=138,140
PEPMASS=340.94000	92704
CHARGE=1+
192.92448	66	
210.93524	52	
211.88845	48	
211.93846	68	
212.88158	74	
214.89413	160	
214.93447	90	
215.88406	70	
217.82812	72	
218.87661	80	
221.89262	80	
222.97162	98	
223.83473	68	
224.83342	72	
226.89480	82	
227.83521	178	1+
228.89850	58	
228.93721	128	
231.88857	104	
233.89903	152	
236.08601	62	
237.05697	70	
238.89414	76	
239.84614	70	
240.84539	74	
240.88568	50	
241.84189	276	
242.84400	218	
243.81393	84	
243.83670	92	
243.89258	60	
244.18632	80	
245.05625	90	
245.84689	72	
245.93942	56	
245.95282	72	
246.85647	68	
246.95106	72	
246.97471	58	
248.02070	72	
248.84992	90	
250.13949	80	
251.09992	70	
251.15423	78	
251.31189	94	
251.84768	52	
253.92354	92	
254.86907	76	
254.92024	60	
254.96510	72	
255.07717	56	
255.09463	78	
255.90184	64	
256.85283	76	
257.84570	68	
257.89534	78	
258.84655	158	
258.86234	74	
259.85173	336	
259.89439	62	
259.91414	54	
260.83681	368	1+
262.86952	136	
262.90801	94	
263.84376	138	
264.91888	56	
265.01869	78	
265.92136	78	
266.86497	72	
268.09816	72	
268.84058	130	
269.84480	64	
270.13475	82	
270.79925	66	
270.83139	78	
270.85963	72	
270.92663	72	
272.92711	54	
273.84858	62	
273.92190	92	
274.86261	174	
274.87970	224	
275.81510	66	
275.86109	184	
275.90010	176	1+
276.85497	576	
276.87850	72	
277.06443	70	
277.82343	58	
277.85973	282	
277.92002	274	1+
277.96855	58	
278.84542	722	1+
279.15739	56	
279.88417	166	
279.98883	82	
280.85670	244	1+
281.89073	66	
283.02761	92	
283.80120	52	
284.88394	50	
287.83872	56	
288.10127	72	
288.84111	64	
289.87976	70	
290.87754	62	
292.88675	146	
293.43154	52	
293.96443	78	
294.66560	92	
294.86978	72	
294.88364	94	
295.86192	54	
296.18951	62	
296.85336	110	
297.88914	54	
298.89627	66	
299.05989	58	
299.86303	74	
300.14334	82	
301.84416	78	
302.17136	114	
303.82049	64	
303.86097	78	
304.83920	50	
304.89730	76	
304.96870	72	
307.88920	88	
308.42297	50	
308.89282	56	
309.86854	68	
316.89652	56	
317.08854	82	
317.93082	88	
318.89526	62	
321.22167	66	
321.88640	68	
322.02317	56	
323.73998	50	
323.94731	58	
324.14625	68	
326.06136	70	
326.75576	62	
328.18928	68	
329.11034	58	
331.93669	86	
333.81413	64	
334.87438	64	
337.17935	78	
337.97761	86	
338.28471	72	
338.61652	82	
339.71581	78	
340.81652	70	
341.88078	52	
345.90415	72	
END IONS

###FS:    #m/z: 359.96129 #charge 1+
###MS: 138
###MSMS: 141
BEGIN IONS
TITLE=Cmpd 105, +MS2(359.9613), 28.0-35.0eV, 3.1min #141
RTINSECONDS=180.974
SCANS=138,141
PEPMASS=359.96129	19092
CHARGE=1+
60.73882	78	
124.58989	84	
152.76217	102	
180.86545	72	
182.86600	72	
198.87351	68	
205.91117	102	
209.94244	332	1+
212.04933	92	
213.08787	72	
213.87530	74	
215.89131	66	
218.88415	88	
222.95204	414	1+
223.89167	148	
224.94729	444	1+
225.85471	90	
226.89893	188	
226.94612	568	
226.96874	80	
227.87255	74	
227.90023	74	
227.93199	76	
228.94096	654	
231.07748	88	
231.89749	88	
233.94475	116	
234.86540	174	
234.93491	68	
235.11538	74	
236.89049	100	
238.90579	72	
240.13353	86	
240.93925	110	
240.96105	178	
241.01361	60	
241.90627	72	
241.94028	172	
242.96317	140	
244.95441	206	
245.38477	88	
245.94088	72	
246.81046	74	
246.95441	128	
247.95389	66	
248.80334	338	
249.80482	164	
250.12016	62	
250.94282	68	
251.40527	88	
252.87366	64	
252.95298	282	
253.83909	84	
254.14864	80	
255.01420	72	
256.12907	86	
256.86081	70	
257.15603	128	
258.14259	102	
258.83172	102	
258.97867	76	
260.83281	122	
260.87150	70	
260.96815	138	
261.97093	62	
263.10713	70	
263.62320	100	
264.81497	68	
264.85094	76	
265.82369	102	
265.97311	76	
266.81268	660	1+
267.78478	82	
268.00771	92	
268.79427	66	
268.83779	94	
269.17700	68	
269.96726	140	
271.90373	68	
273.87085	82	
273.96684	90	
275.96843	62	
276.81163	120	
276.85848	208	1+
277.81072	106	
278.79653	268	1+
278.84154	106	
279.13507	84	
279.19407	96	
279.21665	74	
280.79368	512	1+
281.00055	76	
282.39188	78	
282.82785	92	
283.97998	96	
284.81006	60	
284.82405	104	
287.91961	60	
288.15524	88	
288.84176	92	
288.89576	68	
289.83173	60	
291.04521	76	
291.79245	132	
291.85849	64	
293.31299	116	1+
294.81300	128	
296.80926	344	
297.80886	164	
298.80553	1244	1+
299.13582	74	
300.78825	66	
300.81242	204	
300.87610	78	
301.86018	108	
302.08088	74	
303.81186	66	
303.88674	66	
306.86074	88	
307.84203	148	
307.88747	76	
308.13659	92	
308.38837	70	
309.79163	218	1+
310.82595	108	
312.17069	76	
314.81990	72	
316.81454	312	
318.75698	70	
318.81506	146	
319.81689	74	
320.82552	68	
321.81793	142	
322.81272	66	
322.94245	72	
323.80146	68	
325.88417	80	
326.15702	66	
327.97309	72	
329.87047	86	
331.80056	62	
333.02466	68	
333.74224	72	
337.11126	80	
341.40149	78	
341.89634	68	
343.17321	76	
349.12431	66	
349.16358	142	
353.89034	84	
354.27610	78	
356.14869	64	
357.25907	64	
358.15314	66	
359.19256	68	
359.93771	88	
360.19543	72	
361.23190	72	
362.21716	94	
363.31202	94	
END IONS

###FS:    #m/z: 322.92959 #charge 1+
###MS: 142
###MSMS: 143
BEGIN IONS
TITLE=Cmpd 106, +MS2(322.9296), 28.0-35.0eV, 3.1min #143
RTINSECONDS=184.625
SCANS=142-143
PEPMASS=322.92959	250864
CHARGE=1+
180.86562	64	
187.91650	46	
192.89094	54	
193.59269	60	
197.93784	62	
200.83834	74	
201.04310	174	
202.98528	72	
205.94623	160	
206.99977	68	
207.97804	74	
210.89939	50	
210.92251	56	
212.87795	74	
213.16113	70	
213.93465	66	
214.82993	54	
216.05894	66	
219.05503	54	
221.94012	124	
223.12646	62	
223.88643	72	
223.96137	168	
224.13068	92	
226.82019	98	
226.84654	84	
226.86156	36	
227.92997	64	
228.81716	74	
228.85405	72	
228.98053	66	
229.84454	48	
230.82368	42	
230.85739	64	
231.06787	34	
232.14274	82	
233.85869	148	
233.89702	70	
233.95478	30	
234.86106	56	
235.85594	90	
236.96813	64	
238.88814	66	
238.92312	38	
238.93777	88	
239.06409	70	
240.08553	28	
240.82615	178	
240.94041	440	
241.94050	1506	1+
242.81618	60	
242.94269	940	1+
243.14179	60	
243.82336	308	1+
244.26875	40	
244.84675	34	
244.93804	138	
244.96395	68	
244.98502	72	
245.15228	82	
245.94068	76	
246.86464	108	
246.97510	80	
247.07655	56	
247.79355	60	
247.85380	98	
248.29048	46	
248.66020	34	
248.79570	44	
248.84694	168	
250.46593	90	
250.83537	60	
250.94434	80	
251.14637	78	
251.56708	42	
252.79748	76	
252.82063	62	
252.86574	48	
254.12308	56	
254.99264	56	
255.06723	70	
256.01967	36	
256.03728	104	
256.89047	84	
257.07727	54	
257.84954	52	
258.12373	50	
258.83067	148	
260.14984	104	
260.20332	78	
261.03249	72	
261.09546	72	
261.83221	106	
262.83510	164	
264.93713	34	
266.99551	68	
267.07177	52	
267.11766	36	
267.88095	52	
268.83651	32	
269.87858	46	
273.63937	104	
273.81024	74	
274.10064	60	
275.82346	54	
276.06381	60	
276.15214	38	
277.14628	72	
278.02774	58	
279.09149	1206	1+
279.84935	68	
280.84231	56	
282.88321	82	
283.84425	46	
284.29121	530	1+
284.80274	64	
284.85895	84	
285.19696	68	
285.85038	44	
289.88061	132	
290.88386	50	
296.12414	74	
299.07072	68	
301.19760	80	
301.88427	72	
302.15095	70	
302.81757	70	
303.21485	90	
304.19669	48	
304.87469	54	
306.04176	86	
307.79941	84	
308.86217	52	
308.88181	54	
311.05866	78	
311.88674	68	
312.37915	66	
312.99771	84	
313.76524	58	
313.86105	60	
313.88899	50	
313.90425	62	
319.77526	96	
320.13721	52	
320.15933	84	
320.98641	66	
321.00500	36	
321.13133	78	
322.00336	48	
323.41251	72	
324.20587	68	
324.88755	72	
325.89755	74	
327.55804	54	
327.95753	64	
END IONS

###FS:    #m/z: 340.94014 #charge 1+
###MS: 142
###MSMS: 144
BEGIN IONS
TITLE=Cmpd 107, +MS2(340.9401), 28.0-35.0eV, 3.1min #144
RTINSECONDS=185.397
SCANS=142,144
PEPMASS=340.94014	127612
CHARGE=1+
182.86764	70	
197.88522	170	
203.96734	74	
205.94728	148	
210.94227	78	
212.88223	66	
213.88277	54	
213.93847	56	
216.86119	84	
220.06869	72	
220.57514	68	
224.97341	64	
227.92912	126	
227.95036	68	
228.84125	66	
230.88693	62	
231.88896	66	
231.95553	74	
232.84848	56	
233.72774	48	
233.89290	100	
234.93489	94	
239.92980	66	
240.14668	92	
240.71054	54	
240.83284	164	
241.84217	696	1+
241.90046	78	
243.83610	86	
244.13048	52	
244.83728	54	
244.91186	88	
245.09850	60	
245.81980	68	
246.80862	54	
246.83364	72	
246.85474	78	
248.90404	76	
249.12883	80	
250.89183	64	
251.09804	74	
251.15226	76	
251.87871	82	
251.95839	48	
252.14181	74	
253.11793	72	
253.79010	74	
253.80897	64	
254.85718	64	
255.07530	78	
256.26286	60	
256.85679	76	
256.86692	72	
256.90600	62	
257.03580	68	
257.84963	90	
258.84386	212	
258.88008	60	
259.16661	76	
259.84956	230	
259.96001	74	
260.02106	72	
260.83616	414	1+
261.18502	76	
261.97720	84	
262.87813	58	
263.88083	64	
263.90457	70	
264.87092	98	
265.04886	84	
266.24352	52	
266.85125	66	
267.13416	92	
267.83867	64	
268.20269	46	
268.55502	54	
268.81661	54	
268.84131	206	
270.84756	80	
271.96642	58	
272.08184	82	
272.38354	70	
272.41195	96	
272.85329	212	1+
274.89544	80	
275.81935	72	
275.85957	186	
275.94557	70	
276.85652	970	1+
277.92470	136	
278.84385	502	
279.08983	60	
279.84731	266	
279.88183	78	
279.91467	72	
280.86484	114	
281.89877	120	
282.84987	60	
282.87079	54	
282.92210	94	
283.87506	46	
286.16175	92	
286.85984	212	1+
287.17203	78	
292.12484	74	
292.86624	76	
294.86421	180	
295.87880	80	
296.05659	58	
296.23406	62	
297.01395	48	
297.80189	62	
297.86970	68	
297.89121	64	
298.30847	72	
298.81980	86	
298.89026	58	
299.88549	100	
300.87498	72	
301.86704	76	
302.86030	86	
302.88359	64	
303.00132	74	
303.85885	76	
305.03924	66	
305.13188	54	
307.89614	50	
308.04069	54	
309.02181	70	
310.36401	100	
310.87032	52	
310.89544	60	
310.90960	58	
311.14742	60	
311.96229	66	
317.05133	54	
318.86427	82	
319.42121	88	
321.98278	52	
324.80109	54	
325.16612	56	
326.89341	50	
328.99236	62	
329.87261	68	
331.53440	84	
334.08755	68	
336.86775	54	
337.18323	72	
337.20806	72	
337.28707	54	
340.42230	90	
340.55564	88	
341.09303	76	
344.33448	84	
344.91599	90	
END IONS

###FS:    #m/z: 363.95592 #charge 1+
###MS: 142
###MSMS: 145
BEGIN IONS
TITLE=Cmpd 108, +MS2(363.9559), 28.0-35.0eV, 3.1min #145
RTINSECONDS=186.169
SCANS=142,145
PEPMASS=363.95592	44052
CHARGE=1+
189.86586	148	
191.85761	110	
205.00141	82	
207.08283	90	
207.71253	72	
209.94284	148	
212.87621	376	
214.89144	98	
216.12975	84	
218.89307	84	
220.10488	78	
222.13137	106	
222.94937	174	1+
224.89127	90	
224.94870	134	
224.96446	68	
225.39184	92	
225.95441	70	
226.12436	82	
226.89335	66	
226.94695	814	1+
228.89459	204	
228.94183	650	1+
230.86682	94	
230.88880	588	1+
231.61704	86	
232.88431	78	
234.03041	66	
234.88024	72	
235.11741	76	
236.83945	78	
237.12898	88	
237.38243	98	
238.93236	78	
240.13168	80	
240.80352	66	
240.93762	144	
240.95982	82	
240.97495	88	
241.93941	134	
242.19860	66	
242.86212	72	
242.94337	276	
242.96426	98	
243.93104	82	
244.12105	76	
244.81573	70	
244.95975	264	
245.82383	66	
245.83442	198	1+
245.86801	78	
246.80688	100	
246.90022	82	
246.95720	248	
246.97468	76	
247.95117	148	
248.80567	250	1+
248.90037	348	1+
250.03848	70	
250.95083	68	
250.97145	74	
251.78702	76	
252.88929	80	
253.90545	104	
254.86727	110	
257.40856	94	
257.84761	68	
258.83327	100	
258.87205	90	
259.80366	68	
260.82790	262	1+
260.96947	332	1+
262.85038	86	
263.84757	120	
264.82896	78	
264.85369	78	
264.94307	82	
265.82039	112	
266.12132	76	
266.81399	532	1+
266.85708	72	
266.94131	78	
267.87720	68	
268.13626	84	
268.79448	74	
268.83829	70	
268.95460	74	
269.38829	104	
270.81315	72	
270.83081	108	
272.61688	78	
274.95549	70	
276.80824	130	
276.86326	150	
276.96424	72	
277.79882	72	
278.28835	82	
278.80082	96	
279.79863	140	
280.79332	120	
281.43302	80	
281.79242	754	1+
281.89265	94	
281.92999	70	
282.88129	84	
283.85597	174	
283.91753	76	
284.29525	86	
284.81721	212	1+
284.85468	70	
284.98548	68	
286.58981	80	
287.81981	82	
291.05571	78	
292.44402	74	
293.87555	78	
294.66988	68	
294.79850	72	
296.81145	122	
296.86610	78	
297.80130	1906	1+
297.90777	72	
298.80381	1676	1+
299.42394	102	
300.15642	72	
300.79875	242	
301.79933	242	1+
301.85998	342	1+
303.85558	124	
304.85964	74	
305.12952	76	
306.88234	76	
308.13852	134	
308.40919	80	
308.84467	68	
310.07429	82	
312.12724	70	
313.13486	80	
313.85013	82	
315.81331	72	
316.81856	98	
317.81458	188	
318.80641	104	
319.93310	90	
320.82001	68	
321.81591	86	
322.62251	108	
322.84204	94	
322.89167	76	
326.84670	72	
326.86696	84	
326.90005	70	
327.06692	104	
327.19560	68	
328.98571	100	
336.40124	66	
336.94192	72	
341.96439	86	
344.40269	68	
345.20598	110	
346.94142	72	
349.12023	98	
360.88175	74	
362.20350	80	
365.99450	68	
366.16345	78	
END IONS

###FS:    #m/z: 363.95560 #charge 1+
###MS: 146
###MSMS: 147
BEGIN IONS
TITLE=Cmpd 109, +MS2(363.9556), 28.0-35.0eV, 3.2min #147
RTINSECONDS=189.852
SCANS=146-147
PEPMASS=363.95560	40332
CHARGE=1+
160.82610	68	
182.86763	82	
184.92427	68	
185.70978	88	
189.86364	196	
190.86355	76	
196.88183	142	
198.87516	66	
200.58962	88	
203.95520	72	
207.87608	250	1+
207.94964	88	
209.94582	132	
211.15440	84	
212.87893	444	1+
218.87495	72	
218.88941	104	
218.91669	100	
220.11556	96	
222.95296	926	
224.94858	1192	1+
226.89850	122	
226.94676	1608	1+
227.38133	80	
228.89655	124	
228.94226	1162	1+
229.55859	70	
230.89088	956	1+
230.94872	68	
231.80145	72	
231.88727	104	
232.82605	74	
232.88563	284	
235.12118	80	
235.82231	78	
235.85978	72	
237.05334	78	
237.14019	90	
238.98339	66	
239.07344	108	
240.82217	314	1+
240.94029	130	
240.96011	1496	1+
241.94211	166	
242.90812	68	
243.56476	80	
243.83532	72	
243.96000	68	
244.95744	586	
245.89131	70	
245.94099	98	
246.80617	382	1+
246.90485	138	
246.95221	738	
247.94025	86	
248.79911	696	1+
248.89780	266	
249.81762	82	
250.89405	68	
250.97281	92	
251.80276	80	
252.04466	72	
252.13792	94	
252.96351	70	
253.90874	78	
257.09093	68	
258.44356	84	
258.83297	132	
258.84507	272	1+
258.97622	100	
260.82943	444	1+
260.96946	490	1+
261.83044	266	1+
263.97853	72	
265.78966	154	
266.11169	68	
266.81328	918	1+
267.87501	72	
267.96956	78	
268.47855	98	
268.93908	90	
268.97966	78	
269.84421	80	
269.96748	158	
270.97223	124	
272.81940	66	
272.93521	84	
274.81492	94	
274.96934	76	
276.81424	98	
276.85616	86	
277.79496	68	
277.98109	88	
278.80316	144	
278.84296	114	
279.79077	980	1+
279.85348	68	
280.12237	86	
280.79297	832	1+
282.11948	90	
282.79186	112	
282.84823	80	
282.86851	70	
283.77410	66	
283.79243	140	
283.84980	186	
283.90617	66	
283.98177	116	
284.01788	68	
284.36571	84	
284.82188	116	
284.84420	128	
284.99977	68	
285.02063	78	
285.14523	68	
285.82125	78	
285.84621	188	
285.92934	106	
287.94045	104	
288.82458	66	
289.86693	96	
290.14925	92	
290.28744	72	
294.14100	84	
294.86750	134	
296.81011	242	
297.40801	80	
297.80976	236	
298.80291	1798	1+
301.79782	112	
301.86078	312	1+
303.85416	456	1+
306.43499	84	
308.12246	88	
309.43029	90	
309.87086	74	
310.88980	70	
311.16708	90	
312.36386	100	
312.63945	82	
314.83174	78	
315.81065	66	
316.43092	88	
316.81168	630	1+
316.86553	108	
318.87120	74	
318.93893	90	
319.13407	76	
320.14185	158	
320.80808	72	
321.83328	70	
322.82565	90	
325.86845	68	
325.95067	70	
329.07254	90	
331.14175	82	
335.82030	76	
335.87237	86	
336.81821	76	
337.95351	74	
339.96448	72	
340.14809	90	
344.74944	82	
348.75285	106	
352.89287	142	
354.91650	102	
359.95462	106	
362.84848	80	
367.12255	78	
368.14228	74	
369.08970	86	
END IONS

###FS:    #m/z: 336.94520 #charge 1+
###MS: 146
###MSMS: 148
BEGIN IONS
TITLE=Cmpd 110, +MS2(336.9452), 28.0-35.0eV, 3.2min #148
RTINSECONDS=190.625
SCANS=146,148
PEPMASS=336.94520	34186
CHARGE=1+
125.72743	152	
182.87078	64	
197.63195	72	
197.88418	62	
203.93576	60	
210.88859	70	
211.88693	50	
211.94264	180	
212.87762	312	
213.93634	54	
218.84408	84	
221.30308	66	
223.89370	74	
224.12542	90	
224.97332	64	
228.89336	78	
229.88678	534	1+
229.91021	68	
229.95498	70	
230.12461	74	
230.88911	442	1+
231.82993	72	
232.82225	78	
232.88971	182	
234.90574	150	
236.85075	86	
237.45395	90	
238.84513	108	
239.56849	66	
239.85396	76	
240.84372	76	
241.00956	52	
241.83887	154	
242.85090	258	1+
243.07638	82	
243.82653	98	
244.15175	74	
244.90416	64	
246.02394	68	
246.16263	156	
246.66578	92	
246.85444	64	
246.97650	54	
247.96345	78	
248.90167	238	
249.96493	82	
250.15502	70	
250.83167	226	
250.95211	60	
251.06958	70	
252.86182	94	
252.97338	62	
253.09059	66	
254.12300	60	
254.83209	72	
254.96703	50	
255.01630	70	
256.25718	66	
256.85089	120	
257.85755	56	
257.93436	66	
258.84756	154	
259.84768	184	
260.94652	94	
260.98441	84	
261.14531	64	
261.83071	148	
262.82997	114	
263.83465	78	
264.10614	74	
264.86799	84	
265.02667	70	
266.86009	112	
266.91950	94	
266.99360	82	
267.84496	66	
267.98781	52	
268.06585	70	
268.83914	132	
269.84530	140	
270.13877	76	
270.44364	102	
270.85160	80	
271.94798	60	
272.91663	68	
273.85249	54	
273.93168	66	
274.82126	72	
274.88015	52	
275.05685	78	
275.63960	104	
275.87402	100	
275.96006	82	
276.86207	74	
277.83457	100	
277.86295	668	1+
277.94225	70	
278.83500	228	
279.09790	56	
280.10318	72	
280.14134	76	
280.83613	60	
280.86880	60	
280.88761	96	
280.92285	62	
281.15932	64	
281.84628	114	
282.85814	64	
284.85717	52	
285.04357	70	
285.86085	68	
286.77473	74	
286.84948	172	
287.84117	68	
288.85575	80	
289.84190	82	
290.08882	74	
291.81222	50	
291.89813	68	
292.86572	76	
293.10824	188	
293.92869	84	
294.12418	80	
294.86739	220	
295.99074	94	
296.22319	68	
297.89252	146	
298.30244	58	
299.87400	258	
300.13846	54	
300.88210	118	
301.51341	106	
305.44286	80	
305.85916	70	
306.88672	80	
308.04494	84	
308.86648	78	
310.87476	62	
314.15461	68	
317.04952	62	
318.87089	68	
319.04424	68	
319.90917	84	
320.15940	130	
320.88494	88	
320.91232	64	
322.99550	82	
323.89200	76	
324.89222	134	
327.08883	64	
328.25138	62	
335.46739	70	
340.13433	70	
341.24707	60	
END IONS

###FS:    #m/z: 359.96124 #charge 1+
###MS: 146
###MSMS: 149
BEGIN IONS
TITLE=Cmpd 111, +MS2(359.9612), 28.0-35.0eV, 3.2min #149
RTINSECONDS=191.397
SCANS=146,149
PEPMASS=359.96124	22218
CHARGE=1+
69.95284	74	
194.87976	132	
195.93528	68	
200.87696	118	
207.12188	106	
209.94516	112	
212.82978	78	
215.93633	66	
221.88651	68	
222.95144	236	1+
223.88973	130	
223.97436	68	
224.82630	76	
224.94685	282	1+
226.88486	72	
226.89707	100	
226.94607	196	
227.05830	86	
227.93096	106	
227.95798	192	
228.94255	554	
232.01556	80	
232.88416	66	
234.18438	80	
234.82576	68	
235.10237	78	
235.14932	72	
237.99390	78	
239.14679	156	
240.96344	186	
241.90124	114	
241.94157	120	
242.09264	76	
243.90593	58	
243.95159	66	
244.41449	72	
244.95717	376	
245.89681	78	
246.95251	138	
248.14126	60	
248.80142	378	
250.14716	70	
250.95470	154	
252.06585	78	
252.87742	72	
252.96100	110	
255.92494	58	
256.80604	64	
257.15803	74	
258.14931	78	
258.83528	186	
258.84118	132	
258.96913	76	
259.02618	112	
260.83359	70	
260.94510	64	
261.07959	76	
262.81712	72	
262.97388	64	
264.79512	60	
264.82071	140	
265.79704	94	
265.81316	730	1+
266.11359	72	
267.86070	68	
267.97955	84	
268.80824	142	
268.84935	70	
269.96425	104	
271.15274	94	
272.82954	60	
273.11544	68	
274.86378	70	
274.92093	92	
275.10787	84	
275.79271	94	
276.01488	86	
276.81106	70	
276.85462	176	
276.90489	72	
277.80984	104	
278.08939	94	
278.80163	250	1+
278.84432	206	
278.95627	78	
279.10629	58	
279.84678	90	
280.79392	972	1+
280.83609	80	
281.86367	84	
281.98872	120	
282.82936	70	
283.06808	154	
283.88138	72	
284.82725	92	
285.78382	66	
285.82021	146	
288.86423	64	
289.01888	104	
290.81267	90	
291.80406	72	
292.42863	100	
293.15207	84	
293.99780	92	
295.81554	62	
295.87066	68	
296.81172	138	
296.93589	78	
297.11160	72	
297.15614	72	
297.80535	70	
298.35142	72	
298.80318	1150	1+
299.91405	86	
300.80711	60	
301.07927	66	
301.78819	136	
301.88420	64	
302.09545	80	
303.05453	82	
305.11864	68	
305.15088	72	
306.12138	66	
306.88432	60	
308.80396	84	
309.12136	72	
310.87651	66	
311.12803	66	
311.80634	82	
314.97543	72	
316.81241	162	
317.81638	106	
319.41066	96	
319.82332	76	
319.95069	102	
320.13771	68	
321.81705	386	1+
323.15472	72	
326.79334	60	
329.04798	78	
329.10169	64	
329.87494	70	
330.39694	92	
330.87716	62	
331.93665	72	
339.63184	82	
339.79690	60	
340.02104	66	
340.81621	66	
345.17339	60	
346.79278	62	
347.09237	66	
347.19085	60	
349.12469	72	
357.20573	64	
358.19538	72	
362.40646	98	
END IONS

###FS:    #m/z: 363.95570 #charge 1+
###MS: 150
###MSMS: 151
BEGIN IONS
TITLE=Cmpd 112, +MS2(363.9557), 28.0-35.0eV, 3.3min #151
RTINSECONDS=195.083
SCANS=150-151
PEPMASS=363.95570	34168
CHARGE=1+
183.00539	78	
189.86125	300	1+
191.06057	78	
195.08521	68	
196.88335	82	
197.88756	78	
199.06892	68	
204.87300	70	
205.87973	84	
205.95166	96	
206.04348	64	
207.87260	134	
208.07035	66	
208.88239	72	
210.94411	72	
212.87801	328	
212.89573	62	
214.89238	100	
218.89310	66	
219.94998	74	
222.95303	422	1+
224.94820	402	
225.94813	232	
226.83574	80	
226.89092	90	
226.94663	1212	1+
227.92502	118	
228.89455	170	
228.94347	976	1+
229.80632	68	
229.96758	94	
230.83528	106	
230.88839	932	1+
235.12571	136	
235.94821	64	
240.79771	90	
240.82356	110	
240.88008	64	
240.94032	170	
240.96437	462	1+
241.81828	92	
241.83732	80	
241.93928	630	1+
242.94153	400	1+
242.95768	462	1+
244.82392	82	
244.95704	726	1+
245.81971	70	
245.94155	66	
246.80639	74	
246.95425	482	1+
246.98582	64	
247.80969	110	
248.57483	66	
248.80245	426	
248.89882	204	
250.89426	126	
251.80460	70	
251.92838	90	
253.09628	66	
253.42467	76	
258.84895	190	
258.97059	174	
259.98198	102	
260.00765	72	
260.83150	100	
260.97216	270	1+
261.82682	484	1+
261.87204	84	
261.90950	94	
262.85248	90	
263.97035	76	
264.98070	72	
265.79304	78	
265.82280	164	
265.92250	106	
265.97208	202	
266.81374	670	1+
267.11080	78	
267.83276	76	
267.97504	190	
268.81125	224	
268.84061	80	
268.97553	80	
269.80426	194	1+
269.96567	94	
271.80109	86	
271.91561	70	
271.95671	104	
273.78171	90	
274.85964	68	
275.82125	66	
276.80912	102	
276.85596	266	
276.90824	78	
277.80185	96	
278.00778	66	
278.80021	228	
278.85419	80	
278.90503	84	
279.09969	152	
279.11625	94	
279.80198	146	
280.79247	776	1+
280.83007	64	
281.24169	74	
281.86368	104	
281.89204	84	
281.90907	72	
282.42894	106	
282.78910	164	
283.09646	70	
283.79536	186	1+
284.82328	170	1+
284.98533	148	
285.84786	130	
286.00211	76	
286.78133	76	
287.85917	76	
289.80188	90	
289.96547	64	
290.80005	94	
291.81024	66	
293.14985	72	
293.85643	220	1+
295.88502	90	
296.80839	192	
297.81323	94	
298.80314	1440	1+
298.83126	64	
298.87402	64	
299.87054	132	
300.80257	304	1+
301.10203	64	
301.85391	290	1+
302.79575	64	
306.83070	82	
307.13168	66	
307.88798	66	
308.84067	84	
310.88543	84	
311.17356	66	
312.02106	82	
312.88243	64	
313.41061	100	
314.15667	90	
314.82025	70	
316.81574	190	
317.80900	222	1+
318.92823	86	
318.94774	70	
321.81784	478	1+
321.93038	106	
322.82078	326	1+
323.75316	72	
324.14392	94	
324.84328	72	
326.33653	92	
327.07338	66	
327.86689	212	1+
328.17329	76	
331.00898	64	
338.19863	74	
340.94100	70	
343.21685	72	
343.24647	76	
344.90216	66	
347.10392	82	
347.77214	68	
350.10285	64	
350.43344	90	
350.79923	74	
354.02863	76	
355.11075	78	
363.76397	72	
366.40793	92	
END IONS

###FS:    #m/z: 336.94551 #charge 1+
###MS: 150
###MSMS: 152
BEGIN IONS
TITLE=Cmpd 113, +MS2(336.9455), 28.0-35.0eV, 3.3min #152
RTINSECONDS=195.856
SCANS=150,152
PEPMASS=336.94551	31264
CHARGE=1+
187.82565	66	
193.90201	72	
198.88530	72	
203.11393	72	
206.94861	60	
206.97187	74	
207.30734	42	
207.48592	80	
207.87167	66	
207.97297	48	
208.30698	46	
211.94663	176	
212.87835	476	1+
213.08493	94	
217.88581	76	
224.83888	72	
224.97359	64	
226.85474	48	
227.56671	58	
228.84255	64	
228.89312	160	
230.88828	592	1+
231.95057	134	
232.65910	40	
232.82632	180	
232.94403	72	
233.82555	68	
234.82000	68	
235.12697	100	
235.85235	72	
238.42205	86	
238.83558	72	
239.84132	78	
239.95089	42	
240.83828	128	
241.84022	594	1+
241.92502	54	
246.90503	118	
246.97741	166	
247.85524	58	
247.90174	68	
248.89920	162	
251.15347	178	
251.83057	118	
251.91560	238	
251.95465	46	
251.98422	90	
252.11069	48	
252.82888	72	
252.96911	146	
253.08654	66	
253.29791	44	
253.83011	102	
254.90444	46	
254.92382	38	
254.96837	118	
255.86208	98	
256.09012	56	
256.85094	134	
256.88277	54	
257.07747	88	
257.80048	56	
257.82985	62	
258.84110	198	
259.11154	40	
259.40597	72	
259.85601	78	
260.85567	138	
260.94352	60	
260.95257	50	
261.14319	76	
261.85779	84	
261.95941	86	
261.98910	78	
262.92428	48	
263.82417	128	
265.08833	66	
266.79465	44	
266.84906	74	
266.97358	58	
267.84142	102	
268.84011	494	1+
269.80398	68	
271.92172	100	
272.82172	48	
272.84787	52	
272.86402	52	
272.90545	70	
273.16449	52	
273.85078	82	
273.88299	82	
274.86215	150	
274.88379	86	
274.90456	42	
275.33210	50	
275.88152	78	
276.85933	198	
276.88260	72	
277.86100	250	
278.83521	108	
278.86878	142	
279.10614	58	
279.83529	120	
279.85521	72	
281.78330	48	
282.06626	60	
282.87462	72	
283.86931	52	
284.01603	44	
285.85240	216	
286.15338	74	
286.84969	168	
286.91660	54	
287.65941	90	
287.84479	96	
287.86423	82	
287.88450	46	
288.85578	50	
291.85426	72	
292.82399	66	
292.88107	54	
293.10676	282	1+
294.18174	84	
294.44447	78	
294.86797	56	
294.88471	50	
295.97195	46	
295.99525	52	
297.86659	62	
298.87938	44	
299.79988	52	
299.87339	112	
299.88985	74	
300.25463	50	
301.04213	60	
301.14679	48	
306.18333	58	
308.43077	62	
310.08710	82	
313.87385	68	
317.13428	54	
318.15874	84	
318.44370	68	
319.36479	70	
321.17519	78	
321.87993	52	
322.38442	72	
323.88558	92	
325.90571	68	
327.00444	72	
333.87481	66	
334.87650	50	
336.26630	68	
337.76077	56	
338.05197	68	
END IONS

###FS:    #m/z: 359.96137 #charge 1+
###MS: 150
###MSMS: 153
BEGIN IONS
TITLE=Cmpd 114, +MS2(359.9614), 28.0-35.0eV, 3.3min #153
RTINSECONDS=196.628
SCANS=150,153
PEPMASS=359.96137	24062
CHARGE=1+
158.94443	70	
187.98748	78	
204.06023	66	
209.94565	254	
219.88978	80	
220.95615	66	
222.95124	138	
224.81348	68	
224.88892	70	
224.94760	370	1+
225.89720	62	
226.94284	232	
228.94166	314	
229.11089	70	
230.80672	74	
231.07536	90	
232.37817	92	
233.62290	86	
233.83671	58	
233.95712	72	
234.86801	72	
235.08333	66	
235.11750	60	
239.15258	78	
240.12751	56	
240.14889	72	
240.81512	68	
240.83297	104	
240.93902	62	
241.11413	72	
241.78773	64	
241.82420	82	
241.93860	66	
241.96349	78	
242.79499	78	
242.95792	208	
242.97690	62	
244.95587	438	
245.94701	92	
246.95263	250	
248.80130	354	1+
248.96421	82	
250.78496	72	
252.95146	134	
253.83534	62	
254.07214	70	
255.23388	64	
257.44166	88	
257.54822	78	
258.83843	378	1+
258.96880	70	
258.98484	90	
259.79865	100	
259.95190	68	
260.79969	58	
260.94852	64	
260.96867	154	1+
263.82964	138	
263.89849	62	
264.79693	84	
264.81653	134	
265.07912	90	
265.12376	112	
265.81972	94	
266.08368	78	
266.81301	482	1+
267.46324	88	
269.04601	78	
271.08012	58	
272.38965	72	
272.79490	92	
273.96658	70	
275.09815	74	
275.17018	160	
275.96587	64	
276.07439	100	
276.80739	120	
277.11997	96	
277.15855	66	
277.80938	112	
278.45638	102	
278.79883	384	1+
278.83664	62	
278.84638	62	
278.91342	76	
279.10606	78	
279.15517	70	
279.82045	78	
279.97620	70	
280.79398	586	1+
280.83638	64	
280.86271	88	
281.85492	70	
281.89284	64	
284.82522	182	
285.87108	66	
286.09949	84	
288.19691	74	
290.80356	192	1+
292.87465	74	
293.80417	70	
293.89708	72	
294.86616	70	
295.81763	78	
295.87227	64	
296.81071	292	
297.13936	78	
297.80716	136	
298.07293	66	
298.80489	1168	1+
298.99818	68	
300.13788	70	
300.79538	80	
300.87686	218	1+
303.17670	66	
303.78607	58	
305.84627	58	
308.87722	92	
309.79148	80	
310.80116	68	
310.93363	58	
311.12390	64	
312.27695	72	
312.87175	86	
314.81844	60	
314.86240	88	
316.81154	244	
319.20865	66	
319.72251	60	
319.74451	82	
319.82165	96	
321.81447	146	
321.84240	82	
322.79463	76	
322.90768	62	
324.11744	70	
325.14682	110	
326.89376	60	
327.83751	74	
327.88221	80	
328.00914	66	
329.01745	58	
330.18944	68	
330.22113	58	
331.19428	60	
333.81417	90	
334.95924	84	
335.96042	70	
337.05040	62	
338.39960	72	
346.76301	58	
347.22511	74	
350.10048	82	
355.19624	74	
355.91642	102	
356.77219	56	
358.02325	68	
358.27150	60	
359.12967	72	
365.21234	60	
END IONS

###FS:    #m/z: 322.92960 #charge 1+
###MS: 154
###MSMS: 155
BEGIN IONS
TITLE=Cmpd 115, +MS2(322.9296), 28.0-35.0eV, 3.4min #155
RTINSECONDS=200.29
SCANS=154-155
PEPMASS=322.92960	188184
CHARGE=1+
70.70657	60	
151.45090	34	
185.92887	38	
189.92337	64	
195.36853	38	
195.89300	42	
195.91800	84	
197.86854	64	
197.96698	74	
199.86338	104	
200.94629	76	
201.04566	76	
205.95187	62	
206.04688	76	
207.09528	70	
209.12722	76	
210.83724	66	
211.83140	70	
212.82680	46	
212.88159	78	
221.94845	48	
222.12037	52	
223.95781	164	1+
226.84680	184	1+
227.93185	68	
228.08580	70	
228.84122	34	
228.91007	78	
229.84497	56	
230.83963	30	
231.12100	72	
231.51617	104	
233.85025	32	
235.08165	64	
237.46162	82	
238.88840	68	
239.07876	122	
240.83205	78	
240.84754	68	
240.87411	72	
240.94229	224	
241.03624	58	
241.94104	272	
242.82021	46	
242.84894	58	
242.88516	72	
242.94132	1048	
243.08801	36	
243.46744	30	
243.82634	134	
243.93384	124	
244.77747	38	
244.82458	206	
244.85614	58	
244.87543	68	
244.94110	198	
245.15052	68	
245.94906	112	
246.66007	68	
246.97461	72	
247.09596	34	
247.86858	34	
247.89522	74	
247.97506	74	
248.86074	122	
248.94656	54	
249.96874	100	
251.04747	76	
251.06660	54	
251.15034	78	
251.82797	40	
252.15159	80	
253.19184	46	
254.84985	72	
255.10128	82	
257.96047	56	
258.12974	80	
258.79093	82	
258.83203	154	
260.82966	678	1+
261.94540	72	
263.22265	38	
263.88253	64	
263.94630	40	
264.42959	30	
264.84507	76	
265.19066	78	
265.98497	70	
266.01154	52	
266.87140	72	
266.97129	74	
268.06020	74	
269.03816	50	
269.96503	70	
270.80922	46	
270.84949	72	
271.87704	32	
272.83390	54	
275.12198	52	
277.13003	60	
277.15083	70	
277.24633	34	
279.02005	36	
279.03822	54	
279.09105	980	1+
279.85353	70	
280.82344	34	
281.09345	64	
281.47226	92	
281.92954	50	
282.09268	60	
282.31322	58	
282.88511	68	
282.92026	68	
283.86502	84	
284.07595	48	
284.19883	50	
284.29381	160	
284.85968	132	
285.79027	76	
286.85389	56	
288.41585	58	
289.78329	70	
290.16822	66	
290.86309	80	
291.84611	66	
292.81182	92	
293.87151	52	
294.66561	78	
295.16998	70	
295.88296	66	
296.11575	80	
296.87667	72	
298.97478	34	
299.41674	96	
300.80372	96	
301.15936	72	
301.95274	36	
303.79902	92	
305.30134	38	
307.79915	54	
307.89189	72	
310.18006	64	
310.86400	50	
312.88915	62	
315.28069	44	
316.24500	38	
316.35255	42	
321.15964	56	
324.20145	38	
324.88766	58	
325.90422	66	
326.02495	92	
328.45823	34	
END IONS

###FS:    #m/z: 340.93982 #charge 1+
###MS: 154
###MSMS: 156
BEGIN IONS
TITLE=Cmpd 116, +MS2(340.9398), 28.0-35.0eV, 3.4min #156
RTINSECONDS=201.063
SCANS=154,156
PEPMASS=340.93982	97892
CHARGE=1+
64.90801	54	
140.35992	52	
182.87109	68	
192.01588	64	
192.89461	52	
197.89445	58	
202.88173	58	
207.88586	66	
209.05782	44	
209.94287	86	
210.84412	66	
212.89982	82	
213.87563	46	
215.88598	66	
217.87343	80	
220.87791	72	
223.90465	62	
223.96899	60	
223.98909	66	
224.95862	118	
225.84411	46	
226.85359	64	
226.91530	60	
227.02429	84	
227.81323	84	
227.83533	108	
228.84329	206	
228.88212	74	
230.83489	72	
230.88866	58	
231.09607	76	
231.11802	72	
231.84715	70	
232.90633	68	
233.97017	78	
235.11921	72	
235.89088	72	
238.15462	84	
239.02346	64	
239.84375	78	
239.92797	70	
240.78864	68	
240.94070	44	
240.96753	74	
241.84239	618	1+
242.90392	52	
243.83195	124	
244.87356	84	
244.89851	72	
246.16845	98	
246.66176	88	
247.85688	62	
248.85002	50	
248.90105	154	
248.99083	46	
249.89773	116	
250.99852	78	
251.04914	66	
252.47541	68	
252.85419	66	
252.96356	88	
254.10754	78	
254.85732	54	
255.06537	60	
255.08073	86	
255.10636	66	
256.86302	72	
257.83392	82	
257.91068	70	
257.93649	66	
258.84309	138	
259.85523	434	1+
259.90794	44	
260.18015	50	
260.83651	152	
261.85024	80	
262.16204	58	
262.84859	70	
263.86077	214	1+
264.03857	66	
264.10835	46	
266.99169	90	
268.83877	64	
268.95523	56	
269.14644	62	
269.84423	48	
270.83335	74	
271.84716	58	
272.84373	66	
274.80447	42	
274.85739	168	1+
274.87839	182	
274.89964	58	
274.91495	74	
275.87445	240	1+
275.92109	74	
275.97614	80	
276.06804	94	
276.85584	464	
277.86522	364	1+
277.93379	68	
278.84582	268	
278.98492	78	
279.76701	58	
279.85715	156	
280.00915	56	
280.85181	78	
281.00292	70	
281.84114	80	
281.90888	88	
282.87892	72	
283.03564	66	
284.88591	48	
285.17815	56	
288.10940	70	
288.84372	58	
292.94633	66	
294.86379	62	
295.10033	56	
295.24150	58	
296.23382	86	
296.85611	200	
297.82945	76	
300.13124	42	
300.16079	76	
300.28397	70	
300.80993	48	
300.87360	68	
300.89727	66	
301.87425	66	
302.00176	92	
302.87317	48	
303.17872	72	
303.85682	58	
303.94662	88	
306.88024	58	
307.88808	128	
308.88194	42	
311.13658	96	
312.92183	94	
316.37864	68	
316.93723	78	
317.42968	86	
318.16749	54	
318.93703	76	
320.66041	58	
323.01325	78	
324.11305	66	
324.89838	50	
325.15269	42	
329.89726	82	
332.78283	80	
334.79969	46	
342.89838	52	
343.19875	68	
344.06331	112	
END IONS

###FS:    #m/z: 336.94525 #charge 1+
###MS: 154
###MSMS: 157
BEGIN IONS
TITLE=Cmpd 117, +MS2(336.9452), 28.0-35.0eV, 3.4min #157
RTINSECONDS=201.834
SCANS=154,157
PEPMASS=336.94525	29242
CHARGE=1+
143.90971	66	
182.50237	106	
185.26309	96	
185.87060	84	
189.15269	56	
192.88796	68	
198.88030	74	
202.88329	66	
206.10508	58	
206.95562	60	
209.13419	88	
210.88696	76	
211.88835	66	
211.94178	54	
212.87813	550	1+
215.89694	76	
219.95885	78	
222.94677	72	
224.86286	84	
227.16681	52	
229.95358	66	
230.89265	338	
231.88589	180	
232.82798	64	
232.94030	76	
233.82728	68	
234.64516	90	
234.94140	60	
235.10743	68	
235.89413	92	
236.06557	98	
236.45407	72	
237.05314	64	
238.63457	66	
238.85637	58	
239.81558	80	
239.84788	56	
239.86536	98	
240.84329	86	
241.84111	600	1+
242.86210	58	
242.88518	54	
244.82171	80	
244.85807	66	
248.89876	292	1+
250.04867	74	
250.51248	88	
250.82862	136	
250.94953	72	
251.03345	62	
251.82814	112	
251.91748	76	
251.93146	72	
252.83287	74	
252.84375	86	
252.95701	220	
252.97204	138	
253.08689	54	
253.90563	84	
254.86663	66	
254.90917	212	
254.96711	88	
255.08207	74	
257.86171	66	
258.80677	88	
258.84581	138	
259.10136	74	
259.85778	132	
260.83377	66	
260.85559	242	1+
260.94785	98	
261.06785	58	
261.83843	72	
262.85419	84	
262.87631	72	
263.07581	74	
263.82860	86	
264.21393	50	
264.82533	66	
264.89511	58	
267.84495	158	
268.45009	76	
268.82274	68	
268.84423	212	
269.84422	166	
270.15110	80	
271.83310	58	
271.91572	126	
273.13202	80	
273.91759	58	
274.10060	56	
274.79817	54	
274.86359	104	
274.88200	132	
275.86491	130	
275.94544	68	
276.85598	468	
277.86631	480	1+
278.80660	72	
278.83749	116	
278.90604	108	
279.85525	58	
279.90036	84	
281.39806	76	
281.86060	96	
282.67653	80	
283.07689	60	
284.67633	72	
284.81956	88	
284.87153	58	
285.86166	90	
286.15334	88	
286.83099	90	
286.85208	552	1+
289.84818	74	
290.88153	58	
291.43081	64	
292.15886	72	
292.84777	54	
293.10526	184	
293.37707	82	
293.86067	68	
294.11832	60	
294.16223	72	
294.18100	64	
294.85856	146	
295.84760	62	
295.87259	76	
296.02708	56	
296.86808	138	
297.21317	78	
297.88880	54	
299.16377	64	
299.87682	234	
302.87731	86	
303.87603	78	
303.94246	90	
304.88471	54	
307.89445	70	
309.87146	76	
311.88429	72	
313.87596	74	
314.87017	132	
316.90046	78	
317.16975	66	
317.81493	82	
320.42995	74	
323.57831	94	
324.88458	72	
325.91062	86	
325.95304	68	
330.98221	98	
333.88573	60	
337.19237	52	
337.93002	76	
339.92143	90	
END IONS

###FS:    #m/z: 322.92954 #charge 1+
###MS: 158
###MSMS: 159
BEGIN IONS
TITLE=Cmpd 118, +MS2(322.9295), 28.0-35.0eV, 3.4min #159
RTINSECONDS=205.495
SCANS=158-159
PEPMASS=322.92954	179538
CHARGE=1+
127.46020	72	
156.79822	90	
158.92961	24	
187.76701	40	
190.93025	56	
195.08186	66	
205.95338	148	
206.94861	122	
207.93391	58	
208.97594	26	
209.12372	72	
209.83778	82	
209.92154	64	
211.39354	84	
211.90108	44	
211.91355	52	
219.08591	72	
221.88623	60	
222.88956	80	
222.94188	22	
222.99423	66	
223.96728	58	
224.89358	60	
224.96043	32	
225.88076	72	
226.08527	32	
226.81903	62	
226.84454	68	
227.10106	102	
227.15382	48	
227.93563	82	
229.14237	68	
230.84328	86	
231.12398	34	
232.89172	70	
232.91208	104	
234.44775	38	
238.83764	82	
238.93618	72	
240.82420	82	
240.94161	272	
241.30123	28	
241.83929	32	
241.93964	2014	1+
242.18510	24	
242.82523	68	
242.94189	1482	1+
243.05162	80	
243.63358	24	
243.82042	126	
243.88292	62	
244.44690	64	
244.81592	66	
244.94128	380	
245.81613	52	
247.09406	62	
247.23869	62	
247.85282	48	
247.99426	78	
248.12131	34	
248.85743	112	
249.84454	72	
249.98631	76	
251.14643	80	
253.09053	40	
254.10638	200	1+
254.12272	44	
255.81882	74	
257.84481	24	
258.06075	70	
258.83339	182	
258.84933	84	
259.23553	34	
259.43563	118	
259.83310	82	
260.83028	136	
261.82911	488	1+
263.36741	34	
264.09033	66	
264.40134	76	
264.95274	66	
265.06080	76	
265.20572	36	
265.56919	44	
266.85541	110	
267.03393	44	
268.83861	68	
269.91678	86	
271.50666	72	
272.87529	28	
273.84868	58	
274.15123	40	
276.81748	68	
277.00513	50	
277.02371	64	
278.25007	24	
279.09121	708	1+
279.20663	30	
279.91284	68	
280.15140	28	
280.48109	26	
280.82967	74	
280.92239	78	
281.37146	32	
281.45980	74	
281.85872	40	
281.94199	46	
282.08024	54	
282.13572	62	
283.06487	46	
283.20514	70	
283.26740	26	
283.43674	60	
283.78418	64	
284.29241	64	
284.30170	72	
284.85047	76	
284.87206	32	
285.20269	54	
285.86896	26	
286.83101	70	
287.01803	38	
287.26344	36	
291.22123	64	
292.03749	40	
293.17323	78	
294.17719	76	
295.18488	68	
296.91932	72	
297.76206	36	
298.17729	96	
298.31710	32	
301.85911	66	
303.14844	74	
303.22360	132	
304.02160	92	
304.79106	50	
304.86381	64	
306.88005	60	
307.16440	72	
307.88595	150	
308.66397	98	
314.95161	50	
316.86129	58	
319.00456	30	
319.75090	32	
321.15940	40	
321.42839	84	
321.93072	70	
323.16775	92	
324.88051	60	
325.90421	94	
326.02783	70	
327.83538	64	
327.86754	28	
END IONS

###FS:    #m/z: 340.94008 #charge 1+
###MS: 158
###MSMS: 160
BEGIN IONS
TITLE=Cmpd 119, +MS2(340.9401), 28.0-35.0eV, 3.5min #160
RTINSECONDS=206.267
SCANS=158,160
PEPMASS=340.94008	90918
CHARGE=1+
190.93176	86	
198.86825	142	
206.92583	62	
210.02681	56	
210.88725	58	
210.90690	52	
211.12254	82	
212.87790	54	
213.87763	144	
215.85866	64	
215.87957	190	1+
215.88979	78	
216.07931	62	
222.89360	58	
223.89533	88	
224.86100	54	
225.84178	58	
226.89110	74	
228.84848	78	
228.87814	66	
230.89140	134	
233.89318	104	
234.99332	88	
236.47299	52	
237.03073	62	
238.91127	56	
239.82352	76	
239.84903	66	
240.84191	158	
240.93892	56	
241.11984	70	
241.84423	204	
241.88740	80	
242.85242	172	
243.14347	72	
243.84457	78	
244.82578	70	
246.03353	54	
246.06453	94	
247.83232	70	
248.90029	66	
248.97361	82	
249.89496	68	
251.01798	80	
251.13132	60	
251.83507	116	
252.79936	56	
253.93490	72	
254.90644	76	
255.07106	90	
257.83226	82	
257.86307	78	
258.84721	668	1+
259.82908	72	
260.83844	136	
260.86521	72	
260.91903	62	
260.95850	62	
261.83781	248	1+
263.88864	72	
264.03646	66	
264.06820	58	
266.01724	78	
266.84968	74	
267.06356	60	
267.85284	78	
268.17287	72	
268.83939	174	
269.00347	74	
269.84545	84	
270.83140	56	
271.10423	86	
271.83997	76	
272.82773	58	
272.91462	58	
274.86237	84	
275.80694	74	
275.84976	78	
275.86819	86	
276.14553	80	
276.85797	334	
277.86591	402	
278.82195	128	
278.84504	412	
278.88447	72	
278.99987	52	
279.11614	60	
279.85687	196	
279.88136	94	
279.92319	60	
280.10793	54	
280.84867	66	
280.87299	58	
280.89355	88	
281.01066	68	
281.84519	82	
281.88029	72	
282.86325	84	
282.89696	66	
284.88588	60	
285.20288	56	
287.05146	80	
287.41148	74	
289.85008	82	
290.89007	78	
291.06834	54	
292.15862	78	
292.87250	78	
292.93769	74	
294.15352	64	
295.87476	82	
296.15822	62	
296.23616	58	
296.86856	58	
297.87616	70	
297.89326	74	
298.27900	60	
298.31093	68	
298.77113	52	
299.86709	68	
299.88416	114	
300.22275	84	
300.86618	54	
300.98238	80	
301.85957	118	
302.85376	76	
302.89214	68	
302.94120	70	
303.86102	72	
303.89744	66	
304.16715	74	
305.87626	62	
307.03287	72	
307.88534	62	
308.67430	84	
311.86070	66	
311.88442	82	
313.91300	56	
316.99464	62	
321.04317	102	
321.92184	60	
322.14870	82	
328.23579	74	
331.00440	60	
332.71157	58	
334.87369	60	
336.89670	70	
336.91482	92	
340.02124	78	
341.84417	58	
345.13042	66	
345.93805	74	
346.03635	68	
END IONS

###FS:    #m/z: 359.96096 #charge 1+
###MS: 158
###MSMS: 161
BEGIN IONS
TITLE=Cmpd 120, +MS2(359.9610), 28.0-35.0eV, 3.5min #161
RTINSECONDS=207.039
SCANS=158,161
PEPMASS=359.96096	23258
CHARGE=1+
194.88652	68	
198.05034	70	
198.95454	148	
209.94486	156	
216.88114	66	
221.87892	72	
221.89170	72	
222.95147	244	1+
223.89006	86	
224.53375	76	
224.54624	86	
224.94699	196	
225.92661	60	
225.95439	94	
225.98036	68	
226.15169	66	
226.94717	194	
227.95100	144	
228.91743	68	
228.94070	414	
230.07510	68	
233.95164	62	
234.86491	82	
236.86780	114	
239.14597	76	
240.81511	60	
240.94088	110	
240.95482	70	
240.96000	318	1+
241.13362	62	
241.47099	84	
241.78585	110	
243.84865	68	
244.95645	318	
245.07939	66	
245.44268	72	
245.93146	76	
246.81420	58	
246.95420	148	
248.79570	72	
248.83055	66	
249.09764	76	
249.13067	102	
249.80206	64	
250.71865	84	
250.89574	98	
250.95042	98	
250.97131	88	
251.83575	72	
252.10886	70	
252.95382	72	
253.83517	72	
253.85273	84	
253.91731	72	
255.80358	68	
255.98220	74	
256.62459	98	
257.16199	66	
258.58171	78	
258.83762	138	
258.97042	62	
260.96944	106	
261.86609	68	
261.88989	64	
263.06271	74	
263.84318	68	
264.81660	88	
265.81320	744	1+
266.11133	72	
266.81486	566	1+
266.88304	70	
267.10978	80	
267.97591	108	
268.81029	248	1+
268.83857	78	
268.91091	90	
272.78694	76	
272.89876	64	
273.96461	86	
274.07045	100	
274.81857	84	
275.17178	60	
276.87109	140	
277.40201	74	
277.81168	148	
277.86413	68	
278.80074	106	
278.84167	108	
278.88886	68	
279.10176	166	
279.79778	62	
279.84461	66	
279.88410	80	
280.02982	102	
280.79403	620	1+
281.41057	82	
282.82329	82	
283.07308	66	
283.83196	166	
284.55839	100	
284.82647	150	
284.83926	68	
284.86733	62	
286.85790	72	
288.89365	80	
289.83351	72	
291.76813	86	
292.43751	74	
293.61905	106	
294.85111	62	
295.13611	78	
295.82804	62	
296.45157	80	
296.63775	88	
296.81273	188	
297.11861	70	
297.81072	96	
298.80292	1348	1+
301.88207	72	
304.03038	82	
305.44718	80	
305.99242	60	
306.14494	70	
306.89255	92	
307.10619	60	
309.79395	142	
311.86061	108	
313.98474	72	
315.19380	76	
316.81430	196	1+
318.54214	78	
319.86283	108	
319.89342	62	
320.79713	68	
321.13359	72	
321.81799	74	
321.89307	74	
322.15085	64	
322.81886	72	
322.94277	104	
323.02242	120	
323.65336	94	
326.15294	70	
326.37406	70	
327.39543	76	
329.02622	60	
332.12245	80	
333.11908	68	
335.78241	90	
336.95132	68	
337.12018	80	
337.14970	88	
338.02729	60	
342.15318	74	
346.48670	96	
354.84692	80	
356.18518	68	
365.11369	66	
END IONS

###FS:    #m/z: 322.92969 #charge 1+
###MS: 162
###MSMS: 163
BEGIN IONS
TITLE=Cmpd 121, +MS2(322.9297), 28.0-35.0eV, 3.5min #163
RTINSECONDS=210.687
SCANS=162-163
PEPMASS=322.92969	176148
CHARGE=1+
59.72486	40	
102.68362	34	
165.02191	32	
171.82434	60	
192.88925	74	
195.91991	64	
199.03966	86	
200.83833	84	
201.04548	84	
205.94650	188	
207.94597	78	
210.83186	54	
212.39630	64	
215.13503	60	
219.05306	76	
220.87415	84	
221.71429	28	
221.83870	56	
223.91718	56	
223.95816	186	
226.11151	54	
226.89141	50	
227.09648	70	
227.95579	74	
228.85201	44	
229.01077	34	
230.83472	64	
230.89073	78	
231.12602	68	
232.09210	60	
232.12376	76	
233.91570	28	
234.86337	64	
237.06067	72	
237.89332	68	
238.15269	72	
238.94180	66	
239.90166	46	
240.82066	62	
240.91035	32	
240.94297	298	
241.04362	78	
241.08373	64	
241.94049	1540	1+
242.08027	28	
242.81690	48	
242.94332	1246	1+
243.01843	56	
243.08400	62	
243.82823	104	
243.93500	436	1+
244.11933	66	
244.82301	50	
244.88517	38	
244.93878	376	1+
246.13758	32	
246.97435	84	
246.99538	72	
247.65989	32	
248.87689	66	
248.99524	30	
251.07058	68	
252.35439	28	
252.95543	60	
253.01601	60	
253.79052	38	
253.91558	86	
255.11445	88	
255.16737	68	
255.28242	32	
255.92117	62	
256.13740	76	
256.91073	68	
258.83199	230	
259.83316	146	
259.93205	78	
260.20153	56	
260.82381	60	
261.82953	74	
262.83041	138	
262.84282	78	
263.15911	36	
263.97810	36	
264.84151	120	
265.14077	60	
265.79322	68	
266.01324	50	
266.13534	54	
266.85097	36	
266.87925	62	
267.85442	60	
270.07385	56	
270.98126	72	
273.85255	62	
277.80118	54	
278.32994	40	
278.83716	46	
279.09210	638	1+
279.13080	42	
279.54506	32	
280.02585	58	
280.05659	44	
280.99438	32	
281.02739	78	
281.76210	28	
281.92787	98	
283.07232	66	
283.09996	88	
283.65876	30	
284.12337	48	
284.25418	62	
284.29119	314	1+
284.31019	32	
284.35345	40	
284.87574	70	
284.91265	70	
285.05363	72	
285.18596	40	
285.20085	64	
286.17021	50	
288.80233	44	
289.87725	66	
289.90676	32	
290.08009	48	
290.87912	34	
292.83052	56	
294.22334	84	
294.91647	56	
296.80897	40	
296.92313	68	
297.83370	54	
301.05924	30	
301.85681	72	
302.87080	64	
302.98821	68	
304.81855	62	
306.38135	66	
307.90035	70	
308.37505	70	
309.81261	58	
309.95913	44	
310.87254	48	
311.22100	88	
311.88453	58	
312.45042	36	
318.97976	60	
319.17126	42	
319.32287	66	
322.27246	70	
324.23700	80	
324.89857	38	
325.18192	90	
325.21101	46	
326.90006	50	
327.15551	34	
328.06694	74	
END IONS

###FS:    #m/z: 340.94007 #charge 1+
###MS: 162
###MSMS: 164
BEGIN IONS
TITLE=Cmpd 122, +MS2(340.9401), 28.0-35.0eV, 3.6min #164
RTINSECONDS=211.459
SCANS=162,164
PEPMASS=340.94007	91056
CHARGE=1+
68.22287	50	
68.40142	40	
180.87160	94	
196.88881	76	
201.98512	82	
208.02053	94	
209.03838	46	
209.89038	60	
213.87894	94	
213.89693	60	
215.88037	70	
216.89046	60	
217.42436	74	
217.88943	72	
219.06567	90	
221.93013	72	
221.95028	60	
222.86806	80	
223.83127	80	
223.93776	50	
224.84109	98	
224.94967	122	
226.11896	64	
226.96708	46	
227.83974	194	1+
228.94231	68	
229.86408	72	
230.84339	50	
230.87967	52	
230.96199	92	
231.88829	108	
231.94804	72	
232.90658	64	
233.97617	56	
236.86400	46	
238.03787	70	
238.84288	46	
238.88676	68	
238.94354	58	
239.82918	48	
239.85770	68	
239.90709	68	
240.82210	72	
240.84244	380	1+
240.85743	76	
241.84499	382	1+
242.90222	66	
243.82543	70	
243.84078	46	
244.89940	54	
246.95767	72	
248.89920	66	
250.16287	66	
250.92302	62	
255.07109	70	
255.86219	72	
256.44768	92	
256.84808	248	1+
256.90981	56	
258.84487	192	
259.15304	58	
259.85207	378	1+
260.83194	362	
261.06797	78	
261.83882	176	
262.82854	56	
262.87419	82	
262.93415	60	
263.84879	86	
264.85852	92	
264.90100	58	
265.01592	66	
265.86659	110	
265.98734	60	
266.84678	174	
266.86538	66	
266.98324	42	
267.81084	60	
268.20285	74	
268.83570	136	
268.91694	62	
269.08223	54	
269.79383	44	
269.84407	54	
270.84343	76	
270.96876	70	
271.50885	58	
271.86713	72	
272.93291	62	
274.85854	84	
274.87986	232	
276.85682	66	
277.86561	230	
277.92967	46	
278.84521	156	
278.86486	354	
279.58809	56	
279.84228	172	
279.85897	160	1+
279.90489	78	
280.84214	112	
280.93098	56	
282.88098	48	
283.02993	48	
283.85523	54	
284.87776	98	
284.95011	84	
285.05547	72	
285.11809	80	
285.20285	60	
288.15727	80	
291.04928	44	
292.89356	72	
293.65504	92	
293.95783	60	
294.87002	268	1+
295.84502	72	
296.02878	42	
296.85586	80	
296.90017	58	
297.05644	72	
297.86997	46	
297.89218	150	
299.24664	66	
300.86552	88	
302.86221	48	
303.13579	48	
303.33770	70	
306.88459	54	
308.67225	106	
308.89027	66	
309.81292	66	
311.18221	48	
313.15876	70	
316.05298	76	
316.90057	84	
317.05773	56	
317.42001	46	
319.82321	66	
322.04069	40	
323.09507	48	
324.96724	90	
325.89495	90	
326.19203	62	
328.18672	80	
328.41827	58	
328.76956	40	
328.91025	144	
329.02147	58	
332.96679	62	
333.90823	52	
336.88569	52	
339.98290	76	
340.12060	66	
340.85715	68	
341.06355	68	
344.25469	72	
END IONS

###FS:    #m/z: 363.95603 #charge 1+
###MS: 162
###MSMS: 165
BEGIN IONS
TITLE=Cmpd 123, +MS2(363.9560), 28.0-35.0eV, 3.6min #165
RTINSECONDS=212.231
SCANS=162,165
PEPMASS=363.95603	33796
CHARGE=1+
189.86522	68	
191.85847	128	
205.96255	76	
209.94031	334	1+
210.12995	72	
212.85286	70	
212.88092	426	
215.84271	86	
223.89358	80	
224.94970	68	
225.88619	94	
225.94694	70	
225.97445	112	
226.94630	552	
227.06322	106	
228.90118	118	
228.94270	582	1+
229.12439	70	
230.82916	140	
230.88845	422	1+
231.93512	100	
233.82749	92	
234.88244	66	
235.12121	138	
236.04828	66	
239.43933	132	
240.82210	72	
240.83000	74	
240.91777	78	
240.93913	382	1+
240.95750	248	1+
241.80326	72	
242.81966	154	
242.91324	84	
242.94122	170	
243.81312	144	
243.95079	130	
244.82554	90	
244.93875	96	
244.95601	186	
245.85253	78	
246.07780	92	
246.82293	134	
246.90110	74	
246.95117	214	1+
248.80282	174	
248.90165	104	
248.91892	78	
250.80228	220	1+
250.89877	86	
250.94611	182	
253.84897	78	
253.89992	112	
253.94863	84	
254.90848	78	
256.93144	74	
258.83556	112	
259.83585	104	
259.84748	90	
259.89658	90	
259.97374	70	
260.83230	84	
260.96589	114	
261.83291	198	
262.83525	114	
262.87208	78	
263.84702	68	
266.81551	456	1+
266.85551	68	
266.86925	128	
267.02564	90	
267.83122	76	
267.96984	128	
268.81359	126	
268.84637	114	
269.44313	82	
270.83851	138	
270.87199	88	
274.81454	122	
276.80923	132	
277.85924	116	
278.79533	144	
278.85478	178	1+
279.79023	1192	1+
280.06888	72	
280.79215	992	1+
280.98629	68	
282.79114	216	
283.78824	120	
283.84679	100	
284.07419	74	
284.15237	66	
284.78763	72	
284.81138	90	
284.98358	68	
285.85049	80	
287.92381	76	
288.13018	70	
288.87262	88	
289.88572	78	
291.92956	68	
293.11983	88	
294.05501	74	
294.11184	72	
296.80865	236	
296.85141	72	
297.14958	82	
297.80586	108	
297.88884	82	
298.80435	518	
298.89873	90	
299.80008	542	1+
299.84598	68	
299.87276	118	
300.87924	144	
301.19577	68	
301.37054	82	
301.85791	322	1+
302.11254	74	
302.80287	100	
303.79061	72	
303.85748	268	
309.05212	72	
313.93713	70	
314.81645	74	
315.82859	94	
316.82205	150	
317.81169	114	
318.21166	76	
318.84709	96	
320.22966	78	
320.87813	92	
321.28296	98	
321.81866	160	
324.81409	66	
324.89005	70	
325.08855	74	
325.12392	68	
330.89244	72	
336.94520	112	
337.14946	82	
337.95039	148	
339.01468	74	
339.27879	72	
341.34465	76	
342.21219	82	
342.67545	82	
343.90627	84	
344.91144	92	
344.95714	106	
349.12915	78	
349.16453	154	
350.10976	80	
350.89569	68	
354.76602	66	
357.06645	66	
357.23114	104	
359.85378	70	
360.38284	98	
362.14011	72	
363.21153	88	
366.06465	90	
368.19879	100	
END IONS

###FS:    #m/z: 363.95582 #charge 1+
###MS: 166
###MSMS: 167
BEGIN IONS
TITLE=Cmpd 124, +MS2(363.9558), 28.0-35.0eV, 3.6min #167
RTINSECONDS=215.9
SCANS=166-167
PEPMASS=363.95582	34802
CHARGE=1+
55.79102	66	
189.86192	250	
191.85727	66	
198.88539	72	
201.88373	74	
204.90300	74	
206.93819	64	
207.40643	82	
207.87361	100	
209.94577	414	
211.15485	72	
211.82940	70	
212.87875	712	1+
215.11442	86	
216.01411	76	
216.12967	66	
216.40590	86	
216.99141	68	
217.86607	72	
218.11817	76	
219.87157	78	
222.95336	820	1+
223.08617	98	
223.81460	72	
223.83655	66	
223.94852	66	
224.83162	72	
224.95147	352	
225.94584	1398	1+
226.06506	90	
226.11673	82	
226.81696	68	
226.94771	942	1+
227.93052	110	
228.89661	210	
228.94146	792	
228.95904	92	
230.84256	88	
230.88722	936	1+
231.05876	80	
231.10682	98	
232.83324	66	
234.14410	154	
234.88323	142	
238.25518	92	
239.89283	72	
240.93873	168	
240.96144	710	1+
241.83932	76	
241.85273	108	
241.94423	90	
242.08768	70	
242.93969	312	
242.96436	122	
242.98431	84	
243.81975	228	1+
243.93776	164	
244.95903	664	1+
245.85664	64	
245.95326	74	
246.81037	80	
246.95241	910	1+
248.80244	474	1+
248.83809	78	
248.89948	286	
249.81928	72	
249.86005	66	
249.98831	76	
250.89565	112	
251.05355	74	
252.04648	84	
252.10529	78	
255.89937	80	
256.88835	66	
258.84650	256	
259.85156	130	
260.83287	124	
260.96905	398	
261.83067	392	1+
263.90688	70	
264.84300	70	
265.08934	76	
265.78686	68	
265.81554	576	1+
266.85381	154	
267.85695	72	
267.97583	156	
268.81543	70	
268.84442	162	
269.07607	84	
269.79926	70	
272.08178	70	
272.91678	92	
274.18409	68	
274.87267	66	
276.83367	66	
276.85937	124	
278.79216	182	
278.84474	120	
279.04240	66	
279.09658	180	
279.12433	76	
279.79070	620	1+
279.81632	76	
279.85309	86	
281.85969	120	
282.79050	298	1+
283.07424	70	
283.84600	128	
284.82321	244	
284.85073	124	
285.84652	122	
286.81341	68	
289.82917	132	
290.85662	72	
291.06830	78	
291.96964	90	
295.92340	90	
296.80984	286	
296.89344	66	
297.80705	220	
298.20280	80	
298.80292	950	1+
300.13144	70	
300.80169	682	1+
301.15081	94	
301.86284	130	
302.11687	76	
302.83014	72	
303.80342	158	
303.85720	106	
304.80585	108	
308.06228	90	
308.79562	82	
308.84512	80	
311.17561	68	
314.81707	70	
316.82110	170	
317.02096	72	
317.81483	72	
317.99899	72	
318.81416	292	1+
319.06383	66	
319.82768	68	
319.93074	74	
321.82124	132	
322.15528	84	
324.23478	70	
324.61285	94	
326.81794	76	
327.39740	88	
329.02598	72	
329.82847	66	
331.90539	66	
332.83433	86	
336.94813	118	
343.82875	74	
347.21619	70	
349.16146	72	
352.86059	82	
354.95097	74	
356.78790	74	
356.97374	70	
358.15563	66	
361.76631	82	
363.19701	268	1+
363.37742	68	
367.13200	158	
END IONS

###FS:    #m/z: 336.94514 #charge 1+
###MS: 166
###MSMS: 168
BEGIN IONS
TITLE=Cmpd 125, +MS2(336.9451), 28.0-35.0eV, 3.6min #168
RTINSECONDS=216.672
SCANS=166,168
PEPMASS=336.94514	26848
CHARGE=1+
58.54636	92	
67.90771	80	
173.86663	80	
199.96399	78	
204.06720	74	
211.94924	148	
212.87913	286	
213.88685	136	
215.89118	62	
216.91395	64	
217.83585	148	
217.88818	62	
219.95349	78	
220.08993	94	
220.13003	82	
223.98030	82	
224.83176	86	
225.06738	62	
227.84652	86	
228.89672	132	
229.84507	82	
229.95672	174	
230.88726	388	1+
230.93735	72	
231.95013	70	
232.82787	82	
233.89329	68	
234.82130	122	
235.82487	70	
236.88110	66	
236.90770	96	
237.07959	98	
238.97019	92	
239.84431	74	
240.83711	106	
240.85862	98	
241.84281	188	
241.96525	80	
242.90237	84	
243.90432	66	
244.84195	70	
246.13780	64	
246.83350	94	
246.84886	84	
246.97620	62	
247.96337	76	
248.82475	66	
248.86136	68	
248.89739	134	
249.89984	118	
250.89954	68	
251.79120	88	
251.83866	140	
252.93297	88	
252.95233	146	
252.97389	238	
253.08630	82	
253.90501	142	
253.92902	68	
254.40074	66	
254.91247	70	
256.61695	86	
256.85087	64	
256.88462	90	
256.92214	62	
257.81445	64	
257.87178	62	
258.84286	156	
258.89394	62	
259.01219	58	
259.82342	62	
259.85347	338	1+
259.90640	70	
259.95574	70	
260.83186	72	
260.94478	130	
261.84235	86	
262.83053	98	
265.87099	86	
266.84292	72	
267.13584	66	
267.82476	78	
268.18496	68	
268.84368	428	1+
269.96111	92	
270.83154	60	
270.84750	88	
271.87904	68	
272.17906	76	
273.85509	60	
273.94842	72	
274.15161	72	
274.87077	156	
274.90191	80	
275.86815	78	
276.18224	90	
276.85450	520	
277.15222	100	
277.84397	62	
277.86781	232	1+
278.15492	68	
278.83330	190	
279.10190	104	
285.85040	82	
286.85293	102	
287.05350	62	
287.84648	240	
289.86082	66	
292.04091	82	
292.10205	60	
292.87266	72	
293.12064	176	
293.43594	98	
293.83995	72	
293.89912	98	
294.18109	78	
294.87223	74	
295.90230	80	
296.11982	78	
296.18732	74	
297.90656	78	
298.30974	68	
298.82643	58	
298.92601	94	
299.14757	64	
300.85936	60	
300.88243	80	
301.77146	68	
301.92938	80	
303.94037	72	
304.75845	108	
307.79728	58	
307.95453	70	
308.89249	96	
309.59873	80	
309.87093	62	
310.41594	74	
310.60401	80	
313.84794	66	
315.88949	76	
316.98145	68	
317.84576	90	
319.76829	74	
321.80252	66	
324.89173	64	
326.80918	60	
328.88342	100	
335.93293	70	
336.15565	82	
337.18936	110	
337.22159	70	
339.09163	66	
340.01882	82	
342.17350	86	
END IONS

###FS:    #m/z: 359.96132 #charge 1+
###MS: 166
###MSMS: 169
BEGIN IONS
TITLE=Cmpd 126, +MS2(359.9613), 28.0-35.0eV, 3.7min #169
RTINSECONDS=217.444
SCANS=166,169
PEPMASS=359.96132	19360
CHARGE=1+
185.93746	70	
190.88400	72	
194.88473	66	
196.88518	76	
198.92712	72	
198.95122	66	
208.88374	86	
213.97761	66	
215.05689	76	
216.88846	68	
216.96084	78	
222.95313	92	
223.83493	62	
223.88611	182	
223.94898	80	
224.94850	204	
225.95206	88	
226.84140	78	
226.90413	72	
226.94969	166	
226.97417	66	
227.89458	70	
228.94158	484	1+
229.03833	64	
230.00517	78	
232.97578	148	
232.99645	82	
233.96111	92	
234.85592	66	
235.11555	80	
235.82230	98	
240.82484	102	
240.94142	110	
240.97027	76	
241.84880	80	
241.95542	70	
242.96067	118	
244.86969	82	
244.96252	68	
245.05419	68	
245.89290	68	
245.93535	86	
245.96238	88	
246.80488	74	
246.95338	134	
246.97818	78	
247.80825	130	
247.95373	74	
248.80238	520	1+
248.84986	72	
249.87345	64	
250.13379	72	
250.95045	114	
251.02605	72	
252.03073	68	
252.95369	218	
253.83944	78	
254.90647	84	
255.11575	68	
255.89380	62	
256.82731	60	
258.14735	212	
258.84092	178	
258.97086	72	
259.84474	68	
260.16197	96	
260.96798	134	
260.98843	72	
263.97749	96	
264.81835	184	
264.86492	64	
265.82045	92	
265.97532	80	
266.81482	244	
266.87112	70	
267.81467	200	
268.39999	74	
268.84234	68	
270.12064	86	
270.84939	66	
270.88411	62	
270.91463	70	
273.96454	74	
274.16377	78	
274.42821	104	
274.90009	60	
275.97431	60	
276.80737	74	
276.85614	132	
277.80764	66	
278.79607	96	
278.85010	76	
279.14508	82	
279.79420	124	
280.79611	504	1+
280.86503	68	
281.10776	72	
282.83541	76	
282.97924	62	
283.06771	166	
283.82382	68	
283.83833	66	
283.86680	68	
284.82887	154	
285.78378	60	
285.90197	100	
286.82593	118	
288.12586	88	
289.85254	64	
291.86807	64	
293.11317	74	
293.88017	88	
293.98510	78	
294.81760	62	
296.13229	88	
296.80927	156	
297.80732	148	
297.99270	60	
298.80392	586	1+
299.78855	80	
299.86894	106	
300.80730	110	
301.07872	70	
302.10839	60	
302.77690	90	
303.01417	74	
303.80129	76	
307.84015	150	
308.11159	82	
309.79742	82	
310.05267	70	
311.18225	66	
312.99990	68	
314.81600	70	
316.81356	318	1+
317.05457	106	
318.93883	88	
320.24524	70	
321.83124	76	
323.01088	62	
324.82588	68	
325.11297	76	
325.14216	110	
325.85745	78	
327.28646	78	
333.91958	64	
336.94671	84	
342.90315	84	
344.18659	84	
345.80812	60	
346.41103	98	
349.88239	70	
357.18484	78	
359.17899	64	
359.69351	64	
END IONS

###FS:    #m/z: 363.95550 #charge 1+
###MS: 170
###MSMS: 171
BEGIN IONS
TITLE=Cmpd 127, +MS2(363.9555), 28.0-35.0eV, 3.7min #171
RTINSECONDS=221.121
SCANS=170-171
PEPMASS=363.95550	35240
CHARGE=1+
191.85908	88	
193.93137	64	
197.96095	122	
199.06915	88	
200.10123	70	
200.93767	66	
205.95003	190	
206.95415	78	
207.87159	66	
207.95491	66	
208.88908	66	
209.88229	68	
209.94224	228	1+
211.94230	78	
212.87712	362	
214.89067	122	
215.98504	88	
216.89386	62	
218.84965	72	
219.84267	66	
222.95150	844	1+
224.82237	80	
224.94877	654	1+
225.88617	82	
226.94630	1120	1+
228.08767	84	
228.83749	74	
228.89426	282	
228.94181	782	1+
230.83356	84	
230.89081	838	1+
231.12252	62	
232.01566	68	
233.88959	130	
234.13947	170	
235.11362	76	
236.09184	108	
237.13246	70	
238.89830	84	
239.12387	82	
239.96146	510	1+
240.82076	62	
240.86256	66	
240.93760	78	
240.96362	430	1+
241.93916	102	
242.82937	122	
242.93874	354	1+
242.95712	412	1+
243.07856	64	
243.82768	140	
244.13447	68	
244.82170	112	
244.95604	784	
245.05549	86	
246.80893	120	
246.95425	366	1+
246.98806	88	
247.81897	98	
248.80199	272	1+
248.90077	198	1+
250.79377	114	
251.07239	64	
251.83598	68	
252.07939	72	
252.92814	64	
252.95366	70	
254.82441	66	
254.94747	84	
256.84695	90	
257.07723	68	
258.83440	178	
258.88387	66	
258.97197	190	
259.97568	92	
260.84559	82	
260.96884	348	1+
261.88783	70	
262.83046	80	
262.85836	82	
263.06763	72	
263.09522	78	
263.82786	94	
264.00621	62	
265.82325	114	
265.97997	98	
266.10942	90	
266.57229	64	
266.78824	76	
266.81268	624	1+
266.86737	146	
267.78259	72	
267.87073	64	
267.89923	92	
267.97531	86	
268.84335	118	
268.95937	64	
269.80982	92	
269.85823	80	
271.80648	64	
271.83472	84	
273.96037	92	
274.11485	84	
274.18439	68	
274.44415	86	
274.86376	86	
276.81150	64	
276.85787	80	
277.04209	72	
277.14012	68	
278.80240	258	
278.85773	168	
279.79600	172	
279.85918	68	
280.56645	74	
280.79115	900	1+
280.88942	64	
280.92638	68	
281.85256	186	
282.05861	206	1+
283.78367	174	1+
283.84578	76	
283.98487	78	
284.82029	316	1+
285.84262	104	
288.12801	76	
288.86051	66	
289.82953	98	
289.86041	76	
290.79440	78	
290.97000	62	
293.12005	86	
294.12233	92	
294.87223	66	
295.03453	72	
295.90665	68	
296.80878	344	
297.80729	164	
298.80402	1066	1+
298.84757	70	
300.79963	686	1+
301.86065	118	
302.79731	118	
302.86426	148	
303.86243	196	
305.43754	116	
306.00315	102	
306.82871	82	
308.94008	80	
311.97323	74	
312.16412	90	
316.81644	218	
318.80783	228	1+
321.09603	72	
321.81851	136	
322.18598	70	
322.81932	62	
323.33993	92	
324.89870	62	
326.86695	68	
329.15623	72	
329.86823	82	
336.03659	88	
336.94429	66	
337.95040	72	
338.15572	76	
340.91459	120	
346.18745	72	
347.40596	78	
362.19960	116	
363.21361	74	
367.13783	142	
END IONS

###FS:    #m/z: 336.94513 #charge 1+
###MS: 170
###MSMS: 172
BEGIN IONS
TITLE=Cmpd 128, +MS2(336.9451), 28.0-35.0eV, 3.7min #172
RTINSECONDS=221.893
SCANS=170,172
PEPMASS=336.94513	26246
CHARGE=1+
49.61054	102	
183.86899	50	
196.95781	74	
202.07765	62	
204.11264	82	
209.02498	40	
209.03634	60	
210.88512	136	
211.94168	112	
212.02241	36	
212.87656	284	
216.04461	86	
218.83515	72	
221.88975	44	
223.84411	80	
223.89362	78	
223.95819	72	
224.20443	72	
224.83274	54	
224.98071	62	
225.84162	44	
226.90040	80	
226.99649	36	
229.95503	126	
230.88737	808	1+
231.94730	126	
232.87620	62	
233.15387	82	
233.82023	66	
234.88193	74	
235.17573	72	
236.13156	52	
237.07794	70	
237.85272	98	
238.05045	74	
238.84197	130	
240.82059	60	
240.93872	74	
241.84292	170	
241.85882	82	
242.35531	40	
242.78907	38	
242.84998	250	
243.84251	140	
244.86420	78	
245.84884	44	
246.90101	56	
248.89885	188	
249.09208	44	
249.84449	74	
249.86973	66	
250.90197	48	
250.92664	54	
250.95186	56	
251.91384	84	
252.84043	72	
253.90503	284	1+
255.07899	42	
256.02126	38	
256.87264	40	
257.25068	92	
257.83724	76	
257.86170	124	
257.88888	48	
258.04888	64	
258.38451	44	
258.84218	160	
258.88006	72	
259.85606	170	
259.87661	92	
260.82757	80	
260.85309	112	
262.84446	60	
265.08483	54	
265.83102	70	
267.83967	140	
268.39768	82	
268.78193	48	
268.84015	148	
269.83511	86	
269.92079	66	
270.98880	72	
271.16105	44	
272.13245	98	
273.91134	60	
274.82068	52	
274.86029	212	
274.87483	54	
274.90025	78	
275.86735	120	
276.85741	798	1+
276.88247	70	
276.92581	64	
277.83363	58	
277.93780	124	
278.83452	166	
280.11814	72	
280.88125	100	
281.04608	70	
281.06116	40	
282.87935	92	
283.77222	80	
285.84616	466	1+
286.84817	310	1+
288.85601	70	
290.07204	66	
291.09980	80	
291.85710	112	
292.13332	40	
292.43967	74	
292.81169	54	
292.87036	74	
292.89563	76	
293.04488	40	
293.10387	108	
293.12469	82	
293.81798	36	
294.43832	100	
294.86794	128	
295.19074	84	
295.67834	80	
295.85981	78	
296.11790	50	
296.30576	46	
297.89113	210	
297.98651	40	
298.77325	64	
298.81811	68	
298.86887	68	
299.24033	54	
299.87262	148	
300.87380	78	
302.03592	90	
302.90960	68	
304.83575	92	
305.86993	72	
307.88481	66	
308.09443	76	
309.16643	74	
309.86694	76	
309.91858	76	
310.12359	74	
310.89229	72	
311.87983	74	
313.20632	92	
317.01421	96	
319.95091	72	
320.16586	58	
321.15756	76	
322.35831	70	
324.13478	38	
337.18456	94	
337.39502	44	
338.10373	48	
338.28250	96	
END IONS

###FS:    #m/z: 359.96093 #charge 1+
###MS: 170
###MSMS: 173
BEGIN IONS
TITLE=Cmpd 129, +MS2(359.9609), 28.0-35.0eV, 3.8min #173
RTINSECONDS=222.666
SCANS=170,173
PEPMASS=359.96093	19148
CHARGE=1+
66.20437	56	
191.95804	104	
198.47358	86	
201.12216	70	
213.86767	226	1+
213.93818	68	
216.06630	72	
217.85514	70	
221.89015	66	
222.95299	112	
224.94783	426	
226.94865	332	1+
226.97244	78	
228.90980	80	
228.94202	230	
229.05097	96	
231.01387	100	
231.09255	56	
233.85357	122	
233.96275	78	
234.84774	74	
234.86410	210	
236.89729	64	
238.84327	116	
239.06323	60	
240.82085	90	
240.96048	116	
241.94213	82	
241.99224	74	
242.90241	74	
242.96380	124	
243.79475	102	
243.95641	372	1+
244.05957	84	
244.95965	274	1+
245.09280	82	
245.84498	60	
246.80396	342	1+
246.95396	320	
246.97304	108	
248.02912	60	
248.90391	62	
249.98833	68	
250.89369	56	
250.91728	72	
250.94978	170	
251.06862	90	
252.12804	78	
252.88063	58	
252.95048	168	
254.85522	82	
254.90840	78	
255.18716	98	
255.84999	206	1+
257.15811	58	
258.07439	72	
258.14160	132	
258.83210	86	
258.84840	62	
258.97672	80	
259.85673	92	
260.83660	118	
260.85179	62	
260.97126	124	
261.16699	58	
261.84406	76	
261.97335	68	
263.85667	70	
264.81524	58	
266.05327	80	
266.81400	124	
267.81691	66	
268.95936	80	
269.85423	58	
270.88406	150	
270.95486	60	
271.64249	98	
272.87019	98	
273.07935	70	
273.97380	148	
274.81676	72	
275.96526	98	
276.09430	56	
276.81530	84	
276.86221	78	
276.89477	62	
277.63123	78	
277.85334	72	
278.79948	266	
278.88650	68	
279.09377	76	
279.79739	114	
280.11442	92	
280.79286	794	1+
281.12246	74	
282.78606	92	
282.81487	84	
282.84166	76	
283.98489	78	
284.82561	418	1+
288.99595	68	
291.81475	72	
292.12915	84	
293.97808	70	
294.12619	74	
295.81148	138	
296.80709	216	
297.80763	114	
297.97561	86	
298.80436	1332	1+
298.87716	68	
300.79925	58	
300.87175	70	
301.09368	62	
302.24502	78	
302.86228	78	
304.10297	76	
304.12881	72	
305.12991	62	
306.04621	58	
306.84770	104	
307.80358	62	
307.89006	66	
308.07297	60	
308.80410	84	
309.14285	64	
310.87701	64	
314.81422	80	
316.21252	88	
316.25838	66	
316.81896	86	
317.81288	180	
318.79464	72	
318.80962	82	
319.96596	58	
320.43409	100	
320.56362	70	
321.79815	68	
321.81614	78	
321.83555	98	
321.99876	68	
322.15787	66	
322.81827	58	
326.88652	66	
333.15271	62	
336.04788	102	
336.94838	94	
338.85863	60	
340.16387	62	
340.19318	76	
344.04502	60	
344.20470	78	
345.19856	62	
345.40160	62	
349.11323	60	
359.20454	60	
360.85177	60	
364.20195	78	
364.27889	64	
END IONS

###FS:    #m/z: 322.92985 #charge 1+
###MS: 174
###MSMS: 175
BEGIN IONS
TITLE=Cmpd 130, +MS2(322.9298), 28.0-35.0eV, 3.8min #175
RTINSECONDS=226.352
SCANS=174-175
PEPMASS=322.92985	189776
CHARGE=1+
69.98572	82	
106.36934	36	
113.55343	34	
115.06985	80	
152.90934	40	
155.59689	28	
196.06757	76	
200.83821	92	
203.95501	42	
204.15602	56	
205.92551	62	
206.94875	84	
208.82891	68	
210.47012	102	
211.83466	54	
217.68481	24	
219.89883	68	
220.87763	46	
223.88272	48	
223.94691	84	
223.96986	72	
225.81574	66	
226.11343	102	
226.90956	48	
227.90386	76	
227.92781	26	
228.30072	40	
230.10210	68	
230.88175	68	
231.08288	60	
231.13343	72	
231.24566	26	
231.83953	60	
233.02829	66	
233.41814	34	
233.93473	70	
234.86134	68	
237.05311	68	
238.08062	54	
238.89275	132	
238.93648	160	
239.08032	50	
239.90414	128	
240.23798	52	
240.82899	74	
240.93856	706	
241.50712	106	
241.77634	32	
241.93984	1980	1+
242.01884	50	
242.82008	140	
242.94221	1406	1+
243.81873	114	
243.85049	48	
244.05730	68	
244.12852	52	
244.82865	56	
244.85604	48	
244.93963	196	
245.41559	72	
246.98803	82	
247.84931	28	
248.85171	72	
248.97213	68	
250.25385	30	
251.10164	60	
251.94487	80	
253.08272	50	
254.08985	116	
254.17594	36	
254.87120	48	
255.15773	42	
255.83671	40	
256.23827	26	
256.90009	80	
256.97525	32	
257.89708	70	
258.83444	24	
259.16655	84	
259.83507	60	
260.13630	72	
260.65924	78	
260.82429	888	1+
260.83890	138	
260.89322	72	
261.82782	822	1+
261.88587	72	
262.79544	36	
262.87632	48	
263.07766	32	
264.86103	80	
265.08682	66	
265.85489	100	
265.96907	96	
266.07755	64	
266.85127	54	
267.83679	78	
268.15379	24	
269.83590	92	
272.12212	72	
272.24462	24	
273.00388	56	
273.16440	74	
277.56787	26	
279.09084	1006	1+
279.26839	40	
279.45686	34	
279.77108	26	
280.01055	32	
280.19227	38	
281.97095	72	
282.27429	94	
283.20119	56	
283.96436	68	
284.29405	216	
284.51376	28	
284.86211	118	
284.88212	62	
285.19678	82	
288.12179	78	
288.20311	74	
288.53410	40	
289.80628	36	
289.92947	56	
290.93185	32	
292.79467	66	
293.85989	38	
294.07380	66	
294.18759	52	
295.83251	90	
298.12843	70	
299.41911	74	
300.14400	32	
301.39795	60	
302.81500	54	
305.15313	44	
306.87610	48	
307.88964	106	
308.04604	48	
309.89659	44	
311.86290	74	
311.88858	60	
314.12213	76	
314.93397	44	
315.75627	56	
320.15966	46	
320.18340	72	
321.62857	88	
322.10914	56	
325.31443	68	
325.76474	34	
325.89166	42	
326.75156	80	
326.91333	70	
327.88867	54	
END IONS

###FS:    #m/z: 340.94032 #charge 1+
###MS: 174
###MSMS: 176
BEGIN IONS
TITLE=Cmpd 131, +MS2(340.9403), 28.0-35.0eV, 3.8min #176
RTINSECONDS=227.125
SCANS=174,176
PEPMASS=340.94032	106112
CHARGE=1+
192.06313	70	
196.89389	72	
200.86123	72	
203.86390	80	
208.94606	72	
209.94650	82	
211.84373	72	
211.88307	74	
212.87294	74	
213.08428	74	
213.93901	122	
213.97592	66	
214.93986	72	
216.90665	66	
218.84605	54	
219.98080	72	
220.85042	88	
220.96737	72	
223.96170	60	
224.83968	110	
225.83472	70	
226.85230	58	
227.86149	70	
227.88537	74	
228.93943	72	
228.95238	66	
230.88926	420	1+
230.91334	86	
233.94979	72	
234.91220	72	
235.12660	68	
236.80544	78	
239.85378	122	
239.94145	106	
240.22973	112	
240.83894	638	1+
240.86900	126	
240.96575	52	
241.78536	42	
241.84274	540	1+
241.89661	72	
242.90632	72	
242.98283	72	
243.83897	92	
243.87705	56	
244.85054	62	
245.83337	112	
246.83935	52	
246.86046	88	
248.86911	84	
248.89907	146	
249.03218	64	
249.57472	46	
250.99112	80	
252.16145	60	
254.90629	66	
254.96740	148	
255.83296	76	
256.84728	136	
257.85673	48	
258.84615	182	
259.01644	52	
259.05970	70	
259.12532	54	
259.85343	238	
259.91619	52	
259.95853	54	
260.83601	184	
260.85798	132	
261.01014	66	
261.84123	188	
262.15022	100	
262.83631	64	
262.84307	108	
262.92613	82	
263.83872	82	
264.85491	80	
265.10889	76	
265.15681	98	
265.84119	58	
265.87050	90	
266.84698	308	
266.87936	52	
269.82577	68	
269.84419	98	
270.06017	58	
270.83909	114	
271.91543	44	
272.08569	48	
274.83531	78	
274.84653	98	
274.87463	138	
275.85785	46	
275.94289	90	
276.85774	820	1+
277.86233	490	1+
278.11789	98	
278.84418	314	
279.83641	140	
279.85359	288	1+
279.88401	58	
280.44295	48	
281.02717	50	
281.89276	42	
281.92136	62	
282.87343	116	
283.01524	76	
283.89675	70	
284.13801	80	
284.95251	56	
286.14418	94	
287.80315	64	
288.83925	68	
291.48917	88	
291.64666	62	
292.43548	76	
293.95402	80	
294.62339	108	
294.84929	100	
294.87102	128	
295.88348	106	
297.13314	56	
297.87511	156	
297.92496	50	
298.88784	72	
299.87266	108	
300.41390	98	
300.75714	66	
300.86760	70	
300.95073	62	
301.86096	66	
302.07851	60	
302.86586	46	
303.97484	64	
304.02353	82	
306.16408	72	
307.38346	72	
307.89232	44	
310.87995	108	
310.94866	50	
311.87614	60	
313.80420	66	
315.80634	64	
316.16484	54	
318.37573	70	
323.09702	76	
327.89300	88	
328.01351	74	
328.22502	48	
329.19733	58	
331.13885	72	
335.83211	48	
341.17448	56	
342.17329	78	
344.92063	60	
346.19405	90	
END IONS

###FS:    #m/z: 336.94555 #charge 1+
###MS: 174
###MSMS: 177
BEGIN IONS
TITLE=Cmpd 132, +MS2(336.9455), 28.0-35.0eV, 3.8min #177
RTINSECONDS=227.897
SCANS=174,177
PEPMASS=336.94555	26174
CHARGE=1+
190.92457	56	
192.89281	64	
198.95362	148	
199.82351	60	
207.08279	58	
211.88302	88	
211.90440	64	
211.94380	78	
212.87747	520	1+
213.93923	70	
220.11753	78	
222.97212	56	
223.82744	86	
223.88647	88	
224.83760	80	
224.85142	108	
225.89556	62	
228.89895	122	
228.94147	90	
230.89050	410	1+
231.82487	60	
232.83348	64	
232.89716	54	
233.43531	66	
233.82190	98	
234.81990	60	
234.94220	86	
235.98646	64	
236.89349	80	
237.94619	96	
239.81776	58	
239.85850	102	
240.55602	112	
240.80562	84	
240.84547	76	
241.84322	142	
242.84546	108	
243.17779	86	
243.84203	122	
244.12284	68	
244.85037	88	
245.11375	78	
248.39879	118	
248.89933	326	1+
250.82566	86	
250.91292	68	
250.95272	96	
251.82409	82	
251.94735	74	
251.96088	188	1+
252.82860	76	
252.90817	60	
252.93410	74	
253.79982	82	
253.90811	138	
254.02106	84	
254.07770	86	
254.80066	60	
254.86127	70	
254.90863	98	
254.96134	72	
255.83483	74	
256.25907	72	
256.88061	84	
257.20543	68	
257.25073	84	
257.93062	86	
257.96197	134	
258.84611	224	
259.85581	144	
260.95251	74	
262.85851	70	
262.97570	78	
262.99994	100	
264.07998	100	
264.42370	92	
264.86846	82	
265.07911	70	
265.27465	64	
265.86713	84	
266.15952	70	
267.94920	62	
268.01567	76	
268.83944	146	
268.89729	82	
269.81982	76	
269.84420	64	
270.17710	86	
270.84756	102	
270.86380	120	
271.15095	64	
271.43372	62	
272.10565	70	
273.86920	70	
273.88741	96	
275.44429	70	
275.85983	76	
275.87619	70	
276.12866	68	
276.85930	692	1+
277.89921	54	
278.84041	104	
278.96655	78	
279.21880	74	
279.83689	72	
280.26034	72	
280.88105	82	
281.00274	74	
281.04806	70	
281.86560	54	
283.44717	66	
285.25499	76	
285.36483	60	
285.85351	68	
286.84946	216	
287.78442	70	
287.84759	134	
289.86669	90	
292.92082	72	
293.10689	100	
294.11365	78	
294.86994	98	
295.16742	92	
295.86642	68	
296.18979	68	
296.22149	66	
297.87503	120	
297.89312	56	
299.84001	64	
299.87399	144	
301.87787	76	
302.87735	64	
303.49736	98	
305.82300	64	
305.88518	68	
307.86610	90	
307.88158	70	
308.87300	60	
309.86619	150	
309.95296	72	
310.86399	74	
314.04603	66	
316.98375	58	
317.82813	68	
320.96205	62	
324.15536	74	
326.88219	72	
328.88576	64	
330.68506	80	
334.29433	74	
335.20866	70	
335.23134	76	
337.17874	88	
338.17170	66	
339.19778	88	
END IONS

###FS:    #m/z: 322.92984 #charge 1+
###MS: 178
###MSMS: 179
BEGIN IONS
TITLE=Cmpd 133, +MS2(322.9298), 28.0-35.0eV, 3.9min #179
RTINSECONDS=231.572
SCANS=178-179
PEPMASS=322.92984	226940
CHARGE=1+
62.70005	78	
87.87586	28	
107.20676	86	
120.03400	52	
169.71516	28	
185.98747	68	
190.15694	72	
190.89438	76	
194.10888	72	
199.11566	86	
201.04399	84	
202.04092	92	
205.95001	66	
205.97685	36	
211.82811	50	
212.43482	28	
219.04382	70	
220.87588	84	
221.03271	70	
221.08938	68	
221.94316	66	
226.82095	86	
226.84304	58	
226.96702	74	
227.66449	26	
227.78351	78	
227.88168	58	
228.45097	26	
228.78374	30	
229.89920	78	
230.83000	106	
230.85350	64	
231.30958	34	
232.05473	70	
233.07131	66	
233.86734	50	
236.01191	218	
236.85095	66	
238.90399	68	
238.93616	70	
238.95511	76	
238.99504	40	
239.83949	106	
240.52719	38	
240.82022	56	
240.94013	672	
241.03631	72	
241.93906	1846	1+
242.06646	64	
242.27510	22	
242.81166	126	
242.94170	1228	1+
243.82657	140	
244.81677	98	
244.85230	80	
244.94006	576	1+
245.13619	30	
245.20197	34	
245.57168	56	
246.05980	40	
246.87197	72	
246.97411	54	
247.03808	84	
247.84933	74	
248.90515	68	
249.90843	76	
250.37670	24	
251.15436	106	
252.29977	28	
252.86011	64	
253.93709	88	
254.82045	52	
254.85897	40	
254.91402	60	
255.12428	102	
255.89143	58	
256.11542	90	
256.14095	56	
256.85104	76	
257.08691	50	
257.26639	30	
257.90111	86	
258.83761	110	
260.13795	70	
260.16365	76	
260.83030	176	
261.83332	96	
262.83041	80	
263.68330	42	
263.83336	268	
266.86394	76	
267.93720	78	
268.05802	82	
268.12526	72	
268.17067	52	
271.96426	70	
273.84266	58	
274.25123	88	
276.18025	74	
277.17075	74	
278.26364	40	
279.09188	772	
280.05585	32	
280.22501	54	
280.79504	78	
280.86334	70	
281.12202	38	
283.28371	62	
283.90828	74	
283.96641	92	
284.18391	78	
284.29177	234	
284.86812	140	
285.29541	92	
285.84392	66	
286.95141	60	
288.90193	88	
289.86684	70	
289.98174	68	
290.04444	76	
290.15344	80	
290.52140	38	
290.85281	62	
292.16289	70	
293.85907	90	
295.68048	100	
299.01960	24	
299.81209	70	
302.15116	56	
303.14736	40	
304.81627	82	
306.27618	46	
307.08682	78	
307.87878	64	
308.85354	62	
311.16284	76	
312.82435	78	
314.52253	32	
314.80331	54	
315.16939	80	
316.17985	38	
316.41090	36	
317.06682	62	
319.05738	94	
320.17017	68	
322.89853	74	
324.89602	50	
325.07135	50	
326.86338	30	
327.08005	86	
327.16663	72	
327.89995	70	
328.25837	64	
END IONS

###FS:    #m/z: 340.94020 #charge 1+
###MS: 178
###MSMS: 180
BEGIN IONS
TITLE=Cmpd 134, +MS2(340.9402), 28.0-35.0eV, 3.9min #180
RTINSECONDS=232.344
SCANS=178,180
PEPMASS=340.94020	108686
CHARGE=1+
49.17821	82	
189.93011	72	
190.94680	84	
192.92696	80	
193.93619	100	
194.95328	50	
203.86535	64	
208.88581	76	
208.95844	60	
211.88682	80	
211.93653	60	
212.87787	58	
213.88149	72	
213.93253	62	
215.86236	70	
215.88808	192	1+
223.63297	88	
223.83674	138	
223.97830	72	
224.07382	74	
225.53201	88	
225.88433	82	
226.85973	72	
226.89496	70	
227.51109	84	
228.94152	64	
229.84134	64	
230.85533	74	
230.88783	150	
230.95805	62	
231.89016	66	
231.94450	64	
231.95701	54	
232.13344	70	
236.10114	98	
236.38602	64	
236.84514	72	
238.08093	70	
238.85344	150	
239.84845	78	
239.88224	72	
239.92215	108	
239.98097	88	
240.83857	776	1+
240.85356	64	
241.55682	104	
242.87543	54	
243.83088	292	1+
245.94100	84	
246.85704	58	
246.97803	150	
249.13454	82	
249.99018	74	
250.99480	56	
251.01839	70	
251.15808	82	
251.86377	154	
253.90161	80	
255.84878	84	
255.91901	72	
256.86455	82	
256.89819	64	
256.92007	92	
257.80449	58	
257.84963	64	
257.96403	58	
258.84644	1082	1+
258.86641	88	
260.82777	114	
261.83811	110	
261.92732	50	
262.85032	78	
262.88613	60	
263.83503	56	
263.86672	90	
264.85903	76	
265.08876	82	
266.86452	70	
267.14393	62	
267.92550	66	
268.06618	64	
268.82845	50	
268.84456	80	
270.83779	76	
271.84669	86	
273.16437	106	
273.79567	72	
274.85914	74	
275.86518	116	
276.85788	382	
276.94795	76	
277.63931	76	
277.83951	78	
277.86539	456	1+
277.92243	100	
277.97067	76	
277.98746	66	
278.08441	48	
278.84422	732	1+
280.88281	66	
282.11553	74	
282.88810	118	
283.09787	82	
283.14333	54	
283.78657	72	
286.65643	82	
288.50343	60	
288.83328	72	
289.87151	50	
293.06782	72	
293.85459	70	
294.14312	60	
294.86713	72	
295.85490	66	
296.85969	72	
297.97779	62	
298.22385	66	
298.82218	60	
298.89263	88	
299.01313	58	
299.05979	70	
299.31062	72	
299.87752	116	
300.88073	66	
300.93350	46	
301.86592	134	
302.87952	64	
303.02700	62	
304.87632	56	
306.13198	52	
308.05551	60	
310.38795	78	
310.80769	70	
310.87886	64	
313.04793	66	
316.88964	92	
319.14096	90	
320.25598	82	
321.82675	66	
323.41744	100	
326.15880	60	
326.24324	48	
327.16651	76	
330.15242	80	
333.08977	68	
333.76011	66	
333.77599	66	
337.25315	56	
338.26405	54	
340.89766	76	
341.03204	66	
343.10115	62	
343.19149	68	
343.31466	86	
343.95632	98	
344.19100	46	
END IONS

###FS:    #m/z: 359.96136 #charge 1+
###MS: 178
###MSMS: 181
BEGIN IONS
TITLE=Cmpd 135, +MS2(359.9614), 28.0-35.0eV, 3.9min #181
RTINSECONDS=233.117
SCANS=178,181
PEPMASS=359.96136	17618
CHARGE=1+
104.12726	68	
198.05337	84	
201.85956	68	
209.09495	92	
209.43988	86	
214.87201	120	
216.85412	76	
217.83552	70	
217.98392	70	
218.07077	72	
218.09610	92	
218.96562	92	
220.84871	72	
220.95822	82	
221.89346	64	
222.95560	114	
224.94946	456	1+
226.90596	86	
226.94728	368	1+
227.92991	70	
228.94353	132	
229.06398	72	
231.11097	66	
231.17524	112	
234.85963	80	
234.98191	66	
235.12040	110	
235.42636	78	
236.86028	74	
237.52576	68	
238.86593	78	
238.88291	66	
239.08434	64	
240.12800	156	
240.82176	180	
240.93707	86	
241.78224	70	
241.84708	66	
241.89877	72	
242.07425	72	
242.96051	186	
243.86200	80	
244.81405	78	
244.95812	112	
244.98319	68	
245.44642	76	
245.83160	72	
245.84522	70	
245.95857	86	
246.11269	94	
246.91292	96	
246.95342	506	1+
247.03409	74	
247.14614	62	
248.80342	118	
249.80489	112	
250.94763	160	
251.99957	70	
252.03849	90	
252.10482	82	
252.14768	74	
252.95752	112	
256.01533	70	
256.08606	122	
256.77818	70	
256.86285	74	
257.16211	108	
258.13929	162	1+
258.35265	90	
258.83256	74	
258.84809	70	
258.97058	66	
259.79507	140	
260.82788	66	
260.91136	66	
260.94893	64	
260.97440	64	
262.81367	118	
263.78909	64	
263.98019	88	
264.49719	90	
264.82048	268	
264.97891	84	
265.19113	64	
265.45677	70	
266.81227	350	1+
268.80313	252	1+
269.84788	78	
269.97019	132	
273.06467	68	
273.96873	66	
275.10101	86	
275.96843	102	
276.80853	78	
276.85538	186	1+
277.80039	82	
278.79989	130	
278.81484	84	
278.84728	184	1+
279.10851	62	
279.79875	108	
280.79465	406	
280.82716	94	
280.87044	72	
281.79420	210	
281.84937	70	
281.87611	72	
281.90071	78	
283.07085	64	
283.13515	72	
283.79232	102	
284.11929	86	
284.82366	238	1+
285.08472	140	
286.90464	72	
288.01147	76	
288.88731	76	
289.06872	66	
290.93823	70	
291.80464	86	
292.84719	78	
294.15391	78	
294.81571	78	
295.92954	80	
296.80610	210	1+
298.80329	938	1+
299.86504	284	1+
300.82264	82	
301.78314	106	
303.05073	60	
305.02862	76	
308.46950	108	
312.06016	90	
313.88255	66	
313.94340	68	
316.16908	60	
316.81462	302	1+
316.89443	62	
319.81875	80	
320.88909	78	
321.82831	138	
322.80155	72	
323.23191	126	
326.15660	88	
333.11690	72	
333.85440	66	
334.11930	68	
334.82227	66	
336.94228	66	
338.95542	120	
343.15077	70	
345.54778	76	
350.18785	66	
354.89793	60	
358.77851	64	
359.32518	70	
360.86070	80	
361.28100	62	
361.73376	74	
362.23372	62	
364.19479	86	
364.79719	70	
365.03661	84	
END IONS

###FS:    #m/z: 322.92986 #charge 1+
###MS: 182
###MSMS: 183
BEGIN IONS
TITLE=Cmpd 136, +MS2(322.9299), 28.0-35.0eV, 4.0min #183
RTINSECONDS=236.774
SCANS=182-183
PEPMASS=322.92986	261922
CHARGE=1+
171.16039	32	
180.98471	72	
191.11512	52	
197.83388	84	
200.98138	66	
201.04405	70	
204.96614	82	
205.94945	72	
206.09974	34	
207.17834	80	
209.83818	74	
211.14379	32	
213.93116	68	
215.04063	46	
215.09650	78	
215.85533	72	
219.17101	94	
220.83757	54	
221.02365	62	
221.06589	58	
223.96350	98	
224.88899	46	
225.79759	56	
226.94132	74	
227.17398	30	
227.83908	66	
230.95052	64	
231.04032	64	
231.12023	78	
233.06663	68	
236.12590	64	
236.82053	42	
236.95475	66	
237.82150	76	
238.07880	56	
238.83714	70	
238.93812	58	
239.08096	106	
240.82182	302	1+
240.94159	474	
241.93946	2520	1+
241.96365	36	
242.06132	54	
242.07451	36	
242.11082	58	
242.67068	66	
242.94113	1554	1+
243.24886	34	
243.52466	56	
243.82358	216	
244.13059	52	
244.81583	62	
244.85050	72	
244.87718	42	
244.94073	236	
245.96239	74	
246.16066	52	
246.92467	50	
246.97460	158	
247.85532	90	
248.84206	92	
248.85759	40	
249.01072	54	
250.83726	86	
250.91328	46	
251.65078	72	
252.07185	68	
252.93999	62	
253.14896	92	
253.93097	100	
254.43030	68	
256.89822	70	
257.81026	72	
257.92060	74	
258.34237	32	
258.83696	96	
258.92560	36	
258.94520	100	
259.16270	32	
259.83525	74	
260.81594	56	
260.83996	52	
261.01409	46	
261.83190	466	1+
262.11852	76	
262.54596	36	
262.92613	52	
263.10353	34	
265.06075	82	
265.14661	86	
266.85008	80	
266.86405	92	
268.17237	66	
268.90888	72	
270.87009	32	
271.03922	70	
271.19510	84	
271.85893	122	
272.06761	54	
273.79998	40	
273.84864	50	
274.90426	52	
275.84752	68	
278.09952	74	
278.85187	50	
278.91301	48	
279.08974	1074	1+
279.83873	70	
279.95225	72	
281.68027	74	
282.26979	48	
282.45376	86	
283.66024	34	
284.01176	66	
284.13390	70	
284.23965	36	
284.29300	416	1+
284.85039	78	
284.87569	58	
285.03498	38	
285.52875	38	
290.07401	44	
292.16513	66	
292.81601	64	
292.86011	60	
293.85919	40	
294.82371	76	
296.85363	78	
296.91436	54	
298.40861	56	
299.05777	90	
301.08673	52	
301.50662	32	
301.87415	62	
303.91016	52	
303.93798	68	
306.79199	52	
309.13210	56	
309.91865	54	
310.82058	66	
311.88886	68	
314.64036	30	
317.77578	52	
318.11502	50	
319.31607	30	
319.62363	30	
319.88885	58	
320.20534	58	
323.17459	66	
324.56007	48	
325.89508	66	
326.15680	44	
326.34049	60	
326.94915	32	
327.01805	32	
327.20646	76	
END IONS

###FS:    #m/z: 340.94020 #charge 1+
###MS: 182
###MSMS: 184
BEGIN IONS
TITLE=Cmpd 137, +MS2(340.9402), 28.0-35.0eV, 4.0min #184
RTINSECONDS=237.546
SCANS=182,184
PEPMASS=340.94020	112074
CHARGE=1+
189.04275	60	
193.93301	60	
202.87265	74	
209.00991	86	
211.84011	66	
212.87997	134	
212.89762	80	
213.88143	58	
213.94018	142	
215.03329	80	
215.88809	226	
215.93417	56	
220.04293	48	
220.87786	84	
221.90257	66	
223.95972	78	
224.14157	82	
224.83972	134	
224.96601	84	
226.94754	162	
227.95395	58	
228.84464	50	
228.94511	74	
230.89055	166	
231.87883	54	
231.95125	240	
232.87270	66	
232.88800	70	
233.94670	166	
234.84266	68	
235.87088	72	
236.82245	102	
236.86498	60	
236.90203	64	
237.98604	68	
238.84287	74	
238.85813	78	
238.88475	72	
238.98365	68	
239.85376	82	
239.92236	48	
240.84463	58	
241.84232	452	1+
241.90461	78	
242.94452	72	
243.83022	374	1+
243.85649	60	
244.12302	54	
244.95977	64	
246.06071	66	
248.90043	68	
249.96465	88	
250.95808	66	
251.87675	58	
251.96055	108	
253.09024	58	
253.16454	56	
253.95449	76	
254.05813	62	
254.90651	58	
254.96548	164	
255.11029	80	
255.84680	50	
255.96806	66	
256.18614	66	
256.85045	128	
257.80428	58	
257.83013	150	
257.85743	76	
258.84670	250	
259.02143	122	
259.84482	144	
260.13415	78	
260.83705	228	
260.86315	52	
260.92501	60	
261.01443	76	
261.83381	178	
262.87803	60	
262.91399	72	
262.96509	128	
263.92493	58	
265.83522	64	
266.84472	78	
266.86501	60	
267.87536	72	
268.84131	288	
268.95929	106	
269.79577	64	
269.87028	46	
270.83711	208	
271.82888	66	
272.78922	50	
272.91599	104	
272.93523	154	
272.97639	52	
274.15567	58	
274.87344	246	
275.81277	66	
275.94145	64	
275.96180	72	
276.41892	78	
276.85859	390	1+
277.09725	86	
278.84611	322	
278.87833	68	
279.09994	92	
279.83064	162	
279.84811	278	
280.10398	74	
280.16555	66	
280.84268	106	
281.85153	50	
281.89856	60	
283.86509	68	
285.66337	72	
287.43426	98	
289.88803	52	
292.88308	72	
294.01042	54	
294.86640	46	
295.44815	88	
295.87002	100	
296.85126	76	
296.96346	62	
297.18991	72	
297.89083	84	
298.88561	64	
299.01519	66	
299.87132	150	
299.98204	44	
300.26073	50	
300.86535	60	
300.88467	76	
301.87385	86	
302.16598	74	
302.82379	82	
303.87822	60	
303.95284	48	
304.82922	48	
305.89326	68	
307.89217	88	
308.79328	56	
311.96243	58	
312.91450	84	
324.89643	80	
325.89719	48	
326.91345	60	
337.15614	80	
337.18748	66	
338.20182	50	
343.21643	68	
343.77172	68	
END IONS

###FS:    #m/z: 363.95585 #charge 1+
###MS: 182
###MSMS: 185
BEGIN IONS
TITLE=Cmpd 138, +MS2(363.9558), 28.0-35.0eV, 4.0min #185
RTINSECONDS=238.319
SCANS=182,185
PEPMASS=363.95585	44652
CHARGE=1+
54.67934	100	
93.17777	90	
125.72474	96	
189.86162	252	
191.86071	76	
196.04020	76	
196.88518	114	
199.93630	74	
211.87069	74	
212.87911	522	1+
214.89643	74	
218.04002	76	
218.81878	80	
219.92271	100	
222.87325	84	
222.95316	276	1+
224.82050	100	
224.94836	314	1+
226.94720	512	
227.95071	432	
227.99670	80	
228.94075	658	1+
230.89118	702	
231.06263	80	
231.93746	86	
232.88765	74	
234.14161	110	
235.11543	80	
237.97671	70	
239.06524	70	
239.13942	72	
240.63221	78	
241.09520	84	
241.20213	88	
241.41927	76	
241.83757	92	
241.91411	92	
241.96380	90	
242.93930	294	
242.95805	148	
243.81842	396	1+
243.83831	196	1+
244.82113	254	1+
244.95638	228	
245.93350	72	
246.85278	72	
246.90380	96	
246.95244	518	1+
248.03890	88	
248.80240	278	
248.89888	202	1+
249.11313	118	
249.80670	116	
249.95073	94	
251.86896	74	
252.79652	122	
252.89416	154	
254.95748	92	
258.07439	92	
258.83472	254	
258.88805	98	
260.83359	70	
260.85204	80	
260.89727	76	
260.96682	112	
261.83593	100	
263.85202	86	
264.82419	140	
264.84891	74	
265.97731	78	
266.81364	470	1+
266.94531	80	
267.15879	94	
267.78053	88	
267.86506	82	
267.98343	78	
268.81505	216	
269.85422	74	
269.96368	114	
271.79624	92	
271.88315	76	
272.39552	84	
272.82152	80	
276.88474	76	
277.07886	70	
277.09926	80	
277.85551	86	
278.11122	112	
278.80293	262	1+
278.84613	154	
279.85255	70	
280.79255	646	1+
280.83809	80	
282.08451	86	
282.79151	132	
282.82903	120	
282.87879	80	
283.40359	78	
283.78277	132	
283.85519	150	
283.89200	70	
284.78187	120	
284.79988	138	
284.82533	334	1+
285.84857	138	
285.86486	86	
286.84339	86	
286.86839	72	
286.95798	84	
289.01233	96	
289.86726	116	
289.89422	74	
290.79193	84	
290.98641	76	
292.14996	72	
293.93696	116	
294.81761	78	
294.87146	132	
295.10667	82	
296.80947	128	
296.89353	92	
297.80798	142	
298.80179	1086	1+
298.86261	72	
300.80465	164	
301.80371	176	
301.86531	88	
302.80089	158	
303.85622	178	
305.12075	86	
305.84630	78	
307.89690	94	
309.09095	74	
309.15597	92	
309.81892	72	
309.93585	76	
310.86827	112	
311.12787	76	
314.06102	74	
314.30032	84	
315.83042	84	
316.81861	262	
317.89840	78	
319.22211	96	
319.82879	162	
319.88907	72	
320.77930	74	
320.80774	82	
322.83018	92	
323.79281	82	
324.05328	74	
326.81768	70	
329.22183	86	
331.87890	70	
336.94353	128	
339.15253	114	
339.81509	70	
343.19386	74	
350.10631	138	
360.36661	76	
364.23021	80	
364.84168	70	
365.20559	88	
366.19652	90	
END IONS

###FS:    #m/z: 363.95622 #charge 1+
###MS: 186
###MSMS: 187
BEGIN IONS
TITLE=Cmpd 139, +MS2(363.9562), 28.0-35.0eV, 4.0min #187
RTINSECONDS=241.969
SCANS=186-187
PEPMASS=363.95622	46340
CHARGE=1+
180.89870	72	
184.87556	76	
189.86089	134	
190.98250	78	
191.85601	82	
193.85617	80	
196.09515	88	
202.12460	98	
205.95321	232	1+
209.86662	72	
209.94245	86	
211.98686	94	
212.87830	588	1+
221.94104	84	
222.95129	488	
223.41978	92	
223.94952	724	1+
224.95086	484	1+
226.11320	68	
226.89648	68	
226.94645	880	1+
227.85977	74	
227.88304	234	1+
227.96410	142	
228.94274	940	
228.96256	130	
230.84965	76	
230.88909	488	
234.88762	92	
235.11379	100	
239.05792	96	
240.82136	126	
240.96518	202	
241.00374	70	
241.83685	102	
241.94069	694	1+
242.82128	98	
242.86028	72	
242.94397	466	1+
243.81968	88	
243.90795	74	
243.95781	68	
244.81909	200	1+
244.83318	76	
244.95738	778	1+
244.99249	72	
245.13501	88	
245.55055	94	
245.89477	88	
246.95357	726	1+
247.80467	78	
248.80917	122	
248.89782	410	1+
250.79632	76	
250.96777	80	
251.06884	66	
252.79360	70	
253.83911	84	
254.82222	78	
258.84282	232	1+
259.03207	70	
260.83447	270	1+
260.96521	288	1+
261.15503	76	
261.87170	82	
262.83937	152	
264.82886	100	
264.94703	104	
264.97678	66	
265.08331	104	
266.08534	64	
266.41221	70	
266.81245	700	1+
266.90908	68	
267.97401	126	
269.00355	78	
269.96605	108	
270.83282	122	
271.92039	154	
272.82130	68	
273.03608	82	
273.16429	88	
274.79645	76	
274.87977	66	
275.16711	68	
276.80736	182	
276.85477	388	1+
278.80376	100	
278.84308	366	
279.79677	154	
279.90380	122	
279.92735	86	
280.79277	418	
280.85861	72	
280.99440	82	
281.78952	524	1+
281.93390	98	
282.06413	64	
283.02750	66	
283.84946	124	
283.99713	72	
284.82730	200	
284.84701	340	1+
285.13864	74	
285.63648	88	
285.84689	218	1+
286.08492	70	
286.82079	130	
286.99534	98	
289.83407	68	
290.79419	66	
290.82960	66	
291.79536	82	
291.86451	106	
292.80115	80	
294.15367	132	
295.03668	136	
296.80965	454	
296.86606	96	
297.80573	236	
298.80478	1482	1+
299.86545	72	
300.13949	94	
300.17996	92	
300.80055	506	1+
300.87844	78	
301.86156	70	
302.80588	122	
303.47813	82	
303.85448	78	
304.80361	66	
307.83568	80	
309.12366	98	
309.92054	80	
311.10398	72	
311.16273	76	
313.45203	80	
314.82618	76	
315.07393	72	
316.13187	82	
316.16676	78	
316.81562	258	
316.85688	76	
318.17840	114	
319.80955	84	
320.80937	72	
321.81722	110	
321.86382	124	
322.81671	66	
325.04891	74	
326.18771	70	
326.87758	68	
327.00458	74	
332.94624	94	
334.88078	66	
335.81597	84	
336.94636	76	
338.11951	66	
339.83094	72	
341.16780	74	
341.40619	104	
344.79495	70	
348.57168	74	
355.91882	78	
357.77092	116	
361.21993	76	
361.33202	74	
364.16679	70	
365.85805	78	
365.91214	68	
367.16510	86	
367.24049	66	
END IONS

###FS:    #m/z: 336.94557 #charge 1+
###MS: 186
###MSMS: 188
BEGIN IONS
TITLE=Cmpd 140, +MS2(336.9456), 28.0-35.0eV, 4.1min #188
RTINSECONDS=242.742
SCANS=186,188
PEPMASS=336.94557	22990
CHARGE=1+
65.11095	72	
198.95457	72	
200.88519	58	
207.99943	58	
211.94484	290	
212.87817	442	1+
213.93857	72	
214.87838	116	
215.88225	68	
215.90781	68	
217.88611	56	
221.86804	104	
221.89362	72	
222.94675	66	
223.97421	58	
224.83892	86	
226.85959	86	
226.95032	52	
228.89102	54	
229.88966	58	
229.95480	122	
230.05375	64	
230.88966	646	
231.12220	68	
232.88963	98	
233.90450	52	
234.83024	62	
235.82402	56	
235.97671	84	
236.04477	66	
239.85159	88	
239.92590	68	
240.81900	72	
240.84214	466	1+
241.92123	66	
242.08784	64	
244.87553	80	
245.61214	72	
245.96612	52	
246.15697	94	
246.66756	98	
247.96334	62	
248.90291	182	
249.02236	72	
249.13112	74	
249.95867	192	1+
250.82850	138	
250.89851	118	
251.03395	64	
251.07052	66	
251.82041	60	
251.83774	118	
252.83634	66	
252.92244	64	
252.95474	126	
253.10598	90	
253.90616	138	1+
253.93297	86	
256.85171	132	
256.86766	98	
257.40833	102	
257.89445	66	
258.84666	210	
259.06170	56	
259.84987	192	
260.14823	56	
260.86503	78	
261.84231	66	
264.10392	64	
264.16585	84	
265.03123	68	
265.08673	76	
266.86106	78	
268.18289	132	
268.84208	402	
270.85662	70	
271.84066	72	
272.10201	70	
272.12226	72	
272.91491	76	
273.06709	70	
273.95263	58	
274.85157	54	
274.87392	118	
275.86513	62	
275.88462	68	
275.97201	64	
276.02512	68	
276.85655	332	
276.88073	64	
277.12143	80	
277.83510	108	
277.86098	232	
278.83571	276	
278.87103	196	
279.10196	58	
280.27059	50	
280.88551	72	
281.00275	62	
281.05022	78	
281.88798	70	
283.88171	64	
284.76147	54	
287.84842	106	
287.87574	72	
290.00885	64	
290.93623	74	
291.84217	84	
292.85905	84	
293.10505	358	1+
293.85477	70	
293.87555	52	
295.18644	60	
295.84949	82	
296.78363	52	
296.82401	56	
297.41245	82	
297.90147	76	
298.31065	54	
298.82860	66	
299.01309	58	
299.87189	100	
300.42900	90	
300.87382	74	
300.89132	56	
303.90518	66	
304.89131	64	
305.13159	72	
305.15522	74	
306.87810	66	
307.95646	68	
308.47393	108	
308.66802	62	
308.94415	80	
310.88762	68	
312.81290	58	
312.90864	80	
317.68794	74	
320.16142	70	
321.16631	84	
322.83001	68	
323.13443	80	
325.12654	76	
325.90371	68	
326.15655	64	
331.43124	114	
331.86508	52	
332.37753	52	
337.70869	72	
338.11047	56	
338.17218	66	
338.86761	66	
339.82191	70	
341.32648	66	
342.16227	56	
END IONS

###FS:    #m/z: 359.96134 #charge 1+
###MS: 186
###MSMS: 189
BEGIN IONS
TITLE=Cmpd 141, +MS2(359.9613), 28.0-35.0eV, 4.1min #189
RTINSECONDS=243.514
SCANS=186,189
PEPMASS=359.96134	19474
CHARGE=1+
47.73529	82	
140.34262	68	
199.84772	62	
209.92340	102	
209.94372	148	
210.88699	102	
210.94561	72	
211.14911	62	
212.11733	60	
214.87565	152	
215.41367	78	
215.88059	66	
216.84138	82	
222.95157	166	
223.15583	90	
224.88865	80	
224.94727	116	
225.94615	138	
226.94881	540	1+
228.17879	60	
228.94268	410	
232.82770	68	
233.97245	62	
234.04735	58	
234.09436	68	
234.14289	90	
234.86891	76	
235.39620	72	
235.82385	60	
236.00149	60	
237.94083	86	
238.96638	62	
239.00997	76	
240.83636	118	
240.96101	230	
241.13145	78	
241.94120	184	
242.84709	78	
242.95722	92	
244.95489	148	
244.97541	74	
245.80844	58	
245.94617	202	1+
[truncated: 1,874,477 more chars]
