# Supplementary material for: High-Throughput Venomics
Source: J Proteome Res. 2023 Apr 3;22(6):1734–46. doi: 10.1021/acs.jproteome.2c00780 (PMC10243144; doi:10.1021/acs.jproteome.2c00780)
Supplement: Supplementary file 9 — pr2c00780_si_009.zip [file pr2c00780_si_009.zip › Manual files/Calloselasma rhodostoma MGF/210702_Calloselasma_halfplate000100_5.1.201.mgf]

###	D:\Data\Julien\210702_Cr_half_TFA\210702_Calloselasma_halfplate000100.d\ProteinAnalysisResults.mgf
###	D:\Data\Julien\210702_Cr_half_TFA\210702_Calloselasma_halfplate000100.d\analysis.baf
###	210702_Calloselasma_halfplate000100.d
###	Instrument: maXis HD
###	Manufacturer: Bruker
###    PeakWidth 0.30, MiniumIntensity 10, S/N 1Apply threshold 0, Threshold 10
###    Retain Residuals no, Create neutrally no,
###    FullScan Parameters: AdductIon (+)+H (-)-H, LowMass 0, HighMass 8000, MaxCharge charge decon 4, MinPeaks 3
###    Perf. isotope decon yes, Max Charge Istopic decon 6, MW agreement 0.00, Abund. cutoff 2.00, Envelope cutoff 75.00
###    MaxRes   Parameters: AdductIon (+)+H (-)-H, LowMass 0, HighMass 8000 
###    Perf. isotope decon yes, Max Charge Istopic decon 6, Abund. cutoff 2.00
###    MSn      Parameters: AdductIon (+)+H (-)-H, LowMass 0, HighMass 8000 
###    Perf. isotope decon yes, Max Charge Istopic decon 4, Abund. cutoff 0.05
###    Global Charge Limit: no 3, Prefer FullScan Result: yes, Export what: 2 (0=non deconv/1=deconv only/2=mixed), NoMSMSSignals: 150, Intensity threshold: 10, NoMSSignals (deconv): 2, NoMSSignals (non-deconv): 2, NormalizeData: no, SingleCharged: yes
###
COM=210702_Calloselasma_halfplate000100.d
USERNAME=Demo User

###FS:    #m/z: 322.92951 #charge 1+
###MS: 2
###MSMS: 3
BEGIN IONS
TITLE=Cmpd 1, +MS2(322.9295), 28.0-35.0eV, 0.0min #3
RTINSECONDS=1.89
SCANS=2-3
PEPMASS=322.92951	1230096
CHARGE=1+
208.94677	6924	
211.94413	22960	
213.93944	17610	
215.88681	2654	
215.93683	2458	
217.94006	2662	
222.95131	37382	1+
224.95051	6692	
226.94649	78280	1+
227.19832	3646	
228.94223	161420	1+
231.95151	11512	
233.89814	2324	
233.94832	2494	
234.97009	5422	
234.99751	4896	
235.20299	2428	
237.12931	3790	
238.14450	28548	1+
239.07814	2508	
239.14649	19908	1+
240.22982	5002	
240.96196	19360	1+
242.96093	4042	
243.22920	12710	1+
243.63465	2422	
243.88143	2920	
244.95697	53294	
245.18395	2648	
245.63115	9398	
245.94168	8070	
246.13300	2432	
246.95173	54866	1+
246.97245	5976	
247.23876	2364	
248.03193	3562	
249.90973	8052	1+
249.97168	59902	1+
250.94651	40370	1+
250.99605	4114	
251.19805	3886	
252.47003	2644	
252.63783	4154	
252.97096	746920	1+
253.13877	3480	
253.21337	3736	
253.90523	13170	1+
254.94142	72554	1+
254.96626	282048	1+
255.22908	3854	
256.26094	5504	
256.91335	6532	
256.96382	42066	1+
258.90996	2948	
258.96412	10660	
259.14205	3314	
259.64517	2322	
260.16044	8192	
260.97753	2520	
261.97775	7796	
262.96673	3424	
263.05505	9782	
263.13524	2996	
263.97822	116406	1+
265.16157	3556	
265.64634	4208	
265.97563	13696	1+
266.14770	2390	
267.64498	4812	
267.97303	35460	
268.26120	2384	
268.95951	22290	1+
270.98035	13194	
272.88243	5298	
272.95226	10686	
272.97582	5368	
273.18422	3256	
274.27194	6042	
274.65063	3944	
277.07203	3212	
279.09068	4706	
279.22966	3870	
280.26096	2440	
281.15601	2518	
281.24499	10128	1+
281.65801	2348	
282.17125	22190	1+
282.27647	13244	1+
282.67590	2550	
283.17311	15830	1+
283.26014	12808	1+
283.94660	6246	
284.29237	6316	
285.94127	96252	1+
285.98290	14546	1+
287.25232	19352	1+
287.65939	6884	
288.06353	5220	
288.16019	4326	
288.20494	2948	
289.65745	6730	
290.14302	3520	
290.15841	4022	
290.26653	20114	1+
290.89217	3610	
291.09989	2914	
291.16072	2992	
291.19500	5484	
291.97347	13020	1+
292.05851	14120	1+
293.10624	2876	
293.20949	4232	
293.97549	26412	1+
293.99695	39792	1+
294.17841	6364	
294.93648	7402	
295.12798	3674	
295.22402	8654	1+
295.96918	3184	
295.99244	18542	1+
296.29236	2730	
296.66495	4574	
297.07843	4046	
297.16822	2986	
297.23960	10740	1+
297.90372	3132	
298.08341	2376	
298.27144	4154	
299.25429	2584	
300.28752	4614	
302.17196	12432	1+
302.30256	14326	1+
302.94531	6872	
303.67036	2686	
303.95136	26948	1+
303.99554	8972	1+
304.18644	7842	
304.28231	6170	
304.68863	2460	
304.92498	2578	
305.26634	12368	1+
305.95344	5020	
306.07346	3180	
306.90349	3666	
307.08105	5358	
307.24565	33620	1+
307.83056	3068	
308.14044	5626	
308.15999	2890	
308.21588	2472	
308.87137	10002	1+
309.18865	5300	
309.25711	4188	
309.67289	7582	
310.15803	4908	
310.16680	13064	1+
310.30795	12002	1+
311.21928	4286	
311.27327	4454	
311.67123	5832	
311.86890	23058	1+
311.93440	7714	
311.98597	23262	1+
312.32355	5126	
312.89969	4518	
312.94693	6476	
313.17199	4106	
313.21709	3564	
313.23562	3162	
313.27320	3714	
313.29059	7388	1+
313.86480	8154	
313.92867	184404	1+
314.17091	2578	
314.67819	2476	
314.89290	5236	
316.28165	12840	1+
316.31792	4064	
316.86310	2382	
316.88856	2628	
316.93989	5602	
318.29760	31962	1+
318.67794	3754	
318.93421	115922	1+
319.28272	2582	
320.93373	145170	1+
321.09681	2478	
322.19454	10656	1+
322.87781	8472	
322.92933	2823762	1+
323.12382	3244	
323.16706	3514	
323.23775	11878	1+
324.13772	2784	
324.28764	4234	
324.32361	4312	
324.87634	6174	
325.17872	2764	
325.20016	2364	
325.25319	29060	1+
325.29559	10464	1+
325.89953	3738	
326.17159	9854	1+
326.20043	6040	
326.30229	7160	1+
326.87171	65264	1+
326.96844	7938	
327.00545	4676	
327.13825	2534	
327.19921	21468	1+
327.26847	40632	1+
327.33561	2456	
328.31750	6482	1+
END IONS

###FS:    #m/z: 340.94002 #charge 1+
###MS: 2
###MSMS: 4
BEGIN IONS
TITLE=Cmpd 2, +MS2(340.9400), 28.0-35.0eV, 0.1min #4
RTINSECONDS=2.6625
SCANS=2,4
PEPMASS=340.94002	521184
CHARGE=1+
208.95847	184	
210.90294	132	
213.93970	3340	1+
215.88685	1176	1+
215.93679	790	1+
217.88403	350	1+
217.93593	124	
219.87751	156	
223.21803	142	
223.96043	126	
223.97263	528	1+
224.97523	374	1+
226.89079	230	1+
227.10916	142	
230.88665	364	1+
230.99425	214	
231.11566	172	1+
231.94892	2970	1+
232.01902	166	
233.04435	212	
233.89861	578	1+
234.94324	414	1+
234.99295	132	
235.03491	128	
235.89280	286	
235.94627	306	1+
237.13139	136	
237.55527	188	
238.06369	126	
240.08997	240	1+
240.22918	1412	1+
240.96176	190	
241.94226	226	1+
242.12696	136	
243.14187	142	
244.03732	514	1+
244.88208	122	
246.10066	244	1+
246.97515	172	1+
247.93963	494	1+
248.03493	1136	1+
248.98012	170	
249.03983	844	1+
249.95932	1106	1+
249.98597	264	
250.13147	282	1+
250.97889	154	
252.10843	146	
252.95532	156	
252.97158	136	
253.01796	142	
253.03424	420	1+
253.13637	312	1+
253.19379	298	1+
254.96517	1798	1+
255.07347	736	1+
255.10251	136	
256.96554	368	1+
257.04004	130	
257.06687	162	
258.04305	148	
258.07751	224	1+
258.96162	198	
259.15365	272	1+
259.95518	126	
260.65943	248	
261.24759	256	1+
261.57201	124	
262.25008	194	1+
262.96181	122	
263.05726	260	
264.07105	128	
264.09765	230	1+
265.01896	150	
265.85935	136	
266.24378	402	1+
266.99725	168	
267.01005	134	
267.12118	184	
267.13638	458	1+
268.00652	182	
269.00140	516	
269.08132	144	
269.11556	214	
269.18823	130	
270.99543	194	1+
271.17352	172	
271.84264	154	1+
272.93447	322	1+
272.97142	150	
275.05428	122	
275.98222	294	1+
276.13145	160	
277.01794	254	1+
277.06533	180	
278.04820	132	
278.07556	128	
278.09377	136	
278.13402	156	
280.04398	486	1+
280.26064	174	
280.92788	130	
282.11543	134	
282.27490	340	
282.97796	120	
283.02840	194	1+
283.28621	214	
284.29225	168	
284.86814	124	
285.02977	276	1+
285.05569	180	
285.14635	142	
285.29869	122	
286.07751	124	
286.15454	132	
286.66552	144	
287.09738	380	1+
287.21951	136	
288.06255	1664	1+
288.22921	334	1+
288.26341	186	
291.06890	140	
291.86063	124	
292.05867	616	1+
292.10367	168	
292.14456	150	1+
292.43777	324	
292.92952	300	1+
293.09175	180	
293.11300	140	
294.26934	266	1+
295.17126	206	
295.28851	190	
296.14006	164	
296.32641	526	1+
297.92224	190	1+
298.08090	224	
298.11655	144	
298.31113	164	
299.05678	536	1+
299.09308	126	
301.11755	136	
302.01706	120	
302.16972	188	
302.75500	220	1+
302.94064	310	1+
303.20525	128	
303.67997	158	
304.10870	128	
304.25921	302	
305.26656	150	
306.07529	350	1+
306.27905	266	
306.31406	320	1+
306.77967	332	1+
306.88135	142	
307.00403	178	
307.07888	296	1+
307.11616	162	1+
307.18040	140	
307.24043	128	
307.29217	230	
307.78323	240	1+
307.88960	190	
308.09947	252	1+
308.21215	170	
308.29129	602	
309.10398	180	1+
309.16180	182	
309.20483	142	1+
309.33043	128	
309.98221	204	1+
310.30725	204	1+
310.87944	306	1+
311.02360	138	
312.02704	628	1+
312.42989	174	
314.05786	164	1+
315.15813	186	
317.01331	146	
318.59476	364	1+
319.08163	546	1+
319.28374	204	1+
319.30836	122	
320.32470	138	
320.80950	206	1+
321.02927	126	
321.22021	484	
321.32198	146	
322.13268	132	
322.14854	150	
322.22780	248	
322.26921	126	
323.23554	1012	1+
323.25685	208	
323.30222	210	
324.20167	210	1+
324.28901	168	
324.32337	426	1+
324.89654	124	
324.98286	140	1+
325.16731	368	1+
326.17135	308	1+
326.30319	250	1+
326.33955	184	
326.80633	362	1+
328.13611	270	
328.18766	440	1+
329.31992	146	
330.80993	188	
332.09024	250	
333.09057	282	
333.16986	312	
334.30989	128	
335.03691	196	1+
337.10164	132	
337.18045	146	
337.25356	272	1+
337.28862	204	1+
337.32344	166	
337.35540	286	
338.16605	200	
338.34158	168	
340.08111	144	
340.29652	324	
340.35938	236	1+
340.39143	328	
341.05053	152	1+
341.15908	140	
341.27734	462	1+
341.30039	154	
341.39543	232	
341.98055	126	
342.12492	384	1+
342.28095	332	1+
342.31092	358	
343.18281	376	1+
343.20495	172	
343.26379	302	1+
343.30914	196	1+
343.33130	200	1+
343.86348	154	
344.16060	138	
344.21828	162	
344.26545	252	1+
346.14449	142	
346.40993	184	
END IONS

###FS:    #m/z: 363.95615 #charge 1+
###MS: 2
###MSMS: 5
BEGIN IONS
TITLE=Cmpd 3, +MS2(363.9562), 28.0-35.0eV, 0.1min #5
RTINSECONDS=3.435
SCANS=2,5
PEPMASS=363.95615	318042
CHARGE=1+
190.00078	200	1+
204.97135	154	
205.94395	132	
207.03252	160	
209.94324	370	
210.88276	206	
212.87820	1062	1+
219.03093	152	
222.95159	1204	1+
224.94715	1434	1+
226.15240	188	1+
226.89267	216	
226.94643	3390	1+
227.93238	604	
228.94186	3436	1+
230.89040	1418	1+
232.07966	172	
233.04298	170	
234.14500	204	1+
235.07854	132	
235.11623	490	1+
236.04394	470	1+
236.13515	142	
237.06402	426	1+
237.12793	152	
238.21054	154	
238.89552	152	1+
240.96229	1378	1+
242.87640	146	
242.92067	140	
242.96089	826	1+
244.03548	890	1+
244.95719	1568	
245.07217	236	
245.94670	2054	1+
246.91022	124	
246.95112	1710	1+
248.03475	950	1+
248.14214	262	1+
248.89976	806	1+
249.13052	310	1+
249.14521	184	1+
250.65240	172	
250.94950	172	
250.98379	136	
251.03878	120	
251.08818	168	
252.07452	166	
252.10783	300	1+
252.88992	146	
252.95974	132	
253.09671	280	1+
253.90587	158	
254.10305	228	1+
255.05344	206	1+
256.03097	290	1+
257.50307	262	1+
257.91659	244	1+
258.23184	230	1+
258.97516	532	1+
259.14466	156	
259.99616	186	1+
260.17438	158	
260.19561	242	1+
260.96830	1174	1+
261.05586	126	
261.08941	124	
261.12373	218	1+
261.15830	286	1+
262.05211	474	1+
263.00062	156	
263.01854	142	
263.05586	402	1+
264.10050	194	1+
265.11887	144	
265.98154	132	
266.03795	336	1+
266.06424	130	
266.86228	188	
267.00144	122	
267.04040	286	1+
267.97244	674	1+
268.95645	162	
269.00071	358	1+
269.11144	136	
269.16212	132	
269.86078	218	1+
269.96992	514	1+
270.95433	120	
271.12742	134	
272.05860	124	
272.93710	128	
272.99626	206	1+
275.12636	242	1+
276.84886	198	1+
277.06847	244	1+
277.09725	134	
278.23881	162	
279.01940	324	1+
279.06809	136	
279.17399	122	
280.08209	160	
280.09028	138	
280.26409	210	1+
280.94418	348	1+
281.13463	128	
282.12943	202	1+
282.85258	124	
283.07001	300	1+
283.09232	392	1+
283.20608	158	
283.84940	146	
283.98583	190	
284.05191	148	
284.09513	294	1+
284.14398	232	1+
284.79707	286	1+
285.20698	200	1+
285.94638	202	
286.06672	176	
286.94053	174	
287.02949	134	
287.07282	150	
287.08918	150	
287.14464	228	1+
288.06317	2200	1+
288.09851	192	1+
289.13547	274	1+
289.94769	132	
290.85855	144	
290.91917	124	
291.25083	130	
292.06109	684	1+
292.09798	168	1+
292.44093	182	
292.93731	130	
293.06454	446	1+
293.85565	356	1+
294.13059	184	1+
295.00824	146	
295.88819	232	1+
296.13154	234	1+
298.08252	258	1+
298.10565	130	
298.80083	130	
299.91089	170	1+
300.04425	246	1+
300.13586	138	
300.26991	258	1+
301.11773	120	
301.14012	128	
301.86240	206	
302.07955	126	
302.22259	456	1+
302.24660	158	
303.85823	186	1+
303.92293	260	1+
304.80688	154	
306.07354	302	
306.15699	384	1+
306.27480	270	
306.29651	158	
306.43279	218	
306.66685	150	
306.88018	298	
306.89833	148	
307.02673	430	1+
307.08090	144	
307.10601	130	
307.29168	784	1+
307.78683	156	
307.80169	130	
307.88603	210	
308.13334	144	
308.29715	540	1+
308.89328	152	
309.87728	234	1+
310.07075	162	
310.14932	174	
310.30820	274	
311.02689	132	
311.17233	220	1+
311.30815	138	
313.03244	278	
313.19927	190	1+
313.26864	182	1+
313.88245	126	
314.12106	228	1+
314.14038	158	
314.16920	176	
314.98776	150	
315.09539	208	1+
315.16149	168	
316.07539	314	1+
317.07860	216	1+
318.93720	180	
319.08643	564	1+
321.13037	192	
321.15040	234	1+
321.18564	220	1+
321.30375	304	1+
322.11249	310	1+
323.01620	218	1+
323.13657	122	
323.27442	302	1+
324.09495	178	1+
324.14746	134	
324.24083	240	
324.32276	480	
324.89360	142	
325.87831	282	1+
326.05737	202	1+
326.34147	236	1+
326.96404	252	1+
327.24524	146	
328.22917	132	
328.27339	132	
328.31432	332	1+
329.81395	162	
329.87169	190	
330.87952	128	
331.06613	146	
331.26292	164	
332.09019	1334	1+
332.16556	212	1+
336.30223	204	
336.33104	194	1+
336.87654	182	
336.94812	610	1+
337.04332	122	
337.08959	502	1+
337.34620	308	1+
337.81217	346	1+
340.19128	132	
340.83444	124	
341.16712	124	
341.19229	122	
342.17646	186	1+
342.20900	484	1+
343.27526	150	
343.90381	154	
344.14098	218	1+
344.26585	230	1+
344.29653	210	1+
344.97403	124	
345.20078	170	
345.22504	326	1+
345.90136	122	
346.20199	128	
346.26953	358	1+
346.92318	134	
347.09069	226	1+
348.11394	178	1+
349.15888	198	
349.31877	1074	1+
351.33460	372	
352.15891	280	1+
355.05380	352	1+
355.19183	158	
355.21263	134	
357.01932	226	1+
357.05679	284	
358.16102	132	
359.19004	152	
359.90136	336	1+
360.09737	336	1+
360.18227	138	
361.19176	474	1+
361.28483	196	
362.07458	210	1+
362.33247	134	
362.90926	146	
363.10544	352	1+
363.22603	124	
364.24746	250	
365.24212	180	
365.28591	370	1+
365.38614	224	
366.04824	232	1+
366.18584	148	
367.13444	416	1+
367.33169	560	1+
368.16132	178	1+
368.42471	1218	1+
END IONS

###FS:    #m/z: 322.92970 #charge 1+
###MS: 6
###MSMS: 7
BEGIN IONS
TITLE=Cmpd 4, +MS2(322.9297), 28.0-35.0eV, 0.1min #7
RTINSECONDS=7.1275
SCANS=6-7
PEPMASS=322.92970	1143956
CHARGE=1+
190.04657	124	
191.95484	524	1+
192.88890	162	
200.85819	124	
201.04107	174	
205.01177	134	
205.94909	116	
211.88440	214	1+
214.88271	612	1+
215.88585	518	1+
221.06360	336	1+
222.95067	126	
223.96006	496	
224.97591	394	
227.10015	168	
227.14023	140	
227.93024	332	1+
228.99451	182	
230.15861	114	
230.87980	158	
231.12075	142	
231.14340	118	
231.90421	166	
232.12273	152	
232.94696	116	
233.03549	116	
233.06725	748	
233.89804	118	
234.05147	182	
235.87646	142	
235.89374	144	
237.12405	108	
238.21512	118	
238.87783	124	
238.91092	120	
239.03385	140	
239.05532	110	
239.07720	490	1+
240.09645	124	
240.26239	166	
240.93655	166	
240.95985	218	
240.99778	134	
241.10262	116	
241.94095	690	1+
241.96286	204	
242.94384	462	1+
243.01317	252	1+
243.88813	110	
244.03715	634	1+
244.07543	138	
244.12450	166	
244.94101	288	
244.97352	138	
245.94223	134	
246.12002	132	
246.97670	236	
247.05740	120	
247.97677	154	
248.03413	236	
248.15624	312	1+
248.98677	126	
249.03909	536	
249.09440	256	
249.92983	140	
249.96761	134	
250.65484	164	
251.04632	282	1+
251.09466	146	
251.23406	188	1+
251.92694	144	
253.93019	132	
255.10756	180	
256.16393	124	
258.85347	180	1+
259.05621	156	
259.08072	362	1+
259.10650	138	
259.17012	360	1+
260.20517	280	1+
260.94443	124	
261.00449	168	1+
261.89102	108	
262.11089	202	1+
262.92352	128	
262.98670	126	
263.05432	550	1+
264.17710	130	
264.26683	132	
264.85575	244	1+
264.99620	178	1+
265.01642	154	
265.26068	160	
266.24647	160	
267.04995	130	
267.13512	148	
268.00277	178	
268.10226	158	
268.18711	110	
268.25845	110	
268.95626	120	
269.00236	744	1+
269.21188	144	
269.79884	148	
270.09579	158	
270.80281	228	1+
271.13070	510	1+
272.13374	442	1+
275.05224	182	
276.17516	116	
276.81677	118	
277.07033	302	1+
277.09172	360	1+
277.25482	198	1+
278.11789	186	
279.09097	1124	1+
279.22885	138	
280.04366	544	1+
280.14238	1326	1+
280.16251	146	
280.26161	208	
280.90247	172	
280.95734	168	
281.04788	472	1+
281.29498	108	
282.11739	186	1+
282.21094	116	1+
282.27815	204	
283.03512	124	
283.06482	266	1+
283.25982	158	
283.28695	114	
284.29515	1066	1+
284.87293	164	
285.03925	216	1+
286.91958	108	
287.01517	158	1+
287.12531	120	
288.06573	810	1+
288.10119	230	1+
290.07924	132	
291.14027	138	
292.06244	680	1+
292.17320	230	1+
293.84834	110	
294.27649	198	
295.03573	122	
295.16320	168	1+
295.18761	130	
299.06237	136	
299.86022	218	1+
301.88796	200	1+
302.14649	134	
302.24927	158	
304.10848	118	
304.18759	172	
304.26187	278	
304.87710	364	1+
305.14197	142	
306.16405	160	1+
306.27645	146	
307.08374	124	
307.12902	176	
307.30318	126	
307.31365	112	
307.88898	354	1+
308.02909	182	
308.12587	144	
308.29516	544	1+
309.02814	140	
309.08093	202	
309.17222	192	1+
309.18821	144	
310.30749	738	
311.02563	308	
312.03048	210	
312.87073	120	
313.02995	1266	1+
314.14299	134	
314.16127	226	1+
315.11610	156	
316.03773	120	
316.85818	112	
317.20092	130	
317.92105	202	1+
318.19126	234	1+
318.29641	190	1+
319.12165	514	1+
319.17014	158	
320.15013	252	1+
321.07691	114	
321.09718	198	1+
322.12457	154	
322.20532	148	
322.97791	134	
323.03961	112	
323.07957	188	1+
323.12715	146	
323.19241	122	
323.23640	3736	1+
323.31150	154	
323.88757	110	
324.13660	974	1+
324.20527	1034	1+
324.28452	120	
325.15917	116	
325.32600	170	
325.89931	114	
326.24055	188	
327.05099	146	
327.08083	146	1+
327.14955	184	
327.17443	124	
327.21513	116	
327.24561	306	
END IONS

###FS:    #m/z: 393.31977 #charge 1+
###MS: 6
###MSMS: 8
BEGIN IONS
TITLE=Cmpd 5, +MS2(393.3198), 28.0-35.0eV, 0.2min #8
RTINSECONDS=7.8995
SCANS=6,8
PEPMASS=393.31977	216182
CHARGE=1+
53.14124	132	
199.89603	588	1+
199.93470	632	1+
201.93130	610	1+
209.94115	164	
212.88887	1578	1+
213.02229	248	1+
213.86634	146	
214.88585	988	
215.88726	4184	1+
217.88270	8118	1+
217.94445	530	1+
219.87779	2502	1+
219.94141	300	
220.91327	170	1+
220.95803	156	
221.87591	490	1+
222.95215	3272	1+
222.97039	162	
223.09589	140	
223.14734	212	1+
224.94755	3266	1+
226.02014	330	1+
227.11201	164	
227.20237	280	
228.90785	158	
229.93731	144	
230.89829	358	
231.12173	266	1+
231.90197	370	
232.89428	3004	1+
233.89750	2550	1+
235.07557	210	
235.89097	3892	1+
236.11809	260	1+
237.06032	214	1+
237.20263	286	1+
237.95324	448	1+
238.14900	204	1+
238.20734	214	1+
239.78753	728	
240.78780	366	
240.96312	2006	1+
241.08170	144	
241.77676	172	1+
241.89802	162	
242.95640	1424	1+
243.03725	132	
244.03390	450	1+
244.13072	216	1+
245.87534	130	
245.89066	146	
246.15861	248	
247.07371	236	1+
247.94274	330	
248.03498	472	1+
248.17891	186	1+
248.96871	146	
249.16050	140	
249.99254	262	1+
251.79937	186	1+
251.83630	168	1+
251.90761	222	
252.85486	176	1+
253.08688	184	
253.90467	756	1+
254.84000	204	1+
255.78229	160	
255.80702	144	
255.90459	874	1+
257.04974	140	
257.79696	1112	1+
258.07788	264	1+
258.90651	584	1+
258.97108	520	1+
259.04445	574	1+
259.17657	156	
260.96902	1476	1+
261.15826	526	1+
262.96991	166	
263.97841	166	
265.14362	244	1+
265.80042	138	
265.97420	530	1+
266.04381	212	1+
266.24800	132	
267.04478	340	1+
267.78378	558	1+
267.79638	292	
267.84282	166	
267.85896	162	
268.92564	178	1+
269.08303	158	
270.04173	306	1+
270.91527	542	1+
271.78364	160	
271.85183	224	1+
271.91938	488	1+
273.02435	150	
273.79428	758	1+
273.95903	250	1+
275.05107	142	
275.80771	1340	1+
276.09493	158	
278.13230	338	1+
280.26476	258	1+
280.84334	266	1+
281.04812	432	1+
281.93919	170	
283.27975	140	
283.78832	556	1+
283.86545	136	
283.98406	304	1+
284.11580	162	
284.87466	154	
285.79490	136	
285.85487	512	1+
286.11538	132	
286.85718	294	1+
287.11485	144	
287.79252	276	
288.06279	998	1+
288.85233	1534	1+
289.78833	3136	1+
289.93238	296	
290.05909	220	1+
290.16997	236	1+
290.92884	130	
291.80236	758	1+
292.05834	144	
292.26145	154	
293.88485	738	1+
293.97127	162	
294.27719	368	
294.94162	276	
295.91801	4024	1+
296.04941	198	
296.11807	136	
296.88123	708	1+
297.78796	278	
298.79011	158	
298.80310	172	
298.82639	228	
298.85168	820	1+
299.24936	192	1+
299.78343	3190	1+
299.93694	226	1+
300.84260	452	1+
301.08624	276	1+
302.18196	214	
302.88590	142	
303.19140	236	1+
303.25706	326	1+
303.80315	132	
304.86532	146	1+
305.80355	978	1+
306.27115	216	
306.86316	556	
307.16694	288	1+
307.28584	942	1+
307.79774	3876	1+
307.86230	294	
308.22138	208	1+
308.28959	628	1+
308.87023	1708	1+
308.90304	176	
309.05817	304	1+
309.91467	144	
310.24629	186	1+
310.30632	176	
310.81382	190	
311.16351	140	
311.86857	9864	1+
311.93576	238	
311.98479	206	1+
312.06331	190	
312.80376	2908	1+
312.94163	188	
313.01507	280	1+
313.86378	3294	1+
313.92819	9510	1+
314.07854	134	
314.72722	164	1+
314.82184	156	
314.89197	776	1+
315.06217	216	
315.10611	186	
315.15736	226	
315.98304	134	
316.88529	184	
316.94063	514	
317.09661	134	
317.23703	132	
317.86939	136	
317.92423	136	
318.93400	4612	1+
319.85801	198	
319.96932	132	
320.23601	130	
320.30231	130	
320.87921	482	1+
321.81132	356	1+
322.10825	206	1+
322.81072	252	1+
323.89092	290	1+
323.93064	192	1+
324.07303	152	
324.87386	598	1+
325.81248	314	
326.16526	142	
326.82288	160	
326.88100	2686	1+
327.11279	134	
327.79402	180	
328.18776	254	
328.82210	902	1+
328.95351	198	1+
328.98051	196	1+
329.17655	220	
329.22814	136	
329.29216	396	1+
329.72089	134	
329.87922	8646	1+
330.81433	4058	1+
330.85465	148	
330.90726	352	1+
331.87502	3562	1+
331.93973	218	
332.08913	1032	1+
332.13545	188	1+
332.19974	130	
332.81590	764	1+
332.90282	770	1+
332.93693	134	
333.22630	130	1+
333.87459	318	
334.08120	100	1+
334.10407	240	1+
334.30941	314	1+
334.94912	580	1+
336.15733	354	1+
336.32807	216	
336.94369	12200	1+
337.39149	206	1+
337.87020	148	
338.28031	228	1+
338.30807	134	
338.35242	140	
338.86840	150	
339.19057	186	1+
339.28106	160	1+
340.86362	280	1+
341.09970	196	1+
343.17834	222	1+
344.29168	172	
344.90194	152	
345.06697	160	1+
346.94104	264	
347.88964	2714	1+
348.82683	240	1+
349.88567	860	
350.13385	146	
350.78379	194	1+
352.16053	298	1+
352.38635	242	1+
352.89655	1098	1+
353.83166	626	1+
354.37222	142	
354.89031	594	1+
355.11957	366	1+
355.14620	198	1+
355.20911	204	1+
355.22938	148	
356.87602	270	1+
357.07682	218	1+
357.98517	134	
357.99871	148	
359.96200	944	1+
360.09953	148	
364.24581	142	
364.39801	154	1+
366.18220	154	
367.13037	184	
367.16710	192	1+
367.84622	150	
368.12074	132	
369.22928	396	1+
370.04056	218	1+
373.17630	156	
373.22076	188	1+
374.19145	178	
374.33753	266	1+
374.67415	204	1+
374.69224	138	
375.19712	288	
375.87879	202	1+
376.07830	134	
376.11171	432	1+
376.25846	476	1+
376.83992	184	1+
377.05743	236	1+
377.35405	232	
378.15086	144	
378.37216	426	1+
379.19187	228	1+
380.30317	226	1+
381.79234	268	1+
382.58877	120	1+
382.84157	202	1+
383.91238	106	1+
385.22048	192	
386.18988	270	1+
388.38347	198	1+
389.17549	136	
389.25494	572	1+
390.20067	218	1+
390.22836	136	
390.88188	226	1+
391.33471	214	1+
391.35557	216	1+
392.24010	596	1+
392.38481	142	
392.74169	378	1+
393.20795	146	
394.17329	166	1+
394.28049	150	
394.37988	154	
394.40670	138	
395.06666	182	1+
395.36255	166	
396.30627	218	1+
396.34224	138	
396.36133	238	
396.41532	224	
398.21674	238	1+
398.23391	250	1+
END IONS

###FS:    #m/z: 498.39915 #charge 1+
###MS: 6
###MSMS: 9
BEGIN IONS
TITLE=Cmpd 6, +MS2(498.3991), 28.0-35.0eV, 0.2min #9
RTINSECONDS=8.6715
SCANS=6,9
PEPMASS=498.39915	194352
CHARGE=1+
191.95449	398	1+
224.96470	304	1+
226.88348	210	1+
227.08845	208	1+
230.84743	290	1+
236.08911	178	1+
238.02329	180	1+
239.14559	590	1+
239.92409	236	1+
243.22802	292	
243.89908	216	1+
243.98899	194	1+
245.93431	222	1+
246.97098	194	1+
248.08238	246	1+
248.85635	400	1+
248.89964	168	1+
249.09995	202	1+
249.88668	612	1+
249.97248	306	1+
250.98027	184	1+
251.03587	182	
252.14256	188	
252.85219	180	
253.01578	454	1+
254.08223	276	1+
255.04297	196	1+
255.09910	176	
255.16047	746	1+
256.02320	288	1+
257.10574	200	1+
257.85905	322	1+
259.90943	158	1+
260.06683	188	1+
261.79934	202	
262.09992	380	1+
262.99884	200	1+
263.10250	250	1+
264.17478	184	
265.00339	198	1+
265.08916	234	1+
265.16123	200	
266.86509	260	
267.10241	340	1+
267.78011	404	1+
267.89799	1178	1+
269.05206	286	1+
269.89429	290	
270.08905	186	
270.85835	192	
270.95916	268	1+
271.79974	194	1+
271.87690	232	
272.08320	218	
272.85361	496	
272.91490	178	1+
273.05606	354	1+
273.17128	1024	1+
274.79915	330	1+
275.03273	178	
275.87133	238	
275.95461	150	1+
277.00748	240	1+
277.79882	700	1+
277.89134	350	1+
278.80105	604	1+
279.99430	264	1+
280.11089	178	
280.90929	154	1+
280.93896	504	1+
281.04711	394	1+
281.08744	366	1+
281.94361	362	1+
282.11983	236	1+
283.17349	884	1+
283.82064	248	
284.02405	202	1+
284.08954	194	
284.78651	454	1+
284.87284	370	1+
284.91568	224	
284.96938	282	1+
285.79212	310	1+
285.94227	1164	1+
286.06130	462	1+
286.25269	562	1+
287.14930	172	1+
287.25641	466	1+
287.88458	462	
287.96674	330	1+
288.05752	428	1+
288.78935	228	1+
288.86976	484	
288.99229	190	1+
289.87903	3280	1+
290.11146	418	1+
290.86269	938	
290.89781	202	
291.05082	206	
291.11270	318	1+
291.21241	212	1+
291.87935	442	
292.92323	238	1+
293.87384	2800	1+
294.13280	344	1+
294.16227	184	
295.09834	278	1+
295.16325	196	
295.29962	160	1+
295.34400	94	1+
295.88707	240	1+
295.97237	232	
296.81188	382	1+
296.91296	272	1+
297.06224	240	1+
297.14312	450	1+
297.93304	308	
298.14537	346	1+
298.45646	236	1+
298.79922	182	
298.85100	288	1+
298.87988	188	
298.95008	254	
299.18801	920	1+
299.81540	180	
299.88438	240	
299.93413	414	1+
300.08206	268	1+
300.84496	576	1+
300.87358	898	
301.69372	150	1+
301.81330	1308	1+
301.86405	986	1+
302.86891	642	1+
302.99676	260	1+
303.14400	492	1+
303.80434	552	1+
303.83306	464	1+
303.94856	624	1+
304.07242	238	1+
304.10927	198	
304.13567	208	1+
304.14802	328	1+
304.89103	1096	1+
305.02718	378	1+
305.07210	158	1+
305.87258	206	
305.89869	702	1+
306.88026	346	
306.93359	366	1+
307.08562	188	1+
307.28585	220	
307.78750	242	1+
307.88971	4034	1+
307.93511	248	1+
308.13408	398	1+
308.29145	304	
309.03722	198	1+
309.30543	412	1+
309.88823	1758	1+
310.09946	350	1+
310.41483	234	1+
311.19293	130	1+
311.83224	204	1+
311.88444	6076	1+
312.06416	178	
312.72056	122	1+
312.80116	156	1+
312.99309	180	1+
313.09062	448	1+
313.12619	416	1+
313.15793	278	1+
314.88580	262	1+
314.99423	246	1+
315.07115	534	1+
315.10588	382	1+
316.96573	350	1+
317.04880	188	
317.15216	234	1+
317.19641	1574	1+
317.89380	232	
317.93938	232	1+
318.02743	260	1+
318.05942	310	1+
318.15492	130	1+
318.81978	1696	1+
318.85936	890	
318.88315	1308	1+
319.00866	258	
319.06926	278	1+
319.19210	320	1+
319.26779	132	1+
319.82166	1430	1+
320.13534	356	1+
320.88404	292	
321.81760	2258	1+
321.88064	290	
322.24254	242	1+
322.30545	302	1+
322.88312	210	
322.90334	384	
322.99953	206	
323.11325	238	
323.16318	384	1+
323.36429	148	1+
323.49290	298	1+
323.81442	280	1+
323.89892	194	
324.16218	244	1+
324.89605	2330	1+
325.11384	176	
325.78641	266	1+
325.81351	376	1+
326.17006	442	1+
326.47737	182	1+
327.06377	290	1+
327.10551	348	
327.19903	2766	1+
327.47560	148	1+
327.89745	972	
328.10350	184	
328.12034	572	1+
328.84870	230	1+
328.88354	374	
328.94346	194	
329.81157	574	1+
329.89983	266	
331.04707	208	1+
331.89125	264	
332.11065	470	1+
332.88382	188	
333.16453	236	
333.89157	594	1+
334.07280	348	1+
335.32144	238	1+
335.83722	480	
335.92236	198	
336.04880	296	1+
336.08918	508	1+
336.15446	216	
336.81619	194	
336.89037	1076	1+
337.01417	266	1+
337.16466	184	1+
337.83212	2540	1+
337.99009	266	1+
338.13749	190	
338.89296	376	
339.82729	6246	1+
339.91258	344	1+
339.95267	318	1+
340.87478	506	1+
340.95765	334	1+
341.04622	626	1+
341.08055	192	1+
341.12142	368	
342.90935	338	1+
343.21329	3400	1+
343.87477	336	
344.01300	348	1+
344.10406	208	
344.34602	86	1+
345.17362	208	1+
345.91780	266	1+
345.96751	212	1+
347.07743	222	
347.16035	346	1+
348.10284	186	1+
348.91447	182	
349.29062	292	1+
349.75311	314	1+
350.90741	192	
351.05757	384	1+
351.92604	188	
352.04891	326	1+
352.10896	234	1+
352.91578	272	
353.18745	348	1+
353.89979	650	1+
354.13981	384	1+
354.16302	210	
354.90114	574	1+
355.01518	204	1+
355.05815	272	1+
355.10651	370	1+
355.84719	484	1+
355.90213	328	1+
356.18509	192	
356.80654	318	1+
356.93351	272	1+
357.01785	208	1+
357.83670	1470	1+
357.90830	690	1+
358.69420	210	1+
358.85795	328	1+
358.91191	578	1+
358.93204	258	1+
359.09287	180	
359.83138	334	
360.07740	150	1+
360.89348	244	
361.00640	202	1+
361.18499	508	1+
361.22392	2472	1+
361.31320	164	1+
361.88306	810	
362.13146	182	
362.84315	796	1+
363.10706	202	1+
363.21873	1166	1+
363.78837	382	1+
363.88210	1086	1+
363.91446	410	1+
364.20665	202	
364.86279	230	
365.11180	198	1+
365.15029	314	1+
365.58414	134	1+
365.83891	1082	1+
365.99544	270	1+
366.33465	528	1+
366.79003	478	1+
366.84016	914	1+
367.06747	458	1+
367.33635	388	1+
367.72256	270	1+
368.06999	406	1+
368.14276	372	1+
368.78981	190	
369.17261	206	
369.83633	508	1+
370.22017	198	1+
371.05547	270	1+
371.10372	230	1+
371.17818	398	1+
371.84200	306	1+
373.00745	228	1+
373.09424	236	
373.78610	700	1+
373.82783	220	1+
373.86237	230	1+
374.20456	262	
374.36853	234	1+
375.20226	222	
375.43128	128	1+
375.72998	238	
376.11697	376	1+
376.78388	248	1+
376.88358	292	
376.92661	220	
377.00961	298	1+
377.19248	218	
377.32160	370	1+
378.25380	184	
378.91687	220	1+
379.14480	176	
379.37532	196	1+
379.79178	236	1+
379.88658	296	1+
380.07986	272	1+
380.22152	384	1+
380.85725	972	1+
380.90673	214	1+
381.11706	498	1+
381.26304	194	1+
382.04455	246	1+
382.14194	238	1+
382.76845	280	1+
382.85752	668	1+
383.09463	402	1+
383.33081	182	
383.90906	302	1+
384.11929	178	
384.85089	2614	1+
385.17729	272	1+
386.84169	376	1+
387.15649	238	1+
387.23964	6980	1+
387.89830	328	1+
388.85354	752	1+
389.07107	226	1+
389.21955	256	1+
389.49978	92	1+
389.71196	1368	1+
389.80778	360	1+
390.33625	148	1+
390.84388	642	1+
391.71085	438	1+
392.79699	476	1+
393.07179	176	
393.74414	240	
393.86517	266	
394.15304	352	1+
394.83101	408	
394.86106	950	1+
394.90061	240	1+
394.92791	402	1+
395.10845	274	1+
395.85115	178	
396.07834	312	1+
396.18697	354	1+
396.85786	560	1+
397.16511	262	1+
397.68400	156	1+
397.96586	242	1+
398.12628	214	
398.86225	760	1+
398.90346	460	1+
399.04319	306	1+
399.16196	230	1+
399.70967	744	1+
401.12285	338	1+
401.19169	268	1+
401.24030	178	
401.38041	152	1+
401.87940	736	
402.02758	184	1+
402.21920	304	1+
402.85973	592	
402.88065	510	
402.90918	420	1+
403.07236	242	1+
403.21765	354	1+
403.87203	4766	1+
404.13814	404	1+
404.93395	140	1+
405.25128	1236	1+
405.81632	246	
405.87430	1444	1+
406.85624	380	
407.12200	358	1+
407.23569	186	
407.37420	284	1+
407.72036	1094	1+
407.86696	5106	1+
408.50057	112	1+
408.81567	306	1+
409.16659	214	
410.40110	214	1+
411.12394	304	1+
411.86868	1432	1+
412.08907	478	
412.12806	202	
412.32269	232	1+
412.72786	1386	1+
412.84346	710	1+
412.87068	1220	1+
412.93045	296	1+
413.07316	280	1+
413.09684	438	1+
413.17670	182	
414.12805	190	
414.87204	380	
415.17601	472	1+
415.22305	504	1+
415.31018	276	1+
415.80710	466	1+
415.86950	564	1+
416.14701	520	1+
416.39344	334	1+
416.87061	384	1+
417.83003	318	1+
418.09912	238	1+
418.17665	374	1+
419.00004	292	1+
419.13638	410	1+
419.78358	168	1+
419.88477	470	
420.00536	238	1+
420.22677	210	
420.89012	356	
421.22225	468	1+
421.33319	228	1+
421.88007	2374	1+
421.97206	220	1+
422.02421	230	1+
422.15282	162	1+
422.22680	306	1+
423.30253	226	1+
424.21193	368	1+
424.36885	290	1+
424.79898	264	1+
424.86830	1554	1+
425.21242	260	1+
425.34144	276	1+
425.79864	268	1+
425.82696	176	
425.87112	1362	1+
426.94569	202	1+
426.99867	430	1+
429.17301	260	1+
429.88388	516	
430.04702	156	1+
430.81108	478	1+
430.85723	306	
430.88119	1642	1+
431.07349	160	1+
431.13316	486	1+
431.81526	410	1+
431.85634	180	
432.13391	342	1+
432.33841	248	1+
432.87741	272	
433.81431	1046	1+
433.87675	184	
434.14525	498	1+
434.88974	472	
435.22603	344	1+
435.26528	284	1+
435.74721	304	1+
435.86290	430	
435.88526	290	
436.06840	360	1+
436.17823	248	1+
436.34279	784	1+
436.62940	140	1+
436.88425	202	
437.09654	218	1+
437.34522	684	1+
437.73112	162	1+
437.89658	556	1+
439.15849	252	1+
439.89323	2932	1+
440.21608	176	
440.25377	302	1+
440.36649	244	
441.30794	242	1+
442.87749	350	1+
443.13175	358	1+
443.15197	218	1+
443.23629	446	1+
444.38715	294	1+
444.87562	876	1+
444.90121	234	
444.99419	214	1+
445.27857	206	
445.84653	262	1+
447.88807	846	1+
448.14727	518	1+
448.35930	274	1+
448.82300	174	1+
448.89083	720	1+
450.25192	236	1+
450.77808	216	1+
450.82404	260	1+
451.82981	226	1+
452.40405	404	1+
453.15017	214	
453.23448	264	1+
453.41149	284	1+
453.90320	182	
454.02837	212	1+
454.90491	650	1+
454.93452	186	
455.90980	470	1+
456.15539	238	1+
456.27407	168	1+
457.20312	1032	1+
457.64711	92	1+
457.90403	2784	1+
460.02988	136	1+
460.23936	338	1+
460.42066	220	1+
460.88473	204	
461.16264	208	1+
461.37134	162	1+
461.90782	322	1+
462.90945	216	1+
463.31846	220	1+
463.37761	252	1+
464.13354	318	1+
464.79155	296	1+
465.23130	230	1+
465.27227	230	1+
465.31643	222	1+
466.39899	266	
467.89192	202	
468.27584	216	1+
469.12013	200	1+
469.78066	278	1+
470.23062	234	1+
471.90072	278	1+
473.77644	262	1+
476.30076	230	1+
476.42952	456	1+
477.07676	256	1+
477.40971	198	
478.25691	468	1+
478.36675	248	1+
478.43707	362	1+
478.81363	210	1+
479.06932	248	1+
480.12443	196	1+
480.48378	136	1+
480.72076	126	1+
480.91732	510	1+
481.23588	338	1+
481.37051	1456	1+
482.43768	306	1+
484.25951	268	1+
484.51850	78	1+
484.89702	380	1+
485.38629	184	1+
488.81243	176	1+
491.26607	238	1+
493.13739	448	1+
493.44039	292	1+
493.52546	152	1+
494.47023	330	
494.56300	658	1+
494.58410	234	
495.40303	236	
495.43231	382	1+
495.44592	438	1+
496.06796	232	1+
496.13969	206	
496.24651	296	1+
496.34462	328	1+
497.26607	538	1+
497.45447	382	1+
497.49703	378	1+
498.21131	260	1+
498.35137	560	1+
498.83228	226	1+
498.89995	182	
499.14421	134	1+
499.39442	674	1+
499.41973	486	1+
500.18772	262	1+
500.27570	270	
500.32984	408	1+
500.39740	428	1+
500.48229	262	
500.77290	138	1+
501.23243	844	1+
501.29503	730	1+
501.33743	292	1+
501.37185	954	1+
501.46291	668	1+
501.70027	142	1+
502.11377	254	1+
502.41119	454	1+
502.46679	526	1+
502.50189	446	1+
502.85315	124	1+
502.97270	160	1+
503.11680	206	1+
503.35308	22156	1+
503.45424	176	1+
503.55643	130	1+
503.59615	134	1+
503.81345	208	1+
503.85594	98	1+
END IONS

###FS:    #m/z: 322.92973 #charge 1+
###MS: 10
###MSMS: 11
BEGIN IONS
TITLE=Cmpd 7, +MS2(322.9297), 28.0-35.0eV, 0.2min #11
RTINSECONDS=12.3715
SCANS=10-11
PEPMASS=322.92973	1215318
CHARGE=1+
49.35750	90	
180.05397	112	
189.03778	90	
190.92991	88	
191.95406	304	
192.88934	146	
198.06193	106	
200.49581	90	
200.88704	134	
201.04523	90	
205.01408	208	
205.13855	92	
205.94946	302	1+
207.88068	102	
209.12560	242	
210.89609	124	
214.09203	264	1+
215.88531	462	
218.01836	94	
219.17104	124	
220.86753	138	
221.20070	98	
221.57357	90	
221.94847	158	
221.96931	92	
222.95102	140	
222.97031	234	
223.95829	480	1+
223.97615	282	
224.19801	170	
224.97652	362	
226.07206	180	1+
226.14186	132	
226.89464	142	
227.10005	334	1+
227.93117	134	
231.12023	106	
231.94226	120	
232.89981	144	
233.04297	176	
233.06854	164	
233.89699	120	
233.95714	92	
234.95993	92	
236.08214	156	
237.15892	104	
238.87338	92	
238.96124	222	
239.02727	94	
239.04920	122	
239.08091	150	
239.21648	120	
239.91072	100	
239.99701	94	
240.93820	1068	1+
240.96190	218	
242.93786	1808	1+
243.12262	294	1+
244.03952	262	
244.07293	94	
244.10732	94	
244.12633	254	1+
245.99565	116	
246.65983	92	
246.97477	666	1+
247.00625	118	
247.93948	120	
248.03232	94	
248.99212	120	
249.03998	476	1+
249.98378	130	
250.94355	92	
250.98458	130	
251.12477	200	1+
251.15483	134	
252.10974	188	1+
253.83968	190	1+
255.10809	200	
256.16861	90	
256.91205	118	
256.94158	98	
257.05718	250	1+
260.06656	332	1+
260.12333	104	
260.17410	206	
262.05246	448	1+
262.16884	184	1+
263.05641	382	1+
263.10464	202	
263.97635	192	
264.09782	96	
264.22483	112	
264.26950	92	
264.98032	122	
265.05949	378	1+
266.04047	88	
266.86830	186	1+
266.99983	252	
268.00303	248	
268.90894	132	
268.95915	180	
269.00180	934	
269.12039	200	1+
270.27691	172	
271.01051	110	
271.08801	202	1+
272.13729	154	
273.79477	166	1+
275.05824	190	
276.23089	108	
277.06248	104	
277.09560	160	
278.98856	98	
279.09172	814	1+
279.23159	126	
279.81274	106	
280.14047	532	1+
282.09239	98	
282.27403	182	
283.00778	248	1+
283.04743	152	
283.07003	144	
283.18742	142	1+
283.86726	126	
284.03247	112	
284.29179	1224	1+
285.15081	116	
287.78016	120	
288.06027	170	
288.08785	198	1+
288.19770	126	
289.88213	158	
289.92936	88	
292.05823	196	
292.11246	92	
292.15962	120	
292.81256	138	
293.26278	102	
295.87250	116	
296.11994	202	
297.89105	92	
297.91704	88	
297.97906	128	
298.81760	92	
299.18340	194	
300.28707	116	
301.09029	150	
302.24716	312	
302.87960	192	
303.75613	140	
304.12641	216	1+
304.19182	134	
304.78429	90	
305.10789	104	
305.42125	100	
305.97280	146	
306.27794	180	
306.61989	104	
307.03491	90	
307.07597	138	
307.28279	138	
308.29315	634	1+
308.88859	206	
309.12549	150	
310.30750	748	
310.93850	194	1+
311.02796	138	
312.02595	1416	1+
312.08888	100	
312.86315	116	
313.02884	1176	1+
314.85368	194	1+
315.16182	158	
318.24166	90	
318.27534	92	
319.09448	132	
319.29875	222	1+
320.08960	196	
320.15561	160	
321.11930	258	1+
321.17741	128	
321.32456	268	1+
322.15813	126	
323.01183	186	
323.23765	3044	1+
323.88714	402	1+
324.13629	394	1+
324.20734	1024	1+
325.90603	106	
326.20601	544	1+
326.94772	104	
327.17298	88	
327.28638	104	
327.90049	114	
END IONS

###FS:    #m/z: 336.94574 #charge 1+
###MS: 10
###MSMS: 12
BEGIN IONS
TITLE=Cmpd 8, +MS2(336.9457), 28.0-35.0eV, 0.2min #12
RTINSECONDS=13.1435
SCANS=10,12
PEPMASS=336.94574	176584
CHARGE=1+
180.86399	192	1+
196.89376	160	
201.01149	172	
207.97678	230	1+
209.12737	136	
211.16520	94	
211.94424	7608	
212.88253	248	1+
212.94461	258	
213.08411	94	
213.93913	2888	1+
215.88714	820	1+
215.93849	332	
217.88725	132	
217.93665	170	
218.02394	382	1+
222.01670	124	
222.94959	140	
222.97336	246	1+
223.95900	134	
224.05108	128	
226.11667	108	
226.87275	104	
227.06902	92	
227.90174	296	1+
228.90841	182	1+
229.95492	6196	1+
230.89040	856	1+
231.11722	286	1+
231.51106	106	
231.94977	3466	1+
233.04370	130	
233.16398	184	1+
233.89765	566	1+
233.94916	414	1+
234.83794	108	
235.07614	194	
235.94812	120	
236.07938	138	
236.11863	100	
237.10973	94	
238.21589	106	
238.90293	134	
238.95311	124	
239.95020	142	
242.04176	102	
244.03580	342	1+
245.06016	92	
245.88806	140	
245.97535	510	1+
246.05551	134	
246.16235	138	
247.96514	1816	1+
248.03552	952	1+
248.90031	312	
249.04094	602	1+
249.95920	1290	1+
250.46574	100	
250.98697	144	
251.03857	236	1+
251.55119	130	1+
251.65463	112	
251.88641	124	
252.09451	160	
252.97015	3846	1+
253.03563	128	
253.15971	138	
253.90348	188	
254.08909	184	
254.88889	96	
254.96589	1768	1+
254.99848	204	1+
255.07522	548	1+
255.45774	102	
256.91896	146	
256.96460	258	
257.04923	110	
257.17581	102	
258.90780	118	
258.96338	136	
258.98548	162	
260.15980	116	
263.05686	540	1+
263.85232	198	1+
263.97101	232	1+
265.01870	208	
265.11586	110	
265.25949	132	
266.01519	114	
267.00298	154	
267.11357	104	
267.81253	94	
269.00056	104	
269.11550	198	
269.79859	186	
270.98200	614	1+
272.13250	216	1+
272.17348	142	
272.91661	202	1+
272.97585	522	1+
273.16706	122	
274.04088	106	
275.05674	438	1+
275.59914	96	
275.97810	94	
275.99641	92	
276.16624	284	1+
277.06922	146	
277.11963	100	
277.16832	224	1+
277.85613	112	
277.96643	174	
278.07080	152	
278.25280	96	
278.76341	118	
278.84023	170	
278.96486	124	
281.04823	488	1+
284.86809	142	
286.85063	302	1+
286.91824	94	
286.98675	94	
287.81084	134	
288.06051	414	1+
288.10773	160	
290.15129	108	
290.63265	92	
291.07216	216	
291.27018	218	1+
292.05910	254	
293.06608	594	
293.11209	154	
293.99533	500	1+
294.17636	112	
294.66914	134	
295.06695	206	
295.86616	138	1+
295.97293	160	
295.99175	188	
296.97296	116	
298.08233	92	
298.31101	234	
299.31265	102	
300.06209	126	
301.08633	118	
301.67751	102	
301.74124	110	
302.71036	96	
303.94447	96	
304.78195	116	
304.88767	124	
305.02634	92	
306.88401	174	
306.94241	114	
307.07954	212	
307.95964	104	
308.29423	144	
308.42639	92	
309.32522	110	
310.17339	98	
310.85539	160	1+
310.88466	306	1+
311.02735	234	
312.02822	122	
312.11292	126	
313.03083	218	1+
315.05003	182	1+
315.07836	104	
315.16224	168	
315.93499	140	
318.09453	118	
318.89908	110	
319.08220	368	1+
319.11547	122	
319.21339	174	1+
320.13508	94	
320.26776	310	1+
321.09970	212	
322.10133	118	
322.13803	238	1+
323.23983	128	
323.86790	94	
325.12707	122	
326.18535	94	
326.89280	110	
327.05625	172	
327.89198	182	1+
330.19163	100	
333.07270	92	
333.16558	234	1+
334.09134	112	
334.20229	104	
336.32374	124	
337.08879	390	1+
337.18620	108	
337.35539	146	
338.16761	436	1+
338.25859	100	
338.98304	146	1+
339.08806	118	
339.22599	144	
339.33282	96	
340.06397	104	
340.29628	166	
340.39185	112	
341.25394	168	
341.36074	100	
END IONS

###FS:    #m/z: 393.31975 #charge 1+
###MS: 10
###MSMS: 13
BEGIN IONS
TITLE=Cmpd 9, +MS2(393.3197), 28.0-35.0eV, 0.3min #13
RTINSECONDS=13.9155
SCANS=10,13
PEPMASS=393.31975	142078
CHARGE=1+
79.28347	116	
182.45107	116	
191.86735	122	
197.19705	122	
199.88750	122	
199.93535	746	1+
201.88841	142	
201.93024	494	1+
202.89259	156	
211.94226	112	
212.88858	1442	1+
213.85811	144	
214.88374	6702	1+
215.88672	4590	1+
217.88202	8628	1+
217.90688	222	1+
217.94526	224	
218.95074	124	
219.87858	2396	1+
219.94194	170	
220.14356	216	1+
220.95879	126	
221.87544	624	1+
221.89087	112	
222.95221	2488	1+
224.94702	3526	1+
225.04116	194	1+
226.87127	118	
230.90073	288	
231.90166	200	
232.09616	226	1+
232.89372	3036	1+
233.89678	2518	1+
235.89269	4898	1+
235.95590	162	1+
236.91140	208	
237.06567	166	1+
237.79349	798	1+
237.88976	756	1+
237.95208	188	
239.78786	3214	1+
239.88901	136	
240.02130	200	1+
240.90221	378	1+
240.96213	1676	1+
241.88079	122	1+
242.95743	1090	1+
244.03390	428	1+
245.89640	114	
245.92135	190	
247.08195	242	1+
247.93968	134	
248.84829	292	1+
249.04324	542	1+
249.09716	140	
250.90507	122	
251.90832	162	
252.11152	170	
252.23005	176	
252.85781	132	
253.03720	164	1+
253.90346	1164	1+
254.15582	162	
255.78459	416	
255.80257	568	1+
255.91369	208	
256.08792	118	
256.91273	690	1+
257.04563	356	1+
257.79790	3122	1+
258.07372	208	1+
258.90774	610	1+
258.97476	432	1+
259.02925	282	1+
259.79824	312	
260.13195	118	
260.87685	118	
260.90544	154	
260.96764	1578	1+
261.06416	198	1+
261.15288	150	
261.90149	136	
261.94551	206	1+
262.14000	124	
263.08721	114	
264.87144	140	
265.97777	188	
266.24414	116	
267.09882	232	1+
267.13294	120	
267.15895	244	1+
267.79062	374	
267.83785	138	
268.05466	232	1+
268.22407	136	
268.79075	858	1+
268.94026	256	
269.84817	164	
270.86758	134	
270.95013	238	1+
271.78087	928	1+
271.92213	332	1+
272.79738	232	
273.79230	1640	1+
273.81352	784	1+
274.04859	250	1+
275.80795	3256	1+
276.08848	254	1+
276.83673	228	1+
277.09871	212	1+
277.15745	272	1+
278.15949	218	1+
278.97791	184	
279.13794	222	
279.89895	160	1+
280.10121	114	
280.81899	262	1+
281.68315	160	
281.79200	226	
281.85021	178	
281.99126	264	1+
282.80031	204	
282.98465	216	1+
283.78791	2228	1+
283.87653	186	1+
284.14710	226	1+
285.85426	468	1+
286.66222	180	1+
286.79007	1378	1+
286.92332	124	
287.79251	1176	1+
288.06064	842	1+
288.85310	1356	1+
289.08534	216	1+
289.78775	7614	1+
289.87825	202	
289.92967	188	
290.85156	654	1+
291.80097	1916	1+
291.92429	160	
293.07355	138	
293.11906	134	1+
293.42703	128	
293.82564	202	1+
293.88042	660	1+
294.27505	192	
294.67325	160	
294.84373	156	
295.79415	434	1+
295.85223	510	1+
295.91766	3400	1+
295.96649	266	1+
296.13341	136	
296.81309	126	
296.88086	504	1+
297.78720	1724	1+
298.82711	436	
298.84986	1124	1+
298.93364	232	1+
299.06149	180	
299.78261	8418	1+
299.82190	278	1+
300.06009	184	
300.15279	148	1+
300.84540	870	1+
301.80501	144	
301.96414	194	1+
302.11242	152	1+
302.16999	198	1+
303.80466	432	
303.86444	478	1+
304.80320	270	
305.80335	1614	1+
306.86363	1236	1+
307.12963	118	
307.75431	90	1+
307.79867	11498	1+
307.97164	198	1+
308.06595	244	1+
308.10478	116	
308.29379	778	1+
308.31802	118	
308.73599	84	1+
308.87156	1776	1+
308.99549	152	1+
309.16741	154	1+
309.84415	114	
309.92095	232	1+
310.02639	126	
310.14354	142	
310.30724	394	1+
310.80895	664	1+
311.86885	10402	1+
311.93305	450	1+
312.29624	188	1+
312.80451	5964	1+
312.83371	170	
312.94847	112	
313.14303	212	
313.86453	3256	1+
313.92857	8218	1+
314.80287	178	
314.89220	682	1+
315.63373	120	1+
315.86045	408	1+
316.01552	202	1+
316.25477	116	
316.89120	138	
316.93707	232	1+
317.01646	132	1+
317.87238	520	1+
318.71654	124	1+
318.82520	372	1+
318.85925	112	
318.93452	4834	1+
319.16204	134	
319.82363	252	1+
319.85829	238	
321.11437	130	
321.81906	424	1+
321.87630	134	
322.21545	130	
322.30750	148	
323.01744	322	1+
323.13002	150	1+
323.81429	182	
323.92337	122	
324.87687	448	
325.15037	112	
325.80826	1572	1+
325.88052	230	
326.10046	236	1+
326.17978	182	1+
326.88136	2760	1+
326.97690	148	1+
327.90775	114	
328.52493	92	1+
328.81958	1692	1+
329.21530	102	1+
329.87955	12000	1+
329.97523	292	1+
330.08050	116	
330.69195	136	
330.78156	142	1+
330.81386	13086	1+
331.16872	166	
331.25478	220	1+
331.84865	156	
331.87531	3450	1+
331.93778	178	
332.08707	380	1+
332.90306	334	1+
333.87211	648	1+
333.96303	118	
334.95042	678	1+
335.00360	124	1+
335.88826	306	1+
336.83961	114	
336.94411	10384	1+
337.04152	132	
337.14788	206	
337.17011	124	
337.21146	176	
338.14624	128	
338.34255	144	
338.85221	190	1+
339.01261	194	
339.34117	190	1+
339.82699	150	
340.97473	124	
342.09608	112	
342.20287	272	1+
343.17107	300	1+
343.88764	320	1+
343.91301	114	
347.88920	2704	1+
348.82429	346	1+
348.91466	136	
349.88752	1220	1+
350.34735	162	
351.18581	256	1+
351.83474	120	
351.88515	130	
352.35662	158	
352.89577	1226	1+
353.82981	796	1+
354.11273	204	1+
354.20847	212	1+
354.37292	192	
354.78278	208	
354.88567	626	1+
354.91740	318	1+
354.95200	130	
355.10044	252	1+
355.12728	162	1+
355.83066	116	
357.21683	128	
358.20195	118	
359.95854	1124	1+
361.80737	168	1+
362.37292	210	1+
364.21473	116	
367.13099	150	
367.17214	136	
367.20261	128	
370.00748	202	1+
370.19596	114	
370.30690	266	1+
370.90558	164	
371.22883	138	
371.31563	264	1+
372.17750	390	1+
372.89992	156	
373.18100	316	1+
373.92728	134	
374.69751	210	1+
376.11610	432	1+
376.25997	138	
376.82060	224	1+
376.86869	164	1+
377.35034	776	1+
378.19468	158	
379.83729	300	1+
380.20997	274	1+
381.06941	110	1+
385.26189	114	
386.85290	148	1+
387.25066	144	
388.11328	184	1+
390.91924	228	1+
391.07555	112	
391.79105	146	
393.21180	136	
394.20224	166	1+
395.23228	168	1+
395.35897	664	1+
396.32834	124	
397.86043	132	
398.24720	122	
398.28984	116	
END IONS

###FS:    #m/z: 340.94038 #charge 1+
###MS: 14
###MSMS: 15
BEGIN IONS
TITLE=Cmpd 10, +MS2(340.9404), 28.0-35.0eV, 0.3min #15
RTINSECONDS=17.6115
SCANS=14-15
PEPMASS=340.94038	732618
CHARGE=1+
99.59268	116	
182.86341	142	
191.87776	98	
192.89161	96	
192.92415	242	
194.11598	102	
200.49919	104	
203.93078	178	
206.97550	110	
207.98356	104	
208.95892	318	1+
209.89045	314	1+
210.93596	122	
212.88123	236	1+
213.93951	2010	1+
214.02944	192	
214.89394	160	
215.88848	912	1+
215.93828	316	
216.64390	126	
217.88269	382	1+
217.93574	268	
218.99640	138	
219.87874	146	
221.88774	222	1+
222.95462	146	
223.03308	162	1+
223.95744	138	
224.97988	150	
226.94945	180	
227.95115	104	
230.04111	272	1+
230.89531	104	
231.89237	198	
231.94949	1924	1+
233.89764	450	1+
233.94734	1116	1+
236.89635	98	
237.06040	210	1+
237.64658	158	
238.89147	186	
239.90019	146	
240.12508	244	1+
240.22967	360	
240.94953	156	
241.23164	194	
243.49017	104	
244.03490	180	
244.05652	98	
244.13065	132	
244.73931	106	
244.95990	248	
246.94191	288	1+
246.96995	244	1+
247.94474	196	1+
249.02811	96	
249.06853	96	
249.96007	1092	1+
251.17729	206	1+
252.22859	146	
252.97423	126	
253.95848	144	
254.96490	1162	1+
255.07655	292	
255.09363	160	
255.57939	102	
256.07661	150	
256.10999	96	
256.96363	214	
258.21638	102	
258.88182	94	
258.96296	254	1+
260.83410	124	
262.09059	142	
262.22650	146	1+
262.96449	194	
263.17299	152	
263.87547	214	1+
264.07433	144	
265.24668	244	1+
266.22535	108	
266.99560	96	
267.06777	144	
267.13506	338	1+
267.99981	94	
269.00136	380	1+
269.22630	248	1+
270.12228	162	1+
272.85760	116	
272.93675	286	
272.97642	106	
273.93408	122	
274.96643	108	
275.05200	164	
275.90537	124	
276.84755	164	
277.07036	172	
277.96255	96	
278.74072	244	1+
278.85281	116	
278.95960	566	1+
279.96261	468	1+
281.04835	116	
281.92996	108	
282.05027	162	
282.27378	134	
282.91100	180	
283.78955	152	
285.05758	124	
286.12910	214	1+
286.14550	108	
286.21457	130	
288.06669	278	
289.78680	104	
289.87471	112	
290.13235	154	
290.45231	100	
291.95408	136	1+
292.80448	112	
293.06789	118	
293.81997	138	
295.86949	108	
296.86448	148	
296.97149	170	
297.00118	230	1+
297.85590	132	
297.88790	106	
297.97579	564	1+
298.08189	108	
298.30445	98	
300.53301	118	
301.16761	280	1+
302.69774	96	
302.94898	106	
304.77802	106	
307.29565	142	
307.78778	268	1+
308.29760	172	
308.88034	156	
309.29391	108	
309.31966	210	
309.88664	106	
310.30868	144	
310.57684	174	
310.87402	212	
311.02826	176	
311.88635	248	1+
312.02551	182	
312.79570	104	
313.02698	500	1+
315.15629	108	
316.38925	94	
320.29041	104	
322.13284	170	
322.22324	108	
322.91440	112	
323.01350	228	
323.23801	506	1+
323.88922	374	1+
324.02230	116	
324.29566	128	
324.32556	206	
324.89440	262	1+
325.44285	94	
326.16558	114	
326.33712	94	
327.81968	104	
328.12224	224	1+
328.16292	134	
328.18869	132	
328.88706	178	
329.90350	98	
330.97629	104	
332.08824	212	
333.30679	248	1+
334.14292	96	
334.80170	114	
336.21970	114	
336.28790	106	
337.09293	160	
337.18924	174	
337.35394	114	
338.10682	212	1+
338.35508	100	
338.83552	98	
340.05208	152	
340.38823	176	
341.39599	108	
342.20506	120	
342.31180	128	
342.89839	200	1+
343.24151	116	
343.83352	100	
344.15007	114	
344.18328	210	
346.31045	148	
END IONS

###FS:    #m/z: 363.95635 #charge 1+
###MS: 14
###MSMS: 16
BEGIN IONS
TITLE=Cmpd 11, +MS2(363.9564), 28.0-35.0eV, 0.3min #16
RTINSECONDS=18.3835
SCANS=14,16
PEPMASS=363.95635	420192
CHARGE=1+
189.86562	236	
191.85935	428	1+
191.95631	148	
197.88845	110	
205.94732	236	1+
207.87446	436	
208.13106	108	
209.88068	192	
209.94199	892	1+
210.88432	302	
211.90434	106	
212.87943	1714	1+
214.89738	276	1+
218.92014	110	
222.94895	1090	1+
224.97107	168	
225.88340	318	1+
225.94998	380	
226.94694	3780	1+
226.97297	328	
227.92936	268	
228.89446	638	1+
228.94170	3754	1+
230.84734	124	
230.88898	2894	1+
232.88303	598	1+
232.90540	146	
234.12900	118	
235.11466	110	
236.20002	150	
237.13230	320	1+
240.94168	280	
240.95718	1232	1+
241.94379	148	
242.94213	536	1+
243.15567	160	
244.04036	206	
244.89987	160	
244.95702	2018	1+
245.03585	134	
245.07258	210	
245.49819	108	
245.94142	388	
245.97209	192	
246.43937	138	
246.84874	176	1+
246.86433	130	
246.95302	2180	1+
247.81838	116	
248.04062	136	
248.89992	1120	1+
249.04408	136	
249.80154	130	
249.91607	126	
250.89693	298	
250.94775	154	1+
252.10837	186	1+
252.88950	120	
253.13684	166	
253.78805	114	
253.83517	130	
253.90378	292	
258.83039	120	
258.84592	158	
258.97186	306	
260.82825	242	1+
260.96624	812	1+
263.17221	166	
263.83742	162	
264.99886	140	
265.06166	138	
265.08582	108	
266.18287	146	
266.24992	206	
267.13495	162	
267.78526	164	
267.97310	286	
268.91043	168	
268.95469	250	
269.11579	182	
269.96885	432	1+
271.91506	206	
272.93588	234	
273.79070	128	
276.12307	218	1+
277.06758	138	
277.08822	130	
277.16012	108	
277.91918	176	1+
278.79623	130	
279.94677	150	
280.79199	174	
281.12424	166	
283.03802	116	
283.78731	146	
283.85002	168	
283.98594	160	
284.03762	112	
284.84225	564	1+
285.79377	194	
286.85236	338	1+
287.12243	192	1+
288.06438	696	1+
291.11409	128	
291.91754	282	1+
292.06493	104	
293.05044	166	
293.06578	144	
293.84878	226	1+
293.87883	220	
294.15881	126	
295.42901	154	
295.80348	206	1+
295.92919	152	
296.09966	192	1+
297.79190	336	1+
298.08583	136	
298.58348	136	
299.14579	146	
300.87265	156	
301.85993	278	
302.22403	134	
302.24944	134	
302.86419	170	
303.80401	606	1+
303.85430	1018	1+
303.96323	106	
304.08092	208	1+
304.22183	148	
304.25927	106	
304.87411	124	
304.94240	216	1+
306.43221	150	
306.77915	118	
307.07396	110	
307.28771	152	
308.29395	570	1+
308.79895	200	
308.86892	214	1+
310.30985	374	
311.03524	108	
311.85941	156	1+
311.88833	328	1+
313.02929	250	
313.16192	106	
313.88079	152	
314.27492	292	1+
315.13926	108	
315.86498	176	1+
316.81078	200	
317.81056	136	
318.93239	262	
319.08456	142	1+
319.82064	236	
320.81599	110	
320.91344	136	
321.81831	264	
321.86530	108	
322.14033	204	1+
322.81696	126	
323.00976	152	
323.30902	106	
323.88277	128	
324.02092	178	
324.89742	110	
325.01773	120	
325.30586	128	
326.87509	234	
327.18899	148	
327.88619	138	
328.18971	194	
329.31776	114	
329.87265	116	
332.08980	282	
333.08807	122	
334.87609	124	
336.94437	232	
339.82841	222	
340.82846	114	
342.91283	214	1+
343.19011	202	1+
343.99322	166	1+
344.22320	186	1+
344.83170	106	
345.83403	130	
347.30194	194	
349.15689	128	
349.31785	478	1+
350.10303	124	
351.33340	172	
351.83952	108	
351.88060	168	1+
355.05072	228	1+
356.84552	142	
359.18625	122	
359.90949	188	1+
361.26133	250	1+
362.16422	246	1+
362.78043	218	1+
362.84927	138	1+
363.10943	168	
364.29080	104	
364.35671	116	
365.31339	174	
365.38297	258	1+
366.27399	126	
367.13164	272	1+
367.32895	282	
368.20671	130	
368.22660	150	1+
368.33066	128	
368.42273	374	
END IONS

###FS:    #m/z: 336.94588 #charge 1+
###MS: 14
###MSMS: 17
BEGIN IONS
TITLE=Cmpd 12, +MS2(336.9459), 28.0-35.0eV, 0.4min #17
RTINSECONDS=19.156
SCANS=14,17
PEPMASS=336.94588	168650
CHARGE=1+
115.34123	90	
180.54043	92	
187.89078	88	
196.98516	94	
198.95640	100	
205.94861	204	
206.97716	128	
209.12185	92	
211.94416	5854	
212.87872	626	1+
212.94697	222	
213.93854	2306	1+
214.89299	96	
215.02719	124	
215.88701	656	1+
215.93192	300	1+
217.88672	180	
219.02945	282	
221.89261	130	
223.96014	120	
223.97631	268	1+
226.89431	278	1+
227.78337	134	
228.89475	150	
229.00890	122	
229.76688	98	
229.95446	5464	1+
230.88787	990	1+
231.01825	90	
231.91253	96	
231.94930	3338	1+
232.87474	136	
233.04122	150	
233.89672	490	1+
235.82667	140	
235.86538	90	
235.89324	228	
236.04071	88	
236.08123	96	
236.11985	132	
238.82596	96	
241.23619	90	
243.11676	102	
244.04518	102	
245.44433	98	
246.05456	92	
246.15855	222	
246.90699	100	
246.97659	180	
247.90724	92	
247.96554	2422	1+
248.03307	546	1+
248.04891	124	
248.89789	292	1+
249.04060	444	1+
249.65425	102	
249.96018	652	1+
250.21475	104	1+
250.98191	180	
251.24670	156	
251.97973	154	
252.01717	98	
252.10843	96	
252.57105	96	
252.90368	92	
252.94926	100	
252.97102	3728	1+
253.90538	310	1+
253.95741	90	
254.08910	206	
254.96539	1442	1+
255.07331	348	
255.10575	184	1+
255.76624	92	
255.91302	92	
256.26029	106	
256.90972	166	
256.95884	142	
257.15621	96	
257.99545	110	
258.83167	144	
258.90472	90	
259.14155	98	
260.15771	100	
261.10737	140	
262.06028	350	1+
263.05743	320	1+
263.16710	146	
264.96666	102	
265.26051	92	
265.58498	98	
266.86294	124	
266.99750	94	
267.81659	88	
268.13148	196	1+
268.80616	132	
268.83838	178	
269.11613	124	
269.79947	116	
269.84104	202	1+
270.98186	218	
272.87408	180	
272.97826	192	
273.61919	110	
275.05594	92	
275.37868	94	
276.16241	124	
277.07237	130	
277.89286	98	
277.96329	302	1+
279.25187	112	
281.04985	110	
281.10121	88	
281.25849	98	
282.17617	174	
282.27822	90	
283.04605	140	
285.06383	90	
286.02557	108	
286.06758	88	
287.13760	218	1+
288.06703	162	1+
289.88143	144	
290.07777	190	1+
291.05206	726	1+
291.85660	108	
292.05842	672	1+
292.16546	128	
292.26078	114	
292.43567	88	
292.81320	266	1+
293.81834	176	1+
293.98842	214	1+
294.28729	286	1+
294.67049	106	
294.85748	96	
294.87867	146	
295.17603	98	
295.84587	188	1+
295.97243	418	1+
296.86913	162	
298.07710	264	1+
298.69438	96	
298.80538	118	
298.91348	92	
299.06088	174	
302.24871	272	1+
303.88682	98	
304.22475	100	
304.68343	106	
305.28137	252	1+
305.78781	446	1+
305.91799	128	
306.79218	322	1+
306.88363	292	1+
307.07815	190	
307.12232	110	
307.31161	334	1+
308.08358	96	
309.32740	118	
309.99394	128	
310.87108	140	
311.86297	126	
313.16462	88	
313.88042	120	
314.10758	108	
314.81859	94	
315.15947	128	
315.29372	90	
317.01440	90	
319.08342	214	1+
320.15952	154	
320.29420	134	
321.02787	112	
321.88210	220	1+
322.13091	88	
322.22941	120	
323.23618	330	
323.30209	98	
326.30166	280	1+
328.19457	170	
328.80519	98	
328.95435	108	
329.31602	132	
331.83085	210	1+
332.55887	92	
332.78263	92	
332.80652	154	
333.06374	112	
333.17115	174	
333.29695	234	1+
336.18050	218	1+
336.32069	136	
337.09333	130	
337.18629	254	1+
337.35456	140	
337.81695	96	
339.09211	160	
340.35402	94	
342.20372	126	
END IONS

###FS:    #m/z: 340.94045 #charge 1+
###MS: 18
###MSMS: 19
BEGIN IONS
TITLE=Cmpd 13, +MS2(340.9404), 28.0-35.0eV, 0.4min #19
RTINSECONDS=22.854
SCANS=18-19
PEPMASS=340.94045	755434
CHARGE=1+
192.88755	222	1+
192.93063	142	
205.95028	486	1+
205.97151	264	1+
207.87198	96	
208.95842	140	
209.05944	120	
211.95146	100	
212.87948	254	
213.87819	126	
213.93861	2022	1+
215.88788	426	1+
215.93643	526	1+
216.93968	316	1+
217.88294	370	1+
219.88257	130	
221.89153	126	
222.95483	132	
223.21433	108	
223.96048	200	
224.97381	140	
226.94650	98	
227.94803	96	
228.89477	112	
229.18017	110	
230.88846	438	1+
230.97912	144	
231.11804	130	
231.89070	256	1+
231.95069	1896	1+
232.99720	114	
233.09603	250	
233.89582	544	1+
233.94708	508	1+
234.03371	96	
235.89368	154	
236.03412	194	1+
236.80264	96	
237.64899	102	
238.94609	102	
239.21700	136	
239.79266	152	
239.87887	120	
239.89975	320	1+
240.23349	148	
241.07224	106	
244.03806	198	
244.08975	118	
244.95769	214	1+
246.03317	96	
246.06294	94	
246.98176	190	
248.02909	136	
248.98601	146	
249.95929	534	1+
251.02237	146	
251.13584	144	
251.96129	130	
252.23742	154	
252.77987	142	1+
254.86518	126	
254.96560	1108	1+
255.07264	332	
255.10151	116	
255.13405	170	
255.95029	108	
256.07815	150	
256.89026	108	
256.91200	286	1+
256.96423	456	1+
257.94199	108	
258.90289	120	
258.95869	360	1+
259.04827	240	1+
259.95745	298	1+
260.90622	120	
265.88116	106	
266.01932	112	
266.18155	98	
267.00346	110	
267.05132	102	
267.13614	246	1+
267.99881	110	
269.00372	200	
269.10616	254	1+
269.14956	112	
269.79868	124	
269.85811	98	
270.80588	100	
270.87949	122	
271.08454	130	
272.81895	112	
272.84273	96	
272.93252	384	1+
273.80014	506	1+
275.05368	264	
275.98087	94	
276.85546	222	
276.89638	188	1+
278.83967	164	
278.94578	102	
279.96201	196	
280.26340	204	
280.80904	112	
280.90358	98	
280.92697	94	
281.00266	124	
281.05112	160	
281.07267	114	
281.11548	108	
281.15205	120	
282.27642	338	1+
282.90196	130	
283.02844	100	
283.94339	106	
285.92545	130	
286.98291	96	
288.00499	94	
289.06756	118	
289.78840	144	
290.94291	160	
292.28209	104	
293.01556	112	
293.99879	136	
294.27772	172	
294.67597	150	
294.85439	162	
295.08547	96	
295.99183	138	
296.14897	212	1+
296.81918	158	
296.96889	450	1+
296.99398	136	
297.25951	114	
297.97084	326	1+
298.27449	94	
300.03175	132	
300.57561	108	
300.79489	116	
301.02029	94	
301.07049	104	
301.87563	126	
302.17321	334	1+
305.89937	110	
306.79651	506	1+
306.88157	192	
307.27622	164	
307.87928	422	1+
308.16527	196	1+
308.29734	112	
308.66823	158	
309.32401	246	
310.66580	142	1+
310.87694	114	
312.02993	468	1+
312.17538	116	
312.80546	154	
312.87439	104	
316.05716	138	
317.12589	96	
317.44968	96	
318.59280	206	
320.82075	188	1+
320.95966	110	
321.04957	104	
321.22359	148	
321.30083	94	
322.06914	138	
323.23930	108	
323.88540	116	
324.23973	200	
324.89095	300	1+
325.13955	152	
325.77774	124	
326.14558	252	1+
326.16769	358	1+
326.26472	296	1+
326.33829	118	
326.79268	240	1+
328.18768	180	
328.88291	126	
329.28961	96	
329.31977	104	
329.87718	102	
330.81177	94	
332.08635	118	
335.68329	94	
337.25855	122	
337.35151	126	
339.77860	98	
340.33681	122	
342.27907	114	
343.24247	164	
343.37796	94	
344.89748	134	
END IONS

###FS:    #m/z: 363.95636 #charge 1+
###MS: 18
###MSMS: 20
BEGIN IONS
TITLE=Cmpd 14, +MS2(363.9564), 28.0-35.0eV, 0.4min #20
RTINSECONDS=23.626
SCANS=18,20
PEPMASS=363.95636	459178
CHARGE=1+
183.86025	178	1+
189.86202	558	1+
191.85750	200	
191.95474	104	
192.92541	122	
205.95079	164	
207.87549	288	
207.95027	120	
209.94352	730	1+
210.88459	514	1+
212.87980	2202	1+
218.92016	114	
222.95258	852	1+
224.04875	164	
224.79273	98	
224.89583	158	
224.94798	1050	1+
224.97227	220	1+
225.88572	254	1+
226.88826	184	1+
226.94721	3700	1+
227.00215	100	
227.56299	96	
227.93461	230	
228.89491	492	1+
228.94176	4330	1+
229.07639	178	1+
229.43250	96	
230.78370	190	1+
230.88852	2914	1+
230.98773	140	
232.88325	340	
234.87933	124	
235.11659	250	1+
235.90835	106	
238.10098	192	1+
238.21637	98	
239.07455	94	
240.02646	150	
240.94158	294	
240.96324	952	1+
241.94037	908	1+
242.94237	558	1+
242.95842	578	
243.04356	216	1+
244.78827	118	
244.91201	118	
244.95663	2744	1+
245.07925	122	
245.94096	264	
246.90196	286	
246.95156	2476	1+
248.89952	1376	1+
249.62492	100	
249.97730	148	
250.02215	112	
250.89645	298	
251.02213	262	1+
251.84154	98	
252.59068	106	
252.94771	144	
253.83715	94	
253.90585	484	1+
255.10202	114	
255.90741	140	
258.17040	184	1+
258.83404	108	
258.90764	96	
258.97007	132	
259.44522	162	
260.96895	674	1+
262.83630	144	
262.97593	424	1+
263.05474	106	
263.97968	358	1+
265.23742	222	1+
265.25056	98	
266.12394	180	1+
266.24293	152	1+
266.81135	326	1+
266.97303	474	1+
267.97697	408	1+
268.81356	166	
268.99968	116	
269.96463	212	
270.96791	136	
271.83551	104	
271.87787	104	
271.91480	224	
272.85253	178	
272.93045	168	
276.56594	104	
276.85670	278	
277.85925	196	
278.79841	152	
278.84638	118	
278.91514	96	
279.27626	208	
279.79539	110	
279.89649	112	
280.79161	238	
281.02137	142	
281.80031	394	1+
281.84405	108	
281.86490	182	1+
282.80626	266	1+
283.06994	284	1+
283.40469	164	
283.58135	106	
283.79121	292	1+
283.85095	182	
283.98307	128	
285.84530	794	1+
287.02468	124	
288.06410	248	
288.78478	214	1+
288.91031	98	
289.14777	132	
289.87771	116	
290.86848	270	1+
291.85096	102	
294.08536	126	
294.27569	118	
294.85431	190	1+
295.14681	114	
295.88314	140	
296.80657	256	1+
297.79430	134	
298.58330	164	
298.79996	856	1+
299.86310	98	
301.15171	196	1+
301.80157	238	
301.86278	506	1+
302.15215	162	1+
302.22242	122	
302.80524	650	1+
302.88352	116	
303.11491	120	
303.80974	550	1+
303.85450	916	1+
304.97604	116	
305.13114	120	
306.28111	202	
306.88261	106	
307.29119	164	
308.29093	478	1+
308.83453	106	
308.88628	196	1+
309.02696	108	
309.15333	242	1+
309.94844	112	
310.06573	244	1+
310.30650	136	
313.02637	170	
313.81696	102	
313.98025	94	
314.17397	100	
315.41154	96	
315.79422	154	
315.90467	98	
315.96134	106	
316.81301	466	1+
318.07759	298	1+
318.16443	112	
318.81270	118	
319.12081	96	
319.39506	98	
319.78164	210	1+
319.86058	120	
320.80856	240	1+
321.12704	158	
321.17020	122	
321.81243	148	1+
321.86997	238	1+
322.30611	178	
324.01240	100	
324.14387	144	
324.20789	104	
324.88827	448	1+
325.90736	96	
325.94838	98	
326.86835	142	
327.13855	144	
327.79925	186	1+
327.98075	192	1+
328.31009	114	
329.87760	188	
330.81126	328	1+
330.87707	284	1+
332.09284	556	1+
333.17946	126	
334.13764	184	1+
335.74462	128	
336.94346	392	1+
338.19473	134	
338.85586	94	
339.27666	94	
339.74851	124	
339.82794	314	1+
340.94115	94	
341.20530	196	1+
342.28168	144	
344.19037	120	
346.02486	132	
347.16847	196	1+
347.30310	288	
348.05681	206	1+
349.12165	172	
349.31820	228	1+
350.88726	100	
352.88296	106	
353.04627	412	1+
354.79139	102	
355.19390	106	
355.92103	152	
355.97381	126	
356.08767	106	
357.31220	116	
360.36389	102	
361.14992	134	
362.06636	184	
362.20573	128	
362.84521	142	
363.20763	120	
365.28484	200	1+
367.13911	430	1+
367.32940	564	1+
368.05589	136	
368.20494	186	1+
368.41980	184	
368.84583	166	
END IONS

###FS:    #m/z: 336.94578 #charge 1+
###MS: 18
###MSMS: 21
BEGIN IONS
TITLE=Cmpd 15, +MS2(336.9458), 28.0-35.0eV, 0.4min #21
RTINSECONDS=24.398
SCANS=18,21
PEPMASS=336.94578	181974
CHARGE=1+
182.86729	142	
195.79613	114	
209.88515	126	
210.88472	100	
211.94383	4792	
212.87897	1044	1+
212.94533	182	
213.93962	2434	1+
214.86973	92	
214.89900	112	
215.88096	1084	1+
215.93749	306	1+
220.98888	94	
221.89146	136	
221.94948	372	1+
223.97357	216	
225.19986	90	
228.02601	90	
228.89333	186	
229.53059	102	
229.95425	4986	1+
230.38722	92	
230.88939	1430	1+
231.94970	2018	1+
232.88499	130	
233.04611	100	
233.18231	106	
233.89671	386	1+
233.94831	260	
235.02471	100	
235.04205	110	
235.89292	280	
237.06580	134	
237.13046	92	
237.93835	134	1+
237.97650	98	
238.05809	130	
240.84372	120	
241.90253	120	
242.78804	172	1+
244.83492	92	
244.89853	130	
245.93938	90	
246.97611	442	
247.23479	96	
247.96488	1010	1+
248.03533	550	1+
248.80204	92	
248.85630	98	
248.90330	196	
249.82574	154	
249.86033	178	1+
249.90100	128	
249.96319	536	1+
250.90706	116	
250.94825	90	
251.64479	92	
251.92196	248	1+
251.94345	108	
251.95674	154	
252.13014	116	
252.97007	3128	
253.80488	114	
253.90453	438	1+
253.97356	102	
254.09047	146	
254.52631	154	
254.94096	90	
254.96719	990	
255.07797	516	1+
256.88894	90	
256.91607	122	
256.96507	152	
257.79459	138	
260.11831	90	
260.67124	102	
260.85053	138	
261.15589	148	
263.05919	154	
263.81928	100	
263.97823	94	
263.99858	196	1+
265.14474	108	
265.93585	136	
267.83986	154	
269.02343	94	
269.03487	92	
269.80270	186	
269.85431	116	
270.84087	254	1+
270.98364	180	
271.91603	98	
272.20514	90	
272.98352	96	
273.16619	100	
273.24357	102	
273.54618	116	
273.79522	162	
274.51730	106	
275.05525	278	1+
276.86040	150	
277.07187	110	
277.21745	122	
277.80207	102	
278.55224	98	
278.83425	128	
279.59432	100	
279.83715	152	
280.86506	98	
280.97190	246	1+
281.01302	214	1+
281.05040	162	
281.22293	88	
282.27307	218	
282.94065	88	
283.80104	192	1+
284.28506	92	
285.84647	490	1+
286.84797	350	1+
289.56166	106	
289.87820	98	
289.93224	108	
289.95674	90	
292.06002	150	
292.09779	136	
292.12898	92	
292.79773	98	
292.81440	92	
293.10834	204	
293.29283	104	
293.99527	92	
294.11019	114	
294.17721	148	
295.07891	122	
295.20025	130	
295.97023	192	1+
297.19845	104	
299.05726	126	
300.94188	98	
304.17326	146	
305.15314	92	
305.82373	136	
305.84319	108	
306.27579	92	
307.11865	102	
307.29091	358	1+
307.79709	124	
308.86128	104	
309.81462	98	
310.32467	92	
310.87502	116	
311.86041	312	1+
315.17601	106	
316.12782	90	
317.94063	132	
319.02971	238	1+
319.10105	142	1+
320.13717	88	
320.37902	92	
321.12836	282	1+
322.94591	164	
323.07938	90	
323.29818	98	
323.31769	116	
324.58408	100	
324.61266	106	
324.89231	226	
324.95127	96	
325.90279	176	
328.18628	120	
328.89314	144	
329.32481	100	
329.44261	102	
329.87931	202	1+
330.31896	94	
332.08690	132	
334.42472	110	
335.10971	158	
335.31743	220	1+
335.79063	88	
336.09969	106	
339.14091	138	
339.19889	280	1+
339.21923	152	
340.33897	150	
END IONS

###FS:    #m/z: 322.92984 #charge 1+
###MS: 22
###MSMS: 23
BEGIN IONS
TITLE=Cmpd 16, +MS2(322.9298), 28.0-35.0eV, 0.5min #23
RTINSECONDS=28.1025
SCANS=22-23
PEPMASS=322.92984	1568184
CHARGE=1+
54.46703	86	
182.86740	132	
189.08821	92	
191.95608	190	
192.89083	332	1+
194.88569	226	1+
198.86960	128	
205.94768	480	1+
206.04179	86	
207.93134	114	
209.00617	90	
209.12835	208	
209.52667	92	
209.85059	138	
210.10466	104	
212.87625	94	
214.89264	122	
215.88541	322	1+
217.09646	126	
220.86263	90	
221.94494	186	
222.95435	1020	1+
223.82243	110	
223.95925	718	1+
225.00830	88	
226.89548	152	
227.10088	90	
227.93240	128	
228.16185	152	
229.89359	98	
229.91065	140	
230.13645	132	
230.84410	128	
230.90098	226	1+
231.03879	90	
231.96120	100	
233.89724	304	
234.01722	98	
234.86991	106	
235.07125	128	
235.46950	86	
235.89172	124	
236.03419	224	1+
237.87979	108	
238.93876	310	
239.07601	228	
239.57241	100	
239.78517	128	
240.84211	120	
240.94064	1436	
240.96041	252	
241.93952	6660	1+
242.94173	4558	1+
242.96802	142	
243.79301	100	
243.88110	344	1+
244.12858	100	
244.93815	996	1+
245.97317	442	1+
246.66770	106	
246.97577	380	1+
248.85243	294	1+
249.03076	164	
249.04940	148	
249.12494	94	
249.23730	96	
249.85540	220	1+
250.05569	138	
250.94531	130	
251.93510	96	
252.10870	120	
254.92694	148	
255.10558	218	1+
256.66788	94	
257.00038	96	
258.14581	94	
258.90049	142	
258.97281	118	
259.08933	88	
259.74023	96	
259.85984	160	
260.16475	184	1+
261.83318	142	
262.82831	196	
262.96961	86	
263.05683	150	
263.83362	130	
264.05249	384	1+
264.23184	146	
264.80638	116	
265.05490	324	1+
265.15019	92	
265.18870	92	
266.00024	254	1+
266.24814	154	
266.86001	154	
267.05848	338	1+
268.99954	294	1+
269.11713	404	1+
269.92270	146	
270.24763	96	
270.80957	128	
271.84463	300	1+
272.06098	262	1+
273.79699	102	
274.80343	90	
274.91720	130	
275.81100	312	1+
276.85443	124	
276.88462	90	
277.07172	152	1+
277.09174	92	
277.16302	86	
277.38732	96	
277.86033	120	
279.03035	114	
279.09063	1104	1+
279.27627	88	
279.87109	254	1+
280.03064	106	
280.06665	86	
280.14303	106	
280.26579	132	
281.20650	184	1+
282.02273	106	
282.80457	128	
283.06667	312	1+
283.28901	596	1+
283.78611	228	1+
284.87638	130	
285.20033	138	
286.91145	166	
288.06358	150	
288.79911	120	
288.82856	92	
289.78754	224	
290.85753	102	
291.27540	90	
291.80002	280	1+
291.88594	94	
292.06015	292	1+
292.09783	90	
293.84903	94	
293.88062	150	
294.82981	172	1+
295.16947	90	
295.28182	180	
299.78475	150	
299.84394	92	
300.27036	88	
302.24563	130	
302.93301	126	
303.21289	86	
304.17567	88	
304.27212	88	
304.88486	92	
305.09400	124	
306.27794	124	
306.88192	686	1+
307.28112	146	
307.31360	160	
308.08636	234	1+
308.29285	610	1+
308.39620	94	
308.80085	114	
309.59217	88	
309.81235	234	1+
309.86970	108	
309.89002	92	
309.91400	92	
310.30748	406	
311.01065	118	
311.02445	108	
311.16011	134	
312.04672	154	
312.28056	86	
312.88275	90	
313.02860	258	
314.79376	88	
314.80986	218	1+
319.30241	108	
321.88197	156	
323.23621	340	1+
323.76169	100	
324.09541	104	
324.13160	178	1+
324.21403	102	
324.89075	140	
325.23867	120	
325.88869	130	
326.16987	108	
326.95091	102	
327.26219	120	
328.18564	104	
END IONS

###FS:    #m/z: 340.94042 #charge 1+
###MS: 22
###MSMS: 24
BEGIN IONS
TITLE=Cmpd 17, +MS2(340.9404), 28.0-35.0eV, 0.5min #24
RTINSECONDS=28.8745
SCANS=22,24
PEPMASS=340.94042	686338
CHARGE=1+
189.09653	100	
193.88588	152	
205.94867	194	
207.94558	124	
210.94094	100	
211.94439	152	
212.87723	202	
213.88175	170	
213.93927	1620	1+
215.88685	1204	1+
215.93564	224	
217.88169	264	
217.93588	126	
218.51341	94	
218.88661	208	
219.88982	144	
220.05738	98	
221.89337	124	
223.95560	330	1+
224.10154	110	
226.89095	124	
227.00776	104	
227.79078	98	
228.93800	176	1+
230.88915	276	
231.88877	160	
231.95011	1246	1+
232.12715	136	
233.87254	126	
233.89720	1232	1+
233.94715	376	1+
234.83750	110	
235.86723	204	
235.94847	304	1+
236.89245	242	
237.01507	102	
237.83628	116	
238.13198	120	
238.21671	166	
239.90218	130	
240.88430	212	1+
240.90482	130	
241.84487	152	1+
241.94500	138	
242.93793	100	
243.15381	148	
243.79848	96	
245.83579	134	
245.94188	98	
246.16622	96	
247.07464	106	
248.97387	168	
249.03661	180	
249.22942	94	
249.95987	194	
250.90050	140	
251.89897	262	1+
252.10920	138	
252.78959	120	
252.96852	98	
254.96763	600	1+
255.07091	236	
256.07925	162	1+
256.10012	232	1+
256.90496	222	1+
256.96802	140	
257.06298	196	1+
258.84883	124	
259.94320	108	
260.95747	134	
263.63944	114	
263.98634	94	
264.08251	132	
265.01812	226	1+
265.08056	122	
265.14861	94	
265.86128	238	1+
267.13220	230	1+
267.79575	110	
268.02571	94	
268.08180	94	
268.17643	96	
269.00466	98	
269.11662	118	
269.80341	286	1+
269.84332	138	
269.91292	146	
271.99882	112	
272.07090	138	
272.93528	142	
272.97514	102	
273.78883	128	
275.80901	182	
275.86652	120	
276.22507	96	
276.57813	102	
276.85818	160	
277.86260	100	
278.83630	104	
278.84934	402	1+
278.91719	100	
279.10994	142	
279.90100	120	
279.96661	122	
280.07462	98	
280.26191	112	
280.52536	96	
280.80769	118	
280.86981	142	
281.05354	222	1+
281.12621	192	1+
281.18547	182	1+
281.28821	136	
281.87189	126	
282.27607	268	
282.85586	160	
283.10700	138	
283.27964	146	
284.06897	272	1+
284.86184	102	
284.94207	120	
286.20651	94	
287.01592	98	
289.19598	92	
289.78652	146	
289.87980	142	
290.49438	102	
290.85433	124	
292.80382	168	
292.86802	382	1+
293.04695	96	
293.29041	138	
294.85244	102	
295.85424	136	
295.97430	310	1+
296.26771	92	
296.86985	294	1+
297.97188	204	1+
299.05865	158	
300.02599	196	1+
300.85608	182	1+
302.17351	228	1+
302.19473	170	1+
302.89083	116	
302.94421	156	
303.05376	122	
303.25222	170	
304.92640	96	
305.04636	116	
305.80700	116	
305.87689	344	1+
306.30317	340	1+
307.28676	550	1+
307.79954	334	1+
307.83275	96	
308.29119	344	1+
308.88492	132	
309.32679	178	
310.89715	124	
311.02475	102	
311.47869	94	
311.86326	102	
312.02620	96	
312.79777	216	1+
312.94976	98	
313.02850	240	
315.80187	166	1+
315.84570	96	
316.18570	106	
317.90891	98	
319.83173	100	
320.27801	136	
321.59630	98	
323.13052	130	
323.16332	92	
323.23671	538	1+
323.27997	156	1+
323.32214	238	1+
324.32779	170	1+
324.89494	220	
325.89230	96	
326.14210	120	
326.16017	200	
327.17188	188	
327.38418	98	
327.79767	108	
328.18684	148	
328.88904	260	
330.81451	304	1+
337.31924	148	
337.35115	126	
337.82606	224	1+
340.76850	114	
340.89909	238	1+
341.21552	180	
341.24977	174	
341.31072	288	1+
342.20222	124	
END IONS

###FS:    #m/z: 363.95653 #charge 1+
###MS: 22
###MSMS: 25
BEGIN IONS
TITLE=Cmpd 18, +MS2(363.9565), 28.0-35.0eV, 0.5min #25
RTINSECONDS=29.6465
SCANS=22,25
PEPMASS=363.95653	422376
CHARGE=1+
60.72834	100	
182.86584	106	
189.86205	404	
190.86349	178	
191.85632	480	1+
192.92681	102	
193.09243	122	
196.88404	248	1+
207.87118	488	1+
209.94262	1188	1+
210.88530	490	1+
212.87794	2320	1+
214.89409	146	
222.95131	1260	1+
223.83207	254	1+
224.94782	1750	1+
224.97447	168	
224.99567	100	
225.88168	484	1+
226.88342	338	1+
226.94549	3574	1+
226.96904	126	
227.92679	390	
228.80217	150	
228.89423	426	1+
228.94151	3672	1+
230.82194	92	1+
230.88889	4570	1+
231.21163	142	
231.80064	124	1+
232.88599	720	1+
234.09643	116	
234.87950	304	1+
235.11393	624	1+
235.84532	98	
236.08624	108	
237.13709	134	
237.89520	158	
239.14903	110	
240.79142	120	
240.82101	134	
240.93860	326	
240.96255	1498	1+
241.93979	1264	1+
242.07375	140	1+
242.89563	252	1+
242.94130	660	1+
242.96043	860	1+
244.45471	102	
244.87907	120	
244.95683	2316	1+
245.04388	148	
245.84977	216	1+
245.94732	2544	1+
246.90164	164	
247.97597	194	1+
248.03480	124	
248.89954	2386	1+
249.04169	176	1+
249.13378	122	
249.99808	140	
250.89572	216	
250.94819	200	
251.01225	150	
252.10861	134	
252.16538	122	
252.23184	164	
253.23874	102	
253.85649	112	
253.90550	512	1+
256.08680	200	1+
256.12411	152	
258.40586	98	
258.78411	178	1+
258.84970	130	
258.97240	326	
260.84948	218	
260.96879	624	1+
261.82868	118	
261.84183	136	
261.93450	134	
262.07552	186	1+
264.06085	114	
264.16020	142	
264.81764	152	
264.85186	194	1+
264.96742	340	1+
266.81148	484	1+
267.42689	102	
267.78994	354	1+
267.97223	572	1+
268.18009	202	1+
268.95598	376	
269.00049	126	
269.97032	610	1+
271.85194	116	
271.91432	164	
272.41348	98	
272.91442	278	
275.06719	116	
275.80891	390	1+
276.79552	122	
276.85682	140	
276.91258	292	1+
277.47637	186	
277.85806	230	
277.91702	214	1+
278.79823	200	
278.89979	346	1+
279.85042	116	
280.01549	128	
280.10726	156	
280.26292	192	1+
280.79152	578	1+
280.85630	164	
282.10090	238	1+
282.88143	176	
282.91387	162	1+
283.07621	142	
283.78856	344	1+
283.85169	180	
284.06570	126	
284.82266	116	
284.85403	110	
285.79176	192	
285.84459	758	1+
285.86806	112	
285.89476	108	
286.13928	246	1+
286.15439	132	
286.34998	140	
287.05951	218	1+
290.06039	114	
290.43995	102	
290.78603	400	
291.80415	104	
292.26212	190	
292.43544	110	
292.81435	142	
292.82765	142	
292.86338	188	
293.43374	100	
294.27641	188	1+
295.85809	268	1+
295.92844	120	
296.02345	136	
296.13967	104	
296.80434	178	
297.02443	116	
297.80247	114	
297.88612	192	
298.08036	164	
298.80214	918	1+
298.99855	140	
299.90522	180	1+
300.79574	430	1+
300.85907	198	
301.80067	368	1+
301.86241	700	1+
302.12490	152	
302.22062	128	
303.80530	474	1+
303.85433	1266	1+
303.94409	184	
304.26951	198	1+
305.08624	110	
305.80350	130	
306.28204	404	1+
306.77969	218	1+
306.80263	158	
306.88108	456	1+
307.28721	330	1+
307.80054	248	1+
307.84111	152	
307.99953	126	
310.25528	108	
310.30920	250	
311.86718	276	1+
313.85703	148	
314.97969	112	
315.80624	110	
316.81256	598	1+
317.86811	116	
318.93134	488	1+
319.03678	180	1+
319.89252	310	1+
321.81866	588	1+
321.86656	398	1+
322.83613	166	1+
322.93240	114	
323.01679	136	
324.87584	158	1+
325.01888	146	
325.31741	240	1+
326.87333	334	1+
326.89305	146	
327.79748	174	
328.20125	144	
328.68720	104	
329.33091	132	
329.64988	102	
329.86964	332	1+
330.87265	286	1+
331.83708	98	
333.17124	122	1+
334.05904	112	
334.82581	380	1+
334.89455	112	
335.15777	250	1+
335.34112	128	
336.79885	240	1+
336.94019	166	
337.20700	128	
337.94808	136	
338.87095	110	
338.94704	112	
338.96594	118	
339.42138	120	
339.82998	536	1+
340.93846	112	
341.82287	308	1+
342.17230	216	1+
342.20548	120	
342.33246	102	
343.89793	108	
346.05581	106	
346.18120	156	
346.21026	214	1+
347.19641	102	
348.88314	280	1+
349.12339	138	
349.32037	476	1+
351.09785	122	
351.16021	104	
351.33710	234	
352.89134	154	
354.87015	102	
358.20910	200	1+
359.18560	118	
361.35444	124	
361.84001	268	1+
362.20047	138	
363.29472	134	
363.36959	128	
365.38563	140	
367.13257	324	1+
367.32839	432	1+
367.98342	128	1+
368.41865	158	
END IONS

###FS:    #m/z: 322.92972 #charge 1+
###MS: 26
###MSMS: 27
BEGIN IONS
TITLE=Cmpd 19, +MS2(322.9297), 28.0-35.0eV, 0.6min #27
RTINSECONDS=33.343
SCANS=26-27
PEPMASS=322.92972	1617214
CHARGE=1+
103.65647	100	
185.38019	96	
190.93673	92	
191.95565	188	
193.89535	90	
195.18146	94	
195.94024	94	
196.87424	318	1+
201.93438	92	
205.95048	346	
207.03865	152	
207.97285	110	
209.94480	166	
210.89566	380	1+
212.87877	262	1+
212.89476	246	
215.01721	90	
215.88575	302	1+
217.87397	112	
219.47824	92	
220.43088	94	
221.94257	92	
222.94892	198	
223.95826	566	1+
224.21700	94	
224.97969	96	
225.95837	242	1+
226.20456	134	
227.93058	120	
230.86213	116	
230.89358	136	
232.90638	150	
233.95244	138	
236.90171	102	
237.50690	100	
238.84308	160	
238.93925	222	
239.07697	102	
239.78788	216	
240.02838	88	
240.12734	88	
240.88700	102	
240.93947	2300	
240.96360	166	
241.04522	112	
241.89648	102	
241.94145	1960	
242.81868	138	
242.94147	6030	1+
242.98285	90	
243.06647	242	1+
243.08603	94	
243.83455	118	
243.88135	288	1+
244.81690	164	
244.93895	1616	1+
244.99600	104	
245.78140	98	
246.85826	172	
246.91254	110	
246.97531	1228	1+
247.16726	114	
248.90593	90	
249.04386	148	
249.97177	144	
250.94420	222	
251.92565	204	
252.23370	100	
253.78344	208	1+
253.83614	100	
254.10190	424	1+
254.15790	88	
255.04156	94	
255.10509	366	1+
256.95910	130	
257.79924	242	
257.85757	92	
258.84668	286	1+
258.97871	110	
259.85129	206	1+
260.05869	98	
261.22844	96	
261.88966	126	
262.05058	90	
262.83183	270	1+
262.85330	126	
263.89274	88	
263.95387	202	1+
263.98025	168	
264.17885	96	
264.49733	90	
264.79359	186	1+
264.84823	124	
264.99176	90	
265.05931	252	1+
266.38189	102	
267.00273	114	
267.12573	94	
268.00603	136	
268.25503	120	
268.84654	178	1+
269.00145	260	
269.90232	88	
270.22928	108	
271.48237	92	
271.79209	140	
271.85350	104	
272.13082	156	
273.79425	404	1+
273.87468	214	1+
274.81667	108	
275.11220	94	
275.80313	168	
276.84333	144	
277.07365	214	
279.00048	210	1+
279.07214	102	
279.09172	702	1+
279.22802	98	
279.78872	274	1+
279.90309	112	
280.14070	112	
281.09584	100	
281.59998	100	
282.06695	430	1+
282.09582	212	1+
282.86079	368	1+
282.88704	180	
283.06863	372	1+
283.11260	212	1+
283.97117	154	
284.29332	196	
284.64958	94	
284.87604	326	1+
285.20069	120	
285.29824	108	
285.86060	110	
287.12621	104	
289.15465	160	1+
289.78881	330	1+
289.88067	118	
290.80260	362	1+
291.04047	112	
291.27542	90	
291.86051	166	1+
292.05755	182	
293.01748	98	
293.79594	132	1+
294.67000	96	
295.78175	88	
296.01390	112	
296.56149	90	
297.88656	194	1+
299.78626	250	
301.87222	142	
302.13923	176	
302.25021	122	
303.88132	238	1+
305.72811	92	
306.81674	122	
307.20400	90	
307.79942	442	1+
307.88855	162	
308.29144	430	
308.57823	156	1+
308.86865	284	1+
308.88910	162	
309.00670	88	
309.29557	302	
310.04643	98	
310.30653	598	
311.88193	128	
312.11073	178	1+
313.01232	98	
313.03049	154	
314.86635	90	
315.82523	216	1+
315.87950	136	1+
316.15552	106	
318.12809	90	
318.85890	158	
320.42747	156	
321.08907	94	
321.14832	124	
321.88863	120	
322.30449	202	1+
323.01025	166	
323.23686	670	1+
323.88266	102	
324.89031	264	
325.86600	92	
325.89159	122	
325.90798	98	
326.18429	140	
327.00431	88	
327.25765	106	
327.89389	182	
END IONS

###FS:    #m/z: 359.96160 #charge 1+
###MS: 26
###MSMS: 28
BEGIN IONS
TITLE=Cmpd 20, +MS2(359.9616), 28.0-35.0eV, 0.6min #28
RTINSECONDS=34.115
SCANS=26,28
PEPMASS=359.96160	157174
CHARGE=1+
191.10175	210	
199.95077	138	
205.94740	124	
209.94438	372	
212.87888	152	
212.89076	214	1+
213.87781	112	
217.91140	152	
218.83047	134	
219.06389	104	
220.95545	116	
221.88871	318	1+
222.95165	1652	1+
224.94752	2008	1+
224.97167	318	1+
226.94753	3824	1+
226.97255	272	
227.89529	358	1+
227.93098	358	
228.10831	104	
228.94198	3638	1+
231.90711	122	
233.04773	126	
234.14710	136	
235.97180	106	
237.86093	102	
237.93022	116	
239.03282	126	
240.94035	312	
240.96192	1530	1+
241.94076	150	
242.95781	1508	1+
243.07109	144	
244.44897	106	
244.89614	128	
244.95734	1776	1+
245.05723	206	1+
245.94156	314	
246.95258	2138	1+
248.80104	128	
249.03882	308	
250.94950	220	
251.01447	102	
251.96872	134	
252.11002	142	
252.23703	176	
253.13921	160	
255.07297	120	
257.08689	162	
258.06541	124	
258.14265	290	
258.97353	452	
259.44246	164	
259.99133	108	
260.05493	118	1+
260.80429	112	
260.83083	156	
260.87155	142	
260.96604	518	1+
261.19159	136	
261.83749	118	
262.04641	104	
263.05894	176	
263.08726	106	
263.83199	254	1+
263.97990	172	
264.95892	160	
265.81976	124	
265.97309	116	
266.10104	104	
266.43190	102	
266.81588	362	1+
266.86684	266	1+
267.13464	262	1+
267.78224	114	
267.80522	102	
267.97504	180	
268.84485	124	
268.96149	498	1+
269.79632	250	1+
269.92161	184	
270.90014	114	
271.84534	432	1+
271.91140	132	
273.79431	178	
273.93759	146	
273.96878	128	
276.81818	110	
276.85192	104	
277.12036	240	1+
277.81119	174	
277.84789	176	
278.79825	292	1+
278.87987	184	1+
280.26514	136	
280.79244	566	1+
280.84302	104	
280.92669	168	
281.15292	198	1+
281.26297	140	
281.39168	110	
282.23906	126	
282.27069	104	
282.78686	114	
282.82687	236	1+
283.79329	236	1+
283.85473	130	
284.99958	130	
287.14564	120	
287.80812	166	
288.84096	106	
291.89760	104	
292.81057	138	
292.86125	454	1+
293.05863	280	1+
293.86056	268	1+
294.27886	190	
295.02618	210	
295.85981	110	
296.80776	200	
296.89769	206	1+
297.11322	110	
297.14845	142	
297.81086	106	
298.05427	102	
298.80579	670	1+
299.98840	144	
300.60142	108	
301.78113	166	
301.79656	126	
303.85245	294	1+
303.94827	120	
305.15293	194	1+
305.30540	196	1+
307.79828	272	
307.89307	176	1+
308.29072	138	
308.79759	220	
309.01892	204	1+
309.12903	130	
309.79938	128	
310.13130	124	
310.30709	108	
310.34323	164	
310.87926	156	
311.88286	148	
314.82010	134	
315.01104	142	
315.81582	126	
315.87761	238	1+
317.03082	220	1+
317.82528	104	
317.88160	218	1+
318.93196	498	1+
319.08321	350	1+
320.82126	326	1+
321.12212	224	1+
321.87117	112	
322.26304	188	1+
322.92793	230	
323.01643	674	1+
323.24327	128	
323.35585	122	
323.88469	126	
324.14396	140	
324.89306	148	
326.15749	186	
326.25121	116	
328.19053	206	
328.31129	160	
328.89118	148	
328.98915	112	
329.87630	122	
330.16797	120	
332.92664	124	
335.90256	148	
336.94264	512	1+
337.08908	190	
338.32975	112	
338.75130	116	
339.82353	166	
340.01414	160	
340.35305	268	
341.36618	110	
341.90224	320	1+
343.27160	120	
343.71467	164	
344.29508	120	
347.11168	180	1+
348.33969	126	
349.83936	148	
350.69998	104	
351.76584	134	
352.88787	136	
353.75859	104	
354.21529	222	1+
354.28279	104	
355.76633	262	1+
357.19171	512	1+
358.96591	160	1+
360.12868	122	
360.26504	258	1+
361.35674	122	
362.19835	152	
362.34151	110	
363.36804	276	1+
363.71687	112	
END IONS

###FS:    #m/z: 507.84483 #charge 1+
###MS: 26
###MSMS: 29
BEGIN IONS
TITLE=Cmpd 21, +MS2(507.8448), 28.2-35.2eV, 0.6min #29
RTINSECONDS=34.8875
SCANS=26,29
PEPMASS=507.84483	100844
CHARGE=1+
196.01634	224	1+
209.94174	200	
213.16014	168	
214.87472	332	1+
217.89188	260	1+
224.97531	474	
230.84609	310	
234.03832	204	1+
235.14089	880	1+
236.88021	184	1+
237.05764	330	1+
247.03751	190	1+
249.15650	816	1+
250.04223	274	1+
250.97332	262	1+
253.80951	196	1+
254.09276	414	1+
258.85018	286	1+
258.91932	182	1+
262.13595	2256	1+
262.94100	152	
263.13773	1254	1+
266.02966	166	1+
266.07794	184	1+
266.09885	228	1+
266.85006	294	1+
270.88491	150	
271.81451	190	1+
271.87442	192	
272.80204	184	
272.85647	414	1+
273.95153	230	1+
274.80038	200	
274.92735	146	
276.07709	180	1+
276.79954	246	
277.15263	690	1+
279.09825	242	1+
279.13095	260	
279.80744	248	1+
280.10244	176	1+
281.02400	146	1+
281.22100	376	
281.92290	202	1+
282.81541	216	1+
284.19549	298	1+
284.87613	234	
285.94000	256	1+
286.13609	322	
286.40257	154	
286.91302	256	1+
287.02937	196	1+
287.65090	216	1+
287.79584	192	
287.91612	208	1+
288.86704	180	
289.88128	1156	
290.02670	186	1+
290.80723	210	1+
290.86870	462	1+
293.87187	1652	1+
296.80760	356	1+
296.85612	422	1+
296.88261	248	
297.81067	206	1+
297.87576	360	1+
297.96027	340	1+
298.80830	118	1+
298.85366	184	
298.87567	238	1+
300.84946	184	
302.95617	154	
303.88278	360	1+
303.98029	184	
304.01295	152	
304.88101	286	1+
305.85213	238	
307.40516	230	
307.88572	2758	1+
307.98257	388	1+
308.14016	350	
308.28989	152	
309.14912	1192	1+
309.86831	172	
310.15564	770	1+
310.30651	156	
311.88382	3754	1+
312.22512	712	1+
313.88516	800	1+
313.96842	146	
314.86389	1818	1+
315.16735	146	
315.82686	470	1+
316.88740	326	
317.03533	150	
317.87899	448	1+
317.89196	196	
318.37900	246	1+
318.85792	406	1+
318.93347	688	1+
319.04179	262	1+
319.38266	196	1+
320.89282	196	1+
321.80132	182	
322.86103	142	
323.88307	174	
324.85754	716	1+
324.89904	178	
324.97828	162	
325.14404	158	
325.90075	736	1+
325.96055	246	1+
326.24168	1128	1+
326.87836	278	
327.15344	218	1+
327.89380	874	1+
328.87779	308	
330.83027	402	1+
330.84584	148	
330.87811	376	
330.95732	230	1+
331.16722	260	1+
331.19570	288	1+
331.73657	146	
331.89088	422	
332.87584	1182	1+
333.02275	152	1+
333.17506	1836	1+
333.20074	170	
333.79224	230	1+
334.08513	404	1+
334.12352	316	1+
334.54809	148	
334.82148	220	1+
334.87524	234	
334.89795	360	
335.12107	266	1+
335.88391	154	
336.94539	436	1+
337.02616	232	
337.37254	156	
337.88070	566	1+
337.89734	286	
338.02955	174	
338.85186	226	1+
339.12657	230	
339.14999	144	1+
339.88062	148	
340.77445	144	
340.87537	210	1+
342.04234	180	1+
342.17714	234	1+
345.37474	154	
345.72009	130	1+
345.87931	204	1+
347.16318	250	1+
348.01930	212	1+
348.08581	202	1+
348.17681	214	1+
348.82755	384	1+
348.91619	156	
349.91730	156	
350.02384	220	1+
350.88681	658	1+
350.94969	158	
351.97426	150	1+
352.77199	360	1+
352.86398	146	
352.91093	172	
353.02587	166	
353.89921	234	
354.00757	150	
354.70438	214	1+
354.88706	656	1+
354.90433	234	
355.27078	174	
355.89028	568	1+
355.97496	200	1+
356.02786	182	
358.87752	164	
359.98270	208	1+
360.87304	326	1+
362.33846	142	
362.72330	214	1+
363.76091	212	1+
365.83918	146	
366.07304	154	
366.83757	506	1+
366.97619	154	
367.70591	984	1+
367.87590	160	
368.89542	638	1+
369.83222	254	1+
369.89010	346	1+
370.77947	186	
371.84634	214	
371.88276	164	
372.05211	146	
373.71676	294	
373.74247	260	1+
373.79265	234	
373.89626	326	1+
374.74619	182	1+
374.81161	196	
374.92101	338	1+
375.72394	204	1+
375.78870	148	
375.89024	144	
375.99544	226	1+
376.09992	228	1+
376.22174	996	1+
378.03277	186	1+
378.07800	276	1+
378.87373	288	1+
378.90869	162	
379.03722	144	1+
379.08158	226	1+
379.14555	148	
380.19880	464	1+
380.71661	168	
380.85152	530	1+
381.72304	192	
381.98166	180	
382.91229	236	1+
383.25712	218	
383.71505	192	
384.72578	222	
384.78893	174	
384.85240	1546	1+
384.89773	226	1+
385.20347	210	1+
387.71635	212	
387.84930	312	
387.89545	246	1+
388.79423	144	
388.84543	176	
389.20115	154	
389.71350	440	1+
390.15057	164	1+
390.84073	1588	1+
391.80274	252	
391.90350	382	1+
392.79142	216	
392.82669	514	
392.85888	370	1+
393.08481	596	1+
393.80134	502	
393.82476	234	
394.78316	666	1+
394.82915	164	
394.87268	164	
395.65203	92	1+
395.71679	268	1+
396.80495	184	
397.31464	306	1+
398.72629	488	1+
398.86876	290	1+
399.22229	766	1+
399.32601	238	1+
399.76610	390	1+
400.12010	218	1+
400.78815	254	1+
401.77732	282	1+
402.03274	294	1+
402.23275	208	1+
402.86616	378	
403.87118	1236	1+
405.02122	152	1+
405.86685	632	1+
405.90065	340	
405.94371	162	1+
406.21254	136	1+
406.80179	170	
407.72662	222	1+
407.86679	1626	
408.85018	2786	1+
409.09191	144	
409.17151	278	
409.83093	1224	1+
410.07954	276	
410.73637	562	1+
410.87549	812	1+
411.80783	604	1+
411.83878	734	1+
412.09512	366	1+
412.17098	154	1+
412.72842	350	1+
413.07390	550	
414.22139	192	1+
414.79783	162	1+
415.05698	88	1+
416.08964	144	
416.87450	538	1+
418.58537	150	
418.84616	204	
421.88204	708	
422.82867	186	
422.88072	508	
423.82961	146	
423.86640	716	1+
424.83122	188	
425.11677	206	1+
425.30908	224	1+
425.82480	496	1+
425.87731	480	
426.82741	322	1+
426.86116	2346	1+
427.72682	152	
428.09182	272	1+
428.74209	752	1+
428.84812	884	1+
428.88423	710	1+
429.08704	226	1+
429.81997	218	
430.09392	254	1+
430.73912	694	
430.87967	230	
431.14276	174	1+
431.66341	134	1+
431.86726	1486	1+
432.24346	2012	1+
432.42489	146	
432.61821	230	1+
433.38259	156	
433.87873	226	
434.71541	132	1+
434.76912	192	1+
434.87858	326	1+
434.88940	206	
439.24032	122	1+
439.89480	1302	1+
441.17884	162	
441.77779	168	1+
444.83606	158	
444.87220	4792	1+
444.93356	198	1+
448.13230	156	
448.77713	198	
448.88168	148	
449.11951	150	1+
449.84399	168	
449.87666	1170	1+
450.77084	306	1+
451.86694	160	
456.06301	184	1+
457.90273	860	1+
458.10192	138	1+
460.16272	184	
460.87985	142	
461.31525	184	1+
462.88093	1672	1+
466.11532	162	1+
467.88873	1934	1+
470.24600	224	1+
473.24857	168	1+
473.79442	150	
475.28274	192	
478.72424	162	1+
485.89775	1074	1+
486.24229	226	1+
487.24683	198	1+
487.79663	198	
489.30465	268	1+
491.09412	180	1+
492.17784	190	1+
495.34574	322	1+
496.34802	274	1+
496.88976	234	1+
498.28814	150	
500.75911	112	1+
501.30252	162	
503.79386	234	1+
504.10614	258	1+
504.42123	244	1+
504.79719	174	1+
505.34195	122	1+
505.46899	164	
507.25720	282	1+
509.28337	146	
509.38932	224	1+
END IONS

###FS:    #m/z: 322.92971 #charge 1+
###MS: 30
###MSMS: 31
BEGIN IONS
TITLE=Cmpd 22, +MS2(322.9297), 28.0-35.0eV, 0.7min #31
RTINSECONDS=38.5725
SCANS=30-31
PEPMASS=322.92971	1377002
CHARGE=1+
133.46663	100	
192.88844	168	
200.09759	84	
200.88721	134	
205.95031	314	1+
207.97248	124	
208.55918	86	
208.89026	240	1+
213.88512	98	
215.88747	122	
217.89959	138	
218.02368	84	
218.85684	94	
218.90739	100	
219.16846	92	
220.86755	130	
222.94920	160	
223.96037	460	
224.90343	88	
224.93692	90	
225.95353	236	1+
226.00222	104	
227.13733	108	
227.86002	106	
227.90174	186	1+
227.92956	96	
229.95887	104	
230.88801	142	
231.12691	128	
231.90310	100	
232.17043	90	
233.89672	190	1+
235.12656	84	
235.85955	88	
237.06279	102	
237.79313	142	
238.40302	94	
238.87801	122	
238.93871	168	
239.07939	286	
240.08358	124	
240.82178	138	
240.94028	2798	
241.11704	134	1+
241.93875	7860	1+
242.52708	102	
242.62664	94	
242.94104	5652	1+
243.72322	118	
244.93888	1536	1+
245.14002	128	
245.77753	122	
245.96593	96	
246.38796	98	
246.97436	472	1+
247.00698	84	
247.52659	86	
248.15843	96	
248.85901	142	
248.91968	90	
250.89746	130	
250.94656	204	
252.22991	96	
252.79144	90	
253.07288	94	
253.83345	150	
253.85249	92	
254.15972	96	
255.78471	140	
255.79481	222	1+
257.90755	146	
260.84359	84	
261.33391	94	
261.47342	130	
261.82753	322	1+
262.92757	88	
263.05699	86	
263.07638	182	1+
264.34937	94	
264.79085	94	
264.92090	84	
265.02591	86	
265.06132	274	1+
265.18477	134	
266.86790	122	
267.83450	94	
268.01409	110	
268.06176	128	
268.17755	88	
268.95579	126	
269.34791	116	
269.79835	414	1+
271.84317	328	1+
271.86089	84	
272.01264	88	
272.13610	92	
272.46284	108	
272.98983	88	
273.79171	166	
273.98069	94	
274.49116	100	
275.96251	92	
276.97851	86	
278.03209	102	
278.85045	94	
279.08915	738	1+
279.12855	106	
282.18110	138	
282.88494	152	
282.96495	102	
283.03009	88	
283.06989	86	
283.11658	152	1+
283.37897	90	
283.78897	392	1+
283.96153	166	
284.01080	138	
284.14634	90	
284.29482	778	1+
284.75918	92	
284.98698	132	
285.96768	138	
287.14186	104	
288.63885	88	
289.02456	110	
289.79220	100	
289.87327	290	1+
292.85236	238	1+
293.93270	86	
295.04559	190	
295.79862	90	
296.44289	90	
296.80876	98	
297.83360	218	1+
300.88273	106	
301.78316	140	
301.86120	240	1+
301.91219	102	
302.13939	128	
302.81209	110	
303.28216	156	1+
303.91438	84	
306.27550	210	1+
306.80193	126	
306.83218	104	
306.88208	136	
307.01512	86	
307.79506	218	
307.88518	412	1+
307.91661	234	1+
308.08185	142	
308.29223	1178	1+
308.79905	134	
309.80123	108	
309.83134	224	1+
310.30828	178	
310.87308	156	
310.89542	102	
312.81049	136	
312.89674	84	
313.03239	104	
313.80071	128	
314.41810	100	
314.82079	180	
316.41565	84	
317.88075	90	
318.82248	88	
320.15705	154	
321.18526	150	
321.88884	96	
322.20003	94	
323.06748	88	
323.23853	220	
323.88614	88	
324.24311	110	
324.33176	90	
324.89671	374	1+
325.21494	94	
325.29124	88	
326.27870	84	
327.87735	86	
END IONS

###FS:    #m/z: 336.94553 #charge 1+
###MS: 30
###MSMS: 32
BEGIN IONS
TITLE=Cmpd 23, +MS2(336.9455), 28.0-35.0eV, 0.7min #32
RTINSECONDS=39.3445
SCANS=30,32
PEPMASS=336.94553	163086
CHARGE=1+
189.86236	142	
192.08534	114	
192.88676	100	
194.88188	174	1+
202.06329	92	
205.94638	278	1+
206.88840	94	
208.97969	106	
209.95701	102	
210.88270	312	
211.94354	3442	
212.08446	150	1+
212.87729	1328	1+
213.93964	1636	1+
215.88416	1202	1+
215.93594	376	
217.93748	138	
223.97480	170	1+
224.83705	88	
224.95684	104	
226.89412	128	
226.96856	122	
227.17584	106	
227.78584	134	
228.10185	136	
228.89105	242	
228.93977	132	
229.89465	184	
229.95464	3082	1+
230.07317	128	1+
230.88915	2386	1+
231.95083	1376	
232.82604	274	1+
232.89225	916	1+
233.89666	776	1+
233.94375	138	
235.89235	238	
237.66609	102	
237.84765	96	
239.05628	102	
239.90272	124	
240.79687	106	
240.89041	102	
241.01712	100	
241.41926	88	
244.05330	132	
246.15867	128	
246.90389	106	
247.07052	118	
247.96547	992	1+
248.03972	116	
248.12366	120	
248.89943	1176	1+
249.03637	118	
249.95814	138	
250.13957	170	
251.91141	138	
251.96912	108	
252.10471	96	
252.22741	118	
252.89614	92	
252.93246	276	1+
252.97053	1510	1+
253.83724	100	
253.90625	430	1+
254.96502	982	1+
255.07540	584	1+
255.90832	418	1+
256.22549	94	
256.95231	100	
256.96561	130	
257.90283	242	1+
257.93774	106	
258.82249	150	1+
258.84490	264	1+
259.52634	104	
259.92007	94	
260.15834	90	
263.05549	158	
263.92793	96	
265.56887	116	
265.85891	88	
266.86439	220	
267.84279	264	
268.01653	162	
268.83992	802	1+
268.96230	138	1+
269.19240	114	
269.79508	128	
270.79654	102	
270.98184	186	
271.91621	130	
272.02324	148	
272.43318	162	
272.91589	112	
272.97778	112	
274.46038	104	
274.84494	158	
276.85405	106	
277.18063	98	
277.83794	198	
278.83472	148	
279.05157	88	
279.82119	88	
279.83597	114	
280.09622	106	
280.85244	152	
281.04154	106	
281.06658	190	
281.81123	264	1+
282.28191	142	
282.78782	230	1+
283.86083	148	
284.99948	96	
285.84854	662	1+
286.85086	462	1+
288.19560	130	
288.84510	178	
289.87141	118	
291.80177	162	
291.94533	162	1+
292.06193	128	
292.15687	88	
292.44586	96	
292.78832	88	
292.87802	102	
293.10793	152	
293.99989	120	
294.10948	136	
294.17675	110	
294.27786	138	
294.66777	86	
295.07235	136	
295.99307	140	
297.04190	92	
298.81816	136	
299.41463	92	
299.85856	90	
299.97806	100	
300.06073	112	
300.37760	90	
302.91781	94	
304.44544	94	
305.92768	86	
306.88371	136	
307.07590	86	
307.28650	92	
307.30733	146	
307.89047	204	
308.87298	124	
308.92481	88	
308.98377	132	
309.91449	88	
310.30789	96	
310.87394	396	
314.81905	144	
315.88711	106	
316.45274	102	
317.00296	88	
317.17830	92	
318.59253	94	
320.26044	92	
320.52196	94	
321.09801	142	
321.12097	124	
323.23983	162	
323.29799	158	
323.90757	88	
324.89238	104	
325.84842	166	1+
326.88530	110	
328.31569	274	1+
329.88654	102	
332.93339	96	
333.38594	94	
334.21569	98	
335.66746	100	
337.18482	118	
337.31812	98	
339.09568	114	
339.33567	122	
339.80602	86	
342.31752	148	
END IONS

###FS:    #m/z: 359.96147 #charge 1+
###MS: 30
###MSMS: 33
BEGIN IONS
TITLE=Cmpd 24, +MS2(359.9615), 28.0-35.0eV, 0.7min #33
RTINSECONDS=40.117
SCANS=30,33
PEPMASS=359.96147	128530
CHARGE=1+
45.65855	102	
191.10227	226	
205.95007	106	
206.88478	106	
207.94734	206	
209.94297	534	1+
217.88764	110	
218.13263	96	
219.93689	114	
220.95488	134	
221.88683	146	
222.88984	256	1+
222.95226	1322	1+
224.94697	2146	1+
226.88779	346	1+
226.94709	2930	1+
226.97151	134	
227.92884	318	
228.90809	100	
228.94197	2626	
233.90270	112	
233.96030	120	
234.14192	126	
234.86277	260	1+
234.93451	154	
234.99320	112	
235.81786	142	
235.93670	102	
239.87886	110	
239.89841	142	
240.09632	204	1+
240.13327	164	
240.93965	1106	1+
240.96215	1198	1+
242.49300	100	
242.89155	326	1+
242.94178	140	
242.95920	1094	1+
244.95806	1298	1+
245.93862	324	
246.03391	98	
246.80335	146	
246.95324	1280	
246.97803	106	
248.03979	226	1+
248.80451	254	1+
249.12590	128	
250.94702	272	1+
250.96459	216	1+
251.79138	212	1+
252.11363	168	
253.83957	126	
254.83280	128	
255.11815	98	
255.42610	130	
255.85504	198	1+
256.03331	108	
256.17067	122	
257.37252	100	
257.82479	170	1+
258.14095	262	1+
258.16714	178	
258.80130	124	
258.84948	188	1+
258.89780	162	
258.92540	106	
258.97322	316	
259.79555	106	
260.96829	818	1+
262.58744	98	
262.91399	100	
262.96471	142	
263.84958	130	
264.81975	126	
265.97343	172	
266.24630	146	
266.81319	472	
267.07354	144	
267.13718	180	
267.85667	112	
267.97101	132	
268.81865	106	
269.45702	100	
269.79745	206	
269.84157	194	
269.94677	144	
269.97077	240	
272.14877	100	
276.85387	218	
277.22744	108	
278.24613	132	
278.79960	200	
279.80093	142	
279.92813	248	1+
280.10381	166	
280.79377	668	1+
280.95119	138	
281.58133	98	
281.85059	128	
281.86606	248	1+
282.27708	126	
282.97262	130	
284.05288	148	
284.24547	100	
284.82630	104	
285.86259	378	1+
287.50515	112	
289.00418	122	
289.79096	192	1+
290.86306	320	
293.84615	116	
293.86505	132	
294.06316	100	
294.86038	196	
295.92836	134	
296.80680	114	
297.81128	106	
297.82732	102	
298.17523	120	
298.80297	974	1+
300.53327	108	
300.87425	240	
301.44297	100	
301.79044	120	
301.85945	332	1+
302.24278	138	
303.56005	112	
303.80715	134	
303.94643	152	
304.91514	112	
305.86844	144	
305.92349	100	
306.88153	110	
306.95441	134	
307.27984	144	
307.30819	98	
307.96274	100	
308.28862	114	
308.88654	138	
309.79689	178	
310.30776	116	
310.34344	138	
310.87471	312	1+
311.85725	142	
312.89695	120	
314.93657	114	
316.14063	168	1+
317.81400	104	
317.86913	114	
319.86339	164	1+
321.00328	98	
321.22759	168	1+
321.81986	150	
322.18377	102	
322.87362	142	
322.92752	128	
323.17419	102	
324.89845	152	
325.15261	164	
326.81441	126	
326.89025	144	
327.89406	120	
328.02911	106	
329.87449	294	1+
330.13807	100	
333.80090	118	
336.08509	98	
336.94386	214	
337.11866	370	1+
338.34101	164	
338.87345	168	
339.23473	122	
339.83199	140	
340.94443	154	
343.04399	100	
343.15411	118	
344.99086	116	
345.70898	108	
349.12837	122	
350.34298	150	
352.88576	230	
353.88763	108	
353.92672	102	
357.13115	98	
357.18701	188	1+
361.28729	126	
363.71441	98	
364.14635	206	1+
END IONS

###FS:    #m/z: 340.94038 #charge 1+
###MS: 34
###MSMS: 35
BEGIN IONS
TITLE=Cmpd 25, +MS2(340.9404), 28.0-35.0eV, 0.7min #35
RTINSECONDS=43.7985
SCANS=34-35
PEPMASS=340.94038	471444
CHARGE=1+
99.48858	118	
144.06167	110	
145.70052	88	
177.81851	96	
192.10068	118	
194.08996	88	
196.88401	170	
198.92534	126	
202.95467	86	
205.94883	208	
208.95662	96	
209.08077	94	
210.19647	142	
211.94737	120	
212.87283	410	1+
212.90255	146	
213.87736	292	1+
213.94024	938	1+
214.89405	206	
215.88640	876	1+
215.93614	384	
217.87972	582	1+
220.87686	208	1+
222.89433	124	
224.90715	88	
226.89193	124	
228.79639	92	
228.86483	88	
228.94622	202	1+
230.88770	670	1+
230.90491	118	
230.95568	114	
231.94989	638	1+
233.89763	852	1+
233.92152	90	
233.94513	204	1+
234.03438	108	
234.10341	92	
234.14522	90	
235.75211	110	
235.86553	114	
235.89208	414	1+
236.09550	276	1+
236.86500	150	
238.06071	140	
238.20961	86	
238.90360	102	
239.78713	278	
239.90379	296	
240.22938	198	
240.84446	126	
240.89584	116	
240.93901	112	
240.95948	122	
241.78659	104	
241.90795	90	
242.94306	106	
246.97666	336	1+
248.84824	86	
248.89785	304	1+
249.95883	102	
250.95901	380	1+
251.45384	128	
251.95998	242	1+
252.59422	88	
254.96853	260	
255.07969	276	1+
255.22910	138	
255.77942	106	
255.96718	228	
256.91409	196	
258.84869	272	1+
258.90981	102	
259.57561	86	
260.83785	112	
261.83953	156	
262.51239	94	
264.40545	94	
266.84297	86	
266.99925	104	
267.13489	158	
267.39292	86	
267.80162	98	
268.13639	132	
268.84197	136	
268.95547	122	
269.11627	114	
269.79624	496	1+
270.82531	136	
270.95465	98	
272.84566	104	
272.92809	124	
273.80140	84	
274.06846	86	
274.81854	118	
274.93277	88	
275.80152	224	1+
275.84693	510	1+
275.85778	94	
275.89758	128	
276.85159	434	1+
276.93558	98	
278.04224	106	
278.16328	100	
278.84241	108	
278.90704	102	
279.09534	88	
279.92433	194	1+
279.96066	398	1+
281.89275	86	
283.78938	90	
283.85643	196	1+
284.42385	88	
284.44638	96	
286.24885	86	
287.17011	120	
288.17576	86	
289.79338	194	1+
289.87914	86	
290.85751	138	
291.81701	106	
293.15046	134	
293.86229	226	1+
294.28836	88	
294.43159	100	
294.97565	94	
295.18030	90	
295.97432	92	
297.88871	92	
297.97461	230	
298.08241	116	
298.41869	100	
298.85340	182	1+
299.00733	92	
299.78587	94	
300.03791	118	
300.27981	92	
300.80808	94	
300.87300	92	
302.17188	116	
304.85479	92	
306.27378	90	
306.79115	250	1+
306.88034	116	
307.28547	602	1+
307.31130	182	
307.79375	192	1+
307.81103	112	
307.88881	92	
308.28971	386	1+
308.66361	114	
308.87311	102	
309.15723	190	1+
309.88837	178	
309.92625	94	
310.82175	144	1+
310.87268	180	
311.42061	96	
311.88394	128	
312.36594	100	
312.53182	110	
312.79987	256	
313.02538	242	
313.87998	102	
314.81856	90	
316.09662	86	
316.69927	94	
316.77369	84	
316.85451	86	
316.87265	178	1+
317.75147	94	
318.04494	90	
319.39311	88	
320.82541	92	
321.14008	116	
322.30854	148	
324.69279	92	
324.88909	298	1+
324.97553	90	
325.17493	354	1+
325.78840	212	1+
326.88134	448	1+
329.28572	94	
329.81067	402	1+
329.88091	158	
331.77368	98	
333.30130	220	1+
335.79329	114	
336.81281	112	
337.26628	188	1+
342.90220	246	
344.03185	110	
345.20427	118	
END IONS

###FS:    #m/z: 363.95618 #charge 1+
###MS: 34
###MSMS: 36
BEGIN IONS
TITLE=Cmpd 26, +MS2(363.9562), 28.0-35.0eV, 0.8min #36
RTINSECONDS=44.5705
SCANS=34,36
PEPMASS=363.95618	181892
CHARGE=1+
93.18255	102	
178.94666	96	
187.86860	156	
189.86154	564	1+
191.85765	734	1+
192.89391	128	
196.88657	196	1+
199.90504	100	
207.87302	340	1+
207.90707	102	
207.96916	128	
209.94403	430	
210.88411	362	
211.88568	186	
212.87763	2324	1+
214.87584	166	
214.89034	410	1+
221.96695	104	
222.95237	808	1+
223.88753	112	
224.83705	104	
224.89042	236	
224.94674	1214	1+
225.06583	240	1+
225.88951	158	
226.89369	156	
226.94763	3754	1+
227.93082	394	
228.89411	626	1+
228.94207	4008	1+
230.88887	3984	1+
232.88422	708	
234.87954	106	
235.11853	366	1+
235.84632	108	
235.90886	104	
238.84035	156	
239.89641	202	1+
240.04575	106	
240.83402	136	
240.87780	144	
240.93963	646	
240.96108	1182	1+
241.94159	646	
242.39346	152	
242.85992	144	
242.94112	2048	1+
243.81768	216	
243.83391	140	
243.95688	192	
244.83126	98	
244.93735	288	
244.95724	2020	1+
245.84669	136	
245.94044	254	
246.80831	202	
246.90462	370	1+
246.95116	1718	1+
247.61732	96	
248.23731	198	1+
248.51293	114	
248.80086	280	
248.85173	218	1+
248.89979	2278	1+
249.80283	116	
250.03464	182	1+
250.14302	116	
250.89350	632	1+
250.94624	114	
250.97103	136	
251.06841	96	
251.90855	310	
251.94220	120	
252.11076	176	
252.82349	116	
253.84258	102	
253.90141	376	1+
255.09839	180	
257.79588	280	1+
258.38020	102	
258.84359	338	1+
260.48055	96	
260.97007	420	
261.84236	248	
262.84115	404	1+
263.16995	166	
263.96066	106	
263.97602	292	1+
264.81778	100	
265.05922	114	
265.08677	404	1+
266.78744	112	
266.81099	878	1+
266.91106	118	
267.52757	96	
267.78746	134	
267.85010	240	1+
267.90935	228	1+
267.97254	196	
268.95848	112	
269.96950	546	1+
270.80106	116	
271.83357	122	
271.91548	208	
272.93261	120	
273.80876	308	1+
274.63978	98	
275.55181	104	
275.98518	102	
276.84987	406	1+
277.61256	96	
278.84343	102	
279.79052	1084	1+
280.05647	106	
280.79288	922	1+
281.85553	126	
282.27724	126	1+
282.78609	604	1+
282.84581	1128	1+
282.86081	164	
282.88382	252	1+
283.06876	110	
283.15083	214	1+
283.78862	600	1+
283.84978	960	1+
284.82186	164	
284.94152	190	1+
285.84438	824	1+
288.06101	184	
288.79437	132	
290.24337	100	
290.78819	114	
291.78386	150	
293.36429	100	
295.85079	192	
296.80802	322	
296.88535	128	
297.80586	352	
297.85059	126	
298.80251	1696	1+
298.91970	100	
299.86639	182	
300.06359	110	
300.80026	556	1+
301.86236	442	
302.86238	342	
303.10479	306	1+
303.80832	224	
303.85779	1158	1+
303.88531	112	
304.45620	102	
306.13421	126	
306.28013	132	
306.29964	94	
306.92530	108	
307.28248	322	
307.59237	112	
307.79992	456	1+
307.83467	152	
308.29108	208	
309.14633	130	
309.25995	110	
310.30801	178	
310.88344	234	
311.86119	116	
311.88648	126	
313.29961	94	
314.81903	124	
315.83041	94	
315.84372	150	
315.88137	102	
316.81282	512	1+
318.93241	138	
319.82366	296	1+
320.90861	96	
321.81870	476	1+
321.86695	256	
322.23241	188	1+
322.92806	268	1+
323.01537	114	
323.61791	108	
323.81788	132	
324.89305	204	
326.87151	324	1+
326.96403	140	
328.94122	172	
329.33112	100	
331.47306	116	1+
331.86903	102	
336.45736	106	
336.94267	488	1+
337.83740	150	
337.87605	206	1+
338.13331	100	
339.28764	104	
339.82823	592	1+
342.75346	110	
342.82996	172	1+
342.89497	224	1+
346.20119	96	
347.21643	122	
347.63695	108	
349.12339	104	
349.20709	116	
349.31877	162	
350.91092	116	
351.33731	386	1+
351.77993	112	
352.88859	126	
354.89829	100	
358.30906	122	
361.78786	102	
363.33053	144	
364.74284	204	1+
365.39450	198	
365.73525	216	1+
367.13493	160	
367.33881	150	
368.83621	188	1+
END IONS

###FS:    #m/z: 336.94552 #charge 1+
###MS: 34
###MSMS: 37
BEGIN IONS
TITLE=Cmpd 27, +MS2(336.9455), 28.0-35.0eV, 0.8min #37
RTINSECONDS=45.343
SCANS=34,37
PEPMASS=336.94552	141886
CHARGE=1+
170.77985	96	
182.86689	140	
189.12881	86	
192.86219	88	
192.89178	92	
196.01269	84	
196.88612	84	
198.88195	92	
199.56484	90	
205.95109	178	
207.97667	164	
209.88219	98	
210.89063	126	
211.94441	3364	1+
212.87825	1844	1+
213.93947	1220	1+
214.89580	104	
215.86950	110	
215.88789	774	1+
215.93683	122	
216.99487	88	
217.87722	104	
217.89582	150	
223.73740	92	
223.95832	320	1+
224.97574	90	
226.00007	94	
226.89508	174	
226.94847	92	
227.89204	176	
228.89508	320	
229.95441	2808	1+
230.06111	136	
230.89042	2860	1+
231.06222	98	
231.95021	1466	
232.85241	190	1+
233.89883	264	1+
235.89338	350	1+
235.94838	88	
236.81759	120	
237.08605	130	
237.48607	88	
237.95885	114	
239.90130	100	
240.96101	118	
241.00181	100	
243.85621	88	
246.95296	100	
246.97668	222	
247.96596	1044	
248.01155	116	
248.02901	88	
248.90019	908	1+
249.96117	542	1+
250.83502	362	1+
250.91118	110	
251.91063	160	
252.20627	100	
252.22563	174	
252.90285	670	1+
252.95215	242	
252.97053	1494	1+
253.23703	96	
253.90432	536	1+
253.93883	112	
254.09259	142	
254.96425	702	1+
255.07430	618	1+
256.80396	108	
256.91535	154	
257.84602	204	1+
258.48293	86	
259.82710	88	
259.96365	128	
260.15691	120	
260.82654	384	1+
260.85449	126	
262.15194	98	
265.01686	98	
265.08068	88	
265.82486	104	
265.96531	214	1+
267.83672	532	1+
268.10607	98	
268.83947	462	1+
269.11064	86	
269.79601	224	
270.17700	92	
270.97696	128	
271.03744	96	
271.91739	118	
272.92149	182	
272.97621	126	
273.79991	96	
273.82021	136	1+
274.84400	88	
275.66605	86	
275.84207	164	
275.86968	160	
276.06601	84	
276.85325	498	1+
277.40593	86	
277.83821	226	
277.85508	310	1+
277.92868	150	
278.02786	86	
278.14665	160	
278.83125	438	1+
279.83165	292	1+
281.05543	124	
282.86270	304	1+
283.02518	172	
283.43053	92	
284.44813	86	
284.72415	86	
285.66354	84	
286.01360	88	
286.85076	716	1+
287.39912	92	
287.59865	84	
288.88727	142	
288.91645	106	
289.10014	92	
289.83022	140	
289.87947	88	
290.07586	152	
290.82377	88	
290.85994	336	1+
291.05192	292	1+
291.06855	234	1+
291.80552	286	1+
293.88963	116	
293.99892	92	
294.11327	134	
294.17354	88	
294.27979	110	
294.42101	94	
294.85280	262	1+
295.14793	142	
295.36142	106	
296.04886	152	
296.09795	128	
296.80558	284	1+
296.87217	94	
298.07970	88	
298.27440	96	
298.30708	118	
298.41781	142	
298.82329	88	
299.24021	84	
300.93661	144	
301.43233	92	
301.81804	90	
303.77011	114	
303.95388	114	
304.26087	148	
304.88088	122	
305.87677	94	
306.88059	132	
307.07685	102	
307.88812	216	
308.87342	100	
310.01873	104	
310.87860	252	1+
311.85560	102	
314.88151	306	1+
316.63362	118	
317.43201	88	
319.46909	86	
321.11354	94	
321.42418	140	
321.88617	86	
324.89017	140	
325.43608	96	
325.79076	88	
327.17579	126	
327.81531	90	
327.94214	118	
327.96886	92	
328.33112	104	
328.81110	198	1+
328.88199	86	
332.37380	118	
335.90671	208	1+
336.08564	168	1+
337.17881	86	
337.21643	90	
340.89360	94	
341.89695	106	
341.91423	90	
END IONS

###FS:    #m/z: 340.94027 #charge 1+
###MS: 38
###MSMS: 39
BEGIN IONS
TITLE=Cmpd 28, +MS2(340.9403), 28.0-35.0eV, 0.8min #39
RTINSECONDS=49.035
SCANS=38-39
PEPMASS=340.94027	466264
CHARGE=1+
73.81064	100	
96.79663	102	
189.86118	350	
192.92709	212	
195.86543	86	
203.92910	130	
205.94792	142	
210.90294	128	
210.93513	264	
212.88054	204	
213.93885	732	1+
214.89526	128	
215.88678	994	1+
215.93663	150	
216.98973	92	
217.08005	102	
217.88207	418	1+
218.38288	88	
219.87797	162	
220.87571	126	
224.96695	240	
226.83860	100	
226.89460	284	
226.94680	150	
227.43146	92	
229.92175	102	
230.85701	100	
230.88784	336	
231.13875	94	
231.88853	170	
231.94970	1218	1+
232.05826	92	
233.89526	958	1+
233.94940	112	
234.92905	114	
235.89082	220	1+
235.95032	88	
236.07112	100	
237.81728	96	
237.88854	126	
238.03550	88	
238.89312	200	
239.90356	100	
244.95670	130	
246.16110	238	
246.90275	90	
246.97516	460	
248.51876	92	
248.90063	238	
248.98051	204	1+
249.90493	120	
249.95876	106	
250.96779	184	
252.06383	92	
253.90308	444	1+
254.96545	634	1+
255.07451	448	1+
255.09660	110	
256.87469	110	
256.91626	120	
258.07029	90	
258.84484	176	
259.85453	106	
259.95597	198	
260.70447	92	
260.83569	304	1+
261.15786	166	
261.71857	102	
264.03397	174	
264.88266	92	
265.01879	122	
265.89685	220	1+
266.24743	104	
266.52416	100	
266.85605	110	
267.13583	180	
267.96484	128	
268.83943	390	1+
269.79569	176	
269.82813	130	
270.07199	90	
270.15095	88	
271.84584	186	
271.88118	100	
272.84193	130	
272.93223	202	
273.84336	98	
273.89940	86	
274.09498	88	
274.85984	96	
275.82326	92	
275.86816	154	
275.97754	86	
276.13088	100	
276.85510	348	
277.85275	160	
277.90318	118	
278.15014	114	
278.84460	432	1+
279.80423	90	
279.84961	248	1+
280.10128	116	
280.86889	132	
280.89231	208	1+
280.92624	90	
281.15069	178	
281.79156	186	1+
282.26917	130	
283.35419	96	
283.86503	88	
284.90410	90	
286.96593	90	
287.98419	88	
289.78801	228	
290.85930	198	1+
291.80746	156	
291.89627	102	
291.91926	102	
292.43701	100	
292.81211	128	
293.26703	268	1+
293.43957	140	
293.85171	462	1+
294.80952	160	
294.87860	130	
295.93168	88	
296.11548	100	
296.41765	98	
296.84516	184	1+
297.97385	164	
298.08997	104	
298.80024	144	
298.93654	88	
299.78570	186	
299.88337	114	
300.78911	322	1+
302.85568	102	
305.87635	422	1+
306.88219	288	1+
307.28374	100	
307.31274	152	
307.78899	312	1+
308.07742	102	
308.29360	346	1+
308.67217	102	
308.81329	182	1+
309.26136	104	
309.32625	146	
309.91611	88	
310.87971	228	1+
311.85930	158	
312.86929	90	
313.80199	92	
314.53091	92	
318.88728	146	
320.08012	86	
322.30921	156	
322.66689	104	
323.30128	160	
323.83373	142	
324.89253	226	
325.78419	108	
326.17070	168	
327.48624	90	
328.18660	120	
328.89141	290	1+
329.87325	184	
330.17411	118	
330.27968	100	
330.81202	240	1+
333.89110	200	
335.04257	102	
336.31982	138	1+
336.83202	92	
336.94857	88	
339.38505	90	
341.86656	118	
342.20538	126	
342.90376	114	
343.20437	108	
344.25465	100	
END IONS

###FS:    #m/z: 363.95614 #charge 1+
###MS: 38
###MSMS: 40
BEGIN IONS
TITLE=Cmpd 29, +MS2(363.9561), 28.0-35.0eV, 0.9min #40
RTINSECONDS=49.807
SCANS=38,40
PEPMASS=363.95614	179070
CHARGE=1+
76.94275	100	
189.86253	322	1+
191.85880	706	1+
193.85492	152	
196.88306	170	
201.12199	104	
205.87824	124	
205.94705	118	
207.87418	482	1+
209.94375	490	
210.88542	378	1+
210.93315	214	1+
212.10102	104	
212.87895	3218	1+
222.88925	190	1+
222.95288	634	1+
223.94797	128	
224.94869	1452	1+
224.97068	158	
225.09129	116	
225.96956	146	
226.88741	216	
226.94635	3346	1+
227.88405	124	
227.93144	200	
228.89368	900	1+
228.94137	4064	1+
229.96170	140	
230.02726	98	
230.79534	332	1+
230.88973	4694	1+
232.88523	352	
233.00404	100	
233.92309	96	
239.99263	104	
240.94021	1018	
240.96315	1084	1+
241.93982	2248	1+
242.14884	102	
242.83238	120	
242.94116	1488	1+
242.95917	416	1+
243.82478	482	1+
244.12802	226	1+
244.95686	2028	
245.07418	154	
245.80444	294	1+
245.92738	98	
245.94924	1946	1+
246.80854	216	1+
246.90586	322	1+
246.95298	1648	1+
246.97597	114	
248.54551	106	
248.80063	630	1+
248.85488	134	
248.89971	1656	1+
249.04301	114	
250.89317	256	
250.97202	148	
251.90823	204	
251.94642	100	
251.97412	110	
252.89210	162	
253.08831	98	
253.90710	312	1+
254.08546	150	
254.87109	100	
255.22901	100	
255.95224	100	
256.85684	128	
257.95993	106	
258.83309	290	1+
258.96759	130	
258.97753	142	
259.97310	118	
260.84465	102	
260.96736	656	1+
261.83298	132	
261.85179	114	
262.09317	154	
262.83403	126	
264.07230	110	
264.85098	140	
264.88188	226	1+
264.96179	128	
265.81068	1018	1+
265.90435	264	1+
266.24158	102	
266.42590	106	
266.81238	918	1+
266.86405	144	
267.78263	116	
267.97355	798	1+
268.83599	180	
269.79996	148	
269.86190	232	1+
269.96784	484	
270.80455	148	1+
271.92106	114	
274.80605	270	1+
276.85230	156	
277.13481	96	
277.84174	260	1+
277.91810	100	
278.79666	534	1+
279.47946	108	
280.79280	924	1+
280.92771	160	
281.85566	178	
282.79039	328	
282.82857	100	
282.85602	124	
282.91834	136	
283.06841	328	1+
283.72625	100	
283.78462	418	1+
283.84898	258	1+
283.98800	208	
284.81764	104	
285.54615	110	
285.79357	248	1+
285.82521	120	
285.84315	1002	1+
285.94619	122	
285.98901	104	
288.09813	96	
288.92665	100	
290.78389	124	
292.43589	126	
293.11192	136	
293.85172	114	
294.00391	122	
294.15185	154	
294.86773	146	
295.86830	170	
295.93448	100	
296.64344	150	
296.80962	622	
296.93815	106	
297.17103	108	
297.80112	2252	1+
298.74137	124	
298.80109	1864	1+
301.85913	1090	1+
302.80109	392	1+
303.10045	146	
303.80477	340	1+
303.85525	1096	1+
303.87860	202	1+
304.44581	104	
304.84692	114	
305.11314	102	
305.80023	146	
305.94283	148	
306.84234	144	
306.87915	184	
307.44576	98	
307.76254	104	
307.89178	96	
308.09904	140	
308.29302	438	1+
309.87393	542	1+
310.31537	192	1+
310.82802	118	
310.87863	388	1+
311.86570	350	1+
312.23471	146	
312.49394	100	
314.27047	102	
314.81531	114	
315.81336	346	1+
316.81514	290	1+
318.75454	128	
318.81151	116	
318.93594	136	
319.30726	100	
321.43497	102	
321.81764	558	1+
321.86496	336	1+
322.02433	304	1+
322.89671	190	
322.92928	404	
324.32339	130	
324.85430	112	
324.87520	176	
324.89694	98	
325.14088	156	
325.87215	818	1+
326.87179	590	1+
328.81880	142	
328.88424	142	
330.81873	126	
335.73722	96	
336.80369	108	
336.94406	398	1+
338.79939	106	
338.94720	210	1+
339.82709	476	
343.27208	134	
343.53949	102	
344.26939	144	
348.74738	116	
349.32360	196	
349.84990	98	
350.34428	134	
350.41490	98	
351.23604	102	
351.33233	146	
354.78924	98	
355.84474	136	
359.86788	96	
362.20219	98	
367.20372	128	
367.33054	178	
368.33051	96	
368.51419	98	
369.19344	206	1+
END IONS

###FS:    #m/z: 336.94558 #charge 1+
###MS: 38
###MSMS: 41
BEGIN IONS
TITLE=Cmpd 30, +MS2(336.9456), 28.0-35.0eV, 0.9min #41
RTINSECONDS=50.5795
SCANS=38,41
PEPMASS=336.94558	132664
CHARGE=1+
64.47328	102	
78.65599	84	
133.25811	100	
188.98686	92	
199.07943	86	
205.94817	160	
208.98044	198	
209.94304	158	
210.88612	214	
211.94441	2714	1+
212.10180	86	
212.87764	1944	1+
213.89958	98	
213.93774	1348	1+
214.89517	130	
215.88499	750	1+
217.87912	446	1+
217.93204	118	
219.01646	92	
219.06375	96	
219.83681	88	
222.96390	88	
223.96090	524	1+
223.97507	154	
225.88447	110	
226.88915	86	
226.90961	86	
228.89175	318	1+
229.95432	3102	
230.79379	104	
230.88889	3422	1+
231.95039	1390	1+
233.12375	82	
233.39190	102	
233.79932	84	
233.83233	90	
233.89808	838	1+
233.95125	126	
234.71253	90	
235.87216	176	1+
235.89255	240	
235.94650	130	
236.04631	88	
236.14842	104	
236.50334	102	
237.16098	92	
238.94186	94	
240.00588	84	
240.96179	92	
241.12534	174	
243.89726	92	
244.71203	110	
244.87271	98	
246.97748	332	
247.96322	1170	1+
248.43509	92	
248.89943	994	1+
249.83093	530	1+
249.91489	186	
249.96254	464	1+
250.04644	84	
250.57074	90	
251.09990	88	
251.90760	122	
251.95838	126	
252.04795	108	
252.82821	86	
252.84270	104	
252.97095	2068	1+
253.08868	270	1+
253.90323	584	1+
254.42063	88	
254.94111	138	
254.96623	610	
255.07316	364	1+
256.04258	96	
256.81937	88	
256.88105	126	
256.91338	208	
257.79509	176	
257.92263	88	
258.84834	138	
258.90369	126	
258.96491	90	
259.34826	96	
260.13783	92	
260.33592	102	
260.43311	88	
260.65893	96	
261.21636	88	
261.83400	112	
263.06158	212	1+
263.80264	90	
265.02377	98	
265.08643	120	
265.26346	110	
265.90940	232	1+
265.98167	142	
267.13472	156	
267.40473	98	
267.83652	640	1+
268.92242	242	1+
269.79993	360	1+
270.98927	90	
271.35896	100	
272.97584	160	
273.79242	178	
273.84818	124	
274.15752	90	
274.79044	102	
276.85741	230	
277.25872	84	
277.80717	130	1+
277.83446	160	
277.84867	128	
278.12234	126	
278.83481	224	
279.09822	100	
279.83142	336	1+
281.04958	152	
282.16861	100	
282.57521	86	
282.85268	126	1+
282.89937	86	
284.81340	88	
285.02102	100	
285.84807	122	
285.97057	86	
286.16152	86	
286.84756	472	1+
286.85825	160	
287.80615	112	
288.06966	84	
290.86105	92	
291.80815	378	1+
291.85990	84	
292.05684	134	
292.85918	244	1+
292.88721	130	
293.06464	118	
293.10780	312	1+
293.71359	94	
293.93475	84	
294.86188	106	
296.78560	84	
297.21955	112	
298.18347	172	
298.27245	94	
299.03221	86	
299.84933	86	
300.88889	104	
302.82074	94	
304.77423	100	
304.88608	108	
306.89499	114	
307.80339	172	
307.88536	108	
308.31503	82	
308.87461	86	
309.31761	86	
309.86767	556	1+
309.94863	88	
310.62951	110	
310.82853	114	
310.87310	372	1+
311.01948	84	
313.79110	114	
313.89045	108	
315.86950	84	
315.90227	84	
315.95685	90	
319.81675	102	
320.07138	86	
320.95513	90	
322.31180	86	
323.64222	110	
325.76229	92	
325.81803	212	1+
328.80286	100	
328.87603	332	1+
329.74138	92	
334.84232	142	
336.88777	112	
338.18285	254	1+
338.84455	94	
341.89617	84	
END IONS

###FS:    #m/z: 322.92965 #charge 1+
###MS: 42
###MSMS: 43
BEGIN IONS
TITLE=Cmpd 31, +MS2(322.9296), 28.0-35.0eV, 0.9min #43
RTINSECONDS=54.2655
SCANS=42-43
PEPMASS=322.92965	1642806
CHARGE=1+
52.92837	94	
64.68839	98	
139.47526	86	
189.96037	90	
190.86855	86	
192.88749	162	
196.02226	82	
196.88267	158	
201.04204	126	
205.94959	332	1+
206.97409	116	
207.97170	408	1+
209.12522	230	
212.87872	86	
212.89965	98	
214.89062	106	
215.43310	84	
215.89568	144	
215.97111	82	
220.06631	98	
220.13012	82	
221.89031	186	
221.94644	178	
222.95462	672	1+
223.95841	454	1+
224.88365	224	1+
227.92371	180	1+
227.95410	82	
230.89059	170	
233.10397	206	1+
233.91466	128	
237.19299	84	
237.23842	86	
237.88657	122	
238.98353	86	
239.08076	444	1+
239.15804	86	
239.79062	194	
240.94037	5022	
241.77875	92	
241.89449	96	
241.94101	3820	
242.47477	80	
242.79313	102	
242.89905	82	
242.94146	11334	1+
243.07904	86	
243.46647	134	1+
243.83371	156	
243.88474	330	1+
244.82202	186	
244.93885	3058	1+
245.82158	170	
246.97539	644	1+
247.24277	92	
247.87042	102	
248.02404	92	
248.11984	126	
248.85192	106	
249.03569	82	
249.91789	198	1+
250.89042	140	
250.94377	112	
252.77554	148	1+
253.36190	114	
253.83398	136	
255.10626	88	
257.07752	84	
257.79772	180	
258.49694	132	
258.82856	494	1+
259.14262	84	
260.80188	122	
260.84626	80	
260.96665	84	
261.35509	172	
261.43480	92	
261.79407	86	
261.88496	106	
262.83441	124	
263.17001	128	
263.97826	138	
264.02662	140	
264.43542	82	
264.58329	86	
264.91674	100	
265.05979	112	
265.85430	202	1+
265.90112	86	
266.96339	142	
267.80509	146	
268.17448	228	
268.95846	114	
269.00353	156	
270.80006	110	
270.97056	82	
271.84348	234	
272.96144	98	
273.11526	142	
273.79247	298	1+
273.92186	100	
275.80841	340	
276.79428	154	
276.80724	308	
276.83947	96	
276.91375	104	
279.09040	668	1+
279.81139	116	
279.89417	96	
280.01566	106	
280.28291	142	
280.52920	84	
281.79746	122	
282.07182	94	
282.85489	300	1+
283.06620	82	
283.15547	138	
283.78603	258	
284.29323	516	1+
284.80165	142	
284.85630	346	1+
287.28467	114	
287.80319	132	
288.81268	182	1+
289.78850	300	1+
290.86103	126	
291.79994	192	1+
292.81936	166	1+
293.02783	84	
293.88210	88	
294.85665	178	
297.62588	94	
297.79109	150	
298.82196	80	
298.92794	100	
299.78468	102	
300.27762	82	
300.94860	96	
301.86606	130	
302.24854	166	
302.88102	238	1+
303.80418	132	
303.94449	168	
304.05457	92	
304.26339	96	
305.94305	88	
306.27652	150	1+
306.88661	118	
307.30729	134	
307.79751	468	1+
307.88593	290	
308.04903	86	
308.89397	176	
309.29811	102	
309.85135	130	
310.02427	92	
310.30824	156	
310.32709	140	
310.87633	150	
311.82927	84	
312.02401	176	1+
312.81864	212	1+
313.79800	226	1+
314.38712	94	
314.95146	82	
316.82499	118	
319.07470	96	
319.09226	108	
320.16057	114	
320.17516	86	
321.22128	90	
321.81788	82	
321.86029	94	
321.90185	86	
322.83659	84	
323.23716	98	
324.35178	88	
324.82282	104	
324.89441	448	1+
325.33004	94	
325.80993	82	
326.17060	156	
327.80182	82	
END IONS

###FS:    #m/z: 340.94026 #charge 1+
###MS: 42
###MSMS: 44
BEGIN IONS
TITLE=Cmpd 32, +MS2(340.9403), 28.0-35.0eV, 0.9min #44
RTINSECONDS=55.038
SCANS=42,44
PEPMASS=340.94026	584160
CHARGE=1+
159.75647	92	
185.87765	118	
189.86327	126	
190.86368	88	
192.92689	100	
194.88953	112	
196.89326	104	
201.97448	96	
205.94972	328	
206.96635	92	
207.87368	202	1+
209.93690	318	1+
212.87862	174	
213.87848	482	1+
213.93908	1040	1+
215.88662	1516	1+
215.94103	238	
217.88074	302	
218.88805	146	
221.88250	84	
221.98873	100	
222.87313	92	
222.97043	84	
223.94984	228	1+
224.97512	112	
225.84542	86	
225.89536	90	
227.94525	358	1+
228.89457	258	1+
230.88795	920	1+
230.90638	214	
231.88949	504	1+
231.94956	900	1+
232.91395	86	
233.89676	1148	1+
233.94593	438	1+
234.10341	118	
235.86932	124	
235.89365	472	
236.05149	114	
236.11059	100	
237.06075	84	
237.93301	94	
238.21928	244	1+
239.72804	106	
239.79227	92	
240.83437	250	1+
241.93796	264	1+
243.10788	134	
243.82653	222	1+
244.08051	88	
246.97532	188	
248.89830	436	1+
248.91478	96	
248.98383	110	
249.12781	118	
249.62922	90	
249.96116	188	
250.99257	124	
251.90389	98	
251.92365	174	
251.96002	242	1+
253.02008	86	
254.58691	98	
254.96586	910	1+
255.07384	126	
255.09681	96	
255.13428	186	
256.89720	148	
256.91256	176	
257.79933	308	1+
258.84311	152	
258.90733	156	
259.08327	84	
259.85288	84	
259.95491	138	
260.83756	96	
261.83930	164	
262.80578	86	
264.87668	88	
267.13373	134	
267.51341	86	
268.84339	198	
268.85960	222	1+
268.95782	140	
269.79888	288	1+
270.12241	100	
271.60186	92	
271.84485	304	1+
272.86069	150	
272.97377	136	
274.80166	452	1+
275.06288	94	
275.09138	90	
275.85384	154	
276.86276	116	
277.74370	98	
278.33093	144	1+
278.86262	102	
279.80577	92	
279.85562	130	
280.48218	100	
280.59735	90	
280.79456	126	
280.80660	120	
281.93397	90	
282.86437	120	
283.78783	242	
283.86899	90	
284.40276	100	
284.57707	100	
285.18601	202	1+
287.78957	132	
289.79190	150	
290.85636	92	
291.43265	100	
291.80197	140	
292.00313	90	
292.84676	98	
293.16366	94	
293.88374	158	
294.93731	100	
295.41629	86	
295.43757	86	
295.88741	90	
295.96678	106	
296.85048	160	
297.89733	104	
297.97762	262	
299.78649	94	
300.78073	142	
301.87544	216	
302.17228	120	
303.86447	128	
305.88568	116	
307.79705	264	1+
307.88862	180	
308.06902	132	
308.29635	196	
308.87723	160	
309.18591	232	1+
309.28962	96	
310.87232	106	
311.50060	100	
311.86009	244	1+
311.88646	320	
312.50268	106	
312.80123	138	
313.80176	336	1+
313.88840	150	
315.92834	94	
317.44937	138	
320.76896	126	
321.29820	86	
321.32478	164	
323.09472	86	
324.28468	148	
324.88861	238	
324.95794	90	
325.13377	86	
325.15624	98	
325.17603	292	1+
325.82490	98	
325.89185	140	
327.83996	86	
327.88844	92	
328.81597	96	
328.83630	84	
328.89248	198	
328.97583	210	1+
329.12364	90	
330.81266	220	
330.85448	112	
330.87783	100	
332.76390	118	
334.27620	94	
335.88139	186	
336.94175	122	
337.27339	100	
339.19828	160	
341.83254	84	
344.30463	96	
346.07504	86	
END IONS

###FS:    #m/z: 363.95612 #charge 1+
###MS: 42
###MSMS: 45
BEGIN IONS
TITLE=Cmpd 33, +MS2(363.9561), 28.0-35.0eV, 1.0min #45
RTINSECONDS=55.81
SCANS=42,45
PEPMASS=363.95612	232788
CHARGE=1+
131.17554	96	
182.86528	130	
187.86511	182	
189.86200	566	1+
191.85739	600	1+
193.09066	96	
196.88083	136	
197.89625	126	
200.88720	170	
204.32147	104	
207.87576	132	
207.94549	174	
208.45810	104	
208.87039	128	
209.86869	202	
209.94216	1432	1+
210.88286	1086	1+
212.87835	4824	1+
214.89215	374	1+
216.41099	96	
218.91556	110	
222.95167	1192	1+
224.94898	1472	1+
225.88640	400	1+
225.97273	148	
226.94646	5352	1+
226.96847	404	
228.08364	130	1+
228.79351	142	
228.89430	684	1+
228.94160	6026	1+
230.78819	108	
230.88876	6722	1+
232.88312	566	1+
232.92061	104	
234.79809	122	
234.87939	540	1+
234.92513	118	
235.11689	322	1+
235.82473	138	
238.86754	126	
240.02930	184	1+
240.83626	344	1+
240.94044	1334	
240.96234	1246	1+
241.89010	160	
241.93863	3448	1+
242.83886	146	
242.94074	2470	1+
243.90595	100	
243.96113	186	
244.79354	126	
244.81746	104	
244.95690	3478	1+
245.82732	294	1+
245.93946	852	
246.07764	118	
246.12214	96	
246.80471	326	1+
246.83590	304	1+
246.85261	164	
246.90287	238	
246.95198	4032	1+
247.00168	98	
247.36436	98	
248.80297	266	
248.89812	3384	1+
249.13261	262	1+
249.80689	232	
250.08317	188	
250.16385	156	
250.80471	220	
251.07059	124	
251.78682	208	1+
252.89993	444	1+
253.83134	256	1+
253.90492	374	1+
255.09424	214	1+
255.78057	118	
256.12034	104	
257.81356	150	
258.84509	176	
258.97149	252	
259.44111	170	
259.97654	152	
260.96921	1186	1+
261.38333	96	
261.83926	220	
261.99020	224	1+
263.78965	128	
264.12211	98	
264.82154	110	
264.84645	210	1+
264.97657	128	
265.81110	1140	1+
265.97313	138	
266.81362	970	1+
266.96981	100	
267.84229	194	1+
267.97265	256	
268.78149	150	
268.96211	172	
269.96758	594	1+
270.06239	98	
271.91599	652	1+
272.84752	100	
274.94077	96	
276.80819	284	
276.85283	656	1+
278.79791	226	
278.89839	106	
278.91543	222	1+
278.93855	108	
278.99589	102	
279.79910	136	
279.85229	258	1+
280.78940	1558	1+
281.85491	96	
281.98792	350	1+
282.87015	254	1+
283.10755	198	1+
283.78932	142	
283.84872	642	1+
284.79117	130	
284.82393	274	
284.93106	172	1+
285.79213	184	
285.82385	120	
285.84398	938	1+
285.91879	102	
286.86998	118	
287.83990	110	
288.83597	150	
289.87506	112	
290.78769	268	1+
291.80490	170	1+
292.05760	128	
292.43746	104	
292.85683	96	
293.84660	468	1+
294.03561	114	
294.43159	102	
294.84889	316	1+
295.10005	116	
295.35527	96	
295.42505	118	
296.80639	442	1+
297.86567	168	1+
298.80211	1990	1+
298.99808	140	
301.09752	106	
301.58974	104	
301.79881	408	1+
301.81958	314	1+
301.86030	1290	1+
302.08309	126	
303.80730	674	1+
303.85598	1328	1+
303.94182	104	
306.33182	108	
306.84951	168	
306.88196	220	
307.14904	102	
307.28367	302	1+
307.31058	234	1+
308.87093	156	1+
308.88959	150	
309.30038	102	
311.79355	98	
311.86881	354	1+
313.35173	104	
313.52777	100	
313.85894	138	
313.95841	96	
314.81927	204	1+
315.90443	188	1+
316.80910	224	
317.81693	148	
318.14342	98	
318.81281	422	1+
318.93315	200	
319.81454	304	1+
319.87425	114	
319.93653	106	
320.13517	208	1+
320.76042	150	1+
321.81841	1088	1+
321.86670	194	
322.87287	158	
322.88784	116	
324.87270	228	
324.89320	420	1+
325.29459	108	
326.33943	112	
326.82498	216	1+
326.87073	404	1+
327.04437	142	
327.42636	160	
329.34233	118	
329.87232	166	
330.82344	98	
330.85679	104	
330.87361	260	1+
331.83481	158	
333.39872	98	
334.87584	102	
336.31736	176	1+
336.94670	454	
337.35695	110	
337.81586	132	
339.82772	580	1+
340.88652	170	
340.90882	130	
340.94339	168	
342.41208	108	
342.87375	120	
344.40902	120	
344.90439	152	
345.20218	126	
345.71544	114	
346.73908	174	1+
346.81259	104	
347.90659	168	1+
349.15732	118	
349.31760	316	1+
351.33406	112	
357.71125	102	
359.32065	154	1+
360.10723	108	
361.71874	124	
364.35153	96	
364.72086	126	
365.32147	130	
365.70999	168	
366.19555	98	
END IONS

###FS:    #m/z: 322.92959 #charge 1+
###MS: 46
###MSMS: 47
BEGIN IONS
TITLE=Cmpd 34, +MS2(322.9296), 28.0-35.0eV, 1.0min #47
RTINSECONDS=59.4895
SCANS=46-47
PEPMASS=322.92959	2051420
CHARGE=1+
63.67410	82	
151.35255	106	
185.60240	102	
189.99452	100	
192.70525	82	
192.88656	94	
196.88255	166	
197.89205	112	
198.87871	136	
200.88750	106	
203.61110	82	
205.94968	402	
205.96855	100	
207.97796	166	
209.02769	92	
212.87877	136	
213.85018	88	
214.89673	104	
215.89176	140	
216.82314	88	
218.86567	88	
220.88321	174	1+
222.95245	182	
223.08032	84	
223.78989	130	
223.96039	606	1+
224.95156	300	1+
225.89362	84	
226.89570	128	
227.83163	84	
228.91201	224	
230.88501	140	
231.11862	138	
231.96287	88	
233.91678	160	
235.88838	100	
236.10319	106	
237.23016	116	
237.83061	84	
237.91193	88	
238.02031	120	
238.45406	102	
238.93938	372	
239.08156	334	
239.78725	434	
239.90511	88	
240.82225	136	
240.93950	6364	
241.78740	110	
241.88463	92	
241.93836	19558	1+
242.82895	214	
242.94062	13802	1+
243.81980	300	1+
243.83322	98	
243.88527	130	
244.48982	86	
244.85075	86	
244.93975	3116	
245.57907	84	
245.97402	498	1+
246.85442	160	
246.97528	408	1+
248.01944	90	
248.85439	144	
250.97053	166	
251.04333	92	
251.15680	98	
251.42691	116	
253.85670	84	
254.84156	118	
254.86790	102	
255.08484	98	
255.10704	88	
255.78133	426	1+
256.05007	134	
256.93552	100	
257.45144	106	
257.79472	136	
258.80560	110	
258.83003	84	
259.03096	148	1+
259.43912	114	
260.09050	86	
260.20132	84	
260.44299	94	
260.83183	124	
261.83427	400	1+
261.89581	154	
261.97502	92	
263.37963	106	
265.05744	126	
265.79052	114	
266.02117	90	
267.79495	112	
267.80965	136	
268.96153	110	
269.79593	240	
269.84890	340	1+
270.80070	138	
271.73939	88	
273.79228	526	1+
274.96553	82	
275.81207	416	1+
276.84182	230	
276.86143	108	
277.23731	138	1+
277.41821	88	
277.47127	94	
279.09108	806	1+
279.11833	86	
279.79973	92	
279.85171	186	1+
280.14570	92	
282.03911	92	
282.05944	86	
283.00640	100	
283.06771	140	
283.78658	194	1+
283.87403	168	
283.93108	88	
284.29432	294	1+
284.86927	118	
284.92281	82	
285.45787	106	
285.78592	188	1+
287.26348	94	
287.91792	220	1+
289.79161	304	
290.25171	92	
290.78997	130	
290.80093	402	1+
290.82201	106	
291.80074	240	1+
291.85816	92	
291.88238	88	
292.15013	84	
293.69458	100	
293.84426	130	
295.42719	84	
296.80735	272	1+
297.86277	126	
299.05363	90	
299.14465	84	
299.78476	240	
300.78513	140	
301.41506	84	
301.86240	90	
302.30262	94	
302.86034	126	
302.88332	106	
303.76671	82	
304.80019	208	1+
304.88630	130	
305.87730	108	
306.88120	578	1+
307.28242	94	
307.77714	98	
307.79826	628	1+
308.29063	226	
308.66814	92	
309.05894	216	1+
309.98304	82	
310.30432	166	
310.41553	92	
310.51764	106	1+
310.87404	534	1+
311.02628	126	
312.75001	86	
312.80630	224	1+
315.39539	88	
315.80206	132	
315.82707	86	
317.20451	90	
319.10433	208	1+
321.86902	114	
323.24023	312	1+
324.13957	102	
324.89262	286	1+
325.02014	84	
325.23263	100	
325.75088	126	
325.80234	134	
327.89347	140	
END IONS

###FS:    #m/z: 507.84469 #charge 1+
###MS: 46
###MSMS: 48
BEGIN IONS
TITLE=Cmpd 35, +MS2(507.8447), 28.2-35.2eV, 1.0min #48
RTINSECONDS=60.2615
SCANS=46,48
PEPMASS=507.84469	122856
CHARGE=1+
209.93950	152	
213.15683	330	1+
224.97892	294	
232.89335	218	
234.06698	168	
235.14404	252	1+
245.11921	154	
246.97489	194	
248.12131	240	
248.85567	190	1+
249.08691	142	
249.15691	314	
250.97242	348	1+
252.07552	202	
260.88411	356	1+
262.13577	1016	1+
267.78442	140	
268.86323	244	1+
269.92751	198	1+
270.80401	146	
272.38956	152	
272.80010	200	1+
272.85415	312	
273.85417	204	
275.85310	206	1+
276.82860	136	
277.15128	450	1+
279.12789	198	
280.13420	154	
280.78772	204	1+
280.82989	160	
283.09956	134	
284.19455	196	
286.13603	132	
286.78724	286	1+
287.85329	252	
289.87911	856	
290.86729	596	
291.86289	180	
291.87634	296	
292.97428	146	
293.87300	2224	1+
294.80486	148	
295.90720	132	
295.96683	132	
296.85278	140	
297.81556	152	
298.80087	160	
298.85595	440	1+
298.92576	150	
299.84858	466	1+
300.03608	222	
300.85348	374	1+
301.87540	146	
303.37405	132	
303.86451	248	
304.85805	136	
305.82368	138	
305.86290	528	1+
306.97253	136	
307.88800	2640	1+
307.96440	192	1+
308.14057	780	1+
308.29684	138	
308.87178	562	
309.86873	594	1+
310.15901	540	1+
310.80693	192	1+
310.84610	152	
310.88585	304	
311.88403	3148	1+
312.22588	328	1+
313.88162	518	
313.97356	152	
314.86440	1244	1+
314.88904	304	
316.86686	208	
316.88953	334	1+
318.85680	532	1+
318.93682	206	1+
319.89630	152	
321.92374	242	1+
321.99267	136	
322.86599	308	1+
323.84604	148	
324.85862	278	
325.80237	268	1+
325.86481	182	
325.90033	820	
326.24150	734	1+
326.88120	1120	1+
327.38631	194	1+
327.89967	374	
328.88017	250	
329.88846	592	1+
330.06469	132	
330.88936	354	1+
331.06167	180	1+
331.15726	162	1+
331.83196	148	
332.87674	986	1+
332.90227	384	1+
333.17308	562	1+
333.78327	274	1+
334.39100	144	
334.87252	740	1+
334.89674	212	
336.94316	366	1+
337.87883	700	1+
337.99588	136	
340.75548	196	1+
340.90826	236	1+
341.37240	230	1+
341.87400	136	
343.87077	226	
344.90882	166	
345.87242	142	
346.90410	150	
347.87587	188	
348.40695	142	
349.77107	318	1+
350.88252	732	1+
351.92575	158	
352.84656	170	
352.88225	154	
352.90998	412	
353.77122	194	1+
353.85206	430	
353.89864	204	
353.91379	184	
354.04950	194	1+
354.71644	136	1+
354.84214	176	
355.89361	558	1+
356.84134	144	
356.87988	486	1+
356.91987	148	
359.78429	162	
361.14767	214	1+
361.83533	190	
361.85508	348	1+
362.85372	222	1+
363.71684	244	1+
364.72178	200	1+
364.83458	134	
365.06442	152	
365.13834	186	1+
366.74357	364	1+
366.78598	160	
366.84396	690	1+
367.70607	1538	1+
368.89635	502	1+
369.77853	286	1+
369.83586	700	1+
370.05393	148	
370.37430	146	
370.79638	244	1+
371.70616	142	
372.19144	150	
372.71872	530	1+
372.84610	136	
373.76788	208	1+
373.86410	434	1+
373.90117	222	
374.79704	136	
376.22039	548	1+
376.88385	202	
376.91306	138	
377.37456	236	1+
377.43051	132	
377.76917	262	1+
378.04378	146	1+
380.71784	1332	1+
380.85782	334	1+
380.89600	184	1+
381.83886	178	
382.71605	470	1+
383.26163	228	
384.27211	258	1+
384.85155	1322	1+
386.71280	250	1+
386.84664	1248	1+
386.87348	208	
387.84939	964	1+
388.81222	258	1+
388.83958	190	
390.05671	158	
390.73152	154	1+
390.80680	230	
390.84048	1176	1+
391.80675	174	
391.85782	740	1+
391.90735	148	
392.07212	142	
392.83390	556	1+
392.86043	654	1+
392.88279	248	
393.17731	132	
393.73998	224	1+
393.89079	506	1+
394.78732	626	1+
394.89196	334	1+
395.32957	138	
397.78359	344	1+
398.72723	882	1+
398.78506	236	1+
399.21730	184	
399.84553	340	1+
399.86581	164	
401.24349	132	
402.86666	1732	1+
403.72498	178	1+
403.87116	1424	1+
404.80292	172	
405.83906	158	
405.87253	584	1+
405.93662	146	
407.72633	238	1+
407.81785	160	
407.86661	1456	
407.98429	102	1+
408.85149	3070	1+
409.72869	238	1+
409.73939	166	1+
410.73668	148	1+
410.84683	552	1+
410.87340	534	1+
411.80742	454	
412.72673	214	
412.80150	244	
412.84686	840	1+
413.08010	220	
413.72270	258	
413.75053	212	1+
413.87729	650	1+
414.77396	198	1+
414.84114	328	1+
415.24597	300	1+
415.84208	204	1+
416.73786	320	1+
416.87761	254	
417.82586	156	
418.85569	184	
420.87779	882	1+
423.22142	134	
423.77771	136	
423.86739	582	
424.77525	180	1+
424.86760	496	
425.30816	206	1+
425.37947	180	
425.88387	408	
426.75232	190	
426.86191	2064	1+
428.09819	312	1+
428.39047	164	
428.74651	426	
428.84798	1124	1+
428.88352	900	1+
429.74098	304	
429.79314	138	
430.73794	726	
430.79954	140	1+
430.86035	1604	1+
430.87307	178	
431.86462	1366	1+
432.24154	804	1+
433.86062	256	1+
434.88978	172	
435.81219	184	
435.84850	176	
435.86313	158	
438.07219	220	1+
438.83730	162	1+
438.90103	148	
439.89073	722	1+
440.74463	202	1+
441.89586	138	
442.39513	212	1+
442.87523	176	
442.90279	178	
443.27604	136	
444.11401	192	1+
444.87133	4538	1+
445.74280	372	1+
446.78555	184	1+
448.10898	292	1+
449.87878	1042	1+
453.08826	156	1+
457.90495	864	1+
459.90160	262	1+
462.73767	194	1+
462.88157	1778	1+
463.74302	230	1+
463.78029	248	1+
466.76524	304	1+
467.19077	204	1+
467.88773	1928	1+
470.21744	164	1+
470.88961	244	
471.27506	186	1+
472.27456	200	1+
474.17794	224	1+
477.72590	216	
485.89822	1226	1+
487.79945	138	
489.31589	142	
493.39642	244	1+
497.51152	120	1+
497.79145	130	1+
503.26096	188	1+
504.12413	130	
504.80265	316	1+
511.75514	164	1+
END IONS

###FS:    #m/z: 359.96126 #charge 1+
###MS: 46
###MSMS: 49
BEGIN IONS
TITLE=Cmpd 36, +MS2(359.9613), 28.0-35.0eV, 1.1min #49
RTINSECONDS=61.034
SCANS=46,49
PEPMASS=359.96126	108778
CHARGE=1+
174.96111	98	
191.10308	98	
205.94830	190	
207.41346	108	
209.94330	568	
212.89586	128	
220.95693	244	
221.88790	112	
222.95069	1446	1+
223.89103	188	
224.94751	2122	1+
224.98297	218	1+
225.97190	184	
226.88784	666	1+
226.94760	2942	1+
226.96976	172	
227.00405	112	
227.06835	94	
227.93141	138	
228.94178	2770	1+
228.98060	98	
230.88830	134	
233.01240	144	
233.84862	96	
233.96265	128	
234.14249	164	
234.86472	96	
235.04202	128	
235.12581	118	
235.93718	178	
239.82032	194	1+
240.94058	1108	1+
240.96201	1294	1+
241.89802	124	
242.95974	870	1+
244.95729	1518	1+
245.94722	2304	1+
246.81755	102	
246.95228	1874	1+
247.12724	114	
248.80120	446	1+
248.85049	130	
248.89858	288	1+
249.03386	122	
250.94722	166	
251.06846	126	
251.35860	96	
251.79751	134	1+
251.94075	120	
251.97013	94	
252.95289	156	
253.83045	342	1+
255.07077	104	
257.15842	212	
257.85730	106	
258.07266	208	
258.14285	112	
258.84541	196	
258.97279	250	1+
259.79806	194	
259.83565	124	
260.96942	592	1+
262.67135	104	
262.74871	94	
262.96769	460	1+
263.84742	134	
265.97326	160	
266.81351	656	1+
266.88090	156	
267.78438	118	
267.79754	124	
267.97167	176	
268.15084	94	
268.87387	336	1+
268.96199	476	1+
269.80329	104	
269.90274	100	
269.96808	336	1+
272.04301	100	
272.86593	132	
274.11602	186	1+
274.80132	144	
274.81795	166	
275.96849	128	
276.81035	192	
276.85303	122	
276.91534	94	
277.80771	196	
277.91795	106	
278.13830	134	
278.79855	286	1+
278.81925	98	
278.97960	102	
280.10987	94	
280.79187	1760	1+
281.86101	132	
282.87068	94	
283.07419	122	
283.78548	198	1+
284.82920	192	
284.86149	114	
286.40709	108	
289.57416	98	
291.80731	310	1+
292.55076	94	
293.79538	132	
293.84725	148	
294.81584	168	
294.91639	106	
295.13334	96	
295.85602	102	
295.92106	166	
296.80673	406	
296.93569	96	
297.02699	104	
297.80828	212	
298.80212	1936	1+
298.83005	132	
299.42522	178	
299.98407	104	
300.88023	94	
301.07865	92	
301.96965	134	
303.99965	184	1+
304.86352	172	1+
305.13492	130	
306.11456	126	
306.15127	112	
306.43887	152	
307.28228	126	
307.79913	96	
308.08813	104	
309.13473	106	
309.80180	318	1+
311.13111	126	
311.40947	94	
311.72802	118	
311.88260	114	
312.80452	120	
314.82055	94	
315.80108	92	
315.80883	564	1+
316.81060	486	1+
318.93955	236	
318.97600	118	
319.44016	144	
320.15578	124	
321.82116	200	
322.90024	106	
323.15869	142	
323.36224	106	
323.47897	100	
323.52227	124	
323.83686	152	
324.89620	118	
325.15475	100	
325.88359	142	1+
326.81914	218	1+
328.29141	110	
329.86665	518	1+
332.81685	118	
332.90501	100	
334.94777	152	1+
336.59051	116	
336.94568	250	
337.10957	130	
337.88646	136	
337.94751	124	
340.19952	100	
340.94153	130	
342.86839	96	
342.89341	92	
343.18815	120	
343.89984	118	
344.09308	94	
345.20887	134	
346.82049	100	
349.74097	136	
351.75863	108	
352.88923	230	1+
355.20398	138	
355.95643	154	
356.31483	98	
356.76789	196	
357.03627	98	
357.71941	136	
358.20038	134	
359.18428	108	
359.71837	174	1+
363.71744	104	
363.77299	98	
END IONS

###FS:    #m/z: 322.92949 #charge 1+
###MS: 50
###MSMS: 51
BEGIN IONS
TITLE=Cmpd 37, +MS2(322.9295), 28.0-35.0eV, 1.1min #51
RTINSECONDS=64.7125
SCANS=50-51
PEPMASS=322.92949	1835746
CHARGE=1+
187.85934	84	
190.09447	86	
192.50599	108	
192.89106	182	
194.94649	80	
196.88348	80	
197.96682	82	
199.11216	98	
202.37785	104	
205.94974	782	1+
208.83233	80	
210.89717	260	1+
212.89075	78	
213.12014	78	
213.98663	82	
215.88160	78	
216.87387	96	
216.92083	84	
218.86243	84	
222.42240	94	
222.95298	704	1+
223.88934	210	1+
223.95717	500	1+
225.05811	86	
226.56944	94	
227.15967	92	
227.83156	80	
227.93183	178	
227.95394	142	
228.90892	136	
228.93284	126	
230.11709	82	
230.89545	266	1+
231.88597	102	
232.99475	82	
233.92733	84	
234.90644	86	
237.96827	142	
238.07547	278	1+
238.93798	282	
238.99871	146	1+
239.78579	202	
239.90517	116	
240.78719	78	
240.82518	134	
240.94007	5120	
241.85280	174	1+
241.94140	4304	
242.82748	82	
242.88431	152	1+
242.91548	100	
242.94098	12394	1+
243.15047	82	
243.82100	380	1+
244.13418	82	
244.93966	2460	1+
244.98117	90	
246.85935	270	1+
246.97371	588	1+
247.89765	112	
248.86041	120	
248.92155	96	
250.94273	174	
251.24945	78	
252.92236	132	
253.84879	228	1+
254.81223	78	
254.88104	98	
255.10658	128	
255.80255	118	
256.71494	88	
257.02801	86	
257.42382	116	
257.84553	78	
258.82989	344	
258.84434	172	
258.94731	80	
258.97259	96	
259.38001	92	
260.65902	96	
260.83310	130	
260.84783	108	
260.93054	84	
261.82789	688	1+
262.85447	116	
263.73285	88	
264.11601	80	
264.83005	112	
265.05678	88	
266.57847	102	
266.83574	94	
267.86775	186	
267.90224	94	
269.17332	82	
269.79858	108	
270.87921	88	
271.24960	84	
271.50663	98	
271.81310	110	
271.84347	146	
272.78703	86	
273.79316	348	1+
273.81082	168	
273.85682	156	
274.81457	290	1+
274.94481	90	
275.04456	90	
275.14022	96	
278.85679	170	
279.09136	1086	1+
280.06878	88	
280.14633	152	
280.79872	90	
280.81432	136	
281.92370	202	1+
282.43105	130	
282.54444	90	
282.90369	102	
283.06833	198	
283.79353	110	
283.97139	262	1+
284.29040	124	
284.42785	94	
284.45495	106	
284.59957	88	
284.87219	266	1+
285.09284	92	
285.78917	144	
285.86375	228	1+
285.90433	92	
287.80750	134	
287.91743	100	
288.05092	84	
289.78447	98	
289.88542	118	
290.25778	78	
290.80275	500	1+
290.85745	88	
291.15049	202	1+
291.80480	332	1+
291.97790	96	
293.49471	102	
294.85064	100	
294.89522	84	
295.91005	290	1+
296.81037	142	
298.53130	94	
299.78219	316	
299.87036	78	
301.78826	118	
301.80517	216	1+
303.88293	290	1+
304.26130	80	
304.79825	414	1+
305.92370	88	
306.88141	608	1+
307.03709	96	
307.28634	226	1+
307.76378	82	
307.79840	598	1+
309.79906	172	1+
309.87193	186	1+
309.89673	84	
310.30672	176	
310.80608	236	1+
310.88980	82	
311.12562	78	
312.32839	92	
312.86839	156	
314.85988	134	
315.82641	78	
315.86749	128	
316.93656	146	
317.17377	96	
317.76000	80	
317.79076	80	
317.86545	98	
318.17265	96	
319.05516	80	
320.15340	172	
321.81905	188	1+
322.31222	206	1+
322.97973	80	
324.17299	78	
324.88977	260	
325.02274	136	1+
325.17697	92	
325.89826	144	
325.95478	106	
327.81802	88	
END IONS

###FS:    #m/z: 336.94524 #charge 1+
###MS: 50
###MSMS: 52
BEGIN IONS
TITLE=Cmpd 38, +MS2(336.9452), 28.0-35.0eV, 1.1min #52
RTINSECONDS=65.4845
SCANS=50,52
PEPMASS=336.94524	138866
CHARGE=1+
182.86910	82	
187.88445	86	
189.96568	82	
192.88937	84	
197.86989	134	
202.95628	80	
205.94838	118	
209.94398	114	
210.88550	244	
211.94414	3256	1+
212.87888	1374	1+
213.94095	1036	1+
215.88746	936	1+
215.93771	126	
217.88309	240	
219.49480	78	
221.89186	116	
223.38662	94	
223.79254	88	
223.93215	90	
223.96178	276	
225.02124	90	
226.89230	94	
226.97067	100	
227.04643	80	
227.19993	78	
227.89659	110	
227.99459	78	
228.89994	162	
229.95403	3376	1+
230.88909	2352	1+
230.92619	80	
231.83393	88	
231.94897	1026	1+
232.43448	104	
233.81322	102	
233.82798	130	
233.89829	484	1+
235.82759	126	
235.89003	362	1+
236.82565	98	
237.06800	80	
237.93873	78	
238.21901	88	
238.94568	92	
239.83824	128	
240.83134	140	
240.96073	198	
241.75325	98	
241.89147	96	
243.05324	78	
243.78497	88	
243.91175	80	
243.96373	104	
244.52017	112	
245.90156	210	1+
245.94034	100	
246.44370	106	
246.97449	138	
247.96509	576	1+
248.89707	640	1+
249.95823	246	
249.98509	152	
250.12585	82	
250.84071	84	
250.94978	162	
250.98957	104	
251.15623	90	
251.83479	124	
251.90800	96	
251.92667	154	
252.87105	116	
252.96992	1922	1+
253.83132	164	
253.90458	430	1+
254.06812	86	
254.96560	1114	1+
255.07414	302	
255.77955	78	
256.78009	108	
256.96966	98	
257.91374	170	
258.44749	96	
258.84577	146	
259.67062	90	
259.84548	108	
260.50061	100	
260.82943	92	
260.85089	80	
261.15691	124	
261.47612	116	
263.01347	82	
263.92271	96	
265.85690	86	
266.00130	80	
266.86480	84	
267.84238	110	
268.84007	1034	1+
269.79792	354	1+
269.95278	104	
270.98195	576	1+
271.14965	82	
271.91406	314	1+
272.75848	78	
272.84827	186	1+
272.97475	126	
273.79071	110	
273.80988	78	
273.91224	102	
274.53370	90	
275.80613	154	1+
276.83909	108	
276.85688	338	1+
277.29933	92	
278.83737	128	
279.10051	98	
279.39729	88	
279.83321	138	
279.86345	96	
280.85957	76	
281.84876	82	
282.78670	250	1+
282.85282	152	
283.37663	92	
285.42884	90	
285.84475	952	1+
285.96870	92	
286.81742	100	
286.84523	848	1+
287.40733	108	
287.57200	104	
289.89201	96	
290.85043	254	1+
291.12238	88	
291.80483	118	
291.96247	100	
292.10148	242	1+
292.16475	78	
293.28646	178	
293.44204	88	
294.18205	112	
294.39572	94	
294.86517	84	
295.18622	82	
295.86149	254	1+
297.97336	108	
298.30431	84	
298.79282	162	
299.15737	84	
300.80986	106	
303.86678	184	
303.94427	108	
304.32132	92	
304.64496	100	
306.26078	84	
306.82299	92	
307.89058	120	
308.86842	124	
309.02818	76	
309.87159	446	1+
310.87666	300	1+
312.05756	78	
313.88844	94	
314.81981	130	
317.82777	100	
318.23519	78	
319.77268	90	
320.15991	124	
324.37194	88	
324.88906	282	1+
325.29669	80	
327.89107	84	
327.91299	124	
329.89513	92	
329.91713	108	
333.06060	96	
333.17496	88	
334.88037	128	
338.69789	90	
340.42630	90	
340.87976	82	
END IONS

###FS:    #m/z: 507.84421 #charge 1+
###MS: 50
###MSMS: 53
BEGIN IONS
TITLE=Cmpd 39, +MS2(507.8442), 28.2-35.2eV, 1.1min #53
RTINSECONDS=66.256
SCANS=50,53
PEPMASS=507.84421	111902
CHARGE=1+
196.01781	134	
213.15749	132	
214.88726	254	1+
222.97421	162	
223.97392	416	1+
232.89702	142	
235.14301	450	
249.15853	386	
259.83348	154	
262.13811	558	1+
266.86366	166	
268.06147	122	
270.85525	316	1+
276.02198	122	
276.79667	134	
277.15057	324	1+
278.83284	122	
278.85902	130	
279.13560	148	
281.39627	132	
284.19549	164	
285.77756	130	
287.85465	434	1+
289.03356	140	
289.87825	544	
290.13162	158	
290.86397	628	1+
291.87742	196	
292.10857	260	1+
293.33751	218	1+
293.87282	1768	1+
294.21966	122	
295.80695	136	
296.81328	142	
296.85445	388	1+
297.87806	300	1+
298.13791	126	
298.80216	234	
299.80758	158	
300.33749	326	1+
300.80037	326	1+
300.85814	404	1+
301.89756	128	
303.86584	306	
303.95021	220	1+
304.87889	182	
305.86425	694	1+
306.81591	168	1+
307.89104	856	
308.14567	278	1+
308.81042	188	
308.87449	620	
309.88603	508	
310.15114	178	
310.30367	122	
310.38320	146	
310.84823	122	
311.43354	144	1+
311.88327	2632	1+
312.04468	132	1+
312.86835	342	
313.82381	230	1+
314.13382	162	1+
314.86461	684	
315.16912	144	
315.86881	366	
316.86903	254	
317.86882	232	
318.85927	200	
323.87109	268	
324.86015	714	1+
325.90269	504	
326.24256	528	1+
326.88425	1266	1+
328.87219	134	
328.89169	170	
329.88484	170	
330.87755	334	1+
330.89842	144	
332.87338	682	1+
333.14977	118	1+
333.17413	1040	1+
333.79718	186	1+
334.82718	178	1+
334.87289	218	
335.88263	146	
336.87858	522	1+
336.94619	162	
337.02002	350	1+
337.88115	450	1+
337.93131	160	1+
339.77298	150	1+
339.88336	158	
340.87204	156	
340.90155	122	
344.77719	154	
346.75346	172	1+
348.88732	182	
348.91826	134	
349.88015	132	
350.88565	1160	1+
350.90756	130	
351.12847	184	1+
351.95086	126	
352.72106	180	1+
352.77446	130	
353.35487	154	
353.85040	312	1+
354.04655	120	
354.80557	280	1+
355.41820	182	
355.89364	184	
356.91907	148	
360.73868	168	1+
360.76130	132	
362.84760	140	
362.86734	144	
363.35968	156	1+
363.85483	148	
366.73960	212	
366.84178	286	
367.71440	222	
367.74034	138	
367.84655	210	
368.70677	678	1+
368.83066	504	1+
368.90417	170	
369.74826	152	
369.78307	202	1+
369.83350	426	1+
369.89196	384	1+
370.88298	242	1+
372.72104	150	
372.77933	132	
373.71608	548	1+
373.82760	194	
373.89562	158	
374.81396	438	1+
374.86994	152	
375.85955	190	
376.21719	796	1+
376.88135	218	1+
378.39868	164	
380.36577	162	
380.38987	236	1+
380.71469	458	
380.85520	144	
381.16035	104	1+
381.71652	712	1+
382.85704	200	
383.26059	198	
384.85109	580	
384.90289	132	
385.73197	196	1+
385.84702	1220	1+
387.71951	218	1+
387.87505	266	1+
388.79132	198	1+
388.84626	138	
389.20255	226	1+
389.71562	258	1+
389.85757	122	
390.05138	126	
390.83890	738	
391.84193	434	
391.92132	194	1+
392.83128	372	
392.86441	320	1+
393.74721	160	
393.82545	224	
394.78766	298	1+
394.82943	126	
396.73238	134	
397.31046	124	
397.77526	154	
397.90205	152	
398.72860	1108	1+
399.22569	138	
399.75087	160	
399.84730	250	
399.89687	148	
400.72718	294	1+
400.78839	216	1+
401.12700	188	1+
402.86101	334	
403.86942	1888	1+
406.85879	182	
407.86664	1114	
408.78010	156	
408.85185	2094	1+
409.71767	186	1+
409.81500	134	
410.83987	522	
410.86894	516	1+
411.72896	510	1+
411.81055	208	
411.83861	596	1+
412.73153	352	1+
413.87286	128	
414.22952	136	
415.29014	114	1+
416.87472	178	
417.84281	152	
421.72827	296	1+
421.88067	544	
422.88312	398	
423.86476	800	1+
424.82268	130	
425.82880	352	1+
426.83267	238	1+
426.86242	1736	1+
426.95940	154	1+
427.08055	240	1+
428.74110	514	1+
428.84864	1060	1+
429.81821	146	
429.87134	144	
430.73658	620	1+
430.86300	1264	1+
430.93549	188	1+
431.86818	1064	1+
432.24178	1044	1+
432.70873	132	
433.85254	242	
434.89076	178	
435.70561	160	1+
435.85953	134	
437.24459	180	
437.86072	146	
439.89818	220	
440.89049	296	1+
444.29544	158	
444.87080	4308	1+
445.17721	132	
445.75161	130	
446.29156	168	1+
446.38148	100	1+
447.72369	170	
448.74901	172	
449.87817	1176	1+
450.74959	124	
451.85620	142	
452.72189	146	
457.90298	752	1+
459.90079	140	
462.88228	994	1+
467.88713	1916	1+
468.78204	252	
470.78320	194	
470.87839	172	1+
485.89928	708	1+
486.66377	134	
487.89861	194	
489.90573	186	1+
491.80497	194	1+
503.12877	204	1+
503.79546	274	1+
504.13204	176	1+
504.44396	138	
504.79847	212	1+
506.25307	180	1+
506.29347	152	1+
508.91338	196	1+
511.16226	174	
511.24975	128	
END IONS

###FS:    #m/z: 340.94013 #charge 1+
###MS: 54
###MSMS: 55
BEGIN IONS
TITLE=Cmpd 40, +MS2(340.9401), 28.0-35.0eV, 1.2min #55
RTINSECONDS=69.949
SCANS=54-55
PEPMASS=340.94013	505748
CHARGE=1+
48.65944	94	
187.05894	84	
192.41587	100	
192.92569	392	
193.89517	82	
196.40295	84	
196.88128	254	1+
205.94823	266	1+
205.98272	84	
208.95765	134	
209.88751	204	1+
210.93766	200	1+
212.87546	554	1+
213.93888	752	1+
214.88220	938	1+
215.88569	798	1+
215.93963	100	
217.88206	204	
218.87880	258	1+
219.89715	116	
224.87391	82	
224.95847	118	
224.97461	110	
226.89172	382	1+
226.94441	174	
227.60394	108	
228.91975	100	
229.96100	84	
230.40765	98	
230.88810	312	
230.94703	82	
231.89173	262	
231.91229	86	
231.94970	926	1+
233.89960	658	1+
233.94774	232	
234.09622	96	
235.86735	82	
235.89206	110	
236.88293	104	
238.04852	86	
238.96448	104	
239.14870	86	
239.90081	82	
240.22868	110	
240.83141	148	
240.84454	110	
240.90012	184	1+
241.13263	96	
241.23068	124	
241.84723	286	
241.95778	84	
243.83869	94	
243.89161	332	1+
244.12111	86	
244.82452	118	
245.85807	96	
245.89681	90	
246.83712	82	
246.94564	138	
246.97606	442	1+
247.97087	84	
248.90325	162	
249.00129	92	
249.89419	92	
249.96100	346	1+
250.03646	134	
250.89509	84	
250.95040	164	1+
253.90825	80	
254.96636	110	
255.07435	262	
255.14775	96	
256.85025	108	
256.88709	104	
256.91763	150	
257.80042	206	
257.84586	80	
258.84163	244	
258.95559	84	
259.16656	82	
259.84915	204	
259.91433	84	
259.95624	154	
260.82714	116	
260.84068	128	
261.43074	96	
261.83539	140	
262.92492	94	
263.84149	118	
265.80516	114	
266.82893	94	
266.84941	96	
267.13406	302	
268.05196	92	
268.79469	80	
268.84114	162	
272.93520	190	
273.79636	128	
273.86430	262	1+
273.89134	84	
274.90811	126	
276.85581	288	
276.92805	148	1+
277.86256	160	
278.80061	88	
278.84519	572	1+
279.13680	98	
280.03806	88	
280.87711	100	
281.13864	86	
282.27799	88	
282.78948	94	
282.85603	130	
282.87659	92	
283.11474	102	
284.34692	86	
284.83158	92	
284.85367	286	1+
284.87775	84	
286.82662	84	
289.78744	86	
289.91478	88	
290.78597	126	
290.94442	86	
291.40535	94	
291.80896	90	
291.87117	102	
292.43150	90	
292.85826	264	1+
295.97114	92	
295.99895	270	1+
297.15164	88	
297.23435	86	
297.87480	140	
297.97577	112	
298.63395	148	1+
298.91724	86	
299.78988	80	
299.86730	82	
300.81240	200	1+
300.90572	86	
301.26569	80	
301.68392	80	
301.78811	86	
302.86150	128	
303.94864	84	
304.09659	80	
304.13637	82	
304.79491	82	
304.91156	98	
305.17256	94	
306.88552	310	1+
307.30845	96	
307.79481	184	
307.81395	166	
309.16854	82	
309.86225	94	
310.87252	200	1+
310.96774	86	
312.79564	80	
315.00035	98	
318.59673	100	
319.89273	86	
324.89600	292	1+
324.94464	98	
325.80339	156	
327.10978	140	
328.25703	96	
329.38691	80	
330.81634	148	
331.19442	86	
335.73925	92	
336.91394	86	
344.40968	92	
344.89638	134	
345.76007	86	
346.19871	86	
END IONS

###FS:    #m/z: 363.95607 #charge 1+
###MS: 54
###MSMS: 56
BEGIN IONS
TITLE=Cmpd 41, +MS2(363.9561), 28.0-35.0eV, 1.2min #56
RTINSECONDS=70.7215
SCANS=54,56
PEPMASS=363.95607	197322
CHARGE=1+
153.35036	94	
187.87955	92	
188.93477	94	
189.86262	356	
190.00109	94	
191.85844	826	1+
192.89083	194	
196.88243	354	
201.12026	84	
205.94749	128	
207.87516	134	
207.94893	132	
209.94387	708	
210.88282	358	1+
212.87757	2312	1+
214.89697	200	
215.89491	136	
222.87421	140	
222.95188	1162	1+
223.07444	92	
224.94908	770	1+
224.97315	144	
225.89424	104	
226.94725	4196	1+
227.38876	88	
227.93062	348	
228.89448	878	1+
228.94154	4274	1+
229.04775	118	
230.88869	4010	1+
231.03045	92	
232.88241	380	
233.92711	86	
234.87953	122	
235.12277	132	
235.49827	110	
236.03719	86	
237.22879	90	
238.93983	84	
239.05968	186	1+
240.93972	836	
240.96221	348	
241.94081	872	
241.96508	154	
241.99023	84	
242.82067	272	1+
242.94095	2466	1+
243.55699	100	
244.14396	88	
244.95784	1608	
245.94763	228	
246.80838	196	
246.90104	186	1+
246.95184	2220	1+
247.20059	224	1+
248.09022	86	
248.80280	402	
248.87003	146	
248.90107	882	1+
249.05690	112	
249.80336	176	
250.79287	122	
250.89508	204	
250.95282	142	
250.96821	368	1+
251.79924	138	
251.90891	122	
252.13113	128	
253.83591	272	1+
253.90412	336	1+
256.00172	84	
256.94930	98	
257.51042	90	
257.97156	340	1+
258.83763	220	
259.84590	136	
261.96882	350	1+
262.42850	100	
262.83125	110	
262.84418	122	
262.85738	98	
264.97268	92	
265.22461	102	
265.83253	172	1+
265.88902	98	
266.41797	96	
266.78882	212	
266.81338	560	1+
267.97425	318	1+
268.39576	90	
268.81271	130	
268.95631	126	
268.99951	96	
269.92387	86	
269.96331	378	1+
270.88169	94	
271.91495	138	
272.91317	206	1+
276.85339	480	1+
277.85759	318	1+
277.90509	90	
277.92302	128	
278.50725	88	
278.79686	320	
278.84273	164	
279.79099	1700	1+
279.90871	86	
280.79295	1482	1+
281.97932	222	1+
282.82642	104	
282.98314	188	1+
283.80555	294	1+
283.85242	190	
284.82624	260	
284.84351	560	1+
285.04813	88	
285.37490	86	
285.84383	392	1+
287.31149	94	
287.79273	158	
288.13040	118	
288.36140	86	
290.78983	314	1+
292.82784	106	
292.88712	96	
294.86344	142	
295.87016	128	
296.00154	96	
296.80581	200	
297.80764	240	
297.97346	86	
298.80198	1772	1+
298.92783	88	
299.86424	144	
300.80160	294	
300.85799	112	
301.80438	128	
301.81014	118	
301.86089	798	1+
302.02442	100	
303.04234	134	1+
303.11012	118	
303.80645	314	
303.85394	402	1+
304.82884	196	1+
305.15729	112	
305.94273	94	
306.27859	98	
306.31438	88	
306.42629	92	
309.96587	100	
310.87662	344	1+
311.92736	94	
312.91066	106	
314.81782	338	1+
316.13149	86	
316.39584	86	
316.78672	92	
316.82063	338	1+
316.86436	144	
318.15901	94	
318.19168	122	
318.93751	242	
319.61251	92	
319.81793	200	
320.83908	94	
321.81726	434	1+
321.84240	164	
321.85966	158	
322.92744	110	
324.87922	152	
325.88606	88	
326.87147	192	
327.23121	88	
328.72218	100	
329.29081	98	
331.01323	92	
332.76692	100	
334.14461	118	
334.88325	96	
336.86410	204	1+
336.94335	456	1+
337.41985	118	
339.75229	102	
339.82800	548	1+
340.93979	100	
341.78901	114	
342.89466	128	
343.02784	90	
343.18924	102	
343.28475	194	1+
344.40763	92	
346.97892	84	
349.61342	94	
351.91041	88	
355.77820	122	
360.86640	150	
361.06257	238	1+
361.74746	212	1+
363.72134	100	
364.31065	258	1+
367.13439	176	
END IONS

###FS:    #m/z: 336.94527 #charge 1+
###MS: 54
###MSMS: 57
BEGIN IONS
TITLE=Cmpd 42, +MS2(336.9453), 28.0-35.0eV, 1.2min #57
RTINSECONDS=71.4935
SCANS=54,57
PEPMASS=336.94527	110760
CHARGE=1+
188.03293	84	
192.89090	228	
200.87500	78	
207.97578	98	
209.88559	102	
209.94484	236	
210.88253	148	
211.89924	88	
211.94397	2832	1+
212.87982	846	
213.48030	82	
213.93776	784	1+
214.87549	90	
214.89571	120	
215.88695	644	1+
215.93702	196	
220.88132	84	
222.05070	96	
223.95797	110	
226.96857	122	
227.17594	94	
228.84425	148	
228.89171	194	
229.45102	86	
229.95475	2652	1+
230.02404	80	
230.88873	1866	1+
231.94921	1916	1+
232.12366	84	
232.88520	268	
233.82797	118	
233.87453	86	
233.90003	218	
234.90022	128	
234.98612	82	
235.11314	200	
235.21328	80	
235.89115	284	
235.94947	142	
236.07661	78	
237.06240	136	
237.09830	82	
239.05566	92	
240.14626	78	
240.83391	266	1+
242.09349	106	
243.84552	146	
244.83788	136	
246.97588	346	
247.96579	870	1+
248.14914	78	
248.84190	90	
248.90047	550	1+
249.95984	582	
250.57059	82	
250.83586	128	
250.94663	76	
250.99214	210	
251.63719	82	
251.95893	86	
252.95350	132	
252.97111	778	
253.90532	430	1+
254.89347	212	1+
254.96879	280	
255.14950	82	
255.96909	160	
256.34946	98	
256.86287	94	
257.07930	80	
257.84350	494	1+
258.84666	338	1+
258.97574	134	
259.16852	88	
259.82837	282	1+
260.80367	84	
260.83018	252	1+
261.03599	82	
261.86002	76	
265.41879	82	
266.65856	90	
267.06442	100	
267.84182	544	1+
268.35350	110	
268.84505	308	1+
270.79885	86	
270.98189	366	
271.15121	112	
271.85104	308	1+
271.91367	162	
272.45447	82	
272.90071	220	1+
272.91663	146	
273.38539	82	
274.81253	80	
274.84737	88	
275.86119	132	
276.15167	86	
276.17179	90	
276.85872	596	1+
277.83602	132	
277.92747	76	
278.09760	76	
278.40503	76	
278.83641	120	
278.86588	82	
279.02983	74	
279.09785	90	
279.27607	74	
280.86685	82	
281.92749	74	
282.05280	100	
283.17639	76	
283.89780	82	
284.15869	78	
285.84779	152	
286.85223	560	1+
288.92891	84	
290.13937	82	
290.85859	306	
291.72001	100	
291.74313	98	
292.04717	88	
292.11844	90	
292.17618	80	
293.10354	190	
293.25711	82	
294.32399	80	
294.84265	76	
294.86591	92	
295.97756	206	1+
296.21978	82	
296.41972	78	
296.84850	238	1+
296.88038	96	
297.09653	78	
297.89085	80	
298.08994	84	
298.82009	100	
299.06361	138	
301.80482	90	
301.86129	160	
303.94893	88	
304.94304	78	
307.80560	74	
307.89080	102	
309.86566	86	
310.38103	82	
310.87506	194	
311.61958	76	
311.87444	202	
314.41033	84	
315.40270	74	
318.75683	76	
319.19097	102	
319.72007	82	
319.97902	90	
320.22265	80	
322.94470	126	
323.88421	122	
324.89506	252	
327.47286	106	
328.88583	140	
329.75909	94	
330.11353	92	
330.36816	106	
331.77782	84	
333.34308	106	
335.09517	86	
337.19443	78	
337.79996	82	
339.24254	74	
339.77216	98	
END IONS

###FS:    #m/z: 340.94034 #charge 1+
###MS: 58
###MSMS: 59
BEGIN IONS
TITLE=Cmpd 43, +MS2(340.9403), 28.0-35.0eV, 1.3min #59
RTINSECONDS=75.185
SCANS=58-59
PEPMASS=340.94034	328630
CHARGE=1+
94.09041	78	
152.16198	84	
180.86551	152	
185.97073	78	
192.89038	218	
194.89003	94	
196.88353	82	
197.87157	102	
199.88939	80	
205.94675	314	1+
206.94832	226	1+
212.87922	166	
213.88016	114	
213.89442	142	
213.93691	114	
214.87712	106	
215.88768	482	
215.93921	192	
217.88431	252	1+
218.62366	92	
222.95049	344	1+
223.83988	88	
224.00389	98	
224.97900	130	
225.96241	168	
226.97423	94	
227.78515	78	
227.91888	96	
228.94669	82	
231.88910	362	
231.94729	438	
233.89488	380	
233.91059	78	
233.95380	130	
234.92526	88	
235.89450	180	
238.85175	78	
239.83731	140	
240.83955	86	
240.95067	126	
241.83970	358	1+
241.90313	196	
242.89053	80	
242.94256	76	
243.59161	88	
244.05753	102	
244.82751	314	1+
244.90520	90	
245.07320	82	
246.97461	322	1+
247.91119	86	
249.90217	150	
250.02277	90	
251.15826	114	
251.89213	92	
253.86427	78	
253.89395	96	
254.91876	100	
254.96809	224	
255.07166	150	
255.14564	90	
256.44760	80	
256.88888	114	
256.91181	188	
256.96096	160	
257.91362	118	
258.84587	228	
258.97862	92	
259.16462	114	
259.85310	136	
259.95701	170	1+
260.83336	402	1+
260.93295	98	
261.46461	84	
261.99886	78	
262.89975	218	1+
264.07195	80	
264.86752	114	
264.92504	78	
265.03001	76	
267.13547	128	
267.97345	92	
268.09390	76	
268.84436	190	
269.17671	82	
269.83969	78	
269.95493	80	
270.97400	84	
271.85253	104	
272.97762	138	
273.90629	126	
274.79201	76	
274.85530	82	
274.87805	122	
274.92468	78	
275.81147	224	
276.01888	90	
276.85634	366	
277.82309	78	
277.86518	268	
278.84422	480	
279.16841	124	
279.20648	76	
279.28029	88	
279.84802	264	
281.06436	82	
282.43919	84	
282.88715	78	
283.03001	124	
283.05875	98	
284.00354	82	
287.58421	92	
290.11970	76	
292.81398	80	
292.93945	96	
293.50326	82	
293.87682	86	
294.86304	120	
296.97219	122	
297.85108	182	1+
298.00513	76	
298.88966	88	
300.53983	84	
300.87395	88	
304.05572	80	
304.89543	82	
306.90157	80	
307.78413	84	
308.12877	90	
308.88603	92	
310.09130	82	
310.61264	78	
310.87597	128	
314.82231	84	
315.88635	86	
316.87104	156	
319.23945	92	
319.81325	148	
320.72194	78	
322.50787	98	
322.67982	84	
324.89132	86	
326.09463	90	
327.39951	100	
328.18612	120	
328.89274	142	
329.89219	80	
329.91500	76	
331.37320	82	
332.90365	78	
332.98655	90	
335.47186	92	
336.16733	82	
336.89428	76	
336.91703	76	
339.17272	80	
339.26973	140	
340.04142	84	
340.19299	86	
341.84176	80	
346.27630	90	
END IONS

###FS:    #m/z: 363.95600 #charge 1+
###MS: 58
###MSMS: 60
BEGIN IONS
TITLE=Cmpd 44, +MS2(363.9560), 28.0-35.0eV, 1.3min #60
RTINSECONDS=75.957
SCANS=58,60
PEPMASS=363.95600	128516
CHARGE=1+
51.35452	88	
182.86705	104	
184.93219	92	
193.89336	88	
203.28010	80	
207.87623	136	
209.94105	284	1+
210.88472	380	1+
212.87850	916	1+
215.89318	86	
217.87680	156	
222.95128	614	1+
224.94922	414	
225.94801	192	
225.96286	102	
226.89252	196	
226.94726	2026	1+
227.89205	600	1+
227.92923	78	
228.02431	90	
228.89563	506	1+
228.94188	2064	1+
230.60997	94	
230.81756	100	
230.88954	2236	
232.88503	502	1+
234.88007	88	
235.85021	78	
235.86919	86	
237.05500	82	
238.12432	92	
238.93424	80	
240.84213	98	
240.93976	276	
240.96347	340	
241.84238	252	
241.94299	402	
241.96433	212	
242.94084	1172	1+
243.82163	292	1+
243.85768	100	
244.49885	80	
244.93565	232	
244.95683	1196	1+
245.86860	100	
245.94209	206	
246.44371	98	
246.80645	84	
246.90549	136	
246.95092	1576	1+
246.97291	146	
247.81053	88	
247.83380	80	
247.85507	104	
248.79918	752	1+
248.89944	648	1+
248.95524	116	
249.81463	106	
250.89417	138	
250.96845	100	
253.90583	98	
253.92515	142	
254.79056	80	
256.84736	86	
257.78899	108	
258.84341	264	1+
258.97737	98	
260.55997	82	
260.83098	172	
260.87234	96	
260.96829	468	1+
261.82864	150	
262.07428	206	1+
263.41975	96	
264.81590	332	1+
264.96044	204	1+
266.14512	80	
266.81312	716	1+
267.48741	128	
268.95896	298	
269.80421	94	
269.84137	174	
269.96738	166	
270.11618	84	
270.41701	84	
270.44960	94	
271.52264	90	
271.86056	122	
272.85246	90	
276.86340	112	
277.10495	118	
277.92485	102	
278.79934	322	
278.85568	104	
278.95430	90	
279.79713	190	
280.79063	1146	1+
280.96777	80	
281.85328	114	
282.26167	84	
282.82473	84	
283.79531	142	
283.98203	112	
284.78896	338	1+
284.82435	120	
285.81936	88	
285.84454	220	
285.86878	84	
286.81999	204	
286.84220	120	
287.12612	92	
288.12596	96	
290.13011	84	
292.43649	156	
292.92264	84	
294.15776	86	
294.98161	100	
295.86875	128	
296.81109	200	
297.80940	158	
298.80277	1874	1+
298.91517	94	
299.55482	94	
299.77811	84	
299.86860	100	
299.91846	86	
300.80021	1226	1+
301.85959	162	
302.85809	108	
303.40516	86	
303.80360	178	
303.85387	550	1+
306.00292	82	
307.83700	134	1+
308.35074	80	
310.87258	168	
311.17962	98	
311.29675	90	
311.82367	82	
311.85255	94	
314.03682	84	
314.82136	152	
316.81568	396	1+
316.83498	94	
318.35782	114	
320.93328	88	
321.82300	116	
321.87017	276	1+
322.92538	134	
322.96016	94	
323.81572	116	
323.96916	98	
324.83171	92	
324.87720	158	
325.89776	110	
326.18545	90	
326.81764	82	
326.87241	278	1+
328.28890	78	
328.68732	88	
328.81729	116	
328.89216	86	
331.72401	92	
332.02840	80	
334.41110	86	
336.94531	282	1+
337.82686	284	1+
340.93559	134	
341.37858	80	
343.37345	94	
343.91329	80	
344.82459	88	
348.04243	86	
349.15443	96	
353.21564	84	
357.37013	92	
360.86667	80	
362.22403	98	
363.26272	86	
366.32055	106	
368.83129	94	
369.30436	96	
END IONS

###FS:    #m/z: 336.94540 #charge 1+
###MS: 58
###MSMS: 61
BEGIN IONS
TITLE=Cmpd 45, +MS2(336.9454), 28.0-35.0eV, 1.3min #61
RTINSECONDS=76.729
SCANS=58,61
PEPMASS=336.94540	87762
CHARGE=1+
61.58204	78	
190.27356	102	
192.88867	184	
193.89187	76	
197.88847	116	
202.51244	96	
203.93904	84	
205.94852	116	
206.95556	78	
210.89833	128	
211.94383	1536	1+
212.87781	498	
213.93990	802	1+
215.96903	78	
216.89400	136	
217.88768	138	
220.89394	72	
223.98717	94	
224.80385	100	
225.84364	84	
225.90995	74	
228.12439	112	
228.89226	120	
229.95486	1638	
230.55482	76	
230.88808	2030	1+
231.04738	102	
231.95035	726	1+
232.07135	76	
232.82527	156	
233.89889	114	
236.93385	72	
237.06049	142	
239.47165	72	
239.93761	76	
239.95435	132	
240.83339	164	
240.85359	104	
240.96662	78	
241.84324	124	
242.84744	76	
243.85036	72	
246.90707	74	
246.96848	536	1+
247.96829	328	1+
248.00594	72	
248.14880	86	
248.90076	220	
249.00098	72	
249.89961	168	
249.96271	306	1+
250.90543	134	
251.83533	96	
252.10855	84	
252.96942	982	
253.04932	78	
254.92166	108	
254.93781	80	
254.96586	312	1+
255.07334	162	
255.09633	162	1+
256.80597	122	
256.83665	104	
256.89528	92	
256.98285	100	
257.39629	102	
257.84476	74	
258.84745	178	
258.96266	82	
259.67060	80	
259.84782	106	
261.83141	114	
261.85779	74	
263.83195	134	
263.89078	90	
264.99316	80	
267.13787	84	
268.41363	120	
268.84014	168	
268.91278	74	
269.03387	72	
269.07814	78	
269.83487	90	
270.80059	108	
270.97876	206	
271.91554	250	1+
271.94597	84	
275.86678	158	
275.96818	76	
276.20055	90	
276.23117	96	
276.85579	344	
277.83446	118	
278.80909	144	
278.83175	508	1+
278.85791	94	
279.83350	482	1+
279.86284	72	
280.03596	162	1+
281.86251	132	
282.08365	104	
283.40951	76	
283.44114	74	
284.36567	110	
284.87305	204	1+
285.84635	1016	1+
285.95404	74	
286.79765	158	1+
286.84881	828	1+
287.43033	78	
289.88291	78	
290.87723	72	
291.01568	98	
291.43268	82	
291.86423	106	
292.40852	72	
292.85088	116	
292.88814	100	
293.15208	90	
293.99769	118	
294.10871	84	
294.86521	128	
295.82192	72	
296.86167	82	
297.81241	82	
298.31928	74	
298.90012	72	
299.87059	138	
300.06296	78	
300.20550	88	
300.39462	92	
300.87184	412	1+
302.43907	82	
302.82063	86	
303.08225	72	
303.94209	102	
304.85711	78	
307.99957	72	
308.87063	78	
308.88818	100	
310.04371	74	
310.83868	126	
310.87258	114	
310.90523	72	
311.88050	72	
313.55191	74	
314.80630	162	1+
316.93969	80	
317.93732	74	
318.40172	78	
319.89578	140	
320.90236	82	
320.92425	84	
321.86645	94	
322.52213	150	
324.89380	200	
324.92464	96	
325.06873	86	
325.89481	78	
326.45638	90	
328.88658	130	
329.83254	106	
330.11356	88	
333.12336	74	
333.82982	76	
334.87824	76	
336.79094	78	
340.91585	76	
342.13227	94	
END IONS

###FS:    #m/z: 322.92971 #charge 1+
###MS: 62
###MSMS: 63
BEGIN IONS
TITLE=Cmpd 46, +MS2(322.9297), 28.0-35.0eV, 1.4min #63
RTINSECONDS=80.416
SCANS=62-63
PEPMASS=322.92971	682520
CHARGE=1+
195.89782	80	
196.87972	68	
202.04733	138	
205.94890	352	1+
206.12182	170	
210.13501	90	
211.92420	82	
212.89405	86	
213.88563	72	
215.89496	66	
220.96181	80	
221.07296	74	
221.94084	70	
222.87305	78	
222.95133	170	
223.96239	182	1+
224.95484	76	
225.87113	68	
226.84322	64	
227.90124	220	
227.92600	64	
227.94789	100	
228.84097	72	
231.96083	68	
232.90247	70	
233.09019	82	
233.16117	68	
233.18946	72	
235.13030	92	
236.89625	68	
238.89440	72	
238.93986	104	
239.07638	74	
240.82069	70	
240.94028	2420	
241.11044	74	
241.94262	1502	
242.82546	156	
242.94157	4920	1+
243.81727	372	1+
244.93907	1020	1+
245.41363	82	
246.44207	86	
246.89326	142	
246.94148	68	
246.97485	272	1+
246.99065	76	
247.23680	66	
247.38543	90	
248.65974	88	
248.84812	172	
248.86223	86	
248.90376	178	1+
249.11698	72	
249.33805	76	
250.47361	70	
250.97356	88	
252.17107	76	
253.34863	66	
253.51047	98	
253.85203	94	
254.02488	72	
254.79045	66	
254.84555	80	
255.10041	76	
256.79569	72	
256.83706	64	
257.07925	80	
258.79853	176	1+
258.83113	106	
259.89255	72	
260.82946	130	
261.35336	86	
261.83268	184	
262.04074	66	
262.19376	64	
262.81446	74	
262.83434	104	
264.96690	82	
265.05809	158	
266.86097	162	
266.88488	68	
267.09947	66	
267.20807	66	
267.79409	110	
267.84416	78	
268.17504	86	
268.81857	72	
268.96939	72	
269.11517	82	
269.80156	66	
272.85160	92	
272.91262	72	
273.65957	68	
273.81217	242	1+
274.12593	116	
274.80023	72	
275.13825	66	
277.68215	100	
277.91965	66	
278.00937	66	
278.07505	72	
278.80068	184	1+
278.83095	68	
278.85713	72	
279.09091	884	1+
280.05437	88	
280.27231	78	
280.51730	66	
280.83358	72	
281.04180	88	
281.99559	72	
282.16057	78	
282.93653	82	
283.07087	158	
283.86266	100	
284.29154	486	1+
284.79609	186	1+
285.55542	78	
285.89807	80	
285.98529	80	
288.90375	72	
289.15678	68	
289.41321	84	
289.75174	74	
289.82046	66	
289.87702	120	
290.14686	76	
291.80358	68	
294.88694	80	
295.81160	72	
296.15971	82	
298.82827	88	
298.87927	68	
298.90756	174	
299.78413	78	
300.06279	74	
300.84814	94	
301.39173	86	
301.87461	194	
302.26419	84	
303.82861	70	
303.94655	84	
304.07934	92	
306.27774	84	
306.80063	80	
306.85195	70	
307.27169	70	
307.89011	84	
308.89010	74	
309.07048	120	
309.58563	78	
309.88532	66	
309.91412	96	
310.30727	72	
311.88223	68	
312.80228	70	
313.82598	76	
314.15426	86	
322.75732	70	
323.90292	84	
324.14147	68	
324.89127	446	1+
327.84183	68	
END IONS

###FS:    #m/z: 340.94008 #charge 1+
###MS: 62
###MSMS: 64
BEGIN IONS
TITLE=Cmpd 47, +MS2(340.9401), 28.0-35.0eV, 1.4min #64
RTINSECONDS=81.1885
SCANS=62,64
PEPMASS=340.94008	251894
CHARGE=1+
190.94869	78	
192.92849	112	
198.98409	78	
204.89590	84	
206.93641	78	
209.12175	84	
212.87721	82	
212.98722	72	
213.87634	186	
213.94084	306	1+
214.88383	72	
216.01940	70	
217.88522	216	
220.87642	98	
221.88631	72	
223.79610	88	
223.83292	74	
225.96148	78	
229.50832	78	
230.84584	70	
230.88901	132	
231.88899	146	
231.95038	198	
232.89049	136	
232.93567	100	
233.87166	70	
233.89831	546	1+
233.94773	78	
234.80838	72	
234.95511	78	
235.03817	78	
235.89060	138	
236.89568	120	
237.06250	72	
237.15715	80	
239.78339	78	
239.84901	122	
239.88009	74	
240.79020	76	
240.83966	398	1+
240.94249	88	
241.81429	72	
241.84382	316	1+
241.89202	90	
241.90751	82	
243.82943	84	
243.94360	82	
244.95600	92	
245.83127	142	
246.52486	72	
246.57698	108	
246.80257	70	
246.87375	70	
246.97588	72	
248.89991	94	
249.95927	234	
250.05790	100	
250.13165	82	
250.96513	94	
251.14992	88	
251.45189	100	
252.10518	80	
253.34840	144	
254.02490	70	
254.96889	166	
255.07441	130	
256.91589	74	
258.06268	94	
258.52038	80	
258.84487	546	1+
258.90960	72	
259.46718	86	
259.95765	80	
260.14967	84	
260.83073	166	
261.83426	90	
261.91362	74	
262.13437	72	
262.15404	82	
262.83720	76	
262.91201	78	
262.93787	82	
263.86260	88	
263.88654	78	
264.86685	134	
265.00081	80	
267.03371	76	
267.13577	138	
267.81255	82	
267.84071	78	
268.84221	228	
268.99166	98	
269.84263	166	
270.79491	74	
271.03531	72	
271.85395	212	1+
271.91142	78	
272.82252	120	
273.79639	110	
273.87917	72	
276.85609	638	1+
277.86891	198	
277.92872	160	
278.84547	996	1+
280.02767	100	
280.92833	82	
282.93202	76	
283.02702	74	
283.86058	70	
284.81472	98	
284.85697	88	
284.93443	136	
286.86826	168	
287.04518	94	
287.85265	74	
287.91734	78	
292.88313	84	
293.85044	110	
293.86991	70	
294.86166	114	
295.42465	122	
295.87038	94	
296.42158	70	
297.85127	70	
297.97163	80	
298.75207	72	
299.01081	80	
299.87720	100	
300.87467	106	
302.26615	88	
304.39839	86	
305.80744	72	
306.89159	72	
308.43057	106	
311.42673	90	
311.89929	74	
312.34875	70	
313.89110	84	
313.98242	76	
316.80439	74	
318.89743	78	
322.90262	120	
324.28787	82	
327.05522	70	
331.07157	80	
335.91261	76	
337.87560	86	
338.06766	78	
339.93019	88	
342.31198	70	
342.72519	70	
342.78670	72	
342.90512	160	
343.19615	88	
343.91165	102	
344.17949	92	
345.71867	74	
345.91551	92	
END IONS

###FS:    #m/z: 363.95583 #charge 1+
###MS: 62
###MSMS: 65
BEGIN IONS
TITLE=Cmpd 48, +MS2(363.9558), 28.0-35.0eV, 1.4min #65
RTINSECONDS=81.961
SCANS=62,65
PEPMASS=363.95583	102500
CHARGE=1+
73.17480	82	
180.95624	76	
182.86268	76	
189.86314	226	
191.85974	146	
196.88329	100	
205.87783	84	
205.94812	78	
207.86830	86	
207.95307	130	
208.88217	130	
209.88246	82	
209.94104	424	
210.88508	202	
211.88267	94	
212.87731	1008	1+
214.87722	116	
214.89361	156	
216.83032	80	
221.89157	78	
222.95246	692	1+
224.84068	84	
224.88852	76	
224.94713	590	1+
225.88720	116	
226.12775	76	
226.88165	122	
226.90021	78	
226.94770	2266	1+
227.88854	304	1+
227.92708	178	
228.94137	1698	1+
229.84136	110	
230.88885	1744	1+
230.94259	182	
234.88630	132	
239.96396	78	
240.93683	234	
240.96162	520	
241.93952	1066	1+
242.83992	142	
242.94171	670	1+
243.82512	126	
243.84371	134	1+
243.90801	80	
244.95660	998	1+
245.94717	1328	1+
246.03135	104	
246.80647	80	
246.90338	274	1+
246.95339	900	1+
247.80871	96	
248.80285	352	
248.89710	602	1+
249.03848	108	
250.71280	78	
250.80138	136	
251.95070	78	
252.82469	78	
253.49325	84	
254.16003	84	
256.10821	88	
257.02806	78	
258.14927	92	
258.44756	80	
258.82803	124	
258.84637	96	
258.97494	144	
259.80362	122	
260.02113	76	
260.83573	378	1+
260.96803	470	1+
260.98634	82	
261.94933	78	
262.82719	402	1+
263.47382	92	
264.07393	88	
265.81704	128	
265.97418	82	
267.81482	108	
267.97448	138	
268.00564	104	
268.80955	196	1+
268.96048	154	
268.97946	76	
269.96791	344	
270.82295	276	1+
272.15275	78	
273.39359	78	
274.48498	100	
274.81803	104	
276.80740	200	
276.85807	258	1+
277.81155	98	
277.93478	78	
278.09172	82	
278.79784	292	1+
278.84259	352	1+
279.10246	186	
279.60054	100	
280.79460	774	1+
280.83764	110	
280.98189	90	
281.05000	80	
281.84780	146	
282.11945	76	
282.78712	572	1+
282.92822	80	
283.05531	92	
283.98635	84	
284.82474	280	1+
284.84527	466	1+
284.87521	84	
285.79011	88	
285.84609	256	1+
286.82008	230	
288.21337	88	
289.87164	138	
289.87540	84	
290.03625	88	
290.85740	330	1+
293.06786	86	
293.11906	146	
293.87786	112	
294.81433	128	
294.92705	84	
295.00703	78	
295.92740	78	
296.80840	286	
297.43338	82	
297.80938	382	
298.42094	176	
298.80146	1920	1+
298.87292	88	
299.86300	82	
300.06067	82	
300.84100	106	
301.85408	234	
302.85583	134	
302.87570	178	
303.14158	80	
303.80078	474	1+
303.85726	574	1+
303.94686	90	
304.04918	86	
305.65732	102	
306.66903	92	
307.89169	82	
309.97874	96	
310.87650	166	1+
311.86233	144	
315.61636	108	
316.81566	358	
316.91182	88	
317.81072	370	1+
320.81826	576	1+
321.87534	104	
321.89965	86	
324.28099	80	
324.41830	76	
324.89132	104	
325.87150	84	
326.87000	234	
328.54030	96	
331.18537	94	
331.87600	90	
333.15277	76	
336.55529	82	
336.91697	80	
336.94620	228	
340.08683	78	
340.95774	118	
342.83681	78	
343.27111	92	
344.41201	80	
347.81315	78	
349.12451	78	
349.31324	100	
351.03822	88	
355.41842	78	
356.08087	88	
359.71141	110	
361.72034	154	
367.13566	90	
368.83513	116	
END IONS

###FS:    #m/z: 322.92972 #charge 1+
###MS: 66
###MSMS: 67
BEGIN IONS
TITLE=Cmpd 49, +MS2(322.9297), 28.0-35.0eV, 1.4min #67
RTINSECONDS=85.6405
SCANS=66-67
PEPMASS=322.92972	679878
CHARGE=1+
79.47382	78	
80.59548	66	
156.22243	72	
189.02949	70	
190.90092	66	
192.97664	60	
193.09687	114	
196.88333	74	
197.96181	80	
204.89933	90	
205.94990	354	1+
205.97294	66	
209.89125	68	
210.83502	94	
215.87685	66	
217.88954	60	
219.29282	84	
222.95675	444	1+
223.00872	76	
223.96045	328	1+
224.04607	68	
224.18017	64	
226.33093	92	
227.42997	66	
228.84187	176	
229.13268	100	
229.83976	80	
230.82357	66	
230.88872	64	
230.90919	66	
231.12023	62	
232.82568	92	
233.87808	90	
233.91381	64	
234.92313	74	
236.90189	80	
237.00958	92	
237.06430	58	
237.79657	70	
238.88288	92	
238.93510	92	
238.95373	126	
239.07319	72	
239.08875	94	
239.79664	86	
239.96201	74	
240.82066	148	
240.94175	1412	
241.93821	4772	1+
242.20014	106	
242.82355	104	
242.94035	3470	1+
243.07430	80	
243.82077	84	
243.87137	66	
243.96573	60	
244.81696	194	
244.94006	968	1+
244.98501	94	
246.22025	74	
246.39362	76	
246.77543	64	
246.93380	60	
246.97691	172	
247.12669	62	
248.85519	72	
248.93312	90	
249.17329	82	
249.97229	92	
250.03101	74	
250.46799	76	
250.94927	164	
251.07430	74	
252.08348	80	
253.79006	78	
254.07954	76	
256.89451	76	
258.83404	428	1+
259.84624	66	
260.82633	226	
260.88336	62	
261.13894	60	
261.47380	78	
261.83078	238	
262.15431	64	
262.80651	60	
262.83965	150	
262.92385	74	
263.07338	66	
264.79682	60	
264.85272	222	1+
266.02519	66	
267.93905	60	
268.80004	92	
268.84262	62	
269.85423	72	
269.95893	74	
270.84366	62	
273.81589	72	
273.84455	66	
275.80675	60	
278.87807	66	
278.93975	68	
279.09141	820	1+
281.95423	72	
282.27409	64	
282.39192	72	
282.79820	94	
283.06817	116	
283.97234	78	
284.29096	238	
284.87521	72	
286.24908	64	
287.87912	60	
288.96878	72	
289.87439	80	
290.85661	60	
291.09939	66	
293.06569	88	
293.81882	70	
293.87960	66	
294.27999	66	
294.82400	74	
294.85719	144	
294.87875	80	
295.17830	78	
295.37411	68	
296.04345	82	
296.13005	66	
297.79564	66	
297.81022	62	
298.90899	64	
299.01534	86	
301.87748	200	1+
303.43967	76	
305.89387	130	
305.92153	76	
306.22202	76	
306.76615	80	
307.80088	110	
308.06434	74	
308.88803	78	
309.91810	98	
309.97873	74	
310.89361	66	
312.85855	110	
313.10427	68	
314.37415	100	
315.62951	76	
315.67516	70	
315.89394	62	
317.88051	74	
320.13521	76	
320.16130	68	
321.87303	58	
322.16823	68	
323.83220	68	
324.89382	212	1+
326.16971	78	
326.38496	62	
328.05321	66	
END IONS

###FS:    #m/z: 359.96119 #charge 1+
###MS: 66
###MSMS: 68
BEGIN IONS
TITLE=Cmpd 50, +MS2(359.9612), 28.0-35.0eV, 1.5min #68
RTINSECONDS=86.4125
SCANS=66,68
PEPMASS=359.96119	58658
CHARGE=1+
183.93329	74	
188.85532	76	
193.90023	86	
204.01453	94	
205.94916	152	
208.95507	114	
209.94419	142	
210.93512	80	
214.89459	78	
216.85292	104	
221.13693	88	
221.89615	144	
222.05281	96	
222.11856	152	
222.95241	550	1+
223.89133	128	
224.94803	518	1+
225.97094	104	
226.85782	80	
226.94764	842	1+
226.97358	116	
227.92985	80	
228.94127	1112	
229.06949	88	
229.89905	90	
230.51579	76	
234.14054	94	
234.86328	110	
240.13316	84	
240.78655	114	
240.83630	214	
240.93958	214	
240.96101	628	1+
241.03415	76	
242.84650	86	
242.95866	290	
243.95142	90	
244.95723	588	1+
244.97837	78	
245.83143	80	
245.94083	156	
246.95191	600	
247.39711	92	
247.80153	694	1+
248.03501	200	1+
248.80264	514	1+
249.54737	86	
249.91605	78	
250.78996	84	
250.92664	76	
250.95017	214	
252.07378	96	
252.95399	250	
253.84288	80	
254.53650	78	
257.16006	134	
258.83746	124	
259.96997	118	
260.83530	100	
260.94462	146	
260.97019	368	
262.81419	110	
262.95396	102	
262.97214	280	1+
263.63925	92	
263.89274	90	
264.82103	92	
264.84844	80	
265.42856	74	
265.81139	836	1+
266.81416	726	1+
267.00744	74	
267.97079	336	1+
268.80198	200	1+
268.85083	80	
269.07001	112	
269.95082	82	
269.96736	104	
270.83540	84	
270.88788	154	
271.03337	76	
273.96609	136	
275.17291	76	
275.92512	84	
276.10077	96	
276.80686	90	
276.85284	130	
277.80531	94	
277.89078	94	
277.92093	126	
278.79987	174	
278.84628	86	
278.92214	116	
279.79519	208	
280.79537	370	
280.96168	76	
281.03343	84	
281.79682	252	
282.79238	224	
282.92801	96	
283.81911	82	
284.35332	108	
284.82601	214	1+
285.86870	84	
287.22200	82	
287.43004	96	
287.81360	128	
288.10614	160	
288.13018	162	
288.50354	80	
289.09591	82	
290.08197	78	
292.43580	76	
293.05960	88	
293.78098	84	
294.64455	100	
295.92951	80	
296.17020	80	
296.45354	76	
296.80864	326	
296.85778	82	
296.88288	82	
298.80154	1684	1+
299.86223	112	
302.95646	74	
303.85012	92	
306.58094	82	
306.89120	150	
308.86861	76	
310.01322	94	
311.88844	74	
311.99731	78	
312.87426	110	
312.96277	84	
313.52560	104	
314.28519	78	
314.82610	146	
314.94943	88	
316.81462	320	1+
318.01856	102	
319.54002	88	
319.94274	92	
320.26051	76	
320.80912	76	
321.36673	84	
321.82498	114	
322.92734	116	
326.16092	76	
327.07305	78	
331.83352	86	
332.46036	82	
333.91265	78	
335.75062	92	
336.91480	78	
336.94440	264	1+
337.77623	76	
337.87786	80	
338.18505	92	
341.95741	78	
344.15685	78	
344.89494	134	
349.15344	102	
349.76486	78	
356.70674	86	
358.43421	88	
361.10545	78	
365.21257	74	
END IONS

###FS:    #m/z: 313.92921 #charge 1+
###MS: 66
###MSMS: 69
BEGIN IONS
TITLE=Cmpd 51, +MS2(313.9292), 28.0-35.0eV, 1.5min #69
RTINSECONDS=87.1845
SCANS=66,69
PEPMASS=313.92921	27502
CHARGE=1+
46.19627	72	
69.77816	84	
157.71135	96	
184.86198	54	
189.83202	74	
190.83306	74	
192.89371	64	
194.87094	62	
198.96209	50	
200.19839	72	
205.94811	74	
206.98363	52	
211.16337	78	
212.88149	84	
214.07135	70	
215.97071	62	
216.05211	66	
220.09720	78	
223.90083	104	
223.96667	50	
226.94697	76	
226.98157	64	
227.87982	56	
228.17074	66	
228.89465	184	
228.94491	66	
229.95845	76	
230.83321	60	
230.88802	192	
231.85768	200	
231.89035	118	
232.94028	78	
233.85767	76	
233.95310	68	
234.97098	490	
235.00227	56	
235.13788	78	
235.85224	64	
235.95589	56	
237.13997	58	
237.88200	52	
238.15443	54	
238.22083	84	
239.45816	100	
239.60486	78	
240.96545	62	
241.89855	68	
244.12749	124	
244.87521	64	
244.91948	138	
245.81398	78	
245.88724	144	
245.95650	66	
246.10890	82	
246.91437	60	
246.97684	64	
247.88590	96	
247.95569	70	
248.03746	98	
248.04939	84	
248.89628	62	
248.94825	154	
250.01296	74	
250.89881	244	1+
250.95153	174	
252.88940	70	
252.95307	200	
253.47524	100	
255.06886	70	
255.08495	60	
255.75791	130	
256.16256	60	
256.34511	56	
256.95107	114	
258.93981	160	1+
262.79271	84	
262.99345	58	
263.06720	72	
263.83057	58	
263.90192	132	
264.44916	62	
264.96474	130	
265.11888	54	
265.45654	112	
266.84513	52	
266.86491	56	
267.59345	88	
267.87112	70	
268.90477	208	
269.79766	52	
270.28619	70	
270.78289	68	
270.80695	70	
270.85336	60	
271.79217	72	
271.90409	132	
273.13601	74	
274.43805	92	
275.42768	68	
276.79675	78	
277.01332	68	
277.10336	108	
277.81522	74	
279.86948	84	
281.12413	90	
281.51125	80	
282.22464	68	
282.80430	64	
282.85607	60	
282.92255	54	
283.79873	72	
283.88760	74	
284.81726	84	
286.37175	80	
286.85338	86	
286.92219	162	
287.87156	72	
288.83282	68	
289.07901	78	
289.94206	62	
290.11339	56	
291.80387	66	
291.84874	66	
292.43778	72	
292.86846	90	
293.58518	70	
294.86784	98	
295.94004	98	
297.04178	56	
297.86739	72	
298.41455	66	
298.80490	56	
299.76515	66	
300.83528	84	
300.94213	76	
302.43274	104	
302.90264	78	
305.87626	68	
306.28853	58	
307.89411	72	
308.76701	62	
308.88409	84	
309.89427	62	
309.91737	138	
310.88132	64	
311.88413	70	
312.07069	52	
312.32223	80	
314.28251	340	
315.28120	172	
316.24948	74	
319.30927	62	
END IONS

###FS:    #m/z: 322.92972 #charge 1+
###MS: 70
###MSMS: 71
BEGIN IONS
TITLE=Cmpd 52, +MS2(322.9297), 28.0-35.0eV, 1.5min #71
RTINSECONDS=90.855
SCANS=70-71
PEPMASS=322.92972	805876
CHARGE=1+
185.89016	68	
188.06661	72	
189.98069	72	
191.10286	78	
191.89460	100	
192.89481	68	
194.00985	94	
194.85903	62	
195.40622	98	
197.02641	72	
197.86687	84	
201.04529	66	
205.93336	68	
205.95057	82	
208.10380	88	
208.93714	70	
209.92133	82	
210.90031	140	
212.98023	88	
213.89846	66	
214.11418	72	
220.89577	76	
221.09852	74	
221.96553	68	
223.80352	80	
223.95887	356	1+
228.07808	82	
228.90791	78	
229.93455	70	
230.84157	122	
231.12044	70	
231.94416	82	
233.00563	72	
234.91428	70	
235.14754	68	
236.40111	90	
237.42584	72	
237.79880	66	
238.04483	68	
238.07894	62	
238.82581	76	
238.88298	62	
238.94001	80	
239.08006	66	
239.83636	78	
240.14448	66	
240.93977	1932	
241.93954	5214	1+
241.96369	72	
242.54813	88	
242.82798	84	
242.94171	3664	1+
244.53917	104	
244.81960	120	
244.85602	144	
244.93857	1306	1+
245.88519	68	
246.93973	120	
246.97552	174	
247.06873	92	
247.92268	68	
248.06948	72	
248.16421	78	
248.42383	66	
248.85797	114	
248.96884	76	
249.04121	64	
249.13628	78	
250.10460	84	
250.94987	68	
251.03342	64	
252.39733	74	
252.86768	62	
253.11757	62	
253.35023	102	
254.44198	102	
254.84531	66	
255.82300	62	
256.89627	290	1+
258.83400	310	1+
259.05964	66	
260.15771	80	
260.82565	68	
261.82878	592	1+
261.93940	74	
264.49322	72	
264.83071	74	
265.04675	92	
265.06275	130	
265.88085	62	
266.04140	140	
266.85910	80	
267.79478	64	
267.86071	64	
268.01350	72	
268.17143	72	
268.96510	74	
272.82145	78	
272.89010	80	
273.77564	76	
274.05188	76	
274.15139	82	
274.90408	74	
276.02130	70	
276.37599	80	
276.87220	66	
277.96433	70	
278.11007	70	
278.84989	74	
279.09246	476	1+
279.17996	98	
280.80739	64	
281.02292	70	
281.29295	62	
282.27660	82	
283.06753	270	1+
283.10387	94	
283.86237	222	1+
284.28683	104	
284.88801	66	
285.84311	92	
287.89480	88	
288.20704	72	
288.76607	66	
289.87517	90	
289.90442	74	
290.27886	80	
290.87530	76	
293.91770	102	
295.81318	62	
295.99711	72	
296.86387	142	
297.92244	66	
299.82230	70	
302.88765	66	
303.19571	76	
303.94406	66	
304.18187	76	
304.44555	86	
305.98351	92	
306.76609	76	
308.10313	76	
308.13999	64	
309.89257	62	
310.86961	120	
312.86982	66	
315.80491	66	
316.84795	68	
317.38611	96	
317.81904	64	
318.82926	76	
319.18885	78	
319.86699	82	
320.15917	72	
320.86905	74	
321.42583	106	
322.93162	68	
324.74778	76	
325.89780	140	
327.02644	94	
END IONS

###FS:    #m/z: 336.94508 #charge 1+
###MS: 70
###MSMS: 72
BEGIN IONS
TITLE=Cmpd 53, +MS2(336.9451), 28.0-35.0eV, 1.6min #72
RTINSECONDS=91.627
SCANS=70,72
PEPMASS=336.94508	70378
CHARGE=1+
105.59829	96	
181.86735	66	
194.06785	84	
200.98640	94	
205.95009	70	
206.97482	66	
209.94739	78	
210.88436	198	
211.94341	816	1+
212.87905	644	1+
213.93811	286	
214.87845	76	
214.89447	70	
215.88569	214	
215.93444	76	
216.88997	114	
217.88408	80	
221.90652	82	
222.55422	90	
222.95020	92	
223.84021	66	
223.95873	70	
224.98806	66	
227.91522	74	
228.85939	66	
228.89224	194	
229.95437	710	
230.88970	852	1+
231.46756	78	
231.95205	254	1+
232.82951	76	
233.82443	318	1+
234.09796	80	
234.82518	184	1+
236.43707	104	
238.86361	96	
239.83656	94	
239.89746	80	
240.83600	114	
240.85235	118	
241.10461	104	
242.83993	270	1+
244.12455	68	
245.43923	276	1+
245.82925	72	
246.90471	80	
247.96689	94	
248.89886	726	1+
249.64859	78	
249.95868	76	
250.83599	314	1+
250.89475	110	
250.91294	68	
250.95275	172	
250.99467	66	
251.01794	84	
251.07290	124	
251.83115	224	1+
251.91010	68	
252.93521	72	
252.96768	370	
253.90156	336	1+
254.12850	78	
254.84009	140	
254.86538	66	
254.96668	76	
256.09207	68	
256.85281	78	
256.91778	74	
257.38858	74	
257.85162	254	
257.88710	64	
258.80093	80	
258.84569	608	1+
260.55983	90	
261.07954	70	
261.84215	86	
264.83260	98	
264.84489	80	
264.87479	82	
265.86290	66	
266.98944	88	
267.71819	82	
267.83374	64	
268.84482	194	
269.83401	82	
269.86218	92	
270.84338	98	
271.09801	78	
271.85558	204	1+
271.91513	126	
272.84470	264	1+
273.89522	70	
274.37910	110	
274.86945	200	1+
274.89321	72	
274.99572	66	
275.66611	90	
275.83748	74	
276.85905	598	1+
277.16247	76	
277.83822	136	
277.86353	438	1+
278.83524	240	
279.82407	218	
279.88115	80	
280.96741	70	
281.00279	94	
281.04583	78	
281.13216	78	
282.02434	76	
282.05162	72	
282.84997	78	
283.83767	66	
283.90839	76	
284.04681	78	
285.75053	68	
285.84738	842	1+
286.84970	612	1+
286.87548	86	
289.86046	72	
291.03879	72	
291.67389	86	
292.83478	142	
292.88459	96	
292.93873	166	
294.85268	92	
294.87005	104	
295.85552	72	
295.97592	68	
296.88866	68	
296.94244	68	
298.85709	86	
299.05961	66	
299.83129	88	
299.88380	78	
303.87790	138	
304.94074	88	
305.21949	72	
306.03092	74	
306.57895	104	
307.88020	96	
308.67228	92	
309.86844	84	
310.40702	76	
311.06711	74	
311.87277	80	
313.01724	84	
313.15839	92	
313.88005	66	
313.98918	72	
314.81633	76	
315.46588	70	
319.09898	70	
319.89137	154	
320.06048	80	
320.15519	68	
321.17964	78	
323.14335	70	
324.82973	70	
324.88852	66	
325.89823	152	
330.18054	78	
334.95238	84	
338.41308	78	
338.86731	66	
339.42394	76	
341.06105	66	
341.15412	78	
342.23211	90	
END IONS

###FS:    #m/z: 359.96109 #charge 1+
###MS: 70
###MSMS: 73
BEGIN IONS
TITLE=Cmpd 54, +MS2(359.9611), 28.0-35.0eV, 1.6min #73
RTINSECONDS=92.3995
SCANS=70,73
PEPMASS=359.96109	50772
CHARGE=1+
192.88792	72	
197.86763	142	
199.87904	90	
205.10329	88	
208.88253	130	
209.94375	162	
209.98187	80	
210.88259	72	
214.87840	72	
214.89463	86	
217.38942	94	
222.88950	80	
222.95044	550	1+
223.83137	126	
224.04806	72	
224.59233	92	
224.94769	648	1+
224.96540	84	
226.89333	288	1+
226.94714	1440	1+
227.07607	70	
227.93293	70	
228.94186	1124	1+
229.92640	76	
230.88621	134	
231.53310	98	
233.96273	70	
234.13928	166	
234.86153	210	
235.82254	74	
238.12047	74	
238.96939	130	
239.14757	112	
240.83516	132	
240.93841	378	1+
240.96107	236	
241.04952	70	
241.84504	92	
241.95804	106	
242.90227	114	
242.95993	498	1+
243.85529	150	
243.90206	78	
244.95671	866	1+
244.98488	72	
245.33890	96	
245.86983	84	
245.94737	530	1+
246.37244	92	
246.80913	98	
246.97310	270	1+
247.80859	76	
248.80475	182	
248.99879	72	
249.43508	104	
249.80598	150	
250.04426	76	
250.94504	142	
251.96821	78	
253.83507	120	
254.85134	94	
258.80302	118	
258.83484	204	1+
260.93781	72	
260.96797	508	
263.56946	74	
264.09949	150	
265.65899	76	
265.87502	76	
266.81536	444	
267.79714	92	
267.97303	102	
268.80816	150	
268.82446	74	
269.79758	74	
269.96635	164	
270.88592	78	
272.17665	72	
273.87266	80	
273.94408	78	
274.02519	70	
274.11088	80	
274.81779	122	
275.08930	82	
275.96711	132	
276.81064	150	
277.85573	72	
278.79744	234	
278.84438	120	
278.87020	94	
279.79178	826	1+
279.85085	90	
280.79469	680	1+
281.38570	78	
282.24096	78	
282.82629	122	
282.87589	76	
283.88400	70	
284.82399	198	
285.79602	74	
286.86929	120	
291.90428	72	
292.85876	108	
292.94601	76	
293.88840	74	
293.98096	76	
294.82149	74	
294.84952	82	
296.40923	76	
296.80516	130	
297.81022	378	
298.80219	1500	1+
298.92591	74	
299.86272	90	
300.80367	210	
302.34104	72	
302.82578	80	
303.03922	86	
305.92146	98	
306.15990	108	
306.43521	76	
308.44784	74	
308.79753	96	
309.37826	72	
309.80247	138	
309.91832	196	
310.87655	128	
312.86091	76	
315.82157	74	
316.81243	506	1+
318.81346	190	1+
319.16931	78	
320.82109	78	
323.81690	88	
324.21017	84	
324.89590	72	
324.97564	72	
325.16631	82	
326.45615	86	
327.83978	80	
329.87039	90	
330.97081	98	
331.67585	180	
332.89032	72	
333.08293	98	
334.95695	92	
336.15793	74	
337.83033	72	
339.87828	74	
342.20958	80	
343.90148	120	
344.37323	72	
345.20118	80	
346.92296	80	
347.22968	76	
348.92058	70	
349.12462	82	
350.39207	88	
352.89177	94	
354.77528	80	
355.91846	90	
357.20827	232	1+
357.96682	74	
360.86788	108	
361.76844	82	
364.32115	72	
364.78171	146	
END IONS

###FS:    #m/z: 340.94002 #charge 1+
###MS: 74
###MSMS: 75
BEGIN IONS
TITLE=Cmpd 55, +MS2(340.9400), 28.0-35.0eV, 1.6min #75
RTINSECONDS=96.0785
SCANS=74-75
PEPMASS=340.94002	249424
CHARGE=1+
192.02748	92	
192.92600	100	
193.89869	70	
194.53855	74	
196.88852	74	
198.87493	86	
206.95732	68	
206.99606	70	
208.95291	74	
210.86036	68	
212.88021	140	
213.41560	70	
213.86265	74	
213.87714	142	
213.93951	126	
214.89339	100	
214.94122	68	
215.88206	76	
216.88604	84	
217.38591	76	
219.01101	78	
221.95390	80	
222.94801	68	
223.96037	244	
225.12456	72	
225.15348	70	
226.85078	118	
227.89277	78	
228.39901	92	
228.84642	84	
230.84363	148	1+
230.88659	454	1+
231.94834	280	1+
232.36307	96	
232.90096	84	
233.90627	72	
233.94754	96	
234.13345	70	
234.82727	68	
235.89738	76	
237.13281	68	
238.04665	78	
238.85449	68	
239.10681	80	
240.84131	144	
240.95999	72	
241.83952	546	1+
241.85744	68	
243.83195	330	1+
244.96186	84	
246.97697	220	
247.91110	72	
248.90407	78	
250.83909	72	
251.16207	82	
251.84944	68	
252.14793	68	
252.79925	92	
252.96726	72	
253.05719	72	
253.83503	84	
254.96701	216	
255.07523	106	
255.83346	200	1+
256.86172	74	
257.02635	70	
258.09431	90	
258.84009	828	1+
259.90228	118	
259.91617	78	
260.95655	66	
261.44080	102	
261.84555	200	
261.86790	146	
263.15491	108	
264.85844	72	
265.87114	88	
266.86083	80	
267.84420	388	1+
268.66934	68	
268.84809	284	1+
270.83109	130	
273.03843	78	
273.79586	68	
273.81216	74	
274.87783	142	
275.17119	106	
275.84189	100	
276.85667	1256	1+
277.92787	70	
278.80652	70	
278.84495	656	1+
278.91552	76	
279.90944	98	
280.08305	88	
280.40180	94	
280.86872	134	
280.93035	98	
281.85688	138	
281.87036	100	
282.96981	84	
284.05335	88	
284.79441	76	
286.86851	72	
287.88639	78	
288.84402	72	
289.88035	120	
290.80189	76	
291.36543	90	
291.86251	70	
291.89182	76	
293.15185	84	
293.85415	130	
294.66985	114	
294.87251	212	
295.86816	100	
295.98430	90	
296.06876	72	
296.85188	234	1+
297.16660	76	
297.88191	76	
297.97685	94	
299.27840	74	
299.88446	68	
300.80774	84	
301.25733	76	
301.86120	164	
302.84721	70	
303.81804	78	
303.94856	114	
304.93216	74	
305.80089	76	
307.08037	74	
308.04920	72	
309.79708	68	
309.89031	72	
310.16519	72	
310.33995	86	
310.81597	68	
311.17317	70	
312.99428	134	
313.88696	72	
314.00005	80	
314.84060	74	
318.05346	78	
319.27885	84	
319.88684	76	
323.98245	78	
324.37828	104	
324.89317	100	
325.83067	68	
326.93770	68	
327.82400	96	
327.97079	76	
329.43790	100	
332.80976	92	
338.22331	90	
340.82933	136	
340.91353	80	
341.69621	118	
342.90292	78	
344.32075	86	
END IONS

###FS:    #m/z: 363.95577 #charge 1+
###MS: 74
###MSMS: 76
BEGIN IONS
TITLE=Cmpd 56, +MS2(363.9558), 28.0-35.0eV, 1.6min #76
RTINSECONDS=96.8505
SCANS=74,76
PEPMASS=363.95577	97854
CHARGE=1+
79.64474	78	
182.55544	76	
189.85968	114	
191.85571	124	
202.87207	122	
208.88742	90	
209.93947	80	
212.84937	90	
212.87909	786	1+
215.47831	78	
222.95258	754	1+
224.94772	712	1+
225.89498	76	
226.05756	76	
226.43267	76	
226.86322	76	
226.89285	130	
226.94656	1002	1+
228.89365	182	
228.94157	1538	1+
228.96259	80	
230.88975	1400	1+
231.79835	80	
232.88264	194	
232.96263	76	
233.83323	152	1+
234.14242	104	
234.88913	76	
235.11982	138	
235.56553	104	
235.95596	72	
236.44089	86	
237.13070	72	
237.54498	90	
240.82130	94	
240.83918	110	
240.91970	78	
240.94099	322	
240.96227	376	1+
241.12927	92	
241.81907	192	1+
241.83525	138	
241.94173	240	
242.94266	794	1+
243.51498	86	
243.86887	86	
244.95675	1234	1+
245.07075	86	
245.87962	82	
245.93789	224	
246.81909	112	
246.90689	216	
246.95278	918	1+
247.85132	78	
248.80260	458	1+
248.85227	80	
248.89952	466	
249.13569	110	
250.79615	116	
250.89623	204	1+
250.94902	100	
251.64104	96	
253.10715	120	
254.10118	76	
256.36715	82	
256.94949	80	
257.41208	80	
258.83222	86	
260.11021	72	
260.15569	98	
260.84401	88	
260.96959	286	1+
261.84602	80	
261.91149	92	
261.93719	76	
262.79503	122	
262.83309	204	
263.83227	104	
263.99219	94	
264.81288	152	
265.09468	110	
265.83043	128	
265.97569	160	
266.81258	620	1+
266.85317	74	
267.78651	110	
267.82528	88	
267.97637	132	
268.80762	130	
268.83836	106	
268.85135	218	1+
269.38042	102	
269.78155	80	
269.96901	202	
270.79507	80	
271.91915	80	
272.79493	210	1+
275.04079	78	
276.81020	184	
276.85301	398	1+
277.59591	74	
278.79776	344	
279.80060	176	
279.84794	146	
280.42868	84	
280.79024	1072	1+
280.92458	92	
281.85370	82	
281.93594	84	
282.82806	160	
282.99661	84	
283.81577	86	
283.84495	848	1+
284.78509	100	
284.82674	284	
288.63445	80	
288.85462	88	
289.86702	100	
291.40962	108	
292.87027	76	
292.92281	82	
293.07225	72	
293.43159	98	
294.12880	82	
295.92737	114	
296.81356	116	
297.80672	326	
298.80320	1622	1+
299.86639	260	1+
300.00951	80	
300.80523	402	
300.96107	84	
301.79919	232	
301.86343	204	
302.79754	174	
302.86071	94	
303.85318	390	1+
306.93146	84	
307.85079	132	
307.89764	78	
310.91137	78	
312.87179	78	
313.83703	76	
315.78485	76	
316.81654	166	
317.81655	200	
321.12463	74	
321.48113	100	
321.73665	92	
324.14384	78	
324.88864	130	
326.89840	84	
327.38867	78	
327.90207	90	
330.38377	76	
330.87024	104	
331.13417	78	
333.04032	74	
336.94685	118	
339.82367	110	
341.16786	74	
344.83111	76	
349.11420	122	
350.90974	82	
352.88770	102	
357.91576	80	
358.86427	78	
360.73008	84	
360.86761	78	
362.26869	102	
363.20489	106	
367.12758	74	
368.84207	98	
368.91050	90	
END IONS

###FS:    #m/z: 336.94513 #charge 1+
###MS: 74
###MSMS: 77
BEGIN IONS
TITLE=Cmpd 57, +MS2(336.9451), 28.0-35.0eV, 1.7min #77
RTINSECONDS=97.6225
SCANS=74,77
PEPMASS=336.94513	59600
CHARGE=1+
48.42527	72	
189.86220	66	
197.52334	100	
199.10691	68	
199.95866	76	
209.14482	76	
209.88209	68	
210.88955	136	
211.94417	438	
212.87785	1040	1+
212.95846	68	
213.93922	432	
214.90155	90	
215.88602	70	
215.94008	70	
217.88761	74	
221.06023	62	
222.40598	84	
223.95993	72	
223.97618	74	
224.97519	166	
225.86551	66	
226.89263	90	
228.89599	132	
229.95562	476	
230.88973	920	1+
231.94848	170	
232.84818	84	
232.90081	72	
233.88295	80	
235.03814	64	
235.94840	80	
236.42982	82	
238.04867	80	
239.19978	72	
239.94662	92	
240.90451	72	
241.83894	192	
241.90036	80	
242.06854	88	
242.84010	172	
242.91755	86	
246.09520	86	
246.97361	84	
247.96542	132	
248.83178	238	1+
248.90074	434	1+
248.98881	132	
249.94907	108	
250.96741	78	
251.53593	62	
251.92338	74	
252.93596	82	
252.95353	114	
252.96864	318	1+
253.83893	72	
253.90159	68	
254.90857	132	
256.84893	82	
256.96117	68	
257.26624	68	
257.85183	98	
257.96986	70	
258.84699	654	1+
261.12923	70	
261.15694	78	
262.83891	80	
264.83372	84	
264.87047	80	
265.16867	64	
265.83086	62	
268.79235	70	
268.84048	178	
268.90503	94	
269.79758	116	
269.82366	72	
269.84025	156	
270.80900	60	
270.84074	126	
270.98271	70	
271.91747	148	
272.86796	80	
273.10959	72	
274.46073	76	
274.87441	142	
275.59049	84	
275.80500	66	
275.86396	78	
276.85921	750	1+
276.90728	72	
277.83027	348	1+
277.95629	84	
278.11184	80	
278.83280	302	1+
280.04191	94	
282.04512	64	
282.57945	82	
282.85833	96	
283.02755	76	
284.87511	84	
285.02243	72	
285.20284	76	
285.84682	74	
286.84883	134	
287.03251	88	
287.84821	126	
288.79728	72	
288.83485	100	
288.85201	68	
289.87533	64	
291.12025	72	
293.99368	88	
294.11774	76	
294.68249	78	
294.86180	60	
295.93163	100	
296.17018	104	
296.42808	70	
297.52202	86	
297.89929	66	
298.30859	68	
298.73286	80	
298.98118	64	
299.86557	64	
301.76262	74	
301.92276	66	
305.88051	60	
305.92120	72	
306.92305	100	
307.92029	68	
308.52578	64	
308.87508	66	
309.99827	74	
310.82668	64	
310.86512	130	
311.88420	64	
314.81442	100	
316.00705	80	
318.67145	100	
319.72227	64	
319.88593	112	
320.80789	60	
321.42811	68	
322.28082	76	
323.35731	94	
323.78142	78	
323.88006	108	
324.27480	62	
324.88938	72	
326.01314	92	
327.13552	68	
332.27246	80	
332.81423	84	
332.93016	96	
333.96447	74	
334.84680	82	
335.42000	94	
336.27056	74	
337.92296	78	
END IONS

###FS:    #m/z: 340.94038 #charge 1+
###MS: 78
###MSMS: 79
BEGIN IONS
TITLE=Cmpd 58, +MS2(340.9404), 28.0-35.0eV, 1.7min #79
RTINSECONDS=101.31
SCANS=78-79
PEPMASS=340.94038	234024
CHARGE=1+
56.28356	72	
183.75676	88	
196.88383	124	
200.89913	84	
204.88177	100	
205.94820	212	
208.94422	84	
209.90001	70	
209.93947	68	
212.84933	78	
212.88341	260	1+
213.94184	188	
214.00667	80	
214.87663	74	
215.86058	78	
215.93802	130	
216.90834	82	
222.87976	82	
222.95002	76	
223.83286	82	
223.95736	258	1+
224.97879	84	
225.88586	86	
226.94659	74	
228.84294	66	
228.93923	92	
229.84303	72	
229.89903	72	
230.88802	92	
231.88951	144	
231.94584	68	
232.88347	200	
233.08273	70	
233.89699	104	
234.84077	78	
235.43367	80	
237.91013	70	
238.84172	104	
238.88653	76	
239.42572	72	
239.83906	90	
240.13127	68	
240.84076	558	1+
240.84809	142	
240.96154	66	
241.08926	76	
243.83400	134	
246.94359	88	
247.31821	72	
247.97709	106	
248.89681	144	
249.90647	82	
251.85720	96	
251.87944	96	
251.92558	72	
252.11634	76	
252.90660	66	
253.13699	66	
254.83759	84	
254.91024	74	
254.96611	238	
255.13955	70	
255.88506	68	
255.90798	126	
256.91177	78	
257.65040	92	
258.84541	552	1+
258.96086	92	
259.08946	72	
259.91472	140	
259.95096	92	
260.83413	218	
261.84006	210	
261.88626	118	
263.84076	118	
263.85660	66	
264.84695	70	
265.06485	68	
265.86087	72	
268.84039	168	
268.95744	74	
269.82217	74	
270.81107	84	
270.85735	140	
271.01118	84	
273.85172	108	
273.96421	72	
274.86604	110	
275.80900	78	
275.84123	78	
275.87204	190	
276.85886	1272	1+
277.93263	68	
278.84366	980	1+
278.89457	70	
280.81724	78	
280.83841	190	
281.05636	80	
281.80504	78	
281.85846	112	
281.90284	106	
282.12129	72	
282.84775	76	
282.87251	72	
286.15352	88	
286.88686	78	
288.77672	80	
289.78730	86	
290.85628	116	
290.87530	80	
291.86651	66	
292.82019	80	
293.18168	94	
293.96401	78	
294.38084	78	
294.66990	106	
294.84901	76	
294.87132	282	1+
295.14416	84	
295.97399	74	
296.85895	178	
296.92340	72	
297.87333	294	1+
297.89400	116	
297.94162	68	
297.97902	86	
298.85575	78	
299.67378	82	
299.78126	148	
300.78409	68	
300.81849	84	
301.86450	76	
302.13605	72	
302.85151	124	
302.87119	110	
303.93377	72	
305.07998	74	
306.87792	70	
308.16331	70	
309.92053	80	
312.96562	100	
313.88166	162	
314.85778	82	
315.90455	78	
321.76319	80	
321.97878	70	
322.92707	84	
323.81886	82	
324.88798	226	
328.88528	66	
329.86946	132	
330.18943	94	
330.88372	84	
330.98908	68	
333.06740	70	
340.39274	84	
342.90522	80	
344.26355	66	
END IONS

###FS:    #m/z: 363.95587 #charge 1+
###MS: 78
###MSMS: 80
BEGIN IONS
TITLE=Cmpd 59, +MS2(363.9559), 28.0-35.0eV, 1.7min #80
RTINSECONDS=102.082
SCANS=78,80
PEPMASS=363.95587	85226
CHARGE=1+
183.91858	74	
190.86374	84	
191.85726	92	
194.88983	98	
201.12025	74	
203.14186	86	
205.95118	74	
209.87173	74	
209.95338	78	
210.88468	84	
212.84742	80	
212.88156	806	1+
213.86440	82	
216.36773	76	
221.10222	74	
222.95220	226	
223.95393	124	
224.02207	76	
224.94655	776	1+
225.91094	86	
226.88188	80	
226.94690	1528	1+
226.97057	86	
227.10737	74	
228.94223	2138	1+
230.12824	82	
230.88657	694	1+
230.95035	80	
232.88357	194	
233.53636	108	
233.95891	76	
234.94205	78	
240.82232	72	
240.94041	358	
240.96293	382	1+
241.82479	150	
241.89640	80	
241.94050	992	1+
242.94279	602	1+
243.83519	84	
243.95674	84	
244.82279	122	
244.83547	82	
244.95667	910	
245.94070	332	
246.80828	162	
246.95263	1056	1+
246.97818	80	
247.14419	84	
247.81243	80	
248.80371	414	1+
248.89786	232	
249.02016	76	
250.79240	148	
250.90559	100	
250.94995	202	
250.97331	150	
252.51234	80	
253.91927	164	
256.95315	98	
257.51265	92	
258.14156	74	
258.44334	86	
260.83751	120	
260.86643	96	
260.97058	302	
261.83288	130	
261.90375	86	
261.96916	168	
262.82801	160	
262.86816	82	
263.82981	92	
264.81861	140	
265.81704	88	
265.86507	78	
266.81277	330	
267.04952	76	
267.12199	90	
267.80531	454	1+
267.97079	98	
268.96117	148	
269.84444	140	
269.96795	374	
270.84687	80	
270.85750	84	
270.89988	76	
272.06744	74	
273.84912	164	
276.85489	110	
277.18088	102	
277.80684	72	
278.84160	124	
279.80049	170	
279.84408	76	
280.11186	82	
280.14924	86	
280.79319	752	1+
281.79564	450	1+
281.84622	116	
282.78779	128	
282.83335	86	
282.85226	76	
283.79243	98	
283.84416	424	1+
284.79678	162	
284.82326	456	1+
286.84768	72	
287.91961	86	
288.94572	74	
290.08232	78	
290.46269	98	
292.80338	72	
295.92948	72	
296.00355	78	
296.80717	170	
296.93160	72	
297.80838	134	
298.80209	1770	1+
299.87240	150	
300.80068	612	1+
300.85828	86	
300.95000	114	1+
301.86595	330	
302.80246	118	
302.85695	138	
303.85593	170	
303.86346	240	
306.87102	104	
307.83597	252	1+
309.63104	102	
310.87211	74	
313.84321	90	
313.87111	78	
314.81616	76	
315.82006	120	
316.81621	392	1+
318.81269	406	1+
318.88405	96	
318.89916	90	
318.93439	84	
320.82283	232	
320.93753	74	
321.81324	322	1+
321.88839	80	
322.92914	78	
325.58288	78	
326.82435	80	
327.87737	80	
329.87579	110	
330.12261	82	
331.06464	78	
331.40442	94	
332.46243	76	
333.43725	78	
334.40670	86	
336.94133	106	
337.00965	74	
340.93420	76	
341.17221	90	
343.27117	74	
343.41215	92	
344.86782	102	
346.14124	78	
350.03722	76	
352.29087	96	
352.89121	154	
354.11176	74	
355.91652	74	
356.18504	80	
357.00580	98	
360.47342	88	
362.79444	74	
END IONS

###FS:    #m/z: 336.94546 #charge 1+
###MS: 78
###MSMS: 81
BEGIN IONS
TITLE=Cmpd 60, +MS2(336.9455), 28.0-35.0eV, 1.8min #81
RTINSECONDS=102.854
SCANS=78,81
PEPMASS=336.94546	60030
CHARGE=1+
136.58857	80	
182.86804	84	
189.86058	82	
195.52630	98	
198.88191	74	
205.94846	142	
207.98312	70	
211.87550	932	1+
211.94405	462	1+
212.87788	776	1+
213.93948	118	
214.88203	90	
218.83661	124	
220.88848	80	
221.89176	76	
223.95855	112	
223.97560	70	
224.07167	88	
224.36425	88	
225.85092	70	
226.83574	94	
226.89377	128	
227.00744	88	
228.89195	124	
229.64572	84	
229.95442	336	
230.42885	74	
230.83687	80	
230.88962	864	1+
231.12305	118	
231.81894	72	
231.90312	74	
231.95436	96	
232.82235	74	
232.89345	80	
232.95148	66	
233.02624	66	
233.16890	66	
233.89461	274	1+
234.94513	126	
236.86208	78	
238.09765	76	
238.52613	110	
238.79750	70	
238.89064	72	
239.85392	110	
241.84012	314	1+
242.86763	70	
245.02711	126	
246.12202	68	
246.89928	68	
247.96595	376	1+
248.85356	94	
248.90143	224	
249.89961	138	
250.83412	132	
250.85169	86	
250.95452	86	
251.06847	82	
251.36058	74	
251.83192	80	
252.88911	86	
252.95484	238	
252.97089	380	
253.08630	78	
253.90577	334	1+
254.94182	76	
255.10461	72	
256.84931	146	
256.86747	112	
256.89608	76	
257.10472	84	
257.92250	76	
258.79697	72	
258.84663	248	
259.85121	184	
260.83477	74	
262.14203	70	
265.86075	70	
266.85694	106	
267.83850	108	
268.17463	84	
268.84039	688	1+
268.85700	68	
269.79583	144	
269.99157	74	
270.97882	72	
271.16107	64	
271.18694	94	
271.91713	146	
273.79468	130	
274.86374	144	
275.85686	130	
275.87186	120	
275.97186	66	
276.00672	112	
276.80884	74	
276.85927	292	
277.83954	90	
277.86387	350	1+
277.99507	70	
278.84292	212	
279.58416	92	
279.83818	140	
280.01730	78	
280.10370	70	
280.74112	78	
281.41220	72	
281.64521	98	
281.89506	70	
282.71378	76	
283.03366	76	
285.84821	952	1+
286.40895	80	
286.85008	664	1+
288.78956	72	
289.88142	112	
290.08625	68	
290.86174	102	
292.22365	98	
292.88498	88	
293.08883	78	
293.12052	88	
293.15613	86	
293.85036	66	
293.99783	82	
294.86568	92	
295.97583	70	
296.83989	76	
297.17090	90	
297.89691	74	
298.13053	72	
298.87135	154	1+
298.89619	74	
300.17554	78	
300.93028	128	
300.95703	92	
302.88451	160	
304.04563	70	
304.43722	96	
306.38098	76	
306.82219	66	
308.86933	134	
309.97446	72	
310.87919	84	
314.93445	66	
316.22552	72	
323.18103	72	
323.19635	74	
324.89153	74	
325.91519	70	
326.88528	228	1+
327.17287	80	
328.95689	74	
333.87466	88	
333.99785	72	
334.55462	76	
335.88581	88	
337.20597	70	
338.80181	78	
339.06417	72	
339.76985	94	
340.20934	68	
341.89844	70	
END IONS

###FS:    #m/z: 322.92985 #charge 1+
###MS: 82
###MSMS: 83
BEGIN IONS
TITLE=Cmpd 61, +MS2(322.9298), 28.0-35.0eV, 1.8min #83
RTINSECONDS=106.555
SCANS=82-83
PEPMASS=322.92985	513632
CHARGE=1+
79.35452	96	
159.37814	74	
180.94830	74	
195.01656	74	
199.10866	78	
201.04360	66	
201.85869	140	
205.95162	136	
205.97097	62	
206.92558	72	
207.97451	104	
211.83468	94	
213.01765	72	
215.84800	72	
215.87538	74	
215.89327	68	
220.87582	74	
221.90461	76	
222.94462	126	
223.81441	70	
223.95906	326	1+
227.90119	72	
229.84320	62	
230.12274	64	
230.88877	92	
233.96644	80	
234.01713	84	
234.07346	70	
235.80111	82	
236.13689	66	
238.06178	86	
238.87891	66	
239.07643	74	
239.60271	98	
239.78144	66	
240.01542	66	
240.07642	76	
240.78625	66	
240.80346	88	
240.81978	152	
240.94088	1174	
241.06264	76	
241.94155	690	
242.81799	342	1+
242.94120	2720	1+
244.88287	88	
244.93993	612	1+
245.54845	74	
245.82573	134	
245.85189	64	
246.84989	98	
246.97439	202	
247.85897	92	
248.87079	68	
250.91901	68	
250.94762	104	
251.15413	74	
251.84350	72	
251.88457	72	
252.13996	66	
252.82078	72	
253.23281	92	
254.81227	78	
255.10427	134	
255.14356	66	
255.82671	88	
255.91889	64	
256.18237	62	
258.83369	408	1+
258.93715	156	
259.09338	90	
260.83248	156	
261.83655	476	1+
262.82658	76	
262.86818	80	
263.34609	72	
263.82975	110	
264.79898	64	
265.90517	92	
266.82705	72	
266.85162	66	
267.80036	64	
267.91927	78	
268.12232	64	
268.82467	74	
268.84692	116	
268.86664	66	
268.95535	80	
272.84744	80	
274.16954	88	
274.82680	64	
274.91140	84	
276.09654	76	
276.87235	98	
277.88058	70	
278.85527	88	
278.91731	72	
279.05668	82	
279.08977	1124	1+
280.83085	124	
281.85938	68	
282.08408	88	
282.83961	70	
282.86209	62	
283.07713	72	
283.31702	62	
284.29308	368	1+
284.86933	66	
285.16766	66	
286.10368	92	
287.81320	78	
288.00293	86	
288.17166	62	
289.79172	98	
289.88123	82	
291.88361	68	
292.05128	80	
292.12268	96	
292.16038	80	
294.17275	64	
294.18752	84	
294.83434	88	
296.87875	82	
297.39084	74	
297.86353	90	
298.45051	96	
300.02872	70	
301.56878	64	
302.81709	64	
303.40297	106	
303.82707	68	
305.97293	68	
306.88283	186	1+
307.03102	66	
307.79471	62	
308.90532	78	
309.21406	64	
309.38245	76	
309.93544	82	
310.88218	104	
311.10413	66	
311.86259	80	
317.42755	98	
317.93551	66	
320.15164	72	
321.26322	68	
322.73273	74	
322.82202	112	
323.01962	74	
323.88303	72	
324.09535	62	
324.12864	70	
324.89679	112	
325.86392	70	
325.89728	64	
326.31641	64	
326.87769	70	
326.89985	100	
328.03759	80	
END IONS

###FS:    #m/z: 340.94015 #charge 1+
###MS: 82
###MSMS: 84
BEGIN IONS
TITLE=Cmpd 62, +MS2(340.9402), 28.0-35.0eV, 1.8min #84
RTINSECONDS=107.328
SCANS=82,84
PEPMASS=340.94015	211942
CHARGE=1+
196.88349	66	
200.87395	138	
203.97750	74	
205.53070	64	
207.95501	66	
208.93163	68	
209.03289	80	
212.87725	166	
213.87998	64	
215.88638	214	
215.93619	80	
216.83784	64	
217.88095	136	
222.94658	74	
222.97398	66	
223.84781	112	
224.79278	66	
225.10051	88	
225.56513	98	
226.95018	174	
227.95385	70	
228.84627	72	
231.12562	66	
231.89128	106	
231.95110	112	
233.94767	140	
234.87642	104	
236.88085	72	
236.89634	80	
236.91696	80	
238.81824	68	
239.00226	74	
239.79087	74	
239.84541	92	
239.92204	102	
240.83357	252	
240.91421	70	
241.84380	232	
242.79294	66	
242.82963	80	
243.83145	120	
243.93846	76	
245.84687	74	
246.94555	126	
246.97427	74	
248.89816	70	
251.94497	80	
254.08733	68	
254.90929	142	
255.80924	64	
256.84915	72	
256.96308	74	
257.58538	88	
257.84669	94	
257.86154	88	
258.10412	64	
258.84492	248	
259.16472	68	
259.36206	104	
259.83935	78	
259.85525	148	
259.96160	80	
260.80470	66	
260.83194	320	1+
261.86311	140	
261.89812	140	
262.90397	78	
263.13737	92	
263.83293	68	
266.85487	90	
267.16984	72	
267.83611	70	
268.84136	312	
268.86452	84	
270.84335	64	
271.81850	66	
272.93473	86	
273.12437	92	
273.16207	68	
274.86111	140	
274.87724	68	
274.98716	96	
275.86073	206	
276.85774	496	
277.86134	310	
277.96611	120	
278.84033	422	1+
278.88028	82	
279.08653	74	
279.41155	72	
279.85608	150	
280.84936	144	
281.88245	72	
282.87497	72	
284.18778	104	
285.44140	68	
286.78895	82	
286.86195	76	
287.80845	76	
288.86001	66	
289.06048	72	
290.38346	70	
290.86286	66	
291.83540	66	
291.87725	74	
292.87249	74	
293.85044	84	
293.87429	164	
294.13672	76	
294.86345	92	
295.66958	96	
295.86173	68	
295.94833	82	
295.99309	72	
296.85554	64	
297.24693	106	
297.86900	144	
297.90135	68	
298.41675	80	
299.06226	64	
299.77715	100	
299.83063	72	
299.87303	74	
300.87847	66	
301.01278	82	
301.88516	162	
302.17648	74	
302.80256	76	
303.07786	74	
305.03521	70	
307.05847	70	
307.79378	84	
311.86066	116	
311.88403	82	
312.86822	120	
316.75623	66	
317.20639	84	
322.17254	84	
322.28068	88	
323.78136	84	
325.29216	70	
327.10870	76	
327.26433	68	
329.87953	82	
330.19158	80	
331.87600	76	
332.97975	88	
334.72563	78	
338.08348	94	
342.40945	68	
342.90029	80	
343.40793	104	
END IONS

###FS:    #m/z: 363.95596 #charge 1+
###MS: 82
###MSMS: 85
BEGIN IONS
TITLE=Cmpd 63, +MS2(363.9560), 28.0-35.0eV, 1.8min #85
RTINSECONDS=108.1
SCANS=82,85
PEPMASS=363.95596	81000
CHARGE=1+
96.53597	108	
121.15984	80	
131.47953	90	
189.86010	656	1+
193.04623	100	
193.92591	100	
195.89399	92	
204.02310	78	
205.62773	78	
205.94998	82	
207.87165	114	
209.88274	176	1+
209.94243	416	
211.86691	76	
212.87808	294	
213.87818	146	
222.13701	82	
222.37290	76	
222.95366	146	
223.89041	134	
224.89038	136	
224.94657	574	1+
225.83262	82	
226.11485	74	
226.94738	1710	1+
227.82291	184	1+
227.93306	186	
228.89200	254	
228.94080	1384	1+
230.61274	94	
230.88904	2044	1+
232.90415	84	
236.03869	72	
236.47871	78	
238.95482	98	
239.01367	110	
239.06130	76	
239.88015	76	
240.07415	92	
240.83606	148	
240.93933	262	1+
240.96153	416	1+
242.06660	74	
242.82509	128	
242.94146	694	1+
243.82186	80	
244.09594	90	
244.81644	166	
244.82893	270	1+
244.89849	80	
244.95787	576	
245.06779	82	
245.86532	100	
245.94638	1458	1+
246.81021	118	
246.95221	1044	1+
247.81076	130	
247.90128	78	
248.84680	92	
248.89795	282	
248.97063	88	
249.79685	398	1+
250.79559	342	1+
251.06862	144	
251.91576	78	
251.94909	74	
252.10966	142	
256.84895	78	
258.56186	92	
258.84419	256	1+
258.97381	152	
260.86648	186	1+
260.96809	488	
261.83426	124	
263.02921	76	
263.80474	88	
263.84179	136	
264.84878	74	
266.61421	82	
266.78511	130	
266.81204	1042	1+
267.13786	100	
267.78541	170	
267.90423	106	
268.01959	92	
268.95516	142	
269.80775	78	
269.96760	196	
270.11828	74	
270.84942	126	
271.83421	108	
272.85179	82	
272.93891	74	
276.85456	110	
277.85793	84	
277.91760	102	
278.10962	80	
278.84861	108	
278.89458	76	
279.79525	240	
279.85143	74	
279.87193	146	
279.93102	100	
280.10607	92	
280.79241	886	1+
281.99132	82	
282.79124	278	1+
283.84909	180	
284.03235	80	
284.82329	186	
284.84796	140	
284.87749	92	
285.84843	274	
285.89567	86	
286.82067	142	1+
288.41347	80	
288.82071	76	
288.85167	114	
289.79976	82	
290.87969	76	
291.87272	74	
291.93383	86	
292.93783	74	
293.39804	78	
293.85353	150	
295.01781	92	
296.80748	156	
297.80099	1406	1+
298.11919	76	
298.77446	80	
298.80312	1204	1+
298.82564	142	
299.83518	100	
299.87135	128	
300.80059	574	1+
301.85967	486	1+
302.80402	200	
303.80599	98	
303.85745	188	
304.84431	76	
306.88742	100	
307.14254	76	
309.67608	92	
310.80090	82	
310.87793	120	
312.92386	102	
312.95229	82	
314.09985	86	
314.59409	80	
314.81768	152	
316.81563	298	1+
318.80829	368	1+
318.93247	106	
321.08955	80	
321.42622	102	
321.81999	120	
322.81657	168	1+
322.92479	76	
322.99320	74	
323.84150	92	
324.84494	78	
324.89131	134	
326.87249	118	
333.13311	90	
334.13943	74	
335.87202	86	
336.40779	80	
336.86117	86	
336.94864	192	
340.19538	76	
340.94437	118	
345.47681	94	
352.76570	74	
352.88809	120	
354.00780	88	
357.05042	86	
359.86296	76	
364.20859	76	
END IONS

###FS:    #m/z: 322.92971 #charge 1+
###MS: 86
###MSMS: 87
BEGIN IONS
TITLE=Cmpd 64, +MS2(322.9297), 28.0-35.0eV, 1.9min #87
RTINSECONDS=111.767
SCANS=86-87
PEPMASS=322.92971	514464
CHARGE=1+
178.50691	104	
187.27244	72	
189.00383	58	
189.12517	46	
192.89265	108	
197.92200	96	
200.10806	64	
201.04388	102	
203.95311	82	
205.94814	152	
206.95921	76	
207.93353	80	
208.08214	68	
208.88729	70	
209.92168	66	
209.99854	66	
210.10117	72	
210.90139	64	
211.18636	82	
218.88441	62	
219.88597	68	
222.95187	66	
223.81473	62	
225.93560	74	
227.18702	94	
227.87607	76	
227.92779	72	
228.84691	74	
228.93010	52	
230.85514	80	
231.52543	90	
233.43688	90	
233.88387	80	
233.90832	68	
233.95123	68	
234.82153	74	
236.83382	96	
238.81915	60	
238.88857	48	
238.94089	110	
239.07838	54	
239.79292	72	
240.07263	72	
240.81819	120	
240.93958	1084	
241.94132	1126	
242.81899	88	
242.94171	1734	1+
242.97470	88	
243.81776	200	
244.07281	56	
244.12300	100	
244.93929	530	
246.05294	70	
246.82779	80	
246.85459	56	
246.97389	422	1+
247.92644	60	
248.84612	154	
250.02322	66	
250.15506	56	
251.06787	166	
251.10946	72	
251.43236	90	
251.78342	60	
251.81264	56	
251.88241	66	
252.19040	54	
255.05761	60	
255.10802	124	
257.81231	62	
258.79890	46	
258.84528	56	
258.90152	72	
261.48462	46	
261.82784	564	1+
262.00496	68	
262.83041	378	1+
263.87848	66	
263.90648	50	
265.05865	94	
265.11889	54	
266.59217	56	
266.84883	62	
266.86812	144	
268.07019	78	
268.85429	70	
268.90676	76	
268.99535	58	
269.05769	62	
269.08594	122	
270.83530	62	
270.94840	82	
271.85289	70	
271.99877	58	
272.84780	68	
272.87998	80	
273.79922	74	
276.16172	72	
276.92349	70	
277.85001	66	
278.46400	72	
279.09108	728	1+
279.86145	76	
279.90218	52	
280.01746	54	
280.81756	54	
282.86461	72	
282.97395	66	
283.05108	78	
283.18650	76	
283.35403	80	
284.13216	70	
284.29079	346	1+
284.84820	50	
284.89091	260	1+
284.91867	72	
285.82531	54	
285.84992	58	
289.16037	82	
289.87742	94	
290.86106	64	
291.80812	142	
292.16643	48	
293.81665	58	
294.84898	74	
294.88081	50	
296.08995	82	
296.12577	82	
296.18945	68	
296.29307	58	
296.85737	72	
298.18141	96	
298.95996	84	
299.68240	66	
300.72889	76	
300.82720	62	
301.78795	66	
302.04845	78	
303.72409	66	
305.85036	52	
306.89399	168	
307.89144	80	
308.29061	76	
308.94632	76	
309.86203	84	
310.82678	52	
310.87735	248	1+
311.90128	66	
314.94051	94	
316.16219	62	
319.30958	70	
319.37970	48	
320.15669	60	
323.08126	72	
324.89590	76	
325.32344	92	
327.81501	54	
END IONS

###FS:    #m/z: 359.96119 #charge 1+
###MS: 86
###MSMS: 88
BEGIN IONS
TITLE=Cmpd 65, +MS2(359.9612), 28.0-35.0eV, 1.9min #88
RTINSECONDS=112.539
SCANS=86,88
PEPMASS=359.96119	39702
CHARGE=1+
199.95876	72	
213.85181	78	
215.87508	78	
216.85399	76	
222.89717	92	
222.95234	560	1+
223.00868	78	
223.88677	80	
224.94928	186	
225.89510	78	
225.94756	98	
226.94659	752	1+
226.97527	164	
226.99663	76	
227.87877	86	
228.94170	588	
232.51297	82	
234.86255	362	
235.07752	92	
236.12379	84	
238.93596	78	
239.14680	120	
239.87832	76	
239.97167	78	
240.08191	102	
240.12937	84	
240.83651	134	
240.93790	210	
240.96360	434	
241.78491	128	
241.85830	92	
241.89920	156	1+
241.93961	158	
241.96144	450	1+
241.99204	80	
242.01335	74	
242.93671	88	
244.95707	548	
245.44446	76	
245.94931	90	
246.80834	204	
246.95766	628	1+
248.80420	200	
249.11977	70	
249.80647	106	
250.95005	96	
252.87558	78	
252.95486	236	
253.53576	78	
255.96009	74	
256.83706	78	
258.02122	74	
258.05662	72	
258.14334	78	
258.82640	76	
258.97459	84	
259.39971	96	
259.44155	92	
259.52838	72	
259.80323	74	
260.92886	72	
260.96542	220	1+
260.98359	86	
261.53395	80	
261.83297	138	
261.99288	88	
263.49964	84	
263.78667	88	
264.48152	94	
264.80314	70	
264.82124	144	
265.04124	72	
265.81718	84	
265.86085	78	
266.81377	318	
267.21226	80	
267.78618	76	
269.08208	76	
269.11014	74	
270.01338	76	
271.12297	84	
271.84290	70	
273.38937	84	
275.92492	84	
275.97226	74	
276.85043	184	
277.80827	108	
278.08956	104	
278.79806	202	
278.84651	148	
279.79139	138	
280.65443	88	
280.79451	466	
280.83084	142	
281.78828	228	
281.99772	84	
282.79405	154	
282.82913	72	
282.85832	104	
284.82531	434	1+
284.86107	100	
285.86685	78	
285.93946	114	
286.11588	80	
288.84567	72	
292.09969	74	
292.94198	76	
293.11647	74	
293.80203	78	
294.81324	140	
294.86585	72	
295.01994	74	
295.44195	94	
295.82361	84	
295.94844	86	
296.80934	336	
296.86389	84	
296.92950	78	
297.80771	236	
298.04356	78	
298.80255	1868	1+
298.85575	96	
299.01508	82	
301.08029	136	
301.86163	94	
303.81403	72	
304.44956	220	
305.37373	90	
305.92148	92	
306.88228	82	
307.13281	140	
307.39435	92	
307.90704	96	
309.79714	162	
310.87353	138	
310.92876	100	
311.38763	92	
315.83055	76	
316.81352	532	1+
317.87832	72	
318.43241	82	
318.92160	72	
321.04998	74	
321.82148	172	
322.88246	130	1+
323.01606	170	
323.79940	94	
327.17118	78	
328.90777	104	
332.15826	70	
332.81179	82	
336.26596	70	
337.11986	146	
337.40176	98	
341.13592	76	
351.18561	84	
355.12682	90	
357.89286	88	
362.12108	74	
365.11586	80	
END IONS

###FS:    #m/z: 412.73000 #charge 1+
###MS: 86
###MSMS: 89
BEGIN IONS
TITLE=Cmpd 66, +MS2(412.7300), 28.0-35.0eV, 1.9min #89
RTINSECONDS=113.311
SCANS=86,89
PEPMASS=412.73000	24416
CHARGE=1+
100.36252	90	
102.50703	90	
193.10449	84	
196.88572	100	
203.55501	102	
212.87722	1202	1+
222.95056	904	1+
224.94732	620	1+
225.88773	94	
230.88580	1712	1+
232.82775	78	
234.88386	250	
235.95028	86	
236.98334	90	
238.93490	178	1+
238.96836	86	
240.79950	82	
240.96151	616	
242.92311	78	
242.95676	334	
245.82957	90	
246.97556	120	
247.06874	84	
247.98279	90	
248.89874	526	
249.06683	82	
249.90313	262	
250.89667	264	1+
250.96621	178	
252.89407	150	
253.96331	164	
256.91568	78	
258.53432	78	
258.97276	146	
260.96938	438	
262.12231	76	
263.12580	86	
263.97556	142	
265.07496	88	
265.79880	166	1+
265.93035	116	
266.89107	76	
267.39878	98	
267.78635	308	1+
267.83869	182	
267.85393	154	
268.93509	80	
271.91547	134	
272.85799	78	
273.89513	86	
274.97147	88	
276.79481	80	
276.86431	122	
277.19138	86	
277.42618	92	
277.83544	238	1+
279.89313	360	
280.89472	194	
280.91598	88	
280.93483	80	
281.84857	90	
282.04514	88	
282.80406	130	
282.92228	84	
283.99104	84	
284.78522	80	
285.54070	78	
285.84907	376	
285.97901	76	
286.79424	230	1+
286.91265	100	
287.03707	78	
287.84400	112	
288.77854	88	
288.89150	116	
288.92676	80	
289.87514	144	
289.93288	108	1+
290.78732	116	
290.86887	302	1+
290.91721	82	
293.43460	142	
293.86091	80	
293.92404	76	
293.94949	92	
295.90749	216	
295.91683	158	
297.12634	132	
297.90312	1372	1+
297.93741	86	
298.82481	108	
299.77862	194	
299.86511	134	
301.79230	86	
303.79570	136	
303.85879	1098	1+
304.89770	92	
307.79658	222	
308.80002	362	1+
308.81721	102	
308.86425	388	1+
309.80514	234	1+
311.07797	76	
311.87294	112	
312.81400	134	
313.80126	134	
313.92686	684	1+
313.94926	104	
314.81272	80	
314.85378	80	
314.87294	108	
315.87471	120	
315.90886	76	
316.77815	88	
316.81525	308	1+
316.94212	158	
318.93436	1208	1+
320.91013	84	
320.92765	196	
321.86358	118	
321.88292	170	
322.01609	78	
323.86295	84	
324.30961	80	
325.88820	104	
326.80009	112	
326.87178	760	
326.97298	78	
327.06609	102	
327.80854	604	1+
327.93004	90	
328.87205	84	
328.92028	284	1+
330.81391	846	1+
330.87542	150	
331.76671	80	
331.79319	250	1+
331.88512	126	
332.41554	94	
332.79270	284	1+
332.87550	688	1+
334.87907	702	1+
334.95089	242	
336.94521	5028	1+
337.80934	332	1+
337.91616	78	
337.97906	96	
338.93542	170	
340.43398	86	
341.41961	86	
342.90180	86	
343.22320	92	
344.87939	86	
344.89949	114	
345.81632	124	
349.89133	78	
350.81178	180	
352.79764	144	
352.82038	112	
353.81590	232	1+
353.89243	96	
354.89543	90	
355.22402	82	
358.05792	80	
359.96060	430	1+
362.91137	80	
363.78914	96	
367.90163	106	
371.42155	78	
371.92128	82	
373.04907	94	
376.88844	202	
379.79134	146	
380.73469	86	
384.73006	92	
393.80475	80	
394.82119	84	
400.20486	100	
408.04481	98	
412.20248	88	
418.08900	94	
END IONS

###FS:    #m/z: 322.92969 #charge 1+
###MS: 90
###MSMS: 91
BEGIN IONS
TITLE=Cmpd 67, +MS2(322.9297), 28.0-35.0eV, 2.0min #91
RTINSECONDS=116.967
SCANS=90-91
PEPMASS=322.92969	489010
CHARGE=1+
67.40755	114	
75.48149	52	
95.90827	72	
116.38015	52	
134.75359	102	
148.15646	68	
201.04872	54	
205.95029	166	
207.92292	50	
207.98137	90	
209.12687	82	
211.82920	62	
212.04575	72	
213.89154	56	
214.89292	88	
215.91822	130	
217.99819	84	
220.87240	66	
221.94278	84	
221.96841	74	
223.81638	74	
223.96058	124	
226.81680	54	
228.00396	92	
230.10668	76	
230.97296	54	
233.86324	50	
236.00497	70	
237.01918	70	
238.02587	56	
238.82965	86	
239.78495	70	
239.91272	50	
240.19401	100	
240.81895	160	
240.92244	60	
240.94027	602	
241.90803	82	
241.94319	616	
242.05126	82	
242.07438	70	
242.81833	54	
242.89272	82	
242.94037	2306	1+
242.99782	90	
243.82019	412	1+
244.39549	72	
244.94056	856	1+
245.86013	68	
245.87549	86	
246.97127	128	
247.11822	68	
247.98057	68	
249.03569	48	
249.92028	70	
250.82369	48	
250.95597	72	
251.87091	66	
253.52408	58	
253.83212	52	
254.04252	64	
254.86948	72	
255.12024	64	
255.80138	56	
256.94859	158	
257.05163	74	
257.95206	72	
258.83135	60	
260.82899	526	1+
261.64730	92	
262.85407	66	
263.83308	54	
263.90250	78	
264.79086	54	
264.80705	90	
264.91675	54	
264.99663	62	
265.16256	82	
266.24146	70	
266.86518	68	
268.85227	52	
269.44290	102	
269.79946	62	
269.89436	50	
271.84872	66	
272.06547	82	
272.13519	148	
272.15834	98	
272.84750	56	
273.79552	78	
274.42613	82	
275.80881	58	
276.85315	78	
278.00956	64	
278.84385	68	
279.09166	310	
280.09387	140	
280.82961	72	
281.08691	66	
281.81210	58	
281.88649	58	
282.28224	80	
282.80891	60	
282.86249	72	
283.06895	96	
283.96593	66	
284.29093	158	
284.85058	60	
284.87166	78	
285.20900	76	
285.29607	58	
285.86503	66	
286.89136	62	
287.11185	68	
287.81943	64	
289.87730	120	
290.86499	134	
292.16397	114	
294.85762	50	
296.82598	66	
296.94671	66	
298.80058	58	
298.93236	164	
299.90762	76	
299.95665	114	
300.80124	58	
301.85839	72	
303.80534	72	
304.17111	76	
304.73888	76	
307.86382	62	
307.88348	76	
309.55093	92	
309.89245	66	
309.91201	102	
310.41762	110	
310.80512	76	
311.88436	70	
312.79814	50	
312.83493	72	
313.87192	82	
313.89140	58	
316.82164	60	
316.86703	68	
317.83478	66	
319.80360	56	
319.86027	72	
322.97091	52	
324.85964	78	
325.89730	78	
325.91501	52	
326.17472	62	
327.88401	58	
327.89974	86	
END IONS

###FS:    #m/z: 336.94537 #charge 1+
###MS: 90
###MSMS: 92
BEGIN IONS
TITLE=Cmpd 68, +MS2(336.9454), 28.0-35.0eV, 2.0min #92
RTINSECONDS=117.739
SCANS=90,92
PEPMASS=336.94537	52698
CHARGE=1+
90.69240	72	
124.79444	68	
189.86158	68	
194.01476	76	
198.95812	80	
202.83920	102	
205.95077	246	
209.13059	78	
210.88152	148	
211.94457	242	
212.87614	754	1+
213.94205	176	
215.89300	68	
223.95790	126	
224.83906	84	
226.91492	68	
226.97968	62	
227.99970	86	
228.89696	224	
229.95647	284	
230.88742	760	1+
231.94799	86	
232.41588	86	
233.83673	70	
235.11727	80	
235.56366	106	
235.82053	64	
238.04753	138	
238.79381	68	
238.84114	74	
238.85821	98	
239.08034	74	
240.83254	134	
240.84668	96	
240.96268	124	
241.84237	550	1+
243.83708	70	
243.88660	62	
243.97718	82	
245.87755	88	
246.90084	66	
246.98224	174	
247.96301	136	
248.89928	534	
249.05316	104	
249.12464	72	
250.80388	68	
250.82787	140	
250.94739	102	
250.98491	74	
251.06889	100	
251.82587	118	
251.92925	82	
252.83157	74	
252.90402	268	1+
252.92707	134	
252.95055	70	
252.96854	206	
253.18992	68	
253.92217	62	
254.82893	132	
255.07140	116	
256.27275	82	
256.84949	104	
258.84254	118	
259.05407	68	
259.08755	64	
259.82718	86	
259.84689	192	
259.91218	108	
259.95999	96	
260.83471	122	
260.85527	100	
261.85206	66	
263.82980	120	
264.85110	64	
264.87481	66	
266.07322	86	
266.93924	80	
267.53927	100	
268.84061	596	1+
268.91694	76	
269.08387	70	
270.83169	78	
270.85033	114	
271.93564	84	
272.91265	70	
273.87103	140	
274.85320	64	
274.87416	158	
275.86472	68	
275.91492	80	
276.85640	284	
277.83154	140	
277.86048	578	1+
277.97005	84	
278.10164	68	
278.13846	80	
279.10269	64	
279.83384	144	
279.90235	98	
280.01685	84	
282.10680	94	
282.83135	66	
283.91641	74	
283.95349	66	
284.13165	64	
285.25249	74	
285.85865	128	
286.85185	450	1+
289.87515	74	
289.89603	66	
291.10771	100	
291.85616	108	
292.26544	72	
292.81064	84	
292.88505	86	
293.09801	74	
293.85447	68	
294.87013	118	
295.90012	88	
296.93563	96	
298.00977	66	
298.22370	112	
298.30612	68	
299.87372	76	
299.94790	68	
300.87474	130	
302.16390	114	
302.87498	74	
303.87588	72	
304.85904	74	
306.24570	86	
306.88935	94	
307.05619	68	
309.93566	82	
310.85717	62	
311.84493	68	
315.95248	86	
317.88353	92	
320.15716	68	
321.80904	70	
322.45699	86	
323.14295	66	
323.82974	68	
325.69781	74	
327.44857	114	
328.88315	70	
331.31268	80	
331.93420	82	
333.14567	84	
335.07372	68	
336.34733	78	
337.16746	60	
337.18545	64	
338.73597	66	
340.06200	70	
END IONS

###FS:    #m/z: 359.96101 #charge 1+
###MS: 90
###MSMS: 93
BEGIN IONS
TITLE=Cmpd 69, +MS2(359.9610), 28.0-35.0eV, 2.0min #93
RTINSECONDS=118.512
SCANS=90,93
PEPMASS=359.96101	37650
CHARGE=1+
149.54082	68	
183.93010	92	
191.10308	72	
192.89103	86	
193.99797	76	
200.87820	84	
204.41092	100	
206.94158	70	
209.94341	130	
212.04909	68	
213.12017	74	
214.88222	98	
222.95127	498	1+
223.89010	140	
223.96550	70	
224.94784	256	
225.08917	72	
225.94465	904	1+
226.83169	68	
226.89479	74	
226.94749	744	1+
226.97227	122	
227.88931	66	
227.92601	72	
228.94134	824	1+
232.07515	92	
232.83313	68	
232.88947	100	
233.09197	128	
233.87424	72	
233.96344	96	
234.86299	132	
239.05752	100	
239.61200	86	
240.82148	166	
240.93982	130	
240.96067	510	1+
241.78989	74	
241.93881	142	
242.95797	206	1+
243.56874	70	
243.86180	70	
243.99844	102	
244.81371	70	
244.95679	518	
245.83709	130	
245.94444	122	
246.58475	66	
246.66940	80	
246.80664	80	
246.82587	84	
246.95191	876	
246.98386	72	
248.80135	362	1+
248.85257	70	
249.02667	76	
249.13059	84	
250.79639	70	
250.83899	98	
250.95138	74	
252.04832	70	
252.16116	78	
252.95400	82	
254.91412	66	
256.79984	86	
257.15650	124	
258.14526	76	
258.16237	82	
258.84744	140	
258.87136	84	
259.40381	86	
259.86077	68	
260.83856	156	
260.96960	256	
261.08181	68	
261.57570	78	
261.83686	120	
263.91858	84	
263.99043	68	
265.09056	84	
265.81673	158	
266.81175	664	1+
266.84813	74	
267.78163	104	
267.96957	68	
268.84120	120	
269.02549	74	
270.55472	106	
272.17701	68	
273.83614	72	
274.93070	96	
275.41128	86	
275.43171	86	
276.81781	238	1+
276.85589	126	
277.80488	232	
277.85639	70	
278.11994	68	
278.80241	242	
278.83958	218	1+
279.09889	286	1+
279.79846	134	
280.78872	1014	1+
281.87366	104	
281.98349	66	
282.86411	148	
283.07324	70	
284.82521	266	1+
285.78601	66	
285.81566	66	
286.94729	84	
288.00279	94	
288.12989	74	
289.83221	128	
293.98070	74	
294.87629	102	
295.01921	76	
295.92543	66	
296.80961	460	1+
298.80273	1676	1+
298.91519	84	
299.14546	152	
300.50567	96	
300.82885	68	
301.10804	78	
301.77907	170	
301.93118	72	
302.14908	76	
305.89327	74	
306.44986	112	
306.89979	68	
307.13564	142	
307.87027	82	
309.86418	70	
310.10876	68	
313.81924	72	
314.91645	82	
316.81165	312	1+
318.93793	122	
319.00237	78	
319.82395	76	
320.82736	70	
321.82356	132	
321.97427	68	
322.93161	70	
323.01587	90	
324.75905	72	
326.40967	72	
329.86830	80	
332.89243	78	
332.90814	96	
333.81421	86	
336.94624	302	1+
338.33856	102	
340.94026	154	
341.42883	80	
344.19324	66	
345.36531	68	
348.76891	70	
349.12577	70	
349.25997	82	
349.90510	68	
354.87453	96	
355.89099	70	
356.82487	74	
357.77485	68	
362.30110	68	
END IONS

###FS:    #m/z: 340.93983 #charge 1+
###MS: 94
###MSMS: 95
BEGIN IONS
TITLE=Cmpd 70, +MS2(340.9398), 28.0-35.0eV, 2.0min #95
RTINSECONDS=122.177
SCANS=94-95
PEPMASS=340.93983	204924
CHARGE=1+
94.26670	84	
100.74291	74	
191.95655	118	
192.92624	126	
193.89203	72	
194.89086	134	
196.88271	110	
205.97266	76	
208.96721	76	
210.89214	74	
210.93720	138	
212.87937	102	
213.88003	78	
213.88512	82	
214.89493	176	
215.13976	84	
215.89411	104	
216.89020	124	
217.88384	126	
218.48806	92	
219.89718	72	
227.82049	70	
228.84403	134	
230.83102	92	
231.07710	72	
231.89053	170	
231.94818	212	
233.89894	198	
234.51305	96	
234.92726	124	
234.97997	90	
235.82771	92	
235.89197	90	
237.92928	74	
238.11629	80	
240.13320	78	
241.02945	146	1+
241.84418	372	
241.90705	156	
242.84454	190	
243.82969	128	
243.90019	70	
244.39507	78	
244.83500	100	
245.08776	74	
245.92391	72	
246.85311	140	
246.90689	78	
250.50245	92	
251.14855	78	
252.11266	72	
254.91220	82	
255.07295	76	
255.13515	68	
256.00328	78	
256.09192	72	
256.85308	132	
257.84752	82	
257.93270	80	
258.84468	578	1+
259.02204	76	
259.91994	74	
260.83568	398	1+
261.91060	74	
262.81283	72	
262.83330	100	
264.84311	70	
264.86446	160	
264.91491	106	
265.85897	78	
266.86525	228	
266.94109	80	
267.01164	82	
267.82656	76	
268.84150	184	
269.84316	186	
270.79989	78	
270.83343	120	
272.91624	82	
273.39951	92	
273.41995	88	
273.87888	78	
274.39954	100	
274.87322	138	
274.89422	68	
275.81111	80	
275.84779	86	
275.86865	74	
275.98211	94	
276.85567	324	
277.86318	454	
278.06082	86	
278.84703	664	1+
280.84793	162	
281.89029	80	
282.86196	74	
282.91648	82	
282.96694	70	
283.16181	72	
283.85805	128	
285.20057	82	
286.99102	82	
289.87738	76	
290.78516	76	
290.95689	80	
293.22136	76	
293.37468	104	
293.85056	82	
293.86801	72	
294.32223	68	
294.86455	68	
295.87444	94	
296.86788	72	
296.89272	84	
297.79022	92	
297.86138	82	
297.89355	104	
298.87829	146	
298.91993	72	
299.08518	74	
299.85450	166	
299.87083	174	
300.88035	70	
301.86114	142	
302.94322	74	
307.89820	78	
308.91170	68	
309.87334	72	
309.92052	178	
311.85189	80	
311.94933	86	
313.92609	82	
314.64412	80	
316.44144	90	
316.95970	94	
320.75949	76	
320.82768	72	
323.01952	70	
324.91386	78	
326.17617	74	
328.18864	94	
328.94773	70	
329.87420	130	
330.12024	82	
336.03626	84	
337.33894	100	
337.73334	68	
338.42436	112	
340.38741	84	
340.91029	120	
341.13597	84	
342.90951	68	
343.23711	72	
346.51173	76	
END IONS

###FS:    #m/z: 363.95569 #charge 1+
###MS: 94
###MSMS: 96
BEGIN IONS
TITLE=Cmpd 71, +MS2(363.9557), 28.0-35.0eV, 2.1min #96
RTINSECONDS=122.957
SCANS=94,96
PEPMASS=363.95569	72942
CHARGE=1+
182.85908	76	
188.87230	98	
189.86277	116	
191.86749	72	
196.88180	70	
197.89075	76	
205.87488	132	
206.06180	74	
207.86759	128	
208.93933	394	1+
212.87930	520	
214.89562	204	
215.92364	94	
216.41314	72	
221.74167	106	
223.07850	80	
223.88794	116	
223.94854	82	
224.88925	90	
224.95066	130	
224.97514	74	
225.95379	76	
226.88172	82	
226.94652	1204	1+
226.97477	82	
227.85743	80	
228.89455	478	
228.94118	1436	1+
230.83102	72	
230.88892	1066	1+
232.02087	80	
232.79767	70	
232.88756	78	
237.01700	80	
237.05757	228	1+
238.83933	80	
239.02128	112	
240.82537	70	
240.93618	244	
240.96311	342	
241.94304	582	1+
242.83179	98	
242.92675	102	
242.94739	396	1+
242.95584	264	
243.81886	212	1+
244.83885	106	
244.93531	166	
244.95670	892	1+
245.81724	84	
245.94699	1104	1+
246.87769	74	
246.95240	790	1+
248.70460	76	
248.80765	118	
248.89676	198	
249.80733	78	
250.00154	78	
250.89698	142	
250.94795	72	
252.89215	144	
253.08455	118	
253.90430	108	
258.83166	256	
260.82806	90	
260.96007	134	
262.84621	202	1+
265.79109	70	
265.87112	80	
266.02292	70	
266.78695	120	
266.81170	756	1+
266.85948	78	
266.91108	92	
267.00961	74	
267.79491	96	
267.97398	94	
269.97289	200	
271.83979	288	1+
272.43601	86	
272.84122	184	1+
274.90006	70	
275.11829	70	
275.91484	102	
276.80484	78	
276.81926	94	
276.85388	182	1+
277.92030	134	
278.13045	70	
278.79858	78	
278.84805	440	1+
279.79199	1010	1+
280.09779	76	
281.11832	76	
281.45989	92	
282.03685	70	
282.79992	196	
282.82864	100	
282.86623	82	
282.92232	132	
283.19686	84	
283.75762	70	
283.79186	338	1+
283.82577	70	
283.84735	112	
284.82579	136	
284.84890	84	
285.78759	70	
285.85301	132	
285.88745	78	
286.18638	72	
286.41166	116	
286.80094	108	
286.87061	84	
289.87723	150	
290.92339	96	
290.96747	74	
292.88735	74	
293.85887	70	
296.74716	70	
296.80741	110	
296.98218	78	
297.81156	156	
298.80363	874	
298.96501	76	
299.80367	456	
300.80082	328	
301.79261	110	
301.85948	470	1+
302.79139	116	
303.11522	292	1+
303.85579	430	
304.80680	230	1+
306.43047	74	
306.85644	70	
306.88430	108	
307.96532	70	
310.87692	120	
311.13133	106	
313.82788	72	
314.82404	124	
316.81465	542	1+
317.20145	78	
317.94840	94	
318.12173	70	
318.16745	76	
318.80879	122	
318.93454	134	
319.86873	72	
320.79971	132	
320.93541	76	
321.87016	130	
322.93129	98	
324.87243	150	
324.92042	74	
326.17264	226	1+
329.87056	128	
331.83351	84	
335.39318	94	
335.88158	76	
336.81145	78	
336.94863	70	
337.78780	70	
343.86296	72	
344.42997	72	
345.13706	76	
345.20087	170	
346.85249	82	
346.90163	144	
351.55377	100	
353.86225	88	
357.42835	78	
362.20367	124	
367.04972	90	
END IONS

###FS:    #m/z: 336.94532 #charge 1+
###MS: 94
###MSMS: 97
BEGIN IONS
TITLE=Cmpd 72, +MS2(336.9453), 28.0-35.0eV, 2.1min #97
RTINSECONDS=123.729
SCANS=94,97
PEPMASS=336.94532	47826
CHARGE=1+
104.93448	64	
182.87287	292	
185.97736	68	
205.94810	68	
209.94640	58	
210.88321	68	
211.94363	280	
212.87750	524	1+
212.90491	80	
213.89448	70	
213.94015	130	
214.89832	64	
214.93805	84	
215.88474	100	
217.88768	78	
219.03283	60	
221.09702	68	
222.05448	66	
222.87136	76	
223.90444	62	
223.95993	68	
226.15360	60	
226.89476	106	
226.94640	76	
227.89825	70	
228.89209	264	1+
229.83025	84	
229.84681	64	
229.95713	188	
230.89196	534	
231.88952	252	
231.94933	164	
232.82955	82	
232.88389	114	
233.16310	76	
233.82435	158	1+
233.89317	92	
233.95199	90	
234.83850	70	
236.85255	104	
237.60727	72	
238.94746	66	
238.97206	62	
239.90495	62	
240.83775	58	
241.84203	336	1+
241.89325	60	
242.88476	68	
243.87351	80	
244.83109	74	
244.95220	72	
245.96227	70	
246.01799	88	
246.89387	64	
246.90686	76	
246.97603	80	
247.38972	72	
247.53616	92	
247.96840	98	
248.89942	660	1+
248.98704	120	
250.03443	68	
250.91498	82	
250.95105	270	1+
250.99075	92	
251.08439	86	
252.84452	72	
252.95306	92	
252.97688	92	
253.83422	62	
253.90496	190	
254.78306	74	
254.91403	114	
254.94178	90	
254.96535	64	
255.07156	58	
256.84900	58	
256.88027	70	
256.93943	82	
257.85324	64	
258.84762	244	
258.93912	74	
259.85234	208	
259.91313	66	
260.84840	144	
260.90895	82	
261.82009	64	
261.84905	90	
262.14991	60	
264.45935	80	
265.84909	80	
266.06343	64	
266.87351	74	
267.06374	80	
267.84270	152	
268.83875	654	1+
269.54135	100	
270.86136	68	
271.91326	108	
272.88619	82	
275.42157	84	
275.87809	68	
276.85433	640	1+
276.97965	86	
277.19293	72	
277.45087	98	
277.83165	82	
278.83830	234	
278.86406	132	
278.92348	104	
279.00135	82	
279.86173	86	
280.88029	78	
281.86981	74	
282.87915	164	1+
283.94742	72	
284.95206	76	
285.42878	82	
285.84804	620	1+
286.85069	462	1+
287.03275	86	
288.85153	330	1+
289.15584	68	
290.90916	78	
292.43646	62	
293.87703	162	
293.93681	70	
294.86817	336	1+
296.85617	118	
297.90312	62	
298.80079	68	
298.87309	222	1+
299.32321	62	
299.89514	70	
299.92894	78	
300.53724	76	
302.11881	88	
303.80111	62	
305.04816	68	
305.86298	62	
306.43049	104	
306.88257	148	
307.89197	130	
309.86410	58	
311.86785	142	
314.87075	58	
315.89374	68	
320.27556	76	
321.05854	66	
321.77643	74	
322.88734	60	
324.88679	128	
326.86892	58	
327.93980	58	
328.83865	70	
329.86606	84	
333.88117	74	
337.20106	78	
337.84861	60	
337.95667	66	
338.15684	66	
338.19182	110	
339.91218	62	
340.86799	130	
END IONS

###FS:    #m/z: 340.93999 #charge 1+
###MS: 98
###MSMS: 99
BEGIN IONS
TITLE=Cmpd 73, +MS2(340.9400), 28.0-35.0eV, 2.1min #99
RTINSECONDS=127.426
SCANS=98-99
PEPMASS=340.93999	188834
CHARGE=1+
177.78393	80	
183.87010	82	
185.93060	68	
188.93461	68	
190.94764	98	
192.92339	66	
193.88825	132	
196.88687	78	
197.01090	84	
197.92541	72	
205.95033	150	
208.94492	78	
209.11981	76	
210.93771	102	
212.11910	68	
212.94593	96	
213.87783	194	
214.02277	66	
215.88767	106	
216.88385	190	1+
218.87302	72	
220.96355	74	
221.89716	96	
222.95020	88	
223.88797	72	
223.95220	144	
226.85954	72	
226.89312	118	
226.94685	114	
227.07248	114	
227.83714	66	
228.85781	96	
228.91142	72	
230.89032	130	
232.88604	74	
233.84270	76	
235.89410	132	
236.82615	92	
237.79879	70	
238.88419	112	
239.92209	74	
240.83154	196	
240.85305	74	
240.95596	90	
241.81435	70	
241.84358	410	1+
241.90128	128	
241.96651	78	
242.95186	72	
243.83313	66	
244.80632	90	
244.82857	212	
246.84144	66	
246.96495	138	
247.98056	66	
249.96854	70	
250.97215	142	
250.99275	68	
252.87175	84	
254.01913	92	
254.91437	86	
254.96501	132	
255.90894	66	
256.26095	82	
256.87642	70	
256.90449	186	1+
256.92967	70	
257.24535	182	
258.84507	220	
258.93107	82	
259.84789	224	
260.03076	68	
260.83294	398	1+
260.95847	92	
261.88554	68	
262.96980	86	
263.11115	78	
264.86476	82	
265.11469	86	
265.86315	72	
266.85909	264	
266.91935	82	
267.13593	66	
267.83758	252	1+
268.84169	176	1+
268.95970	140	
268.99478	80	
269.79590	120	
270.82920	68	
270.88979	70	
272.56777	90	
273.11344	92	
273.97234	94	
274.15562	66	
274.86238	302	1+
276.85886	1020	1+
277.16661	72	
277.92770	132	
278.84428	938	1+
280.09770	66	
280.17167	70	
280.84694	268	1+
280.90403	78	
281.06849	88	
281.83686	70	
282.88078	66	
282.93269	70	
284.09010	86	
284.42960	68	
285.20283	86	
289.48864	84	
290.38129	86	
290.85240	66	
290.95501	92	
292.87053	114	
293.14151	88	
293.85231	88	
293.88887	82	
294.86617	160	
295.99298	68	
297.98627	78	
300.12457	68	
300.48851	106	
300.87110	248	1+
300.91417	70	
300.99748	76	
301.85983	84	
302.12725	70	
302.17483	70	
302.91789	86	
303.07567	104	
303.49935	100	
304.77574	72	
304.84180	78	
306.88037	70	
307.44604	92	
308.86965	140	
309.92041	92	
310.22961	84	
310.87226	78	
312.89577	70	
313.12618	68	
313.18254	88	
313.87804	84	
313.91940	74	
314.85130	110	
315.12760	116	
316.64256	76	
319.87128	72	
319.89583	70	
321.74284	70	
322.81879	108	
324.90256	76	
325.89602	146	
329.88197	68	
333.00496	68	
333.11423	74	
339.85567	70	
343.89014	186	
344.89951	76	
345.91289	102	
END IONS

###FS:    #m/z: 363.95560 #charge 1+
###MS: 98
###MSMS: 100
BEGIN IONS
TITLE=Cmpd 74, +MS2(363.9556), 28.0-35.0eV, 2.2min #100
RTINSECONDS=128.206
SCANS=98,100
PEPMASS=363.95560	68618
CHARGE=1+
178.77605	84	
181.52484	140	
190.93141	78	
196.88501	100	
205.95545	88	
207.94608	76	
209.11986	84	
209.94311	132	
210.88149	74	
212.87806	534	
214.89297	88	
217.10903	98	
219.86070	86	
220.84868	72	
221.88978	86	
222.96112	72	
223.89175	74	
223.95509	74	
224.88685	74	
224.95051	208	
226.83186	72	
226.94671	904	1+
226.96900	110	
227.12199	78	
227.89201	370	1+
227.93081	146	
228.89430	318	1+
228.94251	1456	1+
228.99041	80	
230.83461	200	
230.88876	1428	1+
231.94520	132	
232.88420	166	
232.90361	128	
235.12031	212	1+
236.06903	74	
237.07370	72	
240.83534	224	1+
240.91202	74	
240.93801	112	
240.96260	304	1+
241.93924	478	1+
242.05496	88	
242.53125	86	
242.82306	418	1+
242.94109	290	1+
243.87933	72	
243.89451	76	
244.81376	84	
244.93668	166	
244.95615	452	
245.94063	218	
246.80855	142	
246.90179	72	
246.95009	742	1+
246.97293	96	
247.89779	92	
248.43313	76	
248.80444	182	
248.84778	82	
248.89977	362	1+
249.80634	124	
250.80337	100	
250.96834	122	
251.07049	116	
252.30954	90	
253.09028	74	
253.90927	70	
254.85933	88	
258.17133	82	
258.83420	122	
258.84763	160	
258.86607	78	
258.97304	116	
259.83685	96	
260.82875	144	
260.84361	80	
261.82974	116	
262.82896	266	
263.84000	162	
264.82120	82	
264.87208	110	
265.08882	74	
266.08737	74	
266.81817	272	
266.87492	78	
267.13787	78	
267.35874	74	
267.81487	160	
268.43585	84	
268.80584	136	
269.84484	164	
269.97233	120	
270.82115	80	
270.84202	72	
271.14030	74	
271.91683	142	
273.17029	96	
275.09248	84	
276.80995	100	
276.86155	232	
277.42840	76	
277.80703	70	
277.85549	110	
278.80215	136	
278.84947	82	
279.79348	780	1+
279.81425	82	
279.85168	116	
280.72104	78	
280.79450	544	1+
281.85091	118	
281.86402	140	
282.25132	90	
282.78789	484	1+
282.98419	86	
283.81854	218	1+
283.85227	240	1+
283.98685	76	
284.78696	122	
284.87923	76	
285.84431	168	
286.82348	140	
288.42811	74	
292.87587	108	
292.89974	86	
292.99456	78	
293.92403	84	
296.13874	96	
296.80907	254	
297.80407	104	
298.80444	1120	1+
299.87237	142	
300.80478	292	1+
301.85697	338	
301.94579	208	1+
302.95031	178	1+
303.80746	104	
303.85318	316	1+
304.03204	78	
305.34372	76	
306.84111	142	
306.91887	106	
312.18141	80	
313.98467	84	
314.44192	70	
315.87193	74	
316.81356	618	1+
318.81553	104	
319.82913	88	
320.74837	78	
321.22790	88	
321.82659	168	
321.86443	72	
322.82091	78	
323.16090	78	
323.85894	72	
325.03990	76	
326.87284	76	
332.21421	104	
333.84305	76	
334.68498	78	
336.94178	80	
339.17912	90	
340.80059	74	
340.91829	114	
341.00228	72	
352.88562	90	
355.71716	78	
357.01304	82	
357.73475	78	
360.27260	76	
368.13970	72	
368.17506	80	
END IONS

###FS:    #m/z: 336.94516 #charge 1+
###MS: 98
###MSMS: 101
BEGIN IONS
TITLE=Cmpd 75, +MS2(336.9452), 28.0-35.0eV, 2.2min #101
RTINSECONDS=128.979
SCANS=98,101
PEPMASS=336.94516	51892
CHARGE=1+
190.90623	64	
196.53906	90	
206.95381	74	
209.88583	68	
209.94128	66	
210.88463	168	
211.94107	140	
212.87654	552	1+
213.08570	66	
213.93817	128	
214.89456	128	
217.88038	66	
219.84400	64	
220.83013	100	
223.93572	80	
224.84100	70	
225.85281	84	
228.84653	94	
228.89480	136	
229.95401	174	
230.88799	1412	1+
231.82061	82	
231.94727	88	
232.82582	180	
233.82103	78	
234.82204	184	1+
235.11365	78	
235.89374	168	
237.94420	78	
239.83814	82	
239.86526	64	
240.89116	94	
240.94401	64	
241.84091	154	
241.90230	76	
242.84249	72	
243.83282	78	
244.13627	78	
246.94941	76	
246.97811	62	
248.46227	82	
248.89908	542	1+
249.96166	114	
250.84187	108	
250.92282	102	
250.95196	338	1+
251.07424	74	
251.83208	74	
252.83658	200	
253.90548	166	
253.97601	146	
254.02099	70	
254.09572	92	
254.39875	100	
254.41471	94	
254.96124	74	
255.10856	64	
256.11690	64	
256.89737	72	
257.91789	72	
257.93430	66	
258.84443	138	
258.88609	70	
259.68248	88	
259.85185	128	
260.79611	80	
260.83360	68	
260.85352	82	
262.83437	72	
263.83093	86	
264.88084	70	
265.46272	106	
267.83724	862	1+
268.42589	84	
268.83815	706	1+
269.79565	72	
269.91870	66	
270.13877	74	
270.86791	104	
271.91738	74	
274.14751	96	
274.85527	78	
274.87974	86	
275.83772	66	
275.86091	128	
276.85684	584	1+
277.83271	266	
278.03393	100	
278.36183	98	
278.83429	128	
278.86633	122	
278.92340	84	
278.97885	62	
279.09409	96	
279.82775	90	
279.86150	82	
280.26851	64	
280.86674	72	
281.83895	72	
281.85735	68	
282.48864	78	
282.88599	92	
283.88326	102	
285.11780	64	
286.84882	698	1+
289.87917	80	
291.13754	88	
291.86673	68	
292.16080	68	
292.58903	108	
292.86634	76	
293.10939	186	
294.11596	76	
294.86751	178	
294.92464	68	
295.03857	72	
295.60223	108	
296.86207	78	
296.87864	78	
297.89159	120	
299.05794	76	
299.87653	64	
300.07747	72	
302.14689	72	
303.87445	66	
305.42773	100	
305.80750	66	
305.86338	128	
305.89139	82	
307.91580	78	
309.86857	64	
309.88577	106	
310.87026	302	1+
311.38982	76	
311.40712	104	
312.83696	78	
313.17337	70	
315.88924	82	
315.99424	66	
316.41323	84	
321.37996	102	
321.61310	88	
322.04932	68	
322.38421	86	
323.48985	104	
323.88300	78	
324.89626	86	
325.95031	82	
326.48917	78	
327.89741	82	
329.59624	86	
329.89710	86	
329.97775	74	
330.87145	104	
331.41532	92	
333.29604	72	
333.93267	68	
334.90729	78	
336.05883	66	
340.42659	84	
END IONS

###FS:    #m/z: 322.92971 #charge 1+
###MS: 102
###MSMS: 103
BEGIN IONS
TITLE=Cmpd 76, +MS2(322.9297), 28.0-35.0eV, 2.2min #103
RTINSECONDS=132.674
SCANS=102-103
PEPMASS=322.92971	425698
CHARGE=1+
58.21053	64	
141.43543	62	
149.52860	64	
175.74158	56	
181.86577	44	
192.88933	66	
196.84033	64	
197.14025	50	
201.04293	114	
201.28408	44	
202.04773	76	
203.10488	56	
204.95739	62	
205.94653	68	
205.97092	54	
206.97081	104	
208.91503	56	
210.06926	68	
223.81984	70	
223.95803	362	1+
226.00424	60	
227.92685	146	
228.81855	40	
228.86877	66	
228.90815	44	
230.85895	68	
230.90544	78	
231.06422	66	
231.82677	42	
232.92342	88	
234.82168	76	
235.97848	52	
236.01230	88	
236.87548	78	
237.88355	84	
238.88460	74	
238.93871	104	
239.80435	70	
239.89571	72	
240.13899	70	
240.82627	86	
240.89485	60	
240.94087	606	
241.23613	68	
241.94186	688	
242.94109	2120	1+
243.05506	76	
243.82094	322	1+
244.10745	68	
244.12898	60	
244.85250	68	
244.93918	350	1+
245.22130	74	
245.44468	48	
245.85621	58	
245.88550	64	
246.84723	52	
246.97828	86	
247.96630	130	
248.85746	60	
250.94699	106	
251.82278	68	
251.93224	128	
252.35236	92	
252.96921	72	
253.90932	84	
253.92535	78	
254.79245	58	
255.09736	136	
256.11246	48	
256.82328	72	
256.90208	42	
257.90669	66	
258.78598	40	
258.83343	266	
258.85623	66	
258.89784	74	
259.33835	76	
259.99319	78	
260.33662	50	
260.83148	76	
261.83629	124	
262.04055	48	
262.83245	120	
262.85624	84	
263.82269	74	
264.07971	62	
264.79101	102	
265.01304	82	
265.05704	60	
265.13482	62	
265.86387	72	
265.93890	40	
266.85209	64	
267.09557	60	
268.17025	48	
268.95015	74	
271.87129	52	
272.13591	62	
272.85241	68	
273.02376	48	
274.85942	78	
277.63702	74	
278.06871	52	
278.83908	66	
279.09018	1240	1+
280.82812	70	
281.96665	74	
282.01835	52	
282.08624	84	
283.93291	78	
284.20632	72	
284.29398	508	1+
284.84408	108	
287.80486	70	
289.01216	58	
289.85419	80	
289.88144	44	
290.80837	48	
290.88585	50	
292.91467	80	
293.00483	68	
296.02451	66	
298.04960	46	
299.98338	62	
300.39269	72	
300.92994	46	
302.14875	54	
302.85823	70	
305.14203	74	
305.95356	78	
307.80611	60	
307.88533	68	
308.59042	106	
309.79313	56	
310.85950	74	
310.90355	176	1+
312.94537	48	
314.76428	52	
316.08766	58	
316.91341	62	
317.81963	50	
318.67188	42	
319.11219	72	
320.21638	68	
320.86312	70	
321.03154	62	
321.12877	64	
321.42367	68	
321.92818	82	
322.94252	52	
324.89408	62	
325.25228	78	
325.89052	54	
327.06665	74	
327.18222	62	
327.26618	74	
END IONS

###FS:    #m/z: 340.94007 #charge 1+
###MS: 102
###MSMS: 104
BEGIN IONS
TITLE=Cmpd 77, +MS2(340.9401), 28.0-35.0eV, 2.3min #104
RTINSECONDS=133.454
SCANS=102,104
PEPMASS=340.94007	193868
CHARGE=1+
45.72000	92	
180.87218	76	
187.87276	102	
191.90173	86	
192.94410	76	
195.87188	76	
196.96258	64	
197.89435	68	
202.93891	86	
204.06519	74	
205.95003	62	
207.08308	60	
213.88005	128	
214.89220	66	
215.88630	98	
221.87693	74	
222.95939	68	
223.07314	68	
223.83469	70	
223.89515	74	
224.17124	80	
224.20638	72	
225.82861	60	
226.90034	58	
226.94878	74	
228.84084	82	
229.88547	82	
230.88706	74	
230.94661	84	
231.07910	76	
231.49017	90	
231.88975	198	
231.94593	136	
233.87263	68	
233.89946	106	
235.86529	82	
238.83336	66	
238.85641	96	
238.89816	62	
239.84791	206	
240.83790	468	1+
240.88361	68	
240.96166	62	
241.04386	68	
241.84101	392	1+
243.83089	116	
244.88899	94	
244.92517	66	
245.85306	64	
246.85307	66	
246.97434	66	
247.85440	62	
247.97694	62	
249.13832	66	
249.90330	62	
250.96752	64	
251.66033	70	
252.79366	88	
254.89636	78	
254.94182	90	
256.17275	66	
256.84306	104	
257.83212	76	
257.84952	80	
257.90294	60	
258.84924	718	1+
259.80168	62	
259.82469	68	
260.83690	754	1+
261.15491	74	
261.84207	514	1+
261.86194	140	
261.94556	90	
262.78097	68	
262.83361	70	
263.87492	66	
263.97438	82	
264.87081	78	
265.78500	66	
266.85764	72	
267.82456	64	
268.84343	304	
269.03382	60	
270.83343	88	
271.00125	64	
272.93905	68	
272.98660	162	
274.11709	70	
274.87585	148	
275.85587	128	
275.87510	126	
276.85800	666	1+
277.92350	94	
278.84662	696	1+
279.40549	104	
279.83965	102	
279.89634	66	
279.92759	72	
279.97001	68	
280.50284	80	
280.80951	66	
280.86979	60	
281.87384	94	
282.86593	92	
283.78607	68	
284.93741	70	
285.17160	58	
286.89520	74	
286.91215	86	
288.83986	78	
289.87943	94	
290.16170	70	
290.87105	74	
290.96383	74	
290.97824	86	
292.17310	86	
292.43748	70	
292.88726	84	
293.87264	120	
294.01268	78	
295.33604	64	
295.41854	84	
296.85211	224	1+
297.16024	58	
299.78007	80	
299.87052	182	1+
300.88877	106	
301.85650	76	
301.96294	72	
302.17237	66	
302.84919	150	
305.90000	60	
307.03549	60	
307.05425	78	
307.79920	58	
307.95848	80	
311.88427	100	
311.95356	62	
312.79778	68	
314.00010	68	
314.81216	84	
319.02644	78	
319.98325	66	
321.60225	80	
322.13547	64	
323.92295	78	
324.53307	98	
325.76209	60	
326.15529	76	
329.82577	58	
330.34163	64	
330.81511	112	
333.28912	64	
334.04301	84	
334.88035	74	
338.79709	66	
345.18965	80	
346.20311	72	
346.36081	102	
END IONS

###FS:    #m/z: 363.95565 #charge 1+
###MS: 102
###MSMS: 105
BEGIN IONS
TITLE=Cmpd 78, +MS2(363.9556), 28.0-35.0eV, 2.3min #105
RTINSECONDS=134.226
SCANS=102,105
PEPMASS=363.95565	72448
CHARGE=1+
104.60487	74	
118.57732	78	
189.86141	174	
191.85857	80	
192.01707	72	
194.03354	84	
197.86841	104	
197.96166	94	
199.02929	76	
206.88869	104	
209.94288	118	
210.88382	178	
212.87840	424	
213.09674	74	
215.85684	70	
221.88798	68	
222.95254	90	
223.00218	82	
224.94798	492	1+
225.96809	112	
226.94690	1222	1+
227.06504	82	
228.89149	250	1+
228.94227	1022	1+
230.89000	1444	1+
232.79395	86	
232.88417	116	
234.10920	106	
234.14505	78	
234.88835	144	
236.87543	78	
237.05407	106	
237.13999	76	
239.92018	92	
240.07532	100	
240.82154	160	
240.88736	68	
240.94132	180	
240.96243	352	
240.99205	98	
241.09122	88	
241.11630	124	
241.82975	84	
241.93817	458	1+
241.95694	522	1+
242.81422	82	
242.89902	204	
242.93897	310	1+
243.81954	74	
244.81961	138	
244.93526	208	1+
244.95589	528	
245.82231	78	
246.95224	756	1+
247.44329	100	
248.80494	306	
248.83423	76	
248.89899	340	
249.80034	168	
250.79906	106	
250.89805	104	
250.96552	68	
251.04438	104	
251.44996	82	
251.94857	70	
252.79338	68	
252.90303	70	
253.06902	70	
256.11125	68	
258.82962	272	
258.84856	184	
260.84150	136	
260.96873	206	
261.84218	118	
262.82941	104	
264.81887	186	
265.08396	140	1+
265.81988	156	
266.81307	544	1+
267.97325	106	
268.80465	266	1+
269.96949	202	
272.28018	100	
273.44255	72	
276.81313	68	
276.96655	102	
277.02982	70	
277.85370	106	
278.80280	72	
279.10799	84	
279.79649	162	
279.84224	82	
279.85916	76	
280.12833	94	
280.79170	1150	1+
281.87616	76	
282.14200	74	
282.78547	406	1+
282.83251	124	
282.86166	102	
283.07118	118	
283.84930	116	
284.82102	316	1+
284.84934	104	
285.84614	300	
286.15326	76	
287.04305	112	
287.81323	80	
287.84445	82	
289.13141	98	
290.99905	80	
293.85639	254	1+
294.92307	218	1+
295.84062	76	
296.14952	74	
296.80860	272	
297.04183	68	
297.81981	146	
297.91640	94	
298.79919	1358	1+
301.79819	310	1+
301.86394	234	
302.84767	144	
302.97127	74	
303.85482	418	
306.40901	90	
306.42613	84	
308.94410	98	
308.95930	74	
309.42979	74	
309.91199	70	
310.03914	74	
312.17915	72	
312.86957	88	
314.10666	72	
314.81675	376	1+
317.81193	80	
318.76982	74	
318.81382	78	
319.93732	70	
320.14184	70	
321.81584	140	
322.02516	98	
322.28300	70	
322.80509	90	
322.93340	74	
322.99143	90	
324.01579	68	
324.07766	82	
324.68565	98	
326.87449	88	
327.44882	88	
328.18894	72	
328.89199	92	
329.64971	104	
332.76961	70	
335.88116	70	
336.41025	94	
336.93997	172	1+
337.39750	80	
341.85277	84	
343.44387	90	
343.89467	100	
344.73121	78	
347.22964	90	
349.14951	80	
350.29330	72	
352.88655	110	
358.76475	68	
360.16810	72	
360.94712	72	
367.13069	82	
END IONS

###FS:    #m/z: 322.92958 #charge 1+
###MS: 106
###MSMS: 107
BEGIN IONS
TITLE=Cmpd 79, +MS2(322.9296), 28.0-35.0eV, 2.3min #107
RTINSECONDS=137.894
SCANS=106-107
PEPMASS=322.92958	394874
CHARGE=1+
156.62937	56	
187.92170	92	
193.96191	94	
194.88795	74	
194.99624	56	
203.86899	62	
205.94915	146	
210.14415	68	
211.61291	54	
211.93656	90	
212.89437	68	
214.89105	66	
220.87582	78	
220.88880	66	
221.94645	68	
222.88977	72	
223.95995	462	
224.87948	72	
224.91095	58	
224.98066	68	
225.86371	52	
226.15165	72	
226.84097	80	
227.92976	56	
228.90786	72	
228.93377	46	
229.01561	56	
230.84605	64	
232.40313	72	
235.82408	62	
236.86188	68	
237.81920	76	
239.07677	68	
240.93944	852	
241.93889	2556	1+
242.04396	64	
242.80238	54	
242.94135	1782	1+
243.82313	130	
244.11751	104	
244.82020	80	
244.87898	70	
244.93771	376	
245.01404	76	
245.22918	72	
245.82177	52	
245.99286	70	
246.08373	56	
246.91829	56	
246.97681	140	
247.17128	96	
248.84939	110	
250.46801	76	
250.94406	148	
251.06845	50	
251.86717	146	
254.84371	52	
255.01331	116	
256.07815	58	
256.90239	60	
258.83597	96	
259.16674	70	
259.84105	64	
260.22543	56	
260.83053	284	
260.93275	78	
261.83145	222	
261.88198	62	
261.89556	82	
262.83147	190	
263.05137	86	
263.17894	90	
264.04626	82	
264.12379	86	
264.73691	54	
265.92499	56	
266.04511	50	
266.85010	106	
266.87692	74	
267.83070	54	
267.84778	70	
267.93318	74	
269.79811	56	
273.16438	62	
274.03353	82	
274.81855	58	
275.42773	100	
276.68879	64	
276.85609	70	
277.02576	58	
278.84527	72	
279.01370	72	
279.03409	72	
279.09081	672	1+
280.83181	80	
282.05372	60	
282.27743	128	
282.80450	64	
282.85992	58	
283.04417	72	
283.06663	56	
283.86896	56	
283.97679	74	
284.29491	364	1+
284.86897	184	
284.97274	92	
285.39774	88	
286.41323	90	
286.86625	76	
286.92052	68	
287.35733	84	
288.04879	68	
288.99974	88	
289.86873	76	
289.87992	228	1+
290.86053	140	
291.18745	66	
292.94827	60	
293.04289	74	
293.85902	52	
294.17256	62	
295.47761	84	
295.82598	70	
295.99919	60	
296.85346	72	
300.03758	48	
301.86492	82	
302.60572	72	
302.88363	154	
305.23685	52	
306.88310	54	
307.20527	52	
308.87752	78	
309.77350	76	
310.89222	80	
311.15163	84	
311.88633	54	
312.04881	60	
313.92372	78	
315.19747	74	
315.38754	82	
319.92398	66	
320.02738	76	
320.79230	78	
321.14435	64	
321.18214	84	
321.43066	92	
322.89580	66	
324.87175	66	
324.89161	82	
325.11090	72	
325.89038	66	
325.90816	48	
327.08428	68	
327.16184	64	
END IONS

###FS:    #m/z: 359.96142 #charge 1+
###MS: 106
###MSMS: 108
BEGIN IONS
TITLE=Cmpd 80, +MS2(359.9614), 28.0-35.0eV, 2.3min #108
RTINSECONDS=138.667
SCANS=106,108
PEPMASS=359.96142	34326
CHARGE=1+
59.18333	64	
141.42545	64	
181.05229	96	
182.85760	78	
192.85681	102	
207.93890	66	
209.88578	72	
209.94544	196	
220.95415	66	
221.88549	106	
221.94474	136	
222.95134	306	
223.94469	818	1+
224.94671	690	1+
225.88619	76	
226.78943	70	
226.94632	826	1+
227.89103	70	
228.94342	456	
229.08051	70	
230.94121	78	
231.41897	84	
231.90489	80	
232.87095	68	
233.83115	90	
234.86641	248	1+
235.11562	74	
235.89204	262	1+
236.08782	80	
236.84702	68	
238.95702	102	
240.05921	80	
240.81983	134	
240.83337	128	
240.93992	316	1+
240.96199	506	1+
242.88858	66	
242.96052	84	
243.82732	66	
244.95791	254	
245.06734	86	
245.94755	80	
246.81117	152	
246.95377	188	
246.97041	136	
247.06900	64	
247.47055	84	
248.80321	458	
248.95005	112	
250.95060	180	
251.03060	66	
252.06362	68	
252.78153	68	
252.85586	66	
252.95363	134	
253.83124	74	
254.94956	68	
257.13036	84	
257.16380	74	
258.13958	74	
260.96478	148	
260.98618	74	
261.91737	76	
261.97095	64	
262.49394	110	
262.95373	68	
263.97603	198	1+
264.82305	236	
264.86500	66	
265.51294	80	
266.81160	410	1+
266.96535	74	
267.96856	112	
268.83813	80	
268.92679	74	
269.85397	70	
271.40945	94	
274.02556	68	
275.96881	364	
276.81038	78	
276.84828	72	
277.81083	68	
278.79626	226	
279.79216	932	1+
280.79254	648	1+
280.83254	130	
280.88108	76	
280.92931	156	
281.97521	82	
281.99143	98	
282.33778	66	
282.79046	124	
282.82732	76	
282.85594	68	
282.88081	66	
283.06447	90	
283.82181	432	1+
283.88512	70	
283.98506	172	
284.78217	66	
284.82467	380	1+
288.88280	98	
290.78561	70	
291.82046	78	
291.87103	66	
291.93820	72	
292.12398	104	
292.78837	82	
292.88004	68	
293.79235	86	
294.11984	66	
294.66741	76	
294.81528	72	
295.80708	64	
296.80613	426	1+
297.04575	72	
297.10932	124	
298.80409	904	1+
298.97052	72	
299.14246	70	
299.86913	74	
299.98175	72	
300.79479	230	1+
300.80983	66	
301.85638	68	
302.15296	72	
302.90256	90	
303.87922	138	
304.04726	90	
306.26117	66	
308.96793	82	
309.03469	94	
309.79630	94	
311.87325	66	
314.83353	66	
315.81535	68	
316.81259	296	1+
316.85894	66	
319.12906	68	
319.83590	66	
320.82585	114	
322.82264	78	
323.01735	120	
323.81226	88	
324.04021	78	
326.05893	66	
332.39998	76	
335.85856	66	
336.02510	68	
336.94406	78	
337.11686	160	
338.11964	76	
338.85171	92	
338.94194	102	
341.83486	76	
343.18690	68	
344.41286	86	
344.44605	72	
345.19847	66	
349.12033	90	
350.13920	64	
352.12269	86	
355.18226	64	
355.79122	66	
355.88378	86	
357.17765	68	
358.19735	74	
END IONS

###FS:    #m/z: 412.72963 #charge 1+
###MS: 106
###MSMS: 109
BEGIN IONS
TITLE=Cmpd 81, +MS2(412.7296), 28.0-35.0eV, 2.4min #109
RTINSECONDS=139.439
SCANS=106,109
PEPMASS=412.72963	21248
CHARGE=1+
45.70333	74	
139.30115	92	
153.93627	116	
169.17568	90	
185.86844	78	
193.06847	98	
197.87820	78	
207.54775	94	
207.87871	80	
208.87305	92	
208.89813	76	
210.89030	82	
212.87859	804	1+
214.89123	212	1+
222.92443	92	
222.95055	728	1+
224.80562	82	
224.94694	718	1+
225.17252	78	
225.81980	84	
229.85438	84	
230.88823	1270	1+
231.91060	76	
232.59934	112	
232.88628	298	
233.87965	462	1+
234.88078	316	1+
235.85016	80	
239.87063	74	
240.81656	134	
240.96397	496	1+
241.89471	76	
242.10681	120	
242.95543	124	
244.87935	94	
248.90074	522	1+
250.89622	160	
251.08797	82	
251.79321	96	
253.19187	76	
253.86065	78	
253.90089	90	
255.89344	90	
256.46726	78	
257.03180	82	
257.95986	152	
258.94115	76	
258.97453	124	
260.96649	434	1+
261.88713	264	
262.96960	82	
266.89415	208	1+
268.13407	90	
268.78168	116	
268.84966	136	
269.47284	86	
271.79135	270	
272.91243	94	
273.89130	92	
273.93416	76	
274.85323	76	
275.80305	82	
275.85355	78	
275.89849	76	
276.94995	102	
277.85599	108	
278.83581	184	1+
279.89236	612	1+
283.78809	98	
285.84742	408	1+
287.92206	88	
289.78823	110	
290.85339	94	
291.40315	80	
291.85787	130	
292.17722	76	
293.80822	182	1+
294.87223	118	
295.91961	242	
297.85084	92	
297.90235	1282	1+
299.02371	80	
300.78212	80	
300.79716	94	
300.82537	76	
301.10827	96	
301.84581	78	
301.96290	106	
303.36467	96	
303.81019	104	
303.85622	838	1+
304.81052	200	1+
305.86165	84	
305.92552	76	
307.79875	144	
307.97585	96	
309.79811	110	
309.81621	86	
309.88356	90	
309.91406	84	
310.85184	126	
310.88327	80	
311.87357	132	
312.80414	170	
312.89324	86	
312.94688	182	1+
313.45400	92	
313.53425	80	
313.87991	146	
313.92910	732	
314.41728	76	
315.90900	92	
316.82873	96	
316.86973	86	
316.94074	106	
317.79388	74	
318.08869	86	
318.93407	1608	1+
320.92466	106	
321.81489	118	
321.86761	164	
323.62667	132	
324.89835	74	
325.66868	80	
326.79570	76	
326.87274	818	1+
327.80888	780	1+
328.86882	86	
330.81138	480	1+
330.93967	82	
332.08866	80	
332.84677	150	
332.87328	222	
332.91480	92	
333.87853	382	
334.87938	366	
335.93548	86	
336.85164	96	
336.94434	4920	1+
337.80062	372	
340.86631	82	
343.84503	78	
344.75521	124	
345.81401	262	1+
348.82202	140	
349.82102	76	
349.87387	76	
350.15564	82	
350.78277	78	
350.82157	280	1+
350.88482	144	
351.76690	124	
352.18478	96	
353.87804	160	1+
356.60451	116	
358.42026	88	
358.87468	110	
359.77185	146	
359.95699	174	
361.84030	86	
364.42674	78	
366.97547	120	
369.84973	74	
370.79734	78	
371.85846	132	
374.88780	86	
376.88156	82	
377.13701	88	
378.21373	88	
385.92494	90	
389.74814	82	
400.20429	108	
401.73430	128	
402.17000	84	
404.22634	122	
405.17961	86	
406.55785	98	
END IONS

###FS:    #m/z: 322.92957 #charge 1+
###MS: 110
###MSMS: 111
BEGIN IONS
TITLE=Cmpd 82, +MS2(322.9296), 28.0-35.0eV, 2.4min #111
RTINSECONDS=143.109
SCANS=110-111
PEPMASS=322.92957	342266
CHARGE=1+
68.88135	46	
113.41466	46	
156.05795	50	
182.98062	66	
185.87040	78	
192.88588	52	
195.94195	52	
195.95580	58	
196.87855	66	
198.97221	64	
200.83635	74	
201.04227	240	
205.94873	104	
205.99906	72	
206.90119	66	
210.99024	68	
214.15317	52	
215.00803	58	
215.09098	68	
216.90644	62	
219.05667	72	
220.89244	76	
221.90056	68	
224.81770	106	
226.15214	58	
227.90204	64	
227.92758	58	
228.84564	60	
230.84938	128	
233.85564	54	
233.91948	82	
234.14307	80	
236.89591	76	
237.89158	58	
238.05814	40	
239.07631	82	
239.83832	134	
240.82299	90	
240.94037	734	
240.96540	50	
241.13130	40	
241.94281	488	
242.81921	86	
242.94202	1316	
243.82176	72	
243.88110	86	
243.93428	148	
244.82282	146	
244.85591	60	
244.90410	40	
244.93935	412	
245.82140	124	
246.84883	90	
246.98011	52	
247.85332	72	
248.85259	106	
248.88052	44	
249.39079	74	
250.93037	54	
250.96175	54	
251.01623	70	
251.07461	74	
254.15199	78	
255.05141	64	
255.07726	54	
255.94835	72	
256.89382	214	
258.83512	94	
258.94317	76	
259.14208	102	
259.85706	66	
260.83515	46	
261.82915	550	1+
261.88780	94	
263.98230	72	
264.86050	42	
265.07855	54	
265.09680	52	
266.11528	78	
266.24375	78	
266.85314	160	
267.81227	54	
267.88930	72	
268.78626	64	
268.95553	52	
270.18104	70	
271.02546	88	
271.18714	70	
271.86041	70	
272.11002	52	
275.81081	62	
275.85773	74	
277.07249	64	
278.42559	64	
278.83725	62	
278.87614	70	
279.09178	680	1+
279.76295	72	
279.84740	46	
279.90870	64	
280.85448	70	
281.09726	72	
281.11415	66	
281.89251	86	
281.97682	62	
282.88312	86	
284.29197	186	
284.85256	40	
284.87562	130	
285.19891	72	
287.23668	44	
288.95165	54	
289.73068	44	
290.13241	76	
290.85847	96	
292.17116	40	
292.43357	74	
293.92819	82	
294.06735	102	
295.44800	90	
295.85759	64	
296.86589	44	
297.17288	54	
297.87002	64	
299.07656	66	
299.87136	42	
300.83521	44	
301.87774	62	
301.90998	46	
304.00006	46	
304.87836	72	
305.88626	52	
306.87580	70	
307.79088	58	
307.84032	50	
307.86570	64	
307.88980	58	
308.28831	78	
310.06110	70	
311.65245	102	
312.83918	48	
314.16107	52	
314.63746	50	
317.86307	62	
318.98468	78	
321.88436	68	
324.89152	52	
326.11236	52	
326.28346	54	
326.90433	56	
327.07342	130	
327.89750	70	
END IONS

###FS:    #m/z: 336.94493 #charge 1+
###MS: 110
###MSMS: 112
BEGIN IONS
TITLE=Cmpd 83, +MS2(336.9449), 28.0-35.0eV, 2.4min #112
RTINSECONDS=143.881
SCANS=110,112
PEPMASS=336.94493	46844
CHARGE=1+
172.73527	54	
182.86592	104	
184.86705	74	
185.86527	78	
196.88176	66	
197.04189	70	
197.90337	68	
200.88356	72	
202.88660	70	
206.41520	58	
209.94664	56	
210.86192	100	
211.94331	242	1+
212.87802	660	1+
213.93784	102	
216.88664	72	
218.84206	72	
223.83700	64	
223.96218	88	
223.98029	62	
224.96805	54	
225.84197	68	
226.89299	124	
229.95694	120	
230.88959	854	1+
231.94896	130	
233.17070	72	
233.83319	80	
234.83102	144	
235.83475	54	
235.84870	64	
236.07507	60	
236.82467	60	
238.83667	70	
239.88410	56	
240.83158	98	
240.84548	70	
240.86045	68	
241.84075	336	1+
243.17198	60	
243.82763	64	
245.83117	74	
246.42411	62	
246.94756	82	
246.97636	66	
247.97269	64	
248.89908	290	1+
249.82724	76	
250.83878	162	1+
250.95009	132	
251.81716	128	
251.88258	76	
251.96653	70	
252.95603	70	
252.97596	126	
253.90640	296	1+
254.86135	66	
254.96154	52	
255.01221	76	
255.95811	68	
256.00852	72	
256.25626	74	
256.45357	76	
256.86258	108	
257.81039	72	
257.86765	68	
258.84491	284	
259.17271	60	
259.85156	548	1+
259.91409	64	
259.95973	56	
260.82995	88	
260.98431	74	
261.83405	70	
262.04160	62	
262.82408	84	
263.83057	62	
266.84659	136	
267.10592	76	
267.85082	66	
267.97335	82	
268.84105	110	
269.04809	60	
269.83741	210	
269.85060	106	
270.79883	64	
273.12973	58	
273.88004	166	
273.91746	78	
274.85869	120	
275.43176	80	
275.84153	62	
275.85759	64	
275.99237	82	
276.82519	62	
276.85777	550	1+
277.81621	76	
278.83153	356	1+
278.91315	68	
280.86057	60	
280.87691	52	
280.89785	94	
280.96156	80	
281.82483	84	
283.01949	72	
283.21553	86	
283.80303	60	
283.86297	66	
284.88148	70	
285.20060	64	
285.21584	60	
285.80046	68	
285.87288	68	
286.85325	642	1+
287.81050	98	
288.84738	188	
290.86052	62	
291.09962	70	
291.81698	100	
291.85620	64	
292.16961	72	
292.43819	164	
293.10710	236	
294.17447	54	
296.85987	68	
297.12643	84	
297.81020	54	
297.93529	94	
298.30210	76	
298.89947	92	
299.69070	90	
299.86763	118	
300.87595	152	
300.91665	88	
302.18283	84	
302.88125	86	
303.79904	72	
304.86105	58	
305.87410	60	
306.57908	68	
308.14395	94	
309.86189	68	
309.88405	66	
310.09544	70	
310.86113	66	
311.74769	64	
311.89738	72	
311.95125	94	
312.90424	54	
313.15644	70	
317.09933	88	
320.05401	58	
323.86540	96	
324.14404	54	
325.38111	60	
328.88359	74	
332.02820	64	
336.26381	56	
336.87622	56	
340.79131	72	
342.32340	60	
END IONS

###FS:    #m/z: 359.96114 #charge 1+
###MS: 110
###MSMS: 113
BEGIN IONS
TITLE=Cmpd 84, +MS2(359.9611), 28.0-35.0eV, 2.5min #113
RTINSECONDS=144.661
SCANS=110,113
PEPMASS=359.96114	29060
CHARGE=1+
171.86654	68	
184.28003	68	
184.93888	94	
198.94944	80	
204.55513	92	
204.87319	66	
205.94986	70	
208.88101	124	
209.94147	100	
216.83072	70	
216.85577	84	
220.05371	66	
222.95106	148	
223.96157	170	
224.94922	450	
224.97356	70	
226.94531	654	1+
226.97137	132	
227.93452	74	
228.94358	622	1+
233.94561	106	
234.86722	138	
235.91469	66	
238.06357	78	
238.96459	94	
240.13695	68	
240.79226	72	
240.83027	78	
240.96228	174	
241.78581	74	
242.96748	168	
243.00152	88	
244.95730	346	
245.93895	134	
246.09518	76	
246.45740	84	
246.95213	506	
246.97253	84	
247.06716	76	
248.80232	386	1+
249.86565	74	
250.78639	72	
250.95301	204	
252.06166	106	
252.87744	86	
252.95275	182	
253.08262	66	
253.11840	140	
256.94719	90	
257.16588	78	
258.05660	92	
258.80277	86	
258.83448	82	
258.97367	114	
260.96873	238	1+
261.84005	68	
264.82077	72	
265.81554	134	
266.81285	180	
266.83294	90	
267.10587	72	
267.81960	96	
267.96789	82	
268.35120	66	
268.82338	72	
272.24353	66	
273.85867	68	
273.96441	98	
274.15578	92	
274.81367	118	
274.86121	74	
275.13647	82	
275.79468	72	
275.83739	78	
275.91697	90	
275.97338	280	
276.81508	92	
278.02809	104	
278.79771	72	
278.87198	70	
278.91095	72	
279.80482	98	
280.79230	840	1+
281.83593	68	
281.85030	80	
281.88823	78	
283.85157	190	
284.02431	72	
284.82549	170	
285.82502	132	
286.75194	68	
287.45306	76	
289.88153	68	
289.98784	72	
290.39569	74	
290.43354	102	
290.78535	86	
291.43486	76	
291.98200	76	
292.44391	106	
292.52150	70	
293.79930	66	
296.63968	88	
296.74959	68	
296.80661	196	
297.10960	90	
297.80105	1594	1+
297.92681	66	
298.01371	76	
298.80379	1394	1+
300.19280	88	
301.83738	80	
301.86806	84	
301.89916	100	
302.90044	68	
304.02142	92	
305.03506	68	
305.87216	76	
305.92590	82	
307.36436	88	
307.87970	192	
308.11008	78	
309.79542	100	
310.14530	72	
310.83117	86	
311.88226	80	
312.81932	90	
315.87146	68	
316.01824	84	
316.81690	356	1+
317.84551	70	
317.93292	74	
318.86230	142	
319.03088	78	
319.83841	76	
320.14158	66	
321.82235	80	
321.93674	68	
322.98246	72	
323.89186	72	
324.89433	158	
327.28417	100	
327.81067	86	
330.76765	70	
331.75769	76	
333.01606	80	
336.94227	66	
340.71452	66	
344.91580	92	
345.20060	80	
346.82493	70	
348.92011	70	
350.18297	112	
352.77492	76	
359.40887	86	
359.73966	74	
361.00063	74	
365.07871	76	
END IONS

###FS:    #m/z: 340.94011 #charge 1+
###MS: 114
###MSMS: 115
BEGIN IONS
TITLE=Cmpd 85, +MS2(340.9401), 28.0-35.0eV, 2.5min #115
RTINSECONDS=148.352
SCANS=114-115
PEPMASS=340.94011	154584
CHARGE=1+
66.71081	78	
109.10972	66	
184.85364	72	
192.89103	110	
192.92688	72	
204.37583	68	
212.87274	74	
212.94436	70	
213.11457	70	
213.94680	78	
214.05672	78	
214.89041	90	
215.85694	90	
215.88094	410	1+
215.93441	94	
217.38420	82	
217.93683	70	
218.84920	84	
219.50759	80	
220.97815	76	
221.89734	66	
223.97455	70	
224.83705	86	
224.97339	122	
225.84907	68	
225.97478	66	
228.11914	66	
230.84702	76	
230.89063	274	
231.88941	142	
231.94982	72	
232.89207	224	1+
233.83132	78	
235.07580	84	
235.91617	98	
239.84400	70	
240.22269	78	
240.89323	98	
240.96526	108	
241.02808	64	
241.62907	74	
241.84029	156	
241.89828	134	
241.96565	66	
242.83377	290	1+
242.86769	58	
243.82044	96	
244.86960	70	
245.01956	104	
245.90942	120	
246.16264	60	
246.42085	112	
246.85323	74	
246.97663	168	
248.85833	110	
248.93117	72	
249.13059	72	
249.89970	108	
250.85642	72	
250.89969	68	
251.14440	124	
251.89026	58	
254.17725	80	
254.91327	114	
254.96535	76	
255.37900	80	
255.90498	72	
257.08177	78	
258.84532	330	
259.85512	212	
259.91879	100	
259.96148	160	
260.84286	124	
261.47473	100	
261.84187	58	
264.92271	68	
266.85552	110	
266.99544	116	
267.85009	66	
267.87899	78	
267.93740	72	
268.02793	62	
268.83890	244	1+
272.11996	82	
272.85776	76	
273.96034	72	
274.80138	76	
274.85936	74	
274.87961	76	
274.89616	82	
275.86508	68	
275.90285	82	
276.85673	490	
277.86361	322	
277.90044	212	1+
278.84388	782	1+
279.96076	64	
280.84872	130	
282.90146	68	
284.92954	68	
285.13035	82	
285.16683	84	
285.21097	80	
285.42684	74	
289.02708	88	
289.04418	68	
292.88621	136	
293.87550	96	
294.66810	74	
294.87012	296	1+
296.16613	76	
296.85783	264	
298.90046	92	
298.99164	62	
299.82676	62	
299.85140	126	
299.87270	146	
300.85464	92	
300.87786	100	
301.80305	78	
301.85731	124	
302.86791	76	
302.88128	74	
303.06524	84	
303.92297	80	
304.26098	68	
304.89765	64	
305.93202	76	
307.09501	72	
307.93465	62	
308.38967	84	
309.28726	114	
311.99900	84	
314.85778	78	
315.43772	68	
315.88271	62	
316.81514	82	
317.86963	68	
317.95305	76	
318.15207	64	
319.85173	72	
321.04104	66	
324.87619	60	
325.81284	72	
326.14096	92	
326.15881	78	
326.20953	60	
327.90662	86	
328.88130	72	
333.86313	76	
334.87797	70	
335.93957	74	
337.82140	82	
337.95453	78	
341.89836	76	
342.90986	70	
344.91085	86	
END IONS

###FS:    #m/z: 363.95585 #charge 1+
###MS: 114
###MSMS: 116
BEGIN IONS
TITLE=Cmpd 86, +MS2(363.9558), 28.0-35.0eV, 2.5min #116
RTINSECONDS=149.124
SCANS=114,116
PEPMASS=363.95585	55784
CHARGE=1+
184.07013	78	
189.86028	208	
191.85606	142	
197.99963	74	
200.88702	66	
210.88482	70	
211.93138	84	
212.87757	498	1+
219.42017	70	
222.95064	498	
223.96584	96	
224.94820	434	1+
225.88522	156	1+
226.55077	98	
226.92793	76	
226.94699	1040	1+
226.97104	146	
227.93118	136	
228.84051	80	
228.89537	330	
228.94172	798	1+
230.83144	162	
230.88892	686	
233.86313	68	
233.98536	70	
235.88606	80	
237.82345	72	
237.95575	72	
239.84012	72	
240.01154	70	
240.06458	80	
240.94284	90	
240.95804	252	1+
241.08358	78	
241.94183	200	
242.94127	612	1+
243.82336	86	
244.82306	104	
244.93805	118	
244.95530	576	1+
245.86200	70	
246.95056	688	1+
247.97098	70	
248.80060	352	1+
248.90054	310	
249.85035	164	
249.99397	82	
250.80108	126	
250.94718	78	
251.03166	66	
252.04421	84	
252.80302	74	
252.87371	72	
253.90173	72	
255.09646	84	
258.85272	66	
258.97098	72	
260.83374	140	
261.82912	544	1+
262.12411	76	
263.88267	66	
264.62293	72	
264.81928	84	
265.81149	598	1+
266.73837	88	
266.81400	520	1+
267.14207	66	
267.97299	314	1+
268.80725	132	
268.84517	86	
269.96920	214	
270.89005	82	
271.86024	74	
272.10593	68	
274.81273	68	
276.80880	182	
277.08365	72	
277.44692	94	
277.85659	204	
277.87832	66	
277.91125	186	1+
278.79897	340	
278.84369	94	
278.87296	154	
279.79662	350	
279.86970	86	
279.96816	82	
280.78929	556	1+
281.82677	78	
282.83072	154	
282.94067	68	
283.34775	92	
283.78825	106	
283.82935	92	
283.85021	130	
284.82134	70	
284.84831	72	
284.88444	176	
285.79427	114	
285.84504	202	
285.93523	68	
288.11956	80	
288.42394	94	
289.86278	72	
292.82649	78	
294.43143	94	
294.86535	102	
295.15136	154	
295.86629	90	
296.36683	74	
296.80841	258	
296.87655	74	
297.80143	1506	1+
298.80379	1276	1+
299.87590	82	
300.00336	70	
300.79735	276	
301.79784	122	
301.81413	74	
301.86212	100	
301.92558	112	
302.09108	80	
302.85785	78	
303.93128	252	1+
304.89379	68	
306.12991	66	
306.88211	86	
307.04134	80	
308.89242	76	
311.07177	66	
315.70155	84	
316.81531	204	
317.81123	88	
317.85891	78	
318.80418	80	
319.42377	84	
319.81552	168	
319.90637	76	
320.12860	68	
320.26023	72	
320.80087	82	
320.81671	414	1+
321.81819	302	1+
321.85937	90	
323.86385	228	1+
324.07965	80	
324.89407	96	
325.15259	74	
325.39846	94	
326.20969	70	
326.81356	68	
327.29075	94	
328.80734	70	
330.82349	84	
332.01912	68	
332.09098	90	
336.88973	70	
336.94581	126	
340.29753	78	
340.90034	82	
342.84600	70	
342.94558	78	
343.75397	68	
349.31503	106	
350.13502	68	
351.33741	84	
352.88441	114	
360.18419	76	
367.12798	72	
367.28954	66	
367.89942	74	
369.23115	68	
END IONS

###FS:    #m/z: 336.94517 #charge 1+
###MS: 114
###MSMS: 117
BEGIN IONS
TITLE=Cmpd 87, +MS2(336.9452), 28.0-35.0eV, 2.5min #117
RTINSECONDS=149.897
SCANS=114,117
PEPMASS=336.94517	42454
CHARGE=1+
108.30821	72	
179.10112	84	
182.86935	56	
183.86519	60	
189.09702	60	
196.88335	70	
201.91711	68	
205.95374	88	
210.88386	98	
211.89427	180	1+
211.92410	64	
211.94589	114	
212.88058	460	1+
213.86460	60	
214.94685	90	
215.56136	100	
215.89196	188	
217.37141	92	
217.88123	70	
220.83572	72	
223.83123	80	
223.84730	58	
223.95966	54	
224.97711	88	
226.88169	80	
228.83463	72	
228.89483	156	
229.95436	206	
230.04262	110	
230.86656	64	
230.89009	734	
231.88342	78	
231.95054	114	
232.88192	66	
234.83039	54	
234.90823	68	
235.02137	82	
235.11906	64	
235.89377	70	
235.92385	78	
236.88101	64	
237.91796	70	
239.93540	74	
240.83579	70	
241.05355	60	
241.83946	462	1+
242.84269	266	1+
243.93311	84	
245.94868	78	
246.96277	204	1+
248.86892	62	
248.89932	206	
249.85237	72	
249.88501	72	
250.82968	64	
250.99113	78	
251.83694	176	
252.43246	86	
253.83726	66	
255.01426	56	
255.85799	76	
256.84728	60	
256.87075	76	
257.40813	82	
257.82223	68	
257.84471	614	1+
258.80866	92	
258.84538	358	1+
259.04214	90	
259.95854	122	
260.15773	76	
260.82973	64	
261.83040	100	
263.90664	68	
264.86104	72	
264.94283	82	
265.08667	124	
265.15102	70	
265.84119	64	
266.88148	66	
266.98943	90	
267.83859	82	
267.86102	86	
268.53441	88	
268.83930	348	
269.83792	268	
269.85615	140	
269.94291	68	
270.76084	62	
271.91629	70	
272.10411	74	
272.85176	84	
273.01399	74	
273.14998	56	
273.40200	98	
273.85484	60	
274.87429	144	
274.89304	72	
275.24197	60	
275.85825	674	1+
276.83795	112	
277.15846	80	
278.02191	74	
278.83671	106	
279.85060	110	
280.41221	74	
280.91213	58	
281.83465	76	
282.89131	104	
283.78625	70	
283.87308	66	
284.13389	78	
284.81500	70	
285.84453	350	1+
287.36984	86	
289.86300	60	
292.86381	72	
293.11227	62	
294.13243	88	
294.43704	170	
294.65730	70	
294.86533	146	
295.85801	62	
295.88089	76	
295.97376	158	1+
296.85523	120	
297.04369	70	
297.41228	70	
297.89397	144	
297.91442	56	
298.12404	78	
299.02622	64	
299.08317	56	
299.52702	128	
300.87185	76	
300.88630	54	
300.98665	74	
301.51313	62	
301.87995	56	
303.94424	64	
305.85673	72	
308.88787	56	
309.33050	56	
309.90715	66	
310.88848	56	
313.87590	116	
318.83149	56	
319.73988	68	
320.17363	60	
323.89399	60	
324.90044	68	
325.00220	78	
326.16558	92	
327.08206	86	
329.20199	76	
332.88598	66	
337.61617	68	
337.97975	66	
340.35412	58	
340.97726	78	
END IONS

###FS:    #m/z: 340.94005 #charge 1+
###MS: 118
###MSMS: 119
BEGIN IONS
TITLE=Cmpd 88, +MS2(340.9401), 28.0-35.0eV, 2.6min #119
RTINSECONDS=153.586
SCANS=118-119
PEPMASS=340.94005	152636
CHARGE=1+
48.07346	60	
160.57076	84	
168.13439	74	
179.13237	60	
187.86773	68	
190.92984	80	
190.94695	70	
192.88771	64	
194.90022	66	
196.95599	72	
200.87659	90	
202.88114	66	
204.09502	90	
206.94915	118	
207.99011	64	
208.95846	126	
212.87909	174	
213.89849	74	
214.87937	224	1+
214.94522	66	
215.93800	70	
216.87578	62	
217.88188	68	
218.88329	64	
220.88658	60	
221.86966	78	
221.94304	142	
222.95345	90	
226.86701	82	
226.90016	84	
227.83711	62	
228.84822	80	
228.94142	78	
230.84595	80	
230.89163	150	
231.12287	78	
231.89058	114	
231.94964	72	
232.88465	92	
232.99818	76	
233.90049	70	
234.03050	70	
236.84874	72	
237.06805	96	
237.91021	68	
238.84101	94	
239.85912	114	
239.88416	80	
239.90795	126	
240.23050	106	
241.82058	102	
241.84317	560	1+
241.90525	106	
243.82732	62	
243.89652	60	
244.11714	68	
244.82529	68	
244.84648	66	
244.90220	60	
244.95238	74	
246.86082	90	
246.97886	260	1+
248.85734	88	
249.17142	66	
250.91888	72	
250.96938	78	
251.90592	72	
252.46547	74	
253.88009	90	
254.42813	68	
254.90634	90	
255.87607	68	
256.81351	58	
256.84690	94	
257.50645	70	
258.84841	696	1+
259.85338	384	1+
259.97157	72	
260.83258	426	1+
261.88560	74	
262.83070	142	
262.87429	72	
263.91022	64	
263.92623	66	
266.84101	88	
267.14134	90	
268.84103	326	
268.85826	72	
269.85392	116	
269.98317	66	
270.84736	76	
272.86202	72	
272.89656	72	
272.93882	60	
274.86202	142	
275.86229	118	
275.87865	158	
275.99845	90	
276.85523	364	
276.94095	98	
277.86269	334	
277.89113	128	
278.84552	448	1+
278.92761	72	
279.11608	68	
280.80881	166	
280.84460	74	
280.85243	74	
280.88907	76	
281.87206	84	
282.88198	168	
283.20495	66	
283.82334	82	
284.03212	64	
285.86046	82	
285.88156	68	
287.14072	78	
289.88997	66	
290.85644	168	
291.97574	84	
294.86753	72	
295.86731	96	
296.86406	130	
297.08813	80	
297.83812	80	
297.89738	66	
298.87945	76	
299.06209	72	
300.86366	142	
301.86288	62	
302.85250	82	
303.61267	96	
305.88600	134	
307.79906	74	
307.89071	118	
308.29069	76	
312.12727	84	
312.80437	86	
316.59241	82	
317.18035	88	
317.39896	90	
323.87648	90	
324.90916	100	
329.87362	102	
331.11094	62	
332.81704	64	
332.87692	82	
335.57766	70	
336.80914	94	
339.34404	62	
339.69714	60	
339.92358	68	
340.39694	74	
341.22671	60	
342.90230	82	
343.30511	64	
343.90605	64	
END IONS

###FS:    #m/z: 363.95562 #charge 1+
###MS: 118
###MSMS: 120
BEGIN IONS
TITLE=Cmpd 89, +MS2(363.9556), 28.0-35.0eV, 2.6min #120
RTINSECONDS=154.358
SCANS=118,120
PEPMASS=363.95562	59944
CHARGE=1+
94.75015	68	
172.78668	76	
189.87266	80	
191.86423	126	
192.96097	68	
195.11270	94	
209.94442	224	
210.88381	110	
212.87863	436	1+
213.10383	84	
215.86788	66	
217.88766	84	
220.35420	94	
222.95076	248	
223.95173	138	
224.83360	68	
224.94525	374	1+
226.94573	724	1+
228.94121	1036	1+
230.84013	86	
230.88849	620	1+
230.98587	84	
231.93867	78	
232.09569	74	
236.05565	92	
236.85075	154	
237.84804	72	
239.90477	80	
240.82965	534	1+
240.93758	110	
240.96169	352	1+
241.02940	86	
241.08582	68	
241.82386	68	
241.93991	830	1+
242.82004	120	
242.94090	458	1+
242.95789	74	
243.81965	94	
244.95714	452	
245.83510	66	
245.85440	78	
245.94084	118	
246.85874	68	
246.95190	466	
247.80745	110	
248.04444	72	
248.79984	398	1+
248.90317	184	
249.89836	76	
250.79110	66	
250.89589	66	
251.07837	78	
252.11293	66	
252.94957	78	
253.04593	66	
253.89398	66	
253.95473	76	
254.99261	64	
255.57336	108	
256.85100	142	
258.83208	64	
259.08104	120	
259.84468	66	
259.90022	78	
260.93275	86	
260.96596	134	
260.98271	72	
261.83104	214	
262.82912	272	
263.97570	208	1+
264.79276	72	
264.82159	374	1+
264.86878	78	
265.79108	66	
265.96698	64	
266.06935	74	
266.78704	128	
266.81721	338	
266.84889	80	
267.80891	74	
267.96922	86	
268.74775	104	
268.84666	72	
268.96105	64	
269.79783	160	1+
269.89042	74	
269.95909	190	
271.91141	110	
276.80059	66	
277.44452	84	
277.81084	66	
277.84037	386	1+
278.79738	150	
278.84248	332	1+
279.10599	140	
279.79735	128	
280.15023	66	
280.79117	1294	1+
281.95046	68	
282.84386	76	
283.77951	72	
283.85797	102	
284.82552	144	
284.86746	152	
285.05463	94	
285.83844	118	
285.93311	64	
289.07930	80	
290.01785	78	
291.08894	70	
292.43955	88	
293.88019	74	
294.11762	70	
294.86456	66	
295.42889	92	
296.80400	190	
297.80972	102	
297.88447	104	
298.41004	88	
298.80391	976	1+
300.79662	560	1+
300.88458	88	
301.81607	80	
301.85919	148	
302.83261	72	
302.86044	64	
303.85799	176	
303.94562	94	
306.88097	124	
307.88099	90	
310.87891	68	
311.86233	66	
311.90598	70	
312.87808	84	
314.81837	68	
315.81513	112	
316.81292	418	1+
317.89596	80	
319.05268	84	
320.89362	74	
321.27846	70	
321.56594	128	
321.82132	160	
322.81674	112	
323.30204	78	
323.81647	78	
325.84824	94	
325.90590	70	
326.87400	250	1+
327.19099	68	
327.89979	84	
328.82798	76	
330.34551	124	
334.90522	76	
334.95685	126	
336.94360	178	
337.83276	66	
339.83094	66	
340.14130	80	
340.94310	72	
352.90204	68	
355.92122	64	
356.76016	70	
359.52510	80	
359.96518	66	
363.11541	68	
364.31876	74	
364.56942	94	
367.23063	64	
END IONS

###FS:    #m/z: 336.94519 #charge 1+
###MS: 118
###MSMS: 121
BEGIN IONS
TITLE=Cmpd 90, +MS2(336.9452), 28.0-35.0eV, 2.6min #121
RTINSECONDS=155.13
SCANS=118,121
PEPMASS=336.94519	43894
CHARGE=1+
126.21649	76	
181.00967	56	
198.03101	66	
205.94998	128	
209.95173	78	
210.88322	84	
212.87790	562	
212.89515	124	
213.93451	80	
214.89304	66	
220.88702	92	
221.01095	80	
221.88051	86	
223.97250	98	
225.83801	78	
226.94479	72	
227.14994	60	
229.87802	84	
229.96190	126	
230.88886	660	1+
231.95358	88	
232.83320	78	
232.94973	90	
233.14952	122	
233.84086	70	
233.87570	90	
233.89680	84	
234.81259	92	
234.83860	60	
234.89694	66	
238.85829	186	1+
239.88388	70	
240.84722	74	
241.84264	114	
241.90960	84	
242.84425	226	
242.89644	50	
243.86762	66	
245.44439	60	
245.86393	82	
246.97683	154	1+
247.64450	104	
247.96325	66	
248.90007	422	
249.82483	60	
250.83333	132	
250.89765	50	
250.94847	146	
251.82719	68	
251.85132	68	
251.90988	70	
251.96230	70	
252.83224	72	
252.84794	78	
252.94979	150	
252.97490	72	
253.08267	62	
253.53587	118	
253.83371	204	
253.90898	114	
253.97794	58	
254.08739	74	
254.13444	62	
254.83175	92	
254.91638	62	
255.84700	298	1+
256.26693	68	
256.86699	102	
256.96505	54	
257.83949	348	1+
257.93858	72	
258.84248	298	1+
259.05376	88	
260.32207	80	
261.02377	52	
262.83226	70	
263.41808	104	
263.88528	140	
264.86913	66	
265.08178	220	1+
266.87293	82	
267.94119	78	
268.82254	62	
268.83922	322	1+
269.08032	72	
269.87033	60	
271.91949	64	
272.97763	56	
273.85080	50	
273.95198	50	
274.86329	90	
274.89218	50	
275.44850	60	
275.88134	140	
276.83934	72	
276.85503	316	
276.87368	72	
276.94188	52	
277.83549	92	
277.86402	184	
278.15079	98	
278.45602	82	
278.80879	66	
278.83301	136	
278.86164	248	
279.10057	148	
279.66006	94	
279.83636	102	
283.08103	62	
285.15719	58	
285.84729	386	1+
285.84746	54	
286.78318	66	
288.40943	70	
289.85830	126	
291.19148	88	
292.85618	66	
292.86959	48	
293.10464	200	
293.87710	58	
293.96021	56	
294.11043	104	
294.82151	52	
296.87027	72	
297.40142	72	
297.88477	56	
298.30450	60	
298.90203	116	
299.00001	56	
299.88191	80	
300.12680	54	
300.18398	78	
302.97993	68	
303.18260	74	
305.05216	62	
307.14254	72	
307.45884	90	
307.66777	102	
308.87463	50	
309.00010	72	
310.88314	66	
311.86681	74	
313.45494	72	
314.84480	70	
317.97287	60	
318.19382	66	
318.92151	62	
319.20180	92	
320.16375	56	
321.81571	74	
321.90383	78	
324.89627	72	
327.85762	78	
328.88308	66	
334.88503	58	
337.12007	76	
339.06843	72	
341.98029	76	
342.12796	86	
END IONS

###FS:    #m/z: 322.92958 #charge 1+
###MS: 122
###MSMS: 123
BEGIN IONS
TITLE=Cmpd 91, +MS2(322.9296), 28.0-35.0eV, 2.7min #123
RTINSECONDS=158.793
SCANS=122-123
PEPMASS=322.92958	299486
CHARGE=1+
46.03189	68	
144.73868	84	
190.11095	38	
192.49370	40	
192.87576	90	
199.08622	72	
199.87717	76	
201.04645	46	
204.13361	86	
205.95510	46	
206.94349	50	
206.97196	46	
209.92315	102	
212.96576	72	
213.88992	46	
215.87526	80	
215.97233	66	
220.87219	62	
221.94646	114	
223.82377	48	
223.95908	332	1+
224.57605	30	
228.91169	68	
228.93029	90	
230.85176	50	
230.90376	60	
231.11832	38	
231.56487	32	
232.12769	90	
232.87071	36	
234.18228	64	
234.84054	68	
235.06627	32	
235.20368	32	
238.05521	260	1+
239.89723	78	
240.37883	90	
240.79039	70	
240.81796	52	
240.88936	28	
240.93925	1174	1+
242.81620	88	
242.82911	64	
242.94227	1698	1+
243.07228	46	
243.71448	38	
243.82738	128	
243.93453	110	
244.17047	38	
244.81912	264	
244.93767	450	1+
245.18077	34	
245.82747	130	
246.15676	48	
246.73901	32	
248.14885	72	
248.85198	64	
248.94758	116	
248.97955	88	
249.09205	110	
251.84338	68	
252.97126	76	
253.16646	82	
253.80590	78	
254.87096	68	
254.91996	86	
256.80948	42	
256.90000	96	
257.98734	52	
258.79585	30	
258.83468	224	1+
258.89535	60	
259.11292	40	
260.15776	78	
260.77831	36	
260.82948	90	
260.94978	66	
261.47384	34	
261.83017	168	
262.82476	84	
262.83906	152	
262.91181	36	
262.94192	86	
263.82671	68	
263.85656	66	
266.63591	38	
266.83762	50	
266.86278	58	
267.09780	84	
267.80328	64	
267.86313	34	
267.99747	68	
268.84836	98	
268.96538	70	
269.98521	66	
271.16670	92	
271.77574	70	
271.79807	36	
273.07258	42	
273.49502	78	
274.06676	34	
274.12281	78	
277.10719	56	
277.84741	50	
278.03607	94	
278.84605	70	
279.09223	786	1+
280.04406	66	
280.94918	28	
281.00170	30	
281.82217	68	
282.28224	56	
282.83946	64	
283.07321	98	
284.14594	64	
284.28913	186	
284.44657	36	
284.49219	34	
284.88220	98	
285.16557	66	
285.29411	122	
285.87328	54	
286.80165	68	
287.04091	62	
287.14927	76	
287.77111	28	
288.20914	58	
289.78110	72	
290.86501	58	
294.21082	62	
294.85728	72	
296.88916	42	
297.19178	68	
299.72046	78	
299.85847	48	
301.81143	60	
302.82146	66	
305.16154	56	
305.66791	76	
305.86847	42	
306.89923	72	
306.92716	66	
307.88304	44	
308.80182	60	
308.86645	54	
310.88320	50	
311.12997	94	
311.87974	82	
313.71490	62	
313.80639	66	
318.37976	38	
320.28012	30	
321.79610	62	
323.30240	32	
323.88958	160	
324.32975	30	
324.89190	192	1+
325.78202	88	
END IONS

###FS:    #m/z: 340.94006 #charge 1+
###MS: 122
###MSMS: 124
BEGIN IONS
TITLE=Cmpd 92, +MS2(340.9401), 28.0-35.0eV, 2.7min #124
RTINSECONDS=159.565
SCANS=122,124
PEPMASS=340.94006	148294
CHARGE=1+
64.52948	94	
100.30840	84	
127.34213	66	
190.86851	70	
192.92690	150	
204.07414	70	
212.87880	100	
214.88145	74	
221.94306	70	
222.99593	76	
223.96230	108	
224.97347	90	
225.96556	74	
226.84659	78	
226.87975	68	
228.85012	78	
230.06665	76	
230.88582	74	
230.94670	64	
231.89204	72	
232.08625	66	
234.90595	108	
235.60317	106	
235.86911	64	
236.11436	66	
237.98005	62	
238.85134	126	
238.96660	64	
239.89954	70	
240.81872	90	
240.83960	144	
240.86278	88	
241.84018	188	
241.90262	68	
242.83964	184	
242.86558	76	
243.82814	112	
243.85679	76	
243.92911	70	
244.84010	66	
244.86201	116	
245.83326	160	
246.57334	72	
246.87236	62	
246.91083	72	
246.97711	164	
248.85923	64	
248.89991	62	
249.02595	64	
249.85022	62	
249.97443	104	
251.14847	78	
251.92541	68	
251.94677	96	
254.92576	64	
254.96112	72	
255.57332	98	
255.98209	80	
256.25898	70	
256.45182	102	
256.89224	80	
256.96895	62	
257.84702	158	
258.84397	466	1+
258.94706	90	
259.91440	60	
259.95785	106	
260.79583	76	
260.83521	120	
260.89773	140	
261.51996	88	
261.82905	92	
261.86162	72	
261.96114	78	
263.04953	78	
263.84786	130	
264.07041	74	
265.97125	70	
266.06126	70	
268.84070	248	1+
269.79965	68	
270.89605	64	
271.77560	76	
272.86976	158	
273.91792	78	
274.12506	72	
274.81493	60	
274.86029	194	
274.90430	68	
276.85661	390	
277.86232	218	
277.92696	62	
278.84441	212	
278.86315	190	
279.82624	68	
279.84848	192	
280.08915	72	
280.26223	72	
280.85205	134	
281.00960	60	
281.89486	74	
282.86230	88	
282.89725	100	
282.91598	70	
283.05427	88	
283.88368	64	
284.87066	120	
284.92312	66	
284.94152	90	
286.00990	64	
287.20306	84	
289.84154	68	
289.87708	68	
290.85140	96	
291.85837	186	
292.03451	66	
293.52012	72	
293.85127	166	
294.80681	68	
294.86326	68	
295.87658	76	
296.80908	66	
296.87042	70	
296.88700	72	
296.97648	62	
297.87821	92	
298.25848	62	
298.30840	82	
298.32534	74	
298.87304	70	
298.89624	66	
299.14257	72	
299.91489	100	
301.27018	64	
301.85889	130	
302.86204	82	
304.74106	82	
304.89367	66	
305.89155	70	
306.87566	82	
310.87035	66	
311.18851	72	
311.86244	74	
311.90358	70	
312.94994	84	
315.76267	76	
322.84081	64	
325.14409	66	
326.18301	66	
338.08335	82	
338.28334	82	
339.71294	60	
END IONS

###FS:    #m/z: 363.95554 #charge 1+
###MS: 122
###MSMS: 125
BEGIN IONS
TITLE=Cmpd 93, +MS2(363.9555), 28.0-35.0eV, 2.7min #125
RTINSECONDS=160.337
SCANS=122,125
PEPMASS=363.95554	55832
CHARGE=1+
48.25167	68	
137.54763	68	
179.19490	78	
189.85988	130	
208.88010	70	
209.86977	70	
209.94670	224	
210.84769	68	
210.94579	142	
212.87929	344	
216.41302	80	
217.86962	86	
219.05659	92	
223.84026	106	
223.96092	90	
224.89548	114	
224.95056	480	1+
226.89289	82	
226.94609	1084	1+
227.93675	1048	1+
228.94148	874	1+
229.96055	76	
230.83582	122	
230.88871	632	1+
232.88649	176	
233.42567	78	
234.88037	104	
235.09847	68	
239.96387	82	
240.10453	92	
240.82013	126	
240.83258	148	
240.94249	134	
240.96372	142	
241.83462	104	
241.94521	110	
241.96721	68	
242.93690	594	1+
242.95728	160	
243.84265	76	
244.81961	140	
244.84843	72	
244.96001	186	
245.07530	82	
245.44074	86	
245.83335	68	
245.95552	72	
246.95112	422	
247.14621	70	
247.80677	134	
248.80030	680	1+
248.84203	74	
248.86651	68	
248.89835	180	
249.96474	86	
250.90138	70	
250.97137	104	
251.78688	124	
253.88400	82	
255.09055	86	
256.92785	68	
257.08145	70	
258.50081	110	
258.84351	264	
258.96782	100	
260.81374	68	
260.85268	84	
260.97093	148	
261.15079	72	
261.83371	200	
262.82934	110	
262.86999	78	
263.11686	70	
263.80697	76	
263.81595	306	1+
263.83681	80	
264.81853	258	1+
265.04656	92	
265.97373	68	
265.98862	68	
266.81314	502	1+
266.84401	82	
267.77828	78	
267.88076	78	
267.97335	74	
268.83812	234	
269.83899	116	
269.90049	92	
269.94695	84	
269.96954	122	
270.85334	78	
272.83774	70	
273.92996	76	
275.81270	160	1+
275.86371	68	
276.85596	108	
277.89878	98	
278.79940	144	
279.79377	110	
280.10888	118	
280.79258	702	1+
281.84119	70	
281.86349	80	
282.79154	82	
282.89130	72	
283.79057	68	
283.83153	76	
283.85030	186	
283.88948	92	
283.98284	78	
284.08739	136	
284.82489	236	
284.84834	74	
284.98451	92	
285.84196	124	
285.87292	90	
290.39811	78	
292.79882	84	
293.84819	82	
294.87214	68	
295.15464	74	
295.80518	294	1+
298.80594	392	
299.80046	842	1+
300.18863	72	
301.86018	294	
302.01001	86	
302.86484	122	
303.85561	364	
304.78216	72	
304.86990	124	
308.97428	72	
311.88843	72	
312.76971	78	
315.00369	92	
316.81154	244	
316.84809	80	
317.81458	102	
317.94162	74	
318.90168	70	
318.92833	160	
318.95119	80	
319.04415	92	
320.82742	68	
323.30659	88	
326.18331	68	
330.20701	68	
336.14888	76	
336.63535	98	
336.96461	102	
337.95197	96	
338.15548	70	
344.17275	74	
345.13927	78	
346.91845	70	
348.69805	72	
348.84449	74	
350.90152	72	
352.88812	72	
354.17635	78	
357.86013	68	
358.32264	68	
367.13687	152	
368.06400	72	
END IONS

###FS:    #m/z: 322.92947 #charge 1+
###MS: 126
###MSMS: 127
BEGIN IONS
TITLE=Cmpd 94, +MS2(322.9295), 28.0-35.0eV, 2.7min #127
RTINSECONDS=163.989
SCANS=126-127
PEPMASS=322.92947	324632
CHARGE=1+
84.39736	92	
89.62325	60	
122.40391	46	
189.92350	76	
190.92671	64	
192.88465	62	
193.89534	94	
200.83506	64	
201.04637	74	
205.94949	58	
209.89022	126	
211.89050	46	
211.90258	60	
212.78469	50	
213.93045	56	
214.11410	80	
216.88096	96	
220.91424	76	
221.94477	66	
222.87134	64	
223.96402	114	
226.21255	94	
226.84689	76	
227.81875	44	
228.84270	70	
228.90433	78	
229.89360	54	
229.91017	68	
231.90117	70	
232.83900	70	
233.06392	54	
234.93647	84	
235.03996	64	
236.84511	90	
237.02085	64	
237.05311	64	
237.12498	74	
237.39917	86	
237.85546	68	
237.90645	72	
238.08071	56	
238.94242	106	
239.03265	50	
239.08128	138	
239.83077	70	
239.95624	70	
240.82301	128	
240.93979	784	
240.96051	212	
241.82964	66	
241.93953	2404	1+
242.82740	94	
242.85030	72	
242.94263	1662	1+
243.14166	62	
243.82265	198	
243.86563	58	
244.81213	50	
244.86602	66	
244.93764	736	1+
245.00985	58	
245.82190	138	
246.40161	88	
246.84725	46	
246.97592	270	1+
248.84488	72	
249.03761	82	
249.84832	74	
250.94832	130	
251.07056	78	
253.93083	94	
256.89573	98	
256.94539	102	
257.49275	86	
258.83533	190	
258.85467	50	
259.07157	76	
259.83053	124	
260.83943	72	
261.05013	54	
261.45697	46	
261.82840	50	
261.93337	74	
262.79646	82	
262.82816	94	
264.02602	60	
264.88705	74	
264.91658	88	
265.07850	66	
266.07355	62	
266.99540	64	
267.04823	100	
269.08381	56	
269.12834	60	
270.27406	72	
271.84044	54	
271.85797	78	
272.13038	52	
272.43406	88	
272.84185	50	
273.83011	58	
276.17177	58	
276.79191	66	
277.09904	72	
279.09192	798	1+
280.11011	54	
280.82780	56	
281.10126	90	
281.44541	46	
282.09447	66	
282.77366	72	
282.87287	44	
283.06702	130	
283.87121	78	
284.13573	44	
284.27024	62	
284.29372	682	1+
284.86409	54	
284.92935	52	
286.87569	48	
286.93891	82	
287.42192	102	
287.80078	70	
292.93754	54	
294.93151	66	
295.77300	58	
296.11743	60	
296.92706	46	
297.13469	44	
298.08996	68	
298.12591	46	
298.91522	70	
299.78007	50	
300.87599	62	
301.97808	84	
303.43712	58	
305.36105	84	
305.89588	64	
307.03480	74	
307.79936	62	
307.88879	118	
308.88172	76	
308.94619	72	
312.80892	54	
314.81876	60	
315.16967	60	
316.85646	60	
316.89382	82	
318.85864	48	
321.10265	62	
321.93043	70	
322.77695	56	
322.92672	76	
323.20323	64	
324.89145	64	
326.99511	68	
END IONS

###FS:    #m/z: 359.96107 #charge 1+
###MS: 126
###MSMS: 128
BEGIN IONS
TITLE=Cmpd 95, +MS2(359.9611), 28.0-35.0eV, 2.8min #128
RTINSECONDS=164.761
SCANS=126,128
PEPMASS=359.96107	28418
CHARGE=1+
71.67201	160	
131.52460	66	
173.81324	98	
176.90740	78	
185.96424	86	
196.14177	72	
196.97470	78	
199.95375	62	
201.94656	82	
207.95148	132	
212.04757	156	
216.85569	128	
222.95164	418	
223.88502	106	
224.06645	70	
224.88309	278	1+
224.94742	386	
226.94554	514	1+
227.99863	80	
228.84107	64	
228.94034	356	1+
230.89039	84	
231.88064	66	
232.07710	118	
232.94011	74	
233.83139	72	
233.91554	88	
234.14104	68	
236.97359	72	
238.97397	72	
240.81756	72	
240.96689	316	
241.90212	66	
241.94405	76	
242.84459	76	
242.86011	90	
242.95959	86	
243.81787	70	
244.95985	484	
245.07131	80	
245.94665	80	
246.80942	130	
246.95475	628	
248.03876	84	
248.80513	240	1+
248.93282	64	
250.80508	140	
250.85300	66	
250.95074	116	
251.07071	68	
251.84152	70	
252.88019	84	
252.95360	202	
254.11297	72	
256.53598	72	
256.83504	78	
256.86921	74	
256.96133	72	
258.13900	100	
258.84224	68	
258.86595	64	
258.97103	74	
259.82907	74	
260.13196	64	
260.81359	66	
260.84150	78	
260.96793	106	
261.83603	104	
261.97121	76	
262.94772	64	
262.97798	72	
263.84457	92	
264.81387	140	
265.41257	76	
265.82271	88	
266.81462	484	
267.80875	288	1+
268.84039	126	
269.96319	136	
270.14658	66	
270.88710	74	
274.03972	70	
274.79829	158	
275.36036	82	
275.41560	74	
275.97348	84	
276.81134	196	
276.85996	62	
277.10730	68	
277.24041	72	
277.80448	126	
277.86197	92	
278.81051	84	
278.84263	118	
279.79498	90	
280.00085	64	
280.79409	558	1+
280.83003	72	
281.87608	172	
281.90508	66	
282.78868	136	
283.06444	64	
284.65165	70	
284.82556	238	1+
289.86887	76	
290.79997	106	
292.43757	168	
292.86172	64	
292.90802	90	
293.88177	70	
293.93663	80	
294.96495	78	
295.39761	98	
295.87039	92	
296.80857	492	1+
296.83655	68	
297.83991	62	
298.80399	1296	1+
299.86297	110	
301.00788	92	
302.17259	92	
302.79701	64	
302.83463	110	
304.11363	64	
306.80951	62	
306.91096	80	
307.83589	66	
309.13423	64	
309.80872	92	
309.87126	76	
310.36365	76	
310.78822	68	
310.91572	84	
311.03019	70	
311.86239	108	
312.79543	80	
315.91525	78	
318.81810	66	
318.85758	94	
321.80841	104	
321.83544	72	
322.15928	86	
322.80577	68	
323.01452	206	
326.88665	68	
329.07900	78	
331.42681	66	
334.87348	62	
336.94091	260	1+
337.17417	84	
338.13520	86	
339.83295	130	
341.94377	98	
346.36303	92	
347.86592	102	
349.11790	74	
351.72645	68	
360.75323	66	
361.11272	62	
362.92083	74	
END IONS

###FS:    #m/z: 412.72932 #charge 1+
###MS: 126
###MSMS: 129
BEGIN IONS
TITLE=Cmpd 96, +MS2(412.7293), 28.0-35.0eV, 2.8min #129
RTINSECONDS=165.534
SCANS=126,129
PEPMASS=412.72932	18120
CHARGE=1+
175.61626	90	
187.82900	78	
189.93173	76	
190.86010	90	
207.87329	124	
209.86802	152	
210.86731	76	
212.87785	842	1+
213.93822	76	
222.95194	444	1+
224.94698	250	
226.94480	84	
229.20696	86	
230.88907	1364	1+
231.83221	124	
232.88553	826	1+
234.88255	140	
235.88488	138	
236.13340	84	
239.79235	128	
239.94969	74	
240.08177	78	
240.96497	186	
242.95721	354	1+
245.94302	80	
246.97461	290	1+
248.17409	92	
248.90041	402	1+
250.83625	126	
250.89640	198	1+
251.40719	82	
251.54932	92	
252.04287	150	1+
252.87195	120	
253.08554	90	
253.90212	284	1+
254.39710	78	
257.96109	134	
258.80721	104	
260.79382	78	
260.96895	226	
261.88464	96	
261.95925	106	
262.57349	82	
262.63724	80	
263.86651	78	
265.90520	88	
266.99536	86	
267.83732	238	1+
267.85293	94	
267.88005	90	
268.78419	76	
268.80416	72	
270.13241	110	
271.95582	74	
272.02066	78	
274.02753	82	
274.91339	154	
275.38485	106	
275.80651	118	
275.85200	192	1+
275.98631	80	
276.81019	94	
277.83487	106	
277.91112	90	
278.83833	124	
279.84482	78	
279.89180	286	1+
281.11125	120	
281.41040	82	
283.91510	76	
285.79090	162	
285.84262	482	1+
288.80271	124	
289.88656	106	
290.00254	76	
290.85311	226	
293.86150	146	
295.91615	82	
296.86948	220	1+
297.25273	126	
297.90255	628	1+
298.78115	250	1+
299.90718	148	
300.85659	118	
302.81493	92	
302.87679	158	
302.91043	142	
303.44578	94	
303.85461	460	1+
304.89010	76	
305.40385	80	
306.91423	90	
307.80024	166	
308.39632	76	
308.76502	74	
308.79735	108	
308.86622	298	1+
310.06303	96	
310.81973	228	1+
310.97607	80	
313.92957	508	1+
314.80273	112	
314.85854	204	
314.96216	74	
315.87195	80	
316.38276	80	
316.76621	92	
316.83688	108	
317.86875	162	
318.93412	1334	1+
320.11095	72	
320.92241	94	
321.79615	100	
321.87128	148	
322.48758	72	
322.80985	86	
322.99506	74	
323.18299	82	
323.85455	92	
325.83711	94	
325.86671	1134	1+
326.80402	804	1+
326.87074	966	1+
326.97974	74	
327.89069	86	
329.28458	92	
330.81421	294	
331.81159	178	
331.89189	72	
332.80768	138	
332.87566	170	
333.87612	420	1+
334.95477	280	1+
336.85885	74	
336.89743	106	
336.94440	4352	1+
337.80006	122	
337.88067	146	
339.84070	86	
339.96028	74	
340.83437	94	
341.62587	76	
345.13261	82	
345.36747	88	
345.81647	460	1+
347.17956	88	
347.70605	78	
348.90917	76	
349.82311	100	
349.91423	76	
350.77371	72	
350.82621	204	
350.88126	124	
352.48448	80	
352.96887	100	
353.79285	78	
353.83602	74	
354.16699	80	
355.83667	88	
356.90373	74	
357.78236	122	
358.82948	90	
359.96133	336	1+
361.79702	72	
368.90343	108	
369.79765	84	
370.76647	88	
372.18895	74	
372.80372	106	
373.14686	76	
379.38675	78	
379.56654	80	
379.84626	114	
380.73952	72	
381.82295	94	
381.83975	80	
384.41393	74	
400.20771	192	
417.33359	100	
END IONS

###FS:    #m/z: 322.92961 #charge 1+
###MS: 130
###MSMS: 131
BEGIN IONS
TITLE=Cmpd 97, +MS2(322.9296), 28.0-35.0eV, 2.8min #131
RTINSECONDS=169.187
SCANS=130-131
PEPMASS=322.92961	367456
CHARGE=1+
82.91919	60	
90.53455	34	
119.54076	32	
132.34828	82	
140.52702	82	
144.24727	102	
153.38514	32	
189.91471	76	
190.90615	92	
192.87075	68	
197.96333	96	
199.10706	64	
199.61496	76	
199.88775	62	
201.05049	158	
206.97665	86	
207.97782	120	
212.05109	68	
213.89164	68	
215.84447	84	
215.88748	70	
217.17456	36	
222.18070	82	
222.95202	56	
223.95995	208	
227.16118	106	
227.73667	36	
227.86350	50	
227.93651	74	
229.85280	50	
230.81818	36	
230.84950	68	
230.90175	52	
231.41917	38	
233.88002	80	
234.86343	56	
235.14925	94	
235.87867	74	
236.91521	84	
237.57335	34	
237.92985	52	
238.82772	72	
239.07517	78	
239.87853	56	
240.82530	144	
240.90431	60	
240.94010	1072	
240.96933	74	
241.93782	2270	1+
242.15252	72	
242.94026	1626	1+
244.02281	68	
244.82745	112	
244.85129	90	
244.93923	610	1+
245.00491	32	
245.11960	44	
246.82195	48	
246.84704	68	
246.97481	118	
247.49753	38	
247.85632	50	
248.84298	120	
248.96787	72	
250.83137	72	
251.02009	62	
252.82822	82	
253.37449	30	
255.04376	100	
255.10423	68	
258.82806	334	1+
258.85408	74	
258.97307	38	
261.20060	48	
261.82871	368	1+
262.88632	72	
262.97435	92	
263.15093	82	
263.80688	58	
263.83865	54	
266.03320	34	
266.48761	58	
266.84887	182	
267.93110	56	
268.68504	30	
268.84465	70	
268.95926	60	
269.88769	56	
269.93076	80	
274.13109	66	
275.98675	58	
276.97891	62	
277.85900	64	
278.84172	50	
279.09101	530	1+
279.85088	292	1+
280.13267	58	
280.63244	38	
280.67892	32	
280.80668	96	
281.11771	58	
282.23938	54	
283.07100	68	
283.37444	32	
283.80066	82	
283.84824	76	
284.19787	42	
284.28663	184	
284.87774	56	
285.06790	66	
285.12621	82	
285.21719	66	
286.04935	56	
286.89565	60	
287.86145	66	
288.00638	38	
289.54267	64	
291.47696	34	
292.16670	80	
292.21083	74	
296.86392	68	
297.11141	32	
297.92933	34	
298.41867	58	
300.79492	72	
301.78173	50	
302.75101	94	
303.81599	60	
306.88227	38	
307.02404	72	
307.79799	124	
307.88806	138	
308.81042	54	
308.89153	118	
309.79941	52	
309.82134	56	
310.06323	52	
310.24491	72	
311.86467	78	
311.88621	76	
312.80423	38	
312.89119	76	
316.84790	60	
318.89562	36	
319.18010	34	
320.28929	54	
320.81460	58	
321.42597	66	
321.81787	68	
323.15435	66	
323.79707	68	
324.89047	74	
325.18134	50	
325.31457	52	
325.87323	68	
325.89464	184	1+
326.24974	80	
327.09517	62	
END IONS

###FS:    #m/z: 336.94473 #charge 1+
###MS: 130
###MSMS: 132
BEGIN IONS
TITLE=Cmpd 98, +MS2(336.9447), 28.0-35.0eV, 2.9min #132
RTINSECONDS=169.959
SCANS=130,132
PEPMASS=336.94473	37990
CHARGE=1+
198.88201	68	
198.95610	98	
199.95698	90	
203.87769	72	
205.94830	72	
206.95240	66	
209.12503	62	
211.94338	384	1+
211.96352	80	
212.87803	266	
213.87710	140	
213.93883	122	
214.94145	66	
215.88842	86	
221.94841	76	
222.95204	58	
223.95497	80	
223.97977	72	
225.83982	56	
226.15346	56	
226.97256	62	
229.89347	76	
229.95424	208	
230.07989	96	
230.84013	74	
230.88739	628	1+
230.90929	66	
231.95266	78	
232.88219	86	
232.94024	74	
233.84790	76	
234.05475	76	
234.19368	66	
234.82925	72	
236.05384	82	
237.80824	64	
237.88169	72	
238.86180	56	
238.95310	90	
239.81750	56	
240.84051	92	
241.84158	98	
242.84327	250	1+
244.07211	88	
245.86788	78	
246.21663	88	
246.90032	64	
246.91825	62	
247.96157	76	
248.15687	70	
248.90236	230	1+
248.97383	58	
249.03944	56	
249.96277	124	
250.65604	92	
250.82728	72	
250.95160	128	
251.83605	110	
251.90683	88	
252.10878	60	
252.95593	56	
252.97064	178	
253.83497	62	
253.96053	66	
253.99955	64	
254.90920	112	
254.96446	98	
255.10455	72	
256.26468	84	
256.90193	66	
257.85797	142	
258.84753	456	1+
258.88375	96	
259.85251	300	1+
259.92398	84	
259.96741	62	
261.84095	56	
262.82967	82	
263.09334	66	
263.44174	86	
263.87837	76	
264.03614	106	
265.98290	74	
266.84422	134	
268.00945	70	
268.80196	56	
268.84315	400	1+
269.08208	70	
270.93979	60	
271.09015	104	
271.84238	86	
271.91731	56	
272.94897	62	
273.84446	120	
273.87569	96	
274.86163	162	
275.06909	72	
275.86835	62	
276.86056	312	1+
277.83325	64	
278.86202	66	
279.02206	56	
279.07941	84	
279.88615	66	
280.09188	60	
280.83586	74	
281.81005	82	
281.82413	72	
282.87605	84	
283.87506	78	
284.86493	64	
285.16340	72	
285.85014	236	
286.40670	76	
286.85697	174	
287.84642	168	
288.85496	136	
290.02969	58	
290.85647	66	
291.87954	72	
292.93964	84	
293.10845	234	
293.85244	102	
294.31987	74	
294.87291	62	
295.12765	68	
295.86106	160	
295.87863	82	
296.24225	66	
297.00997	60	
297.97146	98	
298.87900	114	
299.85845	64	
299.88012	56	
301.90127	78	
303.86089	76	
305.38467	90	
306.80910	74	
306.88825	80	
311.02844	66	
311.88618	74	
313.86848	142	
313.90181	102	
314.41777	98	
315.01665	78	
321.25220	74	
322.86303	58	
325.88855	86	
330.81039	72	
332.82095	62	
332.88843	60	
333.27559	62	
333.86346	62	
335.02441	64	
335.87417	82	
336.32245	70	
339.16382	66	
340.80748	54	
END IONS

###FS:    #m/z: 359.96092 #charge 1+
###MS: 130
###MSMS: 133
BEGIN IONS
TITLE=Cmpd 99, +MS2(359.9609), 28.0-35.0eV, 2.9min #133
RTINSECONDS=170.731
SCANS=130,133
PEPMASS=359.96092	24788
CHARGE=1+
165.18762	74	
198.13458	88	
200.88689	76	
203.53093	80	
209.94079	242	
210.86579	82	
216.08085	88	
217.94210	82	
220.95972	72	
221.89887	70	
222.52699	72	
222.95278	254	1+
223.83293	76	
224.11607	72	
224.94759	292	1+
224.97057	120	
226.15156	70	
226.94518	890	1+
227.88374	70	
227.93978	502	1+
228.94336	428	1+
230.43584	92	
232.06645	82	
232.97407	72	
233.06946	90	
234.82571	70	
235.10207	88	
235.95390	68	
236.00880	68	
236.84885	70	
237.04915	72	
240.94083	104	
240.96433	156	
241.82211	80	
241.85062	66	
242.04925	116	
242.85817	68	
244.95791	432	
245.83501	70	
245.86799	74	
245.88507	72	
246.95314	540	
247.79905	378	1+
247.94381	84	
248.14880	80	
248.79996	374	1+
250.11802	82	
250.89335	130	
250.95178	108	
251.04734	78	
251.07051	80	
252.95812	168	
253.90741	88	
254.04651	72	
255.07312	70	
255.11881	64	
256.07999	88	
258.14468	166	
258.83182	78	
258.97078	78	
259.94006	96	
259.97034	100	
260.83269	192	
260.86316	66	
260.97207	66	
263.04130	72	
263.09759	76	
263.83465	68	
263.97824	74	
263.99434	74	
265.08256	66	
265.14879	80	
265.98184	84	
266.81330	356	
267.85483	72	
268.40183	90	
268.79573	100	
268.82058	152	
270.90810	74	
270.98869	70	
271.84641	66	
271.99450	72	
273.88104	94	
273.96451	134	
274.79851	170	1+
275.12218	96	
275.96723	84	
276.85725	88	
278.84688	252	
278.99702	72	
279.79863	100	
279.86159	96	
280.79423	690	1+
281.13029	70	
281.85989	72	
282.78927	120	
282.88694	72	
283.05040	78	
283.98253	70	
284.82512	244	
285.08673	92	
285.91210	102	
288.13432	88	
292.86965	124	
293.14569	74	
294.87775	74	
296.03079	94	
296.07113	90	
296.80709	302	
297.81175	142	
298.06674	72	
298.56104	82	
298.80381	1086	1+
299.05819	64	
299.86639	204	
300.79205	142	
301.36394	76	
302.89629	78	
304.90294	76	
304.98172	80	
306.08020	72	
309.80134	72	
311.13074	90	
311.86017	66	
313.18222	86	
314.40474	88	
316.81319	256	
318.79669	94	
318.93222	66	
318.96310	66	
319.81685	66	
320.86413	110	
320.90641	68	
321.81423	184	
322.43051	66	
323.77054	72	
324.82930	68	
324.89486	116	
324.91600	68	
325.94159	92	
326.62008	78	
326.83537	72	
327.94179	80	
328.03915	64	
330.86162	68	
332.17135	68	
332.89041	70	
334.81991	68	
336.94929	118	
338.11487	70	
343.71038	78	
344.12259	64	
346.14565	68	
350.18296	74	
354.27774	70	
357.25167	68	
358.76436	80	
359.19919	72	
359.86979	68	
364.09251	132	
END IONS

###FS:    #m/z: 340.94010 #charge 1+
###MS: 134
###MSMS: 135
BEGIN IONS
TITLE=Cmpd 100, +MS2(340.9401), 28.0-35.0eV, 2.9min #135
RTINSECONDS=174.388
SCANS=134-135
PEPMASS=340.94010	190322
CHARGE=1+
184.85712	76	
191.86769	68	
192.92713	62	
196.88337	86	
199.06891	70	
201.92401	70	
205.94981	70	
210.89050	104	
210.93461	318	
213.93931	448	1+
214.89827	72	
215.88986	86	
215.93454	98	
216.04652	66	
217.90567	80	
218.86744	68	
218.88946	82	
222.90061	94	
222.97567	70	
226.86876	72	
227.10189	78	
227.86664	64	
228.84127	128	
228.85581	94	
228.90618	72	
228.94702	120	
230.03513	64	
230.84586	64	
230.89420	136	
230.89768	84	
231.04561	68	
231.88761	168	
231.94767	236	1+
231.97117	112	
232.12194	62	
233.87092	86	
233.94765	82	
235.89663	192	1+
236.85819	72	
236.87537	72	
237.87233	72	
238.84722	62	
238.85992	74	
238.88054	66	
240.01340	62	
240.83391	78	
241.83955	688	1+
243.83066	96	
244.33938	106	
244.83522	64	
244.91181	64	
244.95600	104	
246.85468	88	
246.94527	86	
246.98587	74	
247.98483	122	
248.85188	70	
249.33012	122	
249.95880	70	
250.99259	66	
251.15612	74	
251.95458	62	
252.79341	78	
253.04688	72	
254.91407	70	
254.96104	74	
255.93646	78	
256.84803	214	1+
256.88633	78	
257.20907	76	
257.82802	68	
258.84519	276	
259.85480	192	
259.91997	116	
260.83548	260	1+
260.85596	96	
261.16070	78	
261.85375	86	
262.87805	80	
263.83916	110	
264.07013	80	
264.90085	90	
265.86089	72	
266.84372	124	
266.86694	68	
266.92314	66	
267.82588	110	
268.17457	134	
268.84303	202	
269.84120	112	
270.81502	64	
270.82914	64	
271.65027	112	
273.88308	74	
274.06005	70	
274.85461	144	
275.86759	112	
275.95979	84	
276.85821	1142	1+
276.99502	66	
277.09091	66	
277.92309	78	
277.94192	88	
278.40668	64	
278.84348	1030	1+
278.93367	78	
279.92894	72	
280.03590	100	
280.13679	70	
280.84030	104	
280.91660	62	
281.08070	70	
281.90160	106	
283.79678	94	
283.93934	74	
284.86691	78	
285.87720	82	
288.84106	84	
289.87115	78	
290.96772	70	
291.43686	82	
293.95558	88	
293.99571	62	
294.64251	96	
294.87176	84	
295.87981	280	1+
297.97979	146	
298.18987	92	
298.51402	66	
299.05330	84	
299.15721	62	
299.78864	90	
299.87158	98	
301.87358	264	1+
302.85782	72	
303.17624	66	
304.12882	64	
307.87999	88	
308.06503	74	
312.88253	80	
316.06180	70	
316.88937	66	
319.88262	66	
321.66603	72	
323.27115	74	
325.05093	72	
325.34515	90	
326.88867	66	
327.16416	66	
327.80621	74	
329.80363	76	
329.83213	68	
329.93756	64	
337.20109	84	
342.20734	92	
342.37337	80	
343.19801	70	
343.31911	88	
345.17785	62	
345.71662	80	
END IONS

###FS:    #m/z: 363.95576 #charge 1+
###MS: 134
###MSMS: 136
BEGIN IONS
TITLE=Cmpd 101, +MS2(363.9558), 28.0-35.0eV, 2.9min #136
RTINSECONDS=175.161
SCANS=134,136
PEPMASS=363.95576	71158
CHARGE=1+
189.86350	110	
198.84026	68	
205.13154	72	
207.87157	70	
208.86084	70	
209.82020	80	
209.94615	184	
210.88486	76	
212.87901	702	1+
218.07814	70	
222.03790	70	
222.95296	230	
223.88277	76	
224.95498	204	
225.93680	70	
225.94585	812	1+
226.82079	68	
226.89515	118	
227.93569	68	
228.01861	78	
228.89437	130	
228.94147	1758	1+
229.87913	104	
230.88854	588	1+
231.03467	78	
232.60301	68	
232.88732	182	
236.84866	70	
237.05482	78	
240.83051	96	
240.93780	374	1+
240.96304	308	
241.84686	124	
242.82198	68	
242.83715	70	
242.94295	314	
242.95775	176	
243.82276	162	
244.81781	140	
244.85104	82	
244.95677	742	1+
245.81777	100	
245.83528	90	
246.80424	80	
246.95338	578	1+
248.11266	68	
248.81029	274	
248.90137	410	1+
249.80153	108	
250.79026	198	1+
250.94784	74	
250.97321	78	
252.11090	82	
252.89253	72	
253.90748	94	
255.52435	86	
256.38869	68	
258.84758	240	
259.83314	72	
260.83145	112	
260.84792	240	1+
260.96935	182	
261.15274	68	
261.83279	426	1+
263.80091	84	
263.82257	138	
263.88995	76	
264.34534	100	
264.81900	124	
264.90862	92	
265.81359	84	
266.07732	116	
266.81174	556	1+
266.85101	74	
266.87092	76	
267.40100	68	
267.97769	104	
268.34932	98	
268.83672	80	
268.95664	162	
269.96730	134	
270.80192	86	
271.79201	78	
271.91409	108	
271.95790	68	
274.86673	76	
276.80990	118	
277.86280	80	
278.39262	86	
278.61165	98	
278.79893	216	
278.84525	152	
278.87079	78	
279.09765	86	
279.79563	98	
279.84733	152	1+
280.79353	534	
281.79077	676	1+
282.14222	90	
282.19167	72	
282.86209	80	
282.93670	68	
283.09592	80	
283.82861	244	
283.85860	68	
284.82134	312	1+
284.84545	76	
285.84922	166	
289.43428	72	
289.82095	70	
291.96310	70	
292.63505	94	
292.87262	96	
293.85027	74	
294.80668	88	
296.80823	398	
297.15362	88	
297.80941	192	
298.80251	1120	1+
299.87872	118	
300.80262	366	
301.13996	102	
301.79834	278	
301.86020	158	
303.17883	78	
303.85504	274	1+
303.96355	72	
305.22151	78	
305.89650	168	1+
309.87094	194	1+
309.91376	92	
311.12598	76	
311.76710	72	
311.86049	70	
313.50424	114	
314.81404	70	
316.80980	248	1+
318.81665	136	
318.88186	82	
318.93446	92	
320.95503	138	
320.98166	70	
321.81739	154	
321.86658	78	
322.16592	70	
322.99524	70	
325.34776	82	
326.83778	72	
326.87242	286	1+
330.81670	94	
331.35083	98	
331.77309	70	
332.05421	68	
336.89256	66	
337.94462	68	
339.00273	88	
339.83765	90	
341.02501	86	
343.90182	74	
345.06877	76	
345.91317	70	
347.22728	78	
347.78577	74	
348.41107	70	
350.93695	74	
356.81336	66	
360.24766	80	
361.36455	72	
365.20316	76	
366.17995	68	
368.50941	86	
END IONS

###FS:    #m/z: 336.94535 #charge 1+
###MS: 134
###MSMS: 137
BEGIN IONS
TITLE=Cmpd 102, +MS2(336.9453), 28.0-35.0eV, 3.0min #137
RTINSECONDS=175.932
SCANS=134,137
PEPMASS=336.94535	37144
CHARGE=1+
64.27316	86	
76.08969	80	
92.35921	92	
142.15346	104	
185.89863	100	
205.87238	84	
209.00976	72	
210.10668	72	
210.88688	68	
211.94272	626	
212.87970	734	
214.87485	68	
215.89140	90	
215.93458	60	
223.83670	66	
224.89762	66	
224.97176	74	
225.82877	66	
226.85236	70	
226.89829	64	
228.84643	58	
229.84877	82	
229.95465	606	1+
230.88941	1122	1+
230.97087	66	
231.95226	74	
232.84839	74	
233.89417	126	
235.83366	52	
236.07836	80	
236.12038	60	
237.82293	56	
237.87023	58	
238.85432	84	
239.83053	88	
239.94311	70	
240.84605	198	
241.84312	632	1+
243.83720	74	
244.84605	140	
245.00807	70	
245.94867	70	
246.05263	80	
246.90668	66	
246.98003	86	
247.96552	142	
248.89916	420	1+
249.82703	60	
249.95878	122	
250.83332	70	
250.94785	248	
251.06862	66	
251.78915	56	
251.96834	70	
252.94966	100	
252.96921	248	
253.17237	82	
253.90645	192	
254.79156	54	
254.81262	68	
254.86898	80	
254.91224	120	
254.96794	68	
255.37698	72	
255.78167	68	
256.12726	72	
256.85069	60	
257.83590	56	
257.85365	124	
258.84119	158	
259.02218	54	
259.17222	112	
259.85480	64	
260.85726	82	
261.45049	78	
261.83393	78	
262.83025	60	
267.82848	74	
267.86889	72	
268.17844	74	
268.84112	200	
268.87257	64	
268.95361	54	
269.15068	72	
269.83723	148	
271.78393	88	
273.85460	66	
273.97851	72	
274.15571	56	
274.79823	64	
275.89684	56	
276.86035	144	
276.90284	98	
277.81933	62	
277.83632	190	
277.86560	218	
278.02413	72	
278.12412	72	
278.83759	208	
278.86960	118	
278.99924	86	
279.82146	70	
280.87085	82	
281.85797	84	
283.86758	90	
284.14010	96	
284.89178	90	
285.64288	100	
285.82113	66	
286.84886	730	1+
288.92878	96	
289.17534	72	
292.86373	66	
293.11344	54	
293.93253	84	
294.18754	76	
294.85952	80	
295.84692	60	
295.87448	106	
296.82135	88	
298.31028	86	
299.00883	66	
301.86936	56	
303.08658	102	
303.40745	80	
303.85879	62	
305.30117	104	
306.89054	76	
307.79075	54	
308.87965	72	
309.87517	56	
310.86604	76	
313.87147	68	
313.94759	78	
314.92733	62	
316.88513	74	
319.02919	56	
322.88346	78	
326.20978	96	
326.79794	56	
326.99992	70	
327.87281	110	
327.92404	56	
328.82095	58	
330.14688	70	
330.87046	78	
331.88057	54	
335.26014	76	
336.20078	74	
336.25915	64	
338.16696	78	
338.28679	136	
339.71092	88	
340.30853	80	
341.21518	108	
END IONS

###FS:    #m/z: 340.94026 #charge 1+
###MS: 138
###MSMS: 139
BEGIN IONS
TITLE=Cmpd 103, +MS2(340.9403), 28.0-35.0eV, 3.0min #139
RTINSECONDS=179.588
SCANS=138-139
PEPMASS=340.94026	193800
CHARGE=1+
60.29655	80	
87.76831	88	
143.32979	96	
183.92370	58	
190.94338	72	
192.92707	92	
193.93280	76	
193.97542	58	
205.09633	74	
205.94814	70	
206.95209	68	
206.97322	214	1+
208.94051	88	
210.93838	90	
211.94041	136	
212.83678	66	
212.87850	272	1+
213.02136	78	
213.89143	82	
213.94242	326	
215.86213	66	
215.93436	80	
216.88674	64	
221.94646	78	
223.96137	60	
226.90396	124	
227.86126	72	
228.84458	60	
228.92443	84	
228.94499	58	
230.88657	118	
230.94509	228	1+
231.12050	78	
232.85201	84	
232.89026	64	
233.89593	66	
235.89385	62	
236.91095	62	
237.00020	78	
237.06259	72	
237.95191	64	
238.83752	80	
239.14882	72	
239.78896	76	
239.88380	70	
240.83552	118	
241.83948	290	
241.85487	100	
242.89103	64	
243.83623	74	
243.95377	90	
245.50788	70	
246.97620	72	
248.89913	156	
249.98434	66	
250.90307	72	
251.02181	72	
251.92961	64	
251.97427	78	
252.93003	68	
254.92018	68	
255.09829	70	
255.84601	64	
255.91501	68	
256.07213	98	
256.86316	120	
256.96493	82	
257.82994	170	
257.84552	536	1+
257.87326	70	
259.01626	74	
259.83039	84	
259.90227	64	
260.10260	68	
260.84319	68	
261.83673	102	
261.91324	80	
262.82933	82	
263.83661	68	
264.82288	68	
265.12646	58	
265.87485	78	
266.79453	60	
266.84491	62	
267.82663	90	
268.84289	170	
269.83982	74	
270.84021	138	
271.10816	76	
271.64432	88	
272.84371	82	
274.87711	362	1+
275.82311	64	
275.85635	78	
275.96973	100	
276.85679	1302	1+
277.92305	100	
278.84352	834	1+
279.86257	134	
280.06703	66	
280.94487	64	
281.88650	72	
282.05514	92	
282.85675	320	
282.88455	68	
282.92016	76	
283.80483	98	
285.02251	92	
287.83205	70	
289.86687	72	
293.44200	60	
294.87630	72	
295.08713	72	
295.88527	104	
297.15602	80	
297.85585	132	
297.87294	104	
298.85928	64	
299.86854	122	
299.88327	102	
300.86827	224	1+
300.89505	106	
301.87108	156	1+
301.89488	58	
302.82350	66	
303.91473	68	
306.03925	68	
306.43941	74	
307.89589	62	
307.91977	80	
308.87282	62	
308.90103	66	
310.46100	102	
311.87870	66	
311.98611	80	
312.88502	66	
317.82554	68	
318.43267	68	
319.88881	86	
321.68125	102	
321.75847	68	
321.95453	86	
323.81664	58	
326.23214	76	
327.85946	66	
328.39568	72	
329.89284	66	
330.81894	76	
330.91075	70	
337.21003	64	
338.08093	84	
338.82623	66	
338.90554	64	
339.84659	58	
341.12489	74	
341.36738	88	
342.43897	72	
342.90481	66	
345.82845	64	
END IONS

###FS:    #m/z: 363.95596 #charge 1+
###MS: 138
###MSMS: 140
BEGIN IONS
TITLE=Cmpd 104, +MS2(363.9560), 28.0-35.0eV, 3.0min #140
RTINSECONDS=180.36
SCANS=138,140
PEPMASS=363.95596	72236
CHARGE=1+
47.55730	88	
98.25164	68	
189.86619	244	
191.85906	218	
202.86922	70	
209.94259	296	1+
210.88483	84	
211.88480	70	
212.87761	212	
213.98659	82	
220.90154	74	
221.94989	442	1+
222.95316	378	1+
223.81269	98	
224.62928	102	
224.94900	284	
226.87071	76	
226.94675	1400	1+
227.87407	90	
227.93073	98	
228.89378	252	1+
228.92089	72	
228.94284	1324	1+
230.88825	930	1+
231.16429	88	
232.82021	70	
232.90833	68	
234.05284	80	
236.11422	72	
236.43700	106	
236.87551	80	
238.82599	70	
238.87150	68	
240.82168	94	
240.93725	130	
240.96126	122	
241.13524	106	
241.31821	106	
241.94540	164	
242.94095	506	1+
244.82201	170	
244.85797	88	
244.95680	458	
245.54448	110	
246.81788	74	
246.85375	226	1+
246.95189	608	1+
246.96916	184	
247.81042	68	
248.80125	156	
248.89878	376	1+
249.13250	76	
249.80173	112	
250.79700	100	
251.11322	68	
251.94864	78	
252.79547	72	
253.03548	84	
253.10585	72	
254.96704	98	
255.95051	70	
258.34655	90	
258.83300	88	
258.84857	110	
258.91735	70	
258.95484	72	
258.97084	150	
260.38578	82	
260.84356	88	
260.96245	76	
261.15461	92	
261.83870	198	
262.09035	100	
262.96980	78	
263.83138	164	
263.84631	72	
263.88440	74	
265.79685	82	
265.82105	104	
266.81271	606	1+
267.85083	100	
267.97930	74	
269.09620	82	
269.83811	74	
269.88415	104	
269.97137	282	1+
270.82435	112	
271.87285	70	
272.85155	70	
273.84223	72	
273.86485	72	
274.38912	80	
274.81895	68	
274.86328	68	
276.85543	124	
277.81360	142	
277.85604	88	
278.79908	276	1+
279.79181	586	1+
280.79591	494	1+
282.54622	88	
282.78897	284	1+
282.82608	78	
283.83957	84	
284.82562	190	
284.87198	84	
284.99330	98	
285.07003	102	
285.84533	176	
286.84075	90	
288.79724	70	
289.01249	82	
289.86987	84	
292.01759	80	
292.12726	66	
292.97326	70	
293.87985	72	
296.10715	72	
296.80701	102	
296.86165	76	
297.80439	88	
297.88678	70	
298.80306	858	1+
300.80120	468	1+
300.92289	76	
301.85950	288	1+
302.80365	72	
303.10076	78	
303.80399	118	
303.85534	252	
305.37824	82	
306.13197	72	
306.88239	132	
307.84087	88	
307.89190	80	
308.16352	172	1+
309.21844	84	
310.87498	70	
310.91575	100	
315.15644	72	
315.82230	112	
316.81252	208	
316.86133	82	
317.82234	90	
318.80411	100	
320.79942	98	
321.81922	116	
322.20149	74	
322.81762	72	
324.03339	78	
324.89210	94	
328.84078	78	
329.00590	68	
331.10933	94	
340.94067	144	
341.16882	86	
341.32637	72	
344.76513	78	
351.39267	84	
352.18484	84	
352.79135	72	
352.90451	90	
354.79410	68	
356.30783	90	
357.83929	76	
360.23120	76	
360.28473	94	
363.75417	72	
364.88389	68	
367.12714	70	
368.48109	76	
END IONS

###FS:    #m/z: 336.94551 #charge 1+
###MS: 138
###MSMS: 141
BEGIN IONS
TITLE=Cmpd 105, +MS2(336.9455), 28.0-35.0eV, 3.1min #141
RTINSECONDS=181.131
SCANS=138,141
PEPMASS=336.94551	35752
CHARGE=1+
77.67789	234	
103.69659	66	
124.01647	80	
200.87649	64	
204.83428	96	
205.95186	68	
206.86012	70	
206.98024	60	
210.15643	88	
211.94391	138	
212.87917	600	1+
214.83708	62	
218.84206	66	
221.88414	88	
222.84502	58	
223.96676	64	
225.84280	60	
225.86206	58	
226.85399	72	
226.94630	84	
227.83343	82	
227.89499	120	
228.89294	64	
229.95376	350	
230.89022	454	
231.88238	58	
231.96489	70	
233.83300	74	
233.89845	126	
234.89709	62	
235.79013	84	
236.11805	72	
236.79949	68	
237.06452	70	
238.82777	78	
239.83440	82	
240.03630	58	
240.83217	70	
240.87983	84	
241.84412	336	1+
243.83313	60	
243.91746	76	
244.86380	72	
244.90193	58	
247.06704	62	
248.90111	198	
249.83256	64	
249.90149	130	
250.00145	68	
250.82930	76	
251.06894	106	
251.83934	336	1+
251.90778	72	
252.89097	60	
252.95324	298	
252.97096	346	1+
253.08906	260	1+
253.44191	92	
253.90724	70	
253.94093	82	
254.05050	90	
254.14529	58	
254.86987	64	
254.90508	124	
256.87008	210	
257.88109	86	
258.11772	60	
258.84274	58	
258.94539	68	
259.85571	222	
260.82752	60	
260.88918	88	
260.93285	60	
261.83203	66	
261.85173	72	
262.88609	98	
262.97380	66	
264.86869	72	
266.83902	68	
266.86914	74	
267.84682	82	
268.84048	146	
269.83803	128	
269.91270	66	
270.98476	76	
271.83269	84	
272.80708	76	
272.85974	80	
273.89354	60	
274.82518	76	
274.86271	196	
274.97957	62	
275.06315	82	
275.40704	80	
275.86230	160	
275.95766	64	
276.85848	928	1+
276.88352	140	
277.83449	114	
278.21038	78	
280.86482	72	
280.90155	62	
282.84388	86	
283.17645	112	
283.87181	58	
283.88559	82	
285.85308	122	
286.84678	140	
287.85863	80	
288.85223	122	
289.17107	74	
289.94425	80	
291.85811	56	
292.10148	234	1+
293.16057	80	
293.86946	62	
294.18063	60	
294.86208	132	
294.88504	88	
294.89976	90	
295.53040	72	
295.86856	68	
295.90192	70	
297.12638	82	
298.25546	90	
298.87509	60	
299.41644	64	
299.86740	98	
300.85689	86	
301.87768	72	
301.95699	84	
303.77953	58	
304.41543	76	
304.88076	88	
305.87183	76	
306.97055	64	
307.93498	84	
308.36795	82	
310.42853	82	
310.87029	62	
314.95997	58	
318.23506	68	
320.14816	68	
324.90948	96	
325.89051	66	
325.91700	62	
328.86329	88	
329.88836	62	
333.32972	62	
334.86243	98	
334.92977	92	
336.97813	68	
338.67073	72	
338.73168	74	
340.29720	78	
341.64628	94	
341.89377	92	
END IONS

###FS:    #m/z: 322.92979 #charge 1+
###MS: 142
###MSMS: 143
BEGIN IONS
TITLE=Cmpd 106, +MS2(322.9298), 28.0-35.0eV, 3.1min #143
RTINSECONDS=184.803
SCANS=142-143
PEPMASS=322.92979	429750
CHARGE=1+
66.54944	56	
128.67582	78	
194.87800	64	
194.88959	66	
201.05058	100	
201.35383	46	
202.04948	88	
205.94687	92	
206.94855	82	
207.97082	66	
209.87441	66	
210.90838	88	
215.48559	74	
216.06276	80	
217.89317	70	
221.93555	88	
222.95583	58	
223.95241	52	
224.96040	78	
225.96146	58	
227.89464	80	
227.95182	52	
228.84866	62	
228.94882	54	
229.82080	68	
230.82898	74	
230.84799	76	
231.12018	58	
232.01568	46	
232.12010	78	
234.88033	90	
235.07377	50	
235.93143	52	
237.05289	64	
239.78901	62	
240.82022	202	1+
240.94054	846	
240.96757	76	
241.75130	70	
241.94231	908	
242.94151	2652	1+
243.49796	48	
243.82146	56	
243.84831	62	
244.93815	682	1+
245.05035	88	
245.82150	50	
246.85085	154	
246.97428	46	
247.12497	82	
247.85501	58	
248.16842	78	
248.95606	62	
250.84283	88	
250.85839	74	
251.82237	50	
251.86683	54	
252.06959	78	
253.86258	80	
253.93683	72	
254.83409	68	
255.78366	64	
255.86574	64	
255.96011	76	
256.89557	128	
256.94729	82	
257.80443	72	
258.83055	134	
258.85201	60	
258.88748	62	
260.20317	96	
260.83334	94	
261.16071	54	
261.81803	70	
261.83177	68	
262.15190	74	
262.83175	128	
263.09941	58	
263.83904	64	
264.65115	106	
264.88456	68	
265.05866	82	
266.81282	48	
266.85337	82	
266.86894	60	
267.90890	94	
269.84418	74	
270.80083	58	
271.79393	68	
272.43808	46	
273.87107	58	
274.85514	72	
274.89981	68	
276.07588	48	
276.98470	64	
278.13056	68	
278.84350	108	
279.09146	498	
279.23919	48	
279.33974	46	
279.91681	54	
279.96637	58	
280.09153	242	
280.43222	92	
282.12298	52	
282.28425	86	
283.06580	164	
283.12901	66	
284.29309	458	1+
284.87920	80	
285.20876	66	
285.86444	66	
285.88140	52	
286.92656	72	
287.23233	70	
289.78133	58	
289.80845	72	
289.87348	54	
291.15405	104	
291.26499	46	
292.10185	54	
292.86580	120	
293.00683	74	
296.84714	48	
298.08396	72	
299.06379	46	
302.14685	74	
302.88557	88	
304.03029	76	
305.15524	76	
305.34590	68	
305.87605	68	
307.01134	72	
307.79918	72	
307.87718	56	
307.89736	70	
309.87318	60	
312.82480	82	
313.19340	70	
313.83232	78	
314.17831	62	
314.74240	70	
314.89028	76	
316.90710	100	
317.94603	58	
318.51605	64	
320.18555	62	
322.13972	98	
323.22744	82	
324.72771	58	
324.79218	48	
324.89105	258	1+
325.35691	66	
325.37634	66	
328.26685	66	
END IONS

###FS:    #m/z: 340.94027 #charge 1+
###MS: 142
###MSMS: 144
BEGIN IONS
TITLE=Cmpd 107, +MS2(340.9403), 28.0-35.0eV, 3.1min #144
RTINSECONDS=185.575
SCANS=142,144
PEPMASS=340.94027	200586
CHARGE=1+
64.22216	72	
95.66431	80	
164.67968	72	
189.95561	68	
190.94844	86	
198.89220	64	
200.85403	66	
204.88531	50	
207.94959	82	
210.93692	56	
212.87968	78	
213.88249	222	1+
213.94000	68	
219.96442	74	
220.89530	72	
221.87360	62	
223.97803	56	
224.94938	56	
228.84819	68	
228.94678	60	
230.88795	294	1+
231.94947	118	
233.90062	48	
235.82755	106	
235.86733	72	
236.80143	68	
236.90953	112	
237.97251	58	
239.78690	76	
239.84321	68	
240.83906	138	
240.87762	176	1+
240.88719	70	
241.84159	338	
241.90047	68	
242.07976	46	
242.83218	106	
242.84955	298	
243.83702	50	
243.91741	80	
245.09440	78	
245.12297	60	
246.93560	84	
246.97449	136	
248.83995	70	
248.90120	186	
252.84819	72	
254.97503	106	
255.07496	76	
255.80515	72	
256.78804	66	
257.43191	74	
257.79636	60	
257.84553	70	
257.86937	66	
258.84829	672	1+
258.90541	256	1+
258.96680	94	
259.85203	568	1+
259.90875	200	1+
259.94040	58	
259.95247	68	
260.01319	78	
260.83331	182	
261.03527	102	
261.84515	106	
262.14233	74	
262.88207	52	
264.07377	60	
265.11877	82	
266.86200	150	
266.95541	90	
267.86268	52	
267.87923	64	
268.16049	74	
268.77994	76	
268.81626	68	
268.84317	74	
269.84293	68	
272.93877	70	
274.05572	96	
274.85870	172	
274.87786	182	
274.91243	50	
276.80898	54	
276.85769	494	
276.95985	86	
277.11132	66	
277.86619	546	
277.92748	52	
278.81084	66	
278.84538	910	1+
278.94389	46	
278.96025	58	
280.03580	58	
280.38149	70	
280.84777	160	1+
280.91238	68	
281.86817	76	
282.91161	52	
283.35203	84	
283.88359	72	
283.92292	68	
284.35357	72	
285.94131	64	
286.85809	56	
289.83968	84	
289.88143	48	
290.84166	72	
290.86272	76	
291.80771	64	
292.88496	58	
293.43574	94	
293.87382	70	
293.90501	66	
294.83622	48	
294.87856	68	
294.97327	76	
295.67827	92	
295.86818	210	1+
295.98232	88	
296.25678	54	
296.97389	52	
299.87649	144	
300.26942	68	
300.87194	146	
301.15272	80	
301.85430	98	
301.94387	54	
302.17229	76	
302.94144	86	
303.12912	136	
303.87851	72	
303.94424	64	
304.87832	116	
308.90088	98	
310.88302	78	
311.88838	98	
312.95872	68	
313.44325	86	
322.12017	48	
322.86714	76	
324.32514	78	
324.46205	76	
325.89912	60	
326.12761	72	
326.16799	60	
328.23556	64	
328.88323	76	
330.75418	66	
331.78890	86	
331.82045	60	
333.85645	82	
333.90609	72	
334.84637	58	
340.02560	60	
340.21097	66	
342.92768	68	
343.80122	58	
343.90166	72	
END IONS

###FS:    #m/z: 363.95602 #charge 1+
###MS: 142
###MSMS: 145
BEGIN IONS
TITLE=Cmpd 108, +MS2(363.9560), 28.0-35.0eV, 3.1min #145
RTINSECONDS=186.346
SCANS=142,145
PEPMASS=363.95602	72120
CHARGE=1+
187.93347	68	
189.86408	184	
192.85873	80	
196.88505	80	
200.88024	80	
201.12542	84	
203.92666	82	
209.95359	152	
210.88365	70	
211.92412	116	
212.88072	472	1+
212.91203	70	
213.93254	66	
221.05828	104	
223.83272	72	
223.89063	158	
224.94747	434	1+
225.88615	72	
226.94757	860	1+
227.92979	76	
228.94287	658	1+
229.89918	70	
230.84341	72	
230.88847	594	1+
232.88525	94	
235.56214	76	
236.87260	80	
237.50511	84	
238.94146	76	
239.96563	98	
240.93789	150	
240.96428	118	
241.82803	66	
241.94310	174	
241.95847	118	
242.82352	82	
242.94373	608	
243.81937	316	1+
243.88111	104	
243.93592	356	1+
244.53140	84	
244.95844	650	
245.37503	86	
246.89512	72	
246.91254	80	
246.95209	658	1+
247.90328	84	
248.80404	326	
248.85329	70	
248.90183	216	
250.80222	178	1+
250.89436	190	
252.10280	86	
252.88715	78	
254.08961	74	
254.87107	72	
255.44969	84	
258.83184	322	1+
258.84732	190	1+
258.97665	74	
259.94799	76	
261.82981	96	
261.97036	136	
262.84617	114	
263.05551	74	
263.82670	68	
264.10990	70	
266.81428	538	
266.97739	86	
267.91345	80	
268.81862	132	
268.97846	106	
269.84215	148	
269.97033	146	
272.87831	76	
276.10461	68	
276.80573	98	
276.85652	216	
277.97452	68	
278.79443	74	
278.86367	84	
279.10177	66	
279.80381	122	
280.02559	90	
280.79225	732	1+
280.89954	72	
281.86138	124	
282.45952	92	
282.84776	290	1+
283.03370	100	
283.85143	246	1+
283.86770	118	
283.93709	78	
284.82465	74	
285.79404	72	
285.82823	88	
285.84701	128	
286.47124	92	
286.80414	82	
287.43236	72	
287.81505	106	
287.86948	70	
288.13192	66	
291.15804	78	
291.35953	82	
293.11208	74	
294.80250	88	
294.87195	78	
295.03644	70	
295.88312	70	
295.92946	92	
296.81181	190	
297.81023	328	
298.76460	66	
298.80301	1150	1+
298.84550	70	
299.11100	68	
300.16278	82	
300.80176	356	1+
301.04738	86	
301.86018	186	
302.43064	76	
302.80106	86	
302.82986	72	
303.85358	316	
304.87219	74	
304.89784	72	
306.82176	74	
307.13578	66	
311.87111	70	
313.81875	200	1+
316.03086	94	
316.81112	248	1+
316.93761	106	
318.80773	290	1+
318.88203	70	
321.83209	114	
322.07141	68	
323.87651	70	
324.79635	72	
325.81273	70	
325.89721	76	
326.62259	108	
326.87752	78	
327.27974	92	
328.18879	92	
328.89882	72	
329.12174	72	
329.87593	146	
330.89718	66	
331.93231	72	
334.86249	70	
334.87815	72	
335.13212	82	
340.93616	118	
341.81883	72	
343.89697	70	
346.90247	76	
347.30024	66	
349.01915	66	
351.10962	66	
352.89019	70	
359.72963	84	
363.73117	68	
365.70030	102	
366.71108	74	
367.13487	112	
367.15771	88	
368.17043	68	
END IONS

###FS:    #m/z: 322.92958 #charge 1+
###MS: 146
###MSMS: 147
BEGIN IONS
TITLE=Cmpd 109, +MS2(322.9296), 28.0-35.0eV, 3.2min #147
RTINSECONDS=190.025
SCANS=146-147
PEPMASS=322.92958	453308
CHARGE=1+
79.40150	50	
95.12600	82	
109.52334	52	
111.51203	52	
191.06200	64	
200.83657	66	
201.04343	48	
201.12540	78	
201.83475	90	
202.04763	72	
206.07340	74	
206.97054	78	
207.01210	70	
207.94419	48	
213.88608	80	
214.04433	50	
214.89305	70	
215.88397	70	
216.84872	68	
217.05817	60	
218.84926	68	
221.61379	92	
224.83711	86	
224.97321	66	
226.84107	74	
227.93533	182	
228.83910	56	
229.83572	66	
230.10938	72	
231.12586	100	
234.86137	74	
235.82204	60	
236.83960	66	
236.89600	48	
238.95116	74	
239.07731	184	
239.88567	64	
240.08202	78	
240.79765	76	
240.82312	98	
240.93901	1020	
241.86941	88	
241.93892	3244	1+
242.82026	52	
242.94162	2324	1+
243.00553	68	
243.02091	54	
243.06941	52	
243.85430	52	
244.85364	112	
244.93896	922	1+
245.37713	92	
245.82155	60	
246.81795	58	
246.97685	76	
247.24477	72	
247.86437	50	
248.40235	88	
248.84790	66	
248.88850	94	
251.78686	52	
252.01707	84	
253.80177	66	
256.02087	52	
256.89405	78	
256.93426	56	
258.84283	126	
258.95310	76	
260.82827	162	
261.43272	78	
261.82619	196	1+
261.85007	54	
261.89144	72	
261.94508	78	
262.51595	94	
263.86057	78	
264.07012	82	
265.05866	164	
265.83273	70	
266.84902	92	
266.86532	66	
267.07952	102	
267.84657	56	
268.95707	56	
269.89832	76	
271.84698	52	
271.87717	68	
272.12399	60	
272.17039	72	
273.94401	78	
274.07836	114	
274.84532	68	
275.13617	74	
275.78837	64	
275.98824	50	
276.10077	126	1+
277.80667	66	
278.03200	68	
278.84511	50	
279.08925	1224	1+
279.67482	50	
279.93314	66	
280.11013	50	
280.83371	72	
280.86685	68	
281.17983	72	
281.98967	66	
282.21854	52	
282.42663	72	
282.80429	82	
283.26100	58	
284.06354	96	
284.29489	134	
284.75938	80	
285.80793	82	
285.84583	74	
286.10179	52	
287.11559	62	
287.94032	66	
289.82491	82	
289.86167	84	
290.81867	60	
291.12472	86	
291.16245	56	
293.85486	72	
294.86858	50	
295.17993	86	
296.12813	68	
296.74632	66	
297.05832	52	
297.83134	70	
298.00761	66	
298.04749	56	
298.11540	72	
298.85156	74	
299.16825	66	
302.86678	68	
303.17844	80	
303.20651	64	
303.81158	50	
303.88457	52	
306.77036	86	
308.85574	66	
308.91395	92	
309.81905	92	
311.86251	56	
317.77965	76	
318.15228	84	
320.16160	70	
320.23824	64	
321.87985	66	
322.10641	72	
322.74128	72	
323.18958	80	
323.90105	62	
326.17419	60	
END IONS

###FS:    #m/z: 359.96065 #charge 1+
###MS: 146
###MSMS: 148
BEGIN IONS
TITLE=Cmpd 110, +MS2(359.9606), 28.0-35.0eV, 3.2min #148
RTINSECONDS=190.798
SCANS=146,148
PEPMASS=359.96065	25968
CHARGE=1+
55.65166	68	
75.44097	78	
200.94954	66	
207.91577	70	
209.12863	70	
217.13597	82	
220.95789	74	
221.89076	72	
221.94444	64	
222.95114	188	
223.88995	150	1+
224.94947	294	
225.38440	92	
225.94937	146	
225.97010	156	
226.94646	902	1+
226.96915	70	
227.78524	74	
228.94430	454	1+
229.05282	66	
232.89127	70	
234.83110	74	
234.86321	66	
239.86875	72	
239.88387	68	
240.83417	210	
240.90070	84	
240.94093	202	
240.96160	86	
241.94456	202	
242.85033	72	
242.96124	232	
243.06866	88	
243.78705	78	
244.95928	226	
245.95828	92	
246.95286	322	1+
246.98032	74	
247.93410	90	
248.80166	272	
250.95048	206	
250.96934	76	
251.04518	80	
252.95775	110	
254.82013	82	
254.85725	84	
258.49080	86	
258.84773	130	
258.95874	66	
258.97610	102	
259.08715	86	
259.82987	180	1+
259.97552	66	
260.02903	80	
260.85399	76	
261.45244	72	
261.82579	208	1+
261.97529	90	
262.95164	68	
263.41990	80	
263.96891	152	1+
265.81492	542	1+
266.81653	358	1+
267.78923	72	
267.96469	226	1+
268.90557	138	
270.02755	66	
270.10213	86	
270.87276	70	
272.84588	70	
272.88491	104	
273.84439	106	
273.96281	134	
274.79017	78	
274.85479	100	
275.96873	98	
276.80832	130	
276.85322	144	
277.64514	78	
277.85752	90	
277.87642	72	
278.79393	178	
278.84753	92	
279.51015	96	
279.79963	176	
279.90652	80	
280.04215	86	
280.09951	84	
280.79293	690	1+
280.83799	66	
280.92638	70	
283.84306	100	
284.39651	88	
284.82565	246	
284.99108	80	
286.14316	72	
286.81949	80	
286.93082	92	
289.02697	84	
289.85626	70	
291.12030	86	
291.78532	68	
292.12674	66	
292.43971	194	1+
294.86647	118	
295.85970	72	
296.04115	68	
296.80865	232	
296.85120	86	
297.80990	134	
298.14376	66	
298.80307	804	1+
298.88556	84	
298.98527	66	
299.09572	72	
299.13774	102	
299.16190	70	
300.80508	66	
301.79035	142	
301.82227	74	
301.85863	98	
304.81864	70	
305.13273	110	
307.84011	110	
308.86661	66	
310.01359	78	
310.82039	86	
310.99366	64	
311.18035	118	
312.42009	84	
312.87851	68	
316.80926	124	
316.97902	68	
317.10818	76	
317.81275	144	
317.85430	84	
319.80777	68	
319.88659	66	
320.82531	74	
321.03187	74	
321.80019	72	
321.82403	68	
321.87061	92	
322.27609	70	
323.01954	72	
325.96343	70	
327.44613	90	
327.58422	80	
327.80836	88	
329.87054	68	
334.14375	84	
337.94795	116	
338.75893	72	
340.19532	70	
342.17563	82	
343.70807	66	
345.20055	76	
347.01448	70	
347.68987	86	
353.88771	70	
356.92912	90	
357.88101	86	
360.52995	66	
END IONS

###FS:    #m/z: 507.84401 #charge 1+
###MS: 146
###MSMS: 149
BEGIN IONS
TITLE=Cmpd 111, +MS2(507.8440), 28.2-35.2eV, 3.2min #149
RTINSECONDS=191.57
SCANS=146,149
PEPMASS=507.84401	22910
CHARGE=1+
224.97593	88	
227.83535	96	
249.15961	124	
250.96727	102	
253.79789	138	
254.81347	300	
261.80600	86	
261.90050	136	
262.03898	90	
263.13821	140	
264.02638	88	
266.09235	84	
266.16878	198	
268.88878	108	
283.93099	84	
284.87958	84	
285.19682	190	
285.95771	86	
286.13998	160	
287.85508	106	
288.62946	108	
289.88276	114	
293.87270	130	
295.84334	98	
298.88771	92	
303.85133	86	
305.17443	94	
305.86269	170	
306.10821	86	
307.45043	84	
307.89347	116	
308.14344	552	1+
308.86665	144	
309.86769	136	
310.87839	366	1+
311.88207	280	1+
312.93900	88	
314.84464	104	
317.09716	86	
317.33862	90	
321.88641	156	1+
322.86859	122	
323.40385	94	
323.87357	126	
325.90062	164	
326.88215	592	1+
327.89927	136	
329.92380	96	
332.82667	108	
332.87985	126	
333.17612	414	1+
333.87673	156	
335.88088	146	
336.03920	84	
336.79916	116	
339.02077	118	
346.89123	88	
347.78051	152	
348.78618	154	
349.15201	98	
349.75445	114	
349.77366	90	
350.79049	98	
350.88806	112	
352.77948	150	1+
353.85427	120	
354.02860	84	
355.89069	292	1+
355.93041	90	
356.89440	180	1+
357.82445	148	
358.78090	90	
362.86376	120	
363.86412	86	
365.73155	176	1+
365.76542	128	
365.79704	106	
366.78245	158	
367.37407	88	
367.70738	330	
367.77027	310	1+
367.84244	86	
367.87414	84	
368.89701	198	
369.83729	102	
373.42152	102	
373.78250	154	
374.72786	86	
376.21923	140	
380.72123	190	
381.71683	276	
382.71618	188	
382.82790	108	
382.96746	138	
383.05988	94	
383.77088	122	
384.26419	136	
384.74920	182	
385.85503	160	
388.85295	88	
389.19405	136	
389.78321	104	
390.17843	90	
390.83989	346	1+
391.26469	94	
391.75727	102	
392.82029	150	
394.75313	84	
395.77131	146	
395.85587	86	
396.73666	108	
398.72549	948	1+
399.72736	712	1+
405.75920	114	
406.78581	118	
407.74228	364	1+
408.84906	404	
409.80858	96	
409.85245	284	
410.73302	312	1+
410.83839	210	
411.84850	180	1+
413.72944	86	
413.75837	174	1+
414.23639	92	
421.72661	128	
421.74793	172	
421.77880	128	
421.88348	314	1+
422.73978	96	
422.81783	98	
423.77351	790	1+
423.86375	116	
424.26615	130	
424.53879	98	
424.80289	138	
424.83246	96	
424.86525	96	
425.75504	808	1+
426.77920	138	
426.86560	436	1+
427.73009	228	
428.69892	160	1+
428.73411	344	1+
428.84722	354	1+
429.93456	98	
430.84282	122	
431.86964	226	
432.24427	464	
434.90517	92	
435.71058	86	
439.89397	102	
441.76405	132	
441.78443	106	
442.13194	94	
443.77201	120	
444.73948	306	1+
444.87496	372	
445.71936	94	
445.87169	574	1+
447.70778	508	1+
448.76905	100	
449.69246	92	
449.87970	118	
450.74717	94	
450.76485	106	
451.69889	120	
451.74747	110	
451.77269	158	1+
451.86798	138	
462.88370	252	1+
464.33609	100	
466.77785	120	
467.89086	670	1+
473.72188	90	
475.28742	116	
485.90032	156	
486.90185	134	
487.90195	126	
491.13820	86	
491.80089	160	1+
510.25213	84	
END IONS

###FS:    #m/z: 322.92968 #charge 1+
###MS: 150
###MSMS: 151
BEGIN IONS
TITLE=Cmpd 112, +MS2(322.9297), 28.0-35.0eV, 3.3min #151
RTINSECONDS=195.236
SCANS=150-151
PEPMASS=322.92968	473506
CHARGE=1+
185.92705	56	
194.89017	60	
194.96548	64	
197.00218	78	
197.96217	92	
199.10374	70	
200.95129	76	
201.04047	92	
204.93813	70	
205.96205	50	
210.06751	74	
210.13151	84	
210.89047	72	
215.84374	54	
218.95832	50	
220.13745	96	
220.87416	66	
222.86954	56	
223.95999	132	
227.84823	70	
227.92984	132	
227.95236	66	
228.84273	74	
228.86138	82	
229.45809	78	
229.93124	72	
230.05922	64	
230.84053	100	
230.90581	80	
231.13124	68	
232.12359	64	
233.02441	68	
236.83918	52	
237.80405	76	
237.93120	66	
238.88295	62	
238.94097	202	
239.83282	74	
239.86709	72	
239.95056	78	
240.82178	284	
240.83611	72	
240.94042	734	
241.85363	52	
241.89111	64	
241.94240	934	
242.44284	88	
242.81900	52	
242.90573	52	
242.94219	2254	
243.04564	108	
243.82814	166	
243.93473	58	
244.81988	84	
244.93874	776	1+
244.99058	76	
245.13292	82	
245.87733	82	
246.85834	90	
246.97437	56	
248.02535	72	
248.84067	130	
249.85768	70	
250.96962	62	
251.12287	72	
251.18717	66	
254.90627	66	
255.10642	72	
256.02303	76	
256.82123	62	
256.84498	66	
256.89415	68	
258.84762	78	
259.86454	82	
261.82882	150	
261.85019	130	
262.83062	196	
263.05936	72	
263.85667	106	
263.92244	72	
264.41922	76	
264.87102	60	
265.07262	66	
265.84264	64	
266.03091	60	
266.24544	88	
266.86067	84	
266.89301	66	
266.98253	66	
267.85698	78	
267.95128	50	
268.95717	74	
269.87067	70	
271.77768	52	
272.85988	60	
273.07676	66	
273.79470	124	
273.82005	74	
273.85845	58	
274.15305	62	
276.84797	60	
278.84559	78	
279.09150	982	1+
279.27196	60	
279.85099	54	
280.03814	70	
281.07658	62	
281.86765	68	
282.27012	92	
282.84575	72	
282.88703	54	
283.04614	98	
283.78933	140	
283.97248	56	
284.29353	510	1+
284.83369	52	
284.85023	74	
285.13661	72	
285.84818	52	
286.11370	62	
286.91817	60	
287.20550	68	
287.23674	50	
289.15875	54	
289.87083	84	
290.85224	110	
293.02987	74	
293.16053	72	
293.88192	60	
294.85934	72	
295.85122	64	
296.88713	62	
297.01169	52	
299.80010	54	
300.86523	74	
303.08659	78	
304.91690	60	
306.87562	88	
307.79996	116	
307.88729	70	
308.79515	56	
308.86438	66	
311.21507	56	
311.85793	66	
312.86539	80	
312.98041	66	
316.76288	62	
317.02742	66	
321.96991	64	
322.02736	74	
322.82985	56	
322.90911	70	
323.88608	118	
END IONS

###FS:    #m/z: 336.94524 #charge 1+
###MS: 150
###MSMS: 152
BEGIN IONS
TITLE=Cmpd 113, +MS2(336.9452), 28.0-35.0eV, 3.3min #152
RTINSECONDS=196.007
SCANS=150,152
PEPMASS=336.94524	34070
CHARGE=1+
185.86687	60	
194.84362	80	
206.97490	56	
208.88544	62	
211.94465	374	1+
212.87602	640	1+
213.94338	188	
214.10693	72	
218.52250	96	
221.88994	76	
223.93035	76	
223.97660	72	
224.83879	118	
225.84186	66	
228.89435	68	
229.84303	68	
229.95514	326	1+
230.88885	608	1+
231.95123	256	
232.87829	60	
233.82542	66	
233.90093	94	
234.82548	94	
234.89880	56	
235.07131	78	
236.84877	60	
237.06435	72	
239.80605	74	
239.85019	64	
240.79180	82	
240.83030	58	
240.84930	136	
241.84087	110	
241.90806	106	
241.94614	98	
242.84688	78	
244.54884	102	
244.84271	76	
244.89292	130	
246.09694	76	
246.15872	76	
246.86233	64	
247.97297	132	
248.89952	266	
248.96944	116	
249.95029	86	
249.96135	92	
250.90518	60	
250.95202	192	
252.85749	84	
252.95410	144	
252.97024	376	
253.90511	214	
254.83680	96	
254.86506	82	
254.96190	56	
255.19843	62	
255.85914	136	
255.92667	66	
256.86471	78	
256.89387	90	
257.85141	246	
258.84659	338	
259.09721	72	
259.85086	240	
260.01512	82	
260.10815	102	
260.15560	68	
260.86095	130	
261.83599	76	
261.85173	60	
263.08714	62	
263.83133	122	
264.86303	74	
265.07880	68	
266.84076	86	
266.87118	80	
267.01740	66	
267.84204	364	1+
267.86283	78	
268.84531	242	1+
269.91658	66	
270.85389	82	
271.09187	72	
271.45814	66	
271.91652	118	
272.15477	90	
272.92269	60	
274.14953	76	
274.83920	98	
274.87168	108	
275.85563	56	
275.88239	88	
275.94645	106	
275.99625	66	
276.85736	908	1+
276.87071	186	
277.13404	66	
277.86128	526	1+
278.83625	436	1+
278.92570	58	
279.85928	76	
279.87551	84	
279.95375	74	
280.09774	80	
281.05198	56	
281.67605	80	
281.87701	144	
282.80855	64	
282.87861	66	
283.01722	60	
283.05410	70	
284.93746	96	
285.84789	646	1+
286.85149	426	1+
287.14060	84	
291.85910	94	
292.10396	260	1+
292.92109	86	
293.02361	68	
293.10798	224	1+
293.87594	58	
294.18299	82	
294.27979	62	
294.84950	64	
295.11407	70	
296.23380	60	
297.88670	68	
297.97131	72	
298.86447	80	
298.89439	76	
299.81834	72	
299.86928	64	
300.88023	70	
302.14774	154	
303.81355	62	
304.09430	70	
305.87359	56	
308.79326	68	
311.44641	88	
311.88505	58	
312.87181	76	
316.68631	74	
316.80405	94	
316.91785	72	
317.87628	68	
319.08160	62	
320.15261	90	
320.96166	64	
321.12872	56	
321.28079	86	
323.01088	70	
323.30255	72	
324.94006	94	
325.82634	64	
329.72991	68	
331.16509	96	
333.34536	86	
334.26517	90	
337.19234	72	
338.86722	66	
339.40078	68	
340.35600	70	
END IONS

###FS:    #m/z: 507.84373 #charge 1+
###MS: 150
###MSMS: 153
BEGIN IONS
TITLE=Cmpd 114, +MS2(507.8437), 28.2-35.2eV, 3.3min #153
RTINSECONDS=196.779
SCANS=150,153
PEPMASS=507.84373	32494
CHARGE=1+
51.15327	108	
183.18298	92	
213.15844	132	
223.97490	182	
224.97664	206	
228.95796	90	
232.88021	114	
232.89657	134	
235.92339	112	
236.88455	106	
242.88334	100	
249.15391	162	
249.33631	100	
249.53583	92	
262.13767	346	
263.13960	234	
263.38208	106	
263.91834	96	
268.91694	92	
269.87085	94	
271.85906	136	
277.15250	284	
278.83315	172	
284.20002	128	
286.84475	304	1+
290.86442	162	1+
290.88762	88	
292.93777	90	
303.10994	90	
303.87288	88	
305.86774	176	
306.12751	116	
307.13263	140	
307.88943	98	
308.14723	164	
308.39378	88	
308.87323	200	1+
310.15512	390	1+
311.88950	166	
312.02095	90	
312.94760	90	
313.89603	112	
314.86008	218	
316.85723	232	1+
318.37989	106	
321.36633	104	
322.16832	90	
322.93348	102	
324.86064	158	
326.25194	154	
326.88095	268	
326.89946	136	
327.24375	106	
327.89712	122	
328.86529	180	
330.87848	122	
332.87493	370	1+
333.17259	252	
333.90121	98	
334.18177	112	
337.88020	200	
338.77855	102	
339.85481	102	
343.57391	100	
344.77211	250	1+
347.72390	220	1+
347.83399	102	
348.72550	186	1+
348.89054	158	
349.75047	116	
349.89815	114	
350.07061	102	
350.77000	114	
350.88722	120	
351.76962	254	1+
353.85049	458	1+
353.90131	104	
355.88808	132	
362.36446	92	
362.85760	102	
365.78621	116	
366.12097	90	
366.73508	292	1+
366.75944	124	
366.78932	106	
367.70419	126	
367.72139	128	
367.76976	100	
368.16252	136	1+
368.76253	98	
368.89432	106	
370.80471	220	1+
372.43554	98	
373.82247	124	
373.92730	92	
374.80568	248	1+
374.90213	222	1+
375.80912	212	1+
376.73158	272	1+
376.86389	132	
378.45705	96	
380.71665	288	
380.81878	138	
381.71884	182	
381.83996	106	
382.40403	106	
382.71797	152	
383.72108	98	
384.70856	92	
384.78141	100	
384.88110	100	
386.83500	100	
387.72387	216	1+
387.85073	102	
388.04795	182	1+
389.20412	108	
389.72137	206	1+
389.94224	94	
390.83771	166	
391.84515	124	
392.82376	282	1+
393.07851	98	
396.76619	112	
398.72828	368	
399.72726	426	1+
401.22510	92	
403.78884	130	
403.87825	244	1+
404.72114	108	
405.76666	128	
407.74062	186	1+
408.84996	516	1+
409.79581	182	1+
410.83261	320	1+
410.86824	114	
410.91971	94	
411.74388	172	
411.88335	94	
412.73156	90	
413.87571	144	
417.69754	134	
421.08230	112	
421.74331	180	
422.73427	112	
422.92869	88	
423.77324	766	1+
423.82550	110	
423.86708	272	1+
424.82684	142	
425.30919	168	
425.74885	290	
426.75314	168	
426.86058	462	1+
427.74030	290	1+
428.85127	232	
428.88862	90	
429.03891	92	
429.71931	160	
429.82569	124	
430.74425	160	
431.87118	320	1+
432.24147	504	1+
432.26659	90	
432.70269	136	
439.75932	92	
439.89159	178	
443.78293	106	
443.88496	120	
444.76977	210	
444.87004	1090	1+
445.74347	198	
446.74081	112	
446.78482	128	
447.71537	112	
447.76361	128	
448.75717	130	
448.77994	112	
451.11042	98	
451.32525	100	
451.77003	110	
462.88299	520	1+
467.88878	444	1+
470.73126	128	
471.77235	88	
475.29505	122	
485.89852	218	1+
490.89367	190	1+
491.66073	100	
494.64924	92	
END IONS

###FS:    #m/z: 340.94023 #charge 1+
###MS: 154
###MSMS: 155
BEGIN IONS
TITLE=Cmpd 115, +MS2(340.9402), 28.0-35.0eV, 3.4min #155
RTINSECONDS=200.433
SCANS=154-155
PEPMASS=340.94023	191808
CHARGE=1+
184.40507	118	
190.94330	72	
191.95679	78	
192.92675	136	
193.12471	64	
194.92658	90	
199.06899	64	
200.83951	112	
203.86532	68	
205.94636	92	
208.88601	112	
208.95854	96	
211.02407	68	
212.89951	70	
213.87714	66	
213.93935	392	1+
214.87942	386	1+
215.93611	56	
217.86800	64	
223.14467	90	
223.95976	68	
223.97966	66	
227.78275	80	
227.89631	72	
228.89121	72	
228.94143	62	
230.84783	66	
231.02496	72	
231.94802	136	
232.94364	72	
234.90825	68	
235.89348	82	
236.85305	66	
236.88653	64	
237.87043	70	
238.83944	84	
239.16556	76	
239.79301	76	
239.86130	58	
240.08003	68	
240.87194	58	
240.91981	80	
241.84182	602	1+
241.88335	68	
242.90271	84	
243.83262	118	
246.16275	78	
246.84956	108	
249.95668	68	
250.95373	88	
254.10556	60	
254.45163	94	
254.96658	168	
255.07291	64	
255.90511	56	
255.95414	232	1+
256.86419	142	
257.15621	76	
257.85057	76	
258.84896	742	1+
258.90966	86	
260.07046	80	
260.80571	66	
260.83292	264	
261.83856	128	
262.87818	70	
262.90183	56	
263.90040	62	
264.07403	92	
264.84262	72	
264.87650	92	
264.91484	64	
266.85321	62	
266.87137	66	
267.05750	70	
267.13974	88	
268.14121	92	
268.18998	78	
268.84045	342	1+
268.86653	68	
269.87080	100	
270.83521	130	
270.86160	82	
271.81510	66	
271.82837	84	
271.91742	72	
272.87015	64	
273.16714	180	
273.35298	92	
273.93203	106	
274.86742	76	
274.89893	130	
274.94312	78	
275.04684	68	
275.80637	126	
275.86534	100	
276.27222	74	
276.85985	596	1+
277.81308	74	
278.84001	144	
278.85285	166	
278.94167	56	
279.85046	234	1+
281.00867	60	
282.04717	80	
283.05020	78	
284.85318	78	
286.84433	78	
286.96419	78	
289.79578	76	
290.88173	76	
291.80610	62	
291.84136	68	
292.85731	58	
292.88097	70	
293.43783	92	
293.89250	78	
294.66899	164	
294.86786	84	
295.97591	80	
296.31192	92	
296.84912	116	
297.63453	76	
297.88917	66	
298.30241	86	
298.93444	78	
299.01928	68	
299.78851	62	
299.87259	442	1+
300.15853	76	
300.87642	282	1+
301.85647	56	
302.37081	106	
302.94130	64	
303.36452	84	
304.88265	210	1+
309.95936	88	
310.94797	60	
311.84521	66	
311.88887	72	
312.95452	58	
313.19731	66	
313.86059	84	
313.94755	72	
317.89569	72	
318.84909	76	
324.24323	78	
324.78070	58	
324.89203	64	
325.90358	72	
326.15449	64	
327.78407	68	
328.76076	86	
328.81644	66	
329.20617	70	
330.80990	70	
334.15089	72	
339.88460	86	
341.04745	66	
342.90942	64	
343.19073	80	
END IONS

###FS:    #m/z: 363.95587 #charge 1+
###MS: 154
###MSMS: 156
BEGIN IONS
TITLE=Cmpd 116, +MS2(363.9559), 28.0-35.0eV, 3.4min #156
RTINSECONDS=201.206
SCANS=154,156
PEPMASS=363.95587	75838
CHARGE=1+
180.90510	72	
182.87246	94	
189.86510	288	1+
191.85723	84	
194.57635	68	
196.88212	114	
205.94814	70	
207.87178	78	
209.84154	78	
209.94432	264	
210.88129	138	
211.88669	68	
212.01520	92	
212.87923	264	
213.03221	74	
213.87868	122	
214.89139	68	
215.14144	106	
216.07686	82	
216.12774	80	
216.41119	100	
222.95009	332	
224.95124	528	1+
226.90015	76	
226.94607	720	
226.98003	68	
227.93456	162	
227.95196	390	
228.85557	66	
228.87590	72	
228.89277	114	
228.94177	1040	1+
230.84843	126	
230.88930	940	1+
230.94285	82	
232.87878	188	1+
233.06579	108	
233.93269	82	
234.88227	130	
236.12210	68	
236.84325	72	
236.89214	68	
238.08838	84	
240.40529	104	
240.80939	74	
240.82454	110	
240.88343	78	
240.89663	68	
240.96255	390	1+
241.01902	72	
241.84108	94	
241.93903	732	1+
242.83071	72	
242.95883	380	
243.90214	90	
244.82537	144	1+
244.93933	212	
244.95772	682	1+
245.07732	76	
245.94743	948	1+
246.85667	146	
246.90809	186	
246.95190	876	1+
247.97088	90	
248.80052	306	1+
248.84591	76	
248.89994	366	
249.04712	80	
250.97113	92	
251.04370	72	
252.07741	70	
252.43038	82	
253.08820	72	
253.78447	66	
254.95366	84	
258.83415	68	
258.97286	88	
259.84685	216	1+
259.92608	70	
260.83014	338	1+
260.96989	300	1+
262.06435	104	
263.83453	142	
264.82133	130	
265.82388	136	
265.97304	68	
266.81339	820	1+
266.92100	82	
267.92522	72	
267.97764	66	
268.80996	70	
269.97087	258	
271.73331	98	
271.85472	72	
271.93163	94	
274.87360	108	
275.07312	70	
276.14349	68	
276.80731	180	
276.85317	160	
277.85190	124	
278.80037	228	
278.84243	100	
278.93370	70	
279.03558	74	
279.80117	316	
280.79036	664	1+
280.81701	80	
281.42463	78	
281.84669	160	
282.78899	454	1+
282.95296	66	
283.84630	392	1+
284.82426	312	1+
284.89799	96	
286.98490	80	
287.84863	90	
288.13288	78	
289.09075	68	
289.82325	78	
289.86950	114	
292.17727	74	
294.86676	86	
296.80968	364	
297.80090	1612	1+
297.87203	66	
298.80254	1384	1+
300.79974	572	1+
300.95463	72	
301.81757	70	
301.86265	276	1+
303.40944	94	
303.85508	278	
304.10905	78	
304.80539	96	
304.88702	74	
305.13202	88	
305.78407	74	
305.90207	68	
306.16389	90	
306.43488	68	
307.83459	310	1+
307.87899	82	
315.81268	66	
315.99649	72	
316.81204	306	1+
316.93566	70	
317.20236	66	
319.96374	94	
320.13989	124	
320.81634	66	
321.53634	66	
321.82734	98	
322.81648	76	
322.94002	82	
323.54487	84	
324.81453	94	
325.74897	90	
326.31177	76	
326.87845	170	
327.06872	68	
331.85400	74	
331.88085	66	
336.86973	158	
338.94402	90	
339.01874	74	
343.15521	82	
344.34126	82	
345.73019	82	
347.76087	90	
356.78098	70	
360.71341	70	
362.80375	78	
365.20761	66	
366.95091	86	
367.13183	96	
END IONS

###FS:    #m/z: 336.94510 #charge 1+
###MS: 154
###MSMS: 157
BEGIN IONS
TITLE=Cmpd 117, +MS2(336.9451), 28.0-35.0eV, 3.4min #157
RTINSECONDS=201.978
SCANS=154,157
PEPMASS=336.94510	30038
CHARGE=1+
72.90106	66	
184.87370	62	
185.86852	60	
198.06402	58	
200.87480	68	
201.13240	72	
205.94988	72	
209.88934	60	
210.88106	60	
211.94331	550	
212.87822	750	1+
213.93769	154	
215.85865	62	
217.00932	120	
217.85502	64	
221.83667	70	
222.83464	66	
223.84768	54	
223.90083	102	
223.94886	78	
224.83563	100	
224.97785	202	
226.97266	54	
227.82026	58	
228.89534	218	
229.89176	130	
229.95455	288	
230.85900	66	
230.88878	550	
231.95060	114	
232.82005	60	
232.90817	78	
233.82727	54	
233.89872	78	
236.79801	72	
237.85901	80	
239.83042	66	
239.84207	132	
239.85745	68	
239.91335	80	
240.83504	550	1+
241.86364	56	
242.50800	88	
246.85269	144	
246.97240	106	
247.96636	108	
248.90326	162	
248.98922	60	
249.90982	66	
250.39006	80	
250.83136	268	1+
250.89348	84	
251.06655	72	
251.87699	58	
252.79946	88	
252.93796	64	
252.97177	122	
253.90846	138	
254.10928	68	
254.80821	76	
254.90038	54	
254.91600	120	
254.96316	86	
255.07234	122	
255.87944	56	
256.86377	116	
256.91383	78	
256.96396	128	
257.24671	80	
257.84743	94	
258.05758	52	
258.84644	390	1+
259.02049	106	
259.80916	56	
260.83344	68	
261.18027	90	
261.43462	72	
263.04578	70	
264.83863	84	
265.79902	70	
265.87685	80	
267.56342	92	
267.82864	72	
268.84113	218	
269.61626	78	
269.84502	162	
269.92066	94	
270.84556	130	
270.98109	76	
271.85277	58	
271.91562	74	
274.85982	78	
275.84535	58	
276.08822	72	
276.85751	328	
277.00706	84	
277.84092	68	
277.87155	214	
278.93954	78	
279.10806	74	
279.83174	120	
280.09565	70	
282.89339	74	
285.63248	84	
285.84412	116	
286.84617	708	1+
286.87218	70	
287.93202	62	
288.20513	84	
288.88482	88	
290.86205	76	
290.88150	72	
291.09954	78	
292.87745	184	
293.10470	178	
293.94718	62	
294.11351	118	
294.86361	78	
297.86757	54	
297.89732	66	
298.43781	88	
298.96636	70	
299.06401	58	
299.09999	56	
299.87362	70	
300.00971	78	
300.06721	84	
301.55794	68	
303.86123	52	
303.94008	74	
304.85890	60	
304.94479	68	
307.89827	78	
308.87272	130	
309.86877	74	
309.93156	74	
310.59744	72	
317.18448	68	
317.68137	68	
317.86747	62	
318.05556	76	
318.85778	88	
319.88892	60	
323.90948	58	
326.76932	74	
329.75671	54	
329.86847	76	
331.58760	74	
332.05518	66	
333.88150	70	
336.16461	58	
337.99772	58	
338.16051	68	
341.03624	78	
341.14497	58	
END IONS

###FS:    #m/z: 340.94005 #charge 1+
###MS: 158
###MSMS: 159
BEGIN IONS
TITLE=Cmpd 118, +MS2(340.9400), 28.0-35.0eV, 3.4min #159
RTINSECONDS=205.637
SCANS=158-159
PEPMASS=340.94005	186210
CHARGE=1+
64.02460	68	
165.87343	60	
183.93341	74	
192.89953	68	
206.96117	72	
208.10550	68	
210.88164	88	
210.93866	58	
213.87312	410	1+
213.89681	66	
213.93869	260	
216.41107	58	
218.86928	78	
220.89585	70	
222.03227	68	
223.05637	64	
223.83915	224	1+
223.95892	100	
224.90896	78	
225.96569	64	
226.84101	56	
229.11592	60	
230.88417	368	1+
231.91226	54	
231.95078	148	
233.94875	52	
233.96365	62	
236.94507	72	
237.90457	74	
238.83560	72	
239.84709	170	
239.88596	84	
239.90294	92	
239.92006	60	
240.53311	70	
240.83921	60	
240.96171	68	
241.17344	68	
241.48784	68	
241.84255	900	1+
242.09342	70	
243.83861	206	1+
244.86192	78	
244.91027	70	
244.95340	154	
245.08855	60	
246.16239	60	
247.87030	58	
248.89867	84	
249.95863	62	
251.07671	78	
252.13214	60	
252.86765	72	
253.04718	106	
253.14908	128	
253.34837	78	
254.87179	72	
254.93966	68	
254.97797	78	
257.24467	72	
257.40810	96	
257.87646	56	
258.84421	528	1+
258.97453	84	
259.86046	106	
259.95736	120	
260.83683	582	1+
260.95644	72	
261.88666	150	
261.90157	72	
262.38658	70	
262.92619	74	
264.92668	78	
265.85687	210	1+
266.07126	74	
266.20965	70	
266.87723	76	
267.13188	64	
267.96718	64	
268.04390	62	
268.22474	76	
268.84102	334	
269.84869	204	
269.96896	84	
270.42335	72	
270.83926	64	
272.31444	94	
272.85169	76	
272.88706	194	1+
273.42600	68	
273.64550	100	
273.86283	74	
275.84341	68	
275.86288	208	
276.81734	56	
276.85595	948	1+
276.88271	68	
277.87701	148	
278.84455	666	1+
278.93962	76	
278.97854	54	
279.14027	78	
279.88007	68	
280.83812	72	
282.06168	68	
282.84177	62	
282.91378	68	
283.81506	74	
283.87301	70	
283.90620	72	
286.15152	58	
288.84110	56	
289.15022	66	
289.83551	72	
291.02624	96	
291.80388	70	
292.98421	62	
293.88819	54	
293.95781	66	
294.86644	186	
295.85679	58	
297.87384	60	
298.31275	74	
299.87152	134	
299.89028	58	
300.06270	64	
301.25267	58	
301.87486	144	
302.86203	92	
303.68093	72	
303.86941	76	
304.91068	70	
305.13187	68	
306.88123	262	1+
308.41098	54	
308.66797	88	
308.86208	78	
309.81001	72	
310.16937	72	
311.14313	54	
312.82173	54	
313.36266	82	
314.27221	66	
315.03849	60	
315.97009	54	
316.12052	80	
318.16090	74	
322.05177	84	
324.08232	68	
324.29854	76	
326.17194	66	
326.89314	68	
329.74316	72	
330.99333	66	
331.88489	86	
335.90586	82	
337.32280	94	
337.49636	92	
337.95267	80	
340.30211	62	
342.89130	64	
343.90190	88	
END IONS

###FS:    #m/z: 363.95560 #charge 1+
###MS: 158
###MSMS: 160
BEGIN IONS
TITLE=Cmpd 119, +MS2(363.9556), 28.0-35.0eV, 3.5min #160
RTINSECONDS=206.41
SCANS=158,160
PEPMASS=363.95560	73056
CHARGE=1+
51.01902	68	
189.86823	158	
191.85124	84	
209.86648	74	
209.94315	374	1+
210.05161	68	
210.88507	126	
212.87851	640	1+
214.89479	86	
217.86943	80	
218.42117	66	
218.86945	78	
222.95298	136	
224.94819	320	1+
224.97140	76	
226.94669	980	1+
226.97380	120	
228.84298	204	1+
228.94096	1206	1+
230.81401	104	
230.88786	438	
231.90213	88	
232.38435	94	
232.88484	138	
234.63750	90	
234.88113	72	
235.05688	74	
236.93210	78	
237.12854	64	
238.78791	108	
238.89221	68	
240.82520	116	
240.94028	320	
240.96545	116	
241.09116	84	
241.90570	76	
241.94184	212	
242.13748	90	
242.84105	78	
242.93908	594	1+
242.96242	338	1+
243.82657	180	
243.87711	70	
244.93882	104	
244.95716	814	1+
245.60407	90	
245.94295	106	
246.80702	146	
246.90720	120	
246.95131	882	1+
248.80601	292	1+
248.86704	70	
248.89759	236	1+
249.03955	64	
249.49903	90	
249.84033	72	
249.86000	90	
250.84102	72	
250.89546	196	
251.06666	74	
252.09326	86	
252.80148	82	
258.84125	282	1+
260.83558	150	
261.83760	90	
261.89169	90	
261.95137	70	
262.82956	202	
262.85387	68	
262.91396	64	
264.82015	170	
264.87677	94	
265.06281	78	
265.79887	80	
266.78807	78	
266.81291	420	1+
266.84276	78	
267.91444	66	
268.83845	86	
268.98142	80	
269.80575	74	
269.87807	80	
269.96648	364	1+
270.41093	96	
270.83184	72	
270.89001	66	
272.12211	72	
273.33052	102	
274.08036	76	
274.87546	68	
276.07808	68	
276.81702	72	
276.85980	98	
277.85953	110	
278.00360	86	
278.79717	232	1+
278.84130	150	
279.10458	70	
279.85328	78	
279.92491	86	
280.79251	900	1+
280.92252	66	
281.07217	134	
281.45764	82	
282.48677	86	
282.78780	304	1+
282.86840	70	
284.57688	72	
284.82586	244	
285.79423	146	
285.98513	84	
286.08921	64	
286.82029	76	
287.12639	70	
288.12703	102	
292.37462	90	
295.87023	78	
295.92981	64	
296.10956	182	1+
296.80538	80	
297.80964	262	
297.86304	72	
297.92707	72	
298.80126	1210	1+
299.59955	82	
299.87063	244	1+
300.12863	78	
301.02958	80	
301.79056	124	
301.80700	128	
301.85976	150	
302.79850	70	
302.82482	92	
302.85980	284	1+
303.82667	70	
305.87194	72	
306.14025	70	
306.27795	74	
307.88024	102	
308.99632	80	
310.87420	66	
311.89707	94	
312.88977	96	
315.14764	82	
315.93317	76	
316.81472	254	
317.87816	78	
318.11676	72	
318.80268	122	
318.88594	80	
319.07021	66	
320.09329	92	
320.81723	376	1+
320.92214	64	
321.81769	260	1+
322.93333	74	
324.80462	92	
324.87639	70	
324.88807	88	
328.95020	74	
332.68854	72	
338.84227	82	
339.11823	64	
342.38904	74	
344.03367	72	
344.13184	90	
345.70750	66	
346.80209	70	
348.04710	66	
349.16241	66	
360.36855	74	
360.77910	66	
362.21033	68	
363.95565	66	
END IONS

###FS:    #m/z: 336.94493 #charge 1+
###MS: 158
###MSMS: 161
BEGIN IONS
TITLE=Cmpd 120, +MS2(336.9449), 28.0-35.0eV, 3.5min #161
RTINSECONDS=207.181
SCANS=158,161
PEPMASS=336.94493	31394
CHARGE=1+
66.72990	72	
66.85735	52	
183.86527	104	
193.02276	72	
197.86350	64	
207.04070	58	
210.14916	70	
210.88326	70	
211.94490	664	1+
212.88055	620	1+
213.94033	98	
214.87479	68	
216.96617	64	
227.91302	74	
228.84583	132	
228.89291	88	
229.95174	628	
230.88732	534	1+
231.90865	78	
231.94810	188	
232.88819	62	
233.89696	78	
234.84799	142	
235.08151	82	
235.88724	74	
236.01061	54	
236.84917	86	
236.90185	68	
237.09471	68	
237.85519	64	
237.86812	58	
237.90676	62	
237.94232	80	
238.87169	56	
239.84617	56	
240.83269	140	
240.84715	124	
241.84207	662	1+
241.98420	62	
242.85327	78	
243.84290	78	
244.86399	72	
245.44634	76	
246.97322	134	
247.96042	154	
248.85150	56	
248.89737	104	
249.09778	68	
249.90444	82	
249.95913	240	
250.82752	86	
250.94665	114	
251.88455	74	
252.00167	58	
252.10887	60	
252.84608	58	
252.95222	116	
252.96722	142	
253.05120	72	
253.92296	58	
254.09072	128	
254.96353	54	
255.00039	80	
256.84723	116	
256.88788	66	
256.95122	72	
257.82818	70	
257.85568	62	
258.84788	512	1+
258.87961	72	
258.93612	134	
259.85358	318	1+
260.98649	54	
261.83929	140	
262.83314	196	1+
262.88201	66	
263.06945	72	
263.37567	88	
264.13587	66	
264.85600	98	
266.03293	74	
266.81256	76	
266.84289	78	
267.84320	72	
268.84185	524	1+
268.87467	72	
268.95725	84	
269.60991	84	
270.98189	120	
271.49638	84	
271.79807	68	
271.83047	54	
271.91538	268	
271.99861	78	
272.98956	78	
273.81594	58	
273.87713	92	
273.91552	66	
274.81496	68	
274.86896	68	
274.93807	56	
275.19754	70	
275.86957	66	
275.94545	54	
276.22500	64	
276.56993	68	
276.84943	208	
276.93273	60	
277.86312	222	
277.92553	100	
278.83757	58	
278.86860	152	
279.09546	54	
279.88063	80	
280.81096	72	
280.85644	64	
281.26187	54	
282.06561	64	
285.15076	66	
285.85181	464	1+
285.87516	84	
286.85038	294	1+
286.87108	146	
287.06581	76	
289.87869	228	1+
291.23978	84	
291.79930	66	
291.85836	60	
292.00961	90	
293.10802	64	
293.86434	200	1+
294.00191	86	
294.11131	66	
294.17464	78	
294.23890	112	
294.36203	90	
295.08321	60	
297.86752	60	
297.88922	68	
298.30876	124	
299.87262	104	
299.89894	82	
300.87931	100	
301.10997	72	
301.89045	74	
304.85925	72	
309.86437	130	
310.35078	80	
310.88277	62	
311.87565	76	
312.86292	78	
319.76825	66	
323.72189	60	
328.44905	78	
337.18553	88	
337.73115	54	
338.28645	70	
338.37493	56	
338.80180	84	
339.27185	76	
340.80047	84	
342.19620	64	
END IONS

###FS:    #m/z: 322.92978 #charge 1+
###MS: 162
###MSMS: 163
BEGIN IONS
TITLE=Cmpd 121, +MS2(322.9298), 28.0-35.0eV, 3.5min #163
RTINSECONDS=210.851
SCANS=162-163
PEPMASS=322.92978	405430
CHARGE=1+
77.59353	68	
131.04922	34	
191.84378	74	
192.78466	48	
193.09409	54	
195.95751	66	
195.96968	74	
201.04189	196	
205.94636	78	
209.12305	48	
209.40584	30	
210.91536	62	
216.98215	72	
220.87981	58	
221.89528	76	
221.94288	88	
223.96218	214	
226.84119	68	
228.86125	90	
229.84317	72	
230.84398	70	
231.11824	78	
232.91600	68	
233.95897	104	
234.29344	60	
234.34815	32	
235.08892	56	
236.07663	88	
236.82619	70	
237.05503	88	
238.05414	66	
238.93767	54	
239.08002	68	
239.81574	72	
240.07613	76	
240.57681	32	
240.82529	152	
240.87969	76	
240.93928	1058	
241.03215	30	
241.24733	40	
241.82033	92	
241.94211	756	
242.60751	46	
242.82194	64	
242.83504	54	
242.88856	36	
242.94154	2136	1+
242.97321	34	
242.98996	38	
243.02076	68	
243.14454	80	
243.37704	38	
243.50728	30	
243.82560	38	
244.11491	64	
244.82028	78	
244.93924	632	
245.22512	54	
245.82524	52	
246.12581	76	
246.23378	30	
246.32476	52	
246.85077	84	
246.98983	86	
248.84767	58	
248.99869	44	
249.50504	70	
250.04233	84	
252.14942	64	
252.92456	54	
253.16438	84	
258.83047	362	1+
258.94504	98	
259.35611	78	
260.03903	80	
261.83202	148	
261.85713	32	
261.88561	30	
262.83021	60	
262.93002	82	
263.20287	34	
264.84473	90	
265.74074	34	
266.86083	46	
266.87464	72	
268.84758	42	
269.88223	76	
272.78465	72	
272.88821	54	
274.04745	60	
275.05091	76	
278.82508	72	
278.84125	78	
279.09113	722	
279.17768	34	
280.09388	382	
282.06574	96	
282.84598	32	
282.98633	64	
283.85866	80	
283.99758	46	
284.06533	72	
284.28974	630	1+
284.56235	30	
284.88340	62	
284.93739	58	
285.30882	88	
285.89787	88	
286.86010	80	
287.88176	34	
288.85373	72	
289.81037	100	
291.89610	50	
292.81137	60	
293.82319	54	
294.85748	32	
296.86365	38	
297.02490	40	
297.79349	74	
297.85672	76	
298.06657	84	
298.28827	36	
300.18638	78	
300.40307	84	
301.40651	76	
302.79180	70	
303.94214	82	
304.88472	84	
307.79474	72	
307.81834	58	
309.11662	70	
309.15145	52	
309.79274	32	
310.88093	70	
310.89584	58	
311.90112	46	
313.11919	32	
314.81228	32	
315.80380	54	
315.95041	80	
317.15630	64	
318.93243	72	
319.12295	68	
320.08455	32	
320.20756	58	
320.26263	76	
321.55368	106	
324.24346	80	
324.89712	30	
326.18774	56	
327.17570	62	
327.91293	84	
END IONS

###FS:    #m/z: 340.94021 #charge 1+
###MS: 162
###MSMS: 164
BEGIN IONS
TITLE=Cmpd 122, +MS2(340.9402), 28.0-35.0eV, 3.6min #164
RTINSECONDS=211.623
SCANS=162,164
PEPMASS=340.94021	186466
CHARGE=1+
93.67500	62	
98.27364	78	
183.86863	74	
184.85735	92	
200.97227	58	
201.11837	58	
205.94699	56	
208.95513	64	
212.88248	86	
213.95237	86	
214.89296	64	
215.88241	68	
215.93681	106	
218.88218	70	
218.90601	68	
221.04914	80	
221.83152	66	
223.82948	78	
225.83814	64	
226.83414	122	
227.84640	64	
228.84730	152	
230.85524	66	
230.89144	150	
231.84681	86	
231.89356	132	
231.94959	62	
233.95131	92	
234.14506	72	
234.88252	62	
235.85498	58	
235.94640	70	
236.11423	56	
237.82606	80	
238.06950	74	
239.92590	84	
240.79982	64	
240.83208	68	
241.84187	238	
241.87383	72	
242.04356	96	
243.82899	334	1+
243.84470	334	1+
243.86938	70	
246.38233	106	
246.97274	126	
248.90034	70	
249.85586	56	
249.99589	56	
250.83139	70	
250.99443	78	
251.87889	82	
252.00713	60	
252.10682	72	
252.19279	64	
253.16633	60	
253.92322	70	
254.83990	74	
254.85935	82	
254.96957	128	
255.07552	66	
255.89525	56	
256.86667	80	
256.96770	58	
257.41401	98	
257.79647	100	
257.85128	78	
257.87312	72	
257.93176	188	
258.80824	106	
258.84800	336	
258.92324	72	
259.84752	188	
260.33814	68	
260.83294	244	
260.86857	218	1+
261.37127	94	
261.80011	88	
261.84529	276	
262.91177	88	
264.84479	88	
266.00530	102	
266.28535	58	
266.88039	62	
268.84324	312	1+
268.92079	92	
268.99952	74	
272.88407	54	
273.93373	72	
274.86242	92	
274.89990	72	
275.88423	80	
276.86396	186	
277.86057	338	
277.92316	78	
278.84350	864	1+
278.96940	62	
278.99532	78	
279.17969	58	
279.91263	68	
279.99907	72	
280.80905	66	
280.84317	144	
281.05186	84	
281.86689	248	1+
281.90084	94	
281.94811	64	
283.78817	86	
285.21339	72	
285.51400	66	
286.82574	118	
286.84738	76	
287.92977	64	
289.84000	68	
292.94384	182	
294.82587	72	
294.86738	116	
296.84998	78	
296.89329	60	
297.88013	124	
298.80064	64	
298.86426	68	
298.88547	112	
299.30166	58	
299.78009	56	
299.80108	56	
299.87353	58	
300.85946	270	1+
301.91816	60	
302.07630	76	
302.81055	54	
303.10782	98	
303.85456	72	
305.36309	94	
308.89240	86	
309.14262	68	
312.80030	66	
313.87386	72	
317.94404	78	
319.86711	56	
321.36862	64	
321.88408	84	
324.88526	80	
325.86408	54	
327.04644	72	
327.89559	62	
330.48624	80	
330.80989	60	
331.88544	58	
334.95466	86	
335.17943	86	
336.62661	78	
338.91484	60	
339.19505	82	
340.18448	56	
342.78715	70	
342.92310	78	
END IONS

###FS:    #m/z: 363.95547 #charge 1+
###MS: 162
###MSMS: 165
BEGIN IONS
TITLE=Cmpd 123, +MS2(363.9555), 28.0-35.0eV, 3.6min #165
RTINSECONDS=212.396
SCANS=162,165
PEPMASS=363.95547	73284
CHARGE=1+
59.60731	66	
92.18109	106	
116.06897	88	
191.85710	154	
197.88759	74	
207.86110	88	
207.87362	70	
209.44843	70	
209.94608	180	
212.87709	424	1+
214.84964	86	
222.40398	80	
222.95042	118	
223.95242	78	
224.94851	180	
224.97152	82	
225.95086	150	
225.96603	88	
226.88374	68	
226.94651	1176	1+
227.88432	82	
228.94182	1476	1+
230.62040	88	
230.83515	166	
230.88961	950	1+
232.87990	236	1+
233.02842	74	
233.86870	70	
233.95130	72	
235.11672	134	
235.97109	68	
237.84765	66	
240.82268	88	
240.84940	220	1+
240.93973	148	
240.96712	102	
241.78758	74	
241.82132	108	
241.83630	134	
241.93805	204	
242.94309	572	1+
244.84080	68	
244.91864	70	
244.94162	78	
244.95720	436	1+
244.99072	68	
246.90128	110	
246.95237	728	1+
247.23303	82	
247.80278	80	
248.80072	368	1+
248.86074	66	
248.89870	304	
249.40993	94	
249.80244	252	1+
250.78985	80	
250.89742	78	
251.79100	70	
252.89103	100	
253.08844	94	
254.92383	84	
255.06132	86	
256.47106	78	
256.84694	78	
258.80665	70	
258.83154	134	
258.97489	68	
259.06750	72	
259.80934	82	
259.83094	88	
260.13804	68	
260.83247	186	
260.96892	170	
261.82893	222	1+
263.78885	74	
264.09414	70	
264.82509	68	
265.08841	72	
265.81608	132	
266.81490	494	
267.81090	478	1+
267.97322	156	
268.84511	80	
268.95819	128	
269.96651	80	
270.02337	88	
271.86103	70	
271.92003	78	
274.81242	72	
274.86130	70	
275.12206	100	
276.78657	78	
276.81312	118	
276.85698	184	
277.85633	174	
278.84019	304	1+
279.79064	1158	1+
280.04815	96	
280.10931	182	1+
280.79162	892	1+
281.89156	84	
281.93813	78	
282.78893	158	
283.10187	100	
283.78989	272	
283.85030	140	
283.98923	82	
284.82798	68	
285.82165	258	1+
285.84304	108	
286.86217	74	
289.88180	212	
292.80308	66	
292.87472	82	
293.81675	82	
294.12180	78	
296.80823	130	
297.80691	358	
298.80155	1390	1+
298.82399	80	
298.99412	74	
299.87604	124	
300.80195	280	1+
300.85694	96	
300.87377	88	
301.86370	150	
302.02299	82	
302.86556	112	
303.85126	192	
305.84603	80	
305.92135	104	
307.16832	80	
308.87984	160	
310.83346	68	
313.09576	66	
313.15419	66	
314.82077	72	
315.81009	470	1+
316.81158	394	1+
317.86677	68	
318.12565	76	
319.04395	92	
320.95959	68	
321.81300	92	
321.86769	136	
322.92809	136	
324.15710	120	
324.81642	74	
325.91247	68	
328.28434	80	
328.82525	82	
329.87607	102	
330.91391	66	
332.38174	68	
333.87237	68	
333.90397	70	
336.94396	136	
340.14551	88	
341.94620	68	
344.88128	72	
345.22364	78	
347.47904	70	
348.50988	78	
348.83300	88	
350.89117	100	
351.17879	66	
356.15972	74	
360.49005	94	
362.32254	68	
362.77573	68	
365.20508	88	
365.81583	68	
END IONS

###FS:    #m/z: 322.92962 #charge 1+
###MS: 166
###MSMS: 167
BEGIN IONS
TITLE=Cmpd 124, +MS2(322.9296), 28.0-35.0eV, 3.6min #167
RTINSECONDS=216.072
SCANS=166-167
PEPMASS=322.92962	394992
CHARGE=1+
126.09391	32	
142.74697	26	
197.90825	48	
197.95685	66	
201.04361	144	
202.84968	62	
203.05098	96	
205.94666	172	
208.82543	62	
208.83765	54	
209.91790	82	
210.13016	68	
210.88151	64	
212.01900	58	
212.83321	52	
212.89404	52	
218.09454	70	
218.84927	74	
220.03702	44	
220.87954	110	
221.06932	68	
222.54155	80	
222.95398	88	
223.10231	42	
223.95616	80	
224.82060	58	
224.94207	32	
226.94851	50	
227.53302	26	
227.81695	50	
227.84456	48	
228.81341	58	
228.86158	52	
228.99348	86	
230.76769	32	
230.84515	100	
231.04569	76	
232.96655	28	
233.89900	74	
234.97439	68	
239.90295	70	
240.14479	96	
240.79167	80	
240.94091	1092	
241.19916	26	
241.65205	56	
241.82761	26	
241.94088	774	
242.81872	240	1+
242.93977	3338	1+
243.03230	36	
244.60359	24	
244.81586	62	
245.22223	24	
245.36230	30	
245.47283	28	
245.55014	70	
245.76193	26	
245.82300	110	
245.98336	24	
246.00258	56	
246.49403	36	
246.86028	126	
247.19433	34	
247.56950	28	
247.97670	78	
248.85593	122	
248.88454	88	
252.11646	74	
253.78805	66	
255.13180	48	
255.80101	52	
256.41809	84	
256.84497	92	
256.94322	30	
258.83114	246	
258.85201	62	
260.83963	58	
261.83089	106	
262.47106	24	
262.83239	196	
263.83165	122	
263.85680	66	
263.98627	88	
264.98881	54	
266.81354	24	
267.08976	84	
267.93903	72	
268.71109	28	
269.17098	68	
271.06767	88	
271.79380	66	
272.88204	52	
274.40564	84	
274.79662	64	
274.86543	68	
274.90695	28	
278.03217	66	
278.84517	48	
279.08960	928	1+
279.55546	30	
279.63986	78	
280.57863	102	
280.82338	80	
280.87293	66	
281.00652	48	
282.26978	60	
283.07077	70	
283.22595	54	
283.78615	82	
283.92233	50	
283.97015	62	
284.18573	72	
284.29172	438	1+
284.87775	68	
285.05553	92	
286.25725	28	
287.87350	46	
288.83127	36	
289.87720	70	
289.92424	32	
290.12169	68	
292.14150	86	
292.38933	98	
292.81580	58	
292.85566	72	
293.19664	56	
293.43171	68	
294.38331	78	
294.85935	66	
295.32984	26	
300.86514	54	
302.14906	40	
303.28994	30	
306.53957	30	
307.79588	114	
308.13765	28	
309.99602	56	
310.16149	76	
311.94312	74	
312.18363	46	
313.44952	78	
313.77562	52	
318.85355	72	
319.30972	26	
319.54200	28	
321.88406	54	
323.02628	82	
324.13930	52	
325.19488	28	
325.75140	88	
325.90394	66	
326.80586	24	
326.83986	60	
END IONS

###FS:    #m/z: 359.96097 #charge 1+
###MS: 166
###MSMS: 168
BEGIN IONS
TITLE=Cmpd 125, +MS2(359.9610), 28.0-35.0eV, 3.6min #168
RTINSECONDS=216.843
SCANS=166,168
PEPMASS=359.96097	21294
CHARGE=1+
96.45868	66	
99.33802	100	
137.90197	104	
183.86189	64	
196.87650	92	
197.86673	72	
206.99643	80	
208.55736	78	
213.58426	68	
213.93254	66	
214.87449	106	
217.38225	72	
222.55423	80	
222.84004	78	
222.95481	72	
223.88811	64	
223.91410	68	
224.95029	106	
225.94586	564	1+
226.94844	488	1+
226.97072	110	
227.92952	102	
228.94416	496	
232.82595	86	
233.85177	70	
235.84079	92	
237.10227	70	
238.93731	82	
239.14494	96	
240.83488	156	
240.90425	70	
240.93803	186	
240.96584	186	
241.94506	110	
242.08949	64	
242.96166	118	
243.89991	70	
243.93676	64	
244.13620	86	
244.86598	62	
244.90063	90	
244.95713	526	
245.81509	64	
246.10064	66	
246.81393	70	
246.95713	342	
248.80231	190	
249.80160	70	
250.44031	70	
250.86063	62	
250.95372	78	
251.04313	76	
252.10679	60	
252.12255	66	
252.87544	68	
253.96246	82	
255.91099	104	
256.98305	68	
257.15229	78	
258.12592	62	
258.84447	156	
259.08149	68	
259.80332	84	
259.83321	62	
260.83209	164	
260.96909	66	
261.84601	90	
261.97626	122	
265.98094	76	
266.81272	688	1+
266.84757	90	
268.81321	62	
268.83982	238	1+
268.89475	76	
268.95534	92	
269.97339	64	
271.88326	66	
273.78862	144	
274.14925	62	
275.15650	66	
276.80511	124	
276.85187	74	
277.81501	104	
277.92341	78	
278.79706	142	
278.84912	186	
279.33155	84	
279.75235	88	
279.84643	76	
280.08257	82	
280.09778	62	
280.79279	1092	1+
280.93667	76	
281.84690	76	
281.88651	68	
283.86715	60	
284.82595	154	
285.81677	78	
285.86894	66	
286.22832	74	
286.81627	90	
286.85992	92	
288.83694	66	
289.19623	64	
290.79119	178	1+
290.82931	64	
292.43354	72	
293.21533	68	
293.97897	88	
294.86782	62	
294.89569	80	
294.93110	106	
295.18208	76	
295.81323	70	
296.80900	128	
298.42320	80	
298.80390	1434	1+
300.79113	68	
300.87165	74	
301.86309	66	
302.09322	74	
302.78748	72	
302.80439	86	
304.16065	70	
305.05639	72	
307.90655	70	
308.40451	90	
308.83619	82	
309.79921	74	
309.82550	64	
314.81932	92	
314.83810	76	
315.27857	76	
316.81745	186	
316.90470	114	
317.80992	110	
318.13487	62	
318.93669	108	
321.81990	142	
323.04196	76	
323.17186	64	
326.85112	72	
329.15051	72	
336.94638	156	
337.01853	60	
337.11537	104	
339.02314	78	
343.90620	78	
344.36619	86	
355.79560	70	
355.91860	66	
356.07624	94	
356.76426	124	
357.61380	80	
360.18455	62	
362.14018	72	
365.21005	96	
END IONS

###FS:    #m/z: 507.84390 #charge 1+
###MS: 166
###MSMS: 169
BEGIN IONS
TITLE=Cmpd 126, +MS2(507.8439), 28.2-35.2eV, 3.7min #169
RTINSECONDS=217.615
SCANS=166,169
PEPMASS=507.84390	20710
CHARGE=1+
71.34716	92	
89.57543	104	
196.01460	108	
213.15752	160	
215.15782	92	
222.97313	98	
223.97656	96	
224.97585	132	
230.87013	88	
232.89625	118	
235.14437	204	
238.06361	84	
240.88184	88	
248.93868	102	
253.50881	90	
262.89620	90	
263.35236	94	
265.94483	100	
266.13518	90	
267.89120	92	
268.78220	106	
268.89265	96	
269.92359	148	
273.04354	188	1+
277.15779	154	
278.15808	206	
283.84399	82	
287.84867	240	
291.36575	98	
292.02812	94	
292.93347	88	
293.85466	102	
293.87776	142	
295.81136	96	
295.85660	108	
296.15115	92	
296.45984	84	
299.14663	88	
300.08809	96	
301.80319	94	
305.78604	84	
308.14265	124	
308.59247	86	
310.16048	118	
310.77050	86	
311.80191	92	
311.88183	308	1+
313.86580	540	1+
314.86812	458	1+
316.86554	80	
318.96959	82	
320.80800	82	
322.13734	84	
323.90506	80	
325.89184	464	1+
328.97485	86	
332.87316	406	1+
333.16947	306	
334.18089	140	
334.77797	180	1+
335.81120	92	
337.81943	102	
338.99381	84	
339.79638	88	
342.43215	80	
343.85100	94	
345.37200	84	
346.12992	80	
347.77487	210	
348.72580	228	1+
348.77893	228	
349.10136	92	
349.15354	86	
349.75379	188	
349.83273	88	
350.77639	162	1+
350.88570	102	
353.85254	194	
356.19121	94	
356.83438	90	
357.87431	100	
359.96316	84	
360.75743	120	
363.77037	80	
365.78146	292	1+
366.73514	120	
367.11782	90	
367.70284	314	1+
367.74085	98	
367.78212	126	
367.90797	142	1+
367.94654	80	
368.76902	128	
369.83254	124	
372.03476	86	
372.82886	102	
372.87858	84	
373.75812	110	
375.79692	84	
376.21970	108	
378.06307	92	
379.71648	608	1+
380.06656	84	
380.71930	516	1+
381.77089	154	1+
382.71744	118	
385.77417	154	
385.84344	178	1+
386.14440	84	
388.78757	108	
389.75459	172	1+
389.83932	144	
390.83951	278	
391.80616	110	
396.40396	82	
396.52878	94	
398.72931	968	1+
400.79842	90	
401.76869	226	1+
403.86793	116	
404.75683	282	1+
405.86548	124	
407.73755	198	
407.86839	82	
408.74907	118	
408.85133	162	
408.87169	110	
409.71508	174	
409.75219	140	
409.85340	214	
410.69599	104	
410.83757	174	
410.86229	124	
411.83703	114	
412.73148	162	
414.77183	140	
415.41704	84	
415.73093	156	1+
420.87487	98	
421.88306	180	
422.79005	156	
423.77548	306	
423.83184	122	
424.77773	164	
424.87058	132	
425.30988	124	
425.75180	660	1+
425.86403	300	1+
426.85644	252	1+
427.74019	172	
427.76845	108	
428.74855	170	
428.84547	388	1+
429.74458	120	
431.75405	82	
431.80487	80	
431.87258	140	
432.24108	284	
433.93610	88	
440.89031	98	
442.73417	82	
443.76561	276	1+
443.92001	84	
444.39894	90	
444.87380	428	1+
445.73962	134	
446.78484	92	
446.86511	94	
447.70780	188	1+
447.74547	148	
447.90296	82	
448.77092	246	1+
450.27847	84	
450.77096	84	
451.66562	114	
459.90127	128	
461.20427	88	
462.88105	292	1+
467.88747	506	1+
505.84312	102	
507.74243	102	
END IONS

###FS:    #m/z: 322.92941 #charge 1+
###MS: 170
###MSMS: 171
BEGIN IONS
TITLE=Cmpd 127, +MS2(322.9294), 28.0-35.0eV, 3.7min #171
RTINSECONDS=221.295
SCANS=170-171
PEPMASS=322.92941	372708
CHARGE=1+
79.23648	78	
127.20063	38	
191.05719	94	
191.40344	88	
199.91884	84	
201.04089	230	
205.94895	112	
205.96927	50	
207.97588	58	
209.12349	68	
213.91645	64	
215.86424	44	
218.84050	40	
219.05281	52	
220.89071	62	
222.94812	120	
223.87884	104	
223.95804	326	
226.81923	64	
227.81857	72	
227.93155	64	
228.91531	50	
229.83929	64	
230.83373	114	
230.85345	92	
231.04835	36	
233.42420	62	
237.01348	74	
238.01246	68	
238.93643	72	
238.96802	82	
239.00818	58	
239.48477	32	
240.07597	56	
240.82191	136	
240.94055	452	
240.96199	92	
240.97912	34	
241.84516	46	
241.94153	610	
242.79072	36	
242.81925	110	
242.94096	2154	1+
243.05552	38	
243.82087	390	1+
244.10352	72	
244.85591	62	
244.93943	830	1+
246.85636	68	
246.98022	32	
247.01288	38	
248.02716	74	
248.18931	46	
248.85373	136	
248.89807	58	
248.98134	40	
249.88503	68	
249.94232	38	
250.63681	112	
250.83191	42	
251.40034	34	
252.08547	56	
253.07278	66	
253.10983	76	
253.79789	74	
254.84734	64	
254.86876	54	
255.10633	84	
256.84108	100	
256.86488	62	
257.14029	80	
258.84503	150	
259.84690	66	
259.95971	76	
260.19545	80	
260.83054	450	1+
261.11115	62	
261.88959	60	
263.82878	70	
263.89980	50	
264.43179	46	
264.84689	64	
265.01684	52	
265.05608	104	
265.08136	94	
266.87888	72	
267.01962	38	
267.06348	92	
267.78647	72	
267.86675	60	
268.93513	78	
268.95921	78	
270.08214	72	
271.79206	60	
271.80812	32	
271.86074	88	
272.13201	56	
273.79160	74	
273.84854	52	
274.92228	52	
275.81522	70	
276.78427	78	
276.85016	80	
277.24244	80	
278.04206	100	
278.81058	68	
278.83540	76	
278.96034	62	
279.09188	572	
279.15125	54	
279.49808	42	
280.07733	82	
280.09723	344	
282.87665	94	
283.27561	68	
283.86166	70	
284.29421	274	
284.40920	42	
284.85980	110	
284.89180	50	
285.80069	44	
285.84996	64	
286.18261	96	
286.29464	64	
286.80792	42	
287.12825	32	
288.07225	64	
289.01672	70	
289.81891	52	
289.88628	58	
291.83102	38	
291.86510	46	
292.16276	70	
298.82630	76	
300.92503	78	
301.15512	54	
302.12960	64	
303.86944	80	
304.25907	66	
308.87506	84	
311.91017	38	
314.10912	64	
315.43560	98	
315.45954	44	
317.36626	68	
317.84537	72	
319.37953	32	
319.88912	86	
320.16146	56	
320.82772	58	
322.13070	62	
322.31807	74	
323.09031	42	
328.29797	46	
END IONS

###FS:    #m/z: 336.94496 #charge 1+
###MS: 170
###MSMS: 172
BEGIN IONS
TITLE=Cmpd 128, +MS2(336.9450), 28.0-35.0eV, 3.7min #172
RTINSECONDS=222.068
SCANS=170,172
PEPMASS=336.94496	27644
CHARGE=1+
107.35837	62	
142.88494	110	
194.03028	80	
196.98995	70	
198.04279	66	
207.04199	54	
210.88162	74	
211.94227	148	
212.86536	72	
212.88229	390	
213.93919	232	
215.88645	94	
215.90031	72	
215.93808	78	
216.90839	66	
216.99153	84	
223.95617	68	
224.97503	84	
225.05298	54	
226.83544	72	
226.94657	72	
228.84106	126	
228.89671	164	
229.42635	106	
229.64805	74	
229.95357	458	
230.88888	560	1+
231.94619	138	
232.88679	136	
233.81604	68	
233.83891	62	
233.95708	82	
234.91969	70	
236.10319	56	
236.89234	68	
237.86657	90	
237.93120	62	
239.02696	84	
239.83866	72	
239.85696	78	
239.90407	64	
239.91729	66	
240.83390	58	
240.84730	74	
240.87006	74	
241.75708	54	
241.84004	416	1+
242.85808	62	
242.95009	66	
243.15119	56	
243.83494	74	
243.84715	96	
246.85280	68	
246.90729	236	
248.89953	242	1+
249.83130	62	
249.91317	102	
249.97832	70	
250.82912	266	1+
250.94794	100	
251.11511	70	
251.50839	88	
251.83189	190	1+
251.88649	60	
251.95673	70	
252.52221	58	
252.95078	96	
252.97150	104	
253.90773	122	
253.93487	72	
253.97616	58	
254.96708	56	
255.07687	80	
256.25709	68	
256.45736	96	
257.84901	78	
258.01786	82	
258.84571	236	
258.86188	70	
258.87566	80	
258.93371	54	
258.96307	68	
259.12491	68	
259.82342	68	
259.85600	262	1+
262.92619	112	
262.94979	168	
265.09446	68	
266.86080	56	
266.97913	68	
267.06948	70	
267.82676	58	
268.84129	594	1+
268.87650	64	
270.98091	62	
271.84460	56	
271.91141	74	
272.03097	70	
272.84989	58	
274.86136	80	
274.94693	74	
275.83967	142	
276.11878	56	
276.85535	258	
276.87311	122	
277.08484	76	
277.42245	86	
277.83310	140	
277.86098	772	1+
277.92131	58	
278.83718	86	
278.86283	474	1+
279.06280	78	
279.83672	122	
279.99919	54	
280.03602	74	
280.42026	68	
280.85652	92	
280.94264	80	
281.11367	78	
284.87319	88	
286.85578	86	
287.00958	72	
287.82086	78	
287.85649	72	
287.90292	92	
289.85842	60	
292.09958	72	
293.11119	64	
293.89052	84	
296.10465	80	
296.85030	90	
297.88109	98	
298.10294	76	
299.87333	216	1+
302.90043	54	
303.94253	58	
307.88516	68	
309.86332	122	
310.85744	66	
310.87425	76	
311.87180	194	1+
313.80648	64	
317.84803	54	
317.87184	162	
318.69529	90	
319.88269	68	
319.93322	72	
322.16395	54	
322.77958	68	
323.01289	76	
324.89375	86	
326.53572	74	
328.00424	84	
330.31000	82	
332.43569	76	
335.89442	68	
336.83587	82	
340.75065	60	
341.13369	80	
341.90037	64	
END IONS

###FS:    #m/z: 507.84305 #charge 1+
###MS: 170
###MSMS: 173
BEGIN IONS
TITLE=Cmpd 129, +MS2(507.8431), 28.2-35.2eV, 3.8min #173
RTINSECONDS=222.839
SCANS=170,173
PEPMASS=507.84305	18776
CHARGE=1+
60.24793	86	
196.01386	98	
203.01071	88	
223.97505	124	
224.97532	120	
230.47300	88	
233.86331	86	
240.79499	158	
245.10716	136	
248.07159	104	
250.83738	96	
251.84036	100	
253.16639	86	
254.41037	102	
262.13496	192	
263.13220	146	
266.81122	178	
267.88278	90	
271.06957	98	
272.42575	86	
274.01325	92	
278.83099	112	
279.39948	196	
285.19647	94	
285.85160	106	
290.87749	90	
298.80524	116	
300.78770	86	
305.85858	202	
307.37482	106	
308.14170	142	
308.86728	128	
309.89133	114	
310.15556	366	
310.66468	94	
312.22693	182	
312.85441	144	
312.87095	208	1+
312.91943	106	
314.85862	314	1+
316.82734	102	
316.90913	130	
319.99383	88	
321.85898	194	1+
321.87950	94	
322.89355	98	
324.84923	114	
325.90732	110	
326.82658	92	
326.88141	166	
327.81988	90	
329.33319	106	
333.17720	192	
333.88105	168	
340.34464	86	
343.16591	94	
344.88127	102	
345.77880	134	
346.77397	128	
347.77963	114	
348.77345	194	
348.86074	130	
349.75545	190	
350.76309	228	1+
351.79407	150	
353.85132	238	
355.54559	110	
355.88488	164	
357.85344	106	
364.06947	112	
365.78492	370	1+
366.18457	122	
366.74109	190	
367.71001	290	1+
367.76678	170	1+
369.70979	140	
370.01276	98	
371.18676	118	
371.72381	86	
371.79117	104	
372.85712	92	
373.77787	88	
376.22016	248	1+
378.83218	90	
379.38444	94	
380.71425	438	1+
380.85624	110	
381.03788	130	
381.25488	86	
381.78976	110	
381.84019	86	
382.72078	106	
383.25453	96	
383.35554	106	
385.78817	94	
387.73720	240	1+
387.79177	90	
389.85011	94	
390.78737	130	
390.84122	286	1+
392.82496	124	
392.84588	192	
394.89867	134	
397.72401	672	1+
399.19455	86	
399.22799	156	
399.72445	646	1+
399.86214	100	
400.72762	458	1+
403.81656	88	
403.87578	88	
404.96003	86	
405.76126	194	
405.78205	114	
407.74815	156	
407.85310	584	1+
408.74546	106	
409.72452	146	
410.72860	142	
410.83447	230	
411.83823	100	
412.83775	148	
413.75059	128	
413.79242	88	
415.76238	124	
415.80115	114	
416.73701	156	
418.73627	120	
421.76805	152	
421.87484	146	
423.74094	158	
423.77765	96	
423.86370	216	1+
424.82356	110	
425.74759	264	
426.75359	190	
426.85997	572	1+
427.73145	142	
427.76660	186	
428.74102	140	
428.76901	150	
428.84600	508	1+
429.74422	178	
430.69401	118	
432.23968	690	1+
432.68377	126	
439.89253	210	
442.85810	100	
443.75702	138	
443.88635	86	
444.87048	760	1+
445.75361	154	
446.71611	116	
446.86427	130	
447.71125	188	
448.77889	110	
449.78531	96	
449.88112	110	
450.74997	196	
451.86648	88	
453.16751	88	
460.23957	92	
462.88313	330	1+
464.72328	86	
467.88858	380	1+
476.01721	102	
485.90072	124	
487.85624	88	
488.23859	86	
490.20789	94	
492.81304	128	
509.32614	104	
END IONS

###FS:    #m/z: 340.94002 #charge 1+
###MS: 174
###MSMS: 175
BEGIN IONS
TITLE=Cmpd 130, +MS2(340.9400), 28.0-35.0eV, 3.8min #175
RTINSECONDS=226.51
SCANS=174-175
PEPMASS=340.94002	171574
CHARGE=1+
125.45088	86	
139.92533	72	
182.03818	88	
185.64606	70	
190.95177	80	
192.87916	90	
192.93225	66	
195.93546	68	
196.85418	72	
199.92063	70	
202.97381	62	
205.94825	86	
206.92914	78	
208.94587	52	
210.93344	60	
213.88339	102	
213.93947	70	
214.89637	82	
214.93957	74	
215.86237	72	
215.88575	68	
216.89024	52	
217.88190	70	
220.89398	92	
221.88082	54	
222.88958	66	
223.84381	62	
223.95592	74	
224.83938	120	
225.90249	64	
226.01327	74	
226.06136	86	
226.85591	78	
227.06155	58	
227.95797	54	
228.84229	216	
229.88403	88	
230.85905	68	
230.90014	80	
231.89540	268	1+
235.88963	54	
236.85066	54	
237.83824	64	
237.89703	196	1+
237.92540	56	
238.79928	76	
239.85188	136	
240.83353	176	
240.88871	186	1+
241.84151	280	
242.84507	154	
243.83929	274	1+
243.86761	62	
246.97755	102	
247.54429	56	
248.90508	66	
249.05724	54	
250.01933	96	
250.89759	80	
251.96817	54	
253.90553	56	
254.10130	78	
254.85329	52	
256.26078	64	
256.86435	136	
256.88470	132	
256.95928	78	
257.15407	56	
257.86164	108	
258.23797	70	
258.84595	1198	1+
259.41961	76	
259.95640	110	
260.39149	64	
260.78791	106	
260.92055	66	
261.84635	358	1+
262.09243	70	
262.82708	140	
262.87414	100	
264.12199	72	
264.86238	114	
264.90075	76	
266.85490	72	
266.87004	122	
267.20802	70	
267.82660	78	
268.83707	68	
269.14253	74	
269.84191	116	
269.85793	58	
269.96091	74	
270.82825	168	
270.85139	72	
270.88560	68	
270.97077	58	
271.91981	62	
272.81139	54	
272.95090	54	
273.05475	66	
273.91996	88	
273.93400	66	
274.87595	178	
275.85564	62	
276.80334	70	
276.85823	1038	1+
276.91541	56	
277.86192	770	1+
277.92553	142	
278.84249	588	1+
279.03408	84	
280.86055	76	
280.93058	74	
281.86046	56	
281.89455	60	
282.87317	238	1+
283.05038	72	
285.01006	74	
285.21941	76	
286.94542	86	
290.01542	68	
291.86117	212	1+
293.02988	98	
294.86655	102	
295.86455	112	
296.81712	56	
296.85522	64	
296.89129	62	
297.85708	80	
297.89324	68	
297.93974	56	
298.91968	52	
299.87364	190	
300.06082	74	
301.86031	108	
301.90783	56	
303.07982	56	
303.85235	70	
303.87383	66	
306.00063	64	
306.88463	84	
309.99167	62	
312.17474	80	
312.94775	58	
312.98907	78	
317.87816	56	
319.08133	110	
319.89136	78	
320.04966	68	
327.78213	72	
330.36108	84	
331.88500	60	
332.84767	66	
335.06918	66	
338.14883	64	
338.31368	76	
338.73626	70	
339.84446	82	
342.89892	100	
344.89061	90	
345.14836	74	
END IONS

###FS:    #m/z: 363.95554 #charge 1+
###MS: 174
###MSMS: 176
BEGIN IONS
TITLE=Cmpd 131, +MS2(363.9555), 28.0-35.0eV, 3.8min #176
RTINSECONDS=227.283
SCANS=174,176
PEPMASS=363.95554	67924
CHARGE=1+
92.95023	94	
185.96902	78	
189.86239	238	
191.85587	82	
196.88621	68	
197.87006	74	
209.86465	62	
210.88321	72	
210.94912	92	
212.88031	418	1+
214.89819	74	
222.95182	166	
226.94687	394	
227.95335	340	
228.83128	80	
228.89524	126	
228.94235	720	1+
230.88953	794	1+
232.88741	82	
234.10331	78	
235.12122	66	
237.07945	76	
238.88104	72	
240.94490	136	
241.89854	62	
241.94028	980	1+
242.81901	178	
242.94198	608	1+
242.96130	176	
243.82098	156	
243.96933	86	
244.07094	66	
244.82164	146	
244.93841	76	
244.95638	500	1+
245.84084	74	
245.92379	92	
246.95570	414	1+
247.81681	80	
247.97296	70	
248.80411	390	1+
248.90133	258	1+
249.85206	68	
250.80013	164	
250.89737	70	
251.08049	64	
251.80047	66	
251.91388	76	
252.79747	64	
253.91717	66	
253.94233	238	1+
254.89053	70	
254.90447	80	
256.90605	90	
258.83338	254	1+
260.98076	86	
261.82936	314	1+
261.85036	76	
262.81447	76	
262.90806	116	
263.97867	270	
264.88471	72	
264.90684	86	
264.97076	74	
265.03264	68	
265.79868	74	
265.82200	90	
265.83499	76	
265.97425	150	
266.81560	216	
267.01135	68	
267.41102	92	
267.81613	130	
267.97445	92	
268.80760	66	
268.84339	186	
268.87988	144	
269.80023	74	
269.85412	90	
269.96914	168	
271.85689	122	
271.98218	84	
275.02414	112	
277.80075	68	
277.90312	84	
277.92158	68	
278.06275	92	
278.84524	122	
279.79116	914	1+
279.84577	110	
279.96415	66	
280.79245	662	1+
280.82496	110	
280.92082	70	
281.86577	70	
282.13113	62	
282.79061	276	
283.78968	122	
283.84965	110	
284.44832	84	
284.57901	74	
284.82769	94	
284.85633	80	
285.78782	72	
285.84887	150	
285.98271	64	
286.99532	68	
290.02794	90	
290.79983	68	
290.85861	78	
291.91910	68	
292.99837	80	
294.86767	66	
295.05548	90	
295.87253	70	
295.93378	72	
296.80947	280	
296.95048	78	
297.81452	220	
297.93124	80	
298.37199	96	
298.80344	1638	1+
298.87922	70	
299.92660	72	
299.94777	62	
300.79794	460	1+
300.96967	66	
301.11874	64	
302.83641	70	
303.44128	68	
303.85676	70	
306.78547	84	
307.84201	72	
307.89198	78	
309.84032	84	
310.30971	78	
313.96255	64	
314.82030	270	1+
314.94081	66	
317.81415	150	
318.59244	72	
318.81913	222	1+
320.81869	228	1+
321.03859	70	
322.14186	74	
322.89072	206	1+
324.32735	100	
325.02325	64	
326.86973	84	
327.57489	84	
328.89428	82	
329.26661	68	
329.81456	76	
330.83472	72	
331.56097	80	
334.81783	62	
336.88111	86	
338.95531	70	
339.82852	66	
342.14805	70	
342.95948	84	
343.89245	68	
346.19434	62	
348.14099	70	
349.87052	66	
350.89330	88	
359.74422	70	
362.14943	90	
368.20590	68	
369.42460	86	
END IONS

###FS:    #m/z: 336.94495 #charge 1+
###MS: 174
###MSMS: 177
BEGIN IONS
TITLE=Cmpd 132, +MS2(336.9449), 28.0-35.0eV, 3.8min #177
RTINSECONDS=228.055
SCANS=174,177
PEPMASS=336.94495	27804
CHARGE=1+
52.18240	72	
92.17408	98	
198.87815	78	
206.95198	72	
207.13584	86	
208.93517	68	
211.94707	248	
212.87794	336	
213.90180	80	
213.93754	140	
214.84774	90	
215.89492	112	
215.93455	66	
219.89696	94	
221.88080	102	
222.99973	62	
226.85950	66	
226.90945	72	
227.90597	74	
228.84358	76	
229.95530	182	
230.88860	680	1+
231.95086	296	
233.82915	52	
234.87611	52	
234.90264	52	
236.86111	60	
236.90185	80	
239.06701	72	
239.18661	92	
239.84772	74	
239.92202	78	
241.84101	310	
242.84308	184	
243.90398	66	
244.38561	92	
246.12382	56	
246.85649	88	
246.87149	52	
246.97794	78	
247.08428	54	
248.78389	70	
248.90261	206	
248.97155	74	
249.82025	64	
250.83234	176	
251.07068	64	
251.83951	68	
252.97025	328	
253.08261	66	
253.10800	88	
253.83336	52	
253.84711	58	
253.90523	100	
254.91025	82	
254.96316	66	
255.09645	78	
255.84819	68	
256.85384	160	
257.85079	102	
258.84722	582	1+
259.91619	62	
261.15285	56	
262.82848	68	
262.90617	70	
262.92578	76	
263.82679	68	
264.87265	72	
264.97690	64	
265.08705	94	
265.12471	78	
266.96701	70	
267.83414	208	
268.84362	530	1+
269.40435	102	
270.86155	94	
271.84644	70	
271.91941	64	
273.19255	70	
273.88498	68	
274.14596	76	
274.80073	62	
274.81483	74	
274.87758	56	
274.89205	68	
275.86354	240	
275.88134	106	
275.96381	94	
276.85834	226	
277.83265	294	1+
277.85990	270	
277.92769	84	
278.12834	66	
278.24690	84	
278.88388	66	
279.91259	62	
280.88641	124	
281.68417	84	
282.01247	62	
284.78620	70	
285.20077	88	
285.90239	56	
286.85260	388	
287.84780	218	1+
287.87573	70	
288.13219	76	
290.00483	70	
290.11336	70	
291.87302	58	
292.12296	72	
292.85771	58	
292.88709	100	
293.06581	68	
293.10664	210	
293.86497	60	
293.99378	66	
294.86104	190	
294.88045	72	
294.91235	72	
295.87541	82	
296.11949	56	
297.43522	90	
297.87593	54	
297.90034	68	
298.30416	84	
299.86925	116	
300.19267	84	
300.89533	64	
301.79880	72	
302.94556	84	
307.84641	68	
308.45011	100	
309.87287	90	
311.88418	80	
314.88828	68	
317.67791	78	
317.85664	60	
318.28808	64	
318.88613	74	
319.19519	88	
320.03409	70	
320.88683	74	
320.94845	82	
321.16624	70	
323.79702	60	
324.89834	86	
325.65336	74	
325.94129	58	
327.75989	74	
329.86598	142	
332.13550	68	
333.87676	66	
335.85005	58	
338.03831	78	
340.42893	64	
END IONS

###FS:    #m/z: 340.94019 #charge 1+
###MS: 178
###MSMS: 179
BEGIN IONS
TITLE=Cmpd 133, +MS2(340.9402), 28.0-35.0eV, 3.9min #179
RTINSECONDS=231.706
SCANS=178-179
PEPMASS=340.94019	146164
CHARGE=1+
120.15770	80	
168.42921	50	
183.95831	50	
192.92858	62	
205.07160	92	
208.95693	62	
209.12175	60	
210.92995	50	
212.87947	64	
213.87521	74	
213.93787	130	
214.88039	62	
216.85520	52	
217.88040	74	
223.95960	78	
224.06453	66	
224.83412	94	
226.95039	66	
227.83561	78	
228.55709	74	
228.84392	122	
228.89467	60	
228.94605	62	
229.84876	82	
230.84224	66	
230.89173	108	
231.89058	150	
231.94967	88	
232.82954	54	
232.84258	72	
232.88522	92	
234.84089	54	
237.06652	68	
238.04287	78	
238.85816	170	
239.84642	126	
239.88525	130	
240.08361	70	
240.83858	512	1+
240.86239	64	
241.09142	92	
241.23074	80	
241.90398	72	
241.93473	68	
242.91551	92	
243.83402	64	
243.84876	112	
244.06312	96	
244.16520	70	
244.38942	76	
244.82709	80	
244.88678	58	
245.16158	60	
246.16457	92	
246.66011	68	
247.97086	54	
248.89798	74	
249.89891	92	
250.99083	54	
251.84730	70	
251.91968	80	
252.84057	68	
254.91595	56	
254.96710	92	
255.83256	76	
256.84824	106	
256.96088	54	
257.85122	86	
257.89126	62	
258.84961	200	
258.94911	50	
259.82709	54	
259.85130	192	
259.95773	78	
259.97168	54	
260.83311	222	
260.85096	128	
261.31788	60	
261.85009	94	
262.15382	50	
262.86174	142	
265.84674	66	
265.87224	74	
267.79836	76	
267.86663	102	
268.83840	474	1+
268.86242	78	
269.08611	96	
269.34798	78	
270.82965	136	
272.89473	64	
272.92273	58	
274.85790	128	
274.88436	68	
274.96945	70	
275.80848	54	
275.82936	78	
275.85939	130	
275.91270	96	
275.97611	80	
276.10874	76	
276.85487	542	
277.86452	724	
277.94692	60	
278.84603	624	1+
279.10801	74	
280.58102	92	
280.84024	72	
280.92565	106	
281.08504	90	
281.13407	68	
281.90380	72	
282.88098	72	
283.79056	50	
286.41913	94	
290.00730	64	
290.86265	68	
292.10786	74	
293.85239	78	
294.86579	190	
294.93725	66	
295.87456	92	
295.89546	62	
296.85437	60	
298.09637	68	
298.26840	72	
298.31398	68	
298.42514	74	
298.87757	296	1+
299.05957	56	
299.78210	66	
300.92298	72	
301.86537	156	1+
302.02733	56	
302.10600	76	
302.90907	72	
303.84150	78	
303.93339	72	
304.90637	52	
305.04142	60	
305.14208	60	
307.79903	86	
308.86226	64	
310.81157	84	
311.88632	138	
312.86933	66	
314.72279	72	
315.89572	60	
317.48450	68	
320.91359	80	
321.82226	58	
328.80763	68	
330.67797	58	
340.72790	66	
343.29440	54	
END IONS

###FS:    #m/z: 363.95577 #charge 1+
###MS: 178
###MSMS: 180
BEGIN IONS
TITLE=Cmpd 134, +MS2(363.9558), 28.0-35.0eV, 3.9min #180
RTINSECONDS=232.478
SCANS=178,180
PEPMASS=363.95577	57484
CHARGE=1+
54.81470	66	
138.03313	66	
183.86746	70	
191.85694	100	
198.10499	62	
205.94654	96	
209.88417	78	
209.91820	68	
209.94419	280	
210.88877	66	
212.05642	88	
212.87949	472	1+
214.89632	74	
220.05190	86	
222.94129	72	
223.98165	76	
224.94767	268	
224.97233	126	
225.89510	88	
226.94896	544	1+
227.94374	160	
228.89161	178	
228.94073	860	1+
230.88946	578	1+
232.88477	148	
233.88576	72	
234.15048	78	
235.04014	78	
236.55968	68	
236.82425	70	
238.93579	60	
239.05968	78	
240.36713	86	
240.83988	126	
240.94217	302	1+
240.96180	80	
241.83740	164	
241.96329	66	
242.90600	80	
242.94079	588	1+
242.96230	206	
242.99172	62	
243.82017	222	
243.95462	836	1+
244.79844	64	
244.81520	178	
244.85606	82	
244.94019	186	
244.95771	710	1+
245.82308	98	
245.93732	78	
246.80932	158	
246.84651	74	
246.91427	80	
246.95302	652	1+
246.98380	70	
248.80230	192	
248.85016	94	
248.89782	538	1+
249.79739	298	1+
250.89655	142	
250.94799	90	
252.10486	64	
253.08233	62	
253.70395	110	
253.75107	98	
253.86158	72	
254.01156	78	
254.52210	78	
257.14004	80	
258.84614	214	
258.97625	144	
260.82840	414	1+
262.89621	74	
262.99563	80	
264.82114	176	1+
265.58684	82	
266.81201	536	1+
267.41904	84	
267.78782	74	
267.97300	334	
268.80375	84	
268.84752	214	1+
272.07346	62	
272.85191	66	
272.89832	74	
273.78583	66	
273.85447	70	
275.41523	68	
276.80323	62	
276.85438	350	1+
277.81104	68	
278.79465	214	
278.84287	268	
279.80269	130	
280.79026	752	1+
280.82820	140	
281.85748	132	
282.78645	116	
283.07084	80	
283.82540	78	
283.84428	80	
284.79443	70	
284.82283	78	
285.14692	60	
285.79637	76	
285.82690	60	
285.85078	110	
285.86897	66	
286.82026	96	
286.91204	84	
287.97168	66	
289.87326	62	
292.80321	76	
293.11648	60	
295.87444	60	
295.89141	80	
296.81090	250	
297.29557	70	
297.80280	1052	1+
298.11539	86	
298.31057	110	
298.80321	770	1+
299.86666	114	
300.79896	534	1+
300.85525	124	
300.89319	76	
301.86278	168	
302.85430	572	1+
303.82233	62	
303.85663	490	1+
304.89364	60	
306.43511	74	
306.78964	82	
307.85305	64	
307.88973	68	
308.12911	62	
308.81447	66	
311.88640	84	
313.08868	72	
313.10827	74	
313.81510	70	
316.16238	64	
316.81071	654	1+
316.86551	76	
320.80809	60	
320.87793	84	
321.82092	144	
322.82034	180	
322.89614	66	
322.93396	70	
323.11666	86	
325.80872	62	
326.26976	84	
326.86654	62	
327.11706	96	
327.99082	74	
330.88347	66	
331.88064	76	
333.00688	88	
336.94689	96	
337.62109	80	
337.94781	78	
338.94859	74	
344.14327	72	
345.29656	76	
347.42387	68	
352.60468	78	
358.15973	88	
360.93759	94	
363.11490	70	
365.31106	64	
367.09933	62	
END IONS

###FS:    #m/z: 336.94551 #charge 1+
###MS: 178
###MSMS: 181
BEGIN IONS
TITLE=Cmpd 135, +MS2(336.9455), 28.0-35.0eV, 3.9min #181
RTINSECONDS=233.25
SCANS=178,181
PEPMASS=336.94551	25574
CHARGE=1+
167.60927	92	
196.88364	78	
199.93436	76	
200.95486	76	
208.88556	62	
209.13076	90	
210.88764	52	
211.94508	496	
212.13521	70	
212.87452	370	1+
214.42336	106	
214.89482	64	
215.93462	56	
216.96797	82	
223.83141	106	
223.95799	76	
224.83540	58	
224.96430	70	
226.91524	76	
227.89447	104	
227.95184	70	
228.84969	78	
228.89328	88	
229.06220	72	
229.12544	68	
229.95504	298	
230.10008	82	
230.88916	894	1+
231.82819	68	
231.95005	58	
232.50205	68	
232.95515	72	
233.11051	56	
233.89790	116	
234.82744	74	
235.02904	78	
235.82546	54	
236.90536	54	
238.12429	84	
238.86086	56	
239.17523	62	
239.81757	58	
239.84709	236	1+
241.84086	404	1+
242.90555	90	
243.83792	172	
244.95611	132	
245.89675	54	
247.92857	94	
247.96426	256	
248.90107	160	
249.89892	58	
250.83129	200	1+
250.84119	84	
250.95371	138	
251.07242	70	
251.96814	60	
252.81477	74	
252.96921	140	
253.90328	130	
253.97218	52	
254.48487	76	
254.92369	54	
254.96487	136	
255.06304	66	
255.91102	70	
256.86618	104	
257.84364	74	
257.85968	86	
257.93625	82	
258.84368	174	
258.93506	84	
259.06547	56	
259.82727	66	
259.85700	124	
260.85447	56	
260.94482	50	
261.86278	92	
261.89363	66	
262.83840	88	
262.92998	74	
264.41545	72	
264.90070	90	
265.85677	64	
266.38161	60	
266.86315	92	
267.00127	84	
267.84169	188	
268.16433	70	
268.83976	90	
268.95934	58	
269.84465	198	
270.84742	102	
271.91045	70	
272.96123	54	
274.86541	102	
275.18295	80	
275.84339	52	
275.86580	72	
276.85577	546	1+
276.88395	70	
276.94700	54	
276.98069	56	
277.38334	70	
277.84556	78	
277.86088	380	1+
278.28395	78	
278.83305	228	1+
279.86262	102	
281.85959	52	
285.84785	514	1+
285.93924	54	
286.85137	386	1+
287.86517	108	
290.15996	78	
290.85952	256	1+
292.52159	72	
292.81390	60	
293.10690	364	1+
293.18800	78	
294.86869	116	
295.27090	76	
296.21883	74	
296.85501	106	
297.01605	74	
297.06919	52	
297.23442	62	
297.90137	76	
298.27688	72	
299.27837	58	
299.77997	88	
299.86294	74	
299.90327	80	
300.08212	86	
300.16065	64	
301.85898	64	
302.87538	72	
306.88106	54	
309.86626	78	
309.90347	84	
310.18612	58	
310.87796	94	
311.85817	58	
312.86552	62	
313.39994	54	
315.77378	52	
318.89463	56	
321.12261	72	
322.78660	58	
322.90718	72	
324.10627	62	
326.14990	74	
327.18622	70	
328.24007	80	
335.16154	80	
337.14918	66	
337.25297	70	
338.05198	102	
338.20088	78	
341.12472	120	
341.82579	54	
342.21158	70	
END IONS

###FS:    #m/z: 322.92952 #charge 1+
###MS: 182
###MSMS: 183
BEGIN IONS
TITLE=Cmpd 136, +MS2(322.9295), 28.0-35.0eV, 4.0min #183
RTINSECONDS=236.899
SCANS=182-183
PEPMASS=322.92952	300084
CHARGE=1+
47.97440	22	
56.05361	54	
92.48113	52	
186.92974	64	
187.89455	66	
187.91495	58	
192.89080	52	
201.04409	280	
205.95171	82	
208.18370	46	
209.94636	36	
211.83480	82	
212.11007	32	
219.06033	102	
220.87383	66	
223.82021	94	
223.95952	44	
226.88910	86	
227.83334	72	
227.85569	42	
227.88872	26	
227.95574	60	
228.31918	28	
230.98947	34	
233.02056	74	
233.88753	72	
234.94595	76	
235.82212	42	
236.83934	78	
237.51265	42	
238.13572	86	
238.93972	60	
239.08019	44	
239.90671	76	
240.44711	28	
240.79212	86	
240.82287	116	
240.94075	594	
241.24762	30	
241.94141	520	
242.00236	22	
242.03685	20	
242.07025	102	
242.20026	44	
242.91706	36	
242.94116	1906	
243.10511	32	
243.16272	36	
243.47881	36	
243.81765	420	1+
243.93335	326	
244.91384	50	
244.93939	482	
245.05621	58	
245.97084	20	
246.86152	62	
246.97627	66	
247.83944	36	
247.85317	74	
249.06933	28	
249.28183	26	
249.70637	30	
249.84826	100	
250.09265	56	
251.07133	132	
252.07185	68	
252.82500	46	
255.07325	52	
255.10625	72	
255.54164	94	
256.13896	78	
256.84888	38	
256.89961	154	
258.39772	44	
258.82426	32	
258.84716	72	
259.83323	96	
260.83824	194	
261.05365	88	
261.24432	40	
261.82953	170	
262.83284	164	
262.85015	66	
262.97196	56	
263.08305	72	
263.10296	78	
263.82959	118	
264.59489	38	
264.96271	86	
266.85843	52	
266.88082	66	
266.95543	46	
267.84492	60	
269.78735	62	
270.77682	38	
272.85161	72	
273.02198	68	
273.15191	38	
274.15554	66	
275.56644	24	
275.84352	40	
276.81101	92	
278.85270	30	
278.86623	60	
279.02904	28	
279.09094	1208	1+
279.29037	50	
280.76587	26	
281.10762	84	
281.14449	74	
283.11008	60	
283.27977	62	
283.86026	66	
284.29276	156	
284.68976	26	
284.87556	248	
284.89624	64	
285.21336	28	
285.29101	136	
285.47552	24	
286.78910	50
[truncated: 2,110,809 more chars]
