# Supplementary material for: High-Throughput Venomics
Source: J Proteome Res. 2023 Apr 3;22(6):1734–46. doi: 10.1021/acs.jproteome.2c00780 (PMC10243144; doi:10.1021/acs.jproteome.2c00780)
Supplement: Supplementary file 9 — pr2c00780_si_009.zip [file pr2c00780_si_009.zip › Manual files/Calloselasma rhodostoma MGF/210702_Calloselasma_halfplate000101_5.1.201.mgf]

###	D:\Data\Julien\210702_Cr_half_TFA\210702_Calloselasma_halfplate000101.d\ProteinAnalysisResults.mgf
###	D:\Data\Julien\210702_Cr_half_TFA\210702_Calloselasma_halfplate000101.d\analysis.baf
###	210702_Calloselasma_halfplate000101.d
###	Instrument: maXis HD
###	Manufacturer: Bruker
###    PeakWidth 0.30, MiniumIntensity 10, S/N 1Apply threshold 0, Threshold 10
###    Retain Residuals no, Create neutrally no,
###    FullScan Parameters: AdductIon (+)+H (-)-H, LowMass 0, HighMass 8000, MaxCharge charge decon 4, MinPeaks 3
###    Perf. isotope decon yes, Max Charge Istopic decon 6, MW agreement 0.00, Abund. cutoff 2.00, Envelope cutoff 75.00
###    MaxRes   Parameters: AdductIon (+)+H (-)-H, LowMass 0, HighMass 8000 
###    Perf. isotope decon yes, Max Charge Istopic decon 6, Abund. cutoff 2.00
###    MSn      Parameters: AdductIon (+)+H (-)-H, LowMass 0, HighMass 8000 
###    Perf. isotope decon yes, Max Charge Istopic decon 4, Abund. cutoff 0.05
###    Global Charge Limit: no 3, Prefer FullScan Result: yes, Export what: 2 (0=non deconv/1=deconv only/2=mixed), NoMSMSSignals: 150, Intensity threshold: 10, NoMSSignals (deconv): 2, NoMSSignals (non-deconv): 2, NormalizeData: no, SingleCharged: yes
###
COM=210702_Calloselasma_halfplate000101.d
USERNAME=Demo User

###FS:    #m/z: 322.92940 #charge 1+
###MS: 2
###MSMS: 3
BEGIN IONS
TITLE=Cmpd 1, +MS2(322.9294), 28.0-35.0eV, 0.0min #3
RTINSECONDS=1.879
SCANS=2-3
PEPMASS=322.92940	219996
CHARGE=1+
208.94666	2052	
211.94429	8012	
213.93929	2436	
222.95011	13392	1+
226.94679	19752	1+
227.19775	3028	
228.94211	33056	1+
231.95667	2704	
234.97017	5150	
234.99746	3156	
235.20328	2608	
238.14782	3788	
239.07961	1706	
239.14670	7788	
239.19796	1946	
239.23503	1756	
240.23017	2084	
240.96231	8514	
241.46255	1654	
243.22912	4174	
244.95709	12296	
245.18443	2182	
245.22342	2146	
245.94552	19476	1+
246.95040	14012	1+
246.97596	2806	
247.23985	2542	
249.18128	2382	
249.25526	2568	
249.91050	3136	
249.97123	21132	1+
250.94623	31000	1+
250.99637	4264	
251.19813	4686	
252.46976	2164	
252.97073	217742	1+
253.17906	1682	
253.21350	6948	1+
253.90496	2672	
254.94135	18382	
254.96590	85450	1+
255.22863	3826	
256.26084	5216	
256.91315	1654	
256.96383	12506	
258.96700	2290	
260.16070	3560	
261.97545	5244	
263.13617	2158	
263.23491	1944	
263.97810	35224	1+
265.15988	1732	
265.25017	2162	
265.97556	4886	
267.26535	2306	
267.97287	9150	
268.95817	14506	1+
269.20881	2018	
270.98053	5706	
272.95116	2992	
272.97651	1846	
273.18534	2928	
274.08955	2050	
274.27224	4732	
275.19589	1650	
277.21328	2392	
279.09130	5600	
279.22927	5138	
281.24487	12004	1+
282.17377	2406	
282.27605	7418	
283.17245	10130	1+
283.20631	2076	
283.26047	12500	1+
284.29193	5604	
284.32867	1916	
285.18449	1828	
285.20193	2034	
285.22072	3012	
285.94130	19350	1+
285.98384	3760	
287.25037	13776	1+
288.20459	2396	
288.25085	8860	1+
289.18081	1740	
290.14196	1632	
290.26663	18154	1+
291.09948	9024	1+
291.19593	7346	1+
291.97322	9456	1+
292.05961	1780	
293.20774	5212	
293.24482	2126	
293.97583	11742	
293.99673	11950	1+
294.17803	2672	
294.93692	5396	
295.12824	2916	
295.18729	2152	
295.20467	1736	
295.22385	11398	1+
295.25925	2166	
295.29689	1994	
295.99248	6298	
296.25776	1756	
296.29119	2302	
297.07975	3788	
297.20174	1936	
297.23948	14130	1+
297.27686	2006	
297.90494	2648	
298.08325	2160	
298.27210	2416	
299.19974	2820	
299.21866	1820	
299.25382	3474	
300.28751	3512	
301.21420	1682	
302.17305	8670	1+
302.30252	10268	1+
302.94517	1708	
303.19051	2022	
303.22949	1686	
303.95031	5140	
303.99404	2550	
304.18520	3668	
304.28220	4370	
305.24501	1794	
305.26623	4872	
307.18653	1696	
307.24568	30472	1+
308.14282	2002	
308.87232	2186	
309.20151	3430	
309.27439	3878	
310.11058	1798	
310.30753	8880	1+
311.05337	2974	
311.16242	3784	
311.21901	8950	1+
311.25633	3022	
311.27188	3964	
311.28835	2114	
311.86933	5358	
311.93462	4394	
311.98573	10874	
312.25234	1664	
312.32408	3720	
312.94747	5834	
313.15636	2626	
313.21811	5946	1+
313.23630	6658	1+
313.27089	4822	
313.86470	2200	
313.92848	105266	1+
314.27073	2788	
314.89328	1830	
315.24951	2210	
315.27637	13508	1+
316.28131	11622	1+
316.31875	3064	
316.93977	3372	
317.21194	2658	
317.26736	2000	
318.29796	26414	1+
318.93401	63164	1+
319.22338	1896	
319.26058	1928	
320.93312	31074	1+
321.18473	1708	
321.23912	2704	
321.27917	6424	1+
322.87810	2554	
322.92918	498568	1+
323.01644	3670	
323.13746	1766	
323.18939	1822	
323.23768	17360	1+
323.28737	13258	1+
324.20559	2178	
324.28934	10826	1+
324.32395	2958	
324.87646	2162	
325.15303	1706	
325.20260	1912	
325.25303	35554	1+
326.17057	3004	
326.20085	2748	
326.87216	12616	1+
326.96722	2742	
327.00544	3800	
327.13687	2704	
327.17472	2894	
327.19977	10160	1+
327.26873	56072	1+
327.33540	2002	
328.31812	4678	
END IONS

###FS:    #m/z: 531.40612 #charge 1+
###MS: 2
###MSMS: 4
BEGIN IONS
TITLE=Cmpd 2, +MS2(531.4061), 28.8-35.9eV, 0.1min #4
RTINSECONDS=2.651
SCANS=2,4
PEPMASS=531.40612	191060
CHARGE=1+
215.06646	148	
220.05079	168	
223.02545	214	1+
230.03615	200	1+
230.84682	150	
232.95922	208	1+
238.87221	152	1+
244.03795	204	1+
245.92194	186	
252.97803	148	
253.08325	170	
255.17467	206	
258.14177	154	
262.16185	150	
263.97690	234	1+
265.19652	250	1+
266.08811	148	
266.90342	192	1+
266.99419	174	
268.97993	196	1+
269.04384	194	1+
272.12805	192	
272.92958	200	
273.18541	786	1+
278.95321	136	1+
279.04101	184	1+
279.12172	408	1+
280.23714	198	1+
281.17471	264	1+
282.27710	350	
283.26175	786	1+
284.15706	218	
284.26655	494	1+
284.93232	210	1+
285.00830	352	1+
286.13567	166	1+
287.04137	212	1+
289.24665	162	
289.87913	832	1+
290.00368	178	1+
291.19445	278	1+
292.03870	400	1+
292.05723	170	
292.14472	218	1+
292.86894	294	1+
293.14775	152	1+
294.19241	176	
295.09368	180	1+
295.91671	3200	1+
296.88078	326	
296.97494	478	1+
297.21641	160	1+
297.34240	104	1+
298.85077	374	1+
298.87765	522	
298.90215	190	1+
299.11697	310	1+
299.14149	146	
300.28576	158	
300.86976	348	1+
302.10569	206	1+
303.00090	148	
303.95574	210	
305.25060	190	1+
307.88903	366	
308.14971	298	1+
308.29255	592	1+
308.89112	176	
311.02501	158	
311.26464	188	1+
311.88291	314	1+
312.15378	148	
312.21590	162	1+
313.06429	208	1+
313.17249	210	1+
313.92815	6816	1+
314.86309	852	1+
314.89078	566	1+
315.96017	160	
316.03148	260	1+
316.85944	268	
316.88781	538	1+
317.07631	204	1+
318.85762	574	1+
318.88443	152	
318.93383	2238	1+
319.10547	266	1+
320.06238	312	1+
320.17120	262	1+
320.71619	94	1+
320.91442	192	
321.06498	268	1+
321.14823	192	1+
322.09438	220	1+
322.22890	196	1+
324.00956	304	1+
324.15170	226	1+
324.89430	384	1+
325.24804	292	1+
325.29989	170	1+
325.85906	252	1+
326.18270	192	
327.06346	166	1+
327.17667	194	
327.19081	572	1+
328.19256	418	1+
330.14442	224	1+
331.12958	312	1+
331.93823	302	1+
332.01069	168	
332.25439	254	1+
332.87687	318	
332.89925	664	1+
334.08357	220	1+
334.89400	270	
335.08343	142	1+
335.85227	262	1+
335.88470	916	1+
336.03968	252	1+
336.16951	186	
336.80245	230	
336.94350	4196	1+
337.12376	298	1+
337.25958	176	
337.81323	268	1+
338.04911	160	
338.15905	326	1+
338.87914	280	1+
339.08627	260	1+
339.84824	154	
340.17740	354	1+
341.01327	150	
341.30081	200	
342.07830	202	1+
342.16907	226	1+
344.10736	204	1+
345.13219	174	
345.20562	2888	1+
345.99317	210	1+
347.01519	218	1+
347.14411	340	1+
348.88017	184	
350.87680	598	1+
351.33136	230	
351.84254	232	1+
351.87765	468	1+
352.12949	256	1+
352.34263	220	1+
352.90631	288	1+
352.93123	158	
353.01877	230	1+
354.04867	178	
354.94977	240	1+
355.07069	392	1+
355.17621	200	1+
355.88931	616	1+
356.89235	382	1+
357.13071	222	1+
357.21102	206	
358.19577	386	1+
359.19867	320	1+
359.86583	276	1+
360.11096	150	1+
363.11312	422	1+
363.19719	302	1+
363.31953	362	1+
364.27651	174	1+
366.78410	286	1+
368.89699	260	
369.09913	152	
369.14504	146	
369.20456	154	
369.84414	302	1+
370.07153	148	
371.12534	164	
371.90992	210	1+
373.06959	206	1+
373.12924	196	
373.22242	220	
373.89357	322	1+
374.13301	222	
374.81921	196	1+
375.05263	198	
375.13187	194	
375.17845	174	
377.16692	164	
378.43830	170	1+
379.15956	180	
380.85612	376	
382.19901	146	
382.31959	184	1+
382.86794	350	1+
382.89615	208	1+
383.14963	186	
384.85142	174	
385.21818	198	
387.18706	292	1+
388.39031	174	1+
388.88983	180	1+
389.30315	328	1+
390.83871	636	1+
391.00551	144	1+
391.86209	152	
391.90244	186	
392.07751	374	1+
392.20809	228	
392.83591	168	
392.86346	1238	1+
392.89689	280	
393.06513	178	
393.11468	270	1+
393.16553	196	
393.98344	166	1+
394.77931	342	1+
394.83687	1084	1+
394.86012	700	1+
395.08119	222	1+
395.16607	170	1+
395.39101	172	
395.90307	190	1+
397.21747	324	1+
397.24730	528	1+
397.71625	186	
397.82140	154	
398.22354	240	1+
399.86157	280	1+
400.04577	342	1+
400.19249	192	1+
401.04887	246	1+
401.23653	170	
402.13959	154	
403.11264	304	1+
403.86971	1086	1+
404.08225	234	1+
404.14407	314	1+
405.78410	268	1+
406.78891	224	1+
407.85908	266	
408.85010	742	
409.12795	322	1+
409.44262	180	1+
409.74468	92	1+
409.85515	436	
409.91279	512	1+
410.08823	598	1+
410.13109	270	1+
410.20715	160	
410.23366	164	
410.87375	1438	1+
411.30295	216	1+
411.84163	776	1+
412.13012	150	
412.16800	422	1+
412.84631	670	1+
412.87045	816	1+
413.11125	220	1+
413.80964	486	1+
414.20863	216	1+
415.17906	378	1+
416.15361	256	1+
416.87794	196	
417.86018	206	1+
418.04880	152	
419.18309	196	
419.23277	218	1+
419.36694	212	1+
421.88294	998	1+
421.97869	190	1+
422.16545	316	1+
423.08013	188	1+
423.19160	156	
424.14345	182	1+
424.23557	300	1+
425.05366	422	1+
425.20607	346	1+
426.86330	320	
426.88623	392	
427.30352	208	1+
427.86783	210	
428.09719	188	
428.14290	182	
428.88230	3814	1+
429.13704	150	
429.23689	258	1+
430.85613	396	
431.09933	160	
431.15016	356	1+
431.19298	170	
431.86833	914	1+
433.24887	220	1+
433.38578	148	
433.85541	314	1+
434.23125	160	
434.88781	196	
435.19183	216	1+
435.88823	174	
437.23814	402	1+
437.81798	208	1+
438.17567	254	1+
439.14474	264	1+
439.35300	246	1+
439.88987	878	1+
440.14445	302	1+
441.04045	200	1+
441.22649	268	1+
444.27820	232	1+
444.38076	278	1+
444.86971	1534	1+
445.21066	272	1+
446.09319	298	1+
446.89712	452	1+
448.11925	186	
449.14699	280	
449.39954	218	1+
449.87406	1214	1+
450.22201	312	1+
451.02411	176	1+
451.22572	242	1+
451.31596	162	
451.90226	290	1+
453.22731	214	1+
453.34016	140	1+
453.87457	160	
453.89385	296	1+
454.07487	234	1+
454.16256	248	1+
454.20998	324	1+
454.39373	244	1+
455.21427	246	1+
456.09562	202	1+
456.84216	256	1+
457.90404	666	1+
457.98135	234	1+
460.34144	160	
460.80048	200	1+
461.29461	148	1+
462.88201	728	1+
464.38455	472	1+
464.87980	146	
466.23288	158	
467.24224	180	
467.37304	316	1+
467.46367	168	
467.88783	1704	1+
468.05159	188	1+
468.27769	154	
468.33246	258	1+
469.30488	364	1+
469.88952	370	1+
470.13846	132	1+
470.24124	452	1+
471.24144	328	1+
471.28069	206	1+
473.33462	516	1+
473.44057	264	1+
475.13952	146	1+
476.19787	196	1+
478.25759	266	1+
479.73291	102	1+
481.34625	186	
482.30811	136	1+
483.90622	254	
484.20626	224	1+
484.89940	160	
485.89821	862	1+
486.37792	204	1+
486.97560	300	1+
487.15345	282	
487.21826	298	1+
487.27260	322	1+
487.40341	156	
487.76123	178	1+
488.12383	180	
488.21621	270	1+
489.26837	304	
490.17233	192	1+
490.27629	304	
490.93339	180	1+
491.27195	238	
491.46219	270	1+
492.26884	152	
493.12601	314	1+
493.31585	316	1+
494.12930	234	1+
494.22854	204	
494.27091	154	
494.31563	228	1+
494.36597	314	1+
494.39465	264	1+
495.11057	184	1+
497.32082	146	
499.40118	148	
499.46935	280	1+
499.83602	156	1+
500.29502	244	1+
500.47154	222	1+
503.13478	306	
504.12987	242	
505.22378	184	1+
506.16726	292	1+
508.95830	116	1+
509.12469	214	1+
509.20512	204	1+
509.25382	362	1+
509.34167	142	1+
509.38609	450	1+
509.42751	310	1+
509.51533	222	1+
510.05303	1384	1+
510.30701	300	1+
510.43504	212	1+
510.49156	156	
511.36628	180	
511.39578	492	1+
511.87975	196	1+
512.19903	366	1+
512.28164	366	1+
512.36475	542	1+
513.12873	1134	1+
513.45051	236	1+
514.22862	258	1+
514.45149	172	1+
515.05447	96	1+
515.42814	218	
516.39760	438	1+
516.46166	306	1+
516.51055	288	1+
516.89306	228	1+
517.24119	194	1+
517.27994	228	1+
517.33772	284	1+
517.36633	250	
518.79343	112	1+
518.89498	206	1+
519.39298	206	1+
520.49530	116	1+
521.26652	272	1+
521.77643	226	1+
523.28147	176	1+
525.88624	128	1+
526.29134	382	1+
526.78002	286	1+
526.98121	206	1+
527.06428	156	
527.24561	192	
527.35772	186	
527.39817	374	
527.42461	588	1+
528.12891	170	1+
528.22427	210	1+
528.37803	154	
528.42927	416	1+
528.48494	230	
528.51311	262	
528.54548	548	1+
529.16190	186	1+
529.22621	156	1+
529.27276	380	1+
529.33147	248	
529.40816	1174	1+
529.45307	786	1+
529.49307	982	1+
529.97680	148	
530.08383	200	1+
530.19939	250	1+
530.31725	226	
530.45451	614	1+
530.49449	772	1+
530.77481	116	1+
531.13594	252	1+
531.23726	382	1+
531.34571	2306	1+
531.39576	796	1+
531.53368	394	1+
532.13868	168	1+
532.24135	276	1+
532.31050	190	
532.44286	886	1+
532.49245	504	1+
533.30552	356	
533.46968	200	
534.12635	216	1+
534.28949	498	1+
534.47190	944	1+
534.91985	206	1+
534.99348	150	
535.29429	316	1+
535.32863	266	1+
535.44687	152	
535.53033	166	1+
536.25584	214	1+
536.45521	148	
536.63982	130	1+
END IONS

###FS:    #m/z: 336.94553 #charge 1+
###MS: 2
###MSMS: 5
BEGIN IONS
TITLE=Cmpd 3, +MS2(336.9455), 28.0-35.0eV, 0.1min #5
RTINSECONDS=3.4235
SCANS=2,5
PEPMASS=336.94553	116270
CHARGE=1+
161.71027	92	
195.17092	104	
196.10795	142	
208.10354	88	
211.94375	2166	1+
212.87876	144	
212.96041	106	
213.94018	1208	1+
215.88851	164	
215.93613	202	
223.97432	194	
223.98868	92	
228.93739	88	
229.95432	2116	1+
231.10342	88	
231.13279	112	
231.95011	772	1+
232.17804	108	
233.05356	92	
233.06959	98	
233.89757	118	
235.02681	90	
235.89158	162	
236.05014	118	
236.07965	144	
237.06409	202	1+
237.13979	88	
238.04382	90	
240.00451	144	
240.12449	162	
240.95936	118	
241.04818	114	
242.12964	90	
242.99955	120	
243.89432	104	
244.03515	128	
246.97456	128	
247.11514	134	
247.96537	556	
248.03421	378	1+
248.98303	120	
249.95941	110	
250.22475	92	
251.03539	128	
251.64468	140	
251.95990	150	
252.10516	232	
252.16804	372	1+
252.46739	100	
252.97063	1496	1+
253.15827	114	
253.92486	88	
254.09253	126	
254.96478	954	1+
255.07334	758	1+
255.10901	156	
255.13072	170	1+
255.53012	92	
255.91085	92	
256.25989	128	
256.55969	92	
259.10013	114	
259.17325	158	
261.15670	88	
264.99282	96	
266.84679	90	
266.99758	198	
267.08958	86	
267.14223	96	
268.18311	190	1+
268.95551	192	
270.98003	162	
270.99458	94	
271.05574	148	
271.91983	120	
272.06013	142	
272.85972	86	
272.97625	230	1+
273.21927	124	
276.06119	266	1+
279.07855	94	
279.10876	152	
279.21378	132	
279.27383	88	
279.94561	88	
281.04843	162	
282.04798	228	
282.12328	164	
282.28000	92	
283.04471	142	
286.40883	92	
286.65402	100	
289.13118	182	1+
289.87555	156	
292.10256	138	
293.10552	208	
293.28862	104	
293.85111	302	1+
294.00048	240	1+
294.03275	226	1+
294.16819	290	1+
294.28700	130	
294.81336	88	
295.06474	136	
295.11336	116	
295.21109	190	1+
295.25160	86	
295.81735	100	
296.10473	94	
296.26461	156	
296.57808	94	
297.24065	114	
297.76545	100	
298.08158	290	1+
298.10950	90	
298.25265	146	
299.05948	280	1+
299.15211	132	
300.03241	136	1+
301.56646	88	
301.90996	88	
302.13105	98	
303.12262	232	1+
303.24026	118	
304.16274	140	
305.09131	280	1+
305.22612	138	
307.28978	184	
307.80039	214	
307.89119	88	
308.28816	122	
309.03382	122	
309.08629	110	
309.32200	270	1+
310.02409	210	1+
310.89279	168	
310.95331	100	
311.39644	94	
311.94934	86	
312.27684	90	
313.87795	88	
316.06593	94	
318.11638	296	1+
318.17002	142	
318.24278	140	
319.09749	120	
319.11767	322	1+
319.20515	120	
320.16100	214	
321.22055	454	
321.30701	94	
322.07760	130	
322.13638	198	
323.01962	90	
323.05008	90	
323.23718	990	1+
323.31366	148	
323.61128	116	
324.46584	98	
324.88932	230	
325.21780	138	
325.28793	98	
325.70199	104	
325.89641	90	
327.08648	106	
328.22417	88	
328.31342	90	
329.31743	160	
334.16118	92	
334.22698	196	1+
335.25961	308	1+
335.30669	106	
337.12041	122	
337.16627	202	1+
337.18186	160	
337.21634	266	1+
337.25191	198	
337.35566	266	1+
338.14746	86	
339.19498	150	
340.04053	108	
340.39391	192	
341.25004	140	
341.39115	114	
342.20119	118	
END IONS

###FS:    #m/z: 531.40642 #charge 1+
###MS: 6
###MSMS: 7
BEGIN IONS
TITLE=Cmpd 4, +MS2(531.4064), 28.8-35.9eV, 0.1min #7
RTINSECONDS=7.118
SCANS=6-7
PEPMASS=531.40642	141394
CHARGE=1+
222.95057	282	
226.07864	194	1+
228.20603	180	1+
228.99899	156	
231.02801	314	1+
233.06184	210	1+
235.96191	164	
236.14327	186	1+
239.13453	280	1+
240.93242	272	1+
242.11752	302	1+
244.05823	230	1+
245.98179	196	1+
246.04690	212	1+
249.09363	236	1+
251.07301	254	1+
254.04015	238	1+
255.09620	198	1+
255.22492	186	1+
257.08262	150	1+
257.15856	208	
258.04267	208	1+
258.14382	180	
259.97414	312	
261.21961	186	
264.10614	172	
265.13877	180	1+
266.99799	200	
268.15890	164	
270.03433	192	1+
273.18540	1042	1+
275.08577	160	
276.15542	238	1+
276.85302	182	1+
277.07052	158	
277.16013	166	1+
277.21641	158	
278.12810	166	
278.97758	326	1+
279.17227	196	1+
279.23250	258	
281.12753	164	
281.93278	188	
282.12595	242	
282.27534	172	
282.95455	196	
283.26048	540	1+
284.10361	328	1+
285.00877	202	
288.13076	442	1+
290.01891	234	1+
290.06518	202	
290.11234	230	1+
290.87902	174	
291.19683	512	1+
293.06495	164	
293.15069	410	1+
293.85280	300	1+
294.04946	346	1+
294.88725	178	
295.13067	330	1+
295.91753	2654	1+
296.88214	416	1+
296.97124	404	1+
297.21921	148	1+
297.91914	330	1+
298.85009	336	1+
298.87835	382	
298.89722	324	1+
299.87873	180	
299.89815	242	1+
300.15188	248	1+
300.84860	244	1+
300.87132	184	
302.11107	192	
302.13961	170	1+
302.87576	348	1+
303.03487	178	1+
304.12171	158	
306.11234	276	1+
306.28163	338	1+
307.17649	162	1+
307.88612	176	
308.13927	314	1+
308.88058	164	
309.13963	188	1+
309.88364	230	
310.30677	282	1+
310.88394	470	1+
311.13226	164	
311.15550	346	1+
311.28390	216	1+
311.88795	330	1+
312.19444	348	1+
312.86922	274	
313.25660	194	1+
313.43283	94	1+
313.82653	160	1+
313.92931	6174	1+
313.96185	146	1+
314.86376	1072	1+
314.89473	728	1+
315.17333	160	1+
315.80108	258	1+
316.07838	290	1+
316.86408	168	
316.88184	816	1+
317.36772	150	1+
318.85908	808	1+
318.93490	1528	1+
319.00614	306	1+
319.13709	316	1+
321.03953	254	1+
322.87628	174	
323.12079	308	1+
323.23890	338	1+
324.86126	232	
325.85283	268	1+
325.89636	242	
326.88895	442	1+
326.91093	198	
327.01282	168	
327.11994	334	1+
327.19716	424	1+
327.89169	312	1+
328.93698	264	1+
329.08126	478	1+
329.16530	264	1+
330.00269	386	1+
330.10228	174	
330.20409	206	
330.86185	218	1+
331.30475	200	1+
331.89553	610	1+
332.87369	1142	1+
332.89917	512	1+
334.16187	176	1+
334.18876	158	1+
334.89740	662	1+
335.01933	198	
335.12827	168	
335.88700	184	
335.98855	176	
336.03563	160	
336.94412	3942	1+
337.11803	308	1+
337.25957	118	1+
337.88212	528	1+
338.05251	216	1+
338.17238	186	
338.18889	396	1+
339.87856	170	
344.04463	242	1+
344.14228	170	
344.97281	322	1+
345.20639	2854	1+
346.90358	172	
347.01346	178	1+
347.08371	388	1+
349.17340	214	
349.93503	228	1+
350.33592	318	1+
350.88429	288	
350.99164	270	1+
351.05282	186	1+
351.16871	268	1+
351.83498	276	1+
351.87459	322	1+
352.90962	290	
353.18135	224	1+
353.89330	182	
353.96053	282	
354.05921	774	1+
354.14892	162	
354.93320	154	1+
355.06428	504	1+
356.16014	262	1+
356.17933	196	
357.26088	162	
357.34404	178	1+
358.95427	268	1+
361.29193	256	1+
361.84272	152	1+
361.86591	218	
362.29941	212	1+
362.65167	90	1+
362.84995	176	1+
363.16889	266	1+
363.21938	204	
363.65809	112	1+
364.34759	226	1+
366.17156	178	
366.90208	292	1+
367.05026	378	1+
367.07334	280	1+
367.32955	160	
367.93850	280	1+
368.89897	170	
369.88989	172	
370.16058	164	
370.83907	334	1+
370.90070	318	1+
373.04836	180	
373.14986	230	1+
375.05532	166	
375.11490	278	1+
375.90080	224	1+
375.92702	208	1+
376.00644	138	1+
376.11493	172	1+
376.82138	228	1+
377.06812	324	1+
377.29216	224	1+
378.00893	208	1+
378.90522	230	1+
380.77041	194	1+
380.85481	162	
381.25597	402	1+
382.14627	254	1+
382.19005	288	1+
382.25899	362	1+
382.32215	284	1+
383.14741	178	1+
383.32648	206	1+
385.16484	278	1+
385.18408	258	1+
386.10667	296	1+
387.16679	240	1+
387.81321	242	1+
388.18730	162	
389.10422	190	
389.14263	204	
390.16496	188	
390.22549	310	1+
390.33029	244	1+
390.84145	570	
390.86478	206	
391.84171	332	
391.89983	740	1+
392.08144	304	
392.12698	294	1+
392.15484	268	1+
392.18132	208	1+
392.86313	1626	1+
393.08639	164	
393.15588	172	1+
393.24547	270	1+
393.79904	184	
393.83388	954	1+
394.36053	134	1+
394.83558	802	1+
394.85895	896	1+
394.99161	208	1+
395.06402	238	1+
396.15792	264	1+
396.23465	332	1+
396.80326	280	1+
397.21011	348	1+
398.04106	234	1+
398.86826	322	1+
398.91289	260	1+
400.04195	174	
400.16267	262	1+
400.23452	418	1+
400.86733	288	1+
400.90183	222	1+
400.97841	196	
401.18043	254	1+
403.87158	418	
404.87323	408	1+
405.20614	224	1+
405.24753	252	1+
405.90582	258	1+
406.05010	160	
406.85454	162	
407.14055	372	1+
407.86910	166	
407.98853	322	1+
408.85301	706	
409.32352	196	1+
409.84942	694	1+
409.90419	170	
410.09329	168	
410.12867	206	
410.87473	946	
411.08824	164	
411.22948	336	1+
411.84438	186	
411.87526	492	
412.01384	340	1+
412.12162	182	
412.84439	1582	1+
412.87408	384	
414.07248	186	1+
414.86957	200	
414.93896	206	
415.26837	172	
415.28689	508	1+
416.17193	348	1+
416.33667	138	1+
416.86574	344	1+
419.22220	192	
419.25588	164	
421.12569	222	1+
421.14449	278	1+
421.18045	198	
421.37183	398	1+
421.83082	204	1+
421.88514	372	
422.86773	372	1+
423.86940	262	1+
424.16565	224	1+
424.23142	310	1+
424.29866	310	1+
425.13374	196	
425.20401	166	
425.23723	190	1+
426.33936	290	1+
426.86401	660	
427.13699	430	1+
427.17383	210	
427.23239	214	1+
427.34608	200	1+
427.86070	436	
427.88770	172	
428.88497	3552	1+
429.86431	200	
430.13422	166	
430.88038	1116	
431.21811	160	1+
431.25114	168	1+
431.81903	252	1+
431.86761	1600	1+
433.09650	276	1+
433.19496	158	1+
433.53560	110	1+
433.85777	168	
434.85266	242	1+
434.88354	314	1+
435.36029	186	
435.85483	170	1+
436.25330	290	1+
437.17874	220	1+
437.91493	160	1+
439.89213	568	1+
440.23394	380	1+
441.04764	174	
442.87771	216	1+
443.23781	356	1+
443.26770	184	1+
444.81005	182	1+
444.87463	2616	1+
445.03901	154	1+
446.36064	180	
446.42778	176	
446.89322	226	
447.19334	330	1+
448.05269	218	1+
448.14482	334	1+
448.35260	218	1+
449.87658	634	
450.10675	352	1+
450.87559	496	
451.89983	254	
452.15454	180	
453.99145	146	1+
454.87367	210	1+
455.22231	212	
455.29677	222	1+
455.32803	344	1+
457.19151	226	1+
457.21932	256	1+
457.82867	158	1+
457.90305	310	
459.38186	184	
459.91478	184	
461.37106	422	1+
462.37373	384	1+
462.88631	964	1+
463.40382	196	
464.29273	194	1+
464.88264	218	
465.00145	202	1+
465.11604	180	1+
465.89211	276	
467.29274	220	1+
467.88862	2364	1+
469.22680	248	1+
469.89244	492	1+
471.33303	302	1+
471.40869	188	1+
472.02295	190	1+
472.86489	408	1+
472.90614	160	
473.10190	256	1+
474.85744	250	1+
475.20306	210	1+
475.33399	246	1+
476.26802	308	1+
478.16202	170	1+
478.23576	206	1+
478.41858	260	1+
479.17000	218	1+
482.18750	448	1+
482.23276	174	1+
482.90491	284	1+
483.37824	220	1+
485.89540	1694	1+
487.19505	250	1+
487.27080	180	
488.24690	286	1+
488.27593	156	
488.89943	172	1+
489.27424	826	1+
490.35164	274	1+
490.46505	218	1+
491.09738	176	1+
491.33315	182	
491.38192	328	1+
491.81987	286	1+
492.18681	262	1+
492.21467	366	1+
492.24967	182	
492.40848	202	1+
492.43850	306	1+
492.93027	220	1+
493.27639	372	1+
494.24158	192	
494.32563	182	1+
495.41568	396	1+
496.37752	302	1+
496.48334	216	1+
497.33918	250	1+
497.37961	236	1+
498.20821	204	1+
499.21365	206	1+
499.35303	426	1+
501.32674	160	1+
501.44962	178	1+
503.12175	308	1+
505.23399	318	1+
506.45770	226	
507.85459	128	1+
508.29788	188	1+
508.91366	392	1+
509.18692	166	1+
509.37993	614	1+
510.05257	1184	1+
510.20228	344	1+
510.25283	344	1+
510.38234	404	1+
510.45757	170	
511.20067	286	1+
511.25964	214	1+
511.31096	162	
511.42976	406	1+
511.46709	294	
512.33090	506	1+
512.42873	274	1+
512.47872	260	
513.12939	1368	1+
513.36292	194	1+
514.22423	310	1+
514.25275	152	1+
514.46570	340	1+
515.22632	250	1+
515.31144	166	
515.37826	298	
515.92488	98	1+
516.40643	382	1+
516.50198	238	1+
517.36684	190	1+
518.07839	254	1+
519.90744	282	1+
520.91382	204	1+
521.27565	280	1+
522.27713	206	1+
524.31480	158	1+
524.94499	200	1+
525.26382	320	1+
526.26596	276	1+
527.05748	792	1+
527.29603	344	1+
527.38921	324	1+
527.46304	620	1+
527.50900	942	1+
527.54719	508	1+
527.72686	92	1+
528.05838	604	1+
528.21152	200	1+
528.23031	220	1+
528.36184	238	1+
528.42694	250	
528.46630	428	1+
528.51481	764	1+
528.55394	392	1+
529.26237	204	1+
529.40625	1230	1+
529.49120	190	
530.13567	350	1+
530.29267	382	1+
530.31655	174	
530.45988	240	
530.49031	354	
530.99100	186	1+
531.14257	260	1+
531.29541	276	1+
531.34383	2248	1+
531.46929	904	1+
531.48924	832	1+
531.72390	96	1+
531.76170	166	1+
532.08931	234	1+
532.26114	302	1+
532.39348	462	1+
532.55429	182	1+
533.09450	166	1+
533.12432	240	1+
533.15770	198	1+
533.24423	162	1+
533.26794	186	1+
533.30226	188	1+
533.39857	348	1+
533.44262	586	1+
533.66193	130	1+
534.12959	172	1+
534.21138	192	1+
534.49935	376	
534.52809	176	
535.31889	310	
535.48208	498	1+
536.14892	198	1+
END IONS

###FS:    #m/z: 336.94559 #charge 1+
###MS: 6
###MSMS: 8
BEGIN IONS
TITLE=Cmpd 5, +MS2(336.9456), 28.0-35.0eV, 0.2min #8
RTINSECONDS=7.8905
SCANS=6,8
PEPMASS=336.94559	113760
CHARGE=1+
111.23486	114	
185.86837	100	
189.02405	84	
189.86113	204	
195.00626	94	
201.03989	84	
201.98996	96	
205.94827	98	
211.88036	250	1+
211.90435	86	
211.94324	2340	
212.58944	88	
213.93928	1356	1+
214.46112	108	
215.88513	144	
215.93636	88	
217.88473	128	
222.03246	134	
222.05623	88	
222.97158	226	1+
223.95708	124	
229.12402	110	
229.95475	3284	
231.09778	88	
231.94988	1932	1+
232.43055	86	
233.06534	144	
233.90996	152	
234.93531	138	
235.08318	86	
238.05820	146	
238.35537	90	
239.10487	86	
239.14461	86	
239.90851	114	
242.63431	92	
245.10374	88	
246.14512	96	
246.16534	122	
246.17840	182	1+
246.97586	128	
247.62708	120	
247.96741	648	1+
248.02908	144	
248.08876	84	
249.96121	470	1+
250.12059	172	
250.98794	118	
251.15394	92	
251.92554	160	
251.96429	98	
252.43041	92	
252.97068	1632	1+
253.98371	88	
254.08190	198	
254.96853	452	1+
255.07287	500	
256.09796	188	1+
256.96214	122	
257.85381	120	
259.35795	84	
259.98529	94	
262.06028	82	
263.01954	82	
263.05306	262	
263.09965	114	
265.11267	102	
266.99882	212	
268.00151	314	1+
270.08800	86	
270.68561	112	
270.98190	234	1+
271.17613	86	
272.06886	256	1+
272.11568	84	
272.98099	160	
274.57235	88	
275.07500	126	
275.57612	88	
276.06362	110	
276.15459	148	
277.19042	94	
279.07096	84	
280.11530	208	
280.26483	136	
280.86458	88	
280.92651	84	
281.04681	282	
282.05089	136	
282.06423	84	
283.02556	134	
283.07174	112	
283.57754	84	
284.00510	96	
284.16231	208	1+
284.88643	100	
285.08242	148	
289.03749	84	
289.05321	210	1+
289.41330	86	
290.02035	100	
291.93356	92	
292.91418	92	
293.06502	200	
293.10904	512	1+
293.99505	148	1+
294.01910	216	1+
294.17812	104	
295.09767	90	
296.06262	90	
297.07808	158	
297.22550	120	
298.08207	308	
298.31171	186	
299.00032	86	
299.02403	102	
299.06022	526	
299.11912	96	
299.14138	112	
299.27203	84	
301.05244	86	
302.12430	104	
303.94219	92	
304.06819	96	
305.29430	88	
306.79469	100	
307.01073	90	
307.14554	112	
307.30982	244	
307.88877	126	1+
308.29328	200	
309.02473	190	1+
309.29350	88	
309.91613	190	1+
310.82021	88	
311.31237	88	
312.02428	188	1+
312.27024	84	
315.25847	90	
316.29068	178	1+
317.11707	84	
318.14313	138	
318.23950	86	
320.06432	174	1+
320.27800	92	
320.75488	96	
321.22141	156	
322.13416	216	
322.30726	116	
323.02608	120	
323.14099	90	
323.23950	792	1+
324.11372	134	
324.31849	142	
324.89109	106	
327.11853	142	
327.88668	192	1+
329.31977	160	
331.30828	124	
331.62558	98	
334.21764	92	
334.31409	146	
336.21559	88	
336.25096	410	1+
337.08665	206	
337.14569	126	
337.32173	174	
337.35328	142	
338.06724	84	
338.12831	102	
338.16316	110	
338.32118	88	
338.35249	92	
340.09570	92	
340.20315	132	
340.24281	86	
340.39316	146	
341.19421	180	1+
341.24740	304	1+
END IONS

###FS:    #m/z: 393.31953 #charge 1+
###MS: 6
###MSMS: 9
BEGIN IONS
TITLE=Cmpd 6, +MS2(393.3195), 28.0-35.0eV, 0.2min #9
RTINSECONDS=8.663
SCANS=6,9
PEPMASS=393.31953	87512
CHARGE=1+
198.88947	156	
199.93429	194	
201.88583	244	1+
201.93194	626	
205.94808	152	
207.03059	170	
212.88667	752	1+
215.88498	1174	1+
217.88243	2892	1+
219.87828	1068	1+
220.95800	208	
222.95156	1020	1+
224.94794	1662	1+
226.94835	136	
227.19849	124	
230.90357	136	
231.90156	130	
232.04794	212	1+
232.20107	104	
232.89844	126	
233.89540	1130	1+
234.09474	114	1+
235.11696	128	
235.89298	1116	1+
236.12014	250	1+
237.79320	158	
237.88774	618	1+
238.89990	124	
238.97008	230	
239.07269	116	
239.78813	580	1+
240.96181	1410	
241.39843	106	
242.95651	1042	1+
242.99711	216	1+
245.92074	140	
246.96018	106	
246.97501	134	
248.92386	106	
248.98714	118	
249.04897	408	1+
249.23343	118	
250.90385	188	
251.07892	234	1+
251.10482	192	1+
251.89983	126	
253.80386	128	
253.91003	166	
254.91440	130	
255.06000	148	
255.77967	144	
255.85083	186	
255.89857	416	1+
256.92237	164	1+
257.04300	172	
257.06344	144	
257.79668	432	1+
258.91026	142	
258.97162	310	
260.90106	146	
260.96880	870	1+
262.16929	214	1+
264.18167	194	1+
265.97452	376	1+
266.97824	280	1+
266.99740	168	
267.13462	184	1+
267.78584	208	
268.17795	108	
268.78743	192	
270.14909	128	
271.15358	138	1+
271.77685	152	
271.84227	214	1+
271.92310	120	
272.95034	292	1+
273.79646	204	
274.80524	716	1+
275.11916	174	
275.14510	110	
275.80965	590	1+
275.92119	126	
276.83592	228	1+
277.09132	148	
278.15680	174	
278.80403	116	
279.15782	124	
281.05033	308	
281.08163	200	1+
281.84999	396	1+
282.27001	132	
283.04885	128	
283.09987	226	1+
283.78812	318	
284.84854	224	1+
285.20156	196	
285.79401	624	1+
287.06905	160	
287.79234	120	
288.85550	246	1+
289.07092	114	
289.78589	1060	1+
289.93117	432	1+
290.85941	322	1+
291.20384	218	1+
291.43658	110	
291.80126	286	1+
292.03585	150	
292.05520	152	
292.26939	242	1+
292.93510	142	
293.17915	262	1+
293.87777	134	
294.66843	196	
294.88190	108	
295.13027	232	1+
295.84845	492	1+
295.91814	1552	1+
296.04739	188	1+
296.82895	174	1+
296.88475	216	
297.79305	312	1+
297.92242	468	1+
298.85302	956	1+
298.87396	118	
299.05870	346	1+
299.78295	1338	1+
300.14910	260	1+
300.79965	200	
300.84740	148	
301.18390	198	1+
301.84774	128	
303.79786	284	1+
303.86366	224	
305.17525	214	1+
305.26194	128	
305.86097	452	1+
305.92285	130	
306.86528	380	1+
307.03523	216	1+
307.28822	572	1+
307.43732	168	
307.79846	2890	1+
307.96056	116	
308.81945	140	
308.87068	1404	1+
309.87158	864	1+
310.34668	166	1+
310.82552	186	1+
311.14782	146	1+
311.16241	196	1+
311.86926	3404	1+
311.98705	132	
312.02525	212	1+
312.09990	122	
312.80293	1066	1+
312.89604	114	
312.94322	142	
313.86436	1218	1+
313.92799	5920	1+
314.82800	110	
315.85962	126	
317.87606	110	
318.10721	264	1+
318.79588	114	
318.93297	2242	1+
320.29620	256	1+
323.01447	126	
323.18290	104	
325.10723	112	
325.80695	442	1+
325.87865	214	
326.88176	756	
327.13200	128	
327.14957	182	1+
327.88171	598	
328.54709	106	
328.81107	162	1+
329.23219	160	1+
329.31063	142	
329.88029	4110	1+
330.81395	1822	1+
330.90744	134	
331.01515	168	1+
331.08825	468	1+
331.17217	142	
331.50896	84	1+
331.87459	1524	1+
332.15603	112	
332.89634	182	
333.77844	222	1+
333.82030	216	
333.87484	450	1+
334.94990	506	1+
335.00304	138	1+
335.05155	208	1+
335.86855	224	1+
336.32831	222	1+
336.94459	5060	1+
337.29480	170	
339.90198	230	1+
340.19164	184	
340.35502	126	
340.90725	160	1+
341.42413	150	
344.16638	240	1+
344.44106	142	
347.06722	108	
347.89064	1170	1+
348.82609	106	
349.14142	144	
349.89260	448	1+
350.01691	246	1+
350.10433	148	
350.34465	148	
350.88298	168	
351.11280	124	
351.15373	134	
351.36019	302	1+
352.89508	236	
353.07362	122	
353.20035	276	1+
353.32459	110	
353.82720	406	1+
353.89877	158	
355.04542	130	
355.25706	110	
355.37108	196	
356.18393	114	
359.95961	736	1+
363.12151	164	1+
364.66814	112	
366.40703	150	1+
369.17233	218	1+
369.34181	110	
370.90670	126	
371.22769	184	
372.31987	140	
373.35537	138	
374.17512	174	
375.33306	204	
376.12194	114	
376.25560	250	
376.35751	188	
377.28231	182	
377.35206	562	1+
378.28766	358	1+
379.29957	234	1+
379.37342	130	
380.39173	128	
381.16339	106	
382.08766	114	
382.19865	106	
382.84889	164	1+
385.21484	132	
388.20931	184	1+
389.24721	272	1+
389.28453	122	
390.30049	278	1+
390.90482	188	1+
391.22234	138	
392.24828	156	
394.13684	166	1+
394.20958	138	
394.24998	142	
394.27978	118	
394.30168	154	
394.31889	122	
395.20655	310	1+
395.35942	442	1+
396.07786	122	
398.34037	162	
END IONS

###FS:    #m/z: 340.93996 #charge 1+
###MS: 10
###MSMS: 11
BEGIN IONS
TITLE=Cmpd 7, +MS2(340.9400), 28.0-35.0eV, 0.2min #11
RTINSECONDS=12.376
SCANS=10-11
PEPMASS=340.93996	140382
CHARGE=1+
180.86231	188	1+
188.95214	118	
191.95311	178	
196.05016	100	
197.12980	106	
197.17108	130	
205.94937	312	1+
208.95933	176	
208.98129	104	
213.08757	122	
213.87681	100	
213.93893	2966	1+
215.88688	928	1+
215.93606	744	
217.88172	378	1+
217.93491	288	
220.96157	166	1+
221.02351	168	
221.89173	256	
221.94394	106	
223.95869	146	
223.99813	106	
224.97497	196	
226.11608	126	
226.94877	160	
227.10366	100	
229.12390	110	
230.89240	116	
231.94943	2762	1+
232.88174	100	
233.89762	1302	1+
233.94814	350	
234.06784	174	1+
235.86893	108	
235.89292	284	1+
237.88997	146	
238.49753	104	
239.14075	114	
239.90019	448	1+
239.95401	320	1+
240.22720	610	1+
241.15880	188	
243.17771	104	
244.51980	100	
244.95646	276	1+
245.90946	124	
247.02729	212	1+
247.17882	108	
247.94093	102	
247.98626	98	
248.97734	148	
249.04660	222	1+
249.07515	102	
249.85793	106	
249.95755	620	1+
251.08305	132	
251.24350	130	
251.78733	232	1+
252.11293	114	
252.22538	462	1+
254.08945	98	
254.84109	136	1+
254.96595	1678	1+
255.07817	290	
255.09467	144	
256.07828	156	
256.13644	124	
256.91062	188	
257.40812	102	
257.89692	130	
257.95477	118	
258.09205	108	
258.80855	100	
259.44332	104	
259.92206	198	1+
260.24686	108	
260.89596	326	1+
260.98627	168	
261.83998	154	
261.88483	170	1+
262.91686	98	
262.96763	258	1+
265.01532	226	1+
265.12168	98	
265.23183	150	
266.25038	140	
266.86578	146	
266.89724	270	1+
267.00348	158	
267.06629	106	
267.13268	190	1+
267.24924	140	
267.91687	100	
268.01224	106	
268.95444	172	
269.00375	282	1+
270.93593	128	
271.20710	100	
272.93389	400	
273.18247	116	
274.12592	116	
276.85227	158	
277.18356	110	
277.96449	186	
278.13419	116	
278.90389	104	
278.96341	270	
279.96634	266	
280.93340	216	
281.04654	266	1+
281.22567	126	
281.42792	148	
281.67610	114	
282.12833	142	1+
282.27832	744	1+
282.31713	104	
283.02798	342	1+
283.19622	104	
284.97998	118	
285.09208	134	
287.19091	178	1+
288.06102	292	
288.26711	138	
290.85783	108	
293.15392	140	
293.95426	122	
295.02304	120	
295.14192	122	
295.97423	346	
296.09189	216	1+
296.32967	124	
296.95040	100	
296.97122	858	1+
297.04828	140	
297.97184	752	1+
298.12618	140	
298.30454	294	1+
299.05419	190	
300.81656	112	
301.01150	108	
302.17323	100	
302.21046	124	
302.94409	140	
304.89517	104	
305.22794	150	
306.16039	100	
306.23373	370	1+
306.27842	104	
306.29724	106	
306.43917	98	
306.88981	116	
307.07604	216	1+
307.28709	158	
307.31257	200	
307.79254	104	
308.29431	554	1+
308.76911	106	
310.88606	178	
311.02921	208	
312.02679	148	
312.82486	134	
313.02823	578	1+
318.17491	166	1+
318.99345	100	
319.09785	108	
319.14180	146	
319.24096	240	1+
321.00360	106	
321.22413	112	
321.29332	132	
322.30748	106	
323.24054	516	1+
323.29514	214	1+
324.22790	122	
324.31971	216	
324.88894	328	1+
325.25219	100	
325.78308	98	
326.28280	114	
326.29849	174	
326.33801	160	
328.00699	104	
328.18758	156	
328.26208	214	
328.31643	142	
328.83405	126	
329.87337	152	
336.31182	160	
337.01572	180	1+
337.34993	188	1+
339.04440	102	
339.22868	232	1+
340.19307	102	
340.35982	148	1+
340.38971	202	
342.10821	182	1+
342.20762	186	
342.28092	152	
342.31627	142	
342.89543	258	1+
343.20518	106	
343.24582	238	1+
344.30590	138	
345.21941	182	
END IONS

###FS:    #m/z: 363.95577 #charge 1+
###MS: 10
###MSMS: 12
BEGIN IONS
TITLE=Cmpd 8, +MS2(363.9558), 28.0-35.0eV, 0.2min #12
RTINSECONDS=13.148
SCANS=10,12
PEPMASS=363.95577	85642
CHARGE=1+
188.85915	454	1+
191.85940	270	
191.95282	118	
196.88316	136	
200.01404	112	
200.56848	106	
207.94800	146	1+
209.93943	462	1+
210.87897	148	
211.89014	102	
212.87767	724	1+
218.21943	108	
219.89701	112	
222.95356	264	
223.89532	108	
223.94956	142	
224.94999	1004	1+
224.96720	960	1+
225.88252	360	1+
225.96926	772	1+
226.94804	1552	
227.88536	284	1+
227.93138	284	
228.94211	1516	1+
230.88784	1322	1+
232.42310	102	
232.88534	386	1+
233.05068	102	
235.11533	298	1+
237.13242	320	
238.94333	106	
240.06649	254	1+
240.94128	296	1+
240.96091	810	1+
242.82972	200	1+
242.94644	462	
243.47057	112	
243.88079	190	1+
243.93373	116	
244.06046	160	
244.94179	190	
244.95665	770	
245.46574	120	
245.94343	248	
246.95233	1226	1+
246.97514	294	1+
248.89924	384	1+
249.04117	102	
249.07466	110	
249.13942	294	1+
249.97430	116	
250.94499	136	
251.03051	102	
251.04198	114	
251.79738	152	
251.89556	344	1+
252.03423	120	
252.10538	184	
252.13692	126	
252.91402	220	1+
253.22861	128	
257.01510	128	
258.84744	192	
259.57575	106	
260.58366	104	
260.96769	444	
261.15868	130	
261.83739	114	
262.03765	206	1+
263.17416	146	
263.97729	104	
264.79045	178	1+
266.81633	162	1+
266.86369	118	
267.07548	130	
267.78045	156	
267.96830	130	
268.95547	252	
269.00336	118	
269.02254	148	
269.96895	186	
270.96417	124	
271.97631	108	
272.93383	376	1+
276.85714	138	
277.02438	138	
277.92031	108	
278.24377	148	
278.96122	158	
279.20020	124	
280.26208	124	
280.79129	202	1+
281.24887	114	
281.96532	116	
282.12754	178	1+
283.10009	202	1+
283.84842	110	
284.87686	114	
284.89509	116	
284.99110	116	
287.04163	120	
287.10869	164	
288.06471	382	1+
289.08325	126	
291.12051	176	1+
292.26187	102	
293.85074	200	
294.87755	188	1+
295.93184	132	
296.92856	112	
297.93748	196	1+
298.08414	120	
298.80239	160	
299.02265	132	
299.86990	106	
300.17869	102	
301.17087	162	
301.26162	116	
301.28652	236	1+
301.80713	152	
301.85886	220	
301.97343	216	1+
302.14199	318	1+
302.17146	150	
302.22104	322	1+
302.86277	104	
303.79908	216	1+
303.85391	562	1+
304.10476	106	
304.21361	140	
305.21832	122	
306.07181	112	
306.28139	1158	1+
306.93057	172	
307.30323	114	
307.78357	126	
307.89096	228	
308.54540	132	
308.90260	148	
309.67419	106	
309.80343	136	
310.30656	398	1+
313.02817	222	
313.16711	106	
318.88272	114	
319.02746	208	
322.31113	192	
323.01957	518	1+
323.05249	126	1+
323.23696	244	1+
323.31625	288	1+
324.02494	370	1+
324.32184	186	1+
325.14974	134	
325.90034	148	
326.87361	122	
327.06004	132	
327.87493	100	
327.89736	102	
328.17962	276	1+
329.78471	134	
329.87722	332	1+
332.15119	240	1+
334.79281	102	
334.84205	118	
335.30178	144	
335.80628	212	1+
336.95312	124	
338.31121	112	
340.19229	128	
341.02691	120	
341.30012	270	1+
341.31942	110	
342.27788	260	
342.90480	150	
344.28280	118	
345.17544	114	
345.20879	134	
346.81527	100	
347.11704	110	
347.22807	152	
347.30380	124	
348.30259	150	
349.12250	250	
349.24808	104	
349.32234	248	
350.34479	124	
350.35657	164	
351.33578	288	
352.88720	130	
353.87574	106	
355.41831	128	
356.05425	114	
357.05996	206	
358.90956	126	
360.13779	156	1+
360.33687	110	
361.24756	202	1+
361.29410	262	1+
361.92486	106	
362.19976	164	
363.33621	186	
366.33055	256	1+
366.37101	148	
367.13361	256	
368.41995	268	
369.10568	174	1+
369.21712	102	
369.34511	176	
END IONS

###FS:    #m/z: 531.40609 #charge 1+
###MS: 10
###MSMS: 13
BEGIN IONS
TITLE=Cmpd 9, +MS2(531.4061), 28.8-35.9eV, 0.3min #13
RTINSECONDS=13.9205
SCANS=10,13
PEPMASS=531.40609	84032
CHARGE=1+
199.93429	186	
235.87690	458	1+
236.88130	388	1+
238.87633	236	
239.87748	476	1+
240.13571	334	1+
240.95947	186	
244.95654	222	
249.96764	206	1+
250.21459	136	1+
254.89297	262	1+
255.13024	228	1+
256.13285	156	1+
256.88815	206	
258.04230	234	1+
258.90099	168	
258.93755	258	1+
259.07625	220	1+
259.94059	210	1+
259.97583	284	1+
261.00601	222	1+
261.91236	164	
262.12723	174	
262.96655	236	
266.89510	230	1+
266.99680	230	
267.78331	300	
267.89605	220	1+
271.10194	228	1+
271.87076	210	1+
272.09079	186	1+
272.84431	312	1+
273.18593	328	1+
273.85224	332	1+
277.85562	208	1+
277.99945	234	1+
280.85624	172	1+
281.00375	208	1+
281.08466	264	1+
282.01601	194	1+
283.26095	254	1+
284.81217	188	1+
284.85974	224	1+
285.00805	242	1+
285.91836	222	1+
288.06802	148	1+
289.87494	1076	1+
289.92019	412	1+
290.98813	152	1+
291.14113	270	1+
291.17374	330	1+
292.84096	162	1+
293.04388	240	1+
293.12509	244	1+
293.87578	768	1+
294.19802	212	
295.04249	222	1+
295.91808	1294	1+
296.85689	226	
296.87981	512	1+
297.91921	234	1+
298.85398	198	
298.87444	1206	1+
298.96183	278	1+
299.85034	478	1+
300.85010	276	1+
300.90885	236	1+
302.01713	216	
302.09305	174	1+
303.80713	368	1+
303.87422	574	1+
303.95187	292	
304.11668	222	1+
304.26738	176	
304.93939	274	
306.01017	220	1+
306.93114	400	1+
307.13808	342	1+
307.19102	244	1+
307.28351	228	
307.89170	1126	1+
308.09320	228	
308.29341	550	1+
309.21542	156	1+
309.88706	320	1+
310.41375	144	1+
311.88091	448	
311.91072	192	
312.15225	190	
312.81527	168	1+
312.88906	316	
313.88055	282	
313.92868	3326	1+
314.86446	998	1+
314.89167	816	1+
315.82158	314	1+
315.93032	324	
316.86304	1224	1+
316.88818	356	
316.92558	176	
317.88469	238	
318.85774	774	1+
318.88970	232	
318.93260	840	1+
319.12425	240	1+
319.78451	240	1+
319.89034	168	
319.95037	292	1+
320.88384	260	1+
322.86206	160	
323.81697	240	1+
323.94544	174	1+
324.22516	444	1+
324.85656	532	1+
325.90078	300	
327.05973	322	1+
327.86679	164	
327.89638	372	
329.88484	526	1+
329.95835	268	1+
330.87125	176	
331.88699	324	
332.13869	294	1+
332.87231	908	1+
332.90387	444	1+
333.82551	210	1+
334.09141	402	1+
334.15460	340	1+
334.48037	96	1+
334.89941	672	
336.04286	370	1+
336.17156	218	
336.87232	890	1+
336.89897	412	1+
336.94430	1840	1+
337.18584	502	1+
337.87790	566	1+
338.09035	296	1+
338.13676	172	
338.81291	176	
339.87688	500	
339.93989	168	1+
341.19287	392	1+
341.99497	166	1+
342.20277	202	1+
343.92237	330	1+
345.20540	906	1+
345.87397	268	1+
348.87964	756	1+
350.00236	208	1+
350.18011	206	
350.87024	236	
351.83811	238	
351.87454	476	
351.93335	176	
352.02148	234	1+
352.88075	308	
352.90980	438	
353.30500	112	1+
353.87797	236	
353.89679	318	
353.96206	228	
354.05035	384	1+
354.11445	282	1+
354.15645	162	
354.90516	252	
355.05218	228	1+
355.13978	236	1+
355.89109	528	1+
356.88396	462	1+
357.17451	274	1+
357.78338	172	
357.83030	248	1+
358.28495	404	1+
358.91071	176	1+
359.06196	178	
359.14076	270	1+
359.79772	260	1+
359.95972	170	
360.32463	224	1+
360.78236	158	1+
361.86776	208	
362.16787	256	1+
362.22595	184	1+
363.87834	204	
364.83302	284	1+
365.83746	238	1+
366.78541	202	1+
366.96802	238	1+
367.00180	332	1+
367.33791	194	1+
368.02684	272	1+
368.18982	350	1+
369.08320	172	
369.86704	206	
369.91790	166	
370.92789	254	1+
371.87926	268	1+
371.90687	176	
371.97199	226	
372.18261	286	1+
373.78941	204	
373.84462	162	
373.98532	174	1+
374.81990	184	
374.84770	192	1+
374.89316	382	1+
375.17426	186	1+
376.35800	208	1+
376.82320	352	1+
376.87790	206	
377.08366	192	
377.13627	226	
377.15880	300	1+
377.22223	212	1+
377.53403	216	1+
378.13530	250	1+
378.91620	162	
379.18693	278	1+
380.00399	162	
380.38608	304	1+
380.85501	548	1+
381.16893	210	1+
381.77549	216	1+
381.90022	206	
383.15161	316	
384.85085	296	1+
385.13619	216	
386.14664	178	
386.34957	182	
387.89645	276	
388.11861	396	1+
388.91239	242	1+
389.71157	178	
390.84065	704	
391.19383	296	1+
391.80368	254	
391.84582	610	
391.89644	196	
391.91416	454	1+
392.83648	378	1+
392.86346	2416	1+
392.91530	324	1+
393.10701	200	
393.80059	280	
393.89611	488	1+
394.40533	200	1+
394.78862	202	
394.83438	1520	1+
394.85910	750	
394.98356	210	1+
395.40809	134	1+
395.79828	794	1+
396.78348	196	
396.85651	290	
396.92117	292	1+
397.17700	206	1+
397.24377	240	1+
397.77684	364	1+
397.86399	608	1+
398.70351	224	1+
398.86643	376	1+
399.21423	710	1+
401.15523	282	
402.05331	166	
402.80417	150	1+
402.86758	1544	1+
403.25178	244	1+
403.87147	1306	1+
404.09241	162	1+
404.18647	166	
405.86170	1144	1+
406.12682	186	
406.81296	188	
407.16689	518	1+
407.93079	154	1+
408.24567	198	1+
408.40822	266	1+
408.81964	444	1+
408.85318	1082	
409.06262	182	
409.85145	656	
409.91234	478	1+
410.08798	248	
410.11871	374	1+
410.72824	238	1+
410.87358	2460	1+
411.80620	302	
411.89787	244	
412.18303	312	1+
412.80785	176	
412.84215	2062	1+
412.86723	1472	1+
414.81814	256	
415.25293	282	1+
415.28820	182	1+
415.81384	296	1+
416.18022	222	
416.25376	188	1+
416.87862	572	1+
417.20077	176	
418.17043	376	1+
418.86816	266	1+
419.17340	272	1+
420.25408	206	1+
421.84641	206	
421.88268	408	
422.88553	266	
423.19277	348	1+
423.87275	250	
425.67076	162	
425.82313	250	1+
425.88640	296	
426.18061	316	1+
426.86164	1294	1+
426.87992	626	
428.13756	462	1+
428.20710	276	1+
428.26302	214	1+
428.36706	238	1+
428.38141	228	1+
428.41118	96	1+
428.88451	3370	1+
429.10760	286	1+
429.23582	304	1+
429.98628	222	1+
430.73715	292	1+
430.86134	2188	1+
430.88092	1650	
431.17161	160	1+
431.86671	1596	1+
431.99742	152	1+
433.16122	338	1+
433.89174	230	
434.81837	254	1+
434.88431	236	
435.81791	194	1+
435.85826	524	1+
436.09936	182	
437.85483	264	1+
438.10478	206	
438.23142	258	1+
439.86060	336	1+
439.89674	938	1+
442.19584	248	1+
444.22576	310	1+
444.87186	1434	1+
444.95532	142	1+
445.11743	208	1+
445.14985	202	1+
446.15405	168	1+
446.20002	174	
446.89289	532	1+
448.89586	356	
449.14533	190	
449.87788	1006	1+
451.16029	210	
451.19309	220	1+
451.23701	284	1+
451.90203	862	
452.15432	242	1+
453.19964	230	1+
453.34485	238	1+
453.37346	200	1+
453.87312	470	1+
453.89843	216	1+
454.41230	194	1+
455.29269	224	1+
455.86749	156	1+
456.80631	120	1+
456.84097	184	
457.11407	164	1+
457.90319	724	
457.94216	146	1+
458.90431	682	1+
460.20014	300	1+
460.85998	166	
461.16167	166	1+
462.88399	792	1+
464.38128	288	1+
465.26950	178	1+
467.11965	224	1+
467.88776	1876	1+
469.90610	402	
470.90320	532	1+
471.24492	182	
471.85887	362	1+
473.76090	228	1+
479.23086	162	1+
481.32664	176	
481.84516	166	1+
483.07055	134	1+
485.89805	416	
486.16528	210	1+
486.27342	206	
486.89723	190	
486.91843	190	
487.10479	220	1+
487.20984	214	1+
487.26146	358	1+
487.38077	174	1+
489.77719	144	1+
489.85954	190	1+
490.29837	392	1+
491.19493	242	1+
491.26069	220	1+
491.35426	184	
492.23402	232	1+
492.37065	310	1+
496.23022	158	1+
500.13768	112	1+
500.35398	230	1+
501.35541	232	1+
503.12774	256	1+
508.91722	162	
509.10760	212	1+
509.18389	142	1+
509.30600	382	1+
509.31812	286	1+
509.37926	342	1+
510.05487	524	1+
510.13811	192	1+
510.31924	210	1+
510.38230	238	1+
512.05504	244	1+
512.19711	200	1+
512.40736	352	1+
512.85759	172	1+
513.03317	112	1+
513.13098	478	1+
513.40870	358	1+
513.77251	160	1+
514.46761	186	1+
515.36857	180	
516.47483	194	1+
517.26100	146	1+
518.26773	106	1+
521.27010	262	1+
521.78132	360	1+
522.09989	174	1+
522.78627	232	1+
523.10443	124	1+
524.29782	146	1+
527.06507	134	1+
527.11917	318	1+
527.38831	182	
527.48672	194	
527.53761	192	1+
528.02416	138	1+
528.29128	288	1+
528.46686	166	
528.50128	412	1+
529.29649	224	1+
529.37334	246	1+
529.40269	252	
529.52649	162	
530.23615	226	1+
530.41752	194	
530.44907	826	1+
530.46107	232	
530.48202	190	
530.91060	210	1+
531.08438	214	1+
531.18031	150	1+
531.34678	450	1+
531.39377	348	1+
531.45606	544	1+
531.48721	246	
531.97567	162	
532.09712	132	1+
532.29886	164	
532.43385	212	
533.05396	144	1+
533.33945	234	
533.36087	374	
533.43237	396	
534.10925	120	1+
534.23563	304	1+
534.32541	180	1+
534.35044	278	
534.45993	420	1+
534.50540	200	1+
535.28262	118	1+
536.30486	192	1+
536.33462	172	1+
END IONS

###FS:    #m/z: 322.92956 #charge 1+
###MS: 14
###MSMS: 15
BEGIN IONS
TITLE=Cmpd 10, +MS2(322.9296), 28.0-35.0eV, 0.3min #15
RTINSECONDS=17.597
SCANS=14-15
PEPMASS=322.92956	501610
CHARGE=1+
98.73057	82	
137.63811	80	
185.10118	82	
188.98681	92	
193.95687	86	
201.04285	120	
204.54078	94	
205.95074	314	
211.01341	80	
214.88719	250	1+
217.98182	118	
220.89569	98	
220.97427	90	
221.89977	110	
221.95018	102	
222.95071	218	
222.97437	104	
223.96131	480	
224.97628	190	
226.45265	100	
227.93356	144	
228.86698	90	
230.97285	88	
231.09763	102	
233.04132	126	
233.06880	124	
234.10142	92	
234.15423	100	
236.08138	280	
237.06447	124	
238.93921	118	
239.08001	178	
239.11632	110	1+
239.90136	184	
240.07855	192	
240.93996	850	
241.06451	80	
241.93947	3032	1+
241.96526	80	
242.88555	132	
242.94187	1902	1+
243.88305	96	
243.98187	84	
244.07665	82	
244.12569	120	
244.94051	680	
245.44220	98	
245.94125	454	
246.07281	126	
246.97511	466	1+
247.13639	88	
248.94954	86	
251.08153	188	1+
252.23325	178	1+
252.43020	78	
253.01604	94	
253.14284	82	
253.58471	98	
254.10020	204	1+
255.04548	86	
255.19462	110	
257.65422	92	
258.14527	80	
258.66243	100	
258.97118	168	
258.98847	116	
260.11407	80	
260.19934	90	
260.94828	80	
261.12891	84	
261.23821	82	
261.82889	150	
261.88940	114	
261.93543	98	
262.12425	78	
264.42109	102	
265.98199	140	
266.07321	214	1+
266.15720	78	
266.99968	128	
267.10167	86	
267.14597	84	
267.25418	88	
268.00073	334	
268.06022	88	
268.12395	112	
268.17448	82	
268.95989	252	1+
269.00266	250	
270.83903	84	
271.14860	88	
272.06731	92	
272.78900	222	1+
277.04245	162	
277.09576	130	
278.07531	104	
278.93755	110	
279.01561	250	1+
279.09096	1242	1+
279.27641	86	
280.14086	460	1+
280.23104	148	
280.25527	184	
281.98707	82	
282.21811	82	
282.95528	128	
283.03067	140	
283.07026	184	
283.11432	78	
283.17007	86	
283.25982	106	
283.95772	80	
284.07162	130	
284.29031	632	1+
284.97031	78	
287.15534	96	
289.88165	196	
291.11514	140	
291.27613	156	
291.86425	88	
292.28404	78	
292.73781	90	
292.77784	84	
293.85944	270	1+
294.17760	102	
294.23964	94	
295.16123	94	
295.95910	108	
297.88424	80	
298.14515	84	
301.19759	98	
301.68555	98	
303.85438	96	
303.95295	84	
304.26776	92	
305.89550	96	
306.12211	114	
307.12435	90	
307.88867	148	
308.29241	492	1+
308.34635	82	
308.79503	78	
308.83403	128	
309.39957	92	
310.30830	938	1+
311.02468	296	
311.11250	82	
312.02907	278	
313.02888	204	
319.80129	82	
319.88363	106	
320.29176	134	
321.12221	104	
321.21810	86	
321.42463	172	
321.95656	82	
322.30633	82	
323.11633	114	
323.23490	1136	1+
323.30381	172	
323.90438	122	
324.13530	212	
324.20285	494	1+
325.13603	142	
325.17700	90	
325.27671	82	
325.89823	112	
326.10747	84	
327.15728	84	
327.88146	82	
END IONS

###FS:    #m/z: 340.94002 #charge 1+
###MS: 14
###MSMS: 16
BEGIN IONS
TITLE=Cmpd 11, +MS2(340.9400), 28.0-35.0eV, 0.3min #16
RTINSECONDS=18.369
SCANS=14,16
PEPMASS=340.94002	255314
CHARGE=1+
51.25607	98	
192.09873	100	
195.11121	86	
196.08807	84	
207.97244	136	
208.88189	104	
211.46315	110	
213.87872	102	
213.93916	1084	1+
215.88707	892	1+
215.93527	288	
216.82682	90	
221.88907	218	1+
222.13782	86	
222.95357	396	1+
222.97469	130	
223.98850	96	
226.04651	92	
226.94833	200	
227.46639	120	
228.54007	90	
228.90822	152	
231.94992	836	1+
233.06164	142	1+
233.89803	1094	1+
233.94647	282	
234.10555	96	
235.89238	140	
236.13106	96	
236.90938	86	
237.17189	90	
238.21131	94	
238.43111	104	
239.89983	118	
240.22960	140	
241.03207	118	
245.03684	94	
246.97552	354	1+
248.16624	110	
248.85728	84	
249.03617	102	
249.96238	142	
250.89542	94	
250.94721	282	
251.82984	176	
252.10663	92	
252.24507	116	
253.08659	224	1+
253.80005	90	
254.96686	436	1+
255.07323	502	1+
256.26180	200	
256.79779	100	
256.96117	122	
257.73779	114	
257.91439	372	1+
258.14232	118	
259.05192	122	
259.51955	102	
261.97098	94	
262.07424	108	
262.13608	86	
262.96151	120	
263.18502	132	
264.07603	116	
264.96055	114	
265.01539	144	
265.14867	94	
265.67141	98	
266.11237	130	
266.24835	196	
267.00127	100	
267.14047	252	1+
269.00276	244	
269.79945	104	
272.13028	88	
272.84552	126	
272.91241	90	
272.93874	186	
272.97867	112	
273.92300	172	
275.03027	84	
275.18493	92	
276.55368	90	
276.84723	142	
277.95885	182	
278.12242	114	
278.22393	142	1+
279.96159	160	
280.30186	104	
281.05370	122	
282.05094	272	
282.09525	108	
282.27635	268	
283.02785	148	
285.98275	94	
288.06422	120	
289.19584	90	
289.87845	124	
290.85837	138	
291.87718	156	
293.31669	150	1+
293.84951	238	1+
294.27387	94	
295.04510	88	
295.16844	126	
295.97703	140	
296.97248	150	
297.07145	84	
297.83639	114	
297.97569	258	
298.08640	200	
299.23580	124	
299.42486	94	
300.05752	88	
300.30104	100	
302.17203	194	
302.78941	94	
304.05874	146	
305.15693	86	
305.26431	98	
305.92101	102	
306.79144	102	
306.88197	88	
307.28645	522	1+
307.79158	164	
308.19123	96	
308.80151	90	
308.84025	88	
309.32330	148	
310.32337	116	
312.02700	172	
313.03025	530	
313.17157	104	
319.04308	98	
319.30380	112	
320.95300	88	
322.87614	86	
323.14068	160	
323.23627	94	
323.29943	88	
324.07621	138	
324.19747	188	1+
324.28530	178	
324.45658	170	
324.76977	84	
324.89457	362	1+
325.25665	148	
325.89803	244	1+
326.16114	120	
326.24863	94	
326.30235	172	1+
328.19524	114	
328.26526	136	
329.31995	136	
333.32514	116	
337.32356	112	
338.22326	86	
339.28260	96	
340.12073	148	
340.19517	100	
340.38555	168	
340.77539	100	
341.06649	112	
342.20488	106	
342.28335	98	
342.31543	186	
343.08767	104	
343.24120	98	
344.32544	106	
345.72310	88	
END IONS

###FS:    #m/z: 363.95603 #charge 1+
###MS: 14
###MSMS: 17
BEGIN IONS
TITLE=Cmpd 12, +MS2(363.9560), 28.0-35.0eV, 0.4min #17
RTINSECONDS=19.1415
SCANS=14,17
PEPMASS=363.95603	160528
CHARGE=1+
183.86174	208	
193.89508	140	
196.88245	142	
201.87420	140	
207.87236	302	1+
209.88087	132	
209.94259	124	
210.88698	128	
210.94407	104	
212.87768	1082	1+
217.06923	100	
220.84573	138	
222.04948	126	
222.95149	456	
223.95518	326	
224.94697	842	1+
226.62650	108	
226.94637	1434	1+
227.93109	192	
228.85738	128	
228.89557	438	
228.94155	1660	1+
230.88784	1674	1+
232.88245	352	1+
234.13194	186	1+
235.07738	122	
235.11877	138	
238.83506	208	1+
239.14187	150	
240.94196	186	
240.96067	434	1+
240.97944	138	
241.93676	202	
242.90107	148	
242.94039	628	1+
242.96018	438	1+
243.89124	184	1+
244.93912	116	
244.95589	1020	1+
245.02522	106	
245.93950	280	
246.95092	1094	1+
246.97296	130	
247.10346	150	1+
247.58612	130	
247.79975	260	1+
248.89798	540	1+
249.13129	218	
250.89929	202	
250.94901	256	1+
252.07802	198	
252.10519	100	
252.54046	162	
257.22500	106	
258.44337	102	
260.96988	202	
261.00820	102	
261.15505	140	
261.84057	104	
262.52768	116	
262.84029	150	
262.87858	138	
263.05216	264	1+
263.17287	344	1+
263.84774	116	
263.98188	102	
265.02261	108	
265.45667	100	
266.81312	362	1+
268.09280	110	
268.95463	190	
269.97041	118	
270.07882	102	
271.91085	188	
272.85160	100	
272.94509	142	
273.93505	120	
274.86260	120	
274.90822	106	
276.53920	102	
276.85508	156	
278.79869	198	
278.84708	146	
280.12485	182	
280.26489	110	
280.79383	132	
281.09281	110	
281.79139	234	
282.27702	166	
282.84836	360	1+
282.91367	122	
283.00390	106	
283.06625	290	
283.28367	120	
283.78714	250	1+
283.85050	310	1+
283.98628	128	
284.05263	112	
285.05995	112	
285.94801	140	
287.01450	232	1+
288.05859	142	
288.12814	180	
288.19979	132	
293.15559	122	
295.86241	108	
296.04150	104	
296.60165	118	
296.80981	162	
296.97808	104	
298.79593	678	1+
299.87229	312	1+
300.99726	128	
301.11128	170	
301.86015	472	
302.06997	110	
302.22522	140	
302.24264	152	
302.85341	656	1+
303.93166	196	1+
305.29016	124	
306.27572	180	
306.29620	182	
306.78609	140	
306.86930	116	
307.28154	146	
307.30601	116	
307.78683	110	
308.29217	314	
308.66920	102	
308.82829	100	
309.29595	246	
309.32886	148	
309.81470	164	
310.31271	248	
311.24471	126	
311.86597	254	1+
312.03703	118	
314.80217	132	
317.81150	126	
318.04247	170	1+
320.42813	102	
320.95954	106	
322.81951	150	
322.86562	174	1+
323.01732	158	
323.23666	108	
323.30262	130	
324.01696	280	
324.89627	376	1+
325.01987	152	
326.86282	128	
327.29871	252	1+
329.36766	100	
329.87524	286	1+
330.66482	100	
332.08903	310	
334.85417	126	
335.31579	184	
335.79096	122	
336.32443	154	
336.81774	102	
336.94339	134	
337.09150	136	
337.31829	142	
340.82640	126	
343.16405	100	
343.81037	174	
345.19713	206	
346.78810	132	
347.22380	160	
348.88342	102	
349.16445	230	1+
349.22507	106	
349.31912	288	
350.30683	168	
350.33560	436	1+
352.31685	120	
355.41958	126	
357.05594	118	
359.27375	138	
360.18335	130	
361.21566	114	
361.95309	106	
364.31527	374	1+
365.16382	116	
365.28361	150	
365.39188	116	
366.18586	104	
366.34858	240	1+
367.33076	344	1+
368.42266	386	1+
END IONS

###FS:    #m/z: 322.92967 #charge 1+
###MS: 18
###MSMS: 19
BEGIN IONS
TITLE=Cmpd 13, +MS2(322.9297), 28.0-35.0eV, 0.4min #19
RTINSECONDS=22.8145
SCANS=18-19
PEPMASS=322.92967	474410
CHARGE=1+
156.62000	92	
192.88731	190	1+
195.89426	104	
196.88156	78	
197.87123	142	
198.14140	88	
201.04562	172	
202.04758	80	
205.94833	560	
211.15086	84	
212.89609	182	
213.62212	90	
215.00257	78	
215.88845	130	
216.00492	82	
217.57970	104	
219.05465	78	
220.58219	80	
221.86769	94	
221.89279	250	
221.94406	274	
222.07089	80	
222.95085	176	
223.87886	110	
223.95836	444	
224.97506	258	
225.38597	94	
225.81740	78	
226.27645	100	1+
227.10122	176	
227.93076	170	
229.07691	80	
231.12015	86	
232.04978	98	
232.89132	100	
233.86658	82	
233.90039	104	
234.04320	80	
234.09660	186	1+
234.12283	84	
234.91017	78	
235.00601	82	
235.83139	80	
237.06415	80	
238.07350	578	1+
238.93980	130	
239.79139	168	1+
239.90236	200	
240.88143	88	
240.93981	2400	1+
240.96300	180	
242.93990	3162	1+
243.13753	104	
243.81877	180	1+
244.11434	92	
244.87221	116	
244.93885	1454	1+
245.12494	84	
246.21819	112	
246.97385	274	1+
247.09935	198	1+
247.18843	84	
247.84530	80	
248.99924	184	1+
249.87132	100	
250.04810	80	
250.12376	138	
251.73633	100	
251.78821	116	
252.17697	78	
252.23153	120	
252.52381	84	
253.23456	90	
255.11453	94	
257.91254	246	1+
259.16620	78	
259.41365	88	
260.16211	120	
260.93258	90	
261.82205	106	
261.89448	238	1+
262.04995	102	
262.83357	86	
263.05716	94	
265.01148	140	
265.03253	82	
265.05818	220	
265.15249	78	
265.26837	92	
266.21551	84	
266.24733	132	
266.99769	112	
267.12179	92	
267.87473	100	
268.01212	100	
268.05881	164	
268.13806	86	
268.96123	86	
269.00057	404	1+
269.80045	138	
270.18174	78	
270.90803	94	
271.79458	194	1+
272.58185	106	
272.84383	78	
273.84432	80	
275.98918	116	
276.86034	158	
277.23405	86	
278.83104	78	
279.08997	650	1+
279.11363	122	
279.79530	78	
280.13986	112	
280.20398	78	
280.26083	204	
281.05145	90	
282.25654	80	
282.27625	134	
283.06517	232	
284.21027	86	
284.29177	1192	1+
284.86314	136	
285.12698	164	1+
285.45777	84	
287.12939	176	1+
287.45686	100	
288.06378	88	
288.10407	122	
288.19858	80	
289.07273	94	
289.15304	210	1+
290.87992	278	1+
291.07197	86	
291.11902	246	1+
292.05664	278	1+
294.86261	172	
297.84187	88	
301.29610	94	
301.82625	80	
302.24540	170	1+
304.23132	106	
305.18274	82	
305.26247	102	
305.78329	108	
306.28182	90	
307.30906	106	
307.79989	104	
307.85707	110	
307.89053	116	
308.29339	484	
308.89090	120	
308.91940	122	
309.29992	732	1+
309.31711	84	
309.88134	82	
310.03857	100	
310.30538	494	1+
310.88102	82	
311.85812	94	
312.88865	100	
313.02802	316	
316.77569	98	
318.15419	80	
319.22610	82	
319.27430	100	
319.98767	88	
320.16717	152	
320.79421	84	
323.23765	898	1+
323.88780	466	1+
324.13639	124	
324.20485	122	
324.85825	98	
325.19488	108	
325.31901	168	
326.87531	84	
327.25050	178	
328.30871	84	
END IONS

###FS:    #m/z: 340.94014 #charge 1+
###MS: 18
###MSMS: 20
BEGIN IONS
TITLE=Cmpd 14, +MS2(340.9401), 28.0-35.0eV, 0.4min #20
RTINSECONDS=23.5865
SCANS=18,20
PEPMASS=340.94014	232574
CHARGE=1+
123.77016	116	
188.63430	94	
189.86066	162	
197.88033	90	
201.86444	88	
204.89749	86	
205.40934	86	
207.07585	106	
213.87535	98	
213.93884	892	1+
215.88601	802	1+
215.93814	208	
216.37492	90	
217.85816	122	
217.88311	386	
217.94919	110	
219.07810	118	
221.89251	144	
221.94333	92	
222.88955	182	
223.96161	160	
224.97335	168	
226.07976	94	
226.89448	96	
227.18325	94	
229.14187	86	
230.89046	116	
231.90377	124	
231.95014	1360	1+
231.97295	104	
232.08424	100	
232.12789	128	
233.40676	90	
233.89616	444	1+
235.65228	86	
235.86902	124	
235.89873	136	
235.94460	216	1+
236.11325	144	
237.06413	164	
238.25310	112	
238.89323	106	
239.90306	102	
239.95146	96	
240.22765	138	
240.90242	146	
241.11960	86	
241.23819	94	
241.95209	94	
242.84475	108	
242.94197	124	
243.94035	134	
244.15129	86	
244.95398	360	1+
244.98292	178	
245.97139	502	1+
246.03161	94	
246.97496	426	1+
247.58237	112	
249.10706	100	
250.09467	92	
250.95067	264	1+
251.08578	212	1+
251.13852	84	
254.09235	124	
254.96640	276	
255.07329	442	1+
255.09612	102	
255.96498	370	1+
256.43959	90	
256.91301	392	1+
257.40401	94	
258.84127	130	
258.97275	90	
259.88362	122	
260.16731	130	
260.83147	144	
261.03961	88	
262.96166	102	
263.05616	130	
263.14285	90	
263.18703	86	
264.24625	114	
265.11060	88	
265.24581	242	1+
265.99643	318	1+
266.28138	124	
266.44518	120	
266.86288	88	
267.13738	356	1+
267.97338	86	
268.10371	86	
268.18877	92	
272.84904	90	
272.93416	482	1+
272.97631	174	
274.11466	94	
274.21650	152	
275.80986	232	1+
276.81284	162	1+
277.85632	162	
278.86791	98	
278.96423	130	
279.85068	122	
279.96277	278	
280.26521	116	
280.55614	86	
280.92619	94	
281.04948	376	1+
281.08988	162	1+
282.03873	88	
282.11942	96	
282.27636	210	
283.02612	136	
283.85461	94	
284.58720	106	
290.14768	92	
290.85470	290	1+
293.85008	106	
295.97230	108	
296.07003	92	
296.97355	254	
297.04583	94	
297.48183	98	
297.97267	256	
298.13230	86	
299.05426	132	
299.78001	144	
300.27752	92	
300.79904	102	
300.89286	98	
302.07632	90	
302.11237	106	
302.17237	210	
302.88131	110	
304.81300	106	
306.22692	100	
306.88284	144	
307.88397	152	
308.29274	202	
308.87082	102	
309.06273	90	
309.32227	374	
309.91919	146	
310.30742	186	
310.89833	88	
311.02608	146	
311.86081	162	
311.88330	186	
313.02674	148	
318.23514	88	
320.32616	100	
320.82508	104	
320.96385	96	
323.23445	540	1+
323.76565	118	
324.27761	210	1+
324.89570	182	
326.16995	94	
327.17505	100	
327.87738	110	
328.18484	140	
329.18813	86	
330.18591	158	
330.81880	138	
334.89381	136	
336.32145	112	
336.33854	104	
336.79999	90	
337.18634	94	
337.35780	196	
339.06627	90	
342.38187	96	
343.23968	92	
END IONS

###FS:    #m/z: 363.95613 #charge 1+
###MS: 18
###MSMS: 21
BEGIN IONS
TITLE=Cmpd 15, +MS2(363.9561), 28.0-35.0eV, 0.4min #21
RTINSECONDS=24.359
SCANS=18,21
PEPMASS=363.95613	142438
CHARGE=1+
143.88754	110	
184.93224	192	
189.86344	384	
191.85737	422	
193.85328	138	
195.18289	104	
201.12890	102	
205.94862	120	
208.87999	126	
209.13388	100	
209.94335	178	
210.88438	172	
211.89713	98	
212.87887	1800	1+
215.87844	132	
218.44790	98	
222.83015	136	
222.95173	956	1+
222.97385	142	
223.41065	100	
223.89096	262	1+
224.84037	142	
224.94795	1184	1+
225.88387	126	
225.97196	144	
226.88795	204	
226.94669	2348	1+
226.97370	128	
227.92948	196	
228.89557	236	1+
228.94213	2458	1+
230.88849	2220	1+
231.08018	138	
231.99646	104	
232.09195	102	
234.87933	176	
238.22117	96	
239.04216	122	
240.83272	122	
240.93965	562	
240.96212	618	1+
241.82378	252	1+
241.94044	286	
242.12799	138	
242.90120	134	
242.94200	1002	1+
244.81664	214	1+
244.95822	998	1+
245.93973	284	
246.95299	930	1+
246.97435	112	
247.72066	102	
247.85116	98	
248.80396	260	1+
248.89901	912	1+
249.44473	100	
250.89814	118	
250.94482	98	
251.73621	102	
253.83963	130	
253.90674	282	1+
254.84928	100	
254.86983	112	
255.13356	104	
257.01003	96	
258.14380	138	
258.84106	468	1+
258.91146	200	1+
258.94306	98	
258.97207	294	1+
260.96795	194	
262.79361	140	
262.97688	98	
263.83052	132	
264.81885	148	
265.22276	100	
265.97331	322	1+
266.24314	142	
266.81299	186	
266.84495	128	
267.14449	128	
267.78300	142	
267.85817	208	1+
267.92980	160	
268.78338	112	
268.96255	738	1+
269.79565	148	
269.96782	504	1+
270.82974	274	1+
271.91314	454	1+
271.93665	228	1+
272.85067	140	
276.85185	440	1+
278.81534	170	1+
278.92064	108	
280.79344	268	
281.02202	110	
281.08474	116	
281.87064	138	
282.13789	98	
282.27673	112	
282.78986	558	1+
283.79165	408	1+
283.85185	618	
283.98637	184	
284.87529	270	1+
285.84048	318	
286.46933	112	
287.05607	294	1+
287.81624	126	
288.12858	140	
289.77785	450	1+
290.49728	144	
290.78062	406	1+
291.80428	138	
292.05842	142	
292.43739	320	
293.84610	136	
294.27368	134	
295.90625	110	
296.58905	102	
296.80849	106	
298.17347	174	1+
298.80434	968	1+
299.86665	184	
299.89348	104	
300.61587	100	
300.86514	152	
301.79982	408	1+
301.86120	1276	1+
302.22200	112	
302.76445	108	
302.94328	98	
303.85579	794	1+
303.94241	188	
304.26700	170	
305.18067	146	
306.05635	124	
306.79172	200	
307.07663	114	
307.27994	170	
307.80363	114	
307.89231	148	
308.11161	222	1+
308.29139	606	1+
308.79228	238	
308.88158	110	
309.06835	140	
310.31205	164	
310.87215	264	1+
311.03135	102	
311.42656	102	
313.93622	122	
315.27487	190	1+
315.87839	168	1+
316.81519	248	1+
316.91430	98	
317.14729	110	
318.93159	144	
320.00953	138	
320.08239	106	
321.82094	192	
321.86827	138	
322.30466	226	1+
323.01338	360	1+
325.89408	102	
326.75527	98	
326.87728	304	1+
328.18218	188	
329.87248	212	
333.39664	102	
334.95745	124	
336.32039	198	1+
336.94174	114	
341.89797	320	1+
342.28119	116	
342.97755	140	
342.99776	106	
344.28886	136	
344.90742	108	
345.20610	110	
346.17082	124	
348.31841	116	
348.91446	120	
349.15802	228	
349.31517	180	
349.33479	216	1+
350.35423	146	
351.33694	124	
351.87731	116	
351.89916	196	1+
356.05055	122	
356.08574	238	1+
356.30773	98	
358.19460	136	
360.18521	202	1+
361.28036	144	
362.22803	138	
363.34234	220	
364.35593	134	
364.83616	106	
366.32385	520	1+
367.32867	436	1+
367.93140	144	
368.24071	142	
368.42348	138	
369.34346	166	
END IONS

###FS:    #m/z: 322.92958 #charge 1+
###MS: 22
###MSMS: 23
BEGIN IONS
TITLE=Cmpd 16, +MS2(322.9296), 28.0-35.0eV, 0.5min #23
RTINSECONDS=28.045
SCANS=22-23
PEPMASS=322.92958	582780
CHARGE=1+
72.95106	92	
123.84553	88	
193.89087	276	1+
203.06995	84	
205.94664	538	
206.97123	86	
209.00607	86	
212.89477	140	
213.05809	148	
214.88259	216	1+
219.08919	84	
220.53660	86	
221.94343	168	
222.95077	228	
222.97183	100	
223.10976	116	
223.95895	380	
224.15813	88	
224.52594	94	
224.87368	92	
224.97426	226	
226.14820	84	
227.10753	90	
227.93011	326	
230.84161	104	
230.85786	82	
231.12003	84	
231.85465	108	
232.90140	84	
233.89397	136	
234.91391	98	
238.21248	184	
238.94041	264	
239.08048	178	
239.78514	92	
239.90601	156	
240.85307	94	
240.89102	94	
240.90811	142	
240.93933	1888	
240.97343	130	
241.46503	104	
241.93877	6716	1+
242.83040	108	
242.94037	4324	1+
243.87744	188	
244.88456	136	
244.93774	1186	1+
245.10775	84	
245.61173	92	
246.97718	360	1+
247.38926	102	
248.86316	84	
248.95236	90	
249.09627	110	
249.96842	190	
250.94968	104	
251.09733	254	1+
252.07653	116	
252.22345	86	
253.15010	142	
255.10818	186	
257.58922	86	
257.83213	192	1+
258.05013	124	
258.07317	176	
259.90614	84	
260.17470	102	
260.20095	84	
261.03587	90	
261.43467	86	
261.89130	150	
261.98476	92	
263.07667	124	
263.17275	106	
263.47755	100	
264.05763	268	1+
264.22679	198	
266.24136	118	
266.99998	204	1+
268.18324	156	
268.99825	96	
269.89634	98	
270.10421	86	
270.80676	90	
271.24769	108	
271.92991	94	
272.85712	300	1+
273.79468	114	
275.05271	90	
276.16506	90	
276.83568	84	
277.85243	98	
278.03544	218	1+
278.10778	88	
278.84672	194	1+
279.09050	894	1+
279.22683	162	
280.10654	148	
280.88177	84	
281.21243	82	
281.24718	222	1+
283.06932	142	
283.78865	104	
284.29281	546	
284.90348	88	
285.09489	110	
285.86307	130	
285.88417	246	1+
292.05141	92	
293.09071	92	
293.97679	84	
294.40240	88	
294.89321	92	
295.13228	142	
295.87337	104	
296.29383	152	
296.82074	122	
297.83227	146	
298.05619	82	
298.87909	86	
299.05733	108	
299.78834	264	1+
301.75618	96	
302.13627	108	
302.40718	86	
303.21035	82	
304.23116	130	
304.81384	98	
305.02792	194	1+
305.19547	88	
305.29249	106	
306.88329	122	
307.28419	208	
307.30540	130	
307.79514	172	
307.88771	116	
308.29120	772	
310.30936	338	
310.82997	94	
311.85963	114	
312.02663	130	
312.86591	126	
313.02750	208	
313.99955	84	
316.17127	84	
316.80592	86	
317.30268	82	
319.31083	184	1+
319.79888	82	
320.19138	96	
320.28531	94	
321.88121	102	
323.09759	120	
323.16231	102	
323.23707	790	1+
323.31455	106	
323.33755	90	
324.13614	112	
324.18275	92	
324.20126	178	
324.87357	88	
324.89540	128	
325.18928	144	
325.21003	100	
325.29007	86	
325.90117	154	
326.37588	106	
326.39383	102	
327.79509	92	
END IONS

###FS:    #m/z: 336.94542 #charge 1+
###MS: 22
###MSMS: 24
BEGIN IONS
TITLE=Cmpd 17, +MS2(336.9454), 28.0-35.0eV, 0.5min #24
RTINSECONDS=28.817
SCANS=22,24
PEPMASS=336.94542	123796
CHARGE=1+
169.41192	102	
177.53833	90	
196.88179	98	
196.96576	118	
201.01040	82	
210.88390	162	
211.94259	2136	1+
212.87783	554	1+
213.89688	130	
213.93886	952	1+
214.88650	204	
215.88727	624	1+
215.93554	192	
217.88290	328	1+
221.96292	84	
223.96330	134	
225.88222	166	
225.91668	132	
226.89666	98	
227.89481	372	1+
229.03606	88	
229.95492	2344	1+
230.88853	724	1+
231.94821	958	1+
232.86330	106	
232.89054	136	
233.82869	90	
233.89575	548	1+
233.95126	168	
235.89167	106	
236.08096	136	
236.11979	84	
236.85826	86	
238.21614	110	
238.84275	88	
238.89173	122	
240.22840	88	
240.96718	98	
244.03641	94	
245.93712	88	
246.16241	128	
246.84386	148	1+
246.97376	342	
247.89446	368	1+
247.96412	768	
248.02788	252	1+
248.40024	108	
248.89921	306	1+
248.98865	118	
249.09560	276	1+
249.95659	244	
250.39215	106	
250.95140	208	
250.96625	210	
250.98828	106	
251.82404	122	
251.97003	164	
252.97080	1592	1+
253.23621	92	
253.91343	94	
254.09029	154	
254.81786	96	
254.90724	124	
254.96544	378	
255.08079	180	
255.78538	84	
256.07749	120	
256.91453	196	
256.93614	88	
257.06833	92	
258.88368	146	
263.17630	194	1+
266.03497	88	
266.24300	90	
267.41864	108	
267.65901	94	
268.48605	92	
268.83980	176	
269.84154	206	1+
270.98352	218	
271.09798	92	
272.97356	122	
274.99567	86	
276.84522	232	1+
276.85515	288	1+
277.83037	280	1+
277.97877	84	
278.36344	92	
278.83435	234	1+
280.03799	88	
280.06006	104	
280.25532	156	
280.40781	84	
281.00239	92	
281.04837	228	
281.85652	156	
282.10455	86	
282.27796	112	
283.02865	128	
283.05852	88	
283.86593	296	1+
284.08802	84	
284.42349	104	
285.78134	94	
286.85380	136	
287.05870	288	1+
287.74640	94	
287.81108	154	
289.15206	86	
289.25247	86	
289.73272	104	
290.43966	98	
293.11011	144	
293.84821	114	
293.88385	88	
294.18848	124	
294.66121	86	
294.90143	84	
295.96960	296	
296.18514	92	
296.30339	84	
296.86521	86	
296.97093	218	
297.79808	150	1+
297.97323	142	
298.08366	90	
298.29341	90	
300.12947	116	
303.13555	84	
303.25314	90	
303.80561	86	
304.30573	106	
305.77192	148	
306.06781	256	1+
306.39380	86	
307.28455	500	1+
307.78388	84	
307.90229	102	
308.18083	162	
308.28907	332	1+
308.79501	94	
309.32813	126	
309.87240	134	
310.86264	214	1+
311.84276	82	
312.79966	94	
314.16748	92	
314.80686	116	
315.31522	84	
315.60555	84	
316.86770	94	
318.95865	108	
319.81007	84	
319.97481	114	
320.16142	118	
320.81827	268	1+
321.27826	104	
321.32236	86	
322.87250	132	
323.23585	210	
323.27876	92	
324.12618	92	
324.89319	168	
325.89264	160	1+
326.09218	92	
326.27388	84	
327.95751	84	
328.83273	152	
329.87043	254	
330.31793	112	
330.59770	92	
330.69601	94	
330.87959	108	
332.95331	86	
333.24886	100	
335.32104	96	
336.22995	86	
337.17957	124	
337.37788	104	
340.39455	126	
340.89977	92	
END IONS

###FS:    #m/z: 359.96137 #charge 1+
###MS: 22
###MSMS: 25
BEGIN IONS
TITLE=Cmpd 18, +MS2(359.9614), 28.0-35.0eV, 0.5min #25
RTINSECONDS=29.5895
SCANS=22,25
PEPMASS=359.96137	99294
CHARGE=1+
169.73994	98	
193.92754	100	
205.94266	262	1+
209.94468	342	
222.95254	538	
223.88843	334	1+
223.95142	290	
224.94835	1112	1+
224.97848	194	1+
225.14624	130	
226.94707	1210	1+
226.97083	112	
227.87134	98	
227.93627	140	
228.94199	1538	1+
229.07114	248	1+
230.92595	188	1+
233.91172	112	
233.95839	148	
237.22499	96	
238.20275	100	
238.96794	146	
240.78327	210	1+
240.86119	102	
240.93896	326	1+
240.96024	1660	1+
241.13701	142	
241.83885	102	
241.90077	162	
242.07024	138	
242.94055	112	
243.95888	122	
244.89937	172	1+
244.95722	396	
245.63669	106	
245.94170	450	
246.95399	758	
247.93044	94	
248.80503	542	
249.04091	144	
250.85682	100	
250.94861	126	
250.97423	174	
251.03073	484	1+
251.24914	106	
252.79146	102	
252.87702	258	1+
253.92169	116	
255.03594	94	
255.09947	122	
255.91109	134	
256.18829	122	
257.15776	104	
257.90408	162	
258.13793	228	1+
258.18488	96	
258.84863	130	
258.92235	130	
258.97205	418	1+
259.79648	104	
259.93947	182	1+
260.46882	104	
260.97136	214	
262.97081	138	
263.23171	122	
263.40170	104	
264.24564	94	
264.92671	94	
265.81395	146	
266.24618	136	
266.81396	374	
267.11781	182	1+
267.13984	248	1+
267.87691	150	
267.97224	100	
268.81266	112	
268.95960	268	1+
269.81202	108	
272.09434	102	
273.88797	104	
274.90392	104	
275.10356	140	
275.94261	186	1+
276.80935	176	
276.89879	96	
277.79983	336	1+
278.24060	94	
278.91152	328	1+
279.92864	122	
280.11833	292	1+
280.26001	152	
280.79138	726	1+
281.11809	168	1+
281.85013	106	
282.17252	134	
283.16651	96	
283.43660	100	
283.79116	138	1+
283.85973	100	
283.98116	94	
284.82655	142	
285.81592	114	
287.88462	192	1+
288.05826	110	
290.12393	216	1+
292.09265	130	
292.26929	168	1+
292.80805	212	
293.40620	104	
293.92824	100	
294.39586	98	
294.92572	240	1+
295.01929	206	1+
295.92849	158	1+
296.05146	224	1+
297.80222	1436	1+
298.57592	102	
298.80322	1064	1+
298.93284	146	
299.86222	378	1+
300.09033	94	
300.64518	96	
300.79750	160	
301.08269	102	
301.20872	94	
302.24338	250	
303.80932	110	
305.12072	108	
305.38239	102	
306.27985	120	
306.29877	114	
307.28425	640	1+
307.30787	98	
307.79245	102	
308.88993	138	
309.11683	110	
309.30413	286	1+
309.79284	126	
310.34009	122	
310.90890	94	
311.86512	132	
312.16172	112	
312.94080	110	
314.28268	106	
315.27522	154	
316.81123	240	
317.19094	94	
317.29066	136	
317.81706	152	
317.93083	652	1+
318.93586	462	1+
321.09708	110	
321.28451	114	
322.31550	96	
323.01780	718	1+
323.58269	104	
323.89336	290	1+
324.15214	270	1+
327.15892	116	
328.81226	180	
328.89001	110	
329.06239	102	
329.87265	154	
330.16549	202	
330.91701	98	
333.15365	116	
334.87746	150	
334.90713	114	
334.95290	96	
336.32471	100	
336.94290	394	
337.09247	128	
337.31980	102	
339.12313	112	
339.34408	112	
339.82632	132	
340.16463	130	
340.35139	146	
340.94031	236	
341.00896	94	
341.02816	116	
341.72240	96	
342.89588	138	
343.07523	100	
343.27147	186	
343.84327	98	
345.20226	136	
347.30337	124	
352.88905	146	
356.90366	94	
358.19902	198	
359.16387	118	
361.35516	140	
364.12521	98	
END IONS

###FS:    #m/z: 336.94540 #charge 1+
###MS: 26
###MSMS: 27
BEGIN IONS
TITLE=Cmpd 19, +MS2(336.9454), 28.0-35.0eV, 0.6min #27
RTINSECONDS=33.3105
SCANS=26-27
PEPMASS=336.94540	112364
CHARGE=1+
192.88697	420	1+
196.88097	86	
198.09820	104	
199.86426	86	
205.95080	232	
206.11913	108	
206.94762	94	
206.97964	86	
207.97269	146	
208.88148	226	1+
208.97981	166	
210.88413	148	
211.94330	2518	1+
212.87872	1032	1+
213.93959	1118	
215.15913	86	
215.88764	390	
216.88587	204	
217.88133	394	
219.06919	88	
219.93324	98	
222.94639	164	
223.03621	106	
223.21240	88	
223.95802	342	
224.08662	180	1+
224.97513	244	
225.85701	140	
225.96964	118	
226.89652	154	
226.94822	112	
227.89264	244	
228.89150	146	
228.93180	118	
229.95473	2288	
230.50643	96	
230.70403	88	
230.88842	1284	1+
231.95004	1188	1+
232.04127	168	1+
233.89742	950	1+
233.95259	118	
234.12353	92	
235.04064	102	
235.89204	458	
235.94665	134	
237.02045	102	
238.04293	86	
238.06636	218	1+
238.21251	122	
239.89641	126	
240.89842	96	
240.93664	92	
244.71246	158	
246.03716	86	
246.15649	92	
246.97694	182	
247.10541	94	
247.21148	90	
247.96363	720	1+
248.19730	94	
248.89866	162	
248.95388	442	1+
249.03838	166	
249.06696	114	
249.23070	126	
249.98510	92	
250.98056	290	1+
251.03345	142	
251.15609	86	
252.01788	110	
252.23425	136	
252.84243	146	
252.97147	1538	
253.15354	90	
253.90412	88	
254.08340	92	
254.90018	224	1+
254.93588	110	
254.96435	324	
255.07681	312	1+
256.25952	120	
256.84770	186	
256.95698	110	
257.94852	90	
258.06636	160	
258.84714	162	
258.89361	94	
260.15943	86	
260.47876	100	
260.89419	156	
262.94582	92	
263.05543	92	
263.88036	86	
264.11175	92	
265.02277	112	
265.43860	92	
266.10184	170	
267.80834	120	
268.84513	110	
269.17280	92	
269.79640	338	1+
269.81835	92	
270.84109	178	1+
270.98173	152	
272.98261	114	
273.16428	140	
274.86076	140	
276.85960	150	
277.06655	86	
278.38194	88	
278.83695	126	
279.27314	114	
279.85911	118	
280.26709	110	
281.04828	206	
281.42456	94	
281.79092	260	1+
284.83829	86	
287.20869	90	
287.85159	194	
289.40468	92	
292.08475	160	1+
292.43333	90	
292.88027	148	
292.93902	124	
292.98963	228	1+
293.88104	106	
294.90536	90	
295.15050	106	
295.89343	88	
295.98474	86	
296.36906	88	
297.83568	88	
297.96908	132	
298.08122	286	
298.76023	100	
298.89398	164	
298.91308	88	
299.06336	110	
300.99930	88	
301.91178	96	
303.03523	86	
304.77538	88	
305.27426	250	1+
306.88133	130	
307.01344	94	
308.13708	142	1+
308.89450	88	
309.33023	96	
309.87961	106	
311.80143	242	1+
311.85925	92	
313.05367	110	
314.40685	88	
315.15572	130	
315.16765	108	
317.17143	96	
318.85525	90	
321.00910	152	
322.12833	92	
322.30955	144	
323.23979	154	
323.31184	134	
326.29375	174	
327.31075	102	
328.83330	108	
329.17667	100	
329.81212	134	
331.32142	102	
335.16951	116	
337.18597	158	
338.10892	94	
338.22300	198	1+
341.05147	182	1+
END IONS

###FS:    #m/z: 359.96127 #charge 1+
###MS: 26
###MSMS: 28
BEGIN IONS
TITLE=Cmpd 20, +MS2(359.9613), 28.0-35.0eV, 0.6min #28
RTINSECONDS=34.0825
SCANS=26,28
PEPMASS=359.96127	83166
CHARGE=1+
46.74779	108	
201.87314	92	
209.94218	166	
215.11975	100	
217.89672	100	
220.95573	128	
222.95175	1046	1+
222.97806	96	
223.03636	130	
223.89126	168	
224.94862	1246	1+
224.97054	172	
225.88077	220	1+
225.97158	94	
226.94677	974	1+
227.00959	92	
227.89276	206	1+
227.93515	132	
228.09232	202	1+
228.94106	1312	1+
230.88974	144	
233.09381	92	
233.97373	114	
236.18966	92	
236.64861	98	
238.94756	92	
239.84956	130	
240.91186	94	
240.93927	256	
240.96303	682	1+
241.12354	94	
241.87027	160	1+
241.90092	144	
241.93995	402	
242.02637	94	
242.38740	92	
242.95594	228	
243.95885	204	
244.62769	92	
244.95637	364	
245.09654	204	1+
245.94241	268	
246.80641	92	
246.95082	580	
246.97342	324	
248.80175	378	1+
249.03464	110	
251.03908	180	
251.06828	182	1+
251.09191	90	
252.09894	94	
252.17283	136	
252.49285	98	
253.11385	116	
253.95582	134	
256.16445	90	
258.14276	344	
258.39398	104	
258.44510	90	
258.84722	366	1+
258.97214	250	
260.51617	108	
260.96866	586	1+
262.88971	96	
263.51544	154	
263.97514	256	
264.92023	112	
264.97957	142	
265.98682	130	
266.78577	90	
266.81204	260	
266.97542	130	
267.13573	100	
267.81184	184	
267.97956	118	
268.81120	116	
268.95723	296	
269.06878	110	
269.11226	200	
270.41719	108	
272.40575	96	
272.80919	208	1+
274.11823	144	
275.09517	120	
276.81374	158	
276.85838	362	1+
277.81378	128	
277.84761	92	
278.79792	260	
279.79082	1176	1+
280.13639	90	
280.79081	900	1+
281.85550	166	
282.54628	114	
282.82677	134	
284.82219	268	
285.93335	132	
286.05767	96	
286.82891	154	
286.92663	92	
290.86128	124	
291.74726	106	
293.92343	204	1+
295.02091	218	
295.23277	96	
296.80626	400	1+
296.87381	190	1+
298.16216	90	
298.80245	1024	1+
299.00251	132	
300.09468	110	
300.13699	92	
300.88853	94	
301.80089	130	
301.86029	146	
302.08102	152	
303.88656	90	
305.12471	104	
306.37451	92	
307.28904	500	1+
307.78942	280	
307.89148	158	
308.29163	334	1+
308.76725	90	
308.89884	94	
308.96201	224	1+
310.85044	386	1+
310.87487	104	
310.89741	144	
311.85499	302	1+
312.02458	146	
314.79450	92	
314.82268	130	
314.97970	98	
315.45481	92	
316.21664	100	
316.81488	496	
316.83371	150	
316.87288	272	1+
317.04195	106	
318.27688	190	1+
319.30630	148	
319.85387	108	
320.81219	152	
320.86578	238	1+
321.15498	112	
321.81322	180	1+
322.31119	266	1+
323.01599	610	1+
323.92495	92	
324.89124	178	
326.18011	154	
326.81051	126	
327.17330	112	
327.81174	136	
328.19969	126	
329.88224	102	
330.87140	110	
332.22950	90	
334.92062	100	
336.94739	204	
337.08504	120	
337.10509	218	1+
337.94462	122	
340.35283	180	1+
342.19922	142	
342.92075	108	
343.58957	108	
345.73122	154	
346.80382	94	
347.17902	126	
348.12248	98	
349.79003	92	
349.93923	122	
350.15058	94	
352.88752	188	
353.88731	92	
356.21318	340	1+
358.18160	92	
358.19810	160	
359.20619	128	
360.86990	144	
361.28373	176	
361.87714	100	
364.72305	142	1+
364.94130	150	
365.01493	90	
END IONS

###FS:    #m/z: 313.92909 #charge 1+
###MS: 26
###MSMS: 29
BEGIN IONS
TITLE=Cmpd 21, +MS2(313.9291), 28.0-35.0eV, 0.6min #29
RTINSECONDS=34.8545
SCANS=26,29
PEPMASS=313.92909	35228
CHARGE=1+
52.95791	90	
186.08801	88	
190.85156	80	
190.92821	136	
193.97039	310	
205.94950	182	
208.08582	82	
209.00969	80	
209.94792	78	
215.13415	104	
217.08892	78	
218.55345	80	
219.05090	92	
222.09995	78	
222.95447	320	1+
223.92860	78	
223.95855	274	1+
223.97501	134	
225.84906	76	
226.59694	82	
226.97139	118	
227.88282	146	
228.89373	110	
230.54575	78	
230.89035	254	1+
230.90781	92	
231.00072	82	
231.85610	82	
231.88246	80	
231.96411	162	
232.11793	78	
232.86315	94	
233.84776	168	1+
234.14489	88	
234.97083	574	1+
235.54584	166	
236.05978	90	
236.16053	78	
236.79492	308	1+
236.94709	84	
237.11336	84	
237.88417	88	
238.89228	102	
241.67122	84	
243.55878	94	
244.89830	82	
244.97728	132	
245.11952	84	
245.16758	96	
245.87335	82	
246.03716	90	
246.13550	78	
246.66561	102	
246.97489	626	1+
246.98998	86	
247.94975	80	
249.03843	140	
249.16366	84	
249.85375	94	
250.07922	80	
250.44813	86	
250.95349	202	
251.10257	82	
252.06898	106	
252.13589	90	
252.20611	84	
252.23057	76	
252.79813	136	
252.95477	110	
253.83518	80	
254.59661	88	
254.78873	130	
254.89250	92	
255.10232	138	
255.78141	100	
256.88998	78	
257.00226	100	
257.37429	76	
257.90094	88	
259.93564	104	
260.05589	82	
261.20428	90	
261.47836	80	
261.99244	126	
263.25614	92	
263.50146	90	
264.89659	76	
265.03850	76	
266.25131	82	
266.99824	120	
268.11181	88	
268.13016	126	
268.15405	82	
269.35164	110	
269.95787	100	
270.23942	76	
270.27467	114	
270.79666	114	
270.87374	80	
270.91191	80	
271.08189	78	
272.81118	76	
272.86367	74	
274.14307	74	
274.79405	82	
276.05774	78	
276.88883	76	
277.97442	82	
278.01413	134	
280.05009	94	
280.26097	136	
281.74015	82	
282.85585	226	
282.92204	98	
283.87125	106	
284.41536	86	
284.86735	90	
286.01614	78	
286.16581	78	
286.26547	80	
286.91945	258	1+
288.79111	86	
289.88058	282	1+
290.85787	90	
291.76793	102	
292.08638	122	
292.13511	78	
292.28204	74	
292.85458	286	1+
292.93529	100	
293.93417	100	
294.05113	328	1+
294.28319	186	
294.40612	80	
295.23049	80	
295.28753	94	
297.04166	88	
298.26850	80	
298.41220	84	
299.07448	82	
299.11178	76	
300.41584	82	
301.16754	78	
302.18297	78	
303.11848	76	
303.77528	78	
304.87720	290	1+
305.09623	90	
305.29115	84	
306.44324	94	
307.29498	98	
307.31124	132	
307.80105	78	
307.89154	76	
308.06644	84	
308.29481	90	
310.30955	158	
310.93268	80	
311.94723	76	
313.91043	92	
314.28106	442	1+
318.20223	90	
319.39321	88	
END IONS

###FS:    #m/z: 340.94016 #charge 1+
###MS: 30
###MSMS: 31
BEGIN IONS
TITLE=Cmpd 22, +MS2(340.9402), 28.0-35.0eV, 0.7min #31
RTINSECONDS=38.541
SCANS=30-31
PEPMASS=340.94016	191156
CHARGE=1+
183.14802	94	
185.88746	100	
192.88703	200	
193.04301	98	
196.88353	144	
203.03854	88	
205.92866	92	
205.94769	398	1+
208.59806	98	
209.94271	196	
212.89917	230	1+
213.08406	94	
213.88121	164	
213.94008	788	1+
214.91619	160	
215.88535	866	1+
215.93704	302	
217.86122	94	
217.88205	590	1+
221.94754	164	
222.89354	92	
222.95500	414	1+
223.95860	352	1+
227.11122	92	
230.14124	94	
230.88769	128	
231.88050	88	
231.89738	152	
231.94983	606	1+
233.89695	812	1+
233.94573	316	
235.89502	436	1+
235.94936	94	
236.08665	104	
238.02363	116	
240.22726	134	
240.83676	112	
241.84260	138	
241.88115	112	
241.90173	160	
242.05318	90	
242.89011	88	
242.92137	86	
242.94592	178	
243.11251	118	
244.66213	90	
244.73328	104	
244.87937	116	
244.94264	98	
244.95955	144	
246.32826	102	
246.97007	168	1+
247.51100	86	
248.00098	120	
248.96098	362	1+
248.98641	110	
249.01428	98	
252.10655	122	
252.22775	170	
254.84711	118	
254.96570	566	1+
255.07489	162	
256.07740	96	
256.90484	120	
257.40807	102	
258.90467	120	
258.96911	90	
259.80119	112	
260.83477	150	
260.91468	96	
261.83878	100	
261.90599	94	
262.13969	102	
266.24584	98	
267.13347	350	1+
267.23332	116	
267.58127	88	
267.83783	160	1+
267.99915	120	
268.62095	94	
269.00665	186	
269.11410	148	
269.59374	98	
269.79735	98	
270.80883	140	
271.84452	90	
273.09718	86	
273.16492	106	
273.79241	176	
275.14644	90	
275.46236	110	
275.85712	140	
276.85417	264	
277.85881	222	
278.25410	134	
278.79544	138	1+
278.84410	126	
278.96231	168	
279.96410	252	
280.01242	100	
280.26200	98	
281.05078	136	
281.88891	130	
282.06349	106	
282.13296	230	1+
282.27628	170	
283.27899	154	
283.92237	116	
284.87920	94	
285.89145	88	
286.82655	88	
288.40924	106	
289.50922	100	
289.80714	208	1+
289.88126	134	
289.90007	92	
291.15388	124	
292.95631	146	
293.03610	88	
293.86201	216	1+
294.19550	88	
295.13230	102	
295.96958	312	1+
296.80571	144	
297.02913	88	
298.58401	180	
299.78432	102	
300.05653	128	
300.91934	94	
301.26461	130	
302.10006	86	
302.17769	132	
302.57333	92	
303.03409	158	
303.80628	122	
304.78824	86	
304.83551	86	
305.26563	166	
306.88578	112	
307.28783	100	
307.80082	206	
307.88841	102	
308.29839	164	
308.79942	92	
309.29098	92	
310.87659	90	
311.89477	120	
312.02292	90	
313.01832	94	
318.04037	98	
319.79646	110	
320.11661	158	1+
320.31499	134	
320.81215	298	1+
321.01256	92	
321.30687	98	
322.03575	86	
322.14835	92	
323.23613	416	1+
323.26229	88	
324.28675	120	
324.88848	278	1+
326.16650	126	
328.18768	192	
328.26002	108	
328.95645	92	
329.84552	88	
330.00269	180	1+
330.05764	100	
333.39885	92	
337.78086	88	
342.20233	296	1+
342.28076	134	
342.91162	166	
343.31179	92	
344.89459	104	
END IONS

###FS:    #m/z: 336.94553 #charge 1+
###MS: 30
###MSMS: 32
BEGIN IONS
TITLE=Cmpd 23, +MS2(336.9455), 28.0-35.0eV, 0.7min #32
RTINSECONDS=39.313
SCANS=30,32
PEPMASS=336.94553	95608
CHARGE=1+
185.92031	90	
186.13801	106	
189.86023	90	
192.06313	84	
196.88473	142	
205.94710	200	
206.12429	88	
210.89750	92	
211.94309	1436	1+
212.87889	658	
213.87267	100	
213.93936	710	1+
214.89248	204	
214.98480	100	
215.88555	302	
216.88259	366	1+
217.85263	98	
217.88396	236	1+
221.94303	88	
224.83499	90	
224.97551	92	
227.09725	126	
227.96696	98	
228.89155	100	
229.95472	1768	1+
230.71151	110	
230.88908	1734	1+
231.94997	654	
232.82950	94	
233.89622	634	1+
235.86505	130	
235.89371	296	
237.09459	100	
240.15032	90	
241.07029	90	
241.84489	140	
242.41064	102	
242.81608	120	
245.51916	84	
246.48215	94	
246.97368	412	
247.96668	506	1+
248.82547	212	1+
248.89737	480	1+
249.04396	134	
249.95902	320	
250.01497	92	
250.07264	90	
250.97298	104	
251.98188	86	
252.09283	84	
252.16708	98	
252.25087	90	
252.72884	104	
252.83577	282	1+
252.92336	86	
252.96953	1448	1+
253.15276	88	
253.23471	90	
253.25630	88	
253.90796	236	1+
254.09543	104	
254.96419	182	
255.07594	320	1+
255.90098	88	
255.96693	170	
256.89210	86	
256.91672	144	
258.83903	202	
258.85593	110	
260.83210	116	
261.13288	84	
261.22506	130	
261.82183	84	
264.80081	100	
265.96629	138	
266.24151	126	
267.85347	184	
268.83860	216	
270.83526	136	
270.97827	130	
271.91837	94	
273.01189	84	
273.85663	86	
274.14540	84	
274.16786	86	
274.85995	122	
275.59043	84	
276.17477	86	
276.65560	84	
276.85306	194	
277.87033	84	
278.04578	124	
278.96435	106	
279.24945	102	
279.27831	92	
282.31942	100	
283.94113	104	
284.02351	88	
284.16877	90	
285.25659	102	
285.80706	116	
286.66849	150	
286.84847	114	
286.89321	98	
287.12066	212	1+
288.99361	100	
289.81149	186	
290.85550	242	1+
291.80597	176	1+
293.02796	110	
293.29795	126	
294.01858	84	
294.26716	118	
294.40418	98	
294.86020	130	
294.89987	94	
295.97192	146	
296.25480	84	
296.90900	90	
296.99490	90	
297.12205	130	
298.08149	148	
299.40359	94	
300.81216	138	
302.76391	92	
303.87549	132	
303.91027	160	
304.01827	128	
306.76767	86	
307.29279	102	
307.80073	104	
307.97143	94	
308.66561	90	
308.86620	238	1+
308.88571	100	
309.04991	94	
310.82724	142	
310.89494	88	
310.91511	108	
312.86139	90	
314.87707	94	
315.75366	84	
316.97929	90	
317.92637	100	
318.58782	124	
318.93646	92	
320.78866	84	
320.89791	104	
323.27315	86	
324.28805	122	
324.30480	88	
324.89435	198	
325.68855	96	
325.89134	122	
327.30591	98	
327.45965	86	
327.88191	186	1+
328.28086	96	
328.31571	152	
328.81045	116	
329.31961	86	
330.38337	88	
333.32033	88	
334.05673	216	1+
334.32278	216	1+
335.61767	96	
336.79142	120	
337.25359	286	1+
337.85867	104	
338.04023	88	
339.11311	238	1+
341.62604	96	
END IONS

###FS:    #m/z: 363.95593 #charge 1+
###MS: 30
###MSMS: 33
BEGIN IONS
TITLE=Cmpd 24, +MS2(363.9559), 28.0-35.0eV, 0.7min #33
RTINSECONDS=40.086
SCANS=30,33
PEPMASS=363.95593	75880
CHARGE=1+
80.89222	94	
182.86215	132	
189.86379	162	
191.85982	280	
192.85583	190	
193.08470	146	
204.55485	94	
207.87026	178	
209.94215	202	
210.88160	144	
212.87852	1612	1+
214.89436	104	
215.88260	176	
222.95084	1080	1+
223.96539	110	
224.94750	408	
225.88607	226	1+
225.94983	210	
226.94663	1290	1+
226.96934	146	
227.93662	2118	1+
228.89399	786	1+
228.94120	1738	1+
230.88907	2316	1+
230.95577	128	
232.88942	308	1+
234.12438	102	
234.14468	172	
234.87805	110	
236.11424	108	
237.05104	148	
237.13160	208	1+
237.44052	100	
240.83426	96	
240.94088	610	
240.96222	736	1+
241.83751	232	
241.93942	2632	1+
242.94144	1862	1+
243.82966	350	1+
244.11506	100	
244.93999	322	
244.95640	988	1+
245.86961	136	
245.94203	360	
246.90278	176	
246.95218	1006	1+
247.81278	110	
247.97968	156	
248.80304	428	1+
248.89995	928	1+
248.97237	138	
250.94699	368	1+
252.10349	142	
253.11846	130	
253.90807	290	
256.62049	104	
258.15063	208	1+
258.84624	330	
258.97496	140	
260.83703	298	1+
260.96777	528	1+
262.09544	132	1+
262.13500	176	
264.07815	114	
264.81598	168	
264.84095	202	1+
264.88543	100	
265.81952	142	
266.78256	100	
266.81518	572	1+
266.96249	122	
268.78856	160	
268.81124	98	
268.84005	384	1+
268.95610	424	
269.80852	112	
269.87102	136	
269.95021	232	
269.96623	332	
270.39302	100	
271.79743	98	
271.91330	182	
274.81641	98	
274.86131	94	
275.10729	224	1+
275.41739	104	
276.81354	92	
276.85724	134	
278.58275	100	
278.79447	422	
279.91438	126	
280.06478	96	
280.27062	246	1+
280.79220	1052	1+
280.85523	378	1+
281.85891	250	1+
281.90203	150	
283.45746	108	
283.79003	168	
283.84943	546	1+
283.98979	198	
284.82249	436	
284.99870	94	
285.79635	94	
285.82913	204	
285.84298	328	
286.82814	120	
286.86448	208	1+
287.39896	102	
287.42780	96	
287.51755	108	
287.79069	100	
289.43019	128	
291.80077	130	
291.86230	94	
291.97758	114	
292.59490	98	
292.85508	174	1+
295.92077	128	
296.14522	98	
296.80841	780	1+
297.92912	100	
298.80142	1886	1+
299.44406	92	
299.87051	310	
300.87806	162	
301.75492	116	
301.79848	700	1+
301.86252	1050	1+
302.82558	146	1+
302.94963	100	
303.00508	98	
303.76814	128	
303.80764	112	
303.85651	714	1+
303.87653	168	
304.11142	94	
304.81223	128	
304.89880	114	
305.13631	112	
305.29547	144	
305.80130	130	
305.92244	146	
306.28145	364	1+
306.43122	138	
306.87976	314	1+
306.93283	242	
307.30554	184	
308.86585	156	
309.14521	168	1+
310.31198	142	
311.85917	226	1+
316.81083	372	1+
318.93105	98	
319.82170	142	
319.86909	198	
320.03836	94	
321.12426	128	
321.82006	504	1+
321.86295	138	
323.91073	130	
324.02435	152	
324.28799	110	
326.17747	336	1+
326.86789	96	
326.89636	126	
327.06836	128	
327.93743	94	
328.80403	112	
329.25753	96	
329.86928	152	
331.29707	150	1+
332.19374	148	
334.87362	118	
335.33505	124	
336.79938	212	1+
336.94390	170	
338.42436	92	
340.93455	98	
347.33719	96	
348.32328	110	
348.96826	108	
349.32154	108	
350.10329	100	
350.16881	94	
350.20340	100	
351.33529	230	
352.18705	94	
353.88721	104	
354.83276	92	
356.92444	98	
360.33594	100	
361.71562	206	1+
362.14909	118	
364.29757	94	
367.12798	124	
367.32977	358	1+
367.68569	152	
367.71439	100	
369.34302	200	
END IONS

###FS:    #m/z: 322.92980 #charge 1+
###MS: 34
###MSMS: 35
BEGIN IONS
TITLE=Cmpd 25, +MS2(322.9298), 28.0-35.0eV, 0.7min #35
RTINSECONDS=43.75
SCANS=34-35
PEPMASS=322.92980	470192
CHARGE=1+
75.50275	82	
128.95024	78	
130.61637	86	
179.03354	90	
184.93374	96	
191.11562	236	1+
192.18236	102	
192.89028	134	
193.90887	92	
195.08458	134	
196.88557	82	
199.86323	84	
200.88871	78	
201.92555	82	
203.14170	90	
205.94924	468	
205.97327	106	
206.97574	84	
207.97250	122	
214.91431	80	
216.88005	252	1+
216.91733	90	
217.10170	78	
219.17274	100	
221.07112	124	
221.12584	100	
221.94503	194	
222.95441	1016	1+
223.95938	716	1+
227.90329	356	1+
227.92788	190	
229.85706	208	1+
232.57272	92	
232.98677	92	
233.81041	100	
234.01455	78	
234.91375	90	
235.88792	92	
237.20980	82	
238.06072	118	
238.79750	102	
238.89173	132	
238.90805	114	
238.93804	308	
239.07759	264	1+
239.84198	90	
239.87726	96	
239.90734	114	
239.96371	98	
240.04840	124	
240.89990	248	1+
240.94037	3220	
241.94171	3314	
241.96274	148	
242.94095	10242	1+
243.89819	120	
244.21083	90	
244.93927	2230	1+
246.05116	78	
246.14599	104	
246.97382	314	1+
248.85171	128	
248.87481	92	
249.85277	106	
250.94648	152	
250.98212	106	1+
251.92782	108	
252.10478	90	
253.10869	138	
253.80338	82	
253.83702	92	
255.10406	186	
255.84013	82	
256.04275	84	
256.85279	80	
257.79835	84	
258.15532	100	
258.83910	106	
258.90341	84	
259.12619	216	1+
260.83829	100	
261.16282	78	
261.39299	78	
262.83064	256	
265.05681	148	
265.85479	80	
266.00078	98	
266.04295	84	
266.24545	100	
268.86038	90	
268.97123	84	
269.21846	130	
269.80041	110	
270.79763	78	
270.89274	80	
272.13708	108	
272.84274	120	
272.91250	94	
273.17019	82	
273.24497	96	
274.09626	78	
274.18384	80	
274.57632	94	
276.02091	102	
277.12387	268	1+
277.79250	186	1+
278.09724	78	
279.09344	748	1+
280.26437	88	
281.06541	128	
282.59358	78	
282.85219	198	1+
282.96126	100	
283.06978	264	1+
284.29321	280	
284.68055	104	
285.22351	102	
285.82924	78	
286.40097	88	
287.66320	86	
287.91098	132	
289.79301	132	
289.87825	128	
289.89370	136	
290.80681	282	1+
290.86453	94	
292.90166	114	
293.84712	214	1+
294.27982	166	
294.40615	80	
295.05973	80	
295.50928	88	
297.15596	84	
299.05414	112	
300.18175	88	
301.11242	86	
301.40854	84	
301.42767	88	
301.49194	104	
302.13580	204	1+
302.21901	84	
304.93623	92	
305.87847	138	
306.27397	110	
306.32948	84	
307.27942	86	
307.79876	214	
307.88929	338	1+
308.29176	716	1+
308.31319	92	
308.86719	94	
309.03886	96	
310.16243	98	
310.27018	128	
310.30880	280	
310.91983	180	
311.12163	80	
311.43299	94	
312.75011	80	
313.02706	94	
313.80199	116	
314.18476	80	
314.81621	78	
314.88817	104	
317.78395	84	
319.84927	78	
320.15371	150	
320.42065	90	
322.16389	208	1+
323.23323	124	
323.89383	384	1+
324.20163	78	
324.89839	324	1+
325.32549	116	
326.25184	80	
326.88013	142	
END IONS

###FS:    #m/z: 340.94031 #charge 1+
###MS: 34
###MSMS: 36
BEGIN IONS
TITLE=Cmpd 26, +MS2(340.9403), 28.0-35.0eV, 0.8min #36
RTINSECONDS=44.5225
SCANS=34,36
PEPMASS=340.94031	186166
CHARGE=1+
192.44096	90	
192.89087	98	
192.92517	104	
204.86599	92	
205.94789	254	
206.96004	92	
207.87937	106	
211.94363	136	
212.89319	96	
213.94171	242	
214.87288	100	
215.88782	960	1+
215.93619	102	
217.88218	624	1+
220.87967	134	
221.89153	92	
222.95299	438	1+
223.95703	290	1+
224.68044	98	
226.87333	116	
227.87287	142	
230.88682	294	
231.01569	90	
231.13860	110	
231.88820	182	
231.95011	588	1+
232.06342	230	1+
232.85772	98	
233.82760	88	
233.89795	794	
234.05083	120	
235.89333	420	
237.06992	88	
237.88876	98	
238.04815	110	
238.22279	94	
238.82571	108	
238.85039	176	1+
240.22854	246	
240.83326	186	
240.87393	100	
240.95092	110	
241.78593	178	
241.84571	132	
242.94322	96	
243.11627	94	
243.38097	94	
243.96532	96	
246.06614	90	
246.52842	94	
246.86442	88	
246.97782	268	
246.99908	222	
247.97883	144	
248.02743	202	1+
249.90494	100	
249.96111	108	
250.95076	104	
250.98653	88	
253.40694	90	
253.49071	92	
254.10132	92	
254.90344	92	
254.96729	170	
255.07955	136	
255.10349	98	
255.21025	92	
256.07415	88	
257.83269	94	
257.88950	104	
258.84278	330	1+
259.91206	88	
260.83136	152	
261.84258	184	
261.88489	122	
261.90961	118	
262.78231	90	
262.85233	88	
262.96483	162	
263.80451	86	
263.97402	88	
268.17691	92	
268.83757	228	1+
268.87180	102	
269.07003	96	
269.45267	104	
269.79970	192	1+
271.05968	106	
271.85814	98	
272.93471	250	
272.97584	186	1+
274.79110	152	
274.89173	104	
275.07631	98	
275.24836	116	
275.80642	110	
275.85644	122	
276.25567	112	
276.85966	336	1+
278.04059	102	
279.96400	126	
280.25915	168	
280.95361	170	1+
281.29620	90	
281.73968	94	
281.79974	128	
281.89242	168	1+
282.80907	132	
283.85563	108	
285.10517	116	
286.78452	194	1+
287.06994	88	
291.85183	88	
292.88089	128	
293.16647	106	
294.85341	114	
294.87389	278	1+
295.85538	88	
296.23769	92	
296.93561	130	
297.97401	148	
298.26812	98	
298.57762	98	
299.87164	324	1+
302.06648	90	
302.37914	106	
303.84960	92	
304.77698	98	
306.28412	112	
306.87865	114	
306.93260	98	
307.25967	138	
307.30857	224	
307.78386	162	
307.89256	142	
308.29568	106	
308.43068	102	
310.87939	276	1+
311.02301	110	
311.82554	130	
312.16087	104	
312.80518	218	1+
312.87238	92	
313.86390	86	
316.77178	174	1+
318.28109	96	
318.88625	106	
319.01050	144	1+
321.94372	114	
324.28737	148	
324.32313	168	
324.81106	90	
324.88995	176	
325.89335	142	
326.17308	188	
326.87772	90	
326.89763	92	
327.06295	88	
327.88190	94	
328.18698	146	
328.29743	86	
328.80970	92	
329.51833	92	
329.62947	88	
329.87088	104	
337.02406	200	1+
337.35308	142	
338.24796	92	
343.90716	202	
344.41644	90	
344.90111	146	
345.30084	100	
346.41197	140	
END IONS

###FS:    #m/z: 363.95582 #charge 1+
###MS: 34
###MSMS: 37
BEGIN IONS
TITLE=Cmpd 27, +MS2(363.9558), 28.0-35.0eV, 0.8min #37
RTINSECONDS=45.294
SCANS=34,37
PEPMASS=363.95582	70478
CHARGE=1+
189.86186	390	1+
191.85730	624	1+
207.87455	206	
207.94778	118	
207.96662	104	
209.94022	240	1+
210.88349	346	
212.87854	1614	1+
214.89789	130	
215.88018	138	
221.99936	100	
222.95237	404	
223.88573	92	
223.95681	354	
224.94760	1190	1+
224.97196	224	
225.97511	114	
226.88718	320	1+
226.94632	1758	1+
226.97180	168	
227.93160	272	
228.16442	98	1+
228.89373	218	
228.94235	1698	1+
230.88869	1948	1+
232.19112	112	
232.88423	340	
234.55842	98	
234.87669	174	
235.59199	92	
236.84388	98	
237.99908	104	
239.06111	164	
240.83482	204	
240.94264	690	
240.96199	1122	1+
241.13498	94	
241.94226	680	
242.94119	1960	1+
243.43261	98	
244.14514	144	
244.82874	136	
244.93702	150	
244.95691	622	
245.84327	110	
245.94606	1540	1+
246.09504	110	
246.83716	90	
246.85278	218	1+
246.90800	140	
246.95027	1260	1+
246.97609	334	1+
247.88601	90	
248.80288	968	1+
248.90071	774	1+
250.89560	192	
250.94499	410	1+
251.90945	104	
252.88630	128	
253.90758	186	
255.72046	94	
256.45560	100	
258.86100	158	
258.97377	142	
259.02148	94	
259.84888	144	
260.85695	96	
260.96791	600	1+
261.84366	132	
262.09776	112	
262.84423	458	1+
264.81847	178	
264.98136	152	
265.03460	92	
265.08552	146	
265.81703	312	
265.97413	132	
266.78285	266	1+
266.81174	1184	1+
267.97145	218	
268.84474	134	
269.80473	112	
269.96518	148	
270.83799	172	
272.13818	90	
272.92055	94	
275.12585	100	
276.80602	108	
276.85515	200	
277.85699	230	
278.80671	252	
278.85449	168	
279.07710	94	
279.10227	120	
279.79091	2186	1+
279.85416	226	
280.01529	104	
280.76569	96	
280.79314	1830	1+
280.93547	96	
282.06373	220	1+
282.78581	616	1+
282.89940	92	
283.78796	450	1+
283.85040	694	1+
283.98133	218	
284.82226	248	
284.87111	96	
285.84006	228	
287.41536	100	
288.12878	168	
290.88565	106	
290.91914	94	
291.11488	142	
293.99546	114	
294.15260	100	
294.27989	120	
294.85219	130	
294.86592	208	
295.88488	146	1+
295.92966	226	
296.80677	394	
297.80350	214	
297.83502	130	1+
298.80358	1618	1+
298.91743	102	
300.01163	92	
300.42929	90	
300.79878	1050	1+
300.85779	1210	1+
301.79917	756	1+
301.85794	1526	1+
302.10862	90	
303.80578	348	1+
304.11567	100	
304.72818	104	
304.85657	142	
305.39732	120	
305.42359	212	1+
306.41530	104	
306.88071	110	
307.28813	560	1+
307.80538	104	
308.86615	288	1+
309.32054	152	
310.30792	234	
311.24894	142	
311.86048	140	
312.12801	146	
313.94177	114	
315.28034	90	
316.81479	258	
317.81717	120	
317.87703	128	
318.70833	92	
319.82575	186	
320.16018	140	
320.81877	336	1+
321.86777	180	
322.14082	120	
322.93350	108	
323.99592	104	
324.41157	100	
324.87231	92	
326.87166	568	1+
326.91120	90	
327.30404	114	
327.94191	120	
328.86763	96	
328.94081	96	
329.31987	106	
332.16008	106	
332.90793	100	
334.31446	96	
334.87688	234	1+
335.30149	214	1+
336.94165	128	
339.88003	108	
340.81649	252	1+
340.93243	134	
342.20368	112	
343.23666	118	
344.89402	188	
349.32346	126	
350.89001	204	1+
351.33476	216	
354.12065	92	
357.70681	176	
358.33865	90	
360.85900	110	
361.27825	120	
362.13820	122	
362.78911	100	
362.84778	100	
364.31371	148	
367.32778	180	
END IONS

###FS:    #m/z: 322.92967 #charge 1+
###MS: 38
###MSMS: 39
BEGIN IONS
TITLE=Cmpd 28, +MS2(322.9297), 28.0-35.0eV, 0.8min #39
RTINSECONDS=48.9575
SCANS=38-39
PEPMASS=322.92967	489016
CHARGE=1+
118.07237	92	
151.98006	116	
189.87942	92	
189.95883	92	
193.88812	74	
198.86618	82	
199.86507	78	
205.94658	208	1+
207.97247	214	
210.08871	94	
210.61058	104	
210.87881	76	
210.89718	124	
212.82957	80	
212.87959	80	
215.87306	72	
221.10031	74	
221.94413	380	1+
222.03050	86	
223.96333	402	1+
226.15374	152	
230.84560	120	
231.12192	80	
231.42451	76	
233.91578	126	
236.95659	80	
237.79942	142	
238.94107	322	1+
239.04771	74	
239.07713	440	1+
239.90846	112	
240.89813	104	
240.93995	5520	
240.96432	234	
241.94151	4006	
242.16973	108	1+
242.66286	76	
242.81604	76	
242.94124	12170	1+
243.02923	124	
243.44948	76	
243.88654	90	
244.21668	86	
244.88135	84	
244.94001	2606	1+
244.97884	80	
245.86928	106	
246.84479	86	
246.97650	796	1+
250.09877	84	
250.94421	98	
250.96928	78	
251.47517	98	
253.16680	114	
253.24636	80	
253.84657	82	
253.92765	90	
254.05433	80	
254.87557	92	
254.90821	72	
256.06027	76	
257.79718	116	
258.83041	148	
259.45909	98	
259.80515	90	
260.83724	102	
261.42872	82	
262.52634	82	
262.90750	92	
263.05313	90	
263.80257	84	
263.98018	74	
264.01890	78	
265.03983	172	1+
265.05974	84	
265.14229	102	
266.06931	72	
266.52810	94	
267.06538	98	
267.07979	74	
267.13254	104	
267.19594	78	
267.25213	74	
267.79428	72	
268.01361	80	
268.14210	76	
268.17425	78	
268.79552	82	
268.95621	106	
269.11212	80	
270.80619	88	
270.95306	196	
272.43405	76	
273.01592	84	
273.48096	82	
273.88708	86	
276.86099	276	1+
277.17049	82	
277.92739	76	
278.24616	104	
279.00638	242	1+
279.09053	870	1+
279.22490	72	
279.97839	76	
280.26233	86	
281.11970	80	
281.29324	160	
282.05718	82	
282.08408	126	
282.31507	86	
282.88519	130	
284.29192	458	1+
284.87717	244	1+
285.92065	76	
286.41280	100	
286.81610	82	
287.86754	74	
287.93206	88	
289.78717	140	
289.87572	480	1+
290.03414	78	
290.79501	282	1+
290.85546	132	
290.87832	324	1+
290.94450	78	
293.25078	72	
294.02689	76	
294.85022	116	
296.05187	76	
296.43462	100	
297.87088	84	
298.88575	82	
299.03218	74	
299.13622	80	
299.78128	100	
302.24487	104	
302.89020	80	
303.14648	74	
303.80716	78	
303.87373	278	1+
303.95275	118	
304.13676	86	
304.26951	74	
306.04154	84	
307.27718	230	
307.79871	264	
308.29235	518	
309.39086	102	
309.80033	122	
309.88378	204	1+
310.30475	318	
310.75960	90	
311.05167	90	
312.12564	78	
312.88279	112	
313.80710	196	1+
313.86884	106	
314.88390	92	
316.82092	178	1+
316.97686	80	
320.73705	76	
321.23860	102	
322.30732	84	
323.17161	206	1+
323.23567	198	
323.41452	94	
323.89083	372	1+
324.15367	110	
324.23888	122	
324.89372	338	1+
324.93564	80	
325.10151	84	
325.31889	90	
325.33313	76	
327.11284	110	
END IONS

###FS:    #m/z: 340.94011 #charge 1+
###MS: 38
###MSMS: 40
BEGIN IONS
TITLE=Cmpd 29, +MS2(340.9401), 28.0-35.0eV, 0.9min #40
RTINSECONDS=49.7295
SCANS=38,40
PEPMASS=340.94011	189078
CHARGE=1+
176.43728	86	
185.87037	114	
190.94169	82	
192.92503	84	
205.94793	128	
207.92103	80	
210.93675	150	
212.07788	80	
213.88778	98	
213.94028	722	1+
215.18996	88	
215.88659	778	1+
216.94439	82	
217.88372	142	
219.88232	184	
221.15717	84	
221.89354	160	
221.99045	80	
223.95650	138	
224.97641	210	
226.94623	288	1+
228.15235	78	
228.90977	84	
230.88675	124	
231.89118	156	
231.95091	336	1+
233.47817	92	
233.89705	508	
234.05459	86	
235.89606	268	1+
235.92762	80	
237.06420	82	
237.85171	84	
237.98199	100	
238.21755	158	
239.79025	226	
239.89373	104	
240.79787	122	
240.83693	124	
240.95118	122	
241.90419	80	
242.94473	186	
243.42087	92	
243.83278	130	
246.97802	222	
247.07656	98	
247.86646	96	
247.97329	96	
248.90960	108	
248.98700	80	
249.33806	86	
249.43274	108	
249.96233	210	1+
250.91737	92	
251.15402	84	
251.90785	108	
251.92909	84	
252.22990	80	
252.82249	84	
254.96297	286	1+
255.07098	496	
256.25712	118	
256.42391	80	
258.84232	152	
259.17013	98	
259.85099	82	
259.95878	80	
261.72330	100	
261.83924	114	
263.84068	104	
264.22784	130	
264.85185	202	1+
264.89683	80	
265.47277	90	
267.13469	168	
268.84365	360	
268.95303	80	
270.80235	90	
271.42760	84	
271.79644	162	
271.85278	104	
272.19904	82	
272.84531	92	
272.93289	92	
272.97591	116	
273.91405	126	
274.86138	196	
275.40111	80	
275.84150	164	
275.85886	402	1+
276.42284	86	
276.81462	96	
278.21835	86	
278.84583	504	1+
278.95245	262	1+
279.37437	100	
280.08744	84	
280.26092	274	1+
280.92000	130	
281.05460	106	
281.57509	104	
282.93661	106	
283.24441	84	
283.79822	116	
284.67412	84	
286.92848	82	
290.86117	130	
292.43319	270	1+
292.86587	148	
294.08214	82	
294.85488	126	
295.82484	134	
295.97044	216	1+
297.11808	122	
297.83551	96	
298.79438	80	
299.01443	114	
299.87132	134	
299.88698	88	
301.28891	82	
302.17342	118	
302.88877	84	
304.26543	90	
305.22776	82	
305.80526	86	
305.88197	122	
307.79610	100	
308.26894	84	
308.29579	210	
308.79312	160	
308.89425	112	
309.82279	146	
310.82682	90	
310.87570	182	
311.38749	80	
311.68230	86	
312.87702	104	
313.80195	80	
318.21300	98	
318.86086	128	
324.89844	352	1+
325.18500	120	
326.16922	104	
326.79208	98	
327.29304	102	
327.87766	118	
328.18732	166	
329.15210	94	
329.26865	86	
329.81031	134	
329.87851	108	
330.81574	138	
331.17758	82	
334.39286	78	
335.90564	84	
337.15816	80	
337.19766	126	
337.73334	80	
338.02685	78	
338.90583	80	
341.39896	80	
342.30684	152	
342.90841	92	
344.90869	168	
346.40056	100	
END IONS

###FS:    #m/z: 359.96087 #charge 1+
###MS: 38
###MSMS: 41
BEGIN IONS
TITLE=Cmpd 30, +MS2(359.9609), 28.0-35.0eV, 0.9min #41
RTINSECONDS=50.5015
SCANS=38,41
PEPMASS=359.96087	71518
CHARGE=1+
198.05139	144	
198.87828	90	
199.90476	88	
209.02217	98	
211.14901	130	
213.86443	144	
221.89467	118	
222.95212	1052	1+
223.88759	538	1+
224.89010	402	1+
224.94733	1054	1+
224.97379	102	
226.01876	114	
226.94695	1198	1+
226.97012	114	
227.92833	124	
228.94146	1752	1+
229.62361	110	
230.88967	98	
232.84622	88	
234.93445	92	
234.96040	98	
235.82195	140	
236.15196	104	
238.93315	88	
239.89149	90	
240.83710	268	1+
240.93788	694	
240.96277	486	1+
241.11571	92	
241.91061	92	
241.93989	476	
242.90088	128	
242.95466	246	
243.94412	148	
243.96617	122	
244.95748	788	
245.94642	1228	1+
246.95117	840	1+
246.97596	220	
247.80130	460	1+
248.80376	334	1+
250.95203	268	
250.96825	276	1+
251.03139	126	
251.93919	98	
252.10563	204	1+
252.95587	238	
253.92063	108	
256.00674	122	
258.05486	94	
258.14373	340	1+
258.84008	318	1+
258.89351	100	
258.97153	262	1+
260.02715	92	
260.89095	96	
260.96742	836	1+
261.52997	98	
262.92270	94	
264.86868	92	
266.25127	96	
266.81369	298	1+
266.98407	120	
267.78030	92	
268.10402	92	
268.80783	324	1+
269.12045	126	
269.84004	110	
269.96735	106	
271.81016	98	
271.84635	140	
275.41827	92	
275.96962	114	
276.80935	120	
276.85641	380	1+
278.79421	190	
278.89243	98	
279.80034	104	
280.26055	150	
280.37909	102	
280.79134	1454	1+
281.07081	98	
281.81091	92	
281.85430	296	1+
282.40811	90	
282.79245	154	
282.82913	110	
283.06919	118	
283.10540	144	1+
283.14124	200	1+
283.84020	132	
284.42345	104	
284.82520	252	
284.90614	90	
285.09110	108	
285.86513	90	
286.85971	90	
289.88123	120	
292.12882	96	
292.43553	240	
294.37455	98	
295.02282	108	
295.86545	152	
295.92929	116	
296.80892	808	
297.80849	380	
297.90425	104	
298.08351	202	1+
298.80336	2240	1+
298.91527	106	
299.13482	294	1+
299.40795	108	
299.85799	108	
300.19887	126	
301.86060	172	
301.89162	100	
302.11317	106	
302.85725	122	
302.90670	108	
303.75307	98	
303.80339	94	
305.94040	88	
306.10093	96	
306.43713	94	
306.78752	90	
306.87581	100	
307.00469	90	
307.28709	112	
307.84011	114	
308.29241	142	
308.89117	146	
309.12996	316	1+
310.76825	96	
310.87125	122	
311.06938	92	
312.84531	158	1+
313.82010	118	
313.94212	168	
315.80570	112	
316.81385	564	
316.99432	92	
318.93603	146	
319.10315	114	
319.89093	104	
319.93783	126	
321.21914	92	
321.70343	96	
321.81704	368	1+
321.83271	112	
322.93772	112	
323.01784	320	
323.23932	106	
323.31306	102	
324.01555	188	
324.28903	184	1+
324.89116	182	1+
326.38728	90	
326.79795	96	
328.18429	150	
331.87096	202	
334.89382	92	
336.60840	112	
336.94355	314	1+
337.12346	116	
337.22808	92	
338.86969	118	
339.87192	102	
340.27594	196	
340.90345	110	
342.20304	136	
343.20954	144	
343.71790	90	
343.91528	104	
344.27163	122	
347.43112	94	
349.29013	94	
349.32370	98	
350.30693	132	
355.91844	94	
356.70919	188	1+
359.86081	154	
361.28713	208	
363.71861	116	
364.36272	102	
END IONS

###FS:    #m/z: 322.92970 #charge 1+
###MS: 42
###MSMS: 43
BEGIN IONS
TITLE=Cmpd 31, +MS2(322.9297), 28.0-35.0eV, 0.9min #43
RTINSECONDS=54.183
SCANS=42-43
PEPMASS=322.92970	520234
CHARGE=1+
71.93948	86	
189.91999	80	
192.88952	232	1+
195.88683	82	
196.16805	102	
196.88337	140	
196.89477	76	
196.91085	84	
201.04355	268	1+
202.88995	84	
203.93190	84	
204.07936	86	
205.95005	216	
206.93930	98	
207.97274	102	
208.93889	80	
210.03510	76	
210.08867	92	
213.89838	82	
214.89180	118	
221.94121	94	
222.12590	108	
222.21732	88	
222.95182	216	
223.95848	806	1+
225.86724	94	
227.93321	166	
228.91242	162	
229.07883	76	
230.91170	140	
231.90289	84	
232.95312	80	
235.08138	90	
236.15564	82	
238.93870	600	
238.96122	78	
239.08841	150	
239.15789	78	
240.90398	102	
240.93990	4656	
241.12354	92	
241.93703	19124	1+
242.81589	128	
242.85631	92	
242.93906	14578	1+
242.99205	118	
243.08178	100	
243.12853	100	
243.17188	102	
243.82118	130	1+
243.88084	78	
244.84928	78	
244.99073	82	
245.00042	176	1+
245.12980	150	
245.88925	84	
246.41180	102	1+
246.44577	78	
246.84881	392	1+
246.97449	352	1+
247.80816	78	
247.85172	352	1+
248.59761	82	
250.13533	78	
250.96526	102	
251.92939	112	
252.17862	82	
252.33303	100	
252.95447	128	
253.23461	80	
253.96631	98	
254.10099	92	
256.42579	106	
257.14204	100	
257.47884	74	
257.79760	196	
257.90258	74	
258.79855	88	
258.83645	144	
260.14978	106	
260.80171	78	
260.92867	76	
260.94459	94	
261.18465	78	
261.43085	94	
261.83392	314	1+
261.89228	78	
262.21154	80	
264.07402	82	
264.16778	88	
264.81944	124	
265.05692	312	1+
265.46846	106	
266.79425	172	1+
266.86672	86	
266.89681	100	
268.14017	78	
268.54442	90	
268.95989	322	1+
269.93454	80	
270.79737	102	
271.84416	326	1+
273.60861	100	
273.79956	110	
274.86142	82	
275.81461	188	1+
276.84385	210	1+
278.14650	82	
278.90485	86	
278.99992	76	
279.09120	890	1+
279.27825	82	
280.25959	128	
280.91206	88	
282.85740	94	
282.89759	84	
282.99397	82	
283.07219	114	
284.07561	74	
284.12735	102	
284.29262	296	1+
285.21410	80	
285.85012	78	
287.84453	176	1+
287.98216	74	
288.80192	378	1+
289.15827	82	
289.88108	116	
291.17726	192	1+
291.78321	108	
291.88641	92	
292.01349	92	
292.40614	76	
292.88691	78	
294.27874	102	
294.84896	76	
295.92215	304	1+
296.93754	80	
298.40797	120	
298.80619	148	1+
298.85794	90	
301.87628	74	
301.89321	74	
302.24835	130	
302.44978	84	
305.07824	82	
305.27886	404	1+
305.43584	104	
305.89163	78	
305.98151	76	
306.06329	80	
306.22215	76	
306.27403	298	1+
306.30374	80	
306.88092	392	1+
307.80598	152	
308.29149	212	
309.30442	90	
309.82932	78	
309.87149	200	1+
309.92351	90	
310.30907	198	
310.86972	132	1+
311.12278	140	1+
312.62399	96	
314.20194	98	
316.25153	100	
319.27206	80	
320.08466	78	
321.19245	78	
321.24310	82	
321.73941	140	
322.06018	80	
323.23522	106	
323.88336	114	
324.09944	106	
324.24646	186	1+
324.80291	74	
324.89432	260	
325.89628	140	
327.89514	90	
327.95074	84	
END IONS

###FS:    #m/z: 336.94520 #charge 1+
###MS: 42
###MSMS: 44
BEGIN IONS
TITLE=Cmpd 32, +MS2(336.9452), 28.0-35.0eV, 0.9min #44
RTINSECONDS=54.9555
SCANS=42,44
PEPMASS=336.94520	97028
CHARGE=1+
113.91863	90	
167.90500	96	
202.54881	114	
205.94551	80	
207.97992	114	
211.03652	76	
211.94447	1406	1+
212.09027	94	
212.87779	778	1+
213.93888	700	1+
214.88115	954	1+
215.88527	816	1+
217.85491	76	
217.87908	340	
222.93342	88	
222.95166	84	
223.95892	102	
224.97539	126	
224.98885	100	
225.88068	90	
226.52306	78	
226.87415	92	
227.89129	428	1+
228.89230	292	1+
229.95455	1160	1+
230.88814	1372	1+
230.92785	82	
231.83738	86	
231.95012	478	
233.89713	802	1+
233.94724	128	
234.94213	88	
235.07941	162	
235.93524	90	
236.79512	112	
236.84597	116	
238.86579	78	
238.95670	100	
239.83585	178	1+
239.98515	94	
240.01320	92	
241.79897	82	
244.37795	134	
245.87721	76	
246.24703	88	
246.42056	102	
246.66347	80	
246.97581	142	
247.57273	80	
247.96605	394	1+
248.71421	84	
248.90256	364	
248.98331	170	1+
249.89544	126	
249.96038	154	
250.83303	122	
250.90150	118	
250.96930	132	
251.07008	104	
251.65461	86	
251.90789	86	
251.95197	336	1+
252.10653	94	
252.80497	92	
252.83680	212	1+
252.97269	692	1+
253.91061	228	
254.09032	136	
254.96638	292	
255.07378	224	
255.09781	148	
255.81897	92	
255.88878	154	
256.88231	76	
257.07531	78	
257.46306	82	
257.84543	184	
257.98562	94	
258.84642	78	
258.93714	86	
259.43927	100	
259.84852	138	
260.14364	78	
260.82739	76	
261.87546	78	
262.85816	84	
263.65728	78	
264.11985	76	
265.26488	114	
267.84659	192	
268.45935	112	
268.84316	262	1+
268.97919	94	
269.16281	82	
269.79969	182	1+
271.91518	194	
273.96238	76	
274.63746	84	
275.13810	84	
275.86493	186	
275.92088	84	
276.37779	104	
276.85242	206	
277.88247	76	
278.22232	112	
278.65247	76	
278.83458	170	
278.86138	100	
278.87876	80	
279.01359	100	
280.90172	80	
282.24725	98	
282.56469	80	
282.80479	140	
282.87279	80	
282.94386	76	
285.85180	152	
285.88122	86	
286.77239	86	
286.84650	706	1+
287.92580	86	
288.82438	190	1+
291.45334	98	
292.43415	170	
292.80119	96	
292.85335	88	
293.10133	98	
293.11842	78	
293.15179	90	
293.43270	148	
294.86294	170	
295.99436	210	
296.23311	100	
296.96525	76	
297.81684	104	
297.91827	92	
298.87683	96	
299.05589	126	
299.93781	156	
300.83544	84	
302.14651	82	
303.87418	192	1+
304.90613	78	
305.90160	246	1+
306.88194	132	
307.30378	82	
307.88668	130	
309.32062	116	
309.88602	100	
311.12986	78	
312.84109	82	
316.93314	80	
317.37700	84	
319.09862	108	
319.26981	86	
320.15465	78	
321.29107	224	1+
323.05374	76	
323.23792	152	
324.06635	92	
325.89249	138	
327.11816	108	
328.18537	138	
328.94996	76	
330.32665	134	
332.88606	100	
333.29348	88	
334.23150	78	
337.88629	90	
338.23208	78	
338.33160	88	
340.19509	94	
340.87751	82	
END IONS

###FS:    #m/z: 363.95564 #charge 1+
###MS: 42
###MSMS: 45
BEGIN IONS
TITLE=Cmpd 33, +MS2(363.9556), 28.0-35.0eV, 1.0min #45
RTINSECONDS=55.7275
SCANS=42,45
PEPMASS=363.95564	76164
CHARGE=1+
79.62818	106	
101.61009	90	
178.64629	94	
189.86230	432	
191.85921	290	
193.85400	112	
196.88019	92	
201.86978	104	
205.96572	100	
207.13208	98	
207.87396	216	
208.99543	100	
209.94524	296	
210.48027	88	
210.87860	156	
211.91325	96	
212.87879	1372	1+
214.89505	112	
221.96860	214	1+
222.95189	828	1+
224.83138	134	
224.89118	280	
224.94722	572	1+
225.88020	142	
226.94617	1772	1+
226.96957	242	
227.88518	180	
227.93632	2400	1+
228.89327	350	
228.94107	2032	1+
229.92719	92	
230.88852	3016	1+
232.88513	470	1+
234.14121	294	1+
234.88300	124	
235.08036	158	
235.11519	170	
235.84642	100	
238.94066	98	
240.07354	96	
240.84002	206	
240.94114	596	
240.96015	456	
241.94195	686	
242.83773	110	
242.90021	166	
242.94047	2062	1+
243.41724	108	
243.83825	134	
243.95385	1230	1+
244.93795	230	
244.95643	1036	1+
245.94072	420	
246.90027	222	1+
246.95227	1208	1+
248.80251	704	1+
248.90002	1242	1+
249.00628	94	
250.79537	404	1+
250.89070	138	
250.94719	264	1+
252.00325	92	
253.85369	94	
253.90677	98	
256.83522	152	
258.73150	126	
258.84405	388	1+
258.97264	170	
260.83742	190	
260.96812	560	1+
261.65096	88	
261.83323	136	
262.82995	202	
263.83572	134	
263.98314	180	1+
264.15385	210	1+
264.96668	92	
265.82299	106	
266.41587	106	
266.78378	120	
266.81245	678	1+
266.91069	180	1+
267.77956	128	
267.97227	166	
268.13114	142	
268.81115	190	
268.83837	184	1+
268.96030	118	
268.97000	126	
269.80820	110	
269.95636	94	
269.96661	100	
270.82595	178	
271.09191	88	
271.85000	144	
271.91423	156	
273.58832	92	
273.79522	92	
274.18590	116	
274.22845	88	
276.80784	196	
276.85601	296	
277.25840	88	
277.85247	306	1+
278.79872	566	1+
279.84960	160	
280.79188	1632	1+
280.84739	236	1+
281.82046	518	1+
282.91567	100	
283.06726	170	
283.15754	116	
283.78968	302	1+
283.84955	418	
283.92877	92	
284.16537	90	
284.82555	242	
284.84837	244	
284.86789	400	1+
284.98015	110	
285.79671	112	
285.84402	142	
286.99311	100	
288.12889	148	
289.29017	90	
289.79080	92	
289.87662	122	
292.43881	236	
293.85465	492	1+
293.99957	110	
294.12585	94	
295.89357	102	
295.92088	92	
296.17692	172	1+
296.80806	566	
297.79976	3742	1+
298.42088	106	
298.80202	3242	1+
299.39507	98	
299.52076	94	
299.86359	156	
300.40321	100	
301.86143	1228	1+
301.95304	122	
302.80328	476	1+
302.87316	116	
302.93752	118	
303.85435	914	1+
304.40884	102	
304.87897	156	
305.89711	294	1+
306.27522	166	
306.43246	90	
306.78975	94	
308.29085	148	
309.87129	328	1+
310.87503	238	1+
310.88797	94	
314.82578	190	
316.81295	960	1+
316.93748	90	
317.94082	128	
319.81438	96	
319.83395	122	
320.86682	380	1+
321.01202	100	
321.26809	100	
321.82243	428	1+
321.97857	90	
322.14409	104	
323.13651	90	
324.89055	256	1+
324.92918	114	
325.38519	96	
326.13418	88	
326.87480	110	
331.39769	100	
331.87140	100	
335.79768	90	
336.13471	112	1+
336.18017	100	
336.94462	302	1+
337.83042	106	
339.82639	128	
341.00990	138	
343.27275	108	
349.31628	156	
350.37574	106	
350.83583	104	
351.88301	90	
353.91059	94	
354.20201	142	
361.98361	92	
363.36537	88	
365.52895	108	
365.92610	92	
367.89623	146	
368.93379	94	
369.35240	90	
END IONS

###FS:    #m/z: 336.94535 #charge 1+
###MS: 46
###MSMS: 47
BEGIN IONS
TITLE=Cmpd 34, +MS2(336.9453), 28.0-35.0eV, 1.0min #47
RTINSECONDS=59.407
SCANS=46-47
PEPMASS=336.94535	96316
CHARGE=1+
54.62856	92	
65.35779	86	
112.52471	92	
143.66379	92	
171.27750	84	
192.88770	118	
193.44563	80	
198.15007	80	
202.08611	82	
204.92855	106	
205.94655	224	1+
206.97999	192	
207.94781	84	
207.97383	162	
209.50695	80	
209.88315	296	1+
211.94339	1850	1+
212.87718	1154	1+
213.93998	718	1+
214.89438	120	
215.88915	830	1+
217.88086	174	
218.88401	92	
221.10037	96	
222.95421	422	1+
223.96208	454	1+
224.91056	88	
226.11276	130	
226.89532	86	
226.91858	84	
227.10004	90	
227.88225	106	
227.89067	434	1+
229.95406	2120	1+
230.88952	1116	1+
231.94986	852	
232.06782	88	
232.88805	210	
233.89586	610	
233.95176	216	
234.03765	92	
234.10891	152	1+
234.87062	82	
235.08360	92	
235.88933	298	1+
238.21587	84	
238.89156	82	
239.80229	110	
240.90613	80	
241.84506	152	
241.90015	84	
242.15825	102	
244.88483	80	
246.16059	90	
246.91133	130	
246.97710	246	
247.96494	606	
248.15858	104	
248.53570	104	
248.86363	166	
248.87901	96	
248.90291	218	
248.95363	286	1+
249.04126	96	
249.82308	82	
250.83097	98	
250.94462	156	
250.99086	142	
251.90584	84	
252.12839	86	
252.42466	82	
252.96714	608	1+
253.59229	88	
253.90424	424	1+
254.09130	98	
254.44952	86	
254.96664	166	
255.07583	178	
255.95645	218	1+
256.82315	110	
256.84880	80	
258.84373	258	
258.96760	144	
259.95798	84	
260.93057	94	
261.83488	158	
262.87302	244	1+
263.85625	94	
264.93264	92	
265.01773	150	
265.85643	106	
265.91476	80	
265.93101	82	
267.13587	148	
267.79838	92	
267.83988	130	
268.35351	94	
268.84138	522	1+
269.23294	88	
269.41625	102	
269.79451	134	1+
270.97974	126	
271.10616	96	
271.91833	230	
273.79258	138	
273.85678	382	1+
274.86076	258	1+
276.85770	542	
278.84753	120	
278.98318	136	
279.04612	96	
279.82746	172	1+
279.96465	114	
280.85639	184	1+
281.09509	90	
281.54821	94	
281.79832	86	
284.90219	84	
285.84762	586	1+
286.54827	92	
286.85005	440	1+
286.88465	78	
287.14694	116	
287.90511	78	
289.89385	82	
292.81342	130	
292.86574	90	
292.99854	90	
293.11202	126	
293.81031	82	
294.17583	120	
294.85799	144	
295.21361	84	
296.14046	88	
297.83157	150	
298.21822	116	
298.30627	116	
298.58621	82	
299.10214	80	
299.66078	84	
299.78306	140	
302.94973	112	
304.86236	132	
305.02205	94	
305.79889	90	
305.87482	84	
305.90105	104	
306.09108	82	
306.87860	140	
307.30582	80	
307.74075	106	
307.82052	80	
307.88368	80	
308.86523	112	
310.87693	180	
311.86576	164	1+
311.88613	86	
312.80424	88	
315.82138	92	
316.39124	86	
316.69057	82	
316.94823	104	
318.88139	158	1+
319.06590	80	
319.79879	78	
321.41900	82	
322.28728	90	
324.28866	94	
324.88713	84	
326.89519	126	
329.86882	222	1+
332.78827	84	
332.87977	134	
334.88475	82	
335.30508	82	
336.45266	80	
341.06545	78	
341.91428	100	
342.20682	126	
END IONS

###FS:    #m/z: 363.95564 #charge 1+
###MS: 46
###MSMS: 48
BEGIN IONS
TITLE=Cmpd 35, +MS2(363.9556), 28.0-35.0eV, 1.0min #48
RTINSECONDS=60.187
SCANS=46,48
PEPMASS=363.95564	83770
CHARGE=1+
183.86332	96	
189.86354	148	
191.85786	366	
192.85678	170	
200.88708	162	
205.94523	208	
207.87101	124	
209.86648	118	
209.94291	310	
210.82978	92	
210.88154	314	
212.87822	1636	1+
219.62926	90	
222.95122	232	
222.97121	328	1+
223.88196	98	
223.95708	206	
224.94921	508	
225.87027	194	1+
225.88274	232	1+
225.96901	94	
226.00766	92	
226.94664	1704	1+
226.97298	476	
227.93028	338	
228.84829	98	
228.89431	548	1+
228.94209	1354	1+
229.07860	106	
229.70752	90	
229.80410	86	
229.95948	148	
230.02274	88	1+
230.88920	2858	1+
231.90482	94	
232.88434	458	1+
234.88293	186	
235.13702	140	
240.94023	1014	
240.96228	518	
241.06975	94	
241.83486	128	
241.93953	550	
241.96460	270	
242.93916	1648	1+
243.83388	228	
244.84168	138	
244.93848	714	1+
244.95558	700	
244.98866	96	
246.90326	256	
246.95404	1046	1+
246.97446	262	
247.80634	96	
248.80262	742	1+
248.85245	124	
248.89921	1092	1+
248.93353	126	
250.79749	452	1+
252.10633	138	
252.88773	124	
253.13954	102	
253.21936	88	
253.80149	88	
253.83582	112	
253.90510	116	
254.15000	102	
257.07735	124	
257.15807	98	
257.84408	438	1+
258.84591	368	1+
258.97268	86	
259.44233	96	
260.84294	126	
260.96968	232	1+
261.10323	96	
261.83770	106	
262.80442	100	
263.84009	96	
264.81861	168	
264.92376	162	
265.44677	88	
266.81279	1062	1+
266.96710	88	
267.78372	140	
267.97331	344	1+
268.80717	188	
268.92488	98	
268.96033	666	1+
269.81115	152	
269.84110	106	
270.83098	120	
271.84937	112	
272.13013	102	
274.81359	104	
276.42270	92	
276.85386	270	1+
276.91119	88	
276.97038	90	
278.79810	318	1+
278.83974	116	
279.85056	190	
280.79100	1480	1+
280.85383	126	
282.81035	196	
283.84972	694	1+
284.42763	96	
284.79102	404	1+
284.82275	236	
285.45766	98	
285.82889	140	
285.84741	720	1+
286.06793	92	
286.81949	128	
287.94886	88	
288.86746	112	
289.50720	102	
290.83457	132	
290.85619	146	
291.13684	90	
291.29841	90	
295.42464	108	
295.84901	114	
295.92271	154	1+
296.80590	274	
296.82286	128	
296.85329	168	1+
296.90391	104	
297.10843	86	
297.79968	2142	1+
298.47160	90	
298.80205	1780	1+
298.88687	108	
299.41770	94	
299.87284	184	
300.79790	976	1+
300.86321	88	
301.43191	94	
301.80075	690	1+
301.86066	1166	1+
303.80671	402	1+
303.85517	400	
303.87920	142	
305.38857	100	
306.88363	88	
307.83964	138	
307.94982	102	
308.29350	316	1+
308.85151	220	1+
310.50639	96	
313.61259	94	
313.87127	94	
313.94867	140	
314.15444	96	
314.81523	202	
315.80947	636	1+
316.44589	88	
318.81336	112	
319.59056	100	
319.81097	158	
321.81979	364	1+
321.87270	296	1+
322.74821	92	
322.90005	88	
324.89321	126	
325.26533	90	
325.90148	98	
326.87791	206	
327.81071	98	
328.17432	134	
328.93961	132	
329.87273	222	
330.18719	146	
330.86010	114	
332.77998	290	1+
336.94542	324	
337.94542	160	
339.82499	138	
340.93930	134	
344.41152	90	
345.34651	92	
347.30778	114	
347.48100	118	
348.64516	92	
349.12176	118	
349.31628	230	1+
350.34625	88	
352.89102	378	1+
356.93152	90	
359.03305	88	
359.89784	86	
361.83845	158	
364.35746	108	
365.91726	200	1+
367.32859	112	
END IONS

###FS:    #m/z: 359.96137 #charge 1+
###MS: 46
###MSMS: 49
BEGIN IONS
TITLE=Cmpd 36, +MS2(359.9614), 28.0-35.0eV, 1.1min #49
RTINSECONDS=60.9595
SCANS=46,49
PEPMASS=359.96137	75310
CHARGE=1+
58.37832	90	
76.60044	84	
183.92951	84	
184.93214	144	
188.43183	100	
191.10441	90	
198.87971	96	
208.39758	90	
208.89371	86	
208.95814	84	
209.94023	154	
212.86942	88	
217.85248	122	
222.00676	88	
222.95308	466	
222.97568	86	
223.89154	142	
223.96152	748	1+
224.89259	130	
224.94769	1078	1+
226.89402	168	
226.94959	842	1+
226.97444	254	
227.93751	1638	1+
228.89451	134	
228.94210	1330	1+
233.85367	82	
234.86544	134	
235.84846	92	
235.86385	94	
235.93431	126	
236.11346	126	
237.88907	88	
238.84688	102	
238.96870	200	
239.06324	90	
240.17878	88	
240.90809	94	
240.93814	890	1+
240.96104	744	1+
241.44002	84	
241.89955	208	
242.20186	94	
242.95885	634	1+
243.43040	86	
243.51311	92	
244.95841	372	
245.44236	84	
245.94107	116	
246.95185	336	
246.97614	128	
247.80800	102	
248.80361	534	1+
249.42517	112	
249.96440	88	
250.97327	112	
251.78463	84	
251.93109	92	
253.05334	86	
253.10965	92	
256.84735	84	
257.15908	196	
257.40714	126	
257.44540	134	
258.14297	210	
258.84759	94	
258.97229	156	
259.85053	136	
259.93496	232	1+
260.96814	622	
262.49374	102	
263.06925	132	
264.81794	118	
264.98031	116	
265.06054	100	
265.47450	86	
266.81441	872	1+
267.11349	120	
267.12905	104	
267.38470	88	
267.86270	136	
267.92878	136	
267.97356	332	
268.80547	94	
268.84326	160	
268.95759	118	
269.11721	124	
269.96878	188	
270.79486	138	
274.86024	118	
275.92832	128	
276.41320	102	
276.81048	174	
276.85586	230	1+
277.81275	106	
278.04402	108	
278.79960	398	
279.79524	286	
280.09562	88	
280.25966	82	
280.34620	100	
280.79139	1308	1+
281.85469	88	
281.91904	88	
282.26882	100	
282.83234	156	
282.93658	82	
283.82317	290	1+
284.82453	186	1+
286.04356	110	
288.13894	206	1+
290.79866	144	
294.74745	92	
295.92928	84	
296.80707	368	
296.91766	212	1+
297.80960	208	
298.08142	84	
298.80320	2400	1+
298.87692	100	
299.06813	86	
299.87267	96	
300.79984	234	
301.07967	204	1+
301.86849	148	
303.10357	94	
305.78479	104	
306.88242	146	
307.88937	136	
308.04239	98	
308.42398	84	
309.00019	114	
309.79882	114	
310.60380	102	
310.80099	182	1+
310.87770	112	
311.12430	130	
312.37879	86	
314.79786	96	
314.82454	348	1+
315.80824	92	
316.81230	274	
318.93323	166	1+
320.97927	90	
321.43511	116	
321.83207	122	
322.82207	92	
323.01558	294	
323.28648	178	1+
323.89083	90	
328.93805	190	1+
335.37043	88	
336.94750	220	
338.23262	94	
339.16077	86	
340.44668	86	
340.93809	104	
343.71252	86	
344.18828	138	
345.78942	96	
345.91381	110	
349.84048	96	
350.34156	134	
350.79433	148	
351.75629	96	
352.88210	122	
352.95971	92	
353.88341	110	
355.08266	84	
357.22484	148	
360.13523	100	
360.90966	90	
362.75828	106	
363.44691	92	
END IONS

###FS:    #m/z: 340.94007 #charge 1+
###MS: 50
###MSMS: 51
BEGIN IONS
TITLE=Cmpd 37, +MS2(340.9401), 28.0-35.0eV, 1.1min #51
RTINSECONDS=64.639
SCANS=50-51
PEPMASS=340.94007	211606
CHARGE=1+
192.89285	102	
192.92866	132	
197.85777	110	
205.94980	204	1+
209.12062	142	1+
209.94228	100	
210.89433	176	1+
213.93647	608	1+
214.89394	146	
215.88605	874	1+
216.96417	92	
217.88014	294	
219.88906	100	
221.14233	120	
221.89404	138	
222.94842	78	
222.99597	80	
223.96070	292	1+
226.90229	112	
226.94560	138	
227.06114	92	
229.17708	94	
230.88771	730	1+
231.07368	98	
231.95187	524	1+
233.83863	78	
233.86444	92	
233.89720	276	1+
233.91686	108	
233.94717	294	
235.89342	422	1+
236.80174	88	
237.09670	84	
237.88830	134	
238.02560	88	
238.11286	94	
238.79926	150	
238.89439	116	
239.78387	132	
239.91989	90	
240.96351	88	
240.99797	100	
241.84464	150	
241.89823	92	
242.83384	146	
242.94074	146	
243.83079	514	
243.92336	84	
245.14832	80	
246.15844	84	
246.97387	178	
247.85863	86	
247.88186	90	
248.90760	106	
248.98804	110	
249.89964	166	
249.96091	162	
250.98954	78	
251.93854	112	
252.99254	84	
253.05104	78	
253.08234	94	
253.11363	78	
253.89966	104	
254.90449	214	1+
254.96700	84	
255.07623	162	
256.07713	88	
257.36665	78	
257.84356	82	
258.84653	272	
258.90706	78	
259.84966	214	
260.33795	80	
260.83668	142	
261.84373	410	1+
263.90029	118	
264.13184	78	
264.41510	90	
266.86568	80	
266.98578	80	
267.13463	128	
267.82876	80	
267.84674	98	
268.01569	102	
268.16999	78	
268.96048	114	
269.11435	82	
269.79345	278	1+
269.83710	470	1+
271.81074	88	
274.21830	78	
274.89378	160	
275.45793	106	
276.15425	96	
276.58223	98	
276.85506	1066	1+
278.19251	80	
278.84527	504	1+
278.90487	92	
278.96220	84	
279.10773	88	
279.88367	78	
279.96469	112	
280.26182	182	
284.91257	102	
287.81098	82	
288.88920	132	1+
290.81747	140	
290.86035	86	
291.12689	80	
291.43667	106	
291.80782	82	
294.28827	88	
294.86671	208	
295.85021	138	
295.89751	98	
295.97265	118	
296.84036	108	
297.97591	282	
298.96216	86	
299.78365	116	
300.06561	94	
300.86890	106	
301.12921	90	
301.24641	84	
301.26370	98	
302.17376	246	
303.17398	144	
303.87217	212	1+
303.94943	208	
304.02130	88	
304.18422	84	
304.47971	114	
306.27773	216	
307.80511	78	
308.28804	98	
308.30491	124	
308.66122	90	
308.87186	100	
310.03496	80	
310.91539	84	
311.85781	130	
311.88770	80	
312.80843	78	
316.25812	90	
317.39483	92	
317.77554	84	
321.40175	80	
321.88283	136	
322.66866	98	
322.78836	94	
322.89294	244	1+
323.30650	158	
325.22575	86	
325.85938	82	
326.17281	200	
327.11986	82	
327.88864	82	
328.18257	258	1+
328.75686	102	
330.20393	140	
330.81566	204	1+
330.88480	140	
332.88108	78	
333.79133	88	
338.84016	78	
340.90666	92	
341.89165	96	
342.19920	124	
343.71238	84	
END IONS

###FS:    #m/z: 336.94543 #charge 1+
###MS: 50
###MSMS: 52
BEGIN IONS
TITLE=Cmpd 38, +MS2(336.9454), 28.0-35.0eV, 1.1min #52
RTINSECONDS=65.4115
SCANS=50,52
PEPMASS=336.94543	82994
CHARGE=1+
57.31544	78	
95.89497	86	
99.39911	88	
182.86904	126	
189.85892	82	
198.87277	118	
200.82963	76	
203.93010	86	
205.95097	248	
207.97231	76	
208.06895	154	
211.94445	1240	1+
212.87935	830	1+
213.93981	372	
214.88501	124	
215.88848	430	1+
215.93540	208	
216.93553	80	
216.96621	102	
217.69573	88	
217.88365	118	
218.84201	88	
223.95686	92	
223.97140	180	
224.97316	92	
227.14823	104	
229.95469	1110	
230.88872	1312	1+
231.94908	586	1+
232.11613	74	
232.88848	102	
233.82772	94	
233.89572	424	1+
233.94339	112	
235.89080	284	1+
235.94630	74	
236.98510	80	
237.23190	74	
238.03120	94	
239.43911	86	
241.84191	158	
241.95008	92	
242.84267	74	
246.65776	94	
246.97554	196	
247.14611	84	
247.96459	584	1+
248.89661	498	1+
248.98866	150	1+
249.96027	158	
250.83846	154	
250.91269	86	
250.94794	114	
251.24203	76	
252.23334	78	
252.84599	116	
252.97019	1066	1+
253.39499	86	
253.90887	332	1+
254.09405	86	
254.25004	84	
254.93751	82	
254.96611	512	1+
255.07376	506	1+
255.86589	96	
256.09139	90	
256.79950	76	
257.40789	84	
257.84571	630	1+
259.17984	78	
259.88837	92	
260.04275	82	
260.84263	112	
261.83347	98	
262.83421	88	
263.05396	94	
265.83499	92	
267.03131	96	
267.83590	128	
267.84746	114	
268.84668	94	
269.17380	94	
269.80121	92	
269.84072	150	
270.98268	260	
271.91430	160	
272.43794	86	
272.79506	100	
272.84958	138	
274.90152	120	
275.86394	76	
275.94125	114	
276.85787	536	1+
277.96754	124	
278.09931	76	
278.83544	82	
280.79063	78	
281.79961	84	
281.85999	256	1+
282.13970	86	
282.16062	94	
282.36267	90	
283.24836	78	
284.84815	80	
285.41016	100	
285.80569	88	
286.84633	126	
287.07407	88	
287.85567	140	
288.85881	110	
288.96412	80	
289.46763	88	
289.83129	82	
290.85325	184	
291.86152	76	
293.10529	198	
293.84835	74	
293.86547	222	1+
293.88944	80	
294.84652	100	
295.42048	78	
295.89965	78	
295.97486	78	
296.36116	78	
296.43651	80	
298.41002	96	
299.25109	124	
299.86303	106	
300.46489	88	
301.78375	96	
301.95467	96	
302.89233	96	
303.01576	86	
303.87762	84	
304.51187	88	
304.86826	108	
304.95989	90	
305.28774	78	
306.87999	160	
307.90032	82	
308.29802	100	
308.86739	114	
308.88111	114	
309.88580	92	
309.92886	164	
310.84185	92	
310.87284	108	
312.09207	94	
313.37569	92	
315.46582	76	
321.13988	88	
321.28706	86	
323.27328	90	
324.28303	94	
324.84068	76	
324.88703	88	
325.89653	120	
327.89943	90	
328.89241	134	
328.94766	92	
330.14686	78	
330.87233	78	
330.89388	138	
333.93043	88	
337.83046	88	
338.16660	80	
341.15384	82	
341.30563	74	
END IONS

###FS:    #m/z: 363.95572 #charge 1+
###MS: 50
###MSMS: 53
BEGIN IONS
TITLE=Cmpd 39, +MS2(363.9557), 28.0-35.0eV, 1.1min #53
RTINSECONDS=66.183
SCANS=50,53
PEPMASS=363.95572	81878
CHARGE=1+
74.35917	100	
111.70287	92	
159.17815	88	
189.86425	282	1+
191.85843	316	
192.85858	150	
196.88433	300	
209.87687	410	1+
209.94457	166	
210.88125	342	1+
212.87884	1336	1+
222.95094	278	1+
224.94929	516	
224.97090	142	
226.89050	224	
226.94822	1038	1+
227.89283	122	
227.93255	382	
228.84549	84	
228.89516	400	1+
228.94215	1202	1+
230.88892	2116	1+
232.88334	178	
234.14288	86	
235.10974	84	
235.12534	136	
238.13185	108	
238.93760	104	
240.83208	170	
240.93871	696	
240.96141	432	1+
241.83351	158	
241.94284	766	
242.94143	1460	1+
243.83222	258	
244.89977	160	
244.93894	490	
244.95819	988	
245.44424	158	
245.84830	86	
245.94743	1164	1+
246.05442	86	
246.80876	230	
246.84498	130	
246.85913	126	
246.95390	666	1+
247.80753	186	
247.83744	82	
247.90149	82	
247.93788	88	
248.80226	662	1+
248.89902	880	1+
250.45013	100	
250.80101	138	
250.89450	282	1+
250.94834	270	1+
251.79168	114	
252.10510	148	
253.40727	106	
253.90376	388	1+
258.83128	228	
258.84296	198	
258.97320	158	
259.84427	116	
259.95580	94	
260.84215	164	
260.97007	134	
261.83098	138	
261.96713	84	
262.83009	136	
263.83051	102	
263.86041	134	
263.97811	128	
264.81640	86	
264.84822	130	
265.12622	98	
266.81436	384	
266.97104	100	
267.78327	118	
267.81329	502	1+
267.85872	84	
268.57657	112	
268.64298	90	
268.95990	664	1+
269.84383	160	
270.81241	214	1+
272.85752	84	
273.11329	122	
273.85668	98	
276.81206	166	
276.85675	420	1+
277.85652	214	1+
278.79622	146	
278.83807	90	
278.91864	90	
279.42586	86	
279.79719	206	
279.85202	110	
280.79160	1738	1+
280.81375	154	
281.42560	118	
281.81203	132	
281.89682	212	
282.82711	122	
282.92821	142	
283.00270	84	
283.06867	218	
283.78447	90	
283.80655	92	
283.85083	340	
284.78734	92	
284.82464	230	
284.84395	590	1+
285.02026	86	
285.13586	90	
285.79814	250	1+
285.81743	96	
286.81818	106	
286.83161	86	
286.93040	90	
287.38385	142	
287.98794	124	
288.80568	88	
289.02692	88	
289.13136	84	
289.88098	102	
290.80632	86	
292.21520	84	
292.78396	92	
293.85230	112	
294.92454	496	1+
295.84482	92	
295.92775	290	1+
296.80777	518	1+
298.42078	106	
298.80117	2238	1+
299.47380	110	
299.86851	102	
300.90999	92	
301.86070	788	1+
302.79878	182	
302.88359	132	
303.27708	156	
303.85641	514	1+
304.38334	90	
306.56821	84	
306.78919	90	
306.88327	160	1+
307.29698	120	
307.42448	86	
307.93469	106	
311.82037	126	
311.86130	148	
315.81981	126	
316.81683	174	
317.25247	88	
317.82246	172	
318.80959	474	1+
318.93319	132	
319.82550	120	
320.75710	92	
321.22107	88	
321.81819	458	1+
321.97958	100	
322.81965	286	1+
324.88016	252	
325.46273	114	
325.82168	164	
326.87063	316	1+
328.79386	88	
328.88523	238	1+
329.18393	96	
329.86701	90	
330.87912	266	1+
332.92606	102	
333.78251	94	
335.10509	96	
336.79780	92	
337.83995	100	
346.30680	140	
349.31982	84	
351.39915	98	
352.88477	134	
354.89174	100	
354.95305	104	
356.19865	94	
359.98156	86	
366.74841	88	
366.77437	82	
END IONS

###FS:    #m/z: 322.92967 #charge 1+
###MS: 54
###MSMS: 55
BEGIN IONS
TITLE=Cmpd 40, +MS2(322.9297), 28.0-35.0eV, 1.2min #55
RTINSECONDS=69.852
SCANS=54-55
PEPMASS=322.92967	463660
CHARGE=1+
121.76604	68	
192.88855	72	
193.89315	72	
194.86595	72	
196.92655	76	
197.89178	142	
198.93205	88	
200.88724	66	
201.04156	154	
204.02471	76	
205.94848	408	1+
205.96944	166	1+
206.81614	68	
212.89736	210	1+
215.88593	74	
218.86570	82	
221.06688	208	
221.94825	482	1+
223.83845	94	
224.91056	84	
226.88752	70	
227.05192	100	
227.09804	148	
227.86110	84	
227.90400	66	
227.95376	70	
228.11130	74	
228.85568	72	
229.84236	102	
230.65169	80	
230.83499	66	
230.90437	128	
233.94930	76	
235.07589	76	
235.11321	78	
236.85266	80	
237.64501	90	
238.79144	78	
238.93998	120	
238.98128	84	
239.79208	110	
239.89904	68	
240.82442	82	
240.89315	66	
240.94073	3452	
241.57382	92	
241.88689	98	
241.94273	2632	
242.81775	140	
242.94147	9412	1+
243.82241	106	
243.87320	72	
244.81798	186	
244.88492	86	
244.93958	2054	1+
245.54804	72	
246.65002	84	
246.97570	586	
247.87992	110	
248.14097	70	
248.15683	68	
248.80492	72	
248.99713	86	
249.96465	92	
250.15773	130	
250.94835	122	
251.04114	84	
251.07623	68	
251.87849	66	
251.92716	72	
252.14940	104	
252.79533	78	
252.93182	78	
253.09016	68	
253.35011	86	
254.06801	78	
257.80060	94	
257.84756	74	
257.90863	186	1+
258.83512	92	
259.08735	76	
259.81105	146	
260.16533	70	
260.82740	90	
260.84254	148	
260.86916	110	
261.09309	64	
261.82999	382	1+
262.48813	80	
264.79458	176	1+
264.87457	68	
265.01467	78	
265.05771	150	
265.83289	68	
268.17641	66	
268.93702	66	
269.85163	68	
269.95908	82	
270.14032	68	
270.80312	80	
272.34890	76	
272.44266	88	
272.92060	70	
273.79236	108	
274.86949	84	
275.80841	90	
276.85377	68	
277.86197	80	
278.14872	90	
278.25917	68	
278.84550	70	
279.09259	804	1+
281.09716	78	
281.84932	74	
281.98923	76	
282.87485	68	
283.07035	74	
283.87516	76	
284.29084	244	1+
285.85599	68	
285.87502	78	
286.05504	92	
287.44035	90	
288.35092	66	
288.40946	92	
289.06440	106	
290.85242	72	
293.01091	84	
293.11215	74	
293.86277	80	
295.27909	92	
295.83637	66	
298.41222	80	
298.78782	76	
299.78044	102	
299.88217	80	
301.87768	190	1+
302.74432	72	
305.17003	74	
305.21948	66	
305.82236	80	
306.88240	320	1+
307.79710	122	
308.28829	70	
308.44118	88	
309.99834	72	
310.02017	70	
310.81753	82	
311.88216	70	
312.86493	76	
314.81816	68	
315.89536	70	
317.93056	72	
318.82227	68	
320.03399	108	
321.43015	90	
321.86192	66	
322.88412	298	1+
324.82747	80	
325.89717	150	
326.02315	72	
326.88005	224	1+
327.02173	82	
327.28163	114	
328.17973	66	
END IONS

###FS:    #m/z: 340.94007 #charge 1+
###MS: 54
###MSMS: 56
BEGIN IONS
TITLE=Cmpd 41, +MS2(340.9401), 28.0-35.0eV, 1.2min #56
RTINSECONDS=70.6325
SCANS=54,56
PEPMASS=340.94007	181136
CHARGE=1+
62.90535	86	
63.17338	78	
71.93110	80	
147.24755	74	
187.94162	116	
192.89264	80	
192.92689	78	
195.04569	76	
196.88209	108	
199.86669	74	
203.90372	100	
203.92835	82	
205.94799	248	
208.10560	88	
212.87421	80	
212.89760	76	
213.88065	220	
213.93846	378	1+
215.86995	152	
215.88528	574	1+
217.88276	74	
220.90884	76	
221.89044	196	
221.94111	90	
223.54619	82	
223.96027	124	
224.97706	140	
227.86565	136	
228.84630	76	
230.89029	162	
231.89064	132	
231.95079	484	1+
232.12370	144	
233.89525	152	
234.09414	104	
235.17924	84	
235.89510	162	
236.89213	86	
237.08338	76	
238.83906	156	
239.78525	78	
239.91821	86	
240.23009	152	
240.83607	440	1+
241.84141	250	1+
242.91846	92	
242.94067	490	1+
243.04345	98	
243.82931	502	1+
243.84525	118	
245.85023	74	
245.88008	90	
246.95568	76	
246.97524	172	
248.00557	80	
249.43485	104	
249.78783	80	
249.86759	74	
249.90686	206	1+
250.94786	80	
252.04619	80	
253.09997	82	
254.89634	78	
254.96876	206	
255.08086	114	
256.07423	98	
256.92931	88	
256.95707	78	
258.84583	218	
259.24149	90	
259.84955	340	
260.83339	138	
260.86143	80	
261.35712	74	
261.84440	90	
267.84878	124	
267.88696	104	
268.00539	94	
268.14215	90	
268.84338	182	
268.95907	78	
269.84213	74	
271.66442	84	
272.44413	108	
272.84410	158	
273.79922	94	
273.83438	92	
274.87591	82	
275.80558	86	
276.85289	286	
277.85238	156	
278.45189	84	
278.84711	562	1+
279.91963	236	1+
280.08611	134	
280.10562	74	
280.88098	74	
281.05135	190	
281.45738	76	
281.89225	84	
286.92219	84	
287.87775	92	
288.96420	74	
289.78814	304	
289.83937	92	
289.87729	80	
290.42324	98	
292.08287	84	
293.42324	92	
293.43813	78	
293.87325	88	
294.27778	74	
294.66361	76	
294.85088	212	1+
294.87742	76	
295.16101	74	
298.08291	96	
298.17891	80	
298.94292	78	
299.05879	138	
299.86515	90	
299.97111	78	
301.85868	128	
303.94218	82	
304.14915	144	
305.02403	102	
306.87755	74	
307.28870	90	
308.87286	222	1+
309.79989	104	
310.76978	130	
310.91816	98	
311.91692	90	
312.09905	82	
312.83464	76	
313.87563	76	
314.86835	74	
315.88915	80	
316.60755	92	
317.86857	76	
319.00247	78	
319.85586	80	
320.02117	214	1+
321.16421	86	
324.17897	76	
324.22788	76	
324.89619	120	
325.78599	84	
326.17099	120	
326.85526	76	
329.87525	92	
330.82205	96	
333.01541	88	
334.87927	74	
335.62698	80	
337.76493	80	
338.83540	90	
338.86601	242	1+
339.88378	74	
340.73434	82	
340.90814	112	
341.31504	74	
341.82630	88	
344.89363	100	
END IONS

###FS:    #m/z: 359.96098 #charge 1+
###MS: 54
###MSMS: 57
BEGIN IONS
TITLE=Cmpd 42, +MS2(359.9610), 28.0-35.0eV, 1.2min #57
RTINSECONDS=71.405
SCANS=54,57
PEPMASS=359.96098	56130
CHARGE=1+
54.77100	86	
140.92761	76	
182.93221	82	
191.95749	82	
209.94082	78	
212.87966	74	
214.87144	76	
218.06741	74	
221.88981	122	
222.08539	82	
222.80705	82	
222.95016	536	1+
223.89209	162	
224.89257	82	
224.94671	1038	1+
224.96885	188	
225.88719	78	
225.97050	126	
226.87629	80	
226.94694	890	1+
226.97599	262	
227.87957	78	
227.93036	306	
227.99103	94	
228.94142	1202	1+
232.89422	130	
232.93567	176	1+
233.85222	136	
234.86105	84	
235.08059	112	
235.11703	78	
235.59945	92	
235.82188	90	
236.84498	114	
238.79901	90	
238.93930	98	
239.14781	222	1+
240.13485	144	
240.83416	136	
240.94030	274	
240.96291	678	
241.84338	78	
241.87313	78	
241.90137	106	
241.94223	244	
242.85801	98	
242.90000	78	
242.96251	130	
243.88037	224	1+
243.96706	88	
244.95597	722	1+
245.94044	202	
246.80948	170	
246.95274	484	1+
246.97773	74	
247.07642	84	
247.86071	82	
248.80379	226	
249.13188	116	
249.80214	124	
250.95388	188	
252.84974	94	
253.05289	78	
253.83508	78	
258.14327	138	
258.83978	104	
258.97311	94	
259.87257	76	
259.91790	84	
259.97189	148	
260.86114	104	
260.96715	256	1+
262.09813	110	
263.90825	78	
264.81703	260	
265.02721	80	
265.81622	172	
265.91462	76	
265.98091	80	
266.12114	78	
266.81222	782	1+
267.97563	216	
268.84481	98	
268.96043	348	1+
270.88367	142	
274.40729	74	
274.80227	76	
276.81328	142	
276.85803	182	
276.93372	92	
277.60001	76	
277.84642	254	1+
278.79710	122	
278.86814	140	
280.79249	1392	1+
280.84133	86	
281.12735	142	
281.90875	84	
282.82928	76	
284.82565	400	1+
284.87288	90	
285.79612	76	
286.42725	80	
286.52736	86	
286.81735	162	
288.80197	86	
289.20412	88	
289.81051	78	
290.09439	88	
293.85492	94	
295.86585	124	
295.91801	312	1+
295.93327	124	
296.81032	266	
297.80083	2140	1+
298.13042	82	
298.80326	1782	1+
298.95339	74	
299.13519	120	
300.80369	134	
300.86084	80	
301.80766	86	
301.94182	96	
303.37929	78	
303.94311	160	
306.88405	126	
308.79921	80	
309.42973	86	
309.80339	136	
310.88738	102	
314.82067	124	
314.93381	84	
316.80879	80	
316.82279	136	
317.21509	86	
317.83226	98	
317.93646	254	1+
317.96781	98	
318.86534	144	
321.82423	208	
322.82209	130	
322.89565	104	
322.93797	150	
325.78174	94	
327.17053	88	
327.79302	82	
329.89052	104	
336.80897	92	
336.94461	380	
337.11749	150	
338.91233	92	
339.76563	92	
340.96344	102	
341.88918	76	
342.28194	114	
345.41291	76	
346.18463	74	
351.76306	92	
351.80920	74	
353.88742	80	
357.20794	80	
357.70928	84	
359.19922	76	
359.52500	94	
360.86027	80	
362.82461	78	
362.84562	74	
364.04904	74	
365.10423	110	
END IONS

###FS:    #m/z: 322.92991 #charge 1+
###MS: 58
###MSMS: 59
BEGIN IONS
TITLE=Cmpd 43, +MS2(322.9299), 28.0-35.0eV, 1.3min #59
RTINSECONDS=75.076
SCANS=58-59
PEPMASS=322.92991	488670
CHARGE=1+
110.86212	72	
115.68422	70	
171.22280	102	
192.87216	66	
192.89461	66	
195.88883	70	
197.87372	148	1+
198.91682	92	
200.86077	86	
201.04494	146	
203.87930	80	
205.95189	146	
207.97488	138	
210.83500	64	
210.90281	70	
212.83516	74	
213.94523	88	
220.86476	72	
221.06364	74	
221.86581	68	
221.88965	70	
221.94521	372	1+
223.96018	312	
224.95890	160	
226.89664	82	
227.81659	68	
229.42266	108	
229.96055	76	
230.17653	68	
233.01893	66	
233.91552	68	
234.12027	78	
234.90577	72	
234.92697	66	
235.05494	68	
235.12269	82	
235.79541	66	
235.88043	70	
236.08206	88	
238.93884	344	
239.08231	228	
239.11656	92	
239.78942	132	
240.83366	68	
240.94002	3278	
241.94160	2976	
242.12669	82	
242.82168	64	
242.89409	64	
242.94093	8160	1+
243.14480	102	
243.88087	190	
243.90571	74	
243.96754	66	
244.81643	276	1+
244.85021	78	
244.93989	1954	1+
246.03355	96	
246.16049	68	
246.21854	64	
246.85620	68	
246.97513	206	1+
248.04822	74	
248.83984	78	
249.97233	88	
250.94635	158	
251.15555	110	
251.51222	72	
252.82812	234	1+
253.13501	72	
253.16052	74	
253.78403	72	
254.15806	86	
254.41436	96	
254.90028	72	
255.11206	80	
256.40429	88	
257.39208	78	
257.80118	140	
257.90452	72	
258.83178	272	
258.94316	66	
259.79548	74	
260.94446	80	
261.47448	68	
262.89195	74	
263.83275	150	
263.98003	114	
264.83691	66	
265.05709	122	
265.19856	70	
265.85509	74	
266.03716	84	
266.86078	94	
266.97905	86	
267.81830	94	
268.06188	72	
268.95875	126	
269.80549	78	
271.14640	70	
271.89720	78	
272.13867	124	
272.81133	66	
272.97932	80	
274.00730	66	
274.80459	164	1+
276.84098	82	
276.99656	66	
277.85695	126	
278.85830	168	
279.09078	1008	1+
280.91809	66	
281.05194	66	
281.79961	132	
281.99963	74	
282.08208	84	
282.09638	92	
282.88287	88	
283.06815	190	
283.85210	64	
283.87696	98	
284.29201	566	1+
284.88128	68	
284.96849	68	
286.86417	70	
287.84012	78	
288.85781	76	
289.03716	66	
289.39184	68	
290.13447	66	
291.05531	72	
291.47062	68	
291.80593	254	1+
293.15220	66	
294.18072	76	
296.80241	174	1+
300.81178	84	
300.84599	74	
301.87820	230	1+
302.24091	68	
302.92610	72	
303.22994	68	
305.14652	74	
305.87592	76	
306.88194	68	
307.79473	156	
307.88998	228	
308.01225	64	
309.80679	280	1+
309.86860	64	
310.30075	70	
310.98051	76	
311.90123	82	
312.14852	84	
315.79409	128	
320.15704	70	
321.41928	78	
323.01771	68	
324.01536	76	
324.87925	70	
324.89889	94	
326.28490	78	
326.76887	64	
327.71073	70	
END IONS

###FS:    #m/z: 340.94013 #charge 1+
###MS: 58
###MSMS: 60
BEGIN IONS
TITLE=Cmpd 44, +MS2(340.9401), 28.0-35.0eV, 1.3min #60
RTINSECONDS=75.848
SCANS=58,60
PEPMASS=340.94013	189024
CHARGE=1+
86.59872	70	
87.36143	74	
127.30742	72	
167.33924	100	
188.97998	94	
205.92517	74	
205.95131	106	
208.84453	80	
208.95628	72	
209.84853	88	
212.87660	188	1+
213.94029	338	1+
215.88825	266	1+
217.85486	82	
217.88245	114	
221.07105	72	
221.88965	80	
222.14581	96	
223.01044	74	
223.88455	76	
223.96225	246	
224.84795	72	
226.94481	74	
227.93724	70	
228.84274	68	
228.93403	70	
228.95423	120	
230.88856	380	1+
231.14628	90	
231.95090	138	
233.94657	142	
235.89167	120	
238.02020	72	
238.17934	72	
238.54106	92	
239.04396	70	
239.39347	86	
239.84950	110	
240.83906	114	
240.95951	94	
241.84177	206	
242.84079	126	
242.94135	114	
243.83254	102	
245.18481	72	
245.95862	74	
246.16237	116	
246.94556	94	
246.97498	168	
247.98051	76	
248.90584	88	
248.93690	78	
249.89457	76	
249.98591	100	
250.96084	180	
251.87835	76	
252.10449	76	
252.92219	70	
254.00915	72	
254.90196	80	
255.13959	76	
255.85781	88	
256.21363	82	
256.87031	74	
257.17579	84	
257.85739	76	
257.91077	82	
258.04662	92	
258.84727	850	1+
258.97245	72	
260.06857	78	
260.83756	522	1+
260.89080	78	
261.89290	70	
264.07801	106	
264.86671	134	
265.21711	80	
267.83827	510	1+
268.95602	132	
269.93667	72	
270.00502	86	
270.83031	98	
272.44194	102	
272.97524	76	
274.41797	74	
274.86068	284	1+
276.85481	714	1+
277.85896	438	1+
278.82270	82	
278.84311	958	1+
279.88042	108	
279.96561	106	
280.85032	210	
281.06425	80	
281.91100	86	
283.39511	86	
283.52560	112	
283.85806	106	
286.81000	72	
287.62986	80	
288.20085	80	
288.83971	124	
290.11562	78	
290.99244	72	
291.85820	78	
292.41436	82	
292.83005	70	
292.85783	76	
294.86784	246	
295.85104	76	
296.85357	80	
296.87678	114	
297.11759	74	
297.82065	72	
297.87167	96	
297.97374	84	
298.01352	72	
298.79422	72	
298.86417	72	
299.00912	76	
299.41869	82	
299.86923	100	
300.04982	70	
300.28623	76	
300.41587	76	
301.00803	72	
301.38504	94	
301.88163	138	
301.90737	76	
302.86845	76	
303.10372	92	
303.86708	72	
303.94628	98	
306.10808	82	
307.49514	70	
307.88891	214	1+
308.28994	96	
309.91803	82	
310.82878	72	
310.89812	78	
310.91757	70	
311.31371	80	
313.42768	116	
313.81501	78	
313.83010	100	
314.17608	78	
317.82551	74	
317.96577	86	
320.92828	74	
324.89174	68	
329.87009	96	
330.18836	168	
330.80989	76	
330.87120	130	
334.95459	102	
336.77747	86	
341.12028	92	
341.51687	72	
342.66827	78	
342.82970	78	
342.89821	70	
345.68674	102	
END IONS

###FS:    #m/z: 359.96158 #charge 1+
###MS: 58
###MSMS: 61
BEGIN IONS
TITLE=Cmpd 45, +MS2(359.9616), 28.0-35.0eV, 1.3min #61
RTINSECONDS=76.6205
SCANS=58,61
PEPMASS=359.96158	54770
CHARGE=1+
118.40492	74	
186.93460	74	
190.92807	92	
191.10284	104	
196.88158	110	
209.10930	76	
209.94449	168	
210.87054	108	
214.88837	140	
216.87898	88	
219.04715	84	
222.95188	640	1+
223.96492	344	1+
224.88456	324	1+
224.94785	356	1+
226.94663	616	
227.93071	72	
228.83146	82	
228.94109	630	
229.80584	72	
231.88368	142	
234.14950	82	
235.07963	74	
236.37677	76	
238.51642	88	
238.91107	84	
240.13238	130	
240.81776	112	
240.83762	86	
240.94261	254	
240.96237	414	1+
241.84176	140	
241.89544	192	1+
241.94098	224	
242.94120	130	
242.95690	74	
244.12147	72	
244.89455	130	
244.95379	266	
245.94144	200	
246.80965	108	
246.95173	132	
247.81028	84	
247.95336	74	
248.80271	418	1+
249.20401	86	
251.18117	88	
251.96215	70	
254.09865	86	
255.70677	100	
257.16591	70	
257.94015	88	
258.09409	98	
258.97180	202	
259.59354	74	
259.91329	88	
260.83342	72	
260.86504	72	
260.96911	264	
261.84366	84	
261.97101	152	
262.06465	102	
264.85220	240	1+
266.81341	586	1+
268.81124	140	
268.91074	90	
268.95739	146	
269.95177	152	
271.35074	80	
272.64674	92	
272.93906	88	
273.92528	110	
274.88590	76	
275.11807	80	
275.16675	72	
275.35611	108	
276.05542	92	
276.81059	126	
276.85320	128	
277.11929	72	
277.85889	146	
278.79769	524	1+
278.84997	318	1+
278.99507	76	
279.10320	70	
280.41388	72	
280.79468	1126	1+
280.93162	78	
281.82640	182	1+
283.02836	78	
284.82551	306	
285.82811	146	
286.03075	84	
287.92581	78	
289.82881	82	
290.85864	80	
292.88116	214	1+
293.92000	80	
295.02156	72	
295.07232	74	
296.80652	216	
297.80727	256	
297.82977	92	
297.96076	102	
298.08027	130	
298.21501	72	
298.40827	84	
298.80352	2294	1+
298.89612	102	
299.86880	198	
300.13503	76	
300.17801	70	
300.41175	118	
300.82651	102	
300.93329	76	
301.86685	72	
302.28511	100	
302.85953	80	
305.27736	88	
305.78186	82	
305.99000	96	
306.43448	116	
306.77207	74	
306.86268	74	
307.83986	94	
309.12719	72	
309.88164	70	
310.98259	86	
311.88420	144	
312.80635	74	
315.80905	580	1+
316.44127	106	
316.81092	472	1+
317.08421	82	
317.94601	92	
318.87367	74	
319.20383	72	
319.53317	78	
320.94880	78	
321.82065	150	
321.93211	74	
323.01958	178	
323.03692	72	
323.39902	84	
325.15268	80	
327.18663	80	
328.17759	84	
328.95687	88	
329.87547	112	
330.86811	72	
331.46033	84	
331.81777	72	
336.95173	78	
337.87339	76	
342.89969	270	1+
343.21179	78	
344.06099	72	
351.38325	72	
353.08385	88	
353.12556	70	
356.23822	72	
356.41195	82	
356.90150	74	
358.41111	100	
359.86295	72	
361.25938	70	
361.88995	80	
363.72089	72	
END IONS

###FS:    #m/z: 322.92954 #charge 1+
###MS: 62
###MSMS: 63
BEGIN IONS
TITLE=Cmpd 46, +MS2(322.9295), 28.0-35.0eV, 1.4min #63
RTINSECONDS=80.2935
SCANS=62-63
PEPMASS=322.92954	285004
CHARGE=1+
74.97883	106	
153.64066	82	
184.92236	72	
190.05871	58	
191.16213	68	
193.93969	86	
197.91320	66	
201.04410	108	
201.05836	62	
201.56115	66	
205.94984	66	
207.97339	70	
208.11806	66	
210.90178	64	
219.16934	78	
221.06837	80	
221.45286	78	
221.52049	86	
221.87335	70	
221.93652	84	
223.96044	212	
224.88470	92	
225.86434	64	
226.84380	104	
227.08322	102	
227.10552	60	
227.93220	174	1+
228.81502	66	
229.45431	82	
229.83769	76	
233.14432	70	
233.91750	72	
236.89970	84	
237.90430	66	
238.46927	88	
238.89232	70	
238.93769	172	
239.07961	244	
239.79062	86	
239.90381	98	
239.91688	82	
240.06078	72	
240.07862	100	
240.81912	354	1+
240.94120	1882	
241.78372	88	
241.86012	74	
241.93947	6608	1+
241.96812	60	
242.17080	74	
242.81957	120	
242.94168	4792	1+
243.21538	64	
243.96498	96	
244.81913	112	
244.94020	890	1+
244.97906	136	
245.83295	68	
245.87349	58	
246.84730	228	1+
246.97801	126	
247.42409	64	
247.97658	66	
248.15829	66	
248.88055	70	
248.95605	60	
249.79404	62	
249.85180	68	
250.10636	96	
250.16270	74	
250.94011	116	
252.14563	66	
253.19754	94	
253.87802	74	
254.11880	80	
254.55154	58	
255.11927	60	
257.91264	62	
257.99725	80	
258.79499	76	
259.10695	68	
261.83496	110	
262.82455	68	
262.84424	80	
263.91024	72	
264.09693	126	
266.04294	78	
266.85498	66	
266.96735	66	
267.05362	96	
267.10544	72	
267.86073	84	
269.45983	74	
269.79559	68	
270.80498	96	
272.00846	80	
272.42788	92	
272.82927	62	
272.84491	374	1+
274.11299	70	
274.82450	66	
275.89785	64	
276.42486	86	
277.89045	84	
278.98282	94	
279.09298	1130	1+
279.40560	104	
279.78946	74	
279.94121	66	
280.85235	60	
280.97555	62	
281.85003	68	
282.28174	78	
282.86015	66	
283.34978	154	1+
283.94126	70	
284.29381	476	1+
284.86907	64	
285.84415	68	
286.78679	58	
286.87447	74	
286.92240	96	
288.80952	64	
289.15854	100	
289.45905	92	
289.78507	80	
289.86448	84	
290.81214	76	
290.86053	60	
293.15672	124	
293.85014	64	
294.80438	66	
294.85729	62	
296.06894	76	
296.10046	66	
296.86445	108	
299.42265	80	
301.22542	72	
301.80519	80	
302.95151	104	
303.09079	62	
304.06446	60	
305.22139	70	
306.89140	116	
307.89210	88	
308.88763	70	
309.79482	80	
310.86823	62	
315.12513	66	
319.20395	70	
320.15922	76	
320.67359	80	
321.41067	88	
321.76927	66	
321.81353	68	
323.16526	70	
323.88866	102	
324.89085	68	
325.90195	124	
327.82458	92	
END IONS

###FS:    #m/z: 336.94514 #charge 1+
###MS: 62
###MSMS: 64
BEGIN IONS
TITLE=Cmpd 47, +MS2(336.9451), 28.0-35.0eV, 1.4min #64
RTINSECONDS=81.066
SCANS=62,64
PEPMASS=336.94514	58118
CHARGE=1+
48.90296	78	
195.39247	72	
196.88326	80	
197.87168	78	
205.95172	66	
206.95190	70	
210.88693	78	
211.94549	308	
212.87784	594	1+
213.89144	70	
213.93858	210	
215.88906	64	
216.88801	70	
217.88118	180	
225.86206	68	
226.86701	64	
228.45447	84	
228.84374	138	
229.95461	410	
230.88791	658	1+
231.95192	192	
232.95316	106	
233.89609	176	
233.94932	128	
234.89918	70	
235.80020	80	
236.87714	74	
237.06438	72	
239.84427	146	
240.83579	170	
240.85860	68	
241.12198	78	
241.84321	156	
241.89849	68	
242.85216	80	
243.11086	68	
243.83960	62	
243.87601	100	
243.97482	92	
244.37216	82	
244.96179	82	
244.97861	116	
246.39925	74	
246.91233	74	
246.97436	74	
247.16725	74	
247.96505	146	
248.07164	72	
248.89782	76	
249.91007	68	
250.83336	114	
250.91484	84	
251.83361	76	
251.89222	84	
252.95246	156	
252.97348	212	
253.85454	82	
254.09313	84	
254.12467	82	
254.91235	68	
254.97172	204	
255.07444	184	
255.09653	72	
255.86969	72	
256.85699	82	
256.90385	76	
257.08120	98	
257.83250	78	
257.85446	78	
257.90783	126	
258.43746	120	
258.85152	354	1+
261.82586	66	
261.86664	138	
262.86597	66	
263.14486	82	
265.88099	60	
266.85910	136	
266.99813	84	
267.83819	508	1+
267.85465	92	
267.91491	84	
268.84147	430	1+
268.95904	76	
269.90644	70	
269.96059	86	
271.98214	82	
272.10363	84	
272.84752	64	
273.39546	72	
274.86516	90	
276.22506	68	
276.85574	490	1+
276.87111	66	
276.88299	106	
279.00719	78	
279.83884	120	
280.07479	68	
280.09553	88	
280.25625	76	
280.92501	62	
281.00262	70	
283.88341	62	
284.86893	84	
284.99106	60	
285.86038	62	
286.15343	62	
286.84976	68	
288.86401	74	
289.00174	70	
290.38210	72	
290.86700	76	
292.85811	102	
293.10789	66	
293.19386	60	
293.85836	72	
294.09849	78	
294.23778	66	
294.86494	114	
295.86611	68	
295.99675	68	
296.25898	78	
298.86002	126	
298.88320	136	
299.30914	124	
299.88370	64	
303.86645	68	
304.20982	102	
304.86322	84	
305.19371	80	
305.24698	68	
305.96208	68	
306.39183	80	
306.79376	78	
307.88978	70	
308.86613	66	
309.87123	64	
311.83222	64	
313.81060	80	
313.87330	72	
318.99570	76	
319.61031	74	
320.17466	74	
320.96141	62	
323.12088	84	
324.28937	64	
324.89037	68	
330.81227	78	
333.05169	94	
335.16369	86	
336.28624	108	
336.94189	80	
337.85737	72	
339.41195	74	
342.14119	90	
342.27688	76	
END IONS

###FS:    #m/z: 363.95533 #charge 1+
###MS: 62
###MSMS: 65
BEGIN IONS
TITLE=Cmpd 48, +MS2(363.9553), 28.0-35.0eV, 1.4min #65
RTINSECONDS=81.839
SCANS=62,65
PEPMASS=363.95533	48998
CHARGE=1+
115.10387	98	
126.50918	78	
128.96420	78	
139.63609	100	
185.63765	78	
189.86451	108	
190.86027	94	
191.85904	150	
195.89603	76	
207.87550	182	
208.01141	72	
209.94269	78	
210.83331	80	
210.88959	114	
211.88299	74	
212.84920	124	
212.87860	436	
213.88069	216	
222.95207	584	1+
223.01599	74	
223.88421	314	1+
224.88651	248	1+
224.94960	220	
224.97209	90	
225.94704	122	
226.83374	86	
226.94770	786	1+
226.99252	100	
227.93367	88	
228.79606	72	
228.83339	72	
228.89190	206	
228.94132	1258	1+
229.53409	84	
230.88997	902	1+
232.88749	282	
234.88482	84	
235.07752	82	
235.10025	92	
235.14539	94	
237.05463	86	
237.99155	80	
238.79720	78	
238.92825	82	
239.84016	94	
240.83275	246	1+
240.93946	562	
240.96130	244	
241.94120	276	
241.96178	98	
241.98231	102	
242.93969	888	1+
243.81771	200	1+
243.96265	76	
244.56995	90	
244.86386	80	
244.93968	298	
244.95730	620	
245.40201	108	
245.94264	276	
246.80224	122	
246.95148	728	
247.85077	114	
247.86667	78	
247.93521	82	
248.80274	382	1+
248.84762	96	
248.90144	244	
249.89280	74	
250.88904	94	
251.80291	88	
251.98592	84	
254.84169	84	
254.91906	80	
258.44135	112	
258.83879	454	1+
258.97670	134	
259.93782	78	
260.96647	256	1+
261.04383	78	
262.84992	74	
263.06906	94	
264.40925	84	
264.79712	134	
264.82006	136	
265.81830	92	
266.01493	72	
266.55814	72	
266.81290	680	1+
267.78373	120	
267.86775	74	
267.96949	92	
268.80455	214	
268.84034	104	
268.96553	74	
269.84785	74	
269.95776	80	
270.91824	72	
270.96046	98	
271.83655	94	
271.91545	88	
273.01374	100	
273.14175	84	
276.85617	126	
276.89665	80	
277.85721	370	1+
278.79956	156	
278.84051	168	
279.78986	1382	1+
279.85011	166	
280.79039	1074	1+
282.01413	102	
282.83129	120	
283.79023	386	1+
283.82444	368	1+
283.85312	112	
284.82590	266	1+
284.87059	124	
285.84601	206	
285.93513	76	
285.98953	88	
286.82045	94	
286.83851	122	
286.87821	174	
287.42791	78	
289.23808	84	
289.42779	92	
291.11171	100	
291.39011	116	
296.80776	134	
296.92117	74	
297.80757	262	
298.80412	1468	1+
299.87434	116	
300.42249	96	
300.80205	578	1+
301.85674	440	1+
301.92238	74	
302.16373	92	
302.78748	88	
302.80627	84	
303.21568	86	
306.35080	78	
306.43404	166	
307.88822	80	
308.29488	80	
308.83687	220	1+
309.13826	74	
312.86331	112	
313.42541	102	
314.77272	74	
314.82024	98	
315.88033	86	
316.81414	576	1+
317.89587	150	
319.14738	74	
321.98007	96	
322.82212	170	1+
322.99319	76	
323.80777	94	
324.89343	234	
325.08856	78	
333.25319	76	
336.94595	128	
339.79291	80	
341.97795	76	
343.27322	76	
343.95632	82	
344.90116	88	
355.41862	80	
358.90631	74	
359.13442	74	
359.86841	102	
360.31459	92	
367.12940	74	
END IONS

###FS:    #m/z: 363.95559 #charge 1+
###MS: 66
###MSMS: 67
BEGIN IONS
TITLE=Cmpd 49, +MS2(363.9556), 28.0-35.0eV, 1.4min #67
RTINSECONDS=85.5345
SCANS=66-67
PEPMASS=363.95559	46512
CHARGE=1+
79.60192	72	
183.93660	84	
188.25492	92	
189.86112	268	1+
191.85816	412	1+
191.93906	160	
195.54351	76	
196.88682	82	
198.93209	84	
201.87844	76	
205.94636	78	
208.90880	82	
209.13768	82	
209.86601	120	
209.94277	202	
210.88617	114	
210.94380	92	
212.87776	1146	1+
214.89637	78	
216.88012	178	1+
217.55052	102	
222.95176	1378	1+
223.88700	150	1+
224.94841	1360	1+
226.94672	1440	1+
227.92982	156	
228.94149	1478	1+
230.88864	1008	1+
231.82986	72	
232.09368	100	
232.51879	104	
232.80116	88	
233.51954	88	
236.84115	74	
237.13410	84	
238.58286	80	
238.94143	92	
239.90896	80	
240.83654	482	1+
240.93960	326	
240.96189	1452	1+
241.82260	130	
241.94285	494	
242.86444	74	
242.94274	626	
242.95708	804	1+
243.02940	106	
243.82116	182	
244.00738	108	
244.94046	550	1+
244.95616	992	1+
245.81618	76	
245.88132	82	
246.21454	74	
246.80233	74	
246.85277	72	
246.90646	132	
246.95022	1000	1+
248.16613	82	
248.79944	746	1+
248.85416	126	
248.89318	450	1+
249.89473	346	1+
250.03702	76	
251.03724	84	
251.80162	76	
251.81462	92	
251.91867	124	1+
252.16552	94	
252.45366	84	
255.92646	78	
257.87308	82	
258.02088	100	
258.10200	76	
258.84668	382	1+
258.97471	298	1+
260.83034	174	
260.87319	76	
260.97067	482	
261.83110	140	
261.96973	410	1+
262.40245	90	
262.83061	194	
263.88639	76	
264.82013	168	
264.97658	76	
265.81114	766	1+
265.97566	198	
266.77854	72	
266.81328	646	1+
266.92106	76	
268.96534	72	
269.81701	136	
269.96670	214	
270.83895	146	
273.45879	72	
274.84277	82	
275.12397	78	
275.81184	104	
276.80787	164	
276.86197	156	
277.81702	80	
278.48878	72	
278.79853	272	
278.84515	194	
279.79681	170	
279.84878	94	
280.79063	1874	1+
281.41269	96	
281.85691	310	1+
282.32950	102	
282.83739	80	
283.82163	484	1+
283.85341	120	
283.98470	96	
284.44630	84	
284.82437	414	1+
284.85342	152	
285.15506	74	
285.64648	106	
285.79294	144	
285.84377	210	
286.14052	82	
286.81274	174	
287.91316	102	
288.63241	98	
290.89395	90	
291.88544	84	
292.79693	74	
292.93323	78	
293.86005	78	
294.86753	112	
294.92539	256	1+
295.23059	84	
295.88495	94	
296.80679	382	
296.87004	76	
297.13264	84	
297.80814	350	
298.11516	74	
298.80308	2156	1+
299.87205	142	
300.80189	306	
300.86702	84	
301.78754	88	
301.86362	680	1+
301.92679	78	
302.04226	84	
302.78841	92	
303.24687	92	
303.85743	384	
307.13571	80	
307.79266	76	
307.81868	82	
307.85700	80	
312.81336	98	
314.86867	76	
315.81809	94	
316.81573	382	1+
318.94402	74	
319.94079	72	
321.81701	76	
321.86352	158	
322.93119	88	
323.01722	130	
323.81424	104	
323.90383	144	
326.86740	238	1+
333.92399	88	
335.87898	78	
336.94686	438	1+
337.78100	76	
342.65266	94	
342.90810	142	
343.27205	124	
343.51221	96	
345.02934	74	
349.75783	84	
353.78363	78	
355.17733	82	
365.84363	86	
366.35570	94	
366.81185	74	
367.29428	86	
368.71209	78	
END IONS

###FS:    #m/z: 336.94545 #charge 1+
###MS: 66
###MSMS: 68
BEGIN IONS
TITLE=Cmpd 50, +MS2(336.9454), 28.0-35.0eV, 1.5min #68
RTINSECONDS=86.307
SCANS=66,68
PEPMASS=336.94545	45624
CHARGE=1+
133.11940	62	
182.86594	72	
184.86235	56	
196.88744	138	
200.88011	74	
201.13077	96	
202.17176	56	
205.00310	66	
205.94820	60	
207.97270	56	
210.88291	172	
211.94321	200	
212.87609	592	1+
212.95494	96	
212.96772	80	
213.90382	128	
213.93718	148	
215.88832	132	
217.85856	70	
217.87866	88	
219.95159	82	
224.82919	86	
225.86566	90	
227.09813	82	
227.88918	82	
228.85349	92	
228.89284	212	
229.80962	66	
229.95286	170	
230.88835	512	
231.94954	298	1+
232.14627	64	
232.82399	68	
232.84999	94	
233.83208	78	
233.89719	54	
234.82355	74	
234.91615	72	
236.07810	74	
236.79039	68	
236.84695	54	
236.90730	76	
238.85974	72	
239.85421	96	
239.90851	64	
240.83898	108	
241.84051	488	1+
241.86115	56	
241.90291	88	
244.98097	64	
245.44911	80	
246.15846	58	
246.86624	156	
246.96691	62	
247.96688	102	
248.90059	274	
249.95777	122	
249.99748	54	
250.06575	64	
250.90254	154	
251.95696	72	
252.19605	72	
252.94957	64	
252.97071	160	
253.85245	58	
253.90363	96	
254.97305	92	
255.07284	100	
255.09457	112	
255.86978	66	
255.96785	72	
256.13497	70	
256.26862	80	
256.84690	82	
256.86745	96	
258.84527	198	
259.13644	94	
259.85611	56	
260.94373	82	
261.84794	102	
262.12792	60	
263.02536	72	
264.01999	78	
264.10787	70	
266.91100	82	
266.99248	66	
267.09153	58	
267.83849	78	
268.82450	140	
268.83903	302	1+
269.85576	56	
270.00720	80	
271.92349	124	
272.19891	82	
272.84596	156	
272.91649	60	
274.24904	68	
274.86303	224	
275.85868	760	1+
275.88433	98	
276.86251	632	1+
277.96032	66	
278.84077	198	
279.87236	68	
280.03780	64	
280.42213	70	
280.76566	72	
281.86554	148	
282.86215	68	
283.02948	80	
284.96637	84	
286.67261	68	
286.85055	138	
286.88081	68	
287.87719	54	
289.91697	76	
291.85205	82	
293.10907	236	1+
293.75785	62	
294.86493	78	
295.92941	88	
296.87004	74	
297.88418	66	
298.87020	54	
299.11681	54	
299.87417	166	
300.94197	78	
301.87662	68	
304.81074	144	
306.87768	60	
307.94103	76	
309.86699	158	1+
312.10098	68	
312.84530	62	
313.17124	68	
314.95143	82	
315.81911	102	
316.17914	70	
317.88696	138	
319.86290	62	
319.91292	72	
319.93510	74	
321.88171	70	
322.84967	78	
324.88764	76	
326.89521	54	
328.41987	80	
328.90521	78	
328.95006	92	
329.88185	86	
333.07834	82	
334.95663	78	
335.17028	98	
335.62461	80	
336.22735	68	
337.18755	78	
340.38327	90	
341.90937	74	
END IONS

###FS:    #m/z: 359.96098 #charge 1+
###MS: 66
###MSMS: 69
BEGIN IONS
TITLE=Cmpd 51, +MS2(359.9610), 28.0-35.0eV, 1.5min #69
RTINSECONDS=87.079
SCANS=66,69
PEPMASS=359.96098	36812
CHARGE=1+
147.36220	86	
188.07466	66	
193.08200	68	
213.86451	90	
213.88756	72	
216.85818	122	
218.07797	104	
222.95450	502	1+
223.83280	70	
223.89176	70	
224.94864	518	1+
225.97471	64	
226.12023	72	
226.47112	116	
226.89101	68	
226.94766	158	
226.97321	124	
227.88893	68	
227.93209	82	
228.94344	474	
234.86488	84	
235.12280	74	
235.86540	72	
240.94076	72	
240.96041	148	
240.97682	104	
241.11977	76	
241.85826	72	
241.93891	118	
242.49274	78	
242.82509	80	
242.86380	70	
242.89448	66	
242.95638	160	
243.89727	160	
244.95548	384	1+
245.97428	180	1+
246.83371	122	
246.87958	82	
246.89274	66	
246.93771	72	
246.95414	214	
248.80036	446	1+
250.94975	66	
251.02983	68	
251.95450	70	
251.97201	90	
252.08694	72	
252.14935	84	
253.88388	92	
255.10636	76	
257.19530	76	
258.15574	112	
258.82666	76	
259.84801	186	
260.91495	74	
260.94349	150	
260.96713	144	
261.12902	74	
261.85786	70	
262.14182	74	
262.95590	68	
263.78876	68	
265.15685	78	
265.80803	132	
265.98291	66	
266.81515	624	1+
267.09354	78	
267.10746	84	
267.50745	84	
267.97107	112	
268.96721	70	
270.02122	94	
270.12031	78	
270.88674	94	
271.88276	90	
274.06584	68	
275.09952	66	
275.12167	88	
275.81103	80	
275.97580	64	
276.85348	78	
278.79927	202	
278.84364	178	1+
278.88096	64	
279.23090	74	
279.79666	76	
280.79255	720	1+
280.83352	66	
281.88153	208	1+
282.08635	74	
282.80350	94	
284.82571	422	
285.86666	78	
287.90765	130	
287.98822	70	
290.85985	112	
292.89742	78	
293.15176	82	
293.79163	66	
295.85357	244	1+
295.92937	72	
296.81261	248	
296.89966	78	
297.80878	126	
298.11785	68	
298.80294	1084	1+
298.88812	68	
299.86497	122	
300.80250	216	
301.86409	108	
302.16994	92	
302.79151	70	
302.92647	80	
303.88537	150	
306.43691	92	
307.90245	80	
307.98025	68	
309.15108	86	
310.13239	66	
312.08138	78	
313.98680	76	
314.31763	78	
314.82492	94	
316.65349	72	
316.81248	418	1+
317.88699	74	
318.81540	126	
318.92342	74	
319.60327	64	
321.50518	66	
321.82325	252	1+
325.02868	66	
325.14035	134	
325.84188	68	
326.16509	68	
330.13512	64	
330.17843	66	
331.92981	86	
332.40212	102	
334.77687	76	
334.94798	74	
338.11504	64	
338.28651	74	
338.95316	72	
339.70159	68	
339.88732	80	
340.93837	74	
343.91527	72	
344.35943	108	
346.96414	78	
347.81984	86	
348.03577	76	
349.05316	64	
350.35080	78	
350.92552	72	
351.88754	74	
353.87838	74	
354.89092	82	
356.82927	72	
357.70701	76	
360.35906	64	
362.76168	64	
END IONS

###FS:    #m/z: 340.93980 #charge 1+
###MS: 70
###MSMS: 71
BEGIN IONS
TITLE=Cmpd 52, +MS2(340.9398), 28.0-35.0eV, 1.5min #71
RTINSECONDS=90.772
SCANS=70-71
PEPMASS=340.93980	94408
CHARGE=1+
53.47475	72	
74.42159	88	
183.86194	66	
192.88952	70	
192.90470	86	
203.03502	66	
209.88927	80	
210.90288	110	
212.87774	72	
212.90110	76	
213.87982	120	
213.93831	158	
214.89107	94	
215.88873	138	
216.88833	72	
217.85836	74	
217.88343	108	
218.87835	74	
219.87508	84	
223.83257	72	
223.95891	182	
224.84624	70	
224.90488	66	
224.98249	94	
225.12245	66	
225.82492	80	
226.85616	110	
226.89553	62	
226.94532	64	
227.83888	74	
227.95903	70	
228.84258	74	
229.78523	62	
230.88601	92	
230.90920	106	
231.52407	72	
231.84498	68	
231.95721	84	
232.89343	74	
233.90258	118	
237.89681	72	
238.15427	84	
238.85526	144	
239.84562	88	
239.90132	66	
240.09336	74	
240.83377	106	
241.84479	148	
241.89356	70	
242.83327	118	
242.93213	68	
243.83240	132	
244.83303	118	
245.07515	70	
245.84082	64	
246.97194	296	1+
249.42113	84	
249.96065	64	
250.89939	130	
251.95937	62	
251.97105	92	
251.98993	74	
252.10856	64	
252.22936	86	
254.02086	78	
254.79240	84	
254.93959	124	
255.13756	94	
255.90848	240	1+
256.19204	78	
256.84882	284	1+
256.89154	240	1+
257.87785	84	
257.93419	82	
258.80311	68	
258.84535	260	
259.85355	332	
260.83542	110	
260.97612	82	
261.83762	286	
262.95591	78	
264.86000	124	
265.08465	70	
265.85562	212	1+
265.99904	76	
266.80060	72	
267.83448	634	1+
268.83616	506	1+
270.82364	74	
271.84162	68	
271.95808	68	
272.93375	136	
273.03415	64	
274.85903	282	1+
274.87680	236	
276.85582	354	
277.85856	398	
277.92561	76	
278.15062	74	
278.84653	1118	1+
279.00337	82	
280.82798	64	
280.87484	70	
281.89429	64	
282.85493	66	
282.87919	138	
283.78625	76	
283.81076	164	
284.05314	88	
286.13010	72	
286.78105	64	
287.80365	110	
288.86444	78	
290.14502	68	
291.09716	88	
293.86078	64	
294.62942	86	
294.86664	152	
296.85638	80	
297.08373	82	
297.88760	72	
298.30870	66	
298.93857	106	
299.87730	184	
300.31358	64	
301.85831	198	
302.86620	74	
302.92149	72	
303.13374	72	
303.18745	76	
303.97655	74	
306.43479	82	
306.88200	84	
307.89172	132	
308.29241	76	
311.86658	76	
312.84133	80	
317.87367	78	
322.14395	74	
323.01495	68	
323.09647	66	
323.96462	98	
324.90298	72	
325.28828	74	
325.89364	90	
326.02774	68	
326.89291	72	
328.18954	208	
329.87044	72	
330.12465	66	
333.87427	68	
336.75466	64	
341.31494	72	
341.79871	64	
342.15493	62	
342.33197	72	
344.91296	82	
345.72091	82	
346.35832	76	
END IONS

###FS:    #m/z: 336.94513 #charge 1+
###MS: 70
###MSMS: 72
BEGIN IONS
TITLE=Cmpd 53, +MS2(336.9451), 28.0-35.0eV, 1.6min #72
RTINSECONDS=91.552
SCANS=70,72
PEPMASS=336.94513	41596
CHARGE=1+
182.86585	106	
198.89564	70	
203.88464	86	
205.95344	132	
208.87840	58	
209.07725	74	
211.88995	66	
211.94474	134	
212.87937	280	1+
212.89920	102	
212.94769	78	
214.88372	68	
214.93279	70	
215.88313	114	
217.85122	90	
218.84001	68	
218.88183	74	
223.95721	82	
224.83516	68	
224.88472	74	
225.96876	68	
227.04931	74	
228.89291	78	
229.95370	242	
230.88910	584	1+
232.12723	64	
232.85932	78	
235.43347	92	
237.00224	62	
237.08132	70	
238.79567	60	
238.84118	102	
239.81375	76	
239.85140	74	
240.02302	58	
240.83491	120	
241.03030	62	
241.82372	66	
241.84343	286	
241.90795	88	
242.83917	66	
242.85404	72	
243.83500	64	
244.37403	62	
244.86744	68	
245.88116	60	
246.11422	80	
246.88347	76	
246.97415	82	
247.96659	152	
248.90073	334	
248.97939	68	
250.94594	72	
251.90777	72	
252.13577	94	
252.95366	72	
252.97038	200	
253.85637	84	
253.90723	88	
254.97094	84	
255.06828	70	
255.86175	74	
256.26076	66	
256.85738	70	
257.85505	64	
258.84612	136	
259.84997	168	
260.16164	68	
260.83378	176	
260.93252	64	
262.83432	74	
262.87606	108	
262.94762	60	
263.83088	66	
263.94447	94	
266.84882	80	
266.86466	68	
267.82861	72	
267.84250	62	
267.98866	74	
268.13419	94	
268.83944	384	1+
269.91860	70	
269.95269	72	
271.42173	66	
271.85149	108	
272.43596	86	
273.16593	86	
273.87906	74	
274.42566	78	
274.85952	118	
275.10369	62	
275.85952	84	
276.85682	320	
277.86061	174	
277.88975	60	
277.97668	80	
278.87232	60	
279.83448	64	
280.79189	120	
280.99612	58	
281.12796	78	
281.90075	108	
282.10696	102	
282.85809	66	
282.88371	66	
285.85074	66	
285.86627	124	
286.85089	218	
287.07831	90	
287.85375	124	
288.82242	74	
290.86450	72	
292.01138	70	
292.10357	74	
293.10960	80	
293.18138	66	
293.29261	62	
294.10430	108	
294.85728	68	
294.87742	80	
296.21917	68	
296.40502	60	
298.22349	86	
298.41422	70	
298.85755	202	1+
299.01292	88	
299.07476	76	
299.32296	116	
299.83943	76	
299.88297	78	
302.87686	86	
303.68320	62	
304.44286	58	
307.87859	66	
308.10280	76	
308.28824	94	
308.86613	68	
310.85683	60	
310.88026	82	
317.89389	68	
317.95954	72	
321.72955	58	
322.02048	78	
322.82295	68	
323.24457	70	
324.23429	96	
324.89214	108	
325.90056	122	
332.93282	70	
334.16840	84	
337.26178	112	
338.16885	76	
338.45814	88	
END IONS

###FS:    #m/z: 363.95535 #charge 1+
###MS: 70
###MSMS: 73
BEGIN IONS
TITLE=Cmpd 54, +MS2(363.9554), 28.0-35.0eV, 1.6min #73
RTINSECONDS=92.3245
SCANS=70,73
PEPMASS=363.95535	34984
CHARGE=1+
79.49903	78	
123.66525	76	
186.99895	80	
189.86165	102	
191.85797	128	
192.89083	72	
197.90648	64	
199.03807	64	
199.14695	82	
203.88646	90	
203.93173	86	
205.94803	72	
206.69768	68	
207.87693	72	
209.94301	342	
210.89220	92	
210.93517	64	
212.87867	352	
222.89315	80	
222.95316	208	
223.95312	140	
224.94665	422	
225.83061	84	
226.94655	462	1+
226.97155	92	
227.93749	918	1+
228.94190	762	1+
230.88875	564	1+
231.81519	72	
234.01341	94	
234.09435	68	
234.14838	80	
234.88195	72	
235.11354	76	
235.82549	84	
236.11825	74	
237.44051	92	
237.84413	94	
238.50511	96	
239.90123	68	
240.83327	182	1+
240.93871	794	1+
240.96166	570	1+
241.08338	82	
241.49572	88	
242.07607	70	
242.91148	76	
243.82320	80	
243.93530	128	
244.83852	208	1+
244.95755	508	1+
245.07308	64	
245.94252	224	
246.80981	70	
246.95224	674	1+
246.97936	100	
247.80543	162	
247.82964	104	
248.80110	268	1+
248.84950	78	
249.89856	74	
249.91393	90	
250.79772	126	
250.97098	70	
251.80070	74	
253.90535	64	
254.84337	64	
254.86819	120	
255.41631	100	
258.84311	602	1+
258.94109	122	
259.82903	74	
259.84569	344	1+
260.96623	88	
261.14698	74	
261.82816	70	
261.84185	64	
263.12719	70	
263.81469	74	
263.83160	88	
263.90863	68	
263.97547	82	
264.81599	80	
265.82007	208	
265.96900	76	
266.81210	568	1+
266.85469	90	
267.14040	70	
267.86387	68	
268.81120	174	
268.89490	72	
270.85766	76	
270.89783	92	
271.91913	70	
273.96820	78	
276.85458	554	1+
277.37098	68	
278.46826	80	
278.80205	216	
278.83696	94	
278.91505	88	
279.79135	1082	1+
279.85101	64	
280.79363	910	1+
280.86040	80	
280.92029	70	
281.85853	184	
282.79388	138	
283.06910	126	
283.78938	202	
283.81095	68	
283.84616	222	1+
283.99532	78	
284.12967	68	
284.82284	584	1+
285.93316	74	
289.16690	76	
289.96897	86	
292.85956	96	
292.90187	78	
293.51557	96	
296.80783	540	1+
296.88900	84	
298.80390	890	
299.79934	1084	1+
301.02273	80	
301.86239	374	1+
302.79648	250	1+
302.81245	64	
303.85503	124	
303.94434	114	
304.11977	68	
304.82468	72	
304.94928	80	
305.09509	72	
305.84615	66	
307.06693	68	
307.11423	68	
307.18535	74	
310.14941	70	
310.86561	66	
314.90358	70	
316.81062	924	1+
317.02705	72	
317.21543	66	
318.44319	92	
318.93632	68	
320.29760	72	
324.13484	66	
324.88622	76	
325.89904	74	
326.45149	86	
326.87312	64	
332.12426	66	
332.18696	70	
334.87602	70	
335.71685	68	
336.84254	68	
336.94670	66	
338.42647	78	
341.90444	72	
342.90690	86	
344.89544	66	
348.74161	68	
350.98756	78	
352.88493	114	
354.73561	70	
355.72839	78	
361.45315	98	
361.77763	80	
365.38799	102	
366.33454	76	
367.05879	74	
367.93191	68	
END IONS

###FS:    #m/z: 322.92932 #charge 1+
###MS: 74
###MSMS: 75
BEGIN IONS
TITLE=Cmpd 55, +MS2(322.9293), 28.0-35.0eV, 1.6min #75
RTINSECONDS=95.9935
SCANS=74-75
PEPMASS=322.92932	199682
CHARGE=1+
81.94370	32	
97.27313	66	
104.25356	32	
142.83048	32	
181.02219	82	
190.89739	86	
199.75391	28	
199.88575	82	
201.04137	162	
203.05066	68	
205.28970	26	
205.94771	138	
208.14059	56	
208.25221	26	
208.89275	68	
220.11160	70	
221.50779	90	
221.95021	94	
222.07251	58	
223.81645	72	
223.95659	188	
223.97067	68	
224.93820	74	
225.00343	28	
227.27780	52	
227.92611	72	
228.92291	74	
230.84207	42	
231.38158	26	
232.89135	54	
234.21437	66	
235.78978	76	
236.87162	86	
238.89606	76	
238.94147	52	
239.07804	66	
239.26330	28	
239.90506	76	
239.98654	76	
240.13882	80	
240.82150	124	
240.93948	1490	
241.52796	54	
241.82452	68	
241.93838	3328	1+
241.96890	70	
242.82566	38	
242.94108	2258	1+
243.20643	32	
243.30021	30	
243.81906	336	1+
244.93772	608	1+
244.98674	94	
245.17725	32	
246.55941	38	
246.85674	66	
246.97608	94	
247.51587	32	
247.77561	28	
247.88390	50	
247.97858	126	
248.85706	54	
250.23262	94	
251.20845	62	
251.92516	60	
255.78944	58	
255.90488	52	
255.94016	58	
256.83893	70	
257.40602	86	
258.12572	56	
259.84972	54	
259.91028	68	
260.20300	72	
260.34276	28	
260.82974	56	
261.83209	650	1+
262.83533	376	1+
263.23662	82	
265.05461	60	
265.79535	40	
266.39569	36	
266.85280	100	
266.96311	26	
267.12389	70	
268.80630	70	
268.96115	60	
269.89442	28	
271.77761	64	
272.12998	50	
272.58192	52	
272.84743	142	
273.44393	70	
275.80691	78	
276.91308	72	
278.84116	114	
279.09046	690	
279.92081	74	
279.93694	42	
280.09429	464	
280.83766	62	
280.86025	42	
281.29465	32	
282.02040	44	
282.27509	114	
282.90292	52	
282.92415	32	
283.27443	48	
283.79040	72	
283.81489	82	
284.29870	100	
284.74861	34	
284.84824	48	
284.87508	144	
284.92060	68	
285.29699	150	
287.88389	76	
288.83514	64	
288.88104	72	
289.02497	62	
289.09598	66	
290.78505	72	
290.80215	44	
290.83110	88	
292.04943	48	
293.22314	86	
293.85234	110	
295.11425	50	
295.17368	84	
295.85770	80	
296.16797	60	
300.64970	34	
301.72191	26	
301.87776	70	
302.08076	34	
303.82214	46	
306.88392	86	
307.85068	78	
307.88955	52	
308.05763	54	
308.29706	90	
308.79970	80	
310.31583	74	
310.87693	56	
311.84505	32	
311.86239	76	
313.81282	68	
315.85882	46	
318.88165	54	
322.06472	82	
324.88801	120	
325.68851	34	
325.90041	52	
326.21354	48	
326.32269	86	
328.19717	96	
END IONS

###FS:    #m/z: 340.93964 #charge 1+
###MS: 74
###MSMS: 76
BEGIN IONS
TITLE=Cmpd 56, +MS2(340.9396), 28.0-35.0eV, 1.6min #76
RTINSECONDS=96.774
SCANS=74,76
PEPMASS=340.93964	93752
CHARGE=1+
59.52939	184	
148.11144	94	
187.91808	64	
190.01467	70	
195.88891	66	
197.86500	64	
199.86830	68	
204.85714	92	
207.97439	98	
210.82962	66	
211.83831	78	
211.87956	60	
211.90271	72	
212.87665	148	
213.87890	76	
215.48550	100	
215.88732	106	
215.92293	92	
215.94175	70	
218.88393	70	
221.91450	68	
224.95848	66	
227.09819	74	
228.78517	78	
228.85383	72	
228.93371	76	
230.84600	84	
230.89242	64	
231.89094	110	
231.94442	68	
233.89776	138	
235.86892	72	
235.89003	64	
235.94461	90	
236.82594	78	
237.90279	60	
238.87591	62	
240.23010	64	
240.41876	90	
240.85872	68	
240.90356	122	
241.84174	244	1+
241.90222	86	
242.08943	68	
243.82820	100	
243.85019	80	
244.83502	102	
245.44246	80	
247.85677	78	
248.42192	94	
248.82647	64	
249.13059	70	
249.90069	64	
249.95865	66	
250.98487	74	
251.58433	78	
251.96028	68	
252.02486	74	
252.09323	60	
254.57487	106	
254.96485	74	
256.04666	116	
256.08773	86	
258.84639	412	
258.86968	126	
259.85910	88	
260.82986	324	
261.84093	142	
261.90140	60	
262.83912	120	
263.87444	82	
264.86546	68	
266.01891	80	
266.84488	96	
266.89731	72	
267.13375	78	
267.79449	84	
268.43382	98	
268.84075	300	
268.96296	104	
269.83145	100	
271.09790	66	
272.81900	90	
272.84917	120	
273.02191	62	
273.44624	78	
273.90950	78	
274.82484	62	
274.86046	112	
274.87562	66	
275.86293	144	
276.85639	498	
277.86026	272	
277.92534	74	
278.84594	582	1+
280.92623	74	
281.05081	136	
281.89034	82	
281.92339	62	
283.06646	68	
283.99082	64	
284.87247	90	
284.95984	64	
285.26076	86	
285.90622	64	
287.86530	58	
288.84135	64	
289.10835	60	
289.88116	142	
293.85030	102	
294.84468	58	
295.35526	94	
296.21051	66	
296.86157	120	
296.89973	62	
297.85819	62	
297.88945	62	
298.31031	74	
298.86909	94	
298.88771	84	
300.80130	66	
300.87324	300	1+
300.89647	80	
301.23155	72	
301.42965	84	
301.85830	70	
302.86428	62	
302.94543	70	
303.02209	60	
305.39103	78	
306.15767	84	
306.58517	96	
306.87954	188	1+
307.12721	94	
307.80774	66	
310.87465	84	
311.13423	60	
317.97885	96	
318.87948	70	
318.90131	88	
324.89588	60	
325.87980	70	
326.17198	64	
326.87956	72	
329.87466	84	
330.21150	84	
332.61014	68	
332.93260	78	
334.87791	100	
336.21655	74	
341.08825	76	
343.35047	94	
344.96339	68	
345.36932	88	
END IONS

###FS:    #m/z: 359.96069 #charge 1+
###MS: 74
###MSMS: 77
BEGIN IONS
TITLE=Cmpd 57, +MS2(359.9607), 28.0-35.0eV, 1.7min #77
RTINSECONDS=97.546
SCANS=74,77
PEPMASS=359.96069	23702
CHARGE=1+
55.28850	74	
190.92627	82	
198.95601	64	
201.87488	72	
201.93259	80	
207.89112	74	
207.94941	80	
210.88495	86	
214.87492	68	
222.95291	382	
223.83272	98	
223.89277	92	
224.94724	754	1+
226.94490	342	
226.97441	98	
227.93122	102	
228.90963	82	
228.94378	368	
234.87947	64	
235.10965	72	
239.10281	86	
239.90655	90	
240.83397	92	
240.96338	374	1+
241.94202	138	
242.07994	106	
242.95904	132	
242.97678	66	
243.96589	82	
244.95875	220	
245.82526	62	
245.93993	482	
246.81097	168	
246.90676	70	
246.95860	90	
247.80718	168	
247.97657	126	
248.07134	94	
248.80394	104	
250.79950	102	
250.94996	76	
250.99051	70	
251.07509	72	
252.87374	68	
252.95246	132	
253.13134	66	
253.84077	78	
253.91530	62	
254.10911	68	
254.12274	78	
256.10340	76	
256.84854	68	
256.87222	70	
258.14243	74	
258.95661	68	
259.83662	246	1+
259.88027	70	
259.97362	72	
260.96658	80	
263.98400	98	
264.79264	70	
264.87446	64	
265.01875	74	
265.09102	130	
265.79059	76	
265.86085	80	
266.81481	408	
266.84275	88	
267.97521	68	
268.80608	64	
268.85024	62	
270.84164	74	
270.88352	136	
271.43760	98	
274.79410	74	
274.81633	80	
274.84512	66	
274.86325	78	
274.90831	86	
275.80466	74	
276.08210	70	
276.46562	108	
276.85297	272	1+
277.10265	72	
277.90670	188	1+
278.79666	116	
278.84134	98	
278.88847	82	
278.91054	156	1+
279.79598	82	
280.42425	70	
280.67943	72	
280.79194	880	1+
281.84893	76	
281.99199	96	
282.88061	66	
282.99840	102	
283.07368	64	
283.82756	68	
284.11692	90	
284.82254	264	
286.83545	94	
289.84072	76	
292.87169	76	
293.14764	66	
295.01961	128	
295.22404	102	
295.93554	82	
296.42198	72	
296.76641	72	
296.81261	232	
296.84620	128	
297.14713	70	
298.80364	1418	1+
298.85348	68	
300.80235	294	1+
303.81824	62	
303.84152	74	
306.43235	72	
306.88406	72	
307.84315	94	
307.89156	74	
307.90661	84	
308.29910	70	
309.15763	66	
312.82366	76	
313.14727	66	
313.89958	72	
316.79086	88	
316.81474	506	1+
317.92881	84	
319.86923	100	
321.81767	138	
322.82290	64	
322.92228	94	
323.01608	106	
324.46211	84	
327.83719	78	
328.32885	72	
329.87455	110	
331.13139	102	
332.82279	70	
333.11625	72	
336.94652	124	
338.03102	62	
339.24255	88	
341.02437	62	
344.18425	66	
344.20440	64	
344.25888	70	
345.41319	80	
346.39930	78	
349.17240	76	
350.37597	72	
350.79208	68	
351.14628	64	
352.88546	74	
358.59919	72	
359.85563	72	
361.05425	64	
END IONS

###FS:    #m/z: 322.92948 #charge 1+
###MS: 78
###MSMS: 79
BEGIN IONS
TITLE=Cmpd 58, +MS2(322.9295), 28.0-35.0eV, 1.7min #79
RTINSECONDS=101.208
SCANS=78-79
PEPMASS=322.92948	190972
CHARGE=1+
65.50964	74	
67.15879	82	
103.60639	64	
184.23984	32	
189.92987	64	
193.06982	32	
197.02018	46	
198.86782	78	
198.89064	72	
201.04294	162	
205.95037	166	
206.70319	70	
207.50887	114	
212.89395	54	
213.92551	94	
213.99881	56	
215.13610	72	
215.88229	78	
221.87894	88	
221.94267	174	1+
221.96081	52	
223.95921	226	
225.95615	92	
227.10551	72	
228.82402	90	
228.93389	52	
229.01364	58	
232.08845	50	
233.95491	56	
234.40227	82	
235.87480	50	
237.88755	92	
238.45970	70	
238.88128	86	
238.93578	56	
239.07998	44	
239.91265	74	
239.94084	76	
240.82413	60	
240.93975	1118	
240.98639	42	
241.49998	38	
241.90973	46	
241.94206	700	
242.67565	40	
242.94058	2010	1+
243.15130	34	
243.24440	64	
243.26775	40	
243.29836	60	
243.81805	542	1+
243.90409	56	
244.81964	362	1+
244.93855	698	1+
244.99620	66	
245.53281	40	
246.19119	68	
246.84286	60	
247.34268	94	
247.97864	56	
248.83772	50	
248.85322	64	
249.85773	86	
250.81008	64	
250.94805	56	
251.09581	80	
251.90187	56	
251.92334	78	
252.17266	54	
253.83285	70	
254.84922	66	
255.89315	56	
255.95399	74	
256.89996	80	
257.80036	66	
258.44529	68	
258.83328	276	1+
258.87606	66	
260.15962	80	
260.79753	38	
261.83084	138	
262.83168	232	
262.94980	86	
263.09294	80	
263.18698	64	
263.85034	70	
264.84868	78	
265.12865	46	
265.87697	144	
267.10766	86	
268.81001	70	
269.79764	66	
270.82526	56	
270.84576	62	
271.09988	56	
271.51852	86	
276.81505	64	
276.84375	44	
276.94582	60	
277.81666	84	
278.32471	32	
279.09084	952	1+
280.82130	86	
281.97875	38	
282.27777	48	
282.64119	42	
282.80417	50	
282.86005	64	
282.95322	66	
283.07277	66	
283.84398	72	
284.29358	46	
284.85155	68	
286.31931	32	
286.87043	62	
287.92550	46	
289.18336	48	
289.78941	64	
289.87800	128	
290.85536	154	
293.84828	54	
293.86735	60	
296.37726	78	
298.80440	46	
299.00435	76	
299.05538	66	
299.80964	78	
299.85033	66	
303.89292	52	
304.88868	68	
305.87403	80	
306.08218	56	
306.16629	68	
306.19402	72	
306.88113	128	
307.89390	58	
309.37792	90	
309.82079	56	
310.14497	60	
311.94068	56	
312.86310	56	
314.77699	72	
314.79898	58	
315.33944	98	
316.10976	68	
318.04064	50	
319.31157	48	
320.07157	34	
321.08260	44	
321.28051	84	
321.40858	78	
321.88789	116	
323.05033	70	
324.89860	94	
325.89710	54	
327.96384	46	
328.27747	84	
END IONS

###FS:    #m/z: 340.93973 #charge 1+
###MS: 78
###MSMS: 80
BEGIN IONS
TITLE=Cmpd 59, +MS2(340.9397), 28.0-35.0eV, 1.7min #80
RTINSECONDS=101.98
SCANS=78,80
PEPMASS=340.93973	91678
CHARGE=1+
96.39114	98	
185.87676	66	
188.42870	74	
192.88750	52	
192.94577	56	
194.85719	76	
196.88169	68	
202.00217	76	
208.95660	54	
211.93511	72	
212.87455	62	
213.87514	100	
213.93899	212	
215.88485	152	
217.88028	82	
218.88370	54	
222.96093	52	
223.96228	78	
224.97880	66	
226.82792	78	
226.85394	72	
226.89301	52	
226.95216	70	
227.45337	84	
228.83903	86	
228.94098	60	
229.09712	72	
230.82179	58	
230.88597	180	1+
232.96817	66	
233.89428	130	
233.94574	64	
235.78975	74	
235.85944	68	
236.90176	76	
238.79948	66	
238.85390	136	
238.90724	78	
239.10290	70	
240.22838	70	
240.83458	294	
241.23023	80	
241.83993	204	
241.94027	72	
242.84218	122	
242.86529	70	
243.41508	64	
243.83594	154	
244.82907	64	
245.84219	62	
246.82370	56	
246.85081	70	
246.94542	98	
246.97790	108	
247.91506	66	
248.99180	98	
250.90501	64	
251.93535	68	
252.08707	80	
254.13038	70	
254.86884	78	
254.96503	90	
255.07165	130	
256.12503	66	
256.84680	78	
256.86714	218	
257.26016	88	
257.85154	98	
257.92845	62	
257.94427	72	
258.18080	72	
258.84423	944	1+
259.16261	68	
259.91673	106	
260.83438	330	
261.84181	244	
261.89757	82	
262.88013	64	
263.23253	80	
263.88539	124	
263.92637	88	
264.07397	102	
265.01479	90	
265.84972	78	
265.86283	58	
266.85078	166	
266.87688	58	
267.02330	72	
267.13220	232	
268.84065	454	
268.90488	58	
268.95519	70	
271.91133	64	
273.44206	88	
273.84422	86	
274.87617	86	
274.98770	66	
275.85871	136	
275.94528	88	
276.85735	978	1+
276.94167	52	
278.50322	60	
278.84636	666	1+
279.80004	74	
279.91653	74	
280.84491	128	
281.84920	140	
281.86187	214	1+
282.07386	58	
282.64333	90	
282.79823	54	
282.83511	54	
283.33962	84	
284.37392	70	
289.11903	94	
291.85821	56	
293.86495	62	
295.85485	72	
296.07085	66	
296.28656	64	
296.85452	118	
296.96988	60	
297.15167	72	
297.87824	150	1+
297.89926	92	
297.97572	70	
298.13848	66	
298.30628	84	
298.80068	84	
298.95115	52	
298.99616	58	
299.01477	68	
299.27616	70	
301.85843	76	
302.95187	58	
303.13164	52	
303.94413	84	
304.81819	68	
305.15281	80	
306.88397	130	
306.95485	68	
309.41699	56	
309.91367	62	
312.96081	56	
316.86117	62	
319.89131	60	
327.90395	58	
331.16946	72	
331.75738	80	
331.82257	54	
332.89454	72	
334.06092	68	
334.92516	60	
336.35625	74	
337.83970	64	
340.35593	68	
END IONS

###FS:    #m/z: 359.96098 #charge 1+
###MS: 78
###MSMS: 81
BEGIN IONS
TITLE=Cmpd 60, +MS2(359.9610), 28.0-35.0eV, 1.8min #81
RTINSECONDS=102.753
SCANS=78,81
PEPMASS=359.96098	26046
CHARGE=1+
198.87834	74	
207.11718	82	
209.09146	68	
209.12130	68	
211.86522	72	
214.90541	66	
217.92918	86	
221.94829	70	
222.89611	128	
222.95332	96	
223.88678	118	
223.95479	218	
224.94685	448	
226.06315	98	
226.94440	404	
227.07765	74	
227.88083	96	
227.95894	126	
228.94102	614	1+
230.85130	86	
230.88482	86	
232.10683	70	
232.82497	88	
234.86116	138	
235.84642	78	
237.93105	68	
238.86965	68	
239.85940	70	
240.93873	154	
240.95982	250	
244.95794	270	
245.94412	272	
246.13726	70	
246.95379	196	
246.97413	96	
247.97893	66	
248.78359	70	
248.80444	354	1+
250.67172	78	
252.95822	210	
253.08815	74	
255.22574	76	
255.85435	66	
256.81141	80	
256.86882	64	
257.15967	132	
258.14013	84	
258.84413	72	
258.91323	74	
259.97510	72	
260.95645	68	
260.97394	70	
262.82835	76	
262.94642	62	
263.86734	154	
264.03215	66	
264.81807	144	
266.81189	798	1+
267.10985	102	
267.14574	72	
268.98944	64	
270.88952	120	
271.09308	80	
273.83406	106	
273.87709	76	
273.93350	72	
275.81520	76	
275.84151	70	
275.90453	66	
276.08242	84	
276.09696	100	
277.83908	92	
277.85647	134	
277.90922	82	
278.17143	76	
278.99893	64	
279.79607	104	
280.79328	1136	1+
280.89938	70	
281.05178	68	
281.98747	84	
282.78585	64	
282.82710	64	
283.87283	78	
283.99093	78	
284.82198	354	1+
285.93107	72	
289.09352	64	
289.80475	102	
291.97856	88	
292.12668	80	
293.12032	86	
293.14953	134	
293.43770	86	
294.29036	72	
295.83623	76	
295.94047	68	
296.81296	232	
297.80925	226	
297.92720	92	
298.80409	964	1+
299.10186	66	
299.75221	80	
300.01571	66	
300.80249	308	
300.88643	72	
301.85849	76	
304.02134	68	
304.31905	86	
304.94255	72	
306.27782	78	
307.80136	66	
307.88930	68	
308.04067	90	
309.12516	76	
309.34354	66	
311.12982	88	
312.03812	88	
312.86911	72	
312.89119	64	
314.82766	118	
314.85971	66	
315.16698	76	
316.81526	582	1+
317.88241	64	
317.93506	96	
318.93859	78	
319.02674	62	
319.82297	92	
319.92411	80	
320.13923	68	
320.93330	200	
321.82901	142	
322.43941	92	
322.80316	78	
323.03267	80	
323.88990	134	
324.01864	132	
326.12748	66	
326.26505	74	
326.31597	68	
326.81314	82	
328.17525	82	
329.86585	78	
330.17156	68	
334.17740	72	
336.94528	196	
337.11528	72	
340.02540	70	
340.93836	64	
345.42431	80	
345.79000	66	
345.97691	68	
354.17129	66	
357.86944	66	
360.87085	144	
363.18488	72	
END IONS

###FS:    #m/z: 322.92945 #charge 1+
###MS: 82
###MSMS: 83
BEGIN IONS
TITLE=Cmpd 61, +MS2(322.9295), 28.0-35.0eV, 1.8min #83
RTINSECONDS=106.407
SCANS=82-83
PEPMASS=322.92945	171070
CHARGE=1+
59.09178	38	
92.86364	24	
114.13079	56	
122.76277	32	
131.77125	30	
192.71019	30	
192.88763	56	
195.03540	80	
197.91342	72	
201.05286	78	
201.99422	26	
205.06815	58	
205.94995	64	
206.94840	54	
207.78150	40	
209.02229	84	
210.87420	66	
212.93515	78	
221.07467	72	
221.94332	80	
222.73442	32	
223.95976	52	
228.08355	70	
229.87488	36	
231.11996	64	
238.04439	68	
238.91298	98	
238.93330	80	
239.05192	74	
239.07913	126	
239.80021	70	
240.47814	48	
240.62812	78	
240.82020	74	
240.93811	546	
241.84682	82	
241.91764	94	
241.94269	644	
241.96700	32	
242.45611	22	
242.52284	26	
242.81842	126	
242.94115	1774	1+
243.36564	40	
244.12446	78	
244.28174	22	
244.36604	24	
244.40462	36	
244.82047	142	
244.84020	114	
244.94153	202	
245.54403	34	
245.90879	32	
245.94359	130	
246.16898	22	
246.94145	82	
246.97524	116	
247.03781	30	
247.52238	42	
247.80470	60	
247.93968	54	
247.98035	52	
248.04407	36	
248.14315	74	
248.80697	24	
248.83827	208	
248.85631	66	
249.68794	36	
250.73012	38	
251.01002	72	
251.65817	94	
251.84558	70	
251.93314	70	
252.47156	94	
252.82832	68	
252.92426	68	
253.08833	52	
253.88375	54	
254.83790	68	
255.10617	70	
255.79888	78	
256.89543	104	
257.07869	46	
257.40423	70	
258.83124	274	
259.24378	64	
259.80543	60	
261.83344	474	1+
264.10466	22	
265.03855	30	
265.05677	62	
265.84543	116	
266.21314	72	
266.85461	102	
267.79834	58	
267.88289	72	
268.95311	54	
272.53487	24	
272.85611	38	
277.19109	82	
278.17116	32	
278.41921	94	
278.84738	48	
279.09210	600	
279.38892	26	
279.41591	28	
279.53045	24	
280.09399	378	
280.84591	54	
280.86843	52	
282.27394	52	
283.86885	62	
284.08282	36	
284.29404	262	1+
284.55586	30	
284.86079	70	
286.98045	64	
287.88408	80	
288.85202	68	
289.07884	38	
289.82268	56	
289.88108	66	
290.16339	66	
290.93170	70	
291.85421	62	
292.56885	22	
293.80171	48	
295.88482	50	
299.77811	66	
300.80147	88	
302.88133	46	
303.94626	80	
304.73682	74	
304.90635	70	
306.87838	34	
307.89399	72	
308.59667	24	
308.86190	50	
308.87925	68	
310.87643	72	
316.06563	22	
319.94166	72	
320.11259	50	
321.85081	76	
323.76100	24	
323.88966	54	
324.89157	198	
325.87953	72	
325.90695	68	
326.89542	54	
327.07313	70	
327.17499	44	
327.82851	74	
END IONS

###FS:    #m/z: 336.94541 #charge 1+
###MS: 82
###MSMS: 84
BEGIN IONS
TITLE=Cmpd 62, +MS2(336.9454), 28.0-35.0eV, 1.8min #84
RTINSECONDS=107.179
SCANS=82,84
PEPMASS=336.94541	31780
CHARGE=1+
181.21208	70	
189.17096	102	
192.09705	70	
193.87983	72	
196.88187	70	
196.90756	58	
198.88359	72	
199.86820	72	
206.97166	62	
208.21504	52	
208.88565	68	
210.87996	60	
210.92244	86	
211.89179	82	
211.94387	268	
212.08307	72	
212.87868	448	1+
213.94141	72	
215.88106	66	
217.84408	72	
221.05279	64	
221.86951	82	
223.97756	114	
224.84256	84	
224.96603	74	
225.84139	84	
225.85797	84	
226.94450	90	
228.84111	60	
229.95027	132	
230.88766	878	1+
231.87237	78	
231.94797	116	
233.07658	48	
233.94389	88	
235.07759	72	
236.86745	52	
237.58636	82	
238.84086	64	
239.90500	52	
240.34825	92	
240.84485	152	
240.86434	90	
241.84293	162	
241.99002	72	
242.86187	60	
243.84840	58	
246.15873	80	
246.97495	132	
246.98892	62	
247.06878	50	
247.86865	72	
248.90182	172	1+
248.91349	62	
249.82664	54	
250.95031	58	
251.83187	72	
251.97236	68	
252.06950	92	
252.84230	72	
252.97078	142	
253.90218	150	
254.09725	72	
254.87102	70	
254.94148	72	
254.97027	70	
255.07106	64	
255.10630	80	
256.85705	48	
257.05741	96	
257.11254	56	
257.84573	54	
257.85951	72	
258.84715	234	
259.84604	184	
261.94904	74	
262.83415	72	
262.86808	70	
263.83536	46	
263.87256	102	
264.83511	88	
265.86292	52	
266.86633	50	
267.82835	60	
267.84318	212	
268.02152	76	
268.17820	46	
268.84455	106	
269.80156	78	
270.83344	52	
270.84891	84	
271.91987	78	
272.43999	84	
272.91568	100	
273.83510	60	
274.85699	222	
274.89990	104	
275.36232	76	
275.86433	112	
276.85413	328	
276.87522	88	
277.84100	134	
277.86190	318	
278.84342	66	
278.98462	74	
280.10154	70	
280.84328	46	
281.89826	66	
282.87465	92	
284.04235	50	
285.85427	104	
286.85365	70	
287.84533	90	
288.80077	80	
289.91057	88	
293.10531	200	1+
294.84254	102	
294.86806	64	
295.23913	58	
296.87201	62	
297.87786	118	
298.31677	72	
299.02762	76	
299.86756	100	
300.01583	50	
301.82637	74	
304.02755	58	
304.86962	78	
304.88709	64	
305.15063	68	
307.88840	104	
308.29894	80	
309.02392	66	
309.86654	122	
309.88978	68	
311.86482	58	
313.05168	78	
314.89461	64	
317.88036	64	
318.01169	76	
318.84184	52	
318.98686	80	
319.88439	64	
320.85137	70	
322.89617	72	
324.00009	74	
326.09458	70	
328.95213	100	
330.62437	86	
337.46270	86	
337.78045	64	
338.79930	58	
339.00748	66	
341.81643	58	
END IONS

###FS:    #m/z: 363.95571 #charge 1+
###MS: 82
###MSMS: 85
BEGIN IONS
TITLE=Cmpd 63, +MS2(363.9557), 28.0-35.0eV, 1.8min #85
RTINSECONDS=107.952
SCANS=82,85
PEPMASS=363.95571	30138
CHARGE=1+
153.03250	66	
189.86224	120	
190.86189	64	
191.85895	206	
196.88259	132	
197.95637	70	
200.87991	74	
202.86730	72	
203.01387	84	
203.11387	80	
207.88555	88	
207.94406	68	
208.79859	72	
209.94596	126	
210.88450	72	
212.87918	402	1+
214.84431	68	
222.95030	296	1+
224.94705	298	
226.94615	364	1+
227.88128	126	
227.93658	592	1+
228.89248	136	
228.93987	504	1+
229.83930	78	
230.88840	402	1+
231.80003	92	
232.88625	72	
237.05298	86	
237.13070	64	
238.89430	64	
239.14094	66	
240.94328	110	
240.95931	500	1+
241.83136	210	
241.93750	570	1+
242.93884	346	1+
243.13921	100	
243.47820	72	
243.82652	72	
243.83991	72	
244.95646	176	
245.07131	64	
245.94483	144	
246.86539	102	
246.95309	188	
246.98938	66	
247.80913	130	
248.80293	592	
248.89997	200	
249.13826	64	
249.83481	64	
250.79579	270	1+
250.89161	110	
254.09314	74	
256.05049	80	
256.85268	66	
257.91101	68	
258.83462	64	
258.97031	68	
259.83624	74	
259.97538	96	
260.83777	364	1+
260.93057	76	
260.96857	78	
261.98676	90	
263.78868	76	
263.92221	74	
264.62718	68	
264.81582	270	
265.84466	74	
266.81016	592	1+
267.97506	70	
268.84266	66	
268.96088	72	
269.11014	144	
269.80163	72	
269.81750	104	
270.90177	80	
271.80614	66	
271.83030	78	
271.86319	70	
271.91582	64	
272.85766	130	
273.87067	68	
274.90998	84	
275.91684	92	
276.42883	64	
276.85769	76	
277.87431	68	
278.42702	66	
278.80334	206	
278.84549	70	
279.10185	114	
279.79827	110	
279.84601	68	
280.79366	282	
281.79537	370	
282.78583	346	1+
283.07065	72	
283.78903	218	1+
283.82624	78	
283.84700	142	
283.88968	70	
284.82450	290	
284.93547	78	
285.78966	78	
285.81949	200	1+
285.86366	78	
286.79979	76	
286.89336	72	
291.86121	128	
292.44379	74	
294.92346	84	
295.94826	76	
296.78748	84	
296.80681	302	
296.85924	80	
297.80465	184	
298.80182	1020	1+
299.37200	92	
299.85857	76	
299.90768	68	
300.87376	64	
301.79877	158	
301.86235	262	1+
302.41968	72	
302.79855	96	
302.81734	76	
303.85560	184	
304.80985	64	
305.43180	84	
305.88885	84	
306.43887	82	
306.92086	76	
307.12926	70	
307.44150	76	
307.84615	72	
308.93991	90	
312.40458	76	
315.81130	98	
316.81285	332	1+
318.81003	84	
319.80789	70	
319.84080	70	
319.95490	72	
321.42569	72	
321.81804	178	
322.82093	72	
324.89801	66	
326.81326	78	
326.87752	80	
327.05304	78	
327.07849	70	
327.26431	64	
328.12667	68	
334.14165	94	
336.86067	70	
336.94825	130	
337.95258	66	
340.43067	76	
343.27339	66	
344.95670	78	
347.91854	64	
349.16094	160	1+
359.17784	68	
360.74886	64	
365.77767	80	
368.97651	70	
END IONS

###FS:    #m/z: 336.94487 #charge 1+
###MS: 86
###MSMS: 87
BEGIN IONS
TITLE=Cmpd 64, +MS2(336.9449), 28.0-35.0eV, 1.9min #87
RTINSECONDS=111.631
SCANS=86-87
PEPMASS=336.94487	31994
CHARGE=1+
66.93880	78	
132.24525	70	
191.89283	66	
193.89878	52	
199.06691	58	
205.94748	160	
206.87602	88	
210.89748	72	
211.04024	72	
211.87452	574	1+
211.94147	344	
212.87765	486	1+
214.85101	64	
215.88072	54	
217.88040	60	
218.88374	68	
221.97025	60	
223.95878	156	
225.87838	68	
225.94494	80	
226.85226	88	
228.89303	140	
229.84806	124	
229.95493	258	
230.88871	464	1+
231.94575	142	
232.89537	56	
233.80097	78	
233.84846	66	
233.89662	94	
233.95686	72	
234.91784	82	
235.07869	94	
235.94644	68	
236.08262	62	
236.88866	84	
236.90359	90	
239.84621	94	
240.83592	566	1+
240.84293	606	1+
240.96143	90	
241.83994	482	1+
241.98228	58	
242.16198	74	
244.86369	64	
244.95723	66	
245.00971	74	
245.44042	88	
246.12620	56	
246.97033	64	
248.18579	88	
248.89725	296	1+
249.90637	170	1+
250.46561	92	
250.96050	70	
252.08737	68	
252.10659	96	
252.95776	80	
253.90598	110	
254.08915	172	1+
254.12100	66	
254.92053	100	
255.71250	84	
255.97169	88	
256.84945	88	
256.97460	62	
257.84433	124	
257.89085	54	
258.84376	338	
259.85617	294	1+
260.82354	62	
260.94671	66	
264.74593	62	
264.79874	88	
264.87047	54	
265.11652	96	
265.64852	72	
266.84881	70	
267.84287	128	
268.83915	126	
269.00736	56	
269.83857	102	
271.09583	86	
271.14654	90	
271.83623	72	
273.84186	128	
273.87508	52	
275.83519	74	
275.86191	100	
275.89637	64	
276.02477	74	
276.85830	866	1+
277.85115	96	
278.83320	136	
279.06284	98	
279.20840	62	
279.83711	64	
280.84410	52	
281.01049	56	
281.04971	54	
281.85942	76	
282.87121	162	
285.85033	64	
286.84985	260	1+
288.86234	138	
289.88141	68	
290.85416	80	
291.85957	84	
292.83428	54	
292.93938	70	
293.10612	118	
293.85329	84	
293.99156	78	
294.11367	76	
294.86692	208	
295.28147	66	
295.82350	64	
295.85548	62	
296.90362	64	
297.22965	56	
297.58324	60	
297.91176	66	
297.97757	80	
298.30828	54	
298.87490	72	
299.06173	170	
299.79461	56	
299.81641	62	
299.87198	170	
300.88046	90	
305.44691	68	
305.89781	66	
305.93654	104	
306.89500	96	
308.94869	62	
310.88035	58	
311.88148	138	
312.94570	62	
316.01780	96	
316.18602	74	
321.83097	66	
321.90398	70	
324.89781	56	
325.09724	68	
326.02785	96	
328.39539	82	
331.15164	76	
331.82230	76	
333.86116	80	
335.07586	56	
335.23356	64	
335.42177	68	
336.38290	84	
336.83359	76	
337.18054	92	
337.25484	58	
338.16453	92	
338.25531	78	
338.76263	58	
341.27871	78	
341.65978	110	
341.78020	86	
END IONS

###FS:    #m/z: 363.95579 #charge 1+
###MS: 86
###MSMS: 88
BEGIN IONS
TITLE=Cmpd 65, +MS2(363.9558), 28.0-35.0eV, 1.9min #88
RTINSECONDS=112.403
SCANS=86,88
PEPMASS=363.95579	29672
CHARGE=1+
190.92967	64	
192.85678	84	
205.94977	98	
207.87504	78	
209.80760	88	
209.95179	70	
210.83344	62	
210.88354	62	
212.87937	234	
215.92723	90	
222.95006	300	
222.97036	62	
223.94623	410	1+
224.94774	284	1+
224.97176	174	1+
225.90043	74	
226.81125	74	
226.94674	466	1+
227.88907	72	
227.93177	78	
228.94242	650	1+
230.88823	596	1+
232.88367	70	
237.80038	66	
238.82755	94	
239.13897	100	
239.86492	68	
239.91020	64	
240.82427	204	
240.84709	78	
240.94056	134	
240.96160	344	1+
242.84064	72	
242.86583	78	
242.94460	444	
243.81815	390	1+
244.82173	252	1+
244.83772	128	
244.95733	470	
245.81211	92	
245.94690	72	
246.81206	210	
246.86031	80	
246.95528	360	
246.97568	244	1+
248.80353	268	
248.85921	86	
248.89786	66	
250.79266	90	
250.81184	64	
250.96937	82	
252.03822	66	
252.10843	66	
254.15414	66	
254.83579	64	
255.40050	68	
257.41785	100	
257.89105	72	
258.83348	214	
258.84827	118	
258.97266	136	
259.84301	84	
260.83573	288	1+
260.87113	94	
260.96834	70	
261.84049	172	1+
261.96730	140	
261.99074	100	
262.06837	90	
262.80251	84	
262.82626	152	
263.83095	78	
263.88237	72	
264.81881	98	
264.86085	66	
265.08709	196	
265.12017	72	
266.81142	562	1+
267.78928	70	
267.97706	64	
268.80768	200	1+
268.84150	148	
268.95519	64	
270.80272	78	
270.90799	78	
272.97128	92	
276.81284	68	
277.81886	64	
278.85986	150	
279.03838	66	
279.80674	68	
279.99905	64	
280.10346	76	
280.79324	838	1+
280.84212	90	
281.82204	64	
282.82477	88	
283.09954	70	
283.82719	86	
283.85097	116	
284.10671	66	
284.82469	136	
284.85540	98	
285.82323	64	
285.84399	80	
285.86216	76	
286.81874	136	
286.88172	78	
288.10706	72	
288.43436	102	
288.81402	68	
291.43661	76	
293.81473	104	
294.85932	72	
295.37803	70	
296.80737	82	
296.94182	88	
297.19162	72	
297.80083	1758	1+
298.42907	90	
298.80312	1514	1+
299.77576	78	
299.87084	120	
300.78838	66	
300.80991	214	
301.15257	70	
301.80619	124	
301.86187	162	
302.80201	76	
302.86682	190	
302.89617	78	
303.94114	142	
307.83794	94	
307.88560	120	
308.87411	68	
310.89079	98	
310.92013	78	
311.10592	82	
311.78661	64	
316.81989	124	
317.95254	72	
318.81207	154	
318.88663	66	
318.91241	86	
320.14369	68	
321.42162	86	
321.81937	98	
321.86278	70	
322.82516	72	
322.92665	72	
323.05067	64	
324.88931	74	
326.83119	66	
336.64891	92	
336.94383	116	
338.74532	66	
338.94611	64	
339.14976	78	
345.13854	92	
346.20750	90	
346.30353	78	
347.81732	66	
352.71953	64	
358.36913	118	
360.85343	70	
363.71662	66	
367.13424	68	
END IONS

###FS:    #m/z: 359.96021 #charge 1+
###MS: 86
###MSMS: 89
BEGIN IONS
TITLE=Cmpd 66, +MS2(359.9602), 28.0-35.0eV, 1.9min #89
RTINSECONDS=113.174
SCANS=86,89
PEPMASS=359.96021	22492
CHARGE=1+
182.86261	68	
188.85021	74	
196.94200	66	
207.08627	68	
209.07019	76	
210.86762	64	
213.94146	58	
216.38034	76	
222.95540	68	
223.88970	74	
223.95467	146	
224.88495	90	
224.95281	202	
225.93215	78	
226.94623	324	
227.83543	88	
227.87175	88	
227.95129	142	
228.88902	76	
228.94265	528	1+
229.84493	78	
231.89368	76	
232.88924	70	
232.90453	70	
233.95320	64	
234.86199	118	
235.00437	68	
236.78839	84	
240.18470	72	
240.86651	68	
240.96253	148	
241.90018	158	
242.95880	308	1+
243.08752	74	
244.81563	84	
244.85308	72	
244.95753	286	
245.62083	78	
245.93925	70	
246.81029	78	
246.94984	176	
246.98084	106	
247.80579	84	
247.90894	78	
248.80057	248	
249.08587	70	
249.79185	60	
249.84799	74	
250.80016	60	
250.89526	78	
250.94591	136	
251.56700	72	
252.95225	88	
258.14162	132	
258.82843	86	
258.84600	62	
260.83795	68	
260.97077	350	1+
260.99014	66	
262.08629	82	
262.83220	88	
262.95199	66	
263.12487	64	
263.97938	112	
264.81880	360	1+
265.06868	56	
265.42250	88	
265.97076	62	
266.09721	76	
266.11304	72	
266.81321	466	1+
266.98514	62	
267.97162	138	
268.84823	70	
268.89883	102	
268.92095	74	
269.84370	134	
269.97101	92	
270.17283	80	
271.89942	66	
274.14946	58	
275.10585	76	
276.02380	82	
276.85385	128	
277.02989	60	
277.80760	124	
277.86610	142	
278.79796	218	
278.87015	66	
278.90069	104	
279.79744	200	
279.86004	72	
280.79233	710	1+
281.89244	72	
282.79807	66	
282.87480	98	
283.01297	86	
283.06896	82	
283.81246	58	
284.82321	266	1+
285.01609	76	
288.89485	72	
291.80357	72	
291.92326	68	
292.43754	80	
292.79886	88	
292.85349	74	
293.04500	72	
293.85032	86	
295.90389	94	
296.80801	412	1+
296.90855	64	
298.80287	1454	1+
299.87116	60	
300.80033	116	
301.14191	82	
301.51068	80	
301.90132	70	
302.08234	78	
302.15098	62	
303.80717	60	
305.10992	60	
305.87173	60	
306.43483	92	
306.88392	64	
306.96167	68	
307.10127	76	
307.83786	58	
308.84030	66	
310.12160	68	
314.82765	140	
314.90537	66	
315.93695	100	
316.81098	162	
317.79065	58	
317.81298	110	
319.83058	94	
320.93517	84	
321.79366	76	
321.81781	196	
325.78414	78	
327.15061	64	
329.87411	70	
331.94768	64	
334.52315	82	
334.87135	56	
334.94775	58	
336.94281	114	
338.83994	56	
344.41395	74	
347.16317	90	
349.08321	70	
355.42270	96	
358.89226	78	
359.04324	68	
359.28554	68	
360.06992	80	
362.17520	62	
365.29423	68	
END IONS

###FS:    #m/z: 340.93947 #charge 1+
###MS: 90
###MSMS: 91
BEGIN IONS
TITLE=Cmpd 67, +MS2(340.9395), 28.0-35.0eV, 2.0min #91
RTINSECONDS=116.864
SCANS=90-91
PEPMASS=340.93947	96700
CHARGE=1+
71.02382	52	
78.46875	70	
100.52133	56	
190.94501	92	
192.88754	64	
200.86613	76	
203.03497	44	
204.03702	94	
208.88212	86	
212.87793	58	
213.94021	156	
214.88367	66	
215.88539	234	1+
215.93480	58	
217.30635	48	
220.88216	100	
221.37263	78	
222.87112	86	
222.95354	56	
223.83107	58	
223.95798	70	
224.97692	84	
226.82787	60	
227.35546	82	
228.84651	66	
230.88161	212	1+
231.60105	44	
231.94738	62	
232.43060	104	
233.90136	134	
235.98242	70	
237.80586	78	
238.83695	44	
238.89066	62	
239.46393	46	
239.84969	132	
240.83183	68	
240.90075	54	
241.84361	358	
241.86263	72	
242.83668	70	
243.82961	88	
243.90204	76	
244.00983	40	
244.83162	146	
244.96206	80	
245.86779	72	
246.09114	72	
247.00331	104	
248.90580	66	
249.89691	56	
249.96161	134	
250.99274	82	
251.96989	68	
253.99340	66	
254.83009	68	
254.89936	60	
254.96685	64	
255.83442	66	
256.26053	130	
256.89604	70	
256.96082	74	
257.93626	72	
258.84459	228	
258.92528	56	
259.82988	470	1+
259.85351	192	
259.91195	60	
261.13282	42	
261.84626	178	
262.83643	176	
265.41844	70	
265.89092	64	
266.06911	72	
266.84795	86	
267.13422	130	
268.13204	80	
268.51163	44	
268.84153	202	
268.95904	164	
269.02129	40	
269.83905	126	
271.82849	64	
272.86378	64	
272.92065	58	
273.85905	84	
273.87464	80	
274.86270	158	
275.85762	76	
275.87787	80	
275.95345	54	
275.97391	92	
276.85592	404	
277.86239	264	
277.92337	86	
277.95819	50	
278.08845	54	
278.84553	642	1+
279.88122	108	
279.90917	62	
280.11793	56	
280.84710	130	
280.87690	52	
281.89459	64	
282.88174	60	
283.02763	68	
287.19898	48	
290.40642	68	
292.81576	64	
292.87682	42	
293.86713	58	
294.85112	92	
294.86859	196	
295.86502	94	
296.93159	78	
298.88094	62	
299.01316	60	
299.87780	128	
300.19261	50	
300.85908	66	
301.86314	144	
302.20428	76	
302.86851	58	
302.89611	68	
303.86079	64	
304.02772	92	
306.88726	158	
307.89802	114	
308.39597	78	
310.88305	76	
311.86252	70	
312.26574	48	
313.86481	84	
317.06512	44	
322.12849	76	
323.79470	70	
323.88503	84	
324.26528	72	
324.88824	152	
326.17213	174	1+
327.15303	58	
327.27949	92	
328.88765	92	
328.90327	56	
332.11071	70	
337.18969	44	
338.16893	52	
340.19765	64	
340.90297	66	
342.25728	48	
342.91391	82	
343.31704	66	
344.26379	60	
344.30449	84	
344.91788	72	
END IONS

###FS:    #m/z: 363.95483 #charge 1+
###MS: 90
###MSMS: 92
BEGIN IONS
TITLE=Cmpd 68, +MS2(363.9548), 28.0-35.0eV, 2.0min #92
RTINSECONDS=117.636
SCANS=90,92
PEPMASS=363.95483	32144
CHARGE=1+
72.87675	66	
186.98521	70	
191.85822	68	
192.86198	80	
197.86829	70	
198.81596	70	
204.96272	80	
205.94627	78	
206.89010	68	
206.96624	64	
207.87855	68	
207.94604	68	
212.16020	72	
212.88176	216	
215.89316	68	
216.82141	72	
217.86591	74	
222.86018	74	
222.95131	296	1+
223.86043	92	
223.92116	66	
224.89297	66	
224.94913	228	
225.97539	64	
226.12202	70	
226.88528	72	
226.94968	356	1+
226.96768	64	
227.83325	86	
228.89367	148	
228.94278	610	1+
230.88720	712	1+
232.55788	100	
234.14354	70	
234.79355	74	
239.04985	72	
240.82089	164	
240.83525	234	1+
240.93956	320	1+
240.95944	116	
241.09687	88	
242.56913	88	
242.64731	82	
242.82738	66	
242.94065	348	1+
243.81988	304	1+
244.93671	68	
244.95685	440	1+
245.06917	68	
245.82090	64	
245.93802	116	
246.95191	334	
247.80803	68	
247.95612	146	
248.80491	170	
248.90213	156	
249.80104	142	
249.99002	66	
250.79024	70	
253.82300	74	
253.95440	76	
256.84886	66	
256.91786	76	
257.44153	170	
258.84533	312	1+
260.16154	98	
260.82843	426	1+
260.96428	164	
261.83122	360	1+
261.86641	108	
262.62745	80	
263.82804	208	
263.87880	116	
264.80293	74	
265.82278	72	
266.14319	90	
266.81647	282	
267.78838	88	
267.81185	142	
267.89496	70	
267.97038	128	
268.81000	110	
268.84034	84	
268.95516	72	
269.79717	98	
269.83992	74	
269.85791	82	
269.96614	118	
270.95624	80	
270.99486	70	
271.83852	72	
271.85659	68	
271.95583	100	
272.49969	66	
274.79402	80	
274.86372	64	
276.81047	66	
276.85260	150	
277.85618	70	
278.84545	88	
279.10367	86	
279.79014	846	1+
279.84647	106	
279.91262	72	
280.79145	736	1+
280.85160	88	
281.86123	138	
283.06422	150	
283.78423	106	
283.80366	158	
283.82261	154	
283.84954	114	
284.25774	76	
284.82356	332	
284.84413	68	
285.78673	134	
285.83890	136	
286.81014	92	
287.81731	66	
288.80585	64	
289.79755	72	
289.86879	82	
291.79718	70	
292.19688	70	
297.80953	172	
298.41669	74	
298.80017	1994	1+
301.78370	64	
301.86515	224	1+
302.80228	70	
303.44579	76	
303.82657	72	
303.85660	134	
304.95112	66	
306.44103	114	
307.84431	68	
314.81664	116	
315.82382	68	
316.29306	84	
316.81278	298	1+
318.80722	114	
320.08640	78	
320.79409	68	
321.18797	82	
321.81943	214	
322.92664	64	
323.80987	66	
325.25216	66	
327.07943	78	
335.17454	80	
336.80630	86	
338.39461	68	
339.13607	70	
341.00416	72	
342.89804	68	
343.06870	76	
343.88768	70	
344.90660	98	
354.89757	84	
355.41615	112	
356.06928	86	
361.36904	68	
361.39262	98	
361.59557	86	
366.03379	102	
366.28296	108	
369.07799	64	
END IONS

###FS:    #m/z: 336.94438 #charge 1+
###MS: 90
###MSMS: 93
BEGIN IONS
TITLE=Cmpd 69, +MS2(336.9444), 28.0-35.0eV, 2.0min #93
RTINSECONDS=118.408
SCANS=90,93
PEPMASS=336.94438	30122
CHARGE=1+
203.95312	72	
207.97590	50	
210.87787	38	
211.95137	76	
212.87859	170	
213.89079	66	
214.87481	64	
215.89128	58	
216.89546	56	
219.90769	70	
219.94998	74	
223.82587	60	
223.93210	68	
224.96610	52	
227.07026	34	
228.84454	54	
229.95119	52	
230.44955	26	
230.88922	492	1+
230.90561	86	
231.12572	50	
231.95529	92	
232.88744	64	
232.91360	92	
233.89862	80	
235.73931	32	
235.81991	60	
236.88284	92	
237.06827	98	
237.97236	86	
238.85254	58	
239.15056	72	
239.82322	80	
240.82818	58	
240.84670	70	
241.06424	72	
241.84146	652	1+
243.81378	32	
245.86999	56	
246.89899	52	
246.97587	54	
247.16558	58	
247.96512	74	
248.90048	128	
248.99186	102	
249.90223	86	
250.97993	26	
251.06765	128	
252.07167	62	
252.83424	40	
252.95516	60	
253.02176	88	
253.53359	36	
253.76238	34	
253.90592	30	
254.42619	70	
254.87274	50	
254.96733	126	
255.07319	66	
256.86837	48	
257.84934	52	
257.93415	68	
258.79504	56	
258.84463	636	1+
258.88762	60	
259.95004	44	
260.83168	72	
261.85415	42	
262.83002	30	
262.94941	44	
264.13952	28	
264.79094	40	
264.87075	64	
265.87269	68	
266.84262	48	
266.86248	58	
267.78661	42	
267.85892	72	
268.76481	36	
268.84165	184	
268.99083	36	
269.17374	32	
269.85393	86	
269.92894	40	
270.84133	48	
270.98887	64	
271.79883	32	
271.85284	70	
271.90697	68	
272.99550	40	
273.84821	52	
274.85779	176	
274.87558	50	
274.89368	46	
275.86039	106	
276.85741	328	
276.95382	100	
277.06244	70	
277.84132	70	
277.86164	254	
277.92127	76	
278.01860	106	
278.83950	120	
278.99512	48	
279.04644	96	
279.43220	98	
279.82872	140	
279.85646	46	
280.02585	66	
280.86249	60	
281.86786	52	
282.86436	84	
285.17146	82	
285.84832	58	
286.85108	188	
287.14038	50	
287.85722	74	
288.85071	54	
288.87013	70	
289.14423	62	
292.19194	62	
292.85177	40	
293.10424	168	
294.76437	28	
294.89306	68	
295.89556	82	
296.87673	42	
296.89150	62	
297.01184	62	
297.85676	70	
298.86033	38	
298.89620	34	
299.19550	68	
299.83315	60	
300.75273	56	
300.88107	122	
305.90387	74	
309.86641	36	
310.29876	28	
313.76024	72	
314.71375	34	
314.87091	68	
321.84890	62	
322.88919	54	
323.50941	36	
324.13048	68	
324.65894	88	
324.89126	80	
329.86775	78	
329.94176	52	
330.68730	76	
330.86986	26	
342.12319	66	
END IONS

###FS:    #m/z: 322.92927 #charge 1+
###MS: 94
###MSMS: 95
BEGIN IONS
TITLE=Cmpd 70, +MS2(322.9293), 28.0-35.0eV, 2.0min #95
RTINSECONDS=122.089
SCANS=94-95
PEPMASS=322.92927	177008
CHARGE=1+
45.54411	32	
174.66911	54	
184.86371	54	
190.93971	60	
193.01877	92	
195.87316	102	
196.88154	76	
198.03750	32	
201.04253	110	
202.05133	70	
205.94987	126	
208.82848	62	
208.84303	32	
209.87685	56	
216.88499	66	
217.82349	34	
218.71754	32	
219.06176	50	
219.79835	62	
220.79542	70	
222.94837	68	
223.95606	104	
223.99906	28	
224.95848	46	
225.86210	48	
228.30885	32	
229.83943	60	
230.84022	60	
230.88500	84	
234.02804	50	
234.06959	80	
234.18227	74	
236.00681	88	
236.83008	66	
237.00566	76	
237.06611	58	
238.06543	74	
238.93831	82	
239.06862	50	
239.78715	90	
240.82236	64	
240.93981	590	
241.07604	42	
241.66814	40	
241.94107	760	
242.11034	40	
242.46213	78	
242.82938	38	
242.94237	1406	
243.02803	34	
243.89843	64	
243.93647	714	1+
244.82430	96	
244.85306	120	
244.94022	516	1+
244.97889	78	
245.36358	38	
245.83679	50	
246.54814	38	
246.66531	36	
246.84771	54	
246.97335	98	
247.24416	86	
247.97502	68	
248.84731	34	
249.88674	42	
249.96278	74	
250.94793	82	
251.17723	64	
251.86666	48	
253.56261	72	
254.18335	78	
255.90128	82	
256.11160	60	
257.89697	82	
258.10745	30	
258.83428	58	
259.08303	54	
259.82688	68	
259.84084	80	
259.89242	78	
260.92054	72	
261.82331	280	1+
261.88737	70	
263.36808	28	
263.99600	28	
265.05893	248	
266.00518	58	
266.86170	124	
267.06957	52	
267.93507	54	
268.05159	64	
268.80023	28	
268.95734	60	
270.46763	30	
272.84151	54	
273.84658	60	
274.87944	52	
275.06908	58	
275.80654	80	
276.81903	80	
277.81503	62	
277.86168	48	
278.80244	68	
279.09026	1538	1+
279.13020	72	
279.24945	54	
279.89038	38	
280.84403	72	
280.98787	80	
281.04960	44	
281.24745	48	
282.20182	66	
282.26713	90	
283.07312	66	
283.19889	50	
283.64396	34	
283.85459	78	
283.98335	28	
284.29254	552	1+
284.84427	70	
284.86502	66	
285.03244	56	
286.24507	38	
286.51254	44	
286.92835	68	
287.02015	74	
287.15803	106	
287.87547	76	
289.53007	32	
290.87541	66	
291.38388	28	
291.88530	62	
295.90205	72	
300.93737	88	
301.79023	72	
301.83545	44	
302.30465	86	
302.81423	32	
304.21839	56	
309.82300	74	
310.42671	56	
311.85995	52	
314.86204	56	
321.21432	70	
323.21372	78	
323.24721	58	
324.32265	102	
324.89825	68	
325.06852	76	
326.17407	88	
326.31406	88	
326.36695	34	
327.25257	84	
327.84797	52	
END IONS

###FS:    #m/z: 340.93956 #charge 1+
###MS: 94
###MSMS: 96
BEGIN IONS
TITLE=Cmpd 71, +MS2(340.9396), 28.0-35.0eV, 2.1min #96
RTINSECONDS=122.862
SCANS=94,96
PEPMASS=340.93956	102100
CHARGE=1+
168.94414	72	
189.86408	58	
192.88592	90	
194.92210	68	
200.86442	72	
207.12359	84	
213.87752	110	
213.94280	116	
214.89097	76	
215.88564	78	
215.93349	156	
218.09770	58	
219.89684	110	
221.86401	72	
223.83091	58	
223.96135	90	
224.17469	92	
230.88605	188	1+
230.94103	92	
231.95167	60	
234.13918	74	
234.91006	56	
235.07191	58	
236.83931	82	
238.85418	72	
238.89009	66	
238.90529	76	
239.82298	92	
239.83814	140	
239.85334	90	
240.83889	64	
241.84218	168	
241.89663	76	
241.96503	88	
242.84226	82	
243.83202	142	
246.16436	76	
246.97630	62	
247.93616	76	
248.98360	74	
251.84772	58	
252.83651	68	
252.85965	76	
254.85828	50	
255.07098	68	
255.90708	54	
256.84776	88	
256.90382	76	
256.96699	66	
257.01804	50	
258.84477	160	
259.82912	352	1+
259.85229	566	1+
259.92412	88	
260.83214	298	1+
260.93688	52	
261.85379	52	
262.82831	82	
262.84226	48	
262.90411	66	
263.83459	48	
265.85896	74	
266.86066	72	
266.91909	72	
267.84477	48	
268.84413	204	
268.99761	66	
269.84265	130	
269.91631	54	
270.83156	48	
271.09406	72	
272.12179	68	
272.83119	62	
272.85596	100	
272.93328	64	
274.83361	80	
274.87381	60	
274.90196	60	
275.85845	126	
275.90663	78	
276.85652	284	
277.12758	68	
277.86052	288	
278.84040	364	
278.88047	108	
279.08952	74	
279.85622	172	
279.90637	86	
280.02341	58	
280.04852	62	
280.87456	62	
280.89142	56	
281.83892	68	
281.88824	68	
282.84353	68	
282.89513	58	
283.78402	72	
283.97634	64	
285.39949	70	
286.79978	70	
286.85653	60	
288.84144	58	
289.88340	78	
290.85625	76	
293.00682	70	
293.84806	82	
293.86553	72	
294.01013	52	
294.02922	70	
294.86452	232	
295.96781	76	
296.23166	88	
296.85753	130	
297.88680	104	
297.93306	56	
298.90241	72	
299.75453	66	
299.86866	162	
300.81832	58	
300.94167	78	
301.85865	52	
301.92240	66	
302.86614	78	
302.88102	76	
303.10778	74	
303.86974	56	
305.89763	74	
307.79932	70	
308.66575	92	
312.87130	68	
314.89019	48	
318.04060	60	
319.91730	68	
321.91035	72	
322.82993	50	
323.84515	82	
323.93607	50	
324.89978	52	
325.01229	56	
325.12151	86	
327.89692	72	
328.80275	78	
328.88756	64	
329.88129	60	
329.90387	84	
331.88714	80	
332.10679	76	
335.14565	72	
336.86093	52	
339.18807	52	
341.89358	68	
342.28575	64	
342.90021	76	
344.30457	52	
END IONS

###FS:    #m/z: 359.96045 #charge 1+
###MS: 94
###MSMS: 97
BEGIN IONS
TITLE=Cmpd 72, +MS2(359.9604), 28.0-35.0eV, 2.1min #97
RTINSECONDS=123.634
SCANS=94,97
PEPMASS=359.96045	21062
CHARGE=1+
102.72453	90	
126.35034	132	
184.95577	60	
197.86836	76	
206.09999	62	
209.94522	70	
216.02831	72	
218.02898	88	
218.86013	92	
222.95454	180	1+
223.88789	70	
224.89767	96	
224.94874	196	
224.98606	72	
225.94971	122	
225.96923	108	
226.92403	92	
226.94598	436	1+
228.94193	784	
231.83442	220	1+
232.88378	154	
233.00003	64	
233.96446	88	
234.86543	86	
238.79155	58	
239.10676	82	
239.90312	76	
240.79804	72	
240.83549	80	
240.87016	78	
240.93492	98	
240.96015	282	
241.07592	68	
241.78368	70	
241.94208	108	
242.86176	62	
242.96476	124	
243.03790	82	
244.91384	70	
244.95441	238	
245.14852	68	
245.91582	72	
245.94284	64	
246.81006	112	
246.95237	260	
247.80678	94	
248.01344	62	
248.80290	350	1+
250.43661	98	
250.79610	66	
250.90499	84	
250.95873	66	
251.06641	68	
251.81227	58	
252.04629	74	
252.95269	206	
254.11273	68	
256.01287	72	
256.12135	84	
256.91390	66	
258.83799	84	
258.96883	92	
259.02984	74	
260.83541	96	
260.95053	64	
260.97033	68	
261.96997	124	
264.11894	66	
264.87282	78	
265.09689	66	
265.81694	134	
266.81484	268	
267.81487	142	
268.39773	86	
268.81281	126	
268.84080	150	
268.90400	104	
268.96522	78	
269.90640	76	
270.89771	88	
271.86886	72	
273.81591	92	
273.96755	116	
274.86955	74	
276.80117	68	
276.85820	74	
277.80528	144	
278.81031	98	
278.83621	96	
279.10299	74	
279.79872	100	
279.84067	60	
279.86751	66	
280.79108	644	1+
280.92422	92	
281.11151	58	
282.82619	78	
284.06958	68	
284.79631	80	
284.82385	196	
284.99113	72	
285.78584	76	
290.85834	164	
291.79939	64	
293.84723	74	
294.92040	58	
295.01984	76	
295.43107	108	
296.05796	62	
296.80830	306	
296.85096	78	
296.92088	62	
297.80814	188	
298.80266	1146	1+
299.86431	90	
299.87837	84	
300.88023	76	
301.10778	78	
301.17872	66	
302.81287	68	
304.50098	92	
304.80096	76	
306.03297	78	
307.87852	66	
308.85143	68	
309.79985	130	
312.10319	72	
312.12696	70	
312.41561	76	
312.81953	74	
313.93663	64	
314.80903	72	
314.98844	74	
315.28387	100	
316.81195	100	
319.93254	66	
320.13941	76	
321.82398	102	
325.13488	70	
326.89110	78	
328.28902	78	
336.94203	268	1+
340.14987	120	
341.72340	76	
344.13358	72	
344.74932	82	
347.14691	58	
348.78004	58	
348.82638	68	
350.99886	68	
351.89012	68	
353.55711	80	
356.32839	88	
361.11023	68	
362.26380	74	
364.17557	70	
364.28839	70	
END IONS

###FS:    #m/z: 322.92908 #charge 1+
###MS: 98
###MSMS: 99
BEGIN IONS
TITLE=Cmpd 73, +MS2(322.9291), 28.0-35.0eV, 2.1min #99
RTINSECONDS=127.302
SCANS=98-99
PEPMASS=322.92908	172370
CHARGE=1+
46.19963	34	
123.58044	40	
154.97685	20	
182.99869	70	
190.64123	96	
197.89239	64	
202.04766	92	
203.71979	24	
205.90923	22	
205.94946	108	
206.23188	20	
206.96794	54	
208.88185	90	
213.09275	70	
213.84804	24	
219.05807	82	
221.89329	80	
223.95675	318	1+
224.62626	40	
225.45618	92	
225.86558	88	
226.10363	26	
227.93347	52	
229.07126	84	
229.93055	96	
230.84960	66	
236.89392	56	
236.94339	72	
237.03027	76	
237.88359	64	
237.95949	76	
239.07426	76	
239.12956	88	
239.83647	58	
240.26813	86	
240.63196	26	
240.82210	130	
240.90052	22	
240.94141	400	
241.85454	66	
241.94278	344	
242.38810	28	
242.81599	172	
242.94084	1412	1+
243.58705	36	
244.82257	70	
244.85263	42	
244.93846	210	
245.15567	26	
245.94278	80	
246.14134	26	
246.97486	174	
247.38905	86	
248.36354	24	
248.84543	66	
249.73821	26	
251.92438	22	
252.11278	62	
252.47118	76	
252.99544	26	
253.02542	24	
253.68052	20	
254.86698	70	
254.95723	92	
255.13352	72	
255.33571	26	
255.89806	20	
256.05611	50	
257.93849	48	
258.83459	112	
260.28633	26	
260.83742	64	
261.05158	26	
261.82797	368	1+
262.07812	52	
263.00444	22	
263.88225	86	
263.92011	40	
263.96221	38	
264.84388	42	
264.86283	28	
265.25159	22	
265.47162	22	
266.07123	60	
267.11351	68	
267.17571	76	
267.84646	82	
268.17834	86	
268.39976	74	
271.84857	80	
273.48299	74	
274.04133	72	
274.85737	64	
276.85992	76	
278.02591	62	
279.09121	1212	1+
279.25797	36	
279.30574	20	
279.53041	30	
280.00922	54	
280.16480	30	
280.37306	26	
280.98491	22	
281.79360	126	
282.16249	76	
282.24065	44	
282.41312	22	
282.63677	28	
282.86010	42	
283.61655	30	
284.29072	232	
284.87912	90	
285.07020	50	
285.20264	68	
285.29672	104	
285.51834	32	
286.25076	40	
286.76018	46	
286.84348	64	
286.86805	72	
288.49924	26	
289.92524	74	
290.03620	66	
291.49876	22	
291.80568	46	
291.86448	80	
294.18707	80	
294.91204	64	
296.85480	52	
297.87215	124	
300.92038	72	
302.40685	78	
304.05530	32	
305.87803	60	
307.80005	28	
307.89180	118	
309.90959	66	
311.21856	64	
311.30115	68	
312.84551	62	
313.81508	94	
314.12648	64	
317.42946	72	
317.98085	60	
319.33153	70	
321.34240	66	
321.89067	62	
322.23195	28	
323.24445	72	
324.11923	70	
324.94228	24	
325.89493	134	
326.56454	22	
328.28678	26	
END IONS

###FS:    #m/z: 340.93975 #charge 1+
###MS: 98
###MSMS: 100
BEGIN IONS
TITLE=Cmpd 74, +MS2(340.9398), 28.0-35.0eV, 2.2min #100
RTINSECONDS=128.082
SCANS=98,100
PEPMASS=340.93975	96942
CHARGE=1+
198.84187	40	
199.85800	58	
203.96177	96	
208.95633	54	
209.88398	70	
210.96158	70	
212.87964	148	
213.93655	82	
215.01908	40	
215.88572	118	
215.94580	160	
220.88210	72	
221.63713	50	
224.99332	80	
226.89638	82	
228.84263	76	
228.93578	72	
229.79681	66	
230.85119	74	
231.88812	138	
231.95380	90	
232.03565	44	
233.83659	72	
234.10899	82	
234.89925	48	
235.00027	86	
235.98603	98	
236.89813	76	
237.85139	72	
238.84929	62	
238.88340	108	
239.83599	68	
240.23010	50	
240.83696	478	1+
241.19221	40	
241.84167	330	1+
241.88494	56	
241.90666	92	
241.93259	42	
242.90384	70	
242.96121	90	
243.83025	128	
243.88276	76	
243.89631	76	
244.83673	68	
244.95326	98	
245.84863	82	
246.97246	60	
249.98775	52	
250.89744	66	
250.95545	50	
251.15228	98	
251.88494	88	
255.85803	60	
255.88933	54	
256.85152	234	
256.89390	60	
256.91171	64	
257.93220	68	
258.84850	902	1+
258.86773	72	
259.61313	70	
259.84131	192	
259.90611	58	
260.16173	36	
260.83525	454	1+
262.96175	54	
263.86023	62	
264.86239	94	
265.01497	60	
265.84890	66	
266.84572	114	
267.84443	62	
267.86703	56	
267.96501	102	
268.84028	278	1+
271.96395	48	
274.87359	98	
274.97512	62	
275.00578	90	
275.83723	64	
275.86630	156	
276.05944	50	
276.85596	410	
276.87875	100	
277.86001	324	
277.91882	72	
277.93688	72	
278.08702	96	
278.84637	596	1+
279.09247	40	
279.12437	94	
279.92086	56	
280.84601	174	
280.88297	64	
280.92214	80	
281.51503	44	
281.86041	140	
282.36067	64	
282.88809	56	
283.07059	86	
284.13771	84	
284.87277	86	
286.06387	42	
288.83766	278	1+
288.98512	74	
290.90238	74	
293.87578	100	
294.86970	222	1+
295.89559	102	
296.85798	72	
297.89262	76	
297.92678	80	
298.10383	74	
299.63971	90	
299.86978	284	1+
300.15643	66	
301.19703	42	
301.81807	66	
301.85748	114	
302.94313	74	
304.88900	46	
305.90613	48	
306.28027	52	
306.88194	80	
307.53176	92	
308.29232	50	
310.87673	84	
310.99982	40	
311.45498	40	
311.88621	66	
312.87590	50	
315.45081	46	
315.85004	68	
315.86957	38	
320.80068	38	
320.93041	66	
322.97073	74	
324.89801	54	
325.09763	80	
325.89254	42	
326.16977	86	
328.18979	86	
328.82553	74	
328.94297	74	
329.83453	60	
330.88350	76	
335.05776	64	
336.61507	106	
338.79935	72	
338.93262	76	
339.01135	70	
339.08905	74	
339.76705	56	
339.79470	104	
339.87872	58	
341.97086	68	
342.18450	60	
345.75385	54	
END IONS

###FS:    #m/z: 359.96012 #charge 1+
###MS: 98
###MSMS: 101
BEGIN IONS
TITLE=Cmpd 75, +MS2(359.9601), 28.0-35.0eV, 2.2min #101
RTINSECONDS=128.854
SCANS=98,101
PEPMASS=359.96012	19796
CHARGE=1+
109.17363	78	
190.01467	100	
191.10279	70	
197.05051	82	
198.87862	58	
199.85435	58	
205.94978	66	
206.94867	78	
207.95104	60	
209.94438	80	
214.87505	72	
214.89079	60	
218.78189	72	
219.87886	62	
221.04906	72	
222.49923	78	
222.95077	160	
223.87338	56	
223.89148	82	
224.94766	130	
225.95407	62	
225.96810	122	
226.94537	482	
226.96160	86	
228.88797	98	
228.94217	794	1+
230.88508	52	
233.91171	54	
234.86414	108	
235.07964	102	
235.11716	52	
235.95023	86	
236.10660	84	
236.13503	72	
236.86780	92	
239.07815	92	
240.81948	102	
240.94353	156	
240.96044	476	1+
241.94299	124	
242.09532	54	
242.89963	88	
243.94598	98	
244.95593	228	
246.95175	318	1+
247.90135	70	
248.80235	128	
249.79943	70	
249.81504	66	
250.95263	124	
250.96584	94	
251.69740	104	
252.87728	62	
252.95349	120	
253.51428	82	
253.92091	100	
256.99845	64	
257.15759	68	
258.13733	62	
258.83127	148	
258.97789	222	1+
259.86070	54	
259.96756	80	
260.97228	170	
261.83598	64	
264.82005	108	
264.91266	60	
265.81088	634	1+
265.97103	56	
266.81318	542	1+
266.89105	86	
267.03739	52	
267.87702	76	
268.79974	54	
268.81601	66	
268.95386	62	
269.79548	86	
270.83719	72	
270.88367	60	
272.84353	92	
276.79695	58	
276.81293	74	
277.91734	60	
278.79859	192	
278.84440	120	
278.97642	60	
279.79091	522	1+
279.88209	60	
280.79193	388	1+
280.92194	52	
281.14024	50	
282.83117	80	
283.06358	80	
283.77797	78	
283.99085	72	
284.82550	316	1+
285.85000	54	
286.83067	80	
286.93472	72	
289.88326	76	
290.51929	88	
291.92750	78	
292.44358	86	
293.93049	74	
295.01967	56	
295.14017	54	
295.92327	72	
296.80998	112	
297.39289	82	
297.80772	194	
298.80302	1024	1+
298.83239	76	
299.85206	64	
299.89891	72	
300.80211	194	
301.81596	90	
301.85831	68	
301.91736	54	
303.94448	78	
304.09547	56	
304.40702	72	
306.90761	78	
307.02620	92	
309.14255	84	
310.13444	68	
310.87231	62	
312.95003	60	
314.82025	90	
315.80625	62	
316.81354	62	
319.81351	72	
319.93967	60	
321.81582	68	
322.80260	56	
323.02205	70	
324.02203	66	
324.82276	60	
324.89812	64	
325.90193	70	
326.17638	60	
328.08389	70	
334.82846	64	
334.97442	64	
336.86497	68	
337.11319	72	
337.94590	68	
338.13273	64	
338.61187	102	
343.89259	64	
347.23198	66	
348.86061	72	
348.98907	66	
352.09250	64	
353.88748	50	
355.91634	76	
357.22146	66	
358.78564	66	
359.20610	68	
361.30369	72	
363.02579	78	
END IONS

###FS:    #m/z: 322.92893 #charge 1+
###MS: 102
###MSMS: 103
BEGIN IONS
TITLE=Cmpd 76, +MS2(322.9289), 28.0-35.0eV, 2.2min #103
RTINSECONDS=132.516
SCANS=102-103
PEPMASS=322.92893	165176
CHARGE=1+
52.59348	20	
73.75352	96	
74.69107	40	
74.95857	32	
111.55885	18	
158.79104	18	
162.58155	22	
165.45107	32	
175.30577	106	
192.88339	20	
195.97813	72	
197.83042	66	
197.84661	26	
197.91511	82	
201.04275	102	
205.94893	186	
205.98009	62	
209.94472	84	
210.89925	52	
213.53605	86	
221.92542	18	
222.90985	126	
222.94461	56	
223.09202	20	
223.92847	38	
223.95833	112	
225.88215	78	
226.24770	72	
226.92249	68	
227.10718	50	
227.82423	68	
230.01089	48	
230.82932	72	
231.83916	64	
234.95173	54	
235.59554	32	
237.83427	86	
238.82776	66	
238.88087	66	
238.95275	68	
239.90860	22	
240.81966	38	
240.86180	30	
240.94012	624	
241.23988	24	
241.83156	22	
241.93927	2202	1+
241.96783	62	
242.24205	68	
242.43727	78	
242.82533	56	
242.94079	1542	1+
243.03251	42	
243.82581	116	
243.87336	82	
244.15544	32	
244.44875	70	
244.48051	20	
244.69483	40	
244.80808	54	
244.93890	418	
245.44221	80	
245.82362	46	
247.00130	52	
247.08317	20	
248.85354	50	
249.83078	78	
250.00331	82	
250.46586	78	
251.93528	78	
254.02282	82	
255.84629	24	
256.91367	92	
257.87494	86	
257.94610	68	
258.83207	76	
260.83341	78	
261.83372	66	
261.93960	46	
261.98514	44	
262.83173	134	
263.08543	50	
263.79279	68	
263.99622	56	
264.75656	20	
265.05463	72	
265.08219	32	
266.84726	72	
266.87111	74	
267.18944	44	
268.53579	22	
271.18298	68	
271.66623	76	
272.83332	82	
272.85747	24	
273.59064	92	
275.05060	34	
276.81707	56	
278.02977	64	
278.84738	166	1+
279.09063	796	1+
279.18278	24	
279.95558	66	
280.05220	48	
280.11443	72	
280.45592	28	
281.18141	62	
282.27503	224	
282.54462	26	
282.72268	18	
283.02538	72	
283.07175	104	
283.13900	52	
283.86879	54	
283.96400	40	
284.07404	76	
284.10274	66	
284.29369	358	
284.49181	46	
284.84575	218	1+
285.02832	54	
285.26876	44	
285.29489	168	
286.87247	74	
287.40912	68	
287.92561	64	
288.20014	32	
288.82627	62	
289.87493	80	
292.86392	34	
294.86715	112	
295.14826	38	
298.80343	70	
299.25804	24	
301.05697	44	
301.87956	72	
306.88822	64	
307.26945	46	
307.87633	64	
308.79971	70	
310.98262	38	
311.80802	70	
312.62404	36	
312.83767	28	
313.42575	24	
313.95410	70	
314.04518	46	
314.82047	78	
315.79515	60	
321.92346	62	
324.89061	174	
325.16608	22	
325.32102	52	
325.90515	110	
326.91296	92	
END IONS

###FS:    #m/z: 363.95482 #charge 1+
###MS: 102
###MSMS: 104
BEGIN IONS
TITLE=Cmpd 77, +MS2(363.9548), 28.0-35.0eV, 2.2min #104
RTINSECONDS=133.288
SCANS=102,104
PEPMASS=363.95482	32104
CHARGE=1+
45.12652	70	
125.21027	64	
149.36515	74	
185.97392	72	
189.86308	126	
191.85584	68	
203.04208	78	
207.87517	82	
208.92989	152	
209.35785	68	
209.94384	158	
210.87971	68	
212.87799	294	1+
214.89219	110	
219.86423	62	
221.89699	74	
222.94955	150	
222.97381	66	
223.96997	98	
224.94738	366	1+
226.82430	66	
226.94762	522	1+
228.89330	132	
228.94012	722	1+
230.84344	86	
230.88703	604	
231.79944	72	
231.90104	86	
232.88479	286	1+
234.00397	86	
234.09793	64	
235.11870	200	1+
235.90139	70	
236.85638	68	
237.04525	66	
238.03317	72	
238.83709	110	
238.93586	78	
240.81632	238	1+
240.93976	178	
240.96114	188	
241.94343	142	
242.08940	80	
242.93780	424	1+
242.95787	184	
243.81641	300	1+
244.92891	76	
244.95338	330	1+
245.90627	78	
246.90053	72	
246.95036	360	
247.81601	72	
248.76825	94	
248.79930	450	1+
248.89731	282	1+
250.89447	150	
250.96801	114	
251.79077	84	
252.01312	92	
252.10540	68	
252.15726	76	
252.78347	64	
253.12330	106	
253.88999	116	
255.04522	66	
255.83065	64	
256.07778	80	
256.87438	72	
257.83591	74	
258.97207	66	
259.05956	80	
259.90046	94	
260.19333	66	
260.83670	248	1+
261.88537	78	
262.82814	272	1+
263.14881	78	
264.82139	132	
265.08461	164	
265.91075	64	
266.81282	1074	1+
267.85866	68	
267.97251	264	1+
268.06355	78	
268.84391	138	
269.85610	68	
269.94884	66	
270.45363	92	
270.84599	134	
271.82614	72	
273.13149	70	
276.81096	152	
276.85587	68	
277.09916	88	
277.80064	78	
278.84861	122	
278.92305	66	
278.99713	90	
279.11493	100	
279.80027	138	
280.04637	66	
280.79233	562	
281.58747	90	
281.79407	346	
282.77850	68	
282.82448	66	
283.82141	400	1+
283.84961	190	1+
284.78204	92	
284.82351	250	1+
286.81645	62	
287.81722	72	
288.13406	104	
288.83542	64	
288.84958	88	
289.86883	74	
290.81437	92	
291.09935	86	
292.10362	76	
292.80885	78	
292.86800	82	
296.80853	112	
296.86352	78	
297.80327	876	1+
298.80489	604	1+
298.94476	78	
299.99871	86	
300.79831	450	1+
301.86219	254	1+
303.85536	134	
305.83320	82	
305.92309	100	
306.93357	88	
310.91360	80	
311.02377	68	
312.86112	62	
314.81822	70	
315.83000	62	
316.81370	182	
318.84186	72	
319.82995	68	
319.86250	86	
319.89114	78	
321.13978	78	
321.86788	92	
323.80766	62	
324.03304	78	
324.24769	72	
325.86813	78	
325.89080	64	
326.72226	76	
336.94160	66	
341.40585	90	
342.82308	68	
343.22782	66	
344.29998	66	
345.20541	94	
347.63674	92	
351.02400	68	
352.05786	76	
353.72559	78	
353.83438	76	
356.76922	122	
357.76740	64	
358.10634	66	
358.78757	66	
360.08648	88	
362.19884	66	
364.83687	74	
365.14871	72	
366.91753	98	
366.96926	86	
367.91082	68	
END IONS

###FS:    #m/z: 336.94459 #charge 1+
###MS: 102
###MSMS: 105
BEGIN IONS
TITLE=Cmpd 78, +MS2(336.9446), 28.0-35.0eV, 2.3min #105
RTINSECONDS=134.06
SCANS=102,105
PEPMASS=336.94459	27452
CHARGE=1+
155.86777	68	
182.86990	120	
190.93127	56	
196.88356	84	
197.95827	70	
203.87586	78	
205.95154	64	
206.98366	64	
210.88183	88	
211.87038	78	
211.94167	592	
212.87994	424	1+
213.87151	86	
213.94150	384	1+
216.83592	98	
216.96067	68	
221.88970	90	
222.39115	74	
224.84448	78	
224.97674	160	
228.89234	102	
229.95418	544	
229.98276	74	
230.88579	524	1+
231.03040	72	
231.94791	270	
232.82730	58	
232.98498	68	
233.82919	80	
233.84633	92	
233.89929	64	
233.94611	56	
234.83111	108	
235.82178	78	
235.93876	68	
236.86109	72	
238.89775	114	
239.83637	60	
239.85567	72	
240.82996	72	
241.15414	78	
241.84283	168	
241.86225	72	
241.94033	98	
242.00647	64	
242.85232	68	
242.90021	82	
242.93946	72	
244.41819	76	
244.86168	96	
246.39187	68	
246.85071	84	
246.90258	56	
246.93377	88	
247.08606	66	
247.91079	70	
247.96388	336	1+
248.85906	94	
248.89639	102	
250.82867	298	1+
250.95549	108	
251.95444	68	
252.10098	84	
252.88531	62	
252.97270	268	1+
253.90350	146	
254.09318	80	
254.96663	214	
255.06994	66	
255.84244	68	
255.92686	66	
256.84680	74	
256.88425	58	
257.13641	100	
257.86035	140	
258.84726	178	
258.89183	66	
259.20786	56	
259.85022	254	
259.88907	80	
260.85245	172	
261.85545	122	
261.87363	72	
261.89150	60	
262.87609	84	
264.16763	72	
264.86648	78	
266.80899	78	
266.84278	56	
266.85895	92	
267.99534	64	
268.83691	144	
269.85999	136	
270.83309	78	
271.84263	78	
271.91136	62	
272.84951	108	
273.79378	86	
273.87727	70	
274.86116	78	
275.86515	106	
275.95151	68	
276.85755	696	1+
276.94148	56	
278.82915	84	
278.92660	144	
278.99308	74	
279.83187	176	
280.86852	74	
280.94487	68	
280.96536	60	
281.05785	76	
283.44871	68	
283.88329	68	
284.14220	62	
285.85010	136	
286.84791	484	
288.20268	74	
289.88145	118	
290.85485	66	
291.85942	130	
292.86257	72	
292.88505	58	
293.12665	90	
293.92182	72	
293.95964	104	
294.11113	58	
295.87866	82	
295.96806	128	
296.09745	150	
296.95064	82	
297.87029	78	
297.89819	146	
297.97483	114	
299.84995	80	
299.89667	58	
299.91807	108	
305.02849	64	
306.87975	58	
309.12782	90	
311.07373	66	
311.71277	98	
311.87754	74	
313.79514	72	
316.16205	70	
316.89589	92	
317.07722	72	
318.13453	68	
319.08796	76	
322.86738	76	
323.10777	76	
324.89560	66	
325.80615	80	
328.59826	76	
334.30754	68	
340.15223	86	
341.92091	98	
END IONS

###FS:    #m/z: 363.95528 #charge 1+
###MS: 106
###MSMS: 107
BEGIN IONS
TITLE=Cmpd 79, +MS2(363.9553), 28.0-35.0eV, 2.3min #107
RTINSECONDS=137.717
SCANS=106-107
PEPMASS=363.95528	44846
CHARGE=1+
69.46863	92	
79.72360	78	
94.26897	98	
162.73473	74	
178.94656	86	
182.54224	104	
189.03749	76	
189.86083	300	1+
191.85844	268	
200.87813	84	
206.98904	76	
208.94041	78	
209.94427	314	
210.88431	366	1+
210.93711	68	
212.87721	494	
213.85922	78	
214.08004	84	
214.86412	78	
214.88027	78	
219.86053	70	
219.90038	72	
222.93374	80	
222.95205	226	
223.95658	222	
224.89025	80	
224.94734	624	1+
225.94103	80	
226.88482	138	
226.94631	1404	1+
227.93735	1104	1+
228.94100	912	1+
230.88827	742	1+
232.88503	196	
234.13792	244	
235.01178	72	
235.92361	70	
236.85812	84	
237.05391	128	
237.94412	84	
239.78708	72	
240.82384	84	
240.93973	298	
240.96157	510	
241.83329	294	1+
241.87157	80	
241.94065	1120	1+
242.08946	92	
242.94154	768	1+
243.08013	154	
244.95727	336	1+
245.94135	204	
246.80697	188	
246.90662	80	
246.95223	686	1+
246.97667	148	
247.11709	82	
248.80481	328	1+
248.89944	264	
248.95790	72	
249.13066	74	
251.80145	114	
251.94685	90	
253.11736	98	
253.90156	70	
255.07682	94	
256.91554	98	
257.90869	90	
258.82962	110	
258.97375	252	
259.85306	96	
259.97363	108	
260.84341	78	
260.97187	404	1+
261.82604	362	1+
261.84345	168	
264.82021	120	
266.07297	70	
266.81415	670	1+
267.01927	98	
267.91089	86	
267.97045	144	
268.79812	78	
268.91281	78	
268.95759	156	
269.81096	102	
269.97085	74	
272.90431	78	
273.91808	126	
275.56807	74	
276.85094	306	1+
278.79847	340	
279.06878	92	
279.10161	70	
279.79076	1030	1+
279.83253	76	
279.92708	74	
280.79137	982	1+
280.83373	80	
280.86448	70	
281.42033	82	
282.15241	72	
282.83001	148	
282.87268	70	
283.44276	72	
283.66616	86	
283.79018	166	1+
283.82786	184	
283.85062	86	
283.98141	124	
284.00521	92	
284.82367	134	
284.84977	74	
285.84560	264	1+
285.88966	78	
286.82258	138	
287.92199	84	
287.99047	72	
289.86783	118	
291.09341	70	
292.90600	88	
293.86094	380	1+
296.80505	222	
296.85130	76	
297.81003	88	
297.92230	68	
298.64777	78	
298.80279	1504	1+
299.07263	72	
300.42656	78	
300.80187	290	
300.88216	88	
301.79061	140	
301.85794	608	1+
302.80178	74	
303.44543	104	
303.94420	86	
305.93816	90	
306.93331	68	
307.58344	92	
308.83846	70	
308.91177	72	
310.08228	82	
314.81899	186	
315.81286	70	
316.81206	218	
316.82852	70	
316.87199	80	
317.80965	112	
318.80411	500	1+
319.31349	78	
321.91504	78	
324.81549	94	
324.89148	86	
325.89921	96	
326.87310	160	
327.17720	68	
331.22088	74	
332.10823	72	
343.23439	92	
343.76493	82	
345.18001	70	
347.22982	72	
347.66684	78	
348.06733	80	
348.78231	74	
355.77962	74	
356.46284	70	
358.00091	132	
359.74175	84	
359.96045	72	
367.00722	80	
367.13404	124	
367.86161	84	
367.92989	76	
END IONS

###FS:    #m/z: 336.94499 #charge 1+
###MS: 106
###MSMS: 108
BEGIN IONS
TITLE=Cmpd 80, +MS2(336.9450), 28.0-35.0eV, 2.3min #108
RTINSECONDS=138.489
SCANS=106,108
PEPMASS=336.94499	28190
CHARGE=1+
191.96712	66	
192.16164	62	
195.02866	68	
196.87807	82	
197.86486	58	
202.07563	76	
203.97400	82	
208.87321	74	
209.03475	66	
211.84339	54	
211.94205	332	
212.87866	182	
213.88240	76	
213.93931	66	
215.88787	72	
216.03213	76	
216.88849	80	
221.04014	60	
222.96856	62	
223.84360	66	
224.00009	100	
224.97134	82	
226.85393	78	
227.89441	72	
228.78881	66	
228.89815	196	
229.95385	360	
230.88780	610	1+
231.94529	334	
234.82536	100	
234.94775	78	
235.04367	54	
235.08865	64	
235.87643	66	
236.85819	58	
236.90546	66	
237.15531	64	
237.89867	58	
238.83537	68	
239.92226	68	
239.98486	66	
240.83135	188	
240.95382	54	
241.84190	284	1+
241.91562	92	
243.83476	74	
245.84299	58	
245.87557	64	
246.97436	70	
247.01672	56	
247.10994	94	
247.96441	122	
248.91345	78	
248.96217	96	
249.90037	80	
249.91995	58	
249.96161	194	
250.83298	64	
250.94461	70	
250.95966	98	
251.07081	86	
252.83059	78	
252.87141	88	
252.97007	456	
253.90351	218	
254.85342	66	
254.96395	120	
255.07497	78	
255.82445	66	
256.91374	84	
257.19520	52	
257.85411	78	
258.04296	60	
258.84636	804	1+
258.86589	60	
258.88778	76	
260.89087	70	
261.83787	72	
262.97746	62	
266.86089	66	
266.96696	52	
267.82454	54	
267.83795	474	1+
269.17267	82	
270.54047	70	
270.85072	126	
271.79797	80	
271.91588	68	
272.88798	82	
273.86472	68	
274.85949	58	
275.05682	60	
275.16256	72	
275.84781	66	
275.89841	76	
275.91665	54	
276.85874	660	1+
276.93962	56	
277.86208	466	1+
277.90103	62	
278.12220	58	
278.92720	94	
279.62077	86	
280.09954	66	
280.86647	62	
280.92199	58	
281.79750	66	
282.86861	78	
283.86248	74	
284.80455	54	
285.84782	90	
286.84870	62	
286.94512	62	
287.84699	232	1+
289.81450	60	
292.04535	56	
293.10680	192	
293.68831	100	
293.99950	72	
294.18304	82	
294.86265	150	
297.11127	64	
298.22145	90	
298.30850	72	
298.82825	84	
299.05731	86	
299.86705	72	
300.87787	58	
301.87968	72	
305.12499	68	
305.56472	72	
305.89301	62	
306.92963	62	
307.08218	92	
307.90658	74	
309.43413	78	
309.86661	108	
309.88774	88	
310.87141	190	
310.92639	70	
311.86877	104	
314.05407	80	
315.19622	70	
315.34578	102	
319.82527	68	
320.15258	82	
323.88514	68	
324.89801	68	
327.77082	54	
328.03321	94	
329.57805	82	
330.89246	72	
334.94579	56	
337.25501	72	
340.24514	68	
340.35376	78	
341.15398	54	
END IONS

###FS:    #m/z: 359.96051 #charge 1+
###MS: 106
###MSMS: 109
BEGIN IONS
TITLE=Cmpd 81, +MS2(359.9605), 28.0-35.0eV, 2.4min #109
RTINSECONDS=139.261
SCANS=106,109
PEPMASS=359.96051	21560
CHARGE=1+
51.05843	94	
169.96227	106	
193.89860	78	
197.95800	64	
202.11930	72	
202.87588	72	
206.08726	68	
207.94838	76	
208.94690	82	
216.96416	102	
217.88942	68	
222.95148	244	
223.03249	72	
223.95398	118	
224.02201	72	
224.51674	76	
224.89035	66	
224.94639	270	
226.94586	600	1+
228.88719	82	
228.94101	432	1+
231.88357	72	
233.55702	100	
233.83595	102	
233.88544	68	
234.98551	82	
235.86312	68	
238.89213	82	
239.06862	78	
240.14628	92	
240.94333	110	
240.95781	76	
241.84115	130	
241.90718	80	
241.94298	118	
242.86015	66	
242.94204	70	
242.96031	244	
244.09199	82	
244.95677	202	
245.83116	74	
245.88898	66	
245.94597	78	
246.87572	102	
246.95465	206	
248.80334	400	1+
250.83510	74	
250.88753	76	
250.95024	124	
251.04931	102	
252.12014	82	
252.95495	106	
254.75157	78	
254.85338	68	
254.94952	72	
258.47289	92	
258.80261	64	
258.84700	86	
258.97281	72	
259.14470	82	
259.84694	76	
260.82951	70	
260.84520	74	
260.96912	354	1+
261.79793	82	
262.84160	102	
263.21651	70	
263.87830	82	
264.79280	80	
264.81812	214	
265.81777	164	
266.09495	72	
266.81113	418	1+
267.08976	76	
267.97146	158	
268.81232	114	
269.05399	68	
269.79565	66	
269.97514	70	
270.44540	104	
270.84513	74	
270.88369	78	
270.98087	74	
272.86368	68	
273.96760	120	
274.80894	72	
276.80790	142	
276.85848	184	
278.79999	264	1+
278.84801	174	
280.79221	836	1+
281.14025	76	
281.86349	70	
282.80849	66	
282.86275	94	
283.82757	72	
284.82057	130	
285.81763	82	
286.03898	66	
286.89333	92	
287.80870	68	
287.98211	72	
288.89923	110	
291.10346	70	
292.90167	68	
293.14582	66	
293.80081	78	
294.82959	92	
294.85050	126	
295.00697	70	
295.09790	72	
295.81108	80	
295.85999	70	
296.80861	532	1+
296.87084	100	
297.79146	72	
297.92461	72	
298.80189	1140	1+
298.84529	78	
300.78623	68	
300.88864	78	
301.79299	90	
303.85430	134	
303.94657	106	
307.83806	70	
309.90510	74	
312.89321	78	
314.81645	90	
316.80729	124	
316.82583	66	
317.81495	160	
318.81231	92	
319.79681	72	
320.94835	66	
321.21668	72	
321.82192	106	
322.38413	78	
322.42858	70	
322.86741	74	
323.00425	66	
323.03479	84	
327.11743	88	
327.15938	78	
327.80847	90	
328.98742	66	
329.41771	70	
337.11881	180	
337.34283	70	
337.94546	78	
338.14875	94	
339.38478	86	
339.90318	68	
341.77568	68	
346.27142	66	
349.83364	80	
357.77867	72	
361.18219	68	
362.11422	84	
363.15451	64	
END IONS

###FS:    #m/z: 340.93955 #charge 1+
###MS: 110
###MSMS: 111
BEGIN IONS
TITLE=Cmpd 82, +MS2(340.9396), 28.0-35.0eV, 2.4min #111
RTINSECONDS=142.955
SCANS=110-111
PEPMASS=340.93955	114546
CHARGE=1+
111.63571	56	
120.76281	60	
184.86548	90	
191.95595	88	
199.89626	58	
202.86911	78	
204.88494	66	
209.89290	72	
210.93732	70	
212.87767	66	
212.92796	86	
213.87774	150	
213.94065	110	
214.89075	72	
215.88396	314	1+
215.94516	80	
217.88159	160	
219.87858	72	
220.90147	60	
220.93414	66	
221.88407	70	
223.88619	102	
223.95216	102	
224.98058	80	
226.94481	70	
227.90199	64	
228.89263	62	
228.95237	88	
230.89000	162	
231.12568	80	
231.88047	152	
231.89337	132	
231.91780	60	
233.80467	70	
238.79738	78	
238.83532	66	
238.84564	264	1+
238.95114	70	
239.78715	66	
239.88965	88	
239.90653	68	
240.83374	466	1+
240.86440	66	
243.83307	70	
243.85804	76	
244.82512	140	
244.86376	84	
245.84062	60	
246.97602	66	
247.97672	68	
249.03748	72	
249.13436	152	
249.90091	70	
250.99409	64	
252.10466	58	
252.87940	68	
252.91655	64	
253.79985	70	
254.14625	56	
256.85014	272	1+
256.89797	68	
257.24527	144	
257.40416	70	
257.78942	142	
258.80470	90	
258.84833	1006	1+
259.79935	94	
259.85372	602	1+
259.91406	76	
259.95696	100	
260.83459	820	1+
261.01578	68	
261.89742	78	
263.82869	60	
263.88049	68	
264.07980	58	
264.86248	96	
265.00638	64	
266.14995	58	
266.83505	74	
266.87080	70	
266.99050	80	
267.13962	58	
267.82455	78	
268.84137	410	1+
269.12233	84	
270.82718	66	
271.47603	114	
271.84244	96	
272.88225	122	
273.84256	74	
274.85781	56	
274.87663	62	
275.84048	88	
275.86304	76	
275.94931	92	
275.98820	100	
276.85335	504	
277.83936	74	
277.86364	716	
278.84514	1094	1+
279.23071	70	
280.85118	172	
280.88703	68	
281.84591	180	
281.87288	186	1+
281.89361	128	
281.98901	66	
284.84613	72	
284.87813	60	
286.79743	82	
286.86427	56	
287.01148	98	
288.11121	66	
288.84030	56	
289.84384	88	
290.85232	72	
290.89615	70	
292.43722	70	
294.84923	142	
294.86866	76	
295.40357	74	
295.81081	62	
296.84458	66	
297.87197	86	
298.65615	82	
298.83672	56	
298.91934	78	
299.05549	74	
299.80333	86	
299.86866	114	
300.81383	58	
300.88036	72	
301.83057	54	
301.85746	66	
302.10624	104	
302.17513	142	
302.86826	66	
302.93693	62	
303.86897	62	
306.87969	72	
308.89216	66	
315.27840	78	
316.90903	72	
317.84772	56	
318.19130	76	
319.28287	74	
325.89221	104	
326.14092	66	
329.86620	64	
330.80975	70	
332.16014	92	
332.93030	116	
333.82040	84	
336.94618	68	
337.73210	72	
339.74212	66	
341.35795	80	
343.17975	70	
344.00445	56	
END IONS

###FS:    #m/z: 363.95525 #charge 1+
###MS: 110
###MSMS: 112
BEGIN IONS
TITLE=Cmpd 83, +MS2(363.9553), 28.0-35.0eV, 2.4min #112
RTINSECONDS=143.727
SCANS=110,112
PEPMASS=363.95525	42312
CHARGE=1+
95.57894	68	
102.94248	72	
152.81234	84	
189.86222	74	
197.86324	66	
198.85744	68	
205.01162	66	
208.89606	68	
209.94535	66	
210.88539	106	
212.87577	276	
212.89040	78	
214.88932	84	
215.89838	62	
218.27379	70	
222.95208	284	
222.99570	78	
224.95193	288	1+
225.88414	76	
226.94721	756	1+
226.97217	76	
227.93086	304	
228.83701	60	
228.88535	72	
228.94251	756	
229.90065	76	
230.21935	60	
230.88752	490	1+
232.07701	68	
232.81992	64	
232.88719	124	
235.87661	64	
235.91604	90	
236.86800	70	
238.92060	74	
240.85469	64	
240.93765	104	
240.96696	74	
241.93877	658	1+
242.94098	390	1+
243.81950	76	
244.10732	80	
244.37959	92	
244.86179	74	
244.94288	260	
244.95541	430	
244.97317	86	
245.88520	72	
245.94684	498	1+
246.80342	126	
246.89737	184	1+
246.95369	312	1+
248.80127	306	1+
248.84540	70	
249.09757	82	
250.86030	64	
250.94962	160	
251.04219	178	
251.80175	82	
251.83960	66	
252.79108	102	
253.84091	86	
254.86335	64	
254.91098	64	
255.78554	64	
257.06750	64	
258.84574	208	1+
258.90340	78	
260.83292	98	
260.96653	64	
261.82940	312	1+
261.84687	94	
262.94775	68	
264.82410	140	
265.51256	94	
265.81671	220	
265.85670	94	
266.06312	86	
266.39961	66	
266.41979	92	
266.81036	668	1+
266.84696	72	
267.07550	68	
268.92678	60	
268.97316	82	
270.41283	84	
271.17283	92	
271.40353	64	
271.87279	62	
276.85487	114	
278.10345	108	
278.84203	212	
278.93344	98	
279.79708	98	
279.92919	60	
280.79195	1138	1+
281.85951	60	
282.27798	90	
282.84948	274	1+
282.99437	70	
283.78631	78	
283.82516	76	
284.78996	66	
284.81464	62	
284.87299	88	
284.99116	70	
285.81898	130	
285.84085	138	
286.82244	68	
287.80483	82	
289.86237	64	
291.79121	86	
293.05947	64	
293.79781	70	
293.88757	60	
294.87862	126	
294.92877	62	
295.38671	74	
296.80864	378	
297.80420	214	
298.47809	74	
298.79965	1596	1+
300.94603	66	
301.79872	228	1+
301.86111	168	
302.24673	102	
302.87722	66	
304.85754	112	
305.87228	68	
306.43306	74	
307.84007	72	
309.13704	60	
314.81888	142	
314.95991	66	
315.51853	88	
315.82356	76	
315.88710	96	
316.81531	506	1+
318.81847	80	
319.14066	60	
319.43643	68	
319.88679	68	
320.91972	66	
321.02313	82	
321.81638	108	
321.82234	70	
322.10450	70	
323.40575	74	
323.81234	60	
323.94709	92	
324.01965	66	
325.32532	78	
327.97733	78	
339.14059	68	
342.16154	86	
345.06847	72	
350.12058	80	
350.14114	88	
350.84980	66	
352.75636	80	
352.89217	76	
354.96018	84	
358.20392	82	
360.06567	66	
364.76148	68	
367.51563	104	
369.40603	74	
END IONS

###FS:    #m/z: 336.94523 #charge 1+
###MS: 110
###MSMS: 113
BEGIN IONS
TITLE=Cmpd 84, +MS2(336.9452), 28.0-35.0eV, 2.4min #113
RTINSECONDS=144.5
SCANS=110,113
PEPMASS=336.94523	30046
CHARGE=1+
182.86262	58	
188.10675	84	
198.03069	72	
199.13126	50	
199.95342	78	
210.84206	92	
211.94602	132	
212.87620	186	
213.86097	58	
213.88768	70	
213.93961	142	
214.87800	282	1+
222.88051	68	
223.95760	50	
224.97889	52	
226.82631	84	
228.84687	82	
229.95387	280	
230.77714	60	
230.85889	52	
230.88723	544	1+
231.95156	284	
232.82579	92	
232.84449	90	
234.82914	62	
235.82773	84	
237.80008	54	
238.85424	64	
239.86324	76	
240.69093	52	
240.84048	122	
241.84049	476	1+
241.99019	68	
244.89847	72	
244.98291	80	
246.90271	88	
248.89464	132	
249.84033	78	
249.96456	68	
250.98288	64	
251.83480	116	
251.96041	58	
252.84778	68	
252.95524	160	
253.42268	84	
253.90340	82	
254.80612	66	
254.85114	62	
254.90616	66	
255.07486	106	
255.89911	52	
256.02678	62	
256.26003	48	
256.85068	72	
256.86634	138	
256.88616	68	
256.93924	68	
257.84361	72	
257.86510	68	
257.93807	92	
258.16386	76	
258.84440	802	1+
259.79541	54	
260.01872	76	
260.52812	100	
260.88095	56	
260.94262	68	
261.85504	178	
262.39274	52	
262.85199	74	
262.95757	78	
262.98565	66	
265.98721	48	
266.85174	102	
266.98506	52	
267.83865	80	
268.84313	416	1+
272.44236	64	
272.84162	68	
272.97341	50	
273.90345	90	
274.86337	66	
274.88053	106	
274.89789	74	
275.87040	106	
275.90459	46	
276.16393	48	
276.85897	910	1+
276.94153	64	
277.14996	60	
278.83648	52	
278.88563	72	
280.01918	68	
280.88218	120	
281.18787	48	
281.85807	50	
282.07592	78	
282.17918	50	
282.86601	62	
283.85647	62	
283.87639	96	
284.87131	46	
284.90613	88	
285.64442	94	
285.84391	48	
286.16384	68	
286.84647	180	
287.84881	68	
289.87916	68	
291.01982	72	
291.85799	52	
292.83051	48	
293.10340	156	
293.12484	60	
293.88832	122	
294.11138	86	
294.85060	52	
294.86578	84	
295.18189	68	
295.87327	142	
296.01380	50	
296.20155	72	
296.80868	58	
296.91245	48	
296.97371	66	
297.84642	76	
297.88943	86	
298.35922	82	
298.87714	62	
299.75680	46	
299.86940	50	
300.87804	152	
301.28092	102	
301.87139	104	
302.86620	70	
304.88018	64	
305.87199	52	
306.88123	116	
307.42825	66	
309.89013	74	
313.83658	90	
313.85834	66	
315.83662	70	
317.67443	66	
318.09476	60	
319.91775	66	
321.43671	76	
326.79766	56	
327.83058	66	
327.89291	88	
328.90298	52	
330.86695	100	
335.34806	82	
335.36359	52	
336.40782	76	
340.20867	60	
END IONS

###FS:    #m/z: 322.92915 #charge 1+
###MS: 114
###MSMS: 115
BEGIN IONS
TITLE=Cmpd 85, +MS2(322.9291), 28.0-35.0eV, 2.5min #115
RTINSECONDS=148.174
SCANS=114-115
PEPMASS=322.92915	223648
CHARGE=1+
79.65189	56	
83.17546	32	
119.22670	176	
195.91994	58	
200.83855	36	
201.04507	210	
207.96918	64	
210.89380	28	
210.90837	40	
211.77211	28	
211.89019	86	
211.97428	82	
214.04563	88	
219.04905	28	
219.98061	90	
221.89499	48	
223.95415	68	
224.96222	68	
225.81962	48	
226.84029	94	
226.97439	56	
227.93240	154	
228.26532	70	
228.57207	30	
228.83349	80	
230.83310	172	
230.90181	64	
231.90287	90	
232.81244	54	
233.91544	58	
234.06592	32	
234.41922	78	
236.15179	130	
236.91651	62	
237.46342	48	
238.82381	62	
238.93980	114	
239.07482	114	
240.93962	494	
241.15490	26	
241.82173	186	1+
241.94228	492	
242.12687	28	
242.89044	96	
242.94043	1800	1+
243.59495	32	
244.12452	58	
244.64292	30	
244.81623	132	
244.82990	48	
244.88863	58	
244.94025	532	1+
244.98667	28	
245.81948	58	
246.02737	34	
246.93546	84	
246.98191	88	
247.22505	66	
247.85299	60	
247.87033	54	
248.82707	30	
248.84936	86	
249.09568	52	
250.71835	24	
250.83868	34	
250.94591	80	
251.19566	24	
252.82622	30	
252.92423	68	
254.18427	24	
256.10953	38	
256.14061	52	
256.83511	68	
256.89436	122	
258.83392	98	
258.85383	78	
258.87631	48	
259.83868	48	
260.13967	48	
260.38530	108	
260.97852	60	
261.47440	148	
261.82989	110	
261.89975	66	
262.82261	50	
262.96953	64	
263.02741	66	
263.83553	40	
264.17973	88	
264.97668	42	
265.05645	66	
265.10837	68	
267.11393	62	
268.81068	28	
269.80552	70	
270.79465	62	
270.82082	74	
270.94221	54	
273.13957	64	
273.79164	66	
273.93198	58	
275.13820	78	
277.00895	72	
277.46699	42	
277.98467	50	
278.78787	74	
279.04617	66	
279.09070	984	1+
280.17937	30	
280.22494	86	
280.81921	58	
281.54599	26	
281.79764	72	
281.96271	76	
283.18431	36	
283.78200	64	
284.02571	34	
284.25135	24	
284.29289	698	1+
284.80046	70	
284.87100	74	
285.07187	48	
285.36272	92	
285.45343	82	
285.99517	76	
288.93905	86	
292.88106	68	
293.89427	58	
296.12572	74	
297.85464	70	
299.06152	68	
299.92646	68	
301.02495	50	
303.80064	30	
303.88858	66	
306.89269	66	
307.68265	28	
307.84018	34	
309.66753	34	
309.82317	38	
310.78987	60	
312.96526	64	
313.88212	72	
314.97505	80	
318.84662	70	
319.11115	28	
321.13999	74	
324.23436	58	
324.89358	54	
326.89539	82	
327.13284	26	
327.19493	68	
327.79980	58	
327.89061	78	
328.26192	60	
END IONS

###FS:    #m/z: 340.93965 #charge 1+
###MS: 114
###MSMS: 116
BEGIN IONS
TITLE=Cmpd 86, +MS2(340.9397), 28.0-35.0eV, 2.5min #116
RTINSECONDS=148.946
SCANS=114,116
PEPMASS=340.93965	111086
CHARGE=1+
73.70551	60	
83.75773	74	
106.87789	76	
111.25574	64	
133.82285	72	
135.46992	86	
185.87048	60	
188.58345	102	
190.93804	64	
196.89187	74	
204.98161	56	
208.95965	58	
212.87953	88	
213.93987	324	
216.89010	86	
218.88029	80	
218.89467	76	
220.87571	56	
224.84099	148	
224.97614	98	
226.86311	68	
226.89101	86	
226.95204	74	
228.03771	64	
228.84307	58	
228.96730	54	
229.85246	62	
230.87947	80	
231.50663	82	
231.89116	106	
231.95142	128	
232.00367	60	
233.05803	80	
233.18757	74	
233.89864	60	
233.94929	72	
235.94364	114	
236.88287	70	
238.90267	52	
239.11424	100	
239.81545	72	
239.84375	60	
239.89169	68	
239.92194	78	
240.23027	84	
240.83515	100	
240.95582	72	
241.82455	64	
241.84391	332	1+
242.83295	80	
243.82810	358	1+
243.84649	88	
243.88299	66	
246.85156	78	
246.92619	62	
247.14024	76	
247.24240	72	
247.42232	86	
247.85477	68	
248.14291	80	
251.88046	70	
251.95653	66	
252.83655	58	
253.19361	64	
253.93256	84	
254.90421	88	
255.97578	94	
256.81324	56	
256.85006	54	
258.84412	184	
259.58612	54	
259.85741	220	
259.91837	242	1+
260.83367	186	
260.85771	134	
260.91852	212	1+
261.84111	120	
263.87899	72	
265.87478	76	
266.83884	58	
266.86626	112	
267.04927	72	
267.16555	52	
267.84066	70	
268.12615	76	
268.84073	196	
268.86256	82	
268.90423	52	
269.11006	66	
269.83934	138	
269.96300	60	
270.82838	176	
271.08760	64	
271.84435	90	
272.43991	80	
272.85060	82	
272.90228	94	
272.91846	82	
273.88375	74	
274.86107	72	
274.87447	216	1+
275.41929	64	
275.85515	1144	1+
276.80293	76	
277.62867	78	
277.92943	184	
277.97257	64	
278.42310	82	
278.84483	356	
278.98072	72	
279.85001	292	
280.86347	88	
280.90784	100	
280.93629	66	
281.84100	78	
282.00784	76	
282.88070	60	
283.86688	90	
284.16872	72	
284.80470	64	
284.87299	68	
286.84961	66	
288.83797	120	
289.83924	62	
289.89806	78	
290.43983	76	
294.86417	124	
296.85714	64	
297.89494	70	
298.10052	58	
298.31044	70	
298.87734	244	1+
299.05766	62	
300.98009	82	
302.81514	58	
304.75709	56	
308.90715	82	
309.15334	72	
312.16387	70	
312.52600	58	
313.16258	68	
313.18207	74	
317.67246	76	
319.77474	62	
322.03171	94	
325.81936	62	
326.57595	84	
327.38608	72	
328.18877	76	
339.28555	52	
339.36248	86	
340.85916	60	
342.90473	78	
343.93571	62	
344.91549	98	
345.18448	118	
345.91270	54	
END IONS

###FS:    #m/z: 359.96027 #charge 1+
###MS: 114
###MSMS: 117
BEGIN IONS
TITLE=Cmpd 87, +MS2(359.9603), 28.0-35.0eV, 2.5min #117
RTINSECONDS=149.719
SCANS=114,117
PEPMASS=359.96027	20958
CHARGE=1+
180.86595	96	
182.86253	58	
204.40902	78	
205.97615	60	
209.94703	152	
210.85825	84	
212.84912	72	
212.92081	82	
214.86086	58	
214.87302	80	
216.85894	82	
222.95188	242	1+
223.85114	56	
223.89347	136	
224.12292	98	
224.94879	454	1+
226.88285	200	1+
226.94638	720	1+
226.96896	108	
227.92987	186	
228.82457	72	
228.94100	360	
231.88838	66	
232.84630	58	
232.88568	76	
234.86410	104	
234.94206	58	
238.84674	76	
238.96711	112	
240.83892	192	1+
240.90248	78	
240.93953	186	
240.96036	264	
241.90597	74	
241.96159	122	
242.01286	82	
242.07996	84	
242.95883	180	
243.83513	74	
243.86758	70	
243.90001	70	
244.51606	66	
244.83755	70	
244.95723	362	
245.93896	132	
246.81004	66	
246.85666	60	
246.95025	194	
247.86056	62	
248.80375	484	1+
248.85366	56	
248.86696	60	
248.96772	84	
250.11613	56	
250.17448	68	
250.95548	114	
252.88693	74	
252.95116	280	
253.41248	88	
253.85658	70	
254.85667	92	
257.86317	56	
258.82835	94	
259.14659	72	
260.83115	102	
260.96709	136	
261.88749	58	
262.88384	58	
262.98738	84	
265.81154	606	1+
265.94718	78	
266.81291	446	1+
266.98743	84	
267.09898	108	
267.13545	62	
267.86057	64	
267.97325	82	
268.84093	110	
268.95916	68	
269.88073	58	
269.96869	74	
270.95426	70	
274.84686	64	
275.97205	108	
275.99245	72	
276.36353	58	
276.79911	72	
276.86149	64	
277.85679	142	
278.03788	96	
278.11793	58	
278.79591	294	
278.84517	58	
279.10134	106	
279.78897	1014	1+
279.85302	66	
280.79130	862	1+
281.85792	102	
282.11922	58	
282.83356	60	
282.95717	84	
283.06591	166	
284.12537	74	
284.82738	132	
285.57830	66	
288.87225	58	
289.33401	72	
289.45489	76	
290.74540	60	
290.86445	66	
291.44311	72	
291.60639	108	
292.45839	60	
293.98262	58	
294.15753	80	
294.80664	72	
295.87027	58	
296.80702	420	1+
297.89487	70	
298.08376	66	
298.80325	1284	1+
299.00421	62	
299.86761	102	
300.01795	80	
300.79107	184	1+
301.07689	96	
301.87547	78	
302.73791	60	
302.84101	72	
304.00206	74	
305.13547	60	
305.43423	72	
305.87379	86	
309.78189	60	
309.80264	96	
309.97437	68	
310.12366	68	
310.83343	70	
314.81216	118	
315.36980	82	
316.80915	420	1+
316.93796	64	
318.96288	76	
320.82739	72	
321.81572	156	
322.93186	114	
323.01507	204	
323.24015	68	
324.04232	70	
324.89354	56	
325.15515	70	
326.02851	60	
327.90403	60	
329.93978	64	
332.82068	72	
336.95188	188	
337.11653	72	
340.40623	80	
343.13470	64	
344.18622	62	
347.77243	68	
356.15934	76	
358.79925	58	
362.93724	68	
END IONS

###FS:    #m/z: 322.92928 #charge 1+
###MS: 118
###MSMS: 119
BEGIN IONS
TITLE=Cmpd 88, +MS2(322.9293), 28.0-35.0eV, 2.6min #119
RTINSECONDS=153.382
SCANS=118-119
PEPMASS=322.92928	216064
CHARGE=1+
114.53304	76	
124.23648	68	
185.92312	72	
190.16687	46	
192.97796	56	
197.87014	110	
198.84371	92	
200.84493	54	
201.04291	240	1+
205.95319	68	
216.04997	72	
221.96274	58	
223.10771	88	
223.42722	80	
223.93957	72	
223.97041	66	
224.82377	44	
224.94771	62	
225.95799	58	
227.11479	92	
227.93501	116	
228.46057	68	
228.82193	88	
228.85185	84	
228.95975	64	
230.82962	48	
232.89483	30	
233.12939	52	
233.14799	100	
235.08135	70	
237.01470	74	
238.04611	78	
239.95047	94	
240.82059	134	
240.91404	80	
240.93949	706	
241.88131	72	
241.89822	72	
241.94066	474	
241.97865	32	
242.01097	66	
242.24253	76	
242.25605	32	
242.94048	2416	1+
243.00916	66	
243.83433	52	
244.09594	86	
244.81786	54	
244.83324	72	
245.09299	56	
246.97673	332	
247.02051	30	
247.11677	58	
247.16698	62	
248.36752	38	
248.84107	92	
249.92699	58	
250.29190	32	
250.87790	80	
250.94588	64	
252.82271	46	
252.95735	58	
254.82592	40	
254.84567	56	
255.03383	72	
257.41008	66	
258.17878	80	
258.83202	144	
258.93358	52	
259.95590	42	
260.52626	62	
260.82932	78	
261.83167	226	1+
261.93904	88	
262.13170	46	
263.07346	58	
263.19159	30	
263.83271	40	
265.16091	70	
266.03694	64	
266.84890	152	
266.91284	72	
266.97520	72	
267.08138	52	
267.13588	70	
269.17279	38	
269.41734	44	
269.92710	78	
270.82482	58	
270.88977	30	
271.85656	68	
271.97016	72	
272.85360	62	
272.91645	66	
276.85822	68	
277.84794	62	
278.20591	66	
278.57362	28	
278.83497	68	
279.08808	1546	1+
279.13547	44	
279.27586	54	
279.32013	30	
280.85209	52	
281.01905	62	
281.18143	78	
281.83056	54	
282.87936	102	
282.98718	46	
283.22563	62	
283.31672	28	
283.84373	66	
283.87902	62	
284.29186	396	1+
284.87721	90	
285.20059	86	
285.87087	76	
286.25109	76	
286.86599	68	
288.93521	28	
289.42165	98	
289.86875	48	
289.90026	48	
290.74528	48	
294.17863	58	
294.85734	34	
296.81902	66	
297.37586	68	
300.85672	90	
300.98228	64	
302.13396	52	
302.25348	54	
303.26157	38	
303.83735	70	
303.97858	72	
304.89335	72	
305.49386	70	
305.80517	66	
305.87405	78	
305.88881	54	
306.14439	40	
306.85201	62	
307.08830	52	
307.76912	64	
307.88908	74	
309.89376	86	
312.85501	76	
313.79072	72	
314.14127	66	
319.53311	78	
320.07570	62	
320.16994	84	
323.17421	72	
323.86964	58	
324.10821	50	
END IONS

###FS:    #m/z: 340.93957 #charge 1+
###MS: 118
###MSMS: 120
BEGIN IONS
TITLE=Cmpd 89, +MS2(340.9396), 28.0-35.0eV, 2.6min #120
RTINSECONDS=154.154
SCANS=118,120
PEPMASS=340.93957	108332
CHARGE=1+
210.93315	66	
212.94606	66	
213.94241	70	
215.89499	66	
217.88017	58	
218.90370	78	
219.84945	66	
220.89018	60	
221.89710	66	
221.96290	66	
224.87754	86	
225.56874	116	
226.01861	76	
226.90588	64	
226.96694	74	
227.83809	100	
228.84378	64	
228.85617	72	
231.85229	88	
231.88741	98	
231.94969	60	
232.88931	286	1+
233.16307	58	
233.94585	74	
236.82603	84	
236.85821	68	
237.83805	74	
238.85990	86	
238.90412	60	
238.91968	66	
239.08045	70	
239.80425	84	
239.84400	70	
239.88955	64	
239.92572	74	
240.00553	74	
240.83640	110	
240.93679	66	
241.84121	192	
241.89779	74	
242.84722	246	
243.82363	206	1+
244.79088	86	
244.89632	74	
247.97674	72	
248.89778	58	
249.84810	58	
250.83686	72	
252.10242	72	
254.95529	72	
255.07304	76	
255.87851	74	
256.44920	66	
256.85223	222	
256.89029	210	1+
256.95528	70	
257.82805	86	
257.84569	62	
258.84478	288	
259.12295	78	
259.16629	112	
259.85003	176	
260.84008	58	
260.86317	130	
260.93047	84	
261.01617	78	
261.83477	124	
262.98734	58	
263.88230	60	
264.87026	98	
266.85648	138	
267.12804	76	
267.82668	62	
268.83983	266	
268.85655	70	
268.89258	58	
269.85793	92	
270.14673	60	
271.84444	60	
271.86251	80	
272.79467	72	
272.82353	66	
272.90830	60	
273.90564	58	
273.93581	76	
275.80486	80	
275.83506	66	
275.86437	88	
276.85513	240	
276.88231	76	
276.94769	68	
277.86052	388	
277.99516	74	
278.84420	446	
278.87010	178	
278.93957	58	
278.97232	66	
279.85022	222	
279.91479	76	
279.93305	76	
279.96815	102	
280.05482	64	
280.84769	120	
280.89940	84	
281.85956	64	
282.85822	114	
283.35797	70	
283.88304	80	
284.90419	96	
285.84574	80	
286.89532	68	
287.16366	92	
287.79856	58	
287.94013	70	
288.79981	72	
289.82698	76	
291.80576	62	
292.90817	68	
293.85032	80	
294.67385	86	
294.86567	190	
295.17551	62	
295.86792	88	
295.97992	86	
296.85096	72	
296.86785	64	
298.09409	62	
298.24897	66	
298.85372	78	
300.87443	196	
301.86184	94	
301.91825	108	
302.21916	78	
302.87167	98	
303.75781	62	
306.79816	84	
307.79828	128	
307.88617	142	
308.30112	60	
308.80784	72	
309.91602	88	
314.95359	98	
318.91453	66	
318.98244	72	
324.89820	72	
325.29031	78	
328.92748	60	
334.74534	70	
337.21722	68	
340.21817	58	
340.95881	76	
342.89942	70	
344.17923	64	
END IONS

###FS:    #m/z: 359.96055 #charge 1+
###MS: 118
###MSMS: 121
BEGIN IONS
TITLE=Cmpd 90, +MS2(359.9605), 28.0-35.0eV, 2.6min #121
RTINSECONDS=154.927
SCANS=118,121
PEPMASS=359.96055	18856
CHARGE=1+
75.80391	66	
105.65632	70	
127.74562	68	
181.86577	74	
198.88019	64	
208.88719	88	
209.94331	232	
222.95018	376	1+
224.95219	344	1+
224.97122	72	
225.97261	72	
226.94528	600	1+
228.10421	74	
228.84825	102	
228.94128	354	
229.81508	96	
232.10501	90	
232.81835	78	
233.90972	60	
233.95686	68	
234.86218	138	
235.82360	68	
238.83361	76	
238.99092	62	
240.15611	72	
240.94086	208	
240.96154	150	
241.95495	70	
241.97112	84	
242.82735	98	
242.84303	62	
242.88319	72	
242.95479	98	
243.85983	64	
243.88677	68	
244.93099	88	
244.95685	134	
245.94275	70	
245.96204	72	
246.09489	88	
246.90463	72	
246.95222	412	
247.80005	692	1+
248.80175	522	1+
250.86614	70	
250.89372	70	
250.95533	100	
252.10676	72	
252.83160	128	
252.87922	84	
258.14233	130	
258.84523	166	
259.14084	92	
259.41747	92	
259.85079	64	
259.97724	72	
260.83347	70	
260.94829	62	
260.97631	66	
261.05164	100	
261.83099	118	
262.88992	62	
264.82565	78	
264.91849	62	
265.19256	72	
265.81998	64	
266.81590	228	
266.84088	72	
266.92085	78	
268.80429	64	
269.08436	72	
269.85193	76	
269.96273	62	
270.08574	70	
271.88948	66	
272.85151	66	
273.09232	200	1+
274.81643	88	
275.81548	72	
275.96361	94	
276.81080	126	
276.85280	158	
277.86130	60	
278.79607	66	
278.84493	116	
278.91731	72	
279.85508	66	
280.79413	858	
280.84352	84	
280.86893	214	1+
281.81820	66	
282.78981	72	
283.81932	76	
284.82783	72	
284.87527	70	
285.81721	106	
286.86515	80	
287.84645	86	
287.98006	60	
288.90351	58	
290.82110	58	
291.79841	70	
292.12881	86	
292.44188	68	
294.85712	72	
295.92943	64	
296.80836	414	1+
297.97423	80	
298.80417	1610	1+
299.87728	146	
300.79774	202	1+
300.81963	128	
301.81339	70	
301.86213	212	
303.10152	68	
303.17409	68	
303.86497	66	
306.78742	70	
307.04947	72	
307.84010	66	
308.87511	90	
309.83176	74	
311.12719	162	
312.85604	78	
316.81786	176	
317.94162	92	
318.06252	72	
318.59448	78	
318.93883	94	
319.75947	80	
319.94821	78	
320.20524	112	
320.94200	76	
321.00550	84	
321.42806	98	
321.83057	74	
323.81891	68	
324.94915	72	
326.87541	84	
326.94409	102	
331.99027	106	
333.23320	74	
334.03365	72	
337.53698	84	
337.94302	66	
338.93280	66	
339.23317	66	
339.70870	64	
340.78650	66	
344.89771	86	
345.20385	124	
347.02623	62	
348.38838	96	
349.12204	84	
349.86327	72	
356.28938	72	
359.97906	60	
361.84566	78	
363.90386	86	
364.71924	60	
END IONS

###FS:    #m/z: 322.92897 #charge 1+
###MS: 122
###MSMS: 123
BEGIN IONS
TITLE=Cmpd 91, +MS2(322.9290), 28.0-35.0eV, 2.7min #123
RTINSECONDS=158.582
SCANS=122-123
PEPMASS=322.92897	203950
CHARGE=1+
45.48532	86	
67.86414	38	
115.99342	52	
116.12612	28	
127.62477	30	
129.76030	32	
187.91994	62	
191.09261	78	
191.72971	32	
192.88961	70	
199.50383	198	
199.86503	40	
201.04062	98	
201.95154	80	
203.95976	72	
205.94827	56	
206.97306	54	
207.96981	30	
210.90489	72	
213.08945	72	
221.01816	84	
221.94482	68	
223.96213	68	
224.00558	88	
225.90245	62	
225.94298	40	
227.01488	32	
227.92974	68	
228.03919	66	
228.86306	70	
228.88710	82	
230.84054	44	
233.30086	28	
233.79906	76	
236.80156	66	
236.93767	70	
237.00404	66	
237.43338	32	
237.88345	74	
238.01595	34	
238.83339	62	
238.93778	60	
239.07641	100	
239.80028	100	
239.90667	68	
239.95687	64	
240.07775	66	
240.12762	56	
240.80173	84	
240.82057	72	
240.93966	582	
240.98074	80	
241.05647	32	
241.88109	58	
241.89827	60	
241.93830	3002	1+
242.53271	34	
242.82927	68	
242.90406	26	
242.94004	2152	1+
243.62031	26	
244.05564	72	
244.08132	30	
244.72464	28	
244.81819	254	1+
244.87901	46	
244.90608	68	
244.94119	284	
245.07530	58	
245.35943	40	
245.85401	60	
246.19036	112	
246.84136	54	
246.97605	74	
247.43133	28	
247.96361	32	
248.83977	54	
249.03775	30	
249.86286	58	
250.65797	74	
251.92807	130	
252.05772	72	
252.07725	84	
252.42252	56	
252.95362	66	
253.40042	30	
253.88764	78	
258.83841	158	
260.83596	50	
261.83193	52	
262.82824	132	
263.25043	30	
263.89812	68	
264.24156	72	
265.05267	48	
265.90680	54	
266.05744	46	
267.85887	78	
267.87892	76	
268.06183	66	
268.84437	54	
268.86657	50	
272.87962	40	
272.91633	54	
274.93962	32	
277.97482	90	
278.10366	68	
279.08993	1096	1+
280.25809	36	
280.83510	52	
281.02096	78	
281.04396	60	
283.06190	128	
283.41145	40	
283.43662	86	
283.73757	34	
283.83981	68	
284.29148	96	
284.38813	36	
285.22952	58	
285.43927	26	
285.88503	32	
286.14059	86	
288.41102	64	
289.87486	72	
290.86343	90	
293.62068	74	
294.17469	68	
296.88691	44	
298.91120	32	
299.08735	56	
299.77153	68	
301.03998	70	
301.86931	84	
302.16575	66	
307.80282	58	
308.90743	82	
310.05214	66	
310.87426	54	
312.89760	62	
313.37131	98	
316.86782	68	
317.96533	38	
319.74419	52	
320.05764	28	
321.14216	68	
321.73008	62	
324.15698	28	
325.30968	54	
325.78210	62	
325.89692	46	
326.33393	62	
327.74633	40	
327.82180	80	
END IONS

###FS:    #m/z: 363.95510 #charge 1+
###MS: 122
###MSMS: 124
BEGIN IONS
TITLE=Cmpd 92, +MS2(363.9551), 28.0-35.0eV, 2.7min #124
RTINSECONDS=159.355
SCANS=122,124
PEPMASS=363.95510	39634
CHARGE=1+
101.26021	80	
125.48111	70	
128.28599	78	
192.85526	88	
192.89290	70	
192.95760	70	
193.85395	88	
196.01407	66	
197.83379	82	
207.87347	92	
207.94768	72	
209.09153	100	
209.94275	212	
210.87631	84	
212.87729	282	
220.09338	70	
222.95221	124	
224.89761	96	
224.94654	100	
225.15566	76	
225.79711	72	
225.83277	80	
225.89147	76	
225.95801	86	
226.11301	92	
226.94724	744	1+
226.98044	68	
227.87979	68	
227.93118	90	
228.89360	270	1+
228.94064	516	
230.89038	418	
232.88570	80	
234.88193	104	
235.11508	156	
235.86134	70	
235.99544	78	
238.08262	72	
238.55833	98	
240.13884	84	
240.82608	76	
240.93797	176	
240.96551	164	
241.82031	72	
241.83896	168	
241.93899	668	1+
242.83225	268	1+
242.93947	572	1+
243.90029	84	
244.93853	90	
244.95690	648	1+
245.81325	160	1+
245.94103	266	
246.86593	70	
246.95331	306	
246.98389	68	
247.80653	76	
248.80607	394	
248.85133	80	
248.90099	186	
249.90433	70	
250.80785	72	
251.89401	68	
252.11827	70	
252.78950	86	
252.91049	94	
252.98848	74	
257.36841	102	
258.13947	80	
258.83771	88	
260.82796	602	1+
260.96338	110	
260.97822	88	
261.16292	78	
261.96857	68	
263.01135	68	
263.39617	72	
263.83682	72	
263.85663	72	
263.88832	70	
264.81917	164	
265.02650	80	
265.80872	98	
266.81393	390	
266.84954	222	1+
267.81558	192	
267.96757	156	
268.80993	108	
268.83946	130	
268.95915	74	
269.00349	74	
269.06800	90	
269.10216	80	
270.83129	72	
271.92710	80	
276.85202	116	
276.87358	98	
277.81489	72	
278.79896	208	
278.84284	260	
280.79078	686	1+
280.81727	80	
280.89426	70	
282.11525	74	
282.78583	252	
282.82654	74	
282.88779	70	
283.78800	168	
283.85175	406	1+
284.78010	76	
284.82376	498	1+
286.85332	76	
287.04481	82	
288.63249	94	
289.83101	70	
290.80183	92	
293.12331	66	
293.24652	84	
294.17478	80	
294.81718	78	
295.02384	78	
295.42277	70	
295.92012	76	
296.81043	254	
296.85102	70	
297.34777	130	
297.80607	324	
297.92885	68	
298.80275	1224	1+
299.87127	76	
300.12051	68	
300.80507	224	
300.93528	66	
301.80038	114	
301.86262	90	
302.80034	74	
303.24918	74	
303.85028	74	
303.86956	68	
305.10551	86	
305.81806	76	
305.90429	92	
306.06949	80	
307.13375	72	
310.90480	90	
314.82369	92	
316.81520	230	1+
321.81332	70	
321.86454	222	
321.88633	98	
323.23599	74	
326.17181	74	
326.88012	138	
326.94848	78	
327.17709	76	
328.99911	98	
329.87734	122	
332.62830	96	
335.82679	70	
340.94510	98	
348.94516	92	
349.12195	86	
350.78738	68	
363.88284	84	
END IONS

###FS:    #m/z: 336.94450 #charge 1+
###MS: 122
###MSMS: 125
BEGIN IONS
TITLE=Cmpd 93, +MS2(336.9445), 28.0-35.0eV, 2.7min #125
RTINSECONDS=160.127
SCANS=122,125
PEPMASS=336.94450	26250
CHARGE=1+
94.70118	74	
180.86864	64	
198.95806	64	
201.12359	84	
206.36947	106	
208.88279	134	
209.88927	82	
211.94202	254	1+
212.87647	368	1+
213.93642	84	
215.93788	78	
219.90417	60	
223.03605	80	
223.83461	62	
223.93750	60	
225.87857	56	
226.05557	72	
227.15517	82	
227.83512	56	
228.89126	56	
229.12125	68	
229.89005	60	
229.95213	252	
230.03859	58	
230.85091	64	
230.88887	328	
231.96082	104	
232.82194	78	
233.90454	70	
234.02265	80	
234.82884	76	
235.89151	62	
236.83160	72	
236.91290	66	
237.06235	74	
237.85128	94	
239.84946	62	
240.90071	74	
241.12737	104	
241.84356	514	1+
241.86962	142	
241.98439	62	
242.00350	70	
244.83852	72	
245.84072	58	
246.90670	72	
246.97421	68	
247.08416	76	
247.97681	72	
248.90106	132	
248.92294	58	
249.12075	64	
249.96059	66	
250.02645	66	
250.83079	184	1+
250.98076	56	
252.00524	56	
253.08450	114	
253.83507	98	
253.90265	96	
253.91783	98	
253.97389	66	
254.91090	120	
254.95734	58	
255.06459	56	
255.97373	64	
256.12315	70	
256.86943	84	
256.90385	80	
257.85990	258	
257.88718	86	
258.84209	184	
258.90554	74	
259.01801	88	
259.21369	78	
259.84949	132	
259.86850	86	
259.94996	70	
260.85531	72	
261.82553	98	
261.85558	68	
261.90714	64	
263.01343	72	
264.86447	64	
265.80486	68	
265.86071	82	
266.85073	62	
266.86474	84	
268.83618	204	
270.45524	116	
272.61629	122	
272.84564	114	
273.87908	64	
273.93966	66	
274.86120	60	
275.85751	76	
275.87383	78	
276.85412	338	
276.87084	130	
277.86318	214	
278.83185	134	
278.86454	284	
279.23301	72	
279.84836	132	
279.86137	178	
280.85848	138	
280.88939	72	
281.86170	76	
282.80632	58	
282.86842	154	
285.85099	294	1+
286.30070	92	
288.84874	80	
290.64061	70	
293.10778	220	
294.86328	60	
295.85548	58	
295.87348	58	
296.89617	106	
297.88119	146	
298.30815	64	
298.43542	80	
298.85481	84	
298.91750	96	
299.87507	92	
299.88894	68	
300.88249	60	
301.12499	64	
301.42338	82	
301.87543	68	
302.88118	62	
303.87382	60	
304.85669	74	
305.02621	88	
306.80693	66	
307.48439	78	
307.89615	78	
308.29041	70	
308.86302	56	
308.87688	78	
309.80565	80	
310.87385	112	
310.96073	74	
313.88876	66	
326.87763	80	
330.39225	70	
330.48589	114	
333.29576	56	
333.77359	62	
337.85562	66	
338.69103	74	
339.22662	82	
339.93942	82	
340.36959	78	
340.83234	70	
END IONS

###FS:    #m/z: 363.95488 #charge 1+
###MS: 126
###MSMS: 127
BEGIN IONS
TITLE=Cmpd 94, +MS2(363.9549), 28.0-35.0eV, 2.7min #127
RTINSECONDS=163.79
SCANS=126-127
PEPMASS=363.95488	41568
CHARGE=1+
83.70269	114	
146.98412	96	
171.84526	66	
177.77902	72	
185.33335	62	
187.87087	78	
189.86232	164	
191.85753	128	
192.85684	78	
198.11893	88	
206.93077	66	
207.87516	78	
208.92652	70	
209.88391	60	
209.95179	76	
210.88027	138	
210.98476	66	
211.88634	72	
212.04560	86	
212.87918	572	1+
214.89823	236	
215.88023	82	
217.99842	72	
221.89155	82	
222.95217	388	1+
223.82533	82	
223.89338	82	
224.83347	74	
224.94722	436	
226.88634	150	
226.90028	148	
226.94789	1488	1+
227.92977	88	
228.89069	246	1+
228.94162	1242	1+
230.00683	66	
230.88834	672	1+
232.88560	76	
234.88562	82	
234.93641	86	
236.82631	68	
238.89396	78	
240.94096	378	1+
240.96503	468	1+
241.09299	64	
241.92727	72	
242.94062	568	1+
242.95998	270	
243.82222	130	
244.93904	416	1+
244.95737	688	1+
246.90352	178	
246.95198	480	1+
246.97398	68	
248.79994	558	1+
248.84512	74	
248.90395	126	
248.97573	62	
249.07999	62	
249.80284	402	1+
249.90041	92	
249.96053	66	
250.96184	120	
252.95784	120	
253.90782	102	
254.83585	78	
255.09823	84	
256.83883	84	
258.43929	100	
258.84699	192	
259.83740	60	
259.85797	86	
259.97738	82	
260.82840	664	1+
260.97855	168	
262.85204	72	
262.97001	64	
265.08662	160	
265.81294	560	1+
265.89514	72	
266.09123	72	
266.86498	74	
267.87281	76	
268.03353	82	
268.13830	64	
268.80897	170	
269.84185	70	
269.96958	258	1+
272.05716	68	
272.85260	204	1+
272.92649	60	
273.95402	74	
274.81657	72	
274.88564	80	
276.80492	66	
276.85455	134	
278.80101	262	
278.84597	240	1+
278.99912	66	
279.10114	112	
279.79781	306	
279.87782	122	
280.79103	1140	1+
280.85007	230	1+
281.97073	104	
282.78543	74	
282.97169	62	
283.06654	68	
283.79488	158	
283.85307	204	
284.80070	86	
284.82294	260	
284.89384	84	
285.37262	72	
285.84273	74	
286.81617	66	
287.36340	80	
287.82380	144	
289.78742	64	
289.87613	160	
290.09681	70	
290.85639	120	
292.80507	74	
296.80759	264	
297.14085	88	
297.80714	264	
297.92676	72	
298.80291	1042	1+
298.99782	82	
300.80030	238	
301.80045	256	
301.86018	114	
301.87689	114	
302.80065	136	
302.85385	72	
303.85334	154	
304.86599	122	
304.98560	62	
306.13604	66	
306.87313	78	
306.90142	92	
309.15928	64	
311.88160	72	
312.12924	78	
312.41541	78	
313.87362	74	
313.89967	74	
314.80378	108	
314.82308	102	
316.81620	292	1+
316.99655	60	
318.80741	64	
319.83218	72	
319.93843	206	1+
321.81781	124	
321.87056	68	
322.81429	68	
326.92639	82	
327.15724	70	
329.15070	68	
329.89174	64	
332.88571	72	
336.85831	72	
336.94510	186	
339.74231	80	
339.80845	70	
344.84745	82	
346.13919	66	
348.08579	64	
362.20076	62	
362.53745	84	
363.21092	68	
365.94214	62	
368.84204	70	
END IONS

###FS:    #m/z: 336.94486 #charge 1+
###MS: 126
###MSMS: 128
BEGIN IONS
TITLE=Cmpd 95, +MS2(336.9449), 28.0-35.0eV, 2.8min #128
RTINSECONDS=164.562
SCANS=126,128
PEPMASS=336.94486	24738
CHARGE=1+
118.44365	68	
181.86729	60	
186.96506	92	
190.64815	92	
210.88682	86	
211.94525	464	
212.60221	98	
212.87836	212	
213.87504	134	
213.94331	54	
214.94176	92	
215.89644	64	
222.97953	108	
224.83275	128	1+
224.86816	90	
224.89599	74	
228.10202	74	
228.89397	98	
229.95417	388	
230.88806	538	
231.94782	138	
232.84430	76	
232.89161	66	
233.89679	66	
233.96990	72	
234.82373	76	
235.81992	76	
236.08972	78	
237.84790	70	
237.86272	98	
237.90630	98	
239.83805	62	
239.85328	68	
239.92197	72	
240.83650	380	1+
240.87122	84	
240.97671	106	
241.84056	260	1+
242.88654	78	
244.81786	94	
245.37491	64	
245.63861	72	
246.85645	86	
246.90499	66	
247.96457	100	
248.02894	60	
248.90236	136	
249.15380	64	
250.06147	70	
250.82807	174	1+
250.84274	66	
251.87865	98	
251.90772	70	
252.17082	60	
252.87915	76	
252.93599	64	
252.97321	92	
253.90457	124	
253.96222	62	
254.01099	76	
254.08167	72	
254.85513	68	
254.95705	54	
256.91160	94	
257.04949	84	
257.20097	68	
257.26209	60	
257.84564	58	
257.87316	72	
258.59216	68	
258.85699	214	
259.85046	108	
259.95563	76	
260.82364	72	
260.94705	154	
261.84364	120	
262.83226	90	
263.04723	74	
263.11489	72	
264.86266	74	
265.84667	74	
266.79074	72	
266.86302	56	
267.83669	380	1+
267.87069	72	
267.98930	72	
269.86603	56	
270.00937	58	
270.93818	78	
271.84869	64	
271.95165	62	
272.10185	56	
274.86000	188	
275.86003	154	
276.82723	78	
276.85637	500	1+
277.96047	68	
278.02371	80	
278.11289	134	
278.83466	106	
278.86575	56	
279.10929	68	
279.84001	72	
279.86936	70	
282.29442	64	
282.97368	58	
285.85058	110	
286.85821	140	
286.87858	92	
287.05737	54	
287.84482	70	
288.80164	74	
290.24748	66	
290.42925	94	
291.80537	54	
292.05544	74	
293.10513	92	
293.84493	70	
293.87432	118	
294.11146	60	
294.36598	106	
294.86374	64	
294.88700	128	
295.06842	62	
295.87962	58	
295.89189	68	
297.87594	82	
298.31482	66	
298.88113	58	
299.86486	72	
299.97566	68	
300.81840	80	
301.87569	80	
301.96349	64	
304.86562	66	
306.11231	88	
308.67000	82	
308.87084	60	
309.40168	88	
309.92032	80	
310.87679	62	
311.79313	80	
311.86476	76	
311.96651	70	
313.02142	60	
313.87719	76	
314.64859	86	
318.16753	62	
318.18908	76	
320.81634	72	
325.42950	84	
327.89493	88	
330.82112	86	
336.77937	68	
337.18275	68	
338.18491	54	
END IONS

###FS:    #m/z: 359.96044 #charge 1+
###MS: 126
###MSMS: 129
BEGIN IONS
TITLE=Cmpd 96, +MS2(359.9604), 28.0-35.0eV, 2.8min #129
RTINSECONDS=165.334
SCANS=126,129
PEPMASS=359.96044	18086
CHARGE=1+
114.06160	190	
191.10620	88	
191.96095	70	
193.10594	66	
202.02505	86	
207.88921	88	
208.89428	90	
209.93573	68	
210.08534	72	
215.87504	80	
220.88678	66	
222.95425	128	
223.88996	132	
223.94850	292	1+
224.05137	84	
224.82026	94	
225.88569	78	
225.95049	70	
226.94597	552	
227.89267	84	
227.93339	84	
228.94088	268	
234.87232	80	
234.92723	74	
238.05774	68	
239.14644	74	
239.87258	70	
240.81877	70	
240.89674	70	
240.94369	98	
240.96280	312	
241.94325	102	
242.11239	70	
242.96505	90	
243.07420	74	
243.90380	96	
244.12259	76	
244.83501	84	
244.94942	278	1+
244.97503	72	
245.84265	86	
246.97629	68	
247.81225	74	
248.80240	432	1+
249.95089	70	
250.00367	64	
250.83687	64	
250.89723	72	
250.94727	198	
251.06847	72	
252.87732	82	
252.95623	164	
253.91121	64	
253.93267	100	
254.86678	64	
254.91980	68	
256.97502	68	
257.15710	122	
258.13730	66	
259.39761	66	
259.53614	80	
259.84754	74	
260.86485	74	
260.97332	94	
260.99239	72	
261.14280	104	
261.93276	126	
261.96924	88	
262.82631	98	
264.82177	106	
265.06057	64	
266.81420	446	1+
267.92096	76	
268.12809	112	
268.80428	74	
268.83386	84	
269.07185	96	
269.81145	68	
270.87749	78	
271.09399	78	
273.83313	132	
275.97209	84	
276.80814	104	
276.85862	142	
277.85170	74	
278.80162	120	
278.84637	150	
279.79569	130	
279.84677	80	
280.79575	314	
280.83502	72	
280.96137	78	
281.79449	164	
281.83039	74	
282.78934	134	
282.82688	66	
283.06663	196	
283.99723	72	
284.13781	82	
284.82867	308	
288.06925	74	
288.10924	78	
288.83933	76	
289.84184	74	
290.83110	64	
290.87120	70	
292.43947	76	
293.11629	68	
293.79998	68	
294.84710	64	
295.23915	84	
295.92749	68	
296.80971	116	
296.85962	74	
297.11112	72	
297.80342	96	
298.80330	1114	1+
299.86914	122	
300.86080	76	
301.07800	74	
301.80930	64	
303.80283	94	
307.13575	72	
309.12342	72	
313.83209	80	
314.82012	98	
316.05909	70	
316.81769	182	
316.85424	92	
316.94392	78	
317.81015	76	
319.82114	66	
320.95760	64	
323.01259	70	
324.89166	78	
325.14611	70	
326.19644	64	
326.78619	68	
326.89766	72	
330.94590	106	
331.09618	70	
336.94366	92	
340.19517	72	
341.03793	74	
342.84888	80	
345.85345	90	
349.12876	68	
351.94276	80	
351.99302	78	
352.88571	92	
356.76233	74	
356.90802	68	
362.78971	66	
363.93460	76	
365.15571	72	
END IONS

###FS:    #m/z: 340.93941 #charge 1+
###MS: 130
###MSMS: 131
BEGIN IONS
TITLE=Cmpd 97, +MS2(340.9394), 28.0-35.0eV, 2.8min #131
RTINSECONDS=168.997
SCANS=130-131
PEPMASS=340.93941	116940
CHARGE=1+
48.27730	84	
183.78338	88	
191.95296	68	
192.88924	58	
193.93435	78	
203.87220	116	
205.95155	78	
206.94317	52	
208.95653	212	
210.94038	72	
212.87604	74	
213.87367	54	
213.88591	86	
214.41629	74	
214.87671	126	
214.95232	78	
215.88659	72	
215.93643	70	
216.86860	54	
221.89162	80	
223.83293	62	
224.83861	72	
224.95842	64	
224.97115	70	
226.94835	84	
227.83093	80	
228.84279	150	
228.93928	74	
230.84374	52	
230.89423	72	
231.90326	70	
231.95160	330	
232.88366	54	
233.90209	136	
234.04520	64	
234.85315	54	
236.90063	178	1+
239.10494	102	
239.86325	58	
239.88608	74	
240.82062	96	
240.83887	974	1+
240.90807	78	
241.84265	832	1+
242.07225	66	
242.88106	60	
243.83234	222	1+
245.83335	76	
246.85108	72	
247.40100	80	
249.86359	64	
249.89278	80	
250.90292	58	
251.07453	72	
251.79062	54	
254.96516	122	
256.40418	54	
256.84839	118	
256.86369	70	
256.89595	88	
256.95502	74	
257.86240	104	
257.91843	80	
258.84575	428	
258.87188	90	
258.90763	72	
259.85429	352	
260.35184	80	
260.83564	486	1+
261.90143	58	
262.09629	88	
262.93780	92	
264.88464	58	
265.86283	52	
266.84714	68	
266.97321	58	
267.79620	72	
268.83867	486	
269.83095	108	
272.88214	100	
272.94068	72	
273.13577	76	
273.79972	56	
273.90033	136	
274.07194	64	
274.85717	130	
274.87490	130	
275.82099	72	
275.86504	284	
276.85699	1160	1+
277.53466	52	
277.86159	654	1+
277.92555	104	
277.94637	64	
278.48293	66	
278.84461	912	1+
279.87872	112	
281.83641	74	
282.86896	100	
283.86689	78	
284.01988	72	
284.80656	60	
285.09672	80	
285.47006	70	
289.88539	58	
292.93543	78	
293.38107	74	
293.84821	66	
293.86701	286	1+
294.84517	90	
295.81558	64	
296.32885	72	
296.84820	64	
297.00961	62	
297.86126	74	
297.89440	140	
297.97098	56	
298.80713	78	
299.88539	168	
300.87787	104	
300.93091	50	
301.86336	244	1+
302.17197	74	
302.85347	96	
303.16789	72	
304.89882	100	
305.39735	62	
307.88189	74	
308.06831	104	
309.12329	64	
315.82147	72	
315.94569	78	
316.77902	56	
318.93679	56	
319.09447	80	
320.05600	74	
320.91526	86	
321.80902	52	
322.66419	98	
323.03720	76	
323.95392	74	
324.83815	90	
325.24372	84	
326.17860	50	
326.66206	72	
328.89197	62	
329.12807	50	
331.88516	70	
331.98942	50	
332.86982	64	
336.04745	74	
339.41418	80	
339.83541	54	
340.08881	56	
340.14102	82	
342.32509	98	
343.16178	66	
343.21170	58	
344.75824	88	
345.40840	104	
END IONS

###FS:    #m/z: 363.95494 #charge 1+
###MS: 130
###MSMS: 132
BEGIN IONS
TITLE=Cmpd 98, +MS2(363.9549), 28.0-35.0eV, 2.9min #132
RTINSECONDS=169.769
SCANS=130,132
PEPMASS=363.95494	39616
CHARGE=1+
95.94931	82	
148.90152	72	
189.86244	76	
189.87577	74	
191.85898	76	
200.89480	134	
206.94852	64	
207.87507	128	
208.93349	132	
210.87955	68	
211.94926	74	
212.87963	306	
216.89175	66	
218.91095	84	
218.96378	78	
222.94954	298	1+
223.03625	90	
224.94592	382	
225.85463	70	
225.96956	116	
226.91492	74	
226.94768	726	1+
226.97854	78	
227.93703	626	1+
228.84653	70	
228.87807	78	
228.89359	216	
228.94281	456	1+
230.56984	80	
230.82987	138	
230.88767	816	1+
232.83116	76	
233.25878	92	
233.96074	76	
235.07143	60	
235.11886	76	
238.84480	72	
239.67646	78	
240.83363	156	
240.93607	518	1+
240.96020	210	1+
242.39126	80	
242.83687	82	
242.96163	128	
243.82323	124	
243.85982	68	
244.95610	500	1+
245.81944	82	
245.84051	64	
246.80271	62	
246.95417	440	
247.04568	80	
247.97871	70	
248.80795	196	
248.89726	374	
249.80291	216	
250.79543	284	1+
254.80994	82	
256.84502	74	
258.44495	72	
258.84697	126	
259.03968	66	
260.83560	116	
260.95705	82	
260.97135	148	
261.97303	140	
262.82732	110	
263.82942	106	
263.84362	104	
263.88835	64	
264.07794	68	
264.81953	224	
264.96459	74	
266.09737	128	
266.78806	80	
266.81528	532	1+
266.84687	72	
266.92922	68	
268.80541	120	
268.83999	66	
268.95692	60	
269.12026	94	
269.80959	108	
269.88003	70	
270.99081	86	
271.91893	126	
273.03835	70	
276.80938	140	
276.86131	108	
276.93966	74	
277.38352	80	
277.84284	240	1+
278.79473	176	
279.79934	132	
280.11586	64	
280.79107	868	1+
281.89041	70	
282.11907	82	
282.78545	496	1+
283.85838	90	
284.82004	336	1+
284.86074	124	
285.14453	96	
287.82779	64	
288.58482	188	
289.86994	112	
290.90666	70	
292.82407	74	
292.86385	64	
295.04479	62	
295.93784	74	
296.19343	68	
296.81106	230	
296.82710	62	
297.81271	256	
297.89676	74	
298.77791	64	
298.80403	550	
298.86871	66	
299.80395	354	
299.87347	194	
300.80382	348	
300.85433	62	
301.79914	328	1+
301.87018	280	1+
302.23921	62	
302.85795	118	
303.85626	388	1+
304.79912	66	
307.18721	68	
307.31459	64	
308.80627	66	
308.91155	74	
309.13826	68	
310.79614	60	
310.85037	62	
314.80534	74	
315.02961	64	
315.45687	102	
316.81006	388	1+
317.74031	76	
318.93231	74	
319.81994	174	
319.86901	66	
319.93439	96	
320.95725	120	
321.82446	72	
322.80769	76	
322.86950	72	
322.99077	66	
323.14518	86	
324.86271	82	
324.88905	68	
325.98774	76	
326.86891	90	
327.26870	74	
335.90338	76	
336.94763	88	
338.15329	74	
351.91504	66	
353.81099	70	
357.88323	72	
360.86265	84	
361.62140	66	
362.27280	64	
363.08670	72	
365.38545	68	
368.14243	108	
END IONS

###FS:    #m/z: 336.94480 #charge 1+
###MS: 130
###MSMS: 133
BEGIN IONS
TITLE=Cmpd 99, +MS2(336.9448), 28.0-35.0eV, 2.9min #133
RTINSECONDS=170.541
SCANS=130,133
PEPMASS=336.94480	24984
CHARGE=1+
46.15107	114	
52.37234	72	
169.60396	78	
171.85022	64	
185.92566	44	
192.89093	88	
192.92033	72	
193.88821	60	
199.86158	70	
205.94813	62	
207.93376	82	
211.94104	336	
212.00794	68	
212.87948	328	1+
212.89580	74	
213.94587	48	
214.89710	116	
215.88377	68	
216.88448	62	
217.88755	50	
223.83115	76	
223.84569	70	
225.96950	44	
227.86671	42	
228.84074	74	
228.92624	52	
229.95555	208	
230.12054	50	
230.84777	70	
230.88572	206	
231.15187	66	
231.89174	82	
231.94966	118	
232.88934	66	
233.82454	118	
234.94390	50	
234.97395	54	
235.78827	56	
236.86755	98	
237.91767	70	
238.06325	46	
238.83605	118	
239.82316	78	
239.84925	96	
240.83603	184	
241.84029	816	1+
243.83962	110	
243.89233	56	
245.83495	70	
245.84876	72	
246.16839	80	
247.35047	46	
248.89861	192	
249.96839	170	1+
250.94354	72	
251.82420	76	
252.14353	70	
252.95552	150	
252.97306	130	
253.84037	64	
253.86611	72	
253.97969	48	
254.42230	56	
254.91406	78	
255.30840	42	
255.77530	56	
256.25877	62	
256.48689	72	
256.84862	56	
256.88244	48	
257.84360	178	
257.85843	126	
258.45726	62	
258.85322	394	1+
259.85619	290	1+
259.93378	90	
259.94889	52	
260.80756	42	
260.88307	80	
261.85582	136	
262.86828	54	
263.93747	144	
265.41448	98	
265.87471	44	
266.01714	90	
266.85869	82	
267.84671	62	
268.79997	72	
268.84321	302	1+
269.95666	72	
270.86156	42	
271.84869	64	
271.91527	62	
271.94988	112	
272.17055	74	
273.87888	76	
274.79439	64	
274.85706	162	
274.88567	96	
275.85361	66	
275.87136	80	
276.85803	128	
277.86526	344	
277.94387	72	
278.41118	72	
278.83888	94	
278.86222	366	1+
279.96382	60	
281.81399	78	
281.85335	74	
282.97571	64	
285.85115	184	
286.84921	100	
287.34490	70	
287.85278	180	1+
287.91105	80	
289.87484	92	
290.81883	62	
291.85386	82	
293.10060	134	
293.39568	46	
294.26939	46	
294.82867	92	
295.89424	114	
297.89496	80	
298.82817	72	
298.99170	66	
299.82021	84	
299.86100	42	
300.88918	58	
301.86493	90	
302.90042	68	
304.01479	72	
305.01957	68	
305.87584	58	
308.88465	146	
310.86930	102	
311.42225	72	
312.81496	72	
312.87176	68	
314.16323	72	
314.45232	104	
317.22391	90	
317.68105	86	
317.82808	58	
317.87585	70	
323.23570	66	
324.89137	60	
324.90907	64	
326.88383	48	
326.90220	128	
328.91194	74	
329.14369	64	
329.86807	48	
335.57281	80	
337.19402	92	
338.32021	72	
341.89589	56	
END IONS

###FS:    #m/z: 322.92928 #charge 1+
###MS: 134
###MSMS: 135
BEGIN IONS
TITLE=Cmpd 100, +MS2(322.9293), 28.0-35.0eV, 2.9min #135
RTINSECONDS=174.209
SCANS=134-135
PEPMASS=322.92928	234214
CHARGE=1+
52.60726	32	
56.73765	54	
89.70454	32	
113.36373	40	
189.00187	60	
198.03102	78	
198.04671	32	
201.04430	128	
202.04768	72	
205.94966	60	
206.92381	70	
209.71873	42	
209.94109	80	
210.90406	74	
215.92882	104	
216.91344	32	
217.06558	78	
218.88034	108	
218.89669	56	
221.96481	48	
222.89119	62	
222.92253	80	
222.94806	52	
223.95396	72	
224.97328	122	
225.01207	82	
225.48859	30	
225.90255	72	
226.84046	218	1+
226.89999	72	
227.01852	36	
228.14840	68	
230.84033	76	
231.12034	78	
233.78585	32	
236.05188	78	
236.79194	54	
237.06041	68	
238.93961	54	
238.98308	32	
238.99181	38	
239.93126	46	
239.95064	80	
240.83145	150	
240.94041	496	
240.96269	114	
241.83529	86	
241.86765	56	
241.93889	2734	1+
242.07607	82	
242.24846	96	
242.81997	68	
242.94113	1852	1+
243.82516	128	
243.83788	66	
244.02074	62	
244.80449	64	
244.82041	164	
244.94512	218	
245.00021	74	
246.26685	30	
246.86403	36	
246.97690	60	
247.37173	30	
247.54601	28	
247.85107	50	
248.14329	82	
248.97537	82	
250.95710	54	
251.18352	64	
252.10604	38	
254.04856	30	
254.86888	68	
254.90437	58	
255.43398	78	
255.84460	58	
256.83717	40	
256.85657	58	
256.89489	120	
256.91265	70	
257.07796	42	
258.82865	140	
258.84440	48	
259.90051	70	
260.47472	106	
260.82260	208	1+
260.83871	60	
261.48227	28	
262.92767	96	
263.23863	78	
263.82864	70	
265.08935	86	
265.84467	74	
266.07517	56	
267.79248	62	
267.80850	52	
267.94100	68	
268.84425	50	
268.99339	68	
269.89609	44	
270.02769	92	
270.85445	106	
272.13403	52	
272.95094	86	
274.86229	38	
275.84571	64	
278.85967	50	
279.09040	1260	1+
281.24529	42	
281.85099	66	
282.85795	52	
283.03969	38	
283.06966	92	
283.21769	58	
283.39116	96	
283.43436	44	
284.29221	134	
284.91467	62	
284.97177	48	
285.16002	32	
285.87261	30	
286.79948	74	
286.86804	66	
287.92598	50	
289.86273	72	
294.03951	50	
294.85408	70	
296.85760	66	
298.79908	78	
302.83644	66	
303.43817	50	
303.83262	64	
304.21391	50	
304.88276	78	
304.90620	50	
305.11409	240	
307.89112	166	
309.81435	82	
309.88836	90	
311.86040	54	
312.96940	70	
314.11053	78	
314.36966	34	
314.45042	86	
317.42286	34	
319.80780	58	
319.89351	104	
320.15673	86	
320.33053	48	
322.30489	48	
323.01470	58	
323.88513	86	
325.13000	62	
325.89575	58	
328.19317	70	
END IONS

###FS:    #m/z: 340.93945 #charge 1+
###MS: 134
###MSMS: 136
BEGIN IONS
TITLE=Cmpd 101, +MS2(340.9394), 28.0-35.0eV, 2.9min #136
RTINSECONDS=174.981
SCANS=134,136
PEPMASS=340.93945	127996
CHARGE=1+
196.88175	46	
197.88041	72	
200.89238	74	
206.60934	68	
207.89088	64	
207.97950	70	
212.43210	88	
212.87975	58	
213.89837	84	
214.94206	48	
217.88656	66	
218.86963	70	
221.94287	70	
222.97774	48	
223.88047	78	
226.92081	48	
227.10728	72	
228.84259	138	
228.89353	56	
228.96003	74	
229.95526	66	
230.07645	86	
230.83749	158	
230.88668	166	1+
231.95330	58	
232.94746	58	
233.06386	60	
233.87229	66	
236.19378	66	
238.89608	142	
238.93783	48	
239.84792	146	
239.92326	62	
240.23214	80	
240.84461	306	
240.95606	50	
241.84231	470	
241.90223	58	
242.82563	56	
242.90201	74	
243.83260	140	
244.86400	60	
246.86060	80	
248.86696	64	
250.87995	86	
251.00653	46	
251.92149	52	
252.11249	44	
254.12633	82	
254.81409	60	
254.90511	58	
254.97857	40	
255.07278	56	
255.85682	68	
255.96209	48	
256.32756	84	
256.84870	122	
256.91965	72	
257.83768	94	
257.87500	56	
257.93421	74	
258.84247	290	
259.85255	322	
259.96546	50	
260.20105	40	
260.83324	420	1+
260.84994	212	
260.89989	58	
261.40183	40	
263.03725	78	
263.24645	86	
264.90280	72	
265.87697	76	
266.06943	100	
266.84462	62	
267.85863	64	
267.87669	68	
268.08802	52	
268.84198	334	1+
268.95296	62	
269.93062	52	
272.84344	112	
272.88003	72	
272.93079	58	
274.81864	42	
274.85789	152	
274.87756	58	
276.85674	528	
277.86201	324	
278.20786	66	
278.84501	842	1+
278.87370	158	
278.96167	58	
279.19899	42	
281.85069	74	
281.86248	64	
281.90920	62	
282.86020	56	
283.18145	60	
283.25474	40	
283.78793	66	
284.87850	78	
286.01403	74	
286.93066	88	
288.83505	62	
288.85756	58	
289.79154	62	
289.88635	116	
290.85429	52	
292.87290	126	
293.86631	100	
294.86879	116	
295.87032	86	
295.89347	56	
296.23163	70	
296.86457	58	
296.90595	48	
297.88925	178	
297.90553	70	
297.93963	72	
298.09428	68	
299.86925	246	1+
300.78390	56	
300.88426	72	
301.85861	64	
301.89906	72	
302.86836	76	
303.87158	66	
303.90162	66	
304.71764	108	
304.87639	52	
305.17245	76	
307.88942	52	
310.87630	80	
312.83251	78	
313.80799	48	
313.88662	80	
314.89663	72	
316.79329	66	
320.88907	84	
323.16947	58	
323.92495	74	
324.95777	72	
328.87238	64	
329.19488	100	
330.82369	78	
332.88123	68	
339.17471	58	
339.21314	78	
339.69770	66	
342.30490	70	
342.84313	68	
342.90482	114	
344.32748	74	
345.90586	78	
END IONS

###FS:    #m/z: 359.96069 #charge 1+
###MS: 134
###MSMS: 137
BEGIN IONS
TITLE=Cmpd 102, +MS2(359.9607), 28.0-35.0eV, 3.0min #137
RTINSECONDS=175.753
SCANS=134,137
PEPMASS=359.96069	19332
CHARGE=1+
76.60154	86	
180.52715	88	
198.88862	76	
207.94228	78	
213.85557	84	
219.84956	66	
221.88645	68	
222.50095	88	
222.85095	94	
222.93784	68	
222.95092	226	
222.96451	78	
223.38825	90	
223.83449	66	
223.95055	158	
224.94750	134	
225.95668	78	
226.94639	294	1+
226.96927	130	
228.94072	418	
231.12186	66	
232.88017	60	
234.08835	68	
234.86600	92	
236.14056	74	
239.07444	76	
239.86322	92	
239.90278	68	
239.95470	294	1+
239.99596	96	
240.13118	88	
240.39973	92	
240.81493	72	
240.94378	62	
240.96111	198	1+
241.83717	70	
241.85844	68	
241.89652	66	
242.07410	104	
242.08960	70	
242.95826	130	
244.81169	96	
244.83667	68	
244.95395	108	
245.86010	102	
246.83906	68	
246.95248	318	
248.80384	472	1+
250.90498	70	
250.94982	250	
250.96892	90	
251.03377	62	
252.08691	86	
252.83060	66	
252.87340	66	
252.95093	92	
253.93326	68	
254.08927	96	
255.01597	92	
255.03765	88	
255.07328	118	
255.10600	72	
256.99651	82	
258.14647	84	
258.84210	72	
260.83085	80	
260.85944	66	
260.90369	150	
260.96668	244	
261.87735	60	
263.78652	78	
263.97418	74	
264.81601	148	
266.81439	572	1+
267.97514	64	
268.83630	68	
268.91074	78	
269.83987	62	
269.86794	98	
269.96711	134	
270.06584	66	
271.89700	74	
272.13836	88	
272.19667	66	
272.79069	64	
272.86780	74	
274.87156	104	
275.09973	74	
275.92289	80	
275.98608	96	
276.06955	66	
276.81126	110	
276.85591	112	
277.85401	192	1+
278.79709	242	
280.79253	888	1+
281.85539	62	
282.27812	76	
283.82340	270	1+
284.85644	90	
284.87133	70	
286.79347	88	
286.92221	78	
287.11573	68	
287.80638	96	
287.91520	92	
288.84303	76	
289.06017	92	
289.83516	68	
290.37689	78	
292.96255	66	
294.85946	170	
295.00285	86	
295.92714	124	
296.65224	82	
296.81281	198	
296.89742	78	
297.09565	98	
297.80584	74	
297.86521	76	
297.89058	78	
298.80360	1260	1+
298.83884	74	
300.79709	60	
301.78145	72	
308.79115	62	
308.87836	94	
309.81858	70	
312.81063	92	
314.84022	84	
314.95554	80	
315.82596	76	
316.81333	258	
316.98989	78	
321.81368	74	
323.01827	120	
323.95828	84	
325.14411	160	
325.20298	88	
332.91953	132	
337.12253	84	
338.96871	62	
339.70600	60	
341.26962	94	
342.02981	82	
342.89826	66	
347.69396	80	
348.76419	70	
350.12988	82	
350.96249	62	
351.85541	64	
355.72613	74	
357.20288	88	
358.43904	80	
361.11262	64	
361.71930	76	
363.76579	66	
363.89014	66	
364.04300	134	
END IONS

###FS:    #m/z: 322.92883 #charge 1+
###MS: 138
###MSMS: 139
BEGIN IONS
TITLE=Cmpd 103, +MS2(322.9288), 28.0-35.0eV, 3.0min #139
RTINSECONDS=179.426
SCANS=138-139
PEPMASS=322.92883	211050
CHARGE=1+
67.53168	32	
75.52852	22	
154.50639	32	
161.59772	88	
169.50291	56	
195.89251	44	
196.01748	62	
199.88462	54	
201.04609	302	
201.94314	66	
204.24077	26	
205.94824	70	
206.97498	40	
207.97411	72	
208.93897	68	
209.01304	48	
210.89919	70	
213.01805	50	
214.03518	38	
214.87155	64	
221.43638	32	
221.89514	84	
221.94450	76	
223.02352	56	
223.81257	60	
223.87672	54	
223.95951	146	
227.93156	78	
227.94644	54	
228.89261	52	
229.11633	30	
229.83779	72	
230.83724	146	
230.91310	80	
233.13126	54	
233.18767	26	
235.79364	62	
235.95191	92	
238.86920	62	
239.07846	38	
239.77967	72	
240.19381	72	
240.82197	252	
240.91199	60	
240.93972	870	
241.04639	22	
241.10082	56	
241.18449	46	
241.26077	22	
241.94189	784	
242.94085	1786	1+
244.82918	76	
244.94051	440	
245.05807	36	
246.07773	60	
246.55194	26	
246.80467	36	
246.97509	136	
247.53040	30	
248.84315	102	
250.24422	72	
250.82922	64	
250.93708	22	
252.80493	54	
253.19010	76	
253.91686	24	
254.07553	78	
254.34305	32	
254.80227	96	
255.10018	74	
256.83921	60	
258.11635	24	
258.43715	30	
258.83248	158	
261.12278	62	
261.83169	74	
262.78264	22	
262.83011	142	
262.96404	38	
263.07710	66	
263.10502	80	
263.82851	24	
263.84442	80	
263.99006	82	
264.41499	28	
264.67491	34	
264.99874	62	
265.06260	68	
265.17074	94	
265.73267	112	
266.85468	80	
267.08365	80	
267.85862	58	
270.97054	96	
271.86250	38	
272.43812	66	
273.85260	52	
274.16333	70	
275.68379	24	
277.80480	58	
278.00721	34	
279.08975	816	1+
279.18668	22	
279.22885	24	
281.09085	58	
281.22983	30	
282.27001	46	
282.87473	68	
282.89300	68	
282.92201	70	
283.06864	60	
283.90392	66	
283.93292	60	
284.02583	40	
284.29335	412	1+
284.88482	72	
286.30067	84	
287.08644	50	
287.14203	32	
287.76371	24	
288.26034	26	
289.78478	48	
291.12211	30	
293.98103	28	
294.18521	58	
294.82610	34	
296.05707	26	
296.77176	24	
297.05831	48	
297.79343	34	
299.78681	28	
301.45568	28	
301.80072	58	
305.87620	84	
306.42390	68	
306.70445	22	
309.04105	72	
309.80989	68	
310.88717	72	
310.92833	70	
311.85576	74	
312.41742	58	
319.02447	68	
320.15047	72	
320.51181	24	
322.08226	82	
323.90275	58	
323.95162	72	
324.08145	38	
324.34928	46	
325.90050	116	
326.02793	70	
328.25857	46	
END IONS

###FS:    #m/z: 340.93938 #charge 1+
###MS: 138
###MSMS: 140
BEGIN IONS
TITLE=Cmpd 104, +MS2(340.9394), 28.0-35.0eV, 3.0min #140
RTINSECONDS=180.198
SCANS=138,140
PEPMASS=340.93938	117520
CHARGE=1+
49.92239	94	
101.64854	56	
171.14106	78	
183.86849	78	
200.87297	92	
200.88879	78	
203.99330	58	
208.13012	84	
211.32759	52	
211.86131	72	
211.91907	74	
212.87680	350	1+
213.88054	246	1+
213.93636	90	
216.86091	50	
218.87956	46	
220.87549	52	
222.97615	102	
223.90452	88	
224.90527	66	
224.97520	68	
225.83365	88	
227.83347	58	
228.95969	86	
230.84205	52	
230.88961	260	1+
231.95052	126	
232.88957	56	
236.82633	84	
236.90550	82	
237.85707	74	
238.85333	154	
238.87327	62	
239.78510	54	
239.84878	56	
240.83226	62	
240.88355	78	
240.92327	48	
240.94789	48	
241.84418	274	
241.89419	82	
241.91752	88	
242.83776	190	
242.85606	52	
243.83190	198	
247.17884	48	
247.90522	78	
248.89971	52	
249.85030	52	
249.90251	84	
250.84302	54	
250.94402	72	
250.95737	80	
251.16177	86	
251.84766	66	
252.09287	70	
253.00440	56	
253.95612	72	
254.84383	72	
255.07763	70	
255.90890	56	
256.07673	148	
256.26662	92	
256.84680	98	
256.86624	66	
257.79837	64	
257.84720	116	
258.79675	76	
258.84498	472	
259.08913	74	
259.85324	366	
259.89824	68	
259.91216	56	
259.93775	58	
260.23280	48	
260.83472	182	
261.83803	100	
262.84297	84	
262.87020	66	
264.86419	72	
265.00232	56	
265.11033	54	
267.13184	72	
267.14753	84	
267.19216	72	
268.83844	214	
268.86284	56	
269.00945	54	
269.83949	82	
270.09394	58	
270.41312	100	
270.84770	166	
271.82905	106	
274.85823	250	1+
274.87561	68	
275.80285	52	
275.87605	58	
275.94328	54	
276.85680	830	1+
278.42901	68	
278.84323	858	1+
279.92705	64	
280.85002	136	
280.86916	54	
280.89529	68	
281.12381	44	
281.86328	58	
281.89220	68	
284.07561	72	
284.16674	78	
284.79339	136	
284.93307	88	
285.85211	58	
287.24881	60	
288.84308	72	
291.13314	58	
291.79756	94	
292.87004	78	
293.03330	44	
293.85237	78	
294.17678	68	
296.85245	198	1+
296.88314	66	
297.80611	60	
297.87381	88	
297.89288	140	
298.00300	76	
298.04090	50	
298.30437	62	
298.49300	48	
299.87236	104	
300.87402	136	
300.89953	72	
300.95267	72	
301.85143	94	
301.86700	66	
302.87687	54	
302.95390	86	
303.14374	74	
305.13367	70	
308.87058	150	
308.88907	100	
314.82077	66	
315.86745	48	
323.79685	84	
326.17406	72	
330.80975	72	
331.80449	82	
336.94200	70	
338.14235	76	
338.90314	76	
339.26504	60	
341.31543	52	
343.20737	84	
344.24985	66	
344.53029	80	
345.08184	62	
END IONS

###FS:    #m/z: 359.96002 #charge 1+
###MS: 138
###MSMS: 141
BEGIN IONS
TITLE=Cmpd 105, +MS2(359.9600), 28.0-35.0eV, 3.1min #141
RTINSECONDS=180.97
SCANS=138,141
PEPMASS=359.96002	18558
CHARGE=1+
50.12049	74	
181.86405	70	
183.93008	98	
214.87297	78	
216.85375	68	
216.88282	90	
220.95637	62	
221.88777	138	
222.94995	460	1+
222.96654	68	
223.82939	84	
226.94860	170	
227.22872	68	
227.92771	80	
228.94353	528	
229.93273	72	
231.88564	62	
232.82740	70	
232.87063	68	
234.86301	270	
239.58341	76	
240.94168	76	
240.96019	178	1+
241.11397	80	
241.82951	76	
242.88413	72	
242.95531	116	
243.82916	90	
243.99385	102	
244.84828	68	
244.89654	84	
244.95455	338	
245.86019	78	
245.96116	154	
246.81194	140	
246.83699	82	
246.95250	366	1+
247.08802	66	
247.80955	68	
248.79925	66	
248.81359	138	
249.80507	148	
250.80994	96	
250.94585	72	
252.11588	94	
252.95230	194	
253.42042	90	
253.87041	76	
254.90432	68	
257.15976	62	
257.23673	74	
258.82981	130	
258.84639	168	
258.96877	72	
260.79568	76	
260.83093	110	
260.84698	66	
260.96691	180	1+
261.07731	78	
261.14284	72	
264.82123	160	
264.90486	80	
264.98170	116	
265.80717	542	1+
265.85275	72	
266.85888	66	
266.97715	68	
267.94884	68	
268.10019	64	
268.82601	64	
268.95916	64	
269.85496	126	
269.96176	126	
270.80296	66	
270.88747	140	
271.86072	76	
271.89486	66	
272.44201	76	
272.84736	76	
272.96434	202	1+
274.09227	60	
274.80831	72	
275.17349	74	
275.88192	70	
276.80530	168	
277.08490	74	
277.51617	100	
278.79575	160	
278.84550	148	
278.93492	202	1+
279.79955	76	
280.79093	482	1+
280.83034	136	
281.87386	68	
281.89220	68	
282.83105	74	
283.82374	286	1+
283.98684	78	
284.82639	238	1+
284.95786	62	
284.98803	166	
285.05117	62	
286.81583	164	
290.78866	78	
291.12010	70	
291.93172	66	
292.98151	80	
295.42284	68	
295.84899	64	
296.17211	80	
296.80755	480	
296.85774	64	
297.80336	1514	1+
298.35707	94	
298.80411	1094	1+
298.91963	84	
299.86717	70	
300.15012	82	
300.88000	76	
301.79269	82	
306.04371	78	
307.89164	84	
309.79315	70	
311.80595	84	
313.87581	66	
314.92538	74	
315.45262	108	
315.81938	84	
316.81543	188	
318.11476	64	
318.81357	76	
319.12060	90	
319.82667	94	
319.88665	72	
320.43409	92	
320.88697	72	
320.90655	64	
321.81617	126	
322.13048	88	
322.81881	66	
323.01417	106	
323.77241	68	
324.90017	88	
328.88730	64	
335.86766	68	
336.75506	72	
336.94328	92	
337.11535	66	
337.89384	60	
340.93542	110	
341.17872	60	
345.91040	78	
346.53652	74	
348.86950	72	
349.80625	82	
351.84835	72	
352.64573	94	
352.89025	86	
353.28006	106	
358.75516	94	
362.19356	74	
362.31518	74	
END IONS

###FS:    #m/z: 322.92915 #charge 1+
###MS: 142
###MSMS: 143
BEGIN IONS
TITLE=Cmpd 106, +MS2(322.9291), 28.0-35.0eV, 3.1min #143
RTINSECONDS=184.63
SCANS=142-143
PEPMASS=322.92915	285322
CHARGE=1+
56.12428	26	
101.87627	28	
102.75442	62	
108.81600	32	
151.00977	32	
184.86863	56	
191.96252	66	
192.88408	52	
197.12281	66	
197.86469	52	
197.91146	84	
198.80952	30	
201.04405	266	
201.15135	34	
205.94974	56	
206.94652	72	
207.98135	60	
208.17628	36	
209.24955	52	
212.94949	54	
215.97051	80	
218.86755	84	
219.95857	48	
220.87243	64	
222.95046	134	
224.83319	82	
226.81707	78	
228.85756	72	
228.90538	92	
229.08794	50	
229.74633	38	
230.85110	132	
231.11821	74	
233.10682	72	
234.05284	94	
235.12660	90	
237.06494	130	
237.09455	70	
238.87483	54	
238.93546	106	
238.95073	46	
239.84020	30	
240.89137	56	
240.93945	1258	
241.02305	30	
241.07696	30	
241.11989	28	
241.55838	36	
241.93989	3382	1+
242.00746	60	
242.09913	56	
242.16977	30	
242.18952	28	
242.24213	102	
242.82022	282	
242.94177	2136	1+
243.80243	64	
243.82054	126	
243.88419	30	
244.93983	516	1+
244.98074	70	
245.81964	62	
246.12600	62	
246.20380	28	
246.97520	114	
247.85948	72	
247.97264	64	
249.18073	40	
250.94974	66	
251.14632	88	
251.79461	28	
252.10680	38	
252.13408	74	
253.16999	34	
253.37136	66	
253.83485	48	
255.22611	30	
255.89512	64	
256.03677	74	
256.89642	62	
258.83546	230	1+
259.27002	26	
260.39327	78	
261.80012	34	
261.82894	284	1+
262.23728	34	
263.82988	104	
264.84053	54	
265.05774	134	
265.38855	80	
265.79694	66	
266.24131	80	
266.85551	150	
267.83854	82	
268.85025	74	
268.93929	62	
269.45444	58	
272.16644	34	
272.18259	36	
272.91035	50	
273.04611	58	
274.87351	38	
277.82739	64	
277.87828	64	
278.01538	28	
278.24921	78	
279.09122	1058	1+
279.17881	78	
279.86112	84	
280.04941	26	
281.90922	38	
282.88693	62	
283.80261	68	
283.88071	32	
283.93288	74	
283.96799	62	
284.29581	114	
286.09490	54	
288.19252	68	
288.97078	70	
289.39865	32	
289.86643	34	
290.81271	56	
291.95916	30	
292.12240	66	
293.86289	92	
294.81112	58	
296.15114	86	
297.93928	66	
298.91523	42	
299.78208	62	
300.80941	98	
301.82622	54	
302.15684	54	
304.02782	72	
304.18187	38	
304.24834	30	
304.81401	94	
304.88694	74	
305.44716	62	
307.77571	56	
308.86611	60	
310.83100	54	
312.81966	36	
316.82815	72	
319.32665	48	
321.11342	82	
321.22115	58	
321.67479	28	
321.92591	78	
323.89395	62	
324.13480	68	
324.37468	26	
326.89247	74	
327.89964	102	
328.14647	80	
END IONS

###FS:    #m/z: 363.95515 #charge 1+
###MS: 142
###MSMS: 144
BEGIN IONS
TITLE=Cmpd 107, +MS2(363.9551), 28.0-35.0eV, 3.1min #144
RTINSECONDS=185.402
SCANS=142,144
PEPMASS=363.95515	50700
CHARGE=1+
90.28572	72	
106.61402	70	
127.30488	78	
130.47178	72	
191.85631	130	
200.88018	60	
202.88104	62	
208.93715	66	
210.88407	186	
210.94377	66	
212.87694	416	1+
220.88655	70	
224.94796	142	
224.96482	262	1+
225.88931	124	
225.94837	78	
226.94586	1052	1+
228.84248	234	1+
228.87561	64	
228.94116	1030	1+
230.88819	708	1+
230.94003	70	
231.13494	76	
232.88369	70	
235.07775	70	
236.50301	82	
237.98976	58	
238.00877	58	
240.93993	626	1+
240.96349	202	
242.83504	60	
242.93992	910	1+
242.95503	282	1+
243.81981	210	1+
243.83828	210	1+
244.93877	164	
244.95469	666	
245.86993	66	
245.94094	72	
246.80800	136	
246.95391	182	
247.80412	64	
247.95567	72	
248.79818	128	
248.89603	346	1+
249.05292	80	
249.80150	110	
250.80201	78	
250.89494	174	
251.99750	60	
252.14349	104	
252.91449	58	
253.04337	66	
254.91002	68	
255.22767	72	
256.85109	68	
256.86848	72	
257.98345	70	
258.13959	64	
258.82826	100	
258.96745	68	
259.84492	60	
260.82948	70	
260.84720	88	
261.94106	76	
262.82161	82	
262.89208	72	
263.05898	70	
264.40750	72	
264.81995	130	
266.78482	84	
266.81253	576	1+
266.85540	90	
267.85873	118	
267.97131	298	1+
268.81226	86	
269.40426	70	
269.80955	62	
269.92442	72	
269.97148	264	
271.78600	70	
271.85063	106	
272.12590	76	
274.81010	60	
274.91026	68	
276.80731	266	1+
276.85794	72	
277.04368	80	
277.84682	334	1+
278.79694	178	
278.84869	286	1+
279.79532	88	
279.94948	60	
280.79029	312	
281.78870	586	1+
281.84913	64	
282.82293	92	
283.06649	76	
283.84997	70	
284.36351	84	
284.81745	156	
284.85519	70	
284.87440	66	
285.82843	68	
285.84018	68	
285.86018	66	
286.81935	262	
286.84938	68	
287.41337	76	
287.87539	68	
288.81831	72	
289.86871	70	
291.15359	94	
291.81062	60	
293.87710	120	
294.15147	62	
296.80898	248	
297.80682	206	
298.80114	588	
298.94697	92	
299.79966	950	1+
300.80059	576	1+
301.81728	130	
301.94522	66	
302.08239	86	
303.85934	194	
304.85042	132	
304.94887	64	
307.87671	72	
309.82723	76	
310.11285	80	
311.84931	86	
312.88456	66	
314.81414	60	
316.81802	178	
318.10585	62	
318.13527	72	
318.81940	120	
319.81220	66	
320.44465	102	
320.51274	68	
320.91528	60	
321.14396	72	
321.82067	226	1+
322.16182	60	
322.92930	64	
324.32567	68	
324.88412	128	
326.85957	74	
326.87753	60	
327.39703	86	
328.07740	74	
330.61350	72	
332.89902	84	
336.78166	80	
336.94731	92	
338.93711	78	
340.17486	68	
342.80841	76	
343.90583	72	
344.90410	58	
345.18939	78	
345.94718	78	
346.81310	80	
348.72540	72	
362.19372	76	
364.30489	58	
365.11582	62	
367.12704	70	
367.77178	74	
369.42460	88	
END IONS

###FS:    #m/z: 336.94486 #charge 1+
###MS: 142
###MSMS: 145
BEGIN IONS
TITLE=Cmpd 108, +MS2(336.9449), 28.0-35.0eV, 3.1min #145
RTINSECONDS=186.174
SCANS=142,145
PEPMASS=336.94486	25750
CHARGE=1+
154.23020	66	
166.21471	68	
175.90591	70	
180.89502	84	
195.90621	64	
196.88323	74	
196.96976	60	
201.04516	52	
209.93903	72	
210.88575	62	
211.94407	618	1+
212.87698	276	
213.93858	204	
216.89368	78	
218.90176	76	
219.83346	50	
221.89516	86	
223.83992	56	
223.97595	84	
224.84036	190	
224.87566	80	
224.97422	90	
226.15349	64	
227.79059	72	
228.99130	70	
229.06548	64	
229.84315	76	
229.95357	336	1+
230.84568	64	
230.88780	346	1+
230.90679	114	
231.95012	334	1+
232.88565	64	
234.90447	114	
239.84814	208	
239.86673	62	
239.88004	80	
239.90297	56	
240.83860	428	1+
240.86053	72	
245.83693	70	
246.85178	138	
246.90291	144	
247.88391	72	
247.96524	96	
248.11963	58	
248.89924	188	
248.96564	70	
249.83044	74	
249.89853	96	
250.83108	72	
251.00218	56	
251.11507	60	
251.83199	64	
252.83507	132	
252.96658	154	
253.90927	80	
254.90451	78	
254.96588	202	
255.17068	66	
255.88741	80	
255.96704	132	
256.27240	84	
256.51820	88	
256.84785	114	
256.86436	134	
257.65855	66	
257.83758	62	
257.93630	170	
258.84677	256	
259.15055	70	
259.20584	72	
259.82297	80	
259.85118	174	
260.66676	88	
260.86599	96	
260.94459	76	
261.82191	68	
261.85486	72	
262.83637	74	
262.86819	66	
262.94368	62	
263.10295	56	
263.82641	94	
266.84669	64	
267.82770	56	
268.83535	578	1+
270.02566	72	
270.85043	50	
270.98267	56	
271.17271	52	
272.84492	60	
272.86215	66	
273.86491	68	
273.89731	52	
274.85435	68	
275.05899	66	
275.87730	152	
276.85875	850	1+
277.86375	506	1+
277.89812	60	
278.04220	72	
278.83610	116	
279.02180	68	
279.83386	98	
279.87168	80	
280.83768	56	
281.79539	54	
281.85959	58	
281.94806	66	
282.16853	58	
282.87801	110	
282.98202	78	
285.85163	178	
286.84476	200	
287.85066	102	
288.84962	68	
288.88484	66	
288.97455	84	
290.85745	54	
290.93813	116	
292.92070	94	
293.11076	252	
293.86539	58	
294.10830	146	
294.86592	122	
295.87652	78	
296.88561	58	
296.93543	56	
297.91636	70	
297.99022	66	
298.27241	78	
298.87908	78	
299.00222	76	
299.01686	74	
299.87677	130	
300.87355	72	
300.89298	78	
302.10385	80	
304.96817	68	
305.91707	80	
308.77309	62	
312.95173	68	
314.84017	68	
315.77555	58	
316.87175	56	
317.93091	56	
318.77421	54	
320.80552	66	
320.93301	110	
323.01538	58	
324.79206	66	
326.89525	72	
330.81658	72	
334.13240	60	
335.77767	56	
338.90994	68	
341.76407	50	
END IONS

###FS:    #m/z: 363.95544 #charge 1+
###MS: 146
###MSMS: 147
BEGIN IONS
TITLE=Cmpd 109, +MS2(363.9554), 28.0-35.0eV, 3.2min #147
RTINSECONDS=189.834
SCANS=146-147
PEPMASS=363.95544	51508
CHARGE=1+
182.86729	98	
189.86218	148	
191.85567	74	
191.86720	70	
193.07871	86	
195.89886	70	
196.88760	116	
205.94646	70	
209.88233	86	
209.94801	316	
209.96584	72	
210.88132	108	
211.88279	74	
212.87783	178	
213.89482	82	
217.08172	84	
221.85661	92	
222.95148	798	1+
224.83151	68	
224.94668	560	1+
225.88137	172	
225.93015	84	
226.94638	1494	1+
227.05189	80	
227.60759	114	
227.93182	160	
228.89544	170	
228.94119	1326	1+
229.89892	72	
230.88813	858	1+
232.88161	72	
235.11540	72	
236.84309	80	
239.09920	94	
239.87431	90	
240.82109	86	
240.83587	68	
240.94188	274	
240.96159	474	
241.81993	70	
241.84293	72	
241.88506	100	
241.93807	944	1+
242.93972	654	1+
243.96272	144	
244.95663	736	
244.97889	80	
245.94454	102	
246.09306	72	
246.80653	80	
246.95253	308	
247.50518	76	
247.82791	82	
248.80321	538	1+
248.89624	270	1+
249.13052	82	
249.50063	92	
249.84998	74	
250.89233	100	
250.92449	76	
253.50836	104	
253.87445	72	
256.85671	84	
256.89603	72	
257.86368	68	
258.83791	156	
259.83127	96	
259.84552	138	
260.11013	74	
260.83061	112	
260.96931	216	
261.03576	72	
261.83195	166	
262.10406	68	
262.83153	90	
262.89175	128	
263.35035	84	
264.79059	72	
264.81853	156	
265.43672	88	
265.81854	138	
265.87678	76	
265.97012	180	
266.81378	680	1+
267.97146	146	
268.80793	100	
268.95922	230	
270.90000	76	
271.40115	84	
271.91347	124	
274.10016	70	
276.80889	332	1+
276.85640	166	1+
277.87044	78	
278.79815	196	
278.90281	72	
279.09361	76	
279.79802	76	
279.80442	80	
279.89804	78	
279.94328	94	
280.11187	78	
280.79196	614	1+
280.85202	394	1+
281.07906	78	
281.32569	68	
281.85575	314	1+
282.79293	186	
282.82492	80	
283.09975	70	
283.14095	78	
283.78302	150	
283.91269	82	
284.79827	72	
284.82525	308	1+
285.84700	122	
291.11600	68	
292.11438	100	
293.33675	80	
294.06495	70	
294.13624	68	
295.86575	70	
296.80700	106	
297.80216	1378	1+
298.78138	70	
298.80430	1014	1+
298.83247	184	
298.86842	82	
300.53495	88	
300.80089	422	1+
301.86072	308	
302.09329	76	
302.84756	100	
303.85660	416	1+
303.87493	82	
305.07138	86	
307.87953	88	
310.13240	146	
313.13900	72	
314.81624	116	
315.84748	84	
316.31916	90	
316.49595	90	
316.81341	222	1+
317.14542	70	
317.82291	68	
319.80783	84	
320.81584	134	
321.67683	76	
321.86950	76	
322.10652	72	
322.82091	92	
324.86487	70	
324.90457	92	
326.36944	82	
326.87070	72	
329.86913	106	
331.37944	72	
331.84237	138	
339.82478	86	
341.13908	76	
343.18904	86	
348.40219	72	
348.89742	88	
357.80078	70	
363.11267	88	
363.21951	80	
364.12639	100	
365.16290	78	
365.20500	146	
368.42234	126	
END IONS

###FS:    #m/z: 336.94462 #charge 1+
###MS: 146
###MSMS: 148
BEGIN IONS
TITLE=Cmpd 110, +MS2(336.9446), 28.0-35.0eV, 3.2min #148
RTINSECONDS=190.606
SCANS=146,148
PEPMASS=336.94462	26112
CHARGE=1+
86.23229	80	
182.86560	120	
192.88756	78	
192.99497	78	
209.12509	62	
211.94363	710	1+
212.87611	160	
212.89387	76	
213.89149	74	
213.93740	174	
214.87851	78	
223.93743	86	
223.95585	74	
223.97780	60	
225.82696	74	
225.85266	56	
226.84461	76	
227.10194	82	
227.85391	68	
228.84079	156	
228.89221	130	
229.95557	812	1+
230.02805	52	
230.89005	416	
231.05278	78	
231.94789	444	1+
232.08421	80	
232.11803	66	
233.89917	146	
234.82936	112	
235.89352	64	
237.85917	66	
238.85047	64	
238.88632	54	
239.84018	92	
240.83725	62	
240.93498	52	
241.84149	536	1+
241.92899	64	
242.11602	80	
244.16480	70	
244.83856	54	
244.88089	68	
245.91777	74	
246.97586	54	
247.96408	116	
248.90075	332	1+
249.89307	70	
249.96222	138	
250.83120	148	
250.90331	118	
250.94813	54	
251.00610	72	
251.11307	64	
251.91161	60	
251.97185	88	
252.16301	54	
252.64093	78	
252.95512	312	
252.96923	490	
253.90451	100	
254.96039	72	
255.89963	60	
256.12894	76	
256.84834	198	
256.89433	80	
257.82969	58	
257.85390	172	
257.93614	94	
258.82506	56	
258.84421	278	
258.86078	94	
259.85270	500	1+
259.89225	86	
261.84768	66	
262.13611	70	
263.16679	68	
264.10186	66	
264.87123	108	
265.98139	66	
266.11305	60	
266.84237	76	
266.86685	64	
266.99732	78	
267.82053	74	
267.83658	656	1+
267.86078	78	
268.83994	566	1+
270.84429	120	
270.86671	56	
271.42962	80	
271.90748	64	
272.91479	56	
272.97352	62	
273.91702	78	
274.85528	54	
274.88377	60	
275.86173	76	
275.88403	176	
276.85468	234	
277.83331	64	
277.85933	228	
277.92230	72	
278.84847	66	
278.88822	52	
278.97031	72	
279.83695	78	
279.86365	240	1+
280.81332	58	
280.95110	98	
283.26288	98	
285.20045	58	
285.84919	180	
286.85243	330	1+
286.90996	108	
288.02151	94	
288.19433	56	
289.78329	66	
289.87722	56	
290.82494	86	
290.85211	74	
292.02397	72	
292.88066	56	
293.03833	94	
293.05720	56	
293.10681	118	
293.87123	72	
294.10801	114	
294.17429	56	
294.77935	60	
294.90571	62	
295.99454	60	
296.81274	66	
297.89013	132	
297.94171	96	
298.29162	80	
298.86864	52	
298.89999	62	
299.87184	256	
302.88768	56	
304.73491	60	
309.86610	56	
310.79425	78	
311.87547	82	
311.96231	60	
312.08368	66	
313.87582	78	
315.82570	66	
316.76064	62	
320.95488	60	
321.42570	78	
324.89362	54	
327.82613	60	
328.81392	66	
329.89236	84	
335.82721	54	
335.90576	90	
337.10847	56	
338.86468	60	
339.17009	70	
END IONS

###FS:    #m/z: 507.84362 #charge 1+
###MS: 146
###MSMS: 149
BEGIN IONS
TITLE=Cmpd 111, +MS2(507.8436), 28.2-35.2eV, 3.2min #149
RTINSECONDS=191.379
SCANS=146,149
PEPMASS=507.84362	20560
CHARGE=1+
79.03768	90	
208.01843	92	
213.93626	88	
223.97474	98	
224.97997	104	
231.04181	88	
236.93569	88	
239.46582	96	
241.85379	122	
244.09175	86	
244.12825	88	
247.03790	94	
249.15867	122	
252.07609	106	
262.13563	552	1+
267.39871	106	
270.80396	122	
273.85148	136	
277.15275	198	1+
283.92249	90	
284.89045	100	
287.84905	148	
289.88068	122	
291.79094	88	
296.85856	126	
299.80395	122	
299.89243	88	
302.43543	124	
303.86122	128	
305.85137	90	
305.88289	280	1+
309.88545	162	
310.15795	100	
311.88529	242	1+
312.34822	94	
312.86836	96	
313.86864	156	
314.82402	112	
314.86295	118	
318.93554	112	
322.86260	286	1+
324.38928	118	
325.89936	118	
326.24158	118	
326.88542	258	
326.93089	100	
327.89922	116	
328.87699	100	
330.87768	90	
331.90696	90	
332.39083	94	
332.87644	120	
335.09153	94	
336.77767	116	
338.88736	92	
339.63363	88	
340.39447	100	
342.63433	108	
344.54395	94	
346.90163	104	
347.79268	114	
349.72212	144	
350.76023	106	
350.88503	186	
351.76723	266	1+
352.88714	122	
353.84592	118	
355.76217	106	
355.89471	124	
360.76086	198	
360.86727	88	
361.82271	88	
364.72268	126	
365.78733	150	
366.47787	92	
366.70958	128	
366.74821	134	
367.76065	92	
367.77781	168	
367.81332	120	
368.73665	122	
368.77704	124	
369.83093	140	
370.72734	148	
370.79831	176	
370.87769	94	
372.79787	94	
373.71589	142	
374.72772	88	
374.81635	150	
374.87319	90	
375.72675	120	
375.85693	192	
380.09730	94	
380.71589	496	1+
382.78294	232	1+
383.74242	196	1+
383.76709	160	
384.84364	118	
385.78626	278	1+
387.84811	122	
389.82086	100	
389.86970	92	
390.78260	114	
390.83983	222	
390.91726	90	
391.84615	164	
392.82772	196	1+
392.84369	108	
392.88139	120	
393.86647	144	
396.81724	106	
397.92654	128	
398.72626	1246	1+
399.85954	130	
401.75772	108	
402.24876	92	
403.87136	190	
404.87976	100	
405.86316	134	
406.76381	170	
406.78326	96	
407.76340	106	
408.85108	802	1+
409.15869	88	
409.72650	268	1+
410.83525	282	
411.87638	166	1+
413.83929	146	
415.74452	154	
418.73210	134	
420.89454	140	
421.73990	120	
422.82157	226	1+
423.77309	712	1+
423.86900	164	
424.86834	174	
425.75003	630	1+
426.76929	138	
426.85833	316	
427.73155	184	
427.86744	240	
428.84810	494	
429.74142	154	
430.86243	328	1+
431.86651	206	1+
432.23069	122	
432.24795	104	
433.25184	130	
433.85463	140	
434.88788	98	
439.89063	130	
440.82987	146	
443.74685	200	1+
444.87088	976	1+
445.91050	166	1+
446.37347	90	
448.76868	162	
448.87539	454	1+
453.85517	94	
454.05396	90	
457.89908	138	
459.78342	102	
462.87826	432	1+
464.87971	118	
467.88776	220	
468.71557	104	
468.88310	402	1+
476.31980	94	
485.90160	180	
486.90886	92	
488.74949	96	
490.19934	88	
495.21980	90	
498.75103	86	
504.12965	88	
507.22789	178	1+
END IONS

###FS:    #m/z: 340.93947 #charge 1+
###MS: 150
###MSMS: 151
BEGIN IONS
TITLE=Cmpd 112, +MS2(340.9395), 28.0-35.0eV, 3.3min #151
RTINSECONDS=195.034
SCANS=150-151
PEPMASS=340.93947	147034
CHARGE=1+
54.92661	64	
91.49861	80	
137.96105	70	
179.62557	88	
185.92715	76	
189.85906	74	
190.93328	70	
191.95070	90	
192.92536	74	
192.93725	76	
193.89505	68	
204.85894	72	
204.87966	56	
208.05930	74	
208.97818	60	
210.93652	64	
212.87750	122	
213.93942	636	1+
215.86399	60	
215.88894	100	
215.93356	144	
217.94006	68	
219.88002	74	
220.87150	54	
226.85212	90	
226.94810	82	
227.95369	78	
227.96676	74	
227.98367	92	
228.83814	244	1+
228.89067	66	
228.89898	70	
230.88504	146	
231.17975	88	
231.88979	72	
231.95177	160	
232.88021	78	
233.86316	78	
233.89473	226	1+
233.94388	72	
234.95485	56	
235.11506	64	
235.89491	248	1+
236.82054	64	
237.08126	66	
237.92729	68	
239.82101	106	
239.84752	58	
239.88028	92	
240.23375	62	
240.83216	88	
240.84747	98	
240.89099	72	
241.84320	376	
241.89651	58	
242.84139	266	
243.83093	256	
244.82022	70	
246.97594	66	
247.19202	58	
248.85547	64	
248.99687	68	
249.98767	86	
250.88391	78	
252.93388	70	
253.45552	106	
253.90919	78	
253.97778	62	
254.84338	54	
254.96621	176	
255.07665	90	
256.25703	78	
257.08684	60	
257.87314	58	
258.84539	862	1+
259.05753	68	
259.91947	256	1+
259.96341	74	
260.33203	104	
260.83384	470	1+
260.84586	202	
261.83437	246	1+
261.85046	298	
262.96376	72	
265.35646	74	
266.23737	86	
266.85106	68	
267.85341	72	
268.10784	80	
268.22289	56	
268.84151	388	1+
272.93478	58	
273.86844	66	
274.87663	170	
275.12840	56	
275.86457	132	
276.85619	524	
277.85693	446	
277.88258	86	
277.92660	68	
278.84285	804	1+
278.88010	58	
278.94185	66	
279.87338	66	
279.92288	56	
280.87701	142	
281.67798	88	
281.86458	254	1+
281.89438	90	
282.61017	88	
282.79174	64	
283.26693	66	
285.86038	72	
286.86622	94	
288.83691	60	
289.13548	84	
289.88334	118	
290.11974	76	
291.80565	88	
292.57824	98	
292.88254	68	
293.85694	148	1+
295.47756	94	
295.93160	80	
296.82121	64	
297.82475	58	
297.85555	56	
297.89173	164	
297.95402	64	
298.27011	70	
299.01316	104	
299.79885	86	
299.87176	248	
301.05670	62	
302.86840	68	
302.94724	72	
303.26825	76	
306.79395	88	
307.40284	70	
311.03683	96	
311.16431	56	
311.85578	68	
312.20956	84	
312.93023	72	
313.89767	84	
314.85121	74	
316.95488	78	
321.81801	72	
324.90010	72	
324.92046	56	
325.19050	58	
328.88751	72	
329.89045	70	
330.16462	84	
332.90328	64	
338.79694	86	
338.82858	78	
339.26508	68	
340.88451	60	
340.90446	56	
342.90245	74	
344.24319	72	
END IONS

###FS:    #m/z: 363.95505 #charge 1+
###MS: 150
###MSMS: 152
BEGIN IONS
TITLE=Cmpd 113, +MS2(363.9550), 28.0-35.0eV, 3.3min #152
RTINSECONDS=195.814
SCANS=150,152
PEPMASS=363.95505	55108
CHARGE=1+
64.41127	78	
126.81884	76	
188.47233	86	
189.86125	88	
192.92676	66	
193.08388	68	
196.88170	82	
201.04368	70	
208.86958	82	
208.88554	68	
209.94637	156	
211.88634	64	
212.87774	422	1+
222.95180	92	
224.95307	106	
224.97324	72	
225.88471	264	1+
226.94743	1196	1+
227.93334	72	
228.08549	66	
228.94189	1408	1+
228.96341	78	
229.06372	98	
230.88838	788	1+
231.85432	76	
237.56952	94	
238.83970	118	
239.06864	74	
240.82195	194	1+
240.84021	142	
240.88727	68	
240.94125	302	
240.96024	416	1+
241.07255	80	
241.93959	646	1+
242.94251	434	1+
243.82547	202	
244.82712	96	
244.93751	144	
244.95694	932	1+
245.81228	90	
245.93881	194	
246.80983	124	
246.95140	506	1+
247.80537	78	
248.79894	108	
248.83981	70	
248.89865	338	
250.79449	82	
251.00227	98	
251.07039	70	
252.07730	70	
252.10657	64	
253.79764	72	
253.90366	124	
254.09338	74	
254.87291	84	
255.46918	66	
256.25680	68	
256.86479	86	
258.84018	70	
260.11221	76	
260.82993	78	
261.83376	82	
262.83632	126	
263.12684	74	
263.97799	66	
265.05662	74	
265.81339	426	1+
265.88478	64	
266.59820	112	
266.85284	112	
267.98084	122	
268.00329	72	
268.80795	124	
269.79718	130	
269.81329	68	
270.18682	74	
270.91400	78	
270.97874	72	
272.05117	80	
272.81938	72	
274.81456	74	
276.85996	160	
277.85683	206	
277.92334	64	
278.84927	224	
279.79655	96	
279.84047	128	
279.92477	76	
280.79125	974	1+
280.84602	202	1+
280.96616	166	1+
281.89851	76	
282.14616	64	
282.78574	188	1+
282.90232	68	
283.80268	78	
284.81944	222	
284.99696	72	
286.80224	202	1+
286.88905	72	
288.85368	78	
289.86692	190	
291.12046	66	
291.79638	72	
291.83932	64	
293.11426	134	
293.15380	76	
293.87117	72	
294.86781	80	
295.92290	72	
296.80689	320	
297.80595	214	
297.86189	124	1+
297.92081	62	
298.80177	2084	1+
298.99554	62	
301.79447	126	
301.86307	136	
302.09315	64	
302.14233	68	
302.91331	66	
302.97971	80	
303.86039	296	
304.11782	66	
304.27209	82	
304.78767	100	
304.89108	68	
309.82521	80	
310.81195	104	
311.14692	76	
311.80873	304	1+
314.86422	80	
315.40736	78	
315.82330	70	
316.81139	136	
317.81875	136	
318.81038	88	
319.79918	72	
319.95245	72	
320.87346	70	
320.93094	70	
321.84649	72	
322.18621	64	
322.78992	72	
322.92478	74	
323.07466	82	
324.87968	100	
325.82618	68	
326.87317	80	
327.09263	74	
328.04662	68	
329.87691	74	
330.87895	68	
332.05513	80	
342.62956	96	
345.21667	98	
347.27090	82	
350.14856	100	
352.83264	84	
354.17616	90	
354.42100	108	
356.76913	64	
362.20283	64	
363.98585	72	
366.17969	80	
368.04762	96	
368.79966	92	
369.42699	90	
END IONS

###FS:    #m/z: 336.94445 #charge 1+
###MS: 150
###MSMS: 153
BEGIN IONS
TITLE=Cmpd 114, +MS2(336.9445), 28.0-35.0eV, 3.3min #153
RTINSECONDS=196.586
SCANS=150,153
PEPMASS=336.94445	22668
CHARGE=1+
186.76555	62	
189.52220	62	
191.09086	78	
198.89730	80	
199.98968	68	
205.94820	62	
207.94778	60	
209.88031	68	
210.88677	96	
211.94350	634	1+
212.87762	384	
213.93862	120	
215.88565	68	
215.93647	60	
219.84412	86	
219.89673	68	
220.87756	82	
223.95210	94	
224.85923	60	
225.84529	70	
225.88045	74	
226.63559	70	
226.87805	66	
226.94714	80	
228.84335	108	
228.89305	70	
229.95475	426	1+
230.14485	72	
230.88749	430	1+
231.94956	266	
232.10527	58	
233.11745	58	
233.82725	64	
233.84613	76	
234.93059	56	
235.79371	62	
235.83330	90	
236.84489	64	
236.90386	62	
238.85842	128	
238.88650	58	
239.84200	90	
239.92423	56	
240.83171	56	
240.85036	168	
240.95605	76	
241.84166	376	
241.89274	62	
242.85326	66	
243.87318	58	
244.84280	70	
244.85799	86	
247.11486	76	
247.96595	136	
248.89913	66	
248.96765	108	
249.83041	72	
249.96069	92	
251.06837	80	
251.84543	56	
251.96881	446	1+
252.82743	76	
252.97161	382	1+
253.90140	122	
254.84150	56	
254.96835	212	
256.03654	94	
256.84874	144	
256.89815	66	
258.43371	106	
258.84552	380	
259.84564	174	
260.65692	80	
260.83366	66	
261.84981	132	
262.83219	64	
264.86319	68	
264.88458	66	
265.46657	72	
267.85594	66	
268.83896	262	1+
269.87832	74	
270.20104	66	
270.84304	170	
270.98653	136	
271.91578	68	
274.87214	130	
275.86370	126	
275.89463	84	
275.97373	70	
276.08000	110	
276.13108	76	
276.85302	322	
276.87460	58	
277.08741	66	
277.84188	56	
277.86512	312	
278.83103	88	
278.85793	152	1+
279.83817	100	
280.72299	60	
280.84196	74	
280.87255	66	
281.08472	80	
281.38942	88	
281.86957	58	
282.87466	56	
282.98623	98	
283.91420	74	
284.12515	56	
285.84592	56	
286.85152	60	
287.84729	126	
288.85150	142	
289.05999	56	
289.85789	112	
291.02394	78	
291.85593	80	
291.90422	86	
292.80909	70	
292.85757	162	
292.88467	80	
293.86238	292	1+
294.10700	126	
294.12151	78	
294.17890	68	
294.81090	64	
295.09137	64	
295.88714	78	
297.11970	56	
299.04688	68	
299.30625	66	
299.87206	184	
300.15011	66	
302.25306	62	
304.01044	70	
305.79463	66	
305.87171	76	
308.66804	84	
308.88146	76	
309.89640	82	
310.10213	76	
310.86722	104	
311.26205	94	
311.80362	70	
313.61258	108	
313.80196	72	
316.86517	80	
321.15289	74	
323.96453	86	
325.89910	78	
330.03571	66	
330.72670	64	
330.78308	82	
331.86488	56	
335.96884	88	
336.83114	72	
341.29252	78	
END IONS

###FS:    #m/z: 322.92908 #charge 1+
###MS: 154
###MSMS: 155
BEGIN IONS
TITLE=Cmpd 115, +MS2(322.9291), 28.0-35.0eV, 3.4min #155
RTINSECONDS=200.265
SCANS=154-155
PEPMASS=322.92908	316812
CHARGE=1+
61.36636	40	
75.72061	54	
191.92352	80	
192.85544	44	
195.91798	78	
196.89392	80	
200.88548	70	
201.04361	66	
203.15386	72	
204.88331	48	
205.94621	134	
207.89991	54	
213.86252	72	
215.10177	54	
219.05345	70	
220.80094	88	
220.87938	86	
222.87857	58	
222.94802	52	
223.79643	70	
223.96678	94	
225.86370	54	
229.09158	76	
229.40202	102	
229.47859	40	
230.84690	96	
231.06588	60	
231.12194	58	
231.89563	68	
238.43503	100	
238.83327	66	
238.89762	58	
238.93742	66	
239.08002	58	
239.78875	76	
240.81838	92	
240.87607	66	
240.93860	1356	
240.96036	146	
241.88134	70	
241.93964	716	
242.82058	156	1+
242.94094	2702	1+
243.04257	64	
244.82039	128	
244.93869	790	1+
244.99440	98	
245.50996	50	
245.64037	34	
246.31385	60	
246.86214	78	
246.89897	60	
246.97307	136	
247.23674	58	
247.85315	70	
248.82344	42	
248.84597	162	
249.09303	82	
249.47067	40	
249.90041	68	
251.04531	64	
252.16519	82	
252.98463	70	
254.79639	70	
255.04730	36	
255.07853	78	
255.11219	90	
255.18083	38	
255.95043	106	
258.00523	36	
258.83615	60	
259.08343	72	
259.92964	62	
260.83205	178	
261.83081	228	
262.82742	180	
263.83168	124	
263.98056	80	
264.85692	42	
264.87098	44	
264.98277	66	
265.06226	66	
266.85475	72	
266.88750	74	
266.90113	76	
267.14987	72	
268.88277	76	
269.12434	90	
269.89026	68	
270.56011	38	
271.86099	60	
274.09421	72	
275.80896	94	
276.84965	80	
277.85774	64	
279.09162	1266	1+
280.79656	44	
281.09202	126	
281.60783	38	
281.87779	64	
281.89228	76	
281.98702	88	
282.21602	34	
282.28033	42	
282.88472	72	
282.98406	86	
283.02626	52	
283.17010	68	
283.28150	78	
283.40564	38	
283.96411	44	
284.06354	44	
284.29425	196	
284.85860	118	
285.28929	158	
285.84374	82	
286.85992	80	
287.18869	66	
288.20696	70	
289.78742	46	
289.86860	62	
290.85626	58	
291.80974	72	
292.05992	50	
293.84386	62	
293.86465	92	
297.14929	52	
298.92610	42	
299.01284	72	
299.79036	62	
301.15931	38	
302.78283	76	
305.90847	60	
307.23701	56	
307.72593	44	
307.88951	94	
308.06606	68	
308.84272	46	
309.07120	66	
309.91416	68	
311.14072	64	
311.45511	42	
311.81152	132	
312.05990	80	
312.87789	76	
312.94550	72	
319.82987	38	
321.88404	72	
324.08423	46	
325.88169	38	
326.28093	54	
326.80648	72	
327.89715	56	
328.25970	68	
END IONS

###FS:    #m/z: 340.93940 #charge 1+
###MS: 154
###MSMS: 156
BEGIN IONS
TITLE=Cmpd 116, +MS2(340.9394), 28.0-35.0eV, 3.4min #156
RTINSECONDS=201.037
SCANS=154,156
PEPMASS=340.93940	144680
CHARGE=1+
129.52829	70	
189.92318	70	
195.88869	92	
197.92372	58	
209.05754	78	
212.88487	60	
213.88258	56	
213.93969	56	
213.98843	64	
214.86577	92	
214.88385	92	
217.88017	88	
217.93647	76	
221.90082	76	
222.95026	72	
223.95768	74	
230.40037	80	
230.85321	78	
231.89543	102	
231.93642	92	
231.95063	244	
232.85560	54	
233.05833	60	
233.97774	88	
238.84129	56	
238.85880	136	
239.78690	70	
239.84670	108	
239.97170	58	
240.83668	140	
241.84493	462	
241.90588	86	
241.92294	68	
242.12391	64	
242.82353	76	
243.84222	392	1+
244.86375	84	
245.83106	66	
247.98048	84	
248.89864	100	
250.91962	108	
251.06831	66	
251.87830	64	
251.93523	78	
253.99726	70	
254.84165	78	
254.92184	58	
254.96319	86	
255.13155	72	
256.85557	126	
256.89635	156	
256.96665	58	
257.35108	80	
257.44716	68	
257.85561	64	
257.94029	56	
258.84527	410	
259.85021	410	
259.89633	68	
259.91228	70	
259.93606	80	
260.83668	238	
261.84434	122	
261.92521	62	
262.82031	58	
262.83959	244	
262.88978	82	
263.80073	58	
263.91807	82	
264.07532	74	
264.86283	110	
265.08053	66	
265.84746	58	
265.86318	90	
266.85885	150	
266.99916	72	
267.59754	92	
267.83406	464	1+
267.84397	66	
268.16673	70	
268.83805	392	1+
268.99324	72	
270.84307	72	
270.97067	68	
271.79811	80	
271.95786	70	
272.02668	90	
272.87009	64	
272.91854	74	
273.88783	72	
274.84307	70	
274.87389	62	
275.43180	58	
275.80656	58	
275.83978	188	
275.88357	110	
276.85716	746	1+
277.09502	72	
277.92326	76	
277.96841	68	
278.84355	480	1+
278.99703	64	
279.86047	130	
279.89862	72	
279.91250	102	
280.12022	68	
280.94066	58	
281.78942	78	
281.86136	98	
281.89909	132	
282.87091	70	
283.85622	80	
283.87150	158	
284.93501	60	
285.25893	70	
286.85152	54	
292.43740	100	
292.80701	66	
293.83736	58	
294.86483	260	
295.88307	64	
295.98636	86	
296.85594	186	
296.88072	80	
297.84833	92	
297.88443	56	
297.92666	74	
299.87783	64	
300.79711	54	
300.85469	134	
302.17489	98	
302.86586	128	
303.80330	72	
303.86947	106	
303.95049	84	
305.03501	80	
305.80087	68	
305.92579	86	
307.79708	76	
308.67638	78	
310.62537	72	
310.86514	72	
313.83209	76	
318.89079	78	
321.82041	64	
323.88179	56	
324.89286	98	
326.16078	76	
328.67131	60	
331.12479	56	
331.88483	70	
337.83931	78	
338.09658	56	
338.21843	56	
344.79451	90	
END IONS

###FS:    #m/z: 507.84306 #charge 1+
###MS: 154
###MSMS: 157
BEGIN IONS
TITLE=Cmpd 117, +MS2(507.8431), 28.2-35.2eV, 3.4min #157
RTINSECONDS=201.81
SCANS=154,157
PEPMASS=507.84306	22134
CHARGE=1+
89.20637	88	
216.73089	262	
224.97963	138	
238.94308	84	
239.04235	82	
239.06695	90	
252.89277	84	
260.39926	88	
261.87856	184	
262.13535	276	1+
267.05132	94	
270.80508	170	1+
272.87594	84	
273.93792	92	
275.38884	118	
281.07642	90	
289.87449	140	
291.86372	154	
292.86467	100	
293.11400	102	
293.86415	132	
293.87610	102	
294.86418	110	
294.90579	102	
295.14637	84	
296.83856	84	
296.85436	116	
297.08602	102	
297.82086	88	
299.65266	86	
299.78528	88	
301.02262	84	
303.07362	84	
303.86162	272	1+
304.78410	86	
305.85782	228	
306.86429	132	
307.88797	276	
308.14529	348	1+
308.87224	282	1+
311.16298	152	
311.83621	92	
311.88618	118	
311.90988	90	
313.77451	86	
314.86188	288	1+
316.86349	110	
316.88062	172	1+
323.80836	84	
323.87244	84	
323.97333	116	
324.89971	186	
325.90164	228	
326.88254	342	
327.89419	262	
329.86915	116	
329.89709	92	
330.82327	134	
331.39515	118	
332.86308	82	
333.50196	98	
333.82716	88	
334.17485	180	
341.76455	126	
342.88233	82	
344.83091	142	
347.77540	128	
349.76047	204	1+
351.89468	114	
353.78138	158	1+
353.80106	104	
353.84459	102	
356.83040	126	
356.88967	88	
357.03351	84	
357.84725	140	
360.77894	116	
363.70508	132	
365.79769	134	
366.78388	142	
367.71079	250	1+
367.76758	160	1+
367.78545	130	
367.83292	96	
368.89853	140	
369.83494	106	
369.89522	276	1+
369.94256	156	
371.66538	96	
371.80769	94	
373.79611	124	
374.80931	92	
375.19831	86	
376.22126	124	
377.53553	100	
380.30545	94	
380.72126	412	1+
382.71071	238	1+
383.71154	144	1+
383.75059	236	1+
384.34395	92	
384.84982	106	
387.84374	120	
390.84429	162	
391.73849	220	1+
391.84280	210	
392.82864	112	
394.16258	112	
394.78832	138	
398.72886	184	
398.86579	96	
399.71995	166	
400.72060	100	
401.18290	84	
402.73241	88	
402.77395	98	
403.85447	192	1+
403.87719	114	
404.82009	110	
404.87382	102	
405.08326	92	
405.76280	116	
406.76055	88	
406.90167	92	
407.73302	98	
407.78520	116	
407.86100	120	
408.74725	100	
408.77042	128	
408.85267	630	1+
409.72561	222	1+
410.83464	374	1+
412.77495	112	
413.82422	88	
415.77086	118	
416.21062	86	
416.87612	196	1+
417.74254	116	
419.81788	148	
421.74128	100	
421.78061	180	
421.88420	154	1+
421.93190	84	
422.76959	138	
423.77472	398	
423.86935	108	
424.77184	180	
425.75312	100	
426.72786	508	1+
426.75516	294	
426.86029	354	
427.73128	436	1+
427.85604	160	
428.85061	294	1+
428.86582	260	
430.77918	96	
430.84357	116	
431.86785	356	1+
435.71580	96	
442.76934	128	
444.76281	140	
444.87238	908	1+
445.72325	120	
445.83019	94	
446.87696	146	
447.71079	160	
447.80915	94	
447.82974	84	
448.80745	118	
449.87874	182	
450.87483	120	
457.89896	100	
458.41784	124	
461.12480	94	
461.20821	122	
462.87936	292	1+
465.72497	126	
467.88929	410	1+
469.89398	90	
485.89602	650	1+
501.23849	92	
END IONS

###FS:    #m/z: 322.92924 #charge 1+
###MS: 158
###MSMS: 159
BEGIN IONS
TITLE=Cmpd 118, +MS2(322.9292), 28.0-35.0eV, 3.4min #159
RTINSECONDS=205.485
SCANS=158-159
PEPMASS=322.92924	296846
CHARGE=1+
84.64015	44	
136.53382	36	
159.17495	56	
180.99423	74	
193.01879	48	
193.37062	28	
200.82418	58	
200.84148	66	
201.04360	186	
203.05079	68	
205.94981	72	
206.94846	68	
214.86391	54	
214.89992	64	
220.65347	38	
221.89372	32	
221.94413	78	
222.08795	32	
222.94832	64	
224.33803	34	
225.08376	78	
225.95230	38	
227.81496	48	
227.84066	86	
228.88922	72	
230.84761	84	
232.12021	82	
233.06620	96	
233.10854	38	
234.06017	52	
236.89392	82	
238.02940	60	
238.94533	76	
239.06669	76	
239.83205	50	
239.95053	74	
240.26061	76	
240.65486	30	
240.82203	190	
240.94090	1202	
241.93787	3820	1+
242.82403	94	
242.92007	60	
242.94012	2686	1+
243.26005	32	
243.32694	32	
243.81402	82	
243.99813	70	
244.12086	56	
244.82367	140	
244.85030	60	
244.94078	400	
245.21145	34	
245.82902	86	
245.85601	80	
245.99170	42	
246.01805	72	
246.84874	56	
247.95725	102	
247.98433	62	
248.07908	78	
249.98776	56	
250.84995	68	
250.88753	48	
252.47120	68	
253.83084	52	
256.26664	48	
257.08888	72	
257.80002	48	
257.83381	82	
258.94708	32	
259.51319	28	
259.98161	66	
260.17337	72	
260.83479	98	
260.97018	36	
261.82649	448	1+
262.04433	52	
262.79678	32	
262.82694	258	1+
262.97166	58	
263.79660	56	
264.07195	66	
264.70711	28	
265.01692	34	
265.79072	54	
265.83461	96	
265.85311	62	
266.09219	32	
266.96086	68	
266.99739	38	
267.17829	56	
267.93696	102	
268.95358	38	
269.79782	62	
270.95007	72	
271.13339	40	
271.14669	78	
271.47031	38	
271.76151	32	
271.86674	78	
271.89326	82	
272.91366	62	
272.94254	28	
272.96703	30	
273.17027	38	
273.80156	52	
273.87084	72	
277.86223	38	
278.84159	32	
279.08938	1094	1+
279.14281	48	
279.48102	32	
279.63984	30	
280.80473	58	
281.06234	70	
281.91316	66	
283.78744	132	
283.88294	52	
284.29338	268	
284.53331	30	
284.63369	28	
284.82782	60	
285.87933	58	
286.79316	32	
286.91001	66	
287.87346	46	
289.88322	90	
293.05504	72	
293.85465	74	
294.90560	80	
298.87942	34	
300.65425	86	
301.03774	70	
302.88153	112	
303.88016	72	
306.90787	88	
307.79191	70	
307.87016	50	
308.11810	32	
308.88802	60	
311.79722	84	
312.86041	92	
312.92591	30	
316.31930	94	
320.16576	84	
320.34148	38	
321.21909	86	
321.88803	62	
322.13299	70	
323.11895	74	
323.81222	64	
324.15469	98	
326.81744	84	
327.87501	66	
END IONS

###FS:    #m/z: 340.93945 #charge 1+
###MS: 158
###MSMS: 160
BEGIN IONS
TITLE=Cmpd 119, +MS2(340.9394), 28.0-35.0eV, 3.5min #160
RTINSECONDS=206.257
SCANS=158,160
PEPMASS=340.93945	135296
CHARGE=1+
180.86378	54	
200.87819	54	
206.86387	94	
208.94247	84	
213.87687	64	
213.93892	78	
214.88929	76	
215.88883	150	
218.90539	64	
222.97010	72	
223.98898	82	
228.23552	62	
228.84237	60	
228.94652	72	
229.83799	58	
230.84951	56	
231.17830	54	
231.89158	70	
231.95174	58	
233.08231	56	
233.94923	66	
234.90647	62	
235.89355	66	
236.90412	78	
237.86467	66	
238.01243	108	
238.83935	70	
238.85415	70	
238.88461	86	
239.79260	66	
239.85737	134	
240.83668	692	1+
240.85214	72	
241.84629	452	1+
241.89069	88	
242.07613	74	
242.89836	76	
242.93972	114	
243.82815	146	
243.88281	68	
243.92671	60	
244.82654	106	
244.84673	58	
246.85864	96	
246.97216	58	
248.89994	98	
248.98886	78	
249.89814	104	
250.65239	98	
250.97331	72	
252.01909	58	
253.56104	68	
254.96364	162	
255.80114	70	
255.91270	72	
256.82709	60	
256.84869	56	
256.91086	228	1+
256.96867	64	
257.85954	66	
258.16114	54	
258.84619	372	
259.00632	58	
259.14276	68	
259.83564	76	
259.85668	238	
259.90662	66	
259.92220	62	
259.95073	114	
260.83566	220	
260.85601	134	
261.83977	110	
261.87159	80	
261.91939	54	
262.83393	78	
262.88390	62	
263.83257	62	
263.85859	66	
265.06684	92	
266.87871	72	
267.00845	60	
267.83079	54	
269.10198	56	
269.83170	66	
270.83519	62	
270.95656	74	
271.91763	56	
271.96181	58	
273.84819	92	
273.89766	60	
274.86886	128	
275.85985	182	
275.95544	102	
276.85802	766	1+
278.84578	834	1+
278.86288	220	
278.94141	58	
279.06472	58	
279.88792	58	
280.85384	148	
281.87158	66	
282.23888	86	
283.15152	72	
285.89986	64	
287.80928	82	
288.25899	72	
288.83490	98	
289.07496	98	
289.16681	74	
289.83947	66	
289.87083	56	
290.85865	68	
291.81212	82	
292.87246	72	
293.21710	70	
293.84194	70	
293.86524	72	
294.84492	66	
294.86907	112	
295.88190	76	
296.86110	66	
297.88586	278	1+
298.24241	76	
298.87275	70	
299.02777	88	
299.31449	64	
299.91604	74	
300.87162	92	
301.86158	84	
302.85364	74	
302.87137	62	
302.91989	56	
303.82223	54	
303.87164	60	
306.10835	70	
306.88401	56	
308.16114	58	
308.87505	84	
309.79722	68	
311.87883	62	
312.22262	98	
313.86521	80	
314.92300	68	
315.89102	58	
316.76063	60	
318.13420	94	
318.88187	66	
319.88261	70	
324.11266	70	
326.93527	80	
328.18866	56	
332.74672	84	
338.04244	54	
338.32948	80	
338.75562	110	
342.90699	80	
END IONS

###FS:    #m/z: 507.84346 #charge 1+
###MS: 158
###MSMS: 161
BEGIN IONS
TITLE=Cmpd 120, +MS2(507.8435), 28.2-35.2eV, 3.5min #161
RTINSECONDS=207.029
SCANS=158,161
PEPMASS=507.84346	19570
CHARGE=1+
196.01438	130	
224.97668	212	
229.71280	86	
250.91079	118	
252.08159	130	
258.92919	88	
261.06161	90	
262.06046	92	
266.86073	160	
270.93537	202	1+
277.80670	82	
278.15581	164	
280.10266	94	
283.79259	134	
286.13832	112	
287.16166	92	
287.65917	106	
287.85013	118	
289.87499	234	1+
290.80873	140	
293.87211	138	
295.89120	80	
296.85745	84	
300.63721	92	
303.86874	134	
306.82620	130	
307.88098	94	
308.87014	188	1+
309.03902	90	
310.01964	100	
310.15836	80	
311.88546	196	
312.05999	98	
312.86626	192	
313.88223	124	
314.86068	290	
315.86368	122	
316.08786	94	
318.81781	80	
318.93864	92	
322.32681	92	
323.87729	82	
325.89931	114	
326.06987	88	
326.23728	148	
326.74868	84	
326.88411	566	1+
327.81168	160	
327.90095	104	
328.87112	106	
332.87705	144	
333.17202	168	
333.77746	232	1+
336.95525	110	
337.80092	84	
337.87693	130	
337.91402	82	
338.90795	94	
343.16163	84	
344.87238	86	
345.75856	106	
345.93154	106	
346.78570	136	
347.77473	152	
348.72517	132	
348.75222	248	1+
348.91657	122	
349.85773	118	
350.88757	244	1+
352.78862	240	1+
352.88543	336	1+
354.05157	84	
356.88943	130	
356.92714	84	
357.88481	132	
359.76442	128	
361.86125	224	1+
366.73625	110	
366.88002	100	
366.92268	86	
367.72680	216	1+
368.76123	138	
369.83852	292	
369.89686	82	
370.82151	262	1+
372.72938	124	
374.83067	114	
376.22060	138	
377.77751	108	
378.73475	142	
379.78266	128	
380.71515	820	1+
381.71567	544	1+
383.79979	82	
384.74957	98	
386.84112	120	
388.84720	110	
389.72304	240	1+
390.83719	560	1+
392.50189	86	
392.82700	138	
392.86089	122	
393.86322	148	
398.72474	1042	1+
398.74768	128	
399.21906	98	
403.15081	86	
403.86671	164	
404.87075	120	
405.76604	174	
405.82492	86	
405.85387	84	
405.87140	82	
407.86838	202	
408.39690	98	
408.74676	168	
408.84594	164	
409.84814	138	
410.83754	358	
411.71104	86	
411.83041	152	
412.83851	126	
415.84108	130	
416.80711	80	
417.69914	92	
418.89263	92	
419.74265	84	
422.73399	98	
422.82579	116	
423.77540	362	1+
423.87443	204	
425.75375	234	
426.75637	290	
426.85797	500	1+
427.72873	240	
427.75299	204	
428.74658	96	
428.84439	450	1+
429.75658	96	
430.16206	94	
430.72400	80	
431.86243	184	
432.24635	172	
432.86760	118	
432.89042	112	
433.25334	122	
433.85419	142	
439.70754	90	
441.78248	118	
442.69706	114	
443.76173	118	
443.81764	130	
444.87290	376	
445.72101	104	
445.75800	88	
445.87967	254	
446.79268	90	
447.71185	276	1+
449.87803	160	
450.70076	92	
450.74365	90	
451.79847	144	
457.91054	260	1+
462.88399	518	1+
463.40557	106	
465.72713	102	
467.88514	486	1+
468.90661	92	
479.09764	84	
481.72952	92	
485.89496	86	
497.83588	104	
501.30475	82	
507.32684	92	
508.21179	100	1+
END IONS

###FS:    #m/z: 322.92927 #charge 1+
###MS: 162
###MSMS: 163
BEGIN IONS
TITLE=Cmpd 121, +MS2(322.9293), 28.0-35.0eV, 3.5min #163
RTINSECONDS=210.711
SCANS=162-163
PEPMASS=322.92927	283770
CHARGE=1+
103.58377	28	
115.59008	36	
135.55431	38	
160.93351	56	
183.93816	56	
192.88762	60	
196.97288	88	
201.04312	318	
202.36171	40	
205.94978	68	
205.97446	74	
206.97140	70	
207.89653	88	
207.91574	80	
209.18572	56	
211.33109	34	
211.83099	60	
219.13754	30	
219.66915	32	
220.87376	72	
223.95937	42	
224.07917	72	
224.82401	86	
225.83433	78	
226.82605	120	
226.86119	40	
227.81656	74	
227.92974	152	
230.84287	164	
231.83203	78	
236.12748	104	
236.85471	50	
237.87998	72	
237.92898	78	
238.90170	68	
238.93572	64	
239.08005	56	
240.82164	124	
240.93965	1172	
241.94110	924	
242.10228	38	
242.12745	28	
242.41052	34	
242.43894	28	
242.83250	60	
242.85605	56	
242.94109	2600	1+
243.03238	66	
243.08563	38	
243.15547	30	
243.30008	34	
243.81607	280	1+
244.38731	90	
244.83527	38	
244.93855	742	
244.97915	70	
246.79817	26	
246.98021	86	
248.97145	62	
249.28761	26	
250.86044	70	
250.95166	68	
251.45264	28	
253.13323	82	
253.78393	58	
254.79249	60	
254.86716	80	
254.91011	48	
255.43763	104	
255.94227	66	
256.21329	28	
256.86832	32	
256.89220	62	
257.26622	70	
257.79315	170	
258.83033	246	1+
258.85208	88	
260.33586	84	
260.43714	78	
261.83074	224	1+
262.43229	90	
262.84624	46	
263.97804	76	
264.04227	72	
264.61925	38	
264.82666	62	
265.05869	64	
265.84711	72	
266.83061	46	
266.86473	54	
267.84080	66	
267.93484	98	
268.85914	62	
269.81293	30	
270.82728	88	
270.86349	92	
271.11003	78	
271.57127	86	
274.77371	34	
275.82279	68	
277.08451	88	
278.83553	80	
279.08876	1042	1+
280.06274	48	
281.04769	62	
281.64881	30	
281.90715	34	
281.98539	36	
282.28414	74	
282.88887	44	
283.06673	128	
283.96757	60	
284.29285	516	1+
284.45453	36	
284.79043	40	
284.82139	60	
284.84209	56	
284.88545	64	
286.30271	58	
286.80417	36	
287.28397	44	
287.85729	62	
287.88192	70	
290.34140	86	
290.91893	76	
292.08074	72	
294.18300	52	
298.09198	78	
298.22128	28	
298.87497	86	
301.84121	68	
301.87550	62	
302.17425	28	
303.47762	56	
303.74946	62	
305.78918	68	
305.86525	30	
307.11860	66	
307.88938	60	
308.86652	52	
309.87049	74	
310.82263	60	
310.87895	64	
310.89371	90	
310.95456	58	
311.82361	50	
311.86015	82	
314.81827	62	
316.70337	30	
316.88310	66	
317.88473	72	
318.19559	70	
318.27933	88	
319.11630	68	
320.15881	70	
327.91948	72	
END IONS

###FS:    #m/z: 363.95497 #charge 1+
###MS: 162
###MSMS: 164
BEGIN IONS
TITLE=Cmpd 122, +MS2(363.9550), 28.0-35.0eV, 3.6min #164
RTINSECONDS=211.483
SCANS=162,164
PEPMASS=363.95497	54644
CHARGE=1+
63.74384	74	
182.86908	82	
191.85983	132	
193.09072	74	
200.94273	100	
205.11386	64	
206.04146	78	
207.87141	130	
207.94916	86	
208.10898	92	
208.82846	66	
209.87325	70	
209.94289	176	
210.87948	74	
211.93828	78	
212.87852	184	
214.89464	82	
215.87849	68	
217.08520	94	
222.94544	66	
223.94763	122	
224.42657	78	
224.83640	70	
224.94827	264	
225.97076	120	
226.94717	1070	1+
226.97337	78	
227.89081	66	
228.85180	64	
228.89183	202	
228.94110	826	1+
229.43375	72	
230.88886	716	1+
231.84120	64	
232.88931	68	
234.22366	76	
235.10206	76	
236.86574	72	
237.84552	64	
238.58297	82	
239.06856	74	
240.84164	68	
240.93840	374	
241.55677	72	
241.81833	70	
241.90788	84	
241.93961	650	1+
241.95858	72	
242.02563	70	
242.83709	72	
242.94014	490	1+
243.82071	80	
243.96138	74	
244.81735	230	1+
244.90991	72	
244.95902	324	1+
244.98857	86	
245.89370	64	
245.94578	888	1+
246.94990	740	1+
247.06020	100	
248.80303	114	
248.85438	144	
248.89972	338	
248.95989	84	
249.80004	116	
250.79237	76	
250.94302	138	
251.03930	88	
251.90760	70	
251.95056	74	
252.78959	78	
253.89182	70	
254.35187	72	
254.87863	88	
256.84074	66	
257.17541	74	
258.15142	66	
258.84373	308	
258.97356	130	
259.84209	170	
260.83381	592	1+
260.96765	338	1+
262.93198	78	
265.91322	66	
266.81307	902	1+
266.84886	82	
267.97374	230	
269.01554	72	
269.92248	74	
269.96736	284	1+
272.17049	78	
272.85349	76	
273.91151	72	
273.97418	66	
276.85400	78	
276.90283	80	
277.11875	114	
277.85703	106	
278.06078	72	
278.80125	250	1+
278.84235	194	
279.85791	138	
280.79428	826	1+
280.85431	70	
282.08603	112	
282.79845	138	
282.82762	96	
282.89510	74	
283.95344	78	
283.96808	96	
284.82092	384	1+
284.84719	132	
285.38720	92	
285.80020	66	
285.82151	240	1+
285.84653	146	
285.89968	74	
288.84134	68	
289.83535	110	
289.88257	64	
290.86282	90	
291.79760	72	
293.11633	72	
293.84403	66	
294.86949	152	
294.93960	70	
295.80394	140	1+
295.88488	66	
297.75519	76	
298.80390	738	1+
299.87349	160	
299.89265	72	
300.80019	624	1+
301.15500	74	
301.86470	114	
302.76783	64	
302.90702	76	
303.17405	72	
303.80718	82	
303.85854	120	
304.84015	74	
305.12940	72	
305.38683	74	
306.87978	64	
309.91810	100	
313.83211	68	
314.81734	70	
315.81642	64	
316.81578	182	
317.81264	86	
318.80632	96	
319.81430	82	
321.81680	288	1+
322.98418	72	
324.86714	76	
326.01690	94	
326.09440	64	
329.87235	72	
333.84962	68	
335.87653	72	
336.93939	80	
337.83046	80	
337.94098	68	
347.76750	66	
350.12329	70	
352.75912	70	
360.75759	70	
363.18988	74	
363.27855	72	
367.77197	72	
END IONS

###FS:    #m/z: 336.94457 #charge 1+
###MS: 162
###MSMS: 165
BEGIN IONS
TITLE=Cmpd 123, +MS2(336.9446), 28.0-35.0eV, 3.6min #165
RTINSECONDS=212.255
SCANS=162,165
PEPMASS=336.94457	22364
CHARGE=1+
71.38025	88	
79.97177	56	
148.88518	74	
182.87226	62	
196.88174	68	
197.02459	60	
207.96011	56	
208.04712	94	
209.94099	60	
211.94341	492	
212.87759	338	1+
212.90133	84	
213.93795	270	
215.88483	144	
216.88079	68	
216.90978	72	
217.10551	70	
217.88265	156	
221.89179	64	
224.84641	58	
224.97693	66	
225.84149	66	
226.86122	64	
226.89094	88	
226.94648	88	
228.10215	70	
229.95348	378	1+
230.88887	472	1+
231.17621	74	
231.94744	334	
232.82960	68	
233.82353	74	
234.90265	94	
234.92726	66	
236.36521	72	
236.90535	70	
238.85243	78	
239.86117	172	
239.89523	68	
239.92013	74	
240.83507	660	1+
240.84862	74	
241.84066	452	1+
241.85755	118	
244.89051	80	
246.80044	52	
246.97654	208	
247.96408	152	
248.90135	124	
249.96158	150	
250.95575	78	
250.98496	68	
251.06832	66	
251.10371	72	
251.11865	66	
251.83594	106	
251.88049	66	
252.09762	62	
252.88136	80	
252.96849	212	1+
253.87033	48	
253.94269	90	
254.05446	78	
254.83965	70	
254.85922	48	
254.91364	54	
254.93035	66	
254.96123	66	
256.84783	70	
256.86651	70	
256.96784	94	
257.86324	70	
257.88286	62	
257.91262	82	
258.84630	668	1+
258.87926	68	
260.81569	68	
260.87711	98	
261.84778	62	
261.87553	62	
262.83020	66	
262.86026	74	
262.94756	48	
266.84195	96	
266.86241	58	
267.09159	60	
267.83819	500	1+
270.80703	66	
270.98488	90	
271.92938	80	
272.86742	98	
272.93724	112	
272.98121	54	
274.87442	186	
274.92860	74	
275.85429	48	
275.87814	70	
275.94128	58	
276.86179	244	
277.15038	66	
277.83207	124	
277.86642	254	
278.83658	200	
278.86065	182	
280.14465	68	
282.86537	138	
283.02353	58	
285.42869	84	
285.85277	112	
286.52743	96	
286.85212	230	
287.84843	120	
291.04505	96	
291.81616	84	
292.79426	52	
292.86891	52	
293.06558	68	
293.17923	70	
293.86691	92	
294.11289	138	
294.84467	94	
294.86412	52	
295.87267	138	
295.89981	76	
297.89017	236	
298.17702	62	
299.00873	76	
299.05726	62	
299.86760	128	
299.88754	78	
300.87584	140	
301.89239	74	
302.90341	64	
303.87155	50	
304.02135	82	
304.85906	56	
305.09683	74	
306.88409	50	
308.06609	64	
309.26106	74	
309.86235	278	
311.87564	64	
318.81363	74	
319.23698	72	
320.04309	62	
320.98806	50	
321.89298	62	
324.88908	64	
326.97286	74	
327.35515	50	
327.79708	62	
329.87266	62	
333.19043	68	
337.05428	58	
338.16899	94	
338.92573	64	
340.70977	70	
340.97701	66	
END IONS

###FS:    #m/z: 363.95528 #charge 1+
###MS: 166
###MSMS: 167
BEGIN IONS
TITLE=Cmpd 124, +MS2(363.9553), 28.0-35.0eV, 3.6min #167
RTINSECONDS=215.928
SCANS=166-167
PEPMASS=363.95528	49314
CHARGE=1+
105.97970	76	
157.86101	70	
189.86022	92	
191.85540	80	
192.96594	72	
205.95037	86	
207.88418	68	
207.93004	84	
208.93878	74	
208.97770	74	
209.94143	162	
210.88365	116	
210.94382	72	
211.83137	82	
212.87786	1036	1+
213.99200	78	
214.89609	136	
216.96947	76	
222.95070	292	1+
224.88072	256	1+
224.94975	318	
225.94222	64	
226.94646	1342	1+
227.81781	68	
228.89194	216	
228.94134	1460	1+
228.97281	66	
229.83807	118	
230.89006	686	1+
232.88289	72	
233.14059	74	
233.85527	74	
234.10502	80	
234.87366	66	
239.06895	132	
239.09909	92	
239.84241	68	
240.06865	68	
240.82725	64	
240.94044	324	
240.96612	194	
241.11200	68	
241.85424	66	
241.94221	160	
241.96192	174	
242.83886	72	
242.94153	924	1+
242.98442	72	
244.12646	66	
244.93988	146	
244.95807	804	1+
245.00006	90	
245.07795	98	
246.80591	138	
246.84705	126	
246.95196	656	1+
246.97236	84	
247.80272	70	
248.23045	70	
248.80193	434	1+
248.83953	70	
248.89954	232	
250.80208	68	
250.85052	74	
250.90916	66	
250.94396	80	
251.11109	76	
251.79786	110	
252.89670	112	
253.94260	82	
255.95025	78	
256.85567	164	
258.83709	254	
258.85937	120	
258.91124	88	
260.83550	230	
260.96508	172	
261.83368	94	
261.96297	68	
262.82625	84	
263.14077	84	
263.83908	222	1+
264.80868	92	
266.78655	66	
266.81164	434	1+
267.97372	142	
268.84091	116	
269.14657	66	
269.81275	130	
269.84288	108	
269.89259	78	
269.96816	224	
270.84093	160	
270.91989	70	
271.91571	152	
272.83363	66	
272.87406	128	
274.42370	94	
274.86244	68	
275.94320	70	
276.85304	384	1+
276.87839	80	
277.80879	86	
277.91887	74	
278.14865	68	
278.84585	234	1+
280.79064	1192	1+
280.83118	120	
281.83065	66	
282.11517	68	
282.95702	66	
283.14098	70	
283.78503	108	
283.82719	114	
283.84661	256	1+
284.79833	80	
284.82401	290	1+
285.91024	64	
286.81663	206	1+
286.88685	72	
287.78814	80	
288.12978	80	
288.80566	78	
291.80276	104	
293.95791	70	
294.87030	90	
296.81044	120	
296.84472	82	
296.92109	78	
297.81343	166	
298.80150	1834	1+
299.12741	70	
299.87596	96	
301.41292	78	
301.80082	178	
301.85876	308	
301.99925	70	
302.15947	72	
302.80379	88	
303.85614	192	
307.12075	74	
308.13309	80	
308.94837	84	
309.93623	70	
312.99546	88	
315.82234	80	
316.81494	324	1+
316.91545	68	
317.45363	96	
318.81832	186	1+
321.81769	246	1+
321.86509	122	
322.92441	72	
323.88700	242	1+
326.17424	76	
330.91033	64	
331.16753	72	
334.82430	90	
335.40656	66	
336.94184	126	
337.94997	68	
346.68087	90	
348.86977	66	
349.16115	72	
354.95303	66	
357.04056	76	
357.91368	76	
358.77375	68	
360.71591	82	
365.20023	70	
366.82848	94	
366.92999	64	
368.38222	104	
END IONS

###FS:    #m/z: 336.94454 #charge 1+
###MS: 166
###MSMS: 168
BEGIN IONS
TITLE=Cmpd 125, +MS2(336.9445), 28.0-35.0eV, 3.6min #168
RTINSECONDS=216.7
SCANS=166,168
PEPMASS=336.94454	22704
CHARGE=1+
170.06962	66	
182.87732	80	
196.88328	54	
209.88406	98	
211.94254	468	1+
212.87870	574	1+
213.94078	134	
214.88365	56	
214.93782	82	
215.93428	68	
217.83854	72	
217.88131	122	
218.86909	50	
222.87679	96	
223.97261	116	
226.52857	80	
226.84843	76	
226.97581	50	
227.86084	72	
227.96485	94	
229.84131	78	
229.95367	604	1+
230.88908	362	1+
231.09016	78	
231.95085	60	
232.82961	54	
232.88759	136	
233.82818	140	
234.13724	92	
234.90505	64	
235.00985	66	
235.82179	56	
235.90266	60	
238.07101	78	
239.84955	78	
239.90274	48	
239.91999	86	
240.83620	188	
240.90047	74	
241.13141	84	
241.84041	680	1+
242.87751	72	
243.82728	72	
243.86341	56	
244.11122	72	
244.84846	82	
244.91739	82	
245.59462	60	
245.86008	58	
246.12208	76	
246.86221	54	
247.96159	182	
248.89594	132	
249.05476	62	
249.91482	118	
250.12749	68	
250.94735	162	
251.72490	50	
251.83188	142	
251.96611	78	
252.06958	80	
252.84758	72	
252.96905	302	
253.08332	156	
254.82784	60	
254.95924	70	
255.85994	76	
256.07016	70	
256.26282	68	
256.71278	56	
256.85317	60	
256.88406	78	
257.86152	80	
258.84750	248	
258.86680	58	
259.85405	232	
259.89649	66	
260.85703	144	
260.93843	58	
261.83204	84	
261.85166	70	
262.83599	50	
262.85390	56	
263.88226	74	
264.86744	304	1+
265.42463	76	
265.85690	74	
266.84670	80	
267.84190	292	1+
267.86453	138	
268.84473	248	1+
268.94703	84	
268.98930	80	
269.35604	54	
272.08124	50	
272.88222	84	
273.90925	76	
274.01514	56	
274.84099	56	
274.86102	56	
275.88093	130	
275.97426	78	
276.16779	74	
276.85482	294	
277.86473	252	
278.83528	444	1+
278.86573	136	
278.92124	68	
279.10496	126	
279.85747	126	
280.88497	68	
280.99660	56	
283.85691	54	
285.84902	120	
286.84329	54	
286.86192	54	
287.85801	218	1+
288.40934	60	
290.80180	78	
290.99445	76	
291.18917	66	
291.88785	68	
292.80489	52	
292.86400	74	
293.10617	284	
293.99158	52	
294.86156	62	
295.08929	66	
295.24738	64	
295.87429	48	
295.89086	112	
299.06004	58	
300.88212	156	
302.85352	56	
303.21251	62	
303.85365	50	
303.88633	90	
304.88177	72	
305.42775	80	
305.83558	68	
305.86132	104	
306.76170	62	
309.86348	124	
309.87974	58	
310.87855	84	
312.81712	92	
315.14328	70	
318.18733	60	
321.91060	62	
322.75010	50	
323.88501	50	
325.76172	56	
326.96859	64	
327.93069	108	
328.03737	48	
332.15368	64	
332.86750	62	
333.18801	82	
336.22520	70	
339.26555	62	
END IONS

###FS:    #m/z: 359.96119 #charge 1+
###MS: 166
###MSMS: 169
BEGIN IONS
TITLE=Cmpd 126, +MS2(359.9612), 28.0-35.0eV, 3.7min #169
RTINSECONDS=217.473
SCANS=166,169
PEPMASS=359.96119	16104
CHARGE=1+
127.57631	72	
187.88271	70	
200.97037	74	
204.87406	78	
205.94802	70	
207.94419	74	
209.91964	66	
209.94303	144	
210.10121	84	
210.89929	72	
210.93856	64	
222.94943	100	
223.94691	424	1+
223.96519	88	
224.94716	250	1+
226.94658	416	
226.97426	78	
227.92968	74	
227.95494	274	
228.07080	100	
228.84687	110	
228.94211	474	
232.88384	118	
233.88734	72	
234.86454	222	
234.95530	80	
238.83707	76	
238.89625	66	
238.94141	62	
238.97196	70	
239.84979	72	
240.83334	94	
240.94038	612	1+
242.87881	74	
243.02091	72	
243.83038	256	1+
243.87900	70	
244.89238	66	
244.95589	364	
245.08335	82	
245.89486	88	
246.95228	654	1+
248.80655	280	
250.12000	88	
250.83528	74	
250.94932	114	
251.89728	84	
251.96835	72	
252.18658	88	
252.83357	146	
252.87345	66	
253.88370	76	
254.01037	84	
255.09440	78	
256.17815	70	
256.37282	94	
256.85094	70	
257.09671	78	
258.84576	150	
258.96898	68	
260.11010	86	
260.15936	80	
260.96829	70	
261.10309	86	
261.88542	76	
264.81704	62	
264.91457	82	
265.05447	64	
265.82281	70	
266.81291	652	1+
266.96107	76	
267.07164	90	
267.97045	152	
267.98546	68	
270.60275	90	
275.87793	76	
275.97253	114	
276.75981	78	
276.85393	76	
277.11491	130	
277.79865	76	
278.79445	136	
278.84548	64	
278.86994	80	
278.95826	74	
279.00928	72	
279.80049	224	
280.79383	534	1+
280.86889	70	
281.53598	92	
281.89665	72	
282.79373	138	
283.41168	64	
283.69303	62	
283.79821	78	
283.82541	62	
284.82264	418	1+
286.05569	80	
286.85822	66	
288.98622	68	
289.83592	116	
290.80649	62	
290.84158	78	
292.93311	78	
293.86294	86	
294.81283	64	
295.02578	100	
295.79829	70	
296.80693	178	
296.85314	66	
297.80742	184	
298.80234	1304	1+
299.13529	72	
299.78145	72	
299.82355	104	
299.87314	144	
301.78599	70	
302.81077	66	
302.90297	68	
304.89329	70	
305.91702	88	
305.99204	70	
307.84608	64	
307.91956	78	
308.87278	84	
309.11873	64	
311.89061	88	
312.07920	78	
312.82582	62	
313.93341	66	
314.17381	66	
315.15826	80	
315.88903	64	
316.81864	198	
318.79387	78	
318.81823	114	
320.81860	72	
320.93936	74	
321.80638	162	
322.30727	80	
322.79446	70	
322.81890	138	
322.93326	66	
324.02196	66	
331.84724	62	
331.88951	68	
332.93031	70	
336.94603	64	
336.97887	80	
337.11976	78	
342.88663	70	
346.77543	62	
350.10709	78	
351.69178	68	
353.28250	82	
354.85142	80	
357.09624	84	
361.18943	82	
361.71473	64	
END IONS

###FS:    #m/z: 340.93969 #charge 1+
###MS: 170
###MSMS: 171
BEGIN IONS
TITLE=Cmpd 127, +MS2(340.9397), 28.0-35.0eV, 3.7min #171
RTINSECONDS=221.124
SCANS=170-171
PEPMASS=340.93969	143948
CHARGE=1+
69.24891	90	
138.02876	68	
195.10949	78	
196.88317	100	
197.88391	66	
200.86587	66	
201.06127	58	
208.95808	74	
210.82981	66	
210.93404	82	
212.87806	66	
213.87899	206	
213.93559	68	
214.87468	82	
216.83394	80	
219.60929	116	
219.89687	68	
221.88443	76	
221.94813	232	1+
222.84213	64	
223.04713	90	
228.84306	140	
228.90600	68	
230.89089	92	
231.94963	76	
232.08612	104	
232.94980	58	
233.90034	64	
233.95580	100	
235.05412	98	
236.89771	84	
237.90924	126	
237.98569	56	
238.07875	82	
238.83920	126	
239.83685	82	
239.92031	88	
239.96213	72	
240.05718	74	
240.13111	64	
240.55175	78	
240.83353	132	
240.86620	100	
241.84460	432	
242.84059	200	
242.91254	76	
243.44959	74	
243.83197	126	
243.84359	102	
244.84075	82	
244.91551	72	
245.82343	66	
246.65781	68	
246.97795	64	
247.96506	68	
248.85732	138	
248.90001	70	
248.98515	86	
249.96359	130	
250.83300	56	
251.52231	66	
252.43602	84	
254.86885	70	
254.90685	92	
254.96369	110	
256.25889	66	
256.85046	96	
257.83359	80	
257.86554	92	
258.35266	76	
258.84691	310	
258.87617	58	
259.85475	500	1+
259.91354	278	1+
259.95779	66	
260.81562	72	
260.83603	518	1+
261.90500	72	
263.80052	66	
263.87825	224	1+
265.18841	74	
265.51840	88	
265.86763	98	
266.06292	66	
266.84977	152	
266.99338	56	
267.01123	76	
267.43672	84	
267.82432	58	
267.85504	76	
268.84236	258	
268.97923	72	
269.79751	64	
269.85616	84	
270.83370	276	1+
270.84413	82	
271.86328	292	1+
272.89020	72	
272.91840	72	
273.02428	66	
274.85900	210	
275.09741	82	
275.84158	70	
275.85808	142	
276.85586	1204	1+
276.87359	208	
276.94623	66	
278.84451	1014	1+
279.09943	66	
279.87966	132	
281.84722	66	
282.80656	72	
283.15554	72	
283.78414	60	
283.84395	64	
284.14799	74	
285.40573	78	
287.11372	64	
287.87002	58	
290.81481	88	
290.85836	66	
291.85190	64	
293.87809	210	1+
294.85756	86	
295.15250	72	
297.26382	74	
297.37569	64	
298.88738	88	
299.22077	60	
299.87287	160	
299.89365	116	
300.87566	58	
301.21033	64	
301.86053	70	
301.89129	84	
302.17449	74	
302.87359	58	
304.88257	74	
304.92779	70	
305.90180	66	
308.88994	72	
309.07990	60	
309.78825	94	
312.42873	72	
316.40661	92	
316.87199	74	
316.90897	76	
317.86929	58	
319.23286	86	
323.71293	68	
324.08642	74	
324.89040	192	1+
327.14849	66	
330.70514	80	
332.17347	80	
336.73183	72	
338.82861	82	
340.90462	86	
344.92470	58	
345.75776	72	
346.06571	80	
END IONS

###FS:    #m/z: 363.95526 #charge 1+
###MS: 170
###MSMS: 172
BEGIN IONS
TITLE=Cmpd 128, +MS2(363.9553), 28.0-35.0eV, 3.7min #172
RTINSECONDS=221.896
SCANS=170,172
PEPMASS=363.95526	54410
CHARGE=1+
96.92338	92	
163.37436	82	
189.85719	124	
191.85704	194	
200.89045	70	
201.87330	74	
209.94082	64	
210.87779	66	
212.87949	310	1+
212.90115	82	
217.73739	102	
222.95354	186	
224.89447	76	
224.94756	176	
225.85535	68	
225.94313	88	
226.88717	82	
226.94737	1110	1+
226.97229	236	
228.82405	68	
228.89163	108	
228.94248	1128	1+
230.88761	750	1+
234.15412	110	
234.88371	86	
236.06353	70	
238.05993	62	
238.84468	70	
238.93898	196	
240.82112	130	
240.85648	74	
240.94044	216	
240.96078	126	
241.90985	76	
241.93820	760	1+
242.50026	104	
242.83108	60	
242.91586	72	
242.94063	534	1+
242.95954	104	
244.49708	98	
244.62927	78	
244.81534	190	
244.93734	192	
244.95613	542	1+
245.44451	86	
246.80672	218	
246.90718	150	
246.95242	480	
246.97655	86	
247.81479	104	
247.86842	62	
247.91092	66	
248.79990	562	1+
248.90152	164	
248.94545	90	
249.89843	66	
250.89603	146	
251.96046	66	
253.08240	72	
254.90769	64	
258.83786	174	
258.87194	108	
258.96538	244	1+
258.98436	76	
259.99118	66	
260.81760	74	
261.83450	130	
261.87145	74	
262.65319	78	
262.82993	106	
263.83051	62	
263.84860	68	
264.81801	128	
265.82030	150	
265.87686	76	
265.97768	64	
266.81104	846	1+
266.85165	72	
267.78846	62	
267.82469	126	
267.89303	98	
267.93156	68	
267.97066	162	
268.81208	134	
268.95513	66	
268.97106	74	
268.99313	72	
269.39448	94	
269.79760	66	
269.84198	64	
269.89628	74	
270.81512	66	
271.38307	68	
271.85465	120	
272.91642	68	
276.80929	66	
277.81054	78	
278.79793	270	
278.84531	276	
279.91253	76	
280.79235	582	1+
281.84279	86	
281.85756	60	
282.79087	210	
282.83302	70	
282.90771	66	
283.79037	94	
283.84666	346	1+
283.87064	196	1+
284.82204	342	1+
284.92507	80	
285.08245	82	
286.90568	82	
287.94231	80	
290.82708	68	
292.85346	72	
293.11614	86	
294.54997	58	
295.86414	68	
296.80770	678	1+
298.80334	1374	1+
299.87761	70	
299.99474	98	
300.79966	210	
301.11011	68	
301.80312	128	
301.82419	64	
301.85912	298	1+
302.80319	68	
303.32292	96	
303.85524	274	
304.82251	90	
307.83208	238	1+
307.90135	72	
311.86873	70	
314.38938	82	
314.83565	70	
315.68382	72	
316.06151	90	
316.81269	138	
317.81694	88	
318.81193	226	1+
318.87085	82	
321.82250	122	
322.11528	88	
322.81415	68	
322.88482	74	
323.02191	64	
323.81453	64	
326.87234	112	
326.94850	76	
329.17491	100	
329.58979	74	
330.76284	84	
330.88352	76	
330.90371	80	
334.43756	82	
335.02158	72	
335.82880	62	
337.39725	90	
350.12092	60	
351.23821	66	
362.96049	80	
363.84045	70	
366.13529	66	
366.72499	96	
366.88234	92	
366.91749	66	
END IONS

###FS:    #m/z: 336.94448 #charge 1+
###MS: 170
###MSMS: 173
BEGIN IONS
TITLE=Cmpd 129, +MS2(336.9445), 28.0-35.0eV, 3.8min #173
RTINSECONDS=222.668
SCANS=170,173
PEPMASS=336.94448	23804
CHARGE=1+
60.06507	78	
178.87433	48	
185.92365	58	
201.04369	82	
207.88582	50	
209.94426	54	
211.94315	192	
212.49282	74	
212.87719	354	1+
213.44461	70	
213.93705	228	
215.86472	54	
215.89288	52	
215.94202	50	
216.88338	74	
216.89485	72	
217.87691	80	
223.83487	56	
225.16115	48	
225.97246	64	
227.83544	284	1+
228.89103	72	
228.90963	72	
229.95381	562	
230.88939	632	
231.06786	82	
231.10533	80	
231.53468	52	
231.95134	162	
232.93803	64	
232.94944	176	1+
236.08003	48	
236.82597	222	1+
236.98122	66	
237.91024	66	
238.85977	66	
238.89054	62	
239.00591	72	
239.86128	70	
240.83691	114	
241.83992	526	1+
241.98425	90	
243.82749	60	
244.97555	52	
246.90466	48	
247.96648	162	
248.89875	288	1+
248.92146	54	
249.82544	132	
249.96439	72	
250.65644	90	
250.82571	60	
250.83873	60	
250.95114	54	
250.98643	64	
251.06835	70	
251.83911	282	1+
252.95395	122	
252.97089	152	
253.83566	114	
253.90836	118	
254.90237	92	
254.96617	236	
255.08658	70	
255.10061	66	
255.90302	76	
257.85942	68	
257.93256	62	
258.15505	78	
258.84686	592	1+
258.87473	150	
259.85229	364	1+
260.20107	74	
260.86382	66	
260.95451	46	
261.16455	70	
261.85373	320	1+
262.22167	74	
263.53536	102	
263.83441	70	
265.43038	102	
266.20120	64	
266.86314	62	
267.85240	86	
268.20831	44	
268.83853	418	1+
269.87017	78	
270.80070	56	
270.83525	70	
270.88353	44	
270.98250	74	
271.84452	54	
272.06320	68	
272.10972	104	
272.86386	54	
274.85902	46	
274.87239	406	1+
275.85180	58	
275.93720	76	
276.22727	60	
276.85888	680	1+
276.90497	82	
278.14850	66	
278.83532	184	
278.85575	86	
279.00601	70	
279.86841	202	
279.87980	132	
282.84965	56	
283.43435	84	
285.81458	86	
285.87061	58	
285.93922	80	
286.85014	96	
287.84823	200	
287.94670	84	
288.03019	68	
288.85539	152	
289.59081	70	
289.85619	86	
292.85800	80	
293.10872	128	
293.44019	66	
293.87781	56	
294.18295	64	
294.86759	66	
295.00271	78	
295.03835	68	
295.86927	116	
296.22956	46	
296.28859	50	
296.89765	76	
297.07314	70	
297.89297	58	
298.92107	54	
299.14690	78	
299.30619	64	
299.86236	72	
303.67885	92	
308.87062	52	
308.89434	74	
309.86519	70	
311.14492	74	
311.89896	48	
312.20937	52	
312.78237	82	
317.80160	52	
318.94068	74	
321.16402	56	
323.89842	84	
323.94713	48	
324.89935	230	1+
326.10792	54	
327.61964	74	
328.43598	68	
328.76726	84	
329.31944	60	
329.43593	92	
329.94860	88	
330.80107	84	
335.41293	62	
337.15349	60	
337.18757	62	
340.29477	74	
END IONS

###FS:    #m/z: 322.92938 #charge 1+
###MS: 174
###MSMS: 175
BEGIN IONS
TITLE=Cmpd 130, +MS2(322.9294), 28.0-35.0eV, 3.8min #175
RTINSECONDS=226.331
SCANS=174-175
PEPMASS=322.92938	289792
CHARGE=1+
60.76934	64	
70.76422	68	
150.01256	52	
170.80073	68	
193.97884	70	
197.88194	54	
200.83637	68	
202.04584	76	
202.89856	52	
205.94634	68	
207.92832	62	
207.97450	48	
209.05603	50	
209.92127	80	
212.88872	66	
214.90174	76	
217.92380	88	
221.95201	62	
222.05083	98	
223.96135	52	
224.82438	64	
224.92919	54	
224.96206	52	
229.83949	42	
230.84880	80	
233.95290	48	
234.85382	90	
236.15289	64	
237.93304	40	
238.07092	70	
238.21905	60	
238.79550	82	
238.83704	70	
238.88836	56	
238.94008	110	
239.78955	58	
240.26266	78	
240.82566	64	
240.93924	1464	
241.85623	58	
241.94252	1198	
242.55203	46	
242.82791	108	
242.88853	74	
242.94117	3334	1+
242.98619	72	
243.82515	74	
243.90110	108	
244.93903	548	
245.82146	88	
245.83525	44	
245.85035	64	
246.65222	42	
246.90623	72	
246.97433	56	
247.85707	48	
247.94199	90	
247.97691	90	
248.84018	64	
248.85573	68	
248.87263	54	
249.92388	50	
250.94977	68	
252.83444	80	
255.84208	74	
256.89395	72	
257.40798	82	
258.15864	142	
258.83365	96	
259.79545	76	
259.83079	40	
260.83045	324	1+
260.91448	54	
261.18047	74	
262.52991	42	
262.83156	148	
263.96205	78	
264.18994	46	
264.83563	96	
265.05505	72	
265.96912	52	
266.09336	54	
266.85523	142	
266.96511	42	
267.17383	88	
268.40566	48	
268.81819	58	
268.86025	70	
269.00127	100	
269.05396	70	
269.19070	38	
269.87006	56	
271.84438	66	
271.86055	74	
272.87598	62	
273.80363	52	
273.84624	64	
274.86332	46	
277.86188	76	
278.22254	66	
278.96867	82	
279.02230	54	
279.09089	1436	1+
280.13438	62	
280.87076	58	
281.84732	56	
281.90691	68	
282.86207	52	
283.07174	130	
283.94774	44	
284.02171	72	
284.29300	470	1+
284.81369	88	
285.80841	60	
287.96109	62	
288.08613	62	
288.20903	54	
289.88682	56	
290.40421	66	
291.80169	100	
294.85159	54	
294.91425	104	
296.79595	70	
297.81892	42	
298.92807	68	
301.87556	70	
304.17969	56	
304.36644	68	
304.88246	82	
305.80181	100	
307.89089	114	
308.88988	60	
309.91161	80	
310.79875	68	
311.85569	70	
312.14632	66	
314.81857	46	
316.10306	72	
316.43510	64	
320.15032	62	
320.60057	54	
321.06495	66	
321.17302	80	
321.19343	54	
321.72754	76	
322.85851	54	
322.90029	78	
322.92006	118	
324.46357	80	
324.89790	46	
326.28150	38	
327.07759	42	
327.80632	54	
328.03964	54	
END IONS

###FS:    #m/z: 340.93960 #charge 1+
###MS: 174
###MSMS: 176
BEGIN IONS
TITLE=Cmpd 131, +MS2(340.9396), 28.0-35.0eV, 3.8min #176
RTINSECONDS=227.103
SCANS=174,176
PEPMASS=340.93960	151874
CHARGE=1+
65.80900	66	
78.68428	68	
116.65710	66	
192.04619	72	
192.88939	74	
193.05637	60	
193.99933	66	
197.86333	60	
203.89845	92	
206.88668	58	
208.89807	86	
208.94126	118	
212.87792	66	
213.94159	116	
214.89457	78	
215.88658	106	
217.87871	76	
220.85735	82	
220.87538	58	
222.97570	68	
223.82164	54	
223.97787	68	
224.95288	72	
225.84143	80	
226.82463	56	
226.84084	62	
226.88127	72	
226.89462	148	
226.94259	72	
228.94488	64	
230.88857	184	
231.94990	80	
232.83520	70	
232.94602	56	
233.89166	66	
236.86371	68	
236.88748	154	
236.92069	78	
238.83471	90	
239.84588	254	
240.12762	72	
240.84447	114	
241.84040	596	1+
243.44767	102	
243.83922	120	
243.85133	78	
243.89420	58	
244.81569	54	
244.86383	70	
248.98898	54	
249.89688	80	
249.95914	130	
249.98207	62	
250.94609	66	
251.05862	66	
251.97814	60	
252.90452	62	
253.97571	88	
254.90036	74	
254.95706	88	
254.98028	54	
255.10866	66	
255.90591	72	
255.97572	62	
256.09359	74	
256.91949	66	
256.96717	58	
257.85796	294	1+
258.84295	242	
258.87761	78	
258.90339	64	
259.17043	108	
259.85167	322	
259.94753	84	
260.33697	92	
260.83593	424	
261.84252	232	
262.88183	92	
262.90378	94	
263.88016	66	
265.05867	96	
265.85283	82	
268.83979	322	1+
270.82603	98	
270.84330	70	
272.14195	68	
272.79264	70	
272.87599	84	
272.93567	128	
273.16986	68	
273.87526	352	1+
274.41982	80	
274.85811	146	
274.89450	112	
274.92071	66	
275.50315	68	
275.86382	78	
276.06170	66	
276.85827	748	1+
277.86384	458	1+
278.84555	750	1+
278.93177	60	
279.88163	72	
280.84287	160	
280.93529	122	
280.97380	80	
281.19169	72	
281.86278	56	
281.89441	76	
282.03843	74	
282.88330	194	1+
283.03592	56	
284.92737	58	
285.11122	78	
285.14458	80	
285.20267	62	
285.66313	78	
287.43606	100	
288.10723	58	
288.83912	56	
289.84019	86	
290.40208	74	
291.43445	98	
291.80345	62	
292.08899	78	
292.86620	70	
293.16870	54	
294.86775	72	
296.86214	182	
297.89441	74	
298.15574	62	
298.27445	108	
298.30832	70	
298.86202	56	
299.86972	176	
300.87592	104	
302.87681	68	
303.06063	96	
303.85199	66	
303.87151	74	
305.87412	66	
307.88525	62	
310.88495	88	
314.61170	100	
316.83453	54	
320.09983	62	
320.90419	70	
325.40525	92	
327.02407	62	
330.81674	72	
331.79785	88	
335.02206	70	
336.06091	62	
338.23448	70	
338.28220	66	
344.17482	80	
344.25669	78	
345.82137	76	
END IONS

###FS:    #m/z: 359.96086 #charge 1+
###MS: 174
###MSMS: 177
BEGIN IONS
TITLE=Cmpd 132, +MS2(359.9609), 28.0-35.0eV, 3.8min #177
RTINSECONDS=227.875
SCANS=174,177
PEPMASS=359.96086	16758
CHARGE=1+
180.86855	78	
191.95774	72	
193.88677	60	
196.88364	58	
201.93582	100	
202.08618	64	
208.88749	70	
209.94197	126	
214.88394	84	
221.89159	60	
222.88286	80	
222.95273	356	1+
224.16163	78	
224.94953	234	
225.01744	88	
225.94502	64	
226.82813	84	
226.94485	342	1+
227.07583	92	
227.92667	74	
228.90045	58	
228.94159	534	1+
231.07727	72	
231.09597	60	
232.88337	116	
232.96801	80	
233.87971	64	
233.96424	58	
234.86373	142	
237.98007	72	
240.82803	56	
240.94229	124	
240.96318	206	
241.94165	98	
242.90375	66	
242.95774	68	
244.45083	90	
244.85010	86	
244.95823	170	
245.81276	74	
245.96425	70	
246.53685	92	
246.95258	514	
247.88602	74	
248.80551	118	
249.11497	70	
249.80511	70	
250.94385	146	
251.03561	62	
251.86884	76	
252.11810	72	
252.87697	106	
252.95588	216	
254.89244	94	
254.90837	74	
256.92940	68	
258.82876	86	
258.97255	70	
259.84142	106	
260.80358	74	
260.83154	118	
260.94441	56	
260.97028	154	
261.94126	68	
262.87224	60	
263.93803	66	
264.81850	230	
265.78854	118	
265.86579	146	
265.91291	68	
266.81055	260	
267.81180	118	
267.97326	66	
268.80227	62	
268.89921	70	
269.07625	66	
269.80756	80	
270.08430	64	
270.88071	108	
270.92423	58	
271.82024	72	
272.05721	68	
273.86869	82	
274.81252	62	
275.02015	82	
276.09435	96	
276.80378	134	
276.85584	156	
276.87234	58	
277.41190	94	
278.84100	70	
279.14049	94	
280.79375	550	1+
281.85304	78	
283.06457	62	
283.85009	70	
284.82719	210	
286.04735	72	
286.08498	74	
286.93474	74	
287.80102	66	
288.10685	76	
289.15628	72	
290.99462	72	
291.80385	56	
292.43737	84	
292.86582	88	
294.81079	60	
295.86587	74	
296.80981	208	
297.80841	158	
298.80086	834	1+
298.89394	72	
299.18281	74	
299.87348	80	
300.16296	64	
300.86970	94	
302.09539	84	
302.83189	64	
305.02616	62	
305.91911	94	
307.79675	68	
308.90298	70	
309.79928	68	
311.09531	60	
312.81937	66	
312.87821	96	
314.81918	74	
315.87625	72	
316.81432	242	
319.13638	64	
320.82099	70	
320.92412	58	
321.98355	62	
322.11750	72	
322.81639	84	
323.01440	106	
326.15628	70	
326.93343	72	
328.94092	78	
335.94380	96	
336.10388	74	
337.10875	70	
337.13375	68	
337.97283	64	
342.18231	64	
343.03251	72	
343.72164	66	
344.05185	66	
345.19384	64	
351.41342	64	
355.91843	102	
357.21688	82	
359.03862	70	
361.36913	98	
END IONS

###FS:    #m/z: 322.92934 #charge 1+
###MS: 178
###MSMS: 179
BEGIN IONS
TITLE=Cmpd 133, +MS2(322.9293), 28.0-35.0eV, 3.9min #179
RTINSECONDS=231.543
SCANS=178-179
PEPMASS=322.92934	291666
CHARGE=1+
87.65087	48	
136.94164	94	
138.76253	80	
179.95974	72	
182.07107	70	
191.11299	42	
193.01541	70	
197.63359	98	
200.83649	54	
200.88680	80	
201.04226	94	
203.98972	70	
205.94629	162	
206.90982	80	
206.95389	80	
207.97621	56	
212.82944	78	
215.96341	82	
216.16905	34	
218.14549	64	
220.02096	60	
223.95942	76	
225.01937	70	
225.94128	78	
227.19633	36	
227.92963	68	
228.14117	92	
228.16152	36	
228.83884	52	
228.85225	58	
229.19038	64	
230.82692	58	
234.94410	70	
236.91679	76	
236.95105	72	
238.93847	52	
238.97175	50	
239.98075	76	
240.82744	78	
240.94112	1094	
241.94130	1012	
242.82348	98	
242.94104	2832	1+
243.15257	56	
243.18071	68	
243.81865	238	
243.83460	84	
243.88475	64	
244.17618	36	
244.81979	158	
244.93959	736	
244.97719	68	
245.04040	84	
245.90068	58	
246.85160	134	
246.97528	214	1+
247.36987	64	
247.85480	78	
247.87433	42	
248.61715	88	
248.74923	36	
248.84289	116	
248.96369	40	
249.02824	72	
249.50678	70	
250.31032	72	
253.82328	54	
254.04038	80	
254.87298	66	
255.11218	38	
256.90569	80	
257.15186	40	
257.84566	52	
258.83336	116	
258.85015	58	
259.83702	82	
260.42093	80	
260.83166	58	
261.83202	300	1+
263.98015	50	
264.83265	58	
264.87846	54	
265.19465	52	
265.87284	54	
266.09711	102	
267.79026	60	
268.14821	72	
268.95371	128	
270.82309	48	
270.85739	70	
270.91039	46	
271.81827	72	
271.84430	58	
272.13688	40	
272.85168	78	
273.09101	82	
273.13952	70	
273.78136	52	
273.94172	92	
274.20628	90	
275.80844	44	
277.10699	70	
278.25946	56	
278.40044	60	
279.09029	1262	1+
279.14047	94	
279.85438	60	
279.90649	70	
280.11201	62	
280.26410	64	
280.39130	40	
280.80924	62	
280.84888	36	
280.92002	40	
281.89224	106	
283.06754	56	
284.29391	544	1+
284.86086	62	
285.08232	72	
285.32920	72	
286.74770	42	
288.20067	70	
288.89326	66	
289.40058	90	
293.04921	66	
293.16648	58	
294.13427	64	
295.86173	118	
296.02436	58	
297.85891	66	
298.40803	78	
300.17545	60	
300.79710	70	
301.87129	74	
302.10834	36	
302.14889	62	
306.88445	36	
307.90655	60	
307.92146	52	
308.97246	56	
309.15779	68	
309.88398	40	
312.79992	56	
313.86944	54	
314.81851	50	
316.94831	38	
320.49306	98	
323.82572	58	
325.09292	96	
325.17947	66	
325.23255	62	
325.31654	78	
325.90166	52	
326.17176	48	
326.33135	56	
END IONS

###FS:    #m/z: 340.93984 #charge 1+
###MS: 178
###MSMS: 180
BEGIN IONS
TITLE=Cmpd 134, +MS2(340.9398), 28.0-35.0eV, 3.9min #180
RTINSECONDS=232.315
SCANS=178,180
PEPMASS=340.93984	145732
CHARGE=1+
190.94654	80	
192.85345	100	
200.90595	80	
202.83753	52	
205.94831	62	
206.95014	60	
211.83993	62	
213.88049	60	
213.94092	98	
215.88456	236	1+
222.87873	100	
226.82059	52	
227.80172	62	
228.84655	50	
228.93373	84	
229.11241	62	
229.84321	132	
230.85138	134	
230.88501	120	
230.94677	72	
231.88725	84	
231.95172	122	
232.88605	60	
233.82522	84	
233.94927	84	
235.88773	58	
235.94075	52	
237.90494	66	
238.83525	68	
238.89986	84	
239.10655	82	
239.92399	78	
240.83634	688	1+
240.93885	48	
240.96154	80	
241.90592	68	
242.91565	86	
243.31553	92	
243.83023	238	1+
243.93642	52	
244.12932	50	
244.87148	70	
244.89820	56	
245.11365	70	
248.89802	64	
250.84088	78	
250.89159	80	
251.15016	66	
252.03273	52	
252.95550	58	
253.84460	178	1+
254.09895	72	
254.91406	64	
254.97494	76	
255.88102	52	
255.96061	46	
256.26323	148	
256.89124	48	
257.24657	62	
257.84346	64	
258.80062	52	
258.84708	536	
258.90186	94	
259.01398	62	
259.16825	78	
259.85333	554	1+
259.91226	68	
260.83527	318	1+
261.39922	76	
261.47259	86	
261.90530	88	
262.09024	68	
263.02080	68	
263.45997	84	
264.07004	84	
264.84855	68	
264.87076	58	
264.91086	78	
265.64670	80	
265.87106	116	
266.83329	68	
266.84666	78	
267.99922	48	
268.83807	124	
268.86010	72	
270.06806	60	
270.82659	48	
270.88350	66	
271.84029	62	
272.82551	68	
273.81512	128	
274.87466	196	
275.85157	126	
275.88848	154	
276.85387	218	
277.23407	68	
277.86311	650	1+
277.91940	68	
278.84679	100	
278.96624	82	
279.84615	456	1+
279.91256	82	
280.25784	66	
280.92011	62	
281.91104	64	
284.85842	52	
285.89351	74	
286.84546	70	
287.89247	66	
288.85553	50	
290.85770	64	
292.41875	66	
294.88270	182	1+
295.87402	48	
295.94015	56	
296.17256	78	
297.85372	82	
297.89066	124	
298.12614	80	
299.29330	90	
299.66066	66	
299.87406	174	
300.86433	80	
300.88097	74	
301.89274	72	
302.16993	46	
302.74654	92	
302.81892	60	
304.73247	76	
305.86940	86	
308.01254	84	
308.90300	80	
308.92047	70	
310.97381	54	
311.17791	52	
312.87395	62	
313.89960	52	
317.87798	60	
320.90848	56	
322.10187	56	
322.81008	72	
323.00847	88	
323.94901	74	
324.06666	78	
328.69371	80	
334.26689	70	
335.37470	94	
336.00231	58	
336.88067	78	
337.90684	78	
339.00718	60	
340.26101	76	
341.26733	70	
341.69842	72	
341.75979	62	
341.85307	82	
342.23706	48	
345.11829	74	
345.73505	60	
END IONS

###FS:    #m/z: 359.96090 #charge 1+
###MS: 178
###MSMS: 181
BEGIN IONS
TITLE=Cmpd 135, +MS2(359.9609), 28.0-35.0eV, 3.9min #181
RTINSECONDS=233.087
SCANS=178,181
PEPMASS=359.96090	16618
CHARGE=1+
182.85901	74	
185.92398	56	
186.85589	70	
201.12017	66	
209.88227	74	
212.88136	88	
214.87278	140	
216.15103	72	
222.89340	98	
222.95063	56	
223.88445	86	
224.94498	148	
224.97605	104	
226.89825	102	
226.94441	310	
226.97074	150	
227.89089	80	
227.93001	64	
227.95675	196	
228.94227	730	1+
231.80198	58	
231.84903	60	
232.94564	88	
234.83556	170	1+
234.86879	72	
235.97249	88	
238.94336	82	
239.15029	74	
240.82031	104	
240.93863	512	1+
240.96294	246	1+
241.83164	78	
242.96357	110	
243.83506	72	
244.89068	78	
244.95668	370	
246.95217	298	
246.98209	72	
248.04423	68	
248.08719	72	
248.80091	460	1+
250.94974	56	
250.97316	62	
251.04400	96	
252.09300	74	
252.87718	60	
252.95519	60	
253.83469	62	
254.88273	90	
254.97862	60	
257.15968	68	
258.88783	88	
260.84290	60	
260.89122	68	
260.96928	118	
263.05555	68	
263.79653	88	
264.03181	58	
264.79075	76	
264.81665	130	
265.81671	134	
266.81512	484	1+
266.93708	78	
267.81360	96	
267.98154	68	
268.81167	56	
269.83814	68	
269.97194	140	
270.88355	120	
271.88913	86	
271.93758	66	
272.86559	80	
273.10506	74	
274.85422	76	
274.98967	70	
275.89656	56	
275.97207	88	
276.08380	58	
276.81038	272	1+
276.85601	70	
276.89640	64	
277.82613	68	
277.86065	72	
278.79751	142	
278.84218	330	1+
278.99698	76	
279.09758	98	
279.78943	886	1+
279.85893	66	
279.89604	84	
280.79189	758	1+
281.39782	86	
281.84222	98	
281.89026	56	
282.79188	96	
282.87028	92	
282.93440	66	
285.82268	68	
285.87028	132	
287.82144	66	
288.83929	72	
291.09970	60	
291.81621	70	
291.94015	88	
292.87241	78	
292.94164	60	
293.88600	72	
294.41896	100	
294.86525	96	
295.86582	56	
296.81052	180	
296.85522	74	
297.80171	1164	1+
298.80327	1156	1+
298.84951	60	
299.15716	58	
301.78083	128	
301.83262	92	
301.86087	98	
301.89081	62	
301.92872	92	
302.86416	86	
303.93791	114	
304.44519	76	
304.91923	72	
308.07686	94	
309.79292	80	
314.82356	58	
315.11053	82	
315.82368	74	
316.82316	110	
317.09686	72	
317.82117	54	
317.88480	70	
318.80970	64	
318.92952	90	
319.82081	58	
319.95028	66	
320.10607	66	
320.25149	58	
320.43355	122	
321.83809	62	
321.92584	66	
322.44377	78	
322.81866	66	
323.01277	64	
323.02852	68	
323.83018	64	
326.90419	76	
335.82934	58	
337.94562	76	
340.03457	78	
341.14758	122	
342.81589	62	
346.81747	62	
348.19558	68	
350.13011	72	
350.92284	90	
351.85342	60	
358.70366	74	
360.08891	66	
361.83599	88	
END IONS

###FS:    #m/z: 322.92945 #charge 1+
###MS: 182
###MSMS: 183
BEGIN IONS
TITLE=Cmpd 136, +MS2(322.9294), 28.0-35.0eV, 4.0min #183
RTINSECONDS=236.776
SCANS=182-183
PEPMASS=322.92945	258548
CHARGE=1+
48.96821	32	
49.60186	32	
61.76324	32	
164.02643	66	
183.98520	72	
185.92591	50	
186.84937	58	
192.97358	26	
197.86828	58	
198.02049	72	
199.14333	108	
199.89426	86	
201.04371	146	
202.86389	62	
207.95827	68	
207.97248	118	
212.87786	100	
213.88414	70	
213.96686	74	
219.84428	68	
221.88277	38	
223.96136	68	
225.82118	94	
225.97975	50	
226.84665	72	
226.86298	64	
227.83268	216	1+
228.05563	80	
228.90955	82	
229.09626	28	
231.45472	32	
232.90462	66	
234.88555	52	
236.27202	38	
236.86269	48	
237.96320	78	
237.99177	60	
238.45947	80	
238.87685	48	
239.78943	58	
240.81855	78	
240.84509	58	
240.88697	60	
240.90402	72	
240.94072	1552	
241.82584	60	
241.94110	952	
242.81980	134	
242.94173	2740	1+
243.08933	34	
243.15279	44	
243.21147	32	
243.37281	32	
243.81525	50	
243.82982	134	
244.07636	50	
244.93925	646	
245.82506	66	
246.83119	52	
246.85636	64	
246.97329	106	
247.85042	48	
248.85358	38	
248.93063	32	
249.09570	42	
249.55292	36	
249.96652	86	
250.87338	130	
250.94994	62	
252.87010	50	
253.83716	64	
255.10647	72	
256.19979	80	
256.25485	88	
257.04307	28	
257.79445	66	
257.83774	66	
257.89903	60	
258.83079	108	
259.25946	40	
259.83697	76	
260.15760	88	
260.82558	62	
260.86307	70	
260.90669	58	
261.82828	80	
262.83109	240	
263.00172	32	
263.07300	58	
263.83256	128	
263.88618	70	
265.07971	108	
265.93280	84	
267.93542	70	
268.95511	60	
272.17868	72	
272.79493	74	
273.42611	100	
275.80698	54	
275.94926	86	
277.82530	62	
277.92320	58	
278.86195	46	
279.08992	1008	1+
279.11248	78	
279.85065	34	
279.93317	46	
281.03756	88	
281.24543	76	
281.97894	80	
282.25085	28	
282.31866	58	
282.88480	66	
283.79855	64	
283.85618	72	
284.07549	72	
284.09033	82	
284.19064	32	
284.29023	346	
284.87940	50	
285.14070	78	
285.15895	74	
285.87469	56	
289.87064	82	
290.01513	82	
292.56957	58	
294.64169	32	
295.13821	56	
295.83003	46	
296.12353	82	
297.91602	106	
299.05774	66	
299.73329	30	
299.89237	70	
300.16663	48	
301.01855	70	
301.79670	78	
302.88359	50	
305.79678	52	
305.82485	54	
307.80104	76	
307.87793	86	
311.71922	62	
311.89988	78	
312.15964	78	
313.76470	66	
316.83008	52	
317.87620	70	
318.85076	64	
321.17033	30	
323.86304	70	
324.88706	78	
327.72863	78	
END IONS

###FS:    #m/z: 363.95525 #charge 1+
###MS: 182
###MSMS: 184
BEGIN IONS
TITLE=Cmpd 137, +MS2(363.9552), 28.0-35.0eV, 4.0min #184
RTINSECONDS=237.548
SCANS=182,184
PEPMASS=363.95525	44944
CHARGE=1+
112.49848	78	
190.96536	80	
191.86339	70	
196.88326	80	
205.94617	78	
207.94450	60	
209.94407	218	
210.88346	78	
210.93647	74	
211.55063	88	
212.88303	270	1+
219.84963	64	
222.94978	88	
223.95593	66	
224.94598	374	1+
225.97003	124	
226.89197	148	
226.94464	200	
226.97400	68	
227.87991	60	
227.93798	1164	1+
227.95678	116	
228.89266	132	
228.94280	892	1+
229.84330	86	
230.88850	630	1+
231.80227	70	
232.08262	70	
232.88592	116	
234.83685	144	
235.88044	88	
236.89589	64	
237.97248	64	
240.82451	158	
240.94257	212	
241.93887	168	
242.81607	180	1+
242.86750	62	
242.94332	514	
242.95808	144	
243.07414	92	
243.96910	68	
244.93979	162	
244.95619	368	1+
244.97887	68	
246.80759	136	
246.95260	308	1+
248.80000	408	1+
248.89957	334	1+
249.02202	74	
249.80310	268	1+
249.82671	66	
251.04620	162	
252.07915	106	
253.06867	70	
253.83966	176	
253.89369	72	
254.05997	84	
254.09563	60	
254.82802	74	
255.81683	66	
256.97114	62	
259.88241	78	
260.82759	60	
260.96840	202	
261.83316	92	
262.83658	240	1+
264.81774	116	
265.81860	68	
265.85460	66	
265.95806	90	
266.10488	64	
266.81139	584	1+
266.92291	84	
267.43068	64	
267.78148	142	
267.86873	78	
267.96619	234	1+
268.80671	74	
268.84255	68	
268.98312	76	
269.81161	64	
269.95719	70	
270.18685	60	
271.79184	62	
271.91945	70	
274.04745	88	
276.17779	74	
276.37595	94	
276.82711	86	
277.81264	72	
277.85613	62	
277.90887	88	
278.79712	182	
278.84723	166	
279.00326	64	
279.04617	72	
279.79348	242	
279.84074	82	
279.91638	72	
280.79313	868	1+
281.87600	76	
282.85000	122	
283.06684	62	
283.84427	178	1+
284.28728	62	
284.79441	62	
284.82159	314	1+
286.81846	96	
286.89536	78	
286.95070	82	
289.82689	64	
290.78115	84	
291.79814	80	
294.07969	78	
294.83606	64	
294.95235	86	
295.93152	80	
296.80790	76	
297.80795	72	
298.80108	1768	1+
299.86534	90	
301.85963	286	1+
303.83379	64	
303.85206	110	
304.90824	82	
306.02000	72	
306.87099	68	
307.38767	72	
308.92655	64	
312.81308	76	
313.76507	82	
313.88209	62	
313.94773	78	
315.81907	88	
316.81114	78	
320.25138	76	
321.01638	72	
321.10039	72	
321.14860	62	
321.82696	118	
322.76340	62	
322.81997	122	
322.89119	82	
322.95396	72	
326.87666	74	
326.88668	84	
327.07732	70	
327.88160	60	
328.08171	66	
328.33086	82	
330.88590	78	
332.18514	60	
334.54549	72	
336.93941	68	
338.95282	66	
340.93751	78	
341.02916	68	
342.74805	72	
342.88647	78	
345.20314	82	
345.86935	82	
352.78646	88	
357.04490	70	
358.77353	76	
360.79072	70	
361.19859	68	
363.15910	62	
366.13476	74	
END IONS

###FS:    #m/z: 336.94487 #charge 1+
###MS: 182
###MSMS: 185
BEGIN IONS
TITLE=Cmpd 138, +MS2(336.9449), 28.0-35.0eV, 4.0min #185
RTINSECONDS=238.32
SCANS=182,185
PEPMASS=336.94487	19846
CHARGE=1+
148.99464	92	
151.85930	56	
167.53943	54	
208.88581	62	
208.99406	64	
210.88219	132	
211.94484	268	1+
212.87467	116	
213.88759	48	
213.94196	72	
214.95572	58	
215.85677	54	
215.88682	138	
216.89396	74	
216.94050	70	
218.84225	58	
219.83701	78	
219.89327	80	
222.08495	60	
223.96337	50	
224.84230	82	
226.83752	80	
227.02951	52	
227.06692	58	
227.83325	92	
228.83140	74	
228.89137	68	
229.95374	366	
230.88985	342	
231.16294	52	
231.82423	66	
231.95271	166	
232.88906	78	
233.86851	68	
234.91761	74	
235.83338	64	
235.89735	92	
235.94436	70	
236.85163	114	
238.88469	86	
240.11200	74	
240.26715	60	
240.83700	78	
241.84503	148	
242.84346	92	
243.10485	58	
243.84057	72	
244.13580	170	
244.85400	76	
244.91566	88	
245.84485	56	
246.07569	96	
246.85243	70	
246.91433	76	
247.00545	48	
248.90467	122	
249.95695	136	
249.98957	60	
250.82476	182	1+
250.84097	70	
250.95211	220	
251.86077	100	
252.89284	84	
252.92805	70	
252.95480	94	
252.97194	394	
253.90330	120	
254.86523	78	
254.90640	136	
256.07616	80	
256.86467	52	
257.84736	78	
257.89918	58	
258.85778	138	
259.85124	178	
260.82589	46	
260.86304	152	
261.11522	78	
261.83966	58	
262.85035	58	
262.87599	72	
262.94380	66	
263.86052	62	
264.85676	102	
266.83474	128	1+
266.85918	64	
269.83920	216	
270.85311	62	
271.06527	58	
271.83670	58	
271.94970	90	
272.91081	70	
273.03643	50	
273.81419	64	
274.86165	50	
275.08141	102	
275.84347	68	
275.86754	194	
275.88426	124	
276.07807	54	
276.85761	1096	1+
276.98154	86	
277.83797	84	
278.02581	60	
278.79004	50	
278.80830	94	
278.83693	86	
279.84087	70	
279.86943	102	
280.86667	66	
281.07654	64	
282.86441	82	
283.01909	72	
284.02173	48	
284.88140	66	
285.85411	66	
285.87290	62	
286.85460	236	
286.87454	72	
287.84523	132	
287.86089	162	
289.85668	108	
292.10981	48	
292.41453	96	
292.85734	54	
292.87372	72	
293.10646	234	
294.23561	80	
294.85495	68	
297.88643	66	
299.01522	60	
299.13382	44	
299.87881	86	
301.87565	82	
302.17878	76	
303.67060	68	
304.86970	74	
305.42530	80	
306.12723	62	
310.18174	76	
311.88050	52	
314.01039	64	
314.86933	56	
315.76917	56	
315.89541	56	
315.98069	56	
320.79651	70	
324.89173	66	
331.38175	92	
336.09695	98	
337.04551	62	
337.18279	74	
338.18721	90	
340.28569	80	
END IONS

###FS:    #m/z: 363.95505 #charge 1+
###MS: 186
###MSMS: 187
BEGIN IONS
TITLE=Cmpd 139, +MS2(363.9551), 28.0-35.0eV, 4.0min #187
RTINSECONDS=242.022
SCANS=186-187
PEPMASS=363.95505	43104
CHARGE=1+
114.56838	90	
182.87075	78	
183.85999	68	
183.93179	72	
185.86685	76	
185.98573	78	
191.86118	232	
200.94605	96	
202.87597	64	
204.02811	66	
208.88726	74	
209.86787	76	
209.94025	372	
210.85814	66	
212.87848	330	1+
214.97568	72	
221.99407	92	
222.95158	460	
223.06912	98	
223.95701	230	
224.88474	76	
224.94706	800	1+
226.88715	72	
226.94627	1410	1+
226.96804	134	
227.93277	138	
228.84466	88	
228.89097	76	
228.94155	1700	1+
229.08098	112	
230.88856	674	1+
231.79857	72	
232.88615	158	
234.09774	80	
234.14504	88	
234.22752	74	
235.08138	76	
235.88018	90	
237.01423	66	
237.05459	68	
238.85832	66	
238.91268	70	
238.94337	68	
239.89727	76	
240.05718	66	
240.82404	242	1+
240.94012	238	
240.96347	448	
241.85066	78	
241.93919	922	1+
241.96012	208	
242.87540	68	
242.89620	100	
242.94186	558	1+
243.82253	138	
244.82531	134	
244.95782	630	1+
245.85028	76	
245.89090	66	
246.85286	80	
246.95375	846	1+
247.83341	66	
248.80508	464	
248.82224	72	
248.90071	360	1+
249.86362	74	
250.94611	70	
250.96649	170	
251.11505	90	
252.10472	76	
253.83515	70	
253.89960	66	
257.08298	78	
258.83155	72	
258.85075	214	
258.96939	164	
259.07334	68	
259.84590	92	
260.83092	140	
260.97140	320	
261.82854	78	
261.94336	70	
262.15068	72	
262.83258	106	
264.81720	154	
265.78860	72	
265.85941	88	
265.98111	66	
266.81241	464	1+
266.84855	70	
267.88265	78	
267.97196	152	1+
268.81464	66	
269.81158	140	
269.96832	120	
270.85910	66	
272.96519	90	
273.94884	76	
274.86540	94	
274.96133	68	
275.85561	80	
276.85527	178	
277.85501	236	
278.79804	444	1+
278.84381	238	
278.91458	74	
279.00729	76	
279.78896	110	
280.78946	728	1+
281.05812	78	
281.85105	80	
282.37903	92	
282.83936	66	
283.43638	88	
283.85026	294	1+
283.98471	66	
284.82565	172	
285.06564	70	
285.77934	82	
286.82556	110	
286.86289	66	
288.99560	86	
289.88639	100	
290.14057	78	
291.11169	84	
294.11135	84	
294.86581	66	
295.85121	72	
296.06667	84	
296.80573	460	1+
296.85737	72	
297.78284	76	
298.17465	68	
298.80254	1124	1+
298.91108	74	
299.79738	684	1+
299.81242	294	1+
300.79850	414	1+
300.87974	76	
301.86386	228	
302.85702	196	
303.85182	114	
304.10070	66	
307.84659	68	
309.19028	72	
309.65241	64	
309.84022	64	
310.84221	72	
311.12588	72	
314.81525	314	1+
315.94160	68	
318.79625	84	
318.81958	66	
318.88147	68	
319.80776	66	
321.14143	98	
321.81929	268	1+
321.94779	84	
322.76554	68	
326.87974	66	
327.09514	86	
331.88604	142	
336.95292	84	
343.85578	64	
344.18406	88	
346.16376	70	
347.86603	78	
347.95752	80	
350.84237	68	
351.13987	80	
355.78872	76	
356.01820	70	
362.01382	80	
END IONS

###FS:    #m/z: 336.94437 #charge 1+
###MS: 186
###MSMS: 188
BEGIN IONS
TITLE=Cmpd 140, +MS2(336.9444), 28.0-35.0eV, 4.1min #188
RTINSECONDS=242.794
SCANS=186,188
PEPMASS=336.94437	20744
CHARGE=1+
106.50745	56	
113.35981	88	
115.89845	72	
197.87183	56	
200.93935	66	
208.84443	58	
209.88074	72	
210.88666	80	
211.94500	286	
212.87607	118	
213.93676	114	
215.88808	180	1+
215.93453	54	
216.90595	60	
224.97908	54	
226.96882	58	
227.10182	96	
227.89072	68	
228.89345	52	
228.90642	52	
229.95454	328	
230.88950	610	1+
231.94876	246	
232.88574	62	
232.94396	70	
233.82013	58	
233.87088	56	
234.03390	56	
234.83545	74	
235.07595	54	
235.82362	84	
236.46713	74	
236.89980	88	
237.90619	64	
238.85533	72	
238.91870	66	
239.78316	80	
239.81756	50	
239.90316	60	
239.93558	60	
240.84170	76	
241.84141	504	
241.91366	76	
241.95161	70	
243.16420	54	
243.84466	108	
247.96707	106	
248.24156	76	
248.90581	98	
249.14406	70	
250.90127	80	
251.83696	106	
251.90882	64	
252.78371	74	
252.84391	118	
252.93902	72	
252.97031	140	
253.04123	66	
254.71233	98	
254.96274	72	
255.07280	72	
256.84893	72	
256.86810	62	
256.88616	86	
256.96693	54	
257.85744	300	1+
258.84518	244	
258.88526	70	
258.89921	92	
259.17218	88	
259.85782	116	
260.85682	142	
262.83421	72	
262.87997	68	
262.94959	66	
263.83341	60	
263.88460	60	
265.08498	54	
265.85118	60	
266.85098	84	
267.19394	70	
267.86281	50	
268.84348	230	
268.91290	58	
269.84066	140	
269.86012	74	
269.97713	70	
271.80380	54	
271.83242	52	
272.86783	76	
273.88736	70	
274.85280	88	
274.88445	134	
275.81075	62	
275.86381	68	
275.99821	72	
276.11520	64	
276.85642	242	
277.86230	414	
278.83104	78	
278.98647	58	
278.99769	66	
279.08937	54	
279.84060	66	
279.86049	54	
279.99499	60	
280.87259	86	
280.91891	76	
281.85724	66	
281.88334	72	
282.86865	72	
283.13075	62	
284.04449	78	
285.85417	76	
286.85029	122	
286.99072	68	
287.59419	66	
287.84496	100	
289.85637	74	
292.09957	74	
292.52345	82	
292.87202	72	
293.11147	50	
294.11273	64	
294.86183	62	
296.10020	68	
296.15739	72	
296.20200	58	
297.23404	64	
297.88585	52	
298.31056	74	
298.88979	70	
299.06170	88	
299.86627	120	
300.87792	82	
301.11434	66	
301.18052	66	
303.87157	72	
306.86459	66	
307.79226	54	
307.88850	64	
310.84205	74	
310.98051	56	
312.94332	74	
315.80869	54	
320.16029	110	
321.90351	56	
324.88469	64	
325.35652	88	
327.57943	54	
327.73932	66	
328.88274	64	
339.05258	82	
END IONS

###FS:    #m/z: 359.96043 #charge 1+
###MS: 186
###MSMS: 189
BEGIN IONS
TITLE=Cmpd 141, +MS2(359.9604), 28.0-35.0eV, 4.1min #189
RTINSECONDS=243.575
SCANS=186,189
PEPMASS=359.96043	13506
CHARGE=1+
97.32405	74	
183.93021	54	
187.95520	68	
191.85886	66	
195.12655	72	
214.03708	74	
216.85232	126	
218.87644	70	
220.01351	68	
222.95253	150	
223.95502	100	
224.94614	152	
224.97319	74	
225.08363	54	
225.94707	74	
225.97276	66	
226.94570	304	1+
226.96699	90	
226.98532	58	
227.92962	64	
228.88726	78	
228.94112	750	
230.84383	78	
232.08813	62	
233.84085	128	
233.95694	72	
234.84419	54	
234.86216	102	
235.11718	70	
235.82219	70	
237.12306	58	
239.14651	68	
240.01908	74	
240.83505	158	
240.90023	90	
240.93728	580	1+
240.96182	330	1+
241.82017	66	
241.90220	86	
243.89416	66	
243.91331	64	
244.95832	280	
246.14873	84	
246.80746	230	
246.95036	132	
248.80167	520	1+
249.12854	64	
250.94931	224	
251.04347	62	
251.89612	78	
252.87576	128	
252.89482	72	
252.95623	228	
255.85986	52	
256.86031	70	
257.15596	158	
260.83331	168	
260.96278	58	
261.07944	138	
262.08828	68	
262.82433	58	
262.84018	68	
262.88391	60	
262.95171	140	
262.96763	70	
263.78868	78	
263.88464	58	
264.81859	244	1+
264.91860	134	
265.97092	64	
266.81583	262	
266.85874	54	
267.81188	256	
268.01970	68	
268.90673	96	
268.92287	76	
269.80139	90	
269.97305	158	
270.89366	78	
271.02717	74	
272.78297	68	
272.85371	90	
274.82440	56	
275.17672	86	
275.80670	74	
276.80663	116	
276.89276	68	
277.05209	66	
277.85635	56	
278.80495	124	
278.84320	78	
278.85986	76	
279.80531	136	
280.79282	652	1+
280.86019	60	
282.08595	54	
283.86479	72	
283.98461	76	
284.23510	72	
284.82992	74	
286.17836	52	
288.12807	58	
288.59683	60	
290.79992	82	
291.08456	84	
294.62520	52	
294.86779	56	
294.94404	52	
295.83429	58	
296.80545	220	
296.85462	56	
296.87849	56	
296.90814	78	
297.80893	180	
298.80347	758	
299.14432	74	
299.82682	72	
300.80361	302	
301.85839	74	
302.02257	56	
302.80421	54	
303.91649	92	
306.89471	52	
310.13214	70	
310.79859	66	
310.87404	70	
312.81054	62	
314.83359	66	
314.87450	92	
314.88697	80	
316.04836	50	
316.16850	72	
316.81248	122	
316.85645	74	
316.94842	52	
318.92990	82	
320.81949	118	
320.96033	144	1+
321.81455	108	
321.85548	72	
322.78333	54	
322.88474	56	
323.01710	58	
327.02446	58	
328.64697	50	
329.12781	64	
337.99495	72	
339.11837	64	
339.61811	84	
340.80262	64	
342.91208	80	
346.87030	58	
350.11603	78	
355.21213	62	
359.18770	58	
359.96051	68	
362.13751	58	
END IONS

###FS:    #m/z: 340.93968 #charge 1+
###MS: 190
###MSMS: 191
BEGIN IONS
TITLE=Cmpd 142, +MS2(340.9397), 28.0-35.0eV, 4.1min #191
RTINSECONDS=247.248
SCANS=190-191
PEPMASS=340.93968	128788
CHARGE=1+
67.37256	50	
83.02325	80	
95.33541	88	
117.01132	70	
182.86900	100	
188.89905	70	
190.95334	68	
191.95491	56	
192.93381	72	
195.95910	94	
197.91881	68	
205.94462	50	
209.99241	76	
210.86027	56	
210.93852	74	
211.92856	54	
212.87800	92	
213.03182	78	
213.87509	74	
213.93904	296	1+
215.88639	58	
215.96889	78	
220.03344	106	
223.82957	62	
224.83720	60	
224.96226	76	
226.90058	66	
226.96678	82	
227.84261	84	
228.84635	48	
228.89129	84	
230.84221	90	
230.89260	94	
231.58525	66	
231.95289	136	
232.95877	62	
233.95122	78	
234.83296	62	
235.13395	78	
235.83420	50	
235.89524	60	
237.92697	80	
237.99917	56	
238.83528	150	
238.85785	68	
238.88509	196	1+
239.84201	60	
239.92580	70	
240.23387	56	
240.81679	68	
240.84549	52	
240.92132	76	
241.84154	514	1+
241.89586	104	
241.94072	62	
243.01514	82	
243.20866	56	
243.83237	84	
244.95225	58	
245.83687	138	
245.86589	92	
246.97613	76	
248.83203	62	
250.16269	76	
250.23809	64	
250.90114	70	
250.96949	66	
251.87855	58	
254.14830	64	
254.91817	126	
254.95149	102	
255.90531	72	
256.00127	88	
256.83496	66	
256.85241	216	1+
256.89120	76	
258.81448	48	
258.84415	470	
258.89054	72	
259.76149	62	
259.85441	328	1+
259.89625	62	
259.92398	82	
260.83840	190	
261.84449	78	
261.87267	88	
262.83414	92	
263.88958	86	
264.83134	68	
264.86263	62	
265.86464	82	
266.84496	76	
266.86392	126	
266.88768	54	
266.99087	50	
267.77642	56	
268.12601	66	
268.83671	168	
269.82165	54	
269.83762	278	1+
269.87832	66	
270.83941	200	1+
270.86170	68	
272.07314	52	
272.13233	68	
273.88520	66	
274.85604	58	
274.87895	48	
275.85661	114	
275.88413	58	
275.92834	50	
275.99253	66	
276.85738	944	1+
276.88913	142	
276.94383	74	
277.11953	66	
277.82708	78	
277.94991	52	
278.84852	362	
279.84767	274	
279.90245	104	
280.78857	64	
280.92306	72	
281.79759	68	
282.85814	80	
283.94116	72	
284.12963	68	
284.83883	108	
284.86302	80	
284.94763	78	
286.11156	58	
289.88623	68	
292.86186	60	
294.86228	146	
295.87295	124	
295.97175	64	
296.25879	56	
297.87696	112	
298.22155	58	
298.27077	108	
298.87294	70	
299.01692	78	
299.31255	60	
299.80119	96	
299.88397	80	
306.88177	56	
310.42019	94	
310.84192	86	
314.81412	68	
316.86523	88	
334.06735	66	
336.93723	64	
337.24372	64	
337.92310	72	
339.40514	64	
341.30819	74	
342.90262	66	
343.82634	88	
END IONS

###FS:    #m/z: 363.95512 #charge 1+
###MS: 190
###MSMS: 192
BEGIN IONS
TITLE=Cmpd 143, +MS2(363.9551), 28.0-35.0eV, 4.2min #192
RTINSECONDS=248.019
SCANS=190,192
PEPMASS=363.95512	45326
CHARGE=1+
180.54020	74	
183.93488	94	
185.93042	106	
189.86511	110	
191.08060	70	
191.85881	124	
205.02587	68	
207.94775	82	
209.91789	64	
209.94273	70	
210.88329	146	
212.87987	316	
222.95289	170	
224.88841	64	
224.94701	406	
225.96114	90	
226.94693	616	1+
227.93074	112	
228.89334	178	
228.94268	834	1+
230.84678	124	
230.88923	412	1+
232.88424	130	
233.89090	68	
234.91189	84	
235.88229	96	
236.85996	72	
240.93996	324	
240.96789	90	
241.82721	114	
241.94360	146	
242.94258	594	1+
243.82588	70	
243.84663	68	
244.81754	76	
244.83876	72	
244.95671	456	
245.94210	126	
246.01967	82	
246.81205	66	
246.84868	66	
246.90669	80	
246.95378	382	1+
248.82830	100	
248.90181	154	
249.42131	98	
249.80568	68	
250.80543	64	
250.84669	82	
251.43243	78	
251.56893	68	
251.79973	72	
253.35607	88	
253.90721	82	
254.07389	84	
254.89082	76	
255.88730	76	
258.10412	68	
258.83917	126	
259.83055	192	1+
259.85900	64	
260.94466	70	
260.97222	64	
263.14482	84	
263.87607	134	
263.98239	72	
264.81959	218	
264.85882	76	
264.98290	64	
265.78875	66	
265.81593	114	
266.81403	226	
266.85140	298	1+
266.87007	126	
267.81205	218	
267.92303	72	
268.84055	134	
270.16449	66	
271.82454	70	
272.79478	78	
275.05898	68	
275.81485	80	
276.34946	72	
276.40656	72	
276.80256	64	
276.85880	140	
277.44650	100	
277.80776	64	
277.85183	72	
278.02579	72	
278.79861	210	
278.84723	134	
279.10169	92	
279.86037	96	
280.79189	588	1+
280.85893	176	1+
280.92080	66	
281.85109	82	
281.88738	150	
282.79075	216	
283.09343	72	
283.79223	154	
283.84651	256	1+
284.13781	86	
284.82429	608	
284.87487	100	
284.90095	76	
285.79800	76	
285.81564	90	
285.98908	84	
286.14895	92	
286.87141	74	
287.08470	70	
288.81004	70	
289.03322	74	
289.88379	100	
290.81654	92	
290.88355	72	
291.12323	128	
291.84331	68	
293.88797	68	
294.82593	80	
294.92469	90	
295.86280	120	
296.80981	126	
297.80388	64	
298.80375	1252	1+
299.86912	122	
300.80383	246	
301.79716	134	
301.86308	294	
302.86639	138	
303.83516	70	
303.85629	74	
307.84218	74	
307.88459	96	
311.85808	72	
313.43196	80	
314.81568	102	
315.81563	352	1+
316.09450	84	
316.81453	216	1+
318.81358	94	
318.85292	66	
319.86681	86	
321.81882	116	
321.97874	92	
322.66191	72	
322.81636	70	
325.17909	72	
326.87516	84	
327.04415	110	
330.80557	66	
331.79329	72	
332.79597	68	
336.95294	70	
337.93016	72	
345.20047	66	
348.75709	78	
361.16839	98	
361.28969	86	
365.21215	78	
365.72601	70	
END IONS

###FS:    #m/z: 336.94496 #charge 1+
###MS: 190
###MSMS: 193
BEGIN IONS
TITLE=Cmpd 144, +MS2(336.9450), 28.0-35.0eV, 4.2min #193
RTINSECONDS=248.793
SCANS=190,193
PEPMASS=336.94496	18770
CHARGE=1+
182.86738	82	
201.92050	76	
211.94419	198	
212.87718	110	
213.87870	74	
214.90907	62	
217.88011	68	
221.88241	62	
223.97638	58	
224.83896	74	
224.97972	76	
228.84456	88	
228.91203	62	
228.92437	70	
229.89920	100	
229.95459	492	
229.97159	70	
230.86447	58	
230.88593	572	1+
230.96504	66	
231.15199	74	
231.94605	56	
234.82164	80	
235.08721	74	
235.83496	110	
235.94606	64	
235.97098	62	
237.04524	82	
238.85417	64	
239.85211	82	
241.84189	638	1+
243.99423	52	
245.96608	86	
246.45518	78	
246.86975	60	
246.98728	50	
247.89930	82	
248.05213	72	
248.89502	78	
248.98349	62	
249.88509	60	
249.95665	68	
250.95179	58	
251.04143	64	
251.83389	54	
252.06548	68	
252.11082	62	
252.83044	66	
252.84589	68	
254.84097	60	
254.90049	54	
254.96256	196	
256.84910	140	
256.86841	54	
257.26973	70	
257.83951	54	
257.87912	78	
257.90271	64	
257.91840	66	
258.84512	368	
259.85541	292	
260.82550	106	
260.85149	102	
261.13717	86	
261.83420	56	
261.89947	66	
264.87446	62	
265.08564	84	
265.38649	86	
267.15962	62	
267.82231	70	
267.84755	168	
268.83995	142	
269.16006	54	
269.83713	58	
269.85108	94	
270.83317	68	
270.98058	60	
271.91138	68	
272.98546	52	
273.89786	68	
274.79813	78	
274.85717	134	
274.89158	106	
275.85540	58	
275.87598	52	
276.80699	58	
276.86134	170	
276.88838	56	
276.95813	54	
277.83149	70	
277.86651	152	
278.36961	50	
278.87175	108	
278.99917	74	
279.10160	56	
279.83066	58	
279.86470	206	
280.91152	66	
282.87860	158	
283.02929	52	
285.87691	84	
286.13458	68	
286.39833	66	
286.80170	72	
286.84907	432	1+
288.85357	74	
289.85616	112	
289.88157	144	
291.88158	50	
292.11421	92	
292.89108	80	
293.10558	262	
294.03774	54	
294.17856	86	
295.25387	86	
295.87659	90	
296.84705	82	
296.89767	66	
298.22549	70	
298.86011	70	
298.94905	72	
299.01272	110	
299.80127	64	
299.87290	94	
299.89552	70	
301.77313	68	
302.88211	150	
303.18293	56	
304.86756	74	
308.91809	106	
309.86399	108	
310.82903	78	
310.87326	104	
313.13881	66	
315.86333	66	
316.69717	76	
316.90044	58	
319.09865	100	
321.88495	80	
322.74125	94	
325.03090	80	
326.90002	62	
328.64069	98	
331.84676	84	
331.87605	68	
332.82494	62	
335.76869	60	
336.26794	56	
337.40151	78	
337.73565	72	
340.86877	66	
341.88889	70	
END IONS

###FS:    #m/z: 322.92917 #charge 1+
###MS: 194
###MSMS: 195
BEGIN IONS
TITLE=Cmpd 145, +MS2(322.9292), 28.0-35.0eV, 4.2min #195
RTINSECONDS=252.447
SCANS=194-195
PEPMASS=322.92917	251622
CHARGE=1+
101.95093	70	
118.43973	30	
190.92980	76	
199.87549	54	
201.04293	136	
201.22661	28	
203.07777	26	
205.10136	90	
206.91669	68	
207.92668	104	
212.09952	34	
217.97461	72	
218.84394	52	
220.82650	60	
223.95853	170	
224.96018	64	
225.87853	94	
225.97863	24	
226.01308	24	
226.03532	30	
227.93701	108	
228.89102	80	
230.28097	126	
230.83664	70	
231.84681	56	
232.90996	38	
234.12216	68	
235.85936	44	
237.96030	24	
238.08261	24	
238.93771	30	
238.95171	28	
238.97694	28	
239.07260	54
[truncated: 2,193,413 more chars]
