# Supplementary material for: High-Throughput Venomics
Source: J Proteome Res. 2023 Apr 3;22(6):1734–46. doi: 10.1021/acs.jproteome.2c00780 (PMC10243144; doi:10.1021/acs.jproteome.2c00780)
Supplement: Supplementary file 9 — pr2c00780_si_009.zip [file pr2c00780_si_009.zip › Manual files/Calloselasma rhodostoma MGF/210702_Calloselasma_halfplate000102_5.1.201.mgf]

###	D:\Data\Julien\210702_Cr_half_TFA\210702_Calloselasma_halfplate000102.d\ProteinAnalysisResults.mgf
###	D:\Data\Julien\210702_Cr_half_TFA\210702_Calloselasma_halfplate000102.d\analysis.baf
###	210702_Calloselasma_halfplate000102.d
###	Instrument: maXis HD
###	Manufacturer: Bruker
###    PeakWidth 0.30, MiniumIntensity 10, S/N 1Apply threshold 0, Threshold 10
###    Retain Residuals no, Create neutrally no,
###    FullScan Parameters: AdductIon (+)+H (-)-H, LowMass 0, HighMass 8000, MaxCharge charge decon 4, MinPeaks 3
###    Perf. isotope decon yes, Max Charge Istopic decon 6, MW agreement 0.00, Abund. cutoff 2.00, Envelope cutoff 75.00
###    MaxRes   Parameters: AdductIon (+)+H (-)-H, LowMass 0, HighMass 8000 
###    Perf. isotope decon yes, Max Charge Istopic decon 6, Abund. cutoff 2.00
###    MSn      Parameters: AdductIon (+)+H (-)-H, LowMass 0, HighMass 8000 
###    Perf. isotope decon yes, Max Charge Istopic decon 4, Abund. cutoff 0.05
###    Global Charge Limit: no 3, Prefer FullScan Result: yes, Export what: 2 (0=non deconv/1=deconv only/2=mixed), NoMSMSSignals: 150, Intensity threshold: 10, NoMSSignals (deconv): 2, NoMSSignals (non-deconv): 2, NormalizeData: no, SingleCharged: yes
###
COM=210702_Calloselasma_halfplate000102.d
USERNAME=Demo User

###FS:    #m/z: 531.40648 #charge 1+
###MS: 2
###MSMS: 3
BEGIN IONS
TITLE=Cmpd 1, +MS2(531.4065), 28.8-35.9eV, 0.0min #3
RTINSECONDS=1.879
SCANS=2-3
PEPMASS=531.40648	243708
CHARGE=1+
211.94472	6666	
222.95195	13292	1+
226.94653	15868	
227.19787	4620	
228.94273	33328	1+
231.95660	3616	
234.96954	4558	
234.99824	3718	
235.20279	3446	
239.07829	3102	
239.14637	13046	
240.96277	8482	
243.22842	7928	1+
244.95737	12238	
245.94509	20878	1+
246.97547	4148	
249.91025	3052	
249.97171	20714	1+
250.94673	38982	1+
250.99767	5112	
251.19824	4798	
252.97092	201004	1+
253.21366	5666	
254.94145	20460	1+
254.96625	75206	1+
255.22898	3914	
256.26143	4812	
256.96407	11466	1+
261.97577	6146	
263.97805	44292	1+
265.97491	5682	
267.97357	9494	
268.95722	18602	1+
270.98099	3210	
272.95133	3030	
274.27135	5568	
279.09157	5598	
279.22953	5968	
281.24465	14934	1+
282.27699	10224	
283.17318	15200	1+
283.26066	12726	1+
284.29254	9204	1+
285.22056	3408	
285.94129	26770	1+
287.25093	16302	1+
288.20527	3452	
288.25114	9630	1+
290.26604	21402	1+
291.09860	9744	1+
291.19566	9844	1+
291.97313	12366	1+
293.20847	10158	1+
293.24675	8306	1+
293.97529	17016	
293.99612	12986	1+
294.93638	5794	
295.12836	3362	
295.22428	12134	1+
295.29275	7166	1+
295.99222	4270	
297.07939	7588	1+
297.24086	18270	1+
297.90457	3902	
298.27108	5618	1+
300.28594	6854	1+
301.17028	13336	1+
302.17281	11456	1+
302.30278	12608	1+
303.95133	7166	
304.28222	5692	
305.26647	7120	
307.24577	33578	1+
309.19966	3652	
309.25718	6474	
309.27445	3548	
310.15704	9416	1+
310.30769	10984	1+
311.05335	3674	
311.21952	5986	
311.27255	4456	
311.86965	5298	
311.93459	5436	
311.98561	18452	1+
312.32451	4694	
312.94668	6234	
313.21749	4474	
313.23383	4158	
313.27136	5046	
313.92876	121018	1+
314.26731	3382	
316.28131	12682	1+
316.31779	3984	
318.29814	29416	1+
318.93432	74466	1+
320.93306	34846	1+
322.87611	3186	
322.92935	479322	1+
323.01637	3756	
323.23751	22164	1+
324.19707	8750	1+
324.28763	4042	
324.32367	3106	
325.25307	38474	1+
325.28832	3810	
326.17217	4684	
326.30340	4886	
326.87201	15768	1+
326.96813	3196	
327.00592	5298	
327.20015	12636	1+
327.26847	53002	1+
328.31852	4200	
329.00336	4868	
329.22698	15448	1+
329.28515	10262	1+
330.16805	5042	
330.33421	28138	1+
331.17099	3090	
331.22736	15002	1+
331.30406	15120	1+
331.93946	6284	
334.95017	15134	
335.00155	38544	1+
336.94469	360938	1+
337.21764	4400	
338.26811	6456	1+
338.33998	32362	1+
339.23263	8026	1+
339.28554	3216	
340.93972	232264	1+
341.02652	4920	
341.19027	5958	1+
341.24779	42450	1+
341.28606	8108	1+
343.02593	3090	
343.26441	47370	1+
343.29429	3796	
344.02197	10960	1+
344.18250	4748	
344.31205	6804	1+
344.34971	13510	1+
345.20593	14500	1+
345.68554	3376	
346.32878	19184	1+
347.02556	8162	
348.22777	8262	1+
349.18001	5076	1+
349.25494	3094	
349.29272	142420	1+
351.27156	29242	1+
352.89474	14330	1+
353.21233	3560	
353.27988	3482	
354.09036	4762	
354.31561	25878	1+
354.89263	5530	
354.95480	4094	
355.06733	7720	1+
355.22685	5854	1+
355.26215	3362	
355.29870	4210	
356.34916	4322	
357.24333	6078	
357.96648	10678	
358.17067	6662	1+
358.19848	5634	
358.25118	17472	1+
358.36582	28058	1+
358.94948	14774	
359.20282	3284	
359.96050	257098	1+
360.18055	3090	
360.34534	8048	1+
362.20042	3600	
363.21767	12656	1+
363.30806	14550	1+
363.95533	141636	1+
365.23044	3482	
366.32648	23524	1+
367.30036	3724	
367.33244	17276	1+
368.30677	8908	1+
368.38614	5712	
368.42342	4328	
369.27783	3424	
369.34811	9332	1+
369.38297	3606	
371.09830	28996	1+
371.22527	9546	1+
371.27468	36140	1+
371.31979	3044	
372.32522	51768	1+
372.38079	8494	1+
373.09747	5106	
373.25336	10844	1+
374.36023	23438	1+
375.21035	9426	1+
376.25715	21750	1+
377.28600	6226	1+
379.30148	6776	1+
381.31287	3550	
381.96598	7458	
382.19769	5248	1+
382.40268	3186	
383.29373	5350	1+
383.33042	36976	1+
384.38037	2976	
385.29217	3172	
386.15686	8180	1+
386.39706	97318	1+
387.24935	12462	1+
388.22356	10830	1+
389.22667	8248	1+
389.28488	5938	1+
393.26377	3212	
393.31916	252286	1+
395.21388	4938	1+
395.29788	11416	1+
396.41785	8010	1+
397.30528	4392	
397.34779	6810	1+
399.27084	3190	
399.32247	6124	1+
400.21089	11696	1+
400.37507	6588	1+
400.41256	75838	1+
401.34441	8132	1+
403.22897	7566	1+
407.26452	4592	
407.29808	16292	1+
407.33510	18642	1+
407.86816	3032	
409.29598	3234	
410.34525	66710	1+
411.31610	11808	1+
412.17296	6400	1+
412.41169	7260	1+
414.42848	192934	1+
415.24908	5196	1+
415.30063	85188	1+
417.28461	4864	1+
417.33139	3662	
421.31483	4848	
421.34590	3186	
423.34757	2992	
424.32032	6960	1+
424.36456	12576	1+
424.44973	3166	
426.18562	13112	1+
426.53427	3350	
427.30264	6746	1+
427.39510	8728	1+
428.44395	12586	1+
429.31645	4346	
429.38101	7900	1+
430.18496	5964	1+
430.31484	9776	1+
430.38757	6126	1+
431.08518	17204	1+
431.27509	24866	1+
433.27232	3750	
434.88606	3334	
435.34196	3066	
435.36322	3682	
437.34520	242444	1+
437.88514	3042	
439.39000	3026	
439.89189	8244	1+
441.16993	5204	1+
441.32140	5824	1+
442.45963	7718	1+
443.25358	6368	1+
443.29439	5858	1+
443.38601	3640	
444.38151	15170	1+
444.87174	26166	1+
445.11711	4826	
445.23540	5792	1+
446.36268	5528	1+
447.31228	17782	1+
449.29868	5252	1+
449.31922	6284	1+
449.87930	3062	
451.15207	6866	1+
451.35953	11268	1+
451.90036	6776	1+
453.24474	5090	1+
454.37172	179892	1+
456.35260	5210	
457.35536	3656	
457.90351	3878	
458.36907	11078	1+
459.27497	3030	
459.32757	69786	1+
459.37559	8850	1+
461.24568	5752	1+
462.39255	3426	
462.90767	7080	1+
463.27618	3346	
463.39590	3272	
464.27724	6854	1+
465.17391	15992	1+
465.34203	7024	1+
465.42670	3258	
467.37903	14176	1+
467.88835	19782	1+
468.38646	9820	1+
468.41716	16790	1+
469.35067	3290	
471.24314	8146	1+
471.32967	13406	1+
475.30064	36424	1+
477.29793	9250	1+
479.74526	6142	
480.24771	6216	1+
481.37114	167332	1+
483.18648	19342	1+
484.41253	10378	1+
486.38328	4206	
486.42812	29476	1+
487.31792	6968	1+
488.26432	10296	1+
488.35454	9612	1+
489.35811	5954	1+
490.90411	9818	1+
491.26001	5956	1+
493.38786	3014	
493.45648	5626	1+
495.38976	7934	1+
495.44062	3406	
497.38330	3878	
498.39820	264624	1+
501.19576	4816	1+
501.23344	3066	
502.37863	5826	
503.35305	28282	1+
506.20466	5712	1+
506.26290	4928	1+
506.46836	7334	1+
507.47341	5668	1+
507.84537	9946	1+
508.25516	5122	1+
509.36400	3862	
509.45225	3676	
509.48327	4114	1+
510.20918	8202	1+
510.30820	20544	1+
510.44335	5950	1+
510.55816	3062	
510.81037	9008	
510.85850	5668	
511.21447	6264	1+
511.39318	3388	
512.19026	6412	1+
512.40646	18574	1+
512.85854	38858	1+
513.28882	7316	1+
513.48199	3984	1+
514.22773	8952	1+
515.22929	7406	1+
515.35496	10118	1+
517.37319	13904	1+
518.37183	10712	1+
519.24441	7390	1+
519.32702	47362	1+
519.47254	5994	1+
520.38810	24716	1+
521.48614	6422	1+
521.86197	4764	
522.59487	3260	
523.11083	29100	1+
523.27681	6424	1+
523.46990	15604	1+
523.50319	5018	1+
524.85922	13262	1+
525.16688	8354	1+
525.29761	7752	1+
525.39719	123230	1+
526.27650	7400	1+
528.17068	8366	1+
528.49315	5998	1+
529.22375	7178	1+
529.38963	5140	1+
530.17032	5768	1+
530.86883	5878	1+
531.29744	9052	1+
531.40590	741092	1+
533.88005	6310	1+
535.33396	15834	1+
535.87478	36330	1+
536.33809	13898	1+
536.38482	7170	1+
END IONS

###FS:    #m/z: 322.92960 #charge 1+
###MS: 2
###MSMS: 4
BEGIN IONS
TITLE=Cmpd 2, +MS2(322.9296), 28.0-35.0eV, 0.1min #4
RTINSECONDS=2.6515
SCANS=2,4
PEPMASS=322.92960	209702
CHARGE=1+
82.99536	108	
192.89164	116	
196.88215	104	
199.06350	90	
201.04554	94	
205.94893	128	
209.09375	146	
210.90094	88	
215.88777	128	
219.09624	88	
219.17198	276	1+
221.96825	92	
222.11067	124	
223.95968	124	
223.96951	114	
224.12170	262	1+
224.20063	146	
224.92895	100	
224.97624	122	
227.13345	262	1+
227.93396	116	
228.91129	138	
229.58445	94	
229.63634	92	
232.04797	236	1+
233.06988	198	
233.08788	404	1+
233.17266	104	
233.62643	94	
233.91793	96	
234.06928	130	
235.21691	140	
235.88977	96	
236.03876	96	
237.11100	136	
238.21187	110	
239.08076	176	
239.14971	116	
239.20539	100	
240.08539	172	
240.96523	164	
241.04530	144	
241.19706	236	1+
242.06913	158	1+
242.93939	232	1+
243.07802	274	1+
243.53990	124	
243.89251	94	
244.03674	320	1+
244.08236	216	1+
244.16680	140	
245.18531	194	1+
245.22948	90	
246.16615	94	
246.97538	186	
248.03492	526	1+
248.19709	124	
248.63453	88	
248.94632	116	
248.98810	106	
249.04024	350	1+
249.15532	118	
249.97096	224	1+
250.11846	148	
250.65218	92	
251.04861	146	1+
251.08010	88	
251.14345	224	1+
252.10466	142	
252.15600	228	1+
252.24550	174	
253.27559	220	1+
256.13665	92	
258.11300	124	
258.12920	250	1+
259.08152	304	1+
259.20775	94	
260.06083	130	
260.17599	216	
260.44074	94	
261.17569	176	
262.17168	108	
262.90158	100	
263.00214	128	
263.05721	142	
263.08549	222	1+
263.14581	218	1+
263.17280	96	
263.99189	164	
264.05561	92	
264.12231	188	1+
264.95973	156	
265.01583	178	
265.05299	156	
265.09623	216	1+
265.66675	88	
266.04762	128	
266.13393	336	1+
266.24604	208	1+
266.26797	92	
267.21208	90	
268.16697	156	
268.96024	146	
269.00263	192	
269.18868	92	
269.80070	362	1+
271.14644	92	
271.28277	116	
272.10597	144	
273.16982	110	
273.48268	114	
273.76303	92	
274.11187	88	
276.84406	98	
277.00281	94	
277.09347	148	
278.07827	110	
278.09883	124	
279.08994	1062	1+
279.23004	160	
280.04035	272	1+
280.06022	88	
280.14200	1098	1+
280.23309	254	1+
280.26280	218	
281.42556	164	
282.10749	102	
283.02697	230	
283.04470	130	
283.06329	134	
283.26139	396	
283.88512	88	
284.26632	186	
284.29194	1490	1+
284.87619	150	
285.19750	114	
286.12181	100	
286.86851	92	
288.06737	114	
289.17768	144	1+
289.21471	92	
289.64932	94	
290.11560	98	
291.08151	114	
292.09639	88	
292.16087	144	
294.16878	278	1+
294.27529	166	
299.06453	94	
301.05442	254	1+
301.25073	106	
301.87678	106	
302.21043	132	
303.11548	90	
303.93475	98	
304.19115	124	
304.25933	214	
305.17816	114	
306.27354	118	
306.88114	466	1+
307.24347	100	
307.28232	130	
308.20241	188	1+
308.29352	882	1+
309.14488	174	1+
309.22321	266	1+
309.32056	134	
309.81606	118	
310.30827	748	
312.11136	88	
313.02879	312	
314.12318	108	
318.20181	206	1+
319.07881	92	
319.10872	584	1+
319.27681	106	
320.11557	444	1+
321.19744	202	1+
321.32087	90	
322.23893	104	
322.28418	206	
322.30855	132	
323.13170	114	
323.23727	5988	1+
323.33279	92	
324.08314	124	
324.13441	834	1+
324.17246	154	
324.20386	1830	1+
324.29312	186	1+
324.40662	98	
324.89044	120	
325.06425	112	
325.08091	276	1+
325.31861	206	1+
326.15052	120	
326.26540	130	
326.37798	256	1+
327.20536	118	
327.24731	248	1+
327.26331	110	
327.26871	150	
328.27565	96	
END IONS

###FS:    #m/z: 336.94558 #charge 1+
###MS: 2
###MSMS: 5
BEGIN IONS
TITLE=Cmpd 3, +MS2(336.9456), 28.0-35.0eV, 0.1min #5
RTINSECONDS=3.424
SCANS=2,5
PEPMASS=336.94558	140130
CHARGE=1+
200.05603	92	
205.94646	138	
211.94460	2298	1+
213.93784	878	1+
215.88816	310	1+
215.93867	142	
218.91124	96	
219.97782	100	
221.94167	158	
222.69690	98	
222.98416	106	
224.97339	224	
226.15717	168	
229.95419	1658	1+
230.64801	92	
231.94947	778	1+
233.03962	122	
233.07105	96	
233.94736	116	
233.98127	92	
234.04993	110	
235.07694	102	
236.89349	106	
236.99316	134	
239.07030	118	
239.90252	190	
240.12649	134	
241.04855	220	
241.99659	136	
244.03545	152	
244.12508	104	
245.22209	128	
245.94668	100	
246.08996	120	
246.17159	126	
246.94241	204	1+
246.97759	258	
247.96577	542	
248.03231	190	
248.07830	96	
248.13170	154	
248.98636	144	
249.03635	210	
249.96138	456	
250.08102	102	
250.94483	124	
250.98564	258	1+
252.20522	96	
252.97009	1008	1+
253.42037	102	
253.98682	104	
254.08460	146	
254.11134	100	
254.96455	568	
255.07301	800	1+
256.91238	294	1+
256.96018	200	1+
257.02319	310	1+
258.13892	120	
260.06253	124	
260.15739	90	
261.06999	280	1+
262.05197	318	1+
263.99598	96	
265.01577	340	1+
265.39240	104	
265.73252	90	
266.99642	216	
267.11941	92	
267.99505	144	
269.12530	142	
269.79704	164	
271.26354	116	
274.06089	186	
274.20965	130	
275.15779	92	
277.23379	106	
277.95646	244	1+
278.11221	142	
280.12062	104	
280.25972	92	
281.04954	126	
282.04850	138	
282.10408	92	
282.13716	136	
282.26633	136	
283.02454	184	
283.12924	156	
285.08706	92	
286.20478	148	
287.20216	242	
287.99004	96	
288.00789	92	
288.06204	236	
289.06434	146	
290.02491	156	1+
290.14376	116	
292.23003	96	
293.06337	254	1+
293.10900	288	1+
293.15543	136	
293.27671	136	
293.29315	146	
293.94682	114	
294.11315	242	1+
294.27848	218	1+
294.84817	112	
295.17470	294	1+
297.13995	144	
297.20472	144	
297.26685	96	
297.97037	94	
298.08243	344	
298.30961	406	1+
298.57868	174	
299.05991	260	
301.25907	92	
301.28230	126	
303.10492	138	
304.03307	126	
305.18918	98	
306.27458	132	
306.87977	132	
307.76231	94	
307.89081	186	
309.22565	144	
309.32152	138	
312.42175	92	
313.02680	102	
313.87515	100	
314.94900	110	
315.13655	92	
315.16236	94	
315.28918	158	
316.22233	96	
317.24815	94	
318.18119	128	
320.03896	202	1+
320.15626	296	
320.17652	114	
320.27405	98	
321.13033	286	1+
321.19471	116	
321.22315	214	
321.32366	118	
322.22212	142	
322.30823	106	
323.09252	194	1+
323.23783	966	1+
324.11499	176	
324.88918	118	
326.71974	112	
326.88902	128	
327.17684	124	
327.82351	138	
328.31312	134	
328.78287	98	
329.89263	96	
332.09409	126	
332.77126	94	
333.30881	208	1+
334.05662	146	
334.16047	322	1+
334.19629	114	
334.26609	90	
334.79924	92	
335.04520	124	
335.23788	96	
335.34113	210	
336.17931	104	
337.21570	264	1+
337.25125	132	
337.35856	154	1+
337.98913	128	
338.33082	96	
339.26619	134	
339.33251	96	
340.12060	160	
340.29302	106	
340.39263	156	
342.28921	124	
END IONS

###FS:    #m/z: 322.92976 #charge 1+
###MS: 6
###MSMS: 7
BEGIN IONS
TITLE=Cmpd 4, +MS2(322.9298), 28.0-35.0eV, 0.1min #7
RTINSECONDS=7.091
SCANS=6-7
PEPMASS=322.92976	190902
CHARGE=1+
189.01548	94	
193.48825	98	
194.06802	102	
196.96249	92	
197.01927	92	
197.16080	92	
197.89426	118	
198.64458	94	
199.97428	86	
201.04482	340	1+
205.95089	362	
209.00441	94	
211.89251	244	1+
215.88566	126	
219.16918	140	
221.64121	102	
222.00691	86	
223.18431	122	
223.95996	508	1+
223.97593	194	
224.07176	94	
224.92889	88	
226.15180	98	
230.08709	98	
232.14425	92	
233.06992	136	
233.09564	90	
238.04687	148	
238.21973	144	
239.07207	214	1+
239.22632	94	
239.95365	122	
241.93696	802	1+
242.93966	702	1+
244.11735	204	1+
244.91173	100	
244.99540	100	
245.10367	100	
245.93951	190	
248.98791	144	
249.65407	88	
249.96825	88	
250.03899	216	1+
250.94514	102	
251.11581	242	1+
251.14771	308	1+
251.24723	146	
252.23203	116	
253.64302	104	
255.07367	108	
255.12898	94	
256.17404	94	
257.80001	86	
257.89846	86	
259.16998	90	
260.17324	124	
260.19834	110	
260.66471	90	
261.05496	92	
261.09513	94	
261.16685	106	
261.19430	96	
261.47211	92	
261.83063	126	
261.97913	138	
263.10481	98	
263.17569	146	
264.13088	96	
265.01955	192	
265.05907	108	
265.09152	268	1+
265.28047	102	
265.85473	94	
266.01262	176	
266.03969	194	
266.24718	198	
266.27904	86	
266.99990	378	1+
269.05975	86	
269.08900	126	
269.79708	120	
270.22710	90	
271.03462	88	
271.13887	230	1+
274.10034	160	
274.15051	182	
276.06699	214	1+
277.09477	382	
277.93343	106	
277.99098	90	
278.03686	124	
278.61160	88	
279.08945	670	1+
279.18240	200	1+
279.23178	126	
280.14221	400	1+
280.22506	248	1+
281.04544	136	
281.29166	96	
282.13958	120	
282.28036	110	
283.04014	166	
283.07101	256	
283.16556	98	
283.26131	320	1+
284.09057	180	1+
284.29270	1504	1+
285.02547	122	
285.18395	110	
286.16603	98	
286.43337	92	
288.06259	156	
288.20748	98	
288.27153	92	
289.06593	232	1+
290.15813	190	1+
291.97766	96	
293.06064	136	
293.11820	96	
294.17743	112	
295.00467	90	
295.06293	200	1+
296.02748	120	
296.29061	138	
296.82055	128	
296.86620	116	
296.93136	90	
297.12647	108	
299.05997	232	1+
299.89049	98	
300.09003	138	
301.08713	90	
301.24290	338	1+
302.02115	120	
302.88407	108	
303.01818	86	
303.13719	110	
303.25910	434	1+
303.76847	86	
304.19203	480	1+
304.26086	368	1+
304.88466	106	
305.04755	112	
305.78587	88	
306.27683	172	
307.31407	92	
307.80750	98	
307.89063	138	
308.29256	728	1+
308.79965	94	
309.15323	88	
309.22324	114	
309.25355	162	
310.26871	120	
310.30743	976	1+
311.03212	154	
311.10654	110	
311.86564	154	
313.02983	644	1+
313.15368	102	
317.20277	90	
319.15767	114	
319.29233	208	1+
320.16072	158	
320.18227	134	
320.21526	188	1+
321.03672	124	
321.09107	92	
321.12123	426	1+
321.15930	96	
321.80901	120	
322.14913	94	
322.32200	96	
322.43237	92	
323.16945	112	
323.23780	5826	1+
323.30334	108	
324.13524	524	1+
324.20556	816	1+
324.28307	178	
324.89234	90	
325.32336	134	
326.20099	244	
326.24956	372	1+
326.34264	134	
326.37384	138	
327.21580	136	
327.25443	220	1+
327.27153	156	
328.18328	122	
END IONS

###FS:    #m/z: 531.40651 #charge 1+
###MS: 6
###MSMS: 8
BEGIN IONS
TITLE=Cmpd 5, +MS2(531.4065), 28.8-35.9eV, 0.2min #8
RTINSECONDS=7.8635
SCANS=6,8
PEPMASS=531.40651	176134
CHARGE=1+
222.94894	274	
224.94917	162	
225.05492	262	
233.06657	164	
235.15946	150	1+
237.13190	208	1+
245.98506	184	
248.06589	206	1+
250.98389	238	1+
254.88915	198	
256.04888	222	1+
257.02695	174	
259.10070	212	1+
259.97468	230	
260.04995	224	1+
261.90577	174	1+
266.12510	266	1+
267.06558	224	1+
267.65168	164	
268.02059	192	1+
270.12256	176	
270.23916	172	
272.02920	226	1+
272.93269	154	
273.18660	438	1+
275.14891	306	1+
275.84571	206	1+
276.15252	234	1+
277.21322	462	1+
277.98923	262	1+
279.23045	156	
280.09449	156	
282.14317	204	
283.10271	228	1+
283.26045	298	
284.26557	288	
284.96974	140	1+
285.00717	224	
289.88145	216	
291.19714	338	1+
293.04455	160	
293.87555	254	1+
294.20096	184	
295.04407	190	1+
295.87813	552	1+
295.91693	2038	1+
296.88141	464	1+
296.97094	176	
297.18649	158	
297.96438	228	1+
298.85189	326	1+
298.87741	632	1+
300.85256	264	
301.04790	178	1+
302.88269	450	1+
303.17815	332	1+
306.27975	650	1+
307.79695	220	1+
307.88955	526	1+
309.88541	272	
310.30635	216	
311.00017	196	1+
311.88247	596	1+
312.15725	248	
313.81414	190	1+
313.92923	5264	1+
314.86503	520	1+
314.89060	540	
316.86545	420	1+
316.88754	738	1+
318.85792	250	
318.93123	1164	1+
319.86734	190	
319.90897	152	
321.00862	256	1+
321.17892	192	1+
321.31077	188	1+
322.17978	236	1+
322.85537	166	
323.23201	388	1+
323.88095	204	1+
324.01856	254	1+
324.13140	202	
325.02451	180	1+
325.86328	174	
325.90310	520	1+
326.97560	176	
327.89061	516	1+
328.12501	260	
330.89605	196	
331.21738	158	
332.05648	162	
332.09366	212	
332.87867	522	1+
332.90414	776	
333.86689	198	
333.92039	192	
334.87642	210	
334.89424	962	1+
335.03670	392	1+
336.04467	312	1+
336.12990	202	
336.32125	156	
336.94388	3256	1+
337.88027	248	
338.18525	228	1+
339.14218	272	1+
339.89012	256	1+
340.00953	240	1+
342.18840	234	1+
342.30236	156	
343.06052	210	1+
343.26001	184	
343.91263	286	1+
344.12467	156	
344.49523	112	1+
344.98326	208	1+
345.15328	158	
345.20842	1822	1+
347.16629	248	1+
347.87493	312	1+
349.88578	504	1+
350.14868	288	1+
350.91044	170	
350.94907	246	1+
351.87497	414	1+
352.90758	530	1+
353.95871	198	
355.06460	676	1+
355.18655	204	
355.89210	484	1+
355.96929	170	1+
356.13527	246	1+
357.90029	242	
359.14146	306	1+
359.95864	216	1+
362.14788	246	
362.82304	252	1+
363.12446	192	
363.17650	258	1+
363.21638	308	1+
364.12466	258	
365.14760	254	
365.91545	254	
366.78104	158	
367.05053	326	1+
367.19364	242	1+
370.02851	354	1+
370.15389	324	1+
371.97226	488	1+
372.85750	144	1+
373.19609	282	1+
374.87792	166	
375.13176	212	
375.82518	366	1+
376.05590	362	1+
376.13735	182	
376.82835	322	1+
377.06262	254	1+
377.16779	176	1+
377.98267	186	1+
380.14385	228	1+
380.19803	218	1+
380.26408	194	1+
380.85894	288	1+
382.00882	254	1+
383.06805	174	
383.23806	158	
384.15192	252	1+
385.97846	258	1+
386.27228	162	1+
387.11069	372	1+
387.16618	180	1+
387.20514	226	
387.75556	158	1+
390.10415	194	1+
390.18603	276	1+
390.22682	190	1+
390.36700	158	
390.84460	332	
391.13967	152	
391.83455	462	1+
391.90237	602	1+
392.86425	1820	1+
392.90567	420	1+
393.11268	284	1+
393.17795	196	
394.02219	176	1+
394.79216	190	
394.83240	384	
394.85933	478	1+
395.22219	174	
395.77640	222	1+
395.81726	164	
395.83950	294	
395.92045	254	1+
397.03714	218	1+
397.24373	272	
397.85630	176	
398.16618	364	1+
398.86534	532	1+
399.06619	170	
399.21582	210	
401.08700	192	1+
401.11559	134	1+
401.16425	598	1+
401.33681	176	
402.27953	176	
403.22671	256	1+
403.87031	1774	1+
406.12825	204	1+
406.16333	256	1+
406.26732	208	1+
406.86479	222	
407.22387	308	
407.86741	384	
408.21140	156	
408.36503	126	1+
408.85227	908	1+
408.87379	380	
409.07536	186	
409.91120	206	
410.09209	654	1+
410.13066	190	
410.28161	158	
410.80885	150	1+
410.87486	1224	1+
410.91005	354	1+
412.16136	208	1+
412.20814	158	
412.72915	184	
412.84852	708	1+
412.86814	552	
414.22225	282	1+
414.85471	270	
415.18691	486	1+
415.29243	414	1+
416.08303	164	
416.87897	170	
417.36960	226	1+
418.14118	158	
418.23957	302	1+
418.87828	194	1+
419.17551	272	
419.24305	192	1+
421.09459	262	1+
421.18451	184	
421.88166	250	
422.88166	166	
424.19294	260	1+
426.09012	180	
426.86214	574	
426.88807	224	
427.86416	314	
427.98164	176	1+
428.14231	480	1+
428.88485	3398	1+
429.09823	194	
429.17979	166	
430.13206	394	1+
430.33371	244	1+
430.86038	1674	1+
430.88320	1004	
431.92272	348	1+
431.97052	154	1+
432.19346	228	1+
433.15019	176	
434.88793	320	
435.11185	140	1+
435.76516	272	1+
435.86059	562	1+
436.39236	178	
437.21760	156	1+
437.98618	132	1+
439.23807	170	
439.89182	794	1+
440.07680	200	1+
441.14532	216	1+
441.36806	136	1+
443.25410	216	
444.87140	1400	1+
445.16770	168	1+
446.11973	148	1+
446.14471	220	
446.28931	152	1+
446.89285	226	
447.09234	300	1+
447.87889	240	
449.18365	156	
449.27140	226	1+
449.88304	484	
450.16750	284	1+
450.31024	142	1+
450.87684	350	
451.21697	292	1+
451.89997	442	1+
453.27077	162	
453.35962	210	1+
453.89784	292	
454.21000	282	1+
455.06798	154	1+
455.16238	196	1+
455.22744	224	1+
455.31626	156	
456.87076	130	1+
456.96953	156	
457.90255	868	1+
462.88065	652	1+
463.25264	510	1+
464.18197	162	
467.88751	706	
467.92860	154	1+
468.43935	526	1+
468.88837	1042	1+
469.91348	264	
470.22254	182	
470.31051	314	1+
470.39967	192	1+
471.17996	442	1+
471.31451	198	1+
472.27148	184	1+
474.42357	178	
475.35289	182	
476.36140	216	
479.19565	232	1+
485.89700	648	1+
485.92196	160	
486.27745	164	
486.39453	218	1+
487.17023	324	1+
487.39795	152	1+
488.26860	194	
488.32635	266	1+
488.49155	160	1+
489.11840	268	1+
489.23719	408	1+
489.26769	932	1+
489.36616	290	1+
490.29639	478	1+
491.30062	310	1+
491.42735	226	1+
492.37839	260	1+
493.24064	220	1+
493.35411	182	
493.42931	228	
495.88767	168	
496.42302	154	
498.38542	278	1+
498.41449	148	1+
499.23195	196	1+
500.36239	212	1+
503.12872	306	1+
503.26884	254	1+
505.11299	190	1+
506.11501	136	1+
507.91083	212	1+
508.36773	218	1+
509.23176	388	1+
509.42967	332	1+
510.05643	1190	1+
510.15289	202	1+
510.36157	238	1+
511.25399	288	1+
511.38897	366	1+
511.48554	316	1+
511.75980	136	1+
512.19482	112	1+
512.26263	170	1+
513.05941	280	1+
513.13112	932	1+
513.32858	284	1+
513.44339	154	
514.42243	228	
514.47674	232	1+
514.70223	164	1+
515.40114	200	
516.23825	224	1+
516.34442	154	
516.38344	356	1+
517.38011	256	1+
517.44630	400	1+
517.47366	264	1+
517.78796	126	1+
518.45063	266	1+
518.47927	196	1+
519.17783	142	1+
520.24486	184	1+
521.29928	230	1+
522.44279	100	1+
522.83525	316	1+
523.78056	176	1+
523.97530	134	1+
525.29971	190	1+
527.36282	204	
527.39083	182	
527.42439	416	1+
527.50972	656	1+
527.93330	206	1+
528.34353	220	
528.45351	552	1+
528.48346	152	
528.51306	536	1+
528.54425	666	1+
528.77483	240	1+
528.88379	114	1+
528.93357	206	1+
529.06472	262	1+
529.32382	394	1+
529.36916	244	
529.40372	648	1+
529.45308	560	1+
529.48729	826	1+
529.54780	486	1+
530.20362	274	1+
530.23254	232	1+
530.29024	372	1+
530.48996	710	1+
530.80494	138	1+
531.05502	152	1+
531.34430	2042	1+
531.41631	784	1+
532.16047	196	1+
532.31791	334	1+
532.39953	160	
532.45427	176	
532.49008	618	1+
532.52564	210	1+
532.70874	142	1+
533.09629	192	1+
533.77433	160	1+
533.96156	142	1+
534.20309	224	1+
534.46636	472	1+
534.52676	290	1+
535.08704	102	1+
535.20371	152	1+
535.25560	244	
535.31297	674	1+
535.34789	264	1+
535.60607	94	1+
END IONS

###FS:    #m/z: 336.94563 #charge 1+
###MS: 6
###MSMS: 9
BEGIN IONS
TITLE=Cmpd 6, +MS2(336.9456), 28.0-35.0eV, 0.2min #9
RTINSECONDS=8.6355
SCANS=6,9
PEPMASS=336.94563	124274
CHARGE=1+
78.17000	92	
123.74964	92	
182.08941	90	
188.05266	82	
193.55140	106	
195.96247	98	
203.92833	128	
203.95815	90	
205.01747	172	
205.95073	198	
206.91473	84	
208.97953	110	
211.94460	3438	
212.94260	122	
212.95892	90	
213.93906	1242	1+
215.88919	228	
215.93846	300	1+
217.88758	122	
217.93550	162	1+
223.04029	158	
223.97257	430	1+
224.04396	92	
226.02989	86	
229.95520	2442	1+
230.11308	108	
231.11768	100	
231.82118	120	
231.94987	1136	1+
233.06541	142	
233.89778	272	
233.94789	466	
234.16933	114	
235.94720	142	
235.98785	90	
236.07887	96	
238.21674	94	
238.97364	94	
239.34786	92	
239.92205	106	
241.01695	86	
241.04920	110	
242.88595	88	
246.97337	200	
247.96543	486	
248.14294	92	
248.56077	104	
248.98332	230	
249.02646	124	
249.04508	100	
249.08559	84	
249.96131	456	1+
250.98050	336	1+
251.91980	214	1+
251.95808	208	
252.11113	152	
252.97118	2386	1+
253.08773	154	
253.21299	90	
254.96657	484	1+
255.07505	320	
256.02655	90	
256.26245	86	
256.91352	170	
257.10306	90	
258.50836	116	
258.75333	92	
258.90627	144	
258.94300	94	
259.20978	92	
260.16129	88	
261.06749	84	
263.05325	146	
263.98526	238	1+
264.16561	90	
264.43106	86	
264.91793	92	
265.01720	110	
265.95478	92	
266.88889	92	
267.00376	114	
267.82853	92	
268.95656	200	
268.99915	84	
269.95961	196	
270.88092	104	
270.98043	174	
272.95497	94	
272.97260	88	
274.19486	126	
275.95770	88	
276.73736	86	
277.12739	90	
277.98574	128	
278.96276	212	1+
279.02964	122	
279.24433	92	
279.82166	118	
282.27713	94	
283.86655	110	
285.42265	98	
286.70572	84	
287.14923	86	
288.04820	94	
290.01049	138	
292.07041	136	
293.10970	168	
293.16911	230	1+
293.84585	92	
294.13043	82	
295.06374	102	
295.20722	88	
295.97223	326	1+
296.12558	94	
296.18262	84	
297.11896	86	
297.83410	214	
298.08144	132	
299.05722	210	
301.91371	88	
304.26426	238	1+
305.05629	96	
305.09810	110	
305.87385	146	
306.87749	128	
308.06608	88	
308.30274	138	
308.86316	206	1+
310.31760	116	
311.02374	400	1+
311.12112	148	
311.29865	100	
312.00129	86	
314.25785	182	1+
314.82073	142	
315.06656	90	
315.16085	122	
316.27750	94	
318.27726	156	
318.99993	84	
319.20498	100	
321.21798	234	
322.13616	162	
322.21998	120	
322.30690	84	
323.23685	528	
323.29315	108	
324.06157	128	
324.89004	82	
325.89800	124	
326.52178	126	
327.30814	84	
328.15207	92	
328.80711	110	
329.32056	144	
333.29571	84	
334.26921	94	
334.31366	118	
335.31032	272	1+
336.23223	84	
337.21821	168	
337.24738	88	
338.35495	86	
339.26117	86	
340.09914	146	
340.29466	88	
340.38782	154	
340.89966	84	
341.24668	96	
342.17528	124	
END IONS

###FS:    #m/z: 322.92963 #charge 1+
###MS: 10
###MSMS: 11
BEGIN IONS
TITLE=Cmpd 7, +MS2(322.9296), 28.0-35.0eV, 0.2min #11
RTINSECONDS=12.319
SCANS=10-11
PEPMASS=322.92963	298568
CHARGE=1+
48.69189	86	
173.71900	92	
189.92981	94	
191.11471	92	
192.95569	94	
195.11093	94	
197.02784	112	
198.12320	90	
205.94745	224	
207.08456	112	
210.14572	116	
210.90304	150	
210.96311	88	
212.89436	146	
214.01158	88	
215.03315	100	
216.46888	98	
216.55373	88	
217.93817	104	
218.04165	90	
221.94543	148	
222.95336	566	1+
222.97447	166	
223.95718	380	1+
224.97665	124	
225.13169	84	
225.86727	134	
227.64597	88	
228.09957	148	
229.01185	108	
230.90737	80	
231.05277	82	
231.13083	106	
233.06579	204	
233.89617	222	
234.99864	88	
235.85556	92	
235.87632	92	
236.00718	90	
238.03531	80	
238.94903	82	
239.07929	556	1+
239.13334	144	
239.95157	90	
240.79948	80	
240.94043	648	
241.02228	94	
241.94243	396	
242.05289	82	
242.12401	106	
242.94171	1378	1+
243.88080	122	
244.03723	126	
244.13398	84	
244.93782	272	
245.43650	88	
245.93687	120	
246.16177	152	
246.97619	134	
248.03698	274	1+
248.97136	88	
249.12347	190	
250.06280	188	1+
250.11589	120	
250.84856	84	
250.95449	96	
251.09017	224	1+
252.09529	238	1+
253.16410	102	
255.85201	82	
255.89909	100	
256.04334	98	
258.15607	256	1+
259.08019	80	
260.16260	202	1+
261.09207	130	
261.47827	86	
263.63906	96	
263.86414	80	
265.01792	118	
265.05714	214	
266.00496	128	
266.07665	108	
266.82447	86	
266.96473	104	
267.11144	110	
267.13746	86	
268.13921	160	
268.19029	134	
268.95717	144	
269.00289	540	1+
271.06138	92	
272.24523	90	
273.06917	98	
274.15529	80	
275.13677	80	
275.20732	92	
275.81676	84	
277.09093	92	
277.22549	88	
278.97444	92	
279.09039	962	
279.22987	342	1+
280.14099	588	1+
280.25941	156	
281.19251	308	1+
282.04757	240	1+
282.08206	150	
282.10677	82	
282.12888	268	1+
282.16815	108	
282.27793	224	
282.96809	84	
283.03016	130	
283.06985	504	1+
283.08959	96	
284.01776	154	
284.29165	960	1+
285.66517	112	
286.02459	82	
288.05795	134	
290.89290	96	
292.05716	232	1+
292.14334	90	
292.78179	88	
293.25816	150	1+
293.85842	88	
294.99850	80	
299.05871	176	
299.23135	90	
304.02312	84	
304.14532	80	
304.26736	176	1+
305.77308	88	
306.19740	176	1+
307.13252	136	
307.16530	110	
307.30300	94	
307.78601	90	
307.89060	144	
308.29159	796	1+
309.03689	82	
309.15114	120	
309.89013	118	
310.30686	456	
311.02337	198	
311.87881	96	
312.02792	192	
313.02949	690	1+
313.69528	80	
315.02101	88	
315.11629	80	
315.30653	84	
318.06647	98	
320.13492	96	
320.15688	120	
320.25768	80	
321.02929	128	
321.22619	114	
321.28922	82	
321.32324	124	
321.78678	100	
322.18466	84	
322.26208	84	
322.30764	134	
322.90246	132	
323.10103	108	
323.20224	834	1+
323.23692	2654	1+
324.13782	382	1+
324.20657	594	1+
324.89298	242	
325.31813	130	
326.12368	98	
326.19761	84	
326.31470	102	
326.83327	80	
327.19585	82	
327.24769	472	1+
END IONS

###FS:    #m/z: 340.93995 #charge 1+
###MS: 10
###MSMS: 12
BEGIN IONS
TITLE=Cmpd 8, +MS2(340.9399), 28.0-35.0eV, 0.2min #12
RTINSECONDS=13.0915
SCANS=10,12
PEPMASS=340.93995	160618
CHARGE=1+
185.01389	88	
194.11922	88	
211.11851	108	
213.08801	140	
213.93821	1304	1+
215.88588	496	1+
215.93820	188	
217.88323	144	
219.94590	92	
221.89185	114	
222.99585	90	
223.98381	84	
224.97822	164	
225.08553	94	
226.86984	98	
231.89738	88	
231.95253	1238	1+
232.42126	100	
233.22397	102	
233.50435	98	
233.89554	330	1+
233.94537	176	
234.09568	88	
235.08130	102	
235.89156	416	1+
235.94943	286	1+
236.11595	94	
238.03520	86	
238.21039	132	
238.94991	128	
239.19986	106	
239.90168	190	
239.96173	112	
240.22508	118	
240.99779	92	
241.23605	88	
242.54361	246	1+
243.15286	118	
243.88923	92	
246.16341	194	
246.43200	98	
246.90429	256	1+
247.87792	92	
248.16351	182	
249.95784	128	
250.97233	148	
251.17389	112	
252.01508	84	
254.56906	110	
254.96708	446	1+
255.07587	796	1+
255.11631	118	
255.16118	98	
255.28652	88	
255.90642	84	
256.90866	126	
257.17179	86	
257.90338	226	1+
258.05530	94	
259.96230	126	
260.20958	206	1+
262.65498	94	
263.10425	194	
263.16597	88	
264.07471	98	
264.96270	98	
265.01498	298	1+
265.26028	148	
266.09311	104	
266.25619	86	
266.41382	90	
266.99530	206	
267.13488	486	
267.57337	100	
267.89409	162	1+
268.00132	100	
269.00127	290	
269.50693	106	
270.58035	102	
270.86519	92	
270.97360	112	
272.93456	364	
273.18410	92	
273.97416	100	
275.10953	90	
277.95925	118	
278.10131	86	
278.90675	252	1+
278.96303	102	
279.96465	306	
280.26582	106	
281.05226	140	
281.12976	96	
281.18763	98	
281.89347	88	
282.01789	298	1+
282.05005	128	
282.27679	360	1+
283.02189	252	1+
283.86458	124	
284.69072	94	
285.86454	88	
286.06460	88	
287.59017	86	
292.43156	316	1+
292.87444	110	
295.07005	144	
295.09363	96	
295.26235	100	
295.79402	116	
296.05965	94	
296.97232	722	1+
297.05602	114	
297.32511	88	
298.04256	102	
298.20447	88	
298.30941	124	
298.58879	152	
299.05947	156	
299.87977	96	
300.13982	220	1+
301.05465	172	1+
302.22169	176	
302.94036	152	
305.11317	138	
305.18467	90	
305.92332	92	
306.27870	162	
306.79404	148	
307.24757	258	1+
307.28236	106	
307.78408	114	
307.89150	124	
308.29106	428	1+
310.91837	94	
311.87985	106	
312.02544	612	1+
318.58139	102	
318.94083	94	
319.11617	90	
320.14127	108	
320.18754	152	
322.30475	140	
322.80991	112	
322.88266	94	
323.05783	128	
323.23346	610	1+
324.28529	124	
325.04275	120	
326.15958	232	1+
326.17764	120	
326.27866	112	
327.82584	94	
328.19317	94	
328.82283	92	
330.10646	86	
330.89013	86	
331.61449	104	
334.95342	110	
336.15451	104	
337.25736	162	
337.81983	84	
338.20884	84	
338.24718	208	1+
338.86930	154	1+
339.14267	138	
339.17235	86	
339.39414	100	
340.35467	132	
340.38761	90	
341.30719	124	
342.10751	110	
342.27509	406	1+
342.90142	138	
343.03460	136	
343.09380	144	1+
343.13877	94	
343.21070	118	
343.31423	108	
344.83120	88	
345.14113	84	
345.32842	158	1+
END IONS

###FS:    #m/z: 336.94553 #charge 1+
###MS: 10
###MSMS: 13
BEGIN IONS
TITLE=Cmpd 9, +MS2(336.9455), 28.0-35.0eV, 0.3min #13
RTINSECONDS=13.864
SCANS=10,13
PEPMASS=336.94553	117354
CHARGE=1+
154.73532	84	
188.87712	84	
192.88643	234	1+
196.44088	106	
207.96356	86	
208.98039	248	
209.30628	102	
210.90074	118	
211.88158	184	1+
211.94422	3254	1+
213.93889	1650	1+
214.88496	584	1+
215.93781	380	
217.88217	316	
221.89085	328	
221.94985	92	
223.97931	160	
224.02016	84	
225.95026	88	
226.02225	94	
226.15530	82	
226.89467	82	
228.53059	86	
228.91215	142	
229.01338	86	
229.11571	84	
229.95486	2296	1+
231.95040	1696	1+
232.14604	90	
233.89856	596	1+
233.94886	164	
234.16186	84	
234.87074	92	
235.08085	304	1+
235.95284	126	
236.04537	108	
238.21404	172	
238.56205	96	
238.96033	86	
239.05702	134	
239.20165	90	
240.19781	82	
242.05126	258	1+
244.12259	320	1+
246.97647	150	
247.96701	662	
248.03276	86	
248.11003	82	
248.90009	86	
249.96013	286	1+
250.24024	84	
251.15835	152	
251.95636	196	
251.97207	200	
252.16322	120	
252.20786	110	
252.42053	90	
252.97109	1548	1+
253.20793	186	1+
253.91548	118	
254.08824	100	
254.96341	692	1+
255.07317	302	1+
256.10170	84	
256.91589	124	
257.52596	82	
259.16253	120	
259.67243	92	
261.93755	92	
262.67546	82	
263.05124	84	
263.17641	112	
266.07359	92	
266.24363	178	
266.92105	104	
267.00107	94	
267.13365	136	
268.99949	120	
270.80042	212	1+
270.98237	202	
271.05015	144	
271.17383	202	1+
272.83993	140	1+
274.18857	204	
275.16277	108	
276.84322	84	
277.83924	162	
278.15857	92	
278.26559	144	1+
279.96298	196	
279.99280	92	
280.25772	82	
280.96728	206	1+
281.01369	314	1+
281.05189	214	1+
282.03545	168	
282.28044	106	
282.82518	92	
283.10178	92	
283.58540	106	
284.29088	98	
287.11806	92	
288.06374	108	
288.99112	86	
289.09747	90	
289.50715	94	
289.88521	98	
290.39771	84	
290.86651	84	
292.05850	306	1+
292.42899	90	
292.44761	92	
293.11182	128	
293.13003	92	
293.85767	98	
293.99880	98	
294.14707	88	
294.17793	100	
294.27327	160	
294.49251	94	
295.06137	108	
295.97686	124	
296.97585	118	
297.15862	98	
297.97752	174	
298.07881	182	
298.10037	84	
298.30406	90	
298.58522	156	
299.05609	298	1+
301.08453	82	
302.03544	86	
303.19111	114	
303.25519	92	
305.95768	92	
306.79242	140	
306.87811	286	1+
307.30592	152	
309.03876	86	
310.30319	84	
311.02465	328	1+
311.42191	84	
313.83205	122	
316.16068	114	
316.22848	108	
316.28854	104	
317.27116	212	1+
319.88463	92	
320.24263	238	1+
323.02380	86	
323.15345	166	1+
323.23614	450	
323.30222	100	
324.12578	94	
324.28544	84	
324.88908	128	
326.22560	134	1+
326.99527	90	
328.18989	126	
328.31557	82	
328.80944	92	
329.31853	92	
329.81663	104	
330.20756	194	1+
330.99529	114	
331.03316	84	
331.07775	88	
332.92603	94	
333.77779	84	
334.19962	110	
335.07351	84	
335.10726	82	
335.25227	82	
336.32345	112	
337.18511	106	
337.21557	128	
337.25602	212	
338.01644	84	
338.70182	112	
339.15183	82	
339.33286	108	
341.71881	84	
END IONS

###FS:    #m/z: 340.94032 #charge 1+
###MS: 14
###MSMS: 15
BEGIN IONS
TITLE=Cmpd 10, +MS2(340.9403), 28.0-35.0eV, 0.3min #15
RTINSECONDS=17.5575
SCANS=14-15
PEPMASS=340.94032	178704
CHARGE=1+
166.47932	112	
173.43106	110	
192.88833	140	
201.11942	166	
204.09478	96	
205.95192	112	
211.00489	100	
213.93884	1538	1+
215.88670	488	
215.93552	358	1+
216.88746	370	
217.88349	446	1+
221.88965	116	
221.94405	124	
223.89153	144	
223.96045	336	1+
223.98016	208	1+
225.86373	90	
226.41021	92	
226.86870	88	
227.12028	90	
230.88755	110	
231.95022	1828	1+
233.89613	966	1+
233.91747	142	
233.95018	344	1+
234.12783	96	
234.17485	104	
235.89188	182	
236.89017	164	
236.95032	172	1+
237.06210	142	
238.06549	100	
238.21314	272	
238.97351	90	
239.90226	122	
239.95669	120	
240.23370	162	
240.84463	102	
241.95048	120	
243.11245	94	
243.89503	122	
244.03801	112	
244.05906	96	
244.95473	148	
245.89258	90	
246.97391	184	
247.97914	388	1+
248.44671	98	
249.08621	130	
249.96062	324	
250.74169	96	
250.94895	408	1+
250.97914	92	
251.90399	110	
251.95323	298	1+
253.19023	106	
254.96688	642	1+
255.07401	434	1+
256.26206	186	
256.90537	412	1+
256.95905	100	
257.06777	114	
257.41366	94	
257.94196	96	
258.23211	188	
259.97538	250	1+
261.11708	158	
261.42851	104	
261.91359	264	1+
262.04988	202	1+
262.96498	114	
263.17370	92	
264.07818	148	1+
266.05713	102	
266.99669	140	
267.13631	418	
267.86669	96	
267.93271	106	
267.99910	388	1+
269.00097	260	1+
269.86813	120	
270.22899	88	
270.85113	90	
271.10885	112	
272.16250	94	
272.93302	106	
272.97755	116	
273.12133	166	
273.41750	92	
273.99241	96	
274.19396	88	
275.11035	276	1+
275.42730	94	
275.97471	102	
276.23894	106	
277.95860	394	1+
278.24097	92	
278.96192	390	1+
279.04041	116	
280.14254	104	
280.23132	190	1+
280.63612	96	
280.82345	224	1+
281.08991	210	1+
282.27816	214	
282.96943	114	
283.03153	94	
284.46261	90	
285.06361	94	
286.01650	94	
287.27794	118	
288.06127	104	
290.85217	112	
291.19588	100	
291.90425	98	
292.81302	128	
293.17317	96	
295.97619	92	
296.25720	96	
296.98980	210	
297.97434	528	1+
298.07848	364	1+
298.72821	90	
298.92121	98	
299.06001	152	
299.19771	92	
300.05892	92	
300.91412	100	
301.67942	100	
302.26425	122	
302.28771	126	
305.87051	124	
306.27901	126	
307.28471	146	
307.78395	152	
307.87979	132	
308.29356	378	
308.81376	100	
309.32244	116	
310.17323	94	
311.03174	142	
312.02804	98	
312.11921	92	
312.86553	120	
313.02559	286	
313.90415	88	
314.89329	92	
315.16278	94	
317.17574	96	
317.94612	92	
319.18578	88	
319.55489	104	
320.83150	100	
322.66618	90	
322.74138	88	
323.23693	376	1+
323.29843	132	
323.96570	104	
324.28255	104	
324.89263	110	
325.23442	154	
325.25579	202	
326.17233	364	1+
326.29308	108	
328.19351	114	
328.26294	166	
328.82871	96	
329.31780	150	
334.27592	94	
337.09311	130	
337.26615	92	
337.36108	154	
338.24798	116	
340.12916	140	
340.14653	216	1+
341.20160	90	
342.27497	184	
342.31298	108	
343.26759	88	
344.97495	92	
345.29479	106	
END IONS

###FS:    #m/z: 363.95615 #charge 1+
###MS: 14
###MSMS: 16
BEGIN IONS
TITLE=Cmpd 11, +MS2(363.9561), 28.0-35.0eV, 0.3min #16
RTINSECONDS=18.3295
SCANS=14,16
PEPMASS=363.95615	106644
CHARGE=1+
177.10013	100	
183.60705	94	
184.92723	94	
189.86636	158	
191.85963	194	
193.85380	88	
210.88301	154	
212.87780	520	
213.63105	94	
221.81091	102	
222.95079	372	
223.94595	978	1+
224.03724	184	1+
224.94661	630	1+
224.96655	124	
225.01043	112	
226.89141	110	
226.94760	1038	1+
226.97136	278	
227.93573	1482	1+
228.89139	312	1+
230.89038	1102	
231.46366	96	
231.88350	138	
235.13790	88	
235.43921	98	
239.87881	148	
239.90467	96	
240.94237	226	
240.96056	658	1+
241.21281	104	
241.56401	106	
241.91329	152	
241.94091	394	1+
242.88520	206	1+
242.95704	376	1+
244.88886	106	
244.95574	930	
245.94765	980	1+
246.95209	678	1+
248.89898	456	
249.09422	90	
250.80057	118	
251.04802	134	
252.11025	150	
252.73089	96	
255.17280	108	
256.09763	96	
258.97136	276	1+
260.18808	128	
260.96721	470	1+
261.05936	104	
263.97882	100	
264.91046	94	
265.07033	94	
265.14259	92	
265.23416	142	
266.81684	108	
266.96738	90	
266.99817	228	1+
267.97644	234	
268.88052	118	
268.95516	148	
269.07397	98	
269.96506	140	
270.21722	96	
270.86316	96	
273.26946	98	
275.42321	102	
276.85794	308	
279.02479	110	
279.09553	88	
279.24892	96	
280.79118	248	
280.85371	242	1+
280.88890	94	
283.08090	104	
283.57910	98	
283.85143	116	
286.22368	102	
286.98449	110	
287.24734	134	
287.81187	126	
287.85661	176	1+
287.88093	110	
288.06610	128	
295.00468	130	
297.15779	104	
298.80384	212	
298.92668	240	1+
299.19168	190	1+
300.26909	122	
300.80408	222	1+
300.87168	124	
301.86154	222	
301.87982	154	
302.13422	140	1+
302.18365	88	
302.22156	280	
302.85975	136	
303.85398	100	
304.21806	90	
305.57325	100	
306.27476	158	
306.43657	102	
306.88134	112	
307.29419	162	
307.31091	154	
308.29394	608	1+
308.32593	354	1+
308.80013	198	
309.04981	98	
309.13801	88	
310.50648	90	
313.03213	150	1+
313.21434	94	
314.24531	104	
315.14089	90	
316.15011	184	
317.28940	92	
319.07805	124	
319.09424	90	
320.88872	94	
320.92836	88	
321.31506	100	
321.97324	200	
322.30846	134	
322.87627	316	1+
323.01480	148	
324.01991	198	
324.24110	100	
324.32474	106	
326.17285	192	1+
326.33744	108	
326.87528	130	
327.64587	92	
327.79075	92	
327.82318	88	
327.88089	144	
328.26464	112	
328.29752	150	
329.32377	94	
329.87715	92	
333.77578	94	
334.08951	92	
334.67168	106	
336.15418	94	
336.94300	158	
337.30446	94	
337.35168	96	
337.80550	88	
339.10906	154	
342.02983	120	
342.21080	96	
342.26552	254	1+
344.78300	88	
344.95871	96	
347.23815	106	
348.32846	106	
348.82614	94	
349.31812	124	
349.80115	98	
350.32144	116	
351.33715	184	
355.05345	94	
355.69592	96	
357.05228	230	
358.80603	88	
360.32785	96	
363.15339	110	
363.26911	98	
364.24827	144	
364.36155	90	
365.13943	88	
365.27211	106	
365.37078	242	1+
366.13173	326	1+
366.17370	114	
368.35606	90	
368.42411	266	1+
369.14134	294	1+
END IONS

###FS:    #m/z: 359.96163 #charge 1+
###MS: 14
###MSMS: 17
BEGIN IONS
TITLE=Cmpd 12, +MS2(359.9616), 28.0-35.0eV, 0.4min #17
RTINSECONDS=19.102
SCANS=14,17
PEPMASS=359.96163	90294
CHARGE=1+
92.27085	86	
154.52026	98	
180.86240	134	
185.86479	114	
188.99704	92	
193.08185	86	
203.93532	92	
205.94939	110	
208.48443	88	
209.94066	132	
220.96962	100	
221.89079	98	
222.90060	92	
222.95270	498	1+
224.94631	306	
224.96854	126	
225.95446	190	
225.98048	118	
226.94846	512	1+
227.92675	188	
228.94126	328	
230.11491	84	
234.14550	132	
235.15126	86	
235.90190	92	
237.03409	104	
238.96248	84	
239.14426	106	
240.94003	162	
240.96457	248	
241.50717	98	
242.94164	136	
242.96122	134	
244.89722	110	
244.95466	152	
245.94032	168	
246.94681	164	
247.97859	104	
248.98515	110	
249.04050	106	
249.06842	94	
251.02901	340	1+
251.24346	94	
252.03093	222	1+
252.10582	104	
252.91253	94	
253.11773	90	
255.12980	92	
257.07897	84	
257.16177	120	
257.92036	90	
258.84578	206	
258.93487	84	
258.96633	120	
259.08897	92	
260.85909	88	
260.96867	438	1+
262.21723	136	
263.08488	84	
263.16989	218	
263.22424	104	
265.82084	86	
266.24553	140	
266.27153	92	
268.02215	106	
268.40747	124	
268.95728	128	
271.09619	154	
274.90078	258	1+
275.72501	104	
275.90539	206	1+
276.85555	94	
277.03000	112	
279.23506	108	
279.78863	280	1+
280.28237	102	
281.11482	108	
282.83312	88	
283.54587	106	
284.12117	86	
285.14029	90	
288.06532	114	
288.97646	90	
291.28162	90	
291.91882	100	
292.01553	114	
293.15387	86	
295.02494	404	1+
297.52173	92	
298.78576	88	
298.80048	254	1+
298.95253	186	
301.14259	198	
302.21938	124	
303.01576	94	
303.21681	94	
303.95063	128	
304.94443	84	
306.85613	88	
306.88273	128	
307.28284	224	
307.80365	154	
308.11159	96	
308.28968	200	
308.93758	94	
309.29821	110	
310.31006	164	
310.34526	286	
310.50843	84	
311.30742	152	
311.34925	126	
312.40889	84	
313.02854	158	
314.14753	92	
318.15186	154	
319.00680	88	
319.59693	166	
321.21916	142	
322.31213	114	
322.34178	190	1+
323.01615	1782	1+
323.23911	314	1+
323.29912	114	
323.31738	94	
323.42606	96	
324.14383	84	
324.89209	130	
326.89303	94	
328.17292	94	
328.83581	98	
331.26990	84	
331.56063	88	
335.30223	120	
335.34317	90	
335.41985	98	
336.20258	88	
336.94083	130	
337.99048	94	
339.16035	96	
339.73106	84	
340.19561	92	
340.35298	174	
342.27917	202	
346.17064	84	
347.27486	136	
348.95894	84	
349.16233	130	
350.82676	100	
356.12701	88	
356.18696	84	
356.22201	92	
356.29266	86	
357.25564	108	
358.36428	116	
359.18042	112	
359.19692	120	
359.30139	198	1+
360.10381	124	
360.12484	86	
361.94803	84	
362.21901	130	
362.34008	92	
363.36708	122	
364.04194	156	
END IONS

###FS:    #m/z: 340.93994 #charge 1+
###MS: 18
###MSMS: 19
BEGIN IONS
TITLE=Cmpd 13, +MS2(340.9399), 28.0-35.0eV, 0.4min #19
RTINSECONDS=22.782
SCANS=18-19
PEPMASS=340.93994	79576
CHARGE=1+
198.11908	90	
200.10783	108	
202.94230	90	
203.09989	84	
205.95289	128	
206.92546	84	
210.18467	80	
211.19347	92	
211.90989	84	
213.86042	114	
213.93835	1106	1+
215.88492	322	1+
215.93548	120	
216.42709	88	
216.97498	84	
217.88756	102	
217.93530	142	
222.97189	102	
223.18825	86	
223.95851	124	
224.44688	120	
224.97486	104	
226.94092	80	
227.02387	108	
227.13701	82	
227.86657	82	
230.38519	80	
231.88715	108	
231.94966	990	1+
233.89713	394	1+
233.94930	144	
234.03188	88	
237.88920	78	
237.90524	80	
239.90462	266	
240.01709	86	
240.22950	260	
240.88728	94	
240.90332	146	
240.93671	142	
240.95776	90	
241.01307	86	
241.11957	146	
241.17104	106	
244.82911	98	
246.16802	84	
246.97609	246	
249.96218	120	
249.99296	214	1+
250.04409	82	
251.10551	80	
251.42867	86	
251.92151	80	
251.95902	80	
253.06842	82	
253.13119	90	
254.96513	152	
255.07581	482	1+
256.67952	98	
256.80550	80	
256.96000	288	
257.06314	78	
258.84573	118	
260.84036	88	
261.92993	94	
262.81622	80	
263.06315	78	
264.91058	78	
265.02071	104	
266.02606	104	
266.06882	100	
266.99308	90	
268.00047	138	
268.95491	80	
269.00234	192	
271.95604	94	
271.96988	84	
272.13792	80	
272.93434	150	
272.97721	86	
273.05827	84	
273.40968	88	
276.03706	90	
276.12447	80	
276.14137	100	
277.19048	184	1+
277.85532	134	
277.96048	148	
279.06108	80	
279.28728	96	
279.85474	128	
279.96598	136	
280.96576	102	
281.26343	148	
281.39795	100	
281.67574	102	
281.85926	82	
282.04278	134	
282.27484	128	
282.43269	84	
284.02333	180	
285.20352	118	
286.19466	90	
286.86772	256	1+
286.90537	78	
288.24232	82	
288.47385	82	
290.14059	140	
290.86238	138	
290.93360	80	
291.93979	224	1+
293.42519	86	
295.01758	110	
295.97447	94	
296.28834	82	
296.97130	84	
297.15187	84	
297.94807	80	
297.97487	140	
297.99702	94	
299.87111	108	
300.19029	86	
302.17627	82	
303.13081	100	
303.81145	148	
305.25553	88	
306.28252	138	
306.88191	374	1+
307.79885	104	
308.24006	86	
308.29347	388	1+
309.04308	102	
310.88200	96	
316.00213	112	
316.13548	80	
320.15703	78	
322.14579	84	
323.23712	304	1+
323.30613	346	
324.28501	128	
324.88814	200	1+
325.08625	86	
325.96585	80	
326.22046	88	
327.17244	164	
327.85030	96	
328.14332	176	
328.19163	112	
329.32186	88	
330.18048	78	
330.88102	84	
331.88489	82	
334.93432	86	
336.79971	80	
338.33781	124	
338.99569	92	
340.35355	150	
341.24353	104	
342.20411	120	
342.90927	118	
343.20803	138	
343.24382	170	
344.29108	88	
END IONS

###FS:    #m/z: 359.96108 #charge 1+
###MS: 18
###MSMS: 20
BEGIN IONS
TITLE=Cmpd 14, +MS2(359.9611), 28.0-35.0eV, 0.4min #20
RTINSECONDS=23.5545
SCANS=18,20
PEPMASS=359.96108	42570
CHARGE=1+
185.93193	82	
191.10594	132	
198.08410	84	
201.92374	112	
203.69849	96	
207.11801	96	
207.13931	98	
208.88365	84	
219.04358	92	
220.96320	152	
222.49021	96	
222.95235	1050	1+
224.94804	596	
224.96781	92	
225.96196	122	
225.97961	80	
226.94483	196	
226.97034	174	
227.93946	538	1+
227.94842	156	
228.94533	366	1+
231.60368	86	
237.20734	94	
238.08723	174	
238.21573	158	
239.15396	90	
239.90299	84	
240.94090	388	1+
240.96314	478	
240.99341	84	
241.84095	80	
242.97438	86	
243.89695	130	
243.94412	90	
244.87695	84	
244.95571	350	
245.94922	344	1+
246.97547	154	
247.94382	80	
248.80783	164	
250.12338	140	
251.03129	166	
252.88887	98	
253.44175	80	
253.92225	124	
257.19130	82	
258.14050	80	
258.89239	146	
258.96979	144	
260.92692	106	
260.96650	124	
264.81783	90	
266.27718	92	
273.97061	166	
274.86144	82	
276.81099	192	
276.85546	126	
277.43419	108	
278.60100	84	
280.79289	218	
281.79343	188	
282.17056	106	
282.79835	120	
283.06677	142	
283.83126	92	
284.24967	86	
284.98700	92	
285.17128	88	
286.10322	90	
287.03948	174	1+
288.17130	88	
289.44854	100	
290.86329	84	
291.85736	140	
292.13085	88	
292.44051	180	
293.06966	104	
293.29487	90	
294.06263	84	
294.87897	278	1+
295.02069	166	
295.28321	136	
295.92721	116	
296.03073	92	
296.12850	124	
296.80612	226	
296.95480	86	
297.20426	80	
297.70842	86	
297.80793	112	
298.80289	606	
300.87139	84	
301.06033	100	
301.86270	122	
302.08405	112	
302.23588	84	
304.98969	84	
305.76876	212	
307.16518	94	
307.78536	100	
307.80125	118	
308.28133	88	
310.88188	138	
311.35497	90	
312.40031	92	
312.89553	100	
314.83586	82	
314.92353	92	
315.08002	92	
317.61812	90	
318.10378	94	
320.29759	92	
321.19230	80	
322.30798	110	
323.01699	1060	1+
323.24017	132	
323.30771	80	
323.77222	96	
324.14746	122	
324.90017	88	
325.83473	88	
326.16907	128	
326.95972	120	
327.13705	84	
327.67473	82	
328.18612	132	
328.31555	84	
328.81087	90	
329.82785	90	
330.17098	122	
333.29103	84	
335.39025	92	
336.94568	268	1+
339.34084	196	
340.35083	96	
341.08998	92	
341.37040	94	
342.20364	92	
343.00700	100	
343.18223	80	
343.27214	134	
344.92468	92	
345.13898	90	
346.84270	86	
348.31485	84	
349.28933	94	
349.82791	86	
351.16210	86	
356.16401	84	
357.25973	126	
357.81777	82	
357.99004	80	
358.22066	166	1+
359.17672	102	
359.26190	166	
359.62736	96	
361.05397	100	
361.12856	108	
364.03640	80	
365.35852	136	
END IONS

###FS:    #m/z: 313.92890 #charge 1+
###MS: 18
###MSMS: 21
BEGIN IONS
TITLE=Cmpd 15, +MS2(313.9289), 28.0-35.0eV, 0.4min #21
RTINSECONDS=24.335
SCANS=18,21
PEPMASS=313.92890	18734
CHARGE=1+
186.09601	82	
190.00755	68	
193.96854	128	
196.12434	86	
197.12807	68	
199.07057	82	
205.95004	138	
206.91469	84	
207.87496	72	
210.92945	68	
212.87706	74	
214.17499	80	
223.95961	166	
224.85881	78	
225.12789	86	
225.88768	84	
226.04072	72	
229.78905	70	
229.93999	82	
230.88928	250	
232.65875	92	
232.83644	70	
232.94379	72	
233.80293	78	
234.97163	468	1+
235.00596	106	
235.95754	110	
236.89393	78	
237.13783	68	
237.22852	66	
237.83993	98	
239.04390	80	
239.09891	78	
239.21405	144	
239.95223	80	
241.79329	78	
241.98889	114	
243.03605	68	
244.98497	76	
245.99663	72	
246.94694	78	
246.97343	136	
248.89896	82	
248.96757	68	
249.23107	78	
250.09644	76	
250.81748	66	
250.94958	78	
251.10333	90	
252.47706	96	
252.89866	66	
252.95885	98	
253.11792	84	
253.16223	66	
255.11004	82	
258.43547	76	
258.94872	84	
259.05361	76	
261.23983	80	
262.13965	74	
263.05714	78	
263.08304	72	
263.24236	88	
264.23150	78	
264.95061	76	
266.24519	82	
266.89462	70	
267.12551	86	
268.96729	70	
269.10223	84	
270.07384	78	
270.27570	272	
270.80394	118	
271.14201	68	
271.21507	76	
271.96908	176	
272.12981	70	
272.20472	92	
272.51719	86	
273.18418	74	
273.48658	92	
273.81172	68	
274.84909	74	
275.05554	128	
277.02521	104	
277.07467	74	
277.25450	68	
278.09513	76	
278.11160	82	
279.04208	70	
279.16535	70	
279.34594	98	
281.06191	78	
281.11544	74	
282.17493	188	1+
282.31895	72	
282.74032	102	
283.36628	86	
283.91834	82	
284.12332	92	
284.89789	74	
285.55520	70	
286.20702	104	
286.44813	72	
286.69968	74	
289.07302	76	
289.87741	68	
289.88436	80	
291.11784	72	
291.27943	90	
293.16442	92	
293.88164	68	
294.05673	336	1+
294.23340	96	
294.27566	96	
295.23672	66	
295.92303	72	
296.04732	80	
296.85091	70	
298.16219	78	
298.92985	90	
299.05628	120	
299.07877	98	
299.14220	72	
300.77556	78	
301.15681	76	
305.30059	74	
306.80294	78	
306.88394	76	
307.03029	68	
307.27740	158	
307.79465	90	
307.89513	156	
307.94309	74	
308.28871	146	
308.30422	68	
309.29999	72	
309.89028	126	
310.30624	124	
311.21386	140	
312.31771	68	
312.82765	130	
313.02790	92	
314.07356	84	
314.28308	360	1+
314.99081	76	
315.15617	74	
315.21269	72	
316.25806	70	
316.27823	90	
317.26067	66	
317.82092	68	
318.25895	106	
318.44558	72	
END IONS

###FS:    #m/z: 322.92962 #charge 1+
###MS: 22
###MSMS: 23
BEGIN IONS
TITLE=Cmpd 16, +MS2(322.9296), 28.0-35.0eV, 0.5min #23
RTINSECONDS=28.011
SCANS=22-23
PEPMASS=322.92962	204236
CHARGE=1+
81.13863	246	
133.49776	78	
146.69521	92	
192.89096	94	
200.91469	78	
201.04467	84	
201.05905	100	
205.95311	226	
208.16358	74	
210.20232	100	
210.90089	176	
215.88793	122	
221.61432	88	
221.94571	126	
223.96083	288	
223.97953	80	
224.96104	156	
227.10228	164	1+
230.91649	82	
231.11612	102	
231.13326	94	
232.93063	86	
233.06158	86	
233.82520	82	
233.91177	82	
233.95575	86	
235.08685	92	
236.61997	82	
236.64636	92	
237.05868	78	
237.10564	76	
237.94800	94	
238.03335	78	
239.07791	206	
239.87795	106	
240.03012	90	
240.20142	74	
240.90469	94	
240.91742	92	
240.94011	1320	
241.93892	4568	1+
242.07415	88	
242.94089	3250	1+
243.10534	198	1+
243.87465	116	
244.11208	212	1+
244.94039	896	1+
246.63671	98	
246.97614	244	
247.98031	210	
248.03089	126	
248.09658	86	
248.32122	84	
248.50475	100	
248.96949	92	
249.04239	146	
249.12636	76	
250.93805	86	
251.96797	90	
255.08706	74	
259.08900	76	
260.17719	86	
261.02039	148	
261.72397	88	
261.84607	118	
262.47617	82	
262.82899	156	
262.88991	74	
263.12546	82	
263.87825	78	
264.42897	82	
265.15235	82	
266.86372	84	
266.99673	238	1+
268.16599	78	
268.52607	98	
268.95745	202	
269.00537	92	
272.13541	88	
272.16847	80	
272.41353	98	
272.82138	74	
273.08906	90	
273.22619	106	
275.06910	76	
276.04137	74	
277.75355	94	
279.09038	1210	1+
279.24001	134	
279.27804	78	
280.14305	244	
281.04347	78	
281.18774	144	
281.99965	78	
282.26988	80	
283.06657	86	
284.06930	88	
284.29288	732	
284.94741	94	
285.16527	98	
286.18004	78	
288.13611	84	
288.27557	98	
289.11658	80	
289.88269	136	
291.96938	80	
292.09313	156	
292.85732	78	
293.19593	74	
293.98494	78	
295.95027	92	
296.27360	98	
297.14923	88	
298.15791	88	
298.74310	84	
298.80273	88	
299.78825	88	
300.42433	90	
301.00755	84	
303.17354	158	
303.44968	96	
303.67655	88	
303.76655	110	
304.18381	112	
304.25846	88	
304.88123	168	
305.18933	88	
305.29213	78	
305.80723	82	
306.12469	130	
306.83462	76	
307.28817	228	1+
307.31095	126	
307.79848	164	
307.89075	166	
308.29048	156	1+
308.89518	76	
309.03865	86	
310.12993	92	
310.30783	378	
310.96078	88	
311.89056	78	
312.02825	80	
313.03240	158	
314.02359	82	
320.06679	74	
320.19310	74	
321.84433	80	
322.90334	152	
323.10745	82	
323.23853	680	1+
324.17709	92	
324.20531	376	1+
324.89225	106	
325.25216	82	
325.89913	106	
326.95722	98	
327.07102	84	
327.10396	114	
327.23499	84	
327.89879	86	
328.11077	74	
END IONS

###FS:    #m/z: 336.94525 #charge 1+
###MS: 22
###MSMS: 24
BEGIN IONS
TITLE=Cmpd 17, +MS2(336.9452), 28.0-35.0eV, 0.5min #24
RTINSECONDS=28.7835
SCANS=22,24
PEPMASS=336.94525	53754
CHARGE=1+
50.02218	108	
116.23437	82	
135.84747	100	
191.15211	92	
194.95325	84	
195.87841	84	
205.95053	362	1+
208.88349	112	
208.97940	78	
211.94366	1398	1+
212.88511	206	
213.93971	1066	1+
215.88660	480	
215.93828	300	
217.88285	344	
217.93837	124	
223.97221	284	
224.97758	200	
226.14967	128	
227.19252	90	
229.95393	2014	1+
230.15779	84	
230.88865	554	1+
231.95063	824	1+
233.16685	78	
233.89927	378	1+
233.95489	182	
235.94531	136	
236.08009	114	
240.03822	84	
241.04290	84	
241.89988	108	
241.98542	148	
242.88719	206	1+
243.06279	80	
243.10483	90	
243.95358	92	
245.01743	84	
245.86579	78	
247.08177	116	
247.96396	566	1+
248.90114	116	
248.98748	108	
249.04105	106	
249.13614	92	
249.96190	328	
249.98821	82	
250.95013	116	
250.98998	220	
251.24679	80	
251.83152	80	
251.96752	140	
252.15130	148	
252.37935	96	
252.97105	1394	1+
253.12508	86	
253.24818	92	
254.06873	562	1+
254.91768	92	
254.96617	738	1+
255.07256	480	1+
255.09440	88	
256.85484	98	
258.16090	90	
258.84707	178	
258.90732	88	
261.04170	86	
262.00084	92	
263.17859	80	
264.89234	92	
264.98647	88	
265.00036	82	
265.01746	146	
265.07035	80	
265.09059	98	
265.85652	78	
266.89677	84	
266.99862	88	
267.94605	174	1+
268.84482	348	1+
269.77326	106	
269.80084	160	
270.98113	234	
271.42549	90	
272.73396	122	
273.16790	82	
274.14746	128	
276.16168	90	
277.22959	82	
277.73474	94	
277.92965	92	
278.04518	208	1+
278.95981	124	
279.04879	170	1+
279.13904	126	
279.96667	80	
281.91280	80	
282.79208	80	
283.03751	100	
285.26076	92	
286.11758	82	
291.05715	80	
291.87680	104	
292.05497	264	1+
292.12249	100	
292.43955	80	
292.83425	118	
293.10482	188	
293.12360	122	
293.14988	112	
293.85742	118	
293.99673	84	
295.88799	88	
295.97500	124	
298.92297	158	
299.03380	96	
299.05964	282	1+
299.22292	96	
299.82647	86	
299.99075	102	
300.22752	156	
302.14855	78	
304.26972	150	
304.77320	120	
304.87931	144	
305.26836	82	
305.29676	132	
306.06066	90	
306.79352	84	
306.88913	150	
307.30495	276	1+
308.20203	88	
308.28998	124	
308.30520	156	1+
309.00965	90	
309.92041	80	
310.09959	84	
311.09275	82	
311.88307	220	1+
312.77369	122	
313.15900	80	
314.30013	106	
314.82313	144	
315.15822	80	
316.08532	86	
316.19660	120	
316.33893	82	
317.29583	90	
319.22929	134	
319.29626	90	
319.87141	80	
321.11944	80	
321.22544	92	
322.30843	138	
322.89961	102	
324.18556	80	
324.89120	148	
325.28776	100	
326.93944	80	
328.21961	84	
328.30854	78	
329.86882	90	
330.87226	84	
332.09222	90	
333.21705	90	
335.10433	112	
336.81316	90	
337.18564	120	
337.31809	80	
337.35173	118	
339.22325	82	
342.20016	82	
END IONS

###FS:    #m/z: 359.96127 #charge 1+
###MS: 22
###MSMS: 25
BEGIN IONS
TITLE=Cmpd 18, +MS2(359.9613), 28.0-35.0eV, 0.5min #25
RTINSECONDS=29.5555
SCANS=22,25
PEPMASS=359.96127	39422
CHARGE=1+
181.93619	96	
208.88570	220	
209.94317	246	
219.94604	92	
221.50753	102	
222.95070	1074	1+
223.88682	752	1+
224.94757	1260	1+
224.96642	298	1+
226.94597	662	
226.97365	156	
227.11826	94	
227.93241	192	
228.94240	1050	1+
231.88205	118	
233.88872	154	
235.07001	100	
236.64837	114	
238.21490	188	
239.78743	194	1+
239.90476	148	
240.94008	784	1+
240.96217	966	1+
242.95903	232	
243.96129	126	
244.90344	190	
244.95645	400	
245.72328	92	
245.87795	100	
245.90549	128	
245.93780	380	
246.90639	92	
246.95312	642	
247.15105	96	
248.80523	234	
249.70831	96	
250.11365	148	
250.94616	378	
251.03084	334	
252.00899	170	
252.11232	150	
252.96211	118	
253.83208	96	
254.11248	94	
255.23344	170	1+
255.92065	104	
256.91593	102	
257.15557	156	
258.01602	156	
258.14620	190	
258.85160	258	1+
258.97589	134	
259.14978	120	
259.47851	102	
260.89176	158	
260.97074	376	
261.05937	102	
262.08775	92	
263.05128	136	
263.98024	118	
264.78625	182	1+
265.39627	102	
265.91426	92	
266.24750	132	
266.78493	196	1+
266.81398	476	1+
267.85525	108	
267.98041	98	
268.95866	144	
269.80072	110	
269.97217	160	
270.13043	96	
271.85606	162	1+
273.43804	98	
275.81200	120	
275.98845	92	
276.81084	100	
276.85859	180	
278.15365	118	
278.76513	102	
278.79992	138	
279.24105	102	
280.25472	192	1+
280.79137	572	1+
280.99865	104	
281.14069	104	
281.86126	114	
282.88165	110	
283.10976	132	
283.86585	200	1+
283.98691	124	
284.82284	142	
286.08944	220	1+
286.18595	130	
289.87687	110	
290.40623	104	
291.11715	176	1+
292.06889	120	
292.86025	174	
294.55992	98	
294.80822	164	
295.02157	388	1+
295.78139	92	
296.20614	146	
296.26690	92	
296.80808	228	
297.04780	96	
298.07833	140	
298.80323	840	1+
298.96584	100	
299.08745	94	
299.87541	218	1+
301.07808	138	
301.74542	116	
302.88332	138	
302.94532	98	
303.26394	114	
303.94304	176	
307.30174	102	
308.27285	92	
308.29215	274	
308.78996	110	
308.81112	162	
309.29215	140	
310.34437	370	1+
310.87527	222	1+
311.86075	190	
312.76146	118	
313.78633	96	
314.24546	156	
315.19234	102	
315.81399	144	
316.81425	112	
317.08829	96	
317.81880	94	
318.88479	130	
318.93581	110	
319.05942	104	
319.08328	112	
320.12558	98	
321.25185	94	
321.82198	208	
322.13674	102	
322.27344	108	
322.34316	108	
323.01739	826	1+
323.24350	94	
324.14526	222	1+
325.90009	112	
326.29293	94	
326.43819	102	
326.79538	92	
327.44400	114	
328.07721	100	
329.32673	114	
329.82106	94	
331.94142	212	1+
332.16219	92	
333.94438	216	1+
334.30873	102	
334.90477	96	
335.20056	114	
336.29296	160	
336.94517	204	1+
337.11213	152	
338.33447	138	
338.81962	174	
339.23121	108	
340.35931	100	
341.25631	138	
342.27759	126	
343.27333	156	
349.33074	92	
351.21057	110	
353.11389	102	
355.21194	92	
356.05715	98	
357.06135	94	
358.19664	184	1+
358.31151	100	
363.71320	206	1+
364.31513	126	1+
END IONS

###FS:    #m/z: 322.92983 #charge 1+
###MS: 26
###MSMS: 27
BEGIN IONS
TITLE=Cmpd 19, +MS2(322.9298), 28.0-35.0eV, 0.6min #27
RTINSECONDS=33.2315
SCANS=26-27
PEPMASS=322.92983	361376
CHARGE=1+
182.86053	86	
191.95482	204	
192.88544	200	1+
195.11428	86	
195.96786	108	
196.88183	110	
200.89197	86	
205.94677	548	1+
207.97409	110	
208.12864	168	1+
209.94455	102	
213.98826	102	
214.87108	94	
215.88698	156	
221.94360	140	
222.04342	78	
223.95932	604	1+
224.93992	90	
225.86364	146	
227.92902	110	
228.12429	80	
228.90724	160	
228.97460	90	
232.05996	86	
236.88470	94	
236.95661	208	1+
237.05854	94	
237.89333	292	1+
237.90888	142	
238.21973	100	
239.07870	242	
239.78887	114	
240.07963	120	
240.88415	208	1+
240.91597	118	
240.93985	2482	
241.22657	94	
241.94180	1712	
242.82298	214	1+
242.94124	5574	1+
243.88413	142	
244.85590	94	
244.93986	1864	1+
244.98940	140	
245.44052	104	
246.16001	90	
246.66528	88	
246.84801	126	
246.97696	314	
247.09173	88	
248.79922	86	
249.09357	84	
250.09430	110	
250.21866	84	
250.23450	88	
250.94948	78	
251.92845	122	
252.15117	84	
252.22613	190	1+
255.10337	140	
257.91200	140	
258.14924	118	
258.83241	80	
259.82899	88	
259.92190	80	
260.66073	84	
261.47536	144	
261.95286	80	
264.06626	88	
264.95915	84	
265.05891	164	
266.86561	320	1+
267.41854	90	
267.80616	84	
268.00124	122	
268.94105	80	
270.85843	92	
271.04951	86	
272.24935	92	
273.79953	90	
274.80623	78	
276.74363	92	
276.83107	96	
276.87706	178	
277.08106	80	
279.09090	606	
280.01933	88	
280.09794	312	
281.04959	80	
281.08442	80	
281.67772	84	
282.05106	80	
282.12040	116	
282.80223	98	
282.92403	94	
283.07015	270	
283.93548	94	
284.07233	110	
284.29244	606	1+
284.86730	106	
285.84169	82	
286.15514	82	
286.85141	84	
286.86609	88	
287.13858	80	
288.26305	90	
288.98506	80	
289.79082	116	
289.87856	212	1+
291.27742	82	
293.09092	86	
293.20827	80	
293.85241	82	
294.28019	92	
294.87730	90	
295.12707	100	
296.85629	140	
297.10073	82	
298.18728	84	
299.78309	118	
299.81151	82	
303.07115	90	
304.26303	78	
304.66613	82	
305.79225	86	
306.28125	108	
306.30324	134	
306.36151	98	
306.88562	418	1+
307.09581	82	
307.30544	126	
307.88988	352	1+
308.29756	228	
309.07982	80	
309.29176	124	
309.88788	98	
310.04986	104	
310.25434	84	
310.30565	352	
310.74880	86	
311.02433	86	
311.12534	80	
312.80847	86	
312.95399	86	
313.02863	370	
314.11713	92	
314.17383	86	
314.82049	84	
315.17353	82	
315.29144	94	
318.42133	88	
318.63580	94	
318.86195	90	
320.15477	80	
320.94834	100	
321.32515	128	
321.42349	88	
322.31019	144	
323.23603	480	
323.29740	80	
324.89180	444	1+
326.18083	86	
327.09964	104	
327.17334	90	
327.20182	98	
327.30816	82	
328.26183	94	
END IONS

###FS:    #m/z: 336.94562 #charge 1+
###MS: 26
###MSMS: 28
BEGIN IONS
TITLE=Cmpd 20, +MS2(336.9456), 28.0-35.0eV, 0.6min #28
RTINSECONDS=34.004
SCANS=26,28
PEPMASS=336.94562	105020
CHARGE=1+
131.69624	80	
187.86095	98	
189.85878	88	
197.88582	102	
205.94840	310	1+
208.14867	110	
209.93982	148	
211.94399	1422	
212.88101	354	1+
213.93892	684	
214.87841	128	
215.88541	470	1+
216.40208	86	
216.62599	82	
217.88202	180	
220.43052	106	
220.88653	86	
223.96011	144	
224.96979	156	
225.66988	86	
225.97618	90	
226.89815	166	
227.10133	132	
227.11845	92	
228.89391	174	
228.91610	180	1+
229.95371	1588	1+
230.88907	712	1+
231.89205	328	1+
231.95031	916	1+
233.94666	180	
234.40421	112	
234.82264	142	
234.88925	104	
235.86299	80	
235.89213	156	
236.42549	92	
240.06082	92	
242.63415	94	
244.41987	94	
245.17506	86	
246.11898	88	
246.90174	132	
246.97677	212	
247.87979	80	
247.94190	102	
247.96491	470	
248.03289	96	
248.65954	94	
248.98293	116	
249.96167	258	
249.99555	196	
250.14353	88	
250.82417	132	
250.94468	90	
250.98432	146	
251.14789	174	
251.90978	110	
251.97049	164	
252.10664	90	
252.22938	98	
252.97096	1024	1+
253.19110	124	
253.90461	136	
254.03042	106	
254.80987	82	
254.90152	180	1+
254.96448	546	1+
255.07308	506	1+
255.09638	114	
256.08574	154	
256.78590	90	
257.84685	116	
258.22806	90	
258.84591	94	
260.07454	84	
260.14367	82	
260.44894	92	
264.95661	92	
264.98563	130	
266.12524	82	
266.79067	90	
270.05954	90	
270.97998	320	1+
271.98374	254	1+
275.05566	136	
275.48840	100	
277.85773	90	
278.61545	106	
278.84938	94	
278.91919	96	
279.97299	130	
280.98650	82	
282.89100	80	
284.02608	94	
284.87102	84	
285.22074	84	
285.85082	98	
286.25923	98	
286.85111	170	
288.00081	86	
288.11445	98	
288.95214	128	
290.09021	80	
290.85910	88	
291.44277	86	
292.11351	116	
292.17267	88	
293.06632	128	
293.10682	166	
293.85456	96	
293.90264	82	
294.10681	88	
295.84887	84	
296.85939	92	
297.17902	96	
297.96780	112	
298.86245	180	
299.06267	140	
301.26126	86	
303.94190	100	
304.02120	148	
305.27479	92	
306.79522	172	
306.88012	80	
307.07690	90	
307.89725	150	
307.95711	90	
308.29139	284	1+
309.32480	162	
309.93263	90	
310.85327	206	1+
312.23204	112	
312.26580	84	
312.60242	84	
313.12323	80	
314.29565	112	
316.86116	110	
317.08214	146	
320.79424	84	
321.28297	82	
321.79134	102	
323.23717	250	
324.28378	110	
324.81829	86	
324.89161	140	
325.67977	90	
326.38044	94	
327.21059	86	
327.31258	92	
327.88617	82	
328.01970	92	
328.81688	116	
328.95423	94	
329.29279	82	
329.31510	122	
329.86941	138	
330.88135	86	
330.98824	96	
334.32552	88	
335.27100	84	
336.33046	244	
337.18353	122	
337.24977	116	
337.31594	86	
341.89350	112	
END IONS

###FS:    #m/z: 313.92922 #charge 1+
###MS: 26
###MSMS: 29
BEGIN IONS
TITLE=Cmpd 21, +MS2(313.9292), 28.0-35.0eV, 0.6min #29
RTINSECONDS=34.7765
SCANS=26,29
PEPMASS=313.92922	34190
CHARGE=1+
180.87042	74	
193.97024	374	
194.11056	78	
196.85899	90	
196.96102	72	
203.11708	72	
205.95152	78	
206.91835	84	
207.97947	76	
209.09325	90	
209.16230	80	
210.12058	76	
210.59420	78	
212.07942	76	
213.08907	78	
215.04743	84	
217.94637	124	
223.96027	344	
228.15216	80	
229.99777	86	
230.88716	298	1+
231.85682	328	1+
231.96089	76	
232.08436	74	
234.96959	556	1+
235.69931	96	
237.19862	92	
237.23252	78	
240.95973	72	
241.13307	84	
241.53563	110	
243.87504	72	
243.89863	76	
244.03799	78	
244.49695	80	
246.04871	84	
246.97767	218	
248.03659	74	
248.19909	96	
248.98730	134	
249.04106	84	
249.22931	74	
249.71025	92	
249.83057	90	
250.11610	72	
250.19374	80	
250.22084	72	
251.10332	74	
251.17685	112	
251.21040	82	
252.00891	96	
252.23331	80	
252.79750	94	
252.95120	178	
253.09718	80	
253.49842	82	
253.91504	84	
254.18303	72	
255.13159	78	
255.17070	82	
257.40203	102	
257.73511	84	
257.81327	92	
258.05656	100	
258.14333	78	
258.72387	84	
259.43430	76	
259.73993	94	
260.02483	80	
260.93234	92	
260.99972	78	
261.12124	74	
262.06419	78	
262.13566	84	
262.40809	78	
262.67488	74	
263.66283	100	
263.86412	76	
264.99458	76	
265.14955	76	
266.06320	80	
266.48966	86	
266.86854	114	
267.13758	80	
268.86432	72	
268.95502	72	
269.00130	128	
269.11350	92	
269.80363	124	
269.90024	74	
270.08379	72	
270.27544	108	
271.00677	82	
271.06752	78	
272.79347	216	1+
273.25730	76	
273.82807	86	
273.89321	86	
276.23051	144	
276.25113	76	
277.07017	86	
278.25029	104	
278.25363	94	
280.14053	74	
280.26952	198	1+
282.06699	84	
282.86209	162	
284.87402	184	
286.05125	92	
286.92217	90	
287.15423	106	
287.76928	100	
287.88187	94	
288.06951	78	
288.20259	90	
289.06628	72	
289.20404	82	
290.02128	76	
291.10335	82	
291.80453	116	
292.97730	82	
293.06550	84	
293.85242	72	
296.86817	76	
298.08556	78	
300.05766	76	
300.44569	74	
300.63072	106	
301.92454	74	
302.12945	100	
302.88799	82	
302.93000	90	
305.29014	84	
305.77525	78	
305.89233	138	
306.15532	72	
306.29290	72	
306.87560	102	
307.28010	76	
307.30532	106	
307.89074	200	
307.94777	94	
308.29917	92	
308.43886	90	
309.30665	86	
309.91354	116	
310.93921	84	
311.31595	98	
312.15730	76	
313.85390	72	
313.94312	74	
314.28249	408	1+
314.34377	78	
315.16054	88	
316.29152	124	
318.08424	92	
END IONS

###FS:    #m/z: 322.92964 #charge 1+
###MS: 30
###MSMS: 31
BEGIN IONS
TITLE=Cmpd 22, +MS2(322.9296), 28.0-35.0eV, 0.7min #31
RTINSECONDS=38.472
SCANS=30-31
PEPMASS=322.92964	303092
CHARGE=1+
46.71671	92	
189.04752	78	
190.14662	84	
192.88898	352	1+
197.86651	88	
197.91303	78	
199.85889	148	
205.94985	404	1+
207.97294	92	
212.10100	80	
212.89507	212	1+
216.88251	110	1+
217.97625	80	
218.19595	94	
219.02559	98	
219.11827	86	
219.71475	90	
220.02252	86	
221.89568	82	
221.94636	136	
223.89230	174	1+
223.96018	520	1+
224.19828	82	
224.91431	86	
225.87838	162	
227.10359	120	
227.15529	86	
227.90349	88	
227.93223	164	
228.15011	122	
228.90915	84	
230.04222	92	
230.15801	78	
232.90076	90	
234.06042	192	1+
235.03824	84	
236.67860	92	
238.14314	82	
238.38924	96	
238.93830	220	
239.07980	220	
240.93974	3316	
241.93877	11044	1+
242.82778	88	
242.94113	8020	1+
244.93956	1660	1+
245.04716	150	
245.48841	80	
246.97549	510	1+
246.99259	84	
247.83555	136	
248.09447	100	
248.10755	198	1+
248.84895	334	1+
249.03454	120	
249.05658	84	
250.21932	146	
250.94865	86	
252.47148	78	
252.91414	94	
253.15953	90	
256.14267	78	
256.83416	84	
256.91202	282	1+
256.94117	96	
257.07520	92	
257.91653	218	1+
258.97255	90	
260.82635	200	1+
261.47047	96	
261.84792	88	
262.82567	110	
262.90591	92	
264.23045	142	
264.84727	94	
264.88597	84	
265.05484	222	1+
265.62466	82	
265.93878	82	
266.86383	94	
266.96915	94	
266.98750	114	
267.13538	94	
268.39325	116	
268.96095	150	
270.10497	84	
270.79892	100	
272.03666	88	
272.44009	82	
273.13748	78	
273.48501	90	
274.81429	80	
276.89455	80	
278.03779	90	
278.08910	90	
279.09146	970	1+
279.27994	90	
280.25989	78	
281.96847	86	
282.27439	106	
282.63067	98	
282.86227	112	
282.89299	94	
282.96949	80	
283.02903	112	
283.06981	230	1+
283.43230	88	
283.86872	78	
284.17921	90	
284.29154	720	1+
285.20282	130	
286.45232	96	
287.10951	94	
287.16983	82	
287.26966	82	
287.79046	300	1+
287.87542	96	
288.06726	78	
289.63455	80	
289.89588	82	
291.07417	88	
291.86219	98	
293.29664	98	
293.39790	82	
293.82303	82	
293.84618	80	
294.27815	110	
294.85887	100	
300.06686	84	
300.16889	100	
301.74543	90	
302.86013	88	
302.88534	82	
304.25916	102	
306.40252	96	
306.87917	432	1+
307.88538	288	1+
308.29254	586	1+
308.83327	114	
308.86961	118	
310.30401	614	
310.79936	142	
310.89354	122	
311.12556	86	
311.19438	212	1+
311.86668	80	
313.02812	232	
313.79974	88	
313.91278	84	
315.01671	82	
317.16243	94	
317.43357	88	
317.81125	92	
317.97653	94	
318.72592	90	
319.32047	90	
320.19742	144	
320.32814	78	
321.22004	138	
322.30472	80	
322.84706	88	
323.23683	552	1+
323.30405	78	
323.88278	302	
324.09702	80	
324.14042	116	
324.22502	84	
324.30609	140	
324.89280	138	
325.90485	206	
325.93221	82	
326.13799	154	1+
326.26645	78	
327.89708	116	
327.93947	98	
328.28623	90	
328.31740	112	
END IONS

###FS:    #m/z: 340.93982 #charge 1+
###MS: 30
###MSMS: 32
BEGIN IONS
TITLE=Cmpd 23, +MS2(340.9398), 28.0-35.0eV, 0.7min #32
RTINSECONDS=39.2435
SCANS=30,32
PEPMASS=340.93982	124100
CHARGE=1+
65.54948	90	
187.86102	90	
189.86160	114	
199.86197	132	
205.94844	174	
206.07176	88	
207.87233	172	
213.87721	88	
213.94035	596	
215.89006	266	
215.93847	342	
217.88434	302	
219.03473	84	
219.13268	96	
221.14011	172	
221.88115	92	
222.11295	100	
223.96098	344	
224.97375	128	
227.18484	88	
230.88865	150	
231.88964	110	
231.95044	528	
232.62920	92	
233.89844	694	1+
233.94630	242	
235.89090	152	
237.06115	124	
237.88832	122	
239.04847	132	
239.11186	110	
239.83963	214	1+
240.78813	84	
240.87968	112	
241.93596	120	
241.97308	92	
242.94531	104	
243.82957	98	
244.91157	94	
244.98967	88	
245.89827	102	
245.94337	192	1+
248.89571	202	1+
249.17702	90	
249.96333	218	
250.65974	102	
250.94897	124	
250.96509	152	
252.22932	140	
252.24767	86	
252.95717	94	
253.24428	232	
254.96552	436	1+
254.99236	88	
255.07473	584	1+
256.25669	86	
256.91423	154	
256.96779	144	
257.03789	84	
258.84715	254	
258.90522	114	
258.94981	126	
259.83552	86	
259.85158	208	
260.34963	84	
260.91879	98	
262.48386	84	
262.66321	86	
262.96455	106	
264.06953	94	
265.41866	94	
265.54238	106	
265.98494	94	
266.96487	106	
267.13503	98	
268.34301	110	
268.79765	94	
268.84278	178	1+
268.85495	118	
270.11817	100	
271.03708	102	
271.95318	90	
272.35877	88	
272.93352	156	
273.01175	88	
273.43005	104	
274.37104	98	
274.81345	112	
275.07080	102	
276.85485	132	
277.26445	86	
277.43233	108	
277.86378	114	
278.84376	236	1+
279.25956	100	
280.86845	94	
281.05065	108	
282.27870	184	
282.44500	90	
282.88395	128	
283.89233	90	
283.95142	86	
284.87710	92	
285.13214	90	
289.19575	100	
289.87950	272	1+
291.80299	100	
291.85473	126	
292.26731	88	
292.65562	88	
292.84918	96	
293.15370	138	
293.88804	92	
294.85595	110	
294.87117	84	
296.91001	84	
297.97834	198	
298.55432	90	
299.90262	86	
300.99288	88	
302.17184	206	
303.10206	130	1+
304.78600	102	
304.85448	98	
306.30331	136	
306.88365	516	1+
307.27866	102	
307.29068	346	1+
307.80022	242	
308.79206	138	
309.79588	128	
310.90519	246	1+
311.85728	96	
312.94940	92	
313.90364	84	
314.31515	86	
315.04724	88	
319.10772	88	
322.27598	86	
322.30991	230	1+
324.28390	154	
325.78164	86	
325.90116	104	
326.17735	108	
326.78852	98	
326.89870	136	
327.27366	130	
328.19029	262	1+
328.41334	86	
328.81607	88	
328.95441	100	
329.87622	162	
330.81274	116	
330.83233	158	
333.34737	114	
334.89375	108	
337.13106	106	
337.25269	84	
337.32032	98	
342.25481	84	
342.30951	126	
342.90186	102	
344.18141	98	
344.68282	90	
344.91174	94	
END IONS

###FS:    #m/z: 336.94521 #charge 1+
###MS: 30
###MSMS: 33
BEGIN IONS
TITLE=Cmpd 24, +MS2(336.9452), 28.0-35.0eV, 0.7min #33
RTINSECONDS=40.016
SCANS=30,33
PEPMASS=336.94521	85432
CHARGE=1+
186.01095	86	
190.86186	78	
192.89150	90	
203.93180	78	
203.95450	78	
205.94594	78	
205.97109	162	
207.12165	90	
207.95636	92	
208.98071	210	
209.88415	118	
211.44152	98	
211.94246	1208	1+
212.87872	334	
213.88905	480	1+
213.94002	216	1+
215.88645	422	1+
221.43972	92	
221.89909	112	
221.94689	126	
223.45826	114	
223.97566	132	
227.89706	164	
228.93926	88	
229.49495	80	
229.95350	962	1+
230.89045	482	
231.88970	254	
231.95110	614	1+
232.09352	84	
233.89608	230	
234.12408	80	
234.70490	84	
234.89245	410	1+
236.79938	84	
237.15495	82	
238.48984	184	
239.83512	142	
239.98457	80	
240.83353	230	1+
240.96546	118	
241.86565	94	
246.97876	160	
247.70385	118	
247.96674	412	
247.98289	92	
248.21248	90	
248.90103	556	1+
249.96213	212	1+
251.83593	116	
251.95594	104	
252.97047	926	1+
253.14770	92	
253.90571	120	
253.93453	90	
254.08739	160	
254.96292	440	1+
255.07398	536	1+
255.14988	104	
255.83617	80	
255.93054	96	
256.05813	84	
257.14203	98	
257.90444	88	
259.13450	112	
259.17003	86	
259.41938	84	
259.85406	124	
260.42127	78	
260.93630	82	
263.84848	82	
264.84548	130	
265.09067	98	
266.02302	80	
266.08087	80	
266.91686	80	
266.98705	78	
267.84630	100	
268.83793	114	
269.80334	78	
269.84225	148	
270.98496	188	
272.07312	92	
272.84474	124	
272.91430	82	
272.98325	80	
273.01183	84	
274.17769	80	
275.38471	108	
275.96068	178	1+
276.07866	190	1+
276.83940	106	
276.85513	286	1+
278.11480	86	
278.74303	90	
279.01017	86	
280.22875	82	
280.92975	96	
281.25569	80	
282.85803	126	
283.25048	98	
285.19846	82	
285.43900	82	
285.85399	358	1+
287.05351	82	
288.10270	102	
289.10610	98	
289.84250	124	
290.86514	114	
291.67340	80	
293.06564	128	
293.10740	136	
293.93032	256	1+
293.99558	88	
294.66939	80	
294.86468	154	
295.97076	400	1+
298.07932	94	
298.57989	92	
300.27015	150	
301.12373	100	
301.25716	96	
302.95149	84	
303.25309	92	
303.73454	82	
303.95738	84	
304.07267	82	
304.74611	92	
304.77753	86	
306.29974	82	
306.44525	80	
306.88773	138	
307.05415	78	
308.29774	136	
308.31838	86	
308.66365	80	
310.87173	116	
310.93358	100	
311.25079	84	
311.86216	110	
311.88339	138	
313.83924	92	
314.27608	84	
319.93487	92	
320.76108	88	
322.28059	136	
322.30708	84	
323.15373	82	
324.89204	224	
326.79304	80	
326.87307	100	
327.86633	190	
328.80740	84	
328.88432	122	
329.32830	102	
329.76787	80	
330.32303	86	
331.79997	82	
333.12516	88	
333.32582	132	
333.73539	82	
334.95644	106	
335.62022	80	
336.32202	84	
337.35584	158	
338.16955	94	
339.03867	92	
340.79781	78	
341.24245	108	
END IONS

###FS:    #m/z: 340.94016 #charge 1+
###MS: 34
###MSMS: 35
BEGIN IONS
TITLE=Cmpd 25, +MS2(340.9402), 28.0-35.0eV, 0.7min #35
RTINSECONDS=43.706
SCANS=34-35
PEPMASS=340.94016	121704
CHARGE=1+
180.87179	104	
182.83566	84	
192.78518	96	
193.08210	106	
196.10357	102	
203.06808	90	
205.62216	92	
205.94877	224	1+
210.39851	80	
210.94363	86	
212.51269	116	
213.87920	126	
213.93860	556	1+
215.88647	1072	1+
215.93542	142	
217.88118	458	1+
220.87640	128	
222.83092	94	
223.96065	84	
224.45031	86	
224.93816	96	
224.97875	92	
225.45404	86	
226.87181	88	
230.88765	384	1+
231.10449	124	
231.12090	114	
231.88900	270	1+
231.94996	680	
233.00903	94	
233.89624	478	1+
234.14855	118	
235.19792	92	
235.86732	82	
235.89564	150	
236.89038	348	1+
237.69415	102	
237.79841	94	
237.98778	84	
238.62642	108	
239.79193	82	
239.83956	98	
240.12927	92	
240.83911	250	1+
241.93607	312	1+
242.93805	266	1+
242.96783	106	
243.18137	82	
243.83240	130	
243.89509	104	
244.92705	86	
245.10957	84	
246.87367	104	
246.97307	364	1+
248.95163	466	1+
249.15584	100	
249.51244	86	
249.85632	130	
249.88588	122	
249.90727	96	
250.99225	234	1+
251.64675	94	
252.14358	84	
253.93246	142	
254.12326	94	
254.96830	246	
255.07307	490	1+
255.09782	218	
256.85571	110	
256.89961	174	
257.22285	102	
257.46110	86	
258.84629	202	
260.44679	90	
261.05332	86	
261.24002	108	
261.84034	134	
262.99944	80	
263.99989	86	
264.64070	92	
265.38069	94	
266.14825	160	
266.24583	124	
266.92066	142	
267.05731	88	
267.13711	184	
268.84135	164	
268.95472	84	
269.11426	236	
272.89617	102	
272.93191	132	
273.95195	98	
274.79356	166	
275.80597	126	
276.26365	90	
276.62727	82	
276.82610	154	
276.85528	602	1+
277.07003	184	1+
277.90703	84	
278.03402	88	
278.28474	144	
278.84538	380	1+
278.88645	140	
279.91544	162	
280.10146	100	
281.04855	140	
283.02734	84	
283.18302	114	
283.28582	84	
283.43026	96	
283.96165	98	
284.12323	90	
284.25386	86	
284.29160	164	
284.74240	92	
285.86010	88	
287.79983	114	
288.13011	88	
291.90856	106	
293.70080	102	
293.85119	264	1+
295.17593	94	
295.26412	82	
295.87010	132	
296.89209	100	
296.97179	196	
297.79417	90	
297.87579	142	
297.91379	94	
297.97860	172	
298.08401	136	
298.30526	102	
298.82635	90	
299.37358	100	
301.25717	90	
302.17215	438	1+
303.90140	82	
304.26333	88	
304.87867	90	
305.06234	86	
306.88222	86	
307.09678	84	
307.28423	82	
307.31001	136	
307.80363	82	
308.26883	92	
308.29215	246	1+
308.88288	104	
310.18645	84	
311.86235	112	
314.11051	94	
314.82114	102	
315.79652	118	
319.78570	84	
319.88249	82	
320.29467	322	1+
324.28804	112	
324.45985	84	
324.89600	238	
325.89197	418	1+
326.17656	152	
327.95742	86	
328.18798	344	1+
328.20795	112	
328.96099	92	
329.86947	204	
330.81484	232	
331.83121	116	
332.41990	92	
335.32050	204	1+
336.42803	88	
337.23488	88	
341.28683	112	
341.89521	322	1+
342.31381	100	
342.90076	234	1+
END IONS

###FS:    #m/z: 359.96136 #charge 1+
###MS: 34
###MSMS: 36
BEGIN IONS
TITLE=Cmpd 26, +MS2(359.9614), 28.0-35.0eV, 0.8min #36
RTINSECONDS=44.4785
SCANS=34,36
PEPMASS=359.96136	62958
CHARGE=1+
166.58069	92	
203.88265	128	
211.88844	88	
221.94112	102	
222.88822	192	1+
222.95192	806	1+
222.97682	134	
223.96064	134	
224.12659	86	
224.94833	480	1+
224.97922	146	
225.97110	120	
226.89935	220	1+
226.94478	758	
226.97149	302	
227.93158	176	
227.95854	112	
228.94269	616	1+
231.80033	150	
231.89053	132	
232.03555	118	
233.09179	106	
237.44225	104	
238.89571	144	
238.92265	126	
238.93849	118	
239.14545	200	
240.83845	100	
240.94054	404	
240.96274	886	
241.94370	258	
242.95900	130	
243.01167	224	1+
243.90053	146	
243.95535	180	
244.95558	454	
245.58286	100	
245.94624	774	1+
246.95096	532	1+
246.97638	418	1+
247.10240	98	
247.14396	88	
248.80292	490	1+
250.03051	94	
250.94603	128	
250.96923	136	
251.35264	104	
252.23071	180	
252.87429	122	
256.07306	88	
257.15638	208	
257.24625	90	
258.13908	102	
258.83722	110	
258.97237	296	
260.85173	118	
260.94192	112	
260.96880	828	1+
262.02264	88	
266.41769	86	
266.81298	324	1+
267.46084	98	
267.90282	88	
268.81297	120	
268.96208	134	
269.13005	116	
269.85184	112	
270.42299	108	
272.61640	90	
273.17215	102	
274.15117	88	
274.97306	88	
276.64922	100	
276.81122	176	
276.85799	262	1+
277.04367	86	
277.92361	130	
278.67303	124	
279.79934	142	
279.91669	114	
280.22678	90	
280.79269	966	1+
280.92909	160	
281.85707	150	
282.79562	140	
282.91998	88	
283.06707	152	
283.75093	86	
284.13584	88	
284.85104	134	
284.87474	158	
285.82665	196	
287.43431	94	
287.92140	98	
289.13949	92	
291.11450	132	
291.71542	88	
291.89904	156	
292.43702	166	
292.81353	120	
292.86579	98	
292.98150	108	
293.84867	134	
294.92467	286	1+
296.37274	88	
296.80758	278	
297.80061	1390	1+
297.87069	122	
298.13571	88	
298.80214	1306	1+
301.94351	88	
303.27218	92	
303.95041	96	
305.26647	92	
306.07901	90	
306.28061	112	
306.78832	174	
307.27616	112	
307.78385	88	
307.80150	404	1+
307.88671	110	
307.93662	96	
308.29009	344	1+
308.80445	230	1+
309.31941	86	
309.92648	106	
310.33965	88	
310.86770	120	
311.08411	102	
311.86205	202	1+
312.83237	92	
313.92151	90	
314.17922	132	
314.92299	92	
315.78192	86	
315.88010	106	
316.81483	524	1+
317.15156	92	
318.93013	110	
320.29510	112	
321.18128	94	
321.82027	96	
322.03140	90	
322.14615	100	
322.35967	104	
323.01759	342	1+
323.23576	150	
324.88198	98	
324.90571	126	
326.15321	260	1+
329.18888	120	
329.87203	134	
330.16829	126	
333.32458	138	
334.27601	98	
336.32690	140	1+
336.34469	96	
336.85966	146	
336.94153	246	
337.30424	100	
338.21140	104	
340.19824	316	1+
340.23488	136	
340.34917	96	
342.30587	134	
343.27551	160	
344.16321	108	
345.27353	92	
352.18936	92	
352.92455	88	
356.18484	104	
357.81818	88	
358.19807	412	1+
358.36673	136	
361.28352	140	
362.88886	142	
363.36600	330	1+
363.78671	98	
END IONS

###FS:    #m/z: 313.92920 #charge 1+
###MS: 34
###MSMS: 37
BEGIN IONS
TITLE=Cmpd 27, +MS2(313.9292), 28.0-35.0eV, 0.8min #37
RTINSECONDS=45.2505
SCANS=34,37
PEPMASS=313.92920	27762
CHARGE=1+
191.53577	86	
192.88921	136	
193.91747	86	
193.96930	200	
195.12101	92	
204.00553	94	
205.95038	212	
207.13904	106	
208.12817	94	
212.10274	78	
212.87830	276	1+
216.09506	72	
220.88466	86	
221.94451	72	
222.16206	76	
223.91891	72	
223.95988	228	
224.19300	76	
225.04323	86	
225.88928	142	
226.00016	76	
226.86500	70	
228.55305	90	
230.85152	152	1+
230.89016	232	
231.08283	98	
231.90479	76	
231.91952	90	
233.69792	90	
233.86041	84	
233.95288	72	
234.94559	76	
234.97292	360	1+
235.84831	90	
235.90299	80	
235.95388	78	
236.20840	72	
237.07537	82	
238.79538	80	
240.81273	100	
241.65228	74	
243.09920	90	
243.22345	72	
243.83500	78	
244.01504	86	
245.54993	100	
246.97438	372	
248.89850	76	
249.88515	76	
249.92569	98	
250.95257	94	
251.14437	154	
251.17783	118	
251.79654	72	
251.87646	74	
251.89414	84	
252.17280	72	
252.46741	90	
252.79821	146	
252.95850	128	
253.09229	78	
253.33813	72	
254.95115	74	
256.09540	74	
258.90692	118	
258.97627	74	
259.03542	74	
261.23780	72	
261.56362	106	
261.98099	70	
262.05021	74	
263.89620	72	
265.97073	74	
266.19121	90	
266.86218	106	
267.10770	76	
267.13342	74	
267.27026	70	
268.61069	78	
268.82433	90	
268.84601	78	
269.79938	86	
269.91428	78	
270.15241	78	
270.27595	192	
270.31202	70	
270.40707	72	
271.09178	76	
271.17081	90	
272.43607	116	
272.84161	72	
272.96517	76	
273.21470	80	
273.80151	88	
274.81951	106	
275.22158	74	
275.58220	114	
276.86382	82	
277.02936	76	
277.04585	76	
278.86149	118	
279.19573	92	
279.51617	84	
280.27717	88	
281.14217	76	
281.54388	82	
282.86009	196	
283.42194	112	
283.80312	86	
285.32722	72	
286.86802	72	
286.91557	108	
287.05755	70	
287.86640	98	
287.92461	124	
288.20062	120	
288.79508	78	
288.92636	74	
289.20607	80	
289.37347	80	
290.97774	84	
291.80115	190	1+
293.85220	136	
294.87410	80	
295.03426	80	
298.73032	92	
299.75622	72	
300.60939	110	
302.00998	76	
303.81773	70	
303.88414	80	
304.42181	98	
304.44538	140	
305.16114	92	
305.27053	76	
305.88052	250	1+
305.96613	92	
306.62117	106	
306.78949	86	
307.30784	72	
307.88719	386	1+
307.97537	84	
308.29175	266	1+
308.89060	250	1+
309.92003	98	
309.93530	76	
311.99682	72	
312.98445	72	
313.82964	78	
314.07589	104	
314.15852	76	
314.27897	696	1+
316.18586	84	
317.12337	74	
317.25419	72	
318.02032	74	
318.18012	84	
318.42143	86	
318.98221	80	
END IONS

###FS:    #m/z: 340.93990 #charge 1+
###MS: 38
###MSMS: 39
BEGIN IONS
TITLE=Cmpd 28, +MS2(340.9399), 28.0-35.0eV, 0.8min #39
RTINSECONDS=48.9185
SCANS=38-39
PEPMASS=340.93990	115506
CHARGE=1+
117.00738	88	
143.26964	92	
184.86951	94	
188.94646	90	
192.89778	86	
197.87163	114	
205.94899	132	
208.94010	122	
212.87611	292	1+
213.93724	334	
214.94013	194	
215.88571	716	1+
215.93435	176	
217.88274	638	1+
219.63261	104	
219.87511	244	1+
222.98114	84	
223.96359	186	
224.16160	88	
224.96123	100	
225.59047	104	
225.88499	258	1+
226.88911	200	1+
230.88557	248	1+
230.90573	150	
231.95204	490	
232.10474	82	
233.89501	560	1+
233.91199	162	
233.94592	332	
235.86652	108	
236.05952	104	
239.83814	86	
239.96369	86	
240.94580	146	
241.89896	220	
241.93559	110	
241.94839	102	
243.11811	82	
243.83201	358	1+
244.89804	86	
246.00274	84	
246.66188	118	
246.95028	118	
246.97420	290	1+
249.04103	84	
249.95932	282	1+
250.65623	106	
250.90901	86	
252.13185	146	
252.90256	94	
253.01456	88	
253.12031	138	
253.45148	88	
253.90534	122	
254.96277	296	1+
255.07154	316	
256.07718	162	
256.42145	106	
257.85125	152	
257.87847	80	
258.84527	536	1+
258.89785	140	
259.09911	84	
259.80724	80	
259.90937	112	
259.92975	106	
260.80162	94	
260.82932	114	
261.90293	102	
263.05709	84	
263.90641	80	
264.39710	100	
264.84443	102	
264.91649	86	
265.01639	96	
266.84444	190	
267.13600	204	
268.84034	132	
272.43819	104	
272.76838	98	
272.84627	126	
272.93386	148	
274.15663	102	
274.86873	166	
275.92285	90	
276.46159	88	
276.48811	82	
276.85757	700	1+
277.84008	204	1+
277.96246	102	
278.90676	84	
279.07489	92	
279.23720	82	
279.96632	176	
281.01876	96	
281.89149	112	
282.86134	84	
282.94497	84	
283.86238	82	
283.88516	90	
285.54292	82	
290.66979	92	
290.78816	92	
291.80221	130	
291.85621	82	
292.27558	86	
292.81360	136	
292.86181	208	1+
294.27570	82	
294.29633	104	
294.35120	108	
294.92481	82	
295.07023	94	
295.86395	140	
296.84831	96	
296.97329	288	1+
297.97659	242	1+
298.08354	88	
298.87260	316	1+
299.27205	100	
300.28588	86	
301.86785	140	
302.17399	102	
302.24031	102	
302.81276	94	
302.92160	98	
303.17414	138	
304.17148	98	
304.80300	100	
304.81294	88	
304.87632	80	
305.27187	206	1+
306.87474	122	
307.24710	152	
307.31678	158	
307.80111	134	
308.28951	210	
308.83216	110	
309.29086	130	
310.31065	150	
315.45265	88	
317.87356	98	
318.16814	86	
318.27732	124	
320.37657	88	
320.76550	102	
320.86050	240	1+
321.21896	82	
323.30559	204	
323.78807	114	
324.89734	154	
325.77260	92	
326.89996	106	
327.80593	80	
328.15106	118	
328.18710	116	
329.86806	82	
331.87502	192	
333.30019	88	
333.39896	96	
333.74643	92	
337.25376	82	
337.32934	124	
337.86841	82	
338.21190	88	
342.15010	86	
342.24551	98	
342.90156	206	1+
344.16524	94	
344.27254	80	
345.88069	86	
END IONS

###FS:    #m/z: 359.96098 #charge 1+
###MS: 38
###MSMS: 40
BEGIN IONS
TITLE=Cmpd 29, +MS2(359.9610), 28.0-35.0eV, 0.9min #40
RTINSECONDS=49.6905
SCANS=38,40
PEPMASS=359.96098	57980
CHARGE=1+
117.33835	102	
183.86824	114	
191.10260	160	
192.10902	88	
205.94953	108	
208.88459	152	
209.54592	102	
209.94187	208	
214.12840	86	
216.70573	94	
222.89061	174	
222.95261	1180	1+
223.88661	488	1+
224.86630	170	1+
224.94694	880	1+
224.96923	418	1+
226.58381	88	
226.89396	266	1+
226.94653	944	1+
227.87771	226	1+
227.92997	114	
228.94096	750	
229.07475	88	
232.49609	90	
232.96231	86	
233.88835	120	
233.95850	146	
235.19794	92	
235.52978	100	
235.81804	86	
236.90924	124	
237.97250	92	
238.94218	104	
240.93944	856	1+
240.96209	930	1+
241.83679	128	
241.89899	116	
242.94184	94	
242.95836	442	1+
244.95527	380	
245.94179	744	1+
246.87170	92	
246.97322	120	
247.82404	94	
248.80157	498	1+
249.96914	290	1+
250.55096	92	
250.94743	122	
251.03252	142	
253.09385	88	
255.09620	92	
255.90894	84	
256.85270	124	
257.08879	94	
257.80989	110	
258.07605	88	
258.14115	128	
258.44296	92	
259.14836	92	
259.48848	88	
259.94191	88	
260.96706	374	
261.95508	126	
263.72259	94	
264.81766	120	
265.15045	86	
266.81194	464	1+
267.10146	90	
267.13290	130	
268.80849	112	
268.83785	256	1+
268.95688	92	
269.11619	124	
269.20058	96	
269.97168	220	
270.82487	84	
272.20803	96	
273.21877	108	
273.96438	84	
274.86527	96	
275.85304	246	1+
275.97587	112	
276.81010	132	
278.79752	260	
278.84653	120	
279.79162	922	1+
279.82742	84	
280.79247	658	1+
280.84285	146	
280.89317	92	
280.95371	92	
281.91061	90	
283.06321	130	
283.83212	94	
283.84639	112	
284.82422	350	
284.87611	120	
284.89174	96	
284.93094	108	
286.14256	90	
287.91284	110	
289.87717	148	
290.85808	98	
290.88560	88	
292.43530	158	
293.84977	108	
294.88457	110	
295.93028	126	
296.80741	220	
296.84742	88	
296.92636	86	
297.02693	94	
297.80859	214	
297.89460	128	
298.80226	2202	1+
300.87572	90	
301.85596	168	1+
302.26595	90	
303.09740	96	
304.27130	98	
305.90933	88	
306.88213	114	
307.28599	276	1+
307.79356	156	
308.79293	86	
308.88595	88	
308.96564	86	
310.79837	140	
311.86283	216	
313.93203	94	
314.87945	94	
315.88039	94	
316.51338	114	
316.81167	434	1+
318.23708	98	
318.92919	102	
319.08238	104	
319.82191	146	
320.21833	98	
321.80449	100	
321.82302	124	
321.89259	92	
322.09763	108	
323.01618	388	1+
323.23990	102	
324.21903	100	
325.28746	88	
325.89919	144	
326.16708	96	
327.10472	92	
328.03944	94	
328.15084	86	
329.08548	100	
329.86447	96	
330.16614	90	
332.43558	88	
336.81088	94	
336.94458	190	
337.19167	84	
337.34050	264	1+
337.94545	96	
339.23997	88	
340.19966	88	
344.08126	94	
347.30160	178	
348.32260	86	
350.99313	88	
352.19139	98	
358.19890	198	
358.42674	98	
358.89683	94	
359.20260	86	
360.21815	128	
361.60956	110	
362.33595	86	
END IONS

###FS:    #m/z: 313.92894 #charge 1+
###MS: 38
###MSMS: 41
BEGIN IONS
TITLE=Cmpd 30, +MS2(313.9289), 28.0-35.0eV, 0.9min #41
RTINSECONDS=50.4625
SCANS=38,41
PEPMASS=313.92894	28930
CHARGE=1+
50.57608	72	
183.60557	94	
188.86885	76	
190.83430	72	
191.87433	66	
193.97026	68	
197.03860	84	
203.43751	76	
204.10173	82	
205.94931	158	
207.84319	72	
207.97275	68	
208.88347	68	
209.88560	72	
212.87947	72	
212.98519	76	
214.06921	66	
214.89095	82	
216.62226	78	
217.85862	72	
220.12265	96	
221.94810	230	1+
223.96296	152	
224.90125	68	
226.14979	68	
226.89443	142	
227.07941	78	
227.78488	70	
228.50849	68	
229.90723	118	
230.88792	238	
230.97635	72	
231.07145	70	
231.85993	182	
232.16658	70	
232.85553	86	
234.14271	68	
234.22540	92	
234.91385	80	
234.97324	170	
235.79929	84	
235.95651	92	
237.92686	72	
238.71539	66	
240.14440	80	
242.87704	72	
243.86548	70	
244.98306	80	
246.97440	108	
247.01275	92	
248.03686	106	
248.13520	78	
248.85146	80	
248.89812	212	
249.69090	78	
249.89623	294	1+
249.96454	98	
250.21691	66	
250.49466	78	
250.89867	186	1+
250.91077	76	
250.94745	154	
250.99238	84	
252.06160	70	
252.92420	74	
253.11942	68	
254.78642	100	
254.81011	78	
255.09425	82	
257.97222	70	
258.90836	136	
259.24129	72	
260.38163	68	
260.51806	102	
260.94665	100	
261.80206	72	
261.83271	168	
262.38832	100	
262.47608	96	
262.95770	94	
264.00783	68	
264.11364	80	
264.80032	68	
265.19070	78	
265.97104	90	
267.15579	112	
268.28675	66	
268.95843	130	
269.11265	112	
269.29961	68	
270.27565	74	
271.05119	78	
271.40534	100	
272.09751	84	
272.58168	88	
272.92665	82	
273.22694	98	
273.97455	80	
274.08950	66	
275.21756	80	
276.38991	114	
276.98642	78	
278.89861	88	
280.26779	70	
280.92807	66	
282.20166	72	
282.28402	66	
282.85382	144	
282.87641	74	
283.86015	110	
283.98736	88	
286.91895	118	
286.93671	78	
289.87830	144	
289.91250	82	
292.18533	70	
292.87017	80	
293.00694	72	
293.27565	88	
294.89514	72	
295.81088	72	
295.99479	76	
296.75339	84	
297.84616	76	
299.70535	78	
299.76712	84	
299.79667	72	
299.97950	84	
300.16458	84	
300.22642	70	
300.89047	74	
303.37305	72	
303.89067	68	
305.27260	82	
305.91909	80	
306.79164	140	
307.12936	72	
307.78474	158	
307.89233	168	
308.13070	72	
308.29173	80	
308.78389	68	
308.88567	128	
309.01748	68	
309.28734	70	
309.91484	140	
310.80093	68	
312.00317	76	
313.89538	102	
314.28087	498	1+
316.35631	88	
316.97658	72	
318.20901	72	
318.94269	94	
END IONS

###FS:    #m/z: 322.92983 #charge 1+
###MS: 42
###MSMS: 43
BEGIN IONS
TITLE=Cmpd 31, +MS2(322.9298), 28.0-35.0eV, 0.9min #43
RTINSECONDS=54.1245
SCANS=42-43
PEPMASS=322.92983	306066
CHARGE=1+
181.92383	84	
192.88607	114	
196.86089	82	
198.86618	86	
199.88606	76	
201.02783	82	
201.04315	212	
205.94824	352	1+
209.91765	82	
210.90054	184	
212.87982	72	
213.95034	78	
215.88553	94	
215.96864	80	
216.86818	72	
217.17974	72	
218.09580	82	
219.95140	104	
220.16467	88	
221.06198	74	
221.07643	76	
221.94771	78	
222.15125	76	
222.88064	234	1+
222.95275	120	
223.95975	250	
224.11013	84	
224.51853	92	
224.97219	154	
225.86568	152	
226.05567	88	
227.54445	74	
227.93948	72	
227.95604	118	
229.84675	74	
233.90037	74	
233.94174	78	
235.88395	88	
236.99615	96	
237.79436	76	
238.90343	72	
238.94038	194	
239.07773	182	
240.89964	96	
240.94065	2828	
240.96518	114	
241.02454	80	
241.09048	92	
241.94205	3246	
242.88205	226	1+
242.90978	142	1+
242.94150	8808	1+
243.25795	72	
243.81905	134	
244.80587	78	
244.93944	2618	1+
246.08298	76	
246.97312	492	1+
247.12476	74	
248.15858	82	
249.09380	72	
249.56692	72	
250.21166	164	
250.94589	234	
251.78841	86	
253.24042	74	
253.83086	78	
254.72226	88	
255.10560	158	
256.85460	78	
257.21105	92	
257.70737	94	
258.83220	86	
260.01105	74	
260.44660	88	
260.82902	228	
260.89887	76	
261.07336	94	
261.39288	72	
261.43257	96	
261.82764	136	
261.88744	72	
262.82749	254	1+
262.96827	84	
263.03335	92	
264.22952	92	
264.79482	82	
264.85244	78	
265.06082	72	
265.24062	90	
266.86266	204	
267.96661	82	
268.17638	80	
268.79365	76	
268.96092	78	
270.06571	76	
271.21698	74	
271.80071	88	
272.25766	92	
272.94268	90	
273.42578	76	
275.03428	82	
277.08886	76	
278.10773	98	
278.92946	78	
279.08933	1040	1+
279.23471	82	
280.07874	88	
280.79254	86	
280.81943	84	
282.27871	114	
283.07045	140	
283.96433	126	
284.29064	478	1+
286.10765	82	
286.30677	74	
286.91048	82	
287.81316	78	
288.80135	76	
289.79015	174	
289.87944	292	1+
290.84388	84	
291.17903	104	
292.79796	114	
293.26102	84	
293.49445	84	
294.24795	76	
294.27431	130	
294.43333	74	
296.04749	78	
296.17666	92	
296.86572	122	
296.88492	88	
300.80532	78	
301.79441	90	
301.91605	84	
302.26176	206	1+
302.86180	72	
302.88481	196	1+
304.74539	80	
306.27767	78	
306.88335	240	1+
307.15057	90	
308.28958	204	
308.88649	250	1+
309.03579	158	
309.29784	102	
309.75572	84	
309.79035	86	
310.30644	216	
314.45002	92	
314.60057	76	
315.98722	90	
319.76123	72	
320.15657	78	
321.73865	98	
322.32248	72	
323.23680	230	1+
323.30464	80	
323.88956	116	
324.00657	74	
324.36260	80	
324.89522	116	
325.14121	74	
326.12302	80	
328.18872	122	
END IONS

###FS:    #m/z: 336.94545 #charge 1+
###MS: 42
###MSMS: 44
BEGIN IONS
TITLE=Cmpd 32, +MS2(336.9454), 28.0-35.0eV, 0.9min #44
RTINSECONDS=54.8975
SCANS=42,44
PEPMASS=336.94545	78274
CHARGE=1+
113.80861	74	
185.38680	74	
195.00962	78	
203.93173	88	
204.88867	78	
208.97729	120	
209.13388	74	
210.88992	76	
210.89782	76	
211.94355	886	
212.41234	98	
212.87751	726	1+
213.93879	454	
215.88672	610	
217.85676	94	
217.88125	282	
218.88392	134	
220.98524	84	
221.89637	78	
223.96018	294	1+
224.81482	106	
224.97413	72	
226.89062	172	
226.96968	112	
228.89359	112	
229.95400	986	1+
230.02362	84	
230.88843	902	1+
230.91866	88	
231.95015	712	
233.89604	366	1+
235.11686	88	
235.89334	196	
236.06489	90	
236.17253	114	
238.84047	96	
239.90747	96	
240.83835	88	
240.96252	82	
241.04717	74	
241.80075	76	
241.98403	72	
242.85109	100	
245.03277	92	
246.09681	80	
246.15836	86	
246.97682	226	
247.96197	246	
248.90098	274	1+
249.82671	80	
249.95924	218	
250.83514	90	
251.03516	88	
251.08596	78	
251.22217	78	
252.05943	88	
252.22776	76	
252.83429	84	
252.97084	872	1+
253.90852	160	
254.08920	136	
254.96250	158	
255.07796	236	
255.09507	98	
256.88240	100	
256.91933	72	
256.95885	80	
257.22474	90	
257.85184	76	
258.84737	244	
258.85945	262	1+
258.88106	86	
260.84992	102	
267.04723	86	
268.83897	518	1+
269.57965	114	
269.80008	102	
270.98010	152	
271.18883	80	
271.75152	88	
271.90928	92	
272.35076	92	
272.95698	74	
272.97825	86	
273.79755	80	
276.85620	526	1+
278.83469	198	
278.99719	74	
279.83780	130	
280.25882	112	
280.84769	98	
281.05084	80	
281.10434	92	
281.48014	110	
283.84396	72	
284.88345	72	
285.84898	472	1+
286.91069	188	
287.67122	88	
288.98070	78	
289.38997	90	
289.87665	102	
290.85270	140	
291.43639	78	
292.26077	128	
293.10640	284	
293.29287	90	
293.83838	130	
293.89217	82	
293.98854	178	1+
294.17863	126	
294.78749	78	
295.16935	74	
296.92697	86	
297.02692	86	
298.14074	84	
299.24622	76	
299.87525	124	
300.42410	98	
301.57485	104	
302.37516	116	
303.15888	100	
303.86073	88	
304.94305	76	
305.81416	78	
305.90825	78	
306.87967	176	
308.13725	74	
309.86610	124	
310.41772	104	
311.00184	78	
311.96203	94	
313.04718	76	
313.41245	78	
315.87256	112	
317.43400	78	
317.74658	74	
317.82794	78	
317.87136	92	
319.09225	98	
319.31379	78	
320.26417	74	
321.74515	94	
321.89054	76	
321.92357	72	
323.06326	88	
323.23552	74	
323.29973	74	
323.96028	86	
324.89701	266	
328.89512	102	
329.82239	98	
329.87281	178	
330.86035	104	
332.89040	92	
333.21946	78	
334.95439	108	
336.94189	74	
337.18176	174	
338.13279	84	
339.28767	76	
342.31366	96	
END IONS

###FS:    #m/z: 359.96130 #charge 1+
###MS: 42
###MSMS: 45
BEGIN IONS
TITLE=Cmpd 33, +MS2(359.9613), 28.0-35.0eV, 1.0min #45
RTINSECONDS=55.6695
SCANS=42,45
PEPMASS=359.96130	61284
CHARGE=1+
175.35268	100	
182.04787	84	
185.84150	84	
187.99707	92	
191.10613	82	
207.02774	96	
209.93934	176	
210.18479	90	
210.38590	92	
211.15086	124	
218.93093	98	
220.96132	138	
221.05635	86	
222.95238	834	1+
223.01599	86	
224.89753	132	
224.92909	92	
224.94776	808	1+
224.96965	80	
225.20341	82	
225.71795	98	
225.97034	354	1+
226.88389	120	
226.94691	618	
227.92888	256	
227.95991	114	
228.69622	84	
228.94323	646	1+
230.15584	84	
235.18839	98	
235.79635	144	
237.22850	90	
239.14909	92	
239.90154	132	
240.13121	80	
240.83209	138	
240.94133	696	1+
240.96025	622	1+
241.10624	88	
241.89906	128	
242.59191	82	
242.90567	88	
242.95956	246	
243.01476	80	
243.51997	90	
243.95915	538	1+
245.06749	96	
245.64627	84	
245.94479	1016	1+
246.15846	82	
246.80731	112	
246.83526	128	
247.40675	78	
247.98039	132	
248.10224	80	
248.80301	356	
249.80532	164	
250.94704	120	
252.52382	86	
252.79710	90	
252.95810	112	
255.97184	88	
256.98727	94	
258.14431	248	
258.84477	278	
258.96946	304	
258.98446	102	
259.05746	80	
259.91410	84	
260.44483	88	
260.96878	558	1+
263.38204	118	
263.56353	96	
264.23514	112	
264.81838	198	
264.95714	92	
265.81124	1064	1+
265.97095	80	
266.81327	930	1+
268.79409	208	1+
268.86236	80	
268.95812	236	
270.88329	82	
272.02044	96	
272.84344	94	
275.35222	90	
275.93602	144	
275.97132	204	
276.80944	204	
276.85479	160	
277.92931	94	
278.80278	158	
279.04228	108	
279.79344	116	
280.09970	80	
280.79253	1068	1+
280.86920	162	
281.01475	100	
281.11167	88	
281.86216	134	
282.85778	150	
283.86435	106	
284.82364	276	
284.95366	86	
285.78897	168	
289.93480	80	
290.23464	108	
290.54223	106	
291.91693	94	
291.99013	90	
292.43949	162	
293.90503	84	
294.84696	154	1+
295.02295	108	
296.40049	98	
296.80909	530	1+
296.85307	84	
297.11549	88	
297.59627	102	
298.80334	1538	1+
299.86937	134	
300.80117	220	
301.07805	90	
301.78842	130	
303.17612	80	
303.94419	146	
305.27293	80	
305.43880	80	
305.87685	234	1+
310.28631	88	
310.31572	96	
311.80369	140	
311.90899	102	
315.92155	98	
316.81376	472	1+
317.43195	90	
317.88695	86	
319.10095	86	
320.62033	78	
320.82025	264	1+
320.89981	86	
321.80606	122	
322.26939	82	
322.84527	92	
323.01739	104	
323.27119	82	
323.36618	100	
324.02643	80	
324.92432	98	
325.16562	92	
325.79024	84	
326.79532	116	
326.94619	80	
327.30653	82	
329.82030	94	
332.08180	102	
336.14870	88	
336.94566	326	1+
338.33859	94	
343.03405	88	
344.41141	82	
345.15243	86	
355.42297	78	
355.70065	90	
356.11291	84	
356.87335	96	
357.92276	80	
358.19989	94	
359.31303	82	
361.11466	92	
END IONS

###FS:    #m/z: 322.92952 #charge 1+
###MS: 46
###MSMS: 47
BEGIN IONS
TITLE=Cmpd 34, +MS2(322.9295), 28.0-35.0eV, 1.0min #47
RTINSECONDS=59.3365
SCANS=46-47
PEPMASS=322.92952	312626
CHARGE=1+
93.62984	74	
106.69378	86	
120.55499	100	
125.68456	102	
189.92306	74	
191.04329	100	
192.88972	116	
198.93725	80	
200.93914	80	
201.04341	72	
203.95099	76	
205.95010	114	
206.95170	84	
206.97035	74	
207.97081	80	
208.89079	78	
211.07563	94	
211.91496	84	
212.89779	78	
215.93258	76	
216.07343	86	
221.94545	262	
222.95434	154	
223.01951	84	
223.85467	92	
223.91532	90	
223.95995	524	1+
224.87387	72	
227.93193	384	1+
227.97963	88	
228.12625	88	
229.02638	92	
231.11247	84	
233.87541	92	
234.18965	80	
235.13584	102	
236.89515	80	
237.08664	88	
238.07302	72	
238.89273	134	
238.93762	196	
239.08132	200	
239.78863	76	
239.95405	88	
240.08737	84	
240.93984	3278	
241.11425	100	
241.94179	2468	
242.81972	84	
242.87271	258	1+
242.94123	9152	1+
243.08068	82	
243.81808	302	1+
244.12930	184	1+
244.93998	1672	1+
246.12370	90	
246.97412	282	
247.97522	132	
248.85681	98	
249.00920	92	
249.96481	84	
250.46554	184	
250.66781	72	
250.94539	96	
251.65430	78	
252.10888	218	1+
255.00214	90	
255.88731	76	
255.94631	104	
258.23589	74	
258.83867	84	
259.88814	82	
260.83220	278	1+
261.88349	80	
265.06038	292	
265.12423	80	
265.26033	72	
265.92298	92	
266.03285	94	
266.79258	72	
267.17973	74	
267.86871	76	
267.96704	80	
268.09580	72	
268.96123	172	
269.24317	76	
269.80522	92	
270.08799	76	
270.79874	74	
271.92922	108	
272.42972	76	
273.78962	82	
274.79619	232	1+
275.02592	128	
276.09842	74	
278.65466	98	
279.08914	872	1+
279.69470	94	
279.79321	196	1+
280.18762	78	
280.99224	80	
282.16232	74	
282.27715	100	
282.29595	88	
282.86130	132	
283.06893	328	1+
284.29223	180	
284.87516	72	
284.89586	118	
285.15473	80	
285.42023	80	
286.36916	76	
286.68726	94	
287.69026	88	
289.78278	78	
289.87577	196	
290.22633	88	
290.88126	76	
292.85697	92	
292.97733	76	
294.24402	72	
294.27752	86	
294.85093	94	
296.82218	72	
296.97590	78	
297.78716	90	
298.27432	86	
299.66691	72	
302.24421	102	
302.88338	76	
302.93666	86	
304.19267	82	
304.81273	106	
305.86846	142	
305.90296	188	
306.25637	90	
306.88369	592	1+
307.31051	100	
307.79656	240	1+
307.89050	330	1+
308.29136	194	
308.86556	82	
308.99776	80	
310.04322	90	
311.74737	78	
312.28299	76	
312.87415	120	
313.61679	88	
313.81493	80	
313.94729	72	
314.82273	78	
316.35835	88	
317.70943	80	
318.87940	78	
321.76513	72	
322.16225	76	
323.03902	76	
323.16053	78	
323.87930	116	
324.20318	72	
324.89460	120	
325.11058	74	
326.21394	80	
326.30469	72	
327.81735	114	
328.18860	84	
END IONS

###FS:    #m/z: 336.94519 #charge 1+
###MS: 46
###MSMS: 48
BEGIN IONS
TITLE=Cmpd 35, +MS2(336.9452), 28.0-35.0eV, 1.0min #48
RTINSECONDS=60.109
SCANS=46,48
PEPMASS=336.94519	77468
CHARGE=1+
58.45063	70	
187.93480	72	
188.14364	72	
196.88777	168	
198.91469	86	
205.94857	160	
209.09472	106	
209.88448	110	
211.94402	1052	1+
212.87877	490	1+
212.89919	90	
213.93840	470	1+
214.88145	730	1+
215.88551	624	1+
217.91106	70	
217.93455	84	
222.16061	72	
223.15343	84	
223.95459	70	
223.97137	106	
224.84059	74	
228.89508	196	
228.90860	84	
228.96161	88	
229.95541	1332	
230.88931	948	1+
231.08639	82	
231.94859	412	1+
232.88405	74	
233.01845	104	
233.08429	94	
233.89895	458	1+
234.05083	76	
234.10152	72	
234.13155	92	
234.91849	170	
234.94369	72	
237.03761	94	
237.15661	70	
237.56153	92	
237.82475	78	
239.02865	94	
239.85151	78	
239.90285	76	
240.62438	72	
240.83585	322	1+
241.91139	72	
242.06653	78	
242.84443	80	
244.12258	84	
244.97691	74	
244.99245	72	
245.44797	110	
245.52122	76	
246.42810	80	
246.90181	130	
246.97680	226	
247.96716	214	
248.90370	224	
249.82679	72	
249.93349	84	
249.95874	140	
250.05015	82	
250.98538	126	
251.90746	74	
252.43019	72	
252.96985	422	
253.08367	90	
253.90886	130	
254.79667	76	
254.96603	134	
255.02917	72	
255.07493	466	1+
256.38479	76	
256.84673	70	
257.54402	78	
258.80272	98	
258.84383	106	
259.82807	282	1+
259.85302	122	
265.85863	80	
267.87064	76	
268.84010	180	
269.92005	118	
271.81552	90	
271.85348	104	
272.91552	160	
272.94078	98	
273.42603	102	
273.85631	74	
274.86146	92	
275.42951	92	
276.10651	88	
276.85483	374	1+
277.88863	84	
278.03367	112	
281.03001	72	
281.10522	72	
282.93624	70	
283.80524	74	
284.87262	74	
284.94533	94	
285.52824	78	
286.84883	386	1+
287.90868	200	1+
288.85131	72	
288.99970	80	
290.85563	96	
291.23641	88	
291.43995	168	
291.89387	70	
292.07211	76	
292.46034	86	
292.85972	318	1+
293.10848	290	1+
293.84973	94	
294.02503	84	
294.17875	74	
294.29442	84	
294.84723	94	
295.97558	122	1+
296.85117	72	
297.83802	90	
298.07290	102	
298.32502	88	
298.85335	88	
299.01834	94	
299.10186	90	
301.18445	72	
301.87791	176	
304.88074	196	
307.11407	88	
307.77292	88	
308.31434	122	
308.86416	76	
309.33241	70	
309.86621	156	
309.91591	76	
310.84490	82	
310.87138	254	1+
311.82528	80	
314.99924	88	
318.15163	74	
320.96556	70	
323.00165	86	
323.76541	74	
323.88516	140	
325.05519	76	
325.14170	92	
325.89443	72	
326.89196	126	
327.87964	84	
328.88969	78	
330.22512	72	
330.32975	90	
330.98225	86	
332.89365	80	
332.93244	80	
333.29119	80	
333.89667	70	
334.65559	84	
336.79539	80	
336.89202	70	
337.18717	70	
338.32044	76	
338.74957	86	
339.38728	78	
341.88220	90	
END IONS

###FS:    #m/z: 313.92888 #charge 1+
###MS: 46
###MSMS: 49
BEGIN IONS
TITLE=Cmpd 36, +MS2(313.9289), 28.0-35.0eV, 1.1min #49
RTINSECONDS=60.881
SCANS=46,49
PEPMASS=313.92888	29280
CHARGE=1+
166.09295	80	
170.06646	72	
177.04616	72	
188.46721	76	
192.89256	80	
193.97052	110	
194.82449	68	
196.96462	66	
198.07224	94	
198.95785	92	
203.95640	90	
204.09342	62	
205.94852	88	
206.11388	76	
206.95200	124	
211.93472	72	
213.08581	94	
216.85755	78	
218.95836	84	
219.83469	78	
223.05617	76	
223.95915	132	
223.98315	66	
224.97684	78	
225.04329	86	
225.05780	70	
227.07954	72	
227.99259	100	
228.13537	76	
229.78548	72	
230.88737	346	1+
231.07329	72	
231.90834	84	
231.94225	68	
233.04145	68	
233.94550	72	
234.16349	76	
234.43229	92	
234.86896	60	
234.96912	558	
235.08138	68	
238.96059	96	
240.14808	74	
240.41857	80	
241.45908	94	
241.70532	80	
241.81216	92	
243.16999	72	
243.89419	68	
243.92493	68	
246.15863	80	
246.97700	136	
247.97665	92	
248.89793	78	
249.44238	78	
249.84038	76	
250.86193	62	
250.90208	122	
250.94792	72	
251.95238	72	
252.23696	80	
252.90859	62	
252.95529	64	
253.23481	72	
254.84913	94	
254.94533	70	
258.05627	82	
258.97044	62	
259.14239	74	
260.19694	92	
260.94461	72	
261.20222	68	
261.90313	94	
262.94388	66	
262.97164	68	
263.14086	68	
263.24622	66	
263.90240	98	
264.26738	70	
264.98040	78	
265.87464	64	
266.07887	66	
267.10971	70	
267.60149	82	
267.85959	66	
268.19043	70	
268.29302	78	
268.85029	72	
268.95995	134	
269.11442	66	
269.40002	74	
269.84573	86	
269.97086	64	
270.03557	102	
270.21910	72	
270.27377	142	
270.95863	64	
271.95587	62	
272.05681	68	
272.13174	104	
272.80282	60	
272.82277	162	
273.16579	70	
275.53315	66	
276.93735	84	
277.02791	78	
277.85556	68	
278.13223	76	
278.24790	110	
279.22662	66	
279.95531	64	
280.26782	160	
280.78850	64	
280.80689	78	
282.16850	66	
282.50077	80	
282.86078	304	1+
284.64942	92	
286.91697	62	
289.01450	66	
289.79334	72	
290.81664	90	
291.28787	86	
291.73214	82	
291.80544	62	
293.87741	78	
294.85521	64	
296.89945	74	
297.22768	84	
297.93522	78	
298.02869	70	
299.76918	72	
304.89310	74	
305.87960	264	1+
307.07315	64	
307.88384	320	1+
308.30307	76	
308.85963	60	
310.15353	76	
310.28554	84	
310.33548	96	
310.86571	74	
311.12967	74	
311.41574	60	
312.22435	76	
313.04645	72	
313.28183	64	
314.08450	62	
314.28459	190	
314.61121	108	
315.28738	212	
316.68151	68	
318.85329	70	
319.43196	92	
END IONS

###FS:    #m/z: 322.92944 #charge 1+
###MS: 50
###MSMS: 51
BEGIN IONS
TITLE=Cmpd 37, +MS2(322.9294), 28.0-35.0eV, 1.1min #51
RTINSECONDS=64.547
SCANS=50-51
PEPMASS=322.92944	283228
CHARGE=1+
191.67018	94	
192.89089	190	
192.97952	74	
197.86114	66	
198.87682	72	
200.87998	84	
201.04527	182	
205.05027	66	
205.94933	280	
209.88958	90	
209.91724	120	
210.42148	100	
212.21902	72	
213.08726	78	
221.06731	70	
221.89343	68	
221.94441	186	
222.08905	74	
222.94927	188	
223.87330	78	
223.93933	72	
223.95811	550	
226.01485	74	
227.24065	72	
227.93402	70	
230.35357	70	
230.85320	74	
234.14821	78	
234.84246	72	
237.78908	138	
237.92709	84	
238.03320	76	
238.81042	84	
238.94119	168	
238.95656	116	
239.07637	378	1+
239.94849	100	
240.11400	88	
240.94012	3472	
241.93970	9842	1+
242.88886	100	
242.94194	6562	1+
243.81680	192	1+
244.90805	74	
244.94052	1556	1+
246.16375	78	
246.97626	374	1+
247.13433	72	
248.84969	74	
248.97756	66	
249.05305	78	
249.96456	80	
250.85048	68	
250.94844	272	1+
250.97299	76	
251.24510	96	
251.79160	78	
252.13184	74	
253.09011	76	
253.18796	88	
254.14594	72	
257.91739	78	
258.83132	230	
258.85591	72	
258.91021	74	
259.93561	92	
259.99331	74	
260.86719	82	
261.24988	94	
261.83203	116	
261.88355	74	
262.83233	126	
264.07770	78	
265.05827	126	
265.07845	90	
265.12451	80	
266.04085	76	
266.79224	68	
266.84071	78	
266.95501	68	
266.99909	68	
267.79044	66	
267.82447	80	
268.86236	74	
268.95673	180	1+
269.24105	74	
269.82154	70	
272.06129	72	
272.13198	78	
272.44059	72	
272.45410	114	
272.91626	102	
272.95482	106	
273.48869	68	
273.85642	80	
276.06582	84	
276.15934	72	
277.01723	78	
277.07030	72	
277.85377	82	
278.39436	84	
279.09090	1142	1+
279.24411	68	
279.85262	296	1+
279.94953	78	
280.81919	76	
282.05301	66	
282.22020	66	
282.98200	80	
283.88280	130	
283.97138	124	
284.16106	72	
284.29172	248	1+
284.30760	146	
285.05344	76	
285.14649	82	
285.19844	72	
288.14457	72	
289.15858	122	
289.80980	66	
289.87991	254	1+
289.90449	112	
290.21581	80	
290.78573	110	
291.80330	80	
292.81103	76	
293.88620	80	
294.25025	74	
296.80446	66	
296.92743	78	
298.18942	72	
299.77701	120	
299.80218	120	
300.86516	70	
300.92929	68	
301.06522	76	
301.08042	68	
302.24882	76	
303.75573	84	
303.88335	212	1+
303.94618	104	
305.40364	82	
305.65783	116	
307.16570	72	
307.79200	302	1+
307.89129	76	
308.01869	68	
308.28930	146	
308.86813	266	1+
310.31045	190	
310.87188	68	
311.86678	72	
313.80607	72	
313.95340	148	
316.87422	76	
320.15766	218	1+
321.27158	86	
321.78885	78	
321.83332	84	
322.26498	72	
323.23673	172	
324.89185	340	1+
325.16837	66	
325.82680	134	1+
326.17244	76	
326.81096	70	
326.87530	84	
327.09268	80	
END IONS

###FS:    #m/z: 340.94011 #charge 1+
###MS: 50
###MSMS: 52
BEGIN IONS
TITLE=Cmpd 38, +MS2(340.9401), 28.0-35.0eV, 1.1min #52
RTINSECONDS=65.3275
SCANS=50,52
PEPMASS=340.94011	106952
CHARGE=1+
90.79181	94	
192.92494	84	
194.45974	106	
207.86802	76	
213.93893	116	
215.88786	430	
217.88051	466	1+
221.87704	72	
222.88032	80	
224.95827	80	
224.97335	74	
227.92612	72	
230.88579	638	1+
231.90310	154	
231.95144	322	1+
233.94936	104	
234.90804	82	
235.89667	132	
237.86644	152	
240.22827	266	
240.44508	82	
240.83928	482	1+
240.93546	168	1+
241.84173	348	1+
243.02817	86	
243.83454	124	
243.88074	78	
243.89605	74	
244.82913	78	
244.88470	76	
245.82626	156	
245.85136	112	
246.18160	86	
246.97387	390	1+
247.21126	74	
248.41966	84	
248.89139	114	
249.90183	118	
249.95958	106	
250.97101	100	
250.99496	118	
251.24727	78	
252.04414	76	
252.23327	122	
254.03653	82	
254.12872	72	
254.97063	90	
255.07133	142	
256.18288	74	
256.84736	148	
256.96082	198	
257.10861	92	
257.79813	76	
257.82753	100	
257.99798	72	
258.84566	560	1+
258.87806	78	
258.90509	124	
259.43303	84	
259.91909	136	
260.83388	118	
261.83475	86	
261.98094	78	
262.47588	96	
262.92606	138	
263.23442	78	
263.25650	72	
264.85899	278	1+
265.58462	80	
266.23717	82	
267.13630	170	
267.38076	86	
268.14197	86	
268.84028	268	
269.79319	280	1+
270.83892	128	
272.84338	78	
275.80862	78	
275.86569	112	
276.43285	76	
276.85656	608	1+
277.96566	126	
278.14839	72	
278.24216	114	
278.84525	484	1+
278.92951	72	
279.85755	158	
280.13016	90	
280.84401	100	
281.04750	82	
283.90993	80	
285.42465	96	
286.10125	78	
286.78814	276	1+
286.87018	84	
287.10302	72	
287.58390	102	
289.65143	82	
289.87927	76	
289.90200	176	
290.07975	88	
290.14247	78	
292.93943	164	
293.92803	96	
295.87221	82	
296.85634	126	
296.97121	90	
297.97275	268	
298.14305	78	
298.85361	72	
299.05962	92	
299.78039	98	
299.87223	150	
300.98200	80	
302.17642	150	
302.86795	134	
302.94746	96	
303.92041	72	
304.01506	72	
305.86533	72	
306.27555	76	
306.79157	94	
306.88119	100	
307.88664	96	
308.25345	110	
308.85113	72	
309.15222	88	
310.85756	240	1+
310.87634	78	
311.27868	72	
311.81658	76	
312.94942	78	
317.18004	92	
320.11511	78	
321.92572	84	
322.89573	80	
323.31144	80	
323.84086	88	
324.86031	86	
324.90458	130	
325.39169	84	
325.88792	80	
326.17549	144	
327.17056	74	
327.93500	86	
328.18516	146	
328.88449	132	
328.90583	124	
329.87513	90	
330.81189	80	
330.89914	126	
331.89169	92	
333.28657	96	
334.31404	74	
334.39973	74	
334.94721	104	
336.23407	84	
336.79991	100	
337.21881	88	
340.12936	72	
340.16336	88	
341.62572	84	
345.13193	72	
345.18237	78	
END IONS

###FS:    #m/z: 336.94542 #charge 1+
###MS: 50
###MSMS: 53
BEGIN IONS
TITLE=Cmpd 39, +MS2(336.9454), 28.0-35.0eV, 1.1min #53
RTINSECONDS=66.1
SCANS=50,53
PEPMASS=336.94542	68824
CHARGE=1+
184.72531	92	
186.13809	80	
192.88753	82	
196.96504	84	
205.94991	82	
207.89320	80	
209.12689	86	
211.87405	80	
211.94334	1054	
212.87736	1046	1+
213.93903	284	
215.93251	96	
216.97135	66	
217.01827	72	
217.88208	244	
219.01095	68	
221.94277	66	
222.97223	440	1+
223.97820	326	1+
224.19678	92	
225.86904	82	
226.89990	72	
228.84277	82	
228.90956	80	
229.09161	88	
229.95420	716	1+
230.89041	650	
231.87482	142	
231.94953	450	1+
232.82780	70	
232.89624	118	
233.89818	172	
233.94150	92	
234.14652	92	
234.54322	100	
234.94563	78	
235.89340	146	
236.89955	80	
238.25090	70	
238.83589	192	1+
238.89235	82	
241.84155	110	
241.88586	94	
242.08774	92	
244.85221	92	
245.14416	94	
245.96027	68	
246.17594	102	
246.97496	176	
247.15170	72	
247.96563	274	
248.89983	128	
249.14177	78	
249.84703	124	
249.89950	124	
249.95935	448	1+
250.04396	78	
250.05970	74	
250.21682	72	
251.07017	66	
251.63904	80	
251.88231	72	
252.10713	82	
252.21596	68	
252.97263	396	
253.06455	96	
253.42030	80	
253.90636	146	
254.08738	94	
254.97490	72	
255.07263	146	
255.86135	112	
255.96803	68	
256.26329	80	
256.84876	90	
256.86463	74	
256.96305	130	
257.84287	390	1+
258.84374	272	1+
259.58747	84	
259.96347	78	
260.94837	72	
261.83779	78	
264.84634	194	1+
265.09457	86	
265.65851	102	
265.86038	198	1+
266.01694	136	
267.03718	72	
267.13749	74	
268.84164	288	
269.06556	72	
269.84196	144	
270.94876	70	
271.84848	68	
271.91112	66	
272.84945	146	
272.91444	68	
274.19006	72	
274.86440	70	
275.84126	66	
275.86170	122	
276.86205	162	
277.82934	80	
277.85376	134	
277.91724	82	
278.83315	368	1+
278.86051	82	
279.05450	74	
280.00491	74	
281.85898	224	1+
282.81714	128	
283.23179	86	
283.82920	66	
284.65760	108	
286.85167	212	
288.42784	94	
288.85571	78	
289.42120	74	
291.86414	76	
291.93758	68	
292.93516	88	
293.10487	270	1+
293.43106	80	
293.85906	272	1+
293.88577	76	
294.05752	106	
295.00711	68	
297.15025	70	
297.25093	66	
297.38200	68	
298.41637	80	
299.01298	84	
299.87302	254	
300.84604	66	
300.87575	162	
301.80696	88	
303.43911	70	
306.88599	72	
307.23924	72	
307.72342	72	
307.88945	78	
308.28794	82	
308.86403	74	
308.92438	74	
309.86421	72	
310.07570	86	
310.74015	80	
311.85581	216	1+
311.86424	70	
312.25719	82	
315.75608	80	
316.27111	92	
318.10826	66	
320.16107	66	
320.25556	86	
320.61406	72	
324.78524	68	
324.89345	76	
324.96636	68	
325.08828	72	
326.94401	100	
327.18187	92	
333.92830	100	
337.18943	78	
342.20030	68	
END IONS

###FS:    #m/z: 340.93972 #charge 1+
###MS: 54
###MSMS: 55
BEGIN IONS
TITLE=Cmpd 40, +MS2(340.9397), 28.0-35.0eV, 1.2min #55
RTINSECONDS=69.786
SCANS=54-55
PEPMASS=340.93972	113732
CHARGE=1+
187.87586	88	
189.86124	130	
192.89610	78	
196.43565	98	
205.95171	174	
206.92695	76	
212.93710	92	
213.88108	88	
213.93893	708	
214.88301	74	
215.86567	118	
215.88652	788	1+
215.94551	74	
217.85680	78	
217.87866	160	
218.07254	96	
218.12306	92	
219.89479	76	
220.95963	76	
221.89205	128	
222.89482	76	
222.97762	90	
223.45239	84	
223.95865	124	
224.97908	78	
225.46504	84	
226.21258	84	
228.79968	92	
228.90489	132	
230.81403	104	
230.87026	90	
230.88916	172	
230.90379	84	
231.88909	112	
231.94893	278	1+
231.97322	76	
233.89826	408	
234.07515	96	
235.01182	90	
235.79384	74	
235.89481	150	
237.04898	92	
237.91177	94	
238.85598	80	
239.80594	78	
240.84200	122	
240.98988	74	
241.85206	170	
242.94141	214	
243.41306	100	
243.82496	232	1+
245.44234	76	
245.83440	190	1+
246.97392	128	
248.06764	84	
249.42482	84	
249.96031	192	1+
250.00636	92	
250.99297	86	
252.11234	90	
253.52582	94	
254.70640	76	
254.96530	132	
254.98057	82	
255.07753	190	
255.20435	84	
256.27254	82	
256.46324	100	
256.81263	80	
256.84974	116	
256.91777	118	
256.96203	112	
258.84342	482	1+
259.95817	120	
260.83348	424	1+
260.85179	76	
260.91295	190	1+
261.01767	84	
261.47430	74	
262.84257	142	
265.08066	80	
265.34674	90	
267.13335	152	
267.82051	78	
267.84108	178	
268.84074	424	
268.95812	132	
269.91661	84	
270.05941	82	
271.43556	80	
271.83141	134	
272.84769	74	
272.95328	78	
272.97577	90	
273.85634	88	
273.98191	76	
274.85925	304	
275.01375	78	
275.85519	950	1+
277.81901	88	
277.96030	128	
277.98493	166	
278.84390	1236	1+
279.89835	80	
279.91267	94	
281.80555	78	
281.85064	192	1+
281.97693	78	
282.99648	84	
284.06722	80	
285.80312	114	
286.20298	74	
287.44029	84	
289.18946	76	
290.80996	82	
290.85872	172	
291.80154	86	
292.43545	102	
292.86487	110	
294.85326	82	
294.86841	140	
295.16954	104	
295.41203	90	
299.06289	88	
299.40186	90	
299.87363	110	
300.99479	76	
301.85612	122	
301.87991	92	
302.17566	318	1+
302.36876	78	
303.94767	80	
306.28649	76	
307.89212	180	
308.28176	76	
308.30052	100	
308.81000	76	
308.88668	100	
309.83803	80	
311.87964	80	
312.87566	98	
312.91907	76	
312.95338	74	
318.60098	100	
323.18277	82	
323.89155	220	1+
324.15403	76	
324.80723	78	
324.95960	96	
326.17313	116	
326.94629	86	
328.88297	136	
328.89959	140	
328.94738	78	
329.64918	92	
329.87371	102	
332.40169	84	
336.04285	82	
339.89908	78	
340.39443	76	
342.89785	154	
343.89852	204	1+
344.17005	82	
344.37073	84	
END IONS

###FS:    #m/z: 359.96094 #charge 1+
###MS: 54
###MSMS: 56
BEGIN IONS
TITLE=Cmpd 41, +MS2(359.9609), 28.0-35.0eV, 1.2min #56
RTINSECONDS=70.5575
SCANS=54,56
PEPMASS=359.96094	48928
CHARGE=1+
111.97952	74	
183.93247	130	
191.10643	84	
192.67789	82	
209.94477	376	1+
210.90106	88	
215.88218	84	
219.92404	92	
222.95364	604	1+
223.83450	96	
223.88955	138	
224.94855	864	1+
225.86231	90	
225.89493	100	
226.15351	84	
226.94649	702	1+
226.97054	88	
227.19303	82	
227.86297	84	
227.93097	250	
228.90963	94	
228.94072	486	
230.88491	74	
233.97190	96	
236.49718	80	
237.23233	94	
238.89393	74	
238.93731	138	
239.24513	84	
240.86991	76	
240.93853	384	
240.96226	692	1+
241.09582	88	
241.94039	276	
242.15044	112	
242.95622	160	
243.96896	76	
244.95850	364	
245.94825	436	1+
246.81289	138	
246.95363	308	1+
247.80804	120	
248.80321	430	1+
248.97137	78	
249.39990	98	
250.11594	76	
250.95312	350	1+
251.47330	86	
252.87342	96	
255.38673	94	
257.77458	76	
258.79648	76	
258.83220	78	
258.84892	184	
260.43670	92	
260.83708	94	
260.97136	206	
261.29183	74	
261.97087	146	
262.09607	78	
263.13910	90	
263.56342	88	
264.81742	136	
264.96246	74	
264.98652	78	
265.08842	84	
265.81558	218	
265.84074	78	
265.92093	80	
266.04312	88	
266.81792	362	
267.97872	106	
268.81162	228	
268.84419	128	
268.90344	128	
268.95778	216	
269.97091	144	
270.09479	116	
270.48536	76	
270.80459	96	
272.85774	106	
273.96402	78	
274.42772	74	
275.88680	74	
275.92064	82	
276.81198	258	1+
277.12130	96	
277.92099	84	
278.79821	472	1+
279.09954	74	
279.84491	112	
280.79270	1020	1+
280.85777	100	
281.13823	134	
281.42958	152	
282.16674	86	
282.79030	132	
283.82938	118	
284.82337	430	1+
285.30306	74	
286.91440	88	
287.14267	76	
288.54888	80	
288.79277	74	
291.79306	236	1+
291.80587	76	
291.97551	88	
292.43602	200	1+
293.00693	80	
293.08237	78	
293.41443	80	
293.85214	76	
294.85728	166	
294.88860	84	
296.41723	82	
296.80877	488	1+
297.70399	78	
298.05184	82	
298.80332	1762	1+
298.83812	84	
299.86766	280	1+
300.51686	78	
300.80383	118	
305.13536	84	
306.87744	106	
307.39180	98	
307.78154	82	
307.84612	90	
307.91013	122	
309.81408	92	
309.89863	84	
309.91931	146	
311.85643	82	
313.88869	80	
314.81261	570	1+
315.89788	80	
317.88901	78	
317.95023	96	
319.82341	120	
320.81763	298	1+
321.17477	76	
323.05461	74	
324.89439	130	
326.87276	88	
326.88881	196	1+
329.89468	78	
330.83884	78	
332.93276	76	
334.19296	80	
334.31854	84	
334.87997	274	
334.99691	74	
335.13411	82	
335.16330	98	
336.94965	130	
337.11177	124	
337.83006	74	
337.94764	84	
340.60728	86	
343.18442	76	
344.73998	88	
352.30227	84	
352.90107	118	
355.70700	96	
357.15892	84	
357.47901	92	
357.73042	104	
358.19893	84	
358.22011	80	
361.87564	84	
364.75219	82	
END IONS

###FS:    #m/z: 313.92881 #charge 1+
###MS: 54
###MSMS: 57
BEGIN IONS
TITLE=Cmpd 42, +MS2(313.9288), 28.0-35.0eV, 1.2min #57
RTINSECONDS=71.33
SCANS=54,57
PEPMASS=313.92881	23950
CHARGE=1+
62.90139	70	
88.25775	72	
157.42292	92	
190.92968	80	
192.82802	58	
192.88935	76	
193.96929	136	
199.04971	84	
204.93805	72	
205.95013	66	
205.97445	64	
206.00270	92	
208.94922	72	
209.89126	66	
211.89011	82	
212.87627	130	
215.15183	66	
217.15590	72	
217.38406	90	
221.96840	68	
223.95517	68	
224.97984	110	
225.81182	86	
225.89504	68	
227.82937	60	
228.89849	86	
230.85350	86	
230.89182	278	1+
231.85602	162	
233.79712	70	
233.85620	98	
234.85536	68	
234.96962	348	1+
235.00397	70	
235.12057	60	
235.43189	72	
235.85019	80	
236.23894	74	
241.98613	60	
242.05112	62	
243.16792	84	
243.77937	62	
243.87687	64	
244.89640	68	
245.10198	80	
246.97535	266	
247.09765	76	
248.01125	116	
248.89974	76	
248.94825	108	
249.95016	156	
250.46778	98	
250.95111	270	
250.98673	80	
251.88028	80	
252.22536	86	
252.89110	70	
254.15556	62	
255.95413	94	
256.06592	86	
258.94066	96	
259.94385	66	
260.11189	60	
260.82766	64	
261.82969	114	
263.10793	72	
263.81251	74	
263.83240	70	
263.90245	92	
264.84863	130	
264.86283	74	
265.06440	64	
265.80657	70	
266.02886	60	
266.85394	66	
266.87102	68	
267.79434	72	
269.41133	80	
269.90617	84	
270.20504	64	
270.27734	100	
270.80665	92	
271.09170	88	
271.40527	78	
271.89075	66	
271.92112	64	
271.94962	76	
272.20707	58	
272.80491	94	
272.84332	64	
273.18220	82	
273.79962	136	
274.82026	70	
276.86384	80	
277.87419	74	
278.43954	100	
278.70566	66	
278.82697	66	
279.48537	70	
279.81816	64	
280.22259	66	
280.81097	66	
281.12397	68	
282.80615	66	
283.09128	72	
283.86257	62	
285.23191	72	
285.85318	128	
285.87376	148	
286.67068	86	
286.87089	136	
286.91779	62	
287.79027	80	
287.88602	80	
288.91651	66	
289.87690	74	
292.73139	72	
292.99196	76	
293.09938	86	
294.86966	62	
295.86574	198	1+
296.11738	76	
296.85102	60	
297.09854	76	
298.88881	78	
299.16146	96	
299.40820	68	
300.22416	140	
302.03294	58	
302.95373	64	
303.96355	84	
304.87738	114	
307.31002	60	
307.79678	76	
307.88989	168	
307.94119	80	
308.99979	58	
309.80996	78	
309.87076	140	
309.88780	76	
310.16886	58	
310.85033	76	
311.03239	90	
311.85935	124	
311.89456	64	
314.28151	250	
314.88601	84	
315.84740	146	
315.99163	64	
316.15332	68	
317.24553	74	
318.18434	66	
318.80926	68	
END IONS

###FS:    #m/z: 340.94009 #charge 1+
###MS: 58
###MSMS: 59
BEGIN IONS
TITLE=Cmpd 43, +MS2(340.9401), 28.0-35.0eV, 1.3min #59
RTINSECONDS=75.0205
SCANS=58-59
PEPMASS=340.94009	188838
CHARGE=1+
129.34241	78	
192.92974	80	
195.00966	76	
196.88314	116	
197.88662	146	
198.09467	76	
201.88543	102	
203.34114	76	
205.95522	108	
210.93941	138	
210.95986	78	
211.06848	84	
212.88109	152	
212.89950	118	
213.88360	88	
213.94093	148	
213.99372	90	
214.88339	130	
214.90315	124	
215.88770	824	1+
216.86274	78	
217.88359	126	
217.93647	84	
221.89783	120	
222.89133	78	
222.94724	116	
223.95931	246	
223.97834	90	
225.09475	84	
226.89663	76	
230.94364	466	1+
231.88834	196	
232.03378	76	
232.89416	150	
233.89729	452	1+
235.11892	82	
235.51654	98	
235.89253	78	
237.00197	92	
237.90530	106	
238.89208	114	
238.95001	130	
239.04786	82	
239.42749	100	
239.79094	162	
239.84797	124	
239.95216	84	
240.83710	720	1+
241.93853	90	
242.82803	448	1+
243.14912	78	
243.89329	134	
246.06235	112	
246.85093	158	
246.97439	246	1+
246.98956	84	
248.89661	104	
248.98006	84	
249.11099	90	
249.98598	106	
253.11745	80	
254.90014	90	
255.07488	212	1+
255.44558	102	
256.86255	142	
256.89758	144	
256.91570	142	
256.96775	134	
257.89329	84	
257.91100	126	
258.84603	800	1+
258.86021	112	
258.91128	78	
258.94696	146	
259.96136	96	
260.82916	102	
260.93830	78	
261.43264	108	
261.83912	592	1+
264.07764	86	
264.86468	150	
265.06056	84	
265.15252	104	
266.04083	78	
266.86577	134	
267.13092	122	
268.84826	142	
270.08799	78	
270.18064	78	
270.80380	116	
270.84522	88	
271.91307	84	
272.51102	104	
272.84755	84	
272.88788	90	
272.93570	144	
272.97606	114	
273.92955	78	
274.81635	110	
274.85733	76	
275.86232	96	
275.92898	82	
276.85633	722	
277.86199	450	
277.98802	96	
278.84299	784	1+
278.89233	88	
278.96042	314	1+
279.09510	128	
280.26595	100	
280.44049	92	
280.89724	76	
281.86730	84	
281.89342	122	
282.37069	92	
282.87643	224	1+
283.55219	80	
283.94509	92	
285.86507	150	
287.10806	100	
287.39462	80	
288.79249	124	
288.84045	102	
289.79129	78	
289.90260	82	
290.85633	116	
290.94427	90	
292.43729	100	
293.86434	112	
294.86516	132	
296.85685	208	
296.97858	106	
297.89039	90	
297.93076	80	
297.96888	124	
298.86709	350	1+
299.00497	86	
299.06233	202	
300.94608	90	
301.86160	268	1+
302.16957	184	
302.94280	110	
303.65987	132	
303.72168	80	
306.43883	80	
306.87705	100	
307.79660	274	1+
307.87838	132	
307.90862	76	
308.29671	82	
310.87630	116	
312.80416	92	
314.12357	78	
317.93057	104	
319.04384	82	
323.92466	96	
324.89526	142	
326.15871	80	
327.87665	98	
328.18841	90	
330.81547	106	
331.62092	78	
336.59480	92	
340.19667	100	
344.79459	98	
END IONS

###FS:    #m/z: 363.95604 #charge 1+
###MS: 58
###MSMS: 60
BEGIN IONS
TITLE=Cmpd 44, +MS2(363.9560), 28.0-35.0eV, 1.3min #60
RTINSECONDS=75.793
SCANS=58,60
PEPMASS=363.95604	70402
CHARGE=1+
68.21152	86	
182.86560	128	
184.83689	92	
189.86144	154	
191.86215	86	
196.88322	138	
198.89729	82	
201.94642	80	
207.95213	120	
209.85005	78	
209.94332	258	1+
210.88482	322	
212.87886	976	1+
213.90009	88	
214.50940	78	
215.88831	144	
221.03090	86	
222.95136	322	
223.95812	176	
224.89139	128	
224.94699	678	1+
224.97862	194	
225.88568	82	
225.97484	86	
226.94736	1350	1+
227.92890	334	
228.89352	330	1+
228.94144	1498	1+
229.12137	80	
230.88809	742	1+
230.99188	90	
232.01498	80	
232.88348	178	
233.88729	158	
234.88006	152	
236.91881	80	
239.05911	86	
239.85901	80	
240.81762	214	
240.83672	80	
240.93929	718	
240.96070	534	1+
241.94090	924	
242.83732	114	
242.94089	1972	1+
244.82055	116	
244.86568	246	1+
244.94066	422	
244.95537	816	1+
245.81614	114	
245.94568	1134	1+
246.80418	134	
246.95224	734	1+
246.97445	334	
247.23423	88	
248.80441	334	1+
248.90063	702	1+
249.98640	112	
250.78811	110	
250.80089	166	
250.94595	220	
251.80049	88	
252.47459	118	
252.89351	138	
254.10477	80	
256.90340	126	
258.83089	118	
259.85132	126	
260.44558	90	
260.84264	126	
260.87085	94	
260.92863	82	
260.96521	582	1+
261.09127	84	
261.43681	82	
261.83101	396	1+
263.90211	82	
264.81848	192	
265.81580	118	
265.87259	114	
265.97275	150	
266.81512	406	
267.78909	96	
267.81565	224	
267.97223	142	
268.34517	104	
268.81409	222	
268.95752	168	
269.80813	202	
269.86388	84	
269.96874	188	
270.84427	130	
270.94409	212	1+
271.08995	100	
271.86458	80	
271.94112	260	1+
272.80071	120	
272.84760	84	
275.54358	84	
276.85341	488	1+
277.98460	92	
278.79813	578	1+
278.84490	250	1+
278.87711	116	
280.79235	1056	1+
280.83057	90	
281.86558	96	
282.78977	688	1+
282.83281	118	
283.06996	128	
283.82560	98	
283.85328	236	1+
284.82424	96	
285.79579	148	
285.84592	120	
286.82150	152	
287.63800	94	
288.12791	80	
288.93910	90	
289.83083	136	
290.85381	80	
291.86231	138	
292.93926	82	
293.01710	92	
294.92405	310	1+
295.02988	78	
295.92866	226	1+
296.11749	84	
296.80851	226	
296.91231	82	
297.80618	216	
297.83292	78	
297.85021	88	
298.03904	90	
298.80215	2900	1+
299.03181	104	
299.96483	92	
300.17566	80	
301.80023	328	
301.85913	844	1+
302.81179	160	
302.95191	94	
303.79660	90	
303.86062	288	1+
305.43152	88	
305.81235	118	
306.43026	86	
308.87291	152	
311.86485	78	
311.88520	168	
315.81175	550	1+
315.95643	84	
315.99163	94	
317.08590	78	
319.82267	184	
320.81036	208	1+
321.86335	140	
322.87377	88	
324.38482	100	
324.87607	96	
326.88163	254	
329.15700	78	
329.43336	86	
329.87329	130	
334.40196	94	
334.89801	78	
335.84929	80	
336.92812	90	
339.19052	88	
339.82706	234	1+
340.93704	140	
344.91079	98	
349.13122	92	
349.15834	80	
351.29095	80	
354.90459	92	
356.83143	100	
360.80671	100	
360.96529	80	
361.74680	144	
365.33209	78	
367.92180	84	
369.38442	102	
END IONS

###FS:    #m/z: 359.96126 #charge 1+
###MS: 58
###MSMS: 61
BEGIN IONS
TITLE=Cmpd 45, +MS2(359.9613), 28.0-35.0eV, 1.3min #61
RTINSECONDS=76.565
SCANS=58,61
PEPMASS=359.96126	53346
CHARGE=1+
92.93835	76	
108.74555	74	
160.38095	108	
181.86571	100	
202.98937	76	
203.93007	96	
204.12459	78	
205.94978	88	
207.93881	82	
209.95416	78	
216.41655	82	
218.88604	74	
220.96130	74	
221.89137	78	
222.05976	116	1+
222.95083	772	1+
223.88970	326	1+
224.94682	842	1+
224.97152	108	
225.87637	100	
225.97011	90	
226.18096	78	
226.37879	100	
226.89267	168	
226.94656	1094	1+
227.88871	78	
227.92966	172	
228.94159	754	1+
230.61815	88	
230.90561	84	
232.88215	82	
233.56236	76	
233.88756	74	
234.86541	166	
235.11695	90	
236.11219	78	
238.89603	94	
239.03441	106	
239.15984	94	
240.83975	152	
240.93877	868	1+
240.96114	196	
241.83361	78	
241.86939	80	
241.89828	84	
241.96337	90	
242.87793	82	
242.95851	308	
243.03769	80	
243.95562	470	1+
244.95682	316	1+
245.15403	74	
245.94349	248	
246.80642	194	
246.84729	78	
246.95296	422	
246.97508	158	
248.40063	92	
248.80389	254	
249.80150	124	
250.94902	110	
251.46544	80	
251.92724	74	
252.65067	80	
255.48287	92	
256.45333	92	
256.64627	94	
257.15879	88	
258.84285	384	1+
258.87001	82	
259.93998	84	
260.83318	206	
260.97232	134	
262.53793	74	
263.88658	80	
264.81181	116	
265.11729	102	
265.78989	90	
265.81859	118	
265.96950	222	1+
266.35338	108	
266.81396	1134	1+
266.84137	198	1+
268.81443	136	
268.96540	192	1+
269.79747	84	
272.91252	82	
274.83040	98	
275.79225	76	
275.97287	174	
276.85438	216	
277.81273	76	
278.80211	146	
278.85588	148	
279.79844	142	
280.79773	460	
280.83556	82	
280.88739	90	
280.90567	78	
281.79095	386	1+
282.12718	82	
283.79308	140	
283.98383	254	
285.12357	130	
285.15838	78	
285.82292	268	1+
286.79740	74	
288.89224	118	
289.86661	80	
290.80030	78	
291.86005	144	
292.21068	84	
292.43521	82	
293.55549	84	
293.85163	172	
295.42692	76	
296.80699	314	
297.80846	338	
298.06432	112	
298.80510	1022	1+
298.86887	84	
299.02951	90	
299.86899	72	
300.13901	74	
300.80285	300	
300.85492	94	
301.41276	78	
301.86061	94	
306.43874	112	
307.88709	126	
308.39582	84	
308.87997	156	
309.44033	90	
309.80077	102	
312.82165	92	
314.81825	82	
314.92706	82	
315.15189	74	
315.40452	94	
316.81227	350	1+
316.86401	110	
317.92426	80	
318.44102	106	
319.81854	100	
321.11093	76	
321.81495	212	
322.81662	106	
323.81436	72	
324.88597	118	
325.89244	76	
327.78840	82	
327.87701	84	
333.98633	76	
336.94729	230	
336.96446	164	1+
339.82833	132	
341.12887	76	
344.29993	92	
352.44249	88	
356.11260	74	
359.95844	80	
361.28289	92	
361.77784	88	
361.83145	76	
361.89656	94	
362.07216	74	
362.76870	92	
363.77504	94	
364.89777	116	
END IONS

###FS:    #m/z: 322.92945 #charge 1+
###MS: 62
###MSMS: 63
BEGIN IONS
TITLE=Cmpd 46, +MS2(322.9294), 28.0-35.0eV, 1.4min #63
RTINSECONDS=80.246
SCANS=62-63
PEPMASS=322.92945	317324
CHARGE=1+
71.48924	70	
71.84379	74	
109.86240	94	
131.17684	70	
135.17135	70	
135.84891	66	
146.70861	80	
161.33560	98	
191.88637	220	1+
193.93096	84	
197.86295	66	
198.92839	78	
199.95349	62	
200.95142	70	
201.04549	70	
202.84613	82	
203.94387	80	
203.95636	82	
204.08633	60	
205.96839	110	1+
206.95450	86	
207.79728	78	
209.92378	74	
210.90407	68	
212.89754	76	
213.04627	68	
215.97427	166	
216.88448	68	
217.54515	82	
218.89665	68	
219.05679	62	
220.82279	62	
220.86837	60	
221.89512	72	
221.94280	94	
222.07443	86	
222.10540	60	
222.96271	96	
223.95910	346	1+
224.14497	74	
224.81494	62	
225.92261	78	
225.95799	158	
230.90437	280	1+
231.11988	92	
231.88993	90	
233.45759	74	
234.92120	66	
235.14729	74	
236.83360	78	
236.89335	104	
238.79707	58	
238.93649	330	
238.95269	110	
239.90285	124	
240.12953	66	
240.94026	2204	
241.46287	74	
241.93932	7456	1+
242.94180	5200	1+
243.11424	60	
243.13337	104	
244.81809	194	
244.93891	1250	1+
244.98456	142	
245.04224	78	
246.97431	118	
247.87354	60	
247.97359	102	
248.85232	148	
249.84026	62	
249.87531	68	
249.96635	96	
251.14826	84	
253.12912	100	
254.81219	74	
255.15518	78	
256.26028	108	
256.89554	58	
258.02294	70	
258.79638	120	
258.83373	68	
260.43485	82	
260.84099	112	
261.47064	68	
261.85935	66	
262.98741	68	
263.18272	84	
265.06041	84	
266.86277	92	
266.89308	68	
266.96085	68	
266.97710	78	
268.95722	122	
270.47749	88	
270.79051	64	
271.77756	82	
272.13395	66	
272.80706	76	
272.85545	62	
273.12957	68	
273.78148	72	
274.84879	64	
274.92850	78	
275.81091	66	
277.42183	82	
278.85950	88	
279.01219	64	
279.09036	660	1+
279.13348	110	
279.94717	58	
280.84173	64	
281.09727	74	
281.11966	78	
282.02204	62	
282.85717	146	
283.06848	106	
283.97212	60	
284.05690	76	
284.29469	240	
284.84377	72	
285.07597	62	
285.21529	66	
285.29265	108	
288.79753	66	
288.83671	84	
290.02116	64	
290.87720	90	
291.87478	86	
293.81047	64	
295.81073	76	
298.80051	76	
299.18668	76	
302.88465	122	
303.81747	62	
305.87361	98	
306.27989	62	
306.87743	80	
307.91513	76	
309.88336	72	
310.88500	106	
313.36047	80	
313.81932	90	
313.87326	90	
316.98560	76	
318.19103	62	
321.04520	76	
321.10704	76	
322.17035	90	
322.30299	58	
322.73052	92	
324.20545	72	
324.83379	76	
324.88821	194	
325.81071	70	
325.90020	78	
327.89851	120	
328.10856	92	
END IONS

###FS:    #m/z: 336.94521 #charge 1+
###MS: 62
###MSMS: 64
BEGIN IONS
TITLE=Cmpd 47, +MS2(336.9452), 28.0-35.0eV, 1.4min #64
RTINSECONDS=81.018
SCANS=62,64
PEPMASS=336.94521	59628
CHARGE=1+
98.13244	62	
190.05710	96	
205.95006	90	
209.88394	78	
211.94276	370	
212.88077	154	
213.93775	418	
214.09247	76	
215.88592	298	
215.90364	82	
217.93120	72	
218.84211	72	
221.05281	68	
221.99568	68	
222.94277	78	
223.97500	110	
224.83872	86	
224.95397	66	
227.09972	84	
227.16295	68	
227.89329	122	
229.16597	62	
229.95500	466	1+
230.89013	694	
231.94435	186	1+
232.89267	292	1+
233.82932	62	
234.92126	62	
236.79790	62	
237.03212	68	
237.06417	72	
238.82952	76	
238.84460	82	
239.85552	142	
242.06050	84	
242.83904	90	
243.02245	94	
243.07224	100	
243.83126	60	
246.04700	92	
246.90065	86	
246.98185	62	
247.96611	126	
247.98424	66	
248.01551	66	
248.86673	82	
248.89894	262	1+
249.82673	88	
249.95672	152	
250.95299	166	
250.98288	148	
252.10461	86	
252.96879	290	
253.08429	68	
253.86600	78	
253.90137	84	
253.91728	74	
254.82569	76	
254.90246	68	
254.96863	92	
255.07369	132	
255.92845	66	
256.81115	62	
256.84719	72	
256.90010	70	
256.95511	98	
257.85762	66	
258.84620	188	
259.05542	96	
259.09702	72	
259.85879	84	
260.84739	74	
261.43082	72	
261.84298	74	
262.94565	88	
263.05120	106	
263.88839	72	
263.92193	74	
264.85140	66	
265.01842	64	
265.80208	66	
266.81637	64	
266.84925	84	
267.83911	132	
268.84050	258	
271.91238	72	
273.85846	62	
274.85914	118	
274.89593	98	
275.86275	74	
275.88387	66	
276.81307	60	
276.85600	616	1+
276.87197	64	
277.00713	100	
277.86103	444	1+
278.04011	70	
278.38222	64	
278.43939	112	
279.83063	70	
279.88558	78	
279.95575	72	
280.03564	72	
281.00257	62	
281.05014	90	
282.88070	60	
283.89297	114	
284.35682	84	
285.72365	66	
285.84660	60	
286.85481	198	1+
287.82767	66	
287.84172	62	
287.85379	212	1+
288.05280	66	
288.89953	76	
289.22714	62	
290.38091	86	
292.83647	74	
292.86315	134	
292.91642	70	
293.10706	266	
294.12857	64	
294.18088	80	
294.86447	248	1+
295.00063	80	
297.04353	86	
297.16178	90	
298.07310	74	
298.26778	68	
298.29975	70	
299.05629	94	
299.42045	80	
299.76927	72	
299.86436	72	
301.88388	130	
305.13529	72	
305.21704	78	
305.44442	80	
307.86348	90	
307.88699	68	
308.89224	96	
309.16210	82	
309.86502	104	
309.92366	96	
310.87848	84	
311.21845	84	
312.36130	86	
314.81420	82	
317.05990	78	
317.45322	96	
320.15688	82	
324.88496	80	
325.87464	70	
327.89942	86	
331.61873	92	
333.87417	66	
334.29602	76	
336.84922	82	
END IONS

###FS:    #m/z: 363.95571 #charge 1+
###MS: 62
###MSMS: 65
BEGIN IONS
TITLE=Cmpd 48, +MS2(363.9557), 28.0-35.0eV, 1.4min #65
RTINSECONDS=81.7905
SCANS=62,65
PEPMASS=363.95571	48948
CHARGE=1+
166.67123	96	
178.87594	74	
180.86691	78	
182.98204	86	
189.87060	86	
191.85881	132	
193.85729	76	
196.88251	84	
197.96152	72	
199.88750	78	
205.94994	192	1+
207.88757	78	
209.87163	84	
209.92877	72	
210.88200	218	
211.98289	82	
212.87848	482	1+
214.90090	148	
218.85100	74	
222.88679	218	1+
222.95041	570	
223.83446	90	
223.96929	100	
224.95450	142	
224.97075	202	1+
225.95081	220	
226.88644	160	
226.94780	934	1+
227.86958	124	
227.92874	126	
228.89346	138	
228.94249	1088	1+
230.88851	1312	1+
231.03238	74	
232.88515	256	
234.89420	130	
240.07577	72	
240.90411	78	
240.94234	360	
240.96565	426	
241.94261	330	
242.81431	240	1+
242.84060	120	
242.94101	1032	1+
242.96114	300	1+
243.89787	144	
244.84665	72	
244.93860	116	
244.95573	302	
245.03842	84	
245.11347	78	
245.94114	398	
246.80732	98	
246.95320	546	
247.05915	102	
247.80632	106	
248.80071	116	
248.81890	82	
248.90070	382	
250.79123	190	1+
250.89751	218	
250.94970	160	
251.06647	72	
252.10965	88	
252.83244	76	
253.89219	72	
254.08537	76	
258.04648	92	
258.43736	98	
258.84636	102	
258.90121	116	
259.93398	80	
260.96390	108	
261.39873	80	
261.83065	108	
262.85597	80	
264.79669	76	
264.81483	176	
264.87449	74	
265.83075	82	
266.10690	78	
266.81241	400	1+
267.78224	84	
268.80575	116	
268.81936	146	
268.85008	72	
268.95606	162	
269.81168	116	
269.95132	78	
269.96988	124	
270.81482	94	
271.03304	104	
271.40302	84	
271.80602	80	
272.79780	132	
273.16400	92	
274.85936	118	
275.86835	86	
276.41453	76	
276.85477	336	
277.12536	96	
278.40847	82	
278.80142	242	
278.84495	424	1+
279.79997	114	
280.09957	100	
280.79138	1094	1+
283.78784	162	1+
283.84094	272	1+
284.82218	346	1+
284.87280	84	
286.86676	122	
287.81951	84	
288.41766	72	
289.82699	146	
293.86283	80	
294.82130	92	
294.85647	222	1+
295.81231	136	
295.94614	80	
296.80594	484	1+
297.37995	74	
298.42264	76	
298.79880	2558	1+
298.91084	82	
299.86909	162	
301.86098	222	
302.86297	114	
303.79436	76	
303.86202	230	
304.13275	76	
304.44736	76	
304.97899	82	
307.80967	86	
307.93030	78	
311.86237	96	
312.86265	118	
313.89727	94	
314.65044	86	
316.81069	184	
317.81391	82	
318.94241	160	
319.25657	84	
319.82798	118	
319.91309	74	
320.81595	78	
320.97464	80	
321.15490	96	
321.81643	168	
321.83178	134	
322.81852	134	
322.88032	78	
323.80527	72	
323.82735	112	
324.69655	84	
324.89451	196	
326.90643	74	
328.19061	120	
329.87314	96	
336.94441	266	1+
341.13100	86	
342.20001	74	
342.62946	90	
347.22916	84	
355.53384	104	
355.73760	84	
355.90694	74	
360.18201	74	
362.27776	78	
368.21011	90	
368.37469	100	
END IONS

###FS:    #m/z: 322.92952 #charge 1+
###MS: 66
###MSMS: 67
BEGIN IONS
TITLE=Cmpd 49, +MS2(322.9295), 28.0-35.0eV, 1.4min #67
RTINSECONDS=85.447
SCANS=66-67
PEPMASS=322.92952	242218
CHARGE=1+
151.91750	56	
190.89254	64	
193.94451	76	
194.88806	72	
197.01778	74	
199.10375	58	
199.95663	56	
201.04102	302	1+
204.89405	68	
205.95161	148	
205.97130	62	
206.12610	64	
206.84024	54	
207.97242	52	
209.86249	46	
213.92901	66	
218.87854	82	
221.06749	62	
221.81449	86	
221.89326	66	
221.94454	130	
222.82725	72	
222.89125	56	
222.95461	66	
223.95962	180	
223.97762	58	
224.95755	152	
224.98037	58	
226.03178	72	
226.84645	72	
227.81284	70	
227.92576	62	
227.94467	90	
228.95411	64	
232.03342	48	
233.79369	48	
233.83564	56	
233.91547	92	
234.09934	52	
234.85744	46	
236.01582	66	
236.02928	74	
236.89014	72	
238.03890	48	
238.45941	62	
238.85999	62	
238.93711	176	
239.13537	60	
239.79447	62	
239.90855	88	
240.10808	58	
240.23031	66	
240.82045	66	
240.88304	50	
240.94016	1460	
241.93866	6954	1+
241.96792	72	
242.00503	54	
242.14260	64	
242.46179	92	
242.94088	5068	1+
243.82106	146	
244.04006	50	
244.13202	52	
244.81946	56	
244.94022	1078	1+
244.96537	72	
245.96397	78	
246.97372	182	
247.84776	150	1+
247.98438	72	
248.93867	48	
251.07047	58	
251.92708	88	
252.82619	92	
255.10584	120	
255.92841	62	
256.85848	68	
256.89309	70	
257.85304	64	
257.91679	98	
258.83045	72	
258.89357	78	
260.11200	54	
260.82598	56	
260.83923	66	
260.93465	112	
261.83268	56	
261.88542	72	
262.79830	72	
262.83216	82	
263.15887	90	
263.47750	50	
264.23123	48	
264.84849	50	
265.05648	46	
265.88496	64	
266.06300	70	
266.92879	60	
267.08928	66	
267.13952	68	
267.49929	72	
268.83821	62	
270.08398	88	
270.76420	64	
270.80483	98	
271.84639	64	
272.86972	58	
275.73921	72	
276.54158	48	
277.03552	66	
278.84962	70	
279.09148	1120	1+
279.22668	64	
279.53478	64	
279.81609	66	
279.92470	50	
280.79419	76	
281.82391	54	
282.04510	68	
282.24081	50	
283.04803	68	
283.06835	72	
283.97032	68	
284.29090	492	
284.87898	76	
285.07167	96	
285.81473	112	
285.86031	86	
287.80267	76	
288.80122	66	
289.78502	48	
289.86868	72	
291.90221	78	
292.80486	64	
293.86480	72	
294.91001	66	
295.80042	56	
296.86133	132	
299.85868	62	
300.91647	46	
301.07817	52	
302.23612	78	
304.25866	58	
306.88103	68	
307.23495	58	
307.74715	64	
307.87798	322	1+
311.80358	92	
312.79993	78	
313.16036	82	
319.88243	76	
319.93700	60	
320.15956	112	
321.29138	72	
323.23767	78	
323.87686	172	1+
324.46189	76	
END IONS

###FS:    #m/z: 336.94516 #charge 1+
###MS: 66
###MSMS: 68
BEGIN IONS
TITLE=Cmpd 50, +MS2(336.9452), 28.0-35.0eV, 1.5min #68
RTINSECONDS=86.2195
SCANS=66,68
PEPMASS=336.94516	45472
CHARGE=1+
54.37098	86	
164.72359	86	
176.74753	62	
192.88576	78	
196.96946	68	
200.94942	70	
203.03496	66	
203.88815	72	
207.07560	84	
208.84274	82	
209.12851	84	
211.92555	60	
211.94304	526	
212.87965	170	
213.89130	80	
213.93810	66	
213.95318	90	
214.88171	64	
217.88039	144	
220.87739	94	
225.96130	104	
226.85019	94	
226.87776	118	
226.97214	66	
228.89281	82	
228.90770	76	
229.89731	66	
229.95483	350	
230.89003	514	1+
231.95225	60	
231.97383	88	
232.82571	84	
232.87826	66	
232.95403	102	
233.90216	96	
233.94193	72	
234.91197	80	
236.85907	116	
237.88165	66	
237.90047	64	
238.90373	64	
239.05174	86	
239.82678	84	
239.84776	72	
240.86441	68	
240.97125	58	
241.12529	78	
241.84133	158	
241.94996	76	
241.98030	60	
242.84250	62	
243.82719	66	
243.89042	106	
244.94251	74	
246.84663	78	
246.98182	78	
247.96803	128	
248.89642	312	
249.22948	64	
250.83101	174	1+
250.84351	86	
251.64663	98	
251.90783	66	
252.86722	72	
252.94888	60	
252.96861	246	
253.07430	78	
253.90200	388	1+
253.98159	58	
254.08724	68	
254.81971	66	
254.96871	86	
255.92838	62	
256.86512	162	
256.90799	84	
257.86087	274	1+
258.84319	168	
259.84763	210	
260.83725	74	
260.93832	78	
262.14776	66	
262.84420	58	
263.89017	64	
264.87222	168	
264.91256	98	
266.17302	90	
266.50167	126	
266.95484	106	
267.14180	66	
267.44868	94	
267.85453	72	
268.84286	82	
268.90761	170	
269.79315	68	
269.82791	60	
269.84361	74	
270.82088	64	
270.84796	132	
272.84529	76	
273.80563	58	
273.96604	66	
274.86799	86	
275.87193	156	
276.65586	66	
276.85645	582	1+
276.99062	68	
277.74721	82	
277.86027	342	1+
278.83128	62	
279.84402	102	
279.85901	92	
280.04408	66	
280.81934	68	
281.04573	78	
282.86877	120	
283.10368	96	
284.86047	62	
285.84585	436	1+
287.12201	58	
287.42574	82	
292.67265	100	
293.06972	104	
293.10677	148	
294.29421	80	
294.83220	68	
294.86516	298	1+
296.83402	66	
296.89110	82	
296.97599	60	
298.85580	92	
298.89513	64	
299.80955	68	
299.86715	70	
300.87875	142	
302.96642	68	
304.88811	114	
307.27790	66	
308.89184	68	
309.43819	82	
310.86869	80	
311.36791	82	
311.86035	68	
313.19504	70	
321.18792	78	
321.46743	80	
321.79501	86	
321.87989	126	
322.00476	66	
324.13265	92	
326.16271	82	
326.85998	60	
330.16655	64	
332.95514	100	
333.21061	68	
335.19261	60	
338.94621	72	
339.03183	60	
342.19794	68	
END IONS

###FS:    #m/z: 363.95536 #charge 1+
###MS: 66
###MSMS: 69
BEGIN IONS
TITLE=Cmpd 51, +MS2(363.9554), 28.0-35.0eV, 1.5min #69
RTINSECONDS=86.9915
SCANS=66,69
PEPMASS=363.95536	41360
CHARGE=1+
59.70967	70	
106.00100	74	
119.24820	76	
182.86902	72	
189.86589	254	
205.94449	72	
206.95199	72	
209.94747	114	
211.11081	136	
211.94519	72	
212.87940	288	
222.95125	324	1+
223.88571	234	1+
224.85883	104	
224.94824	192	
225.94668	76	
226.07759	76	
226.94641	1168	1+
227.93046	68	
228.80529	88	
228.89222	152	
228.91012	128	
228.94196	1012	1+
229.43172	74	
230.88999	546	1+
232.01709	70	
232.10688	78	
232.88252	234	1+
233.03392	76	
233.95867	70	
235.10561	94	
238.94068	104	
240.83244	388	1+
240.93965	590	
241.12730	82	
241.43359	106	
241.47266	112	
241.83430	294	1+
241.93814	1068	1+
243.82049	310	1+
243.90378	114	
244.44319	90	
244.94114	634	1+
244.95786	562	1+
245.07208	112	
245.89449	78	
246.80649	316	1+
246.85564	110	
247.96690	80	
248.14304	88	
248.80464	278	
248.89876	160	
249.13834	72	
249.84645	74	
249.91306	76	
250.80293	134	
250.94600	72	
251.02357	70	
251.94530	112	
252.26043	70	
255.04947	82	
257.84539	76	
258.84518	166	
259.84904	104	
260.83649	142	
260.96634	270	
261.41073	100	
261.83249	164	
262.22919	72	
262.83573	86	
263.79241	78	
264.81595	108	
265.78666	88	
265.97889	68	
266.81378	658	1+
267.05716	100	
267.79811	76	
267.96751	72	
268.81476	130	
268.83325	80	
268.96320	90	
269.80740	90	
270.90980	76	
270.96637	80	
271.91527	86	
272.12743	84	
274.03754	76	
276.80993	122	
276.85709	382	1+
278.42703	72	
278.80158	324	
278.84647	220	
279.10561	98	
279.79142	1402	1+
279.85012	184	
280.79299	1134	1+
280.83155	82	
281.00514	92	
282.78483	540	1+
282.96643	116	
283.85071	194	
284.82534	232	
285.79392	104	
285.82678	118	
285.84220	134	
285.89367	100	
286.41307	70	
286.82122	72	
287.54458	94	
289.82290	70	
290.40208	74	
291.90656	114	
291.93381	70	
292.90156	78	
293.11798	68	
293.87959	82	
294.86103	138	
295.39915	86	
295.88491	74	
296.81144	358	
296.84928	298	1+
297.14081	86	
297.80050	1734	1+
297.85443	226	1+
298.06852	86	
298.80299	1496	1+
298.88511	76	
298.96043	84	
300.80194	708	1+
301.78936	112	
301.82865	94	
301.85978	334	1+
302.97076	74	
303.85694	166	
305.46178	76	
306.04992	76	
306.43679	102	
306.81920	72	
307.11844	70	
308.87059	144	
308.92440	80	
311.02144	70	
311.12340	78	
311.15349	70	
311.85266	88	
312.41535	94	
315.81901	72	
315.87741	76	
316.81252	524	1+
318.93431	194	
319.82157	128	
320.17668	96	
320.82243	74	
321.81930	178	
321.86436	96	
322.82125	94	
323.81973	84	
325.92354	92	
326.42448	78	
326.86825	100	
329.00788	100	
333.16763	74	
336.59249	72	
336.93963	72	
339.75347	68	
342.24099	70	
344.97699	80	
349.63617	88	
350.79161	72	
352.77030	76	
352.88116	68	
363.86160	68	
364.34667	104	
366.69652	96	
366.78486	106	
END IONS

###FS:    #m/z: 322.92957 #charge 1+
###MS: 70
###MSMS: 71
BEGIN IONS
TITLE=Cmpd 52, +MS2(322.9296), 28.0-35.0eV, 1.5min #71
RTINSECONDS=90.6805
SCANS=70-71
PEPMASS=322.92957	237158
CHARGE=1+
73.84747	66	
92.24146	82	
178.10003	76	
188.91764	86	
192.88919	64	
193.89140	68	
195.06643	62	
201.04367	322	
203.10519	66	
203.12959	56	
205.94993	72	
206.95886	62	
207.15695	72	
207.97587	62	
209.10198	56	
213.87320	66	
219.05813	92	
220.87189	72	
221.07086	84	
222.07804	66	
222.90438	58	
222.95006	92	
223.95939	602	1+
225.12051	98	
225.41011	74	
225.81553	80	
225.89321	70	
225.95026	72	
226.81489	80	
227.93240	120	
228.93780	76	
230.83527	164	
230.90174	56	
232.01331	98	
233.82917	56	
233.93211	52	
234.91742	78	
237.05859	66	
237.12840	88	
237.22868	72	
238.93942	80	
239.08410	114	
239.90374	110	
240.88733	72	
240.90421	84	
240.93981	2110	
241.90391	66	
241.93866	4882	1+
242.08150	72	
242.94106	3460	1+
243.83491	72	
243.87708	122	
243.96123	72	
244.82688	174	
244.87498	86	
244.93892	848	1+
245.81665	110	
246.97666	378	1+
247.24431	76	
247.39001	72	
247.84719	60	
248.02113	68	
248.84018	98	
248.89617	64	
248.92104	74	
249.09540	74	
250.96714	56	
251.10341	92	
251.84738	68	
254.93739	66	
255.10794	68	
255.94831	90	
257.01208	78	
257.89581	134	
257.97200	80	
258.83299	188	
259.06375	54	
260.13610	50	
260.16090	64	
260.83758	82	
260.92555	92	
262.91172	84	
262.96557	70	
264.23760	64	
264.85562	68	
265.05760	162	
265.88669	78	
266.89479	68	
266.92943	52	
266.95887	68	
267.15367	62	
267.85587	70	
268.85629	84	
272.13006	68	
272.23108	76	
273.81567	52	
274.75146	60	
276.13285	80	
277.82538	58	
278.18947	76	
278.84910	72	
279.09070	880	1+
279.85285	74	
280.85157	138	
280.93029	72	
281.12142	54	
282.89088	72	
282.90504	62	
283.06256	82	
284.29340	276	
285.08042	66	
285.81631	56	
285.92479	64	
289.13559	52	
289.43170	84	
289.82280	62	
290.12175	92	
294.18058	56	
294.82980	228	1+
295.81496	52	
295.85320	72	
296.15947	62	
297.81435	114	
299.78855	66	
300.06064	60	
300.78186	86	
300.80550	112	
301.04820	74	
302.14630	76	
302.80414	66	
302.88324	54	
303.03087	96	
304.83971	58	
304.88888	68	
304.95097	76	
305.89342	66	
306.43056	72	
306.88077	106	
307.07955	58	
307.14426	72	
307.27802	100	
307.88937	56	
307.94527	82	
308.29003	82	
308.79484	78	
308.87061	58	
308.95452	66	
309.88780	52	
314.86853	66	
319.21258	84	
319.81853	54	
320.38534	70	
322.81891	72	
322.83828	84	
323.71941	60	
323.88878	418	1+
324.30495	76	
324.89424	308	1+
326.25419	56	
END IONS

###FS:    #m/z: 340.93989 #charge 1+
###MS: 70
###MSMS: 72
BEGIN IONS
TITLE=Cmpd 53, +MS2(340.9399), 28.0-35.0eV, 1.6min #72
RTINSECONDS=91.4525
SCANS=70,72
PEPMASS=340.93989	103996
CHARGE=1+
57.90451	236	
185.86841	84	
188.87026	72	
199.86459	60	
208.95803	78	
210.93659	122	
212.87705	268	1+
213.93797	118	
215.88982	106	
217.88558	78	
220.88106	60	
221.88219	58	
223.83085	74	
223.95881	88	
226.88703	110	
226.97039	60	
228.84433	82	
228.94473	66	
230.88490	204	
231.95064	312	
233.89779	100	
233.96254	68	
235.89154	72	
236.89585	62	
238.12796	64	
238.83887	76	
239.90295	66	
240.84487	260	
241.84261	318	
241.93392	170	1+
242.83485	64	
243.82625	374	1+
243.85637	68	
244.84266	236	1+
244.93880	72	
248.90202	74	
248.99433	70	
249.96441	94	
249.98420	58	
250.90522	76	
250.98871	62	
251.93286	66	
252.84798	66	
252.96898	70	
253.47120	76	
254.96305	60	
255.07387	78	
256.26643	68	
256.85408	68	
256.89901	172	
256.95710	64	
257.01624	72	
257.85051	72	
258.84483	434	
259.85095	294	
259.90613	66	
259.92314	70	
260.34148	84	
260.79936	68	
260.83499	364	
261.84188	238	
263.00533	86	
263.85840	84	
264.07173	76	
264.79458	64	
264.85506	72	
265.87076	66	
266.02260	70	
266.99890	58	
267.13574	62	
267.82634	68	
267.89869	68	
268.14220	66	
268.84100	298	1+
268.86029	72	
269.86813	76	
271.83210	72	
272.13170	62	
272.79270	80	
272.85250	134	
273.99037	70	
274.41940	70	
274.82049	58	
274.86108	92	
274.87942	76	
275.86443	76	
275.87321	68	
275.95120	64	
276.42063	78	
276.85635	496	
277.86346	524	
277.93583	62	
278.84293	712	
278.95317	58	
278.98861	78	
279.09315	68	
279.84606	642	1+
279.88979	68	
280.87045	68	
281.00233	66	
281.90653	58	
281.92298	68	
282.88394	158	
283.14081	68	
285.75865	80	
286.84924	70	
289.84380	72	
291.76150	80	
292.80066	70	
293.00028	76	
293.85026	92	
294.42709	76	
295.13552	110	
295.85103	64	
295.97120	58	
296.87823	58	
297.78905	68	
297.97081	62	
298.04941	84	
298.08752	72	
298.41207	76	
298.86918	296	1+
299.78794	60	
299.89879	80	
300.81238	66	
301.92247	70	
302.17302	74	
302.81516	82	
302.85906	124	
303.88015	60	
305.89555	64	
306.43056	72	
307.80562	64	
307.88115	84	
307.89556	94	
308.76900	72	
308.81639	76	
308.86616	78	
311.79929	84	
311.86663	70	
316.23154	76	
317.86254	64	
318.85297	64	
319.88872	74	
323.24254	74	
324.28967	74	
325.88992	144	
326.88933	70	
328.18404	74	
329.86754	64	
330.15571	66	
338.23650	64	
339.14727	64	
340.29234	58	
341.89827	86	
342.81597	92	
344.21577	72	
END IONS

###FS:    #m/z: 336.94514 #charge 1+
###MS: 70
###MSMS: 73
BEGIN IONS
TITLE=Cmpd 54, +MS2(336.9451), 28.0-35.0eV, 1.6min #73
RTINSECONDS=92.225
SCANS=70,73
PEPMASS=336.94514	42624
CHARGE=1+
88.89230	66	
158.28399	76	
182.86570	72	
182.93693	62	
198.42984	82	
199.88404	76	
202.89671	74	
203.08920	72	
208.88383	80	
208.98193	74	
209.07351	88	
210.12766	94	
210.99175	82	
211.94362	506	1+
212.10437	70	
212.87858	136	
213.93951	444	
215.88593	246	1+
217.88341	120	
218.88734	74	
220.89560	64	
221.94803	88	
221.97199	60	
223.07290	92	
223.84557	64	
223.96001	124	
223.97765	78	
224.83722	62	
224.89743	70	
224.96522	82	
228.84166	120	
228.89497	80	
228.90865	78	
229.89540	62	
229.93421	138	
229.95630	748	
230.88884	414	
231.89067	234	
231.95259	152	
232.95299	62	
233.12909	74	
233.82346	74	
233.89327	152	
233.98655	66	
235.08120	74	
238.84446	106	
239.85109	146	
239.89897	74	
240.84072	120	
241.84129	430	1+
242.24124	70	
243.82857	158	
244.12457	74	
245.00239	70	
246.87002	64	
246.90565	90	
246.97165	70	
247.04534	84	
247.96427	206	
248.90156	136	
249.16163	66	
249.95913	188	
250.83511	70	
250.90908	128	
250.95500	74	
251.64461	70	
251.83941	66	
251.97196	66	
252.96994	528	1+
253.84267	62	
253.90368	130	
254.93941	68	
254.96891	194	
255.06865	66	
255.85365	72	
256.84681	94	
257.83336	60	
257.85914	72	
257.93208	82	
258.84655	290	1+
259.16427	80	
260.13563	68	
261.14097	66	
264.87137	72	
264.97634	90	
266.86564	146	
268.83997	244	
269.84912	102	
269.94462	88	
270.86600	110	
271.09363	72	
272.97533	66	
273.66753	78	
274.85883	64	
274.88149	84	
275.37840	90	
275.88423	60	
276.85618	868	1+
277.91914	80	
278.03378	78	
278.82504	66	
278.87370	106	
279.09017	184	1+
279.85502	72	
280.39715	80	
281.00222	62	
281.07826	74	
281.84064	76	
282.94054	80	
283.22743	76	
283.37239	74	
284.08176	68	
285.85221	102	
286.84504	306	
286.87868	64	
287.82747	92	
287.85913	76	
289.87920	138	
292.43759	98	
292.90143	66	
293.09097	92	
293.11026	230	1+
293.81630	72	
293.92792	76	
293.99364	64	
294.19137	60	
294.87058	134	
294.93314	66	
295.02105	76	
295.86579	80	
298.40793	90	
298.90220	78	
302.82398	66	
302.88120	64	
307.88482	92	
309.88966	64	
310.88785	124	
311.42194	72	
312.88683	84	
315.94585	76	
317.93251	78	
318.88582	64	
318.94973	64	
319.93300	68	
321.09559	64	
322.14607	62	
323.82758	74	
329.87454	70	
330.90381	78	
331.92956	100	
334.24705	66	
335.79075	70	
336.21147	74	
339.40986	100	
340.27002	66	
340.75512	66	
340.90202	74	
341.31454	108	
END IONS

###FS:    #m/z: 340.93997 #charge 1+
###MS: 74
###MSMS: 75
BEGIN IONS
TITLE=Cmpd 55, +MS2(340.9400), 28.0-35.0eV, 1.6min #75
RTINSECONDS=95.922
SCANS=74-75
PEPMASS=340.93997	129754
CHARGE=1+
170.17037	66	
185.92688	68	
198.87656	66	
202.09289	82	
202.86364	74	
205.95191	140	
206.93785	72	
207.94934	70	
208.00085	70	
210.93297	98	
211.90788	64	
212.87976	102	
213.88765	84	
213.93855	146	
215.88700	160	
217.88240	114	
218.88378	134	
219.98785	104	
223.83380	64	
224.83127	66	
226.82978	72	
226.86109	132	
227.16303	64	
227.89503	148	
227.90788	70	
228.83989	110	
229.84486	80	
230.89118	142	
231.95139	204	
232.90336	154	
233.05780	72	
233.89594	186	
233.94870	160	
234.90646	74	
236.85072	90	
239.07227	76	
239.80207	64	
240.22811	90	
240.83913	220	
240.96038	156	
241.84110	232	
241.94239	68	
241.97465	88	
242.84611	120	
243.83489	378	1+
244.81609	72	
244.86177	74	
245.45174	98	
245.62700	90	
245.84846	64	
246.05820	66	
246.82348	76	
246.85350	110	
247.82491	140	
247.85278	96	
248.97144	78	
249.03140	74	
250.96150	74	
250.99211	84	
252.10069	84	
252.89957	200	1+
253.93066	78	
254.12136	102	
254.96614	186	
255.02771	66	
255.06893	178	
255.09246	80	
255.84402	72	
255.96173	68	
256.82720	78	
256.84799	102	
256.86207	102	
256.92015	106	
257.85629	74	
258.84671	512	1+
259.01980	78	
260.83483	678	1+
260.85077	180	
260.92048	68	
261.89790	74	
262.91714	178	
263.87937	128	
265.01265	84	
265.10246	86	
266.86467	80	
267.84438	86	
268.84013	394	1+
270.83081	84	
272.42977	72	
272.93444	140	
274.86121	250	
274.88562	70	
275.10964	66	
275.84906	84	
275.86599	104	
276.85667	452	
277.83685	72	
277.86388	476	
278.84404	1040	1+
280.86995	106	
281.05042	92	
281.86816	106	
281.89023	74	
282.86728	152	
283.00214	66	
283.03128	72	
284.29083	64	
284.86458	68	
285.04284	72	
287.95875	80	
288.83813	70	
288.93485	80	
292.02179	92	
293.88852	70	
294.43964	92	
294.83161	66	
294.92675	86	
296.23122	68	
296.29081	76	
296.85080	216	
296.90177	72	
296.97776	70	
297.87522	80	
299.01281	68	
299.87135	208	1+
301.86471	92	
301.93736	80	
302.15500	68	
302.85824	68	
304.12638	88	
304.41751	78	
304.79477	68	
304.90814	74	
305.87788	64	
306.86679	64	
308.84007	80	
309.92028	76	
311.33124	82	
312.80649	100	
314.81822	72	
319.88986	154	
322.95774	86	
323.05672	74	
325.90567	72	
326.17312	66	
327.35703	86	
328.18304	116	
328.81813	108	
329.87490	68	
330.81867	66	
330.87888	64	
333.18138	78	
333.92805	90	
335.83829	80	
336.93637	94	
342.20901	68	
344.81071	104	
END IONS

###FS:    #m/z: 359.96101 #charge 1+
###MS: 74
###MSMS: 76
BEGIN IONS
TITLE=Cmpd 56, +MS2(359.9610), 28.0-35.0eV, 1.6min #76
RTINSECONDS=96.6945
SCANS=74,76
PEPMASS=359.96101	28864
CHARGE=1+
191.11111	102	
193.08358	70	
199.90497	110	
205.94107	72	
206.93939	70	
214.04225	70	
216.85929	72	
218.88299	90	
222.88647	236	1+
222.95200	448	1+
224.94843	448	1+
226.88132	70	
226.90736	82	
226.94551	748	1+
226.96969	132	
227.03897	90	
227.93583	718	1+
228.35615	80	
229.03596	72	
230.04052	76	
233.95870	70	
234.86650	130	
235.11512	74	
238.09777	66	
238.84462	78	
240.13726	66	
240.15148	68	
240.83393	142	
240.93826	456	1+
240.96742	110	
241.78641	174	
241.90067	180	
241.97037	156	
242.92093	106	
242.94105	124	
242.95449	68	
242.99755	76	
243.89438	90	
244.95765	390	1+
245.09600	74	
245.94554	80	
246.37409	78	
246.81204	102	
246.94930	282	
247.09925	70	
248.80065	554	1+
250.87758	80	
250.94645	142	
251.02779	92	
251.84712	94	
252.87785	178	
252.95140	116	
253.11309	102	
256.89193	68	
257.83369	72	
257.84773	72	
257.91235	68	
258.14938	72	
258.84439	72	
258.97377	160	
260.83374	86	
261.97840	68	
262.79426	72	
262.83092	80	
264.79676	68	
264.81827	150	
264.96859	72	
265.12866	66	
265.82067	234	
266.81187	586	1+
267.08926	80	
267.10546	72	
267.97506	122	
268.15398	90	
268.84016	72	
269.84585	78	
269.96678	70	
270.88759	78	
272.38144	92	
273.10909	78	
273.98042	66	
275.07101	76	
275.09523	76	
275.17885	74	
275.47250	68	
275.80902	92	
275.97581	72	
276.80884	92	
276.85750	146	
277.92307	76	
278.79880	306	
278.84522	104	
279.41941	72	
279.80055	142	
280.09416	64	
280.79416	874	1+
280.92847	82	
281.81308	74	
281.86758	74	
281.96739	84	
283.05435	90	
284.82762	134	
284.87486	90	
285.37680	74	
285.82298	142	
285.90600	68	
290.08418	68	
290.78728	156	1+
291.09931	68	
291.83509	74	
291.85583	72	
291.97578	66	
293.84778	118	
293.89437	92	
295.81110	78	
296.80704	300	1+
297.83339	70	
298.15784	68	
298.80356	1328	1+
298.89379	70	
299.82670	64	
299.87000	172	1+
300.13511	72	
300.80203	222	
301.85995	110	
302.83408	64	
303.87123	68	
305.84089	210	1+
305.92527	68	
306.55274	126	
312.85824	70	
313.01499	70	
313.83441	70	
313.87546	70	
314.55677	76	
316.81675	350	
316.85738	130	
318.82194	172	1+
319.86709	72	
321.82172	152	
322.93340	78	
323.02695	170	
326.88611	76	
327.79483	66	
328.88805	78	
329.87918	64	
329.95487	78	
331.08884	98	
332.92103	72	
334.16403	68	
335.14086	70	
335.90562	70	
336.79077	100	
336.94501	186	
338.89631	70	
340.90642	70	
344.91552	82	
348.91096	70	
349.18391	72	
352.21207	64	
354.36309	76	
354.82131	96	
354.98773	66	
355.06175	78	
359.86170	100	
360.03489	72	
END IONS

###FS:    #m/z: 313.92929 #charge 1+
###MS: 74
###MSMS: 77
BEGIN IONS
TITLE=Cmpd 57, +MS2(313.9293), 28.0-35.0eV, 1.7min #77
RTINSECONDS=97.4665
SCANS=74,77
PEPMASS=313.92929	14048
CHARGE=1+
56.46981	18	
65.81911	18	
78.51228	32	
81.27808	18	
94.69386	18	
98.92218	32	
106.58336	16	
107.32499	16	
107.92626	16	
108.92486	16	
110.26948	16	
110.59595	16	
111.01992	16	
111.12345	16	
111.17523	16	
111.55880	16	
142.77890	18	
143.72553	18	
153.46415	28	
157.98121	18	
169.67260	18	
189.98997	18	
193.08205	88	
193.96863	54	
196.53716	30	
197.04166	68	
197.08570	20	
198.95816	100	
199.82311	32	
199.88768	46	
202.79890	32	
205.88276	54	
209.21638	24	
210.88044	50	
210.90297	72	
211.90249	44	
212.07941	76	
212.89562	78	
213.88054	54	
214.98819	46	
217.97662	60	
219.90583	72	
221.94508	66	
223.94639	64	
224.62408	24	
225.18348	28	
225.43024	80	
226.27713	18	
227.12183	20	
227.88306	30	
227.90554	38	
228.82218	64	
229.95799	32	
230.77647	26	
230.79910	24	
231.68222	18	
232.94939	78	
233.01300	28	
234.51961	18	
234.96941	192	
236.07654	74	
238.89193	72	
244.89398	122	
245.84103	68	
246.81619	38	
246.97583	64	
247.83740	48	
247.98033	88	
248.89976	50	
248.94814	106	
250.89534	64	
250.94981	252	
250.96761	46	
251.92887	56	
252.95244	68	
253.90723	76	
255.13937	68	
255.89516	100	
256.02690	112	
256.08874	20	
258.32963	22	
258.94412	68	
259.16409	104	
259.94553	116	
261.88330	76	
262.90175	98	
263.10317	72	
263.75849	38	
263.90443	54	
266.09477	66	
266.84690	82	
266.86462	52	
267.85470	76	
268.91770	54	
269.05799	42	
271.08768	70	
271.77764	54	
271.91526	60	
271.96594	84	
272.96117	62	
273.43979	22	
273.64916	18	
273.88498	90	
273.96110	160	
274.21589	30	
274.82749	36	
275.19112	62	
277.03339	76	
279.15487	60	
280.12615	62	
282.88253	86	
284.87520	30	
286.89513	44	
286.91727	154	
287.17000	64	
289.88135	122	
290.85431	82	
292.05753	54	
294.04793	72	
294.23752	18	
294.42925	76	
296.64586	28	
298.88741	92	
300.80311	44	
301.85422	48	
303.20178	52	
303.94828	108	
303.96313	88	
304.88652	90	
304.98732	22	
305.08442	44	
305.87579	56	
307.14856	58	
307.40032	20	
307.89353	76	
308.03187	82	
308.80343	68	
310.92613	28	
311.91655	94	
312.86023	54	
314.28300	286	
314.41097	26	
314.81077	28	
314.94902	74	
315.10803	84	
315.28622	142	
316.29287	70	
317.55218	30	
318.45880	32	
318.82870	62	
END IONS

###FS:    #m/z: 340.93995 #charge 1+
###MS: 78
###MSMS: 79
BEGIN IONS
TITLE=Cmpd 58, +MS2(340.9400), 28.0-35.0eV, 1.7min #79
RTINSECONDS=101.148
SCANS=78-79
PEPMASS=340.93995	130356
CHARGE=1+
102.88773	76	
181.86105	64	
190.94404	144	
192.88410	72	
198.87484	114	
203.93007	80	
205.95149	138	
209.93655	198	1+
210.13818	64	
212.87964	112	
213.16118	66	
213.88276	138	
213.93698	140	
214.89099	68	
215.88841	278	
215.93454	72	
219.88794	66	
221.83825	64	
221.88223	66	
222.09812	82	
222.62723	68	
222.95012	66	
223.83186	104	
223.95926	126	
224.83428	144	
227.87564	68	
228.84003	272	1+
228.88353	130	
228.93936	64	
229.85811	62	
230.88834	280	
231.95329	178	
233.89658	250	1+
233.95416	144	
234.00184	86	
236.88311	180	1+
237.05845	76	
239.78112	68	
239.86118	88	
240.83440	378	
241.12340	72	
241.84397	306	
241.94621	68	
242.79863	74	
242.83534	438	1+
244.41413	98	
244.91561	84	
246.94712	76	
246.97478	258	
248.85782	62	
249.95944	168	
251.88991	62	
252.00894	74	
252.47893	68	
252.95598	100	
254.91426	70	
254.96210	114	
255.07352	110	
256.85165	152	
256.89813	108	
256.91010	114	
256.93156	60	
257.05519	70	
257.85117	60	
258.84330	252	
258.93320	62	
259.01972	62	
259.84312	154	
259.85616	158	
259.91747	136	
260.83139	212	
260.86224	78	
260.89122	78	
261.83870	254	
262.87605	74	
262.96178	82	
264.41495	106	
264.85781	184	1+
265.08270	66	
265.43052	78	
266.04297	130	
266.84890	116	
267.00524	94	
267.84250	90	
267.90079	64	
268.84265	350	1+
268.95700	74	
269.80536	96	
270.83784	66	
270.86093	66	
272.01442	92	
272.93666	80	
272.97520	78	
273.84626	68	
273.87659	66	
274.85627	134	
274.87208	108	
274.89788	66	
275.81023	94	
275.86910	74	
275.90076	60	
276.85569	670	
277.85984	336	
277.96251	68	
278.84512	1160	1+
279.88586	86	
279.96395	62	
280.80899	102	
281.08886	94	
281.89203	70	
284.07555	74	
284.94342	78	
286.93695	88	
292.80718	68	
294.85486	124	
295.26452	80	
295.86162	80	
296.85877	180	
297.85696	86	
297.89600	112	
297.97493	68	
298.40180	62	
298.87100	64	
299.00213	80	
299.87096	158	
300.42206	78	
300.88906	110	
301.01863	76	
301.86268	130	
301.94167	72	
302.18253	98	
302.88235	88	
303.18292	74	
303.72776	78	
307.23395	68	
307.80566	62	
307.88508	78	
308.88227	70	
310.87866	70	
311.81243	88	
311.87998	66	
312.80390	62	
318.44778	62	
318.83134	82	
322.07116	72	
323.89387	88	
324.17214	62	
324.89413	116	
326.24037	66	
326.70868	78	
328.83843	62	
334.81920	66	
337.77153	84	
339.81938	70	
342.20468	62	
342.90559	124	
343.90297	114	
344.89053	66	
END IONS

###FS:    #m/z: 363.95604 #charge 1+
###MS: 78
###MSMS: 80
BEGIN IONS
TITLE=Cmpd 59, +MS2(363.9560), 28.0-35.0eV, 1.7min #80
RTINSECONDS=101.92
SCANS=78,80
PEPMASS=363.95604	47424
CHARGE=1+
66.19426	106	
85.50861	82	
180.86520	78	
189.86232	76	
190.87381	72	
197.08834	70	
200.88512	80	
207.87305	96	
208.91027	78	
209.94607	80	
210.88130	128	
210.93660	74	
212.87697	498	1+
222.95064	202	
223.83625	74	
223.95200	126	
224.94913	442	
224.96428	72	
225.89095	86	
225.96720	148	
226.88879	80	
226.94733	770	1+
226.97099	132	
227.93484	88	
228.89441	72	
228.91539	74	
228.94202	990	1+
230.78598	80	
230.88961	696	1+
232.88516	156	
234.14284	132	
235.91025	68	
236.11215	66	
236.13504	80	
238.84462	78	
239.95062	70	
240.83559	166	
240.94059	384	
240.96201	350	
241.94024	922	1+
242.83325	98	
242.94205	554	1+
243.96509	74	
244.81654	120	
244.95656	522	1+
245.88871	80	
245.94226	178	
246.90451	80	
246.95222	504	1+
246.97554	146	
248.80315	662	1+
248.89760	110	
250.79134	90	
250.93632	80	
251.78687	76	
252.88711	96	
253.12688	68	
253.91283	98	
254.08744	86	
258.83018	78	
258.84622	214	
259.90422	74	
260.83477	276	1+
260.97059	234	
261.93905	68	
262.97164	92	
263.97628	82	
264.81664	148	
265.06428	70	
265.81876	164	
266.81517	424	
266.99528	90	
267.80693	116	
268.78894	78	
268.80836	94	
268.85470	128	
269.96451	102	
270.83455	74	
270.95044	88	
270.97212	72	
271.80426	74	
271.84739	100	
271.86857	102	
271.91120	118	
273.46846	82	
273.83622	68	
273.85250	72	
273.87913	68	
276.01032	88	
276.80975	96	
276.85543	310	1+
277.85768	200	1+
278.79734	216	1+
278.84106	68	
280.79150	668	
281.79114	574	1+
281.96621	76	
282.83267	82	
283.11434	70	
283.78898	72	
283.85857	116	
283.98813	82	
284.31156	72	
284.82390	210	
285.82000	250	1+
285.84279	124	
285.93522	72	
286.91579	72	
286.96598	72	
287.93815	82	
288.88705	92	
290.11745	80	
290.81212	74	
294.86886	112	
295.88283	72	
296.80743	430	
297.80786	444	
298.80208	1686	1+
298.84741	68	
299.87163	72	
300.85919	376	1+
301.80456	276	
301.86093	314	1+
302.80920	114	
303.40062	98	
303.80431	94	
303.90117	74	
306.43666	92	
306.87973	66	
307.13551	72	
307.42619	86	
307.87865	74	
308.94177	68	
308.96551	66	
313.94778	92	
316.81052	442	1+
316.83047	118	
318.30719	90	
320.28897	72	
320.94179	68	
320.95909	72	
321.81622	88	
321.97706	90	
322.11520	70	
322.82189	122	
323.81909	70	
324.80616	68	
324.89586	82	
325.14568	70	
326.17835	70	
326.87210	196	1+
328.12407	80	
328.94972	106	
329.86991	108	
330.99515	96	
331.40613	70	
334.87579	68	
338.85346	70	
341.92076	98	
344.26921	98	
347.91381	68	
348.96372	104	
350.91133	70	
352.79342	120	
354.77712	68	
355.41829	86	
359.18523	78	
360.94409	100	
362.07894	88	
367.33621	92	
END IONS

###FS:    #m/z: 359.96076 #charge 1+
###MS: 78
###MSMS: 81
BEGIN IONS
TITLE=Cmpd 60, +MS2(359.9608), 28.0-35.0eV, 1.8min #81
RTINSECONDS=102.691
SCANS=78,81
PEPMASS=359.96076	26206
CHARGE=1+
191.60557	92	
192.89611	66	
206.41173	72	
208.88548	72	
209.75943	80	
209.94570	72	
210.93691	66	
216.91368	90	
217.86742	72	
217.93811	72	
222.95125	318	
223.88796	350	1+
223.95878	184	
224.84235	68	
224.94784	580	1+
226.88534	72	
226.94606	488	1+
227.89995	84	
227.92716	92	
228.89272	164	
228.94200	546	
230.56575	70	
230.95191	78	
232.07852	76	
234.89328	76	
234.94419	64	
235.07081	120	
235.11698	74	
235.86697	84	
239.89538	66	
240.82434	84	
240.93769	408	1+
240.96384	390	1+
241.78563	68	
241.90117	150	
242.20012	84	
242.82947	66	
242.89032	78	
244.86169	66	
244.95613	692	1+
245.80786	306	1+
245.94595	126	
246.61921	92	
246.89892	82	
246.95426	202	
248.06186	100	
248.80269	364	1+
248.88985	72	
251.03436	118	
252.95231	174	
253.95436	94	
255.92657	70	
256.10725	86	
256.80550	90	
256.86246	88	
256.89196	68	
257.83567	66	
258.97358	110	
259.12652	72	
259.99524	68	
260.84010	68	
260.96860	366	
262.96962	124	
263.86050	86	
264.94040	66	
265.81450	70	
266.07119	68	
266.14120	82	
266.81367	234	
267.96334	224	1+
268.80999	70	
268.84034	76	
270.80462	66	
270.88731	140	
271.88676	90	
271.92508	80	
271.96579	66	
272.52492	100	
272.85316	72	
274.85715	108	
275.07297	76	
277.97229	64	
278.79770	112	
278.84933	124	
278.87877	126	
279.79481	142	
279.84668	68	
280.79065	1052	1+
280.85617	94	
280.87025	84	
282.84558	84	
283.83055	104	
283.89586	80	
283.92679	84	
285.82847	102	
286.15104	72	
287.87988	76	
288.89507	70	
289.87239	74	
291.86916	196	1+
293.11489	68	
294.14057	66	
294.85247	70	
294.86280	76	
296.81439	200	
297.80678	120	
298.80354	1640	1+
299.13629	158	
300.42419	80	
301.08010	82	
301.79498	74	
301.86911	80	
302.78284	66	
302.88305	86	
303.83626	156	
305.84118	100	
307.81812	74	
307.84002	70	
308.24500	78	
308.79924	68	
309.14869	64	
311.41782	84	
311.81445	102	
311.86299	186	
311.91457	80	
312.82783	66	
313.94297	108	
314.82172	136	
315.26810	76	
315.80779	342	1+
316.75816	92	
318.42763	80	
318.93299	106	
318.95161	66	
321.62590	76	
321.88152	88	
321.98300	84	
322.03337	66	
323.01973	132	
323.15844	70	
324.14793	216	1+
324.89633	82	
325.89058	88	
327.41934	64	
330.81432	82	
332.12844	80	
335.03764	86	
335.19045	80	
336.94072	108	
338.36534	66	
341.75965	66	
342.02749	78	
342.15234	78	
342.32052	86	
345.84860	72	
356.89634	68	
357.19800	64	
361.11682	86	
361.33158	72	
361.85451	70	
362.09760	72	
363.21506	66	
363.26434	64	
363.95060	66	
END IONS

###FS:    #m/z: 322.92955 #charge 1+
###MS: 82
###MSMS: 83
BEGIN IONS
TITLE=Cmpd 61, +MS2(322.9295), 28.0-35.0eV, 1.8min #83
RTINSECONDS=106.355
SCANS=82-83
PEPMASS=322.92955	275184
CHARGE=1+
88.36273	90	
106.01619	68	
192.88773	104	
192.92498	76	
195.08157	44	
197.85620	68	
205.96174	86	
206.96770	54	
208.93144	72	
209.91945	80	
210.43404	94	
210.87492	54	
214.90155	84	
219.05352	130	
219.91719	44	
221.94320	166	
222.88565	40	
222.97186	62	
223.82717	54	
223.96144	76	
224.02360	60	
224.97188	50	
227.06459	86	
227.62031	76	
228.84058	78	
229.93416	84	
230.83251	50	
230.90525	88	
232.89511	50	
233.91161	72	
233.95488	102	
235.07393	94	
235.12261	56	
236.95066	64	
239.05528	68	
239.07923	90	
239.90465	82	
239.95613	54	
240.61020	48	
240.93940	1544	
241.94138	902	
242.87711	76	
242.94077	3220	1+
242.97737	64	
243.27791	52	
243.64316	108	
243.81960	60	
243.98632	70	
244.06674	86	
244.82336	68	
244.85032	66	
244.93830	962	1+
245.85063	62	
246.97659	346	1+
248.15056	70	
248.84750	46	
248.95398	68	
249.95071	46	
249.96634	70	
250.84288	64	
251.07029	90	
251.92339	74	
254.10479	82	
254.91393	124	
255.04945	70	
255.10994	66	
255.84427	82	
256.90201	86	
257.78416	70	
257.90611	112	
258.84035	44	
258.89751	84	
258.99430	72	
259.84354	98	
259.92419	66	
260.84228	132	
261.17445	64	
261.83025	164	
262.82839	78	
264.11360	68	
264.79864	70	
264.95868	76	
265.06051	80	
265.85879	72	
266.01861	58	
266.83283	72	
266.85078	88	
267.79452	60	
268.06159	86	
268.95852	142	
269.79932	60	
271.80589	76	
272.80653	66	
272.82526	64	
275.80731	124	
276.11022	78	
277.02749	82	
278.08912	86	
279.09100	1086	1+
279.79536	64	
279.92052	70	
280.82507	64	
280.86037	52	
280.94669	82	
281.85837	72	
282.27087	70	
282.86190	66	
282.88700	78	
282.92596	62	
284.07335	52	
284.29559	490	
287.07808	48	
289.83326	64	
291.09909	72	
291.12026	68	
292.40995	106	
292.88037	62	
294.17877	80	
295.84884	90	
296.85524	60	
297.92024	108	
300.86909	78	
302.88558	62	
304.08768	68	
304.11540	106	
304.88476	66	
305.44668	92	
305.87249	110	
305.93825	90	
306.43477	92	
306.87575	62	
307.88960	90	
308.89236	60	
308.96105	100	
309.42501	44	
309.88328	106	
310.00451	70	
311.20562	80	
312.86443	88	
312.94935	100	
313.79953	52	
314.81198	50	
315.38705	68	
315.86699	108	
319.87582	92	
321.76033	72	
322.25636	68	
322.89801	78	
322.95084	102	
324.10593	66	
324.20536	76	
324.95764	72	
325.98548	72	
327.86140	54	
END IONS

###FS:    #m/z: 363.95583 #charge 1+
###MS: 82
###MSMS: 84
BEGIN IONS
TITLE=Cmpd 62, +MS2(363.9558), 28.0-35.0eV, 1.8min #84
RTINSECONDS=107.128
SCANS=82,84
PEPMASS=363.95583	46206
CHARGE=1+
182.62483	64	
187.86922	80	
191.85757	90	
196.84021	68	
196.88490	82	
197.09863	78	
206.95009	64	
207.12498	68	
208.83029	80	
208.95649	72	
209.86989	88	
209.94264	106	
212.87608	346	
214.87818	72	
214.89295	94	
219.88755	74	
222.95131	456	1+
222.97291	66	
223.96848	82	
224.95034	488	1+
225.94016	80	
226.89562	108	
226.91466	76	
226.94592	910	1+
226.97417	168	
227.88678	66	
227.92859	98	
228.89736	86	
228.93948	966	1+
230.88834	438	
231.81696	76	
231.89025	200	
232.88284	132	
233.00004	94	
233.87531	74	
236.15365	76	
236.84986	74	
236.87517	78	
240.82178	66	
240.94227	244	
240.96363	174	
241.83336	76	
241.94058	776	1+
242.85615	72	
243.82821	80	
244.13035	68	
244.82247	78	
244.94023	148	
244.95742	790	1+
245.16337	70	
245.93806	386	
246.03722	82	
246.09310	82	
246.80824	156	
246.95258	660	1+
246.97526	400	1+
247.14196	92	
247.48200	88	
248.80299	948	1+
248.89824	246	1+
249.85947	70	
250.94785	66	
252.11817	66	
254.08738	74	
254.80622	74	
254.83943	68	
257.44534	82	
259.84829	126	
260.83079	180	
260.85099	74	
260.87285	66	
260.96828	280	
261.15270	102	
263.84293	64	
264.04218	74	
264.81683	70	
265.08842	80	
265.81769	98	
266.81491	648	1+
266.84665	64	
267.97937	96	
268.06060	78	
268.80390	110	
268.95969	254	1+
269.01733	72	
270.12006	76	
271.81025	86	
271.85885	78	
271.89274	68	
274.94865	82	
275.41469	164	
276.85537	154	
276.93127	82	
277.41792	96	
277.86100	70	
278.79388	78	
278.85427	178	
278.95604	108	
279.80008	204	
279.84279	76	
280.79537	446	
280.84209	118	
280.93048	76	
281.79284	252	
281.86135	68	
282.12532	80	
282.78197	162	
282.86299	128	
283.79038	240	
283.85221	64	
283.95574	68	
284.80189	134	
284.82322	208	
284.86175	136	
285.78137	84	
285.84086	140	
285.94334	68	
286.81498	66	
288.83687	84	
289.87613	152	
290.11817	80	
291.58143	88	
293.85011	98	
294.87330	92	
294.92651	64	
296.80819	268	1+
296.85372	74	
298.80334	1016	1+
298.88943	70	
300.06045	76	
300.79748	556	1+
300.81793	66	
300.88106	70	
301.11835	84	
301.86558	198	
302.86229	94	
302.87191	240	1+
303.85361	234	
305.00069	68	
306.92305	64	
313.85818	68	
314.81301	468	1+
317.94702	166	
318.80254	72	
318.84182	72	
320.82508	66	
321.81660	194	1+
324.06415	66	
324.45783	98	
325.90032	112	
326.87527	102	
326.89290	64	
327.87278	114	
327.88850	92	
336.15990	68	
337.98172	82	
340.77068	86	
342.24230	64	
343.81950	78	
343.91033	150	
345.26705	72	
350.88364	72	
353.89411	78	
354.92049	64	
358.81515	78	
359.96749	70	
364.21848	114	
368.83681	92	
END IONS

###FS:    #m/z: 336.94483 #charge 1+
###MS: 82
###MSMS: 85
BEGIN IONS
TITLE=Cmpd 63, +MS2(336.9448), 28.0-35.0eV, 1.8min #85
RTINSECONDS=107.9
SCANS=82,85
PEPMASS=336.94483	36126
CHARGE=1+
160.21765	56	
165.65661	52	
193.89490	56	
201.04178	70	
203.88446	64	
207.97056	72	
208.02889	78	
209.89106	52	
209.90908	64	
210.88467	56	
211.94278	218	
212.87983	110	
213.15747	76	
213.88403	78	
213.94393	194	
215.88465	120	
215.93454	56	
215.97966	60	
216.88823	60	
218.87856	72	
218.89280	84	
222.97024	72	
223.82866	122	
225.84121	52	
226.09818	74	
226.40631	82	
228.91340	58	
229.95478	516	
230.88880	342	1+
230.90337	82	
231.95154	198	
232.92512	80	
232.95290	98	
233.37095	92	
233.86850	72	
235.20728	72	
235.89910	76	
236.86209	72	
237.84770	68	
237.91009	82	
239.80204	64	
240.04962	64	
240.09295	76	
240.27386	80	
240.83254	180	
241.84450	598	1+
242.08192	64	
242.84904	234	1+
242.88843	62	
243.83486	66	
244.05328	64	
244.09360	66	
244.89231	80	
245.86752	94	
246.97586	64	
247.96683	60	
248.89851	188	
249.00836	78	
249.95881	70	
250.89545	60	
250.94618	72	
250.97090	70	
251.10677	132	
251.82760	72	
251.84336	72	
252.97047	240	
253.90117	72	
254.08541	90	
254.84178	64	
254.89247	78	
254.97068	60	
255.07457	74	
256.25898	64	
256.85896	62	
256.97669	60	
257.84539	72	
257.86500	56	
257.90255	80	
258.84505	260	
259.85093	130	
260.82438	70	
260.84733	72	
261.84623	216	
262.87169	162	1+
264.92660	66	
266.84068	80	
266.92170	84	
268.00966	66	
268.79578	76	
268.84313	422	1+
268.96106	70	
269.01669	62	
272.07305	84	
272.82694	80	
272.90030	68	
274.80218	70	
274.87673	102	
275.86772	122	
276.85850	524	1+
277.83117	78	
277.86313	304	1+
278.84357	68	
279.84570	158	
279.87154	70	
281.85986	108	
282.91363	88	
282.93042	86	
283.92459	86	
284.42969	66	
285.81029	58	
285.90790	76	
286.86022	74	
287.16338	76	
290.87500	72	
291.84968	80	
291.87690	94	
292.89880	102	
293.10711	112	
293.86269	66	
293.98508	58	
295.08733	52	
295.17562	78	
295.87643	86	
295.93324	78	
297.87794	76	
298.10240	78	
298.91280	82	
299.06185	72	
299.35457	72	
299.57789	100	
300.87399	110	
301.88368	68	
302.14655	68	
303.68517	92	
306.27569	74	
306.89898	58	
308.88546	68	
309.14445	54	
312.84334	68	
312.87380	68	
313.16027	64	
320.73254	68	
320.90648	70	
321.83960	76	
322.17669	94	
322.73230	84	
324.16262	76	
326.91056	78	
327.28704	186	
329.87037	62	
331.40208	92	
332.82061	68	
334.83061	66	
335.62197	96	
335.76404	62	
337.94310	54	
342.18650	70	
END IONS

###FS:    #m/z: 322.92942 #charge 1+
###MS: 86
###MSMS: 87
BEGIN IONS
TITLE=Cmpd 64, +MS2(322.9294), 28.0-35.0eV, 1.9min #87
RTINSECONDS=111.552
SCANS=86-87
PEPMASS=322.92942	241266
CHARGE=1+
124.11349	42	
199.92223	42	
200.83487	66	
200.86612	56	
201.04415	344	1+
202.06015	60	
203.04537	58	
205.94870	512	1+
207.98121	78	
209.37399	36	
211.90463	62	
217.81550	32	
218.51126	48	
221.89336	86	
221.94292	126	
223.08764	40	
223.95958	142	
224.90679	60	
225.89814	56	
226.84281	100	
228.89475	64	
228.90955	108	
229.91024	58	
229.93246	88	
229.96809	52	
230.08882	32	
230.89080	58	
233.89318	38	
236.80320	66	
237.01511	64	
237.91205	34	
238.02375	62	
238.16381	102	
238.48321	36	
238.94020	160	
239.42966	80	
239.88594	68	
240.93924	546	
240.96393	142	
241.04132	40	
241.83920	90	
241.93914	3026	1+
242.58048	36	
242.94166	2108	1+
242.99358	46	
244.82168	58	
244.84633	58	
244.94068	572	
245.08076	50	
245.14609	66	
246.09118	78	
246.69112	36	
246.97585	38	
248.85279	94	
249.92319	34	
249.97405	48	
250.48682	38	
250.84224	88	
253.09614	90	
254.81018	78	
255.09239	84	
255.13557	72	
255.90676	72	
256.06982	58	
256.10334	70	
256.91593	150	
256.95898	40	
257.79811	52	
258.84425	64	
258.88377	32	
259.01002	34	
259.82899	64	
260.34782	72	
260.82925	66	
261.47448	100	
261.83156	112	
262.49972	88	
262.83077	210	
263.98369	60	
264.86262	60	
265.06026	72	
265.14591	62	
265.84464	72	
265.87685	84	
266.04085	80	
267.85356	72	
268.05587	60	
269.86386	54	
270.80086	66	
272.84740	174	
272.86340	62	
274.06573	68	
275.05258	76	
276.81067	56	
276.90714	46	
277.85551	62	
278.23875	46	
278.74690	70	
279.09214	1100	1+
279.85464	32	
280.88915	72	
281.11319	40	
281.79331	44	
282.88190	98	
283.07074	72	
283.43020	40	
283.79404	38	
283.85411	70	
284.21451	40	
284.29291	514	1+
284.75685	60	
284.87724	54	
284.98064	56	
285.81048	54	
285.85619	80	
286.26108	76	
289.75389	42	
291.02587	66	
293.11164	68	
295.76017	90	
295.87664	50	
296.84252	74	
297.40349	70	
301.84775	64	
302.65034	62	
303.20973	38	
303.85187	54	
304.05147	34	
305.92755	66	
306.88844	114	
306.92050	84	
307.38758	104	
307.58327	34	
309.05404	66	
309.78980	36	
311.86451	76	
312.86909	92	
313.09101	72	
313.87111	72	
314.06490	76	
319.20850	40	
321.15936	62	
322.30242	78	
322.73715	68	
322.80335	54	
322.94215	70	
323.25358	64	
323.44566	32	
323.82327	56	
324.10401	68	
324.26870	52	
324.38676	56	
324.89151	58	
325.35501	32	
325.90074	108	
327.89514	70	
END IONS

###FS:    #m/z: 363.95528 #charge 1+
###MS: 86
###MSMS: 88
BEGIN IONS
TITLE=Cmpd 65, +MS2(363.9553), 28.0-35.0eV, 1.9min #88
RTINSECONDS=112.325
SCANS=86,88
PEPMASS=363.95528	41942
CHARGE=1+
55.20643	78	
137.65969	86	
167.09445	80	
169.26517	70	
178.92371	70	
182.86548	68	
189.86518	78	
200.02609	70	
207.86984	124	
209.94071	146	
212.87635	318	1+
214.89094	68	
215.23657	64	
215.95946	70	
222.94905	296	1+
224.94739	186	
225.97237	104	
226.06287	178	
226.94671	802	1+
228.89536	134	
228.94321	1066	1+
229.88124	692	1+
230.51557	78	
230.85501	66	
230.88789	452	1+
231.80927	106	
232.90599	76	
234.83190	102	
234.88003	74	
236.06336	82	
236.96384	64	
238.92238	82	
239.06477	74	
240.83364	72	
240.94077	262	
240.96096	128	
241.83725	88	
241.94015	214	
242.82994	90	
242.85878	82	
242.93969	700	1+
243.82939	140	
244.83200	220	1+
244.84830	70	
244.95722	440	1+
245.93679	70	
246.80507	128	
246.90550	112	
246.95208	502	1+
247.82495	86	
247.84920	66	
248.80428	156	
248.84164	66	
248.90015	274	
249.81279	70	
250.79955	84	
250.89101	116	
250.96526	74	
251.37567	80	
252.10590	76	
252.47314	66	
252.95168	66	
253.83458	112	
254.86290	72	
257.92042	86	
258.84237	258	1+
258.97066	140	
261.82842	528	1+
261.86555	76	
263.78684	70	
263.93227	88	
263.98606	64	
264.81707	132	
266.81392	272	
266.85467	72	
267.78336	146	
267.97126	68	
268.83552	194	
269.81960	86	
269.96911	136	
270.86749	94	
270.97073	70	
271.80606	120	
271.91642	122	
272.93655	76	
274.18617	70	
276.85970	68	
277.10548	148	1+
277.85440	236	
278.79685	242	1+
278.83112	68	
278.85945	118	
278.97436	66	
279.85273	72	
279.90861	78	
280.03983	68	
280.79201	816	1+
280.90569	76	
281.08058	66	
281.61604	86	
281.84685	68	
282.78926	258	1+
283.07449	118	
283.84942	104	
283.93488	86	
283.96611	78	
284.82382	188	
285.82691	96	
285.85835	90	
286.11998	70	
286.41274	84	
287.80680	68	
287.91296	72	
288.90568	116	
290.91286	78	
293.93026	82	
294.88453	78	
295.87370	98	
296.80311	182	
296.93406	160	1+
297.81588	138	
297.86044	66	
298.80226	1414	1+
299.50156	98	
300.85610	414	1+
301.80219	100	
302.24049	92	
302.79380	72	
302.80944	104	
305.88885	76	
307.89360	66	
308.00342	78	
308.86596	78	
309.42534	76	
310.10387	68	
311.12979	68	
311.87939	70	
311.97726	72	
312.12236	66	
313.84512	76	
314.81720	154	
315.81889	64	
316.81931	90	
318.80953	78	
318.93180	68	
319.46733	130	
319.95888	74	
320.96159	84	
321.12439	76	
322.82033	168	
325.87392	168	
325.94791	80	
326.14976	68	
326.86607	92	
333.17899	74	
334.87780	68	
334.90496	72	
335.31407	80	
336.94053	74	
340.93806	90	
343.90584	86	
345.04529	78	
349.76932	78	
351.02188	72	
355.96456	64	
360.95351	66	
365.74486	66	
367.32216	66	
369.13169	84	
END IONS

###FS:    #m/z: 336.94494 #charge 1+
###MS: 86
###MSMS: 89
BEGIN IONS
TITLE=Cmpd 66, +MS2(336.9449), 28.0-35.0eV, 1.9min #89
RTINSECONDS=113.096
SCANS=86,89
PEPMASS=336.94494	28984
CHARGE=1+
153.50058	74	
209.12533	72	
211.94475	128	
212.87650	104	
213.93531	136	
216.88987	50	
217.94019	82	
218.88190	84	
219.35091	76	
222.01927	50	
223.96669	94	
224.84207	70	
226.06282	72	
227.89796	48	
228.85040	58	
228.89489	52	
229.11770	48	
229.95682	168	
229.98270	54	
230.88889	220	
231.89017	108	
231.95120	128	
232.10900	82	
232.12121	70	
233.82351	48	
237.06803	90	
237.90997	46	
238.95649	58	
239.83997	62	
239.92746	66	
240.82629	82	
240.84486	82	
241.04560	144	
241.84605	134	
242.15662	62	
242.85068	120	
246.66146	82	
246.97717	130	
247.83724	100	
248.16041	70	
248.90029	124	
250.82330	74	
250.84261	70	
250.90896	60	
250.96421	112	
250.98103	60	
251.86076	72	
252.97019	404	
253.80175	62	
253.84645	54	
253.90557	62	
254.12067	68	
254.46721	98	
254.85280	60	
254.96592	98	
255.07388	176	
255.85144	94	
256.84957	114	
256.90370	72	
257.85532	108	
258.84477	246	
259.85524	268	
260.82640	172	
261.93475	54	
262.10208	78	
262.84796	84	
264.86660	128	
264.93242	72	
265.01294	72	
265.42646	92	
266.82467	72	
266.84809	118	
267.85051	64	
268.84018	284	1+
270.84995	162	
271.83435	86	
274.85268	120	
274.88005	76	
275.43364	72	
275.86478	110	
275.87981	68	
276.16335	92	
276.85370	234	
277.83119	60	
277.85953	140	
277.89245	56	
277.92337	72	
278.04224	68	
278.81222	62	
278.83987	102	
278.86968	144	
279.04590	48	
279.85287	68	
281.65741	94	
282.86001	60	
283.79223	78	
283.97823	76	
285.17958	82	
285.84806	50	
286.84865	60	
287.85436	116	
287.90891	70	
288.41328	60	
288.55938	92	
288.87232	78	
289.85601	76	
289.88370	56	
290.85820	80	
291.02136	50	
292.88316	66	
293.03585	58	
293.10720	310	
293.97436	70	
294.14288	48	
294.85905	58	
295.87018	78	
295.97150	68	
296.88703	68	
297.98625	72	
298.30825	74	
298.88538	86	
299.00896	56	
299.05955	68	
299.85816	58	
299.92418	104	
300.82244	68	
302.14258	68	
305.79683	66	
305.88224	204	1+
306.48835	72	
306.83222	72	
309.86605	52	
310.00041	64	
310.86537	80	
311.17715	46	
312.25477	56	
316.93737	84	
318.77181	72	
321.85293	74	
322.89122	54	
334.29380	94	
334.46229	70	
334.88247	62	
335.14079	70	
336.29065	100	
336.88528	78	
337.18971	86	
337.84149	82	
338.76498	50	
340.36057	62	
341.12470	64	
341.46454	56	
END IONS

###FS:    #m/z: 322.92940 #charge 1+
###MS: 90
###MSMS: 91
BEGIN IONS
TITLE=Cmpd 67, +MS2(322.9294), 28.0-35.0eV, 2.0min #91
RTINSECONDS=116.758
SCANS=90-91
PEPMASS=322.92940	249452
CHARGE=1+
114.05112	40	
133.41816	78	
158.74157	44	
185.90172	36	
190.89049	76	
192.89086	46	
196.11540	50	
197.86815	66	
201.03835	142	
204.09661	66	
205.95229	218	
209.91266	32	
210.89222	50	
213.89324	48	
214.11917	32	
216.88633	50	
218.88544	74	
219.06739	30	
220.88695	64	
221.94442	66	
222.97556	68	
223.07825	82	
223.45800	76	
223.96494	70	
224.45760	72	
224.89223	56	
224.91232	64	
224.97595	142	
225.44844	86	
227.93046	202	1+
227.96483	92	
230.88690	60	
233.07113	74	
234.09786	60	
236.84095	72	
236.89226	84	
236.97707	66	
238.79941	58	
238.87739	74	
238.93815	110	
239.90950	142	
240.52917	38	
240.82033	80	
240.94039	1222	
241.00144	36	
241.82025	260	1+
241.93961	3762	1+
242.01418	30	
242.38956	42	
242.91441	76	
242.94217	2690	1+
243.02408	26	
243.51045	28	
244.29687	28	
244.45065	34	
244.46792	30	
244.82592	50	
244.90432	30	
244.94058	664	1+
245.06145	46	
245.35566	30	
245.37312	64	
245.82231	134	
245.96180	60	
246.21611	84	
246.78501	36	
246.91432	34	
246.97318	124	
248.83806	68	
248.96798	62	
249.50460	94	
250.07549	78	
251.00803	42	
251.78694	54	
251.84324	38	
252.60374	38	
252.81873	48	
255.78515	68	
256.08171	60	
256.80924	64	
258.83526	228	
260.83328	70	
260.97182	34	
261.04172	26	
261.79008	66	
262.83192	64	
263.16883	78	
263.83839	142	
265.04660	66	
265.42850	78	
266.86136	118	
267.16971	68	
267.42268	98	
268.53876	34	
268.85642	66	
270.83918	56	
271.62609	80	
271.91722	104	
272.91652	68	
273.80939	70	
273.84637	74	
275.80472	68	
276.81113	80	
277.99913	80	
278.09541	72	
278.85524	38	
279.09056	1322	1+
279.83060	66	
279.91432	68	
280.14465	92	
281.58088	38	
281.96659	68	
282.90957	34	
283.13654	66	
283.79635	66	
283.96979	28	
284.03623	80	
284.24321	32	
284.29544	392	1+
284.62821	36	
286.87007	90	
287.91530	74	
289.89987	60	
291.80149	72	
292.88467	64	
294.87826	80	
296.82564	68	
301.36348	80	
301.41067	74	
301.86885	130	
302.22199	30	
302.85740	68	
303.80926	56	
304.76256	62	
306.87307	66	
307.88976	122	
309.81638	60	
309.89417	80	
311.86207	34	
319.03946	72	
320.16341	78	
321.87303	60	
322.42611	78	
322.97918	58	
324.13885	58	
324.20098	56	
324.75853	52	
325.18349	64	
325.81036	74	
325.87453	80	
325.89023	84	
325.90563	70	
326.17769	92	
326.34243	58	
326.98847	84	
328.06199	102	
328.26009	64	
END IONS

###FS:    #m/z: 340.93974 #charge 1+
###MS: 90
###MSMS: 92
BEGIN IONS
TITLE=Cmpd 68, +MS2(340.9397), 28.0-35.0eV, 2.0min #92
RTINSECONDS=117.53
SCANS=90,92
PEPMASS=340.93974	124546
CHARGE=1+
192.92330	50	
198.89380	70	
208.95107	72	
209.88397	96	
210.93848	76	
213.93999	306	1+
215.88581	122	
215.93626	134	
217.88378	64	
218.92728	50	
219.88751	80	
222.97222	62	
223.82933	70	
224.57906	76	
224.96449	62	
225.84355	40	
228.84465	62	
229.84516	82	
230.88882	60	
231.89165	66	
231.94821	142	
233.89890	158	
233.94351	74	
237.08133	60	
237.85886	68	
237.90623	50	
238.83694	70	
238.90348	54	
239.81372	78	
239.83363	82	
240.83511	220	
241.06655	44	
241.23224	68	
241.84007	432	
241.89688	66	
243.83763	80	
243.86202	48	
244.83123	90	
244.85381	72	
244.94654	72	
245.82910	74	
245.87916	70	
248.84555	68	
248.89601	82	
248.95418	66	
249.89736	102	
249.95666	70	
250.94368	64	
250.99423	66	
252.93191	70	
254.91592	60	
255.07495	70	
256.84910	68	
257.83652	76	
257.87063	72	
258.84743	228	
259.04359	82	
259.85079	210	
259.90727	82	
259.95358	68	
260.83083	440	1+
262.87787	66	
263.04200	68	
263.84318	106	
263.88232	92	
264.07580	82	
264.87163	116	
265.01822	48	
265.42849	66	
265.77681	66	
266.97318	72	
267.83071	56	
268.84182	262	
268.91454	92	
269.88211	108	
270.83091	64	
270.86508	48	
270.94815	44	
272.93473	44	
274.86495	78	
274.88097	158	
275.85570	80	
275.87173	72	
276.85546	456	
277.86352	328	1+
278.84600	404	
278.89454	58	
279.79940	64	
279.83849	96	
279.85830	168	
279.89581	72	
279.91255	54	
279.93514	56	
279.96373	50	
280.00096	94	
280.84577	82	
280.86226	82	
280.88706	84	
281.02493	204	1+
281.04988	68	
281.83036	80	
281.92956	70	
282.00163	60	
282.86703	50	
282.88495	66	
284.87312	58	
287.61506	94	
288.83245	64	
288.91596	42	
289.79569	56	
290.68239	84	
291.95495	48	
293.09088	66	
293.86113	42	
294.87066	68	
296.04175	60	
296.32637	40	
296.85193	122	
297.86489	48	
298.22474	128	
298.87037	70	
300.86595	88	
300.89053	60	
300.94741	66	
301.85687	266	1+
301.88420	46	
302.17462	80	
302.88414	84	
303.68082	96	
303.94832	66	
305.89205	64	
306.89032	94	
307.88688	40	
308.88115	52	
310.85454	62	
310.87417	40	
312.86083	56	
314.94898	58	
316.76898	68	
321.43031	98	
321.92550	44	
324.89149	68	
325.39620	78	
326.68863	86	
326.89923	54	
327.11981	66	
328.18613	68	
329.96015	44	
330.80958	68	
335.84472	72	
341.30111	64	
341.96606	64	
343.20024	74	
343.82378	78	
346.20530	94	
END IONS

###FS:    #m/z: 336.94487 #charge 1+
###MS: 90
###MSMS: 93
BEGIN IONS
TITLE=Cmpd 69, +MS2(336.9449), 28.0-35.0eV, 2.0min #93
RTINSECONDS=118.303
SCANS=90,93
PEPMASS=336.94487	30570
CHARGE=1+
160.92714	66	
190.89239	92	
193.89009	70	
203.95644	52	
205.94867	128	
209.06802	70	
209.94620	82	
210.88138	66	
211.94474	388	
212.86066	50	
212.87593	202	
213.93872	214	
215.88677	84	
217.88217	52	
218.84186	56	
218.89453	88	
223.83259	64	
223.96020	124	
224.98238	78	
226.85379	76	
228.85001	58	
228.88896	58	
229.95368	114	
230.88957	420	1+
231.94864	100	
232.96041	56	
233.89977	110	
233.95890	54	
234.82556	68	
234.89478	60	
235.07974	72	
235.88960	78	
236.08596	82	
236.91107	60	
237.05282	94	
238.83543	64	
238.86559	74	
239.84595	76	
239.88178	60	
240.83527	62	
240.86022	84	
241.84297	168	1+
241.97691	70	
242.04661	48	
243.83372	106	
244.14748	74	
245.84415	58	
247.90350	44	
247.96667	58	
248.89679	138	
249.89947	94	
249.95715	64	
250.84186	54	
252.93756	52	
252.95246	118	
252.97016	226	
253.90427	46	
254.96806	192	
256.06603	54	
256.26843	84	
256.85056	62	
257.24670	48	
257.98764	70	
258.00710	72	
258.84337	390	1+
260.15547	74	
260.82748	56	
261.83142	50	
261.85498	72	
262.87576	70	
264.10578	66	
264.86881	112	
264.96642	72	
266.13697	108	
266.84800	128	
266.86699	50	
267.01703	62	
267.83849	60	
267.86465	56	
268.10152	64	
268.83892	430	1+
268.96893	66	
269.79930	72	
270.87537	58	
270.98050	64	
271.91658	52	
271.99027	68	
272.01453	58	
272.84545	66	
272.91012	52	
273.82989	80	
273.84841	82	
273.86667	82	
274.09841	56	
274.84493	48	
274.87796	56	
274.96281	54	
275.85545	136	
275.88416	76	
276.09826	50	
276.85810	582	1+
277.21939	88	
277.83231	404	1+
277.86105	426	1+
279.85623	148	
279.87742	56	
280.87946	78	
281.05386	56	
282.88159	166	
285.58866	70	
285.84656	106	
286.05116	66	
286.85149	146	
287.40685	84	
287.85383	100	
288.06118	92	
289.85230	62	
291.87047	80	
292.43533	86	
292.87361	122	
293.10565	322	1+
293.99102	92	
294.88487	54	
295.13340	64	
295.16340	44	
296.00557	56	
296.58237	74	
296.87635	70	
298.40573	88	
298.88772	56	
299.00221	58	
299.86674	60	
300.06449	58	
300.87433	110	
301.64517	44	
305.49595	86	
307.24775	60	
308.80413	64	
308.86594	102	
310.86976	56	
311.85852	48	
312.07285	78	
313.86485	64	
315.14959	72	
317.81040	70	
317.89766	52	
318.05984	64	
319.71990	60	
323.90712	46	
325.89033	62	
329.14328	48	
331.17158	60	
334.75227	52	
334.78806	66	
335.25124	62	
335.78853	48	
339.76515	80	
340.90641	80	
END IONS

###FS:    #m/z: 340.93971 #charge 1+
###MS: 94
###MSMS: 95
BEGIN IONS
TITLE=Cmpd 70, +MS2(340.9397), 28.0-35.0eV, 2.0min #95
RTINSECONDS=121.975
SCANS=94-95
PEPMASS=340.93971	114468
CHARGE=1+
73.14738	64	
111.37615	66	
194.88798	70	
196.88150	62	
197.88715	70	
198.95946	70	
201.15854	66	
204.03341	72	
205.94785	122	
205.97114	58	
208.88379	112	
208.95514	102	
210.93316	72	
212.87754	104	
213.85358	66	
213.93670	94	
214.89086	72	
215.88678	118	
217.86565	62	
217.88199	58	
219.13808	72	
219.89844	66	
220.87833	66	
221.96820	92	
223.96620	82	
224.98243	74	
225.89854	78	
227.62373	98	
228.84333	148	
229.82461	66	
229.85039	70	
230.88860	358	1+
231.95267	170	
233.89953	146	
234.90857	62	
235.03406	76	
236.84493	78	
236.87884	68	
238.84442	68	
240.83371	214	
240.87603	70	
241.84233	304	
241.89251	68	
241.90761	66	
242.83296	74	
243.04621	134	
243.83928	454	1+
244.88311	94	
245.83281	58	
246.16233	88	
246.98167	80	
249.90279	74	
249.96837	126	
249.99174	60	
254.81389	74	
254.82951	84	
254.87249	74	
254.91578	112	
255.13344	56	
255.96769	80	
256.25851	70	
256.84789	256	
256.87080	174	
256.89602	142	
256.96664	72	
258.84648	256	
259.85076	250	
259.91004	100	
259.96355	74	
260.83152	516	1+
260.84811	240	1+
261.25607	58	
261.86226	88	
262.02283	66	
262.83697	64	
262.96565	70	
263.90026	76	
264.00591	76	
264.04585	94	
264.86198	228	1+
264.94249	62	
266.11709	58	
266.85036	62	
267.04107	80	
267.13763	76	
267.82825	92	
267.84724	86	
268.00110	56	
268.84095	346	1+
269.81983	62	
270.79878	62	
270.83339	190	
271.83823	82	
273.93586	66	
274.40124	56	
274.85875	188	
274.88743	64	
275.41944	86	
275.80234	58	
275.86388	252	
275.94851	174	
276.85845	1380	1+
278.84880	752	1+
279.85309	498	1+
280.88123	78	
280.96274	60	
281.05378	76	
282.85897	64	
282.87661	66	
284.00519	58	
284.42969	80	
284.81065	62	
284.87117	60	
286.87443	88	
286.93053	68	
287.42572	108	
290.85821	70	
291.05310	68	
292.88698	66	
294.86171	76	
296.30969	90	
296.85498	56	
296.89326	82	
297.87143	66	
297.88930	164	
297.91857	68	
297.98054	72	
298.30429	66	
298.40576	82	
298.79433	70	
298.88111	70	
298.95887	88	
299.87058	330	
299.89889	84	
300.88749	118	
301.21863	92	
302.24445	76	
302.86419	78	
304.92318	76	
307.80871	62	
307.89588	76	
308.83056	158	
311.86197	70	
315.45260	80	
316.79953	78	
320.58086	88	
320.90645	68	
321.92771	72	
324.93102	82	
326.17166	66	
329.86842	58	
331.81787	76	
334.88029	76	
336.23188	78	
339.60407	118	
341.27387	74	
341.88689	102	
343.91517	66	
346.03132	96	
END IONS

###FS:    #m/z: 359.96029 #charge 1+
###MS: 94
###MSMS: 96
BEGIN IONS
TITLE=Cmpd 71, +MS2(359.9603), 28.0-35.0eV, 2.1min #96
RTINSECONDS=122.747
SCANS=94,96
PEPMASS=359.96029	20674
CHARGE=1+
88.70597	58	
201.87671	60	
209.88242	88	
209.94268	126	
211.89700	74	
216.88258	106	
216.96589	70	
219.09989	78	
222.08913	68	
222.94873	228	
223.88601	114	
223.96018	132	
224.84600	64	
224.88135	58	
224.89597	66	
224.94805	238	1+
225.85817	72	
225.88390	70	
226.94630	286	
227.93911	466	1+
228.94351	390	1+
232.83296	62	
232.88791	62	
233.00366	60	
233.96063	68	
234.87790	58	
236.85831	70	
239.14622	62	
240.83055	66	
240.96446	98	
241.93616	102	
242.88831	66	
242.96010	90	
244.95157	94	
245.93701	154	
246.09504	66	
246.81023	80	
246.94951	450	
246.97516	120	
247.10156	64	
247.80167	432	1+
249.16122	88	
249.85568	88	
250.86429	78	
250.91269	98	
251.82977	72	
252.87501	66	
252.96206	66	
256.16058	56	
256.22914	68	
258.14103	58	
258.80841	78	
258.84673	84	
258.97232	64	
260.83274	90	
260.97056	138	
264.81611	110	
264.85659	66	
265.08838	64	
265.96476	58	
266.13530	72	
266.81366	680	1+
267.02134	76	
267.97129	142	
268.09179	60	
268.79982	90	
268.83820	112	
268.90443	68	
269.07783	82	
270.88558	60	
271.92339	84	
272.81898	70	
272.84322	66	
272.90811	70	
274.81421	82	
274.88349	74	
275.81060	68	
276.80816	198	
276.85640	120	
277.87601	126	
278.84614	154	
278.92113	94	
280.05240	70	
280.79111	570	1+
281.13093	150	
281.98925	60	
282.88178	162	
283.79024	60	
283.98020	84	
284.82288	190	
284.98282	56	
285.42640	90	
286.97633	78	
287.05317	58	
287.86743	62	
288.80823	68	
288.96818	70	
289.10808	80	
289.14791	68	
290.79788	64	
291.78453	68	
291.85373	72	
291.90221	78	
292.81119	68	
294.80860	86	
296.01995	70	
296.81202	82	
297.80781	116	
298.80243	826	1+
298.83435	64	
298.88108	66	
298.97921	72	
299.86959	160	
300.79824	144	
300.95893	64	
301.86888	74	
302.11663	70	
304.81176	70	
305.84181	74	
306.43488	72	
307.08425	76	
308.43241	78	
309.87273	72	
310.88048	74	
311.12553	66	
314.08886	88	
314.82603	58	
315.28463	76	
316.18568	72	
316.81345	282	
316.86088	64	
318.92983	92	
319.40797	64	
320.82174	64	
320.93935	60	
322.17026	72	
322.87605	68	
323.01614	120	
323.16732	76	
327.28895	80	
327.39254	76	
327.87274	74	
329.87621	58	
331.49341	76	
333.08716	70	
333.54707	80	
334.97027	76	
336.90552	136	
336.95546	96	
337.11518	66	
338.72463	72	
346.77631	84	
353.78970	86	
356.99856	84	
358.19334	120	
359.12962	66	
361.75877	68	
END IONS

###FS:    #m/z: 313.92863 #charge 1+
###MS: 94
###MSMS: 97
BEGIN IONS
TITLE=Cmpd 72, +MS2(313.9286), 28.0-35.0eV, 2.1min #97
RTINSECONDS=123.519
SCANS=94,97
PEPMASS=313.92863	9772
CHARGE=1+
50.67566	18	
55.26928	18	
77.00934	18	
114.61041	34	
117.80705	16	
118.11645	16	
118.92924	16	
118.97209	16	
119.49904	16	
119.92090	16	
120.09308	16	
120.78979	16	
121.00581	16	
121.02743	16	
122.17703	16	
122.59951	16	
125.36681	16	
125.97111	16	
127.37662	16	
130.92662	16	
131.63571	16	
132.13209	16	
133.16164	16	
133.68360	16	
133.71909	16	
134.00892	16	
134.13830	16	
156.02413	18	
168.75434	36	
190.92456	84	
194.11575	24	
197.22104	18	
197.81124	32	
199.28208	46	
199.95495	74	
203.94404	72	
204.57111	26	
205.94881	180	
207.93682	74	
209.11420	50	
211.75773	18	
215.90205	84	
217.32594	18	
219.88227	88	
223.81072	44	
223.96423	84	
224.97065	84	
225.44481	106	
226.96828	42	
229.95266	18	
230.14284	18	
230.88687	42	
231.14448	60	
232.10293	28	
232.82571	50	
232.88933	76	
232.93800	68	
234.93874	102	
235.17639	20	
235.32376	44	
237.36677	70	
238.86549	18	
238.89399	54	
239.20747	22	
239.31737	26	
240.10239	50	
242.24577	68	
243.06467	22	
243.56287	48	
243.67360	30	
244.12203	44	
244.59227	28	
246.88357	66	
246.97415	152	
247.44790	22	
247.97053	26	
248.94607	44	
248.99953	20	
249.21280	36	
249.87898	52	
249.94704	72	
249.96425	22	
250.07898	22	
250.89733	88	
250.95052	226	
252.44393	108	
252.95371	70	
253.93448	86	
256.08183	54	
260.94853	86	
262.94407	72	
263.90128	134	
266.45156	80	
267.86239	56	
267.90865	32	
267.93705	68	
269.80742	18	
269.95474	72	
270.27458	184	
271.18473	74	
271.30512	18	
272.82912	70	
272.92270	68	
272.95109	68	
272.98948	82	
277.02383	128	
277.14164	26	
277.86386	18	
277.99483	46	
278.54602	30	
279.73413	36	
283.86228	90	
284.15823	94	
284.78604	24	
286.92322	108	
287.88168	72	
290.85398	58	
290.88107	54	
291.51219	80	
291.56244	20	
292.43714	74	
295.92726	76	
296.60551	20	
296.64345	56	
297.21942	60	
297.78171	44	
297.99016	18	
299.09774	72	
305.87388	80	
306.44120	78	
306.76337	48	
307.79676	68	
307.88734	42	
307.96058	92	
308.89036	66	
309.86603	70	
309.88780	48	
311.88158	52	
313.33004	26	
314.27879	46	
314.60788	24	
314.64636	22	
315.28888	80	
316.04598	34	
316.26890	86	
316.84127	48	
317.73133	66	
317.79262	24	
317.90500	34	
319.17301	58	
END IONS

###FS:    #m/z: 340.93955 #charge 1+
###MS: 98
###MSMS: 99
BEGIN IONS
TITLE=Cmpd 73, +MS2(340.9395), 28.0-35.0eV, 2.1min #99
RTINSECONDS=127.203
SCANS=98-99
PEPMASS=340.93955	113988
CHARGE=1+
111.84553	68	
189.96897	92	
198.03079	64	
200.94765	72	
203.91602	66	
207.86952	66	
208.06831	72	
211.84001	72	
213.87508	66	
213.93520	162	1+
215.06023	96	
215.88551	70	
217.88021	66	
217.90938	70	
221.87690	74	
222.88338	78	
224.86818	74	
224.97639	124	
226.86834	74	
227.09983	64	
227.83625	66	
228.84944	84	
230.07565	58	
230.84368	88	
230.88863	62	
231.87865	82	
231.94966	134	
231.97588	84	
232.89332	140	
234.91858	62	
235.86705	68	
236.81680	80	
236.96802	72	
237.06397	66	
238.12208	94	
238.21316	72	
238.88931	178	
239.84437	92	
240.93845	60	
240.96323	62	
241.84228	686	1+
241.88284	64	
242.94382	72	
242.96305	74	
243.83064	226	
244.83781	120	
244.86738	88	
244.88853	68	
245.87531	74	
246.26978	64	
246.85522	132	
247.97299	148	
249.86718	82	
249.90228	58	
249.96254	132	
249.99169	92	
250.91265	72	
251.92175	124	
253.15061	96	
254.03291	88	
254.96474	62	
255.38476	98	
255.91256	94	
256.26084	72	
256.84620	70	
256.88997	200	1+
256.91245	70	
257.84536	68	
257.90664	68	
257.93415	78	
258.10588	78	
258.85089	832	1+
259.01983	58	
259.85201	504	1+
260.84139	230	1+
261.84629	160	1+
263.88095	62	
264.85462	70	
264.86857	80	
265.01638	66	
265.85085	66	
267.84779	68	
268.13788	78	
268.84030	124	
269.39197	84	
269.82750	72	
270.84015	118	
270.89152	72	
272.86995	98	
272.93430	74	
272.97687	110	
273.84816	62	
274.36905	72	
274.86224	202	
275.41293	78	
275.83890	82	
275.85841	180	
275.88431	78	
276.78636	78	
276.85633	582	
276.88261	64	
277.86940	222	
278.84289	788	1+
278.86666	98	
278.92507	94	
279.82391	72	
279.85776	220	
279.88157	58	
279.91336	146	
279.96799	62	
280.84902	270	1+
280.87076	66	
280.94607	58	
281.04762	146	
281.67613	70	
282.89508	104	
283.05664	60	
283.11184	88	
283.83545	78	
284.87330	70	
284.93320	78	
285.01820	84	
285.92472	80	
286.10927	62	
292.89099	78	
292.94976	66	
293.86366	334	1+
294.13856	84	
295.08088	70	
295.42250	66	
296.85916	118	
297.82521	60	
297.96494	62	
298.86413	64	
298.91910	66	
299.00841	78	
299.87384	66	
301.19130	58	
301.86258	258	
301.87857	76	
302.17228	90	
302.98386	62	
303.94627	86	
304.07676	88	
305.79901	58	
307.88505	116	
311.87957	74	
312.88645	82	
315.44600	88	
315.98718	66	
316.79518	70	
317.39214	74	
322.89815	72	
322.98394	60	
323.46513	80	
325.83034	70	
326.89195	188	1+
329.81024	58	
335.17896	66	
336.72094	62	
339.17653	66	
END IONS

###FS:    #m/z: 363.95482 #charge 1+
###MS: 98
###MSMS: 100
BEGIN IONS
TITLE=Cmpd 74, +MS2(363.9548), 28.0-35.0eV, 2.2min #100
RTINSECONDS=127.976
SCANS=98,100
PEPMASS=363.95482	40044
CHARGE=1+
53.51962	96	
130.41002	250	
171.85006	70	
180.16267	92	
180.87208	72	
182.86558	72	
191.85617	110	
194.48880	74	
198.97013	88	
207.86635	74	
209.94104	76	
210.92838	102	
212.86353	82	
212.87841	246	
213.89680	92	
222.05059	88	
222.91719	94	
222.94824	96	
223.95015	80	
224.83314	72	
224.94665	220	
224.98255	68	
225.82863	68	
226.94511	370	
226.96579	150	
227.82783	92	
227.95500	260	
228.89343	170	1+
228.94045	392	
229.93627	90	
230.08167	66	
230.79912	72	
230.89014	254	
230.93884	76	
232.88658	102	
233.06319	74	
234.97781	68	
235.45043	86	
237.59177	68	
240.83563	172	
240.94050	158	
240.96314	80	
241.94290	244	
242.94008	334	
243.81948	122	
244.82497	98	
244.84375	82	
244.95645	448	
245.84258	74	
245.94035	72	
246.81003	216	
246.95120	250	
248.79712	300	1+
248.85509	236	1+
248.89846	206	
249.83826	74	
253.89948	116	
255.11579	78	
256.26251	78	
258.82647	76	
260.83346	222	
260.96867	92	
261.82802	254	
262.82834	176	
262.97768	100	
263.88244	80	
265.82136	78	
265.85296	92	
265.87693	72	
266.81254	514	1+
267.83048	90	
268.81016	74	
268.84304	134	
269.06569	72	
269.83991	68	
270.18878	98	
270.80278	72	
271.91504	68	
271.93128	72	
272.94697	70	
274.05356	76	
275.36614	98	
276.85681	336	1+
278.84885	120	
279.10295	230	
279.80403	68	
280.00694	110	
280.79433	392	
280.87493	74	
280.88878	94	
281.00005	78	
281.79248	294	
282.07159	72	
282.78976	192	
283.09954	86	
283.78484	150	
283.98674	124	
284.82267	176	
285.82289	112	
285.84591	94	
286.78708	144	
290.79987	74	
291.22918	72	
293.06542	88	
296.01591	94	
296.80957	166	
297.80290	872	1+
297.83971	68	
297.93543	72	
298.42930	90	
298.80441	640	1+
300.20090	78	
300.79738	604	1+
301.80013	398	1+
301.86603	122	
301.88179	112	
302.00550	78	
302.85939	170	
302.92999	102	
303.85515	110	
304.87373	80	
304.94894	70	
306.96137	78	
307.11858	84	
307.92832	112	
308.21070	68	
310.87655	82	
311.80386	72	
312.18977	76	
313.16006	74	
314.82303	234	
315.18216	74	
316.81267	240	
317.44240	78	
317.81346	188	
318.81355	126	
318.93626	76	
318.95801	78	
321.86197	94	
322.92885	72	
326.87251	104	
327.07274	68	
329.87024	72	
330.79854	80	
331.88025	70	
332.88754	68	
333.97314	86	
334.30957	72	
336.94826	76	
340.82497	68	
340.94329	74	
349.11814	82	
349.88399	80	
352.88528	90	
353.79693	82	
355.37648	88	
355.88615	70	
358.16411	70	
367.13912	70	
END IONS

###FS:    #m/z: 359.96024 #charge 1+
###MS: 98
###MSMS: 101
BEGIN IONS
TITLE=Cmpd 75, +MS2(359.9602), 28.0-35.0eV, 2.2min #101
RTINSECONDS=128.748
SCANS=98,101
PEPMASS=359.96024	19458
CHARGE=1+
199.86665	76	
204.87265	58	
205.90041	56	
205.95174	88	
206.98008	60	
209.94505	110	
218.88750	116	
219.86012	68	
222.94991	136	
223.88508	268	1+
224.95387	230	
226.94350	296	
226.95888	122	
226.97636	74	
227.95613	196	
228.94182	566	
234.86374	140	
235.87059	68	
236.11633	72	
238.04277	98	
238.98528	72	
239.11021	62	
239.98646	66	
240.78219	72	
240.80739	72	
240.90984	84	
240.93976	110	
240.96091	376	1+
241.83899	86	
242.96874	58	
243.11041	70	
243.83293	78	
244.12833	74	
244.95616	480	1+
245.82730	78	
245.93991	148	
246.01623	52	
246.81017	70	
246.83778	80	
246.95487	260	
246.97623	122	
248.80169	482	1+
250.87398	62	
250.94588	112	
250.96709	56	
251.03123	68	
251.91922	72	
253.92690	96	
254.01894	72	
255.84042	58	
256.90586	130	
256.98629	84	
257.15772	52	
257.98135	76	
258.83173	184	
258.84414	210	1+
258.97055	90	
260.94222	86	
261.87373	76	
262.95274	120	
263.39998	102	
263.84254	60	
263.86422	68	
264.81708	122	
265.97342	72	
266.81043	262	1+
267.00731	72	
267.97517	90	
268.83218	56	
268.95490	74	
269.47049	62	
271.79166	64	
271.82194	68	
271.88507	72	
272.96751	66	
274.84685	72	
275.96774	92	
276.81036	352	1+
276.85277	262	1+
276.88469	68	
278.10552	58	
278.80187	140	
278.94581	52	
279.79645	108	
279.84052	70	
280.79196	896	1+
281.87594	66	
281.95617	78	
283.06482	58	
283.82626	242	1+
284.88250	66	
284.89780	70	
286.81424	62	
288.10689	66	
290.86472	80	
291.85385	62	
293.98058	84	
294.81284	76	
294.85270	62	
295.11598	68	
295.93123	78	
296.11291	66	
296.81015	486	1+
296.92852	78	
296.99269	80	
297.40569	72	
298.11825	92	
298.80052	974	1+
299.86020	64	
300.87362	66	
302.35572	96	
304.80965	70	
304.99700	114	
305.65410	52	
306.89703	96	
307.83683	146	
307.88575	54	
307.93897	76	
309.84440	56	
311.03490	66	
314.10624	86	
314.82695	170	
315.21936	104	
315.75793	66	
315.85177	76	
316.75603	70	
316.81457	274	
317.72955	54	
318.29212	62	
318.81803	60	
320.13901	58	
320.82501	62	
320.87556	56	
320.90628	58	
320.93524	68	
321.81439	60	
322.82996	72	
322.88490	52	
323.25983	78	
323.97594	58	
324.01547	64	
324.14361	148	
324.90217	54	
326.89752	64	
328.19727	82	
329.87452	70	
330.27643	68	
333.05112	56	
333.78452	66	
336.94646	134	
337.12654	72	
337.91820	78	
339.24448	72	
340.87059	72	
340.99032	58	
341.10121	72	
344.75575	96	
350.10984	88	
352.88806	66	
356.87362	68	
357.78344	78	
362.07420	70	
END IONS

###FS:    #m/z: 322.92917 #charge 1+
###MS: 102
###MSMS: 103
BEGIN IONS
TITLE=Cmpd 76, +MS2(322.9292), 28.0-35.0eV, 2.2min #103
RTINSECONDS=132.421
SCANS=102-103
PEPMASS=322.92917	230546
CHARGE=1+
68.89784	24	
77.05676	32	
102.78567	30	
191.17059	32	
198.53114	40	
201.04074	168	
201.10609	54	
202.05465	66	
203.12934	88	
203.95449	68	
205.94924	206	
205.96730	52	
206.88489	74	
210.90098	104	
211.93981	76	
215.02246	98	
217.95099	92	
218.88611	94	
221.06717	92	
221.94816	376	1+
223.81431	72	
226.81499	56	
226.99632	54	
227.92972	88	
227.98158	96	
230.82905	70	
233.95891	66	
236.89602	58	
237.05472	68	
238.51453	24	
238.89009	52	
238.93201	42	
238.95374	46	
239.07930	164	
239.13885	34	
239.95611	72	
240.90320	128	
240.94080	562	
241.88766	22	
241.94152	418	
242.94024	1590	1+
243.06467	62	
243.09934	38	
243.81694	78	
244.16937	22	
244.94052	474	
244.97893	48	
245.81903	54	
245.90211	26	
246.56953	28	
246.95333	30	
246.97579	192	
248.83954	84	
248.93070	82	
249.05882	34	
249.19242	68	
249.96866	86	
250.65797	40	
250.84476	66	
251.11316	84	
251.84732	52	
252.81670	48	
253.04900	40	
253.16610	70	
253.22688	62	
253.60595	40	
253.85237	50	
253.92123	58	
254.95106	70	
255.78321	78	
258.06435	76	
258.80059	66	
258.83540	74	
259.82505	70	
260.83340	68	
261.82701	418	1+
261.84565	54	
262.82987	278	1+
262.92196	64	
262.98930	62	
264.03384	68	
264.40896	92	
264.91470	76	
265.50645	88	
265.52158	38	
265.70996	40	
265.82454	78	
265.96677	66	
266.41179	120	
267.12137	70	
267.20594	52	
267.85034	100	
268.86976	52	
268.96722	66	
271.84396	90	
272.08200	28	
272.48437	40	
272.84938	82	
274.81217	62	
276.83919	196	1+
277.81514	68	
278.32089	32	
279.06265	44	
279.08991	784	1+
279.21832	28	
280.71189	26	
280.82958	62	
280.85631	84	
280.99621	22	
283.07059	86	
283.90819	66	
284.26490	22	
284.29178	316	1+
284.46128	26	
284.52275	28	
285.61555	30	
286.65616	34	
286.86105	68	
289.79946	48	
289.88412	70	
290.78310	70	
291.58440	22	
293.84816	64	
293.87100	48	
294.21642	68	
296.92737	72	
297.83752	64	
298.43159	62	
298.81729	80	
300.91203	52	
301.81319	52	
301.94763	24	
302.24898	184	
302.83026	76	
303.54404	44	
303.82853	48	
304.36179	72	
306.86907	52	
306.88373	70	
307.64345	28	
307.79453	66	
307.88723	124	
308.81031	60	
308.95696	82	
311.99335	24	
312.89120	48	
314.18341	36	
315.98896	72	
318.19597	48	
320.80726	42	
323.88042	54	
324.21432	42	
324.26535	62	
324.89328	56	
325.80607	84	
327.28612	100	
327.82822	44	
END IONS

###FS:    #m/z: 363.95527 #charge 1+
###MS: 102
###MSMS: 104
BEGIN IONS
TITLE=Cmpd 77, +MS2(363.9553), 28.0-35.0eV, 2.2min #104
RTINSECONDS=133.194
SCANS=102,104
PEPMASS=363.95527	41938
CHARGE=1+
52.34834	78	
117.47939	72	
172.05460	72	
179.87281	64	
189.86331	120	
191.85788	110	
196.61296	262	
196.68171	84	
205.94819	70	
207.87846	84	
209.94526	284	
210.87787	62	
212.87969	152	
213.87678	82	
216.84845	66	
221.89332	106	
222.94921	150	
224.05699	100	
224.94827	276	
225.94858	142	
226.94801	920	1+
226.97212	168	
227.87957	66	
228.89454	114	
228.94023	896	
230.83065	74	
230.88925	574	1+
232.88294	78	
233.13676	84	
234.88090	124	
235.81827	74	
240.83156	64	
240.93558	658	1+
240.96346	134	
242.81960	78	
242.85602	64	
242.96141	118	
243.84249	80	
243.94435	144	
244.82116	80	
244.95652	220	
245.09045	96	
245.22695	80	
245.85035	96	
245.94895	132	
246.90568	126	
246.95261	206	
247.96093	138	
248.66367	78	
248.80384	166	1+
248.90302	294	1+
249.14372	64	
250.80168	66	
250.95166	86	
251.04150	98	
252.89109	78	
253.79764	68	
253.90718	78	
254.83734	76	
255.92667	64	
258.00310	72	
258.83435	120	
258.97043	62	
259.84829	122	
259.88204	66	
259.95974	78	
260.84524	68	
261.83567	126	
261.96879	64	
262.82346	70	
263.87322	68	
264.10172	70	
264.81997	162	
265.03032	70	
265.08050	74	
265.78654	122	
265.81747	86	
266.11088	62	
266.81227	454	1+
267.84241	80	
268.81185	72	
268.83974	116	
268.95055	72	
269.84367	74	
269.95494	68	
270.82890	76	
271.79667	116	
272.79278	62	
274.80741	346	1+
274.86100	82	
276.85387	148	
277.11727	86	
277.83959	442	1+
277.86396	88	
279.79752	172	
280.09759	68	
280.79032	1414	1+
280.88513	202	1+
281.85850	114	
282.85781	76	
283.06852	68	
283.85604	64	
284.16876	64	
284.82492	262	
284.97978	106	
285.29610	66	
286.82256	122	
288.81766	74	
289.83011	136	
290.86462	70	
291.80140	78	
292.82577	64	
293.13276	88	
293.67765	92	
293.83338	68	
293.87733	86	
294.86527	68	
294.93032	84	
295.90800	84	
295.92733	82	
296.80654	280	
296.82760	72	
297.80695	142	
298.40583	92	
298.80590	1012	1+
299.79721	504	1+
299.89660	82	
300.92271	68	
301.86706	134	
302.80015	144	
303.80167	142	
303.87539	70	
314.81934	122	
314.94485	62	
315.17546	70	
315.93682	72	
316.81068	340	1+
317.89530	74	
317.94051	154	
319.14222	66	
321.81851	114	
323.81788	106	
323.86091	72	
325.06600	70	
326.87707	72	
333.87176	72	
336.94214	130	
337.83017	70	
338.86731	66	
339.82488	108	
341.83899	74	
342.14338	66	
342.39322	112	
342.89319	86	
343.41197	82	
343.92640	78	
355.91356	80	
356.17802	64	
356.42335	80	
357.01962	76	
363.80286	74	
365.29143	70	
367.26582	66	
END IONS

###FS:    #m/z: 336.94493 #charge 1+
###MS: 102
###MSMS: 105
BEGIN IONS
TITLE=Cmpd 78, +MS2(336.9449), 28.0-35.0eV, 2.3min #105
RTINSECONDS=133.966
SCANS=102,105
PEPMASS=336.94493	26784
CHARGE=1+
75.08512	62	
119.26691	58	
202.94032	64	
207.89320	54	
209.12712	72	
211.94655	596	1+
212.87671	336	1+
213.93709	84	
223.95957	86	
223.97483	188	
224.83893	80	
225.90037	84	
226.89081	56	
226.97410	48	
227.89431	68	
228.89667	138	
229.95233	198	
230.88978	344	
231.11802	60	
231.90455	44	
231.95129	134	
232.83317	92	
232.87225	60	
232.89294	68	
233.89836	54	
235.91030	62	
236.08202	70	
236.09547	88	
236.79968	58	
237.82468	62	
237.86265	60	
238.84085	66	
239.84197	78	
240.82789	82	
241.50902	68	
241.84525	222	
242.07207	48	
242.84426	124	
242.87904	64	
243.83084	70	
243.84952	104	
243.93842	62	
244.12463	56	
244.86367	90	
245.85816	56	
246.91597	60	
247.85308	60	
248.89883	208	
249.83818	56	
249.91007	86	
249.95865	48	
250.04008	84	
250.82537	58	
250.94950	60	
250.98626	122	
251.83152	68	
252.00117	74	
252.95587	178	
253.25411	64	
253.90126	80	
254.90792	50	
254.97072	68	
255.07468	138	
255.86150	54	
255.88914	56	
256.25865	80	
256.85571	136	
256.89589	60	
256.97452	76	
257.83541	66	
257.85026	106	
257.93618	54	
258.02704	92	
258.84731	644	1+
259.88712	78	
260.83152	88	
260.94412	64	
261.83028	48	
261.84965	84	
262.83330	112	
264.21131	48	
264.86277	56	
265.59454	84	
265.79035	48	
266.88691	88	
268.83897	116	
268.99718	60	
269.84159	106	
270.86967	70	
270.97878	62	
271.08152	48	
271.79784	54	
271.91506	62	
274.86842	68	
275.84508	54	
275.87069	112	
276.85029	684	1+
278.16071	80	
278.83989	118	
278.86357	46	
278.94369	48	
279.14700	88	
279.83232	90	
279.86393	50	
280.87702	56	
281.42233	84	
282.87012	72	
282.93249	78	
283.87309	64	
284.86053	58	
285.19428	80	
285.84980	90	
286.86351	124	
287.84902	134	
288.90342	68	
289.85625	52	
292.85047	56	
292.87873	66	
293.10600	290	
293.85285	44	
293.86675	58	
294.13200	62	
294.25030	46	
294.87625	72	
294.93496	60	
295.05957	74	
295.19454	54	
295.26835	52	
295.88904	58	
295.96935	54	
297.75331	64	
297.89050	52	
297.98592	72	
298.86518	148	
299.06800	84	
299.65437	54	
299.86695	68	
300.84671	60	
301.10772	70	
302.87904	70	
303.91426	56	
303.94397	82	
306.88052	66	
309.19876	54	
309.86050	272	1+
315.24411	60	
316.88534	54	
317.89332	64	
318.16732	48	
320.16077	54	
322.13246	66	
325.90154	52	
326.88912	66	
336.63294	52	
338.89620	66	
END IONS

###FS:    #m/z: 322.92919 #charge 1+
###MS: 106
###MSMS: 107
BEGIN IONS
TITLE=Cmpd 79, +MS2(322.9292), 28.0-35.0eV, 2.3min #107
RTINSECONDS=137.623
SCANS=106-107
PEPMASS=322.92919	201704
CHARGE=1+
75.60631	32	
103.04455	40	
115.56295	92	
155.91372	32	
173.99920	32	
175.34607	48	
188.94792	60	
192.88911	100	
196.01923	68	
196.34942	92	
197.96162	66	
197.98218	28	
201.04584	112	
203.98277	80	
205.94802	66	
205.97616	70	
209.89096	76	
209.92441	60	
210.08844	74	
213.63272	60	
221.86570	46	
221.89799	86	
221.94668	88	
223.84944	32	
223.92089	80	
223.95780	138	
224.96031	72	
225.86357	50	
226.39721	32	
226.89275	48	
227.08148	64	
229.10099	68	
230.11313	42	
230.28066	42	
232.87622	58	
233.03018	60	
233.85550	64	
233.89679	60	
234.14835	96	
235.93705	88	
237.90239	80	
238.84078	56	
239.78870	96	
239.98828	52	
240.07036	68	
240.82974	66	
240.93842	718	
240.95951	72	
241.27203	68	
241.94157	506	
242.83299	48	
242.94159	1510	1+
243.04136	32	
243.82039	150	1+
243.88470	52	
244.93989	404	
246.86398	62	
246.97237	90	
247.23873	66	
247.98816	68	
248.57269	28	
248.85032	128	
248.88225	86	
248.95591	74	
249.09176	56	
249.13404	78	
249.85585	52	
250.91291	42	
250.95323	70	
252.80900	30	
252.84986	38	
253.80344	60	
255.10585	44	
255.95006	76	
256.07217	78	
256.14254	82	
256.88992	64	
257.08490	58	
257.86621	30	
258.83122	124	
258.91712	68	
259.84289	52	
260.82702	240	1+
261.03381	62	
261.47231	100	
262.82892	160	
263.81460	66	
264.84477	72	
264.86274	86	
266.95482	30	
267.66097	32	
267.87495	58	
268.96112	54	
270.26570	42	
271.83667	66	
271.85674	46	
272.98027	34	
273.85220	52	
276.85770	58	
279.07054	58	
279.09009	1046	1+
279.36644	30	
279.40081	42	
279.44415	34	
281.09408	118	
281.83867	86	
281.85308	46	
282.26981	30	
283.13499	30	
284.29150	360	
285.19633	72	
285.84160	70	
286.86018	64	
287.01617	38	
287.84833	62	
289.33776	108	
290.24956	30	
290.73677	42	
290.78673	28	
290.85618	84	
291.87246	64	
292.16030	80	
296.93354	112	
297.83774	62	
300.13068	62	
300.88639	36	
300.90315	56	
301.41472	86	
302.89238	98	
304.85932	32	
306.37206	72	
306.88399	66	
307.20661	92	
308.29446	40	
308.43899	28	
308.89002	74	
309.18551	52	
311.14684	74	
311.20977	68	
312.81106	56	
315.99556	48	
316.75575	60	
319.19309	62	
320.29302	54	
322.19453	76	
322.93783	72	
324.21423	74	
324.88902	36	
325.07979	40	
325.89707	88	
326.20040	36	
326.90399	42	
327.88384	52	
328.08641	28	
END IONS

###FS:    #m/z: 363.95563 #charge 1+
###MS: 106
###MSMS: 108
BEGIN IONS
TITLE=Cmpd 80, +MS2(363.9556), 28.0-35.0eV, 2.3min #108
RTINSECONDS=138.395
SCANS=106,108
PEPMASS=363.95563	37638
CHARGE=1+
66.03655	98	
76.46071	70	
189.86076	76	
190.86685	84	
201.87140	68	
209.94068	70	
210.88310	74	
212.87982	180	
214.09578	64	
215.87519	78	
224.95057	140	
224.96769	80	
225.94377	950	1+
226.43227	100	
226.88957	162	
226.94651	786	1+
227.93332	172	
228.17432	94	
228.89482	68	
228.94065	782	1+
229.83730	68	
230.82530	66	
230.88806	376	1+
233.96623	74	
234.87979	64	
240.82064	266	1+
240.83781	154	
240.93949	88	
240.96027	292	
241.93727	524	1+
242.03443	110	1+
243.83014	124	
244.93706	198	
244.95792	594	1+
245.44993	82	
245.83911	72	
246.80995	84	
246.95250	228	
247.84333	90	
248.80538	116	
248.89850	218	
249.80668	216	
250.78890	140	
250.89572	90	
250.94572	70	
250.96912	70	
251.14461	62	
252.82642	88	
252.95137	70	
253.11141	62	
253.13112	78	
253.86821	72	
256.83879	68	
257.90255	78	
258.40982	68	
258.83857	76	
258.96774	96	
259.84845	68	
259.90396	62	
260.83179	144	
260.96803	126	
261.05949	72	
261.83169	184	
262.17378	58	
262.82955	110	
264.82437	76	
265.05840	92	
265.81615	98	
265.86660	74	
265.97679	90	
266.78671	86	
266.81353	1016	1+
267.97125	70	
268.83204	72	
269.64801	66	
269.81360	64	
269.96100	68	
270.84157	72	
271.85448	108	
272.84537	98	
272.94671	72	
273.48692	68	
273.97629	68	
274.88344	76	
276.80451	198	1+
276.85601	128	
277.82709	94	
277.87222	66	
278.79374	124	
278.84220	200	
278.86135	66	
278.91330	254	1+
279.80965	78	
280.42211	96	
280.79405	334	1+
281.12002	68	
281.86326	78	
282.78541	268	1+
282.82876	74	
283.07059	70	
283.80622	58	
283.98569	102	
284.32804	82	
284.80075	120	
284.82183	292	
284.93104	60	
285.84532	120	
285.91001	92	
286.81216	78	
287.80882	66	
293.98687	82	
295.42662	62	
296.78973	82	
296.80887	106	
297.05188	84	
297.80550	62	
298.80358	602	
299.02355	70	
299.80214	936	1+
299.86734	128	
301.86387	142	
301.99506	64	
302.85786	70	
302.87656	68	
303.79761	128	
303.85591	272	1+
304.80122	60	
307.12509	68	
308.72182	60	
311.86208	80	
313.99770	78	
314.63989	66	
316.81230	382	1+
318.89286	68	
318.92771	80	
320.97033	64	
321.97648	68	
322.82314	60	
323.41680	90	
324.12818	60	
325.88367	64	
326.43115	88	
326.87059	66	
327.07727	84	
329.87479	60	
330.86756	74	
331.89601	66	
334.89575	106	
336.94708	116	
341.95024	70	
343.91492	70	
344.82874	92	
345.20079	66	
345.95139	72	
346.90439	70	
347.17434	68	
352.08080	70	
358.88732	72	
359.70879	66	
359.88943	72	
361.87093	78	
361.96455	80	
362.74034	70	
366.75079	68	
367.29191	60	
367.74381	68	
END IONS

###FS:    #m/z: 336.94486 #charge 1+
###MS: 106
###MSMS: 109
BEGIN IONS
TITLE=Cmpd 81, +MS2(336.9449), 28.0-35.0eV, 2.4min #109
RTINSECONDS=139.168
SCANS=106,109
PEPMASS=336.94486	24078
CHARGE=1+
165.97255	60	
189.51044	76	
207.85217	68	
209.08786	58	
209.12195	58	
209.88025	54	
211.94286	298	
212.87945	66	
212.93860	60	
213.93608	138	
214.86286	78	
215.88725	68	
216.57345	70	
216.90610	92	
221.88600	68	
223.84915	62	
224.84216	124	
225.88393	60	
228.12793	66	
228.89091	80	
228.90392	56	
228.96345	68	
229.09536	70	
229.43015	72	
229.46361	82	
229.95533	132	
230.88450	152	
230.96314	70	
231.03620	72	
231.95133	132	
232.81432	78	
233.81932	64	
235.85207	68	
238.83924	84	
238.86388	138	
239.84781	118	
239.86465	70	
239.95207	66	
240.00190	52	
241.83866	474	1+
241.99854	66	
242.52135	52	
243.84875	62	
244.89628	62	
245.12910	60	
246.85439	48	
246.97785	68	
247.96311	206	
248.89952	252	
248.99089	54	
249.88477	84	
249.96229	72	
250.83940	116	
250.99456	54	
251.83550	46	
251.87656	62	
251.92523	72	
251.94846	50	
252.16496	58	
252.97208	254	
254.86282	72	
254.91380	68	
254.96486	62	
256.89488	108	
257.84962	62	
257.86376	78	
258.01447	46	
258.84696	356	
258.90508	66	
258.93871	92	
259.09890	76	
259.85104	418	
261.88154	62	
262.23112	46	
262.42452	52	
263.97988	84	
265.86182	188	
267.84568	168	
268.83838	268	
269.81738	68	
269.83701	124	
270.84925	68	
271.39911	70	
271.79606	72	
271.91253	66	
272.06894	90	
272.09124	74	
272.72354	44	
272.84754	62	
274.86932	124	
274.90586	86	
275.86661	138	
276.85901	580	1+
277.12558	50	
277.83742	160	
277.86240	424	1+
277.88443	94	
277.93982	68	
277.96226	150	
278.24250	66	
278.83704	200	
278.98256	90	
279.14024	88	
279.85882	68	
280.82332	80	
281.04559	54	
283.02095	52	
286.41268	80	
286.78269	54	
286.85304	204	1+
289.87924	60	
290.18229	68	
291.94224	84	
292.87457	60	
293.10755	206	
293.86482	76	
294.10807	92	
294.18292	66	
294.91855	60	
295.86390	74	
295.90183	76	
296.23554	62	
296.99043	80	
297.89056	90	
298.08336	100	
298.31261	94	
299.87552	170	
300.86934	58	
304.87771	50	
306.88829	64	
307.92170	78	
308.29654	50	
308.90488	112	
310.85064	68	
310.87652	72	
318.43448	66	
318.95360	74	
319.88482	72	
321.18583	72	
322.09543	82	
322.84047	54	
323.05266	86	
325.89893	72	
330.81644	70	
332.16205	64	
333.29092	92	
334.85087	78	
336.62378	92	
338.26573	70	
339.23097	72	
340.23813	74	
341.71186	56	
341.75936	66	
342.31626	76	
END IONS

###FS:    #m/z: 322.92906 #charge 1+
###MS: 110
###MSMS: 111
BEGIN IONS
TITLE=Cmpd 82, +MS2(322.9291), 28.0-35.0eV, 2.4min #111
RTINSECONDS=142.816
SCANS=110-111
PEPMASS=322.92906	182236
CHARGE=1+
75.89272	78	
88.15521	58	
130.70893	32	
196.83987	76	
196.97975	70	
198.57380	24	
200.83273	70	
201.04359	308	1+
205.94868	208	
208.87470	54	
209.11354	24	
211.89359	44	
216.60421	86	
220.89010	86	
221.97200	64	
222.95037	40	
223.95578	74	
224.00162	90	
224.12684	74	
224.82951	78	
224.95829	86	
224.97288	90	
225.08001	38	
225.85980	46	
227.83146	34	
227.89802	68	
227.93166	54	
230.95213	30	
232.42135	60	
232.82392	68	
233.05972	60	
236.85063	72	
237.90991	74	
238.82582	66	
238.94712	90	
239.07433	54	
239.91216	68	
239.95051	60	
240.47760	26	
240.63455	26	
240.79735	94	
240.83365	58	
240.93983	648	
240.96533	172	
241.14148	24	
241.82498	66	
241.94267	444	
242.13289	28	
242.82195	78	
242.94060	1746	1+
243.13554	30	
243.17007	30	
243.82647	162	
243.84463	74	
244.59615	26	
244.81540	58	
244.93957	228	
245.93599	124	
246.53241	108	
246.62374	28	
246.85417	66	
246.97676	210	1+
247.82112	30	
248.83965	74	
248.85526	70	
249.03907	44	
249.93342	66	
249.97025	106	
250.01865	56	
250.94963	60	
251.93706	66	
256.89786	30	
258.97039	72	
259.92180	58	
260.03075	94	
260.33393	62	
260.64167	38	
260.82744	164	
260.93225	76	
261.74838	26	
261.83165	122	
262.83349	68	
262.87783	62	
262.92161	72	
263.39726	36	
263.95234	46	
265.06048	42	
265.10058	60	
266.06141	56	
266.88271	60	
268.96346	60	
269.12404	68	
269.74675	50	
271.07389	50	
271.81601	78	
272.13193	58	
273.78742	72	
276.11670	66	
276.83723	58	
278.03386	190	1+
278.40850	68	
279.09134	1450	1+
279.19214	36	
279.51017	24	
280.11397	76	
280.42427	26	
281.86128	70	
282.27579	56	
282.31660	28	
282.87042	68	
283.40755	26	
284.29414	236	
284.40858	36	
284.42494	32	
284.87713	94	
285.03651	48	
285.19641	70	
285.70229	30	
286.01187	50	
289.87717	60	
290.15096	28	
290.82469	56	
290.85278	128	
290.87851	88	
291.80362	106	
293.83125	66	
293.87378	70	
293.90650	26	
295.88062	92	
299.88165	54	
300.46881	88	
300.87357	48	
301.85635	72	
302.87275	92	
304.83723	62	
306.78090	62	
307.80524	72	
307.89882	58	
308.42854	72	
308.86599	48	
309.88764	72	
310.84172	78	
312.79550	64	
313.73732	28	
313.85295	30	
317.92866	78	
319.83616	72	
324.03092	28	
324.26085	72	
324.89558	94	
325.83005	56	
325.89530	52	
326.17612	58	
327.39054	70	
327.67910	28	
END IONS

###FS:    #m/z: 340.93956 #charge 1+
###MS: 110
###MSMS: 112
BEGIN IONS
TITLE=Cmpd 83, +MS2(340.9396), 28.0-35.0eV, 2.4min #112
RTINSECONDS=143.589
SCANS=110,112
PEPMASS=340.93956	102504
CHARGE=1+
72.53331	94	
208.95807	80	
211.84175	54	
212.87945	68	
213.93899	66	
214.84406	80	
215.92350	60	
216.86824	50	
220.46681	42	
220.80810	76	
220.87425	64	
221.87677	74	
227.90174	50	
228.84200	66	
228.89123	54	
228.93726	62	
231.88858	142	
231.94906	120	
233.91182	58	
233.94731	68	
236.82796	72	
236.89957	42	
237.92145	72	
238.82184	84	
238.95661	74	
239.78867	74	
239.84105	86	
239.92022	50	
239.96165	56	
240.07215	68	
240.22999	54	
240.83017	44	
240.85841	48	
241.84405	512	1+
242.07612	66	
242.20004	40	
242.82362	40	
243.83835	102	
243.88252	66	
244.82533	76	
244.88342	64	
245.89833	50	
247.07110	70	
248.13945	40	
248.98904	70	
249.00600	46	
249.04310	66	
250.27288	38	
250.94584	68	
251.15017	76	
252.92571	122	
253.11333	72	
253.83474	84	
253.85242	86	
254.98064	76	
255.77967	64	
255.90886	84	
256.06406	78	
256.26004	206	
256.83676	70	
256.85175	100	
256.86940	138	
256.88848	88	
257.85899	88	
257.90658	66	
258.84560	284	
258.86393	140	
259.85165	184	
259.95874	144	
260.83354	402	1+
260.84844	130	
262.28491	106	
262.88038	84	
263.89043	72	
264.03371	64	
266.29823	40	
267.12961	58	
267.84052	68	
268.83952	204	
268.86457	72	
269.83969	84	
271.81381	56	
271.83345	108	
271.88727	52	
272.91898	72	
273.84612	60	
274.85864	64	
274.87298	130	
275.83606	38	
275.87604	70	
276.02294	68	
276.85723	996	1+
276.88634	78	
277.92335	116	
278.64035	78	
278.84195	202	
278.98687	60	
279.85239	244	
280.84766	46	
280.96126	64	
281.05407	78	
281.83456	54	
281.85697	58	
281.91687	62	
282.06112	70	
282.87858	68	
283.02705	58	
283.86665	68	
284.07170	126	
285.84997	46	
286.85969	68	
286.91388	72	
287.81104	76	
287.85666	88	
289.78901	62	
289.88239	70	
290.86862	70	
291.14771	62	
292.86785	80	
293.85877	80	
293.88367	46	
294.86982	78	
294.94782	72	
295.90252	86	
296.89436	146	
296.97561	50	
297.87597	56	
297.89266	72	
297.93933	48	
298.84533	72	
298.87459	52	
299.87309	88	
300.87558	60	
302.85755	54	
302.94547	80	
303.86494	66	
304.90618	106	
305.87179	42	
312.86714	70	
317.88225	60	
321.21209	80	
321.67226	92	
322.42572	70	
324.88687	68	
325.83698	46	
326.88172	66	
329.87053	70	
330.66224	82	
330.82094	48	
334.95880	116	
336.63276	62	
340.90663	48	
342.20001	60	
END IONS

###FS:    #m/z: 336.94454 #charge 1+
###MS: 110
###MSMS: 113
BEGIN IONS
TITLE=Cmpd 84, +MS2(336.9445), 28.0-35.0eV, 2.4min #113
RTINSECONDS=144.361
SCANS=110,113
PEPMASS=336.94454	23274
CHARGE=1+
70.84901	48	
81.02262	38	
132.63226	40	
183.86827	62	
194.89142	56	
197.87345	88	
201.86106	48	
205.94464	90	
206.94853	58	
210.88318	54	
211.94421	384	
212.87993	258	1+
213.89660	72	
213.95022	84	
214.87493	72	
214.93823	102	
223.96144	52	
223.97952	64	
224.86252	72	
228.20221	70	
228.89439	46	
229.95389	366	
230.89135	76	
231.06773	102	
231.88403	70	
231.94756	48	
232.82922	78	
232.93604	56	
233.89281	84	
234.81961	88	
235.07770	72	
235.89724	74	
238.85796	66	
238.88437	62	
239.12008	102	
239.84842	160	
239.89902	78	
239.92304	136	
240.84299	70	
241.84230	464	1+
243.88863	58	
244.86951	80	
244.89041	58	
244.95784	84	
245.12704	88	
246.97735	174	
247.96702	190	
248.89318	106	
248.91152	42	
249.96154	118	
250.83106	66	
250.89524	62	
250.97204	64	
250.99443	92	
251.82969	58	
251.90811	74	
251.92335	66	
251.94085	72	
252.96892	68	
253.11341	78	
253.80167	46	
253.90524	70	
254.09696	66	
254.98641	72	
255.07179	116	
255.12581	114	
255.95618	44	
256.26626	64	
256.86824	42	
257.79252	48	
257.84979	88	
258.85166	62	
258.93502	66	
258.97858	92	
259.13539	76	
259.80931	72	
259.85388	132	
259.95769	102	
260.87282	56	
260.98978	66	
261.25790	62	
261.82564	60	
261.86750	72	
262.83426	50	
264.86297	50	
265.88061	72	
267.84850	54	
268.01923	72	
268.83870	398	1+
270.98263	60	
271.81171	54	
271.91107	82	
271.94882	42	
272.01030	62	
272.85393	46	
273.88690	60	
275.82479	72	
275.84534	64	
275.86498	48	
276.16562	60	
276.85813	610	1+
277.86060	382	1+
278.12387	40	
278.83290	160	
279.83357	86	
279.95138	62	
280.00686	74	
281.40564	56	
281.86946	62	
282.19769	68	
282.85165	86	
282.87643	116	
284.02583	82	
284.87715	58	
286.83881	76	
286.86168	56	
287.84957	154	
290.99486	46	
292.10986	64	
292.16447	56	
292.87436	54	
292.89505	88	
293.10333	108	
293.86698	84	
294.12371	80	
294.86682	328	1+
294.93498	66	
295.97377	48	
296.97345	84	
298.95743	62	
298.98965	72	
299.87217	142	
300.05620	54	
300.87025	54	
301.10569	80	
301.78171	66	
303.87768	70	
304.58474	94	
306.08425	64	
306.26934	70	
308.88551	54	
308.92326	58	
309.87315	116	
310.86155	58	
312.86240	64	
314.86816	56	
317.04479	56	
319.88212	74	
320.90452	50	
321.16394	62	
321.28249	80	
323.82963	74	
324.88889	52	
326.41595	68	
332.75325	86	
339.16575	40	
END IONS

###FS:    #m/z: 340.93951 #charge 1+
###MS: 114
###MSMS: 115
BEGIN IONS
TITLE=Cmpd 85, +MS2(340.9395), 28.0-35.0eV, 2.5min #115
RTINSECONDS=148.027
SCANS=114-115
PEPMASS=340.93951	108546
CHARGE=1+
184.85039	76	
184.86704	76	
190.56479	70	
190.86168	80	
194.11388	66	
194.88141	66	
194.94448	76	
199.95347	58	
200.86398	68	
200.94252	96	
205.95049	68	
207.10590	76	
208.95836	68	
210.94198	68	
211.88282	66	
213.94071	66	
214.94329	56	
215.88520	92	
217.88214	146	1+
217.93487	58	
218.81449	58	
220.87774	68	
221.89326	72	
222.87856	78	
222.94980	70	
223.95233	58	
223.97431	50	
224.89768	94	
227.89432	88	
228.84650	66	
228.90847	64	
228.94275	76	
229.84372	100	
230.88529	170	1+
231.95056	126	
234.11868	62	
234.99694	54	
235.08875	62	
235.88597	62	
236.82801	58	
236.89703	270	1+
236.96412	50	
237.86262	58	
238.85057	52	
238.88455	72	
239.83443	80	
240.83635	572	1+
240.85085	196	
242.91504	58	
243.83301	176	
244.84037	102	
244.95681	104	
246.06621	116	
246.97505	160	
247.86240	72	
247.97717	124	
248.89798	62	
248.98129	74	
249.85375	58	
249.90004	58	
250.94490	82	
250.99059	54	
252.09671	78	
252.83259	60	
254.91787	78	
254.96101	54	
256.06992	104	
256.26458	64	
256.84738	126	
256.86816	56	
257.13817	54	
257.85369	158	
258.84769	732	1+
258.91718	74	
258.94295	72	
259.93768	70	
260.84055	194	
260.91852	68	
261.19026	60	
261.83385	62	
262.85157	112	
262.88999	72	
263.85119	60	
263.95190	70	
264.28325	72	
264.91663	100	
265.02648	62	
266.84923	170	
266.86589	56	
266.99676	118	1+
268.19238	80	
268.84005	158	
268.90865	52	
269.09172	76	
270.84916	78	
270.94200	80	
271.83840	236	
273.78949	66	
273.81782	50	
274.85943	304	1+
274.87730	60	
275.83747	80	
275.93286	76	
276.85463	468	
277.86022	480	
277.87724	114	
277.94182	62	
278.15035	70	
278.18940	58	
278.84438	350	
279.84371	214	1+
280.26017	52	
280.79058	62	
280.86669	56	
280.94871	72	
281.42851	92	
281.85517	82	
282.87649	62	
284.80654	56	
285.14022	72	
286.86007	108	
288.84495	56	
292.43313	74	
292.88681	80	
293.85131	102	
294.86504	100	
295.86927	104	
295.88693	72	
296.85485	68	
297.83345	84	
297.87558	70	
297.89247	56	
297.97102	74	
298.88551	92	
299.87314	90	
301.86058	196	
301.88215	130	
301.90759	100	
302.17015	58	
302.85541	56	
307.88971	70	
309.87517	58	
310.77452	78	
314.09518	60	
316.43929	90	
319.88894	62	
321.85734	68	
322.75280	60	
326.92430	76	
329.18567	52	
329.87677	70	
330.80771	68	
331.86919	78	
333.05589	54	
333.76645	82	
335.83340	54	
337.27266	66	
342.75245	70	
END IONS

###FS:    #m/z: 359.96096 #charge 1+
###MS: 114
###MSMS: 116
BEGIN IONS
TITLE=Cmpd 86, +MS2(359.9610), 28.0-35.0eV, 2.5min #116
RTINSECONDS=148.799
SCANS=114,116
PEPMASS=359.96096	17048
CHARGE=1+
61.44907	102	
136.73628	82	
183.86658	72	
184.84193	80	
185.04897	74	
185.85494	68	
198.02880	86	
198.88185	68	
202.03537	104	
204.40199	90	
209.94376	90	
210.87059	80	
214.86956	70	
217.99257	68	
218.54605	92	
218.86728	82	
220.95613	72	
222.94864	256	
223.88893	104	
224.87758	76	
224.96916	70	
225.89341	66	
225.95046	124	
226.94527	286	
227.07572	70	
227.88698	80	
227.95552	186	
228.94173	528	
229.12882	66	
232.83706	60	
233.09027	68	
234.89878	68	
234.94192	58	
235.07551	62	
237.06792	92	
237.86627	70	
238.84260	82	
239.99969	68	
240.13110	88	
240.93988	120	
240.96041	224	
241.90217	66	
241.94398	62	
244.95513	172	
245.95573	76	
246.10071	74	
246.38188	80	
246.81069	230	
246.97784	274	
247.84702	64	
248.80239	484	1+
252.83357	60	
252.87524	72	
253.84081	60	
253.87379	66	
258.14715	70	
258.85607	86	
258.97518	72	
259.16269	64	
259.84691	68	
261.00004	76	
262.97559	64	
263.02126	70	
264.79692	94	
264.83449	76	
265.17632	64	
265.81022	408	1+
265.85684	64	
266.81382	356	1+
266.86884	60	
267.43867	70	
267.97900	60	
268.81596	70	
268.84394	68	
268.95691	76	
269.11427	72	
269.80317	70	
270.03123	74	
270.76438	98	
270.89187	72	
272.84735	76	
273.96819	62	
275.97349	60	
276.86176	166	
277.91909	62	
278.79729	86	
278.84222	74	
280.79239	518	1+
281.81168	68	
281.84462	72	
281.89265	124	
285.01408	62	
285.08870	76	
286.25469	82	
286.86010	68	
287.20089	78	
287.76734	62	
288.20058	70	
291.78882	68	
291.83305	70	
292.06350	72	
293.90261	80	
296.81759	70	
297.07939	66	
297.14274	72	
297.80676	198	
297.90598	60	
298.45701	100	
298.80478	530	
299.80493	254	
299.84988	64	
299.88180	84	
300.79874	120	
301.23131	82	
301.78241	168	
301.92954	72	
302.14690	62	
303.09040	78	
304.03188	72	
306.90570	74	
309.12260	62	
309.79693	66	
309.84023	60	
309.86627	64	
309.89844	66	
310.81335	78	
311.99433	88	
312.94735	86	
314.09091	64	
315.82776	78	
315.89336	66	
316.81388	272	
317.80572	60	
318.81294	226	1+
318.94160	70	
321.10211	62	
322.93102	60	
323.01938	74	
324.81152	72	
326.88616	70	
328.80491	62	
328.90726	74	
331.10898	74	
331.42416	72	
332.16235	96	
333.87953	62	
336.83567	68	
338.92378	74	
342.90162	108	
344.37035	94	
348.90888	74	
349.44999	106	
358.20145	76	
359.16897	74	
362.77312	80	
END IONS

###FS:    #m/z: 313.92839 #charge 1+
###MS: 114
###MSMS: 117
BEGIN IONS
TITLE=Cmpd 87, +MS2(313.9284), 28.0-35.0eV, 2.5min #117
RTINSECONDS=149.572
SCANS=114,117
PEPMASS=313.92839	9488
CHARGE=1+
107.62538	78	
112.96391	16	
113.58075	16	
113.99991	16	
114.87475	16	
115.60898	16	
116.32303	18	
117.32906	16	
118.25395	16	
118.67227	16	
119.74481	16	
120.88562	16	
121.72006	16	
122.98049	16	
123.04178	16	
123.15486	16	
123.30753	16	
123.39481	16	
124.89293	16	
125.30083	16	
125.87328	16	
126.32555	16	
126.69016	16	
126.94598	16	
127.22007	16	
127.43206	16	
128.45431	16	
129.13436	16	
129.20134	16	
129.42476	16	
130.10877	22	
134.04730	18	
142.59718	80	
145.84614	44	
186.12450	68	
191.01279	84	
198.25187	18	
201.13245	82	
205.95176	74	
214.13731	32	
215.97239	46	
216.85933	88	
224.08054	68	
225.95941	32	
227.90942	60	
230.88132	44	
230.89602	78	
230.94255	64	
230.98449	28	
232.01882	90	
232.94014	48	
233.14128	68	
233.96613	82	
234.91956	72	
234.96746	78	
235.17758	26	
236.20876	44	
237.97421	64	
242.25187	72	
243.09697	66	
243.21758	26	
243.87889	84	
244.93858	74	
246.83306	90	
246.95107	60	
247.08021	42	
247.97652	62	
248.82832	24	
248.95184	54	
248.96960	62	
249.94609	136	
250.91839	92	
250.93236	72	
250.95433	52	
251.30522	38	
251.93082	68	
252.83614	18	
252.89276	92	
252.95343	124	
253.84853	24	
255.10805	24	
255.88150	74	
257.91055	62	
258.44692	76	
258.92502	66	
258.96671	52	
260.94744	144	
260.98610	64	
262.14193	72	
262.95208	110	
268.11410	70	
268.93643	30	
270.23543	42	
270.90599	60	
271.15653	74	
272.85867	54	
272.95278	78	
274.11654	50	
274.14934	102	
274.94640	28	
275.28472	18	
275.84104	68	
275.96797	70	
277.02551	68	
277.48124	70	
277.79230	30	
278.07968	42	
282.81277	62	
282.85804	28	
284.89557	52	
285.87101	84	
287.14544	64	
289.26565	20	
289.31285	24	
290.85897	42	
293.29272	26	
293.79740	62	
293.85000	52	
295.06786	60	
295.84680	50	
298.06683	56	
298.91697	98	
302.19323	20	
302.81274	66	
303.88624	68	
303.94183	70	
304.43227	28	
304.85986	18	
305.87397	72	
305.93205	70	
306.76798	54	
306.93339	54	
307.89163	72	
309.04535	80	
309.29808	22	
309.90713	76	
310.02019	60	
310.25113	50	
310.32041	48	
311.30946	84	
311.87545	58	
312.72148	44	
312.86047	40	
313.91476	100	
313.93112	18	
314.28406	498	1+
314.83761	64	
314.86832	68	
315.87073	76	
316.14693	58	
318.17471	26	
END IONS

###FS:    #m/z: 340.93985 #charge 1+
###MS: 118
###MSMS: 119
BEGIN IONS
TITLE=Cmpd 88, +MS2(340.9399), 28.0-35.0eV, 2.6min #119
RTINSECONDS=153.246
SCANS=118-119
PEPMASS=340.93985	109168
CHARGE=1+
59.22675	52	
96.04414	106	
102.18159	58	
119.01638	82	
144.68247	88	
198.89566	64	
202.88131	66	
205.94855	188	
206.92734	58	
207.95288	80	
207.98493	80	
212.87694	120	
213.94400	82	
214.88377	80	
215.41900	44	
215.88745	56	
215.93857	128	
216.88994	92	
217.87847	78	
218.91274	92	
223.83265	68	
223.98922	66	
224.83524	70	
224.97148	56	
225.86167	68	
227.02421	80	
227.83676	66	
228.88877	42	
228.91300	76	
230.87015	72	
231.88972	90	
232.89300	332	1+
235.09822	76	
236.82051	54	
236.85430	52	
238.85524	86	
239.83816	72	
239.88187	80	
240.83568	138	
241.84238	588	1+
241.88300	76	
243.82538	74	
243.84025	166	
243.99393	76	
244.83429	66	
244.93488	80	
244.95349	76	
246.97332	56	
247.10526	90	
247.97259	76	
248.85502	66	
248.88360	50	
248.98487	64	
249.95697	84	
251.88422	60	
251.95421	62	
252.96111	52	
254.90234	68	
254.96590	102	
255.82629	84	
255.86986	70	
256.84843	142	
256.87609	52	
256.91314	194	
257.83351	94	
257.85789	84	
258.27359	66	
258.84659	246	
259.33826	64	
259.84907	234	
259.90996	82	
260.44869	80	
260.83380	218	
261.85219	252	1+
261.90490	56	
262.82819	72	
262.88421	42	
263.34483	90	
264.00423	42	
264.86676	86	
265.86270	98	
266.16117	70	
266.86444	64	
267.13697	184	
267.89893	76	
268.83964	318	1+
270.83327	62	
271.00484	78	
271.38105	82	
271.87889	60	
272.82704	54	
272.93158	68	
273.12549	72	
273.85315	292	1+
274.87356	108	
274.89966	74	
275.80393	42	
276.85893	300	
277.42211	44	
277.86058	296	
277.96212	54	
278.00219	46	
278.81432	48	
278.84657	884	1+
278.93652	58	
278.96413	72	
279.14043	84	
279.41543	96	
280.84686	112	
280.86253	64	
281.85934	66	
281.89406	42	
282.87642	74	
282.89895	68	
283.84390	64	
284.13671	72	
284.90612	66	
286.16546	76	
287.14484	70	
288.03001	54	
288.84093	44	
290.90220	86	
294.87395	128	
295.86647	76	
297.79103	72	
298.83003	42	
298.87490	56	
299.01055	56	
299.05962	68	
299.78612	88	
299.87495	196	
300.87356	158	
301.85755	310	1+
301.88165	136	
302.88130	66	
303.42215	80	
303.95253	84	
305.81592	84	
306.88604	68	
309.92222	66	
312.88450	82	
314.73546	44	
317.76645	68	
322.26263	66	
322.89776	58	
324.89347	80	
326.17204	58	
327.18586	66	
328.12659	46	
328.16523	46	
332.81567	44	
339.03215	56	
340.18383	76	
342.10689	62	
342.90006	68	
343.11583	68	
343.87830	74	
END IONS

###FS:    #m/z: 363.95546 #charge 1+
###MS: 118
###MSMS: 120
BEGIN IONS
TITLE=Cmpd 89, +MS2(363.9555), 28.0-35.0eV, 2.6min #120
RTINSECONDS=154.017
SCANS=118,120
PEPMASS=363.95546	37430
CHARGE=1+
181.89056	92	
182.87534	80	
184.86679	66	
191.85739	88	
196.88737	194	
203.02965	64	
209.94010	92	
210.88307	84	
210.92950	92	
211.87083	66	
212.88061	148	
222.95253	142	
223.89104	138	
224.82946	70	
224.85366	70	
224.89748	70	
224.95059	188	
226.94688	354	
227.77030	70	
227.87788	90	
227.95038	258	
228.03963	158	
228.90017	70	
228.94242	882	
230.80465	92	
230.88977	250	
232.89029	74	
233.77485	70	
236.85249	74	
236.90005	78	
237.84368	72	
237.90997	86	
238.84637	88	
240.82687	82	
240.93975	146	
240.96294	130	
241.83522	66	
241.94155	114	
242.86166	66	
242.93801	314	1+
242.95577	366	1+
243.89692	74	
244.95749	260	1+
245.07469	80	
245.80612	66	
245.83889	70	
245.93989	194	
246.95018	326	1+
246.97315	72	
247.80709	240	
248.20469	68	
248.80260	352	
248.84383	70	
248.89609	74	
250.79988	72	
250.87010	66	
250.94970	66	
251.10934	68	
251.86854	64	
252.88446	66	
253.90562	68	
257.22966	100	
257.91272	70	
257.94620	80	
257.98149	66	
258.84357	204	
258.87978	70	
258.97259	72	
259.84063	84	
259.85839	194	1+
260.82787	254	1+
260.96840	66	
261.10302	72	
263.12676	78	
263.82432	68	
266.78255	68	
266.81215	540	1+
266.85690	66	
267.78639	76	
267.97625	88	
268.84407	74	
268.88847	72	
269.81151	102	
271.91342	66	
272.82928	64	
273.80318	66	
276.32683	76	
276.81090	92	
276.85467	118	
277.87419	68	
278.06457	72	
278.42088	78	
278.79641	216	
278.84097	112	
278.85636	142	
279.10559	118	
279.79146	510	1+
280.79204	376	1+
280.83789	110	
281.87601	70	
282.11905	76	
282.26280	64	
282.86297	122	
283.06646	84	
283.78257	202	
283.79852	72	
283.85166	134	
284.78597	76	
284.82683	222	
284.86454	66	
285.03684	76	
285.84678	204	
287.42592	70	
287.86510	96	
287.91158	158	
289.83112	64	
289.86443	66	
293.85022	68	
294.86750	84	
296.80712	182	
296.84700	64	
297.10893	66	
297.44582	118	
297.80787	144	
298.80289	1540	1+
299.87454	134	
300.79345	90	
300.87362	140	
301.80497	124	
301.88276	66	
302.79368	76	
302.86693	124	
303.11824	68	
303.81347	78	
303.85382	190	
306.83862	68	
306.87953	70	
307.81616	78	
309.09514	78	
316.81494	272	1+
317.93281	82	
318.94043	64	
320.43164	82	
321.15056	88	
321.82325	136	
322.93098	70	
324.87346	78	
332.40201	98	
336.07877	82	
336.94145	66	
339.22861	72	
340.94225	92	
341.13357	82	
342.18878	88	
350.94611	66	
363.96217	68	
368.22198	66	
368.32534	72	
368.38204	70	
368.85374	82	
369.22853	76	
END IONS

###FS:    #m/z: 359.96049 #charge 1+
###MS: 118
###MSMS: 121
BEGIN IONS
TITLE=Cmpd 90, +MS2(359.9605), 28.0-35.0eV, 2.6min #121
RTINSECONDS=154.789
SCANS=118,121
PEPMASS=359.96049	15518
CHARGE=1+
140.78917	88	
200.12172	66	
205.94992	72	
208.89235	62	
215.87878	52	
216.85584	56	
222.95528	50	
223.88851	114	
223.95572	62	
224.89539	134	
224.94949	188	
225.94673	134	
226.94673	202	
227.88888	52	
227.95166	130	
228.94344	420	1+
231.90107	74	
232.79782	64	
233.08797	76	
233.51184	78	
233.88938	74	
234.86286	108	
236.85236	82	
238.94140	56	
239.89437	54	
240.82426	54	
240.84123	84	
240.94669	268	1+
240.96079	274	
241.90202	72	
242.85024	74	
244.12468	92	
244.95402	304	1+
246.07740	70	
246.85431	74	
246.95169	282	
246.98210	166	
248.07737	68	
248.80638	150	
249.80133	70	
250.94490	174	
250.99071	84	
251.07400	78	
251.89403	60	
252.06748	52	
252.86911	76	
252.95512	64	
253.02937	64	
257.86605	52	
258.07052	66	
258.14446	184	
258.83428	54	
259.00800	54	
259.02972	72	
259.91009	76	
260.50416	86	
260.94027	82	
260.96810	156	
261.00172	70	
261.88917	64	
261.94310	100	
264.81973	174	
264.96036	54	
266.07521	84	
266.81144	556	1+
267.97118	80	
268.77573	72	
268.81478	70	
268.84230	154	
268.95648	88	
270.88567	162	
271.81830	56	
277.13144	62	
278.79809	68	
278.84056	64	
278.86166	86	
279.80369	86	
280.03787	70	
280.12833	108	
280.79357	600	1+
280.86527	58	
280.91384	78	
281.00734	52	
282.79596	50	
283.09331	80	
283.82343	64	
283.84797	66	
284.79201	68	
284.81833	98	
285.82393	152	
291.14305	72	
293.11569	60	
293.98535	60	
295.81349	54	
296.05587	84	
296.64133	70	
296.80764	100	
296.84037	54	
296.93326	56	
297.42222	50	
297.80880	140	
298.80300	1330	1+
298.92996	82	
300.13076	60	
300.80292	238	
301.29353	76	
301.86876	64	
304.80963	78	
304.84580	70	
305.81788	88	
306.43463	86	
307.83960	52	
308.79951	64	
309.80130	86	
309.88546	108	
311.90763	68	
313.12534	98	
314.11900	80	
314.80689	66	
314.81855	58	
315.81297	58	
316.81376	338	1+
318.81574	82	
318.93177	54	
319.12940	84	
321.81948	68	
323.17384	82	
325.49554	70	
325.95453	78	
328.73157	94	
328.79855	64	
328.88940	70	
330.87210	58	
336.94400	124	
337.11982	52	
337.93440	66	
338.74031	68	
339.07271	108	
339.82038	140	
339.96426	56	
342.13866	68	
348.81898	72	
351.69611	74	
351.88539	50	
356.40980	96	
356.76471	58	
357.00772	66	
357.80630	118	
358.21088	70	
358.22927	70	
359.23180	66	
360.35421	94	
361.03739	66	
361.11220	72	
362.17913	66	
363.26926	78	
364.84861	72	
END IONS

###FS:    #m/z: 322.92953 #charge 1+
###MS: 122
###MSMS: 123
BEGIN IONS
TITLE=Cmpd 91, +MS2(322.9295), 28.0-35.0eV, 2.7min #123
RTINSECONDS=158.471
SCANS=122-123
PEPMASS=322.92953	209866
CHARGE=1+
72.49242	38	
79.26341	36	
151.82412	22	
189.92155	72	
189.97895	58	
190.93508	50	
201.04546	356	
202.07370	70	
203.14345	62	
204.66265	22	
205.54504	32	
205.94769	192	
208.00940	64	
212.90115	64	
213.93256	84	
214.10856	24	
214.27919	62	
214.31918	32	
215.10668	66	
219.05439	70	
220.95236	64	
221.87508	52	
222.93886	40	
223.55149	36	
224.89783	46	
226.01314	60	
227.90744	92	
228.83127	46	
235.39404	96	
235.81986	90	
235.90684	62	
237.95163	30	
238.94099	42	
239.03402	72	
239.07811	100	
239.90320	56	
240.07956	58	
240.82044	128	
240.88334	84	
240.94024	628	
240.96587	68	
241.13889	54	
241.93767	1862	1+
242.79860	38	
242.82175	70	
242.93942	1362	1+
243.29036	24	
243.80967	48	
244.81942	68	
245.12902	54	
245.14991	40	
245.81781	46	
245.83858	54	
246.04869	56	
246.97978	92	
247.04156	40	
247.99959	48	
248.10880	28	
248.71292	38	
248.76998	32	
251.17360	32	
251.19107	82	
252.06544	40	
253.43297	22	
255.10822	60	
256.89874	76	
257.86303	60	
258.82888	310	1+
259.83202	192	1+
261.82694	92	
262.02854	60	
262.13403	62	
262.82618	44	
263.83445	98	
263.86422	98	
265.08457	80	
266.43980	68	
266.73613	82	
266.86690	40	
268.03182	32	
270.79251	28	
272.84733	56	
273.78953	42	
273.85441	34	
275.82726	62	
276.84874	128	
276.86368	58	
276.88015	40	
278.81232	72	
278.85328	100	
278.92933	86	
279.09060	602	1+
279.17898	42	
279.84458	98	
279.91447	66	
280.00941	40	
280.09933	74	
281.88189	22	
282.11087	46	
282.27384	78	
282.85953	64	
282.87385	46	
283.07472	78	
283.44003	60	
283.85580	54	
284.29104	92	
284.37596	26	
284.59531	36	
284.74545	30	
285.29548	70	
286.35831	24	
287.27789	24	
287.32691	22	
288.89315	44	
289.86829	52	
290.08709	22	
292.94988	76	
293.09492	26	
293.80171	60	
294.81723	44	
295.86792	68	
296.82343	60	
298.83653	82	
299.78621	74	
300.17782	32	
300.86501	54	
301.86271	62	
302.06522	40	
303.21024	32	
303.82642	28	
304.05137	34	
304.88364	50	
305.89180	50	
306.87754	52	
311.23062	32	
311.87325	92	
313.84303	58	
315.45246	94	
316.00905	56	
316.80369	54	
316.88259	64	
317.21090	32	
320.15259	34	
320.82508	78	
322.17481	86	
322.24545	58	
322.31328	74	
322.52933	22	
323.88273	88	
324.89877	44	
324.99110	50	
326.85714	68	
326.87722	52	
327.07045	68	
327.90135	68	
END IONS

###FS:    #m/z: 363.95562 #charge 1+
###MS: 122
###MSMS: 124
BEGIN IONS
TITLE=Cmpd 92, +MS2(363.9556), 28.0-35.0eV, 2.7min #124
RTINSECONDS=159.243
SCANS=122,124
PEPMASS=363.95562	41962
CHARGE=1+
182.86772	114	
189.86133	164	
195.92978	66	
196.88306	66	
197.05740	74	
207.87330	82	
207.94225	70	
209.94286	282	
210.88570	114	
212.87750	336	1+
219.92765	80	
220.04433	66	
222.49748	74	
222.94880	278	1+
223.89720	76	
224.83699	92	
224.94958	206	
224.96947	64	
225.88747	60	
225.95730	144	
226.11456	74	
226.94593	692	1+
226.97478	148	
228.08153	84	
228.89712	72	
228.94069	744	1+
230.61448	102	
230.80280	66	
230.85507	78	
230.88895	748	1+
230.94643	84	
231.91054	60	
233.56623	80	
234.05447	62	
237.11148	62	
238.13376	70	
240.82416	148	
240.94224	114	
240.96215	160	
241.84495	80	
241.93925	796	1+
242.93974	480	1+
243.83105	186	
244.95701	350	
246.80811	88	
246.82820	68	
246.95422	198	
246.98180	62	
247.97277	70	
248.80278	106	
248.84164	58	
248.90021	130	
249.79938	74	
251.03950	72	
251.78862	68	
251.94066	76	
253.90128	84	
253.91905	68	
254.83569	66	
254.92369	72	
258.83007	192	
258.86810	60	
258.99494	82	
259.04346	80	
260.83523	94	
261.91730	120	
262.90004	68	
263.83030	66	
263.91041	86	
264.81919	212	
265.07439	88	
266.08721	92	
266.81397	378	
266.91869	88	
266.94309	90	
267.13361	78	
267.77993	66	
267.81260	170	
267.97608	78	
268.80515	78	
268.83646	68	
269.81158	80	
269.95975	106	
276.81060	74	
277.86805	68	
278.80220	92	
278.92495	68	
279.79680	122	
280.79386	910	1+
282.78671	72	
282.88102	62	
283.06880	62	
283.13594	76	
284.28032	60	
284.82128	262	
285.27711	70	
285.84520	70	
286.82016	88	
286.83910	60	
286.93679	90	
290.80435	64	
290.84812	66	
292.43094	74	
293.84369	102	
296.80891	140	
296.85336	140	
296.96294	76	
297.80335	126	
297.88021	82	
298.21040	70	
298.80146	1068	1+
298.83406	66	
298.97354	84	
299.87559	82	
301.78464	94	
301.79956	130	
301.86263	316	
302.16793	62	
302.43034	78	
302.80210	188	
303.10334	66	
303.78778	70	
303.83517	88	
303.85437	64	
307.08849	62	
307.88521	80	
308.21464	60	
310.82427	66	
312.93628	72	
314.88157	76	
315.80989	60	
315.88472	70	
316.81294	112	
316.83710	58	
318.40381	88	
318.80927	68	
318.93136	152	
320.80525	58	
320.94612	78	
321.00409	62	
321.81542	72	
324.80681	64	
324.88041	62	
326.19383	94	
326.88845	114	
328.08196	66	
328.93858	84	
329.46877	84	
333.91691	76	
334.87997	66	
336.94432	156	
338.13038	82	
341.36222	76	
343.90595	80	
349.88855	94	
356.07133	72	
357.75395	62	
363.27823	64	
365.92589	70	
END IONS

###FS:    #m/z: 336.94520 #charge 1+
###MS: 122
###MSMS: 125
BEGIN IONS
TITLE=Cmpd 93, +MS2(336.9452), 28.0-35.0eV, 2.7min #125
RTINSECONDS=160.016
SCANS=122,125
PEPMASS=336.94520	24168
CHARGE=1+
91.22054	80	
101.51360	98	
189.42092	70	
201.92529	84	
205.94464	50	
207.02814	94	
207.97444	74	
210.88637	48	
211.94614	442	
212.87766	240	
213.93822	254	
215.88786	86	
217.88390	92	
222.97112	110	
223.90086	56	
224.84248	72	
224.96952	66	
228.88983	78	
229.84113	72	
229.95548	208	
230.89170	224	
230.94451	80	
231.88772	60	
231.94886	240	1+
232.84649	72	
232.88535	66	
233.89901	70	
234.83477	70	
235.11908	76	
235.13395	80	
235.89531	66	
235.94608	82	
237.03964	76	
237.84673	58	
238.82189	80	
239.84021	66	
239.85936	52	
240.06093	54	
240.84134	62	
241.84103	478	1+
241.85954	66	
242.94581	98	
244.83010	90	
246.86604	58	
247.91282	84	
247.96632	192	
248.90799	108	
248.99097	88	
249.96845	58	
250.16258	80	
250.83805	88	
250.89922	62	
250.94801	68	
251.08137	104	
251.82985	84	
252.92808	84	
252.95187	86	
252.96920	144	
253.21302	98	
253.90126	64	
255.09070	72	
256.08179	84	
256.84863	66	
256.87016	56	
256.88986	98	
257.83167	48	
257.85354	94	
257.87603	52	
258.84783	194	
258.86796	92	
259.85140	256	
259.87099	110	
260.01095	80	
260.85612	154	
261.83117	94	
262.53157	102	
262.87798	74	
262.89578	74	
263.92622	76	
264.86055	68	
265.57044	74	
266.87484	78	
267.00100	72	
267.86256	68	
268.84152	186	
269.80937	94	
269.83610	240	
269.86988	64	
270.98241	88	
272.91824	72	
272.97711	74	
273.87251	64	
273.88882	84	
274.06388	56	
274.87320	120	
275.85926	58	
275.88213	70	
275.94113	76	
276.85867	176	
277.85878	204	
278.86277	128	
278.89011	54	
278.96029	66	
278.99055	78	
279.84717	66	
279.86247	72	
280.83890	62	
280.88200	72	
282.85404	158	
282.88288	64	
283.40131	78	
284.20207	66	
284.87918	64	
284.94323	80	
285.85297	130	
286.84998	290	
287.84827	140	
288.84378	54	
289.80600	80	
291.89812	56	
292.85326	50	
292.87195	60	
293.10854	222	1+
294.20185	76	
294.86748	242	
294.88863	78	
295.85556	50	
296.96951	56	
298.88529	72	
299.87765	100	
301.77314	50	
301.99058	56	
302.82981	50	
303.21872	90	
304.84193	68	
305.98754	54	
308.87713	62	
311.38108	66	
311.79268	70	
313.11467	62	
316.89796	52	
317.72717	52	
318.84860	96	
320.15222	74	
320.75459	50	
322.09623	66	
322.89551	66	
323.15619	106	
324.90461	68	
328.67388	62	
329.86361	84	
334.30537	78	
335.13649	58	
END IONS

###FS:    #m/z: 322.92952 #charge 1+
###MS: 126
###MSMS: 127
BEGIN IONS
TITLE=Cmpd 94, +MS2(322.9295), 28.0-35.0eV, 2.7min #127
RTINSECONDS=163.685
SCANS=126-127
PEPMASS=322.92952	208762
CHARGE=1+
90.44166	24	
105.74200	18	
135.81718	46	
161.90854	104	
189.82832	32	
196.08453	72	
199.91520	38	
201.04247	132	
204.09660	32	
205.87759	88	
205.94885	122	
205.96908	74	
206.03438	92	
207.94766	72	
209.91437	52	
210.90442	78	
212.89029	80	
217.91638	72	
218.86572	62	
220.21000	80	
221.06385	50	
221.94442	38	
223.95848	192	
224.04415	24	
224.12294	20	
224.81850	60	
225.81734	96	
225.85264	64	
225.89947	128	
226.21237	66	
227.09972	72	
227.79259	66	
229.78704	100	
230.84770	44	
233.38977	92	
236.09700	68	
236.83162	74	
238.00675	74	
238.87881	44	
238.95852	100	
239.02139	74	
239.08169	70	
239.34206	24	
239.88758	20	
240.81812	98	
240.93966	708	
241.05084	38	
241.52476	36	
241.93872	2154	1+
242.81947	50	
242.94062	1534	1+
243.03220	36	
243.40162	30	
243.81894	68	
243.87311	44	
244.07059	54	
244.30887	40	
244.78456	26	
244.87954	74	
244.94003	254	1+
245.04784	60	
246.06990	86	
246.97615	108	
247.23846	84	
247.92720	20	
248.00158	70	
248.12531	88	
250.19365	26	
250.29632	22	
251.06440	56	
253.12920	72	
253.94818	30	
254.90827	60	
256.50840	96	
258.83404	76	
258.85384	74	
259.17017	72	
259.80683	72	
260.33760	64	
261.28827	28	
261.84183	128	
262.13569	92	
262.82730	120	
262.87974	86	
263.13472	76	
263.83233	80	
263.84831	66	
264.82660	76	
266.38297	74	
266.80836	72	
267.01296	64	
267.26185	38	
268.00041	28	
268.96907	80	
269.07738	52	
269.11605	92	
269.22293	58	
269.92685	68	
270.07383	92	
270.44509	74	
271.78575	32	
272.84334	68	
273.79132	52	
273.86034	74	
274.86333	48	
278.92589	42	
279.06248	32	
279.09071	1300	1+
279.13446	38	
279.26654	22	
279.31860	32	
280.25765	44	
281.86943	70	
282.17917	88	
282.27791	76	
283.04379	66	
283.07260	82	
283.78587	60	
283.80449	24	
284.23106	22	
284.29198	504	
284.87187	74	
285.57580	22	
285.90840	44	
286.87037	60	
287.30479	40	
289.79116	82	
289.88536	72	
291.18714	28	
291.88725	30	
292.42884	34	
297.83299	60	
299.86233	52	
301.81403	64	
302.58643	34	
302.88543	66	
303.94357	66	
306.41764	84	
306.88779	72	
310.84823	48	
310.87613	78	
312.15296	56	
312.86909	66	
312.88465	64	
313.85839	34	
317.80594	82	
317.82524	32	
321.04934	104	
323.75246	68	
324.12146	66	
324.97999	32	
325.43085	34	
326.81981	50	
328.37516	70	
END IONS

###FS:    #m/z: 363.95554 #charge 1+
###MS: 126
###MSMS: 128
BEGIN IONS
TITLE=Cmpd 95, +MS2(363.9555), 28.0-35.0eV, 2.8min #128
RTINSECONDS=164.464
SCANS=126,128
PEPMASS=363.95554	39752
CHARGE=1+
113.16629	66	
187.86912	74	
196.88473	64	
200.88071	70	
207.87252	130	
207.88756	76	
207.92464	74	
207.94422	66	
210.88171	94	
210.89334	90	
210.93950	82	
212.87667	360	1+
224.94406	110	
226.94750	692	1+
226.97393	226	
227.93087	206	
228.94306	738	1+
230.88735	448	1+
232.88730	62	
233.88154	62	
234.84409	86	
234.88259	136	
235.11886	78	
235.79184	74	
235.83335	74	
238.08415	82	
240.82995	118	
240.93771	128	
240.96143	182	
241.86365	92	
241.94102	192	
241.96704	72	
242.81776	96	
242.94137	586	1+
242.96300	152	
244.81908	136	
244.93660	86	
244.95642	162	
245.94114	62	
245.96365	64	
246.80969	150	
246.83517	106	
246.90737	74	
246.95429	164	
247.80635	58	
248.80017	280	1+
248.85718	100	
248.89836	110	
249.43689	98	
249.95638	62	
250.14500	64	
250.53942	88	
250.79997	150	
250.89296	60	
251.04883	80	
251.06451	62	
251.89994	62	
252.04425	100	
252.87125	64	
254.43208	58	
254.86697	80	
254.89850	82	
256.08174	70	
258.83603	68	
258.97640	152	
259.84444	82	
259.97927	110	
260.56776	102	
260.83222	82	
260.96996	72	
261.06334	82	
261.82689	74	
262.85222	90	
263.88040	70	
265.05820	86	
265.81486	66	
265.97503	66	
266.81929	366	
266.87876	74	
267.78539	142	
267.91296	94	
267.96688	384	1+
268.84218	114	
269.79346	84	
269.81533	86	
269.87827	80	
269.91419	108	
271.85853	74	
272.85733	60	
273.85041	64	
275.89636	60	
276.81547	76	
276.85942	138	
276.88641	80	
277.11344	100	
277.91101	66	
278.80092	342	
278.85522	62	
278.91711	60	
279.10339	66	
279.12393	66	
280.79385	664	1+
280.85204	74	
281.79666	392	1+
282.77523	66	
282.88695	74	
283.86085	150	
283.89350	82	
284.45075	74	
284.82555	130	
285.84555	74	
286.83901	76	
288.80151	80	
289.82497	146	
289.87258	118	
290.85642	60	
292.00928	68	
292.43547	72	
293.11404	108	
293.85228	74	
294.05620	84	
295.89746	66	
296.02215	72	
296.80811	214	1+
296.86138	66	
297.87793	96	
298.80305	824	1+
298.86400	164	1+
300.80261	442	1+
301.78373	66	
301.85725	60	
302.80431	118	
303.80708	62	
303.85430	98	
303.95287	64	
308.09863	86	
309.86209	74	
310.41618	140	
311.99848	62	
312.95176	100	
313.85843	76	
314.82469	78	
315.84099	66	
316.61607	78	
316.81549	178	
318.41032	78	
318.76756	64	
318.80925	126	
318.93237	66	
319.89961	78	
321.82195	80	
321.89499	68	
322.85392	68	
322.90669	88	
323.02844	76	
323.93370	64	
326.48476	94	
326.86728	254	1+
336.19806	68	
340.95883	86	
345.03619	62	
352.88307	90	
360.61765	70	
368.92459	84	
END IONS

###FS:    #m/z: 336.94512 #charge 1+
###MS: 126
###MSMS: 129
BEGIN IONS
TITLE=Cmpd 96, +MS2(336.9451), 28.0-35.0eV, 2.8min #129
RTINSECONDS=165.237
SCANS=126,129
PEPMASS=336.94512	20726
CHARGE=1+
108.39123	62	
195.87843	46	
198.87658	68	
205.94975	72	
207.94782	72	
208.88016	80	
211.94558	306	1+
212.88005	152	
213.87317	66	
213.94219	82	
214.94655	52	
215.88581	92	
217.88743	80	
223.83844	82	
223.96703	48	
224.84037	52	
224.86253	80	
225.82547	74	
226.83702	62	
226.87049	98	
227.84044	76	
228.89294	74	
229.87460	58	
229.95356	318	
230.88968	418	1+
231.94752	120	
232.95854	66	
233.83311	60	
233.89864	70	
234.89485	74	
234.94757	66	
236.82421	72	
237.84352	84	
238.89576	84	
239.86032	48	
239.90853	60	
240.83209	172	
240.84782	116	
241.79553	70	
241.84302	396	1+
242.96508	88	
243.83890	58	
243.89229	78	
247.96947	184	
248.85721	60	
248.89833	84	
249.87507	70	
250.82717	156	1+
250.91465	70	
250.96344	50	
251.15589	96	
252.97193	316	
253.08457	72	
253.94638	92	
254.91590	80	
254.97289	54	
255.69105	64	
255.90296	56	
256.07790	168	
256.84881	66	
256.91163	66	
257.30533	54	
257.85214	218	
257.86888	62	
258.39974	82	
258.84835	720	1+
258.89527	58	
259.85184	442	1+
260.84072	94	
260.94646	60	
261.83846	72	
261.86339	88	
262.85908	58	
263.83243	104	
265.01665	100	
266.86050	74	
266.99112	48	
267.02152	52	
267.46138	50	
267.84220	172	
268.82226	84	
268.84081	368	1+
270.84132	60	
270.97656	82	
271.85238	58	
271.97189	76	
274.85668	192	
274.87559	200	
275.01999	66	
275.86055	118	
275.93501	62	
275.94935	62	
276.85337	358	
277.06395	72	
277.84491	88	
277.86299	200	
277.92106	90	
278.16463	74	
278.84099	64	
278.86751	102	
278.93319	56	
279.82439	74	
279.86334	82	
280.84081	72	
280.87259	66	
282.85592	56	
284.07140	76	
285.33943	58	
286.15935	100	
286.84959	236	
287.84865	98	
288.84937	92	
288.86336	54	
289.11418	66	
289.88060	54	
290.79338	72	
290.83304	66	
291.02431	48	
291.88149	78	
292.88287	118	
293.10434	150	
293.68612	68	
294.23456	58	
294.86089	68	
295.18183	78	
295.87633	68	
296.29723	76	
296.97559	64	
297.89072	72	
298.42053	90	
299.87741	60	
299.92214	78	
300.87994	66	
301.87955	54	
303.81611	68	
304.85909	102	
305.86904	60	
305.89758	44	
306.40440	82	
309.18556	64	
309.60466	44	
309.67405	56	
309.91580	64	
310.86044	102	
310.87558	84	
311.86341	62	
316.83239	68	
316.86085	52	
322.72591	66	
323.20900	68	
324.90458	62	
337.18037	78	
338.28211	72	
338.30195	88	
339.28374	76	
339.88482	70	
340.95870	96	
END IONS

###FS:    #m/z: 322.92947 #charge 1+
###MS: 130
###MSMS: 131
BEGIN IONS
TITLE=Cmpd 97, +MS2(322.9295), 28.0-35.0eV, 2.8min #131
RTINSECONDS=168.902
SCANS=130-131
PEPMASS=322.92947	202940
CHARGE=1+
45.59457	20	
55.46619	18	
73.14753	54	
145.06974	32	
194.88450	70	
198.92680	92	
201.04473	200	
205.56219	148	
205.95151	100	
207.94955	70	
215.88728	68	
216.96034	42	
218.82557	70	
218.88925	96	
218.93643	54	
220.60561	32	
220.87549	80	
222.07438	30	
222.86727	68	
222.94419	64	
223.95975	64	
224.89396	60	
225.93720	78	
225.96150	62	
226.81721	104	
227.88336	52	
228.85295	100	
230.82152	60	
231.12392	72	
232.10834	66	
234.16324	72	
235.88026	84	
236.90718	54	
237.04508	78	
237.95355	80	
238.83123	60	
238.94177	48	
239.47210	20	
240.68866	22	
240.82368	30	
240.87660	20	
240.94060	452	
241.04156	24	
241.16455	20	
241.85148	106	
241.88766	94	
241.94147	588	
242.94063	1512	1+
243.13773	34	
243.50147	36	
243.68614	20	
243.99304	32	
244.93957	488	
244.98090	60	
245.16433	22	
246.86985	68	
246.99541	38	
247.82192	74	
247.98626	106	
248.85003	60	
250.94966	18	
251.01014	34	
255.10619	92	
255.90687	86	
256.89786	80	
257.91640	88	
258.82827	70	
258.84423	56	
258.87009	82	
260.82653	56	
260.93660	94	
261.35507	86	
261.98481	64	
262.81625	60	
262.83865	30	
263.86448	56	
265.05899	186	
266.32331	38	
266.86850	50	
266.99102	68	
267.81417	62	
267.87655	30	
271.15290	42	
272.09553	22	
273.89296	68	
275.66991	20	
275.99200	70	
278.08712	62	
278.50598	30	
278.57760	30	
278.64103	22	
279.09028	964	1+
279.26384	34	
279.83626	44	
280.18270	30	
280.39331	80	
280.65548	28	
280.93225	74	
281.09689	78	
281.39243	22	
282.10255	76	
282.27615	74	
283.06664	54	
283.32460	60	
283.39290	26	
283.75509	40	
283.78619	74	
283.86857	80	
283.92645	22	
284.29391	212	
284.56527	20	
285.29685	106	
286.12821	84	
287.04299	18	
287.32744	28	
287.37564	88	
290.94443	38	
291.12865	60	
293.02541	48	
295.10802	86	
296.17845	70	
296.78345	40	
297.86498	84	
298.82200	54	
299.13056	18	
299.75619	70	
300.42625	92	
301.88202	62	
303.34727	26	
303.85227	72	
304.30810	20	
306.88845	24	
307.79437	58	
307.89351	70	
308.12185	72	
308.61729	18	
308.99329	66	
310.80908	66	
311.23582	20	
312.09018	68	
313.37790	74	
313.46213	28	
315.23866	42	
318.82445	70	
320.89322	66	
321.86838	72	
324.45967	64	
324.87778	56	
325.89996	50	
326.38466	78	
327.15066	82	
327.89485	70	
END IONS

###FS:    #m/z: 340.93988 #charge 1+
###MS: 130
###MSMS: 132
BEGIN IONS
TITLE=Cmpd 98, +MS2(340.9399), 28.0-35.0eV, 2.9min #132
RTINSECONDS=169.675
SCANS=130,132
PEPMASS=340.93988	111338
CHARGE=1+
183.86008	70	
192.89054	64	
200.85891	74	
208.89268	68	
211.85768	72	
212.87958	84	
213.93781	76	
214.87310	74	
216.87393	44	
217.86933	84	
220.10823	58	
220.14086	72	
222.89124	84	
223.83101	58	
224.84050	70	
226.82984	80	
226.94449	56	
226.96883	68	
227.13347	74	
228.84572	70	
228.93755	64	
230.89073	80	
233.00370	70	
233.89646	130	
233.94734	76	
234.84962	66	
235.79177	70	
236.02176	36	
236.88472	86	
237.05658	66	
238.83770	118	
238.86380	88	
238.89764	52	
239.84583	62	
239.88574	60	
240.82913	110	
240.90223	62	
240.94070	68	
241.84190	558	1+
241.90034	70	
241.95166	84	
243.83323	122	
244.41790	40	
245.82712	72	
245.87327	86	
246.10644	68	
246.16406	56	
246.97229	40	
248.89785	52	
249.08397	68	
251.14602	68	
251.84516	50	
252.10879	72	
252.90458	74	
253.90723	82	
254.99032	40	
255.80263	38	
256.85055	52	
256.89282	162	
257.12800	78	
257.85748	128	
257.93612	72	
258.84897	252	
259.85407	280	
259.92168	88	
260.02107	76	
260.81583	64	
260.83749	524	1+
261.90717	54	
262.83633	116	
263.00755	64	
263.87060	40	
264.86848	70	
265.86098	66	
265.89723	72	
266.08690	38	
266.84673	142	
266.87304	44	
267.87256	42	
268.17426	38	
268.84071	454	1+
270.82890	84	
271.05960	84	
272.84765	42	
272.88589	48	
274.86502	180	1+
275.80501	50	
275.84107	88	
276.85718	378	
276.97420	38	
277.82509	76	
277.86418	234	
277.92540	78	
278.26914	102	
278.84527	742	1+
278.92874	66	
278.94180	130	1+
279.79321	72	
279.87848	102	
279.91260	56	
279.99702	72	
280.07722	46	
280.98204	56	
281.87390	74	
281.89830	70	
282.03647	72	
284.07344	74	
285.22462	48	
285.85584	60	
288.83682	64	
288.89498	42	
290.86029	56	
292.89500	70	
293.15194	96	
293.58856	60	
294.85904	82	
294.87399	62	
295.17121	70	
295.20135	46	
296.05603	66	
296.20601	78	
296.86285	60	
296.94184	60	
296.97164	64	
297.85519	50	
297.88329	58	
298.22954	58	
298.30402	60	
298.84331	58	
298.85877	150	
299.82884	66	
299.87149	324	1+
299.92236	46	
300.85038	70	
300.88391	56	
301.82609	76	
302.16615	50	
305.44017	78	
306.21109	44	
306.94870	124	
310.82450	86	
311.02596	96	
313.80573	66	
318.84415	70	
319.78327	72	
322.08841	60	
323.88641	126	
324.89231	116	
326.17236	142	
330.81246	58	
336.71855	48	
337.19837	62	
338.13495	80	
342.90268	68	
344.25645	58	
345.20170	40	
345.27795	44	
END IONS

###FS:    #m/z: 336.94486 #charge 1+
###MS: 130
###MSMS: 133
BEGIN IONS
TITLE=Cmpd 99, +MS2(336.9449), 28.0-35.0eV, 2.9min #133
RTINSECONDS=170.447
SCANS=130,133
PEPMASS=336.94486	19880
CHARGE=1+
98.08494	58	
199.86303	68	
207.05609	72	
207.97217	54	
211.51329	50	
211.88633	78	
211.94455	102	
212.31917	38	
212.87711	220	
215.87687	58	
219.80566	68	
221.20626	48	
223.95997	60	
223.97640	60	
224.83626	92	
225.05969	62	
226.11833	78	
227.00196	76	
227.86115	62	
228.84837	76	
229.95593	172	1+
230.88951	114	
231.88745	94	
231.89643	76	
232.08256	64	
233.83469	78	
234.82890	72	
235.07742	84	
235.77836	38	
239.80598	68	
239.87039	82	
239.92299	126	
240.83495	70	
241.84103	388	1+
241.90240	50	
243.03582	58	
243.87907	58	
244.10532	64	
246.97832	98	
247.91286	56	
247.96514	150	
248.89568	50	
250.83095	102	
250.95074	116	
250.98692	72	
251.82364	94	
251.84171	54	
251.90390	50	
251.93684	56	
252.15122	76	
252.95734	56	
252.97087	56	
253.53552	72	
253.84493	64	
253.91917	66	
253.93857	56	
254.96998	52	
255.90476	50	
255.96996	68	
256.26245	78	
256.45319	86	
256.84974	40	
256.90973	100	
257.84945	180	
257.96666	34	
258.03857	52	
258.84756	84	
258.87362	76	
259.82313	32	
259.85433	124	
260.81121	56	
260.86122	64	
260.94654	46	
264.86650	48	
264.98049	88	
266.86749	52	
268.02532	44	
268.84106	242	
268.86201	68	
269.36775	42	
270.07971	68	
270.98254	202	
271.84137	102	
272.97341	68	
273.85438	62	
274.86184	114	
275.85641	140	
275.88624	72	
276.23477	68	
276.85698	772	1+
276.88860	46	
277.86186	476	1+
278.84470	72	
278.91092	86	
278.97218	34	
279.09319	48	
279.83475	54	
279.86204	76	
280.85628	52	
281.25964	34	
281.86534	78	
281.88810	96	
282.81441	78	
282.90736	66	
283.02554	50	
283.86088	70	
285.20455	62	
285.84974	124	
286.85012	60	
287.84827	110	
288.85751	60	
289.85599	50	
290.86219	42	
291.03617	50	
292.17308	52	
292.88249	46	
292.94562	70	
293.10441	62	
293.12251	66	
293.85237	58	
293.87541	70	
294.11125	68	
294.87136	70	
294.89097	60	
296.72190	56	
296.89099	64	
296.91242	54	
297.88010	58	
298.27205	76	
299.42702	70	
299.89824	76	
299.91285	34	
300.88230	110	
301.87750	42	
304.88229	78	
307.88748	58	
308.40692	94	
310.90014	44	
312.07484	82	
312.86912	66	
319.25100	32	
321.05392	50	
324.16335	58	
324.87338	50	
324.89588	38	
327.28147	54	
327.88394	60	
334.85887	38	
335.87638	70	
336.18466	32	
337.81891	44	
338.43321	36	
339.23323	62	
340.90665	66	
END IONS

###FS:    #m/z: 340.93972 #charge 1+
###MS: 134
###MSMS: 135
BEGIN IONS
TITLE=Cmpd 100, +MS2(340.9397), 28.0-35.0eV, 2.9min #135
RTINSECONDS=174.098
SCANS=134-135
PEPMASS=340.93972	107966
CHARGE=1+
103.15959	62	
115.26466	60	
185.62568	46	
190.49578	50	
190.94687	64	
199.90467	72	
205.95143	72	
208.84456	66	
208.95984	72	
209.94104	54	
212.87593	74	
213.93629	62	
214.89711	108	
214.98089	78	
215.88948	136	
215.93636	72	
217.88213	74	
217.93647	56	
217.97073	84	
218.91096	90	
222.06528	72	
227.83499	68	
228.84232	202	
228.93705	104	
228.94973	66	
229.85422	74	
230.88663	68	
230.95982	54	
231.94578	58	
232.83332	74	
232.97925	48	
233.90027	54	
233.94340	62	
235.89337	118	
236.05369	84	
238.83711	66	
238.85806	60	
239.82492	128	
239.86288	72	
239.90097	70	
239.92178	70	
240.01223	44	
240.13504	96	
240.84397	82	
240.91373	72	
240.93869	60	
241.84087	540	1+
242.89021	48	
242.94007	44	
243.83279	188	
244.82841	172	
244.84279	138	
245.89513	52	
246.90260	76	
247.06841	46	
249.85628	78	
249.96248	60	
251.09938	48	
251.20055	56	
251.90580	80	
251.96634	60	
253.85910	136	
254.86687	82	
254.90341	216	
254.92764	80	
254.96507	132	
256.26059	74	
256.85240	64	
257.26011	68	
257.83225	116	
257.85464	176	
258.84341	774	1+
259.90580	82	
260.74999	40	
260.83319	252	
260.96015	108	
261.92506	88	
262.06245	76	
262.84950	136	
263.07101	70	
263.89626	82	
265.01270	58	
265.12648	48	
265.34640	78	
265.85006	84	
266.86506	106	
267.14354	48	
268.82195	52	
268.84061	500	1+
268.99335	48	
271.94025	78	
272.88050	108	
274.84089	80	
274.90375	66	
275.88829	78	
275.94335	94	
276.85696	1014	1+
276.95372	90	
278.02056	46	
278.09137	48	
278.84361	870	1+
279.45855	76	
279.92477	62	
279.94939	52	
280.81116	98	
281.03708	66	
282.85780	68	
282.87339	104	
282.93002	84	
283.87768	106	
284.93288	56	
287.90075	72	
288.92444	66	
289.78310	66	
289.84137	78	
294.86715	286	1+
295.08680	58	
297.02501	64	
297.24008	58	
298.15554	64	
298.18329	70	
298.30175	60	
299.01047	76	
299.87095	60	
299.89871	66	
300.43829	42	
300.85280	56	
301.15490	62	
301.32105	70	
301.87132	68	
302.18894	72	
302.21658	54	
302.85220	106	
302.95585	64	
303.00498	80	
303.89697	78	
307.89145	78	
309.96791	110	
310.90021	66	
312.80211	64	
312.82390	68	
313.07360	48	
313.87166	54	
318.80468	60	
319.87787	64	
321.72951	64	
322.06701	50	
322.89769	86	
323.18079	66	
324.26091	98	
325.88363	66	
326.17428	66	
328.90503	78	
330.87009	64	
342.31121	60	
342.89755	40	
END IONS

###FS:    #m/z: 359.96068 #charge 1+
###MS: 134
###MSMS: 136
BEGIN IONS
TITLE=Cmpd 101, +MS2(359.9607), 28.0-35.0eV, 2.9min #136
RTINSECONDS=174.87
SCANS=134,136
PEPMASS=359.96068	14060
CHARGE=1+
115.15776	64	
180.85914	52	
196.03978	94	
201.87312	72	
203.23108	98	
207.94766	74	
209.93814	152	
211.92566	86	
215.97022	74	
219.89694	86	
222.95566	276	
222.97768	92	
224.95005	178	
225.88981	70	
225.95439	146	
226.94770	510	1+
226.97015	58	
227.88167	60	
227.92941	54	
228.89447	66	
228.93984	728	
232.88930	60	
232.97557	60	
233.03634	54	
233.95678	80	
234.86491	88	
235.99903	78	
236.84852	52	
238.89601	86	
239.91042	82	
240.90613	82	
240.94394	116	
240.96128	144	
241.44569	74	
241.84692	92	
242.95709	208	
243.89615	66	
244.95897	166	
245.85073	70	
245.93538	58	
246.80895	154	
246.95538	232	
247.80902	100	
248.79988	148	
248.81542	80	
248.94631	66	
249.80522	176	
250.02653	84	
250.89936	72	
250.94826	230	
251.96604	64	
252.87512	62	
257.16154	72	
257.86153	70	
258.11256	84	
259.79703	78	
260.83136	164	
260.97213	78	
261.96494	100	
262.91376	76	
263.07307	56	
264.07462	52	
264.81633	106	
264.86838	54	
265.81221	70	
266.81223	196	
267.03040	84	
267.06131	70	
267.86040	66	
267.97545	72	
268.08948	54	
268.79779	78	
268.91131	146	
269.03589	60	
269.80127	64	
270.12813	60	
271.43166	92	
271.79789	68	
272.84551	76	
273.30405	80	
274.86947	72	
275.86559	64	
275.91482	60	
276.80261	56	
276.85467	160	
277.80056	170	1+
278.01949	78	
278.84115	68	
278.90260	82	
279.12391	84	
279.85265	90	
279.89382	60	
280.79163	554	1+
280.82937	126	
280.84606	62	
280.86027	78	
282.39762	112	
282.82937	164	
282.92805	64	
283.09361	56	
283.78800	72	
283.94316	80	
283.98876	68	
284.82928	90	
285.93898	62	
288.89904	114	
289.74762	64	
289.79938	70	
289.82878	54	
289.90024	78	
291.92302	80	
293.98813	84	
294.11336	66	
295.43290	78	
295.93335	90	
296.81056	98	
296.89099	64	
297.80665	120	
298.80431	560	1+
298.89821	104	
299.89251	58	
300.75657	68	
300.79930	148	
301.86677	68	
302.84908	56	
306.43866	106	
306.88614	58	
309.80554	78	
311.88207	92	
311.91857	52	
313.92578	66	
316.81515	158	
317.09026	54	
318.93177	128	
320.14788	66	
320.82373	128	
322.02711	56	
322.89354	70	
325.02393	88	
325.93433	84	
326.92405	56	
328.84276	56	
331.87149	94	
333.01753	56	
336.94299	82	
339.83750	98	
341.81841	66	
344.02198	80	
347.38495	80	
348.79622	64	
353.76725	58	
358.19677	80	
358.93197	78	
363.26641	70	
END IONS

###FS:    #m/z: 313.92898 #charge 1+
###MS: 134
###MSMS: 137
BEGIN IONS
TITLE=Cmpd 102, +MS2(313.9290), 28.0-35.0eV, 3.0min #137
RTINSECONDS=175.642
SCANS=134,137
PEPMASS=313.92898	8738
CHARGE=1+
49.57763	18	
53.09913	18	
57.51853	28	
75.15002	18	
77.98221	18	
110.95782	16	
111.21667	16	
112.07688	16	
112.59877	16	
112.79692	16	
114.05891	16	
114.44085	16	
116.61988	16	
116.75385	16	
117.00873	16	
118.19120	16	
119.65883	16	
119.79453	16	
120.09577	16	
120.61711	16	
121.72006	16	
121.94776	16	
121.99115	16	
122.63214	16	
123.25163	16	
123.95195	16	
124.04904	16	
124.84627	16	
124.87234	16	
126.31451	16	
126.60172	16	
126.66805	16	
128.49885	16	
128.91258	16	
129.74905	16	
130.45215	16	
131.70757	16	
134.17243	16	
134.22933	16	
135.23274	16	
135.28558	16	
135.74586	16	
136.59556	16	
136.93164	30	
138.35780	16	
138.87825	16	
139.64335	16	
141.64859	16	
145.44268	18	
149.42647	18	
164.76308	18	
176.78322	18	
186.90265	30	
188.76487	20	
194.69085	18	
210.88490	76	
211.42193	18	
211.97939	52	
213.41382	106	
216.41456	32	
220.04980	90	
220.88138	82	
221.85473	78	
221.94098	72	
223.92449	78	
227.87961	52	
231.11998	70	
231.79641	36	
232.93892	120	
233.92126	30	
234.93905	50	
234.97476	110	
235.54267	30	
237.15926	26	
240.14624	66	
240.98834	24	
242.90209	54	
244.23161	18	
244.49087	92	
245.88878	18	
248.26293	68	
248.86689	58	
248.95255	66	
249.95008	38	
250.13335	80	
250.95226	68	
251.17375	64	
251.20278	78	
252.86536	68	
252.89869	86	
252.95822	44	
254.87275	18	
255.26920	20	
255.83354	36	
256.82504	88	
258.94676	78	
259.52606	34	
260.94847	64	
262.06403	20	
262.14204	72	
263.90244	76	
264.86866	70	
266.98678	64	
268.90856	46	
269.80717	66	
270.27775	96	
271.15447	88	
273.85037	78	
274.96896	68	
275.04531	28	
275.17500	52	
275.99330	22	
276.64202	22	
276.85386	48	
277.03122	42	
279.21533	18	
280.22579	26	
280.24334	28	
280.35427	22	
282.85420	70	
283.59534	32	
283.86432	78	
285.20065	84	
285.85832	58	
287.39052	58	
289.87726	62	
290.85612	82	
291.94603	56	
293.85109	46	
294.16389	48	
294.77797	24	
297.16623	72	
298.40787	86	
299.43327	30	
299.80756	64	
300.94164	54	
301.15720	60	
302.08057	32	
302.79359	46	
305.82025	62	
311.80787	84	
311.86436	36	
312.26131	66	
312.89088	46	
313.76078	36	
314.28051	254	1+
315.84742	38	
315.92817	18	
317.04911	52	
317.81013	18	
317.84996	68	
END IONS

###FS:    #m/z: 340.94003 #charge 1+
###MS: 138
###MSMS: 139
BEGIN IONS
TITLE=Cmpd 103, +MS2(340.9400), 28.0-35.0eV, 3.0min #139
RTINSECONDS=179.296
SCANS=138-139
PEPMASS=340.94003	119454
CHARGE=1+
69.72889	34	
152.73473	84	
178.05257	44	
184.82853	78	
194.00069	36	
205.03264	62	
205.95149	92	
207.97943	56	
210.93315	76	
212.87970	66	
213.87882	70	
213.93855	206	
214.86195	70	
215.93596	54	
217.88044	78	
219.74020	40	
220.91057	72	
221.99023	92	
222.88201	80	
223.10771	76	
223.62497	82	
223.88072	62	
223.95899	136	
226.80758	70	
227.83551	70	
228.86309	54	
228.95042	62	
229.84679	82	
229.88950	66	
231.01579	72	
231.88249	62	
231.90287	64	
231.95004	62	
232.82564	76	
233.54954	78	
233.89571	178	
234.04874	68	
234.09601	40	
235.11895	90	
235.89721	40	
236.80511	68	
238.85789	54	
239.09691	48	
239.81933	80	
239.85487	72	
239.86694	82	
239.90287	72	
240.83701	116	
241.83974	214	
241.90484	134	
242.84247	90	
242.94222	64	
242.96624	140	
243.56030	40	
243.65839	70	
243.83903	140	
244.82677	152	
244.84593	100	
245.97736	34	
246.97764	104	
251.86465	50	
254.85322	60	
254.86677	68	
254.90788	40	
254.92169	74	
255.07284	60	
256.83662	66	
256.85606	126	
257.14169	40	
257.83286	76	
257.84815	70	
257.86368	90	
257.95569	66	
258.84573	620	1+
258.87072	148	
258.88953	96	
259.05148	54	
259.89459	82	
260.83636	254	
260.85877	106	
261.84920	266	1+
262.82815	70	
262.89965	70	
263.89792	36	
265.01278	50	
266.85894	66	
268.13982	56	
268.84227	74	
268.86617	66	
269.03945	78	
269.84174	52	
269.85769	70	
269.96970	34	
270.82819	230	1+
270.89156	52	
272.08131	36	
272.13606	70	
272.86557	80	
274.85510	196	1+
274.87888	136	
274.91822	68	
276.85768	1370	1+
277.93138	64	
278.84279	288	
278.92956	118	
279.84548	244	
279.91863	38	
280.84558	132	
281.18697	56	
281.83863	70	
282.86552	60	
282.88556	78	
284.86061	84	
289.36085	72	
291.39868	98	
291.81384	44	
293.86592	48	
294.85276	40	
294.86751	72	
295.87390	66	
297.87318	48	
297.88920	52	
297.94549	70	
298.31029	106	
298.81970	62	
298.93211	54	
299.86701	68	
300.86058	72	
300.88852	66	
301.07398	70	
301.88194	74	
302.16874	154	
302.86659	134	
304.88091	38	
306.04998	62	
306.41059	86	
306.87853	94	
310.88468	50	
313.74529	42	
313.88014	72	
314.87071	64	
315.77529	38	
315.85387	66	
317.16469	88	
322.07751	58	
325.20977	54	
327.61519	36	
328.88534	40	
330.11112	42	
331.20723	50	
333.91938	58	
338.25015	66	
342.22271	72	
342.32282	78	
344.55563	34	
END IONS

###FS:    #m/z: 363.95555 #charge 1+
###MS: 138
###MSMS: 140
BEGIN IONS
TITLE=Cmpd 104, +MS2(363.9555), 28.0-35.0eV, 3.0min #140
RTINSECONDS=180.069
SCANS=138,140
PEPMASS=363.95555	42300
CHARGE=1+
183.92689	60	
190.09425	60	
191.85867	64	
196.88611	72	
209.85718	86	
209.94572	100	
210.94004	72	
211.82904	68	
212.41037	74	
212.87950	238	
214.91618	84	
222.94649	74	
224.88659	82	
224.95003	144	
224.96158	96	
224.98080	64	
226.70617	58	
226.89393	174	
226.94710	898	1+
226.96928	84	
227.92750	66	
228.08162	74	
228.43574	54	
228.89325	122	
228.94332	826	1+
229.89621	64	
230.08743	72	
230.88809	274	
231.80217	54	
231.91794	92	
231.97767	70	
232.88630	238	
233.94774	58	
233.96046	72	
236.90924	58	
238.12220	56	
238.82558	72	
239.85550	70	
240.05676	72	
240.84344	80	
240.93715	822	1+
240.95729	76	
241.96514	128	
242.82431	58	
242.95889	220	1+
243.82901	72	
244.95733	284	
245.81746	66	
245.93987	106	
246.84893	66	
246.95282	452	1+
247.00501	52	
247.80180	376	1+
247.90904	78	
248.85923	76	
248.98120	78	
249.12667	84	
251.06841	54	
252.78187	68	
253.07237	58	
258.04267	78	
258.83412	136	
258.85010	68	
258.86772	66	
259.84308	90	
259.86633	54	
260.83146	308	1+
260.96837	96	
261.07162	58	
261.83619	290	1+
263.98025	98	
264.07370	56	
264.81945	76	
265.05226	88	
265.81498	86	
266.81185	436	1+
266.86687	72	
267.13352	74	
268.80810	72	
268.84158	70	
269.81425	72	
269.97331	56	
270.79827	56	
271.91717	90	
273.91630	70	
274.86502	72	
274.91810	74	
276.85689	100	
276.91300	60	
277.85359	58	
278.79625	120	
278.91892	76	
278.94757	56	
280.79130	914	1+
280.89766	66	
281.06631	88	
281.85807	60	
282.82547	98	
283.10356	58	
283.78010	108	
283.97203	60	
284.84989	82	
285.84411	68	
286.80540	66	
287.80716	96	
288.81174	70	
290.80424	60	
291.10340	72	
292.25903	92	
292.41046	62	
292.89095	76	
295.81097	88	
296.80773	164	
297.06227	90	
297.80976	142	
298.80266	1158	1+
299.89018	66	
300.44329	104	
300.79939	184	
300.85778	184	1+
301.79656	144	
302.79772	78	
303.85646	204	
306.43366	168	
306.83439	72	
306.98136	72	
307.84813	66	
309.65255	62	
310.88101	70	
311.43529	62	
312.89094	74	
313.44747	70	
314.82275	88	
315.81445	100	
316.81459	244	
317.87787	72	
318.81883	122	
318.94730	86	
319.00883	62	
320.14326	60	
321.82312	124	
321.86651	62	
322.88218	68	
323.81439	68	
325.82134	74	
328.99844	56	
330.87237	58	
333.78028	70	
337.59983	68	
339.13366	72	
343.80806	126	
345.79401	74	
349.13126	80	
355.42707	76	
356.82228	76	
357.01010	56	
360.35901	66	
360.73891	64	
362.72923	60	
363.20848	84	
364.09820	84	
365.22598	78	
END IONS

###FS:    #m/z: 359.96049 #charge 1+
###MS: 138
###MSMS: 141
BEGIN IONS
TITLE=Cmpd 105, +MS2(359.9605), 28.0-35.0eV, 3.1min #141
RTINSECONDS=180.841
SCANS=138,141
PEPMASS=359.96049	15532
CHARGE=1+
168.43850	76	
181.86396	52	
184.93040	88	
192.95063	84	
201.82936	78	
202.08946	70	
207.88931	60	
209.94628	150	
210.89059	74	
218.86724	70	
220.84454	82	
222.95408	112	
222.96979	78	
223.95784	64	
224.87727	66	
224.94828	288	
226.94581	756	1+
228.94226	538	1+
229.88223	86	
231.79984	86	
232.80875	84	
232.82380	70	
233.96666	58	
234.86593	158	
235.11509	168	
238.94336	72	
238.96985	78	
239.96223	212	1+
240.87786	68	
240.93691	80	
240.96146	176	1+
241.94192	94	
242.94850	64	
243.07794	66	
244.84244	58	
244.95496	470	
245.94057	66	
246.81016	82	
246.95227	382	
247.39078	66	
248.11407	96	
248.80158	364	
248.83764	66	
250.80960	76	
250.94785	76	
250.96906	76	
251.04307	70	
251.09594	60	
251.44973	62	
251.96456	64	
252.03453	60	
252.94860	112	
254.85332	72	
254.89205	66	
255.22976	64	
257.16174	68	
257.94203	82	
258.12165	68	
258.14737	64	
258.84436	72	
258.87360	78	
259.85265	80	
260.15177	66	
260.95066	66	
260.96447	74	
261.64918	104	
262.94972	68	
263.90834	66	
263.99989	70	
264.95858	82	
266.81463	296	
266.97147	188	1+
267.80480	70	
267.84252	76	
268.84630	56	
268.88862	98	
268.90695	74	
269.94872	66	
269.96816	108	
270.08580	78	
270.83917	70	
271.81391	92	
272.10150	60	
273.97066	60	
274.85945	52	
275.97180	108	
276.80898	124	
276.85356	52	
278.80244	78	
278.84016	110	
279.14056	70	
279.99241	80	
280.39364	84	
280.79118	690	1+
280.87064	82	
283.98883	62	
284.82982	70	
285.82606	130	
286.91159	102	
293.12230	74	
293.80649	56	
294.11267	68	
294.81532	80	
294.84885	74	
295.01743	56	
295.11008	56	
296.80926	134	
297.05826	74	
297.80134	204	
297.81780	74	
298.80321	1046	1+
299.13606	60	
299.86695	68	
300.79251	64	
302.89397	70	
303.14402	74	
303.80678	72	
303.84588	54	
304.26529	76	
306.88619	50	
309.12319	62	
309.79620	60	
309.85111	74	
309.87687	78	
310.01047	72	
312.95186	64	
313.81649	58	
314.07133	72	
314.33038	90	
314.81852	70	
315.81902	68	
316.81320	144	
316.94820	54	
317.03644	62	
317.82764	62	
319.87569	72	
319.95473	68	
321.82586	82	
323.01186	106	
329.80760	80	
331.84889	68	
331.96532	54	
333.12952	62	
336.95281	140	
340.93638	62	
341.03392	68	
341.22002	54	
344.86761	78	
344.89707	58	
349.12405	68	
349.34900	68	
353.90790	66	
355.19354	78	
356.90800	68	
357.33301	72	
358.34320	56	
362.85257	92	
END IONS

###FS:    #m/z: 322.92966 #charge 1+
###MS: 142
###MSMS: 143
BEGIN IONS
TITLE=Cmpd 106, +MS2(322.9297), 28.0-35.0eV, 3.1min #143
RTINSECONDS=184.495
SCANS=142-143
PEPMASS=322.92966	250314
CHARGE=1+
66.47826	18	
68.34850	20	
77.86945	38	
85.00310	40	
89.00098	70	
180.87678	90	
181.78128	32	
188.95131	94	
190.90767	72	
193.01701	70	
196.90235	78	
197.86902	26	
199.59315	30	
199.94649	84	
201.04300	284	1+
205.97095	66	
207.50608	22	
207.69614	44	
208.42414	94	
210.11714	86	
211.89900	68	
212.87802	66	
214.83494	48	
215.31419	32	
218.88629	20	
218.98351	90	
219.09809	18	
221.81503	28	
221.94628	68	
222.09303	34	
223.55027	80	
223.90152	20	
224.96963	48	
225.08191	88	
226.14238	56	
226.86775	22	
227.07207	62	
227.92753	66	
229.34620	40	
230.83096	94	
230.84579	130	
230.92777	72	
231.84291	64	
233.91396	72	
237.92898	56	
238.76144	36	
238.93580	112	
239.01818	20	
240.28538	26	
240.82368	44	
240.90592	54	
240.94186	908	
240.96147	70	
241.02065	26	
241.39803	30	
241.66245	22	
241.82778	80	
241.93891	2246	1+
242.12159	54	
242.15568	26	
242.32857	32	
242.78679	36	
242.82156	64	
242.83504	58	
242.94091	1472	1+
243.63150	34	
243.81765	56	
244.82493	80	
244.91165	68	
244.93884	430	1+
245.44805	28	
245.55974	20	
245.82714	74	
245.87323	64	
246.57552	26	
247.02238	36	
248.75187	28	
248.86094	52	
248.92096	40	
249.13628	46	
250.46579	56	
252.63109	86	
255.80875	64	
256.26064	74	
256.86478	64	
256.89380	84	
256.92139	24	
258.82790	32	
258.90139	72	
259.88227	70	
260.83007	82	
261.83066	440	1+
261.96719	24	
262.08006	84	
263.43172	90	
263.89202	60	
266.21717	72	
266.86289	72	
267.26588	72	
269.92038	70	
271.81007	80	
271.93142	74	
272.84830	20	
273.82397	46	
274.03142	42	
274.97119	32	
277.05821	50	
277.07635	58	
278.08915	68	
279.09258	1046	1+
279.33742	36	
279.85733	34	
280.88611	20	
281.11767	80	
281.29267	76	
281.82505	38	
282.10450	26	
282.85379	40	
282.89911	70	
283.90798	86	
283.98858	46	
284.29178	518	1+
284.80214	72	
284.81890	40	
285.09030	62	
285.30844	66	
285.81292	20	
285.85199	58	
285.96706	20	
286.02657	52	
287.70371	20	
289.80393	44	
290.68635	22	
290.93256	20	
292.86687	26	
293.79984	70	
295.83244	36	
296.87220	62	
297.78440	72	
298.42262	42	
298.50005	24	
298.83664	48	
301.19758	60	
301.85858	70	
302.98810	24	
305.89238	42	
306.12952	72	
307.30784	94	
307.80099	56	
307.92421	54	
308.04178	26	
312.87828	52	
316.14422	40	
321.87020	36	
323.45204	40	
325.05966	76	
328.10203	24	
END IONS

###FS:    #m/z: 363.95586 #charge 1+
###MS: 142
###MSMS: 144
BEGIN IONS
TITLE=Cmpd 107, +MS2(363.9559), 28.0-35.0eV, 3.1min #144
RTINSECONDS=185.267
SCANS=142,144
PEPMASS=363.95586	48928
CHARGE=1+
74.48292	66	
74.51366	68	
171.85637	78	
189.14378	72	
191.85698	84	
193.85575	80	
202.93003	74	
208.88199	72	
212.88057	210	1+
222.94704	130	
223.88616	70	
223.95201	70	
224.94926	208	1+
225.84683	72	
226.15345	64	
226.94447	736	1+
228.85361	84	
228.89513	116	
228.94038	596	1+
230.83078	64	
230.88892	680	1+
231.86927	82	
233.80314	68	
238.82972	68	
240.13304	66	
240.83677	110	
240.93871	300	1+
240.96036	116	
241.11798	82	
242.82549	64	
242.94011	708	1+
242.96309	158	
243.83459	72	
244.81926	76	
244.95954	490	1+
245.82532	80	
245.84462	66	
246.81491	68	
246.90663	68	
246.95216	512	1+
247.81024	122	
247.85871	136	
248.10239	66	
248.80568	204	
248.89758	68	
248.99674	86	
249.05282	66	
249.80713	120	
249.91384	72	
250.81343	66	
250.91259	70	
251.00997	70	
251.79865	82	
254.85099	72	
254.88252	66	
256.23315	72	
256.91942	100	
258.84367	132	
259.16630	86	
259.43713	74	
259.80706	68	
260.82801	112	
260.85099	62	
260.97119	124	
261.82577	70	
262.03844	70	
262.83163	140	
263.79633	76	
263.88103	90	
264.81858	106	
265.81463	62	
265.85275	72	
266.78478	84	
266.81278	674	1+
266.85664	70	
266.90691	92	
266.94284	72	
266.97034	256	1+
267.84041	74	
267.92521	72	
268.81273	246	1+
268.95901	72	
269.96658	132	
271.10153	96	
272.94264	66	
273.83832	64	
274.82232	66	
274.85094	68	
276.80873	66	
276.85083	264	1+
277.85394	212	1+
278.81027	118	
278.84323	72	
279.79758	232	
280.79417	312	
280.81500	78	
281.12982	68	
281.79397	196	
281.94185	64	
282.78869	180	
282.83126	86	
282.86413	76	
282.92398	88	
283.07065	66	
283.78808	128	
283.85052	156	
284.79026	72	
284.83228	122	
284.85233	64	
285.79188	64	
285.84518	120	
287.81938	92	
289.89378	96	
290.41496	70	
291.86435	90	
291.96912	62	
292.19383	72	
293.12254	72	
294.43153	94	
294.80016	62	
295.86188	72	
296.80749	218	
297.11114	64	
297.81291	126	
298.77693	66	
298.80547	702	1+
299.86064	78	
299.88204	72	
300.80665	134	
301.44874	74	
301.80157	64	
301.85734	170	
302.78283	68	
302.79756	76	
302.86393	76	
303.79106	68	
303.85797	278	
305.88244	70	
310.87865	86	
311.86018	84	
312.15484	70	
313.87130	84	
314.81606	76	
314.86628	94	
314.94241	70	
317.81387	72	
317.88456	68	
320.14357	94	
321.81787	138	
322.81609	164	
322.92248	76	
323.82770	128	
324.88923	84	
325.14132	84	
329.19270	72	
336.94156	116	
339.82383	90	
340.77531	64	
344.19047	66	
349.28252	66	
349.71858	78	
351.82513	76	
352.85764	64	
364.30426	62	
366.30639	76	
END IONS

###FS:    #m/z: 336.94503 #charge 1+
###MS: 142
###MSMS: 145
BEGIN IONS
TITLE=Cmpd 108, +MS2(336.9450), 28.0-35.0eV, 3.1min #145
RTINSECONDS=186.04
SCANS=142,145
PEPMASS=336.94503	17940
CHARGE=1+
60.37941	34	
183.03677	66	
194.89483	78	
205.95525	50	
209.08773	72	
210.82231	66	
211.94270	80	
212.87767	268	
213.93883	66	
215.88746	40	
223.83985	86	
223.95839	134	
224.84347	80	
226.04255	72	
226.12941	74	
226.97583	54	
227.84644	58	
228.88620	54	
229.11567	80	
229.88064	38	
229.95627	170	
230.19851	46	
230.88883	370	
231.95256	148	
232.07366	38	
232.16180	62	
233.94547	92	
234.84412	84	
234.94174	54	
235.04172	76	
235.61817	38	
235.91594	78	
236.14057	92	
238.85803	72	
238.99089	44	
239.84469	58	
239.90261	62	
239.93140	78	
240.85640	54	
240.87101	78	
241.84110	82	
241.90420	60	
242.33019	34	
242.85009	82	
243.12989	60	
243.84420	64	
246.09482	72	
246.85664	64	
246.92578	68	
247.96573	146	
249.00801	48	
249.07613	72	
249.83819	72	
250.95351	90	
251.83745	72	
252.83012	62	
252.84424	62	
252.95674	82	
252.97085	120	
254.86695	74	
254.91010	40	
254.96829	116	
255.07404	182	
255.45330	54	
255.85389	74	
256.26248	80	
257.86518	58	
258.84778	196	
259.85327	476	1+
260.27384	40	
261.83380	76	
262.15960	50	
264.83992	44	
264.86659	48	
266.84659	82	
266.86190	148	
267.84498	86	
268.83888	122	
269.84528	132	
270.79671	50	
270.98271	154	
271.16278	48	
271.85458	76	
271.91516	78	
271.99824	90	
272.84356	56	
274.15731	84	
274.85895	46	
274.87563	58	
275.00577	70	
275.83938	54	
276.85778	294	
276.88857	96	
277.83521	88	
277.86461	286	
277.93585	42	
278.10778	84	
278.18513	36	
278.83093	104	
278.87478	150	
278.90674	66	
279.82508	86	
279.86862	94	
280.09557	70	
280.85309	80	
281.51192	34	
282.68492	34	
283.88089	44	
283.98250	54	
284.46482	38	
285.84991	52	
286.18436	72	
286.85066	304	
287.14679	80	
288.19471	36	
288.32993	36	
288.85952	90	
289.36927	88	
289.82259	82	
291.86450	300	1+
292.91003	62	
293.11202	126	
294.86385	66	
295.13160	56	
295.99477	56	
296.85518	74	
297.22562	62	
297.87149	104	
298.88096	74	
299.06377	68	
299.12562	66	
299.86958	64	
299.88619	64	
300.15174	48	
300.87300	128	
300.96294	86	
302.74629	44	
305.89756	72	
309.88711	64	
310.87197	78	
312.50936	36	
313.86694	68	
318.88153	66	
325.95239	84	
327.71977	72	
327.87480	66	
329.87704	54	
331.32110	34	
333.06017	78	
333.90111	64	
335.31142	44	
338.83976	80	
END IONS

###FS:    #m/z: 322.92958 #charge 1+
###MS: 146
###MSMS: 147
BEGIN IONS
TITLE=Cmpd 109, +MS2(322.9296), 28.0-35.0eV, 3.2min #147
RTINSECONDS=189.731
SCANS=146-147
PEPMASS=322.92958	260104
CHARGE=1+
60.55613	60	
75.90124	24	
87.02990	48	
117.50460	32	
121.64215	32	
141.63921	22	
159.05881	100	
188.94956	90	
199.02112	24	
201.04288	250	
205.94698	148	
206.88119	50	
206.99080	96	
207.94046	82	
207.97732	54	
211.89893	78	
212.43199	108	
218.88220	46	
221.89140	70	
222.95169	74	
226.15511	92	
226.81677	76	
226.90009	64	
227.02019	102	
227.81135	64	
228.84083	70	
229.77390	32	
230.15960	52	
230.83102	76	
230.85327	72	
231.88629	62	
233.09917	80	
233.93639	60	
237.04334	74	
238.53456	26	
238.93712	62	
239.10632	62	
240.82254	62	
240.94063	972	1+
240.96410	60	
241.58296	26	
241.82716	124	
241.89916	24	
242.17515	36	
242.47736	28	
242.94158	2186	1+
243.02629	40	
243.06539	24	
243.88950	24	
244.82146	108	
244.86914	28	
244.90021	34	
244.94130	628	
244.98462	80	
245.82129	76	
246.05260	34	
246.97645	158	
247.85475	70	
247.90684	52	
248.82614	48	
248.88052	58	
248.99105	74	
249.84198	50	
249.96855	100	
251.01837	30	
251.61449	20	
251.92125	38	
251.93483	50	
254.87264	70	
254.91000	48	
256.16448	40	
256.83486	94	
257.79442	50	
258.83364	66	
258.91536	76	
260.84517	78	
261.34956	28	
261.38968	20	
261.82743	350	1+
262.06817	66	
263.85042	80	
263.88807	62	
263.92547	34	
265.00981	62	
265.06036	70	
265.41729	22	
266.04485	82	
267.81037	38	
267.84259	70	
271.54765	22	
273.84410	72	
276.06064	54	
276.22058	72	
278.02771	144	
279.09079	780	1+
279.12817	82	
279.16913	66	
279.21768	26	
280.26972	48	
280.84176	78	
280.97347	24	
281.18970	56	
281.20724	20	
281.79551	86	
281.90467	44	
282.20348	54	
282.27789	60	
282.54415	22	
282.87229	86	
283.48181	32	
283.78898	24	
283.84180	60	
284.24834	24	
284.29407	62	
284.34672	66	
284.48763	52	
285.33336	24	
285.90394	78	
286.59974	28	
287.88369	78	
287.93167	66	
289.78938	48	
289.87052	42	
290.13745	22	
290.85408	58	
290.88347	62	
291.80350	62	
292.90586	96	
296.85736	70	
300.42214	96	
302.05053	56	
303.93365	76	
304.88890	80	
304.95779	50	
305.98993	78	
308.24065	74	
310.34520	24	
311.42664	82	
311.86653	78	
312.80714	48	
313.59891	40	
313.83393	24	
318.83087	112	
319.46600	26	
319.82068	50	
320.87775	60	
321.16584	56	
321.83066	22	
321.86400	54	
324.05976	58	
324.12142	56	
325.32320	68	
325.84355	56	
325.89721	60	
END IONS

###FS:    #m/z: 363.95552 #charge 1+
###MS: 146
###MSMS: 148
BEGIN IONS
TITLE=Cmpd 110, +MS2(363.9555), 28.0-35.0eV, 3.2min #148
RTINSECONDS=190.504
SCANS=146,148
PEPMASS=363.95552	49662
CHARGE=1+
46.10187	56	
68.43295	76	
133.72213	60	
137.18026	62	
186.83716	94	
189.85883	88	
193.08169	62	
196.88359	66	
197.90964	72	
199.89444	86	
207.87335	72	
208.87283	60	
209.94404	70	
210.88459	144	
212.88068	248	
220.88304	76	
221.93895	100	
222.95389	140	
224.88807	68	
224.94894	208	
225.94663	126	
226.94864	534	1+
226.97033	122	
227.94123	72	
228.02597	84	
228.89118	210	
228.94377	746	1+
230.88898	144	
231.63585	60	
231.80299	58	
231.81482	82	
231.88844	166	
232.87997	84	
232.95319	68	
234.08634	72	
234.88553	56	
235.11507	100	
235.90490	62	
236.91515	64	
239.93316	58	
239.96340	60	
240.81753	116	
240.88699	70	
240.94098	124	
240.96196	176	
241.12739	76	
241.94016	160	
242.82652	62	
242.94481	518	1+
243.82270	108	
244.81945	66	
244.88658	68	
244.93767	302	1+
244.95720	310	
246.85630	96	
246.95331	336	
246.97785	70	
248.80259	422	1+
248.89889	110	
249.91765	66	
250.97306	72	
251.07402	92	
252.04597	70	
252.07937	60	
252.79344	68	
253.79770	54	
253.92293	72	
255.81878	72	
257.07736	66	
257.82593	70	
258.07014	84	
258.82886	72	
258.84493	294	1+
258.96870	56	
260.83306	78	
260.96957	204	
262.82909	106	
263.81738	340	1+
263.97630	56	
264.91469	58	
265.08053	72	
265.97704	90	
266.12116	60	
266.81545	238	
267.78054	52	
267.81137	168	
267.85676	74	
267.96844	62	
268.85831	104	
268.97314	68	
269.11803	68	
269.80568	60	
269.96763	156	
271.84828	66	
272.38322	106	
274.18359	94	
274.81230	64	
275.81169	88	
276.80804	58	
276.85031	54	
277.05406	68	
278.80138	138	
278.84249	164	1+
279.10556	68	
279.80156	90	
279.88183	90	
280.79342	1026	1+
281.02268	58	
281.89206	62	
281.96270	54	
282.83705	66	
283.79304	108	
283.82335	70	
283.84581	72	
284.73405	58	
284.82714	222	
284.86268	70	
285.82212	140	
285.84749	120	
286.82779	136	
289.86946	136	
292.86037	60	
294.08193	66	
294.86967	62	
296.81057	188	
297.80025	1236	1+
297.87255	70	
298.80157	932	1+
299.74166	70	
299.86091	58	
300.79953	354	1+
301.86200	170	
301.89865	72	
302.85814	310	1+
302.94078	58	
305.82970	52	
307.87902	72	
311.18598	88	
316.82126	154	
317.80910	256	1+
318.82911	90	
318.86392	78	
321.06474	98	
321.13761	104	
322.82758	62	
322.92658	114	
323.81552	132	
324.82250	80	
324.87579	74	
326.84405	86	
326.87273	62	
327.07220	58	
328.00168	70	
328.17081	74	
332.06591	78	
333.12543	56	
339.74236	62	
345.20951	56	
345.81212	52	
345.86947	70	
353.13242	88	
361.35291	86	
365.71791	54	
367.33666	74	
END IONS

###FS:    #m/z: 336.94520 #charge 1+
###MS: 146
###MSMS: 149
BEGIN IONS
TITLE=Cmpd 111, +MS2(336.9452), 28.0-35.0eV, 3.2min #149
RTINSECONDS=191.275
SCANS=146,149
PEPMASS=336.94520	21282
CHARGE=1+
58.81817	32	
72.03120	58	
110.80266	32	
192.88768	70	
197.88380	74	
201.04690	72	
205.94627	84	
206.04315	56	
211.94215	152	
212.87687	138	
212.89568	32	
213.93971	140	
215.94515	76	
217.39659	34	
217.88035	54	
217.89476	80	
218.88912	40	
220.86466	82	
221.83120	62	
223.83102	82	
224.83885	64	
226.16656	78	
229.95419	166	
230.88786	472	1+
230.95828	140	
231.83522	36	
231.92181	58	
231.95330	66	
232.10466	68	
234.80641	80	
234.92090	44	
236.17061	42	
236.84099	46	
236.89590	88	
238.83541	60	
239.85391	94	
239.87829	62	
240.82991	76	
240.84559	56	
240.96532	102	
240.98450	56	
241.57959	106	
241.84242	494	1+
242.90215	40	
243.06473	74	
243.86928	60	
244.12815	62	
245.83502	80	
245.89270	66	
246.97212	62	
247.78344	74	
247.97033	134	
248.90209	202	
248.96354	68	
249.98863	126	
250.83702	62	
250.94860	62	
250.96740	150	
250.99092	64	
251.89393	62	
252.84677	128	
252.96722	278	
253.10393	76	
253.90486	54	
254.83747	72	
254.88634	74	
254.99038	32	
255.07351	84	
255.80949	32	
255.83650	38	
256.26061	124	
256.84861	40	
256.87052	64	
257.15387	62	
257.85558	124	
257.87902	54	
257.97155	52	
258.84759	472	1+
259.92004	68	
260.83515	54	
260.94858	52	
262.82903	84	
263.05900	66	
263.83412	62	
264.82674	84	
266.09094	80	
266.99526	52	
267.84249	154	
268.84162	504	
269.47271	72	
269.76296	96	
269.92639	60	
270.84986	56	
270.86331	68	
271.93751	44	
271.98786	56	
272.88184	54	
273.80582	78	
273.85025	60	
274.86327	56	
274.87924	60	
275.51489	86	
275.87433	72	
276.85617	554	1+
276.88826	52	
277.83935	80	
277.92809	74	
279.27268	36	
279.85664	82	
279.87958	58	
280.85384	50	
281.84076	80	
282.05729	74	
283.10571	76	
283.93048	72	
284.87704	42	
285.85208	50	
286.15909	76	
286.84613	144	
287.85034	294	1+
287.88486	70	
289.87896	62	
290.88158	54	
293.03159	48	
293.10536	174	
293.82056	72	
293.99553	56	
294.85940	82	
294.87375	62	
294.98983	46	
295.28321	76	
298.22745	72	
298.30631	134	
298.89366	58	
299.86680	54	
299.88821	68	
300.89897	86	
302.62248	92	
304.88490	90	
311.88620	60	
315.87160	64	
321.88831	70	
324.14382	64	
324.89787	62	
327.90832	66	
328.95019	34	
329.87669	60	
332.34341	80	
332.49167	36	
333.26011	38	
336.94368	72	
338.17590	62	
338.32728	72	
341.08797	58	
341.90739	64	
END IONS

###FS:    #m/z: 322.92964 #charge 1+
###MS: 150
###MSMS: 151
BEGIN IONS
TITLE=Cmpd 112, +MS2(322.9296), 28.0-35.0eV, 3.3min #151
RTINSECONDS=194.961
SCANS=150-151
PEPMASS=322.92964	202078
CHARGE=1+
55.55813	18	
58.51395	22	
60.49975	18	
64.41207	18	
75.38954	24	
78.33277	50	
112.55824	92	
114.18878	18	
123.00637	16	
123.50395	16	
124.08323	16	
124.38981	16	
126.11586	16	
126.38076	16	
126.76757	16	
127.32257	16	
128.00935	16	
128.27623	16	
167.67756	68	
188.00052	18	
190.41074	18	
194.88622	72	
195.02685	80	
196.94176	80	
196.96940	72	
197.96647	78	
201.04679	164	
204.93057	52	
205.94647	78	
206.10919	28	
208.04869	36	
208.83377	78	
218.89117	66	
220.87786	146	
223.96299	66	
224.11384	20	
224.96047	68	
225.88940	38	
225.92840	58	
226.82079	38	
227.92972	150	
228.85381	66	
232.37634	36	
232.95479	76	
234.40391	94	
235.82950	34	
236.85063	40	
236.98655	74	
238.93574	56	
239.01923	20	
240.81863	62	
240.94087	600	
240.97856	20	
241.94010	436	
242.00516	18	
242.14654	18	
242.26394	24	
242.67129	28	
242.71532	30	
242.94225	1698	1+
242.99500	32	
243.09839	38	
243.83298	58	
243.87997	22	
244.36239	38	
244.43362	90	
244.81859	92	
244.94064	340	
245.96618	82	
246.14787	24	
246.68079	20	
246.84285	62	
246.94158	44	
247.00085	76	
247.97070	70	
248.21625	32	
250.94391	70	
251.87346	26	
251.93323	36	
252.83411	62	
253.31472	32	
255.25116	54	
255.82819	62	
256.89594	76	
257.07723	66	
258.10766	66	
258.83801	92	
258.86188	80	
259.83463	80	
260.08386	24	
260.21788	58	
260.82887	372	1+
262.91777	64	
262.96572	56	
264.87842	88	
265.05043	18	
265.90497	26	
266.02793	20	
266.07115	58	
267.89466	72	
267.93690	74	
268.84223	62	
268.87043	74	
269.56947	18	
270.82092	80	
271.15654	86	
272.84175	38	
273.30598	18	
277.92936	74	
278.02780	64	
278.15671	88	
278.84222	112	
278.90278	70	
279.09129	1062	1+
279.12819	86	
281.04793	80	
281.25717	30	
281.99111	76	
282.27352	42	
283.06915	216	
284.29449	336	1+
284.87714	84	
284.89965	80	
285.16816	56	
285.78365	40	
285.86054	72	
287.40737	36	
287.86074	34	
287.88390	74	
288.01115	42	
288.02970	36	
289.86854	52	
293.09916	50	
294.81281	48	
295.63598	32	
296.91685	64	
301.87999	72	
302.25092	50	
303.87553	52	
306.87973	84	
307.68904	80	
309.81606	54	
309.88991	50	
310.06019	30	
311.83003	50	
312.83233	68	
317.89551	62	
324.28503	56	
325.28752	72	
325.81035	76	
327.08145	66	
327.10389	36	
328.00069	36	
328.41796	56	
END IONS

###FS:    #m/z: 340.93994 #charge 1+
###MS: 150
###MSMS: 152
BEGIN IONS
TITLE=Cmpd 113, +MS2(340.9399), 28.0-35.0eV, 3.3min #152
RTINSECONDS=195.733
SCANS=150,152
PEPMASS=340.93994	116158
CHARGE=1+
58.90675	42	
193.88812	58	
195.09017	208	
198.92667	72	
200.86804	70	
203.85296	58	
210.88311	48	
211.96157	76	
212.87049	68	
213.87958	44	
214.86558	82	
214.93778	76	
218.87850	66	
218.89284	88	
220.87217	90	
223.83262	72	
224.97393	50	
225.86533	72	
226.86522	74	
228.85273	88	
228.88855	64	
229.95482	40	
230.84704	64	
231.23421	36	
231.95135	76	
232.88742	48	
232.95691	76	
233.90436	70	
235.11520	72	
237.06235	72	
237.93280	56	
238.84939	56	
239.84855	134	
239.89021	138	1+
240.03028	48	
240.23023	104	
240.83737	692	1+
240.96522	60	
241.15573	72	
241.77385	34	
241.84171	496	1+
243.83008	192	
243.86161	66	
244.84634	38	
244.86945	76	
245.86776	64	
246.97390	34	
249.06050	62	
249.84806	60	
249.96091	136	
250.88912	62	
254.86674	78	
255.07358	132	
255.84637	70	
255.86784	78	
256.86451	72	
256.96399	72	
257.26217	98	
257.85864	274	
257.87702	50	
258.84693	432	
259.85234	386	
259.90980	82	
259.93740	58	
259.95858	96	
260.84104	122	
261.00421	36	
261.05555	34	
261.84350	86	
261.85614	150	
262.83829	40	
262.87500	44	
262.91765	68	
263.78633	58	
266.40944	98	
266.86755	212	
267.00309	86	
267.82619	62	
267.85858	60	
267.96498	70	
268.84590	84	
269.08593	68	
269.83816	224	
271.91544	56	
272.93643	86	
273.00765	70	
273.19624	60	
274.86115	66	
275.11764	96	
275.14832	76	
275.86024	178	
275.87614	282	1+
276.85561	772	1+
276.94980	68	
278.84409	396	
279.83946	182	
279.85651	218	
279.87550	88	
279.92088	66	
280.65066	36	
280.84071	108	
280.88697	80	
280.92637	78	
281.84891	50	
284.37571	42	
284.83801	78	
284.86236	64	
286.84245	66	
287.85663	84	
288.83685	64	
290.87742	66	
290.91679	90	
292.46028	40	
293.11589	46	
293.85618	60	
294.86531	116	
295.82792	82	
295.85051	202	1+
295.88066	94	
296.88931	82	
297.18714	54	
297.59358	34	
297.89054	60	
298.43767	126	
298.45865	34	
298.85977	58	
299.23994	38	
299.86972	94	
300.88742	38	
301.85946	186	
301.88021	74	
302.87504	66	
302.94942	92	
303.26381	78	
304.76452	58	
305.03906	72	
305.87154	70	
305.89526	58	
306.27548	84	
308.51016	44	
309.86163	66	
311.86537	132	
313.89279	48	
314.89912	44	
316.91133	36	
321.21859	60	
324.14348	52	
327.87957	72	
330.60629	76	
336.93708	86	
337.22284	56	
337.39707	40	
342.17972	68	
342.24773	84	
342.89140	52	
344.38192	74	
END IONS

###FS:    #m/z: 336.94517 #charge 1+
###MS: 150
###MSMS: 153
BEGIN IONS
TITLE=Cmpd 114, +MS2(336.9452), 28.0-35.0eV, 3.3min #153
RTINSECONDS=196.505
SCANS=150,153
PEPMASS=336.94517	18018
CHARGE=1+
80.23343	46	
191.09939	86	
201.09260	66	
208.97595	44	
210.42138	50	
211.94282	150	
212.88207	218	
213.88444	88	
215.94174	76	
220.08453	84	
223.83432	62	
223.96126	70	
223.97689	100	
224.84043	56	
226.87981	74	
226.89823	72	
228.84559	120	
229.95481	274	1+
230.89390	136	
231.88589	70	
231.94956	68	
232.92493	64	
232.95503	72	
233.93793	42	
234.83087	82	
235.99137	80	
236.94864	50	
238.82563	40	
238.84287	60	
239.84847	154	
239.90318	44	
240.84238	180	
241.84359	304	
241.87391	36	
243.31359	50	
243.82914	74	
246.86431	72	
248.23337	38	
248.89902	186	
249.05575	62	
249.89839	128	
249.96079	72	
250.00317	72	
250.83332	94	
250.94891	100	
251.82951	82	
252.17062	66	
252.83632	64	
252.92244	72	
252.97043	320	
253.85278	78	
253.89332	82	
255.11992	56	
256.26662	72	
256.84688	78	
256.86199	82	
257.83352	66	
257.86012	180	
257.90434	40	
258.13334	58	
258.84568	80	
258.87168	100	
258.93506	60	
259.40508	94	
259.84732	96	
260.13972	76	
260.86010	122	
260.94851	50	
261.85178	48	
262.12588	68	
262.91997	60	
263.86026	82	
264.36538	46	
264.96260	82	
265.09041	80	
265.19219	44	
265.80262	82	
266.44164	84	
266.99903	78	
268.84327	136	
269.83981	50	
270.84760	118	
270.98250	46	
271.85255	64	
272.92251	72	
273.67796	48	
274.84690	78	
274.89544	122	
275.86472	116	
275.95741	66	
276.85613	788	1+
276.87203	62	
277.83288	76	
277.86046	532	1+
278.83296	94	
278.91075	76	
279.83230	56	
279.86298	210	
281.86540	60	
282.87258	72	
283.23804	70	
283.45296	92	
284.18753	108	
285.84800	86	
286.84826	108	
287.84714	154	
289.84776	78	
290.16558	74	
290.90872	66	
291.86479	48	
292.82367	52	
292.86980	50	
293.10755	164	
293.84578	68	
293.99330	70	
294.86627	60	
294.88653	60	
296.89118	58	
297.01587	74	
297.87524	62	
297.88844	110	
298.01533	42	
298.30204	70	
299.05547	82	
299.31848	36	
299.77989	48	
299.85637	54	
299.87901	58	
300.65858	84	
300.87976	66	
300.88488	48	
301.10995	82	
301.87739	58	
302.78908	72	
302.86912	72	
303.17814	78	
304.88689	66	
307.89606	72	
309.86817	80	
313.89295	78	
317.76843	82	
318.82705	68	
320.88879	62	
322.32005	74	
322.42796	72	
323.90047	64	
324.89353	78	
327.94809	98	
330.18899	88	
331.79508	66	
332.20933	42	
332.80706	54	
338.75165	62	
END IONS

###FS:    #m/z: 340.93979 #charge 1+
###MS: 154
###MSMS: 155
BEGIN IONS
TITLE=Cmpd 115, +MS2(340.9398), 28.0-35.0eV, 3.3min #155
RTINSECONDS=200.166
SCANS=154-155
PEPMASS=340.93979	123214
CHARGE=1+
46.98578	74	
77.41196	50	
86.86869	44	
190.59378	100	
194.45139	68	
196.53384	56	
200.88516	78	
206.89172	68	
206.95077	76	
208.08376	58	
209.08060	70	
212.88149	52	
213.94683	70	
214.94298	50	
215.85658	68	
215.88594	120	
215.93649	56	
218.89452	82	
221.94649	98	
223.95548	70	
225.83609	52	
226.87402	66	
228.84187	126	
229.83201	70	
230.83271	62	
231.95081	190	
232.95514	152	
233.40680	68	
233.89870	92	
234.14253	56	
234.89483	54	
237.06968	58	
237.89876	84	
237.97626	78	
238.04449	62	
238.06724	76	
238.88636	144	
239.78668	68	
239.86086	66	
240.83656	120	
240.90055	92	
241.84307	278	
242.83809	120	
242.84527	124	
243.84805	58	
245.82355	62	
246.16432	100	
249.13997	76	
250.90095	46	
254.07933	76	
254.96491	174	
255.07670	56	
255.87350	68	
255.91478	74	
256.08065	104	
256.25882	64	
256.85350	170	
256.87631	112	
257.85955	66	
257.91243	70	
258.84477	378	
259.09492	78	
259.54779	72	
259.84989	262	
259.89201	72	
259.91400	72	
260.83276	334	
260.85112	156	
260.94635	74	
261.82598	154	
261.84681	74	
261.89562	112	
261.92431	70	
262.86619	92	
263.89007	98	
264.98991	72	
266.00918	74	
266.84478	142	
266.86696	64	
267.84428	52	
268.02767	64	
268.84196	104	
269.81982	80	
269.84992	58	
270.84293	82	
273.06286	72	
274.85757	66	
274.87588	62	
275.86912	122	
276.85389	262	
277.18891	66	
277.86497	394	
277.92254	126	
278.84559	510	
278.87963	78	
279.86288	122	
280.07296	44	
280.25569	64	
280.41606	80	
280.85349	198	
281.80263	100	
281.86529	180	
281.89608	64	
282.85783	60	
282.93006	94	
286.84724	70	
289.78078	68	
291.86013	72	
293.87751	76	
295.86041	52	
295.87841	62	
296.84953	66	
296.91660	84	
297.87604	70	
297.89496	90	
297.97726	62	
298.30386	52	
298.85587	64	
298.92563	94	
299.31019	68	
299.87536	76	
300.84792	66	
300.87848	52	
300.90051	58	
301.85534	208	
303.96305	46	
305.18537	56	
305.42285	74	
306.63009	52	
306.88380	70	
307.80122	78	
307.89798	64	
308.80580	70	
310.88277	84	
313.06028	72	
313.25195	60	
313.83668	66	
313.87552	78	
318.17783	70	
320.15470	90	
322.89792	78	
324.89551	62	
325.89477	80	
330.81234	72	
331.87815	64	
332.81591	62	
340.11100	70	
340.89539	62	
341.25798	98	
341.88457	50	
END IONS

###FS:    #m/z: 359.96109 #charge 1+
###MS: 154
###MSMS: 156
BEGIN IONS
TITLE=Cmpd 116, +MS2(359.9611), 28.0-35.0eV, 3.4min #156
RTINSECONDS=200.939
SCANS=154,156
PEPMASS=359.96109	10282
CHARGE=1+
75.88093	66	
156.97196	98	
180.86689	84	
184.93697	66	
194.84521	76	
195.03558	78	
198.95959	52	
204.89395	70	
209.94247	72	
217.89148	64	
219.88242	64	
219.89666	86	
220.95605	56	
221.89511	78	
222.89312	78	
222.95176	152	
224.88848	74	
224.95163	116	
226.94510	536	
226.97487	154	
227.06269	60	
227.92577	72	
228.23547	56	
228.94237	146	
233.84448	80	
233.94160	74	
234.64294	52	
234.86299	148	
235.10941	90	
236.86368	78	
238.97549	74	
239.08035	52	
239.15016	74	
239.86093	74	
240.83166	52	
240.90601	62	
240.94313	136	
241.89723	78	
241.93843	80	
242.90330	90	
242.95735	78	
243.79072	74	
244.96067	152	
245.02704	90	
245.94074	64	
245.96404	72	
246.80895	196	
246.95193	252	
248.77754	52	
248.80318	222	
249.12651	76	
249.79968	144	
250.94737	120	
250.97289	52	
251.94856	66	
252.95561	54	
254.91208	68	
255.90110	60	
258.06663	54	
258.97047	76	
259.80103	72	
260.97215	110	
261.19427	82	
261.83965	64	
261.89169	66	
261.91738	50	
262.05036	92	
262.12768	54	
262.14404	62	
262.94761	68	
263.86362	54	
264.09173	64	
264.79093	66	
266.80946	256	1+
267.86270	76	
267.96909	66	
268.93878	68	
268.96276	66	
270.83154	74	
273.03596	82	
273.97508	102	
274.87229	80	
275.00160	66	
275.82503	54	
275.86566	74	
276.80955	122	
276.86783	60	
278.40263	92	
278.80071	220	
279.79342	132	
279.84857	92	
279.87347	74	
279.91604	56	
280.79146	542	1+
280.90336	50	
281.11794	56	
282.83099	72	
283.06859	50	
290.78737	58	
292.90159	78	
292.91592	60	
293.19167	92	
293.97620	56	
294.17677	70	
294.81051	114	
294.85950	50	
295.02159	136	
295.14416	80	
296.81698	72	
296.87621	60	
296.90372	72	
297.81309	60	
297.89693	70	
298.42908	80	
298.80700	508	
299.87004	84	
300.79413	188	
300.89873	64	
301.09522	68	
302.14656	72	
303.14412	66	
305.80093	58	
306.43060	72	
306.88384	60	
307.40271	86	
307.91494	56	
309.11626	54	
311.13378	64	
312.92390	68	
313.47754	80	
314.11688	74	
315.95016	110	
316.81356	84	
318.88817	72	
319.16892	76	
320.82261	72	
321.82024	112	
322.05564	50	
322.82888	62	
323.01301	64	
325.01748	58	
326.15623	52	
330.83432	58	
333.91922	86	
337.11774	110	
339.74659	62	
342.98181	64	
344.40696	58	
347.87492	80	
352.88302	70	
360.91173	70	
363.26445	82	
END IONS

###FS:    #m/z: 507.84479 #charge 1+
###MS: 154
###MSMS: 157
BEGIN IONS
TITLE=Cmpd 117, +MS2(507.8448), 28.2-35.2eV, 3.4min #157
RTINSECONDS=201.711
SCANS=154,157
PEPMASS=507.84479	7626
CHARGE=1+
210.02897	96	
215.88949	80	
223.97697	160	
224.97845	116	
230.85684	90	
233.39766	80	
239.78861	96	
241.80841	86	
254.91796	86	
255.92855	84	
257.80204	78	
262.17976	92	
263.13983	120	
265.79083	82	
266.08730	84	
266.17011	140	
266.92833	104	
269.90648	100	
273.85509	104	
279.12829	82	
279.95570	78	
283.04164	86	
283.94298	82	
288.90364	80	
290.88034	122	
292.97084	82	
293.11925	82	
293.87150	130	
294.87418	78	
296.84462	86	
299.41641	84	
299.91579	84	
300.81370	92	
301.00979	100	
306.80239	104	
306.90772	84	
307.14427	112	
307.90223	92	
308.14226	262	
308.89836	88	
309.82702	80	
309.89533	160	
309.97860	84	
312.16582	106	
312.22448	84	
312.97179	90	
313.91691	110	
314.87158	188	
315.84333	84	
315.86560	128	
315.93460	88	
318.81133	80	
319.77880	82	
325.90195	90	
326.24354	158	
326.88698	292	
328.14166	84	
330.82922	114	
332.87031	106	
333.17088	122	
333.79908	134	
334.17945	90	
335.82690	78	
337.94455	94	
340.79376	158	1+
341.76601	98	
343.78749	86	
343.81688	106	
344.91065	94	
348.77804	78	
351.88239	82	
353.79260	94	
356.90109	84	
359.30409	78	
360.20730	80	
362.75914	80	
362.86705	120	
366.74160	190	
367.71252	164	
367.85912	82	
369.71344	218	1+
369.82545	144	
372.83567	78	
373.71487	156	
374.81242	130	
375.87157	80	
377.78549	120	
378.38523	100	
380.71758	396	1+
381.77736	204	1+
383.30505	86	
383.88214	82	
384.84864	100	
385.82519	78	
386.40005	86	
386.83488	80	
387.84407	292	1+
390.83598	92	
391.81910	180	1+
391.84492	134	
392.75172	82	
392.90309	80	
395.88546	92	
398.72972	218	
401.70429	86	
402.76036	156	
403.76746	128	
403.87434	108	
404.76440	84	
404.87769	90	
405.07802	82	
405.86212	124	
406.79954	78	
407.73734	266	1+
407.86479	104	
408.85129	528	1+
408.87179	158	
410.83868	274	1+
412.73329	114	
413.07198	114	
413.74147	88	
413.79401	94	
413.87626	84	
416.75851	88	
420.87740	228	1+
421.91903	92	
422.73530	116	
423.75186	132	
423.77206	388	1+
423.86566	382	1+
425.75446	140	
425.79713	176	
426.69942	84	
426.74069	90	
426.75770	250	1+
426.85826	194	
427.72880	290	1+
427.86040	130	
428.16654	90	
428.84850	186	
430.74521	304	1+
431.86607	114	
432.87427	92	
439.89299	96	
441.79327	116	
442.67876	82	
442.82117	100	
444.87330	540	1+
445.74783	80	
447.71093	232	1+
447.86869	78	
448.77246	104	
449.87696	290	
450.76165	118	
457.90351	140	
458.87864	80	
462.88174	312	1+
467.87090	92	
467.89418	206	
468.89937	122	
472.87414	100	
473.72891	82	
477.00328	84	
485.90766	92	
489.25402	78	
504.21694	110	
505.31555	86	
512.25884	78	
END IONS

###FS:    #m/z: 340.93986 #charge 1+
###MS: 158
###MSMS: 159
BEGIN IONS
TITLE=Cmpd 118, +MS2(340.9399), 28.0-35.0eV, 3.4min #159
RTINSECONDS=205.362
SCANS=158-159
PEPMASS=340.93986	139202
CHARGE=1+
128.10808	78	
180.86863	94	
188.94633	86	
190.94342	40	
195.96431	86	
196.01266	66	
200.87452	52	
203.94767	84	
210.93494	72	
212.87967	84	
213.94410	78	
214.87979	414	1+
214.89976	62	
214.93612	64	
215.88307	402	1+
221.93875	62	
224.84319	140	
225.84917	92	
225.94108	56	
228.93024	62	
228.94274	88	
229.84302	76	
229.94903	84	
231.12371	68	
231.88952	70	
231.95436	140	
233.89709	66	
234.05822	56	
234.91768	60	
235.45070	52	
236.90709	44	
237.06208	56	
237.94010	48	
238.90547	46	
239.43335	38	
239.84754	78	
239.90068	68	
239.96183	58	
240.04809	48	
240.83526	148	
240.85325	148	
241.83737	118	
241.87746	52	
241.89260	62	
241.96141	86	
242.84063	190	
243.82880	138	
244.83044	102	
244.93848	58	
245.85220	78	
246.85624	52	
246.97978	68	
247.76025	46	
247.85666	74	
248.94024	84	
249.86955	56	
250.90490	80	
250.98883	62	
251.82965	78	
254.80427	108	
254.96569	162	
255.86365	74	
255.96994	62	
256.09169	82	
256.25856	68	
256.84291	68	
256.86633	66	
256.89609	62	
257.84983	102	
258.84479	390	
258.89926	80	
259.85263	428	
259.87432	76	
259.90011	76	
259.94152	76	
259.95895	180	
260.81542	72	
260.83623	106	
261.84150	210	
261.86606	84	
262.01486	76	
262.14744	58	
262.83000	72	
262.99930	44	
264.84898	56	
266.84654	60	
266.95269	68	
267.84251	84	
267.86049	72	
268.13419	64	
268.84187	126	
270.97649	68	
272.87335	180	1+
272.93283	62	
273.71847	44	
274.85908	90	
275.81260	56	
275.87406	52	
276.01663	76	
276.16730	44	
276.85657	864	1+
276.97931	40	
277.83734	120	
277.92338	66	
278.84676	782	1+
279.85708	486	1+
279.88328	54	
280.41179	86	
280.91594	112	
281.05160	74	
283.87470	82	
285.17987	80	
285.73588	68	
285.88488	52	
285.92066	56	
286.84516	48	
287.88173	66	
288.03602	92	
288.86373	86	
290.83948	72	
292.87230	72	
293.10994	56	
293.88172	72	
294.86992	184	1+
296.85331	160	
297.00307	78	
297.19379	82	
297.41168	52	
297.85907	80	
297.90110	64	
297.94132	58	
298.26982	82	
299.88185	76	
300.19033	44	
300.87148	94	
301.82193	82	
301.86025	466	1+
302.16597	56	
302.88363	170	1+
302.91753	78	
302.96669	44	
306.89347	98	
307.79441	96	
308.86842	92	
309.07971	72	
310.86559	96	
316.15956	68	
316.97887	70	
323.06584	68	
323.90085	108	
325.80834	54	
325.90123	80	
332.87439	72	
336.85607	88	
339.17675	54	
342.31374	66	
343.91507	62	
344.07895	74	
344.82206	68	
END IONS

###FS:    #m/z: 363.95565 #charge 1+
###MS: 158
###MSMS: 160
BEGIN IONS
TITLE=Cmpd 119, +MS2(363.9556), 28.0-35.0eV, 3.5min #160
RTINSECONDS=206.133
SCANS=158,160
PEPMASS=363.95565	52854
CHARGE=1+
123.86435	68	
180.16568	116	
191.85883	72	
191.91491	70	
198.03065	58	
199.88046	74	
206.89362	68	
207.88566	84	
209.86786	94	
209.92155	64	
209.94452	60	
210.88324	56	
211.83444	74	
212.88197	350	1+
217.86923	76	
218.84918	60	
221.82903	70	
222.95179	84	
224.04215	76	
224.68052	62	
224.94821	238	1+
225.97406	52	
226.88884	68	
226.94676	556	1+
226.97509	140	
228.94097	792	1+
229.88967	84	
230.88495	296	1+
232.06962	58	
233.84963	74	
234.09771	86	
234.14282	106	
235.05120	80	
235.11910	50	
236.84284	46	
240.94207	104	
240.96088	160	
241.83521	82	
241.85043	70	
241.94242	1080	1+
243.82753	54	
244.82692	50	
244.84807	58	
244.93920	110	
246.95173	302	
248.80445	248	
248.83970	70	
248.89440	68	
248.91137	50	
249.80913	224	
249.89440	76	
250.90101	72	
251.80437	82	
252.88501	66	
252.93371	72	
255.23546	52	
258.83581	292	1+
259.56768	98	
259.90387	92	
260.43472	124	
260.83041	82	
260.96898	132	
261.83267	114	
261.96872	62	
262.83195	180	
263.87834	56	
263.97586	56	
264.82253	84	
265.81852	76	
266.81057	418	1+
266.85058	88	
267.81248	248	1+
267.91166	48	
267.97302	78	
268.13600	72	
268.84219	66	
269.06018	58	
269.80111	80	
269.95620	82	
271.91537	66	
276.86204	140	
277.83141	50	
278.79344	72	
278.84614	170	
279.85618	70	
279.90620	50	
280.79404	288	
280.95092	66	
281.10750	56	
281.78980	486	1+
282.79191	316	1+
282.82893	114	
283.05826	48	
283.85659	60	
283.98213	50	
284.08625	54	
284.16056	54	
284.82216	168	
285.82493	142	
287.82957	78	
289.87524	74	
291.91082	50	
292.83250	56	
292.85948	62	
294.86807	54	
295.08482	92	
296.36679	78	
296.81030	212	
297.33963	76	
297.81424	94	
298.36323	116	
298.80406	608	1+
299.86901	76	
300.25649	50	
300.80296	130	
301.79646	76	
301.85344	224	1+
303.10748	96	
303.85828	74	
303.90596	60	
304.44961	74	
307.87866	62	
310.87410	70	
311.14276	84	
312.27862	92	
313.89973	108	
314.89007	98	
315.81890	58	
316.81515	194	
317.81299	94	
318.04760	60	
318.80736	70	
318.92100	72	
319.83377	72	
320.79780	174	1+
320.83393	80	
321.08863	64	
321.52464	64	
321.83537	68	
321.93651	72	
322.93236	144	
323.27328	60	
323.98455	70	
326.16965	62	
326.82403	66	
327.07059	66	
328.76059	66	
329.84575	78	
331.15400	66	
337.81422	66	
337.83485	80	
338.04895	68	
344.00841	76	
347.22925	76	
350.94819	82	
351.21296	92	
356.16372	56	
359.85599	52	
360.86481	56	
361.14506	76	
362.25922	80	
362.28224	66	
362.76844	82	
365.86496	52	
END IONS

###FS:    #m/z: 359.96078 #charge 1+
###MS: 158
###MSMS: 161
BEGIN IONS
TITLE=Cmpd 120, +MS2(359.9608), 28.0-35.0eV, 3.5min #161
RTINSECONDS=206.905
SCANS=158,161
PEPMASS=359.96078	13000
CHARGE=1+
182.86402	60	
183.92495	54	
185.87036	72	
191.95913	56	
208.39769	104	
209.94232	166	
211.94704	82	
212.17095	50	
221.13670	38	
221.84596	72	
222.93699	88	
222.95571	74	
222.98471	62	
223.88800	64	
224.89216	54	
224.94761	138	
224.97882	94	
225.94460	66	
225.97061	58	
226.94880	410	1+
227.04639	66	
227.92593	66	
228.94120	426	1+
230.73920	48	
230.82328	86	
231.79445	68	
232.85383	74	
232.88745	74	
233.90444	44	
234.83479	94	
234.86464	192	1+
236.05569	44	
236.07457	38	
236.53511	80	
236.92600	68	
238.97185	72	
240.82601	50	
240.94227	110	
240.96150	126	
241.84087	94	
241.96915	128	
242.02860	44	
242.96102	114	
243.15257	82	
243.95826	124	
244.89434	82	
244.95592	326	
245.13249	60	
245.89256	88	
246.80423	56	
246.95125	176	
248.40410	124	
248.80486	84	
249.00165	58	
249.13398	62	
249.81112	72	
250.89871	126	
250.94577	76	
251.09181	50	
251.79828	60	
252.88960	46	
252.95367	102	
254.87073	74	
256.82184	70	
258.23231	68	
258.83417	52	
258.85208	92	
258.97498	42	
259.79732	52	
259.84849	80	
260.79374	48	
260.82942	50	
261.98086	44	
263.97109	56	
264.10966	60	
265.10037	62	
265.81847	52	
266.81982	136	
267.81163	136	
267.85879	84	
267.97336	58	
268.84237	78	
268.95502	66	
269.92849	42	
270.07154	40	
270.96659	70	
271.88467	72	
271.93560	78	
273.85451	64	
275.16450	64	
276.43122	38	
276.80665	78	
276.85579	132	
277.81263	76	
278.79622	322	1+
278.83942	70	
280.45742	36	
280.79108	938	1+
280.92817	110	
281.06815	48	
281.08267	64	
281.12211	54	
281.88002	68	
281.90457	70	
284.34057	36	
284.82133	176	
285.13854	64	
290.32947	44	
291.79074	40	
293.85447	48	
294.92654	100	
295.09120	78	
296.03043	60	
296.80930	144	
296.90323	84	
297.21486	66	
297.80402	78	
297.92873	88	
298.80349	1338	1+
299.66076	46	
300.79841	82	
301.14502	168	
301.79221	52	
301.86056	70	
301.94360	50	
302.79295	48	
302.83618	58	
306.88379	66	
308.79968	58	
309.80124	70	
309.89219	38	
314.83074	46	
316.81953	56	
316.94815	56	
318.92722	104	
321.81847	132	
322.00518	100	
322.07537	80	
322.88945	62	
323.01490	84	
327.87718	76	
328.88520	100	
329.16120	54	
330.81177	66	
333.84288	88	
336.94811	106	
337.11299	64	
346.78322	94	
348.88133	64	
350.06747	54	
350.99896	48	
357.22140	40	
357.78090	68	
358.23874	54	
358.35499	60	
359.95738	96	
END IONS

###FS:    #m/z: 322.92944 #charge 1+
###MS: 162
###MSMS: 163
BEGIN IONS
TITLE=Cmpd 121, +MS2(322.9294), 28.0-35.0eV, 3.5min #163
RTINSECONDS=210.558
SCANS=162-163
PEPMASS=322.92944	235730
CHARGE=1+
50.46696	18	
73.54491	18	
80.04293	32	
81.37558	22	
110.43072	18	
117.38262	26	
141.61946	96	
144.68244	68	
159.71440	26	
197.91484	68	
197.92845	22	
200.11300	22	
201.04227	226	
205.94482	64	
206.70650	24	
206.94869	58	
208.94048	32	
208.97755	62	
209.89641	78	
212.89837	64	
213.88061	20	
215.90209	86	
220.87909	68	
221.06906	54	
222.12040	50	
222.94991	46	
223.95777	132	
226.96860	74	
228.85558	56	
229.73692	18	
232.12718	80	
232.16458	64	
234.10351	34	
236.91478	68	
238.14384	34	
238.95670	70	
240.82245	72	
240.94150	768	
241.05652	20	
241.23371	22	
241.86005	48	
241.93884	2710	1+
242.09126	30	
242.24877	20	
242.94135	1974	1+
242.99576	40	
243.01674	68	
243.08853	44	
243.15082	22	
243.24678	38	
243.40920	24	
243.82122	68	
243.85284	24	
243.87316	46	
243.97098	30	
244.03985	32	
244.17512	22	
244.47485	28	
244.64742	26	
244.82341	76	
244.94049	218	
244.98181	22	
245.44575	38	
246.09681	62	
246.15905	66	
246.64015	96	
248.42123	24	
248.84551	58	
248.88207	48	
249.64808	20	
251.55102	36	
252.97071	110	
253.00045	70	
254.97247	52	
256.89729	70	
258.15335	38	
258.83500	142	
259.24784	28	
259.83222	334	1+
260.79992	34	
261.47639	100	
261.95472	104	
262.95768	42	
265.05650	106	
265.28271	30	
265.85667	66	
266.84658	34	
267.06258	22	
268.79769	22	
268.90259	84	
268.95676	68	
269.88223	48	
270.57440	30	
271.84223	64	
271.86230	34	
274.45819	18	
277.10331	42	
278.01343	70	
278.51718	18	
278.80023	72	
278.99929	70	
279.09192	1082	1+
279.18147	34	
279.36211	24	
280.84172	72	
281.49033	20	
281.82197	90	
281.88370	58	
282.08306	44	
282.18493	70	
282.86212	70	
282.91954	22	
283.02615	62	
283.07163	162	1+
283.17598	62	
283.28140	102	
284.20801	78	
284.29203	328	
284.53825	30	
284.58541	30	
284.93089	70	
285.20977	20	
287.45997	20	
290.82246	20	
290.86477	32	
291.10114	84	
292.43940	22	
299.71381	18	
301.06094	68	
302.14974	22	
303.32366	28	
304.58877	28	
305.05207	48	
305.85880	96	
305.99831	56	
307.89171	56	
309.81228	40	
309.88981	84	
309.96998	36	
310.88529	78	
311.85989	68	
312.76605	22	
313.77333	54	
315.96547	96	
317.82415	50	
317.87142	62	
317.92616	52	
318.31818	38	
320.06889	72	
320.23387	64	
320.47529	66	
323.23356	92	
324.23415	70	
325.03940	54	
327.31133	30	
END IONS

###FS:    #m/z: 363.95551 #charge 1+
###MS: 162
###MSMS: 164
BEGIN IONS
TITLE=Cmpd 122, +MS2(363.9555), 28.0-35.0eV, 3.5min #164
RTINSECONDS=211.33
SCANS=162,164
PEPMASS=363.95551	46588
CHARGE=1+
98.11179	76	
185.92560	78	
187.86619	84	
191.85788	110	
203.87914	54	
209.94637	80	
210.87622	60	
212.87664	142	
212.90128	56	
214.88028	56	
214.89260	66	
222.95390	230	1+
224.94898	126	
225.88662	152	1+
225.94797	72	
225.96705	62	
226.84444	92	
226.94836	516	1+
226.97229	74	
228.94117	696	
230.84680	116	
230.88887	526	
234.14442	54	
234.80640	70	
234.88073	154	
238.94162	58	
240.82347	52	
240.93681	106	
240.96413	192	1+
241.08547	52	
241.83495	66	
241.94119	88	
242.94120	334	1+
243.87892	74	
244.93708	50	
244.95846	408	
245.93897	72	
246.03685	70	
246.80254	68	
246.90663	66	
246.95155	564	1+
247.80929	164	
248.79808	382	1+
248.89851	74	
250.80095	152	
250.84857	82	
251.85521	64	
253.09565	52	
255.22984	74	
257.01593	76	
258.84436	88	
259.84951	172	
260.84209	206	
260.89490	100	
261.83738	174	
263.83107	64	
264.81719	148	
264.96269	64	
265.82032	66	
266.81237	256	
266.85466	58	
266.96707	60	
266.98707	64	
267.81144	126	
267.86680	58	
268.84169	116	
269.07208	64	
269.79731	150	
269.92244	94	
269.93728	94	
269.96957	202	1+
270.14019	68	
271.79976	78	
276.92543	76	
278.79816	176	
278.81398	58	
278.84424	120	
278.88027	72	
279.80294	100	
279.96165	62	
280.79332	656	1+
282.78546	64	
282.81013	62	
282.83532	58	
283.77361	76	
283.79471	66	
283.82922	108	
283.86019	66	
283.89141	72	
284.14203	50	
284.84591	62	
285.16579	58	
285.78970	74	
285.84172	70	
286.81186	90	
286.91192	72	
287.81093	80	
288.14836	64	
289.26695	102	
289.86855	70	
290.86036	62	
290.92735	72	
292.19970	54	
293.85834	76	
294.87168	68	
295.83201	50	
296.80686	222	
296.86590	64	
296.95672	62	
297.81021	108	
298.80063	1138	1+
299.80026	790	1+
300.83932	84	
301.35732	108	
301.51077	64	
301.87261	76	
302.00161	54	
302.79340	166	
302.81060	72	
303.80789	110	
303.85626	100	
304.85469	54	
306.45386	76	
307.05186	66	
307.87683	60	
309.92680	104	
313.88003	64	
313.92775	72	
314.81807	66	
314.88805	56	
316.81206	448	1+
317.43154	90	
317.81642	360	1+
318.00313	66	
318.19139	64	
319.00211	62	
321.79122	68	
321.82655	78	
322.81775	296	1+
322.92666	76	
325.75487	66	
326.02522	72	
326.16737	94	
326.87444	112	
328.17979	86	
328.32435	94	
330.80984	72	
337.02259	64	
338.71545	70	
340.94271	164	
341.04702	72	
344.40717	68	
344.84951	50	
345.15039	60	
345.20288	78	
350.77129	84	
361.14044	62	
361.29426	82	
363.02099	52	
363.15933	74	
363.21520	72	
363.28591	64	
365.77311	60	
367.85536	48	
END IONS

###FS:    #m/z: 336.94514 #charge 1+
###MS: 162
###MSMS: 165
BEGIN IONS
TITLE=Cmpd 123, +MS2(336.9451), 28.0-35.0eV, 3.6min #165
RTINSECONDS=212.103
SCANS=162,165
PEPMASS=336.94514	18684
CHARGE=1+
63.96744	62	
81.71484	40	
191.95742	82	
198.88510	62	
207.97569	58	
208.84119	72	
211.94532	312	
212.88598	126	
213.93978	64	
215.88731	54	
215.93829	64	
217.88294	118	
220.89389	56	
221.94309	58	
224.84078	68	
224.96034	66	
225.63295	48	
226.89273	58	
226.94431	72	
228.85199	44	
228.89273	76	
229.84338	54	
229.95873	270	
230.85671	46	
230.88851	504	
231.94912	128	
233.83279	100	
233.89905	86	
235.62559	84	
235.92542	78	
236.84857	64	
237.84568	64	
237.88704	40	
237.99709	50	
238.06347	84	
239.86835	46	
239.98461	72	
240.83545	66	
240.84833	42	
241.84132	164	
241.90581	56	
242.16367	68	
242.83809	74	
242.85211	158	
243.83420	68	
244.86578	70	
245.89055	86	
245.94466	64	
247.95601	108	
247.98290	72	
248.06735	68	
248.40794	42	
248.85895	80	
248.89983	106	
249.83255	66	
249.85948	52	
250.82503	76	
250.83977	48	
250.94984	56	
250.96528	66	
251.04686	90	
251.10135	68	
251.16162	72	
252.95915	54	
252.97132	74	
253.90323	76	
254.90187	68	
254.93759	70	
255.07434	104	
256.85443	60	
256.90093	72	
257.85185	124	
258.84626	596	1+
258.86325	68	
259.83208	116	
259.86969	76	
260.04492	66	
260.95447	76	
261.09739	48	
261.84824	50	
262.83650	134	
262.90591	72	
262.95351	64	
263.23680	66	
266.85392	96	
267.84671	66	
268.85069	80	
268.86831	76	
271.84013	60	
271.87255	84	
272.96510	76	
274.63929	78	
274.87333	144	
274.88847	94	
275.86302	166	
275.87999	72	
276.85818	728	1+
277.08483	54	
278.09550	56	
278.65440	66	
280.85873	56	
280.87335	60	
280.89919	72	
282.89065	58	
283.40363	62	
283.86249	58	
283.96612	40	
285.85183	72	
286.84603	294	1+
287.87771	56	
288.86585	76	
289.19986	74	
289.82680	76	
290.02736	86	
290.70531	42	
290.81208	56	
293.10843	270	
294.00786	60	
294.86649	596	1+
295.95893	66	
296.24048	84	
297.11533	98	
297.89882	66	
299.01280	90	
300.20503	56	
300.86544	66	
300.90108	72	
303.14624	74	
303.24252	52	
303.94411	104	
304.83335	68	
305.88007	56	
305.89770	76	
310.83298	52	
310.86544	80	
311.85981	42	
315.80802	74	
316.86740	52	
317.88273	66	
320.15169	60	
321.24327	78	
323.29510	90	
324.11479	116	
324.90008	64	
326.01893	92	
327.88367	72	
328.81159	68	
328.85867	66	
333.46859	52	
335.91006	92	
338.80839	68	
339.84629	64	
340.25405	68	
340.45799	86	
END IONS

###FS:    #m/z: 322.92943 #charge 1+
###MS: 166
###MSMS: 167
BEGIN IONS
TITLE=Cmpd 124, +MS2(322.9294), 28.0-35.0eV, 3.6min #167
RTINSECONDS=215.749
SCANS=166-167
PEPMASS=322.92943	230360
CHARGE=1+
67.24940	48	
67.99258	40	
68.05841	20	
70.27542	28	
75.18632	34	
80.33224	18	
91.38176	24	
109.79676	18	
115.51526	32	
147.75604	32	
152.37687	32	
184.56997	28	
184.64484	36	
192.88915	70	
196.85585	70	
198.87468	64	
200.28764	20	
201.05195	74	
201.05968	84	
202.04931	56	
208.89573	62	
211.36505	30	
218.95658	72	
220.82196	20	
222.83093	90	
223.96665	102	
225.13910	68	
225.85982	32	
225.93570	96	
225.95600	50	
227.81305	76	
228.23364	88	
230.84372	72	
231.07715	72	
232.82412	38	
234.09774	76	
234.89506	48	
235.08313	56	
236.85997	24	
239.04945	78	
239.07431	78	
239.09530	64	
239.37041	40	
239.85702	62	
239.90086	84	
240.82607	70	
240.94039	476	
241.93974	496	
242.94150	1824	1+
243.00331	18	
243.19658	20	
243.23984	36	
243.41519	24	
243.82159	132	
244.53795	22	
244.69689	40	
244.90796	74	
244.93882	252	
244.96384	74	
245.82717	36	
245.84468	34	
246.95086	92	
247.56106	34	
247.78316	32	
247.97268	68	
249.06832	66	
251.91951	76	
252.09485	66	
252.31890	24	
252.51306	28	
252.88882	64	
257.11746	28	
258.83602	98	
259.04868	26	
259.88824	70	
260.37553	66	
260.71056	28	
260.83977	140	
261.59629	22	
261.83776	102	
262.08814	64	
264.63478	32	
265.59928	22	
266.86143	66	
266.89686	84	
268.95467	72	
271.87256	96	
271.92126	66	
272.84322	54	
272.90041	30	
272.98128	30	
273.79519	52	
274.91857	64	
276.16995	58	
277.83914	52	
278.52999	36	
279.09062	1154	1+
279.14260	82	
279.98573	34	
280.24638	34	
280.31099	20	
281.13617	26	
281.46148	20	
281.82226	44	
281.87374	66	
281.97048	68	
282.04370	24	
282.07561	24	
282.11684	38	
282.27405	38	
282.90123	18	
283.00241	68	
283.06464	66	
283.24004	20	
283.52125	24	
283.73519	22	
283.80283	56	
283.90074	20	
284.28437	286	1+
284.80058	58	
284.87911	66	
285.19871	84	
287.86929	64	
288.20914	78	
288.28081	20	
289.81103	20	
290.88139	48	
291.01588	58	
293.06961	30	
294.15549	74	
294.86004	52	
296.16485	62	
296.84654	52	
296.86787	54	
297.42012	80	
298.36333	18	
301.79172	50	
302.01405	18	
305.87156	84	
307.37702	58	
307.83345	76	
308.81865	60	
310.87875	70	
311.81053	70	
321.10817	34	
323.02011	26	
323.27121	32	
324.26510	32	
325.90373	72	
326.88634	58	
327.13078	22	
328.15985	70	
328.22611	26	
END IONS

###FS:    #m/z: 363.95531 #charge 1+
###MS: 166
###MSMS: 168
BEGIN IONS
TITLE=Cmpd 125, +MS2(363.9553), 28.0-35.0eV, 3.6min #168
RTINSECONDS=216.521
SCANS=166,168
PEPMASS=363.95531	44318
CHARGE=1+
185.92521	98	
189.86385	86	
204.94826	72	
209.94606	130	
210.88162	102	
211.95058	58	
212.82945	66	
212.87748	480	
213.90566	66	
214.89277	78	
215.87749	56	
221.86956	70	
222.95368	72	
224.95117	144	
225.95010	72	
226.94763	948	1+
226.96642	62	
228.89276	58	
228.94282	556	1+
229.09117	60	
230.88768	512	1+
231.80571	72	
231.96255	60	
232.82753	88	
232.88560	74	
233.03375	66	
234.14458	68	
234.68805	54	
235.11517	62	
237.05676	56	
237.87036	58	
239.80387	56	
240.93735	144	
240.96452	254	1+
241.94238	102	
242.89223	76	
242.94044	348	1+
242.96886	76	
243.82057	134	
243.84617	62	
244.82133	70	
244.84237	58	
244.89344	60	
244.93871	52	
244.95482	550	1+
245.08461	90	
246.38960	74	
247.80449	62	
247.85799	64	
248.80085	138	
248.85896	70	
248.90117	242	1+
250.90889	76	
251.04140	64	
252.85800	68	
254.88473	72	
255.95596	60	
258.83101	134	
258.84815	66	
258.97832	54	
259.83292	74	
259.89000	62	
260.83023	358	1+
260.96618	74	
261.90755	58	
262.86583	90	
263.88047	58	
265.08029	72	
265.81942	186	
266.81491	222	
266.85571	118	
266.95930	72	
267.81058	332	1+
267.97295	68	
268.03755	72	
269.92040	82	
269.95280	72	
270.84108	74	
270.85740	68	
271.83218	102	
272.87850	98	
274.80049	54	
274.85734	66	
276.80984	126	
276.85862	112	
277.85357	260	1+
278.80100	86	
279.79836	120	
280.79098	450	1+
281.86137	62	
281.89048	60	
282.77541	70	
282.79217	116	
283.79110	100	
283.81183	100	
283.85333	134	
283.89162	54	
284.06290	66	
284.79954	62	
284.82119	156	
285.12323	108	
285.21563	66	
285.81988	148	
285.88756	60	
286.81141	92	
288.91211	170	
289.87665	68	
289.89169	98	
291.11165	66	
292.13916	58	
294.12404	60	
294.86146	64	
294.90969	82	
295.81318	72	
295.92592	68	
296.80961	60	
297.80863	104	
297.88212	72	
298.80189	446	1+
299.86936	210	1+
300.80229	170	
301.79674	288	1+
301.85492	228	1+
303.00798	92	
304.93616	92	
305.12080	66	
305.83313	84	
306.83253	66	
307.13580	70	
307.89802	86	
308.13062	70	
308.92647	56	
309.84444	70	
316.22079	76	
316.80994	280	1+
319.06126	72	
320.88669	78	
321.82536	64	
322.02468	80	
322.81618	72	
324.05996	56	
324.89113	70	
326.86402	72	
326.89334	56	
327.94597	84	
328.89854	68	
330.89895	72	
331.11121	82	
334.14791	74	
334.95663	74	
335.97072	56	
336.94401	56	
341.93258	62	
344.24982	56	
346.07037	62	
347.40314	82	
354.04682	64	
354.70530	82	
358.18071	88	
359.82989	60	
360.86514	72	
363.96453	56	
364.29997	58	
367.14085	80	
367.21864	76	
368.80404	72	
END IONS

###FS:    #m/z: 336.94457 #charge 1+
###MS: 166
###MSMS: 169
BEGIN IONS
TITLE=Cmpd 126, +MS2(336.9446), 28.0-35.0eV, 3.7min #169
RTINSECONDS=217.293
SCANS=166,169
PEPMASS=336.94457	16930
CHARGE=1+
73.13686	78	
172.81241	78	
198.95436	70	
205.95850	66	
207.97048	56	
208.93669	60	
211.48616	46	
211.94458	212	
212.88143	150	
213.87677	84	
213.94222	158	
213.97212	74	
215.86209	66	
215.89151	94	
216.89535	74	
223.95991	40	
224.83888	70	
224.97890	44	
225.07104	86	
225.95420	82	
226.94999	68	
226.97771	48	
227.52950	34	
228.90036	124	
229.07694	76	
229.95591	296	
230.88948	176	
230.90287	96	
231.20743	44	
231.89198	68	
231.94601	60	
232.68545	48	
232.82923	94	
233.82322	132	
233.94679	80	
234.90460	54	
234.93971	64	
235.95748	60	
236.81664	76	
236.90724	74	
237.90824	68	
237.92878	78	
238.85020	58	
239.84309	92	
240.84504	126	
241.84078	346	1+
242.95952	38	
243.83093	94	
245.07506	78	
245.96574	64	
246.97781	62	
247.97640	74	
248.89996	212	
249.07620	60	
249.96580	56	
250.47342	100	
250.82856	120	
250.86797	90	
251.04489	60	
251.06932	154	
251.85319	54	
252.83406	184	1+
252.96867	312	1+
254.09097	66	
254.14417	86	
254.84354	70	
255.07439	150	
255.12550	90	
255.17291	60	
255.38873	66	
255.96781	80	
256.04632	74	
256.27631	58	
256.85769	52	
257.86012	170	
257.93596	88	
258.83946	216	
258.85247	146	
259.82319	68	
259.86117	180	
260.07861	62	
260.83105	68	
260.86204	126	
261.82258	56	
261.84582	78	
261.86159	72	
262.85926	44	
263.82958	80	
264.85297	70	
266.85205	70	
266.92477	64	
267.04657	36	
267.83474	46	
268.02326	44	
268.83942	130	
268.86657	70	
269.08379	80	
269.83734	46	
269.84980	100	
271.84121	96	
272.84960	72	
272.92228	64	
275.09948	50	
275.85698	60	
275.94507	66	
276.85842	460	1+
276.91250	70	
276.99259	70	
277.12211	64	
277.76787	42	
277.91420	94	
279.83229	52	
280.83594	68	
281.04174	44	
281.87143	42	
282.11952	56	
283.88935	48	
284.90004	64	
286.85100	150	
287.84631	66	
287.95888	74	
288.87032	70	
289.91650	66	
290.88368	62	
291.87254	110	
292.11405	68	
293.10330	404	1+
293.87442	44	
293.89866	92	
294.66954	100	
294.94966	42	
295.73505	38	
295.86846	62	
296.22286	60	
297.87984	68	
297.91380	50	
299.87100	66	
304.85666	54	
305.80285	66	
309.87034	104	
310.34607	84	
310.72032	34	
312.86281	38	
313.90127	60	
318.09275	64	
318.73669	68	
319.06555	74	
321.12628	34	
323.88251	56	
323.95547	64	
325.89895	74	
333.28450	66	
334.30277	72	
335.43541	82	
337.17836	48	
END IONS

###FS:    #m/z: 322.92924 #charge 1+
###MS: 170
###MSMS: 171
BEGIN IONS
TITLE=Cmpd 127, +MS2(322.9292), 28.0-35.0eV, 3.7min #171
RTINSECONDS=220.947
SCANS=170-171
PEPMASS=322.92924	218240
CHARGE=1+
62.52886	88	
64.31656	24	
100.21381	40	
104.30253	24	
185.49350	66	
190.89220	32	
195.04584	72	
195.91969	92	
198.94228	70	
198.95393	50	
201.04370	116	
204.73134	20	
205.94637	134	
206.31356	22	
209.98522	72	
215.84425	82	
216.89018	60	
218.85447	72	
221.87131	56	
221.94262	78	
222.95205	100	
223.31491	20	
223.94832	72	
224.02017	74	
224.95675	36	
226.30823	32	
228.85025	86	
229.23087	22	
229.61247	92	
229.65869	28	
230.78497	22	
230.84197	66	
230.88869	88	
231.12170	42	
235.78221	26	
235.92181	72	
237.05666	72	
238.90717	60	
238.93882	100	
239.07793	52	
239.89510	70	
240.81947	44	
240.93870	656	
241.85075	28	
241.89609	22	
241.93811	2502	1+
242.01847	70	
242.04802	26	
242.25371	50	
242.50039	36	
242.84255	28	
242.94055	1818	1+
243.05506	32	
243.20573	34	
243.82481	96	
243.85069	56	
244.94135	508	
245.85053	92	
246.26904	32	
246.85442	54	
246.97613	92	
247.32728	24	
247.61494	26	
248.84969	50	
248.88237	82	
249.80731	56	
251.92702	78	
252.46927	54	
253.53357	30	
254.90843	40	
255.20639	28	
256.28953	22	
256.89585	56	
258.14547	76	
258.90116	90	
259.97344	62	
260.82726	70	
261.79224	44	
261.83585	72	
262.82718	208	
264.82843	60	
264.86554	22	
266.47182	46	
266.55383	66	
266.86299	72	
268.02556	74	
268.95607	96	
270.89594	68	
271.87852	66	
273.14950	32	
273.91128	62	
276.86266	52	
276.99660	58	
277.82090	80	
278.02353	54	
279.01545	54	
279.09018	908	1+
279.11105	34	
279.17825	24	
279.20990	42	
279.40931	20	
279.82586	46	
279.86115	64	
280.04883	24	
280.27846	26	
282.15610	48	
282.33774	74	
282.63666	24	
282.70945	26	
282.80623	72	
283.20483	28	
283.65557	24	
283.79391	44	
284.10052	72	
284.29455	304	
284.82951	60	
284.86491	56	
284.88105	100	
286.71119	30	
289.84130	64	
289.86732	66	
290.85555	30	
291.03620	74	
291.86435	84	
294.81491	40	
296.09844	32	
296.16746	34	
298.06446	92	
299.15286	32	
299.80975	56	
305.85744	48	
305.89621	146	
306.81716	60	
307.88852	68	
308.17599	50	
310.66419	24	
310.88479	66	
312.89970	48	
313.16658	66	
313.86252	56	
314.08445	82	
316.79301	68	
318.75509	58	
319.15780	50	
320.75246	56	
321.22085	58	
322.03374	84	
323.03296	56	
323.22906	80	
324.89769	66	
325.90123	86	
326.05460	32	
327.07490	44	
END IONS

###FS:    #m/z: 340.93962 #charge 1+
###MS: 170
###MSMS: 172
BEGIN IONS
TITLE=Cmpd 128, +MS2(340.9396), 28.0-35.0eV, 3.7min #172
RTINSECONDS=221.719
SCANS=170,172
PEPMASS=340.93962	122070
CHARGE=1+
57.40930	40	
77.19050	82	
83.99231	34	
110.27342	38	
132.71995	36	
156.08390	34	
174.22123	56	
182.86746	94	
183.87173	88	
185.92530	40	
198.95782	76	
205.94613	98	
206.05715	34	
207.03137	54	
210.35030	38	
210.88653	84	
212.88153	72	
212.94580	80	
213.00496	84	
213.87851	44	
216.10598	32	
217.88035	76	
223.83118	74	
223.96858	68	
227.16792	40	
228.84577	158	
228.86489	72	
229.83736	74	
230.85092	58	
230.89223	72	
231.11818	52	
231.88674	212	1+
231.94929	168	
232.84471	44	
232.91167	82	
234.00172	86	
234.13276	40	
234.89501	52	
235.88986	38	
236.80340	80	
236.85241	48	
238.46700	34	
238.83949	48	
238.85307	38	
238.89383	100	
239.82112	72	
239.88195	76	
240.83444	190	
241.80064	100	
241.84425	302	
242.15604	38	
242.84078	170	
242.94074	64	
243.82913	50	
244.83995	76	
244.90437	36	
245.83501	88	
246.88702	58	
248.27149	36	
248.85156	34	
248.93464	90	
248.98308	86	
251.88798	60	
253.85063	72	
254.12229	68	
254.97068	62	
256.84906	174	
256.98432	30	
257.85640	82	
257.93636	72	
258.84635	540	1+
258.87990	34	
260.02880	40	
260.06600	32	
260.17138	40	
260.83321	410	1+
261.01795	84	
261.85237	108	
263.84626	76	
265.06634	84	
266.83910	42	
266.86463	68	
266.91495	76	
267.17789	36	
268.78799	36	
268.84495	104	
269.60981	78	
269.84012	264	1+
270.52996	60	
270.82719	48	
270.91369	90	
271.83858	62	
271.87081	52	
272.91464	68	
274.79580	36	
274.87364	122	
275.86814	232	
276.85830	332	
276.95406	70	
277.14334	38	
277.85728	282	
277.91931	68	
278.84546	356	
278.87540	110	
279.83743	134	
279.85754	216	
279.91368	154	
280.87577	82	
281.89406	64	
282.84547	68	
282.87017	56	
282.98392	30	
283.85410	64	
283.87280	48	
283.94939	76	
284.83573	72	
284.87505	74	
285.89166	54	
288.83491	90	
289.78267	44	
291.06174	48	
292.86170	50	
294.86809	138	
295.86994	100	
295.97794	68	
296.85687	102	
297.89271	120	
299.05120	48	
299.87149	66	
300.89052	74	
301.86107	40	
302.13749	38	
302.87644	86	
302.97731	74	
303.08388	70	
304.79882	62	
306.80210	38	
308.84703	66	
309.86202	78	
313.88191	62	
314.20856	38	
317.86933	66	
317.90856	60	
318.05543	54	
318.87915	76	
319.26759	48	
326.40037	70	
327.03759	46	
328.90532	78	
330.81182	54	
335.77999	58	
335.88286	68	
339.02998	76	
340.22485	54	
END IONS

###FS:    #m/z: 336.94504 #charge 1+
###MS: 170
###MSMS: 173
BEGIN IONS
TITLE=Cmpd 129, +MS2(336.9450), 28.0-35.0eV, 3.7min #173
RTINSECONDS=222.492
SCANS=170,173
PEPMASS=336.94504	16804
CHARGE=1+
76.24519	70	
123.04586	32	
159.90865	82	
162.32123	44	
164.72519	48	
180.87369	58	
193.88677	46	
198.95255	70	
206.89913	60	
207.88714	60	
211.94322	178	
212.88130	100	
213.87781	138	
217.64464	32	
217.88737	48	
221.87679	64	
223.11872	92	
223.93583	80	
223.97412	112	
224.83962	122	
228.84633	54	
229.04910	48	
229.37049	84	
229.95515	482	
230.89021	272	1+
231.94955	80	
232.89682	64	
233.86674	58	
233.95235	38	
233.96671	32	
234.92303	60	
235.82550	76	
237.30064	42	
238.86365	60	
239.84327	176	
239.88605	66	
240.83830	436	1+
240.90034	56	
240.96157	80	
243.84039	50	
244.12268	70	
244.95799	54	
245.85787	74	
247.06436	32	
247.96113	120	
248.00753	46	
248.89908	160	
248.98314	72	
251.01019	38	
251.83147	64	
252.95537	70	
252.97187	90	
253.22492	62	
254.90614	66	
254.96494	76	
255.96607	72	
256.85058	48	
257.01370	52	
257.84749	74	
257.93623	72	
258.84362	264	
258.92832	60	
259.85132	326	1+
260.65503	76	
261.84799	56	
262.83104	132	
263.88248	36	
266.86855	68	
267.85134	54	
267.87186	84	
268.84168	206	
268.90468	40	
269.08606	44	
269.79721	68	
270.84127	64	
271.38838	30	
271.95185	50	
272.87990	84	
272.97953	128	
273.09317	42	
273.26090	34	
273.31507	28	
273.56206	68	
273.88124	72	
274.52932	34	
274.78731	64	
274.86328	166	
275.01574	56	
275.86702	108	
276.31075	28	
276.85545	250	
277.06811	40	
277.13379	38	
277.85887	384	1+
277.88241	50	
278.10144	82	
278.83305	66	
279.00511	70	
279.05873	38	
279.88346	90	
282.84158	78	
283.03744	70	
283.88510	32	
284.76319	64	
285.84820	56	
286.85582	72	
287.84833	68	
287.89052	56	
289.87264	96	
290.85713	68	
290.92760	50	
292.45416	40	
292.66639	54	
292.87422	52	
293.10673	80	
294.86990	140	
295.90156	84	
295.97600	36	
296.23776	78	
296.91463	46	
297.89417	58	
298.33989	82	
298.86003	36	
299.06177	60	
299.27422	58	
299.86152	78	
301.88405	72	
304.87912	164	
305.88871	84	
306.00474	42	
306.88372	56	
308.57055	68	
308.88378	150	
309.87345	88	
312.40308	58	
315.08392	76	
316.22070	78	
316.80182	72	
322.94901	40	
329.87902	42	
330.19372	84	
332.91704	44	
333.28913	64	
334.29412	86	
334.63079	72	
335.28907	62	
336.27011	66	
337.18068	70	
338.90123	82	
340.26207	40	
340.43098	88	
340.44704	30	
340.83449	46	
341.24226	38	
END IONS

###FS:    #m/z: 340.93986 #charge 1+
###MS: 174
###MSMS: 175
BEGIN IONS
TITLE=Cmpd 130, +MS2(340.9399), 28.0-35.0eV, 3.8min #175
RTINSECONDS=226.153
SCANS=174-175
PEPMASS=340.93986	119686
CHARGE=1+
79.85530	64	
189.88927	82	
190.92637	66	
205.94798	42	
208.83946	76	
208.95816	150	
210.93823	86	
211.84161	68	
212.88299	50	
212.93813	214	1+
214.02789	50	
215.88379	158	
216.89552	66	
217.88586	86	
217.94733	70	
219.88036	62	
223.83089	70	
223.96257	132	
224.84150	130	
224.97298	66	
228.83899	58	
229.84391	116	
230.89034	114	
231.89343	68	
231.94893	122	
233.89869	102	
233.95092	114	
235.82580	70	
236.46779	44	
236.88628	56	
238.88429	66	
239.92539	78	
239.94063	66	
240.23035	60	
240.83775	70	
240.88150	92	
240.93469	70	
241.84532	204	
241.97485	68	
242.83902	96	
242.93628	50	
243.82901	116	
244.13004	66	
244.82967	134	
244.86716	92	
244.89826	78	
245.94477	54	
246.40842	94	
246.85256	62	
248.82804	48	
248.90005	74	
248.99113	72	
251.65821	88	
251.95429	66	
252.92995	66	
253.89383	52	
253.96420	58	
254.96487	122	
255.03144	82	
255.07069	88	
256.83474	58	
256.90586	60	
257.84973	674	1+
258.23612	58	
259.35983	92	
259.82979	102	
259.95354	72	
260.85506	250	
261.82763	46	
261.84732	132	
261.90102	62	
262.83409	60	
262.89135	58	
264.86224	80	
265.01657	80	
266.84673	68	
266.86662	58	
267.83956	86	
267.86488	72	
268.84022	58	
268.95721	80	
270.83453	94	
271.94780	48	
272.43077	42	
272.84547	82	
272.97133	64	
274.85757	124	
274.87295	62	
274.91215	78	
275.85278	972	1+
275.88632	56	
277.81269	42	
277.85507	686	1+
277.94161	76	
278.84018	372	
278.87812	94	
280.85122	68	
280.89794	52	
280.94248	78	
281.12559	50	
281.89629	90	
282.86816	112	
282.91997	70	
283.80070	60	
283.85851	72	
283.96608	68	
284.88334	70	
285.88095	72	
287.40925	62	
289.88089	90	
290.83768	64	
291.87495	64	
293.00682	58	
293.87929	66	
294.81910	74	
294.86678	138	
295.88829	62	
296.80870	72	
296.85517	178	1+
297.20406	46	
297.88516	82	
298.01334	70	
298.30623	52	
298.89215	48	
298.97246	88	
299.23135	44	
300.87499	148	
300.98251	66	
301.11423	74	
302.03122	72	
302.87030	66	
303.10341	66	
303.86275	92	
305.89982	66	
306.75490	52	
306.92915	78	
310.41961	76	
311.74951	62	
312.80626	70	
312.90170	70	
316.88906	44	
318.03553	66	
318.87913	64	
322.42145	52	
323.25538	104	
325.88992	86	
326.16980	68	
327.89690	60	
332.95697	62	
335.09149	68	
342.20446	80	
343.32560	74	
343.85790	54	
343.89679	52	
345.91276	58	
END IONS

###FS:    #m/z: 359.96085 #charge 1+
###MS: 174
###MSMS: 176
BEGIN IONS
TITLE=Cmpd 131, +MS2(359.9609), 28.0-35.0eV, 3.8min #176
RTINSECONDS=226.925
SCANS=174,176
PEPMASS=359.96085	12196
CHARGE=1+
123.36753	164	
129.49607	74	
199.88043	76	
199.94557	144	
206.93581	52	
212.15839	90	
213.05165	80	
216.76836	70	
216.85943	54	
216.89345	58	
222.95221	202	
223.10961	80	
223.81448	64	
223.89531	78	
224.95203	138	
224.97145	54	
225.88014	62	
226.04648	82	
226.88357	58	
226.94540	234	
226.97389	74	
227.93350	52	
227.95409	150	
228.94048	314	
231.00447	78	
232.82297	76	
234.09374	80	
235.12097	74	
235.16605	84	
237.85317	76	
237.99888	56	
238.83316	60	
239.06508	72	
240.41102	92	
240.80701	64	
240.83747	76	
240.94148	116	
240.96720	76	
241.78519	90	
242.90203	74	
242.95778	138	
243.86740	54	
243.95582	314	1+
245.12106	66	
246.80664	62	
246.82005	70	
246.95060	450	1+
248.80263	154	
248.88223	50	
249.46201	94	
250.95346	86	
251.97020	78	
252.88299	62	
252.95380	170	
253.09982	64	
253.92125	56	
254.81193	72	
254.95327	58	
255.10222	66	
256.88819	58	
257.16232	110	
258.10384	88	
258.14657	82	
258.82930	112	
259.86090	48	
260.01316	72	
260.82760	50	
260.96829	54	
262.80841	72	
262.86407	52	
262.94974	60	
262.96995	58	
263.88803	52	
264.82058	82	
264.87806	124	
265.15426	78	
265.82239	58	
265.86496	116	
266.07120	56	
266.81436	302	
268.81059	74	
268.83011	80	
268.91073	74	
268.95701	56	
269.12815	98	
269.33179	50	
269.97126	218	
271.23318	62	
271.93341	72	
273.90108	54	
275.16668	72	
275.97609	72	
277.80455	46	
278.79113	64	
279.02570	80	
279.79839	88	
280.10706	106	
280.15073	66	
280.78861	326	1+
280.87262	68	
281.39137	114	
281.77676	62	
281.98889	48	
282.11266	62	
282.86615	86	
283.77712	60	
284.13575	66	
284.82858	62	
288.90584	66	
290.18236	76	
293.11593	68	
295.02161	90	
295.86768	54	
296.80883	232	
297.03410	76	
297.80120	1226	1+
297.86728	74	
297.92849	68	
298.80334	1020	1+
298.88735	48	
299.87518	74	
300.03720	78	
300.80373	104	
301.85429	90	
303.78596	46	
304.80739	68	
306.15204	50	
307.80448	60	
307.83826	130	
307.88923	74	
309.13158	78	
316.81690	148	
321.81495	88	
322.82078	78	
323.01428	110	
323.82748	72	
324.21420	60	
327.28170	84	
328.18171	54	
329.88582	66	
331.77985	70	
333.38783	72	
334.94562	64	
337.87091	54	
341.02453	50	
343.90823	78	
344.92215	52	
350.73433	72	
356.29128	80	
356.73191	80	
360.35898	52	
360.87665	46	
360.94906	64	
363.26926	52	
363.77038	80	
END IONS

###FS:    #m/z: 507.84389 #charge 1+
###MS: 174
###MSMS: 177
BEGIN IONS
TITLE=Cmpd 132, +MS2(507.8439), 28.2-35.2eV, 3.8min #177
RTINSECONDS=227.697
SCANS=174,177
PEPMASS=507.84389	7162
CHARGE=1+
213.26313	78	
221.88981	96	
235.14133	82	
236.06697	122	
238.94912	76	
246.96670	82	
254.91257	76	
257.81585	92	
264.69670	78	
265.90267	92	
268.10978	76	
268.14431	82	
270.80271	76	
273.78948	84	
278.15304	118	
279.13219	80	
281.95427	78	
285.33521	78	
285.86683	100	
290.14023	78	
292.64522	86	
292.85953	136	
293.00466	94	
293.91651	220	1+
294.78535	88	
295.97680	82	
298.79944	88	
303.86501	142	
305.86210	108	
307.81003	76	
307.88084	96	
307.90428	92	
308.13890	104	
308.87409	120	
308.90298	78	
310.15713	186	1+
310.87589	118	
310.96937	84	
312.02978	96	
312.87325	106	
314.86591	484	1+
315.80370	90	
317.55832	82	
318.93400	82	
319.82963	80	
323.86081	84	
325.82896	80	
325.87028	82	
325.89947	124	
326.81189	152	
326.88390	88	
327.88503	230	
328.86444	138	
328.89345	128	
331.01955	78	
332.87550	154	1+
333.19235	86	
334.91032	80	
337.87633	100	
337.89342	78	
339.90740	80	
342.60240	92	
342.77612	150	
342.93865	78	
344.75564	144	
344.91543	74	
346.80611	76	
347.73115	150	1+
347.76920	78	
348.81906	88	
349.75427	92	
349.78243	114	
352.78163	110	
352.80230	80	
352.88203	88	
353.14145	76	
357.12390	80	
358.08981	96	
361.99485	82	
365.78143	74	
366.73794	260	
367.84472	80	
368.79197	94	
368.89684	166	
369.83211	80	
370.78765	88	
372.77634	74	
373.71840	234	1+
375.18176	76	
377.17516	80	
377.78597	74	
379.88924	84	
380.03511	76	
380.71664	356	
380.74328	76	
381.71704	158	
382.72192	96	
382.86734	78	
383.71582	90	
384.75921	88	
387.83492	132	
389.19304	94	
390.84050	108	
391.83982	90	
392.07082	90	
392.83292	82	
393.86527	86	
394.73806	124	
398.72632	322	1+
405.85344	124	
407.74665	104	
407.86314	88	
408.74451	96	
408.85100	256	1+
409.76454	80	
410.72083	268	1+
410.86163	128	
417.04774	82	
417.89321	90	
420.87874	144	
421.27094	74	
421.74339	114	
421.88188	122	
422.87778	76	
423.77180	174	
424.76754	88	
424.82518	102	
425.75287	160	
425.78665	142	
426.86206	344	1+
427.73563	160	
427.75806	78	
427.78068	96	
428.74228	112	
428.84619	306	1+
428.86886	120	
429.70268	78	
429.74843	80	
429.98563	82	
430.74512	186	
434.70867	76	
434.85109	142	
437.20572	88	
439.74859	76	
443.76175	82	
444.87176	404	1+
445.05063	94	
446.68643	78	
447.69680	102	
447.72423	108	
449.88044	114	
450.75634	162	
462.88244	90	
463.88945	96	
464.88460	78	
467.88801	242	
472.86871	80	
485.89816	112	
495.25541	76	
503.19811	80	
505.30145	106	
509.28419	76	
END IONS

###FS:    #m/z: 340.93973 #charge 1+
###MS: 178
###MSMS: 179
BEGIN IONS
TITLE=Cmpd 133, +MS2(340.9397), 28.0-35.0eV, 3.9min #179
RTINSECONDS=231.391
SCANS=178-179
PEPMASS=340.93973	115322
CHARGE=1+
189.89089	62	
190.94638	70	
192.92698	56	
197.86990	72	
200.88326	64	
205.95137	66	
209.00640	68	
212.88071	150	
213.93689	144	
215.88009	52	
215.93898	198	
217.87869	64	
219.98210	52	
222.88566	66	
222.95021	68	
222.97734	78	
224.83320	60	
224.98189	42	
226.85954	54	
227.84977	54	
227.89059	66	
229.02274	76	
230.88912	130	
230.91259	70	
231.94887	120	
232.89105	66	
232.94558	54	
233.89648	92	
235.02280	70	
235.11716	72	
235.93673	66	
236.90125	72	
237.85683	74	
238.82730	70	
239.84643	66	
240.83742	132	
240.86135	74	
240.87526	54	
241.84041	566	1+
242.82334	72	
242.85223	70	
243.83512	130	
244.84703	72	
245.50978	68	
245.84257	64	
245.88296	50	
246.85621	74	
246.97575	72	
248.10618	64	
248.85911	52	
248.89391	88	
249.96044	160	
249.99385	64	
252.84769	92	
252.88504	44	
253.90511	52	
254.91965	56	
254.96685	60	
256.86483	148	
256.98047	78	
257.06911	56	
257.85781	142	
257.93201	62	
258.84518	372	
259.85023	240	
259.89607	68	
259.95263	116	
260.83431	244	
261.84721	56	
261.87371	80	
262.83723	102	
264.15395	74	
265.86468	68	
266.84390	102	
266.86074	112	
267.13173	60	
268.83954	128	
269.83767	68	
269.85135	44	
270.39072	108	
270.82951	158	
270.84937	42	
271.84670	66	
271.87089	66	
272.16423	96	
272.84408	86	
273.79227	162	1+
274.09196	60	
274.86022	222	
274.87970	192	
275.87381	142	
276.85621	448	
277.80845	72	
277.86535	232	
277.92307	72	
278.20604	72	
278.41060	82	
278.84616	658	1+
278.86309	190	
279.88175	54	
279.90842	86	
280.83908	90	
280.85527	114	
280.88710	80	
280.98019	60	
281.04356	76	
281.84694	68	
281.86635	78	
281.88807	56	
282.87053	76	
283.87694	46	
286.85125	62	
290.80197	66	
292.01773	56	
292.87428	78	
293.88146	66	
294.86831	78	
295.86369	66	
296.14459	88	
296.84892	64	
297.14065	54	
297.21836	86	
297.87990	242	
297.90116	72	
297.93500	60	
299.02336	64	
300.05831	70	
300.87161	66	
301.86388	130	
301.88168	116	
301.90117	52	
302.87318	150	
303.78391	68	
305.22796	56	
305.79884	44	
307.14218	86	
315.87827	74	
320.44018	72	
320.90862	58	
322.07763	74	
322.21440	104	
323.16490	82	
325.89465	54	
325.96322	82	
326.17163	54	
328.95191	86	
329.13688	70	
330.83190	66	
331.20314	72	
331.81779	60	
338.28402	68	
339.86694	66	
340.07102	52	
END IONS

###FS:    #m/z: 363.95556 #charge 1+
###MS: 178
###MSMS: 180
BEGIN IONS
TITLE=Cmpd 134, +MS2(363.9556), 28.0-35.0eV, 3.9min #180
RTINSECONDS=232.164
SCANS=178,180
PEPMASS=363.95556	40882
CHARGE=1+
64.31253	64	
148.97054	50	
189.86682	86	
191.85876	78	
207.87249	154	
209.94628	90	
212.87799	210	
213.87688	94	
216.13306	104	
217.42201	86	
222.95256	410	1+
224.94835	154	
225.94711	64	
226.09988	86	
226.88674	60	
226.94627	720	1+
226.97630	58	
227.17929	66	
228.89390	54	
228.94111	806	1+
230.83651	58	
230.88827	326	
230.91281	84	
231.79456	68	
231.98216	74	
232.88295	226	1+
234.88187	120	
240.09114	72	
240.83427	76	
240.93830	130	
240.95704	328	1+
241.83154	66	
241.94369	208	
242.82153	72	
242.86000	88	
242.93932	356	
243.82143	144	
243.90185	74	
244.81959	106	
244.85394	72	
244.95701	478	1+
245.87142	78	
245.94022	158	
246.81021	114	
246.95370	136	
247.79923	380	1+
247.85889	72	
247.94471	64	
248.80108	326	1+
248.90458	136	
249.12464	68	
249.83803	64	
249.88496	66	
250.90079	90	
251.04894	56	
251.08009	50	
252.11024	72	
252.91233	90	
252.94740	70	
253.90137	94	
253.95205	76	
254.86904	58	
256.95528	58	
257.15587	80	
257.95169	68	
258.83355	148	
258.97833	92	
259.84492	72	
260.83137	52	
260.96822	78	
262.59537	108	
262.82696	110	
262.85610	54	
264.81789	138	
265.81577	102	
266.01932	70	
266.81260	482	1+
266.84681	70	
268.78997	66	
268.81199	68	
269.97279	66	
270.47091	48	
270.57649	86	
270.83490	58	
270.85935	48	
271.90532	80	
274.79804	66	
274.86639	92	
274.90777	72	
276.80691	64	
276.85591	70	
277.00090	78	
277.12784	66	
277.80632	56	
277.85373	512	1+
277.91400	114	
278.80193	290	
279.78749	434	1+
280.27812	48	
280.79000	360	1+
280.93472	54	
281.11582	62	
281.86531	70	
282.79922	54	
282.82880	56	
282.93625	48	
283.82949	118	
283.84442	128	
284.13416	72	
284.82504	334	1+
284.86269	66	
285.79164	64	
285.84150	74	
286.81396	72	
287.14477	72	
287.87565	60	
289.36726	90	
293.12422	70	
294.14081	74	
295.42866	88	
295.82765	64	
296.81188	176	
296.91827	58	
297.80254	868	1+
298.80484	748	1+
300.80324	114	
301.81356	112	
301.86173	254	
301.94361	92	
302.80111	62	
303.85557	384	
303.91201	198	
305.11605	72	
306.81790	72	
307.14424	56	
307.87874	152	
308.80806	114	
316.15320	48	
316.81123	344	1+
316.84796	48	
318.81248	112	
318.94120	58	
319.05704	48	
320.80317	122	
321.81895	124	
322.81265	126	
322.90289	70	
322.92446	68	
323.78787	84	
323.83431	76	
323.89577	56	
324.02391	64	
328.88924	76	
330.97262	62	
334.03558	68	
338.97300	72	
341.85982	50	
341.99829	82	
342.13182	58	
342.86159	88	
344.75538	58	
349.23222	56	
350.12972	64	
358.76777	70	
359.32232	80	
365.74251	56	
END IONS

###FS:    #m/z: 359.96074 #charge 1+
###MS: 178
###MSMS: 181
BEGIN IONS
TITLE=Cmpd 135, +MS2(359.9607), 28.0-35.0eV, 3.9min #181
RTINSECONDS=232.936
SCANS=178,181
PEPMASS=359.96074	11036
CHARGE=1+
186.86262	44	
199.89948	76	
205.97081	50	
209.82892	50	
209.94477	76	
212.83135	58	
212.86537	54	
213.46390	36	
214.30441	54	
214.89075	54	
218.88382	62	
220.08777	92	
222.11826	66	
222.86203	64	
222.95460	130	
222.99575	52	
223.89156	60	
224.88658	88	
224.94569	150	
225.04514	50	
225.10762	54	
225.97221	40	
226.19762	42	
226.94792	456	
226.97320	46	
228.84449	70	
228.93981	622	
231.90296	72	
232.88720	122	
234.86418	188	
234.95531	72	
235.86443	140	
236.84502	78	
238.83137	106	
239.81704	62	
239.90472	74	
240.81868	84	
240.96428	156	
241.42302	164	
241.84960	116	
242.84816	62	
243.27127	40	
243.93669	78	
244.95837	270	1+
245.93987	100	
246.95060	568	
248.44562	44	
248.80338	360	1+
250.03070	72	
250.79974	74	
250.97129	122	
252.17263	68	
252.87728	96	
252.95915	46	
253.09209	52	
253.93128	52	
253.95996	88	
257.85715	68	
258.88193	64	
259.86014	72	
260.96377	70	
260.98241	58	
261.05511	72	
265.81594	108	
265.98023	108	
266.09509	72	
266.81863	132	
266.89286	102	
267.81684	102	
267.96938	48	
268.54027	76	
269.07176	80	
270.88348	64	
271.91307	66	
272.44268	38	
272.86978	62	
274.87589	66	
275.81055	48	
275.97270	80	
276.00656	62	
276.80423	86	
276.85747	158	
277.80859	58	
278.79665	114	
279.12056	44	
279.76888	58	
280.79082	712	1+
281.80488	80	
281.85309	38	
281.96668	58	
282.05926	46	
282.79094	136	
282.82683	166	
283.06851	56	
283.83373	66	
283.98257	72	
284.82339	246	1+
285.08450	82	
285.81020	78	
285.88943	114	
290.79993	58	
292.11430	54	
292.92473	64	
294.07130	52	
294.81488	76	
294.86964	68	
296.81016	140	
297.03922	50	
297.79113	66	
297.80780	76	
298.80317	552	1+
298.88965	78	
300.78610	72	
301.67904	82	
301.74492	42	
304.88460	76	
305.83173	54	
306.06725	54	
306.43906	92	
308.16344	72	
309.79587	38	
311.79287	86	
314.62648	72	
314.82917	56	
314.94917	76	
315.28930	56	
315.90194	102	
315.97845	62	
316.81911	92	
316.95277	44	
317.81911	50	
318.81065	68	
319.82518	56	
321.82122	78	
321.89071	44	
323.01700	58	
323.81882	62	
324.89338	80	
326.14719	52	
329.00205	44	
329.86385	58	
331.56936	80	
333.01520	54	
334.07401	42	
334.81497	72	
336.94398	142	
338.21189	86	
346.20519	74	
347.15193	64	
349.80110	68	
353.15283	84	
358.53149	82	
359.25761	62	
360.26125	72	
362.30116	46	
END IONS

###FS:    #m/z: 322.92934 #charge 1+
###MS: 182
###MSMS: 183
BEGIN IONS
TITLE=Cmpd 136, +MS2(322.9293), 28.0-35.0eV, 4.0min #183
RTINSECONDS=236.595
SCANS=182-183
PEPMASS=322.92934	202752
CHARGE=1+
45.68425	18	
52.32086	34	
52.79728	88	
65.97860	18	
67.68108	18	
76.46822	66	
89.16167	22	
144.10116	16	
144.15570	16	
144.78444	16	
145.75679	16	
147.64859	16	
149.69677	16	
150.04101	16	
150.28628	32	
150.92522	16	
151.39624	16	
152.67401	50	
184.27975	32	
187.91469	56	
190.83021	24	
190.93287	50	
194.24205	22	
196.89366	72	
199.85981	68	
200.19828	24	
200.82971	52	
201.04413	190	
202.08340	20	
203.52017	30	
205.95068	116	
207.97055	64	
209.91791	54	
211.10987	58	
212.87950	66	
212.91356	54	
216.97480	72	
218.27022	24	
220.17714	72	
222.94281	70	
223.82012	60	
225.05778	90	
227.92694	72	
232.36668	42	
234.08442	60	
238.93807	140	
239.07633	166	
240.81918	180	
240.91962	56	
240.93896	1166	1+
241.11977	72	
241.82942	70	
241.84846	62	
242.02014	50	
242.26693	24	
242.45434	28	
242.79654	68	
242.94101	1064	1+
242.99384	84	
243.23585	48	
243.85234	62	
243.99281	24	
244.38345	18	
244.77222	22	
244.81362	54	
244.82725	64	
244.93704	192	
245.17687	26	
245.79276	34	
246.43033	34	
246.84871	88	
246.98943	80	
247.30208	22	
247.84709	58	
248.79706	72	
251.33112	98	
252.00898	82	
252.31426	40	
252.66241	86	
254.58858	18	
255.29930	18	
258.82811	136	
260.01298	52	
260.33971	78	
261.84210	102	
262.08408	74	
262.82600	64	
263.23029	20	
263.72070	20	
265.08862	66	
265.25208	60	
266.99289	54	
267.06522	86	
268.84969	52	
270.69175	32	
272.25141	24	
272.82503	82	
273.79948	54	
274.85491	64	
274.92012	56	
275.80040	72	
278.09721	56	
279.09155	1302	1+
279.26664	24	
279.38048	22	
279.76485	24	
279.79850	22	
279.92907	54	
280.26998	38	
281.38311	22	
281.98877	20	
282.07524	54	
282.21771	54	
283.06964	120	
283.76181	28	
283.79568	48	
284.06936	70	
284.23699	18	
284.29122	576	1+
284.65213	30	
284.84784	24	
284.98056	20	
285.14642	66	
285.22002	20	
285.54883	24	
286.19034	24	
286.78277	32	
287.86139	46	
287.88191	60	
287.96948	20	
288.09002	40	
289.11242	30	
289.66486	28	
291.49719	92	
292.43949	24	
294.86367	26	
295.58285	18	
297.83749	68	
301.79650	68	
306.08857	50	
307.87850	50	
308.88565	62	
310.82216	58	
311.85983	58	
315.44165	32	
318.93856	72	
319.09412	66	
320.28477	24	
321.16375	60	
321.99646	32	
322.22970	30	
323.16292	86	
323.88477	48	
324.10362	32	
END IONS

###FS:    #m/z: 363.95557 #charge 1+
###MS: 182
###MSMS: 184
BEGIN IONS
TITLE=Cmpd 137, +MS2(363.9556), 28.0-35.0eV, 4.0min #184
RTINSECONDS=237.367
SCANS=182,184
PEPMASS=363.95557	42626
CHARGE=1+
142.02168	78	
159.53912	70	
165.44468	78	
182.86723	68	
183.92505	50	
191.86053	70	
196.88308	62	
207.96727	52	
209.94724	42	
210.34515	44	
212.87819	380	
214.90432	68	
215.88190	72	
216.40907	88	
219.37622	90	
222.94940	156	
223.94688	58	
224.95167	414	
224.96768	60	
225.96730	64	
226.94665	546	1+
227.83714	56	
227.92949	150	
228.89488	60	
228.94462	354	1+
229.12334	44	
230.89073	110	
232.88360	76	
234.87433	72	
235.07357	40	
235.09626	72	
238.04643	92	
239.05241	50	
239.06621	84	
240.19407	44	
240.83400	114	
240.94177	128	
241.93843	62	
241.96450	88	
242.81953	196	
242.94342	150	
242.96156	80	
243.81563	42	
243.83655	156	
243.96338	66	
244.03410	68	
244.93843	132	
244.95733	518	
245.81290	56	
245.83519	72	
245.94019	98	
246.95150	336	
247.97272	64	
248.80392	344	1+
249.90337	106	
250.42859	68	
250.80355	42	
251.04344	62	
251.06770	56	
251.89194	58	
253.78190	54	
254.01508	80	
255.06124	64	
256.89206	60	
258.82965	82	
260.82888	194	
260.96634	78	
261.83217	276	
262.54559	60	
262.82598	68	
263.78472	72	
263.82900	66	
263.93040	96	
264.81796	54	
265.78449	78	
266.81490	216	
266.85445	52	
267.06119	74	
267.81996	128	
267.97495	76	
268.08761	80	
268.81582	100	
269.96391	128	
270.79858	74	
270.94605	52	
273.97868	80	
274.82256	50	
276.80683	62	
276.85990	48	
278.80319	60	
278.85098	72	
279.05018	68	
279.10119	50	
279.46489	42	
279.79715	48	
279.83636	54	
280.78972	286	
281.11480	74	
281.79584	256	
281.89038	148	
282.09238	60	
282.78842	248	
282.86215	54	
282.91152	58	
283.82016	360	1+
283.85189	50	
284.78367	60	
284.79828	52	
285.74809	74	
286.15315	44	
286.81815	76	
287.82762	84	
288.94740	58	
290.82864	50	
291.43457	84	
293.16448	66	
296.80865	188	
297.11131	66	
297.81073	126	
298.80678	428	
299.80400	288	
299.87127	52	
300.80498	184	
300.86089	48	
301.12945	56	
301.79652	182	
301.86212	166	
302.85116	70	
302.87282	64	
303.85101	78	
307.83761	68	
307.88054	82	
308.14350	80	
311.86205	128	
315.82123	54	
316.81711	246	1+
318.82331	120	
319.93053	68	
320.33275	76	
321.81212	208	1+
322.88311	40	
323.01478	76	
323.94477	50	
324.05744	82	
325.82130	56	
326.26043	72	
334.28586	48	
337.11276	76	
339.10218	46	
344.17015	66	
349.12190	118	
349.75301	66	
350.14635	60	
360.86512	42	
361.35756	70	
368.83263	84	
END IONS

###FS:    #m/z: 336.94493 #charge 1+
###MS: 182
###MSMS: 185
BEGIN IONS
TITLE=Cmpd 138, +MS2(336.9449), 28.0-35.0eV, 4.0min #185
RTINSECONDS=238.139
SCANS=182,185
PEPMASS=336.94493	16066
CHARGE=1+
85.93488	138	
107.23359	96	
155.31655	82	
188.96130	94	
207.12349	84	
207.95099	66	
210.89548	76	
210.93725	42	
211.83635	68	
211.87623	398	1+
211.94758	164	
212.87864	332	1+
213.06956	36	
213.94604	74	
215.88119	80	
217.04750	74	
221.90428	102	
223.82710	62	
224.84322	148	
224.89560	48	
224.97361	60	
225.96876	80	
226.11471	72	
226.85270	144	
226.90029	70	
227.02762	86	
227.84405	36	
228.84370	146	
229.95396	152	
230.88941	126	
231.20395	58	
231.94771	82	
232.82182	84	
234.15391	62	
234.94754	70	
238.84306	42	
239.17515	50	
239.85037	82	
239.98277	46	
240.09122	58	
240.83425	150	
241.84199	380	1+
242.08209	38	
243.80346	36	
244.84808	50	
244.96959	56	
245.83110	48	
247.12291	56	
247.96425	176	
248.07327	68	
248.85511	68	
248.89394	78	
249.95841	58	
250.88253	42	
250.91452	48	
251.96213	52	
252.92808	80	
252.95233	116	
252.97278	50	
253.83674	86	
254.97460	88	
256.84940	144	
256.86718	120	
257.87308	70	
257.92623	50	
258.84328	334	
258.88165	84	
259.85280	352	1+
259.89801	66	
259.91224	60	
260.95029	42	
261.84177	74	
261.86169	66	
262.07229	72	
262.85017	52	
264.86663	92	
265.08850	46	
265.86548	44	
268.84235	278	1+
268.86467	68	
268.98036	56	
269.86779	66	
271.98389	72	
274.85928	84	
274.87675	124	
275.86195	68	
275.88195	88	
276.85534	138	
276.87095	134	
277.83597	114	
277.86516	280	
278.84143	82	
278.94361	82	
278.99888	74	
279.02172	62	
279.10357	50	
279.86094	100	
279.88369	44	
281.00005	56	
281.81602	64	
281.94753	70	
282.86816	78	
283.26473	40	
284.08269	36	
285.84774	76	
286.84704	342	1+
287.86172	162	
290.47960	102	
291.84979	64	
291.88518	106	
292.08897	92	
293.10112	136	
293.86466	54	
294.17790	156	
294.85729	72	
294.87650	58	
295.87836	58	
295.89526	40	
296.88658	44	
297.35526	44	
297.88632	86	
298.30170	72	
298.59294	38	
298.83425	38	
299.86896	184	
300.12422	38	
300.87861	78	
301.99067	50	
304.04475	40	
306.53789	68	
309.95903	60	
310.02797	52	
310.77043	48	
311.00834	34	
312.86791	164	
313.77323	42	
313.86479	92	
319.44514	72	
320.15881	60	
320.93489	86	
321.21927	78	
321.86211	54	
322.14832	52	
322.91759	38	
326.20717	72	
328.13947	74	
328.88354	58	
329.87310	78	
331.83338	44	
332.82087	60	
333.74218	68	
334.95659	104	
335.14076	52	
338.86229	46	
339.02440	38	
339.22174	64	
END IONS

###FS:    #m/z: 322.92930 #charge 1+
###MS: 186
###MSMS: 187
BEGIN IONS
TITLE=Cmpd 139, +MS2(322.9293), 28.0-35.0eV, 4.0min #187
RTINSECONDS=241.788
SCANS=186-187
PEPMASS=322.92930	178594
CHARGE=1+
65.94768	18	
66.47025	18	
76.70807	26	
76.95119	72	
85.31681	18	
114.35679	16	
114.57356	16	
115.66312	16	
116.25418	16	
116.34025	16	
117.16818	16	
117.19875	16	
118.24460	16	
118.38751	16	
119.27364	16	
119.90073	18	
120.09846	16	
121.00581	16	
121.33426	16	
122.34539	16	
122.56688	16	
123.46029	16	
123.60222	16	
123.67459	16	
124.44459	16	
124.68580	16	
125.00410	16	
125.22386	16	
126.31451	16	
127.15221	16	
127.64977	16	
129.13435	16	
129.16505	16	
129.67073	16	
130.34277	16	
130.82126	16	
132.43290	16	
132.85575	16	
133.47923	16	
134.18381	16	
134.66216	16	
134.77618	16	
136.81378	16	
136.87124	16	
178.37371	18	
184.30827	38	
188.98690	54	
189.36673	18	
198.86079	42	
200.83610	48	
202.05289	44	
204.96587	18	
205.95011	124	
207.11801	74	
208.01488	32	
211.43974	88	
213.08405	80	
221.94821	24	
222.08527	68	
222.95002	52	
223.14259	72	
223.95205	74	
229.83754	56	
231.68761	30	
235.84264	66	
236.14259	62	
236.83746	114	
238.94352	202	
239.07995	60	
239.97520	60	
240.72642	32	
240.82249	64	
240.93888	450	
240.96110	66	
241.12365	56	
241.21112	46	
241.94282	458	
241.98202	72	
242.41502	20	
242.83875	70	
242.90780	22	
242.94050	1210	1+
242.98601	82	
243.82380	70	
243.85102	24	
244.81738	68	
244.93636	368	
246.85065	66	
247.76986	24	
248.14481	28	
248.85329	70	
250.91948	30	
253.11924	54	
253.16636	40	
255.09814	84	
257.90116	108	
258.43921	116	
258.83657	38	
259.11880	76	
259.15627	88	
259.83476	94	
260.83458	94	
261.98081	104	
262.84211	42	
263.82640	72	
263.91830	86	
264.82158	22	
268.39326	18	
269.80362	68	
269.86400	76	
269.88256	44	
270.12517	20	
270.86104	68	
271.07551	70	
275.80651	18	
277.81467	36	
277.98467	66	
279.05454	20	
279.09151	1346	1+
279.21463	24	
279.96793	38	
280.11248	70	
280.15169	32	
280.24154	24	
281.20233	44	
281.27102	18	
282.07989	40	
282.19327	62	
282.27379	68	
284.29258	742	1+
284.84408	44	
284.88090	38	
285.80612	72	
286.47192	18	
286.64732	34	
286.85971	78	
287.69636	24	
287.97368	80	
288.62193	26	
290.11940	20	
290.87698	70	
294.63362	18	
299.02969	18	
302.30454	56	
305.88022	58	
305.94661	22	
306.94221	84	
308.87427	66	
312.15944	60	
324.13679	48	
324.88664	86	
326.89727	50	
328.40439	104	
END IONS

###FS:    #m/z: 363.95535 #charge 1+
###MS: 186
###MSMS: 188
BEGIN IONS
TITLE=Cmpd 140, +MS2(363.9553), 28.0-35.0eV, 4.1min #188
RTINSECONDS=242.56
SCANS=186,188
PEPMASS=363.95535	37020
CHARGE=1+
141.08796	68	
183.86344	126	
205.94786	62	
209.87682	70	
209.94243	178	
212.87905	174	
213.84536	56	
213.89653	60	
219.88960	90	
222.95281	142	
224.94693	296	1+
225.97187	88	
226.94714	250	
226.97190	94	
227.94450	148	
228.84110	118	
228.94028	270	1+
228.95781	110	
230.83300	86	
230.88877	586	1+
232.88397	78	
236.04991	72	
238.86377	52	
238.89408	74	
239.07254	74	
239.91037	70	
240.07414	80	
240.14642	76	
240.82329	236	1+
240.92349	68	
240.96120	58	
241.94267	144	
242.84139	102	
242.90747	66	
242.94037	94	
242.95989	152	
243.82230	52	
243.84615	70	
244.81936	158	
244.83820	58	
244.95844	408	1+
245.83299	80	
245.93910	86	
246.80999	170	
246.95580	136	
247.05700	66	
247.36458	50	
247.80295	54	
248.80414	78	
248.90002	264	
250.79420	64	
251.04716	60	
251.08383	82	
255.09645	58	
256.89997	92	
257.84331	64	
258.80283	88	
258.82856	142	
258.84770	298	1+
258.96866	134	
259.82678	58	
261.19056	88	
261.83761	76	
262.54340	62	
262.82922	128	
263.84223	98	
263.88240	66	
264.82455	72	
265.11449	72	
265.14224	66	
265.49668	104	
265.81548	258	1+
265.92293	86	
266.85207	62	
267.99537	80	
268.81283	56	
268.83838	58	
268.96700	66	
269.80939	116	
269.96897	56	
271.10862	72	
271.82435	68	
272.12173	78	
273.85650	72	
274.45406	76	
276.10235	64	
276.85346	58	
276.90631	54	
277.85767	124	
277.91508	56	
278.08538	72	
278.79432	108	
278.85336	66	
279.79972	148	
279.92464	94	
280.79028	1000	1+
280.82973	76	
282.81440	52	
283.85223	52	
284.42122	98	
284.79237	78	
284.82583	154	
285.82807	62	
285.89108	68	
286.81916	64	
289.87900	72	
290.79759	80	
290.87069	60	
292.43100	100	
296.81121	188	
297.81408	240	
298.80395	652	1+
298.84694	64	
300.79184	64	
300.79924	254	1+
300.85903	256	1+
302.79159	60	
303.78571	58	
304.88410	56	
305.88875	68	
307.17458	68	
308.00786	80	
308.04243	76	
310.87853	52	
311.17067	54	
311.20856	56	
312.95395	78	
313.72991	58	
316.81124	110	
317.81940	100	
318.82243	66	
318.96062	60	
319.82483	112	
320.21858	56	
320.82043	92	
321.80909	108	
324.32838	58	
324.79831	58	
324.82292	74	
325.24338	60	
325.91899	82	
327.07705	72	
327.18825	74	
329.41533	86	
333.82482	94	
335.38607	58	
336.94851	70	
338.97967	52	
341.61003	120	
344.38210	76	
346.13438	50	
349.11933	60	
349.16097	62	
352.09010	82	
352.27935	62	
355.90673	108	
356.77117	64	
361.36188	72	
364.03935	62	
367.13184	58	
368.75193	72	
END IONS

###FS:    #m/z: 336.94492 #charge 1+
###MS: 186
###MSMS: 189
BEGIN IONS
TITLE=Cmpd 141, +MS2(336.9449), 28.0-35.0eV, 4.1min #189
RTINSECONDS=243.332
SCANS=186,189
PEPMASS=336.94492	13438
CHARGE=1+
126.83796	34	
152.69231	32	
182.86749	64	
183.86990	72	
187.86455	52	
189.15301	30	
191.11300	66	
193.89168	62	
196.88501	72	
201.94123	76	
206.76826	72	
211.94454	130	
212.87708	236	1+
213.94137	76	
214.93616	48	
215.00454	40	
216.00380	32	
216.82885	50	
216.97133	74	
219.13243	40	
221.36675	68	
224.83871	74	
226.97213	76	
228.21718	60	
228.85179	78	
228.89273	70	
229.85410	86	
229.95849	74	
230.88750	270	
231.17363	36	
231.95253	42	
232.95477	50	
233.82752	44	
233.88372	100	
234.93798	28	
235.86732	140	
237.87827	60	
239.90466	74	
239.92196	66	
240.85308	80	
240.89666	72	
240.96052	86	
241.75465	32	
241.84145	182	
241.95550	56	
242.84002	150	
242.86737	72	
242.95937	72	
243.17184	82	
243.83644	192	
248.90038	378	
249.00653	28	
250.15696	26	
250.82316	54	
250.94622	40	
251.07566	66	
251.92704	74	
252.08118	66	
252.96145	48	
253.90541	82	
253.95037	40	
254.37368	32	
256.25874	52	
256.84791	64	
256.86566	80	
256.90299	56	
256.95838	126	
257.85820	200	
257.89285	72	
258.84963	668	1+
258.87590	58	
259.46503	158	
261.83166	86	
262.00856	58	
262.09407	32	
262.85368	90	
262.92602	74	
263.44146	28	
263.82866	60	
263.89237	40	
264.43685	50	
265.81504	30	
265.86258	44	
266.84929	138	
267.83884	480	1+
269.86008	118	
270.05964	44	
271.38043	30	
272.95104	42	
273.84630	72	
273.88029	52	
273.94788	84	
275.84925	70	
275.87052	92	
275.97583	70	
276.85706	770	1+
276.89686	72	
276.95192	62	
277.26435	40	
277.35332	26	
277.83934	84	
278.83526	78	
278.87079	64	
279.22660	30	
279.85491	118	
281.01247	42	
281.07666	64	
281.87142	40	
281.91250	26	
281.93815	28	
282.85373	78	
282.87323	100	
284.79828	54	
284.86646	50	
285.85203	72	
286.09292	68	
286.85434	196	
287.09895	100	
287.84800	72	
287.86129	74	
288.84078	32	
288.97229	36	
289.10201	66	
289.15439	66	
289.84133	36	
289.86018	66	
292.86367	50	
293.10583	388	1+
294.88660	80	
295.83652	82	
296.07500	34	
297.89044	48	
297.90976	28	
299.86911	82	
299.88612	44	
300.18153	34	
300.87816	68	
301.96252	56	
302.07368	70	
305.86131	32	
306.44322	82	
306.77641	48	
306.81925	26	
307.88963	92	
310.34858	38	
311.87314	62	
312.87118	64	
313.14927	70	
313.98633	44	
314.82904	74	
325.89640	54	
326.80616	48	
330.81421	32	
336.29517	72	
337.29529	50	
END IONS

###FS:    #m/z: 322.92934 #charge 1+
###MS: 190
###MSMS: 191
BEGIN IONS
TITLE=Cmpd 142, +MS2(322.9293), 28.0-35.0eV, 4.1min #191
RTINSECONDS=246.978
SCANS=190-191
PEPMASS=322.92934	147836
CHARGE=1+
58.85302	18	
61.37203	18	
87.69688	32	
99.88473	36	
120.79788	16	
120.87212	16	
121.13416	16	
121.20175	16	
121.26123	16	
121.50204	16	
122.71918	16	
123.42754	16	
123.88557	26	
124.26932	16	
124.38981	16	
125.17989	16	
126.10482	16	
127.11067	16	
127.95378	16	
129.43593	16	
130.51106	16	
131.29077	16	
131.42165	16	
132.17725	16	
134.61657	16	
135.24845	16	
135.49704	16	
137.14720	16	
137.44503	16	
137.92627	16	
138.86812	16	
139.13305	16	
139.23736	16	
140.49205	16	
140.78912	18	
142.66610	16	
142.85390	16	
143.18137	16	
146.41426	18	
169.20680	36	
186.72162	116	
190.94655	18	
197.88929	84	
198.91463	48	
201.04369	102	
202.05090	90	
203.95458	78	
205.88726	38	
209.94089	64	
217.90543	76	
223.95922	98	
224.81680	54	
226.14418	76	
229.83967	90	
230.93723	64	
233.83672	40	
234.93149	30	
235.08130	72	
236.10484	64	
236.87673	62	
237.91543	108	
238.93990	202	
239.07819	72	
240.08190	52	
240.60904	32	
240.82792	50	
240.84896	18	
240.93964	404	
240.96225	46	
241.93962	1294	1+
242.19617	46	
242.61485	40	
242.81770	74	
242.87795	24	
242.99368	32	
243.81674	166	
243.93101	42	
244.81561	90	
244.89432	40	
244.93877	220	
245.82698	78	
246.83308	68	
246.91592	28	
246.94696	54	
249.85389	66	
256.90443	68	
258.83045	274	
258.87547	70	
258.89183	54	
260.82760	140	
261.34748	76	
261.83089	90	
261.89917	48	
262.13793	68	
262.82947	74	
263.97418	94	
264.07568	70	
265.75257	18	
265.88677	82	
266.58005	84	
266.85279	76	
266.87087	28	
267.46122	64	
267.76610	18	
268.84612	32	
271.19715	70	
271.81395	24	
272.94916	78	
273.48452	34	
273.81526	24	
274.08419	70	
274.80615	92	
275.91260	58	
276.36369	66	
278.54393	18	
278.70606	28	
279.04807	36	
279.09097	1070	1+
279.61025	34	
279.91446	80	
280.60605	26	
280.90167	60	
282.10249	72	
282.81237	70	
283.94731	30	
284.29083	288	
284.56248	44	
284.86877	84	
285.29326	158	
286.74841	24	
287.84443	62	
288.63047	30	
289.89387	52	
290.80002	34	
301.16099	76	
301.81336	48	
305.88013	50	
306.08430	80	
307.79542	50	
307.88727	66	
308.95036	66	
309.03847	48	
310.05216	96	
310.82869	84	
312.20042	34	
314.87283	72	
324.17469	78	
325.04424	56	
325.94568	78	
326.25600	80	
327.03918	18	
327.23072	68	
END IONS

###FS:    #m/z: 340.93970 #charge 1+
###MS: 190
###MSMS: 192
BEGIN IONS
TITLE=Cmpd 143, +MS2(340.9397), 28.0-35.0eV, 4.2min #192
RTINSECONDS=247.75
SCANS=190,192
PEPMASS=340.93970	89832
CHARGE=1+
110.46176	102	
118.19119	32	
119.19721	32	
137.64709	56	
171.46872	32	
195.11251	46	
200.87306	42	
212.87956	72	
213.93904	144	
215.89088	68	
217.59402	78	
220.86849	70	
221.90441	62	
222.95022	60	
223.83800	80	
224.98035	72	
225.94653	86	
226.89050	42	
227.10530	78	
228.87790	56	
228.93958	64	
230.89597	124	
231.94223	72	
234.12946	54	
234.88951	54	
234.90417	94	
234.91952	52	
235.94606	70	
238.46346	84	
239.84219	80	
239.86663	82	
240.23026	66	
240.84460	40	
240.85745	48	
241.84156	570	1+
241.90295	48	
242.88865	60	
242.98417	56	
243.84245	80	
244.83298	92	
244.87152	64	
244.90593	74	
244.98105	32	
245.85017	76	
248.90957	44	
248.99078	70	
249.84004	78	
251.04496	106	
251.87728	144	1+
251.92977	54	
252.00677	58	
252.85181	94	
253.18999	66	
254.84962	66	
254.96790	58	
255.86791	28	
255.91091	64	
256.25461	28	
256.85222	170	
257.20762	38	
257.85348	66	
258.44506	54	
258.84473	714	1+
258.86778	72	
259.78540	28	
259.91196	78	
260.83498	230	
261.42643	32	
261.84159	240	
261.90951	120	
262.76147	36	
262.85136	144	
262.87986	88	
263.40972	32	
263.96780	32	
265.85904	64	
266.41185	78	
266.84196	70	
266.85428	64	
268.84137	134	
269.82563	62	
270.83145	116	
272.75834	36	
272.80938	52	
272.82703	54	
272.84349	44	
274.86182	140	
274.92235	54	
275.86404	56	
276.18619	46	
276.85411	256	
277.38127	56	
277.86404	618	
277.98235	44	
278.84467	308	
278.98924	46	
279.03178	38	
279.85134	176	
280.84185	134	
281.13016	46	
281.46809	30	
281.86547	80	
282.58562	36	
282.87654	90	
283.18937	28	
284.86063	64	
284.88176	52	
285.54541	30	
286.41475	100	
286.85180	48	
288.05079	44	
288.83275	62	
288.85358	106	
288.88884	78	
289.88586	120	
292.43739	68	
294.86287	88	
295.85511	66	
296.20626	40	
296.81497	32	
296.85747	112	
297.26569	78	
297.86963	70	
297.97729	46	
298.05308	140	1+
298.84711	72	
298.88964	54	
299.78233	52	
300.86948	56	
301.91777	34	
303.84564	50	
305.18712	42	
305.96349	38	
307.24093	88	
307.88722	78	
309.40782	66	
309.66719	92	
316.04621	66	
323.74345	92	
324.89114	80	
325.00452	28	
328.18866	52	
328.88950	88	
329.08555	32	
330.69361	74	
330.81623	64	
337.19833	94	
337.41068	36	
338.21175	78	
338.26401	54	
340.88860	72	
343.90841	54	
344.31169	68	
344.95662	46	
END IONS

###FS:    #m/z: 336.94503 #charge 1+
###MS: 190
###MSMS: 193
BEGIN IONS
TITLE=Cmpd 144, +MS2(336.9450), 28.0-35.0eV, 4.2min #193
RTINSECONDS=248.522
SCANS=190,193
PEPMASS=336.94503	13582
CHARGE=1+
56.36374	32	
65.58520	32	
107.36948	38	
113.43829	58	
193.68974	60	
200.83127	56	
205.95151	80	
207.12314	64	
207.88747	66	
210.90656	36	
211.94272	170	
212.87742	150	
213.88255	58	
213.93604	60	
214.88261	116	
215.88395	74	
215.93769	70	
220.48842	32	
221.09460	36	
221.87676	68	
221.89686	72	
223.82896	100	
224.83879	54	
224.85142	72	
226.85220	64	
226.90758	92	
226.97391	74	
228.18435	34	
228.86586	40	
228.89326	100	
229.82812	82	
229.84667	58	
229.95414	360	
230.88975	224	
231.89118	114	
231.95258	82	
232.89122	76	
233.82855	60	
234.94214	82	
235.11893	62	
236.82579	58	
236.91416	38	
237.06427	72	
237.81323	78	
238.83871	66	
238.85363	72	
240.83396	90	
240.85456	48	
240.96345	56	
241.84283	370	
243.83967	58	
243.87515	32	
243.94820	40	
244.85482	52	
244.87140	54	
244.94203	30	
245.85043	76	
247.08395	30	
247.96681	78	
248.90025	144	
250.95160	40	
251.83379	116	
252.02463	76	
252.58255	114	
252.95121	46	
252.97375	84	
253.49833	32	
253.90798	52	
254.90680	122	
255.11003	66	
255.23941	74	
255.97304	70	
256.84863	72	
256.86605	38	
257.84338	76	
257.85879	58	
257.93218	56	
258.84529	414	
259.82715	66	
259.85941	152	
259.93165	74	
260.85761	62	
260.94685	56	
261.85533	66	
262.82620	118	
266.87074	56	
267.83445	82	
268.84045	220	
269.31942	40	
269.84496	172	
271.91357	70	
273.46668	38	
273.87306	78	
274.85905	154	
275.03025	76	
275.85966	58	
275.88291	52	
275.93083	88	
276.10629	60	
276.17958	68	
276.85537	230	
277.86443	310	
277.91935	76	
278.83191	110	
279.83179	58	
279.86075	136	
280.09964	40	
280.86436	72	
280.87884	84	
281.87224	48	
282.05146	118	
282.85163	62	
282.87232	80	
283.10150	82	
284.02779	58	
286.85139	82	
287.84073	134	
288.85748	62	
289.82246	52	
289.88324	64	
290.85850	56	
292.85996	54	
293.10854	112	
293.86919	54	
294.11963	70	
294.15537	82	
294.86787	46	
295.88223	114	
296.87207	74	
297.89512	54	
298.86663	66	
299.10197	114	
299.83692	58	
300.06487	52	
301.88170	72	
303.84975	68	
306.08657	46	
306.88427	80	
307.88286	34	
309.87023	88	
311.86233	46	
317.42725	98	
318.11660	76	
323.23540	68	
324.89113	50	
324.95762	46	
328.95403	84	
331.11162	60	
337.79208	64	
342.12283	86	
END IONS

###FS:    #m/z: 340.93962 #charge 1+
###MS: 194
###MSMS: 195
BEGIN IONS
TITLE=Cmpd 145, +MS2(340.9396), 28.0-35.0eV, 4.2min #195
RTINSECONDS=252.177
SCANS=194-195
PEPMASS=340.93962	112442
CHARGE=1+
82.44564	34	
85.45418	76	
132.58763	32	
146.26721	32	
186.79521	48	
191.95424	66	
205.95145	66	
209.89811	76	
210.01927	62	
212.87771	70	
213.88412	92	
213.94264	128	
214.87465	68	
215.88376	88	
216.15412	32	
216.83221	74	
218.90176	78	
222.66048	54	
222.88407	58	
224.83217	52	
224.97333	64	
227.82957	68	
227.87574	70	
227.89818	88	
228.84251	66	
228.91166	64	
229.83936	66	
230.89035	54	
231.90093	52	
231.94917	100	
232.02599	40	
232.87428	82	
235.86881	68	
236.90347	50	
238.85146	72	
239.84586	64	
239.89182	32	
240.83200	52	
240.84939	160	
241.84243	448	
242.78733	52	
242.84185	444	1+
243.86007	74	
244.85616	46	
245.11352	44	
245.13449	50	
246.84456	66	
247.92059	54	
248.85352	60	
248.89411	34	
250.84649	44	
251.88429	78	
251.92609	34	
254.08720	72	
255.07482	50	
255.85752	62	
256.84678	42	
256.87217	62	
256.89991	44	
257.84730	78	
257.87302	58	
258.84778	878	1+
259.08511	74	
259.79317	80	
259.93775	76	
260.83836	100	
261.03952	68	
261.47232	82	
261.90752	52	
261.93739	64	
262.83205	44	
262.88640	58	
262.92962	58	
264.86557	118	
265.11452	64	
265.56438	38	
266.68027	46	
266.84074	82	
266.86027	138	
267.81630	54	
267.84039	94	
268.13982	72	
268.83950	210	
270.84128	82	
273.85816	42	
273.99593	40	
274.87926	60	
274.93843	84	
276.85932	210	
276.91520	100	
276.97208	92	
277.86345	244	
277.97007	74	
278.25178	66	
278.84605	296	
279.08942	40	
279.84981	160	
279.92873	78	
280.01243	36	
280.88088	66	
280.96929	40	
281.04563	68	
281.18741	70	
281.85518	146	
281.88605	50	
282.86203	56	
283.23789	52	
288.02749	70	
290.85565	32	
291.21685	40	
291.88520	86	
292.10974	58	
292.87241	68	
292.88872	60	
293.08263	76	
293.85238	66	
294.86784	70	
295.86797	84	
296.18270	40	
297.83116	68	
297.88629	44	
298.88680	80	
299.01679	68	
299.05521	62	
299.31252	60	
299.86913	72	
299.92684	44	
300.88418	82	
301.74716	52	
301.86901	130	
303.86400	138	
304.86090	72	
305.88656	58	
306.87670	148	
307.89179	56	
308.87180	110	
313.87157	88	
313.89499	72	
314.15017	56	
317.42754	88	
317.88031	68	
323.20262	66	
324.88666	54	
325.90421	54	
327.19922	44	
328.18857	70	
330.88991	54	
332.88083	44	
334.78783	62	
337.23034	66	
339.10680	72	
341.09012	62	
END IONS

###FS:    #m/z: 359.96067 #charge 1+
###MS: 194
###MSMS: 196
BEGIN IONS
TITLE=Cmpd 146, +MS2(359.9607), 28.0-35.0eV, 4.2min #196
RTINSECONDS=252.949
SCANS=194,196
PEPMASS=359.96067	11420
CHARGE=1+
67.36223	32	
182.91873	66	
199.10345	84	
205.94450	42	
206.94852	62	
208.88348	78	
209.94074	56	
215.34635	40	
220.98329	84	
222.95375	76	
223.06744	76	
223.89326	54	
224.85335	32	
224.95141	148	
225.88420	80	
226.03181	72	
226.08492	40	
226.94539	876	1+
226.97184	84	
228.92414	44	
228.94198	258	
230.00687	52	
230.89788	72	
231.79813	72	
233.08797	44	
233.83269	66	
233.88718	68	
234.86489	60	
234.97402	58	
236.02721	86	
238.06537	84	
238.96603	148	
239.91230	58	
240.81575	102	
240.83943	44	
240.96136	160	
241.94520	124	
242.50384	42	
242.95063	184	1+
242.96317	78	
245.06508	36	
245.95701	232	
246.95282	240	
248.78902	72	
248.80344	268	
249.82095	58	
250.94598	58	
252.87443	108	
253.09408	78	
253.92706	100	
255.92671	56	
256.85948	38	
257.05139	74	
257.16211	68	
258.14346	104	
258.84621	88	
258.97395	100	
259.12656	34	
259.14840	66	
259.84674	50	
260.84111	70	
260.96555	240	1+
261.84198	58	
261.93724	56	
262.12999	74	
264.07966	62	
264.81649	112	
265.81797	202	
266.74649	32	
266.81630	234	
267.80961	110	
267.97289	48	
268.81204	56	
268.97290	72	
270.83508	88	
272.95691	82	
272.97299	72	
273.86055	36	
276.45745	66	
276.98652	104	
277.80744	176	1+
278.79798	124	
278.84021	212	1+
279.09750	74	
279.79259	554	1+
279.96235	88	
280.79338	344	1+
280.84657	188	1+
281.82234	56	
281.89162	74	
282.09633	72	
282.25653	36	
282.78771	178	
283.98063	68	
284.82444	232	1+
284.87120	66	
285.15303	64	
285.25781	32	
286.34432	88	
286.83691	60	
286.85566	82	
287.85681	82	
288.12729	36	
288.82864	64	
289.80283	42	
290.86463	54	
292.43917	68	
292.86169	56	
293.87537	72	
295.02363	44	
295.81343	46	
296.80912	252	1+
296.92687	40	
297.96271	58	
298.61158	42	
298.73275	34	
298.75562	50	
298.80338	752	1+
298.84527	68	
298.94918	38	
299.13162	70	
299.20802	40	
300.78881	64	
301.94606	62	
303.18046	68	
303.78775	42	
306.89693	94	
307.14618	68	
309.81408	68	
309.89006	58	
310.80491	80	
311.26619	56	
311.80361	80	
312.99999	64	
315.96573	78	
316.81134	222	1+
317.83653	66	
318.80697	38	
318.83089	34	
321.82297	98	
323.01696	56	
323.88504	126	
323.97320	42	
324.86909	54	
326.16762	66	
326.87751	66	
328.19737	70	
328.97629	42	
331.75518	70	
333.11887	48	
334.81960	56	
336.06728	80	
337.11278	120	
339.59912	34	
340.94285	62	
341.28056	60	
344.41170	62	
352.93860	80	
356.88040	84	
357.81138	52	
359.75303	44	
360.86469	40	
END IONS

###FS:    #m/z: 507.84310 #charge 1+
###MS: 194
###MSMS: 197
BEGIN IONS
TITLE=Cmpd 147, +MS2(507.8431), 28.2-35.2eV, 4.3min #197
RTINSECONDS=253.721
SCANS=194,197
PEPMASS=507.84310	7390
CHARGE=1+
207.14798	82	
222.97178	230	1+
235.92192	72	
236.88839	124	
238.06713	72	
245.02523	76	
263.95204	92	
265.08845	88	
266.79060	80	
269.08379	78	
270.80874	76	
279.13425	72	
279.88159	74	
281.80229	72	
281.96023	78	
283.14703	86	
283.47164	88	
285.10710	84	
285.79589	76	
286.15302	74	
287.16759	72	
289.89582	98	
290.88331	72	
292.95408	78	
295.78790	72	
298.83825	72	
298.94073	72	
302.88319	100	
303.86489	72	
303.94217	72	
305.05624	72	
305.86224	134	
307.89078	184	
308.13712	98	
308.86799	112	
310.80047	84	
311.88460	306	1+
312.86560	148	
312.90830	130	
315.78674	140	
315.84971	84	
315.86831	152	
323.92916	80	
324.85834	124	
325.90022	136	
326.04348	86	
326.25378	80	
326.88186	208	
327.89955	234	1+
328.00150	78	
331.82445	72	
333.17695	330	1+
333.76436	88	
333.79779	82	
333.90777	72	
335.89630	70	
336.80179	74	
339.96413	102	
340.86044	72	
340.99029	78	
343.94929	86	
345.80064	90	
346.74676	98	
346.79687	78	
348.06986	80	
348.77624	230	
349.75384	152	
349.82920	76	
350.76957	184	
350.88539	144	
351.71938	72	
355.78844	74	
356.42590	78	
357.98796	80	
359.40380	94	
362.40156	92	
364.71725	74	
365.78605	118	
366.78866	154	1+
366.84218	72	
366.92930	82	
368.76131	78	
369.83431	124	
370.28156	76	
371.73158	74	
372.78322	76	
372.80692	74	
373.87934	80	
377.77889	72	
380.71997	112	
381.71833	132	
382.72290	72	
384.77625	78	
385.76759	120	
387.76967	82	
390.75357	82	
390.84379	126	
391.84261	80	
392.19743	74	
392.81800	78	
395.74642	82	
398.73283	140	
400.84858	72	
401.72638	90	
402.78567	70	
403.86881	130	
404.85515	166	1+
405.74885	160	
405.87687	82	
406.40897	102	
406.74682	78	
406.78781	80	
407.87134	116	
408.85118	550	
409.86572	98	
410.84259	170	1+
411.74072	82	
412.68390	94	
414.92888	86	
420.87060	188	1+
421.73236	82	
421.78837	70	
421.91038	134	
422.74250	72	
423.77081	96	
423.81780	100	
423.86516	84	
424.76354	342	1+
424.83145	150	
424.88267	98	
425.74892	294	
426.74575	166	
426.86201	208	
427.72718	130	
427.85683	114	
427.87715	80	
428.75503	98	
428.84862	134	
429.85011	114	
431.86717	172	
433.09983	72	
434.71877	72	
444.75817	74	
444.79963	72	
444.87126	368	1+
445.71889	148	
446.11358	78	
446.73782	82	
446.76270	272	1+
448.71767	74	
449.68708	72	
449.72056	72	
449.78317	130	
449.88059	146	
458.92282	76	
467.89012	150	
468.88434	112	
471.16420	80	
486.89684	138	
494.07555	78	
506.40609	72	
END IONS

###FS:    #m/z: 340.93959 #charge 1+
###MS: 198
###MSMS: 199
BEGIN IONS
TITLE=Cmpd 148, +MS2(340.9396), 28.0-35.0eV, 4.3min #199
RTINSECONDS=257.378
SCANS=198-199
PEPMASS=340.93959	119408
CHARGE=1+
85.05630	54	
175.42264	114	
175.91089	98	
191.10605	68	
191.93048	72	
191.96421	86	
197.86481	42	
197.92547	80	
198.02916	46	
208.84286	84	
208.88513	60	
209.88724	50	
210.94039	72	
212.87402	56	
213.94012	108	
214.88713	90	
215.88363	42	
217.93538	174	
218.84801	66	
220.84088	72	
222.84171	64	
222.89151	68	
224.84344	90	
224.97517	78	
226.94721	42	
227.82793	46	
228.23363	98	
228.84546	76	
229.83732	106	
230.83924	42	
230.88690	134	
230.95045	90	
231.88799	54	
237.06415	48	
237.85701	82	
237.91223	48	
238.85359	76	
239.85438	104	
239.92014	60	
240.83213	200	
240.86598	60	
240.90041	84	
241.07581	62	
241.84109	666	1+
241.92900	56	
242.83282	148	
242.92511	66	
243.84812	122	
244.53918	40	
244.82707	82	
244.83662	66	
244.95192	92	
245.84980	202	1+
245.91950	68	
246.86787	86	
246.97461	46	
247.21507	54	
247.97869	78	
249.96045	152	
251.15190	40	
254.92016	80	
254.96772	110	
255.06482	84	
255.10621	78	
255.83225	68	
255.93849	70	
256.85221	108	
257.84728	52	
258.84534	918	1+
258.86509	64	
258.91339	62	
259.90632	74	
259.95752	76	
260.42540	72	
260.87293	70	
261.84359	66	
262.83631	88	
263.06917	94	
263.91457	66	
264.86668	44	
265.86877	72	
266.84291	66	
266.86672	164	
267.84018	44	
267.86861	82	
268.83813	322	1+
270.82693	84	
271.28260	36	
271.44369	82	
272.18849	72	
272.81523	60	
272.95482	78	
273.88271	90	
274.86323	156	
275.84124	68	
275.86482	126	
276.82504	88	
276.85652	556	1+
276.88640	304	1+
277.92168	60	
277.98503	62	
277.99965	40	
278.84642	736	1+
278.86387	212	
278.92917	38	
279.09543	66	
279.43594	38	
279.88159	82	
280.10349	58	
280.71628	50	
280.85351	148	
280.90139	60	
281.74813	46	
281.84048	48	
283.88126	64	
284.04454	98	
284.87254	100	
285.85370	40	
287.54450	44	
287.87795	36	
288.35098	72	
288.83886	78	
289.88172	42	
291.93788	70	
292.81138	86	
293.88153	56	
294.87108	72	
295.70943	44	
295.89678	192	1+
296.20375	54	
297.01173	68	
297.89594	126	
298.23209	70	
298.97869	54	
299.31414	60	
299.80542	54	
300.23517	56	
301.88635	54	
302.03118	82	
302.17889	42	
303.86631	68	
304.12824	56	
307.89136	74	
308.87942	52	
309.86417	80	
310.15352	58	
310.80737	80	
317.00737	42	
318.89466	52	
321.28036	78	
334.30056	78	
335.97871	36	
336.83361	70	
337.73076	82	
338.25019	82	
338.28384	46	
340.35798	58	
344.40943	92	
END IONS

###FS:    #m/z: 363.95534 #charge 1+
###MS: 198
###MSMS: 200
BEGIN IONS
TITLE=Cmpd 149, +MS2(363.9553), 28.0-35.0eV, 4.3min #200
RTINSECONDS=258.149
SCANS=198,200
PEPMASS=363.95534	39646
CHARGE=1+
67.06426	48	
189.85887	72	
191.85712	78	
199.88059	96	
207.87333	68	
207.95134	66	
209.88556	58	
209.94622	108	
210.88383	82	
212.87628	200	
215.97618	72	
218.81638	72	
223.94833	358	1+
224.87539	46	
224.94877	250	1+
225.89553	54	
226.94654	428	1+
226.97140	82	
227.87771	64	
227.89615	84	
228.89314	68	
228.94104	696	
230.84751	68	
230.89075	198	
231.03051	76	
231.88608	76	
233.80104	64	
234.14082	70	
235.11699	56	
236.57647	66	
238.99257	70	
240.83397	96	
240.93881	56	
240.96458	58	
241.83530	66	
241.93785	628	1+
242.94044	366	1+
243.82718	88	
243.85399	122	
244.81564	80	
244.95468	566	1+
245.01177	46	
245.83472	64	
246.81085	82	
246.90443	66	
246.95312	540	
247.80663	70	
247.84305	62	
248.11192	58	
248.80288	178	
248.86512	64	
248.89835	212	
249.05657	50	
249.80359	222	
251.06819	58	
252.03853	76	
252.79117	78	
253.94068	54	
255.09831	54	
255.95023	82	
256.83700	68	
258.84408	118	
259.85292	86	
260.84432	156	
260.97007	86	
261.83083	240	
261.91740	94	
262.83121	136	
263.98000	54	
264.89876	52	
265.00038	60	
265.81197	530	1+
265.91868	74	
266.79251	64	
266.83669	50	
267.85663	62	
267.97707	78	
268.80339	62	
269.19048	64	
269.96370	150	
270.84726	70	
271.91915	50	
273.85031	82	
275.84536	84	
276.80879	66	
276.85580	144	
278.79530	190	
278.84024	374	1+
279.78949	76	
280.79340	240	
281.05371	68	
281.79305	266	
281.89405	72	
282.78825	374	1+
282.88884	76	
283.06857	72	
283.77335	94	
283.82512	78	
283.85196	60	
284.44202	46	
284.82599	222	
285.77524	62	
285.84370	54	
286.80996	62	
286.82549	156	
287.91287	78	
287.98856	150	
291.10744	58	
291.82456	70	
294.86496	136	
295.07860	80	
296.14685	60	
296.80449	132	
297.80489	126	
298.80427	348	
298.83865	62	
299.80683	300	
299.88926	80	
300.12862	58	
300.80067	260	1+
300.84617	58	
301.86020	62	
302.09350	50	
302.24469	52	
302.81923	58	
302.86372	88	
303.80734	88	
303.85185	166	
303.95240	84	
304.40868	90	
306.10865	58	
314.21954	54	
314.81847	58	
316.81124	266	1+
318.83302	54	
318.92956	50	
320.83372	74	
322.66843	92	
324.16289	54	
324.22741	68	
326.77567	66	
326.85060	66	
327.17714	84	
333.96839	66	
336.31975	68	
336.76843	66	
336.94743	68	
339.83493	60	
340.95228	118	
342.89999	76	
346.36511	64	
347.22726	62	
350.13220	82	
351.92647	72	
352.88748	90	
355.17720	70	
356.20316	88	
361.72816	74	
363.90590	66	
365.43940	66	
368.58219	78	
END IONS

###FS:    #m/z: 359.96047 #charge 1+
###MS: 198
###MSMS: 201
BEGIN IONS
TITLE=Cmpd 150, +MS2(359.9605), 28.0-35.0eV, 4.4min #201
RTINSECONDS=258.922
SCANS=198,201
PEPMASS=359.96047	12092
CHARGE=1+
194.11219	100	
194.88115	66	
196.88497	72	
200.84857	72	
200.86281	34	
203.96863	84	
209.52267	40	
209.94079	84	
214.87634	66	
217.85143	68	
218.85989	68	
222.88929	66	
222.94968	82	
223.95937	74	
223.97259	48	
224.90300	90	
224.92335	48	
224.94778	154	
224.96981	120	
225.95449	62	
226.89095	86	
226.94865	408	1+
227.12037	34	
227.18310	50	
227.92802	78	
228.94245	480	
229.66796	56	
229.91186	86	
230.85098	44	
233.03365	64	
233.04715	58	
233.95849	68	
234.86472	56	
235.72606	34	
235.99511	76	
236.82606	52	
238.13915	52	
238.22960	34	
238.82208	50	
240.82056	56	
240.83779	58	
240.94001	122	
240.96317	146	
242.93798	70	
244.12489	54	
244.95647	130	
245.84661	54	
245.94465	76	
246.28956	34	
246.91585	42	
246.95470	204	
247.80840	112	
247.93963	52	
248.11971	88	
248.80308	190	
249.89082	52	
251.95432	72	
252.95143	50	
253.16437	68	
254.28902	38	
254.87465	76	
257.15197	62	
258.08813	78	
258.83411	74	
260.84065	80	
260.86277	50	
260.94642	60	
261.09542	54	
262.83197	62	
262.94589	54	
264.16561	46	
264.81764	130	
265.43432	34	
266.81182	378	
267.97204	96	
268.83008	66	
268.95807	144	
269.22072	76	
269.85973	68	
270.88550	60	
271.79380	74	
273.96818	78	
274.80644	44	
274.93270	38	
275.01163	70	
275.97168	58	
276.85371	118	
277.12974	96	
278.84462	40	
278.99479	62	
279.79327	78	
279.83981	154	1+
280.79381	410	
280.91789	36	
281.11176	66	
281.79564	194	
281.89420	68	
283.33922	80	
284.82211	156	
287.84063	62	
288.83507	68	
290.85643	72	
291.79079	140	
293.98460	70	
294.06477	40	
296.80773	176	
297.80788	182	
297.85687	70	
298.23615	36	
298.72661	32	
298.80222	878	1+
299.54281	34	
299.87228	88	
300.87820	36	
301.47669	76	
301.92011	74	
302.06088	38	
302.34262	34	
303.43710	40	
304.80084	68	
306.79364	76	
307.83571	36	
309.96541	80	
310.19285	62	
310.99154	44	
311.12968	80	
311.85560	82	
312.13981	66	
312.26968	34	
316.80931	112	
316.87391	60	
318.93458	40	
319.31606	68	
321.82250	126	
321.85760	44	
321.94172	34	
322.86234	72	
322.92657	76	
323.01936	182	
324.02180	84	
324.15066	72	
325.02429	68	
325.11926	74	
326.01210	54	
332.82964	100	
333.81607	60	
334.98837	54	
345.78717	66	
348.20683	46	
358.19895	72	
358.30619	54	
365.04304	92	
365.29867	86	
END IONS

###FS:    #m/z: 322.92930 #charge 1+
###MS: 202
###MSMS: 203
BEGIN IONS
TITLE=Cmpd 151, +MS2(322.9293), 28.0-35.0eV, 4.4min #203
RTINSECONDS=262.581
SCANS=202-203
PEPMASS=322.92930	213814
CHARGE=1+
47.54794	16	
49.04988	16	
50.12210	16	
50.26564	16	
50.40068	16	
50.65294	16	
51.42405	16	
51.52978	16	
52.08838	16	
52.48528	16	
52.51109	18	
53.78946	16	
54.25155	16	
65.48083	18	
74.24382	62	
145.40418	18	
184.01481	18	
188.98682	86	
189.91623	78	
192.85366	26	
193.45920	18	
193.81465	80	
195.87126	64	
201.04687	182	
205.94631	58	
206.42228	22	
207.94414	62	
209.94268	64	
213.92522	72	
220.93043	56	
221.89266	112	
222.15861	68	
223.95786	68	
224.95289	50	
226.91981	50	
227.10713	62	
227.94253	76	
228.60290	82	
228.69957	18	
228.84265	72	
229.03442	36	
229.63084	18	
229.89701	72	
230.88855	102	
231.22639	18	
236.10290	72	
236.99983	18	
238.82933	62	
238.94979	124	
240.47035	62	
240.64239	22	
240.82317	152	
240.83739	76	
240.87183	18	
240.93992	740	
240.97093	18	
241.04615	26	
241.17154	34	
241.27878	24	
241.94003	784	
242.94121	1808	1+
243.23801	28	
243.28458	32	
243.87533	96	
244.05047	24	
244.74791	40	
244.81964	38	
244.93959	268	
244.98272	80	
245.36619	22	
245.63826	24	
245.77699	30	
245.81950	136	
245.83880	46	
246.01036	88	
246.66638	18	
247.74549	22	
247.99441	26	
248.09846	50	
248.15134	26	
248.85896	76	
249.16564	70	
251.92343	78	
253.87489	20	
254.37023	18	
254.91892	122	
255.10430	56	
255.19450	30	
256.90581	70	
256.99407	28	
258.85015	132	
259.83895	58	
260.83121	52	
261.10102	56	
261.16672	24	
261.83356	38	
261.98857	54	
262.83253	100	
262.85192	74	
265.05631	72	
265.24673	58	
266.85815	66	
268.06705	32	
273.79332	64	
274.09601	64	
276.17384	60	
277.06858	62	
278.12196	72	
279.05841	64	
279.09057	1340	1+
279.15272	24	
279.28705	22	
279.49130	18	
280.45091	36	
280.84373	84	
282.33768	18	
283.43015	54	
283.64411	26	
283.78590	70	
283.82931	24	
283.89151	68	
284.10839	40	
284.29471	246	
284.36370	20	
284.51239	24	
284.57956	30	
285.29531	204	
286.47202	28	
289.01840	60	
289.88096	54	
292.87959	20	
293.84996	34	
295.11242	82	
296.15726	26	
299.50140	94	
300.23797	18	
303.98251	26	
304.88868	62	
307.79672	50	
308.26522	18	
310.23821	58	
310.40251	30	
311.85141	30	
312.21027	26	
312.38934	18	
312.51272	26	
313.30152	68	
318.09287	32	
322.11565	56	
323.26667	56	
323.88717	68	
327.06884	66	
END IONS

###FS:    #m/z: 363.95551 #charge 1+
###MS: 202
###MSMS: 204
BEGIN IONS
TITLE=Cmpd 152, +MS2(363.9555), 28.0-35.0eV, 4.4min #204
RTINSECONDS=263.353
SCANS=202,204
PEPMASS=363.95551	43890
CHARGE=1+
49.80180	50	
49.95185	120	
66.67474	42	
132.00494	62	
144.14694	88	
180.86557	70	
183.86505	62	
187.87114	94	
191.85505	140	
199.82660	72	
199.87198	52	
204.91513	76	
207.87134	50	
209.93876	198	
210.87978	70	
212.87751	92	
214.89434	52	
215.83861	42	
215.88582	54	
218.07779	88	
222.94912	136	
224.94992	306	1+
224.96756	64	
225.96991	106	
226.94729	1354	1+
226.96865	62	
227.97222	46	
228.94045	1034	1+
229.62749	66	
230.80290	68	
230.83611	46	
230.85151	64	
230.88667	346	1+
230.93701	68	
233.44233	94	
238.83547	72	
238.93578	78	
239.04786	94	
240.82157	96	
240.91950	68	
240.94041	72	
240.96321	76	
241.83528	58	
241.94044	112	
242.81812	80	
242.94093	522	
243.82379	66	
243.83756	74	
244.81780	84	
244.83101	56	
244.93972	122	
244.95716	608	1+
245.94064	64	
246.80686	126	
246.85444	70	
246.95211	578	1+
248.24902	40	
248.80141	438	1+
248.89880	98	
250.27129	92	
250.81582	66	
250.87021	40	
250.89714	82	
250.94014	50	
250.96942	60	
251.04115	68	
251.09207	54	
252.79705	76	
252.87514	50	
254.86880	72	
254.95893	50	
255.82229	76	
258.83032	94	
258.84859	126	
259.09325	54	
259.85052	46	
260.82925	370	1+
260.96814	48	
261.15274	64	
263.85623	72	
263.88849	70	
264.81789	104	
265.81749	202	1+
265.97491	92	
267.85637	92	
267.97396	172	
268.84141	130	
269.81561	90	
269.84359	50	
269.96086	62	
270.80626	50	
270.94425	76	
270.98027	64	
271.78595	72	
271.92106	72	
275.81658	78	
276.44913	72	
276.80858	60	
276.82478	50	
276.84972	76	
276.86789	86	
277.80439	96	
277.86399	64	
277.92737	72	
278.79969	200	
278.85082	84	
279.89372	88	
280.79204	774	1+
281.86285	48	
282.08228	56	
282.43115	130	
283.07262	40	
283.77753	64	
283.84783	64	
283.98277	70	
284.05044	40	
284.80050	62	
284.83371	62	
284.84859	66	
286.83047	84	
286.88903	124	
289.80386	72	
289.98376	70	
290.87726	72	
293.85218	54	
294.12171	60	
294.86492	132	
295.86373	48	
295.92735	74	
296.80643	340	1+
298.06628	72	
298.80252	936	1+
299.79224	90	
300.79778	554	1+
301.86496	58	
302.85174	66	
302.93033	52	
303.86055	84	
304.86298	72	
305.79462	60	
305.84394	68	
307.82035	74	
307.87867	92	
308.82170	74	
311.87002	102	
313.12593	60	
315.66657	54	
315.81316	332	1+
318.80734	142	
322.01190	66	
323.81650	66	
326.34551	40	
326.90614	80	
327.17858	70	
331.09871	52	
337.94997	62	
340.79307	64	
341.03040	78	
345.12738	64	
349.11653	56	
350.35508	58	
351.09352	60	
356.80366	78	
364.15183	70	
END IONS

###FS:    #m/z: 336.94463 #charge 1+
###MS: 202
###MSMS: 205
BEGIN IONS
TITLE=Cmpd 153, +MS2(336.9446), 28.0-35.0eV, 4.4min #205
RTINSECONDS=264.125
SCANS=202,205
PEPMASS=336.94463	13708
CHARGE=1+
53.28811	72	
69.46246	50	
171.05574	110	
182.86718	50	
184.85695	56	
187.30446	44	
191.95056	70	
200.86439	60	
204.28429	36	
206.39207	32	
206.97833	44	
211.94499	116	
212.87436	70	
213.87765	148	
213.94019	58	
214.41076	30	
215.88403	72	
215.94360	66	
224.85523	68	
226.94250	56	
228.84082	58	
229.95320	278	
230.88685	506	1+
231.63061	34	
233.91347	46	
234.63447	38	
234.83650	68	
234.95107	32	
235.88976	78	
236.00487	48	
236.89993	50	
238.85979	74	
239.85444	100	
239.92438	74	
240.00191	54	
240.83286	154	
241.84043	242	
241.99994	38	
242.01628	30	
242.84190	328	
244.30918	30	
244.86357	58	
245.84627	66	
246.90488	56	
247.96551	220	
248.90086	94	
249.90618	90	
250.83086	64	
250.95067	120	
251.83734	74	
252.83381	32	
252.84784	66	
252.89669	76	
252.96991	128	
253.08803	66	
254.86520	68	
254.90856	74	
254.92195	64	
255.07277	68	
255.20478	30	
255.86734	32	
255.94970	82	
255.97732	70	
256.26421	28	
256.85649	56	
257.07706	54	
257.85028	390	1+
257.91637	76	
258.82642	52	
258.85228	264	1+
260.06664	64	
260.84769	48	
260.86518	110	
260.94635	74	
261.85369	98	
262.02461	54	
262.82920	46	
262.87067	34	
263.08505	34	
264.79450	60	
264.86263	72	
265.05031	56	
266.04080	70	
266.86071	64	
267.84039	70	
268.83993	138	
269.83846	240	1+
269.92023	88	
270.86512	76	
271.09388	72	
271.76942	78	
271.87271	46	
273.87864	68	
274.86775	30	
275.08080	48	
275.19078	28	
275.79842	64	
275.84111	62	
275.85511	608	1+
275.87263	70	
275.96783	68	
276.46126	60	
276.49209	72	
277.83315	164	
277.91109	54	
278.69349	50	
278.84056	68	
279.84069	58	
279.95950	66	
280.85152	46	
281.86165	36	
282.84116	60	
284.90437	64	
285.82207	32	
285.84987	60	
286.83103	58	
286.85129	100	
286.88457	88	
288.85355	64	
289.97550	72	
290.05477	64	
291.13252	30	
291.21653	72	
291.85582	40	
292.85915	36	
292.88075	66	
293.10862	138	
293.83762	74	
294.86557	178	
295.28300	88	
296.85701	32	
296.92722	34	
296.98630	74	
297.61946	32	
297.83543	82	
297.86988	70	
297.89060	60	
298.06993	84	
298.30603	82	
298.88975	58	
299.06566	68	
300.88663	52	
304.80299	42	
308.44998	30	
310.84205	36	
311.17957	62	
311.96451	86	
312.15920	54	
317.70485	32	
321.88667	130	
322.07329	60	
324.02856	76	
328.73850	58	
333.78674	78	
337.92483	74	
END IONS

###FS:    #m/z: 322.92927 #charge 1+
###MS: 206
###MSMS: 207
BEGIN IONS
TITLE=Cmpd 154, +MS2(322.9293), 28.0-35.0eV, 4.5min #207
RTINSECONDS=267.792
SCANS=206-207
PEPMASS=322.92927	183020
CHARGE=1+
45.07879	82	
65.12268	74	
68.08982	18	
74.58478	18	
79.80580	18	
85.84845	18	
88.00878	18	
91.67369	18	
103.62757	18	
119.20659	16	
119.24145	16	
119.54489	46	
119.91686	16	
120.42568	16	
120.52137	16	
121.00581	16	
121.15308	16	
122.37119	16	
123.56946	16	
124.40076	16	
124.65289	16	
126.81182	16	
128.33186	16	
128.84846	16	
129.69311	16	
130.11577	16	
130.41007	16	
130.49983	16	
132.17725	16	
132.46964	16	
133.34307	16	
133.54733	16	
133.73897	16	
134.22506	16	
134.44851	16	
134.54819	16	
134.77618	16	
139.09250	18	
158.00590	18	
162.36525	58	
185.56215	18	
185.92037	54	
198.08435	24	
201.04111	212	
204.45817	40	
205.20145	72	
205.95038	162	
207.97939	76	
209.83450	58	
212.90295	68	
215.88019	18	
219.05067	68	
219.62117	38	
219.95887	32	
220.87829	102	
221.89511	68	
223.95970	116	
224.87546	72	
224.97864	72	
226.09814	76	
226.84453	82	
230.84289	20	
231.05529	24	
232.89650	36	
235.44286	18	
239.07821	30	
240.62885	18	
240.81957	108	
240.93970	792	
241.29794	20	
241.81802	78	
241.93680	2574	1+
241.96910	74	
242.59587	20	
242.82342	68	
242.88611	70	
242.89637	40	
242.93881	1912	1+
243.09610	18	
243.47825	18	
244.33843	24	
244.82499	50	
244.85026	60	
246.04754	46	
248.82420	18	
250.62492	18	
250.82741	56	
251.16734	36	
251.87997	180	1+
253.81530	72	
256.89999	38	
258.22027	84	
258.71071	20	
258.83007	72	
258.84808	68	
260.33597	56	
260.83374	138	
261.83183	78	
263.83643	70	
264.85278	48	
265.13458	54	
265.17044	66	
266.81013	32	
266.96311	80	
267.04717	24	
271.86652	60	
272.02678	28	
272.39953	32	
272.82903	94	
275.78795	30	
276.86596	72	
279.09101	972	1+
280.20714	24	
280.45932	24	
280.80854	52	
280.85615	52	
282.08175	70	
282.27773	54	
284.29380	406	
284.39768	18	
284.84411	88	
284.86296	108	
286.29419	54	
287.06153	82	
288.64371	36	
288.86815	70	
291.80547	72	
292.81749	50	
292.95606	72	
297.20215	18	
299.77792	54	
304.42754	30	
305.80958	52	
305.89302	72	
307.80562	62	
308.29423	26	
314.97306	40	
317.80103	46	
317.82126	56	
319.72205	68	
319.82972	50	
320.15447	86	
320.26202	94	
320.34457	20	
322.22587	58	
322.25591	56	
322.91147	64	
323.25801	78	
324.17451	18	
325.89478	80	
326.05389	26	
327.07694	78	
327.75257	46	
328.45429	20	
END IONS

###FS:    #m/z: 363.95512 #charge 1+
###MS: 206
###MSMS: 208
BEGIN IONS
TITLE=Cmpd 155, +MS2(363.9551), 28.0-35.0eV, 4.5min #208
RTINSECONDS=268.564
SCANS=206,208
[truncated: 2,431,648 more chars]
