# Supplementary material for: High-Throughput Venomics
Source: J Proteome Res. 2023 Apr 3;22(6):1734–46. doi: 10.1021/acs.jproteome.2c00780 (PMC10243144; doi:10.1021/acs.jproteome.2c00780)
Supplement: Supplementary file 9 — pr2c00780_si_009.zip [file pr2c00780_si_009.zip › Manual files/Calloselasma rhodostoma MGF/210702_Calloselasma_halfplate000104_5.1.201.mgf]

###	D:\Data\Julien\210702_Cr_half_TFA\210702_Calloselasma_halfplate000104.d\ProteinAnalysisResults.mgf
###	D:\Data\Julien\210702_Cr_half_TFA\210702_Calloselasma_halfplate000104.d\analysis.baf
###	210702_Calloselasma_halfplate000104.d
###	Instrument: maXis HD
###	Manufacturer: Bruker
###    PeakWidth 0.30, MiniumIntensity 10, S/N 1Apply threshold 0, Threshold 10
###    Retain Residuals no, Create neutrally no,
###    FullScan Parameters: AdductIon (+)+H (-)-H, LowMass 0, HighMass 8000, MaxCharge charge decon 4, MinPeaks 3
###    Perf. isotope decon yes, Max Charge Istopic decon 6, MW agreement 0.00, Abund. cutoff 2.00, Envelope cutoff 75.00
###    MaxRes   Parameters: AdductIon (+)+H (-)-H, LowMass 0, HighMass 8000 
###    Perf. isotope decon yes, Max Charge Istopic decon 6, Abund. cutoff 2.00
###    MSn      Parameters: AdductIon (+)+H (-)-H, LowMass 0, HighMass 8000 
###    Perf. isotope decon yes, Max Charge Istopic decon 4, Abund. cutoff 0.05
###    Global Charge Limit: no 3, Prefer FullScan Result: yes, Export what: 2 (0=non deconv/1=deconv only/2=mixed), NoMSMSSignals: 150, Intensity threshold: 10, NoMSSignals (deconv): 2, NoMSSignals (non-deconv): 2, NormalizeData: no, SingleCharged: yes
###
COM=210702_Calloselasma_halfplate000104.d
USERNAME=Demo User

###FS:    #m/z: 531.40550 #charge 1+
###MS: 2
###MSMS: 3
BEGIN IONS
TITLE=Cmpd 1, +MS2(531.4055), 28.8-35.9eV, 0.0min #3
RTINSECONDS=1.8595
SCANS=2-3
PEPMASS=531.40550	213202
CHARGE=1+
211.94398	7750	
222.95149	12968	1+
226.94639	15786	
227.19740	3692	
228.94239	35494	1+
234.99790	4454	
238.14731	2998	
239.14698	7742	
240.96245	8282	
243.22964	2916	
244.95681	9542	
245.18348	3168	
245.94478	17942	1+
246.23935	6032	1+
246.95069	10728	1+
249.90985	2988	
249.97140	25218	1+
250.94601	30044	1+
251.19750	4248	
252.97078	253026	1+
253.21322	4626	
254.94132	12978	
254.96597	98000	1+
255.22820	3042	
256.26082	4062	
256.96348	14930	1+
258.96449	3500	
260.16191	2902	
261.97453	5990	
263.97799	36878	1+
265.97585	3928	
267.97332	7462	
268.95718	15446	1+
270.98063	5308	
274.27162	4996	
279.09114	5180	
279.22925	4038	
281.24458	13002	1+
282.17361	3340	
282.27662	8374	
283.17215	5494	
283.26048	14626	1+
284.29220	7738	1+
285.94073	20468	1+
285.98441	3198	
287.25002	14332	1+
288.25037	9250	1+
290.26647	20518	1+
291.09898	4468	
291.19577	6418	
291.97220	9058	1+
293.20842	7038	
293.97488	14524	
293.99637	16148	1+
294.93681	4842	
295.22449	12464	1+
295.99274	6144	
296.29212	3054	
297.07927	5822	1+
297.23947	14426	1+
297.90392	3116	
299.25499	3962	
300.28652	5790	1+
302.17337	9766	1+
302.30249	12190	1+
303.95070	6226	
304.18634	3742	
304.28061	8334	1+
305.26575	3552	
307.18600	3002	
307.25802	3392	
309.20138	4094	
309.24031	2996	
309.25833	6034	1+
310.30757	10846	1+
311.05281	3064	
311.16268	5990	1+
311.21804	7186	
311.25577	2910	
311.27296	3900	
311.86917	5728	
311.93389	5216	
311.98561	12916	
312.32378	4340	
312.94658	4660	
313.23479	5014	
313.27075	5662	
313.92838	97768	1+
314.26833	3160	
315.24852	2960	
315.27614	13356	1+
316.28135	11430	1+
316.31806	3954	
316.93923	3208	
318.29803	31684	1+
318.93383	57884	1+
320.93342	24718	1+
321.23928	2988	
322.92901	402198	1+
323.01648	3598	
323.23695	23970	1+
324.28675	3054	
324.32346	3276	
325.25276	38546	1+
326.17291	3764	
326.19715	14392	1+
326.30229	4796	
326.87216	9650	1+
327.19833	10152	1+
327.26949	61420	1+
328.31852	4632	
329.22903	4010	
330.16695	6828	1+
330.33367	29438	1+
331.30468	13508	1+
331.93955	6172	
334.95003	12530	
335.00199	33770	1+
336.94407	295060	1+
337.21698	4808	
338.33914	23162	1+
339.23119	8502	1+
339.27008	6638	1+
339.28449	3128	
340.35424	4212	
340.93898	196156	1+
341.02509	4196	
341.19882	5550	1+
341.24770	47336	1+
341.28282	7350	1+
343.02585	3566	
343.26434	48828	1+
343.29098	3440	
344.18314	3640	
344.31194	4368	
344.34938	13444	1+
345.02466	4236	
345.20731	11280	1+
346.32901	19692	1+
347.02511	5486	
348.22151	3286	
349.29199	65156	1+
351.27032	3448	
352.89194	19532	1+
353.21378	3252	
353.27845	20670	1+
354.27831	17068	1+
354.31528	21174	1+
354.95463	3528	
355.06619	7134	1+
355.22632	6556	1+
356.34938	3744	
357.24168	7300	
357.96687	8846	
358.19832	4510	
358.24941	14314	1+
358.36544	23024	1+
358.94970	12598	
359.95988	217078	1+
360.34355	8146	1+
363.21701	11346	1+
363.30787	12352	1+
363.95501	116458	1+
365.24821	2986	
365.28672	3574	
366.32649	22878	1+
367.28230	3014	
367.30204	3356	
367.33160	19262	1+
368.38492	5472	
368.42224	4034	
369.27582	3742	
369.31069	8840	1+
369.34817	13204	1+
371.09679	25840	1+
371.22628	7494	1+
371.27400	31260	1+
372.32533	35346	1+
372.38015	8478	1+
373.23642	3344	
374.35992	21230	1+
375.20937	9242	1+
376.21032	5900	1+
376.25750	10018	1+
376.28417	8172	1+
377.28832	6298	1+
379.30018	5636	1+
381.31189	5646	1+
381.33222	3132	
381.96546	6424	
382.19875	3802	
383.29341	5162	1+
383.33017	35806	1+
385.29378	6366	1+
386.39643	82820	1+
387.24807	6136	
388.28062	7878	1+
389.28735	5884	1+
391.28117	3362	
393.31837	120274	1+
396.41746	7556	1+
397.30672	6428	1+
397.34421	4832	1+
399.22909	2962	
399.26985	7362	1+
399.32282	6796	1+
400.21149	9830	1+
400.37382	5386	1+
400.41193	63902	1+
401.27927	6258	1+
401.33883	4136	
403.22798	3516	
405.28380	3048	
407.29733	15346	1+
407.33442	11558	1+
407.86579	3342	
409.29735	4980	1+
409.33193	3286	
410.34549	36784	1+
411.31105	8476	1+
412.41225	6280	1+
414.42807	174314	1+
415.24322	7086	1+
415.30027	65988	1+
417.25384	5422	1+
417.32898	3700	
419.31306	3274	
419.33697	3154	
421.31300	5018	
422.34379	8978	1+
423.24667	3148	
423.33286	5028	1+
424.36687	10688	1+
424.44882	2914	
425.30565	3454	
425.32246	3428	
425.37346	7022	1+
426.18632	12138	1+
426.29602	9204	1+
427.30276	6974	1+
427.39361	8964	1+
428.44273	9608	1+
429.31676	12520	1+
430.38510	3900	
431.08439	15182	1+
431.27540	20096	1+
434.36086	8138	1+
435.36476	5586	1+
437.34431	136510	1+
437.88579	3972	
439.89149	6994	1+
441.31641	4442	
442.45827	6662	1+
442.87689	3024	
443.29404	8724	1+
443.33058	3918	
443.38305	3742	
444.38096	14418	1+
444.87069	23280	1+
445.11857	3818	
447.31122	15768	1+
449.32144	2932	
449.87780	3468	
450.35551	13824	1+
451.15398	2992	
451.35787	12316	1+
451.40795	2982	
451.89993	9788	1+
453.89785	3776	
454.37097	120448	1+
455.33584	3312	
456.34545	7076	1+
457.34997	5378	1+
459.27047	4666	1+
459.32735	63462	1+
459.37673	10564	1+
462.90794	6546	1+
465.16743	7944	1+
465.28727	2954	
465.34252	6578	1+
465.42502	2940	
467.37855	14466	1+
467.88629	15990	1+
468.41612	14390	1+
469.35053	4950	1+
471.24217	3098	
471.32856	5638	1+
473.33833	7622	1+
473.36835	10190	1+
475.29947	33864	1+
479.40112	3218	
479.43716	7320	1+
481.37008	116134	1+
484.41078	5246	
485.38127	10264	1+
485.41261	3138	
486.38502	7032	1+
486.42716	29002	1+
487.31859	11444	1+
488.35461	3402	
490.90462	8288	1+
493.31241	5684	1+
493.38788	3342	
493.45800	10188	1+
494.38210	8366	1+
495.43340	2958	
497.30953	5708	1+
497.38186	3738	
498.39751	210578	1+
501.23385	5062	1+
501.36061	3618	
502.37443	4592	
503.29578	3250	
503.35222	32848	1+
507.43676	3878	1+
507.47318	5008	1+
507.84383	8890	
508.36910	6910	1+
508.44653	7548	1+
509.27823	8578	1+
509.37118	5064	1+
509.44463	9836	1+
510.21240	8440	1+
510.28017	6714	1+
510.31127	7810	1+
510.85407	8324	
511.21868	6482	1+
511.39348	3532	
512.18713	3882	1+
512.40312	11436	1+
512.85802	34744	1+
515.23106	5798	1+
515.35461	3516	
515.42662	2922	
517.36748	11750	1+
517.39746	4006	1+
518.37198	9438	1+
519.32647	42404	1+
519.47227	6414	1+
520.38915	13362	1+
521.45006	5344	1+
521.48848	6422	1+
521.86023	2922	
522.39039	9040	1+
523.11060	24136	1+
523.27411	3596	1+
523.46785	9538	1+
523.50150	4788	1+
524.85674	11760	1+
525.16677	6788	1+
525.39546	102732	1+
525.85580	8458	1+
527.49405	6966	1+
528.17007	7868	1+
528.49717	7146	1+
528.86446	4002	1+
529.22740	6752	1+
530.29677	5422	1+
530.86943	6238	1+
531.29590	3806	1+
531.33454	4632	1+
531.40506	633712	1+
533.48821	3162	
533.87831	8572	1+
534.46328	6254	1+
535.33273	10870	1+
535.46867	4604	1+
535.50374	3044	
535.87361	39558	1+
536.38532	6596	1+
END IONS

###FS:    #m/z: 322.92924 #charge 1+
###MS: 2
###MSMS: 4
BEGIN IONS
TITLE=Cmpd 2, +MS2(322.9292), 28.0-35.0eV, 0.1min #4
RTINSECONDS=2.632
SCANS=2,4
PEPMASS=322.92924	174384
CHARGE=1+
66.38831	88	
137.95369	92	
199.15713	90	
204.30885	88	
215.01834	80	
215.97203	82	
217.89289	82	
218.03959	84	
219.02887	120	
219.57080	108	
220.86452	86	
223.11010	178	
223.95812	386	1+
226.13100	92	
226.56879	90	
226.96457	102	
227.93376	224	
228.70130	94	
228.97628	92	
231.14590	90	
231.62620	84	
232.03828	128	
233.06514	358	1+
235.07441	188	1+
236.01199	122	
236.68044	106	
237.13011	92	
237.92125	84	
238.08013	100	
238.94498	90	
239.04966	86	
239.06321	108	
239.08047	656	1+
239.17469	92	
239.26030	80	
240.06075	140	
240.51161	102	
240.96146	82	
242.00973	136	
242.94333	176	
243.11851	312	1+
245.22696	92	
245.94049	194	
246.00024	84	
246.05589	130	
246.97876	244	
247.42172	106	
247.97868	404	1+
248.10014	92	
248.98279	274	1+
249.23827	204	1+
249.97004	90	
250.46536	84	
250.94374	134	
251.14211	86	
251.90536	100	
251.92309	130	
252.92979	88	
253.01370	94	
254.08593	234	1+
255.16997	156	
258.11737	92	
258.22630	234	1+
259.08225	206	1+
260.16199	110	
260.20872	86	
260.94610	84	
261.20218	94	
262.05393	208	1+
262.17514	158	
263.10685	322	1+
263.18636	98	
264.27290	88	
265.01665	92	
265.05836	144	
265.24954	94	
265.64826	100	
266.07760	118	
266.24407	202	
266.99913	92	
267.04046	82	
267.06419	130	
267.14531	88	
267.15923	88	
267.70774	100	
268.00606	142	
268.06038	110	
268.17530	84	
268.95965	134	
269.00570	122	
269.95443	92	
270.27565	122	
271.16266	114	
271.27592	82	
273.05913	134	
273.42872	94	
274.04323	88	
274.07970	82	
274.09406	142	
274.50481	100	
274.97893	84	
276.18359	86	
277.08903	336	
278.27727	84	
279.09029	1198	1+
279.22833	332	1+
279.27562	94	
280.04444	400	1+
280.05863	82	
280.14036	910	1+
280.17120	128	1+
280.27054	124	
282.00457	92	
282.27702	260	
283.06760	326	1+
283.25914	170	
283.28417	160	
284.03573	134	
284.26787	96	
284.29217	1390	1+
285.26062	84	
286.13625	86	
288.16472	92	
290.06041	204	1+
292.18119	100	
292.99520	138	
293.03082	100	
293.06502	102	
293.10934	84	
293.13759	102	
294.19528	86	
294.31343	84	
296.17399	88	
296.60743	108	
299.18124	114	
301.05092	142	
301.14896	82	
301.22734	80	
301.87530	82	
302.10832	228	1+
302.20874	276	1+
302.25273	92	
304.18631	536	1+
304.26133	484	1+
305.08593	92	
305.23402	114	
306.20762	232	1+
306.25403	84	
306.30114	104	
306.88557	246	1+
307.14236	132	
307.29083	98	
308.29017	832	1+
309.05043	236	1+
310.30801	612	1+
310.87563	128	
311.02446	210	
311.91456	104	
313.03109	218	1+
313.16125	132	
313.92445	148	
316.63116	104	
317.15777	84	
320.13958	140	
320.16941	304	1+
320.28571	106	
321.04072	80	
321.27368	88	
321.39245	88	
322.05531	88	
322.30280	180	1+
323.06978	262	1+
323.12725	470	1+
323.23732	6650	1+
323.36054	116	
323.89027	92	
324.13382	332	1+
324.20224	1724	1+
324.89550	84	
325.32644	122	
325.90765	88	
326.08932	84	
326.11403	82	
326.28054	206	
326.29902	172	
326.32385	98	
326.37749	446	1+
326.69726	86	
327.25074	188	
END IONS

###FS:    #m/z: 336.94525 #charge 1+
###MS: 2
###MSMS: 5
BEGIN IONS
TITLE=Cmpd 3, +MS2(336.9453), 28.0-35.0eV, 0.1min #5
RTINSECONDS=3.413
SCANS=2,5
PEPMASS=336.94525	114016
CHARGE=1+
106.25275	108	
205.94789	126	
205.97629	98	
211.94323	2466	
213.93872	1326	1+
215.88677	170	
215.93613	210	
216.93148	88	
218.07792	94	
222.01390	88	
223.98564	98	
225.07636	92	
227.13003	104	
228.09068	126	
229.95420	2966	1+
230.99868	98	
231.95058	1386	1+
233.03896	98	
233.18687	96	
233.90099	218	
233.94662	262	1+
234.09859	212	1+
234.54678	100	
234.89971	132	
235.03230	106	
235.15458	180	1+
237.04551	100	
238.04477	110	
240.15954	190	1+
241.04504	132	
244.03530	154	
245.14817	86	
245.16508	96	
246.22207	88	
246.91529	112	
246.95006	94	
246.97563	194	
247.08796	100	
247.13970	146	
247.64187	98	
247.96345	980	1+
248.99284	110	
249.03833	306	1+
249.95537	638	1+
250.97828	198	
250.99350	138	
252.04094	268	1+
252.06683	280	
252.23385	146	
252.96929	1514	1+
253.16009	100	
253.19253	90	
253.89090	140	
254.08674	262	1+
254.96476	846	1+
255.07311	542	1+
256.13865	102	
256.25917	98	
256.91350	106	
257.00196	106	
257.17135	96	
257.22052	92	
258.04137	152	
258.45700	100	
259.73762	102	
261.12032	90	
262.08602	94	
262.39810	88	
264.13372	92	
264.38890	90	
266.15240	94	
266.24188	94	
266.99763	130	
267.14153	96	
268.11378	134	
268.17601	98	
269.11683	128	
269.40597	92	
269.54316	88	
270.13186	216	1+
270.98156	164	
272.23108	100	
273.21254	122	
274.19221	102	
275.10140	90	
276.06709	338	1+
279.02801	88	
280.20617	98	
280.77158	106	
281.04818	132	
282.04366	204	1+
282.27456	132	
282.86859	162	1+
284.98277	92	
286.08785	176	1+
287.67729	96	
287.89640	92	
289.00380	98	
289.09120	126	
292.05855	118	
293.06115	92	
293.10622	212	
293.18266	120	
294.03739	112	
294.07615	200	1+
294.85654	112	
296.24175	166	
296.29325	250	1+
297.08572	156	
298.08300	472	
298.58300	240	
299.06093	150	
300.13628	90	
301.05054	124	
301.08172	90	
301.20596	182	1+
302.25313	230	1+
302.50703	94	
303.13521	94	
303.27862	88	
303.76410	102	
304.07978	160	
305.12688	90	
305.22976	166	
306.07157	110	
306.29122	322	1+
306.89273	94	
307.04434	94	
307.29472	278	1+
307.79741	100	
309.14483	308	1+
309.17261	124	
309.33070	92	
309.76873	88	
311.20767	86	
312.97778	92	
313.78404	86	
315.17156	102	
315.43491	96	
317.23013	96	
318.19850	118	
319.09366	254	
319.21016	152	
320.11874	138	
321.09759	88	
321.12914	544	1+
321.21994	252	1+
321.32572	104	
322.30992	210	
322.71897	104	
323.23699	764	
323.30192	228	
324.06682	142	
324.28699	300	1+
327.30480	172	
328.18863	90	
328.32331	92	
329.14341	120	
331.17806	216	1+
331.31661	98	
332.09021	114	
333.06334	130	
334.08391	90	
334.14927	210	1+
334.20564	334	1+
334.30925	112	
335.06652	100	
335.93429	86	
336.32626	108	
336.34112	122	
337.08906	224	1+
337.18074	160	
337.21474	186	
337.25023	138	
337.26424	160	
337.30210	88	
337.35900	114	
338.15307	128	
338.22262	246	1+
339.09700	176	
339.18719	92	
340.26257	106	
340.39180	250	1+
341.07210	88	
341.24721	278	
342.02232	120	
END IONS

###FS:    #m/z: 531.40541 #charge 1+
###MS: 6
###MSMS: 7
BEGIN IONS
TITLE=Cmpd 4, +MS2(531.4054), 28.8-35.9eV, 0.1min #7
RTINSECONDS=7.106
SCANS=6-7
PEPMASS=531.40541	171088
CHARGE=1+
222.95006	184	
227.90843	166	
234.05270	184	1+
235.88179	210	1+
247.20269	178	
252.15547	312	1+
252.97854	152	
253.19234	156	
254.88428	394	1+
257.03476	196	1+
259.97434	156	
264.14498	194	1+
265.24379	250	1+
266.99608	282	
267.13695	198	1+
268.11035	196	
271.10193	288	1+
271.87672	178	
273.00662	194	1+
273.16161	166	
273.18635	580	1+
273.94564	196	1+
274.05847	260	1+
277.10034	196	1+
277.21269	410	1+
277.97953	186	
281.04996	148	1+
282.27558	202	
283.26134	214	
284.00146	204	1+
287.27083	206	
289.87916	580	1+
290.09658	154	
291.19578	248	1+
294.87631	174	
295.91859	2088	1+
296.27074	148	1+
296.88202	444	1+
297.12581	168	
297.16479	168	1+
298.85681	196	
298.87648	1088	1+
298.89526	300	
298.97701	166	1+
299.06280	218	1+
299.14801	264	1+
300.11571	224	
300.15338	190	1+
300.85153	164	
302.24327	158	
303.26838	192	1+
304.27373	250	1+
304.98560	240	1+
306.11011	224	1+
306.13746	162	
307.88842	888	1+
308.29561	462	
309.02534	170	1+
310.14283	266	1+
310.30762	176	
311.29044	200	
311.88765	202	
312.01743	272	1+
313.27271	182	
313.92826	6498	1+
314.17616	378	1+
314.86398	500	
314.89074	548	
315.07086	162	
315.17891	332	1+
315.86175	702	1+
316.88513	330	1+
317.08736	182	
318.85839	226	
318.87629	230	
318.89944	170	
318.93212	1614	1+
320.29251	80	1+
321.21090	158	
323.16700	158	
324.12682	280	1+
324.85826	172	
325.89813	428	
327.13882	170	1+
327.18181	496	1+
327.89358	208	1+
328.12137	276	1+
330.87073	566	1+
332.90130	168	
332.93159	220	
333.87426	752	1+
334.89782	310	
336.03921	394	1+
336.11840	226	1+
336.16956	318	1+
336.90204	164	
336.94466	2640	1+
337.21464	182	
337.87696	578	1+
338.18767	410	1+
338.94047	370	1+
339.19023	266	1+
339.29046	182	1+
340.01051	262	1+
340.86533	320	1+
342.07123	168	1+
343.13719	156	
345.12869	164	
345.20676	3064	1+
347.18913	154	
350.14959	242	1+
350.17385	298	1+
351.88743	188	
352.04738	224	
354.05715	984	1+
354.91193	358	1+
355.89260	348	
356.89352	168	
358.18938	184	
358.86928	286	1+
358.95869	220	1+
359.01636	144	1+
359.20320	312	
360.21769	288	1+
362.11878	190	
363.17483	326	1+
364.96342	186	1+
365.14231	176	
365.20833	180	
366.14478	168	
368.04863	198	1+
368.16634	150	1+
368.89989	524	1+
369.12585	286	1+
369.85265	270	1+
371.26087	266	1+
372.07814	266	1+
372.89715	544	1+
372.98124	270	1+
373.20686	152	
373.90059	468	1+
374.15755	164	
375.05154	166	
379.20805	352	1+
380.38585	288	1+
380.85531	198	
381.19046	202	
382.05806	156	
382.84948	178	
382.88185	196	1+
383.15049	158	
385.19016	162	1+
387.85605	190	
389.08291	336	1+
389.17781	162	
389.28681	330	1+
389.86369	174	
390.16256	200	
390.25092	188	1+
390.84012	748	
391.13956	158	
391.84252	554	
391.90695	172	
392.12346	290	1+
392.18708	194	1+
392.83590	438	1+
392.86282	1438	1+
392.90282	482	1+
393.06487	218	
394.78399	218	
394.83395	586	1+
394.85732	864	1+
396.13002	342	1+
396.17288	152	
396.77963	226	
396.82392	154	
396.85568	242	1+
397.24189	314	1+
398.79452	170	1+
398.91703	156	
398.94685	214	1+
399.17838	208	
399.22027	182	
400.91901	168	1+
401.16639	212	
401.23889	178	
403.22983	188	
403.86933	920	1+
404.05115	160	
404.11358	198	1+
404.16688	198	1+
404.36250	170	
404.80541	262	1+
405.07373	200	1+
405.32037	210	1+
405.86308	476	1+
406.29223	258	1+
406.91205	254	1+
407.01867	202	1+
407.18170	198	1+
407.86353	386	
408.25638	154	
408.85086	1382	1+
408.88290	262	1+
409.11221	264	
410.85313	382	
410.87254	1226	1+
410.91372	196	
411.03915	120	1+
411.28474	284	1+
412.06835	334	1+
412.19845	338	1+
412.77991	176	1+
412.84567	864	1+
412.87010	834	1+
413.07628	310	1+
414.12201	254	1+
414.15700	350	1+
415.07567	218	
415.28624	274	
415.31818	202	1+
416.18870	440	1+
417.80765	198	1+
417.89220	238	1+
418.36202	430	1+
418.85360	172	
419.16920	188	
419.19611	154	
421.03537	274	1+
421.88132	374	
422.15196	168	
422.87131	680	1+
423.88051	406	1+
424.17764	460	1+
425.25043	306	1+
426.81725	306	1+
426.86100	1038	1+
426.88128	216	
427.17331	264	1+
427.89315	170	
428.13302	282	
428.88483	3778	1+
429.06893	300	1+
429.15366	166	
430.88089	1246	
431.86790	1634	1+
432.08379	156	
432.14526	262	1+
433.14494	162	1+
433.86720	446	1+
433.88945	274	
434.24847	238	
434.33072	428	1+
435.47346	260	1+
435.83927	244	1+
435.86451	434	1+
437.10117	486	1+
438.16958	162	
438.85583	200	1+
439.89284	642	1+
441.23344	206	
442.19464	288	1+
442.26700	320	1+
442.39966	170	
442.87475	264	1+
444.24855	218	
444.87156	1414	1+
445.36648	144	1+
445.40435	336	1+
446.87379	344	
446.89020	334	
447.21828	224	1+
447.88397	194	
448.13813	280	1+
448.89116	174	
449.13954	228	1+
449.16435	294	1+
449.32901	300	1+
449.87676	1206	1+
451.02157	248	1+
451.29768	182	
451.90132	390	
452.20109	210	1+
452.88421	160	
454.12038	164	
454.27381	270	1+
454.33497	208	1+
455.27638	230	1+
455.30601	226	1+
455.38422	238	1+
456.41834	198	1+
456.83657	310	1+
457.22202	170	
457.29156	176	1+
460.25054	166	
462.10791	160	1+
462.87758	818	1+
464.38432	258	1+
467.10960	258	1+
467.88669	2922	1+
468.16214	298	1+
468.21779	280	1+
468.34542	198	1+
469.01350	218	1+
469.31486	170	
469.98199	184	
470.23581	426	1+
471.07269	228	1+
471.15852	210	1+
471.90871	146	1+
472.29844	314	1+
474.13436	152	1+
475.23309	174	
478.26786	324	1+
482.45987	208	1+
484.27541	334	1+
485.20689	292	1+
485.89914	1372	1+
486.85986	306	1+
487.24694	248	1+
487.27145	164	
487.29236	152	
487.33291	174	
488.19417	160	
488.34369	152	
488.40530	256	1+
488.86434	302	1+
489.25214	158	
489.27252	392	1+
490.91286	162	
492.27193	446	1+
492.42560	410	1+
492.91538	188	
493.21080	186	1+
493.30665	162	
493.39661	242	1+
493.63638	86	1+
494.39783	172	1+
495.24905	288	1+
496.38817	506	1+
497.34674	414	1+
498.45498	264	1+
499.19491	132	1+
500.36534	434	1+
500.83556	266	1+
501.25898	224	1+
502.26578	298	1+
502.40885	238	1+
503.13370	430	1+
506.83553	162	1+
506.91605	118	1+
507.93356	318	1+
508.26180	142	1+
508.90194	258	1+
509.17089	166	1+
509.21818	316	1+
509.33099	274	1+
509.38125	702	1+
509.45532	368	1+
510.05316	1804	1+
511.32305	164	1+
511.34773	228	
512.28547	398	1+
512.36525	256	1+
512.45084	442	1+
512.48159	492	1+
513.13044	658	1+
513.18495	122	1+
513.33622	202	1+
513.41647	328	1+
514.08123	300	1+
514.20438	272	1+
514.38413	232	
514.42353	208	1+
515.13511	404	1+
515.27101	158	
515.35875	460	1+
515.47783	586	1+
516.39430	376	1+
516.51234	238	1+
517.24126	144	1+
517.35054	156	1+
517.43388	182	
517.51655	182	1+
517.90005	208	1+
518.24523	96	1+
518.45460	236	1+
519.37780	168	1+
519.48974	158	
521.26735	164	
524.25113	116	1+
525.49454	212	1+
526.26038	318	1+
526.95179	122	1+
527.06185	392	1+
527.14862	158	1+
527.29507	342	1+
527.35301	392	1+
527.38456	400	
527.42664	972	1+
527.53983	572	1+
528.05249	328	1+
528.19899	168	1+
528.26515	386	1+
528.40153	1408	1+
528.48208	310	1+
528.51222	888	1+
528.54397	452	1+
528.90138	154	
529.20298	132	1+
529.22492	180	1+
529.24504	186	
529.27191	272	1+
529.36500	262	
529.40443	1476	1+
529.51621	576	1+
530.30904	478	1+
530.32828	196	
530.45783	536	1+
530.48880	914	1+
530.54074	252	1+
531.14132	318	1+
531.21271	484	1+
531.26993	152	
531.34575	2416	1+
532.20372	322	1+
532.27276	212	
532.38728	224	
532.43507	154	
532.45320	374	
532.47649	308	
532.93032	122	1+
533.30759	212	1+
533.46268	1518	1+
533.51525	514	1+
534.27735	364	1+
534.33202	580	1+
534.39935	584	1+
534.44021	658	1+
534.47130	912	1+
534.49473	234	
534.52787	278	1+
535.22791	220	1+
535.28112	280	1+
535.32468	368	1+
535.37201	366	1+
535.40263	408	1+
536.33716	492	1+
END IONS

###FS:    #m/z: 322.92896 #charge 1+
###MS: 6
###MSMS: 8
BEGIN IONS
TITLE=Cmpd 5, +MS2(322.9290), 28.0-35.0eV, 0.2min #8
RTINSECONDS=7.8785
SCANS=6,8
PEPMASS=322.92896	161894
CHARGE=1+
58.55371	80	
152.74852	84	
158.94865	104	
192.88899	80	
198.09278	156	
200.00996	90	
202.04755	80	
202.95977	92	
205.94737	146	
206.57734	104	
206.95185	84	
216.99852	88	
217.57044	132	
221.06854	132	
222.17851	92	
222.94523	98	
222.96746	164	1+
222.99220	84	
223.95697	174	
227.03286	88	
227.10330	94	
227.86997	98	
231.94921	140	
233.07122	144	
234.00732	96	
235.06050	88	
235.79348	92	
236.00098	90	
237.70169	80	
238.04334	162	
238.80672	82	
239.06308	90	
239.07932	146	
240.07767	218	1+
240.93910	252	
240.96260	84	
241.21113	86	
241.93956	374	1+
242.15207	86	
242.16782	82	
242.57836	80	
243.07122	220	
244.03431	166	
244.93842	106	
244.99215	82	
245.49077	80	
245.94180	106	
246.05288	92	
246.16416	86	
246.97716	188	
247.06855	280	1+
248.23802	86	
248.56283	90	
249.04055	92	
249.97003	80	
250.94770	80	
251.15195	94	
251.18098	100	
252.22935	80	
252.56270	98	
253.27426	114	
260.13677	106	
260.98878	118	
261.02156	88	
261.19712	154	
262.08206	180	
262.17141	86	
262.95531	92	
263.01721	202	1+
263.05118	148	
263.71085	94	
263.99157	104	
264.06258	424	1+
265.03262	298	1+
265.08626	80	
266.19046	82	
266.86068	144	
266.99832	114	
267.15332	92	
267.25205	148	
268.00379	98	
269.07360	88	
270.27673	134	
271.12427	246	1+
271.27878	108	
273.62906	80	
273.98825	84	
275.05347	84	
276.22880	82	
276.85775	82	
277.09285	410	
278.02338	84	
278.10965	142	
279.01750	82	
279.09172	966	1+
279.22874	210	
280.14345	400	1+
281.04456	102	
281.23457	102	
281.29464	210	
281.95470	80	
282.04867	108	
282.08706	142	
282.27494	158	
283.06869	258	
283.10371	116	
283.14065	80	
283.26070	410	1+
283.43839	84	
284.29135	1274	1+
285.04296	90	
285.20055	130	
286.14855	88	
287.12891	120	
288.06291	112	
292.65787	90	
294.27729	82	
296.85279	84	
300.23002	178	
300.28034	118	
301.00738	82	
302.13127	84	
303.10479	102	
303.23801	94	
304.16240	84	
304.18691	262	
305.12874	94	
305.26342	190	
305.78403	146	
306.27507	120	
307.04177	230	1+
307.06908	130	
307.13979	80	
307.30988	134	
307.78574	88	
307.88528	170	
308.15415	92	
308.29132	674	1+
309.60652	96	
309.75588	102	
309.88969	82	
310.10602	84	
310.26704	116	
310.30814	478	1+
313.02564	216	
313.05561	94	
313.09172	98	
316.14980	134	
318.19069	202	1+
319.26978	92	
320.03663	192	1+
320.15483	212	1+
320.31307	222	1+
321.09367	88	
321.11430	286	1+
322.19704	82	
322.31641	240	1+
322.42121	102	
322.90003	80	
323.09291	88	
323.23685	4520	1+
324.09045	78	
324.13201	90	
324.20100	604	1+
324.89248	108	
325.17715	146	1+
325.32502	150	
325.89780	112	
325.96983	82	
326.22507	88	
326.33578	90	
326.37919	178	1+
327.25138	496	1+
327.27336	90	
327.87930	84	
328.14169	88	
END IONS

###FS:    #m/z: 498.39731 #charge 1+
###MS: 6
###MSMS: 9
BEGIN IONS
TITLE=Cmpd 6, +MS2(498.3973), 28.0-35.0eV, 0.2min #9
RTINSECONDS=8.6505
SCANS=6,9
PEPMASS=498.39731	82972
CHARGE=1+
233.06452	244	1+
239.14477	226	
241.10477	144	
242.96554	98	1+
243.22853	168	
244.01574	140	
247.00653	236	1+
248.06581	210	1+
249.10743	248	1+
249.85319	276	1+
250.07194	312	1+
253.20080	268	1+
255.09303	180	1+
255.15734	318	1+
258.22495	138	
259.92217	218	1+
259.95081	148	1+
260.52649	162	
260.92223	236	1+
264.26248	188	
264.91499	284	1+
265.10087	154	
266.87002	162	
267.09938	140	
270.99240	150	
271.04441	282	1+
273.02418	202	1+
273.17263	366	1+
276.85782	216	
278.12693	290	1+
279.16986	170	1+
279.24647	152	
281.90660	206	1+
282.94334	202	1+
283.17394	440	1+
283.26003	208	1+
283.94303	136	1+
285.91426	158	
287.25451	270	
287.88447	332	
289.87916	1202	1+
291.87896	212	
291.94284	140	
292.87227	484	1+
293.87142	298	1+
294.18414	240	1+
296.25646	144	
299.18533	708	1+
299.92511	200	
300.87566	244	
300.95296	214	1+
302.98467	166	1+
303.03667	216	1+
303.11075	192	
305.13489	270	1+
305.89382	218	
306.27981	138	
306.94047	168	1+
307.20778	210	1+
307.28525	590	1+
307.88810	1872	1+
308.14233	280	1+
309.17473	156	1+
310.30679	262	1+
310.99615	222	1+
311.12238	318	1+
311.88350	814	
312.15851	238	1+
312.87032	262	
312.92242	150	
313.87625	138	
313.92625	140	
314.86370	174	
314.96116	192	1+
315.03529	158	1+
315.12570	214	1+
316.06418	228	1+
316.88378	348	1+
317.19813	650	1+
318.85952	154	
319.81501	188	1+
319.87759	630	1+
320.90105	152	
321.13193	214	1+
321.81847	164	
321.92650	314	1+
322.14734	306	1+
322.19849	208	1+
323.01191	140	1+
323.90525	278	
323.96137	142	1+
324.12302	222	1+
324.89702	358	
325.89897	616	
326.16944	176	1+
326.89410	1048	1+
327.19685	1238	1+
327.32098	292	1+
328.15871	302	1+
328.80287	148	
328.99106	162	
329.11875	144	
331.87361	180	1+
332.17654	226	1+
333.09735	138	1+
334.88482	306	1+
336.84898	216	1+
336.87235	254	1+
337.14447	236	1+
337.19110	204	
337.39663	148	
337.83100	144	
339.08418	156	1+
339.82642	210	
340.05556	140	
340.21490	220	
340.89894	168	
341.20260	174	
341.89993	162	
342.06897	156	1+
342.16853	194	1+
342.91017	142	
343.01736	146	
343.12154	214	1+
343.21182	1696	1+
345.20871	316	1+
345.22298	214	1+
346.28983	274	1+
346.88123	226	1+
348.15657	172	1+
348.21613	140	
348.91764	166	
351.16559	140	
353.90450	144	
354.13759	140	
354.77684	200	1+
355.12300	148	
355.83225	202	1+
356.28905	142	
356.83034	236	1+
357.28439	158	1+
357.92190	194	1+
359.80314	146	
361.15803	194	1+
361.22245	858	1+
361.84261	390	1+
361.89893	150	
363.16995	278	1+
363.21623	446	1+
363.87689	208	
364.17453	206	1+
364.82946	276	1+
365.14702	192	1+
365.21267	212	1+
365.78325	492	1+
366.11020	222	1+
366.78603	422	1+
367.26084	208	1+
368.03814	116	1+
369.15094	234	1+
369.17023	194	
369.19346	162	
369.83708	332	1+
371.19563	138	
372.04488	168	
372.16854	274	1+
372.19294	176	
373.08425	154	1+
375.02802	142	
375.20239	168	
375.74007	152	
376.19545	392	1+
376.89094	204	1+
376.92617	224	1+
378.10150	148	
378.92205	186	1+
380.85698	182	1+
381.14554	144	
381.77807	170	1+
382.19095	364	1+
382.85366	168	
385.14960	288	1+
386.59438	110	1+
387.00607	110	1+
387.10008	186	1+
387.23832	3048	1+
387.84771	168	
388.00248	132	1+
389.86273	140	
390.84069	536	1+
391.88775	290	1+
392.03590	204	1+
393.31837	190	
393.79879	162	1+
393.86026	616	1+
394.20820	226	1+
394.83323	160	1+
394.93650	354	1+
395.06955	146	1+
395.14216	110	1+
396.11730	174	1+
396.17580	166	
396.90801	168	1+
398.86276	504	1+
399.16738	228	1+
399.32512	226	
401.23706	320	
402.22442	258	1+
402.25510	180	
402.86866	144	
403.87180	2772	1+
404.15457	190	1+
405.24442	392	1+
405.87085	470	
406.85659	222	
407.24561	172	
407.86851	684	
408.85271	526	1+
408.99783	178	1+
409.26669	236	1+
409.72862	134	1+
411.24609	146	
411.84228	240	1+
411.87536	172	
411.90898	196	
412.04409	122	1+
412.08572	690	1+
412.12879	392	1+
412.20794	140	
412.86999	348	
413.77637	162	
414.18926	320	1+
414.83877	144	
414.87577	226	1+
414.94118	216	1+
414.97614	210	1+
415.07504	346	1+
415.79684	144	
416.14004	562	1+
416.23773	212	1+
416.87351	380	
417.88391	196	
417.95247	142	
418.28191	260	1+
419.28827	184	1+
419.88050	288	
420.14727	222	1+
420.88051	1560	1+
421.09789	248	1+
421.19346	154	
421.34746	214	1+
421.88197	1334	1+
423.25011	142	
423.28943	198	
423.86707	696	1+
424.35512	182	
424.81011	246	1+
424.87161	400	1+
425.14897	140	
426.12728	184	1+
426.20561	194	1+
426.86298	472	1+
430.13174	262	1+
430.88076	728	
431.18915	168	1+
431.31017	142	
432.88001	178	
433.07284	262	1+
433.81380	150	
434.14261	202	1+
434.88497	748	1+
435.85998	194	
436.34199	470	1+
437.34441	384	1+
437.38252	236	1+
438.90015	176	
439.14717	304	1+
439.39337	248	1+
439.89315	1292	1+
439.94803	192	1+
440.06006	202	1+
441.17647	246	1+
441.89216	180	
442.87196	166	
443.28379	336	1+
443.37417	702	1+
444.37754	578	1+
444.87299	774	
445.06896	160	1+
445.89953	362	1+
446.21996	330	1+
446.35207	310	1+
450.13537	154	
452.49242	194	1+
453.16889	182	1+
453.27267	150	
453.41074	270	1+
454.89863	622	1+
455.29952	176	1+
455.90585	442	1+
456.20517	660	1+
456.42610	200	1+
457.20731	564	1+
457.90232	1460	1+
458.39321	154	1+
460.15584	144	
460.38057	418	1+
461.38882	284	1+
462.06093	142	
462.35138	294	1+
462.88097	324	1+
463.29409	304	1+
463.39591	160	
464.31665	216	1+
465.88664	288	1+
466.40370	316	
467.44677	208	1+
467.88940	146	
469.21715	234	1+
471.86514	138	
472.41469	208	1+
473.27332	262	1+
473.38262	138	
474.23055	284	1+
475.34166	166	
476.46012	172	
477.22622	268	1+
477.33497	160	
477.41489	386	1+
478.08497	416	1+
478.19146	314	1+
478.23081	222	1+
478.25434	308	1+
478.29198	210	1+
478.45664	374	1+
479.39606	144	
479.41905	168	
480.24782	360	1+
480.30220	242	1+
480.36954	938	1+
481.37099	804	1+
481.42744	144	
482.43274	186	
483.21711	208	1+
483.36075	158	
483.39536	308	1+
483.88831	316	1+
484.22863	176	1+
484.26315	140	
494.31357	376	
494.34046	156	
494.39959	186	
494.42466	140	
494.47153	158	
494.56433	452	1+
495.13186	190	1+
495.31885	174	
495.42163	168	
496.24110	160	
496.42456	150	
496.45192	148	
496.48346	238	
497.33693	258	
497.37767	408	1+
497.44889	142	
498.18102	270	1+
498.25790	154	
498.28896	616	1+
498.34451	478	1+
498.46637	210	
499.04528	174	1+
499.29071	546	1+
499.39961	530	1+
500.28822	642	1+
500.48637	294	
500.72899	110	1+
501.17228	212	1+
501.22381	298	1+
501.29297	534	1+
501.33520	192	
501.37013	520	
501.44087	210	
501.48221	340	
501.51319	154	
501.69190	142	1+
502.11369	154	1+
502.27221	410	1+
502.37524	376	
502.43088	138	
502.46276	308	1+
502.77972	164	1+
502.86317	154	1+
503.21682	248	1+
503.27759	258	1+
503.35186	14560	1+
END IONS

###FS:    #m/z: 322.92918 #charge 1+
###MS: 10
###MSMS: 11
BEGIN IONS
TITLE=Cmpd 7, +MS2(322.9292), 28.0-35.0eV, 0.2min #11
RTINSECONDS=12.3485
SCANS=10-11
PEPMASS=322.92918	156936
CHARGE=1+
60.05366	84	
75.51345	96	
96.26325	88	
145.70037	106	
189.95689	88	
195.60514	86	
201.04397	234	
205.94854	278	1+
205.96971	104	
206.93439	82	
207.01361	94	
213.01179	82	
213.03986	108	
215.47433	86	
215.88233	82	
217.51942	98	
218.90178	82	
219.17049	80	
220.94734	352	1+
221.96499	80	
222.00460	92	
222.95203	476	1+
223.97073	162	
224.37150	92	
224.97881	98	
225.05772	80	
225.89853	92	
225.94217	138	
226.86844	140	
227.10155	80	
227.37575	106	
227.93154	150	
228.64736	82	
228.90635	86	
229.13973	84	
230.93680	82	
232.11594	92	
232.83850	104	
233.07033	172	
233.08838	86	
234.10006	88	
234.14809	80	
235.99330	138	
236.08859	92	
237.08693	166	
239.07591	364	
239.16714	104	
240.93780	590	1+
240.96179	268	
241.87335	92	
242.93994	588	1+
243.88074	158	
246.18916	80	
246.97455	170	
247.24411	94	
247.64972	82	
247.97655	86	
249.97791	102	
250.05092	168	1+
251.13835	92	
251.18299	150	
251.69898	90	
251.92888	88	
252.15896	80	
254.09295	96	
255.05768	98	
256.93120	84	
257.15654	92	
259.90807	102	
260.17651	258	
261.10696	86	
261.17938	116	
262.17398	96	
263.02492	104	
263.06113	230	
263.17174	196	
263.74457	126	
264.03836	96	
265.64261	82	
265.92868	80	
266.10089	84	
267.02303	108	
267.12939	136	
267.86471	94	
267.99802	86	
268.05946	138	
269.00365	198	
269.05211	80	
269.11786	80	
269.97861	82	
270.08384	90	
272.10379	138	
272.19669	82	
273.15017	106	
274.09462	80	
274.16529	82	
276.19186	100	
277.02205	140	
277.06415	150	
277.08913	402	1+
277.23586	82	
279.09184	1032	1+
279.22690	202	
280.14248	230	1+
280.23911	176	
280.26130	278	1+
281.04971	308	
281.09741	120	
281.23303	86	
282.27201	132	
282.88176	90	
283.06898	284	1+
283.25834	216	
284.05117	88	
284.29203	930	1+
285.20137	134	
291.12263	130	
291.17874	106	
294.18030	168	
294.85284	84	
295.04455	80	
295.10578	80	
300.05090	80	
300.10541	172	1+
301.01285	112	
302.24741	180	
302.81237	82	
303.05069	102	
303.99953	82	
304.06361	80	
304.26170	106	
305.15452	92	
305.23157	84	
305.27036	88	
306.21421	196	1+
306.27309	142	
306.88597	332	1+
307.07764	134	
307.28753	812	1+
307.80004	168	
308.29353	580	1+
308.32030	80	
309.25935	94	
310.30627	532	
311.02652	122	
312.02810	188	
313.03225	164	
315.38474	104	
316.01100	84	
317.16478	104	
319.10138	130	
319.13563	82	
319.20818	86	
320.09946	270	1+
322.90227	80	
323.23639	3600	1+
323.30335	98	
324.13542	174	
324.20538	408	1+
324.88989	154	
325.14260	104	
325.31793	144	
325.77265	94	
326.16795	88	
326.30956	84	
326.34025	84	
326.37517	84	
327.19434	104	
327.24933	296	
327.53009	102	
END IONS

###FS:    #m/z: 359.96086 #charge 1+
###MS: 10
###MSMS: 12
BEGIN IONS
TITLE=Cmpd 8, +MS2(359.9609), 28.0-35.0eV, 0.2min #12
RTINSECONDS=13.1205
SCANS=10,12
PEPMASS=359.96086	70730
CHARGE=1+
64.88009	84	
191.10074	218	1+
198.10143	82	
198.96482	88	
209.94435	84	
220.88298	88	
220.97213	82	
222.95072	728	1+
224.13595	98	
224.89376	84	
224.94496	890	1+
227.00369	102	
227.03507	86	
228.10397	110	
228.13333	86	
228.94000	342	
232.84971	88	
234.64088	104	
234.68963	102	
235.13720	104	
235.78753	92	
235.84514	130	
239.03161	134	
239.21860	150	
240.13323	116	
240.93727	206	
240.96253	312	1+
242.16734	90	
242.95812	152	
244.95759	160	
245.07895	134	
245.94337	394	
246.08069	96	
246.95109	282	
246.97811	100	
249.04098	84	
249.08746	104	
250.11149	84	
250.96878	116	
251.03347	216	
252.03562	122	
252.23286	130	
252.63118	100	
252.90559	130	
253.08992	92	
254.02248	98	
254.51001	84	
255.03744	90	
255.14518	134	
256.03453	98	
257.16718	88	
258.14327	212	1+
258.96523	96	
260.24093	90	
260.96653	144	
261.57534	104	
262.26076	84	
262.67671	94	
263.05781	146	
263.22029	88	
264.79650	92	
265.26647	150	
266.24399	256	
267.01925	90	
267.97851	84	
268.80165	84	
268.85835	94	
268.89228	86	
268.97504	118	
271.14610	84	
273.84894	124	
275.09708	184	
276.85634	124	
277.02475	192	1+
277.92206	156	
279.28175	84	
280.26166	120	
280.95810	120	
281.26936	204	1+
282.88139	118	
285.09868	86	
288.06359	136	
294.07120	86	
294.15449	96	
294.43684	108	
295.01708	358	1+
296.79351	92	
297.32894	84	
298.30791	122	
299.93322	108	
301.13950	116	
301.79229	104	
302.08124	150	
302.18020	84	
302.22660	134	
304.78210	92	
306.27532	180	
306.88187	108	
308.29332	92	
308.79058	162	
309.14889	86	
310.17325	86	
310.30790	118	
310.34370	250	
311.34513	234	
313.14619	122	
313.77536	90	
314.93793	98	
317.28933	100	
317.59111	100	
317.98660	180	1+
318.10770	84	
320.31713	92	
321.22566	216	
321.24889	116	
322.34191	262	1+
323.01509	2178	1+
323.09872	82	
323.23587	492	1+
327.89044	86	
328.18999	140	
329.15551	308	1+
329.87254	178	
332.07849	84	
332.60530	96	
335.32745	82	
336.94569	214	1+
337.31783	88	
338.33708	212	
339.21328	88	
339.23329	84	
339.34301	100	
340.03239	264	1+
340.19704	98	
340.35552	718	1+
341.22162	88	
342.27872	138	
342.90036	108	
344.18531	98	
344.40461	94	
345.18662	86	
347.11650	396	1+
348.32326	144	
348.82479	130	
349.10853	186	
349.31663	98	
350.89724	90	
351.37369	92	
356.09215	92	
356.29374	86	
357.22144	194	
357.26322	130	
357.27007	96	
358.26399	82	
358.83816	92	
359.19990	102	
359.23785	462	
359.36773	102	
360.11943	112	
360.23825	218	
360.33340	88	
360.35293	272	1+
361.20998	118	
361.25949	90	
363.10541	154	
364.04102	134	
364.97236	98	
365.28602	112	
END IONS

###FS:    #m/z: 393.31863 #charge 1+
###MS: 10
###MSMS: 13
BEGIN IONS
TITLE=Cmpd 9, +MS2(393.3186), 28.0-35.0eV, 0.3min #13
RTINSECONDS=13.892
SCANS=10,13
PEPMASS=393.31863	56072
CHARGE=1+
199.93257	316	
200.93374	146	
201.92927	118	
205.09579	114	
212.88891	522	
213.07133	124	
213.88536	348	
214.88248	2056	1+
215.88524	1500	1+
216.51032	124	
217.88196	2926	1+
219.87799	756	1+
219.94176	254	
221.88334	154	
222.95143	1090	1+
224.94754	2300	
226.94523	158	
228.19943	142	
230.89922	722	1+
232.92284	114	
233.06142	114	
233.89755	860	1+
235.89238	1614	1+
236.20680	134	
237.88777	716	1+
239.14649	128	
239.78626	604	1+
240.96235	1672	1+
242.95591	776	1+
244.03168	122	
245.92016	156	
245.98551	250	1+
247.93956	116	
248.16278	126	
249.89726	140	
251.11373	234	1+
251.90672	146	
252.09962	108	
253.22896	230	
253.90524	292	
253.95588	270	1+
254.90806	134	
254.96275	186	1+
255.02693	206	1+
255.77847	162	
255.91094	204	
256.91141	172	
257.08462	150	
257.79697	332	1+
257.96868	858	1+
258.90546	166	
258.97350	710	1+
259.91591	158	
260.89751	154	
260.96983	1238	1+
261.12848	130	
261.89208	194	1+
262.14687	204	1+
263.05549	164	1+
265.06417	140	
265.88129	182	1+
265.97316	120	
266.15193	140	
266.24416	134	
267.78472	240	
267.84557	124	
269.04862	138	1+
270.86914	178	
271.79091	110	
271.92905	398	1+
272.04843	110	
273.79590	440	1+
275.80714	644	1+
275.92303	140	
276.13177	306	1+
281.05150	126	
281.85363	254	
283.02951	184	
283.78704	542	1+
283.85633	146	
284.02140	194	1+
285.79350	132	
285.86007	108	
286.00592	128	
287.79220	240	
288.81066	114	
288.85271	480	1+
289.78686	1286	1+
289.93321	638	1+
290.20403	122	
290.79936	712	1+
290.84822	260	
291.80060	614	1+
292.43611	202	
293.87882	486	1+
294.25834	140	1+
294.27775	166	
294.85658	152	
295.02341	128	
295.85140	168	
295.91776	1964	1+
296.82230	122	
297.07362	128	
297.79485	154	
298.09596	118	
298.78670	118	
298.81922	172	
298.85154	446	1+
299.05733	120	
299.78250	1606	1+
300.83878	186	
302.24735	196	
303.80168	214	
303.87058	398	1+
305.11824	134	
305.80177	264	
306.23134	142	
306.43519	140	
306.79544	246	
306.86449	262	
306.99890	202	1+
307.29520	292	1+
307.79981	2116	1+
307.93358	228	1+
308.87461	624	1+
309.00723	184	1+
309.79782	458	1+
309.90269	140	
310.30877	296	1+
310.80482	290	1+
310.86894	164	
311.86885	3334	1+
311.90103	136	
311.98410	260	1+
312.07395	108	
312.80137	706	1+
312.93803	132	
313.86409	1340	1+
313.92864	4332	1+
314.81757	110	
315.92893	304	
316.86916	114	
316.94003	250	
317.24519	106	
318.08391	130	
318.93391	2544	1+
319.85978	152	
319.92838	188	
320.09006	110	
321.80886	310	1+
322.30782	116	
322.86339	154	
323.01517	146	
324.87037	166	
324.88893	212	
325.05742	156	1+
325.80858	116	
325.88031	110	
326.45563	110	
326.88410	702	
327.80375	154	
327.85834	110	
327.88125	410	
328.81973	432	1+
329.87694	4566	1+
330.15925	124	
330.23984	238	1+
330.81512	1694	1+
330.90783	264	
331.26351	120	
331.90125	260	1+
332.09085	138	
332.87175	464	1+
334.94983	494	
336.32153	228	
336.90099	148	
336.94414	6230	1+
337.10223	194	
337.30372	112	
337.35757	138	
339.00780	128	
339.16889	128	
343.18450	208	1+
344.10889	260	1+
344.74625	118	
344.89632	112	
347.24210	112	
347.89065	1068	1+
348.94345	142	
349.89309	288	
350.35142	126	
350.90053	208	
351.83640	134	
351.89256	566	1+
352.32121	138	
353.18482	266	1+
353.25916	172	1+
354.09412	198	1+
354.88958	116	
356.18824	158	
356.42200	130	
356.95848	112	
357.12301	150	1+
358.20006	136	
359.96356	456	1+
361.35364	146	
361.78568	168	1+
364.72672	166	1+
370.19471	278	1+
371.21757	264	1+
371.92118	192	1+
374.99837	126	
375.23870	214	1+
376.34913	586	1+
377.12158	176	
377.14900	126	
377.35153	496	1+
378.87786	146	
379.26352	108	
379.29625	134	
379.36202	184	
384.22214	258	1+
389.24941	134	
390.18303	128	
390.25111	112	
391.24684	400	1+
391.30778	274	1+
391.36852	146	
392.24357	332	1+
392.31193	190	1+
393.41165	122	
394.19520	222	1+
394.35116	184	
395.35688	194	
396.35852	188	
396.46518	108	
397.29229	154	
397.37892	196	
398.23197	138	
398.37036	128	
END IONS

###FS:    #m/z: 340.93947 #charge 1+
###MS: 14
###MSMS: 15
BEGIN IONS
TITLE=Cmpd 10, +MS2(340.9395), 28.0-35.0eV, 0.3min #15
RTINSECONDS=17.5625
SCANS=14-15
PEPMASS=340.93947	115254
CHARGE=1+
192.10066	102	
193.04100	92	
202.01949	86	
212.87810	134	
213.88568	82	
213.93919	1814	1+
214.88133	634	1+
215.88580	532	1+
215.93707	254	
217.88173	408	1+
217.93710	164	
218.85976	98	
219.87879	88	
220.87922	82	
222.95318	134	
223.96652	132	
224.97892	240	
227.05527	88	
228.90382	302	1+
228.91875	98	
229.15657	84	
231.25974	100	
231.88935	124	
231.94785	1036	1+
233.89652	410	
233.94770	276	
234.02830	100	
234.07886	82	
235.89127	170	
235.94326	156	
237.08685	92	
237.12604	92	
237.88615	114	
237.90153	238	1+
238.05262	90	
238.90306	168	1+
238.95159	100	
240.22972	336	1+
241.84669	86	
242.88835	82	
244.98635	92	
245.94830	92	
246.97767	156	
247.24008	90	
249.09144	98	
249.96244	378	
250.95727	184	
251.22182	94	
251.90371	82	
251.95535	148	
252.04260	88	
254.01075	90	
254.03029	82	
254.90010	84	
254.94169	94	
254.96440	268	1+
255.07193	530	1+
255.55703	114	
255.71627	94	
255.91866	82	
256.05489	106	
256.91492	136	
256.96682	216	
257.03357	98	
257.15363	84	
257.91445	92	
258.19850	82	
258.44139	82	
259.00977	118	
259.16800	158	
259.91971	88	
261.83379	146	
262.96110	120	
264.50262	84	
264.71079	82	
264.93246	108	
265.02037	82	
265.96079	102	
265.98848	270	1+
266.99320	196	1+
267.13517	430	1+
267.89044	94	
268.38512	100	
268.98438	82	
269.42219	104	
270.80470	82	
271.15090	124	
271.99414	80	
272.89416	86	
273.95576	96	
274.97544	92	
277.11436	102	
277.96552	126	
279.10630	220	1+
280.16266	86	
281.04584	198	
281.85834	90	
282.05029	86	
282.27467	230	
282.97490	176	1+
283.02702	138	
283.26446	126	
283.74844	92	
286.19469	82	
287.05699	104	
288.26684	94	
291.25111	200	1+
294.17265	114	
294.27792	140	
296.20367	88	
296.97672	82	
297.22867	128	
297.97549	100	
298.30665	108	
299.05905	188	
300.05599	82	
300.88850	100	
301.88614	80	
302.07591	92	
302.16916	278	1+
302.19533	90	
302.88201	132	
304.26083	100	
304.82237	82	
305.30239	138	
305.66961	96	
306.27435	210	
306.43854	84	
307.39388	82	
307.89475	88	
307.91520	96	
308.29430	418	1+
309.06008	86	
310.23320	98	
310.58822	86	
312.02654	116	
313.02777	140	
313.10174	90	
313.67744	88	
317.29550	100	
318.89467	104	
321.11110	82	
322.13581	154	
322.31366	196	1+
323.01537	140	
323.23752	612	1+
323.29601	292	1+
324.01484	116	
324.20973	202	1+
324.28801	118	
325.24737	180	
325.89667	90	
326.17423	600	1+
326.28020	100	
326.34229	244	
327.80005	118	
328.29047	84	
328.36720	106	
329.32139	82	
329.86952	102	
333.78192	90	
334.27787	82	
336.32159	94	
337.21447	86	
337.35508	150	
339.16288	96	
339.18996	88	
340.39315	190	
340.93598	102	
341.24634	202	1+
342.34544	94	
343.19785	138	
343.91229	90	
345.21484	98	
345.23475	96	
END IONS

###FS:    #m/z: 336.94517 #charge 1+
###MS: 14
###MSMS: 16
BEGIN IONS
TITLE=Cmpd 11, +MS2(336.9452), 28.0-35.0eV, 0.3min #16
RTINSECONDS=18.3345
SCANS=14,16
PEPMASS=336.94517	100088
CHARGE=1+
67.88530	92	
191.85706	80	
192.88629	98	
197.09495	90	
200.86755	90	
201.01249	112	
205.96895	102	
211.94370	2318	
212.87763	140	
213.86411	80	
213.93845	774	1+
214.86191	80	
215.88559	206	
217.87988	296	1+
217.93446	84	
218.95066	90	
219.02704	98	
221.96815	148	
223.97587	132	
224.97587	90	
227.95678	82	
228.89532	116	
229.95405	1618	1+
230.88917	182	
231.94871	866	
233.11205	82	
233.89784	308	
234.11630	100	
235.07673	78	
235.15310	86	
235.89262	188	
236.19788	160	
237.05580	108	
238.39481	92	
239.14267	84	
239.89997	140	
241.11087	94	
242.05302	98	
242.89055	80	
243.69278	100	
243.73697	84	
244.90386	90	
245.72700	88	
246.16012	82	
246.97491	80	
247.96151	496	1+
249.04007	112	
249.07798	98	
249.19098	122	
249.95959	198	
250.90774	184	1+
250.96637	174	
251.17890	96	
251.96988	342	
252.07546	166	
252.56399	120	
252.96938	1214	1+
253.01954	216	1+
253.09418	110	
253.89926	112	
254.05143	124	
254.09020	142	
254.96435	580	1+
255.07609	406	1+
257.05230	82	
260.11771	92	
260.22659	102	
263.05711	146	
263.10248	106	
265.01449	116	
265.85648	94	
266.02876	90	
266.20324	84	
266.99494	80	
267.99311	80	
268.07327	92	
269.16231	128	
269.39789	92	
269.92645	96	
270.01948	86	
270.63298	84	
270.85613	80	
270.98187	280	
271.15964	92	
272.02589	100	
272.09735	84	
272.19682	94	
272.97342	84	
273.79728	82	
274.14577	110	
274.92198	92	
277.92918	82	
279.21361	120	
279.49992	102	
281.05058	148	
282.03484	96	
283.86361	142	
284.42937	84	
284.53916	134	
284.61983	110	
287.22373	80	
289.07256	108	
290.93791	88	
292.06012	124	
292.23146	92	
293.06630	190	1+
293.10861	114	
294.31318	98	
295.02133	86	
295.13610	112	
296.04932	84	
296.15727	98	
296.91430	86	
297.04551	104	
297.76730	90	
298.26982	92	
299.06436	152	
299.67118	84	
299.87602	182	1+
300.05306	100	
300.97346	138	
303.27852	80	
303.76845	102	
304.02551	84	
304.26734	88	
304.78176	84	
306.87439	124	
307.31084	90	
308.28874	120	
308.68059	100	
309.29330	84	
310.75942	82	
311.04721	104	
313.88160	84	
314.98607	88	
316.97427	90	
318.06842	84	
318.26998	84	
318.98430	86	
319.08190	94	
319.23214	88	
320.14133	94	
321.22563	122	
321.62601	90	
321.67605	86	
322.89134	292	1+
323.01229	130	
323.23852	320	1+
323.89370	250	1+
324.11474	82	
325.28546	82	
325.79669	104	
326.12712	82	
327.30818	172	
327.80483	150	
328.31062	80	
328.34191	88	
330.18666	88	
331.51823	88	
333.15120	122	
333.26615	98	
336.25668	218	1+
337.18739	288	1+
337.24873	178	1+
337.33058	306	1+
337.35833	246	
340.39483	124	
340.88836	88	
END IONS

###FS:    #m/z: 359.96088 #charge 1+
###MS: 14
###MSMS: 17
BEGIN IONS
TITLE=Cmpd 12, +MS2(359.9609), 28.0-35.0eV, 0.4min #17
RTINSECONDS=19.107
SCANS=14,17
PEPMASS=359.96088	80952
CHARGE=1+
191.10623	88	
200.87113	90	
205.12236	98	
205.95046	152	
209.94070	90	
217.07085	96	
219.18717	136	
221.88896	224	1+
222.95213	906	1+
224.13216	90	
224.89126	124	
224.94805	760	
225.97286	98	
226.88981	152	
226.94496	644	
226.97289	224	
227.92935	266	
228.94157	548	
231.05448	108	
231.07140	94	
233.04083	90	
233.91356	124	
234.96242	94	
236.91078	90	
238.21373	114	
240.58808	100	
240.93798	186	
240.95944	474	1+
241.64626	88	
241.97251	90	
242.95693	186	
243.21127	126	1+
244.95584	264	
245.94388	116	
245.98289	88	
246.05181	174	1+
246.80986	104	
246.95210	400	1+
246.97256	152	
247.09544	100	
248.83179	86	
249.39577	84	
250.84314	152	
251.03533	148	
251.14590	108	
251.93096	90	
254.83720	84	
256.57528	86	
257.15737	172	
257.73880	84	
258.14738	174	1+
258.44185	154	
258.96984	270	
260.96487	742	1+
261.08999	118	
262.10391	134	
262.90967	88	
264.09767	86	
264.14749	88	
265.43411	90	
265.96968	144	
266.24525	112	
266.47163	86	
266.97481	88	
267.13347	98	
267.81213	88	
267.97283	160	
268.95983	122	
269.08557	90	
269.12155	130	
269.25710	90	
269.94784	158	
269.96064	108	
270.08088	184	1+
275.16633	128	
275.98199	94	
277.92006	152	
279.13846	88	
279.85315	120	
280.26172	384	1+
280.79390	120	
281.06162	218	1+
281.84895	140	
283.14314	100	
284.76357	88	
286.21750	108	
286.90941	126	
288.06123	104	
289.13710	90	
290.10729	84	
290.14646	88	
292.12541	136	
293.43756	92	
294.27606	124	
295.02209	210	
295.28238	98	
295.93226	106	
296.97570	92	
298.08329	84	
298.80198	138	
299.13132	206	1+
299.94848	152	
300.80213	130	
300.86746	250	1+
302.22224	302	1+
302.24311	258	1+
303.02353	242	1+
303.10531	88	
303.79905	108	
303.93522	92	
304.87681	128	
305.18444	114	
305.96154	86	
306.18306	92	
306.27703	160	
306.79507	248	
307.78790	136	
308.26216	192	1+
308.29010	92	
308.30977	98	
309.11051	196	1+
309.80147	130	
310.09177	90	
310.34316	394	1+
310.73544	120	
314.14013	98	
315.28237	116	
315.31811	114	
315.94531	88	
316.05567	142	
316.81324	136	
317.28162	210	1+
318.30519	162	1+
319.09087	134	
319.95786	108	
321.05551	98	
323.01507	1626	1+
323.23502	256	1+
323.88579	236	1+
324.32678	92	
325.04362	90	
326.14922	98	
327.79958	86	
328.18093	166	1+
328.31184	138	
328.95180	108	
329.30514	232	
329.82335	88	
329.87297	86	
330.16323	132	
330.20672	102	
330.33144	94	
333.09815	156	
336.17357	106	
336.94213	146	
339.23515	120	
339.28973	88	
340.03209	86	
340.27702	84	
340.35521	320	
341.02822	152	
341.09586	126	
341.35760	222	
342.91132	144	
343.08407	100	
343.28034	120	
345.20725	96	
347.11669	376	1+
347.34120	148	
349.10814	84	
354.41772	240	1+
355.12922	106	
355.18795	108	
357.05076	120	
357.26213	150	
359.23795	170	
360.18664	326	1+
363.33248	88	
END IONS

###FS:    #m/z: 340.93954 #charge 1+
###MS: 18
###MSMS: 19
BEGIN IONS
TITLE=Cmpd 13, +MS2(340.9395), 28.0-35.0eV, 0.4min #19
RTINSECONDS=22.7765
SCANS=18-19
PEPMASS=340.93954	111250
CHARGE=1+
187.96163	80	
192.88815	104	
199.02525	98	
201.10604	98	
202.06483	90	
205.95128	110	
206.36037	96	
210.10275	84	
211.89877	84	
212.89755	104	
213.89172	206	
213.93911	1136	1+
215.88572	614	1+
215.90917	100	
217.88112	332	1+
222.97454	82	
223.95902	320	1+
226.86911	126	
228.89088	86	
231.94945	1486	1+
232.01884	104	
233.05118	132	
233.89890	574	1+
234.14820	94	
235.11960	106	
235.89430	102	
236.02915	84	
237.57655	94	
239.90320	194	1+
240.22947	114	
240.95342	102	
241.05275	88	
241.23697	90	
243.10261	84	
243.82974	142	
245.12291	92	
245.89918	92	
246.89865	90	
246.97536	248	
247.04926	104	
249.03706	134	
249.95831	486	
249.98189	190	
254.08700	82	
254.92090	142	
254.96672	394	1+
255.17959	118	
256.07478	116	
256.09339	88	
256.25991	140	
256.88518	90	
256.95770	190	
257.85308	86	
258.05621	84	
258.15285	84	
259.04477	120	
261.48408	96	
261.81324	146	1+
261.84227	342	1+
262.49557	88	
262.57530	108	
262.90576	104	
265.02005	90	
265.22592	92	
266.24186	100	
266.99401	112	
267.13622	306	1+
268.99743	134	
271.10165	94	
272.50055	86	
272.97276	88	
273.53916	86	
277.64082	94	
278.28743	82	
280.25293	92	
281.01140	188	1+
281.04865	122	
281.07750	120	
281.29238	90	
281.40569	118	
282.04972	112	
282.27599	110	
283.20605	84	
284.16022	82	
284.29288	90	
286.17569	80	
286.93846	92	
287.20267	84	
287.86509	80	
288.06456	132	
290.03975	84	
290.15355	128	
290.85095	152	1+
292.26598	134	
292.43499	94	
293.01708	102	
293.84947	106	
294.87388	94	
295.07613	94	
295.86786	86	
298.79820	88	
299.06555	148	
299.09974	110	
300.06679	136	
300.21567	84	
301.12480	82	
301.27096	148	
302.17289	208	
302.81750	98	
302.85028	92	
303.13335	92	
303.20165	118	
305.18897	88	
306.88039	140	
307.09558	140	
307.80049	188	1+
307.89054	96	
308.16082	86	
308.29418	202	
308.89732	84	
309.29998	94	
309.31935	100	
311.82507	86	
311.86161	110	
312.00305	90	
313.02655	142	
316.93489	80	
317.42695	106	
317.89186	82	
321.22320	128	
321.81523	160	
322.13520	126	
322.32458	132	
322.89572	84	
323.10298	216	
323.13620	82	
323.23393	324	
323.29144	90	
323.30398	138	
324.17081	192	1+
324.24010	178	
324.77373	96	
324.88989	156	
325.01943	86	
325.11225	84	
325.24756	156	
325.27911	112	
325.89772	126	
326.17326	128	
326.28354	86	
326.29868	114	
326.90202	110	
327.79446	86	
328.25126	128	
328.83129	84	
333.95480	104	
335.33867	82	
336.80374	88	
337.24130	80	
340.18837	84	
340.24097	126	
341.25060	178	
342.25179	92	
342.28178	142	
345.31614	276	1+
345.34611	94	
END IONS

###FS:    #m/z: 336.94506 #charge 1+
###MS: 18
###MSMS: 20
BEGIN IONS
TITLE=Cmpd 14, +MS2(336.9451), 28.0-35.0eV, 0.4min #20
RTINSECONDS=23.5485
SCANS=18,20
PEPMASS=336.94506	93912
CHARGE=1+
185.01391	88	
205.94974	84	
207.95118	100	
209.50314	94	
209.94444	80	
210.82793	102	
211.94419	1314	
212.87881	156	
212.89396	78	
213.93763	1004	1+
215.11940	84	
215.88557	162	
219.03070	86	
220.08426	102	
221.05981	96	
223.97072	178	
226.88566	216	1+
229.95449	1868	1+
230.89269	254	1+
231.94805	620	1+
233.89372	124	
233.94635	236	1+
234.84223	78	
236.19542	84	
236.44222	106	
237.06598	152	
239.17689	94	
239.21596	98	
239.90340	98	
240.86590	78	
242.05885	86	
242.65687	84	
244.03654	114	
244.21474	96	
244.54080	78	
246.97645	178	
247.04739	80	
247.49492	98	
247.96702	256	
248.12826	88	
248.89734	110	
248.99677	104	
249.05530	92	
249.96220	152	
250.02803	86	
250.82896	168	
250.98017	102	
251.10247	136	
251.90705	78	
251.96908	182	
252.05548	80	
252.97065	1258	1+
253.00011	100	
253.80151	78	
254.09324	308	1+
254.90587	106	
254.96683	374	1+
255.07406	484	1+
255.15493	80	
258.74508	78	
258.96142	94	
262.69455	88	
263.05499	84	
264.12150	116	
265.01776	126	
265.10049	82	
266.05069	80	
266.51990	76	
267.25412	114	
267.84829	78	
268.00120	104	
268.84127	168	
268.90230	90	
269.80323	88	
269.92205	82	
270.12432	82	
270.97942	172	
271.24327	78	
272.84723	282	1+
272.96900	286	1+
273.44203	80	
273.50087	80	
274.19367	128	
276.05923	76	
276.09417	108	
276.85964	122	
277.91510	96	
278.25085	78	
278.81861	80	
278.84628	324	1+
279.83206	78	
280.27186	122	
280.99405	80	
281.02455	156	
281.05012	178	
282.27561	130	
285.84514	246	1+
286.76826	88	
286.78362	110	
288.65303	90	
289.13310	86	
289.90005	78	
290.97560	82	
292.06117	76	
292.10883	94	
292.43719	90	
292.93078	92	
292.97502	78	
293.11006	120	
294.17936	84	
294.27485	140	
296.29489	78	
296.31347	84	
297.28332	82	
298.05166	78	
299.05269	80	
299.13162	80	
300.81360	76	
303.93745	80	
304.26739	84	
305.27053	88	
306.83200	94	
307.79439	84	
307.88183	106	
308.26990	84	
308.30049	174	
308.87262	92	
308.95892	82	
309.32331	82	
309.45623	132	1+
311.02059	170	1+
312.18390	192	1+
313.88170	80	
314.14971	76	
316.15511	78	
319.07642	112	
319.25421	78	
319.30305	98	
319.31755	88	
320.15467	84	
321.20660	78	
321.30647	86	
321.32232	80	
322.13324	118	
322.28874	102	
324.15689	76	
324.28617	116	
324.32685	84	
325.11037	96	
326.80169	100	
326.89081	90	
327.16614	98	
327.29211	80	
328.80275	116	
328.92734	90	
331.37694	78	
332.26080	162	1+
332.30522	210	1+
333.06399	106	
333.23935	96	
333.32419	124	
334.74595	126	
337.19046	76	
337.21860	150	
337.35921	78	
338.27409	86	
340.06811	82	
340.22001	92	
340.39304	84	
END IONS

###FS:    #m/z: 359.96097 #charge 1+
###MS: 18
###MSMS: 21
BEGIN IONS
TITLE=Cmpd 15, +MS2(359.9610), 28.0-35.0eV, 0.4min #21
RTINSECONDS=24.3205
SCANS=18,21
PEPMASS=359.96097	77060
CHARGE=1+
187.02181	92	
207.04025	92	
211.41822	84	
215.89805	84	
217.89384	142	
221.89081	104	
222.95054	714	1+
223.88795	236	1+
224.94714	594	
225.97309	96	
226.89297	128	
226.94631	458	1+
226.96680	128	
227.88344	128	
227.92828	122	
228.94202	450	
229.02898	94	
231.88515	140	
234.86660	100	
235.11322	134	
237.23233	90	
237.53301	90	
240.04606	90	
240.50018	106	
240.83347	230	1+
240.94068	478	1+
240.96099	780	1+
243.94578	86	
243.95941	86	
244.95905	486	
245.93914	428	
245.99948	88	
246.12184	136	
246.95169	470	
248.23347	84	
248.98591	128	
250.83387	160	1+
251.03431	276	1+
251.09534	86	
251.55085	84	
251.79540	168	
252.23536	84	
253.23234	90	
253.92688	86	
255.07031	134	
255.91460	94	
256.04625	88	
257.52014	108	
258.65235	108	
258.84545	172	
258.97593	274	
260.96895	202	
262.02660	118	
264.86823	88	
265.04616	84	
265.82457	166	
266.07500	138	
266.26410	178	
266.81345	388	
267.13576	262	
269.97801	94	
271.13496	104	
276.02612	98	
276.85573	130	
277.26031	94	
278.03776	86	
278.63373	106	
278.79571	96	
280.20186	92	
280.79405	212	
280.82701	96	
281.05770	90	
283.01074	108	
285.97422	96	
286.81796	96	
290.11289	86	
290.78868	88	
290.97027	104	
293.06542	110	
294.01895	228	1+
296.33555	90	
297.01554	88	
297.07516	88	
297.80861	126	
298.03892	84	
298.08006	158	
298.30894	142	
298.80567	218	
299.13384	90	
299.87001	94	
299.93300	106	
300.28577	112	
301.85084	230	1+
302.22241	142	
302.87226	84	
304.25424	90	
305.04291	86	
305.76635	84	
305.91219	90	
306.27538	92	
307.78165	180	
308.29620	430	
308.33000	116	
309.28880	102	
310.12076	192	1+
310.34544	232	
313.22893	198	1+
314.75069	98	
314.94236	148	
315.18436	218	1+
315.30838	106	
315.41092	88	
315.63577	106	
316.81237	108	
317.94376	90	
318.42763	92	
318.93710	122	
319.31156	96	
320.31259	118	
321.21731	154	
322.22717	94	
323.01538	1546	1+
323.06471	92	
323.23449	204	
323.57581	82	
323.81637	82	
324.23740	152	
325.23845	128	
326.81284	88	
326.83733	88	
326.86426	86	
328.19930	118	
328.31808	90	
328.89894	144	
329.34174	108	
330.28575	104	
330.82736	106	
333.13057	100	
334.95170	102	
335.23502	88	
335.80419	88	
335.96831	90	
336.94415	322	
337.11721	182	
338.34154	192	1+
338.87813	86	
338.99737	92	
340.35489	340	
342.20819	130	
343.91145	102	
344.18470	98	
345.44216	90	
348.31204	84	
348.32835	88	
349.11588	172	
349.89593	82	
350.33668	92	
351.11281	94	
355.06818	92	
356.29692	112	
358.17827	270	1+
358.36428	112	
358.85004	94	
362.31973	92	
363.98548	86	
364.24790	122	
END IONS

###FS:    #m/z: 322.92923 #charge 1+
###MS: 22
###MSMS: 23
BEGIN IONS
TITLE=Cmpd 16, +MS2(322.9292), 28.0-35.0eV, 0.5min #23
RTINSECONDS=27.9935
SCANS=22-23
PEPMASS=322.92923	231458
CHARGE=1+
51.98639	90	
189.01029	78	
191.00254	86	
192.89126	382	
196.85729	74	
199.10332	76	
201.04332	90	
204.01307	72	
205.94772	216	
206.95098	148	
207.94491	120	
209.86617	76	
210.89351	220	1+
214.89819	82	
219.94933	76	
220.94073	202	1+
221.14401	90	
221.90294	192	
223.92814	76	
223.95712	670	1+
223.97404	178	1+
224.01450	92	
224.18374	90	
226.15688	74	
227.93148	84	
231.86704	72	
232.02232	84	
234.09950	88	
234.14633	78	
236.08698	220	1+
237.05469	150	
237.23488	84	
237.92138	106	
238.18638	84	
238.93793	126	
239.08113	134	
239.80216	72	
240.79354	74	
240.94019	1596	
241.94122	1042	
242.94087	3362	1+
243.82860	122	
243.88244	146	
244.10289	72	
244.79778	94	
244.90181	100	
244.93763	688	1+
246.04903	92	
246.97667	306	
247.96502	178	1+
248.09620	84	
249.92613	140	
250.42646	102	
250.94814	194	
251.24133	84	
252.50622	88	
253.47092	90	
253.85222	74	
254.00682	74	
254.06359	86	
254.07892	194	1+
254.16339	84	
254.52986	74	
255.11203	82	
255.95782	74	
256.00092	80	
256.51792	90	
256.71075	78	
259.00809	92	
259.08697	78	
259.92560	78	
260.17515	224	
260.93422	72	
261.07236	78	
261.83739	122	
261.93323	114	
261.97672	86	
263.06368	76	
263.12091	92	
264.09766	74	
264.97823	76	
265.05968	136	
266.24263	80	
268.95868	100	
269.00512	102	
269.36358	92	
271.07350	90	
271.08769	76	
272.13182	74	
273.91523	84	
274.11858	80	
274.17120	72	
275.24679	86	
277.09071	110	
279.04209	80	
279.08913	1310	1+
279.15693	98	
279.81816	82	
279.96156	72	
280.26363	88	
281.14628	78	
281.28625	74	
282.11262	78	
282.20585	76	
282.27723	118	
283.06764	132	
283.78970	120	
283.85193	112	
284.29217	676	1+
284.43906	104	
286.15509	88	
287.15196	78	
287.89424	90	
288.95343	74	
289.56324	78	
289.87831	126	
290.90018	76	
291.02130	74	
291.15555	74	
294.06682	72	
294.19294	74	
294.29696	150	
294.87589	88	
296.01564	90	
296.31397	86	
297.29717	100	
298.81938	76	
299.91160	194	1+
300.27530	72	
301.25243	72	
301.29931	100	
302.17598	84	
302.40885	72	
305.08607	72	
305.15682	78	
305.19535	84	
305.78345	86	
306.27237	80	
307.31256	84	
307.88624	152	
308.28952	550	1+
308.89652	304	1+
310.30967	172	
313.19048	76	
314.25859	78	
318.04661	86	
318.86152	76	
319.08085	78	
319.26763	84	
319.31547	74	
320.25110	114	
320.89233	108	
322.12823	72	
323.15833	142	
323.23759	552	
324.20397	142	
324.24128	326	
324.32228	90	
324.88792	352	
325.31616	72	
326.09825	74	
326.19645	106	
326.80160	76	
327.93703	80	
END IONS

###FS:    #m/z: 340.93972 #charge 1+
###MS: 22
###MSMS: 24
BEGIN IONS
TITLE=Cmpd 17, +MS2(340.9397), 28.0-35.0eV, 0.5min #24
RTINSECONDS=28.765
SCANS=22,24
PEPMASS=340.93972	102804
CHARGE=1+
79.14021	90	
88.70582	110	
208.88154	96	
213.93781	756	1+
215.88683	464	1+
215.93585	122	
217.88218	206	
218.88911	82	
221.22425	86	
224.97367	234	1+
225.39900	90	
225.94850	82	
226.06276	82	
229.98817	82	
231.88889	306	1+
231.94998	512	1+
233.89779	518	1+
235.11875	80	
235.89236	168	
236.89022	78	
237.06223	82	
237.60322	86	
238.71557	98	
240.94157	118	
241.18995	90	
242.06610	104	
244.03948	110	
244.82138	94	
246.06202	80	
246.16018	78	
246.98038	122	
247.94575	82	
248.89015	80	
249.96070	146	
250.95018	100	
251.07812	78	
252.11023	90	
252.96865	90	
254.96660	198	
255.07695	184	
255.91465	84	
256.07449	86	
258.74504	92	
258.84788	80	
258.91234	78	
258.97377	82	
259.14283	102	
259.21153	174	
259.50433	78	
259.96326	78	
260.84254	128	
261.98265	160	
262.17329	92	
265.04764	92	
266.11673	78	
267.00590	126	
267.23962	78	
268.13860	110	
268.84314	110	
268.95676	86	
269.36380	98	
269.61752	88	
270.02130	84	
275.85211	332	1+
276.85221	298	1+
277.06180	84	
277.12410	126	
277.96203	86	
278.24181	264	1+
278.81154	78	
278.92818	136	
278.97239	90	
279.84646	94	
280.37867	88	
281.05172	214	1+
282.12087	78	
282.27804	82	
283.23774	80	
283.28364	104	
284.30132	100	
284.93382	96	
285.01688	114	
286.16120	116	
287.13822	78	
287.16749	80	
289.87883	176	
290.78448	80	
290.86656	80	
290.88549	94	
291.77204	86	
291.90631	82	
292.93753	78	
293.26920	78	
294.27993	126	
294.29474	98	
295.20513	86	
298.06349	352	1+
298.21803	78	
299.03395	76	
301.25886	130	
301.76625	86	
302.11060	114	
302.17217	300	1+
302.88546	78	
303.26976	96	
303.93108	78	
304.88241	100	
305.88475	76	
306.79334	90	
306.88049	180	
306.90747	86	
307.29519	86	
307.39842	84	
307.79797	196	
308.29701	416	1+
308.90909	96	
308.94140	84	
309.32742	140	
310.87432	78	
311.32875	76	
312.17220	98	
312.41524	78	
312.88593	144	
313.03046	82	
313.31641	76	
313.95836	82	
316.77538	82	
317.86570	110	
318.93415	104	
318.99741	96	
320.96782	110	
321.23348	104	
322.03296	138	
322.13025	106	
322.22177	122	
323.01324	80	
323.23785	98	
323.32608	78	
323.80551	80	
323.88687	76	
324.13241	92	
324.24425	130	
324.93307	84	
325.03044	84	
325.78134	100	
325.89517	86	
326.17116	180	
326.19920	152	
328.93837	88	
328.96520	82	
330.28038	112	
331.20973	78	
332.86060	78	
333.77545	84	
336.29272	96	
336.83755	78	
337.23895	82	
337.36828	96	
339.05668	78	
339.31436	108	
339.89610	90	
342.20235	76	
346.14995	108	
END IONS

###FS:    #m/z: 336.94525 #charge 1+
###MS: 22
###MSMS: 25
BEGIN IONS
TITLE=Cmpd 18, +MS2(336.9453), 28.0-35.0eV, 0.5min #25
RTINSECONDS=29.537
SCANS=22,25
PEPMASS=336.94525	86276
CHARGE=1+
49.34703	78	
97.80534	78	
163.15454	98	
174.37367	78	
183.08477	92	
190.61559	110	
195.04057	76	
197.87842	84	
208.88504	272	1+
211.94475	1482	1+
212.87927	124	
212.89913	142	
213.88310	76	
213.93914	532	1+
215.88780	418	
215.93711	162	
217.88195	100	
219.52911	108	
220.60006	116	
223.89862	78	
223.97647	76	
228.89462	94	
229.93400	100	
229.95485	1192	1+
230.88689	340	
231.09187	90	
231.90803	96	
231.94913	514	
232.01100	92	
232.94838	612	1+
233.38216	96	
233.64486	88	
234.89820	144	
235.79297	116	
235.89123	86	1+
236.03269	92	
236.08215	146	
238.06618	132	
239.03606	78	
239.91407	76	
241.19003	82	
241.89450	250	1+
242.07768	106	
242.22298	82	
244.12245	80	
245.52486	76	
245.97904	104	
247.04116	78	
247.09930	76	
247.96439	532	
248.03152	134	
248.90189	112	
248.94864	94	
249.03840	150	
249.95819	138	
250.49643	82	
250.95237	112	
250.96835	116	
251.24730	78	
251.96143	112	
252.22915	120	
252.56685	94	
252.97070	1204	1+
253.01163	88	
253.80130	84	
253.90319	252	
254.09009	168	
254.90718	310	1+
254.96464	600	1+
255.03033	104	
255.07296	420	1+
256.09743	96	
256.67158	92	
258.84156	164	
259.39347	96	
259.93362	78	
260.93633	88	
265.62398	88	
266.04662	92	
266.99512	184	1+
267.04317	86	
268.84067	138	
268.96098	84	
270.06337	78	
270.98246	254	
271.66202	80	
272.14202	80	
272.84927	82	
273.96434	76	
275.06056	78	
275.97377	76	
276.86475	114	
276.94315	88	
277.03521	90	
277.19888	80	
278.84678	138	
279.07361	132	
279.09324	84	
279.90395	76	
281.04843	148	
281.44305	80	
281.54728	88	
281.95397	116	
282.43242	80	
282.80383	92	
282.87887	88	
283.79068	220	1+
284.25288	90	
285.54247	96	
285.84717	246	1+
286.15508	96	
286.91442	154	
287.89604	88	
289.04729	92	
290.02115	86	
291.04946	182	1+
291.85224	92	
293.02073	78	
293.10853	202	
293.46500	114	
294.27539	148	
296.86762	86	
298.58774	80	
298.85756	94	
299.41954	94	
299.83468	76	
299.92661	82	
302.81467	82	
303.18238	100	
304.76216	102	
304.77846	138	
304.94235	90	
305.22349	84	
307.06010	98	
307.28208	88	
307.80009	150	
309.29682	150	
309.32641	142	
309.86507	232	1+
310.11554	122	
310.31160	76	
311.85782	90	
315.06233	76	
316.93286	92	
317.08845	128	
319.09633	90	
319.96333	76	
321.30869	98	
321.41866	96	
322.13262	142	
322.31761	134	
323.23247	158	
323.30935	126	
324.05951	90	
324.80477	120	
324.82694	88	
324.88767	82	
325.88959	120	
326.32015	86	
327.80764	204	1+
328.88363	114	
330.14611	94	
333.29720	202	1+
336.15714	236	1+
337.15999	198	1+
337.18375	132	
337.25342	98	
339.37561	88	
340.19037	78	
341.14502	82	
END IONS

###FS:    #m/z: 322.92933 #charge 1+
###MS: 26
###MSMS: 27
BEGIN IONS
TITLE=Cmpd 19, +MS2(322.9293), 28.0-35.0eV, 0.6min #27
RTINSECONDS=33.228
SCANS=26-27
PEPMASS=322.92933	220756
CHARGE=1+
91.68071	96	
119.96392	100	
189.44106	100	
192.89078	142	
196.16706	98	
197.08987	78	
197.10185	86	
198.95955	92	
201.03937	198	
203.96338	76	
204.10014	100	
205.94978	408	1+
206.07153	92	
208.13015	86	
208.89794	82	
210.05113	86	
211.90062	80	
212.89446	142	
216.07514	110	
219.04327	84	
220.86729	112	
221.94067	76	
221.95352	80	
222.95153	138	
223.95915	552	1+
224.01999	104	
227.83469	100	
228.91225	152	
233.01274	84	
234.14255	76	
234.92902	76	
235.52761	88	
235.97061	88	
236.07977	124	
237.19151	114	
238.21475	106	
238.87666	76	
238.93734	218	
238.99831	100	
239.08062	552	1+
239.20886	88	
239.90347	160	
240.19181	84	
240.23356	82	
240.78782	76	
240.87665	148	1+
240.94033	2058	
241.11372	92	
241.93855	6440	1+
242.94060	4408	1+
243.86339	86	
244.03484	100	
244.12504	172	
244.88169	116	
244.93945	1344	1+
246.16186	80	
246.94148	198	1+
246.97247	82	
248.97596	136	
250.94969	178	
251.21212	92	
251.91539	124	
252.18852	76	
252.63873	96	
254.12723	108	
255.44554	82	
255.91875	80	
257.80386	76	
258.80852	78	
258.85167	80	
258.89331	90	
258.95851	102	
259.16812	78	
259.97134	90	
260.01877	90	
260.14759	80	
260.94029	94	
261.05578	96	
261.15066	76	
262.17613	78	
263.03306	102	
263.17521	208	
264.87433	76	
265.05787	122	
265.96454	78	
266.87058	82	
268.05762	120	
268.09357	78	
268.95452	134	
269.12791	90	
269.86253	196	1+
272.13510	134	
272.44403	88	
276.14596	136	
276.22374	232	1+
277.09244	82	
277.15200	92	
278.43096	106	
278.68709	90	
279.09138	542	
279.85795	84	
279.95777	78	
280.09426	582	1+
280.11158	102	
280.44068	82	
280.90528	78	
281.21423	76	
282.01361	102	
282.27778	146	
283.06834	84	
283.86174	144	
284.07130	158	
284.13189	120	
284.29043	782	1+
289.41070	76	
289.87779	136	
290.86652	104	
292.43466	90	
293.25657	98	
294.07091	108	
294.29627	88	
295.03820	84	
296.85166	106	
297.06465	88	
298.40491	90	
299.78181	80	
300.87757	84	
301.18644	80	
301.86023	80	
302.14187	100	
302.16527	78	
303.27001	100	
303.94265	176	
304.25940	118	
305.15676	78	
305.94436	86	
306.11706	84	
306.88631	376	1+
307.04671	90	
307.12462	88	
308.14205	104	
308.29053	522	1+
309.79451	88	
309.86152	92	
309.87910	82	
310.19444	100	
310.22462	76	
310.27171	134	
310.30634	526	
310.41957	104	
310.82141	126	
310.91077	98	
312.80405	90	
313.17316	76	
315.13418	90	
315.82749	78	
320.15902	88	
320.29917	118	
321.42592	76	
322.30433	122	
323.23624	1126	1+
323.29869	268	1+
324.06169	94	
324.20344	82	
324.88892	166	
325.18429	194	1+
327.32368	86	
END IONS

###FS:    #m/z: 313.92897 #charge 1+
###MS: 26
###MSMS: 28
BEGIN IONS
TITLE=Cmpd 20, +MS2(313.9290), 28.0-35.0eV, 0.6min #28
RTINSECONDS=34
SCANS=26,28
PEPMASS=313.92897	22806
CHARGE=1+
88.00650	82	
115.31472	96	
190.88374	74	
193.88966	84	
193.96911	72	
196.03110	78	
197.04116	84	
203.94557	76	
205.94801	158	
208.89265	82	
210.88303	70	
210.99347	72	
213.08729	86	
213.89472	118	
220.09514	82	
220.54354	90	
220.95397	86	
221.07469	70	
221.94229	200	
222.97445	126	
223.95914	450	1+
223.97241	176	
228.09065	80	
228.19447	72	
229.09499	86	
230.14829	100	
230.85114	82	
230.88970	178	
231.89401	148	
232.07656	92	
233.92102	74	
234.01678	72	
234.05793	78	
234.08066	90	
234.96985	464	
235.11144	88	
238.20739	72	
239.91593	90	
240.50394	86	
241.19578	104	
241.99733	74	
242.14253	72	
243.91705	72	
246.97719	120	
248.95203	72	
248.98863	76	
249.02385	90	
249.85272	202	1+
250.21295	72	
250.72787	82	
251.07061	90	
252.95250	84	
253.08382	74	
254.85314	76	
254.88260	96	
255.10799	120	
256.04417	78	
256.99230	70	
257.95589	74	
258.07396	74	
258.10947	92	
258.23760	76	
260.88918	70	
261.61920	72	
261.88320	92	
261.99446	80	
263.14051	86	
263.42761	80	
263.44350	106	
264.88033	74	
265.03026	92	
265.15160	118	
266.85460	72	
266.87056	78	
267.86442	78	
270.22309	70	
270.27488	224	
271.06633	132	
271.09364	74	
271.19261	78	
271.91324	98	
272.00019	76	
272.58150	78	
272.80991	78	
272.96895	78	
273.07681	84	
273.54550	78	
274.05935	70	
274.85876	72	
275.06176	116	
275.17037	70	
275.24390	76	
275.97983	78	
276.85469	122	
277.08909	132	
278.91065	80	
279.93029	88	
280.26155	70	
281.10532	72	
281.91276	84	
282.27591	84	
282.85706	110	
282.88601	152	
282.94645	76	
283.26271	98	
283.79393	78	
287.23191	74	
287.88502	92	
287.92154	74	
288.06617	148	
288.12944	78	
289.87748	124	
290.85328	136	
291.02702	122	
292.83402	72	
293.01478	72	
293.07165	78	
293.14728	90	
293.82268	90	
293.93633	104	
294.05234	304	
294.18450	76	
294.85510	76	
294.99851	78	
295.20716	82	
295.84682	92	
296.14091	100	
299.23996	70	
300.15421	76	
300.25369	76	
301.14395	82	
301.19077	92	
302.75900	76	
305.07332	72	
305.87364	70	
306.07567	70	
307.79534	106	
309.43174	70	
309.91561	98	
310.05430	72	
310.17088	90	
310.21393	78	
310.31331	100	
310.44549	74	
310.98957	70	
312.20683	78	
312.77554	76	
314.14965	78	
314.25059	94	
314.28501	176	
315.13437	76	
315.28276	268	
END IONS

###FS:    #m/z: 318.93391 #charge 1+
###MS: 26
###MSMS: 29
BEGIN IONS
TITLE=Cmpd 21, +MS2(318.9339), 28.0-35.0eV, 0.6min #29
RTINSECONDS=34.7725
SCANS=26,29
PEPMASS=318.93391	19594
CHARGE=1+
168.15794	78	
184.99379	80	
190.90388	84	
192.14813	74	
192.88810	92	
193.96676	80	
196.97260	78	
200.90596	86	
205.94726	72	
206.94617	102	
211.98290	74	
212.87774	86	
215.90065	108	
216.92768	98	
221.06829	138	
221.94182	176	
222.96263	130	
223.96115	120	
224.97369	114	
227.94752	154	
228.07788	80	
228.10385	76	
229.63463	108	
230.12782	102	
230.88096	86	
231.71208	106	
232.09152	76	
232.97712	78	
233.07860	72	
233.13458	76	
233.85549	74	
234.97115	504	
236.10078	78	
237.88672	74	
237.89928	80	
238.45954	98	
238.79171	80	
238.93879	120	
239.08139	132	
239.90004	128	
240.93892	2398	1+
242.86137	82	
243.05495	72	
243.89218	76	
244.03883	140	
244.44096	74	
245.78658	90	
245.88321	100	
245.94028	134	
246.03495	76	
246.07141	72	
246.97329	384	1+
247.07230	72	
247.99619	76	
248.02876	76	
248.99648	82	
249.03787	130	
249.96441	104	
250.10406	104	
250.48087	76	
250.65379	94	
251.52201	86	
253.08792	84	
255.11430	76	
256.06796	84	
257.91626	142	
257.95265	96	
260.94584	178	
264.66868	88	
265.02415	74	
265.92455	98	
266.24445	144	
266.86487	124	
266.91693	86	
268.00307	76	
269.25313	94	
269.80233	112	
270.05731	72	
270.07881	94	
270.27767	128	
270.89164	86	
271.93429	98	
272.41963	78	
272.89803	80	
272.98103	112	
273.22063	78	
276.07208	148	1+
276.23480	78	
277.26247	78	
277.95177	88	
279.09177	1242	1+
279.82407	72	
280.26135	160	
281.04482	112	
281.05948	78	
281.09437	120	
282.04692	96	
282.29014	86	
283.06802	118	
283.08328	114	
283.90156	78	
284.12094	74	
284.26601	100	
285.73753	74	
285.86458	198	1+
286.28368	76	
286.75803	72	
287.39442	98	
287.80148	152	
289.08517	78	
289.87761	112	
290.78487	82	
291.02137	86	
291.08669	112	
291.80258	124	
292.27557	90	
293.91280	80	
294.29077	92	
294.72613	92	
296.01777	98	
297.09208	86	
299.05943	150	
299.18824	84	
299.95593	72	
300.17088	86	
300.88820	90	
301.43385	112	
301.84763	80	
302.24439	74	
303.88085	134	
303.94803	86	
304.15581	84	
304.88209	124	
305.26651	150	
306.88705	254	1+
307.26267	82	
308.29154	128	
308.79438	104	
309.30955	80	
309.43014	86	
309.88762	76	
311.12957	74	
312.03113	120	
313.02824	118	
313.79511	78	
314.28355	124	
315.22981	80	
318.10119	74	
318.85716	72	
319.66037	90	
320.04920	74	
320.26443	102	
320.76632	160	
321.07568	74	
323.23567	238	
323.96420	80	
324.02665	198	1+
END IONS

###FS:    #m/z: 322.92940 #charge 1+
###MS: 30
###MSMS: 31
BEGIN IONS
TITLE=Cmpd 22, +MS2(322.9294), 28.0-35.0eV, 0.7min #31
RTINSECONDS=38.4705
SCANS=30-31
PEPMASS=322.92940	214738
CHARGE=1+
180.14771	76	
195.12601	82	
196.86082	84	
197.09506	76	
197.86128	106	
197.95884	112	
201.04180	146	
201.15129	82	
205.53755	82	
205.94650	554	1+
205.96797	86	
207.95812	92	
207.97296	134	
209.92466	84	
210.90362	130	
215.88807	152	
218.86543	74	
220.86833	116	
223.12947	72	
223.95894	434	
224.02938	86	
224.06972	74	
227.83470	78	
228.91138	76	
229.93777	84	
230.90585	176	
233.91366	96	
234.08445	84	
235.08320	88	
235.83884	76	
237.46486	78	
237.80318	120	
238.96215	82	
239.07814	216	
239.81526	74	
239.90583	88	
240.93999	2394	
241.94109	2158	
242.03575	76	
242.19882	74	
242.49804	86	
242.94178	6640	1+
243.08628	76	
243.82900	90	
243.88517	98	
244.82246	108	
244.86742	72	
244.93896	1956	1+
246.20063	94	
246.97340	222	1+
247.85862	72	
250.46551	80	
250.89301	78	
250.94518	182	1+
250.97782	146	
251.06183	148	1+
251.44581	92	
252.73246	112	
254.01070	90	
254.96267	104	
255.05892	86	
255.10508	164	
256.05326	130	
256.90569	78	
257.04534	84	
257.80597	86	
258.17690	86	
258.83080	74	
258.90314	76	
260.49043	88	
260.96990	80	
261.04735	106	
261.14648	82	
261.21670	120	
261.89141	84	
262.05244	78	
262.83607	76	
264.00377	82	
264.80268	80	
265.02657	80	
265.39418	82	
266.24297	126	
266.86319	106	
267.10325	76	
267.28424	76	
268.00494	94	
268.05993	106	
268.86823	98	
268.95698	118	
269.00139	146	
269.02123	76	
269.11581	74	
269.79648	94	
270.55818	92	
270.98457	108	
271.24133	74	
271.27363	82	
274.18139	74	
274.82626	84	
276.13893	88	
277.02301	98	
277.08751	96	
277.38309	88	
278.85218	114	
279.09068	854	1+
279.15673	84	
279.22637	84	
279.79223	86	
279.85057	78	
280.06533	140	
281.05335	82	
281.09879	76	
281.98508	90	
282.26948	90	
282.95686	94	
283.03689	144	
283.06587	376	1+
283.78354	80	
283.86231	120	
284.29166	1130	1+
285.96808	80	
286.79891	216	1+
290.85789	194	
291.44074	76	
292.11190	76	
292.26505	152	
292.88241	76	
294.28487	92	
294.84032	128	
297.98792	76	
300.81761	112	
302.17626	74	
302.24250	118	
302.91083	88	
304.11290	94	
304.25766	128	
304.81797	90	
304.87912	90	
305.26806	238	1+
305.87447	82	
306.06494	92	
306.88078	126	
307.13871	82	
307.30512	124	
307.76666	126	
307.89444	118	
308.29431	732	1+
308.31577	82	
309.91772	90	
310.24008	90	
311.03005	182	1+
311.40457	94	
311.85944	96	
312.87984	78	
315.79924	80	
317.08564	88	
318.14949	76	
318.27638	82	
320.00070	104	
320.10373	72	
323.23670	496	1+
324.06666	100	
324.89345	244	1+
326.89303	240	1+
327.26352	106	
328.30962	128	
END IONS

###FS:    #m/z: 359.96122 #charge 1+
###MS: 30
###MSMS: 32
BEGIN IONS
TITLE=Cmpd 23, +MS2(359.9612), 28.0-35.0eV, 0.7min #32
RTINSECONDS=39.242
SCANS=30,32
PEPMASS=359.96122	50432
CHARGE=1+
178.85119	92	
191.08222	102	
192.10199	92	
194.05728	120	
201.12339	84	
208.88332	114	
209.94203	144	
210.93447	98	
212.89387	118	
214.12462	114	
216.87889	86	
221.05417	82	
221.13839	96	
222.95289	1108	1+
222.97751	122	
223.88413	264	1+
224.94817	596	1+
224.97516	114	
226.94657	732	1+
226.97373	120	
227.93711	166	
228.90577	84	
228.94072	472	
229.31814	108	
235.11498	86	
235.85926	88	
236.80653	162	
240.93877	828	1+
240.96373	584	1+
242.95724	324	1+
242.96976	168	
244.95675	298	1+
245.01630	88	
245.94489	148	
246.95051	166	
246.97208	100	
248.80259	514	1+
249.01955	92	
249.03537	88	
250.00000	118	
250.94576	126	
251.02651	106	
251.88979	88	
252.12195	130	
252.87805	102	
253.07039	88	
254.89049	102	
254.97049	84	
257.08279	90	
257.45098	86	
258.14764	128	
258.44112	82	
258.49832	82	
258.84412	108	
258.97408	406	1+
259.44125	88	
259.55558	84	
259.85346	90	
260.96667	512	1+
261.83571	154	
262.96447	126	
263.06665	84	
263.17619	132	
264.82119	160	
264.84341	134	
266.24842	190	1+
266.81389	482	1+
267.97529	86	
268.78778	94	
268.84178	234	
269.96751	138	
271.00666	84	
273.01960	84	
274.94647	102	
276.85782	108	
277.80018	120	
277.85536	242	
278.79295	122	
278.86954	88	
279.89345	92	
280.79258	562	1+
280.86846	280	1+
282.04676	86	
282.92185	86	
285.25013	86	
285.79269	196	1+
285.81436	82	
285.85371	82	
286.90009	98	
287.87641	86	
288.57145	88	
289.85153	204	1+
292.43273	168	
292.65976	106	
292.78359	88	
292.80723	82	
294.11732	90	
294.81403	92	
294.92988	298	1+
295.27025	92	
295.81930	86	
295.93157	196	1+
296.81088	102	
297.42248	96	
297.98162	96	
298.41646	102	
298.58789	110	
298.80246	1374	1+
299.03400	82	
299.40799	90	
299.86612	322	1+
300.15254	94	
301.24843	92	
302.07994	86	
303.86923	94	
303.94385	154	
303.98682	84	
305.09239	134	
305.44307	118	
305.85044	108	
306.79695	308	1+
306.88031	122	
307.63917	92	
308.29322	224	1+
308.86497	104	
309.11871	150	
309.61981	142	
309.79429	134	
310.00198	88	
310.11951	92	
310.34385	334	
311.24878	86	
311.31118	124	
311.79267	88	
311.89230	92	
312.08469	122	
312.92537	102	
313.79737	100	
313.95369	104	
315.08414	82	
316.82051	116	
317.81334	124	
320.29225	244	1+
320.85544	82	
321.81832	132	
322.41907	112	
322.86796	106	
323.01566	476	1+
324.31513	106	
326.16952	84	
326.37126	106	
327.80349	82	
329.17693	114	
329.87344	104	
330.32500	82	
330.38096	86	
331.89922	142	1+
334.28699	86	
335.33966	268	1+
336.16566	82	
336.94450	374	1+
339.93706	90	
340.14143	94	
340.18428	110	
340.35433	142	
341.24868	90	
342.00859	100	
342.13173	88	
343.14755	82	
343.91009	90	
347.18365	82	
348.32159	84	
352.90079	102	
354.81641	88	
355.30912	82	
358.11517	82	
358.19737	212	1+
359.30586	82	
359.77640	90	
END IONS

###FS:    #m/z: 313.92877 #charge 1+
###MS: 30
###MSMS: 33
BEGIN IONS
TITLE=Cmpd 24, +MS2(313.9288), 28.0-35.0eV, 0.7min #33
RTINSECONDS=40.0135
SCANS=30,33
PEPMASS=313.92877	23628
CHARGE=1+
106.78248	68	
192.89162	172	
194.04526	78	
195.07466	72	
196.86074	64	
196.96927	70	
198.04460	78	
198.95104	94	
199.88209	68	
200.92495	66	
203.95786	76	
205.94954	210	
209.46791	82	
210.89181	90	
212.87915	166	
213.89642	66	
215.87656	86	
221.92595	88	
222.13498	82	
223.97199	156	
224.97693	68	
225.54829	68	
227.87694	70	
227.90359	116	
228.89630	126	
228.92973	70	
231.06941	124	
232.91908	80	
234.11995	76	
234.19148	78	
234.42270	106	
234.96922	690	1+
235.85742	144	1+
236.07994	72	
236.11407	72	
238.81053	64	
238.89356	94	
241.87900	68	
242.54419	94	
246.13113	72	
246.97482	212	
247.95520	76	
247.97358	154	
248.16197	72	
248.93070	90	
248.94662	214	1+
249.95055	226	1+
250.04595	66	
250.11972	76	
250.20889	66	
250.48083	120	
251.12446	100	
251.23950	72	
251.42463	74	
251.78506	66	
251.98000	98	
252.06478	96	
252.22526	72	
252.97899	64	
253.15317	112	
253.92287	88	
254.09710	148	
254.11424	124	
254.22814	86	
256.03271	72	
256.65357	82	
258.85371	64	
259.07916	70	
260.58726	114	
262.24897	64	
262.73233	100	
263.16849	74	
264.96242	66	
265.24614	72	
265.94254	78	
266.86844	72	
267.80428	72	
268.09579	72	
268.58245	82	
269.80311	70	
270.27590	136	
271.80582	72	
271.86025	68	
272.08722	88	
272.84585	178	
274.04512	68	
275.04410	72	
275.40267	96	
275.43341	80	
275.95318	78	
276.54052	74	
276.84937	66	
277.03142	94	
278.15064	100	
278.85145	64	
281.91067	84	
283.44441	80	
283.88102	72	
284.83543	68	
284.87504	78	
286.87475	148	
288.12958	88	
288.87019	98	
289.87688	66	
290.94842	76	
291.14341	68	
291.27724	72	
291.44060	78	
291.78868	64	
291.85751	66	
292.05282	102	
292.10367	76	
293.86455	80	
294.04867	142	
294.26041	78	
296.82752	70	
296.84644	84	
297.29107	68	
297.80996	74	
299.10398	66	
300.81578	70	
301.04993	78	
302.12929	94	
303.11380	76	
303.89291	72	
304.28668	64	
304.44487	110	
304.91462	66	
305.29400	74	
305.88257	68	
305.92086	68	
306.27522	66	
307.80093	76	
307.88868	320	
307.96881	66	
308.19074	88	
309.23284	82	
310.35670	136	
310.93495	66	
311.03205	120	
312.32414	82	
313.03667	66	
313.09267	80	
313.79051	86	
314.13881	84	
314.17382	222	1+
314.28058	144	
315.28339	146	
315.33463	90	
315.90381	64	
316.93295	92	
316.98151	84	
318.05767	64	
318.30960	64	
318.77162	68	
END IONS

###FS:    #m/z: 340.93947 #charge 1+
###MS: 34
###MSMS: 35
BEGIN IONS
TITLE=Cmpd 25, +MS2(340.9395), 28.0-35.0eV, 0.7min #35
RTINSECONDS=43.689
SCANS=34-35
PEPMASS=340.93947	89008
CHARGE=1+
188.15531	106	
192.88792	86	
200.13731	78	
205.10289	150	
205.94998	272	
206.45593	118	
207.15160	90	
211.53991	94	
211.94122	172	
212.94575	92	
213.86082	88	
213.93924	938	
215.88645	722	1+
215.93889	120	
217.88396	218	
218.11603	78	
218.88380	134	
219.64000	102	
222.10900	80	
222.62890	92	
222.92226	92	
226.89799	100	
226.92664	134	
229.90630	82	
229.99761	114	
230.88624	486	1+
230.95505	112	
231.88744	282	1+
231.94926	826	1+
233.87166	112	
233.89649	260	
234.91359	80	
235.14135	94	
235.89452	256	
235.95542	78	
238.88210	124	
238.89871	108	
238.94319	82	
239.09797	96	
239.86267	80	
240.23201	98	
240.94272	112	
241.94405	108	
241.99191	82	
242.94289	76	
243.67927	80	
243.82513	146	1+
243.84412	80	
245.89125	78	
246.40489	76	
246.97303	126	
249.17153	108	
249.89771	102	
249.93503	94	
249.96096	166	
250.94755	90	
251.15186	94	
251.20051	94	
251.24304	82	
252.46903	90	
253.01356	84	
253.95499	92	
254.92368	94	
254.96796	174	1+
255.07291	398	1+
256.12310	104	
256.90930	152	
257.19690	80	
257.24414	84	
257.90572	80	
258.44097	84	
259.95542	86	
259.99306	78	
260.22070	84	
261.84248	96	
265.02039	124	
265.12023	114	
265.51229	92	
266.24332	78	
267.13117	170	
267.96692	98	
268.83913	120	
268.96392	136	
269.56960	88	
272.84319	118	
274.03929	96	
275.84305	108	
275.95266	92	
276.86281	150	
278.85414	336	1+
279.96465	124	
280.25857	116	
281.05340	130	
281.92496	90	
282.06098	92	
283.08277	84	
284.10651	82	
285.02138	82	
285.89536	86	
287.16523	84	
287.90663	78	
289.20205	88	
289.88373	290	1+
290.85647	208	1+
291.44904	80	
292.27220	164	
292.44136	80	
294.27336	90	
294.93406	202	1+
295.96902	210	1+
296.85483	90	
297.92642	108	
298.09910	76	
298.30822	204	1+
298.85642	90	
299.05703	164	
300.03477	92	
302.17296	162	
302.24949	102	
302.76336	86	
303.87092	90	
305.19310	102	
305.42706	84	
306.29133	86	
306.79336	78	
306.88081	134	
307.30802	110	
308.29739	172	
308.87612	96	
309.30556	136	
310.28755	80	
310.30923	78	
310.32388	84	
310.42184	78	
311.85968	110	
313.02952	76	
314.28660	82	
315.86689	80	
316.28291	168	
316.93038	92	
317.82335	82	
320.16739	80	
322.13260	80	
322.23462	198	1+
322.31278	122	
323.30389	126	
323.88748	162	1+
324.24847	222	1+
325.87689	84	
326.17266	142	
328.26186	106	
328.74462	94	
328.89179	100	
329.96805	80	
333.32254	80	
333.93246	78	
335.84188	132	
336.22287	90	
337.81204	80	
337.88880	82	
340.85221	78	
341.09986	104	
341.13298	88	
341.27079	184	1+
341.91151	92	
343.33663	78	
344.25410	76	
END IONS

###FS:    #m/z: 336.94508 #charge 1+
###MS: 34
###MSMS: 36
BEGIN IONS
TITLE=Cmpd 26, +MS2(336.9451), 28.0-35.0eV, 0.8min #36
RTINSECONDS=44.4605
SCANS=34,36
PEPMASS=336.94508	61824
CHARGE=1+
54.63291	78	
97.60521	92	
195.89036	72	
199.01335	88	
201.14252	84	
201.97404	90	
208.98099	90	
209.88731	104	
211.94429	1374	1+
212.87696	588	1+
212.91016	102	
213.93820	430	1+
215.60064	80	
215.88391	502	1+
215.92334	100	
215.93770	84	
217.88379	154	
217.91813	80	
217.94563	82	
221.89511	94	
221.91598	114	
222.90051	82	
223.95984	320	1+
224.36012	90	
229.95439	656	1+
230.14851	96	
230.88856	736	1+
231.95005	494	
233.89869	80	
233.94344	176	
234.03015	78	
234.90230	92	
234.95113	72	
235.11702	74	
238.04437	76	
239.95581	94	
241.06412	84	
241.85997	80	
242.91530	72	
243.08930	78	
243.86665	72	
244.98283	110	
246.43960	102	
246.97534	82	
247.35237	98	
247.96699	162	
248.76988	94	
250.67129	96	
250.84511	124	
250.94588	106	
251.00199	76	
251.90883	152	
252.01085	72	
252.96974	610	
253.90462	208	
254.08837	144	
254.96737	218	1+
255.07375	450	1+
256.85149	136	
257.04920	82	
257.40179	94	
257.84378	400	1+
258.53237	74	
258.84589	328	1+
258.98813	72	
259.07517	74	
259.95944	90	
265.03031	76	
267.84296	152	
268.05122	80	
268.72741	72	
268.87390	74	
269.79721	166	1+
270.73999	88	
270.87553	92	
270.97951	116	
271.98368	82	
272.43974	78	
272.84240	134	
273.12716	78	
274.01269	80	
276.40428	90	
276.83377	254	1+
276.85685	264	
277.03693	238	1+
277.25686	72	
277.35835	114	
278.94532	162	1+
278.99678	78	
279.10749	74	
279.27515	102	
279.41329	82	
280.00689	102	
280.13654	92	
282.36628	80	
283.08112	80	
283.87062	118	
284.98285	78	
285.92228	86	
286.23783	76	
286.85526	80	
286.92684	158	
287.79444	94	
287.94607	78	
288.41126	110	
289.15630	78	
289.40658	102	
293.11285	104	
293.18928	92	
293.85822	94	
294.10740	136	
294.84655	138	
295.17958	82	
295.20481	78	
295.27680	94	
295.44131	78	
296.03033	166	
297.08983	80	
298.07975	194	1+
298.44188	92	
300.87440	134	
302.19352	84	
303.25502	84	
304.26982	72	
304.44498	76	
305.22649	154	
306.28486	82	
306.79157	100	
306.87862	148	
306.89680	78	
306.96795	76	
307.28198	132	
307.91291	80	
308.86679	152	
308.88582	114	
309.94805	76	
310.03579	116	
310.74853	88	
310.88350	74	
312.95190	76	
314.84400	74	
316.43440	90	
317.17975	94	
318.87677	74	
321.29597	94	
322.45234	84	
322.93724	82	
323.84277	74	
324.89047	86	
326.78834	78	
326.90208	104	
329.87077	188	
329.89671	88	
330.14472	72	
331.59606	72	
332.09043	74	
333.32081	196	1+
333.87628	170	
334.30492	76	
334.77186	76	
334.88702	76	
335.30273	138	
337.18938	78	
337.34967	166	
338.13907	102	
338.98447	72	
341.76842	88	
END IONS

###FS:    #m/z: 359.96079 #charge 1+
###MS: 34
###MSMS: 37
BEGIN IONS
TITLE=Cmpd 27, +MS2(359.9608), 28.0-35.0eV, 0.8min #37
RTINSECONDS=45.2325
SCANS=34,37
PEPMASS=359.96079	47968
CHARGE=1+
160.42126	102	
192.91499	78	
198.42992	84	
205.94812	216	
206.95552	86	
213.89475	80	
214.88906	82	
216.85590	94	
217.11962	78	
218.88702	82	
220.06788	82	
222.95146	892	1+
223.99619	86	
224.89008	116	
224.94702	944	1+
225.90000	120	
226.94494	602	1+
227.86629	80	
227.93635	522	1+
228.94167	380	1+
229.12133	92	
229.19366	84	
231.59800	106	
231.89723	84	
233.17037	106	
234.05039	78	
235.14881	84	
235.68969	114	
237.88912	106	
239.89650	168	1+
240.49258	84	
240.69071	78	
240.82596	78	
240.93965	326	
240.96042	532	1+
240.98966	92	
241.78731	96	
241.94236	354	
242.95960	376	
243.04545	88	
243.85567	92	
244.95818	212	
246.94994	214	
246.97073	152	
247.47002	98	
247.80219	500	1+
248.80355	362	1+
248.93642	80	
249.93601	82	
250.03027	320	1+
250.16030	84	
251.85087	80	
252.96001	100	
253.49239	104	
253.91669	92	
254.80596	92	
254.97432	118	
258.84799	258	1+
259.96803	348	1+
260.96981	240	1+
263.98387	158	
264.84657	88	
264.92039	122	
265.87467	82	
265.91878	98	
265.97668	200	
266.81101	876	1+
267.09926	110	
267.11755	90	
267.97369	174	
268.04741	84	
268.96013	134	
269.79486	78	
269.96656	120	
271.26349	84	
274.87312	100	
274.91041	158	1+
275.81423	204	1+
275.93467	92	
276.85419	308	
278.79761	252	
279.40087	82	
279.57756	96	
280.79411	548	1+
281.10963	94	
281.43661	82	
281.84669	94	
282.28180	118	
282.79439	104	
283.08086	82	
283.23984	94	
283.82491	118	
284.82457	178	
289.88119	82	
290.24082	80	
291.06970	84	
291.76578	96	
291.79018	130	
293.93585	92	
294.85658	96	
295.02677	174	
295.83354	106	
296.40685	80	
296.80696	530	1+
296.86074	118	
298.16509	98	
298.80210	1464	1+
299.00227	82	
299.06984	80	
299.87015	186	
302.21990	112	
304.54153	84	
305.15247	82	
305.29153	126	
306.30532	116	
306.44119	118	
306.51408	110	
306.89484	86	
307.28672	356	1+
307.43453	90	
307.80327	80	
307.88484	118	
308.49067	90	
308.87990	148	
308.92452	80	
309.14871	130	
309.32319	102	
311.41993	88	
311.86096	116	
316.30810	96	
316.81201	280	1+
317.19294	80	
318.93123	204	
320.08996	120	
320.22673	192	1+
320.95013	92	
321.02304	126	
321.81998	224	
323.01451	396	
323.71481	86	
323.88452	142	
325.45580	90	
326.78396	84	
326.81298	80	
327.30922	238	1+
328.38174	88	
329.83882	78	
331.50437	80	
332.88995	94	
334.87981	90	
336.94286	244	
337.11726	146	
337.95654	100	
339.31440	84	
340.14734	80	
340.35636	154	
341.09341	84	
343.13413	86	
344.05823	82	
344.79551	156	
346.05629	78	
346.31182	100	
350.20130	82	
352.29520	84	
352.88738	186	
354.26578	80	
355.84076	88	
356.21008	80	
358.19573	134	
359.20118	106	
359.95379	136	
361.83356	78	
363.29481	92	
END IONS

###FS:    #m/z: 340.93964 #charge 1+
###MS: 38
###MSMS: 39
BEGIN IONS
TITLE=Cmpd 28, +MS2(340.9396), 28.0-35.0eV, 0.8min #39
RTINSECONDS=48.897
SCANS=38-39
PEPMASS=340.93964	84478
CHARGE=1+
69.80275	94	
128.44308	82	
192.88737	96	
192.92325	80	
196.88300	124	
203.98965	104	
205.94602	98	
206.94860	140	
206.97712	152	1+
210.89894	148	
211.09344	80	
211.89863	78	
212.87961	136	
213.94044	386	
214.94426	184	
215.88606	756	
215.93490	434	1+
217.85650	80	
217.87797	142	
220.50327	86	
221.98454	96	
223.95614	236	
224.94534	78	
224.97878	90	
225.88724	78	
227.82862	106	
228.95026	106	
231.00631	78	
231.88836	120	
231.94755	464	1+
233.89674	510	
233.94759	202	
234.46983	104	
234.85263	78	
239.14263	96	
240.04161	78	
240.22894	164	
241.13085	80	
242.93910	144	
243.72356	92	
243.84548	134	
243.87576	116	
246.05963	138	
246.18899	84	
246.97486	180	
247.04476	92	
249.03739	82	
249.95826	226	
250.99468	84	
251.55861	82	
251.72440	84	
251.78686	84	
252.07521	84	
253.84074	78	
253.92075	82	
254.80868	78	
254.91184	84	
254.96596	314	
255.07548	430	1+
256.96644	88	
258.02462	78	
258.84302	286	1+
258.90614	174	
259.43900	98	
260.85040	116	
261.84387	112	
263.25074	84	
264.40093	88	
264.87337	106	
264.90432	88	
265.45806	98	
266.02284	86	
266.52997	78	
266.84879	138	
267.13805	172	
268.84110	284	
269.00070	126	
269.83156	92	
270.12233	80	
272.41132	102	
272.43761	78	
272.91629	100	
274.19166	86	
276.85305	602	1+
276.97100	194	
278.12819	96	
278.17301	88	
278.84670	212	
279.85420	130	
279.97619	98	
280.84685	102	
283.90560	82	
292.25648	84	
292.35527	80	
293.84825	290	1+
293.94265	82	
294.28650	134	
294.99820	82	
295.21538	104	
295.77298	88	
296.43429	104	
296.86894	124	
296.96924	112	
297.79536	80	
299.53076	78	
301.00546	78	
301.73891	92	
302.03119	98	
302.17360	172	
303.01571	84	
305.12237	94	
305.74223	98	
305.86984	106	
306.88254	106	
307.27104	82	
307.80145	178	
307.88314	78	
307.89659	88	
308.29088	280	
308.79616	82	
309.86620	84	
309.90784	94	
310.23557	96	
310.26177	84	
310.30931	84	
311.86592	118	
313.02910	114	
314.41087	78	
314.44987	86	
318.83764	94	
321.32201	98	
322.94402	84	
323.23379	90	
323.30245	160	
324.89164	340	
325.21675	84	
325.78268	94	
326.17596	378	1+
327.12007	102	
328.19236	118	
328.31290	88	
330.87864	78	
332.09028	78	
333.29090	136	
334.27692	140	
335.71209	92	
335.79307	78	
335.92097	102	
335.98182	96	
337.21795	142	
337.89526	78	
338.29302	86	
338.87095	110	
340.80449	78	
340.89360	120	
341.95019	86	
343.16462	218	1+
343.91089	106	
344.22910	88	
END IONS

###FS:    #m/z: 336.94481 #charge 1+
###MS: 38
###MSMS: 40
BEGIN IONS
TITLE=Cmpd 29, +MS2(336.9448), 28.0-35.0eV, 0.9min #40
RTINSECONDS=49.6775
SCANS=38,40
PEPMASS=336.94481	67526
CHARGE=1+
198.87113	80	
204.99579	84	
207.02596	86	
208.87983	78	
211.94495	1216	1+
212.87744	328	1+
213.93884	444	1+
215.88528	172	1+
217.88202	76	
223.96062	130	
224.04750	108	
224.13402	86	
224.96003	166	
225.88179	88	
226.15511	94	
227.90152	74	
228.90932	94	
229.95468	1396	
230.88957	746	1+
231.57936	90	
231.95062	266	1+
233.82705	82	
233.89635	348	
233.94506	142	
235.05084	74	
235.89715	92	
238.89565	100	
239.68228	92	
240.96115	96	
242.53074	98	
242.63570	110	
243.87500	74	
244.40429	82	
245.87155	76	
246.97691	126	
247.96816	250	
248.10401	94	
248.89936	252	1+
248.98643	88	
251.00691	114	
251.24113	130	
251.42854	86	
251.83949	238	1+
251.93466	86	
251.98159	92	
252.44995	72	
252.93393	88	
252.95278	118	
252.97181	682	
253.90504	182	
254.09618	222	1+
254.96827	218	
255.07634	76	
255.86533	72	
255.95019	78	
256.85166	148	
256.89852	78	
256.96168	194	1+
257.00592	88	
258.44045	106	
258.84466	364	1+
261.08911	86	
261.91703	82	
263.71239	108	
265.27627	86	
266.01666	78	
266.56313	84	
266.91256	78	
267.82002	72	
267.83827	82	
268.83784	92	
268.97303	76	
269.11375	82	
269.64797	98	
269.83870	136	
270.97988	136	
272.80256	94	
273.22683	98	
273.89286	74	
274.08393	92	
274.86005	108	
274.95242	76	
275.85299	408	1+
275.97363	100	
276.92583	170	
277.08775	86	
278.04192	104	
278.81014	78	
278.83591	76	
279.04584	76	
279.12821	76	
279.26582	88	
279.85298	88	
281.04417	116	
283.11993	82	
283.80319	78	
283.86517	172	
284.25740	106	
285.41826	106	
286.43571	104	
286.85389	146	
287.84405	84	
287.85959	128	
287.92986	86	
289.67389	80	
289.87881	74	
290.85934	206	1+
290.87408	96	
292.13486	86	
292.43917	96	
292.81505	112	
293.03189	84	
293.10784	130	
294.28083	98	
296.01574	74	
298.07953	92	
298.44803	88	
299.01261	90	
299.51197	88	
301.98303	88	
302.91510	74	
303.78157	170	
303.92303	204	
304.27426	86	
305.01533	74	
305.87570	74	
305.94873	94	
306.06470	92	
306.88330	210	
307.78157	80	
307.88917	144	
308.29510	196	1+
309.41672	122	
309.58726	76	
310.81782	76	
310.91948	80	
311.17506	72	
311.85773	86	
312.93190	100	
315.05757	90	
316.27072	76	
317.49281	86	
317.84299	78	
319.10052	92	
319.88419	78	
322.81846	88	
324.89008	110	
324.91027	90	
325.89210	78	
326.62171	100	
327.36317	78	
327.87909	102	
329.87088	184	
330.87005	182	
332.08911	96	
333.93281	110	
334.13812	74	
334.19474	82	
335.07803	84	
337.32378	102	
338.90515	76	
339.95271	84	
340.29450	84	
340.93382	72	
END IONS

###FS:    #m/z: 359.96106 #charge 1+
###MS: 38
###MSMS: 41
BEGIN IONS
TITLE=Cmpd 30, +MS2(359.9611), 28.0-35.0eV, 0.9min #41
RTINSECONDS=50.4495
SCANS=38,41
PEPMASS=359.96106	46390
CHARGE=1+
64.32726	86	
191.10253	144	
192.89245	106	
194.90173	84	
196.14137	86	
199.95683	86	
209.94402	154	
210.88108	100	
210.91517	80	
211.14535	80	
212.87770	134	
215.07077	82	
215.88369	86	
220.81359	94	
220.95940	82	
222.95195	1216	1+
223.50577	94	
223.89316	140	
224.94880	654	1+
226.94723	746	1+
226.97261	134	
227.88497	80	
227.93086	308	
228.14262	94	
228.94145	832	1+
230.92768	82	
232.85731	88	
233.96487	134	
234.13150	90	
234.37940	80	
234.86423	142	
236.89770	84	
237.99902	96	
238.53146	104	
238.90231	140	
239.46339	90	
239.90221	94	
240.83615	160	
240.94113	658	
240.96258	452	
241.84347	82	
241.90021	170	
241.94174	332	
242.95941	292	
243.95539	130	
244.95520	624	
245.94565	106	
246.09882	82	
246.80671	130	
246.95144	414	1+
247.80626	96	
248.79849	414	1+
249.98965	94	
250.94811	170	
251.97200	82	
252.10819	88	
252.23200	108	
252.87511	124	
256.37829	98	
256.85447	80	
257.96950	80	
258.97371	260	1+
259.42894	80	
259.79488	92	
259.85082	96	
260.24661	90	
260.39306	110	
260.84541	82	
260.96678	388	
261.86336	90	
263.17329	220	
263.86813	164	
266.81399	384	1+
266.98014	80	
268.15621	80	
268.88670	84	
268.95755	138	
269.96869	124	
270.90975	106	
271.01075	84	
271.79882	84	
276.80804	188	
276.85615	330	1+
277.81372	112	
278.79480	254	1+
279.00969	180	1+
279.16119	88	
280.79353	772	1+
280.82102	86	
281.14221	80	
282.80462	108	
282.88441	86	
283.89751	80	
284.82411	302	1+
288.05864	132	
288.92424	88	
289.88687	102	
290.79045	144	
292.26492	84	
292.88452	82	
292.95812	100	
293.12213	92	
293.85152	114	
295.02228	150	
296.02615	80	
296.81334	176	
297.70400	80	
297.80112	1474	1+
297.83105	122	
298.08991	88	
298.80289	1256	1+
298.98942	92	
300.80031	646	1+
303.22942	84	
305.87686	120	
306.43427	82	
306.78538	206	1+
306.88139	216	
307.81338	80	
308.29156	170	
308.79447	206	1+
310.89561	82	
311.92056	86	
312.80611	80	
312.86341	100	
314.79394	86	
316.81305	524	1+
316.87002	218	1+
318.59430	112	
318.93279	134	
319.93672	86	
320.06435	86	
320.95512	98	
321.21937	126	
321.94228	104	
322.86229	92	
322.92645	90	
323.01899	236	
323.31503	80	
323.42314	98	
324.02138	134	
324.44409	84	
324.88875	298	1+
325.86574	108	
326.14721	84	
326.28288	86	
326.61768	88	
327.76575	92	
330.87130	104	
331.44224	88	
331.76812	82	
336.12382	84	
336.64393	112	
336.94972	132	
336.96210	114	
337.02012	98	
337.41340	92	
339.94836	88	
341.91381	84	
342.20215	222	
342.90233	84	
343.84181	96	
344.89927	100	
350.84378	178	1+
352.88163	126	
354.16226	80	
355.04283	90	
355.71672	82	
358.19128	224	
360.29117	86	
361.38789	80	
361.79850	94	
END IONS

###FS:    #m/z: 322.92942 #charge 1+
###MS: 42
###MSMS: 43
BEGIN IONS
TITLE=Cmpd 31, +MS2(322.9294), 28.0-35.0eV, 0.9min #43
RTINSECONDS=54.1395
SCANS=42-43
PEPMASS=322.92942	285252
CHARGE=1+
90.08526	72	
138.07194	92	
161.68037	76	
192.89442	154	
193.89502	78	
194.88333	288	1+
197.05550	100	
197.91237	78	
205.94858	396	1+
206.97137	114	
207.97333	130	
209.05914	82	
210.03132	96	
210.90048	182	
212.89732	128	
213.81407	94	
213.84813	80	
218.88810	170	
218.98541	92	
221.89703	106	
222.11085	80	
222.95492	918	1+
223.95881	776	1+
224.20693	106	
225.19769	74	
227.43105	106	
227.93036	162	
228.85119	78	
229.19373	78	
230.12208	72	
230.90700	92	
230.99857	78	
233.91323	172	
234.89668	82	
236.91073	90	
237.88145	74	
237.94200	78	
238.22577	202	1+
238.93752	222	
239.07879	490	1+
239.90451	132	
240.18039	94	
240.82392	108	
240.88777	72	
240.94068	6036	
241.46458	86	
241.93915	15758	1+
242.94138	10968	1+
243.08570	78	
243.82633	94	
244.09539	78	
244.12632	76	
244.70980	78	
244.82620	88	
244.93956	2236	1+
244.99432	74	
245.13265	102	
245.90497	96	
246.61516	102	
246.97565	552	1+
246.99706	82	
247.11516	122	1+
247.84995	88	
247.93596	90	
248.84651	100	
248.97614	72	
249.19224	92	
249.22914	88	
249.46943	78	
249.97979	84	
250.46927	76	
250.94910	80	
251.92334	74	
253.79367	72	
253.91836	126	
255.10881	136	
255.89392	212	1+
257.95000	74	
258.83083	110	
259.83599	304	1+
259.93361	88	
260.20477	96	
260.84092	210	1+
261.83035	228	1+
262.05592	224	1+
262.83667	254	1+
263.17631	80	
263.66660	100	
263.98398	98	
265.02067	100	
265.79439	88	
265.97490	80	
266.86148	134	
267.79648	82	
267.94890	100	
268.91497	76	
268.95762	74	
269.15285	90	
269.79925	80	
269.98484	76	
270.80239	104	
272.13290	112	
272.44199	74	
272.84745	72	
272.98880	84	
274.93825	74	
275.05451	72	
275.09915	94	
276.83887	226	1+
278.22181	76	
278.54764	84	
279.08835	696	1+
279.91986	102	
280.22252	86	
280.26243	124	
280.82730	76	
280.87249	78	
281.79783	108	
282.05942	74	
282.86323	408	1+
282.88485	140	
283.72810	72	
283.86843	304	1+
283.94510	74	
284.05255	122	
284.29436	414	1+
286.80115	86	
286.87068	136	
287.20481	76	
291.13485	74	
291.26052	84	
292.13501	78	
293.59938	78	
293.85581	88	
293.94036	86	
293.95952	78	
294.18691	96	
295.82345	84	
295.87699	110	
298.38639	82	
298.90848	90	
302.80820	74	
303.25691	88	
303.86242	78	
305.25880	90	
305.28961	100	
305.42487	88	
306.78911	74	
306.88397	80	
307.28944	154	
307.78697	74	
307.89076	412	1+
308.29117	556	1+
308.86432	92	
309.25019	82	
309.87499	80	
309.91614	86	
310.30751	328	
310.88125	232	
311.18352	110	
311.20116	78	
314.61103	98	
315.83390	78	
322.29559	82	
322.76531	92	
322.83164	72	
323.30865	74	
323.84041	90	
325.18950	76	
325.90235	262	1+
326.19457	120	1+
327.22589	80	
327.53244	102	
327.89690	158	
328.01713	88	
328.17934	80	
END IONS

###FS:    #m/z: 340.93976 #charge 1+
###MS: 42
###MSMS: 44
BEGIN IONS
TITLE=Cmpd 32, +MS2(340.9398), 28.0-35.0eV, 0.9min #44
RTINSECONDS=54.9115
SCANS=42,44
PEPMASS=340.93976	112690
CHARGE=1+
50.42594	194	
53.01243	86	
179.77709	88	
201.11482	92	
203.92626	86	
204.90083	112	
208.04826	96	
210.95418	88	
212.87788	78	
213.87929	76	
213.93898	544	1+
214.89073	82	
215.88704	514	
217.87915	254	
217.93983	80	
218.88450	120	
222.01222	100	
222.84377	94	
222.97058	100	
223.96237	168	
224.96012	80	
224.97786	100	
230.94571	554	1+
231.94994	470	1+
232.88657	116	
233.89685	284	1+
233.94636	112	
235.86333	92	
235.89167	126	
237.06589	82	
237.78848	76	
237.91177	80	
240.13083	76	
240.83585	144	
241.90298	148	
242.94027	84	
243.50289	90	
243.82629	210	1+
246.97331	172	1+
247.19005	82	
248.82791	80	
249.08957	78	
249.89823	80	
249.97030	82	
250.43247	82	
252.14923	98	
253.80928	92	
253.89959	252	1+
254.96372	186	
255.07364	382	1+
256.09549	76	
256.39876	82	
256.89798	138	
256.91123	130	
256.96232	112	
257.11420	78	
257.44746	84	
257.94762	78	
258.84450	598	1+
259.88448	96	
259.89821	102	
259.91373	92	
259.95427	166	
261.90045	116	
263.99567	86	
264.07151	78	
266.00461	92	
266.41310	84	
266.88573	82	
267.13475	112	
267.19361	84	
268.14075	128	
268.16223	84	
268.84071	150	
268.98086	112	
269.79855	88	
269.93653	96	
271.42881	106	
272.86347	94	
274.03289	108	
274.42547	96	
274.85693	130	
274.89959	78	
276.85520	248	
277.85485	152	
278.51328	76	
278.84680	260	
279.06701	98	
279.37432	90	
279.85284	128	
279.98232	148	
280.86170	122	
281.00212	80	
281.96417	78	
282.92153	94	
283.04782	90	
286.90421	218	1+
287.05505	76	
287.24448	80	
287.82527	110	
289.08493	90	
290.37043	118	
290.85437	130	
292.77344	92	
292.93313	126	
293.85351	202	
294.92446	152	
296.80413	82	
298.14481	92	
298.40770	82	
299.09125	76	
299.86908	100	
301.07382	92	
301.14158	80	
301.25707	86	
301.87907	276	1+
301.95838	92	
302.17135	246	
304.26571	240	1+
304.45135	94	
305.30693	80	
305.80811	160	
306.28801	106	
306.80201	82	
306.88215	178	
307.82095	90	
307.88859	80	
307.93121	98	
308.29530	204	
308.81875	98	
309.31924	86	
309.91711	84	
310.87838	100	
310.96711	86	
312.15303	76	
312.42166	80	
312.81958	94	
312.86757	144	
313.75997	78	
313.88211	96	
315.12302	84	
315.94982	94	
316.71428	180	
323.88031	84	
325.78838	78	
325.89249	108	
326.16319	142	
326.76198	102	
326.88861	90	
327.87818	132	
328.29510	84	
329.87206	80	
334.87545	92	
335.90999	86	
337.08073	80	
339.69234	94	
339.89632	86	
340.45531	80	
341.27372	104	
342.68394	84	
342.89882	142	
346.32827	88	
END IONS

###FS:    #m/z: 336.94503 #charge 1+
###MS: 42
###MSMS: 45
BEGIN IONS
TITLE=Cmpd 33, +MS2(336.9450), 28.0-35.0eV, 1.0min #45
RTINSECONDS=55.6835
SCANS=42,45
PEPMASS=336.94503	77646
CHARGE=1+
180.87017	78	
186.91100	74	
194.05383	78	
197.10200	90	
202.04228	108	
202.23947	84	
205.94967	148	
206.97454	156	1+
211.94300	1200	1+
212.87893	438	1+
213.93764	252	1+
214.89344	118	
215.88650	556	
215.93420	134	
218.88753	72	
221.47087	94	
223.97881	142	
224.97937	158	
225.27687	82	
226.85284	136	
228.89406	102	
229.95316	892	
230.88884	832	1+
230.96991	102	
231.94962	626	1+
233.87421	88	
233.89622	194	
234.93818	82	
235.90237	132	
236.07607	98	
237.08682	74	
239.79816	82	
241.83945	122	
244.84996	84	
244.86532	102	
244.91157	80	
246.92780	76	
246.97499	322	
247.56696	76	
247.96423	248	1+
248.85522	110	
248.89654	286	1+
248.98537	122	
249.96090	78	
250.13927	76	
250.82805	146	
250.96917	106	
250.99801	72	
251.29007	92	
252.22713	72	
252.97027	556	1+
253.42596	94	
253.51799	78	
253.90607	214	
254.09337	168	
254.96504	442	1+
255.07581	124	
256.08181	74	
256.21699	74	
256.26052	80	
257.03920	76	
257.19097	82	
257.90234	90	
258.84981	266	1+
258.89907	80	
258.96110	240	1+
259.93330	106	
260.94009	76	
266.16505	74	
266.85471	146	
267.13538	82	
268.83907	162	
268.91450	74	
268.96081	78	
269.05742	104	
269.11019	72	
270.38848	96	
270.79865	76	
270.84286	74	
270.98171	124	
271.12416	92	
272.84582	316	1+
273.09276	102	
273.79704	98	
274.20997	76	
274.83490	72	
274.86800	126	
276.85267	480	1+
276.88610	76	
280.93009	74	
281.05198	128	
281.86421	72	
281.97255	86	
282.27943	84	
283.89112	86	
284.04439	78	
285.85077	148	
285.86988	94	
286.41071	76	
286.85039	350	1+
287.01755	74	
287.17351	76	
288.40294	76	
289.42316	78	
290.86236	132	
291.16826	80	
291.27409	170	
292.02577	82	
292.53361	88	
293.10426	338	1+
293.15135	80	
294.85005	80	
295.16308	72	
295.89008	108	
295.93740	78	
295.97139	78	
296.85084	74	
297.49651	86	
298.08306	76	
298.40593	96	
298.96572	84	
303.43670	86	
304.03819	74	
304.78132	72	
304.87829	74	
305.25994	80	
306.79119	82	
306.88901	104	
307.08386	92	
307.29526	90	
307.71708	82	
307.78358	76	
307.80311	86	
308.30101	90	
308.50776	94	
308.83136	72	
309.76870	92	
309.86370	268	1+
310.88890	88	
314.90064	112	
314.97064	92	
315.67078	82	
315.74687	74	
315.78428	78	
315.89013	114	
316.59604	96	
316.86986	116	
317.82084	78	
319.22798	102	
323.77212	80	
324.89045	228	
325.02699	130	
325.78136	88	
326.88776	216	1+
327.31272	78	
329.86974	176	
330.83406	74	
331.85114	72	
333.32464	82	
333.89647	74	
334.39478	86	
336.21593	80	
337.86617	84	
338.60438	96	
339.83968	72	
340.19486	72	
340.84962	82	
341.87303	80	
END IONS

###FS:    #m/z: 322.92938 #charge 1+
###MS: 46
###MSMS: 47
BEGIN IONS
TITLE=Cmpd 34, +MS2(322.9294), 28.0-35.0eV, 1.0min #47
RTINSECONDS=59.387
SCANS=46-47
PEPMASS=322.92938	311344
CHARGE=1+
48.56853	86	
81.71936	100	
192.89059	132	
193.89107	94	
196.01394	94	
196.85718	90	
197.96128	76	
205.89533	74	
205.94851	274	
206.95202	140	
206.97159	140	
213.89286	78	
215.63658	92	
215.97227	74	
218.11419	74	
218.57852	82	
218.93634	88	
219.94870	236	1+
221.13644	86	
221.88945	78	
222.94880	126	
222.96802	78	
223.52430	82	
223.95960	500	
223.98120	100	
227.89502	78	
227.93318	142	
232.16439	74	
233.90592	76	
235.43925	86	
238.93726	334	1+
239.07214	110	
240.21641	114	
240.82226	200	
240.94040	4458	
241.06637	100	
241.87907	84	
241.94153	3968	
242.94075	11724	1+
243.81995	132	
243.96565	94	
244.82122	88	
244.93911	2844	1+
245.16126	82	
246.97475	448	1+
248.21986	94	1+
248.85181	94	
248.93440	92	
249.81470	80	
249.89507	88	
250.46170	76	
250.94745	94	
252.02241	76	
253.10146	88	
253.56281	78	
256.16040	84	
256.91953	142	
257.82345	78	
258.83395	78	
260.01574	122	
260.14164	76	
260.34139	92	
260.79071	88	
261.89238	88	
262.85402	98	
264.00384	82	
264.94424	90	
265.26436	76	
265.85526	128	
266.43351	96	
266.94065	86	
266.95573	146	
267.06336	94	
267.19361	76	
267.89442	96	
268.91656	82	
268.96126	78	
270.95803	74	
271.83397	76	
272.91857	74	
274.08396	108	
274.78969	78	
275.92677	76	
276.25117	88	
277.04767	80	
277.81235	78	
277.84730	74	
278.85704	86	
279.09038	968	1+
279.84994	116	
279.90188	84	
280.07046	74	
280.14442	84	
281.21294	80	
281.87196	142	
282.85599	310	1+
282.87658	180	
282.92801	74	
283.40105	88	
284.17478	96	
284.29285	354	
285.86180	102	
287.73151	82	
287.92932	92	
288.40256	78	
288.90343	74	
289.27293	104	
289.79001	98	
289.88477	228	
291.68394	78	
291.84741	76	
291.89994	78	
292.43098	92	
293.89436	120	
294.15845	160	
295.09187	78	
295.82965	132	
297.88871	78	
298.88298	78	
299.78382	88	
300.78136	132	
300.79486	78	
300.91574	90	
300.99278	86	
301.73648	74	
302.16992	90	
302.24439	76	
303.72566	78	
303.87132	78	
303.94838	98	
305.72792	74	
306.93312	76	
307.79520	172	1+
307.88537	312	1+
308.27502	88	
308.29298	228	
309.30094	146	
309.92412	96	
310.30809	244	
310.82444	100	
315.41736	86	
316.86961	90	
317.93255	80	
318.28091	74	
319.22780	98	
319.88225	78	
320.16748	82	
320.18259	82	
320.89763	100	
322.42361	76	
323.24500	106	
324.22843	124	
324.89150	160	
325.24541	78	
325.86800	76	
325.89666	190	
326.38875	84	
326.90173	138	
327.14130	88	
327.89391	126	
END IONS

###FS:    #m/z: 313.92870 #charge 1+
###MS: 46
###MSMS: 48
BEGIN IONS
TITLE=Cmpd 35, +MS2(313.9287), 28.0-35.0eV, 1.0min #48
RTINSECONDS=60.159
SCANS=46,48
PEPMASS=313.92870	29436
CHARGE=1+
74.51891	100	
115.09859	70	
131.46802	74	
186.59039	78	
187.86748	72	
190.92447	82	
192.89069	80	
204.20005	74	
210.88139	72	
210.90446	68	
211.11832	70	
212.87810	200	
213.10265	104	
214.04933	78	
216.91136	66	
220.12429	88	
221.94292	134	
223.95987	356	
223.97738	146	
226.14790	104	
226.96848	78	
227.88242	114	
229.89688	70	
230.89207	66	
231.07500	128	
232.01670	78	
233.93990	118	
234.96951	218	
235.96105	80	
236.19882	72	
236.91288	94	
237.88537	100	
238.21661	80	
238.96032	84	
239.21645	80	
240.79166	82	
243.87300	66	
245.86660	150	
245.95221	82	
246.93919	96	
246.97244	258	1+
246.99159	78	
247.93689	122	
248.85537	144	
248.90070	66	
248.94923	94	
249.01965	68	
249.05445	84	
250.20887	70	
250.25178	90	
250.89341	66	
250.95139	104	
253.18188	76	
253.21098	82	
253.44143	72	
254.41007	76	
254.80846	80	
256.08937	68	
256.12424	72	
256.78391	70	
258.93597	66	
259.17028	66	
261.15647	138	
261.47518	150	
261.97510	66	
263.89891	134	
265.85889	66	
265.89656	78	
266.93475	80	
266.95915	76	
267.86145	124	
268.80779	66	
269.79522	66	
269.95480	122	
270.28154	128	
270.80715	312	1+
271.27953	70	
272.07725	72	
272.44602	90	
272.80152	72	
272.82410	70	
276.81282	72	
277.47903	70	
277.95579	72	
278.04790	94	
278.12803	74	
278.87802	80	
279.81770	68	
280.05030	72	
280.26160	70	
281.00624	84	
281.16083	68	
281.80379	84	
282.88096	76	
283.85404	92	
285.84985	76	
286.21319	76	
287.13216	86	
287.90674	74	
287.94805	68	
289.87955	116	
290.86439	72	
292.80682	76	
292.90364	82	
293.09884	98	
293.19148	84	
293.29239	102	
293.81194	68	
293.86880	70	
294.80411	66	
295.12464	88	
295.28929	94	
295.82541	82	
295.97973	90	
296.00505	80	
296.15723	86	
296.29133	96	
296.84900	76	
296.95434	74	
297.81189	66	
299.30972	88	
299.87106	72	
299.91589	80	
300.86890	70	
300.98191	68	
302.74840	94	
303.18253	100	
304.78356	76	
305.45709	104	
306.27966	84	
307.26904	66	
307.30797	70	
307.87195	70	
307.88928	70	
308.29224	84	
308.38056	68	
309.14015	68	
309.44879	72	
309.80317	110	
309.87017	72	
309.88532	78	
310.41844	146	
311.85593	72	
311.91423	88	
312.25981	70	
312.31975	70	
312.79956	88	
314.28419	166	
315.11646	70	
315.28900	102	
315.86505	70	
318.22169	94	
END IONS

###FS:    #m/z: 318.93426 #charge 1+
###MS: 46
###MSMS: 49
BEGIN IONS
TITLE=Cmpd 36, +MS2(318.9343), 28.0-35.0eV, 1.1min #49
RTINSECONDS=60.931
SCANS=46,49
PEPMASS=318.93426	22116
CHARGE=1+
175.97611	88	
181.38587	76	
192.88918	70	
193.97057	200	
197.08980	62	
197.95644	70	
198.89178	88	
198.95440	66	
201.04426	130	
203.42855	68	
203.95269	72	
205.94898	160	1+
205.97249	78	
212.87938	64	
213.08547	76	
219.05076	86	
219.88590	64	
221.94948	106	
222.95650	488	1+
223.21202	66	
223.96083	412	1+
225.94665	70	
226.15698	74	
227.86813	64	
230.86220	90	
231.90652	74	
233.91160	84	
233.95950	92	
234.94469	68	
234.97410	346	1+
235.79318	102	
236.90688	66	
237.90999	70	
237.92502	70	
238.20943	68	
238.94069	206	
239.07997	144	
240.04548	82	
240.94004	4374	1+
241.87692	86	
243.87675	66	
245.14034	62	
245.94150	78	
246.97227	92	
247.09151	84	
247.97382	122	
247.99114	66	
248.04440	78	
248.85315	78	
249.90975	66	
250.13339	68	
250.94955	70	
251.06617	78	
251.93286	68	
252.22355	66	
256.58313	102	
256.89403	84	
258.82812	104	
258.97037	90	
259.85225	64	
260.11183	66	
261.93902	80	
262.41616	66	
264.84741	122	
264.93854	64	
265.05683	110	
265.86250	76	
266.86294	196	
267.13546	84	
267.85842	84	
267.93195	86	
268.95877	144	
269.08974	72	
269.10997	86	
269.54293	92	
270.27343	74	
271.81583	66	
274.07994	72	
274.13906	66	
274.90774	92	
275.81298	88	
276.85931	66	
278.05828	70	
279.06252	72	
279.09067	1136	1+
280.90559	86	
281.18312	72	
281.86718	70	
281.96451	142	
282.28303	132	
282.81244	74	
283.04801	74	
283.07032	62	
285.99277	62	
286.18383	68	
286.21102	70	
286.87026	70	
289.17036	66	
289.78677	70	
289.87687	96	
290.40587	82	
290.78310	78	
290.87712	76	
292.12218	72	
293.29463	62	
295.04044	76	
296.01091	126	
296.64562	124	
296.80633	76	
297.14918	62	
297.78242	70	
297.82705	68	
298.75384	92	
298.79812	82	
298.87024	78	
299.91352	86	
300.02819	74	
301.84772	70	
301.87954	84	
302.19530	76	
302.88748	68	
303.04842	74	
303.72353	74	
303.87552	70	
303.94145	104	
304.26084	72	
304.80301	90	
304.88669	62	
305.38826	72	
305.88040	128	
305.90378	64	
306.03034	74	
306.19368	108	
306.88546	70	
306.92042	62	
307.30115	106	
307.88998	122	
308.86614	72	
310.86530	82	
310.91315	104	
311.02287	78	
311.72334	92	
312.84159	64	
314.42599	86	
315.28362	166	
315.89978	88	
316.18823	62	
318.14515	68	
318.81103	78	
319.00401	84	
319.19251	72	
319.31073	204	1+
320.42250	84	
320.84315	80	
321.02379	74	
322.87760	64	
323.23120	68	
END IONS

###FS:    #m/z: 322.92929 #charge 1+
###MS: 50
###MSMS: 51
BEGIN IONS
TITLE=Cmpd 37, +MS2(322.9293), 28.0-35.0eV, 1.1min #51
RTINSECONDS=64.619
SCANS=50-51
PEPMASS=322.92929	294698
CHARGE=1+
118.64142	82	
167.53903	72	
189.05251	78	
192.02725	94	
192.89246	144	
196.90038	80	
201.04362	102	
205.95365	102	
205.97219	78	
208.33543	76	
208.88005	74	
211.89000	184	1+
217.10890	80	
220.12982	82	
220.97765	82	
221.94354	134	
222.10721	78	
222.95531	554	1+
225.92086	82	
226.97447	84	
227.86461	74	
227.97204	72	
228.89067	76	
228.93045	124	
229.45409	86	
230.82143	68	
230.89784	70	
233.95299	78	
235.00598	70	
235.10939	132	
238.80667	92	
238.84637	90	
238.93876	120	
239.08387	116	
239.22221	70	
239.96185	92	
240.03795	70	
240.20889	90	
240.90048	108	
240.93967	3340	
241.08347	88	
241.46090	90	
241.94201	2298	
242.94062	7646	1+
243.83108	90	
244.11941	80	
244.85331	212	1+
244.93974	2382	1+
244.98643	86	
246.56697	84	
246.97266	292	
247.23459	72	
248.83951	82	
248.95229	72	
249.03707	78	
249.83418	120	
250.82697	84	
250.90476	70	
252.83393	76	
254.86474	78	
255.09200	84	
255.52179	102	
256.21332	80	
256.80898	74	
256.91542	86	
257.45525	76	
257.79795	76	
257.90630	98	
258.83183	76	
259.91186	86	
260.15964	72	
261.02964	108	
261.82610	72	
261.88755	72	
262.17151	74	
262.84231	68	
262.87365	70	
262.95119	120	
263.88115	120	
264.07386	128	
264.84641	78	
265.20623	84	
266.42946	90	
266.79981	72	
266.84042	80	
267.17183	84	
267.25400	72	
268.93047	76	
268.96071	162	
269.05774	70	
271.79761	180	1+
272.98822	174	
276.36167	72	
276.85971	252	
276.99270	70	
277.12131	72	
278.85247	68	
279.09093	778	
279.16701	68	
279.84231	88	
280.09335	458	
280.23904	90	
280.26389	98	
280.43212	104	
282.79274	132	1+
282.89027	78	
283.05516	138	
283.06952	120	
283.81659	68	
283.93680	68	
284.12451	118	
284.29197	636	1+
284.86603	218	1+
284.89780	74	
286.29822	72	
288.83237	98	
288.85540	82	
288.88469	90	
289.80779	84	
290.87898	78	
291.43629	70	
292.95596	98	
293.85629	112	
294.88435	108	
295.89090	78	
298.41071	76	
298.80880	70	
298.89143	68	
300.28852	68	
303.09689	80	
303.83017	70	
303.86032	72	
303.94614	84	
304.44307	78	
304.83278	90	
304.94449	90	
305.21680	78	
305.83538	84	
305.92524	76	
305.99835	106	
307.30503	74	
307.81174	76	
307.92990	68	
308.29729	182	
309.14421	70	
309.29776	78	
309.90111	104	
310.31056	114	
310.85020	70	
311.86190	80	
312.80402	194	1+
312.87761	84	
314.87909	96	
315.52648	76	
316.01772	92	
316.38210	78	
316.89110	92	
320.90415	72	
321.42346	94	
323.22876	78	
324.89169	386	1+
END IONS

###FS:    #m/z: 359.96102 #charge 1+
###MS: 50
###MSMS: 52
BEGIN IONS
TITLE=Cmpd 38, +MS2(359.9610), 28.0-35.0eV, 1.1min #52
RTINSECONDS=65.3915
SCANS=50,52
PEPMASS=359.96102	56318
CHARGE=1+
113.24069	78	
209.94301	104	
210.96483	72	
213.11972	78	
213.17157	84	
215.96831	84	
217.85094	86	
220.96114	116	
221.89872	74	
222.95030	600	1+
224.88300	90	
224.94826	772	1+
225.88350	72	
226.94677	280	
226.97127	302	
227.42920	82	
227.79042	84	
227.95184	126	
228.94130	684	1+
231.88387	72	
232.95103	74	
233.80727	104	
233.95982	358	1+
234.14455	86	
234.86173	174	
235.10392	84	
236.08166	84	
236.91278	76	
238.07466	76	
238.93638	134	
238.96598	140	
239.05153	80	
239.55851	78	
239.91595	108	
240.81615	86	
240.93967	1000	1+
240.96123	638	1+
241.14606	82	
241.89830	76	
242.96007	368	1+
242.97824	78	
243.70811	104	
244.05534	74	
244.95743	550	1+
245.83876	148	
245.90018	100	
245.94102	260	
246.91421	78	
246.95421	264	
246.97529	116	
247.81074	110	
247.97827	82	
248.80131	510	1+
249.08373	84	
250.80673	94	
250.95215	150	
251.03332	78	
251.14794	74	
251.88392	86	
252.11797	106	
253.12309	100	
254.85900	90	
254.93334	102	
255.10011	82	
255.57290	88	
256.84837	72	
257.04925	78	
258.14299	90	
258.84220	84	
258.97227	228	1+
259.92550	94	
260.90849	74	
260.96710	416	1+
260.97536	116	
263.06881	72	
264.10148	76	
264.81534	120	
265.85707	198	1+
265.98209	96	
266.81312	584	1+
267.97241	90	
268.79364	76	
268.95845	314	1+
270.88282	162	1+
270.97207	72	
271.45180	106	
276.14265	72	
276.85672	96	
277.10681	80	
277.80795	84	
278.12558	98	
278.79490	316	1+
279.05861	72	
280.79266	918	1+
281.26141	80	
281.84954	176	1+
282.78680	234	1+
282.82968	210	
282.88876	78	
283.43626	92	
283.98508	168	
284.82311	356	1+
285.06355	94	
286.82021	90	
289.64252	80	
289.97507	74	
291.98154	74	
292.75631	74	
292.85731	74	
293.85211	76	
294.81290	90	
295.02333	72	
295.13533	78	
295.84644	88	
296.80864	226	
297.80185	2014	1+
298.20402	98	
298.43307	162	
298.80367	1610	1+
299.41436	84	
299.87339	236	
300.08794	90	
300.23482	78	
300.46264	82	
300.80144	130	
301.86127	192	
302.16963	78	
302.24530	146	
305.77279	84	
306.16997	94	
306.87093	80	
307.22769	86	
307.30253	84	
308.75601	100	
309.14879	86	
310.24410	72	
310.92811	100	
311.31572	80	
311.80812	78	
311.86372	110	
312.39583	72	
312.90702	84	
313.77961	84	
315.81024	722	1+
316.13313	82	
316.42818	84	
316.81223	628	1+
317.05516	80	
319.82419	106	
321.29969	82	
321.81501	110	
322.03781	78	
323.16931	78	
324.01792	162	
326.16750	76	
326.89735	88	
327.83944	82	
329.87814	108	
329.90126	78	
329.95483	84	
330.17996	76	
330.95020	74	
335.89869	78	
336.94720	128	
337.12168	84	
337.17826	90	
337.94651	100	
338.29732	80	
339.91857	112	
341.13576	76	
360.28654	80	
360.36295	98	
361.28935	74	
362.23540	74	
END IONS

###FS:    #m/z: 313.92863 #charge 1+
###MS: 50
###MSMS: 53
BEGIN IONS
TITLE=Cmpd 39, +MS2(313.9286), 28.0-35.0eV, 1.1min #53
RTINSECONDS=66.163
SCANS=50,53
PEPMASS=313.92863	25160
CHARGE=1+
55.34044	48	
182.86731	50	
183.88345	88	
186.00731	58	
192.88587	156	
193.88457	68	
193.97246	102	
194.90168	72	
197.86997	54	
204.11052	82	
205.94979	160	
206.95043	66	
211.98433	82	
212.89388	68	
213.88043	60	
214.07419	66	
217.95264	72	
218.90177	68	
219.05110	62	
219.15054	94	
221.94429	124	
223.96863	58	
227.89046	84	
229.92097	82	
230.89388	140	
230.93671	66	
231.85942	86	
231.89312	84	
232.83860	62	
233.85157	66	
233.90829	58	
233.96058	58	
234.14625	92	
234.97014	160	
235.97005	86	
237.78817	94	
238.89977	66	
239.97856	66	
245.89297	50	
246.11004	74	
246.90243	78	
246.97668	328	1+
247.93387	74	
248.84550	62	
248.94872	88	
249.03136	54	
250.84306	68	
250.90169	72	
250.95032	164	
251.86482	66	
251.93881	70	
252.89854	64	
252.95336	60	
254.80998	60	
254.98024	102	
255.01936	54	
256.20563	64	
256.78548	68	
258.80849	76	
259.44097	68	
259.85673	124	
261.87321	82	
262.08574	118	
262.94487	80	
262.96734	68	
264.84562	86	
264.96609	64	
266.86053	48	
267.89065	58	
267.94721	66	
268.21016	54	
268.86611	66	
269.85197	60	
269.90027	76	
270.04132	72	
271.09968	68	
271.17267	64	
271.84846	68	
271.93123	78	
273.48467	70	
273.79854	104	
275.24599	90	
275.81057	76	
275.96752	64	
276.15118	82	
276.22233	54	
276.99846	62	
277.08640	90	
278.10321	96	
279.13226	70	
279.27390	88	
280.82107	84	
281.26800	78	
281.41006	62	
281.83859	68	
282.01975	66	
282.85694	118	
283.08486	82	
284.81718	66	
284.87377	72	
285.78728	70	
285.80626	60	
285.88535	66	
286.82643	58	
286.92651	48	
289.94166	64	
290.85400	124	
290.88349	68	
291.98195	58	
292.57771	86	
292.81312	52	
293.43141	58	
293.85227	110	
294.04346	76	
294.84765	124	
295.12982	68	
297.89809	62	
298.83633	54	
299.18914	56	
300.18170	50	
300.22221	68	
300.77633	94	
300.84342	58	
300.86285	66	
301.24173	54	
302.88124	98	
303.82652	56	
303.89470	58	
304.87579	66	
305.71395	48	
306.38399	52	
306.88220	78	
307.88812	68	
308.27646	56	
308.79266	60	
308.81826	62	
309.87015	76	
310.21566	136	
310.88519	62	
311.21185	70	
311.79712	68	
312.02276	66	
312.19173	70	
312.80228	58	
312.85399	52	
314.24537	54	
314.28266	440	1+
316.81718	68	
317.29596	68	
318.02878	68	
318.49553	82	
318.59629	88	
END IONS

###FS:    #m/z: 340.93951 #charge 1+
###MS: 54
###MSMS: 55
BEGIN IONS
TITLE=Cmpd 40, +MS2(340.9395), 28.0-35.0eV, 1.2min #55
RTINSECONDS=69.8245
SCANS=54-55
PEPMASS=340.93951	100466
CHARGE=1+
127.86195	72	
194.97511	74	
204.86912	74	
205.95082	178	
206.97634	178	1+
209.90155	86	
210.94004	76	
212.87630	86	
212.89189	90	
213.88428	82	
213.93905	520	
214.12458	82	
214.89345	148	
215.88633	582	1+
215.93816	188	
217.09765	80	
217.88300	124	
220.87741	76	
221.54787	72	
222.14741	104	
222.95211	112	
223.95871	170	
224.01269	78	
224.83849	80	
224.98431	184	
226.43765	78	
226.55587	78	
226.88142	74	
227.86455	82	
227.89610	124	
227.93118	136	
228.91345	74	
230.89159	192	
231.89262	124	
231.94900	848	1+
233.89801	270	
235.89670	162	
236.84689	72	
236.93170	72	
237.89235	378	1+
238.22068	82	
239.10187	84	
240.83648	826	1+
242.94070	84	
243.13330	78	
243.83090	130	
244.04001	106	
244.82825	100	
244.90389	100	
244.96414	74	
245.88078	86	
246.06581	92	
247.87007	88	
248.84168	86	
248.87624	80	
248.89991	280	
249.96050	182	
250.94958	118	
250.99603	92	
251.14609	82	
252.01858	76	
253.91854	134	
254.96666	124	
255.07627	124	
255.39651	94	
257.41361	82	
257.85133	168	
258.84235	326	
258.90690	74	
259.43909	92	
259.84839	266	
259.96106	116	
260.83276	258	
261.02938	78	
261.83367	422	1+
264.08048	88	
264.16145	98	
265.64258	82	
267.13160	154	
268.84175	286	
268.86621	138	
268.95482	72	
268.97770	80	
269.85584	144	
270.79848	84	
270.82529	112	
274.79155	72	
274.85812	132	
274.89002	122	
275.86345	202	
276.81055	74	
276.85601	862	1+
277.89269	74	
278.84840	346	
278.90026	82	
279.69221	80	
279.84938	170	
279.86384	168	
279.92745	102	
280.84762	122	
280.90157	76	
281.88104	72	
282.27463	84	
282.79681	70	
282.88324	88	
283.02503	74	
284.94525	96	
285.42645	104	
285.93472	76	
288.40700	98	
289.86632	76	
289.93546	84	
290.12814	72	
291.45099	76	
292.77527	78	
293.84752	92	
293.87122	100	
294.85879	258	1+
296.34331	72	
297.01161	92	
297.79282	72	
297.92008	98	
298.01329	78	
298.21877	72	
298.92965	78	
299.87696	120	
301.86012	218	
301.89250	72	
302.08475	78	
302.87742	96	
303.17136	72	
305.89296	76	
307.28637	92	
307.79958	90	
307.88989	136	
308.67168	86	
308.86305	94	
308.87860	94	
312.80143	104	
313.16013	98	
317.72693	70	
317.82080	76	
318.62052	96	
319.14467	94	
324.88957	280	1+
326.16664	90	
326.89057	274	1+
328.04029	160	
328.28824	88	
328.88287	154	
335.90501	82	
337.88278	136	
338.86908	72	
339.17204	72	
339.29633	80	
339.46134	96	
340.26513	74	
342.90390	114	
343.96965	74	
344.09443	106	
END IONS

###FS:    #m/z: 336.94498 #charge 1+
###MS: 54
###MSMS: 56
BEGIN IONS
TITLE=Cmpd 41, +MS2(336.9450), 28.0-35.0eV, 1.2min #56
RTINSECONDS=70.597
SCANS=54,56
PEPMASS=336.94498	64692
CHARGE=1+
192.88793	74	
193.89332	88	
194.11710	94	
196.88198	72	
197.88724	118	
198.92673	72	
205.93022	66	
210.88126	82	
211.94303	688	
211.97226	90	
212.87918	356	
213.94048	132	
214.59931	86	
215.88530	346	
215.93815	148	
217.88094	146	
219.90028	78	
220.66389	82	
223.97445	110	
224.97677	76	
225.02483	68	
225.82671	72	
226.85360	74	
226.94270	80	
227.06457	70	
229.83916	92	
229.89178	460	1+
229.95363	506	
230.15579	78	
230.89044	424	1+
231.05995	80	
231.95281	324	
232.89481	250	1+
232.94568	256	1+
233.89965	178	1+
236.37061	112	
237.06235	72	
237.89103	82	
238.05000	68	
238.09917	82	
239.85696	74	
239.88554	72	
239.91005	72	
240.83627	464	1+
243.02405	76	
245.10562	74	
245.85227	74	
245.99481	70	
247.96649	112	
248.90650	136	
249.96201	186	
250.59929	72	
250.94554	186	
250.99264	124	
251.65594	82	
251.82936	78	
251.96806	68	
252.42639	76	
252.96983	280	
253.08798	98	
253.83125	70	
253.89953	86	
254.90486	96	
254.96427	418	1+
255.07193	252	1+
255.09820	92	
255.91484	74	
256.02098	74	
256.13074	100	
256.25864	74	
256.84846	82	
258.15859	72	
258.23384	72	
258.84613	422	
258.92677	80	
258.96038	74	
261.05862	80	
261.83748	70	
261.88207	68	
262.52382	72	
263.17252	92	
263.41774	90	
264.84444	68	
264.88047	70	
265.00110	70	
265.08353	86	
266.01661	86	
267.07104	82	
267.91485	88	
268.16827	72	
268.83971	462	1+
272.94057	90	
274.42150	72	
274.86198	146	
275.85928	166	
275.88396	80	
275.92881	76	
276.16766	78	
276.85821	678	1+
277.83286	78	
277.92294	86	
278.11774	70	
278.41880	78	
278.83100	70	
279.00703	88	
279.86907	72	
283.04343	76	
283.78141	78	
283.86310	126	
284.70502	92	
285.04290	72	
285.58196	70	
286.85012	336	1+
286.86633	68	
287.97526	94	
289.87896	68	
290.87184	72	
291.13262	70	
292.82382	70	
293.10438	188	
293.25007	66	
294.07922	74	
296.86967	72	
298.31435	78	
299.87651	258	1+
300.88234	188	1+
301.01393	72	
302.88263	112	
303.80525	110	
303.94188	88	
308.28829	86	
308.86428	66	
308.88422	122	
308.92000	68	
309.93935	92	
311.42209	94	
312.31549	96	
313.00175	72	
313.61024	92	
313.66434	94	
314.80522	86	
314.88334	86	
315.09925	92	
315.38691	106	
316.43253	76	
317.94358	92	
321.28443	98	
321.42360	84	
322.28019	94	
322.92862	74	
323.82087	76	
323.88903	190	1+
324.73178	86	
325.79253	72	
327.89458	78	
333.14767	68	
333.78693	112	
333.92278	74	
334.22628	74	
337.96314	76	
338.87379	70	
338.97539	84	
340.72049	74	
342.20670	82	
END IONS

###FS:    #m/z: 359.96055 #charge 1+
###MS: 54
###MSMS: 57
BEGIN IONS
TITLE=Cmpd 42, +MS2(359.9605), 28.0-35.0eV, 1.2min #57
RTINSECONDS=71.369
SCANS=54,57
PEPMASS=359.96055	51128
CHARGE=1+
181.86735	84	
184.93361	96	
200.87107	84	
207.92259	98	
209.94634	100	
214.02763	88	
215.88563	76	
216.82639	96	
221.89022	120	
222.95006	598	1+
223.12392	86	
224.94582	634	1+
225.58142	72	
226.94566	768	1+
227.88960	76	
227.92668	134	
228.90943	88	
228.93958	596	
233.96276	112	
234.00180	80	
234.86308	152	
236.52556	114	
237.06212	100	
238.67583	114	
238.93856	110	
240.12735	86	
240.89102	76	
240.93873	224	
240.96273	486	1+
241.93529	104	
242.93664	162	
242.95762	406	
244.95560	224	
245.83462	76	
245.94216	240	
246.80796	250	1+
246.95031	434	
246.97862	140	
247.10907	78	
248.80304	276	1+
250.17969	80	
250.94988	162	
250.98653	76	
252.95329	120	
253.13865	72	
253.22069	98	
254.44345	86	
255.02585	92	
255.86537	80	
256.85199	86	
257.15989	76	
258.14292	156	
258.96446	94	
259.14502	134	
260.96659	278	1+
261.86067	100	
261.88607	76	
261.98070	76	
262.72844	82	
264.55683	118	
264.82634	120	
265.81882	116	
266.81269	544	1+
267.77803	98	
267.97496	78	
268.86209	78	
268.91039	86	
268.95275	202	
269.96043	76	
270.80280	80	
271.85222	104	
272.96479	80	
273.91534	78	
276.81002	142	
276.95366	78	
277.09268	102	
277.79885	86	
277.91758	124	
278.79789	274	
278.84325	352	1+
279.07067	82	
279.79472	176	
280.03144	78	
280.79296	1232	1+
282.10640	78	
282.39524	92	
282.82917	84	
283.82987	110	
283.94931	76	
283.98263	110	
284.82303	292	
285.82198	134	
286.82144	112	
286.86987	84	
288.85525	78	
290.04817	74	
290.79726	74	
290.82851	80	
291.79933	136	
291.93088	182	1+
292.79770	84	
292.89953	84	
293.13705	74	
293.85092	116	
293.96766	94	
294.27304	80	
294.86505	86	
295.32508	86	
296.80442	230	
297.80657	242	
298.80207	1706	1+
299.86461	238	
300.80373	164	
301.07815	118	
301.99473	80	
302.09497	78	
302.26176	74	
302.86606	78	
302.94932	78	
303.27210	78	
303.85611	140	
304.02770	112	
304.87162	84	
304.99178	98	
305.89096	90	
306.42789	76	
306.87287	74	
307.06893	82	
308.29895	74	
308.38712	106	
315.85590	92	
315.94979	100	
316.81355	536	1+
318.87047	110	
321.81074	78	
322.74133	74	
324.89200	78	
325.18534	90	
325.89414	78	
326.19146	102	
330.88092	76	
331.26770	82	
331.87240	92	
334.78094	84	
335.12050	84	
336.88267	78	
336.94389	202	1+
337.11281	78	
337.83446	90	
341.18754	90	
341.26695	102	
341.81140	78	
341.90251	80	
342.16588	78	
344.18564	96	
346.07687	82	
347.83793	90	
349.37634	82	
352.76558	74	
352.95636	212	1+
354.91776	78	
359.20502	86	
359.86616	110	
361.28860	72	
365.20931	86	
END IONS

###FS:    #m/z: 340.93945 #charge 1+
###MS: 58
###MSMS: 59
BEGIN IONS
TITLE=Cmpd 43, +MS2(340.9395), 28.0-35.0eV, 1.3min #59
RTINSECONDS=75.0265
SCANS=58-59
PEPMASS=340.93945	108828
CHARGE=1+
59.17839	88	
78.09405	72	
183.86813	74	
189.86712	94	
193.88806	70	
194.48693	112	
197.86993	84	
202.85827	72	
205.95055	106	
210.87408	74	
210.88821	76	
210.93998	100	
211.94878	70	
213.93940	674	1+
214.89090	72	
215.85675	82	
215.88905	208	
215.93339	70	
217.88531	174	
217.92013	74	
218.87797	74	
218.98370	72	
221.55513	78	
223.96037	148	
224.97543	148	
226.72256	86	
226.83517	174	1+
226.95550	70	
228.85349	94	
229.62511	98	
230.88944	96	
231.94908	198	
232.84928	88	
232.87453	72	
232.94752	86	
232.96011	72	
233.50624	82	
233.89547	266	
233.93227	92	
235.89219	392	1+
237.88549	94	
238.84356	272	1+
238.88820	78	
239.14452	72	
239.92541	84	
239.95387	84	
240.84072	94	
240.95754	92	
241.03571	84	
241.84069	312	1+
242.94510	116	
243.23476	116	
243.83591	184	1+
243.87322	72	
244.87786	116	
246.85299	118	
246.97687	184	
248.54902	82	
248.90924	74	
249.88283	74	
249.98196	76	
250.16620	86	
250.91633	122	
250.94585	156	
250.99525	112	
251.09753	76	
251.90733	76	
253.99516	74	
254.91372	80	
254.96151	116	
255.07124	258	1+
255.09019	72	
255.96584	96	
256.12868	76	
256.85140	126	
256.89793	128	
256.91870	78	
257.84760	78	
258.84449	528	
259.02974	72	
259.85175	312	
259.90969	72	
259.98508	84	
260.83200	556	1+
261.84394	70	
262.83298	152	
262.84879	138	
263.84095	118	
264.07389	78	
264.85891	262	1+
268.84086	224	1+
268.86645	72	
269.79112	90	
269.82202	70	
270.82917	214	1+
271.12395	86	
272.97304	72	
273.41370	84	
274.85799	198	
274.87487	84	
275.86008	124	
276.85507	470	
277.38494	84	
277.86299	374	
278.03161	184	
278.84515	972	1+
278.90437	72	
279.91236	72	
280.48385	76	
281.22653	88	
282.06100	72	
282.55435	88	
282.88244	98	
284.79846	80	
284.81301	78	
285.82889	74	
286.02832	94	
286.06346	74	
286.40837	74	
287.79011	82	
287.90465	94	
288.83940	72	
289.08692	72	
291.16413	72	
292.89312	72	
293.85005	88	
294.86676	180	
295.43241	104	
296.08353	88	
296.22495	86	
296.85996	244	1+
298.14042	90	
298.22763	74	
298.58360	72	
298.90744	176	1+
300.15817	126	
300.42222	78	
301.86518	86	
301.88205	128	
303.24650	78	
306.89025	136	
307.89178	72	
308.87228	134	
309.88409	116	
310.86839	72	
311.14043	72	
311.35255	80	
311.87293	84	
315.45449	72	
317.81213	76	
323.29502	72	
324.88000	90	
325.13239	72	
325.82137	92	
326.16470	184	1+
327.19273	70	
328.86920	170	1+
330.75812	94	
333.44105	84	
333.80217	72	
333.86314	80	
336.94158	72	
337.35173	76	
338.87799	74	
340.46002	94	
343.89903	92	
344.90380	182	1+
END IONS

###FS:    #m/z: 336.94492 #charge 1+
###MS: 58
###MSMS: 60
BEGIN IONS
TITLE=Cmpd 44, +MS2(336.9449), 28.0-35.0eV, 1.3min #60
RTINSECONDS=75.7985
SCANS=58,60
PEPMASS=336.94492	63700
CHARGE=1+
121.37745	92	
165.69733	78	
192.89252	86	
199.11006	66	
208.88364	68	
211.94409	754	1+
212.87667	474	1+
213.93935	226	
214.93850	116	
215.94156	66	
217.88112	130	
218.89705	88	
218.92719	86	
222.88925	76	
223.95771	96	
224.85157	90	
224.96044	202	
224.97553	124	
225.86161	94	
227.10516	84	
228.89563	180	
229.48367	88	
229.95324	636	1+
230.88645	506	1+
231.94724	502	1+
233.82526	66	
233.89489	90	
233.91837	100	
235.12458	80	
235.83097	108	
235.89300	186	
236.87309	74	
236.89007	84	
237.92304	80	
237.93826	82	
238.83832	358	1+
239.07816	70	
240.86407	64	
241.83740	298	1+
242.85791	74	
243.14851	86	
243.93827	82	
244.83865	72	
244.87489	76	
245.84433	70	
246.03877	72	
246.94904	92	
247.97137	210	
248.89999	140	
248.96378	80	
249.15160	68	
249.57233	74	
249.98871	68	
250.94870	128	
251.04117	72	
251.10114	66	
251.83694	82	
251.90559	78	
252.04813	72	
252.42641	78	
252.92027	74	
252.96806	486	1+
253.90910	64	
254.90853	106	
254.96540	170	
255.86755	76	
256.84686	74	
257.82694	68	
257.85618	66	
258.50838	74	
258.84626	642	1+
258.97250	68	
260.04660	90	
260.83415	120	
260.94441	98	
261.86539	84	
261.93707	104	
263.93601	86	
264.84320	386	1+
264.89223	90	
265.80661	84	
267.84622	76	
268.84197	118	
268.93071	74	
269.41591	90	
270.79245	90	
270.98030	164	
272.84721	86	
272.97324	70	
273.84628	84	
274.87508	266	1+
276.85559	196	
277.82888	82	
277.86631	204	
278.04166	92	
278.84495	88	
279.83168	146	
281.04941	74	
281.12762	84	
281.15465	68	
282.80404	68	
282.93418	68	
285.85510	122	
286.84892	122	
286.92607	72	
287.86073	72	
292.02142	72	
292.09514	68	
292.85100	74	
292.89289	104	
293.11889	84	
293.84628	116	
293.87103	90	
295.81513	84	
295.86359	68	
296.25652	90	
297.90446	124	
298.00482	86	
298.30450	100	
298.86151	124	
298.88300	74	
299.41427	100	
299.86734	108	
299.90261	66	
301.42268	130	
302.80652	68	
303.06903	88	
305.79213	84	
305.85210	70	
305.89032	76	
306.02421	78	
306.73957	66	
309.91247	148	
309.95253	100	
310.87816	74	
310.92819	76	
311.85764	74	
312.48249	74	
313.71038	74	
320.94337	72	
321.74900	74	
323.69291	80	
324.30020	88	
324.88919	72	
325.13693	82	
327.88318	92	
328.19273	104	
329.87201	82	
332.86959	74	
333.86612	152	
337.18473	70	
337.20271	72	
338.04197	64	
339.44809	78	
339.72423	96	
340.89507	76	
341.12176	70	
341.16715	86	
341.37593	78	
341.87766	76	
342.21562	66	
END IONS

###FS:    #m/z: 363.95519 #charge 1+
###MS: 58
###MSMS: 61
BEGIN IONS
TITLE=Cmpd 45, +MS2(363.9552), 28.0-35.0eV, 1.3min #61
RTINSECONDS=76.571
SCANS=58,61
PEPMASS=363.95519	43304
CHARGE=1+
70.31677	80	
103.61626	76	
183.93643	94	
189.86265	220	
194.88463	74	
197.88368	96	
199.06864	76	
201.87480	72	
204.89200	92	
205.95132	80	
207.86951	100	
208.89230	78	
209.94350	108	
212.87804	464	1+
213.99894	78	
222.95286	182	
223.08283	110	
223.96044	140	
224.94781	706	1+
224.97215	142	
225.88399	102	
226.94682	958	1+
226.97235	128	
227.92972	354	
228.69570	104	
228.89530	224	
228.94116	812	
230.70934	74	
230.88958	790	
232.88166	86	
238.83685	74	
240.83167	142	
240.94190	426	
241.93852	1650	1+
242.83285	70	
242.94078	1186	1+
243.82490	138	
243.84029	80	
244.85197	90	
244.93817	228	
244.95676	596	
245.02125	78	
245.43806	82	
245.91738	82	
245.94557	844	1+
247.96717	76	
248.80055	196	
248.90143	400	1+
249.07401	102	
249.80230	526	1+
249.91782	74	
250.09833	76	
250.94389	170	
251.07420	80	
252.86910	76	
255.28828	72	
256.90171	158	
258.00319	84	
258.14116	72	
258.82972	122	
258.84250	202	
258.90136	84	
258.97433	144	
259.84471	206	
260.45264	102	
260.83572	582	1+
260.96739	390	1+
262.82421	72	
263.81882	470	1+
265.08634	76	
265.43428	88	
265.78842	80	
266.81259	1028	1+
266.85370	142	
267.78597	84	
267.97131	72	
268.40109	80	
268.83724	72	
268.85797	88	
268.96322	82	
269.82995	246	1+
269.95396	168	
269.96892	146	
270.83176	176	1+
270.94998	88	
272.85881	126	
275.86400	106	
276.80821	126	
276.85363	96	
278.80226	282	
278.85255	166	
279.78992	1016	1+
279.87313	78	
280.79053	1094	1+
282.27364	80	
283.07035	82	
283.84058	72	
283.84616	76	
283.87043	88	
284.82736	310	
284.84245	420	1+
285.03863	80	
285.57153	78	
285.84395	280	1+
287.82415	116	
288.83703	292	1+
288.86571	72	
290.78478	110	
290.86253	88	
292.43521	170	
295.13770	74	
295.92877	102	
296.81222	118	
296.84237	76	
297.44112	92	
297.80545	262	
297.83680	106	
298.06007	90	
298.80302	1598	1+
300.80026	370	
301.80229	206	
301.85904	500	1+
302.79879	116	
303.81425	72	
303.85737	368	
305.82410	114	
305.90587	90	
305.92501	78	
306.43543	134	
306.83308	232	1+
308.29229	80	
309.80670	76	
311.96396	74	
312.26994	80	
313.17095	76	
314.01455	78	
314.82020	74	
314.94889	92	
316.81267	610	1+
317.90627	80	
318.82059	72	
318.87477	96	
318.94533	102	
320.53718	72	
320.81359	402	1+
320.96297	74	
321.40114	82	
322.30703	72	
324.02051	108	
324.29823	84	
324.88168	76	
328.35956	86	
328.93862	114	
328.95606	96	
329.15656	80	
332.89411	74	
334.87745	76	
336.94547	164	
340.19243	82	
342.26794	72	
342.30233	96	
344.90143	92	
348.63529	88	
350.90199	74	
352.32974	72	
352.98659	72	
354.89021	78	
355.93198	72	
360.27948	84	
360.86957	110	
362.33833	80	
367.12899	76	
367.33017	98	
369.41480	76	
END IONS

###FS:    #m/z: 322.92934 #charge 1+
###MS: 62
###MSMS: 63
BEGIN IONS
TITLE=Cmpd 46, +MS2(322.9293), 28.0-35.0eV, 1.4min #63
RTINSECONDS=80.23
SCANS=62-63
PEPMASS=322.92934	276226
CHARGE=1+
62.86924	100	
63.00260	68	
89.39762	66	
180.87022	64	
192.88591	90	
193.89089	70	
193.96651	70	
196.98559	58	
197.91315	98	
200.94606	92	
201.04498	62	
203.01225	68	
205.94959	352	1+
206.93044	72	
207.93175	64	
210.13814	84	
212.92820	74	
218.54943	68	
219.00172	74	
221.07097	104	
221.94497	66	
222.94256	66	
223.00662	54	
223.89863	70	
223.95739	276	
224.96222	146	
227.11174	66	
227.86080	84	
227.93690	64	
228.91506	102	
228.92993	84	
229.09533	82	
229.83906	74	
230.90177	68	
232.51472	110	
232.90405	74	
233.00532	60	
234.85521	58	
236.06731	200	1+
237.90625	82	
238.92448	64	
238.94126	60	
239.00933	58	
239.90566	120	
240.78969	66	
240.80221	86	
240.82128	114	
240.93943	1974	
241.82312	130	
241.93936	6578	1+
241.97074	88	
242.33488	112	
242.82111	68	
242.94186	4654	1+
242.99448	76	
243.82745	62	
243.87609	70	
244.45249	76	
244.81858	138	
244.93966	1046	1+
244.97497	76	
246.90072	104	
246.94333	108	
246.97344	302	
247.97058	146	
248.40980	94	
249.93138	58	
251.93069	64	
251.98146	62	
252.42597	74	
252.85964	58	
253.05885	60	
253.19513	66	
255.09851	90	
255.11574	82	
255.19217	62	
257.80255	80	
257.89863	58	
257.91234	72	
258.97222	80	
260.81916	84	
260.82954	352	1+
261.15848	64	
262.65467	104	
263.83327	94	
264.16373	72	
265.05436	172	1+
265.42036	98	
266.81241	78	
266.98802	60	
267.02111	96	
268.95901	84	
270.44719	66	
270.81248	80	
270.91359	74	
272.87783	76	
273.15143	76	
274.82649	94	
275.05625	60	
275.81034	68	
276.91906	54	
277.85161	88	
279.09005	856	1+
279.13844	66	
280.03546	64	
280.80867	66	
280.89297	64	
280.98384	66	
281.13796	88	
281.92304	82	
282.85591	64	
282.88452	72	
282.97731	80	
283.07018	72	
284.15612	88	
284.21188	82	
284.29209	220	
284.36331	80	
284.93568	74	
285.20232	78	
286.87040	78	
287.20511	68	
289.87705	70	
290.81406	100	
290.88568	72	
291.80243	98	
292.05919	74	
292.09725	66	
292.81526	58	
292.89519	70	
294.88857	76	
295.12681	88	
296.83588	68	
297.88605	66	
298.82775	76	
299.78379	58	
300.78573	92	
301.81497	70	
302.81728	78	
304.88833	68	
306.80841	54	
306.88201	320	1+
307.27973	76	
308.29019	70	
308.79493	56	
309.16596	98	
309.81433	84	
309.83165	106	
311.85815	54	
312.80611	72	
316.86920	70	
318.28737	58	
320.91044	78	
323.03010	68	
324.23958	54	
324.88750	114	
325.17664	76	
325.89773	88	
327.90609	80	
END IONS

###FS:    #m/z: 340.93947 #charge 1+
###MS: 62
###MSMS: 64
BEGIN IONS
TITLE=Cmpd 47, +MS2(340.9395), 28.0-35.0eV, 1.4min #64
RTINSECONDS=81.0015
SCANS=62,64
PEPMASS=340.93947	116340
CHARGE=1+
125.50568	68	
194.95973	76	
205.95147	138	
213.88229	68	
213.94064	190	
215.88595	118	
215.93967	184	
216.96762	70	
217.94013	72	
222.95378	114	
224.09343	100	
224.84214	76	
224.94551	78	
225.83057	68	
226.89823	88	
228.13530	72	
228.94351	140	
231.11246	70	
231.88982	78	
231.94993	368	1+
233.50602	70	
233.89693	266	
233.95278	98	
234.89635	144	
237.07706	68	
238.00075	72	
238.46305	72	
238.88729	128	
238.98291	86	
239.84764	186	
239.93664	244	1+
240.84028	86	
241.84043	376	
241.87679	114	
241.90947	84	
242.82995	546	1+
242.94131	236	1+
243.42457	74	
246.90634	72	
246.97435	148	
248.70964	76	
249.87099	68	
249.90032	112	
249.99315	70	
251.83527	72	
253.15643	92	
254.90714	126	
254.96501	126	
254.99436	70	
255.02737	68	
255.07642	104	
255.13743	70	
255.84799	74	
256.84855	124	
256.90276	186	
257.90643	98	
257.95757	68	
258.84543	836	1+
258.89647	172	
258.97042	84	
259.55555	72	
259.91520	98	
259.96149	110	
260.83596	342	
261.15446	78	
261.83328	188	
261.99663	112	
262.43587	96	
262.84398	342	
263.39979	76	
263.90202	96	
264.07378	78	
265.05252	82	
266.84358	136	
267.13609	178	
267.85033	132	
268.12388	70	
268.13966	70	
268.83893	382	
269.83943	194	
271.82667	100	
272.79485	72	
272.82715	86	
272.84308	120	
273.18824	98	
274.85738	74	
275.84200	70	
275.86335	124	
276.80871	72	
276.85710	646	
277.86043	346	
278.84405	972	1+
279.91596	94	
279.99689	70	
280.43648	102	
280.83122	80	
280.86168	82	
282.92645	100	
284.88925	80	
287.08011	68	
289.78916	80	
290.78830	92	
292.43931	124	
293.84657	138	
294.59123	86	
295.89970	80	
296.85213	128	
297.87803	90	
298.01640	136	
298.41452	78	
298.42902	104	
298.85381	74	
298.88519	144	
299.86779	250	1+
301.06275	74	
301.85884	218	1+
302.94274	76	
303.94279	134	
305.03012	72	
305.88848	80	
306.42362	86	
306.88081	90	
308.29427	68	
308.81631	86	
310.87560	136	
312.85726	138	
318.04424	84	
320.20273	84	
321.81743	82	
321.87718	70	
322.04481	80	
324.28616	126	
324.89159	158	
324.91986	90	
325.32078	70	
326.17450	114	
326.87931	70	
326.90617	100	
327.21028	68	
327.28343	94	
327.42152	70	
327.90596	78	
328.96280	76	
329.87508	68	
330.80301	80	
331.29409	78	
331.88610	70	
332.87979	158	
333.78896	72	
334.43517	76	
338.31086	70	
339.83487	130	
340.08533	72	
340.90848	68	
342.89969	82	
344.23134	82	
345.11017	72	
345.75017	72	
END IONS

###FS:    #m/z: 336.94498 #charge 1+
###MS: 62
###MSMS: 65
BEGIN IONS
TITLE=Cmpd 48, +MS2(336.9450), 28.0-35.0eV, 1.4min #65
RTINSECONDS=81.7735
SCANS=62,65
PEPMASS=336.94498	57118
CHARGE=1+
49.40738	78	
141.29368	100	
193.22185	78	
195.94019	70	
197.89050	82	
200.06106	68	
205.94878	124	
210.90076	76	
211.84555	70	
211.94344	1068	1+
212.87656	320	1+
212.89546	68	
213.93756	128	
215.94140	134	
216.88791	100	
217.88011	72	
217.89432	106	
217.93578	76	
220.88851	176	
222.41852	86	
222.97103	112	
223.82899	80	
224.83510	68	
224.84942	82	
226.00563	78	
226.96825	68	
227.95731	78	
228.05527	136	
228.84242	78	
228.93926	72	
229.95512	1074	
229.98202	78	
229.99036	80	
230.88677	368	1+
231.00217	74	
231.41312	86	
231.90814	66	
231.94917	640	
232.84408	68	
233.89840	68	
233.94895	74	
233.99816	102	
234.03148	72	
234.90099	66	
236.07999	72	
237.43075	74	
238.07197	156	
238.85531	212	1+
239.89876	66	
240.14217	96	
240.83431	372	1+
242.84239	158	
243.04323	98	
243.89804	100	
245.93571	80	
246.90460	70	
247.96177	390	
248.90742	66	
249.96030	570	1+
250.46918	114	
250.83262	68	
251.83741	76	
251.95237	72	
252.06948	70	
252.83694	170	
252.95246	110	
252.97116	456	
253.88001	66	
253.90460	252	1+
253.94028	70	
254.06568	66	
254.82938	82	
254.96449	80	
255.07313	296	1+
256.85047	74	
257.40978	86	
258.84855	752	1+
258.90727	66	
259.94945	78	
262.83783	84	
263.99969	76	
264.86033	66	
265.05027	66	
265.85282	72	
266.03266	66	
267.84098	136	
268.84212	460	1+
268.95882	68	
269.96484	70	
270.98279	68	
272.53683	84	
272.84526	160	
273.11089	68	
273.87866	78	
274.15498	72	
274.87802	78	
274.90377	70	
275.41487	66	
276.42036	84	
276.85741	652	1+
276.91697	70	
276.99440	118	
277.83673	82	
278.02915	70	
278.83266	72	
279.83582	106	
282.06111	80	
282.79595	84	
284.78572	66	
286.85061	194	1+
287.14425	68	
287.16732	76	
288.88879	72	
288.99927	94	
290.82041	74	
291.40483	66	
292.05282	66	
293.10637	148	
293.18526	76	
293.43342	68	
293.59107	76	
293.85407	136	
293.87945	126	
293.99003	114	
294.11525	76	
294.18679	78	
294.88002	98	
294.95598	100	
297.89463	78	
298.83423	84	
298.86708	176	1+
299.05494	68	
300.10910	80	
300.17256	82	
301.87309	84	
302.85513	68	
302.90877	76	
303.93891	130	
304.83091	80	
304.86095	88	
305.79851	70	
306.30532	72	
307.89351	86	
308.86385	66	
309.29770	68	
310.01043	86	
310.85203	68	
314.92468	78	
318.59636	92	
318.82884	74	
323.39696	72	
324.87813	102	
324.89552	80	
326.45786	104	
326.89032	72	
328.94515	84	
329.61597	84	
330.80709	72	
336.15739	84	
337.19153	68	
338.86460	80	
340.90634	70	
341.88191	96	
END IONS

###FS:    #m/z: 322.92927 #charge 1+
###MS: 66
###MSMS: 67
BEGIN IONS
TITLE=Cmpd 49, +MS2(322.9293), 28.0-35.0eV, 1.4min #67
RTINSECONDS=85.4365
SCANS=66-67
PEPMASS=322.92927	355392
CHARGE=1+
48.17658	82	
175.07619	70	
189.06591	82	
195.11421	70	
197.95807	70	
198.92311	68	
201.04856	136	
201.90251	74	
203.95608	82	
205.94985	176	
206.84051	74	
206.87949	72	
206.95173	70	
207.97751	62	
208.90660	88	
208.92413	66	
211.88767	60	
212.55886	90	
217.90168	74	
219.94781	70	
220.89895	64	
222.87125	62	
222.89855	86	
223.10024	66	
223.95977	324	1+
224.97425	60	
225.86172	62	
227.92956	108	
228.88901	58	
228.90930	92	
231.12122	84	
231.94939	72	
233.85534	60	
234.14475	68	
236.01200	72	
237.06208	72	
238.89095	138	
238.93840	202	
239.02685	60	
239.07928	136	
239.79439	88	
239.90719	80	
239.96576	80	
240.13845	84	
240.43359	98	
240.82003	98	
240.93944	2778	
241.12227	110	
241.79675	60	
241.93874	7842	1+
242.80999	58	
242.84427	70	
242.89106	68	
242.94101	5246	1+
242.98463	66	
244.85371	66	
244.93967	1826	1+
246.91794	78	
246.97488	192	
248.99166	70	
249.03339	62	
249.96326	142	
250.94106	132	
251.05858	80	
251.33289	82	
252.22547	60	
253.35112	80	
254.14761	66	
254.91198	72	
255.01582	64	
255.10005	58	
256.80508	58	
257.86498	76	
258.89438	88	
259.56735	64	
260.13342	64	
260.82633	136	
261.97455	72	
262.82686	116	
262.95189	80	
263.06711	72	
263.83230	94	
264.18567	64	
265.05425	104	
266.02090	92	
267.13714	66	
267.87058	80	
268.95886	118	
269.11785	80	
269.20046	64	
270.80448	64	
271.11603	68	
273.78520	66	
273.80469	74	
274.80381	68	
275.81238	66	
276.05118	72	
279.09152	984	1+
280.82740	70	
281.10310	78	
282.85391	68	
282.97979	82	
283.79210	70	
283.88719	74	
283.97096	90	
283.99479	90	
284.29085	240	1+
284.84572	66	
287.73184	92	
287.98598	72	
289.88092	124	
290.87898	76	
291.39468	66	
291.80554	76	
292.86347	84	
293.84963	82	
294.85738	90	
296.13591	68	
296.87826	70	
297.67412	80	
297.81144	160	1+
298.43755	86	
298.76017	70	
299.78465	150	
301.41005	84	
301.54442	84	
301.60195	68	
301.80889	78	
301.87724	98	
302.82104	92	
303.94621	88	
304.87698	108	
305.92096	86	
305.99605	84	
307.30996	70	
307.80078	76	
307.88727	86	
308.15836	80	
308.29439	92	
308.88324	78	
309.15299	66	
309.18769	62	
309.29104	72	
309.44051	66	
311.12765	58	
312.42617	74	
312.88843	76	
313.23382	90	
315.82190	60	
320.83147	68	
320.92837	74	
321.87690	64	
323.23119	58	
324.01087	60	
324.24737	62	
324.89196	458	1+
327.18367	58	
327.88370	70	
END IONS

###FS:    #m/z: 363.95516 #charge 1+
###MS: 66
###MSMS: 68
BEGIN IONS
TITLE=Cmpd 50, +MS2(363.9552), 28.0-35.0eV, 1.5min #68
RTINSECONDS=86.2085
SCANS=66,68
PEPMASS=363.95516	57628
CHARGE=1+
143.40024	78	
182.87204	130	
189.86191	112	
189.90424	82	
191.85623	110	
197.66774	86	
197.86989	104	
201.94093	80	
207.87363	284	1+
209.94157	184	
210.87240	84	
210.94332	138	
212.87721	740	1+
214.89430	80	
214.93595	76	
219.86739	78	
222.95392	232	
223.95095	136	
224.94787	366	
225.89858	74	
225.94085	78	
225.97064	72	
226.89448	136	
226.94609	1284	1+
226.97127	100	
227.93305	118	
228.89297	94	
228.91122	92	
228.94094	922	1+
230.88866	690	1+
232.88559	210	
233.96621	78	
240.93989	544	
240.96184	476	
241.12898	78	
241.94036	1036	1+
242.83656	72	
242.89999	78	
243.83447	114	
243.90932	104	
244.93797	240	
244.95780	732	
245.89431	74	
245.94677	1034	1+
246.80527	130	
246.83279	102	
246.90435	72	
246.95273	692	1+
246.97949	156	
247.38529	102	
248.80231	702	1+
248.89871	354	1+
250.57455	74	
250.79017	88	
250.94695	138	
251.01363	76	
251.79960	92	
252.16575	80	
253.10352	74	
253.90657	78	
256.81385	84	
258.02659	82	
258.84400	168	
258.89938	72	
259.44073	106	
260.83432	240	1+
260.96976	178	
262.43178	82	
262.72838	98	
262.83763	256	1+
264.96438	100	
265.81021	602	1+
265.90464	82	
266.20502	82	
267.84662	76	
267.99104	92	
268.95753	220	
269.12585	72	
269.79775	96	
269.96449	154	
270.80896	132	
270.82402	72	
271.91700	72	
274.81811	78	
276.80458	204	1+
276.85480	178	
277.85110	76	
277.86584	86	
277.93147	74	
278.14044	92	
278.79911	142	
278.85542	176	
279.79426	172	
279.85283	78	
280.10092	82	
280.79419	478	
280.92835	76	
281.11929	76	
281.78909	742	1+
281.87996	166	1+
283.06526	144	
283.47776	96	
283.82312	72	
283.84979	152	
283.98507	90	
284.82274	902	1+
285.79518	130	
285.84290	220	
286.90482	78	
287.80060	146	
289.08918	72	
289.87894	82	
290.80980	80	
293.79928	88	
293.84712	118	
294.87465	130	
294.99401	80	
295.37369	76	
296.00291	100	
296.80865	226	
296.96111	82	
297.15324	76	
297.81111	132	
298.80340	1838	1+
298.86588	226	1+
299.42287	78	
300.79895	874	1+
301.81340	94	
301.86009	158	
301.87399	160	
301.95617	76	
302.86364	114	
304.44717	74	
304.88428	72	
305.94004	74	
308.92637	84	
309.87033	88	
310.13606	74	
310.30274	84	
311.82520	76	
311.86660	94	
311.89183	86	
312.87373	120	
314.81128	314	1+
315.09721	72	
316.16173	98	
316.75583	76	
317.81177	268	
319.82197	206	1+
319.89508	82	
319.94141	76	
320.88196	82	
321.87117	108	
323.88497	86	
324.84479	82	
324.87125	84	
325.84107	92	
325.88899	152	1+
326.86875	96	
327.87724	72	
327.95687	102	
328.40178	98	
330.41448	76	
331.94483	86	
337.41270	72	
342.83171	72	
343.26231	72	
352.84846	100	
352.88311	72	
355.40861	84	
357.78998	78	
360.39597	92	
367.92968	82	
END IONS

###FS:    #m/z: 359.96051 #charge 1+
###MS: 66
###MSMS: 69
BEGIN IONS
TITLE=Cmpd 51, +MS2(359.9605), 28.0-35.0eV, 1.5min #69
RTINSECONDS=86.9805
SCANS=66,69
PEPMASS=359.96051	41622
CHARGE=1+
179.20298	72	
200.86939	84	
201.87479	72	
205.95048	158	
207.95627	74	
208.88534	76	
210.93636	88	
212.88844	76	
222.95041	204	
223.89104	150	
223.95371	278	
224.94494	534	1+
224.97213	80	
226.88734	252	1+
226.94838	890	1+
226.97423	204	
227.93342	100	
228.90746	72	
228.94185	996	1+
234.09768	78	
235.11323	74	
236.89765	84	
238.11421	72	
239.90158	126	
239.93879	72	
240.82239	80	
240.83539	84	
240.94061	224	
240.96191	222	
241.90837	76	
241.94307	154	
242.86750	114	
242.88621	72	
242.93998	118	
242.95698	386	1+
244.85188	72	
244.95719	428	
245.60581	74	
245.94127	134	
246.80809	94	
246.95322	334	
246.97871	150	
247.80084	390	1+
248.34979	78	
248.80357	332	1+
249.94884	90	
250.94543	200	
251.03588	126	
252.93359	74	
254.85436	92	
256.81309	76	
256.98849	100	
257.42757	102	
258.84146	134	
258.86758	82	
258.94088	90	
258.97333	106	
259.14819	82	
260.81550	72	
260.96599	130	
261.96864	72	
262.38613	86	
264.16957	100	
264.81634	86	
264.86470	72	
264.89437	74	
266.81175	704	1+
267.12975	82	
267.97273	252	
268.04735	88	
270.10988	80	
270.89544	88	
272.84333	76	
274.87538	74	
276.81041	228	
276.85698	114	
276.88437	104	
276.93924	72	
276.97594	74	
277.80851	144	
277.85284	114	
277.92621	78	
278.79898	142	
278.84672	380	1+
278.91293	80	
279.02767	72	
279.77051	76	
279.79707	72	
280.79039	738	1+
280.84765	70	
280.87051	74	
280.99790	96	
282.77869	118	
283.99053	90	
284.82266	82	
285.38913	72	
285.44927	82	
285.86533	82	
286.43545	72	
286.91401	104	
288.12574	102	
288.88679	70	
292.87408	76	
293.05467	108	
293.43969	76	
293.96967	72	
294.79785	86	
294.84790	212	
295.01752	76	
295.88910	72	
295.97541	74	
296.80775	388	1+
296.86555	140	
298.07039	76	
298.80226	1578	1+
299.91974	80	
300.09865	86	
300.90543	76	
301.85178	80	
301.87528	76	
303.94384	82	
305.86101	76	
306.43966	78	
307.88933	92	
308.82813	74	
309.12445	176	1+
309.87753	136	
309.93519	76	
314.37609	76	
315.89753	72	
316.81345	306	
316.84996	74	
317.94560	92	
318.80803	148	
319.82216	126	
320.24016	76	
320.80174	164	
321.03155	80	
321.81636	272	1+
322.23841	86	
322.43457	74	
322.91558	70	
323.29056	118	
324.41085	84	
324.89246	192	1+
328.88609	140	
329.88557	94	
329.91003	78	
333.43208	88	
335.13865	72	
335.16088	88	
336.93923	88	
336.96612	72	
337.86383	84	
339.21470	80	
340.20627	78	
347.13777	80	
348.23887	72	
349.91156	86	
351.89627	84	
360.86688	78	
361.02354	76	
361.11427	92	
363.20822	82	
363.95256	82	
END IONS

###FS:    #m/z: 322.92939 #charge 1+
###MS: 70
###MSMS: 71
BEGIN IONS
TITLE=Cmpd 52, +MS2(322.9294), 28.0-35.0eV, 1.5min #71
RTINSECONDS=90.6565
SCANS=70-71
PEPMASS=322.92939	339858
CHARGE=1+
117.76141	80	
155.07768	54	
180.86527	82	
184.03450	64	
190.07009	62	
192.88418	68	
193.88811	74	
194.85862	60	
197.85795	94	
198.95796	80	
201.04652	228	
204.88862	66	
205.94868	312	
205.97427	86	
209.93608	60	
210.13803	74	
211.07026	52	
212.89303	170	
218.84369	50	
219.04704	66	
219.05970	70	
219.88547	66	
220.06399	72	
220.87373	80	
221.50018	80	
221.94558	344	1+
224.95536	72	
224.96721	72	
226.82585	64	
227.92609	70	
227.93865	92	
229.90647	66	
230.85111	98	
233.91543	90	
234.97780	70	
236.88996	54	
238.40441	54	
238.79504	64	
238.93702	200	
239.08263	94	
239.79045	78	
239.90149	82	
240.93959	2238	
241.94116	1628	
242.24208	98	
242.42004	82	
242.81742	206	1+
242.88714	72	
242.94128	4558	1+
243.19823	52	
244.93799	1512	1+
246.44347	100	
246.97589	136	
247.38879	74	
247.91856	52	
247.95524	80	
247.98218	134	
248.83745	72	
249.90042	88	
250.90584	64	
251.79612	88	
251.86668	70	
252.42057	68	
252.92613	74	
253.08221	80	
253.37701	78	
253.78571	56	
253.83283	60	
253.93072	74	
256.61626	72	
256.89981	84	
256.94499	78	
257.82906	178	1+
258.08604	54	
258.80273	50	
258.88472	132	
258.90185	128	
261.79013	80	
261.84160	220	
261.89757	64	
262.82783	58	
263.59705	110	
263.92596	84	
264.05171	56	
264.06993	68	
266.04682	64	
267.83840	64	
267.96646	80	
268.94481	56	
269.91818	90	
271.34043	76	
272.74581	78	
272.84941	122	
273.79548	94	
274.44181	86	
275.81879	64	
278.02954	76	
279.08938	960	1+
279.94748	82	
280.10946	50	
281.05560	62	
281.09896	68	
281.45330	66	
282.04047	88	
282.90584	66	
283.06825	308	1+
283.78765	70	
283.83957	60	
283.97008	56	
284.29039	754	1+
284.45251	68	
285.21695	72	
285.89115	52	
287.84604	76	
289.78676	50	
289.80925	78	
291.00674	76	
291.80529	80	
291.86615	78	
292.09916	70	
296.79382	72	
302.15061	94	
302.86802	58	
302.88542	72	
302.94554	50	
303.08613	68	
303.88601	82	
306.87717	58	
307.04978	68	
307.25163	52	
307.79417	64	
307.89117	54	
308.28382	66	
308.86821	56	
308.89543	88	
309.04921	78	
309.43573	94	
309.86602	82	
310.26617	70	
310.87411	54	
311.88224	90	
312.07212	68	
312.86051	66	
313.80369	84	
315.81909	64	
318.12086	72	
319.20333	72	
320.18048	58	
320.76316	70	
321.24916	64	
322.85853	60	
323.16950	78	
323.47388	74	
324.89239	294	1+
325.94531	88	
326.88373	76	
327.22838	62	
327.90359	92	
327.99059	64	
END IONS

###FS:    #m/z: 363.95534 #charge 1+
###MS: 70
###MSMS: 72
BEGIN IONS
TITLE=Cmpd 53, +MS2(363.9553), 28.0-35.0eV, 1.6min #72
RTINSECONDS=91.4285
SCANS=70,72
PEPMASS=363.95534	54112
CHARGE=1+
155.09905	78	
178.94477	70	
191.85540	226	
205.87586	78	
207.95127	82	
208.88541	90	
209.94408	392	
210.88180	258	
211.78435	70	
212.87987	608	1+
213.09993	74	
218.90090	114	
219.89649	72	
222.95036	396	1+
223.47994	82	
223.87666	104	
224.94599	262	
225.89467	96	
226.94559	1128	1+
226.96892	96	
227.08127	76	
227.92675	116	
228.84428	78	
228.89213	248	
228.94242	1526	1+
229.99559	70	
230.89011	590	1+
231.80728	98	
234.08456	74	
234.09933	70	
234.88009	122	
237.05285	70	
238.06315	92	
240.83554	104	
240.94133	364	
240.96302	254	1+
241.94179	246	
242.30878	72	
242.93941	898	1+
242.95887	324	
243.51074	74	
243.86724	88	
244.94011	248	
244.95578	540	
244.98437	92	
245.94363	816	1+
246.81128	116	
246.98355	106	
247.83973	82	
248.80320	510	1+
248.85711	84	
248.90041	382	
250.79891	70	
250.98262	122	
251.42824	104	
251.91321	142	
251.94681	74	
252.41841	72	
252.66642	86	
252.85142	74	
252.87497	90	
253.02758	84	
253.78996	74	
253.90512	90	
253.95208	72	
257.44713	182	
258.83704	156	
258.97638	74	
259.84265	86	
259.93350	120	
260.83546	132	
260.96359	160	
260.97168	296	1+
261.85908	74	
262.83004	80	
263.88952	122	
264.79378	86	
265.89675	78	
266.81417	434	
266.86184	76	
266.92281	186	1+
267.81471	216	
267.97329	174	1+
268.84363	280	1+
268.95882	84	
269.79490	70	
269.96335	140	
271.03509	78	
275.91233	76	
276.07784	82	
276.85158	178	
276.90892	70	
277.11915	88	
277.85626	294	
278.79805	196	
278.84295	70	
278.86373	210	
279.41315	132	
279.79998	232	
279.84548	112	
280.79283	1132	1+
280.85135	74	
282.80059	220	
283.76980	72	
283.79506	86	
283.91820	70	
284.78160	74	
284.82068	284	1+
284.84810	238	
285.84649	146	
286.03060	70	
286.81524	86	
286.85568	74	
287.83796	130	
289.86863	142	
290.79586	202	1+
290.87287	122	
291.82418	76	
293.06949	92	
294.44413	94	
294.86810	250	1+
295.81067	92	
295.93953	82	
296.80994	278	
297.80671	244	
297.85640	80	
298.02162	72	
298.80559	882	1+
299.07836	78	
299.87202	126	
300.80003	688	1+
300.84357	82	
300.87636	150	
301.86552	184	
303.02835	80	
303.85931	188	
303.94251	186	1+
304.86127	86	
307.82273	102	
308.86245	88	
309.35198	74	
310.88986	76	
312.91909	70	
313.44677	76	
314.39766	98	
314.45429	86	
315.76661	86	
315.81535	770	1+
316.42796	80	
316.81820	526	1+
317.81424	72	
318.81820	288	1+
319.80705	168	1+
320.72811	92	
322.45010	112	
322.93297	72	
323.81965	114	
324.89227	108	
325.82136	82	
326.87770	174	
329.87092	100	
337.95179	74	
340.40995	94	
342.89773	82	
345.82787	78	
346.06781	70	
347.29801	76	
347.46055	76	
347.85990	70	
348.17229	74	
352.88360	72	
363.78391	70	
366.08054	72	
367.12810	96	
END IONS

###FS:    #m/z: 359.96053 #charge 1+
###MS: 70
###MSMS: 73
BEGIN IONS
TITLE=Cmpd 54, +MS2(359.9605), 28.0-35.0eV, 1.6min #73
RTINSECONDS=92.201
SCANS=70,73
PEPMASS=359.96053	38542
CHARGE=1+
198.87811	70	
205.94890	152	
207.95138	74	
209.94553	112	
218.88715	86	
219.88411	78	
222.42196	84	
222.94948	192	
222.96728	92	
222.97766	76	
223.89127	110	
223.94834	80	
224.94847	536	1+
224.96454	144	
225.96917	78	
226.51340	92	
226.92952	70	
226.94841	866	1+
226.96900	234	
227.93128	78	
228.94031	740	
231.78688	74	
232.88544	76	
233.57173	80	
233.96130	112	
234.09565	94	
234.86556	104	
234.94565	84	
234.97191	78	
236.86364	80	
240.78981	68	
240.93877	254	
240.96341	260	
241.41338	112	
241.88665	78	
241.94328	188	
241.96642	172	
242.83665	74	
242.95675	400	1+
244.95728	258	
245.94466	102	
246.95138	328	
246.98011	70	
248.80191	346	1+
250.79324	70	
250.83488	84	
250.94994	120	
251.94456	86	
252.02850	80	
252.12188	146	
252.43207	90	
252.87003	192	1+
252.95498	84	
253.80713	84	
255.90689	72	
256.12687	74	
258.82176	100	
258.83701	128	
258.97326	116	
259.09480	80	
259.82081	76	
259.96724	84	
260.83793	112	
260.87276	86	
260.97099	188	
261.90527	82	
262.97321	218	1+
263.10873	102	
263.82645	90	
264.82039	278	1+
264.94214	74	
266.81271	642	1+
266.86451	98	
267.97088	74	
268.88208	76	
268.96479	106	
269.84332	80	
271.01679	72	
273.81566	84	
274.85990	128	
275.79430	72	
276.80847	96	
277.86242	102	
278.80018	298	
278.86984	70	
279.24304	74	
279.80018	134	
280.11377	94	
280.79160	848	1+
280.94846	76	
281.84854	72	
281.86312	70	
281.88788	72	
282.08798	80	
282.83378	118	
282.89086	70	
282.91759	96	
283.82946	80	
284.82556	182	
286.90949	94	
286.99888	80	
287.41325	90	
288.92834	90	
290.12134	72	
290.83088	76	
290.85586	74	
291.79496	88	
293.89012	122	
296.80554	244	
296.85497	82	
296.95461	88	
296.99483	82	
297.80749	454	
298.80321	1876	1+
298.94383	102	
299.86039	74	
299.97091	74	
301.56178	94	
301.86844	80	
302.94499	112	
303.43887	110	
303.94410	92	
305.44219	82	
305.82986	80	
306.11192	80	
307.43915	102	
308.84008	68	
308.88760	92	
309.80762	92	
309.86788	92	
310.08017	116	
310.82189	70	
315.84087	78	
316.81409	168	
316.82600	212	
317.81441	106	
317.82600	110	
317.88878	78	
318.95142	78	
321.82352	126	
321.95407	92	
322.83354	194	1+
323.88929	192	1+
325.15244	74	
336.94812	74	
339.84508	94	
339.86204	74	
342.19885	154	
342.88414	94	
343.88511	70	
347.89306	86	
349.05035	78	
349.75061	78	
350.37995	82	
350.85368	70	
356.21948	88	
356.77116	84	
357.79471	82	
358.25222	82	
359.19916	82	
359.87859	78	
364.04653	100	
END IONS

###FS:    #m/z: 340.93958 #charge 1+
###MS: 74
###MSMS: 75
BEGIN IONS
TITLE=Cmpd 55, +MS2(340.9396), 28.0-35.0eV, 1.6min #75
RTINSECONDS=95.88
SCANS=74-75
PEPMASS=340.93958	161604
CHARGE=1+
119.92621	80	
175.86047	78	
185.93202	78	
192.89453	156	
192.92174	74	
205.88622	70	
205.94613	66	
206.89011	72	
206.95002	68	
210.90786	78	
210.93482	72	
213.93922	552	1+
214.89180	188	
215.88637	632	
217.88196	272	1+
217.93820	66	
218.90203	68	
221.87870	74	
221.95170	170	
223.83249	100	
223.86739	66	
223.93168	74	
223.96046	126	
224.97499	88	
225.40622	72	
226.88172	98	
227.87572	68	
228.83701	68	
228.94417	76	
230.88516	332	1+
231.94701	298	
233.83823	72	
233.86580	98	
233.89591	204	
233.94916	72	
234.89663	92	
235.89147	344	1+
237.91356	80	
238.54473	68	
238.85429	180	
239.10476	78	
239.85184	92	
240.23007	66	
240.85104	72	
240.94976	80	
241.11494	80	
241.84375	470	
242.82964	536	1+
242.86333	86	
242.91053	116	
243.83316	336	1+
244.88639	76	
244.95864	124	
245.44213	118	
246.94881	76	
247.97262	98	
248.83386	68	
249.13421	68	
249.96295	150	
251.84134	70	
251.92302	68	
253.47084	78	
254.92945	74	
254.96772	68	
255.09703	118	
255.97093	110	
256.84995	242	
256.91512	96	
257.84801	186	
258.06432	92	
258.84526	364	
259.84899	254	
259.90893	102	
259.95704	72	
260.83277	416	
260.85617	194	
261.43237	88	
261.83949	184	
261.91005	138	
262.85060	134	
262.87487	132	
264.85829	108	
264.91813	68	
265.86837	76	
265.99871	76	
266.05269	92	
266.95692	80	
267.13322	76	
268.77969	68	
268.80397	76	
268.84017	502	1+
268.95482	84	
270.86110	76	
272.02450	68	
272.34857	106	
274.36476	78	
274.86053	204	
274.88567	74	
275.85542	106	
276.03523	82	
276.25090	88	
276.81649	66	
276.85367	978	1+
277.91107	72	
277.93147	72	
277.99234	66	
278.17482	78	
278.81388	96	
278.84464	1124	1+
279.86866	338	1+
279.89158	68	
281.18937	90	
281.41811	92	
281.89403	68	
282.81009	96	
284.01332	70	
288.83960	142	
288.86388	78	
290.80185	80	
292.84444	66	
292.87356	128	
294.86711	112	
295.14802	74	
295.86252	98	
295.88323	90	
296.85915	88	
297.88627	108	
298.90588	66	
299.05784	98	
299.78379	78	
299.87237	288	1+
300.31578	70	
301.85964	142	
302.17121	150	
302.86877	188	1+
302.91281	70	
304.44313	102	
304.95101	92	
305.80268	66	
305.89749	96	
306.86028	92	
308.88381	130	
311.86118	136	
311.88598	70	
312.87540	78	
313.38828	78	
313.86241	66	
314.88778	80	
316.13318	70	
319.84700	90	
320.75427	86	
324.10586	74	
324.89590	236	
325.82117	84	
325.90510	124	
329.87220	80	
330.69577	76	
330.80958	72	
330.83858	76	
342.90318	122	
344.17686	74	
344.90218	122	
END IONS

###FS:    #m/z: 363.95525 #charge 1+
###MS: 74
###MSMS: 76
BEGIN IONS
TITLE=Cmpd 56, +MS2(363.9553), 28.0-35.0eV, 1.6min #76
RTINSECONDS=96.652
SCANS=74,76
PEPMASS=363.95525	59064
CHARGE=1+
103.96292	100	
187.86909	76	
189.86324	202	
191.85867	86	
193.08707	72	
200.88660	106	
205.94991	74	
209.94329	168	
212.87828	372	1+
212.92059	72	
219.90756	86	
222.95341	376	1+
222.99735	76	
224.03832	72	
224.94872	70	
224.97201	70	
225.95927	80	
226.94590	1326	1+
226.97121	306	1+
227.89428	78	
227.93591	1266	1+
228.83902	72	
228.89202	162	
228.90699	78	
228.94073	1054	1+
229.84146	82	
230.88859	866	1+
232.80105	80	
232.88272	72	
233.95295	72	
234.13921	74	
234.87434	78	
234.95868	76	
240.94223	350	
240.96234	216	
241.12916	68	
241.91815	70	
241.94042	406	
242.83044	210	1+
242.89859	72	
242.94138	1232	1+
244.12453	82	
244.92041	116	
244.93858	260	
244.95633	952	1+
245.93756	182	
246.80514	168	
246.95182	604	1+
247.80435	74	
248.11172	68	
248.80209	494	1+
248.83961	80	
248.89794	194	
248.97143	82	
249.09168	80	
250.80285	156	
250.95000	110	
251.79858	74	
251.83149	66	
251.94438	80	
253.04896	74	
255.90890	80	
256.95510	70	
258.83359	104	
260.83219	124	
260.96683	162	
261.83301	140	
261.91121	84	
262.08784	70	
262.55944	68	
262.84621	92	
262.96981	136	
263.10864	68	
263.83417	74	
263.88609	90	
263.98214	68	
264.81214	68	
265.05427	82	
265.81709	106	
266.81156	784	1+
266.91065	88	
266.96009	166	
267.13344	90	
267.97372	110	
268.77554	72	
268.81493	84	
268.84209	100	
269.81202	154	
269.84242	128	
270.83890	78	
271.79763	70	
271.85429	74	
273.80551	72	
274.04717	88	
274.94262	84	
276.40612	80	
276.81373	78	
276.84988	68	
277.85601	188	
277.92292	68	
278.79764	176	
278.84737	114	
278.86238	94	
279.79214	1330	1+
280.07234	98	
280.79265	920	1+
280.89358	112	
281.85382	134	
282.78492	252	1+
283.06430	158	1+
283.39895	106	
283.80457	70	
283.85188	252	1+
283.98435	78	
284.12934	84	
284.81926	256	1+
284.83646	96	
285.85037	118	
286.78925	78	
286.81033	178	1+
287.01572	74	
287.43381	78	
288.16951	74	
289.12454	80	
289.13878	72	
290.80184	90	
291.96730	86	
292.44362	92	
294.86745	82	
295.94394	96	
296.80789	256	
297.80504	132	
298.42888	72	
298.80503	704	
299.42156	92	
299.79778	1332	1+
300.87538	80	
301.86316	442	1+
303.79931	186	1+
303.85635	124	
306.81207	96	
307.84293	114	
308.87149	98	
310.55384	90	
312.49766	88	
313.87962	92	
314.82127	144	
315.45044	80	
316.80897	428	1+
317.81107	292	1+
318.93843	80	
319.22132	88	
320.80965	186	
323.82435	138	
324.82025	68	
324.86990	120	
325.13887	68	
326.16559	66	
326.86691	136	
327.67223	88	
329.85969	92	
332.88349	66	
335.34321	74	
336.15556	78	
336.94056	112	
336.96606	66	
338.87633	102	
339.83273	114	
342.06582	74	
342.87290	72	
348.89933	72	
355.71162	114	
355.95494	70	
364.25011	68	
367.12926	76	
END IONS

###FS:    #m/z: 336.94463 #charge 1+
###MS: 74
###MSMS: 77
BEGIN IONS
TITLE=Cmpd 57, +MS2(336.9446), 28.0-35.0eV, 1.7min #77
RTINSECONDS=97.424
SCANS=74,77
PEPMASS=336.94463	47392
CHARGE=1+
81.30799	54	
172.21705	90	
183.65190	64	
206.97385	128	
210.90065	70	
211.90607	80	
211.94336	714	1+
212.87628	286	1+
213.93893	342	1+
215.88791	114	
217.00031	64	
217.87997	68	
219.86922	88	
221.93895	106	
222.83596	116	
223.95531	86	
224.82570	62	
225.38017	72	
225.86340	62	
226.85728	76	
228.64000	100	
228.89396	126	
229.95393	834	
230.00478	78	
230.89179	184	
231.90845	60	
231.94972	368	1+
232.81596	62	
233.82527	144	
233.87200	56	
233.89864	124	
233.95298	78	
235.16398	84	
235.89142	72	
235.91022	66	
238.84467	66	
238.99673	72	
239.84597	170	
239.95041	120	
240.83878	104	
241.84156	252	
241.85607	136	
241.88849	80	
242.83975	420	1+
243.16607	70	
243.82687	128	
243.84269	276	1+
244.07614	74	
244.87891	58	
246.97176	58	
247.94731	84	
247.96297	242	
248.89926	162	
249.95877	74	
250.94786	64	
251.00596	64	
251.83921	156	
251.95880	82	
252.96941	338	1+
253.90314	74	
254.78822	62	
254.90801	100	
254.96369	322	1+
255.07271	124	
255.78513	86	
255.81833	66	
255.83407	82	
255.90694	72	
256.07878	60	
256.86055	146	
257.84435	646	1+
258.43688	68	
258.96053	60	
259.89592	66	
260.83519	190	
260.85306	118	
262.36166	72	
262.54957	74	
263.41393	82	
263.89399	78	
264.10416	64	
264.18946	68	
264.86827	70	
265.44235	86	
265.85881	76	
266.84442	72	
266.86246	62	
267.82606	96	
267.84286	124	
267.88053	62	
268.84053	616	1+
269.84385	422	1+
269.95876	76	
270.98431	74	
274.85388	726	1+
274.87605	248	
275.80629	68	
275.92873	100	
276.39820	84	
276.98215	112	
277.13338	80	
277.83498	122	
277.86345	270	
277.88856	64	
278.86174	394	1+
279.82928	318	1+
280.94041	64	
281.85699	66	
283.03206	66	
283.91794	62	
285.41588	92	
285.84599	372	1+
285.90556	64	
286.96773	104	
289.86837	56	
289.96063	58	
291.89775	96	
293.10468	112	
293.84800	160	
294.87030	272	1+
295.10985	66	
295.84017	70	
295.85715	70	
295.89119	54	
296.93128	94	
297.21462	72	
297.83331	64	
298.24877	68	
298.43778	72	
299.85820	102	
299.87940	70	
300.88535	118	
301.94376	72	
302.77611	72	
302.90878	72	
302.94309	82	
305.16327	80	
306.24519	80	
306.91373	84	
308.45417	66	
308.66779	80	
308.88962	66	
310.17739	76	
310.38038	80	
310.83732	64	
310.86541	88	
311.16638	76	
311.86508	62	
314.35189	66	
315.86476	76	
317.17104	80	
317.24815	78	
318.48687	58	
319.46505	82	
319.88645	56	
323.46279	146	
323.90066	58	
329.87236	74	
331.88709	70	
333.22378	70	
333.79756	74	
336.94370	78	
337.06528	74	
339.89152	60	
340.34676	68	
341.73901	66	
END IONS

###FS:    #m/z: 340.93948 #charge 1+
###MS: 78
###MSMS: 79
BEGIN IONS
TITLE=Cmpd 58, +MS2(340.9395), 28.0-35.0eV, 1.7min #79
RTINSECONDS=101.096
SCANS=78-79
PEPMASS=340.93948	165366
CHARGE=1+
101.02431	76	
184.11984	76	
192.92527	80	
193.89146	68	
196.88660	76	
203.93324	68	
205.99886	78	
206.93226	78	
208.95365	92	
209.03283	70	
209.89257	172	1+
212.87835	160	
213.87830	88	
213.93915	166	
214.89350	140	
214.94328	74	
215.88700	232	1+
216.12381	70	
216.48321	104	
217.88027	66	
221.89147	66	
221.94057	82	
222.10362	66	
222.89216	72	
223.95687	314	
225.88163	102	
226.82981	66	
226.96106	70	
226.97360	78	
227.53101	98	
227.86630	74	
227.89423	74	
227.94631	88	
228.88557	74	
228.94365	92	
230.88717	462	1+
231.95030	276	
233.98869	82	
235.88973	68	
238.83482	76	
238.85051	72	
239.90240	424	1+
240.84336	510	1+
240.87934	76	
240.94795	78	
243.83199	184	
243.84632	62	
244.89036	78	
245.44244	100	
245.83277	106	
246.97401	72	
249.42298	82	
249.95871	266	1+
250.88150	64	
251.90962	86	
252.09271	78	
252.92981	66	
252.95139	64	
253.95895	204	1+
254.02450	112	
254.94701	92	
255.07448	216	
255.96186	218	1+
256.07610	118	
256.91360	134	
257.84923	162	
257.87207	256	1+
257.91042	70	
257.93406	64	
258.84448	608	
259.84919	342	
260.83792	272	
261.84969	140	
262.14760	112	
262.83517	82	
263.89349	80	
264.84620	84	
264.87824	70	
266.85979	100	
267.12971	88	
267.82341	72	
268.83726	134	
268.95866	74	
269.01732	86	
270.16826	70	
270.82270	72	
271.82408	78	
271.85401	98	
271.97777	74	
272.17419	80	
272.43321	92	
272.84505	78	
274.86154	114	
275.80926	108	
275.86569	104	
276.85837	252	
277.85772	294	
277.88655	68	
277.96813	72	
278.11737	66	
278.84501	534	
279.85610	256	
279.92857	90	
280.84335	108	
280.86761	112	
280.92602	80	
281.85292	78	
281.89550	136	
282.85302	156	
283.78584	66	
283.84391	66	
286.87404	90	
286.90340	84	
286.92463	124	
288.85012	70	
292.44763	90	
293.44394	84	
293.84379	78	
294.86337	134	
295.85082	188	1+
296.42998	88	
296.99127	64	
297.88849	72	
298.90434	78	
299.87511	142	
299.89456	84	
300.87115	72	
301.86079	250	
302.16795	64	
304.04662	66	
304.24386	78	
304.92310	64	
305.05399	68	
305.21682	64	
306.42135	74	
306.88361	134	
307.06876	72	
307.80924	80	
308.40433	92	
308.67173	80	
309.29109	72	
310.88405	86	
311.37851	92	
313.85123	66	
313.88205	98	
321.28705	84	
323.10550	64	
324.99263	70	
327.75936	72	
328.19016	82	
328.22388	78	
328.86952	96	
328.88717	74	
329.81005	72	
329.88354	70	
330.80757	70	
335.78627	70	
336.86945	78	
342.32015	86	
342.90901	78	
END IONS

###FS:    #m/z: 336.94468 #charge 1+
###MS: 78
###MSMS: 80
BEGIN IONS
TITLE=Cmpd 59, +MS2(336.9447), 28.0-35.0eV, 1.7min #80
RTINSECONDS=101.869
SCANS=78,80
PEPMASS=336.94468	43106
CHARGE=1+
180.87357	72	
192.88380	68	
196.95712	68	
201.91852	68	
206.94680	74	
209.87853	68	
210.88514	126	
211.94328	442	
212.87994	144	
213.87793	198	1+
213.94071	172	
214.89599	66	
214.94618	96	
215.94153	60	
218.90174	66	
221.92054	68	
223.95795	116	
224.84604	82	
224.95837	66	
226.76700	80	
226.85907	60	
228.88914	74	
229.95343	574	
230.88900	320	1+
231.95213	282	1+
233.89427	150	
233.94823	60	
234.09356	80	
235.89075	156	1+
236.13096	84	
237.01278	66	
237.90054	86	
238.86047	144	
238.90143	88	
239.81701	64	
239.89870	80	
240.81635	80	
240.83183	72	
240.90773	58	
240.94230	84	
241.84048	546	1+
242.86742	74	
244.10700	68	
246.90671	94	
246.97322	166	
247.86615	66	
247.96277	258	
248.40956	80	
249.90032	60	
249.96053	158	
250.82488	76	
250.93189	86	
250.94978	68	
250.97129	70	
251.06801	58	
251.77697	84	
251.81333	60	
251.83993	68	
251.91529	102	
251.96931	62	
252.83567	116	
252.96991	396	
253.90445	176	
254.08831	122	
254.83548	84	
254.97174	120	
255.07449	94	
255.37265	94	
256.12865	80	
256.86573	148	
257.83330	122	
257.85682	60	
258.15496	88	
258.84480	364	
259.85325	160	
259.95957	80	
260.85079	110	
261.13665	76	
261.86761	84	
262.14435	62	
263.83035	74	
265.38622	78	
267.51089	100	
267.84014	84	
268.83949	420	1+
268.85816	86	
269.86379	78	
270.98149	118	
271.91699	70	
273.09298	92	
274.87443	206	
274.91432	130	
275.85717	128	
275.87369	140	
276.83463	118	
276.85489	320	
277.20055	60	
277.39317	88	
277.86163	468	1+
278.83326	68	
278.96212	72	
279.82614	64	
279.84806	188	
280.15675	90	
281.11760	86	
281.16064	60	
281.83793	96	
281.85690	72	
286.85042	326	1+
287.10295	84	
288.85837	66	
288.95775	72	
289.83103	66	
289.91650	78	
290.84778	58	
291.86016	66	
291.97546	58	
292.47069	66	
292.85721	64	
292.88462	122	
293.10219	86	
293.85942	100	
293.99724	82	
294.10811	118	
294.22675	66	
294.88432	78	
295.84700	68	
296.23120	70	
296.28602	66	
296.80030	78	
297.87582	68	
298.13188	102	
298.18497	88	
298.78535	68	
300.87579	118	
300.97758	90	
301.87729	64	
305.18679	84	
305.87927	84	
305.91005	64	
306.87960	72	
306.91819	72	
307.79004	60	
310.42330	64	
310.86451	162	
310.88079	90	
311.88372	80	
312.86693	110	
312.88404	66	
317.41843	66	
321.89025	72	
322.91553	90	
325.90117	74	
328.93611	110	
329.41069	84	
329.72943	70	
329.84196	60	
336.15503	70	
END IONS

###FS:    #m/z: 359.96027 #charge 1+
###MS: 78
###MSMS: 81
BEGIN IONS
TITLE=Cmpd 60, +MS2(359.9603), 28.0-35.0eV, 1.7min #81
RTINSECONDS=102.641
SCANS=78,81
PEPMASS=359.96027	33142
CHARGE=1+
200.87093	72	
200.89208	74	
207.94398	66	
213.86041	74	
214.88909	80	
220.87350	72	
221.96618	64	
222.63997	66	
222.95207	606	1+
223.88621	122	
224.89560	92	
224.94695	306	
225.88743	62	
225.94565	128	
225.97594	118	
226.94430	506	
227.04609	68	
227.96087	76	
228.94307	1146	1+
231.79607	78	
231.87831	66	
234.86275	84	
237.93255	62	
238.95835	70	
240.83886	120	
240.93789	420	1+
240.96392	152	
241.02216	74	
241.96409	80	
242.06635	70	
242.90326	68	
242.96286	178	
244.95690	186	
245.94664	916	1+
246.80860	98	
246.85999	90	
246.95288	618	1+
248.80150	218	
248.82208	98	
249.80600	102	
250.81128	76	
250.94959	178	
251.05077	86	
251.06837	88	
252.57440	88	
252.87486	66	
253.98336	80	
255.90774	156	
255.95603	68	
257.92705	70	
258.84970	180	
258.97036	180	
259.87206	90	
260.07238	72	
260.96801	118	
261.83361	100	
264.81879	238	
265.80949	790	1+
265.97861	78	
266.81182	692	1+
266.96692	82	
267.97594	80	
268.78786	70	
268.95647	154	
269.96995	96	
270.79834	68	
270.88731	100	
271.79973	64	
273.02162	82	
273.97329	242	1+
274.80511	96	
274.83653	66	
274.85714	66	
276.81889	78	
276.86453	106	
277.80850	64	
278.79887	326	1+
278.84925	142	
279.89794	62	
279.98847	70	
280.18563	72	
280.79208	714	1+
280.97555	70	
281.12374	62	
281.82626	78	
281.89003	72	
281.98931	62	
282.83598	66	
282.86382	62	
283.21076	66	
284.82121	328	1+
285.42860	86	
286.90110	100	
287.80445	66	
289.82686	66	
291.80728	64	
292.43401	78	
292.46239	72	
292.86562	70	
292.90078	64	
292.93504	96	
293.40810	82	
295.28073	92	
295.86761	66	
296.81530	208	
297.80759	120	
297.92443	68	
298.80237	800	1+
298.88849	148	
299.86351	218	1+
299.88998	72	
300.79822	90	
302.08009	74	
302.85771	62	
303.94371	180	
305.12701	72	
305.88467	66	
306.84737	72	
308.87239	80	
309.93297	80	
313.08819	68	
314.17343	72	
314.41304	80	
314.82483	88	
315.28665	88	
315.82290	80	
316.49383	72	
316.81076	280	1+
316.86539	66	
318.90314	76	
318.93923	64	
321.81590	330	1+
322.15590	66	
322.83810	74	
322.93285	64	
323.01910	66	
323.81651	68	
324.88641	66	
325.61748	80	
326.18049	92	
327.41491	78	
328.92487	70	
329.87405	154	
329.91255	92	
330.11286	72	
333.87848	104	
334.95316	74	
336.83330	78	
336.94803	130	
338.78798	70	
339.71468	64	
340.94252	72	
341.87962	72	
343.14753	64	
347.53337	72	
352.62937	80	
352.85988	80	
353.88945	62	
357.22113	90	
358.19445	68	
358.90122	76	
360.16319	102	
360.86469	76	
362.35900	76	
364.82491	100	
END IONS

###FS:    #m/z: 322.92917 #charge 1+
###MS: 82
###MSMS: 83
BEGIN IONS
TITLE=Cmpd 61, +MS2(322.9292), 28.0-35.0eV, 1.8min #83
RTINSECONDS=106.314
SCANS=82-83
PEPMASS=322.92917	280820
CHARGE=1+
51.94491	58	
83.09940	70	
94.58746	60	
183.42240	66	
186.76491	86	
194.06740	66	
197.55054	78	
201.04380	122	
201.25914	66	
205.95132	74	
206.95282	68	
207.97965	58	
208.94199	76	
209.48713	54	
209.89263	72	
211.88793	56	
215.84930	74	
218.89263	90	
221.89183	80	
221.94792	522	1+
223.94092	78	
224.98869	80	
225.96114	66	
226.95911	80	
227.86255	76	
227.89596	60	
227.92765	74	
229.84100	90	
232.90783	80	
233.16283	94	
233.92838	78	
233.95296	78	
234.91534	72	
235.84444	60	
236.91477	72	
239.03437	62	
239.07755	132	
239.96729	118	
240.06407	60	
240.08537	60	
240.26257	52	
240.63758	50	
240.82285	122	
240.88109	62	
240.94119	1530	
240.96897	50	
241.94006	1150	
242.81406	168	1+
242.93934	3932	1+
243.06043	98	
243.20429	90	
245.22290	76	
245.90003	48	
246.85097	56	
246.97637	144	
247.45272	80	
247.96872	94	
248.84934	60	
248.90940	56	
248.93257	78	
248.96171	56	
249.01399	78	
249.83260	68	
249.91406	66	
250.94843	138	
251.79837	134	
251.83159	50	
251.84526	50	
251.92665	50	
254.38459	84	
254.91959	70	
254.97284	56	
256.00282	66	
256.84669	66	
257.82144	62	
258.83077	138	
258.84949	56	
258.99606	72	
259.93161	72	
260.26641	54	
260.83696	144	
261.09697	78	
261.91510	102	
262.49346	102	
262.88792	52	
263.90828	72	
265.06027	58	
266.03871	78	
266.28300	58	
266.85100	68	
266.87050	78	
269.02137	86	
269.89625	52	
270.82902	84	
271.55488	86	
272.44570	72	
274.17741	68	
274.90969	64	
275.46580	96	
275.87562	58	
279.09041	1250	1+
280.81072	62	
280.84156	72	
281.23712	50	
282.85770	60	
282.89889	78	
282.99008	84	
283.03326	84	
283.84148	50	
284.29410	222	
285.29558	182	
285.82494	74	
286.17799	98	
286.91411	114	
287.18392	70	
288.86994	72	
289.15407	56	
291.85188	70	
291.86638	68	
292.81751	70	
293.09258	74	
293.29044	70	
294.43341	82	
296.82110	68	
296.86559	76	
297.09816	62	
298.85111	58	
300.86078	62	
301.15863	70	
302.14620	72	
303.94591	74	
304.91013	62	
305.38199	80	
305.73283	82	
305.88038	60	
306.77408	80	
307.79858	54	
308.75802	72	
309.91573	84	
310.13831	74	
310.89769	82	
313.84279	72	
314.89853	64	
320.16550	92	
320.89519	72	
321.42564	78	
321.88369	66	
323.23597	108	
324.28979	70	
325.88809	64	
326.07413	74	
326.89703	62	
327.92135	82	
328.40179	54	
END IONS

###FS:    #m/z: 340.93940 #charge 1+
###MS: 82
###MSMS: 84
BEGIN IONS
TITLE=Cmpd 62, +MS2(340.9394), 28.0-35.0eV, 1.8min #84
RTINSECONDS=107.087
SCANS=82,84
PEPMASS=340.93940	134284
CHARGE=1+
181.86383	70	
201.87664	70	
204.93232	60	
205.94465	80	
207.94395	64	
213.88039	86	
213.93827	268	
215.88912	64	
215.93337	140	
218.70379	98	
222.11091	56	
222.94858	158	1+
222.97168	122	1+
223.83060	68	
224.83322	140	
225.42979	80	
226.89262	78	
226.94426	72	
228.83139	82	
228.84646	58	
228.94302	72	
231.91379	56	
231.95111	84	
232.91158	60	
233.89724	98	
233.95474	68	
237.00729	66	
238.85016	72	
238.88430	76	
239.87978	72	
240.06257	90	
240.13457	94	
240.83827	862	1+
240.96884	76	
241.81792	60	
241.84248	636	1+
243.81724	92	
243.83336	190	
244.82885	100	
244.84614	70	
245.07501	66	
245.97326	72	
246.95257	72	
246.97545	198	1+
249.95055	58	
249.96812	100	
250.89870	66	
251.39328	94	
251.92898	72	
254.84501	92	
254.96200	158	
256.00308	76	
256.14087	68	
256.18023	62	
256.26240	66	
256.41764	142	
256.79833	66	
256.86508	240	
256.91148	70	
257.84736	94	
257.91286	130	1+
257.96752	76	
258.84473	788	1+
259.95970	66	
260.40721	70	
260.83390	258	
260.95796	72	
262.87763	72	
263.02304	72	
264.86939	128	
265.27055	72	
265.85451	82	
267.13945	56	
267.84435	74	
267.88440	68	
267.91086	102	
268.67511	102	
268.84160	290	
269.66734	70	
269.81403	56	
269.83722	132	
269.86199	70	
270.03559	66	
271.80750	176	1+
271.82943	70	
272.84539	90	
273.88659	74	
274.85803	134	
274.87636	70	
274.89756	56	
274.91816	84	
275.86758	294	
276.85395	990	1+
277.03347	88	
278.84457	748	1+
279.89828	70	
279.91169	62	
280.87855	56	
281.85475	70	
282.04248	88	
283.85626	152	
283.94330	76	
284.06685	64	
284.42110	88	
285.84743	72	
287.12207	70	
288.84041	100	
288.88246	66	
288.90949	76	
289.12464	88	
290.37274	100	
290.85418	66	
292.88465	100	
293.86422	72	
294.82747	58	
294.85891	94	
295.88169	68	
296.80440	70	
296.86338	72	
297.87539	80	
299.87043	446	1+
300.14308	58	
300.87347	286	1+
300.94363	70	
302.86827	62	
302.91314	94	
303.86270	88	
305.88243	58	
306.88158	58	
307.78286	106	
307.89239	142	
310.75747	56	
310.81541	56	
310.85220	68	
311.82991	70	
311.95951	100	
316.93261	78	
317.11643	74	
319.03252	62	
320.07094	84	
320.82941	76	
320.87091	90	
320.91265	66	
324.28062	70	
325.46679	94	
325.89618	122	
326.90028	62	
326.95501	76	
327.40585	82	
328.18824	58	
328.81836	66	
330.44350	62	
330.80721	62	
333.89904	68	
334.87973	64	
340.02265	66	
342.16592	72	
342.90444	68	
343.16825	72	
343.78075	76	
343.89658	60	
344.22456	88	
END IONS

###FS:    #m/z: 336.94481 #charge 1+
###MS: 82
###MSMS: 85
BEGIN IONS
TITLE=Cmpd 63, +MS2(336.9448), 28.0-35.0eV, 1.8min #85
RTINSECONDS=107.858
SCANS=82,85
PEPMASS=336.94481	38820
CHARGE=1+
91.54918	76	
123.86864	94	
194.88959	66	
194.94072	60	
196.88327	66	
201.88325	64	
204.13859	78	
205.96918	46	
208.88534	74	
211.94244	950	
212.87940	122	
213.19689	100	
213.94084	126	
215.88929	82	
216.89298	70	
218.95798	72	
220.03876	66	
223.82713	58	
223.95574	126	
226.89640	82	
228.88886	68	
228.91124	62	
229.95328	456	
230.88930	284	1+
231.94748	84	
232.89755	144	
233.38997	82	
233.84435	48	
233.89822	84	
235.89702	50	
236.07997	74	
236.93569	60	
238.81780	78	
238.87486	66	
239.84042	600	1+
240.89089	86	
241.92280	68	
242.48092	86	
242.88650	80	
243.12950	80	
243.83107	72	
243.86530	72	
246.90081	100	
246.97485	102	
248.89964	60	
249.15897	48	
249.89848	70	
249.96053	128	
250.83602	134	
250.98857	110	
251.92458	96	
252.95137	78	
252.96864	380	1+
253.03710	72	
253.83284	58	
253.90140	84	
254.04864	52	
254.88044	78	
254.90225	60	
254.91989	68	
255.11770	68	
255.21362	66	
255.87918	100	
256.06976	48	
256.85708	104	
257.22640	52	
257.85709	74	
258.79503	60	
258.84354	732	1+
258.87345	56	
258.96457	92	
259.95740	52	
260.93010	60	
260.99049	90	
261.84420	114	
261.85974	116	
262.87973	74	
263.10280	50	
264.86230	64	
264.89024	90	
266.86186	134	
267.02333	72	
267.85060	58	
268.83968	694	1+
268.90852	92	
269.84078	430	1+
270.14198	86	
272.85731	60	
272.90335	66	
272.98510	100	
273.16563	100	
273.84410	86	
274.86135	52	
274.95039	56	
275.07066	94	
275.86157	154	
275.87468	154	
275.94921	52	
276.85253	380	
277.86269	446	
277.92911	66	
278.83332	318	1+
278.86700	254	
279.02370	64	
279.85705	72	
279.88162	70	
279.96980	68	
281.04570	48	
281.85714	56	
282.87800	130	
282.96709	66	
285.85704	92	
286.42523	106	
286.84911	286	1+
287.86603	80	
288.85370	252	1+
289.06606	86	
289.78479	46	
290.80160	56	
291.85215	74	
291.88509	52	
292.16841	72	
292.86890	88	
293.06353	68	
293.10631	368	1+
294.86537	182	
295.85528	72	
296.04747	78	
296.28408	84	
296.88510	46	
297.88235	222	1+
298.16796	64	
299.57972	52	
299.86784	52	
300.86940	62	
301.10778	110	
301.82819	68	
304.85856	60	
305.87103	46	
308.86154	74	
309.30008	62	
310.10174	50	
310.88925	58	
313.95576	92	
315.86047	104	
316.40175	90	
317.11999	58	
317.75558	56	
320.75669	50	
323.89808	50	
324.88741	60	
325.90598	60	
326.87733	66	
328.83383	86	
334.32537	64	
338.19334	74	
338.93237	92	
339.22417	62	
340.02760	86	
341.23984	64	
341.90948	76	
END IONS

###FS:    #m/z: 322.92915 #charge 1+
###MS: 86
###MSMS: 87
BEGIN IONS
TITLE=Cmpd 64, +MS2(322.9292), 28.0-35.0eV, 1.9min #87
RTINSECONDS=111.521
SCANS=86-87
PEPMASS=322.92915	211434
CHARGE=1+
95.82779	58	
188.81107	48	
190.92938	56	
192.89859	74	
197.91142	74	
199.88718	48	
201.04351	158	
202.98084	66	
203.95781	66	
205.95204	144	
205.98655	60	
206.12430	32	
206.95518	66	
207.91396	92	
209.11247	66	
212.89364	60	
213.40122	44	
218.39699	92	
218.88710	76	
220.89911	60	
221.24587	34	
221.56033	72	
221.94085	112	
222.94968	76	
223.54391	44	
223.59384	36	
223.94236	82	
223.95866	194	
226.05914	36	
227.10520	80	
232.91565	76	
235.82536	76	
235.94420	68	
238.40260	66	
238.88619	64	
238.95372	212	1+
239.00414	98	
239.41608	92	
239.78480	76	
239.89298	62	
239.90818	46	
240.93995	1034	
241.94057	856	
242.19408	46	
242.88471	60	
242.94154	3406	1+
243.82072	272	1+
244.49466	36	
244.84618	58	
244.87914	92	
244.90695	46	
244.93987	528	
244.96074	76	
245.00551	40	
245.31164	34	
245.80191	44	
246.85158	72	
246.97905	80	
247.97448	72	
248.03092	38	
248.10959	32	
248.83816	64	
249.93765	56	
249.96440	82	
250.94560	66	
251.88202	40	
252.25828	102	
252.93579	74	
253.83152	32	
253.91877	46	
254.91371	70	
257.79388	68	
258.03884	44	
258.82019	62	
258.84221	52	
259.13869	58	
259.82891	48	
259.85063	52	
260.83137	264	1+
261.05730	56	
262.26083	40	
262.86569	58	
263.03312	60	
263.42345	90	
263.72396	34	
263.98181	74	
264.89674	40	
265.05633	72	
265.11822	94	
265.16820	72	
265.24647	50	
266.85603	104	
267.89868	40	
268.05144	78	
268.18000	74	
268.80186	66	
270.95612	72	
271.79703	50	
272.35054	54	
273.85414	46	
276.85634	110	
276.98415	64	
277.01225	40	
278.18722	78	
278.99472	82	
279.01412	34	
279.09144	860	1+
279.78477	34	
279.81579	72	
280.93034	88	
281.81408	76	
281.95357	34	
282.79586	38	
283.35990	88	
283.83733	52	
284.28852	236	
285.29360	114	
286.90721	50	
288.00651	84	
288.85998	66	
289.74754	40	
290.13904	58	
290.80156	46	
290.85210	54	
291.99582	78	
292.13897	74	
293.25897	74	
293.85430	98	
294.38258	78	
294.82750	82	
295.83812	40	
298.80243	120	
298.82370	58	
299.24611	74	
300.81337	56	
300.87533	80	
302.40715	72	
302.87233	84	
302.96375	112	
304.10253	78	
306.03054	78	
307.88715	58	
308.89809	40	
310.24465	54	
312.86912	46	
314.82024	50	
319.85994	72	
321.88609	66	
323.23550	72	
324.88906	40	
325.87244	36	
325.90061	120	
326.89526	58	
327.88791	64	
328.14836	60	
END IONS

###FS:    #m/z: 363.95527 #charge 1+
###MS: 86
###MSMS: 88
BEGIN IONS
TITLE=Cmpd 65, +MS2(363.9553), 28.0-35.0eV, 1.9min #88
RTINSECONDS=112.293
SCANS=86,88
PEPMASS=363.95527	39692
CHARGE=1+
156.75513	74	
189.86025	288	1+
195.92824	76	
196.87972	70	
198.46271	70	
200.88674	70	
205.94432	72	
210.87791	72	
212.87995	178	
213.89292	116	
215.13384	82	
215.88375	80	
222.95209	350	1+
223.97760	78	
224.94676	316	1+
225.97210	84	
226.94689	862	1+
226.97144	250	1+
227.93900	738	1+
228.90178	70	
228.94325	616	1+
230.88931	408	1+
230.93699	70	
232.01516	88	
232.88436	104	
233.94935	80	
235.85551	104	
236.89591	80	
238.04427	86	
238.85296	80	
240.85827	118	
240.94296	228	
241.93993	998	1+
242.83646	92	
242.94245	662	1+
244.89597	86	
244.93839	222	
244.95776	412	1+
245.81201	80	
245.87696	72	
245.93809	110	
246.80751	162	
246.95137	466	
247.80889	102	
247.83908	70	
248.80312	216	
248.84362	74	
248.89858	254	
249.79818	100	
249.90885	122	
250.80277	170	
250.96891	70	
252.94724	80	
253.41620	78	
253.77829	82	
253.83657	84	
255.07049	68	
256.84676	72	
258.83069	264	1+
258.84384	72	
258.86223	126	
258.94277	90	
259.10099	98	
261.43252	78	
261.82404	76	
261.84358	82	
262.84581	80	
263.87676	78	
263.90864	90	
264.81966	116	
264.85055	70	
264.98250	82	
265.05809	68	
265.78539	248	1+
265.97075	80	
266.81245	476	
266.84849	80	
267.81341	244	
267.92473	106	
267.97269	140	
268.81401	168	
268.83968	158	
269.41821	100	
269.82162	142	
269.96878	128	
270.83288	106	
271.40490	88	
271.91318	70	
273.83813	68	
273.90093	84	
275.90815	68	
276.43880	72	
276.85665	102	
276.90496	72	
277.80645	142	
278.21395	76	
278.44126	80	
278.80235	166	
278.84115	326	
278.86143	70	
279.79763	206	
280.42818	82	
280.79256	946	1+
281.85705	72	
281.89837	84	
282.79217	280	
282.83023	202	
282.96926	74	
283.79215	150	
283.83146	96	
283.84643	124	
284.78986	142	
284.82408	280	
285.81394	70	
285.83124	140	
285.84782	154	
285.88727	76	
285.97010	78	
286.92594	80	
287.88782	78	
290.87089	78	
291.93756	76	
292.97486	96	
294.92231	70	
295.93369	90	
296.64120	80	
297.80660	142	
298.04731	72	
298.80507	1060	1+
299.43560	90	
299.86893	72	
300.47096	98	
300.79955	688	1+
300.93924	90	
301.81387	124	
301.85588	408	1+
302.24436	74	
304.80708	80	
304.90766	92	
306.84511	88	
306.92884	82	
307.94740	84	
312.89963	70	
312.94747	86	
315.81918	92	
315.89091	94	
316.81613	148	
318.81103	256	1+
321.98060	82	
322.88887	70	
323.81817	70	
323.86057	86	
324.84674	70	
324.87582	90	
326.33788	76	
328.05047	76	
329.83895	72	
331.76590	78	
333.79310	72	
335.40367	80	
342.19752	70	
343.91475	72	
346.43116	86	
348.40845	106	
354.74224	78	
357.84055	70	
359.53861	98	
361.17778	68	
END IONS

###FS:    #m/z: 359.96025 #charge 1+
###MS: 86
###MSMS: 89
BEGIN IONS
TITLE=Cmpd 66, +MS2(359.9602), 28.0-35.0eV, 1.9min #89
RTINSECONDS=113.073
SCANS=86,89
PEPMASS=359.96025	23334
CHARGE=1+
144.12169	92	
182.86720	82	
192.85820	78	
198.05445	68	
199.98261	86	
205.94800	72	
208.88176	86	
212.53718	72	
221.41045	98	
221.82386	74	
222.95098	572	
223.88943	336	1+
223.99422	114	
224.94684	258	
224.97381	64	
225.95347	224	
226.94567	748	1+
227.88508	80	
228.94093	650	1+
233.86281	66	
234.86486	124	
235.90448	70	
240.82202	102	
240.84108	84	
240.89850	80	
240.94332	66	
240.96833	126	
241.03183	66	
241.78586	124	
241.94301	186	
242.90373	68	
242.95876	266	
244.95537	140	
245.94299	202	
246.95036	246	
247.12427	70	
247.80649	184	
248.03057	98	
248.42524	92	
248.80084	204	
248.81508	90	
249.07789	68	
249.80164	120	
250.94890	190	
251.89405	68	
252.63501	92	
252.95912	88	
253.19135	70	
254.09716	86	
254.85896	80	
254.95707	74	
255.07465	68	
255.85165	66	
258.83003	218	
259.41692	82	
259.44024	70	
259.79529	84	
260.83104	126	
260.94161	148	
260.96844	156	
261.97185	126	
262.86589	84	
263.55721	90	
263.87004	72	
264.81785	104	
264.95766	108	
265.11667	94	
265.82251	68	
265.85245	94	
265.98071	78	
266.81290	764	1+
267.52094	98	
268.80190	78	
268.96081	70	
270.82472	68	
270.88530	100	
273.82149	86	
274.88135	66	
275.86378	80	
276.81617	114	
276.85150	130	
276.90260	80	
277.02526	82	
277.10711	84	
277.85858	122	
278.80081	102	
278.84314	370	1+
279.79747	120	
280.79225	890	1+
281.37481	74	
282.14371	88	
282.78764	72	
284.82206	86	
285.74170	68	
285.82628	70	
287.42973	74	
287.77127	78	
287.87951	102	
288.10865	84	
288.84902	72	
288.89276	74	
289.87255	116	
290.80987	66	
291.11108	104	
291.44290	106	
291.85149	76	
291.95667	88	
291.99201	68	
292.49800	90	
293.40621	92	
293.80775	184	1+
294.92387	78	
295.92891	74	
296.80960	440	1+
296.86134	88	
298.41417	80	
298.80582	500	
298.98176	66	
299.79774	70	
300.80312	214	
300.82227	80	
301.12260	92	
301.85596	68	
303.95253	88	
305.16960	78	
305.89943	80	
306.43225	66	
309.42318	100	
309.79611	104	
310.81351	78	
310.87415	66	
310.90129	82	
311.87282	72	
312.95156	100	
313.80136	68	
314.28006	92	
315.81468	80	
316.81327	748	1+
316.86087	152	1+
317.94581	66	
319.81842	66	
321.82103	150	
322.92628	72	
323.00966	70	
325.81033	70	
332.82495	86	
333.10250	94	
334.96072	108	
339.01403	68	
340.18363	74	
342.90780	70	
343.42751	102	
343.94422	72	
344.95636	90	
349.15412	108	
351.67527	100	
355.87159	74	
358.31488	66	
360.17251	72	
364.01350	80	
END IONS

###FS:    #m/z: 322.92919 #charge 1+
###MS: 90
###MSMS: 91
BEGIN IONS
TITLE=Cmpd 67, +MS2(322.9292), 28.0-35.0eV, 2.0min #91
RTINSECONDS=116.742
SCANS=90-91
PEPMASS=322.92919	269664
CHARGE=1+
167.23588	54	
173.47155	42	
189.12336	102	
194.88980	50	
197.86636	76	
198.03231	76	
198.89703	66	
200.83994	52	
201.03993	64	
203.05598	62	
205.22983	44	
205.95120	126	
206.95019	44	
206.97820	72	
208.12280	70	
209.91931	98	
211.07211	72	
213.95251	72	
216.90059	54	
217.01124	58	
217.83837	72	
217.92177	52	
218.45337	114	
221.94314	142	
222.88531	48	
222.98264	92	
223.95816	104	
224.86457	72	
224.96023	112	
225.96111	66	
226.84430	54	
227.88125	78	
227.93163	192	
227.97398	64	
228.33940	54	
228.84312	96	
229.45403	42	
232.90214	94	
233.91589	76	
235.84626	72	
235.93661	102	
236.97685	72	
238.08031	44	
238.93737	80	
239.14054	62	
240.93952	1296	
240.97674	82	
241.57906	46	
241.81779	86	
241.87917	84	
241.94142	1108	
242.12928	48	
242.88205	50	
242.94030	3272	1+
243.82722	64	
243.99007	42	
244.07624	68	
244.82179	166	
244.94056	624	1+
244.99766	62	
245.96940	82	
246.97272	332	
248.88814	74	
250.94870	46	
251.07600	62	
253.04863	72	
253.89737	52	
255.25702	46	
255.90875	48	
256.89600	50	
257.79797	70	
258.83240	172	
258.89312	60	
259.85649	66	
261.83646	116	
262.83017	88	
262.97136	56	
263.84628	52	
263.97609	62	
264.13346	72	
264.64868	56	
265.06418	72	
265.84634	72	
265.86024	66	
266.87765	44	
267.93908	60	
268.90786	52	
269.12181	70	
271.14817	64	
271.80553	62	
272.46059	96	
272.81189	56	
273.84226	56	
274.01672	110	
274.89989	66	
276.07752	68	
278.81632	70	
279.08953	882	1+
279.15945	64	
279.31874	42	
281.09509	68	
281.12378	42	
282.27579	68	
282.37268	52	
282.88873	72	
283.06579	160	
283.08488	68	
283.27924	68	
283.72598	42	
284.25555	82	
284.29391	458	1+
284.86444	98	
284.94136	78	
284.97456	66	
285.43067	76	
285.86328	128	
286.05103	70	
286.18618	166	
287.05710	92	
287.81694	66	
287.88431	58	
289.78493	50	
289.88061	100	
292.43094	80	
292.45797	68	
292.86382	78	
292.93308	108	
293.85457	58	
293.87508	48	
293.88991	72	
294.85778	80	
296.12136	96	
297.77974	70	
299.05944	48	
300.40690	92	
300.80528	66	
301.84765	58	
302.94081	88	
304.26925	74	
305.89508	68	
307.79270	68	
307.88730	60	
309.88120	92	
311.12312	60	
311.87718	112	
314.89005	48	
316.87186	84	
317.80149	68	
318.02450	70	
319.89066	74	
320.88440	48	
323.82754	84	
325.88834	70	
326.89946	64	
END IONS

###FS:    #m/z: 363.95528 #charge 1+
###MS: 90
###MSMS: 92
BEGIN IONS
TITLE=Cmpd 68, +MS2(363.9553), 28.0-35.0eV, 2.0min #92
RTINSECONDS=117.515
SCANS=90,92
PEPMASS=363.95528	51568
CHARGE=1+
184.93690	64	
186.01232	96	
189.86197	66	
190.52097	114	
191.85727	80	
197.93912	68	
200.90061	90	
208.88363	70	
209.93969	138	
210.88528	186	
212.87856	602	1+
213.40462	154	
222.94613	90	
223.88968	72	
224.94497	366	1+
224.96999	66	
225.96856	80	
226.94697	982	1+
226.97066	186	
227.82742	68	
228.82615	70	
228.89185	120	
228.94110	702	1+
230.88904	636	
231.24012	68	
232.88563	70	
234.87752	80	
235.79888	66	
237.12819	88	
239.44656	94	
240.16521	82	
240.82243	124	
240.94114	406	
240.96287	444	1+
241.83457	172	1+
241.91135	76	
241.94172	1334	1+
242.89677	210	1+
243.20609	82	
243.82710	76	
244.82717	66	
244.84372	182	1+
245.94134	128	
246.95054	576	
248.10211	64	
248.80383	368	
248.89793	448	1+
248.92492	78	
249.80055	172	
250.79405	114	
251.03895	78	
251.79477	90	
252.79652	74	
254.86914	86	
256.88403	84	
257.40964	76	
259.51796	76	
259.84637	66	
259.88435	70	
260.96792	164	
261.82664	170	
261.96793	262	1+
262.82407	74	
262.83822	78	
262.92772	68	
263.82904	138	
264.81433	82	
265.08823	76	
266.81214	374	1+
266.84856	66	
269.04872	80	
269.84564	74	
271.44146	84	
271.85858	78	
271.91288	68	
271.95336	72	
272.84558	72	
272.86328	66	
273.44400	88	
273.79129	118	
276.81156	98	
277.10887	76	
277.81069	70	
277.85551	112	
278.80391	82	
278.84952	78	
279.09529	80	
279.79458	136	
280.79513	398	
280.83538	72	
281.03914	78	
281.13399	70	
281.79108	428	1+
282.84369	238	1+
284.82193	150	
286.85117	76	
287.81712	76	
288.09197	72	
288.94917	72	
289.82863	76	
289.87485	78	
294.85883	194	
295.87419	64	
296.80726	240	
297.81442	206	
298.80380	1256	1+
298.99591	80	
299.87905	72	
300.83485	92	
301.78156	92	
301.80535	256	1+
301.86445	166	
302.85826	218	
303.52659	68	
303.85489	144	
303.88281	98	
307.03014	66	
307.88259	74	
308.25560	68	
308.95036	98	
309.06253	64	
309.85954	78	
311.86204	72	
312.89276	84	
314.09524	72	
314.82345	78	
315.79515	80	
315.82590	78	
315.85819	68	
316.82346	70	
317.92816	78	
318.18879	64	
318.94502	88	
319.79833	72	
319.87917	74	
319.93253	90	
320.04437	66	
321.82793	230	
322.37488	88	
323.84741	100	
325.28514	104	
325.46674	100	
325.97864	98	
326.84209	64	
327.80582	66	
328.12412	72	
329.87023	158	
332.40180	66	
336.42315	84	
336.94515	326	1+
338.20024	114	
338.82832	74	
340.93578	70	
341.08587	64	
343.91027	86	
346.87674	76	
355.01737	70	
355.42034	104	
356.06626	92	
356.42326	72	
356.81752	78	
356.99609	74	
359.70856	76	
360.85806	78	
364.31850	88	
367.77863	72	
369.29480	68	
END IONS

###FS:    #m/z: 359.96057 #charge 1+
###MS: 90
###MSMS: 93
BEGIN IONS
TITLE=Cmpd 69, +MS2(359.9606), 28.0-35.0eV, 2.0min #93
RTINSECONDS=118.287
SCANS=90,93
PEPMASS=359.96057	24422
CHARGE=1+
94.49211	82	
152.53583	62	
191.11817	64	
196.89157	80	
198.05818	74	
200.87660	70	
204.55135	66	
204.98875	82	
209.03958	72	
213.90363	88	
216.85449	68	
217.89655	70	
220.91388	84	
222.94667	84	
223.89045	110	
224.89144	66	
224.94678	308	
225.95297	168	
226.94691	660	1+
227.93335	72	
228.94189	272	
232.87787	76	
232.93448	72	
233.83632	86	
233.96015	66	
234.86842	84	
236.89954	90	
238.94121	72	
240.50584	64	
240.82376	68	
240.83740	122	
240.94054	288	1+
240.96191	496	1+
240.99936	64	
241.89823	106	
243.89781	70	
244.92880	64	
244.95539	434	
245.44422	82	
245.94162	174	
246.95206	428	
246.98383	116	
248.80243	452	1+
250.04756	66	
250.11547	124	
250.79816	62	
250.97064	72	
252.87460	88	
252.95323	128	
253.06833	70	
253.83466	68	
255.95021	64	
258.14319	72	
258.84835	318	1+
258.97514	118	
260.08034	64	
260.81720	72	
260.89865	72	
260.97090	86	
261.23588	66	
261.83942	72	
263.01314	66	
263.88039	68	
264.81563	206	1+
264.84656	92	
265.12163	78	
266.81411	302	
266.93870	98	
267.81120	268	
267.97511	92	
268.84908	82	
269.84166	72	
269.96854	70	
270.01300	106	
270.88893	138	
270.97424	64	
272.81070	82	
272.83520	80	
272.94270	70	
273.79544	72	
273.88279	86	
275.97402	64	
276.81055	76	
276.85760	138	
277.80526	72	
277.87818	86	
278.79746	114	
278.84325	68	
278.91399	68	
279.79762	68	
280.79112	718	1+
281.11250	72	
281.85768	108	
281.87749	72	
282.78460	136	
283.07110	150	
284.13505	68	
284.82290	72	
285.81873	68	
288.88860	72	
289.84145	68	
289.89659	132	
290.88103	82	
292.43917	74	
295.13957	74	
295.81192	146	
296.81126	124	
296.93341	84	
298.57746	92	
298.80137	1274	1+
299.81433	118	
300.86934	70	
301.07613	72	
301.84983	88	
302.01605	112	
302.08020	78	
302.24449	88	
304.02512	90	
304.73453	74	
309.79483	62	
310.80022	72	
315.81439	74	
316.81205	296	
317.81555	126	
317.86051	72	
317.87764	80	
318.39670	76	
318.75881	70	
318.79371	66	
318.81138	74	
319.82607	126	
321.81720	194	
321.88342	70	
323.01776	192	
324.01416	130	
324.07027	72	
326.15836	70	
331.40158	84	
331.88279	68	
334.84396	104	
336.94577	72	
337.12158	66	
337.93375	64	
338.88695	66	
339.38918	64	
342.65645	72	
345.17731	70	
348.23235	64	
348.77985	66	
356.77350	70	
359.86241	62	
360.71985	62	
361.32215	82	
362.72118	64	
362.78682	80	
363.72078	66	
363.88741	90	
365.10349	62	
END IONS

###FS:    #m/z: 340.93973 #charge 1+
###MS: 94
###MSMS: 95
BEGIN IONS
TITLE=Cmpd 70, +MS2(340.9397), 28.0-35.0eV, 2.0min #95
RTINSECONDS=121.972
SCANS=94-95
PEPMASS=340.93973	147174
CHARGE=1+
94.08662	72	
119.83222	84	
191.07874	78	
192.61823	88	
192.88812	162	
193.89656	76	
197.92675	74	
207.94578	86	
210.86864	84	
210.90274	70	
210.93483	68	
211.83997	96	
212.06846	96	
212.87804	140	
213.75462	70	
213.88936	74	
213.94122	60	
215.88823	454	1+
215.94719	60	
217.88378	82	
219.87315	74	
220.87003	100	
221.15132	68	
221.89427	144	
223.82916	72	
223.96119	66	
224.95882	92	
224.97653	70	
225.95762	72	
226.84653	60	
226.85900	66	
228.82600	66	
228.85388	120	
228.94704	70	
229.83941	70	
229.85592	60	
230.88852	62	
231.88977	94	
231.95110	290	
233.89707	84	
233.95996	70	
234.91909	70	
236.08185	78	
236.12253	66	
236.23095	68	
236.85244	60	
236.91263	68	
236.94498	98	
237.00549	62	
238.83973	118	
239.09326	94	
239.84560	60	
240.83571	898	1+
240.96703	90	
241.83935	716	1+
241.90758	62	
243.82590	68	
244.12248	72	
244.82513	58	
246.85039	62	
246.97361	58	
248.84537	82	
248.90532	96	
249.95785	176	
250.46738	106	
251.83932	64	
254.87223	82	
254.89827	130	
254.94112	60	
254.96321	86	
256.26046	76	
256.85137	106	
256.88983	60	
256.91684	138	
257.85687	108	
257.93012	84	
258.84459	518	
259.85138	286	
259.89075	274	1+
259.95276	92	
260.06410	72	
260.83475	718	1+
260.91642	68	
262.83213	126	
265.15813	64	
265.90660	70	
267.13114	156	
268.78131	114	
268.83944	264	
270.82920	136	
272.84633	130	
272.91635	72	
273.08271	100	
273.10508	74	
273.79351	242	1+
273.87537	364	1+
274.89698	210	
276.12930	74	
276.85793	992	1+
276.98397	58	
278.24839	68	
278.84425	1360	1+
279.28100	110	
279.91430	84	
280.09738	60	
280.93240	72	
281.84636	66	
281.89374	250	1+
281.90808	78	
282.85856	104	
283.88118	68	
284.95168	78	
289.84113	62	
289.92706	80	
291.81172	62	
292.38256	92	
292.43474	66	
292.93321	76	
294.86686	190	
295.85040	102	
295.87053	130	
296.85699	92	
296.88781	64	
297.84136	58	
298.31424	64	
299.06542	68	
299.79020	68	
299.85104	162	
299.87263	152	
300.87290	112	
300.91116	136	
301.87148	90	
303.17588	82	
304.88695	64	
305.02841	78	
305.82409	70	
306.43861	82	
309.87043	66	
310.88908	82	
311.86620	62	
313.84061	74	
316.86520	74	
318.75415	62	
319.60974	64	
319.81627	70	
323.44608	62	
324.89379	74	
326.17356	70	
326.88846	80	
327.82612	70	
328.12820	80	
328.18747	112	
328.88317	62	
329.87198	80	
331.88260	66	
334.18373	62	
336.73871	106	
337.25063	66	
340.19942	68	
342.90548	110	
END IONS

###FS:    #m/z: 363.95519 #charge 1+
###MS: 94
###MSMS: 96
BEGIN IONS
TITLE=Cmpd 71, +MS2(363.9552), 28.0-35.0eV, 2.1min #96
RTINSECONDS=122.744
SCANS=94,96
PEPMASS=363.95519	55370
CHARGE=1+
183.93971	110	
185.86627	98	
189.86732	94	
190.86161	120	
191.86134	160	
196.88249	80	
198.87800	74	
201.93572	88	
204.86738	84	
205.88093	80	
205.94697	120	
206.95885	84	
208.88554	192	
209.94043	172	
211.94019	118	
212.11154	72	
212.87697	462	
213.09278	80	
214.89635	74	
222.94960	162	
224.94692	242	
225.09448	100	
225.89143	68	
225.96002	64	
226.94664	792	1+
226.97165	210	1+
227.82208	94	
227.93644	1142	1+
228.89432	112	
228.94073	940	1+
230.88766	1036	1+
232.80283	68	
240.82831	242	1+
240.93734	164	
240.96219	114	
240.97839	86	
241.90185	68	
241.94066	98	
241.96408	140	
242.94064	676	1+
243.83067	66	
243.88141	132	
244.82102	118	
244.95552	480	1+
245.93900	168	
246.90278	138	
246.95281	698	1+
248.80159	406	1+
248.89924	320	
248.94623	76	
249.91953	82	
250.03992	78	
250.80549	146	
250.94919	78	
250.96581	68	
251.06842	64	
253.84058	78	
254.89996	72	
256.85133	74	
258.06433	70	
258.83326	156	
258.84656	132	
258.97293	68	
259.84468	82	
259.97905	90	
260.83727	320	1+
261.32534	72	
261.93476	68	
261.96867	78	
262.89354	66	
263.86813	70	
264.82054	94	
264.87823	70	
265.79657	68	
265.81964	78	
266.81611	262	
267.01088	136	
267.12935	74	
267.77600	78	
267.81176	132	
267.97009	154	
268.82127	80	
268.90448	72	
269.09175	72	
269.83983	68	
270.80887	72	
270.90566	86	
271.88490	68	
271.90815	70	
272.83304	72	
274.81448	66	
274.85292	64	
276.65523	78	
276.85211	486	1+
278.79679	184	
278.96221	70	
279.78941	894	1+
279.85089	86	
280.79137	756	1+
280.84243	182	1+
282.79103	632	1+
282.97156	66	
283.84819	390	1+
284.82680	326	1+
285.07376	76	
285.55513	86	
287.81038	74	
287.87110	88	
288.80752	68	
289.90810	70	
293.11987	66	
294.38907	78	
296.07051	78	
296.80637	164	
298.80144	1050	1+
299.86776	82	
300.95616	66	
301.16116	70	
301.80151	240	
301.85824	146	
301.90739	78	
302.80206	96	
302.85424	160	
303.85696	318	
305.44225	78	
306.43739	146	
306.89066	76	
308.80115	72	
308.91575	114	
309.91761	64	
310.17275	68	
310.87173	76	
312.04226	64	
312.85613	82	
313.81702	68	
314.81665	76	
315.81830	106	
316.81345	240	
317.80768	340	1+
318.80629	196	1+
320.22259	70	
321.15932	76	
321.81293	110	
321.87827	186	
322.82327	110	
323.98220	76	
324.87776	76	
325.73252	66	
325.81886	70	
325.87659	68	
326.87053	188	
326.89253	70	
327.08091	64	
327.92360	78	
330.38068	80	
336.94373	162	
338.90960	72	
339.08375	68	
340.19529	70	
341.14891	76	
342.74321	72	
344.27490	70	
344.41136	110	
346.20039	74	
349.82389	66	
352.78131	96	
353.17606	72	
361.21021	80	
362.18855	64	
363.44250	66	
364.28072	72	
END IONS

###FS:    #m/z: 336.94443 #charge 1+
###MS: 94
###MSMS: 97
BEGIN IONS
TITLE=Cmpd 72, +MS2(336.9444), 28.0-35.0eV, 2.1min #97
RTINSECONDS=123.517
SCANS=94,97
PEPMASS=336.94443	36002
CHARGE=1+
70.85194	102	
119.63315	90	
184.62323	94	
197.96324	64	
202.95985	64	
207.84475	74	
211.94319	312	
212.87725	306	
213.94158	122	
213.95322	66	
215.88511	128	
217.88016	72	
218.19406	68	
218.83455	74	
218.87465	68	
221.83659	80	
228.84561	60	
229.95272	346	
230.89274	60	
230.95469	178	
231.83341	68	
231.89370	124	
231.95277	176	
232.84969	68	
232.94367	60	
233.89273	84	
233.94723	130	
235.89518	84	
236.85821	58	
236.90720	78	
237.06219	60	
238.11455	62	
238.84650	60	
239.84521	182	
239.86272	74	
240.84209	78	
240.86646	72	
240.92115	62	
240.96078	122	
241.84283	234	
242.84624	144	
243.83454	74	
244.84449	72	
244.86349	72	
245.85574	64	
246.85636	72	
246.97409	74	
247.96454	212	
248.88394	90	
248.90136	408	
249.96053	60	
250.83636	124	
250.94769	124	
252.93164	70	
252.97349	74	
254.53962	108	
254.84998	70	
254.90609	74	
255.07481	62	
255.83070	212	1+
255.86778	70	
255.91637	72	
256.12499	86	
256.86725	118	
256.88307	70	
257.23426	76	
258.84507	840	1+
258.86571	92	
258.97043	70	
261.84711	92	
263.88005	76	
264.23339	74	
264.87079	72	
265.19391	66	
266.85929	122	
266.99598	116	
267.40432	96	
267.84023	92	
268.01329	94	
268.84095	478	1+
269.08162	90	
270.98444	78	
271.91530	76	
272.84507	94	
274.86594	102	
275.41284	74	
275.86808	72	
275.98807	78	
276.03079	86	
276.85725	338	
277.86287	264	
278.01967	68	
278.83643	250	1+
278.96015	60	
279.03390	64	
279.08926	70	
279.85688	88	
280.03960	64	
281.86956	74	
282.83483	68	
282.86559	94	
285.84660	590	1+
286.88260	64	
287.40891	86	
288.85325	68	
290.09436	72	
290.92927	64	
292.80998	116	
293.10946	256	
294.01211	68	
294.12390	74	
294.87596	136	
295.02344	64	
296.85069	66	
297.28874	96	
297.86748	70	
297.89265	88	
299.38710	58	
299.41409	58	
299.81130	86	
299.87556	158	
300.41775	96	
300.87810	62	
302.88508	98	
303.94817	74	
304.22433	74	
304.90576	86	
305.89074	82	
306.87954	66	
306.95681	90	
307.89187	94	
308.89188	62	
309.42745	106	
310.85260	66	
311.41980	70	
311.95742	88	
314.16934	68	
314.94671	72	
316.89778	72	
317.79224	58	
320.54114	94	
322.12620	66	
322.98603	74	
325.89968	90	
327.16345	88	
329.87913	62	
330.98630	58	
332.04811	56	
333.93254	66	
335.84695	78	
337.18021	68	
339.88507	88	
340.29702	70	
341.09242	64	
342.22257	80	
END IONS

###FS:    #m/z: 340.93949 #charge 1+
###MS: 98
###MSMS: 99
BEGIN IONS
TITLE=Cmpd 73, +MS2(340.9395), 28.0-35.0eV, 2.1min #99
RTINSECONDS=127.188
SCANS=98-99
PEPMASS=340.93949	145422
CHARGE=1+
45.29084	74	
190.89102	72	
191.79749	74	
192.88380	68	
192.91958	72	
195.04234	72	
196.88656	150	
198.95431	66	
205.94701	120	
208.84442	116	
209.05605	72	
209.37704	86	
209.94238	80	
210.93457	140	
213.93865	202	
214.87655	74	
214.89250	64	
215.83673	78	
215.88310	250	1+
217.88237	190	1+
220.87568	66	
220.95928	68	
221.88934	84	
222.95035	66	
223.95580	130	
224.83563	64	
226.81118	70	
226.94323	88	
227.10377	122	
228.84517	192	
228.93905	84	
230.89252	112	
231.89148	88	
231.95129	80	
233.89840	150	
235.89715	128	
236.07983	70	
236.82574	76	
236.89203	82	
238.86218	74	
239.84085	70	
239.88567	128	
239.91784	66	
239.96359	84	
240.15956	70	
240.84624	152	
240.86681	96	
240.88096	68	
241.84072	686	1+
241.97073	64	
242.90161	66	
242.93611	78	
243.83142	144	
244.83113	70	
244.84876	104	
246.16010	90	
246.97301	84	
248.15629	82	
249.08374	68	
250.94780	76	
251.15563	68	
251.88593	104	
252.40086	88	
253.90721	92	
254.90467	218	1+
255.86937	74	
255.88528	72	
255.95588	84	
256.26044	68	
256.85022	130	
256.86474	120	
257.79781	74	
257.86055	118	
257.93243	70	
258.85028	664	1+
258.90499	78	
259.11249	72	
259.90157	130	
259.95719	94	
260.83466	346	
261.83707	244	
262.83529	250	1+
262.85174	70	
263.87569	66	
264.86396	204	
265.92067	76	
266.16304	78	
266.85970	226	1+
266.90862	86	
267.13220	200	
267.93466	82	
268.84094	366	1+
270.82499	80	
270.85483	72	
271.91709	66	
273.89692	72	
274.86176	302	
275.85410	1246	1+
275.87454	272	
275.89428	66	
275.94696	70	
277.82928	76	
277.89002	66	
278.44132	76	
278.84825	754	1+
278.91054	86	
278.97033	64	
279.86575	98	
280.84834	102	
281.85031	142	
281.86493	78	
283.88082	86	
288.24618	102	
288.83986	180	
289.28743	120	
291.40300	86	
291.81833	74	
291.85551	66	
292.87430	72	
293.85338	88	
294.86760	82	
294.89094	80	
295.95025	82	
296.00529	90	
296.85736	256	1+
296.89082	66	
298.31151	76	
298.89640	74	
299.30774	78	
299.38623	72	
299.77969	72	
299.86665	112	
299.89669	74	
300.87988	164	
301.80935	68	
301.87644	140	
301.93700	72	
302.86786	68	
303.87334	76	
303.90151	126	
303.94400	102	
304.17942	78	
304.93047	96	
305.88026	72	
306.88046	214	1+
306.95288	74	
309.86387	70	
310.90213	68	
312.41746	74	
318.87222	76	
320.89038	92	
321.19441	66	
321.78659	72	
323.24194	76	
323.88519	74	
324.89729	122	
325.89426	72	
326.16950	80	
328.94275	74	
330.81415	68	
342.20674	68	
342.31792	80	
END IONS

###FS:    #m/z: 336.94471 #charge 1+
###MS: 98
###MSMS: 100
BEGIN IONS
TITLE=Cmpd 74, +MS2(336.9447), 28.0-35.0eV, 2.2min #100
RTINSECONDS=127.959
SCANS=98,100
PEPMASS=336.94471	33836
CHARGE=1+
58.34165	58	
63.34620	90	
139.37514	56	
150.49571	68	
176.70323	70	
196.88516	74	
200.86400	58	
205.94984	76	
211.94315	406	
212.87681	78	
213.87032	64	
213.94302	144	
214.94299	60	
215.89400	140	
215.93975	56	
216.88605	66	
220.80794	72	
221.89096	162	
222.84708	56	
222.86753	62	
223.97676	122	
224.98022	84	
225.88209	56	
227.86290	70	
228.85094	102	
229.95386	374	
230.88764	480	1+
231.45012	60	
231.95308	136	
233.91163	74	
235.89338	64	
237.64311	104	
237.89099	78	
238.83699	54	
239.83790	66	
239.90248	56	
240.83801	604	1+
240.84376	120	
241.01223	112	
241.84159	502	1+
242.85789	70	
243.83763	112	
244.86175	60	
246.84849	66	
246.90253	86	
246.97418	106	
247.96699	96	
248.82998	76	
248.89092	128	
249.83141	96	
249.89659	64	
249.95618	124	
250.95297	94	
250.97275	90	
251.08942	56	
251.83751	66	
251.90952	56	
251.96801	60	
252.50818	80	
252.94352	74	
252.97120	274	
253.16558	54	
253.85842	62	
254.91363	70	
254.96483	86	
255.05099	70	
255.07570	128	
256.83684	60	
256.86622	128	
256.90311	70	
257.85598	68	
258.84644	804	1+
258.86954	60	
259.43696	100	
259.85056	514	1+
259.91626	78	
260.43070	80	
261.47177	88	
261.82045	104	
261.84079	72	
262.80643	56	
262.83210	94	
263.82830	78	
265.08024	94	
265.87053	74	
266.86255	124	
266.99410	114	
267.76389	72	
267.82813	76	
268.84068	494	1+
269.08203	66	
269.89991	62	
271.84852	82	
272.89180	72	
273.43974	78	
273.90118	66	
274.04918	92	
274.85686	138	
274.87320	76	
274.90364	62	
275.78716	54	
275.86930	186	
276.85549	166	
276.98420	74	
277.18684	56	
277.85938	426	1+
277.88234	78	
277.92917	78	
278.83499	124	
278.89033	114	
280.92435	86	
281.85522	58	
282.86586	66	
282.88680	66	
284.00718	92	
285.43076	72	
285.84770	120	
286.85536	86	
287.83368	74	
288.79530	62	
288.84910	66	
288.86367	80	
289.85595	74	
292.84755	66	
292.88654	126	
293.10569	146	
293.13033	70	
293.85828	76	
293.99531	108	
294.80836	72	
294.86661	94	
295.88381	56	
297.00734	60	
297.30132	66	
298.85339	76	
298.86839	60	
299.21442	82	
299.75008	70	
299.85197	68	
299.87924	136	
300.42854	78	
300.87400	68	
304.80917	58	
306.87932	70	
307.40472	78	
309.39898	80	
309.79884	66	
314.90093	58	
319.89080	62	
321.74928	70	
323.83174	72	
324.90020	74	
326.21620	88	
330.80948	74	
337.94520	56	
339.40036	120	
342.29514	88	
END IONS

###FS:    #m/z: 359.96031 #charge 1+
###MS: 98
###MSMS: 101
BEGIN IONS
TITLE=Cmpd 75, +MS2(359.9603), 28.0-35.0eV, 2.2min #101
RTINSECONDS=128.731
SCANS=98,101
PEPMASS=359.96031	22342
CHARGE=1+
133.83693	80	
181.94004	68	
191.10253	82	
194.00959	74	
200.94939	82	
203.10487	78	
205.96571	72	
209.94419	200	
216.84984	156	
220.88834	96	
222.87084	86	
222.95202	496	1+
223.03604	68	
223.89130	124	
224.94633	242	1+
224.96485	124	
225.96673	68	
226.94716	850	1+
227.93124	158	
228.89043	66	
228.94117	480	
230.09230	70	
230.84035	70	
231.91935	72	
233.79325	72	
234.86514	100	
235.86880	84	
236.01953	66	
236.14042	74	
236.86190	76	
237.54230	72	
237.94779	72	
237.99516	106	
238.01994	86	
238.89389	76	
240.12890	86	
240.82853	68	
240.93875	220	
240.95961	124	
241.94177	236	
241.96277	82	
242.95861	124	
242.99979	66	
243.83064	84	
243.89049	90	
244.95546	452	
246.85054	92	
246.95283	188	1+
247.81408	66	
249.81531	106	
249.86346	66	
250.83664	84	
250.94940	84	
252.12173	76	
252.87687	108	
253.39457	72	
255.88931	66	
257.13008	66	
257.89624	88	
257.97335	70	
258.13980	68	
259.43678	72	
260.06611	76	
260.95016	76	
260.96801	120	
260.98209	78	
261.85150	86	
263.38765	94	
265.84084	72	
265.97787	92	
266.81343	452	
266.84460	86	
267.46285	84	
267.81515	252	
268.12366	66	
270.66709	94	
270.80063	68	
273.05648	74	
273.10884	78	
273.97516	108	
275.14410	88	
275.96570	110	
276.85934	124	
277.85394	88	
278.80088	124	
278.84699	148	
279.06863	74	
279.85132	82	
280.41604	68	
280.79277	438	1+
280.81973	66	
281.85543	120	
284.82776	200	
284.87081	70	
287.01139	86	
287.42791	80	
288.78689	70	
290.33266	98	
290.85592	76	
291.80079	70	
291.94391	84	
292.03177	84	
292.43477	72	
292.49584	72	
292.79618	100	
293.86490	76	
296.52479	68	
296.80905	262	
297.63209	96	
297.80669	230	
297.93694	92	
298.42479	72	
298.80423	1240	1+
299.18691	72	
299.92673	76	
300.86744	84	
301.79406	76	
301.92853	72	
302.88496	80	
303.02203	72	
303.32128	90	
303.44958	74	
303.79870	72	
303.81559	68	
305.83529	78	
307.01315	66	
309.07310	98	
309.79020	80	
310.03464	96	
311.44800	88	
313.85609	72	
316.81425	296	1+
317.85370	94	
317.91945	88	
320.93035	112	
321.81902	238	
321.92751	66	
322.93843	90	
323.01697	152	
324.26277	72	
324.88212	100	
325.89006	72	
325.90758	66	
328.03499	66	
332.80689	78	
333.01821	66	
338.00141	68	
340.85869	88	
340.94045	76	
342.89982	68	
349.38809	92	
352.87931	72	
353.15087	84	
354.78143	74	
359.75996	72	
360.79965	88	
365.06865	78	
END IONS

###FS:    #m/z: 322.92933 #charge 1+
###MS: 102
###MSMS: 103
BEGIN IONS
TITLE=Cmpd 76, +MS2(322.9293), 28.0-35.0eV, 2.2min #103
RTINSECONDS=132.385
SCANS=102-103
PEPMASS=322.92933	304796
CHARGE=1+
101.09690	36	
165.70127	36	
190.92461	60	
192.88925	90	
193.93272	42	
200.19633	72	
201.04251	110	
202.87755	58	
203.95491	48	
205.94963	72	
208.87302	74	
208.88710	90	
209.89634	72	
209.91756	66	
211.02958	70	
213.48373	74	
218.83810	70	
221.89398	66	
221.94472	154	
222.87000	126	
222.94803	92	
223.87870	68	
223.95923	232	
224.87342	50	
224.97854	58	
225.04476	68	
227.92058	38	
229.85602	58	
230.82899	70	
230.88660	80	
231.89133	60	
232.22243	36	
232.37602	82	
232.78604	60	
236.80137	80	
237.06387	56	
238.02715	66	
238.89595	80	
238.93376	42	
239.08392	60	
239.92196	56	
240.82154	46	
240.88329	70	
240.93884	772	
240.96859	68	
241.82013	186	1+
241.93922	2800	1+
241.96994	48	
242.89007	58	
242.94212	1882	1+
244.82899	154	
244.88066	82	
244.93991	368	1+
245.50384	42	
245.83912	62	
246.85219	154	
246.96765	60	
248.85314	80	
248.98686	82	
249.05841	80	
249.71968	46	
250.88555	72	
251.64853	66	
251.87164	86	
252.85334	64	
253.81544	70	
254.81188	44	
254.92147	70	
255.92033	50	
256.83458	106	
256.89764	60	
256.91362	62	
256.96605	88	
257.79570	72	
258.84378	104	
260.79965	76	
260.83614	174	
261.85730	70	
262.82212	96	
262.97342	58	
263.82926	136	
263.90143	134	
263.99981	120	
264.12170	66	
265.05598	84	
266.05865	68	
266.85726	118	
268.55423	74	
268.81189	54	
268.98915	70	
269.78706	82	
269.80950	92	
269.85553	48	
270.82685	88	
271.79954	46	
273.97613	198	
276.49012	130	
277.11516	62	
278.84179	144	
279.09096	1286	1+
279.13617	64	
279.18142	50	
281.97229	56	
282.08826	50	
282.85816	70	
283.79314	66	
283.97191	92	
284.05678	66	
284.07340	70	
284.29079	280	
284.79631	64	
285.29598	278	
286.83069	48	
287.87338	90	
288.17327	60	
290.78701	82	
290.85812	86	
290.87699	56	
291.85724	56	
292.80447	46	
294.86099	62	
295.84240	40	
297.95122	42	
299.78169	74	
300.05604	74	
301.07128	108	
301.86897	64	
302.81049	98	
302.89598	48	
304.16653	60	
304.40430	94	
305.87174	56	
307.14421	68	
307.33168	68	
307.79240	76	
307.88936	146	
308.86805	92	
309.87685	50	
310.89979	40	
311.80766	78	
312.09393	108	
313.88168	56	
314.87241	56	
315.48975	74	
317.73571	48	
318.91643	36	
323.09423	50	
323.76194	42	
324.29540	54	
324.89578	56	
325.01482	78	
325.90335	132	
326.26687	38	
326.88163	72	
327.71703	72	
END IONS

###FS:    #m/z: 340.93962 #charge 1+
###MS: 102
###MSMS: 104
BEGIN IONS
TITLE=Cmpd 77, +MS2(340.9396), 28.0-35.0eV, 2.2min #104
RTINSECONDS=133.158
SCANS=102,104
PEPMASS=340.93962	152992
CHARGE=1+
189.02365	64	
200.86589	68	
203.95466	66	
210.89708	80	
210.93326	84	
212.06323	64	
212.88802	324	1+
213.87528	66	
213.89159	198	1+
213.94135	86	
215.88802	206	
217.88345	58	
218.90183	58	
219.32521	74	
219.95680	80	
221.86925	78	
221.95346	62	
222.87828	54	
223.14239	62	
223.82887	124	
223.95924	66	
224.83604	124	
226.84639	70	
226.89446	64	
228.88505	90	
228.90027	64	
228.94400	72	
229.84802	76	
229.96403	64	
230.88608	96	
231.89168	106	
231.95405	118	
232.87596	68	
233.45354	100	
233.95092	110	
235.88766	56	
237.07347	56	
238.81426	78	
238.90114	140	
239.84657	160	
240.83352	62	
240.85214	130	
240.88304	286	1+
241.09287	86	
241.84047	402	1+
241.92766	54	
242.88031	60	
243.82791	312	1+
243.84359	238	1+
243.86715	64	
244.90007	66	
245.40773	104	
245.81943	64	
246.89293	64	
246.96782	70	
247.97075	100	
249.96082	60	
250.99414	70	
254.58284	70	
254.95105	86	
254.97299	128	
255.14121	70	
256.26054	80	
256.82886	62	
256.85122	206	
256.86586	272	1+
256.98238	58	
257.15761	80	
257.47065	62	
257.84849	154	
257.92458	96	
258.84566	224	
259.04343	62	
259.85036	336	
260.03235	60	
260.84829	214	
260.96000	74	
261.83092	150	
261.84597	212	
261.89123	56	
261.93350	80	
262.84014	88	
263.13843	56	
263.84629	122	
263.88629	70	
266.83645	80	
266.86662	98	
267.79996	66	
267.86619	136	
267.91474	74	
268.83994	546	1+
268.86024	92	
270.80034	102	
270.83604	178	
271.09971	66	
271.91118	64	
272.37898	88	
272.84460	136	
272.88498	66	
273.79129	76	
273.93938	66	
274.85817	224	
274.87599	74	
275.79597	54	
275.85560	1002	1+
276.05727	66	
277.93951	60	
278.84423	1284	1+
279.08614	122	
279.87726	100	
279.91056	64	
281.90651	54	
282.89608	58	
283.87254	90	
284.78378	88	
284.84167	80	
286.87827	62	
290.87889	68	
292.18520	68	
292.43301	84	
292.89154	78	
294.86348	282	1+
294.88151	96	
295.19859	70	
295.85075	68	
296.05828	56	
296.88653	138	
297.93480	62	
298.25689	58	
299.31868	56	
299.86758	284	1+
299.88880	136	
301.91800	66	
303.85246	56	
304.21816	78	
304.92750	92	
305.91642	92	
306.88793	60	
309.42283	86	
311.85726	186	1+
311.89681	60	
312.87990	68	
313.94102	66	
316.86954	74	
318.07473	64	
318.90978	72	
319.87550	60	
322.85350	68	
322.90451	60	
324.04879	78	
326.89721	68	
328.18624	62	
328.94096	126	
330.36890	58	
330.99714	76	
332.78734	62	
333.86306	80	
333.88537	84	
334.81492	80	
335.42841	78	
338.28118	64	
338.88240	68	
341.81375	72	
END IONS

###FS:    #m/z: 336.94460 #charge 1+
###MS: 102
###MSMS: 105
BEGIN IONS
TITLE=Cmpd 78, +MS2(336.9446), 28.0-35.0eV, 2.3min #105
RTINSECONDS=133.93
SCANS=102,105
PEPMASS=336.94460	31834
CHARGE=1+
163.42441	78	
182.67129	54	
182.87055	66	
184.42980	70	
210.89911	66	
211.94364	418	
212.87941	80	
213.93853	202	
215.88848	220	
218.86556	72	
219.79730	62	
222.88388	76	
223.00479	68	
223.82929	58	
223.84555	80	
223.95421	70	
223.96968	118	
224.89406	64	
224.97478	74	
225.88154	82	
226.85619	76	
226.89317	66	
227.73520	104	
228.88727	54	
229.12677	62	
229.95286	186	
230.88784	408	1+
231.94753	84	
232.85338	56	
233.82522	76	
233.89655	80	
233.95199	94	
237.84716	58	
238.90130	114	
239.14456	70	
239.82679	136	
239.90292	100	
239.92740	72	
240.83676	462	1+
241.79507	82	
241.83994	336	1+
242.42753	82	
242.89819	76	
245.05778	74	
246.85519	78	
247.96114	60	
247.97667	74	
248.00006	70	
248.90162	80	
250.82920	76	
250.95236	208	
251.07031	66	
251.84718	78	
251.94442	86	
251.95088	54	
251.95642	86	
252.84956	66	
252.92776	84	
252.95676	198	
252.96941	210	
253.90319	168	
253.93632	76	
254.96441	276	
255.84002	70	
255.86213	58	
256.26252	90	
256.84467	130	
256.89572	144	
257.21661	80	
257.84338	70	
257.86096	190	
257.92989	58	
257.94395	68	
258.80799	84	
258.84599	370	
258.90951	62	
259.85213	184	
260.85518	152	
261.82893	58	
261.86194	138	
262.90796	62	
263.06877	82	
264.86224	68	
265.00860	74	
265.95658	92	
266.84845	56	
266.86365	120	
267.00901	78	
267.11122	62	
267.90264	104	
268.83810	178	
269.83922	222	1+
269.86919	68	
270.80769	146	
270.98659	66	
271.81868	94	
271.91395	144	
272.86346	56	
272.97311	76	
274.86496	60	
275.88582	58	
276.85628	620	1+
278.04825	62	
278.83783	210	
279.10742	66	
279.85400	62	
280.84152	94	
281.79706	98	
281.86504	54	
283.52105	78	
285.83093	72	
285.84584	484	1+
286.15258	54	
286.17389	74	
290.86231	128	
291.80365	60	
292.82355	56	
293.15199	66	
293.25462	72	
293.85013	52	
293.87086	66	
294.10934	116	
294.16986	76	
294.78141	64	
296.21859	82	
296.23574	58	
297.79488	74	
297.89229	78	
297.99618	54	
298.31028	76	
299.00834	76	
299.83049	60	
299.88015	82	
303.23355	80	
306.91826	64	
308.64788	90	
309.82938	52	
310.85879	70	
310.87387	54	
312.88195	84	
315.27591	96	
316.87159	54	
316.91539	90	
319.04163	60	
321.92320	78	
322.02902	76	
327.89924	64	
328.72221	68	
328.88734	68	
328.96088	72	
330.84534	76	
337.20079	66	
337.29980	66	
341.04472	80	
341.16507	64	
341.89020	106	
END IONS

###FS:    #m/z: 322.92935 #charge 1+
###MS: 106
###MSMS: 107
BEGIN IONS
TITLE=Cmpd 79, +MS2(322.9293), 28.0-35.0eV, 2.3min #107
RTINSECONDS=137.592
SCANS=106-107
PEPMASS=322.92935	299288
CHARGE=1+
102.38394	50	
189.04095	62	
195.96573	62	
199.10672	50	
200.03391	68	
201.04427	102	
202.04914	58	
205.95046	102	
206.94686	40	
207.97239	58	
210.89891	78	
214.88166	58	
219.93145	36	
220.08046	52	
220.89189	94	
220.98118	70	
222.44399	94	
222.87642	64	
223.95726	210	
224.84780	52	
224.98071	76	
225.08590	62	
225.86154	70	
226.39696	44	
227.92933	138	
227.98177	68	
228.84984	64	
228.92840	68	
230.88687	62	
230.90741	58	
231.86703	82	
236.91094	92	
237.09064	70	
238.83308	84	
238.89378	64	
238.94519	76	
239.78880	56	
240.78782	70	
240.86620	62	
240.89108	70	
240.90897	72	
240.93996	1060	
240.97031	108	
241.78930	50	
241.94092	730	
241.97064	48	
242.88619	40	
242.93924	3928	1+
243.11799	46	
243.21373	42	
243.82147	60	
243.83462	78	
244.82106	72	
244.85191	78	
244.97030	72	
245.84651	84	
245.88674	80	
246.97385	70	
247.36957	40	
247.99624	36	
248.83972	52	
249.10132	60	
249.83451	54	
249.90788	74	
250.94582	52	
251.05442	78	
251.93091	66	
252.09668	46	
252.92768	78	
252.96471	74	
253.51802	38	
254.90786	76	
256.26243	78	
257.12623	36	
257.79191	46	
258.09978	60	
258.42687	42	
258.82915	194	
260.83499	72	
261.83244	100	
261.89315	74	
262.00657	38	
262.82996	58	
263.07130	40	
264.08379	76	
265.05616	56	
265.85848	66	
266.35511	38	
266.85250	58	
266.98895	66	
267.07965	70	
268.42331	68	
269.11798	88	
270.81282	66	
271.53060	98	
271.79554	52	
272.94248	86	
273.03177	56	
273.82977	62	
277.88823	66	
279.09153	1092	1+
279.82392	60	
279.94933	64	
279.99191	54	
280.82931	106	
280.96721	82	
281.17703	78	
281.21818	80	
281.51714	74	
281.62780	36	
281.81915	146	1+
282.26983	56	
282.81023	74	
283.06992	148	
284.08572	72	
284.29230	462	1+
284.36754	40	
285.11816	36	
285.83719	74	
286.82225	50	
286.88644	60	
287.05074	74	
289.03075	36	
289.80394	64	
289.88358	118	
290.79206	86	
291.78868	60	
292.85103	74	
293.84570	76	
293.90023	58	
294.03763	66	
294.86092	52	
296.05148	94	
299.75643	70	
300.87765	78	
301.84948	42	
302.79548	80	
303.86436	66	
304.44512	72	
306.87781	44	
307.20860	58	
307.90186	52	
309.79246	62	
312.03563	58	
312.87537	90	
319.89315	40	
320.76727	56	
320.82910	64	
320.86228	114	
322.21357	36	
323.90021	70	
324.31907	68	
325.76101	64	
326.36009	44	
END IONS

###FS:    #m/z: 363.95530 #charge 1+
###MS: 106
###MSMS: 108
BEGIN IONS
TITLE=Cmpd 80, +MS2(363.9553), 28.0-35.0eV, 2.3min #108
RTINSECONDS=138.363
SCANS=106,108
PEPMASS=363.95530	55208
CHARGE=1+
51.49444	68	
57.01001	76	
86.57610	82	
181.00395	92	
189.86794	136	
189.92310	74	
191.85725	70	
197.96480	74	
200.86486	196	1+
201.12204	86	
205.94442	64	
208.88334	82	
209.94926	130	
210.88421	104	
212.87912	270	
215.96521	72	
219.88396	72	
222.93524	72	
222.95180	184	
223.94836	684	1+
224.89038	84	
224.95046	576	1+
225.97058	74	
226.88512	216	1+
226.94690	1150	1+
226.97053	82	
227.57729	100	
228.94152	838	1+
230.82688	80	
230.88971	516	1+
230.96133	98	
232.88081	248	1+
236.07458	66	
236.83161	66	
239.10098	90	
240.45676	92	
240.82575	80	
240.93940	190	
240.96066	108	
241.94142	188	
241.97073	66	
242.02043	66	
242.83454	174	
242.86327	72	
242.94020	512	
242.96253	152	
243.06457	86	
243.82850	72	
243.95356	92	
244.86918	88	
244.95624	482	
245.81875	70	
246.84212	80	
246.93147	80	
246.95085	542	1+
246.97573	78	
247.81243	88	
248.80378	190	
248.84603	64	
249.80482	148	
250.79748	124	
250.89122	110	
250.96502	68	
251.04494	64	
251.10705	84	
252.10084	64	
252.18425	82	
252.47103	84	
252.93747	72	
252.95518	80	
253.16404	86	
253.85251	70	
253.90493	74	
254.90024	72	
256.85042	72	
258.84448	224	
259.84341	134	
260.01677	72	
260.14375	68	
260.83553	66	
260.96890	110	
261.08072	74	
261.82689	312	1+
262.83309	292	1+
264.80230	136	
265.79045	74	
265.82270	64	
266.81066	718	1+
266.83217	150	
266.96825	222	1+
267.92867	76	
268.86005	78	
269.86379	76	
270.82565	64	
270.84233	78	
271.85004	80	
271.97999	78	
272.86581	68	
272.88372	66	
276.85546	70	
277.85740	124	
277.92734	68	
278.42268	74	
278.79896	90	
278.87159	72	
279.80157	88	
280.11156	68	
280.79401	582	1+
280.83750	86	
280.85765	200	1+
280.90541	76	
281.84692	70	
282.79352	112	
283.83206	146	
283.84963	152	
284.81929	248	1+
284.84788	84	
285.79164	68	
285.84137	108	
287.08509	72	
287.92749	70	
289.87039	90	
291.78495	64	
292.82135	84	
295.88661	72	
296.80902	188	
297.80809	256	
298.80146	1534	1+
299.88239	158	
300.39814	94	
301.79492	100	
301.85779	332	1+
303.80459	86	
303.95016	90	
304.80535	64	
304.86109	80	
306.43015	82	
308.42826	86	
308.91990	82	
311.12960	70	
312.86892	80	
314.96173	80	
315.81666	68	
316.81191	318	1+
318.87914	86	
319.42960	74	
321.82786	134	
322.15693	72	
322.82123	104	
322.88237	76	
322.92982	136	
323.92926	84	
324.43975	100	
325.85466	74	
327.81923	66	
328.18823	76	
329.86804	68	
340.73396	72	
341.75242	68	
343.93283	92	
345.81662	100	
347.75316	72	
353.94739	80	
360.35901	68	
362.07919	66	
363.24775	68	
365.16926	76	
367.33626	72	
368.12741	82	
END IONS

###FS:    #m/z: 359.96048 #charge 1+
###MS: 106
###MSMS: 109
BEGIN IONS
TITLE=Cmpd 81, +MS2(359.9605), 28.0-35.0eV, 2.4min #109
RTINSECONDS=139.136
SCANS=106,109
PEPMASS=359.96048	21106
CHARGE=1+
180.86690	84	
182.86058	80	
185.93029	92	
202.87746	78	
209.94775	62	
214.87169	80	
216.85381	126	
220.96325	90	
221.94265	96	
222.95335	360	1+
223.83800	64	
224.94720	528	1+
226.83149	60	
226.94711	696	
226.97143	84	
227.92803	144	
228.84957	72	
228.94284	578	
232.88351	74	
232.90612	66	
234.80807	56	
238.11097	66	
239.89700	78	
240.82613	66	
240.94191	174	
241.78910	68	
241.83811	114	
241.89329	72	
241.93039	80	
241.95918	58	
241.97457	56	
242.94698	74	
242.96085	78	
244.03784	82	
244.95513	366	
245.94441	78	
246.80706	194	1+
246.95191	294	
246.97679	124	
248.80288	284	
249.79890	206	
250.89704	58	
250.95445	126	
251.03025	114	
252.84761	68	
252.87876	68	
253.85585	96	
256.49643	72	
256.88978	104	
256.91794	124	
258.84214	186	
258.90706	78	
258.97112	114	
259.39337	100	
259.80117	62	
260.64674	98	
260.83138	118	
261.84372	74	
263.85643	68	
263.94415	56	
264.81822	104	
265.11660	64	
265.81344	398	1+
265.97460	80	
266.12705	78	
266.81370	276	1+
267.08563	70	
267.97485	92	
268.80584	82	
268.90395	118	
269.11600	74	
270.88332	56	
270.94597	56	
271.89060	78	
275.42126	90	
275.96984	66	
276.80522	216	1+
276.85909	292	
277.58289	82	
278.79165	64	
278.84596	136	
278.88101	66	
279.10121	68	
279.79547	72	
279.96564	86	
280.79316	794	1+
281.13776	100	
281.15482	80	
282.85574	108	
282.96524	60	
284.82304	230	
284.86639	70	
284.92887	58	
285.89139	78	
286.91778	82	
287.91102	76	
291.93334	96	
292.85737	88	
294.95193	70	
295.86545	72	
295.93109	84	
296.04951	66	
296.33042	80	
296.80917	94	
296.87604	58	
296.92287	78	
297.42024	108	
297.80051	62	
297.82220	84	
298.80381	1384	1+
299.05500	68	
299.16547	58	
302.35352	94	
303.83287	88	
304.72161	70	
306.44331	80	
306.88584	80	
308.81830	64	
309.12911	88	
309.79894	66	
311.93818	74	
313.93185	88	
314.81624	66	
314.94885	76	
315.28030	70	
316.81078	280	
316.83654	72	
316.90851	62	
318.81567	92	
318.94253	60	
319.82934	66	
319.93695	84	
320.79385	80	
321.79558	78	
321.81306	62	
322.81404	78	
323.01198	106	
324.89123	80	
326.14456	62	
326.87927	88	
327.95689	80	
332.73279	58	
332.80725	58	
337.11381	94	
337.87079	62	
342.89425	56	
347.81042	86	
350.10667	82	
353.88955	66	
354.90437	60	
355.42495	90	
356.10822	66	
356.41844	88	
357.74150	68	
361.43190	74	
361.72390	74	
361.75844	56	
363.76535	68	
END IONS

###FS:    #m/z: 322.92927 #charge 1+
###MS: 110
###MSMS: 111
BEGIN IONS
TITLE=Cmpd 82, +MS2(322.9293), 28.0-35.0eV, 2.4min #111
RTINSECONDS=142.795
SCANS=110-111
PEPMASS=322.92927	284650
CHARGE=1+
137.47003	28	
171.11831	172	
179.94805	84	
183.42881	80	
194.89155	76	
195.91597	72	
199.86286	34	
201.79968	32	
205.94794	172	
205.96923	78	
207.29123	34	
209.12508	38	
209.55692	72	
218.87297	40	
220.05887	70	
221.10024	64	
221.94259	74	
223.83257	76	
223.96126	166	
224.50542	38	
225.04851	96	
225.83476	28	
226.98364	68	
227.00346	94	
227.69037	32	
228.82748	76	
229.36297	32	
230.86608	44	
231.11823	62	
233.85855	74	
234.43944	66	
234.83091	76	
235.78784	50	
238.83692	54	
238.94043	102	
239.07822	76	
240.02009	36	
240.26260	28	
240.81963	116	
240.88937	34	
240.94108	1030	
241.01070	32	
241.46088	50	
241.94194	738	
241.96722	48	
242.03183	30	
242.09160	34	
242.42155	30	
242.82384	74	
242.94112	2436	1+
243.82110	102	
243.89800	40	
244.43317	86	
244.81997	74	
244.92079	62	
244.93915	488	
246.05649	70	
246.97387	72	
248.85307	46	
249.05291	58	
249.94875	72	
249.97307	72	
250.62283	82	
250.82351	34	
256.80702	64	
256.89183	78	
257.11842	92	
257.51052	40	
257.79778	60	
258.83094	210	
260.98815	80	
261.79200	92	
261.82935	202	
262.04005	70	
262.82851	132	
262.99526	46	
263.88617	128	
263.90407	74	
263.93811	64	
265.05720	120	
265.09632	62	
265.38816	34	
266.00461	72	
266.18506	44	
267.79414	72	
267.84019	76	
267.91290	68	
268.42131	28	
268.84629	184	
269.12809	76	
269.78145	58	
270.85313	50	
271.80190	66	
271.84408	74	
272.84537	134	
273.79730	92	
277.89887	46	
279.09041	1298	1+
281.03485	42	
281.81997	72	
281.87152	68	
281.91250	56	
282.20573	70	
282.23019	74	
282.39138	100	
282.79114	68	
282.88167	228	1+
283.07032	96	
283.21928	64	
283.79823	60	
284.29331	360	
284.86218	58	
286.95724	66	
287.88155	52	
288.10899	98	
289.11242	42	
289.18095	60	
289.85607	74	
289.87473	46	
291.11355	70	
291.86618	52	
293.80387	74	
293.87548	72	
294.39320	72	
295.17988	64	
297.78656	70	
298.91471	70	
300.89720	32	
301.41244	72	
302.88550	44	
304.14931	66	
305.27399	56	
306.12965	42	
307.16778	40	
307.79771	162	
307.87826	64	
308.42367	102	
310.71796	68	
310.87500	50	
313.84716	82	
313.87566	72	
317.72465	64	
319.21887	76	
320.15422	48	
322.26462	70	
322.83821	46	
323.19126	28	
324.77371	66	
324.88842	60	
325.81055	50	
326.20694	82	
326.77934	78	
327.07247	88	
END IONS

###FS:    #m/z: 363.95568 #charge 1+
###MS: 110
###MSMS: 112
BEGIN IONS
TITLE=Cmpd 83, +MS2(363.9557), 28.0-35.0eV, 2.4min #112
RTINSECONDS=143.567
SCANS=110,112
PEPMASS=363.95568	51732
CHARGE=1+
174.94960	72	
182.87213	68	
188.86682	72	
189.86019	114	
191.85537	156	
207.87325	86	
207.98111	88	
209.94235	74	
212.87682	588	
216.88970	70	
217.89817	100	
220.25742	100	
222.95113	110	
224.51836	106	
224.94760	280	1+
226.94627	1466	1+
227.93279	138	
228.94225	860	1+
230.88826	256	
231.88676	134	
232.88914	98	
232.91182	80	
233.88848	74	
235.11500	78	
237.12639	88	
237.91556	70	
239.98649	84	
240.03793	70	
240.94254	232	
240.96126	194	
240.97766	126	
241.83354	74	
241.84747	140	
241.93858	726	1+
242.81211	68	
242.94065	464	1+
243.81910	94	
244.84236	68	
244.93761	152	
244.95794	566	
245.05357	80	
245.46324	104	
245.87118	74	
245.88483	100	
245.94311	178	
246.80845	126	
246.89897	70	
246.95336	584	1+
248.80045	364	
248.84913	72	
248.89906	304	
250.79735	116	
250.83495	72	
250.96931	70	
251.85868	68	
252.95726	86	
253.90422	132	
258.82735	118	
258.97341	112	
259.85263	78	
259.92156	80	
260.83128	110	
260.84491	70	
260.94656	76	
262.79006	70	
262.83168	114	
263.23448	74	
263.91232	86	
264.81453	68	
264.85682	76	
264.97946	76	
265.41228	76	
265.97797	70	
266.81415	580	
266.85257	128	
267.59112	82	
267.78592	72	
267.81147	358	1+
267.97090	122	
268.08763	68	
269.05327	68	
269.83946	98	
269.92816	80	
269.96634	294	1+
270.80870	76	
270.83884	68	
270.88735	78	
270.90175	72	
271.86872	80	
272.08122	68	
274.85161	74	
274.87339	76	
274.88766	68	
275.90457	72	
276.07539	68	
276.85398	132	
276.91915	96	
277.00265	76	
277.91247	192	1+
278.79678	120	
278.87727	126	
279.09905	70	
279.79835	124	
279.84532	204	1+
280.79432	484	1+
281.63642	76	
281.83577	86	
281.87536	68	
282.79471	122	
282.87626	82	
283.78917	80	
283.85366	236	
284.82445	186	
285.36027	68	
285.85614	98	
285.93901	72	
286.92206	70	
287.98798	68	
290.79308	82	
290.85403	92	
290.87054	70	
292.85196	72	
293.10733	74	
293.84902	118	
294.82546	68	
296.60768	82	
296.80754	178	
297.04529	66	
297.80996	154	
297.87540	68	
298.80435	1270	1+
299.86476	72	
300.79804	406	1+
301.58724	76	
301.85758	486	1+
301.92646	92	
303.20117	70	
303.82044	68	
303.83900	72	
303.87759	74	
305.83134	72	
307.38626	148	
310.09282	104	
310.87398	88	
311.84922	68	
313.85169	90	
315.81809	258	1+
318.82308	72	
318.93610	84	
318.96232	72	
319.79619	70	
319.93914	68	
322.92203	72	
324.80251	78	
326.34030	70	
327.87266	66	
332.61884	94	
332.93465	102	
338.83962	78	
346.40357	98	
348.48180	80	
352.86707	70	
353.76983	74	
354.93659	92	
355.42018	106	
END IONS

###FS:    #m/z: 359.96073 #charge 1+
###MS: 110
###MSMS: 113
BEGIN IONS
TITLE=Cmpd 84, +MS2(359.9607), 28.0-35.0eV, 2.4min #113
RTINSECONDS=144.339
SCANS=110,113
PEPMASS=359.96073	20180
CHARGE=1+
140.15303	72	
191.10454	70	
191.93882	86	
193.93071	70	
194.08821	84	
196.88153	72	
198.87819	74	
207.88727	66	
209.94576	158	
211.94355	74	
213.95047	96	
221.89698	64	
222.12351	90	
222.94958	112	
223.88601	148	
224.89755	84	
224.94820	214	
224.96461	138	
226.04284	68	
226.92413	68	
226.94674	386	1+
227.49416	118	
227.83675	90	
227.88598	62	
228.90545	62	
228.94183	510	
234.00733	78	
234.87310	138	
234.95888	108	
235.06047	66	
236.87512	70	
237.05633	72	
237.87588	92	
239.92361	100	
239.97886	66	
240.94081	262	
240.95834	188	
241.84207	80	
241.90316	124	
241.94394	106	
241.96410	156	
241.97822	80	
242.95942	120	
243.89809	72	
243.95733	92	
244.42365	68	
244.95778	396	1+
246.95284	494	
246.97793	120	
247.81211	146	
248.03423	90	
248.80165	232	1+
250.89305	66	
250.90675	96	
250.94598	90	
251.01070	90	
252.87299	82	
253.91102	68	
254.87833	88	
255.23027	164	
256.03250	70	
256.91184	134	
257.15559	68	
258.82703	112	
259.96920	82	
260.84226	70	
261.97242	78	
262.82800	76	
263.97778	66	
264.81489	156	1+
264.86645	68	
264.89853	70	
266.02416	66	
266.81380	274	1+
267.96692	84	
268.81391	126	
268.83987	84	
269.53093	84	
269.96492	86	
269.98297	68	
270.83985	106	
270.89056	146	
272.86668	72	
273.90702	72	
273.92090	70	
275.81872	72	
276.79004	76	
276.80248	208	1+
276.85486	236	
277.80434	240	1+
277.87188	70	
278.14611	66	
278.84140	182	
278.93514	74	
279.10327	76	
279.79514	208	
280.79272	504	1+
281.05761	70	
281.11546	74	
281.85289	80	
282.78547	102	
283.81821	322	1+
284.01543	70	
286.07818	64	
286.80967	66	
286.85961	72	
286.92393	68	
288.62197	68	
288.85960	68	
289.80136	70	
289.83064	88	
289.89757	80	
291.88076	94	
291.99220	68	
292.05517	100	
293.11892	120	
295.05323	66	
295.88667	76	
296.81124	162	
297.11121	86	
298.80311	830	1+
299.85812	84	
299.89225	86	
300.21996	90	
300.80571	194	
300.87111	70	
301.07571	74	
302.86592	66	
302.92581	76	
303.01122	74	
303.88184	82	
304.87572	68	
305.75327	78	
306.67074	90	
308.88094	76	
309.87179	80	
312.88624	84	
313.05122	70	
314.82004	66	
314.99888	72	
316.81272	548	1+
319.87983	80	
322.91567	62	
323.01377	112	
324.88871	78	
327.87905	94	
328.67572	98	
329.59821	98	
330.87425	70	
334.59039	72	
336.94864	114	
338.73319	66	
339.93681	106	
340.93604	72	
341.25357	72	
349.77106	72	
350.90669	66	
351.93094	78	
352.88756	70	
353.39079	66	
359.09454	86	
END IONS

###FS:    #m/z: 340.93971 #charge 1+
###MS: 114
###MSMS: 115
BEGIN IONS
TITLE=Cmpd 85, +MS2(340.9397), 28.0-35.0eV, 2.5min #115
RTINSECONDS=148.003
SCANS=114-115
PEPMASS=340.93971	153762
CHARGE=1+
127.66249	66	
179.87410	74	
190.93107	68	
193.44054	80	
193.94775	66	
199.93079	92	
200.42236	78	
203.93167	72	
205.94677	172	1+
207.85735	72	
210.88476	68	
210.89892	94	
210.93438	56	
211.88289	66	
212.87761	58	
213.93817	218	
214.89435	82	
214.95389	96	
215.88190	120	
215.93302	96	
216.89153	70	
217.88178	64	
222.43487	72	
222.82321	72	
222.97361	64	
223.84709	72	
223.95930	178	
224.97786	60	
225.86512	60	
226.85545	70	
228.84237	106	
230.84011	66	
231.94881	356	1+
232.85006	62	
232.88971	82	
233.89927	154	
234.10272	84	
238.83891	118	
238.85221	66	
238.89279	144	
240.81560	94	
240.83608	60	
240.86971	78	
241.84313	284	
241.89615	100	
242.83417	424	1+
244.89818	60	
244.98460	58	
245.08823	88	
245.22285	70	
245.83332	96	
245.87355	88	
246.85621	58	
246.91213	82	
247.95376	190	1+
249.11465	58	
249.90230	72	
251.83892	68	
251.96008	76	
253.07645	72	
253.14050	60	
254.82534	72	
254.87075	178	
254.92385	80	
254.96743	140	
255.13330	64	
255.87944	94	
255.91060	112	
256.25963	150	
256.41806	80	
256.45736	76	
256.91339	98	
257.14362	64	
257.24221	66	
258.84445	324	
259.85160	766	
260.62155	62	
260.83368	222	
261.84693	122	
262.84978	72	
262.87726	74	
263.17661	56	
263.86242	228	1+
263.88428	88	
264.79187	62	
265.12032	56	
265.85249	88	
266.84458	82	
266.86485	78	
266.99303	66	
267.85242	70	
268.84340	168	
268.86617	74	
268.94017	56	
269.79717	84	
269.82541	58	
269.84709	196	
270.83827	262	1+
271.79555	70	
271.85647	68	
272.84724	78	
272.97333	64	
273.90301	90	
274.86056	318	1+
274.88038	222	1+
276.85492	692	
276.93926	366	1+
277.86702	566	1+
277.92091	78	
278.84508	738	1+
279.86167	192	
280.42191	76	
280.85196	126	
281.83611	58	
281.86132	64	
282.87011	126	
283.42811	72	
286.43939	70	
288.40678	88	
288.83889	118	
289.78054	60	
293.16655	58	
294.84848	74	
294.87579	114	
294.90744	90	
295.86563	74	
296.84106	212	1+
297.89178	204	
297.97540	78	
298.81927	62	
299.88989	72	
300.04972	58	
300.83427	66	
300.86917	70	
301.82007	66	
304.19883	84	
304.29491	68	
304.73034	68	
304.89335	58	
305.88657	88	
307.82024	60	
307.88902	84	
309.93527	70	
310.00199	78	
311.05607	66	
313.91245	92	
314.89461	66	
314.90959	100	
315.91060	66	
316.87356	92	
321.89229	58	
323.06765	64	
325.81715	74	
328.19040	64	
328.81907	108	
331.83765	72	
336.94599	74	
337.14897	74	
337.21871	80	
338.21163	72	
338.95696	86	
342.19531	62	
END IONS

###FS:    #m/z: 363.95548 #charge 1+
###MS: 114
###MSMS: 116
BEGIN IONS
TITLE=Cmpd 86, +MS2(363.9555), 28.0-35.0eV, 2.5min #116
RTINSECONDS=148.774
SCANS=114,116
PEPMASS=363.95548	57350
CHARGE=1+
108.47804	100	
114.69712	102	
171.60209	94	
183.86476	76	
191.85856	126	
209.94326	232	1+
212.87655	742	1+
222.95187	224	
223.94670	92	
224.88672	72	
224.94936	264	
225.88579	80	
225.94272	1266	1+
225.97073	68	
226.88480	74	
226.94577	1082	1+
227.92697	154	
228.79574	80	
228.94005	1220	1+
228.96158	124	
230.84412	68	
230.88892	614	1+
232.88465	236	
233.05599	70	
233.08233	78	
233.96216	86	
234.88179	78	
237.05369	74	
238.92623	76	
239.91608	70	
240.94259	196	
240.96811	98	
241.94038	134	
241.95925	90	
242.00684	84	
242.91334	82	
242.94078	372	
243.87116	72	
243.89593	82	
244.05331	102	
244.82289	78	
244.95739	756	
245.03081	76	
245.79469	70	
245.82253	136	
245.94422	94	
246.80954	68	
246.95152	912	1+
248.80372	240	
248.94015	98	
249.80407	126	
250.79807	70	
250.94571	74	
250.96607	130	
252.04417	98	
252.10619	68	
252.51018	78	
253.90347	84	
256.85053	82	
258.44338	82	
258.83272	146	
258.85037	72	
258.87778	78	
258.97421	142	
259.97703	92	
260.52181	82	
260.97193	90	
261.83226	226	
261.88923	80	
261.92503	80	
264.02770	80	
264.81823	190	
264.88033	88	
265.81653	82	
265.97410	70	
266.79292	82	
266.81027	722	1+
268.84025	126	
269.92822	92	
269.94873	76	
270.83125	98	
270.86719	78	
271.87680	88	
272.39322	86	
272.79248	70	
272.84124	70	
274.86303	74	
276.85368	98	
277.85614	154	
278.12988	80	
278.79508	142	
279.95548	76	
280.79470	666	1+
282.05909	112	
282.82488	78	
283.07048	68	
283.98629	78	
284.43139	96	
284.78773	76	
284.82083	316	1+
285.04508	68	
285.84882	70	
286.81998	132	
287.41279	74	
288.87015	110	
289.85870	74	
289.90617	68	
292.79396	86	
293.11339	72	
293.88780	72	
294.08974	72	
294.81499	86	
294.86463	142	
296.80600	144	
296.85412	148	
297.80895	172	
297.83760	68	
298.80278	1380	1+
298.85551	78	
299.08057	74	
299.72408	72	
299.91349	74	
301.79651	86	
301.86162	476	
302.33826	70	
302.79775	70	
303.14813	88	
303.80304	116	
303.85977	236	
306.44088	70	
307.83531	78	
307.88501	68	
311.85792	72	
312.94481	92	
314.86184	74	
314.88364	90	
316.81419	154	
319.88185	80	
321.82049	246	1+
322.75008	70	
323.80624	72	
323.93782	78	
324.58364	94	
325.01970	72	
327.87944	80	
328.74241	68	
332.14852	78	
332.93665	134	
334.01529	72	
336.15505	84	
337.94386	120	
338.83743	96	
338.97277	72	
342.94793	78	
345.41015	72	
347.85619	82	
349.83084	76	
354.79066	78	
357.44407	92	
360.71556	76	
366.75518	78	
367.14807	72	
END IONS

###FS:    #m/z: 336.94514 #charge 1+
###MS: 114
###MSMS: 117
BEGIN IONS
TITLE=Cmpd 87, +MS2(336.9451), 28.0-35.0eV, 2.5min #117
RTINSECONDS=149.547
SCANS=114,117
PEPMASS=336.94514	24542
CHARGE=1+
95.00716	72	
161.78513	70	
182.86549	72	
185.92528	98	
190.89231	42	
192.92471	70	
195.88690	74	
198.94408	58	
203.09255	64	
211.94381	344	
212.37485	84	
212.88219	146	
213.87486	66	
213.94016	238	
214.87993	48	
215.88346	116	
215.93808	70	
217.88005	54	
220.00217	84	
223.96468	70	
224.96465	108	
225.82734	88	
225.84559	324	1+
226.97015	52	
228.89455	130	
229.95581	598	
230.88663	368	1+
231.94684	276	
232.83045	60	
233.89543	116	
233.96629	68	
234.03354	60	
235.07759	72	
235.82719	64	
236.79604	54	
236.82400	56	
237.06571	66	
237.82082	46	
238.83907	66	
238.89566	76	
239.85021	104	
239.86241	72	
239.92541	92	
240.83512	86	
240.85440	54	
240.95957	122	
241.84184	298	
241.89621	72	
242.79449	70	
243.84381	76	
243.89202	64	
244.81176	50	
246.85987	70	
247.90874	82	
247.98056	70	
248.89821	328	1+
249.96114	224	
250.82533	64	
250.87777	80	
250.95146	122	
251.06994	62	
251.79049	78	
251.84275	126	
252.37363	68	
252.83232	72	
252.90148	102	
252.96980	202	
254.83153	68	
254.91102	80	
254.97075	92	
255.00993	70	
255.07356	168	
255.86361	76	
256.14047	82	
256.86341	98	
257.01789	52	
257.94593	78	
258.84721	528	1+
258.87393	64	
259.85231	336	1+
260.88854	54	
260.91456	66	
262.86967	78	
265.90002	76	
266.10884	40	
266.91256	104	
267.82841	62	
267.84628	90	
268.83960	578	1+
268.89436	68	
269.87186	72	
271.79176	52	
271.91503	84	
272.01033	100	
272.92822	42	
274.86481	66	
274.89979	152	
275.85920	76	
275.87386	148	
275.94922	70	
276.13688	66	
276.85710	772	1+
276.96592	76	
277.83700	178	
277.86169	546	1+
277.96599	78	
278.83678	132	
279.08945	52	
280.06626	70	
280.84101	70	
280.85641	196	
280.96180	70	
281.05159	66	
281.89434	80	
283.86244	58	
285.84847	84	
286.85209	282	1+
288.89705	74	
291.05717	70	
293.10550	116	
293.86917	78	
294.84969	92	
294.86975	46	
295.80434	52	
295.84874	74	
296.21349	70	
296.81258	76	
297.92432	42	
298.82996	62	
298.85009	74	
299.86884	44	
300.87560	104	
303.80909	44	
304.02330	90	
304.17685	66	
304.88679	62	
306.87767	62	
307.89583	92	
309.87749	116	
312.95375	70	
316.86297	56	
317.89097	80	
322.91548	68	
324.90214	62	
325.00178	66	
325.82568	90	
325.90571	82	
326.81488	78	
327.61939	70	
327.80560	62	
328.10829	60	
330.87099	104	
332.97010	44	
333.27738	70	
336.81547	64	
336.97307	88	
339.75406	78	
340.29905	56	
340.83143	66	
END IONS

###FS:    #m/z: 340.93981 #charge 1+
###MS: 118
###MSMS: 119
BEGIN IONS
TITLE=Cmpd 88, +MS2(340.9398), 28.0-35.0eV, 2.6min #119
RTINSECONDS=153.211
SCANS=118-119
PEPMASS=340.93981	161332
CHARGE=1+
58.88975	62	
81.00371	80	
136.42917	100	
182.52518	94	
191.87393	72	
192.89090	84	
192.93860	78	
196.88461	54	
200.85379	92	
203.91229	80	
205.94907	114	
208.00441	90	
208.84435	70	
208.88516	72	
208.92966	86	
208.96436	68	
209.84624	64	
209.92818	84	
210.89886	56	
213.93567	274	1+
214.89613	84	
217.89111	74	
219.89295	68	
219.91837	96	
220.87540	68	
221.91325	78	
223.83051	66	
224.97510	76	
226.89259	84	
227.89429	64	
227.95563	94	
228.83884	72	
228.88329	92	
229.95304	68	
230.89023	258	1+
231.84467	56	
231.94932	202	
233.89652	56	
234.09426	60	
235.95172	92	
236.79782	56	
236.84096	70	
237.87009	64	
238.85437	60	
238.90145	86	
239.85163	82	
239.86606	58	
240.83644	138	
240.88451	66	
240.95942	66	
241.84227	624	1+
242.91718	78	
242.94757	58	
243.83023	150	
243.84666	82	
243.86988	56	
244.83081	224	
244.86289	94	
244.95471	60	
245.87516	80	
246.97591	206	
249.95811	94	
252.98252	54	
254.98028	78	
255.07390	116	
255.96376	200	1+
256.84803	72	
256.90359	88	
257.80617	56	
257.91371	66	
258.84669	390	
259.84927	686	1+
259.90901	110	
259.94375	112	
259.96124	58	
260.34340	84	
260.83477	482	1+
260.93053	54	
262.88816	82	
262.91142	72	
262.97536	70	
263.85889	234	1+
263.87986	108	
263.96428	66	
264.02184	90	
264.86391	168	1+
265.01822	60	
265.05202	76	
265.13817	64	
266.86499	128	
268.84080	292	
269.44453	60	
269.83161	118	
269.86453	94	
270.83878	66	
271.82447	64	
272.02258	66	
272.93544	166	
274.86239	246	1+
274.89485	76	
275.01977	84	
275.89609	66	
275.93881	56	
276.85686	1536	1+
278.05983	72	
278.84418	652	
279.09307	74	
279.87658	64	
280.80870	70	
280.83655	80	
280.89207	56	
281.86126	60	
282.11270	84	
282.79343	58	
282.81865	78	
282.86818	56	
282.88654	88	
284.81283	72	
284.89348	68	
285.83306	66	
287.81482	90	
287.88778	66	
291.80687	154	
292.82768	60	
292.88246	62	
294.85074	56	
294.86962	164	
295.87061	80	
296.85206	144	
297.90746	62	
298.82806	66	
299.87117	100	
299.89227	56	
299.91176	56	
300.87873	120	
300.93709	58	
301.85606	64	
302.45601	72	
303.78543	68	
304.02121	88	
304.80267	54	
305.89645	106	
305.94242	72	
306.88458	66	
307.89133	76	
313.26443	56	
317.99374	82	
318.85496	72	
320.89310	78	
323.93768	68	
324.89987	120	
325.93441	60	
326.17600	84	
326.61039	70	
329.87250	64	
334.87317	74	
338.83061	78	
339.71029	66	
341.35557	94	
343.14356	64	
END IONS

###FS:    #m/z: 336.94514 #charge 1+
###MS: 118
###MSMS: 120
BEGIN IONS
TITLE=Cmpd 89, +MS2(336.9451), 28.0-35.0eV, 2.6min #120
RTINSECONDS=153.983
SCANS=118,120
PEPMASS=336.94514	28284
CHARGE=1+
185.86328	58	
197.86302	62	
208.95611	74	
209.94504	54	
211.94472	618	
212.88089	116	
213.88212	100	
213.93090	98	
213.94335	70	
214.89071	88	
214.94297	90	
216.85377	70	
217.99970	74	
220.89017	90	
221.93889	62	
222.84702	72	
223.82893	68	
223.93352	76	
224.91028	60	
225.84673	98	
227.89263	66	
229.89870	58	
229.95408	414	
230.15194	84	
230.89059	144	
230.93504	70	
231.94946	154	
232.94918	78	
233.83463	74	
233.90048	74	
233.95477	64	
235.10572	58	
235.92362	72	
236.85058	78	
236.89561	66	
237.83825	54	
237.94016	70	
238.06705	66	
238.45766	84	
238.84447	74	
238.94312	86	
239.85321	68	
239.90081	62	
240.83920	784	1+
240.90813	70	
241.84087	580	1+
241.92867	82	
243.83488	78	
243.84822	68	
244.86498	100	
244.88479	54	
245.86396	102	
246.91417	56	
246.97372	128	
247.05119	66	
247.96801	244	
248.90180	84	
249.16493	68	
249.82847	94	
249.84978	72	
249.90438	70	
251.85091	60	
251.91365	58	
252.97103	198	
253.02365	84	
253.97551	82	
254.83930	76	
254.86229	160	1+
254.89812	56	
254.96737	130	
255.07378	122	
255.91872	54	
256.84838	62	
257.08685	110	
257.85894	124	
258.84749	562	1+
258.90902	56	
258.96254	82	
259.18174	76	
260.34126	88	
260.89073	86	
260.93019	86	
262.83586	56	
263.19635	72	
264.86855	76	
267.83458	74	
267.86453	56	
268.81404	86	
268.84170	320	
268.89027	72	
268.98312	62	
269.86408	66	
270.02119	92	
271.09751	88	
271.80975	76	
271.84808	60	
271.87851	56	
272.84911	92	
272.89006	66	
272.98710	76	
273.91113	58	
274.88371	126	
275.86402	90	
276.85679	1166	1+
276.87391	68	
277.83319	72	
277.86466	576	1+
277.97789	58	
278.11735	66	
278.83483	70	
280.88296	68	
281.87547	62	
282.86107	120	
284.53925	62	
284.61584	102	
285.84802	68	
286.85033	358	1+
288.07566	62	
288.80724	100	
288.87839	88	
290.37657	58	
291.75108	70	
292.94113	98	
293.07361	56	
293.11135	138	
294.11320	76	
294.82739	70	
294.84354	70	
294.87231	116	
295.88244	72	
295.97134	74	
297.23581	56	
297.88848	58	
297.90507	82	
298.80908	58	
298.87620	182	1+
299.01919	66	
303.12661	60	
305.89082	62	
307.94511	80	
308.87464	70	
309.43382	74	
309.47696	58	
311.87701	74	
313.60995	140	
315.16668	72	
315.88693	64	
322.95082	90	
323.86729	74	
324.89724	116	
325.94993	130	
331.88261	62	
331.90296	56	
334.76334	70	
334.96088	100	
335.62428	96	
340.12057	62	
341.85235	72	
END IONS

###FS:    #m/z: 359.96036 #charge 1+
###MS: 118
###MSMS: 121
BEGIN IONS
TITLE=Cmpd 90, +MS2(359.9604), 28.0-35.0eV, 2.6min #121
RTINSECONDS=154.755
SCANS=118,121
PEPMASS=359.96036	20394
CHARGE=1+
175.90751	66	
188.91888	64	
190.04669	58	
191.10929	72	
203.94041	74	
209.96380	72	
211.94514	62	
212.91540	80	
214.87657	68	
216.86275	128	
216.88955	66	
217.38379	82	
220.95399	66	
221.88392	116	
221.89638	70	
221.94102	72	
222.95177	536	1+
223.83087	60	
224.94734	312	1+
224.96842	84	
225.01730	70	
225.86906	68	
225.97224	66	
226.88137	72	
226.89604	110	
226.94844	304	
226.97101	150	
227.06480	72	
227.93966	124	
228.94248	1152	1+
231.06966	70	
232.94728	70	
233.06177	72	
233.87781	64	
234.86484	160	
235.61992	78	
236.11193	70	
237.90791	74	
238.94126	114	
238.96585	68	
239.01902	78	
239.07026	66	
239.86285	72	
240.07956	62	
240.94039	446	1+
240.96434	186	
241.89422	76	
243.90918	68	
244.95618	440	
245.82617	100	
245.94336	124	
246.09289	72	
246.80627	272	
246.95213	424	
247.80158	766	1+
248.03849	68	
248.80407	586	1+
250.41507	62	
250.79004	70	
250.90105	72	
250.94900	146	
252.87329	218	1+
254.04400	66	
257.45301	78	
257.98344	72	
260.79572	80	
260.83978	88	
260.97394	80	
261.96476	60	
262.43197	80	
262.94171	58	
263.34764	92	
263.85401	74	
264.82117	122	
266.01890	86	
266.81473	404	1+
266.90864	66	
267.92680	76	
268.84228	68	
268.88848	84	
269.97019	144	
270.88831	250	
271.35841	74	
272.84945	68	
272.89791	114	
273.86427	80	
273.89241	108	
274.02506	68	
274.79958	62	
274.85482	68	
275.81040	64	
275.85566	302	1+
276.42272	100	
276.80991	148	
277.91889	130	
278.79872	180	
278.84526	72	
279.79119	62	
280.79489	390	1+
280.83836	64	
281.87783	64	
282.82772	124	
282.85558	76	
282.91979	82	
283.07269	60	
284.82414	72	
287.41316	74	
288.52611	88	
290.87506	62	
290.96111	60	
291.11367	70	
291.86412	64	
293.11244	62	
293.90461	72	
294.85270	70	
295.87000	90	
295.92801	114	
296.80838	140	
296.91197	82	
297.80560	94	
298.80406	1016	1+
298.84706	58	
299.79092	110	
299.87319	84	
301.88379	72	
303.80683	66	
304.42798	76	
307.94932	96	
309.80744	78	
309.92419	88	
310.88476	182	1+
312.84095	76	
314.82011	84	
315.28223	74	
315.59007	100	
315.81919	62	
315.91279	86	
316.17002	78	
316.81135	198	
317.26484	66	
317.81217	122	
318.42980	76	
318.82217	70	
319.81627	62	
320.82280	60	
320.96108	66	
321.92573	82	
324.89685	64	
326.12529	72	
327.09510	60	
327.78785	58	
336.05828	62	
336.88317	72	
338.11697	82	
339.82800	74	
340.93837	72	
342.14530	66	
345.86232	70	
346.76277	78	
349.00961	64	
356.15226	70	
360.35677	136	
END IONS

###FS:    #m/z: 322.92958 #charge 1+
###MS: 122
###MSMS: 123
BEGIN IONS
TITLE=Cmpd 91, +MS2(322.9296), 28.0-35.0eV, 2.7min #123
RTINSECONDS=158.432
SCANS=122-123
PEPMASS=322.92958	307684
CHARGE=1+
60.88807	66	
70.65277	52	
74.79698	32	
119.14054	30	
161.53210	32	
196.72654	70	
200.88303	68	
201.04921	82	
202.04742	56	
203.89655	78	
205.94764	160	
206.01492	44	
206.88634	60	
209.87302	60	
215.97591	36	
220.87619	88	
220.99402	74	
222.88772	82	
222.95156	72	
223.80497	84	
223.95910	138	
226.22165	34	
226.33039	36	
226.84801	82	
227.21053	62	
227.57544	106	
227.83849	58	
227.93108	114	
228.84439	70	
229.90626	78	
230.82852	104	
230.88842	34	
231.68385	40	
231.87465	68	
237.88358	44	
237.93085	90	
238.58864	34	
238.89513	56	
238.93573	72	
239.07597	78	
239.63083	28	
240.81861	76	
240.93991	1294	
240.96501	92	
241.17485	36	
241.91890	26	
241.94110	900	
242.04508	36	
242.66732	28	
242.82153	94	
242.89755	34	
242.94167	2798	1+
243.24273	34	
243.81179	68	
244.93982	662	1+
244.98450	92	
245.82708	38	
246.08515	28	
246.17927	66	
246.85425	64	
246.97347	420	1+
247.93757	58	
248.85114	54	
251.01180	68	
252.11213	32	
252.82417	80	
252.91792	102	
253.92285	68	
255.09817	72	
255.20445	84	
258.52418	28	
258.79673	52	
258.82848	84	
259.83076	46	
260.82873	96	
261.01752	36	
261.83153	90	
261.83667	82	
261.97886	64	
262.81225	62	
262.87991	68	
262.89780	82	
263.09888	58	
264.84447	32	
266.28324	62	
268.14808	50	
268.95493	72	
269.10647	34	
269.77707	64	
269.80112	94	
270.91008	38	
271.84608	74	
273.27148	64	
275.54959	38	
275.79212	56	
276.88222	48	
277.92297	70	
279.01308	76	
279.09077	1120	1+
279.16931	34	
279.19352	26	
279.38050	30	
279.43811	30	
279.85086	72	
279.96139	52	
280.26574	64	
280.80266	76	
282.08598	70	
282.67654	42	
282.79190	38	
282.95260	82	
282.96919	66	
283.05175	100	
283.07847	90	
283.96608	34	
284.07729	68	
284.29336	628	1+
284.80307	38	
284.92877	28	
285.03217	28	
285.56951	26	
286.00531	36	
286.91346	64	
287.85312	30	
288.98053	66	
289.97537	76	
290.78876	62	
290.85780	56	
291.79903	66	
292.24709	34	
293.48595	34	
293.86066	32	
293.87776	32	
294.58534	42	
296.99682	62	
299.14625	68	
299.78400	70	
300.82842	96	
302.83625	70	
304.88029	64	
305.87919	254	1+
306.75489	54	
308.93521	84	
309.93289	76	
311.84690	64	
316.26783	28	
317.74465	66	
321.03469	54	
321.74475	76	
323.88460	138	
324.10237	60	
324.17271	36	
325.89699	78	
326.40685	80	
326.90609	94	
327.09260	70	
END IONS

###FS:    #m/z: 340.93975 #charge 1+
###MS: 122
###MSMS: 124
BEGIN IONS
TITLE=Cmpd 92, +MS2(340.9398), 28.0-35.0eV, 2.7min #124
RTINSECONDS=159.204
SCANS=122,124
PEPMASS=340.93975	157984
CHARGE=1+
190.94567	144	
192.89068	78	
192.92669	114	
198.86431	70	
200.02972	70	
205.97254	54	
210.01726	62	
210.93147	68	
212.87452	62	
212.93127	90	
213.87853	84	
213.93700	124	
214.89248	72	
215.88728	142	
216.89886	80	
217.88543	66	
219.90568	88	
221.88507	96	
221.89496	104	
223.89126	72	
224.84406	96	
225.16459	82	
225.88591	68	
226.94974	78	
230.84347	54	
230.88906	110	
231.94952	136	
232.85550	104	
232.89300	82	
233.89739	112	
235.89342	162	
236.79958	62	
238.04228	92	
238.86722	72	
239.83445	54	
239.85676	62	
239.90271	146	
239.93059	64	
240.83740	210	
240.85640	64	
241.04705	72	
241.84366	632	
241.90013	64	
242.05853	84	
242.48302	72	
242.81970	78	
242.83494	66	
243.83479	360	
243.86907	60	
244.39854	94	
244.82783	66	
244.86163	52	
244.92962	62	
246.13311	78	
246.94700	56	
248.98864	70	
249.43640	90	
251.83332	68	
252.22933	70	
252.87303	68	
252.92997	56	
253.90124	66	
254.97063	72	
255.07447	74	
255.13952	78	
255.96148	68	
256.07764	70	
256.85000	118	
256.86521	202	
256.89582	92	
257.81164	80	
257.86360	172	
258.84580	1122	1+
258.93430	64	
259.95740	64	
260.83502	230	
260.92822	98	
261.64080	84	
261.84181	240	1+
261.91480	68	
262.82411	54	
262.88454	148	
264.07356	66	
265.42438	80	
265.87280	122	
266.03266	84	
266.12286	58	
266.83642	66	
266.88664	56	
267.73415	56	
267.84771	88	
268.83869	126	
269.83972	162	
269.85595	58	
270.82729	136	
271.82603	76	
274.86283	140	
274.89453	88	
275.85727	60	
275.87838	88	
276.80869	54	
276.85732	866	1+
276.87606	80	
276.90860	82	
278.10523	86	
278.84503	740	1+
278.91911	216	1+
278.92675	56	
279.89578	64	
279.92466	152	1+
280.80459	66	
281.04938	72	
281.86224	148	
282.43667	84	
284.23040	66	
287.81072	60	
288.83291	70	
288.84922	76	
289.00992	62	
290.87056	78	
293.85429	66	
294.79361	80	
294.86596	364	1+
295.16520	80	
295.85176	60	
295.88812	102	
297.07492	66	
297.83092	84	
298.03025	70	
298.41850	90	
298.81751	54	
298.88941	152	
299.01661	64	
299.05264	64	
299.87234	320	1+
301.85540	88	
301.88437	108	
302.18895	66	
303.94407	72	
305.88877	82	
307.80311	64	
309.81216	62	
311.52651	54	
314.88713	52	
316.10514	62	
318.76056	102	
320.72391	64	
320.87952	54	
322.21228	68	
325.88577	56	
327.90365	62	
328.18602	60	
329.45979	70	
330.81159	70	
332.93452	54	
335.82447	54	
342.40889	86	
342.90814	202	1+
345.91732	72	
END IONS

###FS:    #m/z: 336.94483 #charge 1+
###MS: 122
###MSMS: 125
BEGIN IONS
TITLE=Cmpd 93, +MS2(336.9448), 28.0-35.0eV, 2.7min #125
RTINSECONDS=159.976
SCANS=122,125
PEPMASS=336.94483	26988
CHARGE=1+
169.75895	50	
206.43434	56	
207.07743	92	
210.90252	88	
211.94456	376	
212.88072	362	
213.93889	184	
214.87852	64	
215.84204	54	
215.88687	68	
216.09660	74	
218.88170	72	
219.84017	82	
222.90033	66	
223.93903	68	
224.84209	88	
224.98223	50	
225.12937	72	
228.83880	78	
229.95596	240	
230.88946	84	
231.88955	120	
231.94728	148	1+
232.82545	56	
234.01519	54	
234.94376	66	
236.84589	58	
236.87342	70	
236.90555	54	
237.06410	92	
238.85389	64	
239.14465	56	
239.84752	108	
239.95036	92	
240.82977	54	
240.84531	178	
240.86219	84	
241.04335	106	
241.84286	676	1+
242.24950	82	
242.87135	68	
242.88480	90	
244.43330	94	
244.58678	80	
244.84808	144	
247.97090	128	
248.89822	92	
248.98674	74	
249.82705	52	
249.96425	84	
250.90513	52	
251.83016	186	1+
251.91318	46	
252.18842	58	
252.80059	48	
252.96962	258	
253.11951	48	
253.87588	72	
253.91081	66	
253.93487	68	
254.21023	66	
254.91225	56	
254.96665	180	
255.00182	68	
255.07436	54	
255.90091	68	
256.85444	70	
257.85291	92	
258.84918	148	
259.85633	230	
259.89019	80	
259.91558	84	
261.85151	76	
262.92383	50	
266.85875	70	
266.88078	84	
266.99478	92	
267.04354	68	
267.80838	80	
268.84076	642	1+
271.09971	68	
271.88057	54	
271.91933	66	
272.66675	56	
274.86139	94	
275.85845	182	
275.89674	70	
275.94521	74	
276.85727	428	
276.87649	70	
277.41144	90	
277.86426	234	
277.91504	86	
278.10929	78	
278.78349	50	
278.83077	98	
278.84705	58	
278.88610	68	
279.10752	84	
279.40283	88	
279.82924	68	
279.86637	196	
281.21788	78	
281.87361	50	
282.87626	82	
285.81432	94	
285.85051	134	
285.87076	56	
286.85824	136	
287.95321	84	
289.81419	76	
289.87278	82	
289.89152	60	
290.89816	62	
291.84960	68	
291.87910	68	
292.88484	54	
293.10432	46	
293.11797	88	
293.82048	68	
294.00383	72	
294.10690	68	
294.15533	52	
297.00511	62	
297.22112	52	
297.89675	80	
298.87806	92	
299.87096	140	
299.90080	90	
300.05610	54	
300.40499	90	
303.82385	50	
304.86507	72	
309.82040	60	
309.86591	108	
311.77758	48	
311.87694	54	
311.89869	50	
312.87094	66	
313.10359	66	
313.58180	82	
314.80934	74	
321.24715	56	
321.89872	82	
325.02179	90	
327.02384	46	
327.95914	72	
328.90269	62	
334.87308	78	
336.26777	72	
338.34694	50	
338.89146	76	
339.23509	68	
340.35787	68	
END IONS

###FS:    #m/z: 322.92953 #charge 1+
###MS: 126
###MSMS: 127
BEGIN IONS
TITLE=Cmpd 94, +MS2(322.9295), 28.0-35.0eV, 2.7min #127
RTINSECONDS=163.642
SCANS=126-127
PEPMASS=322.92953	299776
CHARGE=1+
60.42333	32	
105.78362	32	
188.90256	52	
189.91798	56	
192.89337	68	
198.89046	64	
200.88653	56	
201.04338	156	
202.04915	70	
203.95432	78	
205.95016	154	
205.97105	54	
206.97641	46	
207.97606	66	
209.12329	76	
209.90336	92	
210.88982	40	
214.06718	78	
214.88541	46	
215.85130	42	
217.05963	76	
221.07264	70	
221.89726	140	
221.94258	64	
222.10909	74	
223.87471	62	
223.96042	106	
224.84037	74	
224.94166	106	
224.96031	132	
227.92419	44	
228.28191	42	
228.85369	74	
230.83836	30	
231.91766	74	
231.96253	98	
236.89638	74	
236.94095	76	
237.93252	62	
238.13325	80	
238.82322	84	
238.83889	54	
238.89769	54	
239.54924	74	
240.54233	46	
240.82103	64	
240.83197	74	
240.90424	66	
240.93980	708	
241.93829	3166	1+
241.97446	74	
242.82041	54	
242.94128	2596	1+
243.33451	56	
243.74456	42	
243.82476	106	
244.81946	56	
244.93926	684	1+
245.87109	58	
246.30457	30	
246.97312	146	
248.83964	48	
251.10899	72	
251.14047	74	
251.91325	74	
252.96679	76	
254.84314	72	
256.86607	68	
256.89180	66	
257.84115	58	
258.80071	52	
258.83207	76	
258.85583	70	
260.96794	88	
261.17433	36	
261.82956	66	
261.90519	68	
262.82662	66	
263.98395	74	
265.79449	60	
265.81654	66	
266.86262	68	
267.19950	32	
267.84014	40	
267.86746	56	
268.09953	62	
271.35874	100	
271.81600	58	
272.84511	42	
272.85941	74	
275.80663	40	
276.79009	72	
276.85137	70	
277.93119	72	
277.98064	34	
278.11744	68	
279.09017	1212	1+
279.16506	46	
279.19012	34	
279.23478	34	
279.80323	72	
280.05592	68	
280.15086	72	
280.22060	36	
280.72605	32	
282.57251	32	
282.90761	52	
282.92179	68	
283.07450	100	
284.07345	74	
284.29180	174	
284.37135	78	
284.51868	34	
284.79002	64	
285.29227	224	
285.67295	34	
285.86031	28	
286.41665	92	
286.59531	48	
289.78927	64	
289.86621	40	
291.85150	58	
291.87940	72	
292.80065	64	
292.82160	30	
292.84467	70	
293.01920	52	
294.86403	124	
297.05179	80	
299.15718	64	
299.78157	70	
300.86373	200	1+
301.08622	78	
301.88166	32	
303.80287	36	
304.37862	72	
304.48810	40	
304.83932	78	
306.84318	42	
306.89695	60	
307.80099	72	
307.88682	52	
314.56756	100	
315.06435	44	
316.40604	82	
316.81508	66	
318.01388	60	
322.89745	48	
322.93079	66	
322.96616	76	
323.68378	38	
324.05258	56	
324.18152	40	
326.28259	68	
326.91512	74	
END IONS

###FS:    #m/z: 363.95532 #charge 1+
###MS: 126
###MSMS: 128
BEGIN IONS
TITLE=Cmpd 95, +MS2(363.9553), 28.0-35.0eV, 2.8min #128
RTINSECONDS=164.415
SCANS=126,128
PEPMASS=363.95532	54348
CHARGE=1+
172.18332	84	
178.94648	72	
189.86024	64	
191.85767	198	1+
205.94783	92	
209.94398	168	
210.88663	66	
210.93864	78	
212.87912	686	
215.89456	74	
215.99764	66	
218.41139	100	
220.04793	84	
220.08248	66	
222.01595	80	
222.95365	110	
223.95390	64	
224.94997	456	1+
224.96687	116	
225.88475	196	1+
226.94719	1228	1+
226.97300	124	
228.94244	856	1+
228.98003	74	
230.89058	442	
232.82730	88	
234.88181	78	
235.14957	88	
238.93205	76	
240.83728	70	
240.93872	290	
240.96361	132	
241.94330	282	
242.82513	64	
242.89976	94	
242.94200	382	
242.96193	92	
243.82868	72	
244.82663	122	
244.93719	226	1+
244.95864	666	1+
245.42871	94	
245.89081	94	
246.85626	72	
246.95085	932	1+
246.97194	90	
247.81009	106	
248.80242	662	1+
248.90068	446	
249.83223	70	
250.94946	78	
251.01212	74	
252.89258	70	
253.89939	74	
258.43512	72	
258.97233	210	
259.92771	74	
261.13880	64	
261.82363	70	
261.93894	72	
262.83989	78	
263.35771	80	
263.51315	100	
263.85435	78	
264.08137	64	
264.82040	138	
264.84393	72	
265.17226	82	
265.80439	64	
265.82473	74	
266.78485	90	
266.81338	216	
266.85261	80	
266.95682	76	
267.97099	156	
268.95469	84	
270.83882	78	
272.86549	90	
272.91007	82	
274.82238	66	
275.88983	70	
276.81402	72	
276.85447	458	1+
277.80644	84	
278.79965	126	
278.84450	122	
280.79240	558	1+
281.42842	76	
281.85169	84	
282.79476	130	
282.89300	74	
283.79777	130	
284.79874	112	
284.83309	308	1+
284.85004	80	
284.87267	78	
284.99495	96	
285.78322	72	
285.81857	74	
285.87858	66	
285.95980	84	
287.81903	104	
288.80356	70	
288.87624	76	
288.91371	66	
289.83505	72	
289.86841	112	
290.81422	66	
290.89367	76	
291.41954	100	
292.43501	90	
292.82567	78	
295.82339	70	
296.80684	130	
297.80862	240	
298.80137	850	1+
300.80075	352	1+
300.92021	92	
301.84735	64	
301.86255	108	
303.85544	150	
305.43782	72	
305.72977	72	
306.01331	68	
307.88837	76	
308.86439	232	1+
313.91154	92	
314.81703	74	
314.84192	84	
315.82105	72	
316.81382	198	
317.81567	108	
319.44060	68	
319.75671	78	
319.82703	72	
320.06421	72	
320.62479	110	
321.81638	134	
322.00469	74	
322.93745	66	
324.80671	70	
324.89550	66	
326.00298	94	
326.80595	64	
326.87043	72	
328.90514	132	
329.06086	66	
334.33020	72	
335.90525	70	
338.56844	80	
340.63198	110	
341.14898	80	
345.78448	84	
346.78296	76	
348.87180	86	
351.77206	68	
352.88993	92	
354.06960	98	
355.77803	70	
358.86167	64	
360.72249	72	
364.73089	80	
365.90637	68	
366.75514	70	
367.36677	86	
END IONS

###FS:    #m/z: 359.96017 #charge 1+
###MS: 126
###MSMS: 129
BEGIN IONS
TITLE=Cmpd 96, +MS2(359.9602), 28.0-35.0eV, 2.8min #129
RTINSECONDS=165.187
SCANS=126,129
PEPMASS=359.96017	17412
CHARGE=1+
56.21458	270	
59.59570	86	
88.62956	70	
183.92959	68	
189.03745	68	
191.42523	84	
197.43646	90	
201.94614	78	
208.41184	86	
208.96527	70	
210.90076	78	
215.87914	66	
222.95199	258	
223.82900	74	
223.88507	74	
224.94812	290	
225.94359	212	
226.88717	66	
226.91853	78	
226.94678	636	1+
226.97390	112	
227.93737	512	1+
228.94121	426	1+
229.11092	64	
229.14557	68	
233.83288	64	
234.86292	182	
237.84147	64	
238.87689	76	
239.91421	82	
239.94822	90	
240.43528	76	
240.82588	74	
240.93713	180	
240.96458	390	1+
241.84879	70	
241.90024	62	
241.94443	88	
243.85594	62	
243.88102	66	
243.95637	76	
244.84246	64	
244.89805	74	
244.95563	422	
246.08319	92	
246.81100	142	
246.95279	402	
248.85321	106	
249.81465	122	
250.89328	70	
252.13763	92	
252.88480	78	
252.95139	82	
254.85307	62	
256.85484	60	
259.79886	82	
260.11782	76	
260.83632	62	
260.96753	260	1+
261.47205	78	
261.85949	68	
262.92133	66	
264.01821	66	
264.15752	70	
264.81796	74	
264.87254	78	
266.81419	246	
267.81943	180	
267.87857	94	
268.81230	98	
269.94684	68	
269.96732	188	
272.80086	102	
273.16592	58	
273.41985	74	
273.97195	72	
274.11452	64	
274.42540	76	
274.81439	66	
275.80209	288	1+
275.81852	62	
276.49614	74	
276.85775	148	
276.90072	68	
277.86377	62	
278.11131	74	
278.79772	144	
278.84199	68	
279.48510	80	
279.88848	228	1+
279.91628	82	
280.79403	670	1+
280.91578	66	
282.08150	62	
282.77944	72	
282.83558	66	
284.79223	72	
284.82267	402	1+
284.98679	68	
285.78933	62	
287.91512	68	
288.42795	68	
288.92446	78	
289.82863	76	
290.80542	84	
291.81376	74	
291.86659	70	
291.92493	66	
294.86289	88	
295.92891	74	
296.80847	252	1+
296.92701	84	
297.80242	68	
298.80866	316	
299.83269	60	
299.87087	70	
300.79942	174	
301.78666	76	
302.08709	84	
302.82354	72	
303.81763	86	
304.40192	66	
305.88473	62	
305.94224	72	
306.87742	94	
307.00647	64	
307.04331	70	
309.91571	78	
310.09737	64	
315.12963	84	
315.81410	472	1+
316.81421	282	1+
319.06320	98	
319.36621	72	
320.44659	68	
320.84905	84	
321.82420	68	
322.83531	62	
323.30385	64	
330.12194	78	
333.14096	66	
333.80684	62	
334.87348	66	
334.89792	80	
335.17667	80	
336.01777	84	
336.94168	146	
339.13337	74	
340.19926	72	
340.87489	64	
342.10702	66	
342.75644	74	
342.77227	70	
344.30191	86	
346.37152	80	
346.80836	60	
349.16199	146	
350.77593	90	
357.70878	82	
359.79716	80	
360.36591	90	
361.11455	66	
END IONS

###FS:    #m/z: 322.92949 #charge 1+
###MS: 130
###MSMS: 131
BEGIN IONS
TITLE=Cmpd 97, +MS2(322.9295), 28.0-35.0eV, 2.8min #131
RTINSECONDS=168.839
SCANS=130-131
PEPMASS=322.92949	306242
CHARGE=1+
185.04886	76	
193.00842	34	
198.43149	64	
201.04401	166	
201.22617	46	
202.04568	78	
205.94508	132	
210.90801	42	
212.89373	52	
213.15027	74	
213.18060	26	
213.42265	100	
216.89333	66	
218.46426	44	
218.81300	68	
218.89081	72	
220.87671	122	
223.95998	78	
224.89721	62	
224.95544	72	
225.89486	44	
226.25114	74	
227.10145	94	
227.86219	56	
227.93133	74	
228.22630	54	
229.42601	26	
230.84420	60	
230.98909	82	
235.06825	90	
236.91083	66	
237.01276	68	
238.51266	34	
238.89300	38	
238.93657	164	
239.07303	86	
239.10387	34	
239.78725	78	
239.90353	66	
240.90762	54	
240.93982	1382	
241.94074	666	
242.32604	28	
242.88252	96	
242.94001	2512	1+
243.42083	80	
243.82070	160	
244.83265	106	
245.11727	28	
245.90407	86	
245.94186	116	
246.73754	26	
246.97770	68	
246.99523	76	
248.84905	132	
249.84911	126	
251.84751	36	
251.86611	110	
251.88055	48	
254.92011	34	
255.82838	72	
256.89762	132	
256.98723	30	
258.06427	78	
258.83245	70	
259.84392	82	
259.89606	56	
260.19328	70	
260.83141	66	
261.33734	68	
261.82800	300	1+
261.93679	58	
261.98141	44	
262.82842	184	1+
263.86422	58	
264.20330	58	
264.77655	50	
264.84870	28	
264.98244	136	
265.18031	26	
266.81654	72	
267.93491	70	
268.95774	204	
269.59035	36	
269.86820	66	
270.08567	78	
271.78773	74	
272.02428	64	
272.74006	74	
273.09294	48	
273.48227	76	
273.53101	46	
274.03416	42	
277.88836	82	
278.51236	34	
278.99076	26	
279.03996	32	
279.09090	1058	1+
279.23260	68	
279.32646	30	
279.92682	66	
280.96709	60	
281.08443	80	
281.10323	78	
281.15031	82	
281.23256	76	
281.31694	32	
281.85535	70	
281.95803	96	
282.02499	30	
282.34983	64	
282.84737	26	
282.88280	76	
283.06533	166	
283.40951	84	
283.81700	72	
283.96659	56	
284.20987	54	
284.29207	264	
285.01572	78	
285.10684	52	
285.85579	58	
286.10719	82	
287.04675	32	
290.79556	76	
293.10129	46	
295.41385	74	
296.81049	48	
297.22733	80	
297.83959	78	
298.82598	56	
299.09558	38	
301.82191	44	
302.79765	64	
303.87757	62	
308.86618	28	
310.00429	64	
311.42006	80	
311.86078	26	
311.96815	38	
312.80162	76	
317.81911	76	
317.90454	68	
319.88782	52	
320.42665	96	
323.24241	48	
324.12813	90	
324.20971	90	
324.88674	68	
325.17664	74	
325.90365	154	
325.92120	54	
326.08032	36	
326.22273	30	
END IONS

###FS:    #m/z: 363.95563 #charge 1+
###MS: 130
###MSMS: 132
BEGIN IONS
TITLE=Cmpd 98, +MS2(363.9556), 28.0-35.0eV, 2.9min #132
RTINSECONDS=169.611
SCANS=130,132
PEPMASS=363.95563	62922
CHARGE=1+
137.98531	88	
146.09796	70	
189.86202	90	
191.85723	78	
192.88759	78	
196.88316	88	
202.94247	66	
203.85274	90	
205.01873	70	
207.07010	72	
209.38779	142	
209.91884	62	
209.94216	338	
212.87786	222	
213.67741	68	
214.89431	148	
215.89080	58	
218.85101	78	
220.87722	66	
222.95219	216	
224.88827	70	
224.94929	138	
225.41328	106	
225.89299	76	
225.95867	60	
226.07381	78	
226.88405	58	
226.94448	848	1+
227.88508	64	
228.86088	88	
228.89387	208	
228.94241	878	1+
229.03577	94	
229.09924	62	
230.88940	436	1+
230.94622	78	
232.88885	120	
234.88183	74	
235.43903	88	
237.93273	82	
238.91270	106	
240.83373	170	
240.94056	228	
241.93799	936	1+
241.96218	76	
242.83118	64	
242.93998	668	1+
242.96996	90	
243.85555	72	
244.81935	72	
244.95623	456	
245.94588	554	1+
246.95030	392	1+
246.97906	66	
248.03062	64	
248.14273	70	
248.79987	220	1+
248.90326	366	
249.07797	74	
250.09829	94	
251.79628	58	
251.83932	64	
251.92701	64	
252.80061	68	
252.89279	68	
253.10764	98	
256.85248	114	
256.91154	72	
257.17526	74	
258.84448	94	
258.97668	66	
259.85233	60	
260.04261	78	
260.82921	80	
261.96659	124	
262.89572	68	
263.19874	108	
263.97381	92	
264.81903	138	
264.89851	68	
265.78675	74	
265.82155	118	
266.81134	474	1+
267.87637	62	
267.97176	182	
268.95907	80	
270.84089	74	
270.86729	88	
271.03318	66	
271.80356	70	
273.80770	76	
274.05743	72	
274.81079	206	1+
276.85682	112	
277.13981	78	
277.83507	66	
278.79885	126	
278.84396	230	1+
279.10139	66	
279.86694	86	
280.78937	654	1+
280.85178	68	
280.95080	64	
281.13199	72	
281.84645	78	
281.91454	84	
281.94365	64	
283.06247	72	
283.85678	212	
284.82680	272	1+
285.84957	78	
286.81552	220	1+
289.82439	72	
289.84107	64	
289.86678	68	
291.87887	90	
293.92374	70	
294.84631	66	
294.93896	90	
295.13522	80	
296.80772	272	
296.84857	78	
297.80760	238	
298.80139	1020	1+
298.84047	68	
299.97319	72	
300.82874	70	
301.28272	64	
301.85910	244	1+
303.85824	182	
305.38835	80	
306.83873	72	
307.14838	78	
307.87618	60	
310.86583	88	
311.07976	68	
312.32648	70	
314.81808	112	
314.94863	94	
315.81574	126	
316.81638	180	
317.80801	118	
318.81066	114	
321.81848	384	1+
321.86559	88	
322.99030	62	
325.12994	64	
326.12494	76	
326.17154	70	
326.76422	66	
326.86404	58	
330.82304	58	
332.00136	68	
338.84191	122	
339.83046	68	
340.92909	64	
341.94372	60	
343.90547	72	
345.86427	104	
346.05407	98	
346.14118	62	
352.79111	72	
353.75999	68	
357.19311	70	
361.82628	68	
364.27840	76	
367.71741	68	
END IONS

###FS:    #m/z: 359.96077 #charge 1+
###MS: 130
###MSMS: 133
BEGIN IONS
TITLE=Cmpd 99, +MS2(359.9608), 28.0-35.0eV, 2.9min #133
RTINSECONDS=170.383
SCANS=130,133
PEPMASS=359.96077	18968
CHARGE=1+
163.15136	66	
196.10523	72	
200.94400	70	
202.00033	66	
204.88140	76	
208.88697	70	
209.92115	74	
209.94369	198	
212.15280	78	
214.88344	64	
216.86392	58	
222.95006	414	1+
223.97227	92	
224.94705	166	
225.96848	70	
226.05676	76	
226.94586	510	1+
226.97489	176	
227.88123	82	
228.14479	58	
228.84802	80	
228.87774	80	
228.94111	662	
232.10283	58	
232.86855	96	
234.86174	90	
236.84118	70	
238.81430	70	
238.96428	58	
239.90468	60	
240.85475	76	
240.86774	70	
240.93882	150	
240.96141	330	
241.93160	86	
241.94469	72	
242.08901	56	
242.94277	60	
242.96489	70	
243.13132	82	
243.90581	66	
244.95872	462	1+
245.89241	74	
245.93880	62	
246.95293	554	1+
247.85293	64	
248.80311	328	
248.85511	76	
249.33775	84	
250.85418	60	
250.95215	68	
251.78664	78	
251.83922	56	
252.83602	60	
253.99706	70	
257.88867	80	
258.08167	62	
258.13930	80	
258.81240	56	
258.83326	68	
259.50403	66	
260.96485	274	1+
262.95345	82	
263.88221	58	
264.85634	78	
265.97365	64	
266.81119	496	1+
268.81187	308	1+
268.84799	72	
268.95699	66	
269.86127	56	
269.98148	80	
270.17865	58	
270.88327	140	
271.14851	68	
273.85646	62	
273.95986	80	
275.17039	72	
276.81000	198	
277.79507	70	
277.85774	56	
278.11982	60	
278.80211	72	
278.81821	64	
278.84404	142	
279.09950	68	
279.81567	72	
279.85094	70	
280.79183	690	1+
281.87544	66	
282.86573	82	
283.06889	88	
283.43660	86	
283.83014	56	
283.91387	82	
283.98034	56	
284.82475	136	
284.89341	58	
285.82275	68	
286.41056	92	
287.95273	64	
288.80170	58	
290.95313	62	
291.86430	62	
292.43912	100	
292.85712	66	
294.86999	64	
295.82786	70	
296.80868	204	
296.89105	94	
297.80772	226	
298.76153	58	
298.80476	872	1+
298.88405	116	
298.97240	72	
299.86494	250	1+
301.78995	70	
303.87105	68	
304.12183	78	
304.95090	80	
307.83747	72	
308.81641	68	
309.89648	64	
310.35501	136	
313.18610	72	
314.81639	98	
314.84647	78	
316.81826	104	
317.81334	132	
317.83860	66	
318.85940	84	
320.03362	68	
321.15491	68	
322.05548	66	
322.89347	76	
323.01665	58	
323.80975	70	
324.02167	70	
326.72159	64	
329.84547	56	
330.90371	58	
331.89808	82	
332.78214	58	
334.35664	80	
334.88414	78	
334.94426	60	
335.89871	78	
337.38779	74	
337.83488	68	
343.90579	76	
344.20176	80	
345.95324	72	
346.76724	82	
353.00515	70	
354.70785	84	
354.92028	70	
356.72462	66	
357.70402	60	
357.84816	84	
362.83663	64	
END IONS

###FS:    #m/z: 340.93978 #charge 1+
###MS: 134
###MSMS: 135
BEGIN IONS
TITLE=Cmpd 100, +MS2(340.9398), 28.0-35.0eV, 2.9min #135
RTINSECONDS=174.034
SCANS=134-135
PEPMASS=340.93978	159076
CHARGE=1+
52.36790	66	
130.57694	66	
143.76952	66	
173.22590	66	
191.07875	92	
192.92995	74	
194.88610	80	
196.88895	114	
198.95960	58	
205.95486	70	
206.95512	64	
207.56694	100	
208.85299	62	
210.23994	76	
211.94511	58	
212.87938	70	
213.93938	306	
214.93655	292	1+
215.88439	112	
216.88441	68	
217.88450	94	
221.87471	76	
221.89660	82	
223.52219	56	
223.83068	74	
223.96129	72	
224.83271	72	
226.95221	70	
227.09394	74	
227.86448	86	
228.17224	60	
228.90743	62	
228.93555	82	
228.94806	58	
229.88968	68	
230.91253	86	
230.96130	68	
231.89153	152	
231.95152	140	
233.89501	76	
238.85072	240	1+
239.83796	62	
239.88726	64	
240.23187	78	
240.82993	70	
240.92135	94	
241.81025	62	
241.83878	550	1+
242.86354	96	
242.88088	70	
242.90574	68	
243.82714	112	
243.87081	74	
244.83111	64	
244.90021	66	
244.95559	72	
246.83127	58	
246.97794	86	
247.05898	72	
247.91450	58	
248.85324	82	
248.90170	68	
249.95963	130	
249.98962	60	
251.95818	162	1+
253.90123	84	
254.90994	68	
254.96477	80	
255.06920	96	
255.13692	68	
256.26349	98	
256.84940	134	
256.86537	138	
256.91959	60	
256.95485	90	
257.82341	60	
257.85711	184	
257.94415	62	
258.84454	282	
259.85129	192	
260.85108	144	
261.83780	288	1+
261.88305	62	
262.08011	76	
262.13554	66	
262.35646	88	
262.38447	78	
262.85180	70	
262.87605	94	
263.42744	64	
263.93396	78	
264.86057	58	
264.90097	108	
266.80862	58	
267.64708	60	
268.84110	146	
268.95708	68	
269.35357	100	
269.39184	78	
269.85234	216	1+
270.82896	64	
273.79327	62	
274.85642	110	
274.87744	116	
275.85337	58	
276.85674	1178	1+
277.92077	98	
278.84276	876	1+
278.88814	76	
279.12797	72	
280.84834	180	
281.83676	62	
281.86320	68	
281.89097	120	
282.87215	88	
283.86139	70	
284.03210	72	
284.87486	72	
289.83483	62	
291.91040	76	
292.84040	74	
292.87072	78	
293.27766	70	
293.85202	80	
293.88158	68	
294.87301	100	
295.87232	138	
297.85638	64	
297.89015	178	
297.94550	64	
298.01322	58	
298.07895	74	
298.86955	62	
298.90001	74	
299.24193	58	
299.87189	354	1+
301.89423	60	
302.94323	74	
304.81159	80	
308.89423	78	
311.89679	78	
317.94793	74	
319.61639	84	
321.83955	74	
323.78801	88	
323.82305	66	
324.89212	126	
325.91902	104	
327.79505	72	
327.87927	66	
328.87873	62	
330.81395	72	
332.77539	76	
332.81592	96	
333.83797	58	
337.18225	70	
342.90199	64	
343.01316	58	
346.41500	66	
END IONS

###FS:    #m/z: 363.95530 #charge 1+
###MS: 134
###MSMS: 136
BEGIN IONS
TITLE=Cmpd 101, +MS2(363.9553), 28.0-35.0eV, 2.9min #136
RTINSECONDS=174.807
SCANS=134,136
PEPMASS=363.95530	58510
CHARGE=1+
120.82487	84	
182.86236	84	
187.87085	100	
189.93490	76	
191.85916	122	
192.85843	70	
194.42702	70	
196.88316	66	
197.85072	86	
205.95323	88	
208.84607	66	
208.88359	68	
208.93868	68	
209.87333	66	
209.94377	128	
210.88128	136	
212.88012	312	
215.52320	106	
215.88400	64	
218.88354	68	
224.88472	92	
224.94810	264	
224.96419	66	
226.89656	72	
226.94454	520	1+
226.97296	214	
227.92741	70	
228.94140	954	1+
229.96049	74	
230.82867	76	
230.84257	104	
230.88803	562	1+
231.01366	74	
233.00196	76	
234.79877	72	
234.87222	102	
234.89875	78	
236.86364	62	
238.84076	70	
239.96494	68	
240.83578	74	
240.93935	262	
240.96220	276	1+
241.93889	614	1+
242.81219	208	1+
242.87016	82	
242.94037	440	1+
242.96208	172	
243.85001	76	
244.84127	120	
244.88091	84	
244.93930	340	1+
244.95788	546	
246.80984	68	
246.95181	738	1+
248.80902	102	
248.89756	88	
248.96154	70	
248.97734	62	
250.94394	92	
250.97099	132	
252.84021	68	
252.98624	94	
253.08609	66	
253.15739	72	
254.91791	72	
255.05102	76	
255.94392	82	
256.82689	66	
257.22070	68	
258.83515	104	
258.84987	88	
259.84254	162	
260.82913	102	
260.96714	102	
261.85312	64	
262.92950	86	
263.46551	64	
264.00146	76	
264.79831	62	
264.81957	110	
265.06024	66	
265.82120	72	
265.92271	86	
266.81456	320	
266.87484	68	
267.13736	84	
267.80574	66	
267.86458	74	
267.97650	74	
268.81260	118	
269.79687	70	
269.87594	78	
269.95844	116	
270.09996	88	
270.84501	98	
274.84878	66	
275.40482	88	
276.81187	188	
276.90151	102	
277.85747	102	
278.85753	70	
279.79565	164	
280.79380	612	1+
280.84819	64	
281.05997	68	
281.18955	74	
282.79104	172	
282.83003	156	
282.97326	66	
283.78709	204	1+
283.85265	168	
284.82808	74	
284.92459	84	
285.82425	66	
285.84145	288	
286.81785	80	
287.02381	76	
287.92315	72	
289.83727	70	
291.86828	86	
292.43501	104	
295.81489	80	
296.81139	146	
296.86330	80	
297.13439	106	
297.79977	1222	1+
298.41852	94	
298.80192	1048	1+
299.87295	76	
299.93266	84	
300.79782	404	1+
300.85478	132	1+
301.50640	72	
301.79822	260	1+
301.98606	78	
302.04599	66	
303.82427	98	
303.85619	232	1+
304.87784	88	
305.87569	70	
308.95486	76	
309.42947	84	
310.81136	78	
310.82646	78	
314.82038	64	
316.81559	142	
317.75315	66	
317.81763	156	
317.95234	96	
319.19272	92	
320.81437	252	1+
320.95905	72	
321.86372	72	
323.21794	74	
323.79449	66	
324.79350	72	
332.91435	96	
336.93930	110	
337.98157	66	
339.12202	68	
341.71428	88	
343.21361	70	
344.90704	168	
347.90221	72	
360.03494	70	
365.10375	74	
367.90815	62	
END IONS

###FS:    #m/z: 336.94471 #charge 1+
###MS: 134
###MSMS: 137
BEGIN IONS
TITLE=Cmpd 102, +MS2(336.9447), 28.0-35.0eV, 3.0min #137
RTINSECONDS=175.579
SCANS=134,137
PEPMASS=336.94471	22904
CHARGE=1+
188.89561	84	
190.89902	84	
192.89082	158	
194.11227	84	
199.86974	72	
205.94982	92	
206.91490	60	
209.89081	98	
211.94283	230	1+
212.88103	104	
213.87866	86	
213.93851	236	
214.95372	106	
214.97518	60	
215.88212	76	
215.93240	70	
217.86585	70	
217.99963	58	
223.97581	68	
224.95828	82	
224.97283	72	
226.86122	68	
226.97055	58	
227.89423	74	
228.84356	120	
229.95333	306	
230.89028	176	
231.38882	108	
231.87457	74	
231.94862	158	
232.76011	84	
232.89291	82	
233.03511	76	
233.08967	58	
233.82467	244	1+
234.91226	66	
235.08284	60	
235.82646	124	
235.94065	68	
237.80411	92	
238.85918	134	
238.97905	66	
239.84457	66	
240.83551	72	
241.84185	154	
242.84224	166	
243.84369	118	
246.97272	96	
247.91851	76	
247.97123	172	
248.14090	60	
248.55302	78	
248.89942	146	
249.82455	66	
249.90252	140	
249.96258	162	
250.82307	82	
252.84310	108	
252.96744	364	1+
253.99952	60	
254.10669	76	
254.33992	78	
254.91710	66	
254.96540	162	
255.92820	80	
256.07406	62	
256.85085	100	
257.24426	86	
257.84880	68	
257.90830	60	
257.96777	58	
258.84673	278	
259.85048	148	
260.43854	68	
260.82915	70	
260.85429	144	
261.25552	70	
261.84613	160	
262.83394	74	
263.07272	62	
264.86439	80	
265.85046	76	
266.85854	88	
267.81820	60	
267.84153	96	
268.13189	70	
268.84310	176	
269.11793	88	
269.83850	122	
270.84645	68	
271.87466	80	
273.78706	78	
273.85856	320	1+
274.89018	128	
275.87990	66	
276.36338	74	
276.85786	460	
277.86815	236	
277.93732	58	
278.06247	66	
278.83823	132	
278.86169	320	1+
279.00085	62	
279.09358	80	
280.62371	92	
282.43226	70	
282.87750	58	
282.91129	60	
283.42809	88	
284.86844	76	
285.85401	66	
286.84769	170	
287.85522	62	
289.87876	62	
290.85648	74	
291.87485	86	
293.10830	158	
294.36140	66	
294.84639	98	
294.86547	70	
297.89178	74	
297.90146	86	
298.87575	120	
299.05303	58	
299.23120	60	
300.79245	62	
300.87434	152	
300.92456	100	
303.08806	78	
308.86591	64	
309.76242	70	
310.41509	88	
311.80991	80	
311.92931	88	
313.11452	68	
313.87744	74	
314.87258	90	
315.19094	72	
316.15959	64	
318.93601	74	
320.87120	86	
321.42316	92	
326.85954	64	
331.86887	112	
333.27738	100	
335.62412	84	
335.77497	66	
336.19335	64	
336.79535	66	
336.90984	72	
338.41969	72	
339.87134	68	
340.83361	72	
341.21981	80	
341.89100	68	
END IONS

###FS:    #m/z: 340.93970 #charge 1+
###MS: 138
###MSMS: 139
BEGIN IONS
TITLE=Cmpd 103, +MS2(340.9397), 28.0-35.0eV, 3.0min #139
RTINSECONDS=179.233
SCANS=138-139
PEPMASS=340.93970	160260
CHARGE=1+
110.77409	68	
180.17889	110	
182.85235	84	
191.93554	64	
192.88768	78	
192.92271	216	
198.89716	66	
201.86968	74	
208.84434	88	
208.88334	84	
208.95797	76	
211.84522	74	
213.87848	62	
213.93855	158	
215.89131	84	
215.93781	130	
216.88435	74	
217.88125	104	
217.94168	74	
220.87851	76	
221.87687	72	
221.99545	64	
223.83290	64	
224.84465	144	
226.32855	170	
226.87597	64	
227.84021	416	1+
229.06205	68	
231.88229	90	
231.95218	74	
233.86902	126	
233.89458	62	
235.88008	64	
235.89907	80	
236.89379	66	
238.05943	92	
238.90783	66	
239.11600	62	
239.12924	72	
239.84782	66	
239.90845	88	
240.15415	72	
240.83542	106	
241.84220	404	
241.90254	116	
242.84927	188	
243.83089	130	
244.84793	142	
245.44037	72	
245.86558	82	
246.97494	130	
247.85450	78	
248.87080	72	
250.92050	102	
251.87813	64	
252.92991	72	
254.84516	78	
255.04508	66	
255.09420	72	
255.85791	80	
256.08365	68	
256.84965	128	
256.87569	74	
256.90570	94	
257.80177	72	
257.86020	200	
257.93993	86	
258.84312	152	
258.85876	180	
258.96627	66	
259.17191	78	
259.85243	394	
259.89826	132	
260.83470	570	1+
260.89819	158	
260.91636	66	
261.83868	374	1+
261.92109	72	
262.97948	96	
263.85102	94	
263.88224	70	
263.91216	88	
264.86267	72	
264.95838	68	
265.01621	152	
265.04938	68	
265.84648	84	
266.20689	70	
266.86494	72	
267.82433	62	
267.84637	106	
267.86841	78	
268.83494	324	1+
270.27927	64	
272.08938	88	
272.12755	82	
272.85111	108	
272.87957	80	
273.18204	74	
274.82231	68	
274.86130	130	
275.83929	126	
275.86790	124	
276.85516	386	
277.86074	408	
277.90457	94	
278.05640	72	
278.84181	278	
278.88026	182	
278.92104	74	
278.96164	76	
279.85000	262	
280.87153	74	
280.90383	88	
282.86389	70	
283.04582	64	
283.78422	78	
284.20797	84	
285.43148	144	
285.78123	74	
287.92134	80	
289.84975	66	
290.66123	80	
290.85821	74	
291.26484	70	
291.90394	84	
292.43737	78	
294.86448	230	1+
295.84923	70	
295.89312	74	
296.85825	290	1+
296.87305	112	
297.89218	70	
298.30789	68	
298.85325	72	
299.88335	76	
300.88128	70	
301.00103	78	
302.85337	70	
306.18502	84	
306.88835	64	
307.90178	74	
312.41747	90	
313.88786	82	
316.85833	68	
323.01796	68	
324.23633	74	
326.89298	78	
329.88136	94	
330.83436	66	
334.06034	66	
338.04451	72	
340.42817	62	
340.88827	86	
342.37465	86	
342.90210	70	
END IONS

###FS:    #m/z: 336.94473 #charge 1+
###MS: 138
###MSMS: 140
BEGIN IONS
TITLE=Cmpd 104, +MS2(336.9447), 28.0-35.0eV, 3.0min #140
RTINSECONDS=180.006
SCANS=138,140
PEPMASS=336.94473	24998
CHARGE=1+
185.86656	54	
188.98004	102	
192.21241	82	
195.89555	94	
200.88830	80	
202.04581	82	
204.09133	82	
205.94624	64	
206.81954	66	
206.86857	72	
210.87747	54	
211.94388	450	
213.88294	88	
213.94173	134	
217.89631	68	
221.84929	68	
222.97043	162	1+
223.82896	66	
225.82656	66	
225.88017	66	
225.97223	58	
226.84621	84	
226.89054	56	
227.88859	70	
228.86832	74	
228.93515	72	
228.99652	62	
229.90456	72	
229.95552	160	
230.88804	378	1+
230.95464	100	
231.82580	54	
231.90758	60	
232.90795	78	
233.89589	102	
233.95120	102	
235.79694	60	
235.82519	70	
235.90290	70	
235.94823	80	
236.82971	54	
237.06411	86	
237.86066	82	
238.05190	60	
238.84049	84	
239.84570	78	
240.82712	72	
240.86668	80	
241.84079	408	1+
244.85299	78	
246.06793	70	
246.16238	86	
246.87936	62	
246.97567	74	
247.96285	164	
248.89757	82	
249.97193	84	
250.04962	92	
250.83469	82	
250.94761	54	
250.99149	88	
251.04286	60	
251.07180	68	
251.84557	66	
252.95389	86	
252.97569	152	
253.50537	66	
254.80792	66	
254.83925	78	
254.96344	74	
255.06973	118	
255.81826	66	
255.85578	74	
255.91480	60	
256.83290	62	
256.86139	152	
256.87813	82	
257.85049	60	
258.84517	766	1+
258.90131	70	
258.93501	78	
259.11687	78	
259.96663	84	
260.94632	54	
261.83973	90	
261.87552	80	
262.91764	74	
265.08031	78	
265.65452	80	
268.84024	296	
269.83364	76	
269.85393	140	
270.85698	80	
272.87207	68	
272.92219	62	
272.97706	62	
273.03025	84	
274.79810	86	
274.87395	74	
275.89609	60	
276.85955	134	
276.98627	64	
277.83101	72	
277.85964	434	
277.87628	60	
277.93110	56	
278.83352	128	
278.85333	98	
278.88194	84	
278.98490	64	
279.86996	54	
280.86235	156	
280.89295	76	
281.04765	64	
281.79710	58	
282.87731	90	
282.92169	68	
286.85494	132	
287.85083	398	1+
291.96700	54	
292.10220	246	1+
292.89093	76	
293.99942	62	
294.85402	62	
294.86981	98	
294.93722	82	
295.10183	70	
295.87398	66	
295.93316	138	
298.87657	72	
299.86868	70	
300.60921	94	
301.87743	108	
302.10755	76	
305.17184	68	
309.86367	60	
312.89086	82	
313.81675	52	
316.93287	60	
316.96550	102	
320.61575	90	
320.88168	56	
324.89037	78	
325.76359	72	
325.89901	60	
326.91712	74	
330.00829	76	
332.83360	78	
334.81012	66	
335.32701	66	
335.62619	108	
336.17305	62	
336.81987	56	
336.92345	100	
340.30593	54	
341.30563	126	
END IONS

###FS:    #m/z: 507.84278 #charge 1+
###MS: 138
###MSMS: 141
BEGIN IONS
TITLE=Cmpd 105, +MS2(507.8428), 28.2-35.2eV, 3.1min #141
RTINSECONDS=180.778
SCANS=138,141
PEPMASS=507.84278	16430
CHARGE=1+
142.53249	80	
206.03806	124	
210.02886	80	
219.97693	98	
222.97549	96	
223.97894	116	
224.97660	224	
232.89186	116	
236.89199	92	
238.08427	116	
256.11114	84	
261.85355	90	
264.85224	92	
269.84748	86	
270.35403	86	
275.85717	84	
289.88038	260	
293.87189	188	
294.87418	114	
295.86749	86	
296.80619	90	
296.85447	146	
297.08355	86	
298.85716	220	
300.38573	88	
300.85973	116	
302.86800	82	
303.87270	116	
305.86151	312	1+
305.87917	114	
307.89154	338	1+
308.14167	98	
308.87017	456	1+
309.14239	132	
310.88947	132	
311.88334	186	
312.22222	106	
312.89074	152	
313.87826	90	
314.86364	390	1+
318.92828	122	
319.85358	82	
323.88130	124	
325.89644	264	
326.88475	436	1+
326.90677	134	
327.24592	86	
328.86979	124	
330.28245	88	
332.87402	264	1+
333.28783	96	
334.79669	106	
336.87613	320	1+
336.97086	82	
337.87784	270	1+
340.75685	84	
341.45544	86	
341.82665	116	
344.90174	90	
345.06550	82	
345.78568	168	1+
345.89194	88	
348.72910	104	
348.88784	148	
348.91437	168	
349.72950	88	
349.76293	214	1+
350.35028	84	
350.81829	110	
350.88679	218	
352.79871	132	
355.16108	82	
355.88884	120	
355.91020	86	
359.95093	88	
362.82800	90	
365.77818	136	
366.73314	204	
367.71105	130	
369.83150	150	
370.32178	96	
370.39236	86	
371.83444	104	
371.90169	274	1+
373.71314	130	
375.87629	98	
377.23231	106	
380.72114	166	
381.71945	128	
382.41060	86	
382.71228	152	
382.78037	96	
383.79506	84	
384.74814	106	
384.84543	284	1+
385.04460	84	
386.74532	114	
387.85463	124	
389.27979	98	
390.77915	102	
390.83790	140	
391.75041	96	
391.77455	80	
391.84054	160	
391.91835	98	
392.75662	86	
392.82680	396	1+
393.82882	262	1+
398.72873	384	
399.23685	82	
399.72559	234	
400.72629	140	
402.72526	114	
402.85885	84	
403.87077	92	
403.99606	82	
404.87001	88	
405.76417	146	
405.80228	88	
405.85157	114	
406.77093	164	
406.85798	104	
407.73834	132	
407.86336	222	
408.74652	92	
408.85266	978	1+
409.72313	242	1+
409.90623	86	
410.83494	426	1+
411.75011	204	1+
412.72872	148	
412.84517	146	
415.75330	198	1+
415.92325	90	
417.69715	114	
418.73146	82	
421.77829	162	
421.82560	274	1+
421.87551	102	
422.72427	100	
422.96854	82	
423.77238	90	
425.75175	316	
426.37441	86	
426.75854	386	1+
426.77341	132	
426.86302	518	1+
427.72881	214	
427.76358	338	1+
428.84445	506	1+
429.79199	80	
430.70557	120	
430.74716	146	
430.84348	118	
431.67122	162	
431.81423	160	
431.85906	174	
432.75280	138	
437.54434	94	
439.89464	202	
441.78066	118	
443.67106	168	1+
444.08217	82	
444.78279	230	1+
444.87058	1574	1+
446.10229	106	
446.76637	140	
447.71114	216	
448.71037	120	
448.76496	248	
449.87780	352	1+
451.76395	92	
451.86505	148	
457.88939	90	
459.98339	82	
462.87849	858	1+
467.89085	356	
468.89187	180	
483.91451	84	
485.90012	416	1+
END IONS

###FS:    #m/z: 322.92931 #charge 1+
###MS: 142
###MSMS: 143
BEGIN IONS
TITLE=Cmpd 106, +MS2(322.9293), 28.0-35.0eV, 3.1min #143
RTINSECONDS=184.444
SCANS=142-143
PEPMASS=322.92931	331436
CHARGE=1+
187.01330	60	
188.04242	66	
190.93473	60	
192.02704	74	
193.88665	50	
197.91308	62	
198.84369	34	
200.83289	84	
200.88840	66	
201.04163	198	
201.84129	34	
203.95630	82	
205.94998	62	
211.82368	52	
212.04540	102	
214.89107	70	
216.32417	44	
216.86634	80	
218.85636	66	
218.89284	70	
220.87715	70	
221.94356	136	
222.82503	84	
223.88749	44	
223.92445	40	
223.95464	66	
224.89587	72	
226.81849	64	
226.89246	68	
227.02938	64	
227.08128	84	
227.92864	140	
228.23025	74	
228.85220	78	
229.85046	46	
230.82877	82	
230.84562	54	
230.90892	66	
233.89100	68	
235.83121	70	
235.99156	74	
237.16224	74	
237.53691	80	
238.80676	48	
238.87110	68	
238.93410	80	
238.95066	64	
239.08211	98	
240.81931	144	
240.94004	448	
240.95807	62	
241.79702	72	
241.85207	84	
241.94239	824	
242.27832	66	
242.82681	90	
242.94036	2258	1+
243.21693	38	
244.44674	100	
244.89594	58	
244.93899	468	
245.87889	50	
245.95403	96	
246.22400	48	
246.95325	36	
246.97805	130	
248.03053	80	
248.82238	68	
248.83996	54	
248.85435	120	
248.97509	58	
249.14761	78	
250.82893	70	
252.07114	76	
254.82194	74	
254.84712	62	
254.92553	68	
257.86133	50	
258.83169	68	
260.83225	212	1+
264.80633	58	
264.94048	106	
265.24422	34	
265.85461	90	
266.02685	64	
266.85638	110	
267.06309	88	
267.84442	48	
272.79236	72	
272.84113	86	
273.79141	68	
273.80548	80	
273.82574	58	
274.14882	50	
274.84681	64	
276.83891	46	
277.81884	86	
277.88039	78	
278.50931	46	
278.84027	116	
278.86952	56	
278.93124	76	
279.08929	590	1+
279.14761	38	
279.45045	60	
281.10532	70	
281.21605	68	
282.97542	48	
283.07622	70	
283.78380	66	
284.08986	60	
284.29056	274	1+
284.51868	36	
284.85196	54	
284.94744	66	
285.78981	36	
286.15706	116	
286.19863	54	
287.91272	82	
288.81582	84	
289.87471	72	
289.89663	78	
295.84447	50	
296.87825	74	
298.85770	72	
301.04170	44	
302.80387	82	
303.81343	66	
305.89529	62	
306.91593	98	
307.88510	64	
308.88516	72	
309.21610	48	
309.89237	70	
311.22908	38	
312.86198	78	
312.89535	78	
313.38164	90	
313.80400	52	
313.99709	52	
315.82341	64	
316.62473	54	
316.85174	68	
320.15633	62	
320.31252	48	
320.40738	90	
322.37264	94	
322.82500	56	
323.16069	74	
324.21210	74	
324.79619	58	
324.89259	54	
325.21197	68	
327.82568	40	
END IONS

###FS:    #m/z: 340.93967 #charge 1+
###MS: 142
###MSMS: 144
BEGIN IONS
TITLE=Cmpd 107, +MS2(340.9397), 28.0-35.0eV, 3.1min #144
RTINSECONDS=185.216
SCANS=142,144
PEPMASS=340.93967	171650
CHARGE=1+
153.81412	56	
158.15880	64	
190.92935	74	
193.95121	72	
196.07420	72	
200.83790	66	
202.87412	62	
208.95123	80	
210.93998	62	
212.88129	64	
213.87856	82	
213.93588	204	
213.95044	86	
214.94859	90	
215.88096	176	1+
215.93228	78	
216.85722	52	
217.93815	86	
223.82714	54	
223.96487	56	
224.83688	336	1+
225.08733	108	
225.79347	62	
226.89066	150	
228.84475	66	
229.12154	50	
229.84481	92	
230.84924	68	
230.89033	90	
230.90316	72	
231.00031	54	
231.89342	58	
231.95113	260	1+
232.89113	100	
232.90599	54	
233.89303	64	
233.94524	72	
236.89781	66	
237.88902	82	
238.83525	96	
238.90522	86	
239.03233	74	
239.82457	74	
239.90063	70	
239.95648	58	
240.82026	96	
240.84201	140	
240.89075	72	
241.16345	66	
241.84035	360	
241.90558	64	
241.93809	56	
242.85593	122	
243.84140	328	
243.92504	82	
244.83030	68	
245.07759	68	
245.91199	120	
248.89946	146	
248.96728	60	
249.97212	52	
249.99742	60	
250.96317	58	
251.95551	158	
254.90798	140	
256.07570	64	
256.16636	66	
256.87015	60	
256.89502	66	
257.80019	68	
257.86026	128	
258.84704	580	1+
258.87569	56	
259.95546	68	
260.06812	54	
260.83544	278	1+
261.82705	106	
262.88172	76	
263.98969	78	
265.86461	54	
265.91267	94	
266.39533	72	
266.86077	84	
267.96678	90	
268.41361	82	
268.83935	84	
269.83946	86	
270.91570	78	
272.43968	78	
273.22247	62	
273.79530	64	
274.86042	62	
274.87692	328	1+
275.86206	172	
275.94493	58	
276.85588	1142	1+
277.97219	68	
278.84558	550	
278.92582	62	
279.88824	132	
279.90326	60	
279.92449	52	
280.85153	130	
281.87022	58	
282.95256	60	
284.83132	58	
284.97002	68	
286.89705	102	
287.20092	76	
287.87365	64	
288.83867	56	
290.15656	52	
290.83093	76	
292.87380	50	
293.85405	58	
294.86882	124	
295.99010	66	
296.90459	94	
297.04530	74	
297.40754	92	
297.75270	54	
297.90321	86	
299.02138	56	
299.79221	78	
299.87119	492	1+
300.87129	326	1+
301.68764	54	
303.87132	74	
303.95636	68	
303.99761	98	
305.81781	62	
306.88828	126	
307.88918	118	
308.11774	80	
308.86610	60	
309.89169	76	
310.30724	76	
310.80892	84	
311.82937	84	
313.80136	68	
313.96059	50	
314.87475	52	
316.89581	92	
317.78359	74	
324.80014	72	
324.88643	76	
325.89902	54	
326.17409	74	
328.16809	92	
328.81137	68	
328.82913	60	
329.86765	74	
334.07158	60	
335.86699	70	
338.11224	76	
339.07703	72	
342.91119	70	
344.23363	68	
344.28343	64	
END IONS

###FS:    #m/z: 336.94456 #charge 1+
###MS: 142
###MSMS: 145
BEGIN IONS
TITLE=Cmpd 108, +MS2(336.9446), 28.0-35.0eV, 3.1min #145
RTINSECONDS=185.988
SCANS=142,145
PEPMASS=336.94456	25824
CHARGE=1+
192.88216	80	
198.87121	84	
210.88855	58	
211.94235	496	
212.87843	396	1+
212.98346	58	
213.03535	82	
213.84999	54	
213.89259	58	
213.93898	284	
215.86765	46	
215.94227	54	
217.87838	126	
223.96869	72	
227.91443	58	
228.84621	78	
228.89622	64	
229.90232	70	
229.95417	752	1+
230.88801	344	1+
231.07671	58	
231.94625	248	1+
232.84796	76	
233.85142	54	
233.89838	170	
234.82538	74	
234.94569	58	
235.82450	66	
236.90340	58	
238.83857	298	1+
238.88034	70	
239.02681	46	
239.86074	84	
239.90635	58	
240.80141	68	
241.19583	70	
241.84153	630	1+
245.83493	60	
245.99636	68	
246.85440	76	
247.96736	218	
248.24321	56	
248.89966	142	
249.03118	66	
249.82849	46	
249.95345	54	
249.96630	74	
250.83073	68	
250.88336	94	
250.89683	86	
250.94775	56	
250.98907	98	
251.06829	58	
251.14621	54	
251.83432	138	
251.88026	110	
252.97046	134	
253.46357	46	
253.97573	62	
254.08833	94	
254.90017	64	
254.96407	150	
256.80428	84	
256.85237	60	
256.86651	48	
256.90007	62	
256.95298	60	
257.08293	64	
257.24993	54	
258.02272	54	
258.82044	66	
258.84769	886	1+
258.93859	86	
259.85178	640	1+
260.83723	70	
262.84813	80	
262.91159	56	
263.83217	62	
264.85172	88	
265.08431	88	
266.84642	64	
267.84616	104	
268.83737	530	1+
269.83887	344	1+
269.85193	92	
270.32180	92	
270.97839	60	
271.09557	74	
272.84344	70	
272.88437	282	1+
274.87672	62	
274.96294	100	
275.84190	108	
275.87452	144	
276.85734	1038	1+
276.87630	72	
277.86295	724	1+
278.52909	54	
278.81623	66	
278.83903	66	
278.87837	154	
278.98629	62	
279.02761	70	
279.83410	72	
279.88787	56	
280.15234	52	
280.97354	62	
281.86087	96	
282.86835	70	
282.90520	52	
283.10141	72	
284.41918	82	
284.43353	92	
285.02838	68	
285.88700	82	
286.84653	544	1+
287.36323	74	
287.81044	46	
287.93961	66	
290.80789	52	
291.82673	74	
292.84908	52	
292.86838	64	
293.10807	68	
293.99316	46	
294.10916	58	
294.85106	58	
295.17314	68	
296.23354	84	
297.12139	68	
297.43900	90	
297.90312	100	
298.26775	80	
298.30797	56	
298.88707	44	
298.90689	80	
299.74537	74	
299.86490	50	
300.88115	74	
301.88303	74	
303.25285	86	
303.29969	70	
306.87944	74	
308.78179	64	
308.92228	68	
310.83307	68	
316.87586	78	
316.95650	54	
317.92378	44	
319.82699	58	
320.88416	62	
322.82066	62	
324.89801	72	
325.90071	80	
327.82600	80	
327.92136	52	
330.38747	46	
331.78189	48	
332.87397	70	
334.93397	54	
336.05607	60	
336.90535	96	
337.18732	52	
340.90902	60	
END IONS

###FS:    #m/z: 322.92954 #charge 1+
###MS: 146
###MSMS: 147
BEGIN IONS
TITLE=Cmpd 109, +MS2(322.9295), 28.0-35.0eV, 3.2min #147
RTINSECONDS=189.682
SCANS=146-147
PEPMASS=322.92954	333728
CHARGE=1+
68.02892	50	
193.88462	60	
194.03175	78	
194.60186	42	
195.91811	54	
201.05024	112	
202.04609	62	
205.95088	134	
206.94658	76	
207.90840	66	
207.97759	90	
209.08749	76	
209.94444	46	
210.04573	66	
212.82957	60	
212.89930	60	
212.98161	42	
218.53681	66	
218.88713	76	
220.95198	72	
221.88213	70	
221.94418	46	
222.95147	90	
223.96510	76	
224.96554	46	
225.84141	50	
226.88695	68	
227.06097	112	
227.92962	144	
227.94997	34	
230.85659	66	
234.96435	78	
236.80498	148	
236.94665	64	
237.36089	32	
238.46311	56	
238.89776	106	
238.94000	104	
239.91240	64	
240.23560	44	
240.68327	66	
240.82291	94	
240.94069	646	
241.20006	56	
241.94245	536	
241.99726	78	
242.83670	72	
242.90368	64	
242.94166	1874	1+
243.82625	50	
243.85013	68	
243.91223	44	
244.02514	38	
244.81990	222	
244.85163	46	
244.93857	550	
245.17852	44	
245.49762	42	
246.85238	84	
246.86589	54	
246.97889	94	
248.83952	60	
248.93653	88	
250.13538	36	
251.11672	38	
252.81651	78	
254.34729	98	
254.86303	88	
254.92354	56	
255.79881	44	
256.81088	66	
256.89755	106	
258.84689	76	
258.97447	70	
259.13156	54	
259.94738	106	
259.96914	78	
260.83262	102	
261.22590	98	
261.38300	40	
261.47796	138	
261.83288	140	
262.81236	72	
262.82589	78	
263.04105	60	
263.05899	44	
263.97561	78	
265.40634	38	
265.92656	68	
266.85711	64	
268.93520	56	
269.93238	70	
271.92725	94	
272.85343	60	
273.01164	48	
274.79209	38	
275.91665	68	
276.82289	70	
277.80636	72	
278.03758	32	
278.83069	48	
278.92896	58	
279.09052	1072	1+
279.24685	38	
279.96776	54	
280.22482	66	
281.04969	56	
281.10908	72	
281.44744	32	
281.79729	82	
282.27555	52	
283.07236	54	
283.09943	70	
283.35562	78	
284.29171	448	1+
284.81299	46	
284.86547	72	
287.34407	34	
287.92531	60	
288.02630	32	
289.87562	58	
290.88135	72	
290.95253	82	
292.86991	40	
293.85882	52	
296.08733	60	
297.06058	34	
298.80047	58	
299.06149	58	
300.82199	58	
302.81267	54	
302.85079	52	
304.89638	78	
306.88001	138	
307.00659	34	
307.21123	36	
307.80763	56	
308.79759	56	
309.88953	58	
310.27433	74	
311.86222	52	
311.91624	104	
314.83776	52	
314.87052	54	
319.66891	72	
320.28444	64	
320.81802	58	
321.12420	76	
322.90682	52	
323.81835	84	
324.88693	52	
325.90580	84	
326.88604	68	
END IONS

###FS:    #m/z: 363.95563 #charge 1+
###MS: 146
###MSMS: 148
BEGIN IONS
TITLE=Cmpd 110, +MS2(363.9556), 28.0-35.0eV, 3.2min #148
RTINSECONDS=190.454
SCANS=146,148
PEPMASS=363.95563	61976
CHARGE=1+
56.42090	64	
111.22064	120	
150.98557	100	
151.87242	92	
194.88782	66	
200.89010	80	
209.09810	78	
210.24321	76	
210.25564	84	
210.88459	104	
211.89154	74	
212.87804	426	1+
217.86912	70	
218.84726	72	
221.13673	80	
222.94982	404	
224.94548	294	
224.97371	120	
225.82843	66	
225.94834	160	
226.89721	82	
226.94682	1476	1+
226.97080	142	
227.40889	66	
227.82878	64	
228.83128	80	
228.89212	128	
228.94223	996	1+
229.88704	694	1+
229.99932	104	
230.88981	590	1+
231.11798	68	
232.89835	58	
233.86082	70	
234.80401	58	
234.87689	72	
235.12291	72	
238.88689	78	
240.83687	156	
240.93802	218	
240.96173	252	
241.83487	66	
241.93788	924	1+
242.08898	80	
242.82129	242	1+
242.85202	58	
242.93834	524	1+
242.95943	72	
244.93622	76	
244.95682	426	
244.98184	134	
245.07850	76	
245.94300	134	
246.82748	66	
246.89862	70	
246.95333	784	1+
247.23712	86	
248.80382	324	1+
248.89876	282	
250.79478	64	
250.89392	124	
250.94206	68	
252.84553	74	
252.88873	90	
253.09004	72	
254.92345	68	
255.10010	82	
255.94431	72	
256.11351	70	
256.79524	60	
256.92323	64	
257.08279	80	
258.84899	124	
259.84556	60	
260.83078	74	
260.96676	266	1+
261.83254	106	
264.81874	66	
265.81063	534	1+
265.96073	106	
266.81338	462	1+
266.86458	74	
268.80947	98	
268.84497	130	
268.96224	402	1+
269.79687	76	
269.96749	282	1+
270.79619	68	
270.91792	72	
274.84464	66	
276.86059	132	
277.03545	66	
277.12110	88	
277.80635	78	
277.85539	70	
278.79330	84	
278.84276	258	1+
279.79894	156	
279.89585	66	
280.79294	702	1+
280.91593	76	
283.07055	84	
283.78699	120	
283.84759	82	
284.06127	72	
284.79158	66	
284.82827	190	
284.86470	72	
284.88296	66	
285.01584	68	
285.85261	66	
286.82245	180	
287.90019	66	
289.15599	66	
289.87176	76	
290.80894	116	
290.86250	70	
291.91652	80	
291.94173	78	
294.85267	72	
295.92682	64	
296.80780	88	
296.82376	66	
297.14513	70	
297.80657	178	
298.80173	1020	1+
300.80171	144	
300.94986	70	
300.97123	70	
301.79047	78	
301.80706	120	
301.85688	262	
302.79786	72	
302.88070	72	
303.40048	72	
303.80610	112	
303.86353	58	
304.87159	82	
306.43428	78	
306.83444	66	
307.88869	126	
311.85780	152	
312.81270	58	
313.82322	60	
316.81192	436	1+
317.87550	58	
318.07710	66	
319.94347	122	
320.95712	68	
321.81982	76	
322.82063	72	
322.86485	74	
324.81237	206	1+
324.84641	66	
326.95471	90	
327.27016	78	
327.84577	62	
329.10132	80	
334.76314	68	
339.83440	136	
342.96158	64	
343.90146	64	
349.75514	80	
350.01925	72	
352.22122	60	
358.73359	78	
360.35626	66	
361.77832	66	
363.94819	76	
366.03094	72	
END IONS

###FS:    #m/z: 359.96083 #charge 1+
###MS: 146
###MSMS: 149
BEGIN IONS
TITLE=Cmpd 111, +MS2(359.9608), 28.0-35.0eV, 3.2min #149
RTINSECONDS=191.226
SCANS=146,149
PEPMASS=359.96083	19148
CHARGE=1+
82.74023	70	
99.74083	60	
109.04142	74	
142.46525	70	
196.86237	94	
200.87274	66	
207.94920	92	
208.94912	72	
217.85816	66	
219.38523	84	
221.89156	64	
222.90607	72	
222.95117	146	
223.40861	88	
223.95549	64	
224.89054	72	
224.94530	324	1+
224.96790	210	1+
226.31205	90	
226.89267	68	
226.94772	702	1+
228.79776	90	
228.94171	444	
229.82353	70	
230.89026	78	
232.07120	76	
233.88538	78	
234.09556	84	
234.86572	120	
234.95873	68	
235.90464	74	
236.87479	60	
238.91480	70	
238.96586	74	
239.78662	72	
240.82024	72	
240.83739	62	
240.93644	90	
240.96203	118	
241.83696	168	
241.94383	58	
241.97239	72	
242.88228	70	
242.95971	146	
243.88835	104	
243.95749	72	
244.00356	98	
244.95575	204	
245.89427	68	
246.80402	120	
246.90066	72	
246.95125	156	
247.80808	100	
247.93189	78	
248.80289	328	1+
248.83558	74	
249.01389	66	
249.05652	64	
249.86895	66	
250.94705	186	
252.10051	82	
252.87330	268	1+
252.95711	116	
253.09024	60	
253.83590	58	
253.94230	60	
254.07929	62	
254.10072	82	
256.85238	70	
257.15211	66	
257.94567	62	
258.89727	70	
259.79508	132	
260.53961	90	
260.83398	68	
260.85689	70	
260.96801	150	
260.98319	82	
261.84358	78	
263.10475	62	
263.84904	70	
264.81850	64	
264.98849	100	
265.10025	64	
265.81862	68	
265.97705	88	
266.81256	440	1+
267.02300	84	
267.10719	68	
267.95654	406	1+
268.06789	68	
268.79774	82	
268.90630	90	
268.92267	68	
269.11391	64	
270.40272	62	
270.88348	68	
274.85498	64	
275.81041	74	
275.88603	76	
275.96717	82	
276.85766	74	
277.12109	60	
278.80591	78	
278.84401	234	1+
278.86140	90	
279.79809	126	
280.79416	506	
281.11542	76	
281.47176	64	
281.85336	84	
282.88885	88	
283.80418	72	
284.24298	72	
284.82398	134	
285.82043	60	
286.05296	66	
289.42103	74	
289.85569	72	
291.08864	76	
291.80352	64	
292.80943	130	
293.11580	62	
294.86748	72	
295.95046	64	
296.80889	118	
297.80045	1036	1+
298.80269	882	1+
298.88101	60	
299.05270	62	
301.77909	66	
301.82396	78	
301.86225	78	
303.87334	80	
305.02800	92	
305.11375	60	
305.86734	66	
308.44308	106	
310.53218	64	
311.12769	64	
311.86414	62	
313.15598	72	
315.39587	72	
315.80970	372	1+
316.81216	316	1+
318.28517	70	
318.83511	96	
319.09611	78	
319.27396	68	
321.82178	108	
323.01463	94	
323.82075	78	
325.89661	86	
326.15602	86	
327.05053	70	
333.82900	80	
335.88287	74	
336.94116	72	
337.12392	70	
342.38627	72	
362.28445	82	
363.76047	80	
END IONS

###FS:    #m/z: 322.92950 #charge 1+
###MS: 150
###MSMS: 151
BEGIN IONS
TITLE=Cmpd 112, +MS2(322.9295), 28.0-35.0eV, 3.3min #151
RTINSECONDS=194.909
SCANS=150-151
PEPMASS=322.92950	313150
CHARGE=1+
94.47060	52	
97.11314	48	
118.89449	82	
119.95728	46	
127.47634	32	
187.91955	66	
193.99597	68	
200.97708	32	
201.04391	186	
201.88705	66	
202.24882	52	
205.95195	146	
205.97103	72	
206.87848	52	
206.89507	40	
207.96913	58	
208.93495	66	
209.90004	66	
215.08357	106	
221.87297	50	
221.94328	72	
222.88752	82	
222.95872	44	
223.96111	148	
224.04013	74	
224.15776	56	
225.19221	34	
226.97582	66	
227.90716	86	
228.90950	66	
229.84123	50	
230.07386	50	
232.35541	36	
235.08296	52	
236.08185	78	
237.16045	80	
237.28236	40	
238.93772	154	
239.06648	80	
239.08174	32	
239.95601	40	
240.94006	1130	
240.96320	68	
241.27086	38	
241.88223	74	
241.93895	2798	1+
242.94075	1820	1+
243.17610	80	
243.83855	66	
243.89044	66	
244.93907	904	
245.13464	70	
245.82134	44	
245.89207	32	
246.86605	68	
246.97605	34	
247.85654	54	
247.99771	70	
248.86528	86	
251.06842	68	
251.88022	84	
251.92708	78	
252.34834	76	
253.01002	66	
253.63074	30	
254.02080	88	
254.86684	84	
254.95894	74	
255.05908	66	
255.81066	40	
255.83999	70	
256.07772	76	
256.84043	50	
257.13408	44	
257.88289	74	
259.78107	74	
260.91863	70	
261.12983	44	
261.73225	34	
261.83157	200	
262.83305	288	
263.82599	140	
264.98828	74	
265.06424	98	
265.12445	72	
265.41464	36	
265.92625	100	
266.86851	58	
266.96301	72	
266.99537	52	
267.93885	60	
268.18807	34	
268.42150	88	
268.84822	60	
268.91836	90	
270.14217	62	
270.39084	68	
270.97827	96	
271.37270	96	
272.84706	70	
273.84798	56	
275.84314	86	
278.91251	66	
278.97833	68	
279.08923	468	
279.23704	68	
279.27470	32	
280.09280	366	
280.16336	42	
280.92373	34	
281.26578	82	
281.58823	36	
281.65098	44	
281.84460	96	
282.18370	48	
282.27996	60	
282.51292	44	
282.85999	38	
283.79131	102	
284.06686	36	
284.21157	30	
284.29238	414	1+
285.36848	32	
288.14403	110	
291.83234	66	
294.80886	44	
296.17219	42	
298.45003	72	
300.10076	78	
300.78791	52	
300.86049	66	
301.79879	66	
305.91030	64	
306.88995	54	
307.89160	100	
308.88955	78	
310.08404	34	
311.87057	72	
314.90066	70	
315.93449	48	
317.34834	60	
318.39902	52	
319.90393	68	
321.14796	54	
321.39008	98	
323.30195	66	
323.87156	58	
324.13272	68	
324.24322	70	
324.88339	68	
325.14744	50	
325.81033	72	
325.90570	48	
END IONS

###FS:    #m/z: 363.95559 #charge 1+
###MS: 150
###MSMS: 152
BEGIN IONS
TITLE=Cmpd 113, +MS2(363.9556), 28.0-35.0eV, 3.3min #152
RTINSECONDS=195.681
SCANS=150,152
PEPMASS=363.95559	59266
CHARGE=1+
189.86202	84	
190.88359	78	
192.86688	76	
201.93411	62	
207.08612	62	
207.86384	166	1+
209.95036	218	
210.93638	84	
210.96127	88	
211.88119	180	
212.87926	526	1+
215.86689	82	
218.91631	82	
219.88559	74	
223.89501	88	
224.08264	84	
224.94950	278	1+
226.94670	788	1+
226.97276	152	
227.10535	76	
227.88311	66	
227.93278	126	
228.94164	1138	1+
230.83616	80	
230.88769	648	
232.76563	116	
232.88500	146	
234.80081	72	
234.88140	64	
237.29455	120	
238.87324	82	
239.07436	66	
239.14998	86	
240.94047	178	
240.96146	156	
241.83535	76	
241.89231	72	
241.94008	744	1+
242.90944	72	
242.95581	364	1+
243.82951	70	
244.03784	90	
244.95772	430	1+
245.82531	64	
245.94243	78	
246.43578	76	
246.95348	710	1+
247.61877	102	
247.81224	62	
248.79636	70	
248.83852	176	
248.90207	114	
250.80571	104	
251.13990	64	
251.79654	66	
252.84186	104	
253.13302	74	
257.41855	152	
258.84590	130	
258.98032	84	
259.84674	66	
260.85111	92	
260.97190	148	
261.84376	64	
261.96472	84	
262.06241	70	
262.61714	86	
262.84655	88	
263.98379	86	
265.81867	106	
266.81304	448	1+
266.88231	62	
267.97249	164	
268.83968	240	1+
268.90682	70	
268.95676	88	
269.07775	92	
269.81930	70	
269.92422	72	
271.85175	76	
271.91477	96	
272.34858	66	
274.80211	78	
275.81629	64	
276.82676	76	
276.85658	108	
277.85714	88	
278.80067	130	
280.79354	608	1+
280.94474	84	
281.85602	182	
281.94757	78	
282.80127	108	
283.77968	66	
283.79519	84	
283.83513	64	
283.85194	228	1+
284.78089	76	
284.82663	226	
284.89986	86	
285.88082	76	
288.84287	72	
289.88579	90	
290.96710	72	
292.86791	94	
293.93195	66	
294.87179	112	
294.89056	72	
295.86575	66	
296.82754	72	
297.80511	792	1+
298.80563	548	1+
299.41624	74	
299.87531	64	
300.80048	278	
300.86918	68	
301.79836	170	
301.81636	76	
301.87067	186	
302.79008	84	
302.88525	90	
302.90684	118	
303.80234	66	
303.85695	254	
303.95017	76	
304.63992	78	
304.76468	72	
305.88226	74	
306.43856	82	
306.87533	70	
308.86996	72	
309.84877	72	
310.87827	64	
311.47612	102	
312.95168	94	
315.43273	98	
315.81897	140	
316.81305	392	1+
316.93510	84	
317.87808	90	
319.31142	86	
319.57006	88	
320.95032	72	
322.31555	68	
322.82048	78	
323.80338	80	
324.86444	68	
325.81096	64	
325.89661	68	
325.95206	88	
326.87272	70	
328.80948	82	
330.86772	82	
331.87108	76	
333.89200	84	
334.77646	72	
337.95885	74	
339.87312	64	
342.33179	66	
345.18658	62	
348.43617	86	
351.88004	70	
352.89694	92	
354.85565	92	
356.75272	72	
362.84313	66	
END IONS

###FS:    #m/z: 507.84362 #charge 1+
###MS: 150
###MSMS: 153
BEGIN IONS
TITLE=Cmpd 114, +MS2(507.8436), 28.2-35.2eV, 3.3min #153
RTINSECONDS=196.453
SCANS=150,153
PEPMASS=507.84362	18754
CHARGE=1+
51.98115	90	
149.47294	90	
154.43929	98	
197.02255	90	
199.88409	206	1+
201.02428	88	
214.04035	88	
221.05436	84	
223.97266	104	
232.89507	158	
251.91340	106	
252.90084	104	
253.39281	104	
265.40615	160	
270.92772	84	
271.91708	94	
275.84735	176	1+
279.39701	84	
279.83411	86	
279.89889	102	
285.93966	86	
285.95428	88	
286.78059	100	
286.88227	82	
287.37989	108	
287.85155	222	
289.88333	118	
291.86143	188	1+
291.87770	106	
301.83059	202	1+
301.85562	218	
303.85040	90	
303.86904	214	
304.88532	140	
305.82101	128	
305.86181	88	
306.89821	104	
307.88885	280	
308.13957	96	
308.82279	84	
308.87820	380	1+
310.97176	88	
311.88511	394	1+
312.22106	132	
312.88651	224	1+
313.36212	90	
314.86681	350	1+
316.12240	82	
318.02881	90	
319.85987	92	
320.81778	92	
320.92147	82	
320.98982	100	
324.85847	104	
324.89857	108	
325.89657	190	
326.24478	84	
326.88653	528	1+
328.41832	84	
328.86555	122	
328.88957	256	1+
329.17428	94	
329.87048	310	1+
332.91883	82	
336.94298	140	
337.82056	216	1+
337.87720	168	
337.89586	132	
342.30433	84	
343.75294	98	
345.75770	128	
347.40288	92	
347.61590	100	
347.77532	304	1+
348.91663	102	
349.75889	152	
349.83640	124	
349.87867	322	1+
350.76114	240	1+
350.78080	122	
350.88335	242	1+
351.17906	118	
351.40602	88	
362.76615	106	
362.85707	198	1+
364.91394	100	
366.71050	102	
366.84675	118	
366.99490	88	
367.70910	146	
367.78062	88	
368.76404	96	
368.84611	86	
368.89709	110	
369.83350	268	1+
369.89496	342	1+
369.95780	86	
373.81563	428	1+
373.90095	124	
374.81632	320	1+
374.88796	170	
376.78115	122	
376.95293	86	
380.72379	154	
381.72887	212	
381.82347	84	
381.84131	94	
381.87274	84	
382.79279	100	
383.77431	94	
383.88895	136	
385.85628	194	
386.85016	88	
387.72687	128	
387.85091	82	
388.80761	96	
389.83774	390	1+
390.83859	268	1+
391.91304	120	
392.82622	210	
393.83004	98	
393.91623	90	
395.73610	86	
397.71690	84	
398.68770	86	
398.73175	488	1+
399.77983	86	
400.72391	134	
401.71959	84	
403.73303	116	
403.86860	298	1+
404.80171	212	1+
405.75751	118	
405.86038	168	
406.77804	144	
407.74016	174	
407.86775	206	
408.74556	92	
408.75857	106	
408.84971	580	1+
408.88750	152	
410.68986	82	
410.83465	530	
412.83046	118	
413.08484	92	
413.74263	264	1+
416.87466	172	
421.88089	226	
422.74545	106	
423.76777	462	1+
423.87612	112	
424.70516	92	
424.73295	94	
424.78912	98	
426.75316	144	
426.78482	110	
426.85796	524	1+
427.69096	94	
428.79773	172	1+
428.85176	250	1+
430.75336	94	
430.86565	282	1+
431.86777	236	1+
432.22113	88	
432.85398	84	
433.73945	134	
434.29873	88	
434.74154	90	
434.88508	82	
439.90106	134	
442.39409	104	
442.86555	114	
443.76506	126	
444.87102	986	1+
445.75034	120	
446.74410	82	
447.10959	90	
447.71619	108	
448.88423	308	1+
450.77863	90	
457.90283	166	
462.88547	408	1+
467.89466	310	
468.89073	136	
471.46533	82	
485.89656	330	
510.26448	86	
END IONS

###FS:    #m/z: 340.94024 #charge 1+
###MS: 154
###MSMS: 155
BEGIN IONS
TITLE=Cmpd 115, +MS2(340.9402), 28.0-35.0eV, 3.3min #155
RTINSECONDS=200.113
SCANS=154-155
PEPMASS=340.94024	225390
CHARGE=1+
83.91274	100	
189.04240	86	
190.94652	64	
206.95023	64	
206.97847	60	
210.89908	68	
210.93833	78	
211.96294	64	
212.88387	326	1+
212.95108	76	
213.87720	178	1+
213.94059	244	
215.83178	54	
215.93781	64	
217.85463	72	
217.88237	142	
218.88881	82	
220.89572	70	
221.87662	88	
223.83800	96	
224.83318	94	
224.98083	78	
226.42498	94	
226.83915	72	
226.85207	58	
226.86653	76	
227.85354	64	
228.82556	68	
228.95009	76	
229.01884	54	
230.84366	130	
230.89340	144	
231.83524	78	
231.95125	484	
233.56795	78	
235.89181	74	
237.84730	70	
237.88490	68	
238.06506	60	
238.79903	76	
238.86550	78	
239.04027	74	
239.79984	78	
239.85960	70	
240.05302	80	
240.22927	74	
240.83779	182	
240.93088	74	
241.84069	544	1+
241.87997	72	
243.83615	66	
243.88809	70	
244.82714	126	
244.95362	74	
246.66534	98	
246.83694	70	
248.96757	90	
249.95440	222	1+
251.88748	68	
251.93677	80	
254.96554	120	
255.13569	68	
255.93838	68	
255.96980	154	
256.25856	72	
256.41953	94	
256.85863	70	
256.89374	76	
257.79811	64	
258.84682	280	1+
259.86785	82	
259.88919	82	
259.92003	72	
260.83370	256	1+
260.84888	252	1+
261.87328	70	
261.89893	66	
264.47110	84	
264.88323	172	
265.01117	74	
265.86049	66	
266.87268	54	
267.16576	72	
267.84837	70	
267.89058	60	
268.84281	76	
269.84299	64	
270.83692	82	
272.84727	64	
273.80358	56	
274.86007	110	
274.87764	494	1+
275.00774	78	
275.84103	56	
276.85917	564	
276.90681	62	
277.81250	66	
277.85905	258	
278.12151	72	
278.84745	570	1+
279.01935	58	
279.92146	66	
279.95972	84	
280.81282	66	
280.93170	66	
280.94630	56	
281.15882	84	
281.26153	80	
282.05077	68	
283.02559	136	
283.87440	80	
285.11012	72	
285.94505	54	
288.80729	84	
288.83678	140	
289.86162	280	1+
290.20713	76	
294.45420	84	
294.86557	86	
295.86637	116	
296.85399	68	
297.85026	66	
297.88868	108	
298.01118	68	
299.05910	86	
299.87410	216	1+
299.97912	54	
300.85645	86	
300.97962	56	
301.86011	76	
302.86403	106	
302.94272	82	
303.94197	100	
304.15826	68	
304.74091	92	
306.97407	78	
307.97954	64	
310.81966	76	
312.89534	82	
313.39922	66	
314.80495	68	
315.20364	68	
316.06120	72	
317.83385	54	
320.12159	70	
322.21896	58	
323.85833	68	
324.89976	70	
325.12140	112	
327.26618	56	
328.18384	66	
330.24005	54	
330.81829	92	
334.96070	102	
336.77003	86	
337.82997	84	
338.34014	60	
339.19919	62	
340.08851	78	
341.62762	112	
345.78896	80	
END IONS

###FS:    #m/z: 363.95588 #charge 1+
###MS: 154
###MSMS: 156
BEGIN IONS
TITLE=Cmpd 116, +MS2(363.9559), 28.0-35.0eV, 3.4min #156
RTINSECONDS=200.885
SCANS=154,156
PEPMASS=363.95588	79376
CHARGE=1+
47.47258	72	
171.85022	74	
191.85844	168	
207.87839	80	
209.94228	372	
210.88557	116	
212.87805	404	1+
212.89537	62	
219.86753	84	
222.95624	180	1+
224.04018	72	
224.95063	326	
224.97906	72	
225.86145	76	
225.94458	146	
226.94672	1634	1+
227.89464	254	1+
227.92932	60	
228.94183	1568	1+
230.88726	534	1+
232.40215	72	
232.88429	208	
232.97110	80	
233.13291	76	
234.84387	66	
234.87695	64	
240.86951	72	
240.93907	322	
241.89835	60	
241.94477	306	
242.94146	1038	1+
243.82669	74	
244.93694	104	
244.95651	754	
244.99977	72	
245.44211	82	
245.94067	54	
246.44537	82	
246.95390	574	1+
247.85355	56	
247.86676	60	
247.88581	80	
247.97264	66	
248.79964	308	1+
248.84159	80	
248.90042	96	
248.92466	76	
249.80268	178	1+
251.04475	64	
251.86491	56	
251.91714	60	
252.03593	60	
254.85444	66	
255.07478	62	
257.08654	58	
257.91419	70	
258.82996	58	
258.97229	70	
259.85839	88	
260.97199	68	
262.83410	146	
263.97693	148	
265.82090	62	
265.87646	74	
266.81152	270	
266.86015	214	1+
267.41452	56	
267.77620	62	
267.81791	134	
267.97244	336	
268.81577	100	
268.84295	266	1+
269.81327	60	
270.89939	64	
271.20870	92	
271.37901	70	
271.87648	80	
273.95402	74	
274.80408	88	
274.86076	62	
275.42103	84	
276.16524	74	
276.80806	70	
276.85816	84	
277.87413	94	
277.92335	58	
278.39424	94	
278.47208	104	
278.79182	114	
278.84900	76	
278.86438	154	
280.79164	246	
280.87467	70	
280.90345	72	
281.78864	622	1+
281.81770	86	
281.85876	60	
281.89546	90	
282.79168	386	1+
282.93010	72	
283.82716	56	
283.86865	88	
283.97793	68	
284.79198	56	
284.82196	144	
285.85178	96	
286.84477	66	
287.86715	76	
288.79216	62	
290.46473	84	
291.44898	70	
293.85847	78	
294.87638	66	
295.86805	82	
296.12321	68	
296.51434	96	
296.80921	288	
297.42850	132	
298.16599	76	
298.80302	682	1+
299.87333	70	
300.80690	168	
301.79842	120	
301.86104	150	
301.90082	76	
302.80051	56	
302.86187	58	
303.80888	120	
303.86092	106	
304.85833	54	
306.80204	64	
308.38477	66	
308.79905	72	
311.92939	96	
312.82154	66	
313.83376	66	
315.38689	66	
316.75770	66	
316.81334	84	
317.87807	64	
321.82389	62	
321.87019	80	
322.05804	64	
323.90250	72	
323.91778	56	
325.01738	66	
325.88058	186	1+
326.18944	70	
326.86864	68	
327.84358	72	
328.90728	72	
330.87234	56	
332.16455	58	
334.89350	90	
340.93693	136	
341.89096	64	
349.16971	72	
350.35249	78	
352.88760	66	
354.95734	134	
356.12680	62	
356.85230	70	
357.81291	86	
359.16394	72	
363.71165	72	
365.71900	80	
END IONS

###FS:    #m/z: 507.84368 #charge 1+
###MS: 154
###MSMS: 157
BEGIN IONS
TITLE=Cmpd 117, +MS2(507.8437), 28.2-35.2eV, 3.4min #157
RTINSECONDS=201.658
SCANS=154,157
PEPMASS=507.84368	23446
CHARGE=1+
90.74011	104	
196.01314	128	
207.88569	84	
210.02968	98	
213.05518	112	
227.95919	108	
238.39874	84	
239.91243	94	
242.86905	90	
248.90546	86	
251.07582	80	
252.07833	118	
258.88156	78	
268.88628	102	
271.80363	84	
278.83167	118	
280.37464	80	
280.40545	100	
284.95596	114	
286.87402	94	
286.97948	140	
287.85169	218	
289.87744	128	
290.12979	130	
290.87171	240	1+
291.92729	78	
292.86145	90	
299.91548	146	
301.87889	110	
301.98902	86	
302.44516	118	
302.88927	100	
303.87179	126	
304.07891	80	
304.89938	80	
305.13093	86	
305.81165	108	
305.86027	508	
306.84936	80	
307.89052	286	
308.14299	326	1+
308.81224	82	
308.87138	174	
308.88296	524	1+
310.15407	138	
311.81889	78	
311.88578	332	1+
313.86891	156	
314.39337	120	
314.86663	108	
315.86203	108	
316.06335	82	
323.84634	144	
324.81145	78	
324.90157	102	
325.33165	80	
326.86258	128	
326.88474	880	1+
328.08384	94	
328.86279	130	
330.87512	98	
330.93046	90	
331.06855	92	
331.89471	138	
332.87196	284	
332.89884	132	
333.17658	92	
334.88658	92	
335.88738	140	
336.98057	108	
337.87715	88	
341.77336	90	
347.77613	252	1+
349.80366	80	
350.79080	112	
351.81562	98	
359.40468	172	
359.72012	78	
360.86472	88	
362.30756	100	
362.86400	202	1+
364.31576	90	
365.78692	128	
368.71998	78	
369.83829	84	
369.87739	94	
369.90104	184	
370.80835	80	
371.80230	198	1+
374.81452	158	
375.76234	80	
376.75600	80	
376.88397	154	
377.22295	88	
377.88075	88	
380.71825	140	
381.78601	208	1+
381.81763	144	
384.47832	90	
384.84979	414	1+
386.74338	128	
388.78495	242	1+
390.84001	128	
391.84545	196	
391.86986	92	
392.76661	122	
392.81887	148	
392.91506	94	
396.17377	90	
396.79914	126	
398.39574	112	
398.73789	154	
399.72590	242	1+
399.84998	214	
400.80871	84	
402.86618	132	
403.73712	104	
403.82572	182	1+
403.89731	80	
404.85669	208	1+
405.75980	86	
405.78336	116	
407.86391	322	
408.85212	286	
408.86947	214	
410.74404	132	
410.83556	404	1+
411.73325	86	
411.90997	102	
412.84788	206	1+
413.02241	82	
416.73637	86	
420.16253	92	
421.73453	88	
421.80016	100	
421.88703	80	
423.25397	96	
423.77370	130	
423.86502	212	
424.73507	84	
424.78054	168	
425.75751	216	
425.78997	120	
426.74839	166	
426.85710	254	1+
428.74000	414	1+
428.75442	88	
428.84170	316	1+
430.84874	140	
431.76936	140	1+
431.86516	216	1+
432.24137	78	
432.68834	128	
433.85281	118	
434.41132	80	
434.72137	82	
444.86958	522	1+
446.87689	154	
447.75940	170	1+
449.87424	164	
450.11140	78	
450.88384	116	
456.04130	84	
457.90374	118	
460.88182	86	
462.87944	508	1+
463.73855	100	
467.88843	468	1+
470.89239	136	
483.72558	80	
485.90864	120	
486.20285	90	
486.89775	294	1+
498.80547	96	
505.22397	84	
508.92460	122	
END IONS

###FS:    #m/z: 340.94014 #charge 1+
###MS: 158
###MSMS: 159
BEGIN IONS
TITLE=Cmpd 118, +MS2(340.9401), 28.0-35.0eV, 3.4min #159
RTINSECONDS=205.32
SCANS=158-159
PEPMASS=340.94014	225964
CHARGE=1+
78.06894	66	
166.15916	68	
175.28273	70	
190.92947	68	
190.95009	66	
192.97094	64	
196.89003	98	
200.84309	62	
206.20709	84	
207.89492	66	
208.84443	76	
208.94385	64	
209.96211	136	
210.93863	76	
210.95052	70	
211.94175	84	
213.94087	428	1+
215.88511	92	
215.93636	184	
216.89958	154	
217.86920	98	
217.88285	136	
219.94765	86	
220.87913	78	
222.97636	86	
222.99408	94	
224.84337	72	
225.96552	70	
226.87582	76	
226.96463	72	
227.89976	64	
228.84078	80	
228.91306	74	
229.83730	132	
230.88677	72	
231.89148	70	
231.95108	200	
233.89565	64	
236.06487	80	
238.46150	72	
238.88374	322	1+
239.84449	230	
240.83574	66	
240.88494	68	
240.91188	70	
241.84502	348	
242.83274	78	
242.93424	76	
243.84158	254	
243.88050	70	
243.90378	138	
244.82311	72	
244.85490	86	
244.89994	70	
244.95409	74	
246.40282	76	
246.94876	66	
246.97422	68	
247.02821	94	
249.00434	70	
249.96130	138	
250.90505	74	
250.96746	88	
250.98046	88	
251.96051	64	
252.00881	66	
254.82166	74	
254.96872	72	
255.95618	78	
256.84476	72	
256.90349	76	
257.94568	82	
258.04261	72	
258.82914	122	
258.84560	380	
259.83469	72	
259.85372	258	
259.95148	66	
260.83945	150	
260.86388	74	
260.90881	86	
261.84237	148	
261.85714	78	
261.90129	74	
262.83420	72	
263.88038	66	
264.90839	62	
266.01278	94	
266.86258	72	
267.84356	90	
268.84110	310	
269.01916	78	
270.83638	84	
270.85722	76	
271.83411	64	
272.92944	146	
274.86950	106	
275.83216	76	
275.84408	100	
275.85854	132	
276.85651	264	
277.13571	80	
277.86424	344	
277.96602	84	
278.84386	266	
278.88185	76	
278.96819	68	
279.00281	72	
279.14665	80	
279.86197	90	
280.84752	142	
281.04944	80	
282.88667	96	
283.85835	80	
285.91231	70	
286.13647	82	
288.51947	72	
289.88489	70	
292.80292	70	
292.85435	282	1+
292.87300	64	
292.91819	82	
294.63132	86	
294.88668	86	
295.82360	72	
296.16588	86	
296.84844	78	
297.88218	116	
298.22512	68	
299.06364	62	
299.87102	88	
300.87627	82	
302.87034	84	
303.12220	86	
304.87829	62	
305.08636	64	
307.88504	66	
308.29258	70	
313.97745	76	
316.89619	88	
318.02437	66	
320.02289	68	
329.42617	74	
330.18459	92	
330.88931	90	
334.97679	72	
338.83064	78	
338.96150	84	
342.13845	64	
342.22714	74	
345.11341	88	
345.25726	62	
345.92369	64	
END IONS

###FS:    #m/z: 507.84336 #charge 1+
###MS: 158
###MSMS: 160
BEGIN IONS
TITLE=Cmpd 119, +MS2(507.8434), 28.2-35.2eV, 3.5min #160
RTINSECONDS=206.092
SCANS=158,160
PEPMASS=507.84336	22792
CHARGE=1+
53.38221	80	
209.12132	86	
214.88926	136	
223.90802	102	
224.97461	80	
236.89189	122	
241.84293	94	
249.15740	102	
252.07158	86	
252.78928	82	
253.08782	88	
253.51192	84	
266.09809	164	
268.91653	80	
269.71042	178	
270.87727	94	
273.78935	160	1+
276.85154	84	
287.85374	184	
288.85221	82	
288.96384	90	
289.03909	92	
289.87541	86	
296.84820	170	1+
296.87269	144	
297.83330	86	
298.79832	114	
299.13988	100	
302.86501	122	
303.21038	80	
305.86185	388	1+
305.89512	124	
306.88395	578	1+
308.13952	214	
308.87105	166	
309.14551	152	
311.82422	124	
311.88436	418	1+
312.02037	92	
312.86454	120	
312.88711	236	1+
314.86676	160	
315.87097	130	
315.88964	106	
322.88790	104	
323.87958	82	
323.90916	88	
325.88977	86	
326.88351	1062	1+
327.87956	322	1+
329.99702	94	
330.16426	206	
330.88111	86	
332.87322	518	1+
333.87352	310	1+
334.16127	84	
337.50496	94	
337.87734	180	
339.80849	88	
339.91629	90	
342.10395	118	
342.78413	100	
345.34864	104	
346.78081	188	1+
346.85561	106	
346.87240	84	
348.17475	130	
348.74339	100	
349.52545	84	
349.73675	98	
350.02424	82	
350.32036	94	
350.88139	156	
354.01878	92	
355.89553	116	
357.72954	90	
358.76073	210	1+
360.14673	88	
360.79011	84	
362.82330	148	
363.46115	88	
363.83695	122	
363.85280	172	1+
366.17624	92	
366.39765	82	
366.82931	82	
367.36928	88	
367.71090	92	
368.83571	134	
368.88855	138	
369.16481	92	
369.36989	98	
369.89702	184	
371.04716	142	1+
371.80021	116	
372.74275	166	1+
372.76625	144	
376.57170	102	
378.73302	82	
379.80817	148	1+
381.90174	84	
382.71979	202	1+
383.75740	162	
383.77969	182	1+
383.89264	96	
386.77155	122	
387.05443	92	
388.84128	94	
390.84001	318	1+
392.74109	172	1+
392.82714	82	
392.84389	144	
392.87548	128	
393.80157	94	
394.83526	114	
395.01604	88	
395.74453	158	
395.85088	144	
398.72759	280	
400.44759	88	
400.85082	126	
402.78268	132	
404.77255	82	
405.85851	154	
407.74561	104	
407.86400	166	
408.75000	84	
408.85114	458	
409.06430	96	
409.72570	104	
409.84761	210	
409.87731	102	
410.74689	208	1+
410.83490	216	
410.88188	82	
410.90467	96	
411.79051	100	
411.83956	112	
412.71046	82	
412.75579	242	1+
412.84854	194	
413.87623	88	
415.87184	84	
420.72868	96	
421.87599	96	
421.89833	94	
422.76008	460	1+
422.85971	438	1+
423.88616	88	
424.79384	126	
425.75306	230	1+
426.86044	388	1+
427.77099	112	
428.75186	116	
428.85718	122	
429.70193	164	
429.72527	114	
429.77014	188	1+
429.84206	104	
430.70462	82	
431.86857	388	1+
433.85710	176	1+
433.88693	198	
434.72115	92	
438.87274	84	
439.89582	208	1+
442.23940	100	
442.87729	86	
443.76414	106	
444.87148	788	1+
445.75114	312	1+
446.29758	92	
446.72038	84	
447.70937	102	
449.88066	178	
450.00292	84	
457.90687	128	
462.88775	312	1+
463.87648	94	
465.72041	126	
467.88776	418	1+
469.88841	142	
470.72818	108	
484.36057	84	
485.90299	326	1+
END IONS

###FS:    #m/z: 336.94526 #charge 1+
###MS: 158
###MSMS: 161
BEGIN IONS
TITLE=Cmpd 120, +MS2(336.9453), 28.0-35.0eV, 3.5min #161
RTINSECONDS=206.864
SCANS=158,161
PEPMASS=336.94526	22322
CHARGE=1+
69.53419	70	
153.86580	78	
192.89055	40	
198.03243	58	
201.91426	74	
202.01077	66	
205.94456	64	
210.26638	40	
211.94471	922	1+
212.87727	250	
212.89181	84	
213.90190	78	
213.93932	184	
214.94825	98	
215.46153	42	
215.88905	124	
220.88090	106	
221.12744	72	
223.83817	52	
223.97395	56	
224.83740	88	
226.87209	66	
229.84595	40	
229.95484	584	
230.88760	606	1+
230.90319	72	
231.00656	52	
231.95413	130	
232.82936	72	
234.39091	72	
234.83526	66	
234.91773	78	
235.08295	44	
235.81973	68	
237.07147	58	
238.02717	80	
239.01738	82	
240.85003	46	
241.84162	408	
241.92482	88	
242.83742	224	
242.85191	62	
243.34376	54	
243.84258	294	1+
246.98330	62	
247.14191	94	
247.96420	218	1+
248.89868	150	1+
249.96105	180	
250.04377	72	
250.82886	60	
250.95470	118	
251.07608	70	
251.97185	78	
252.84575	92	
252.86709	46	
252.97025	228	
253.90285	110	
254.86493	70	
254.96117	64	
255.07449	68	
256.86245	120	
256.88006	62	
257.85924	68	
258.84765	476	1+
259.63457	42	
259.85292	286	1+
259.93066	84	
262.88952	50	
266.01477	94	
266.11693	84	
266.84347	128	
267.10541	38	
267.83976	454	1+
268.84068	288	1+
268.86574	74	
269.14588	48	
269.79896	74	
270.85460	40	
270.86834	86	
271.09571	42	
271.69443	38	
272.84517	54	
272.98312	76	
274.21394	64	
274.87521	60	
275.11962	72	
275.85839	62	
275.88797	84	
275.90232	74	
276.85871	136	
276.89134	136	
277.86465	134	
277.99188	148	
278.83982	172	
278.88372	146	
279.09118	52	
279.26394	40	
279.83431	68	
279.87319	78	
280.83309	56	
280.86445	56	
281.05580	54	
281.86403	50	
283.87042	82	
284.02538	50	
285.88482	48	
286.85304	232	
286.87901	70	
287.38380	84	
287.85102	146	
288.36111	78	
288.84265	66	
289.40240	68	
290.18531	38	
291.87887	80	
292.04470	80	
292.86167	48	
293.10886	222	
293.81610	66	
293.99340	50	
294.10897	88	
294.75754	46	
294.86481	52	
294.88187	106	
295.92927	94	
296.16159	70	
296.23363	62	
297.89462	88	
298.27196	62	
299.01036	48	
299.05834	146	
299.86760	114	
301.81370	40	
305.85241	84	
305.89955	52	
311.81017	42	
311.90327	68	
312.39567	98	
312.78876	62	
314.00364	76	
314.83091	52	
316.72101	60	
316.84078	78	
319.36169	76	
321.42347	56	
323.03662	68	
323.21985	66	
323.75209	42	
324.89472	100	
328.02857	58	
330.14856	40	
332.79544	62	
336.02920	66	
336.41424	96	
336.94204	48	
339.06361	58	
339.18999	68	
340.89054	76	
END IONS

###FS:    #m/z: 322.92974 #charge 1+
###MS: 162
###MSMS: 163
BEGIN IONS
TITLE=Cmpd 121, +MS2(322.9297), 28.0-35.0eV, 3.5min #163
RTINSECONDS=210.519
SCANS=162-163
PEPMASS=322.92974	398202
CHARGE=1+
58.97363	18	
72.16031	70	
72.16863	46	
99.61100	94	
122.86410	20	
180.85978	58	
189.91278	70	
194.83803	28	
194.89973	68	
197.87665	58	
200.73356	18	
200.82919	76	
201.04387	396	1+
205.92692	88	
207.97765	72	
213.00852	82	
214.85123	68	
214.88348	78	
221.93893	80	
222.91494	18	
223.96047	174	
224.97664	76	
225.05593	64	
225.86333	72	
225.90221	92	
226.93497	30	
226.97570	64	
227.81664	70	
227.82941	72	
228.90955	52	
230.84473	146	
231.15904	106	
231.18410	30	
232.80482	94	
234.13123	62	
235.06830	62	
235.86326	52	
235.87979	22	
236.08978	44	
237.81529	54	
238.07572	202	1+
238.83125	60	
238.88276	70	
238.93787	176	
239.78849	62	
239.84188	122	
239.96539	78	
240.82276	120	
240.94039	1154	
241.31768	42	
241.90786	62	
241.94161	1206	
242.03742	28	
242.86450	26	
242.87887	20	
242.94137	3544	1+
243.59788	18	
243.78681	96	
243.81919	46	
244.02462	86	
244.12418	70	
244.42283	24	
244.82063	138	
244.93863	624	
244.99212	58	
245.39981	26	
246.86389	60	
246.91768	34	
246.95767	76	
247.33588	18	
247.49921	36	
247.77052	20	
247.85469	74	
248.04580	28	
251.07623	32	
251.30457	30	
251.52805	24	
251.93115	58	
253.85207	44	
254.97860	72	
255.10416	64	
256.89938	44	
257.79777	54	
257.91217	32	
258.48232	24	
259.84097	56	
260.80328	24	
260.98591	86	
261.83138	108	
262.84539	74	
263.07698	72	
264.26736	54	
265.05833	34	
266.85640	74	
266.94797	30	
269.79914	94	
269.91651	44	
270.06970	92	
270.34388	54	
270.38879	78	
270.83789	58	
272.84724	78	
273.11093	48	
273.49082	68	
273.84393	70	
277.84968	80	
277.90665	68	
278.02611	68	
279.04700	20	
279.09149	1282	1+
280.13876	28	
280.23998	30	
280.86004	58	
281.60662	22	
282.22214	74	
282.46762	20	
283.40135	32	
283.67323	34	
284.29155	276	
284.90187	78	
285.29299	222	
285.96381	74	
286.83667	30	
286.94472	22	
287.45916	30	
287.87755	82	
289.87666	40	
290.64874	98	
290.87493	78	
291.14533	34	
292.59474	80	
292.88450	74	
302.27846	52	
302.76560	82	
302.88339	40	
303.81345	70	
304.80065	64	
304.88241	70	
305.47000	24	
306.88392	74	
308.81827	58	
310.79388	26	
310.88934	92	
312.27215	90	
314.36723	20	
317.45287	36	
319.95218	66	
320.28542	44	
321.15885	38	
322.31117	70	
323.88481	124	
324.40448	48	
325.09679	60	
325.88547	30	
END IONS

###FS:    #m/z: 340.94025 #charge 1+
###MS: 162
###MSMS: 164
BEGIN IONS
TITLE=Cmpd 122, +MS2(340.9402), 28.0-35.0eV, 3.5min #164
RTINSECONDS=211.291
SCANS=162,164
PEPMASS=340.94025	192816
CHARGE=1+
202.88074	84	
202.90527	70	
207.11954	60	
208.96159	72	
209.14263	82	
213.87684	74	
213.94104	228	
215.93146	94	
219.02693	154	
221.88215	68	
222.05963	68	
223.89324	80	
223.97597	100	
224.84807	82	
226.85913	62	
227.11262	70	
231.12160	68	
231.88842	88	
231.94675	290	1+
231.95781	134	
232.80689	78	
232.90040	66	
232.92883	58	
233.42142	68	
235.05844	72	
235.89599	60	
235.90822	92	
236.80500	70	
238.85203	66	
239.13480	142	
239.84380	126	
239.85789	118	
239.89143	72	
240.83424	164	
240.85185	78	
241.84186	308	
241.90032	78	
241.93879	92	
242.84883	180	
242.91726	64	
243.83319	94	
244.84218	90	
246.97964	80	
249.96244	62	
250.08295	74	
250.97128	72	
250.98685	62	
251.88011	60	
251.99314	78	
252.84396	74	
254.91181	66	
254.96677	64	
255.07274	72	
256.30700	62	
256.85213	124	
256.88603	62	
257.85199	82	
257.94168	70	
258.84962	722	1+
258.91407	118	
259.90989	92	
259.96187	116	
260.83108	156	
260.93839	104	
261.83312	72	
261.88057	72	
261.93076	68	
262.97734	92	
263.07107	66	
264.85421	66	
265.03652	58	
266.84250	66	
267.95707	70	
268.83649	80	
268.85615	74	
270.08970	90	
270.84004	122	
271.79396	60	
271.88061	56	
272.80250	68	
272.84147	60	
272.91823	78	
273.91736	70	
274.86515	66	
275.42092	68	
275.86576	128	
276.79791	76	
276.85538	344	
277.86040	178	
277.87875	74	
277.92922	92	
277.94752	86	
278.84955	406	1+
279.09752	66	
280.10116	92	
280.84910	58	
280.90134	58	
280.93043	72	
280.94463	60	
282.80208	64	
282.83072	64	
282.97093	58	
283.03159	60	
283.93679	72	
284.81041	76	
284.87118	82	
284.89538	76	
286.85377	64	
286.87214	78	
289.40459	86	
290.95845	74	
291.80326	68	
292.89533	60	
294.07712	66	
294.18917	78	
294.86485	68	
295.19679	62	
295.82957	68	
295.87453	66	
296.85034	150	
297.87563	62	
298.30157	82	
298.40562	92	
299.87491	132	
299.90060	88	
301.89866	72	
302.94825	110	
303.95251	82	
304.87704	80	
306.90111	68	
312.95143	80	
313.64512	100	
314.81562	92	
318.01608	72	
319.02810	66	
319.13575	62	
322.60202	82	
322.87136	82	
325.89885	74	
328.94941	84	
329.18341	72	
333.76639	58	
334.42377	62	
334.88004	68	
337.22308	90	
339.24465	66	
339.33914	72	
339.80196	96	
340.26054	58	
340.43985	66	
341.29656	60	
342.75427	60	
343.07076	68	
END IONS

###FS:    #m/z: 336.94514 #charge 1+
###MS: 162
###MSMS: 165
BEGIN IONS
TITLE=Cmpd 123, +MS2(336.9451), 28.0-35.0eV, 3.6min #165
RTINSECONDS=212.063
SCANS=162,165
PEPMASS=336.94514	22996
CHARGE=1+
182.87208	124	
185.92612	120	
189.90265	68	
207.94052	54	
211.94275	404	
212.88038	126	
213.87665	88	
213.93725	336	
213.95488	68	
215.88395	68	
217.87936	76	
219.84554	86	
223.83453	78	
223.97518	42	
224.84048	70	
224.90116	70	
224.96448	66	
225.84521	66	
225.90985	60	
226.86665	76	
228.89634	218	
229.95459	334	
230.84548	76	
230.88730	200	
231.03985	72	
231.95125	324	
232.84240	50	
232.94337	56	
233.89717	132	
233.93805	82	
234.81935	56	
235.89505	68	
235.91780	56	
236.97885	76	
237.90611	58	
238.88988	44	
239.85025	72	
240.83170	132	
240.84859	116	
240.86589	70	
240.96511	66	
241.84463	216	
242.07021	66	
242.84704	218	
243.84031	64	
245.94245	96	
246.90450	68	
247.09540	72	
247.96661	126	
248.89964	62	
249.93535	62	
249.95928	94	
250.17522	38	
250.83476	150	
250.95150	50	
251.78316	84	
251.83118	114	
251.85908	46	
252.96664	186	
253.90040	90	
254.85233	46	
254.96586	190	
254.98193	104	
255.07262	66	
257.48647	52	
257.85543	120	
258.84644	82	
258.86951	62	
259.85605	136	
259.88272	88	
260.21656	60	
260.82198	48	
260.85796	270	
262.83607	80	
262.89771	60	
263.00716	74	
264.00015	52	
266.85759	162	
266.98711	44	
267.68181	50	
267.82208	64	
268.83718	122	
268.89864	64	
268.97479	78	
269.82386	62	
269.84372	106	
270.87114	68	
271.85930	138	
272.88375	68	
272.91814	66	
273.35884	50	
274.38084	42	
274.85892	80	
274.87859	158	
274.97865	54	
275.42105	96	
275.82497	58	
275.83916	58	
275.86297	164	
276.85292	108	
276.87588	74	
277.83412	376	1+
277.86295	472	1+
277.91476	40	
277.93395	90	
279.85713	54	
281.87134	84	
281.91665	50	
282.80203	46	
283.86624	44	
284.00497	50	
284.86847	80	
285.84454	42	
286.15282	72	
286.85010	370	
287.85700	180	
288.06508	58	
289.88517	68	
290.03386	78	
292.00271	50	
292.86869	104	
293.10347	316	
293.86675	46	
293.98053	64	
294.86148	106	
297.89273	54	
298.30920	216	
299.27804	54	
299.87262	564	1+
301.81135	54	
306.88596	58	
307.60711	58	
309.87580	62	
310.86990	70	
314.85377	58	
315.45898	78	
318.05088	66	
319.08299	92	
320.15640	66	
321.28021	126	
321.89250	64	
323.84737	46	
324.16800	60	
324.48374	64	
326.90601	50	
328.90495	90	
328.94073	64	
328.95837	80	
330.78929	76	
334.90725	42	
336.26573	74	
337.77292	40	
340.35367	54	
END IONS

###FS:    #m/z: 322.92960 #charge 1+
###MS: 166
###MSMS: 167
BEGIN IONS
TITLE=Cmpd 124, +MS2(322.9296), 28.0-35.0eV, 3.6min #167
RTINSECONDS=215.721
SCANS=166-167
PEPMASS=322.92960	386970
CHARGE=1+
97.44264	18	
119.85702	34	
124.37765	52	
153.58102	26	
176.95607	56	
193.89656	82	
195.00453	54	
196.88243	24	
199.10165	82	
199.88885	88	
201.04441	288	
205.94455	60	
205.98135	26	
206.92706	58	
206.94642	56	
207.97226	34	
208.72577	190	
210.57443	26	
223.33864	18	
223.95562	80	
225.86700	72	
226.14587	72	
227.85901	36	
229.45049	32	
230.39433	68	
230.84752	78	
231.11072	72	
233.91516	40	
233.93599	64	
235.15836	72	
236.68954	50	
238.05413	40	
238.93870	198	
239.64628	74	
239.79042	62	
240.00930	74	
240.82402	62	
240.94092	1230	
241.88087	22	
241.94145	932	
242.08341	32	
242.54768	126	
242.84039	54	
242.93949	3240	1+
242.97586	32	
243.11212	26	
243.21547	36	
243.35837	26	
243.88259	68	
244.01489	30	
244.24810	44	
244.64150	18	
244.81666	96	
244.84505	26	
244.99619	96	
245.34879	22	
245.68836	28	
245.82176	84	
246.90727	28	
246.97666	214	
247.48530	28	
247.85366	54	
248.54339	20	
249.33492	20	
249.82656	40	
249.92939	74	
250.47312	84	
251.96032	70	
252.83794	76	
253.81522	60	
254.84992	40	
254.92351	96	
255.02852	20	
256.86056	82	
257.90056	100	
258.15089	76	
258.83036	108	
258.88782	30	
258.97656	56	
259.43510	36	
260.24028	28	
260.83228	120	
261.82599	260	1+
261.98652	72	
263.05702	54	
263.97396	22	
265.24655	54	
265.26302	110	
265.84079	50	
265.87481	66	
266.82503	26	
266.88879	90	
266.91055	68	
267.02131	62	
267.40849	88	
267.76721	28	
267.84287	54	
268.13974	84	
268.25037	96	
268.95876	74	
271.85203	54	
272.84332	60	
274.91208	56	
275.65955	18	
276.79653	74	
276.85769	56	
277.03914	28	
278.49345	20	
278.84490	70	
279.09257	778	1+
279.31132	32	
279.45207	34	
279.69255	30	
279.84661	68	
280.02950	44	
281.18953	32	
281.92325	72	
283.79108	22	
283.85190	52	
283.99053	38	
284.29267	676	1+
284.86236	54	
286.82202	24	
286.84514	58	
287.92951	78	
290.18409	74	
290.93570	78	
292.80199	38	
297.32054	18	
298.80433	70	
299.95815	20	
300.82222	66	
302.86363	74	
302.89365	48	
303.75156	72	
306.11414	72	
308.88734	58	
309.88112	80	
314.89881	48	
315.87885	66	
315.89760	82	
318.82216	52	
318.93200	38	
321.81327	62	
322.58663	76	
324.13026	48	
324.88690	54	
325.26760	56	
325.53763	26	
325.80647	104	
325.89655	80	
326.19187	42	
327.89912	54	
328.08358	28	
END IONS

###FS:    #m/z: 363.95574 #charge 1+
###MS: 166
###MSMS: 168
BEGIN IONS
TITLE=Cmpd 125, +MS2(363.9557), 28.0-35.0eV, 3.6min #168
RTINSECONDS=216.493
SCANS=166,168
PEPMASS=363.95574	65476
CHARGE=1+
69.32646	58	
101.78321	80	
183.83488	62	
193.66585	64	
196.88147	64	
201.49277	74	
205.53389	100	
208.95616	68	
209.92105	58	
209.94330	342	
210.88117	78	
212.87977	404	
214.89799	78	
222.11810	94	
222.95262	144	
223.95524	308	1+
224.96058	204	1+
226.94758	1486	1+
226.96732	110	
227.53274	92	
227.89459	58	
228.90014	82	
228.94304	1264	1+
229.11549	80	
230.85198	94	
230.88950	700	1+
230.97081	84	
231.80360	68	
232.85723	82	
232.88763	130	
233.88179	78	
234.11645	104	
234.84607	58	
236.41798	86	
237.41582	58	
239.90455	100	
240.84531	68	
240.94187	238	
240.96299	66	
241.81660	322	1+
241.93857	958	1+
242.82006	286	1+
242.90734	70	
242.94057	634	1+
243.96133	64	
244.95603	1136	1+
245.09044	64	
245.10768	74	
245.93119	72	
246.95258	656	1+
246.97484	142	
248.80386	110	
248.85797	82	
248.90264	134	
249.84738	64	
250.80210	56	
250.96897	82	
252.16486	76	
255.09601	66	
257.95560	92	
258.83883	60	
258.97445	64	
259.85049	88	
260.86901	74	
261.82049	72	
261.84959	80	
262.83988	78	
263.05285	74	
263.97994	158	
264.81944	156	
265.81260	62	
266.81336	254	
266.88409	60	
267.79609	66	
267.96842	118	
268.13764	66	
268.80795	60	
268.95879	142	
269.86213	60	
269.96618	162	
269.98735	70	
270.80242	58	
270.83890	76	
271.87096	72	
272.87238	70	
273.91511	92	
274.86913	80	
276.83965	76	
276.85780	190	
277.90255	58	
278.09290	72	
278.81028	58	
278.85002	68	
279.79521	104	
279.95942	78	
280.79173	610	1+
280.83271	78	
281.12348	66	
281.79385	408	1+
281.86327	62	
281.96623	72	
283.18633	70	
283.84809	74	
284.04623	64	
284.81909	94	
284.83965	78	
285.39968	70	
285.84686	144	
285.92662	84	
287.83479	64	
290.79744	108	
291.85370	76	
291.92080	78	
293.85037	74	
293.87118	70	
294.16360	90	
294.86353	116	
295.10141	78	
295.85530	66	
296.81134	268	1+
296.90805	64	
297.80373	80	
298.37362	90	
298.80149	1266	1+
298.92105	68	
299.87124	76	
301.05871	56	
301.79946	100	
301.81505	106	
301.86065	104	
302.85471	58	
302.91293	60	
303.85493	264	
306.89238	70	
308.84874	68	
311.00583	66	
312.92321	70	
314.83126	70	
315.81675	76	
316.81335	136	
316.94805	82	
317.82279	112	
318.81346	56	
319.66920	96	
319.80748	62	
320.89497	72	
321.81902	196	
323.80538	60	
324.02190	90	
324.87652	108	
325.77479	80	
326.88162	76	
330.89432	76	
332.76894	58	
336.94127	76	
337.95411	82	
340.93648	162	
343.25226	74	
343.91228	104	
345.83010	64	
347.24960	66	
352.90590	58	
355.20490	66	
364.68854	58	
368.82734	72	
END IONS

###FS:    #m/z: 336.94490 #charge 1+
###MS: 166
###MSMS: 169
BEGIN IONS
TITLE=Cmpd 126, +MS2(336.9449), 28.0-35.0eV, 3.7min #169
RTINSECONDS=217.266
SCANS=166,169
PEPMASS=336.94490	19514
CHARGE=1+
194.88272	42	
203.14324	58	
209.95403	40	
211.94436	698	
212.10442	52	
212.87615	214	1+
213.84259	42	
213.93690	150	
214.94463	60	
221.56562	78	
221.84360	38	
222.95158	70	
223.95827	122	
223.98494	56	
224.83475	62	
226.82238	80	
227.20145	62	
227.79035	44	
229.95464	386	1+
230.88829	510	1+
231.85809	62	
231.94887	114	
232.82757	62	
234.14046	130	
234.82171	68	
234.92671	104	
235.89151	40	
238.44633	44	
239.84528	66	
240.84264	136	
241.84168	648	1+
242.07002	78	
243.84048	72	
244.86721	62	
246.01576	88	
246.86027	80	
247.86264	66	
247.96644	132	
248.90088	146	
249.96554	124	
250.95481	224	
251.83769	126	
251.90973	60	
252.87329	76	
252.95275	82	
252.97210	182	
253.09000	86	
253.93655	64	
254.90373	118	
254.93346	98	
254.96229	156	
255.07472	42	
255.84385	60	
255.94046	80	
255.96164	62	
256.84764	108	
256.86573	92	
256.87981	66	
257.40917	64	
257.82972	56	
257.85703	72	
257.87409	78	
258.84811	308	
258.90704	60	
259.85413	174	
259.96109	44	
260.43482	76	
260.82321	146	
260.85057	126	
260.89686	52	
261.84961	68	
262.83715	228	1+
264.09985	76	
265.84384	238	1+
266.89870	64	
267.00301	78	
267.54896	84	
268.83808	760	1+
268.86541	54	
268.99736	60	
269.47070	120	
269.86324	62	
270.86331	50	
270.97835	72	
272.88166	82	
272.97306	72	
273.85000	52	
273.86417	48	
274.85323	70	
275.84028	104	
275.86253	194	
276.45344	160	
276.85851	682	1+
277.83490	134	
277.86245	380	1+
278.07440	94	
278.84095	58	
279.11353	78	
280.79217	66	
280.84179	158	
286.85044	146	
286.87873	54	
287.16768	68	
287.18817	74	
287.85019	120	
287.89232	80	
288.92861	54	
289.87690	82	
292.86778	78	
293.10974	188	1+
294.24166	62	
294.86152	144	
295.81944	78	
295.87440	52	
295.99223	80	
296.80418	68	
296.85520	46	
296.89285	62	
297.87970	68	
298.30986	72	
298.43337	78	
298.79163	40	
298.87471	82	
299.07857	78	
299.84731	66	
299.89025	74	
300.01543	66	
300.86530	58	
300.88014	72	
300.91145	68	
301.88804	72	
303.90533	82	
304.88466	74	
305.18213	82	
306.11538	46	
306.85996	60	
308.91809	80	
312.80619	56	
312.88852	76	
313.41207	74	
314.87496	62	
314.98819	78	
317.11436	48	
318.80686	50	
319.88554	54	
319.95019	106	
320.86884	56	
321.97421	72	
322.27341	74	
324.76520	46	
324.90672	68	
327.93025	50	
329.87026	58	
331.04854	40	
334.23756	72	
336.02691	64	
336.25447	52	
336.83301	42	
337.83451	48	
341.43273	40	
END IONS

###FS:    #m/z: 322.92977 #charge 1+
###MS: 170
###MSMS: 171
BEGIN IONS
TITLE=Cmpd 127, +MS2(322.9298), 28.0-35.0eV, 3.7min #171
RTINSECONDS=220.941
SCANS=170-171
PEPMASS=322.92977	395958
CHARGE=1+
95.83113	46	
180.86757	50	
183.00343	94	
188.93085	28	
190.89553	58	
192.88942	64	
197.02091	58	
200.14233	58	
201.04725	110	
207.98306	44	
208.90495	78	
208.95602	46	
209.92121	62	
210.05125	76	
211.97386	28	
218.89630	78	
219.05462	112	
220.01305	82	
221.96804	48	
223.86922	84	
223.92619	74	
223.95880	124	
226.95337	46	
227.98720	48	
228.06104	74	
228.22822	48	
228.83540	64	
230.83896	58	
230.90328	68	
233.89485	64	
236.16123	56	
237.19118	62	
238.89076	54	
238.93989	140	
239.07723	146	
239.99229	24	
240.48491	28	
240.82162	120	
240.84297	24	
240.94053	1324	
241.24564	34	
241.53434	26	
241.93948	4604	1+
242.17345	26	
242.24401	38	
242.49220	40	
242.59770	40	
242.81903	238	1+
242.88201	112	
242.94182	3270	1+
242.97077	28	
243.08166	28	
243.29812	48	
243.85187	32	
243.87689	96	
244.22301	26	
244.83653	24	
244.94063	648	
246.73443	30	
247.97049	88	
248.16190	68	
248.70597	44	
248.93653	98	
249.28713	28	
250.94776	114	
251.07635	70	
251.34836	28	
252.65099	34	
253.97402	66	
254.86672	66	
254.92164	60	
256.89980	66	
257.09295	66	
258.84374	68	
259.93539	68	
260.83913	64	
260.93388	26	
261.83630	32	
261.91895	64	
262.82470	130	
262.91164	68	
263.35576	82	
263.78989	94	
265.08413	80	
265.80243	74	
266.03263	62	
266.87247	48	
268.08247	30	
268.83421	68	
268.95668	66	
269.00734	30	
269.94829	50	
272.43986	96	
273.21254	44	
274.09592	68	
275.91081	84	
276.87391	66	
278.99360	32	
279.09042	1080	1+
279.34322	26	
279.84869	52	
280.87651	74	
281.09926	118	
281.16916	78	
281.70691	38	
281.96629	56	
282.08598	72	
282.28591	74	
282.88470	82	
283.06619	94	
283.14725	42	
284.29188	388	
284.78557	58	
284.86247	40	
286.84704	68	
287.85884	76	
289.78912	58	
289.88398	106	
290.62562	34	
290.73655	46	
290.85400	66	
290.92493	82	
292.84043	78	
293.54893	38	
293.94696	50	
295.71991	28	
295.86114	24	
295.89527	66	
295.98392	46	
296.08326	50	
296.18668	30	
299.04654	58	
299.77822	134	
299.87541	78	
302.40057	40	
304.18604	36	
305.36931	30	
306.88812	52	
307.88278	44	
308.10256	80	
308.86833	54	
308.88590	82	
309.16369	88	
309.91628	24	
313.82001	24	
314.81692	26	
314.87043	74	
316.88255	58	
317.72689	72	
317.93907	76	
319.65570	66	
322.05981	28	
322.89435	52	
323.50242	30	
END IONS

###FS:    #m/z: 363.95596 #charge 1+
###MS: 170
###MSMS: 172
BEGIN IONS
TITLE=Cmpd 128, +MS2(363.9560), 28.0-35.0eV, 3.7min #172
RTINSECONDS=221.714
SCANS=170,172
PEPMASS=363.95596	66954
CHARGE=1+
56.25772	80	
184.00833	64	
187.86951	64	
191.85952	226	
193.33297	72	
196.88163	66	
206.94818	78	
207.87581	146	
209.94523	192	
210.88303	92	
211.93819	68	
212.87747	352	
213.08725	68	
215.86220	62	
217.14129	68	
222.95157	108	
224.94914	124	
226.94727	1194	1+
227.93305	58	
228.89835	118	
228.94102	746	1+
230.83376	80	
230.89002	752	1+
230.91072	66	
232.88420	76	
234.06384	74	
234.97751	64	
238.87469	66	
240.83530	68	
240.93871	818	1+
240.96169	196	
241.06608	76	
241.91714	174	
242.55182	68	
243.02611	70	
243.82484	112	
244.11060	66	
244.95565	746	1+
245.83860	76	
245.94434	134	
246.39157	60	
246.80981	72	
246.95298	682	
246.97591	74	
247.80530	94	
248.80678	66	
248.89614	114	
249.79903	82	
249.90224	234	1+
250.96760	170	
253.04090	60	
253.53553	102	
256.26240	66	
257.94207	84	
258.79661	66	
258.83139	88	
258.84722	152	
259.83618	62	
260.96991	68	
263.84376	118	
264.81828	68	
264.99836	66	
265.06218	78	
265.81792	134	
266.81236	84	
266.83231	86	
266.85854	70	
267.13581	102	
267.81579	78	
268.13975	72	
268.81180	126	
268.87015	94	
268.90226	84	
268.97305	104	
269.85563	68	
269.91891	62	
270.80472	92	
270.96841	74	
271.81781	64	
271.86860	58	
271.90698	78	
271.97395	72	
272.88368	60	
274.87746	66	
276.80286	62	
276.85231	84	
277.87390	68	
278.80336	178	
278.84103	66	
278.84819	234	1+
279.10138	92	
279.79908	84	
280.79033	424	1+
281.83155	132	
283.78791	62	
284.82392	86	
284.86224	70	
285.76023	72	
285.79374	74	
285.84412	62	
285.85852	68	
285.91422	90	
287.14889	68	
289.83283	66	
289.86530	144	
290.79099	64	
290.87302	64	
293.85013	62	
294.11720	72	
294.92625	72	
296.81045	396	
297.80292	668	1+
297.83734	68	
297.86061	58	
299.87051	92	
300.59006	72	
300.80758	208	
301.79352	212	
301.86121	64	
302.91281	72	
302.95121	106	
303.85368	102	
305.95739	72	
307.84386	68	
311.85794	72	
314.82033	74	
316.81575	64	
317.83396	82	
317.86260	90	
319.82352	68	
319.93879	66	
322.81190	60	
323.83833	62	
326.86501	128	
327.84789	70	
328.82941	70	
329.24592	72	
329.86579	66	
332.91674	90	
333.82940	72	
334.37436	58	
335.54333	64	
336.94619	78	
337.22316	70	
339.83275	70	
340.93623	60	
341.55974	62	
341.72525	74	
343.82594	66	
343.85099	64	
348.82105	64	
352.88995	62	
356.05006	72	
357.15854	72	
358.97094	60	
362.85956	80	
364.27134	74	
366.72224	70	
368.20504	78	
END IONS

###FS:    #m/z: 507.84370 #charge 1+
###MS: 170
###MSMS: 173
BEGIN IONS
TITLE=Cmpd 129, +MS2(507.8437), 28.2-35.2eV, 3.7min #173
RTINSECONDS=222.486
SCANS=170,173
PEPMASS=507.84370	16606
CHARGE=1+
196.02765	102	
211.03646	94	
215.89474	78	
224.97812	232	
226.90529	78	
227.80882	78	
231.52689	92	
236.07818	78	
250.85427	92	
259.10110	82	
263.13292	82	
264.87031	84	
266.86862	82	
267.41261	102	
269.92447	128	
273.86074	78	
273.93352	82	
275.84717	130	
278.83999	120	
279.77454	80	
280.98773	78	
284.82097	80	
285.85553	84	
287.84954	84	
289.88271	134	
291.75744	84	
293.87398	166	
293.96782	82	
294.90560	78	
295.90579	78	
297.90550	98	
298.04333	82	
298.79576	218	1+
299.91657	116	
301.84753	82	
303.85704	98	
304.31638	84	
304.87666	98	
305.85883	114	
307.89055	166	
308.14118	186	
308.87186	180	
308.89551	136	
309.07117	84	
310.16223	116	
310.38031	100	
311.88571	260	
312.23080	86	
312.88617	142	
313.88746	130	
314.86263	256	1+
317.89330	90	
323.05896	82	
323.85656	190	
323.93330	78	
325.89804	238	
326.88205	284	
327.80798	80	
327.88639	152	
328.87957	138	
331.80621	78	
334.87336	80	
336.93855	94	
337.97229	96	
340.04086	88	
343.05435	86	
344.86040	92	
347.77474	194	
348.77384	102	
348.84185	86	
350.81222	92	
350.88895	116	
351.83984	102	
353.79298	116	
355.87807	116	
361.91044	78	
365.79873	84	
366.83962	80	
367.76381	128	
367.83748	140	
368.72122	100	
369.82941	168	1+
369.99322	94	
371.79781	108	
372.59355	108	
372.77863	112	
375.81329	132	
376.79272	92	
377.84056	88	
380.71784	360	1+
380.80969	78	
380.85620	144	
381.72093	220	1+
384.84789	104	
385.85095	150	
386.75495	86	
386.84703	212	1+
388.85193	82	
390.84017	290	
391.84354	168	
391.90325	78	
392.82772	218	
393.71586	94	
394.82859	104	
395.74095	88	
398.72395	472	1+
399.84928	360	1+
399.88286	92	
403.88582	142	
405.75893	146	
405.86026	92	
407.72320	132	
407.74435	378	1+
408.85507	538	1+
409.71796	122	
409.73328	96	
410.83711	240	
411.84242	150	
412.84954	244	1+
413.77879	80	
414.22617	90	
414.75644	156	
415.69665	82	
416.91446	92	
417.87147	92	
418.73377	154	1+
419.78024	80	
421.79668	112	
421.87790	120	
422.86053	130	
423.77054	270	
424.76522	494	1+
424.81134	110	
425.69529	78	
425.75065	312	
426.86411	150	
426.94218	86	
427.74181	406	1+
428.84731	418	1+
429.75640	106	
430.21931	90	
431.86994	206	
432.69968	150	
437.73468	86	
439.89884	126	
441.79232	112	
443.25730	82	
444.87128	616	1+
445.72260	92	
446.78055	94	
446.83453	80	
447.81250	114	1+
449.78222	78	
449.87880	214	
450.69653	110	
450.74861	162	
453.72387	82	
457.23271	86	
457.92018	90	
462.87589	216	
464.11945	84	
464.19085	86	
467.88729	216	1+
471.77011	88	
472.22517	100	
476.24975	78	
486.90836	98	
506.44763	92	
END IONS

###FS:    #m/z: 340.93996 #charge 1+
###MS: 174
###MSMS: 175
BEGIN IONS
TITLE=Cmpd 130, +MS2(340.9400), 28.0-35.0eV, 3.8min #175
RTINSECONDS=226.163
SCANS=174-175
PEPMASS=340.93996	183348
CHARGE=1+
190.93119	68	
190.94470	54	
192.89444	74	
200.03825	74	
202.86694	78	
204.10194	88	
210.85280	84	
212.88048	120	
213.88043	94	
213.89282	78	
213.93954	108	
214.94285	76	
215.93829	178	
217.88108	114	
218.88746	64	
220.87683	112	
221.87923	82	
222.97431	82	
225.84328	66	
225.90974	66	
228.84980	60	
228.93992	68	
230.39086	76	
230.89167	148	
230.95784	68	
231.88570	58	
231.91406	98	
231.95006	212	
233.87206	78	
233.91915	82	
233.94365	76	
234.90586	70	
235.95005	62	
236.98079	62	
238.14695	60	
238.91106	56	
239.84688	76	
239.86232	64	
240.82792	152	
240.85605	88	
240.88124	68	
241.84300	630	1+
241.90369	82	
242.83098	78	
242.94485	56	
243.16430	66	
243.74296	52	
243.83468	88	
243.86146	70	
243.88226	78	
244.83653	58	
244.90208	80	
245.83591	114	
246.06399	58	
248.80463	72	
249.89853	62	
250.89171	80	
253.97961	62	
254.90101	116	
254.96263	220	1+
256.25870	70	
256.85035	192	
256.89208	92	
257.85706	78	
258.84772	894	1+
259.85218	640	1+
259.86772	112	
260.81748	58	
260.90062	76	
260.92959	58	
261.12107	56	
261.84026	130	
261.88542	82	
262.92580	72	
263.00323	72	
264.91638	104	
265.15880	60	
266.86277	52	
267.84236	72	
268.17798	68	
268.84346	324	
270.83877	220	
271.79191	58	
271.82824	60	
271.85027	58	
274.86582	54	
274.89751	92	
274.93213	102	
275.87988	158	
275.91672	70	
275.94092	58	
276.85696	302	
277.86252	344	1+
277.92195	74	
278.84455	360	
278.89616	68	
279.07788	70	
279.85794	170	
279.89591	86	
279.92467	62	
280.85619	116	
280.87672	58	
280.93607	70	
281.84534	60	
281.89003	72	
282.79182	64	
282.85983	54	
282.92806	82	
282.97322	80	
283.92856	78	
284.02039	84	
284.93709	68	
285.78751	72	
286.91147	100	
286.99477	84	
287.92310	70	
288.83950	158	
289.78809	150	
289.88616	120	
291.89164	70	
292.43522	98	
292.88014	58	
293.87960	58	
294.85090	66	
294.87177	64	
295.87619	140	
296.85148	112	
297.88837	86	
298.01742	82	
298.88514	54	
299.84097	60	
299.87503	592	1+
300.78638	54	
300.98209	68	
301.83457	58	
301.86238	124	
301.98635	70	
302.86993	60	
302.94071	78	
303.16951	82	
303.72787	72	
303.94829	102	
308.06805	86	
311.82526	56	
312.86022	80	
316.19212	86	
321.81529	62	
321.89230	76	
324.14779	56	
324.89122	68	
326.89256	84	
334.84603	68	
338.91656	78	
339.40281	76	
343.20253	62	
343.41847	64	
END IONS

###FS:    #m/z: 363.95556 #charge 1+
###MS: 174
###MSMS: 176
BEGIN IONS
TITLE=Cmpd 131, +MS2(363.9556), 28.0-35.0eV, 3.8min #176
RTINSECONDS=226.935
SCANS=174,176
PEPMASS=363.95556	67930
CHARGE=1+
57.34414	70	
183.93478	96	
185.86827	82	
191.85680	94	
197.88212	72	
197.95789	76	
201.87487	70	
202.91253	78	
209.94414	490	1+
211.93453	100	
212.87867	366	
217.20096	92	
219.47246	122	
222.01371	132	
224.94845	128	
225.97056	66	
226.94645	582	
226.97090	200	
227.93459	166	
227.95326	344	
228.89201	224	
228.94263	1506	1+
229.05058	78	
229.80552	60	
230.89045	470	
230.94251	86	
232.88541	64	
233.89814	144	
234.88353	62	
235.94044	80	
236.90145	78	
238.89191	58	
238.94322	64	
240.89862	68	
240.93823	270	1+
240.95893	196	
241.83316	60	
241.95926	96	
242.82490	110	
242.84812	78	
242.94094	934	1+
243.06453	58	
243.81918	60	
244.93830	158	
244.95566	512	1+
245.94664	808	1+
246.87358	80	
246.90427	104	
246.95243	530	1+
248.80161	234	
248.89962	88	
249.81524	86	
249.90224	88	
249.98960	64	
250.80653	136	
251.16731	58	
251.91918	142	
252.89082	70	
253.89960	68	
256.46707	60	
258.82808	60	
258.86193	62	
259.84727	156	
261.83239	232	
262.83316	150	
262.96199	58	
262.97497	66	
263.82914	76	
264.81845	66	
264.84843	68	
265.82351	72	
266.81330	248	
267.98210	80	
268.84389	140	
268.87227	62	
268.95431	94	
269.97068	130	
270.41689	84	
270.81060	78	
270.91777	76	
271.80350	64	
272.38517	66	
272.77428	76	
272.95284	64	
276.89043	80	
278.08931	64	
278.80193	92	
278.86162	74	
278.91673	74	
279.79788	96	
279.84453	84	
280.79490	380	
281.79207	536	1+
281.85543	98	
281.88797	72	
283.09770	58	
283.84850	148	
283.99244	66	
284.82432	112	
284.85849	68	
284.88918	70	
285.82764	64	
286.82090	116	
286.84925	60	
289.87034	66	
292.88045	66	
293.12045	70	
294.88216	88	
295.81081	70	
295.86975	82	
296.80796	188	
296.93114	104	
297.85443	66	
297.89448	58	
297.93476	82	
298.08986	68	
298.80324	638	1+
299.87153	68	
299.87963	168	1+
300.81363	80	
301.79936	110	
301.86057	154	1+
302.80740	106	
302.90847	84	
303.85641	226	1+
304.88978	64	
305.87580	80	
305.93806	80	
307.12066	66	
310.87391	76	
312.51062	88	
315.87997	76	
316.80804	78	
318.83720	62	
318.93832	66	
320.81380	82	
321.07799	66	
321.28908	60	
321.81882	108	
322.92633	210	
324.87524	76	
325.25656	66	
325.87260	70	
325.93685	70	
326.84738	104	
326.87123	146	
327.07283	62	
327.88169	78	
330.84964	70	
332.56031	88	
336.94630	100	
337.64495	72	
337.94322	68	
338.40120	72	
339.83466	86	
342.92941	100	
346.83106	74	
346.96396	58	
347.86112	58	
350.77786	86	
352.82750	92	
356.87066	80	
END IONS

###FS:    #m/z: 507.84413 #charge 1+
###MS: 174
###MSMS: 177
BEGIN IONS
TITLE=Cmpd 132, +MS2(507.8441), 28.2-35.2eV, 3.8min #177
RTINSECONDS=227.708
SCANS=174,177
PEPMASS=507.84413	13564
CHARGE=1+
155.79865	92	
169.98461	82	
182.00299	82	
213.15706	94	
223.97671	102	
224.97503	104	
232.89585	160	
234.89241	134	
236.88439	80	
250.91186	130	
252.07801	108	
265.02845	84	
266.94064	82	
267.78089	106	
271.85646	78	
272.80242	118	
275.80652	86	
278.39615	80	
280.42760	88	
281.22219	80	
281.85707	88	
281.95811	82	
282.05913	94	
282.93411	82	
282.97598	90	
284.84567	80	
287.84958	158	
287.93568	110	
291.88171	122	
295.90299	104	
297.36705	104	
297.99449	84	
298.80031	138	
303.86428	192	
305.86535	130	
305.89932	82	
307.86918	90	
307.89556	144	
308.14257	182	
308.87122	120	
308.88878	140	
310.91328	116	
310.99061	128	
311.88698	114	
312.81940	166	1+
314.86362	196	
315.86180	120	
315.89743	82	
321.87909	102	
322.34188	90	
322.76763	84	
324.83690	100	
325.87292	96	
326.81736	90	
326.88237	194	
326.89973	108	
327.21675	90	
329.76484	168	1+
329.94582	80	
330.88304	122	
331.78937	124	
331.86909	200	1+
335.88521	122	
338.08948	88	
338.28143	96	
347.73493	86	
347.77841	116	
347.79659	84	
349.19255	84	
349.85869	88	
350.76491	194	
350.88190	322	1+
351.81799	92	
353.76936	160	1+
353.85370	104	
355.03125	96	
355.42478	82	
355.89305	128	
356.12424	86	
357.84687	212	
359.82427	82	
362.46191	84	
363.77389	92	
365.78711	196	
366.76000	88	
367.70804	98	
367.75873	86	
369.83387	136	
370.79993	268	1+
375.69062	84	
376.21529	102	
376.77641	186	1+
380.56417	98	
380.71856	110	
380.85378	124	
381.71733	108	
382.79033	86	
383.77931	104	
383.91567	102	
384.73368	80	
385.76973	152	
386.79813	134	
388.02607	98	
390.14277	80	
390.73172	110	
390.78235	82	
390.83928	366	1+
392.82668	160	
393.79558	172	1+
395.74833	84	
396.83599	92	
398.72790	458	1+
399.22450	92	
400.72152	120	
400.84584	142	
403.75671	98	
403.86489	168	1+
405.76187	98	
407.74445	174	
407.86922	142	
408.85060	542	1+
410.75446	92	
410.83574	334	1+
410.90892	100	
411.74837	92	
411.83197	326	1+
411.87102	128	
413.75425	88	
414.91608	78	
416.87421	88	
416.92167	88	
417.75778	92	
420.88508	84	
421.77990	86	
421.88409	188	
422.88672	106	
423.78350	130	
423.83257	84	
424.71830	128	1+
424.86465	140	
425.75197	392	
426.74455	384	1+
426.76600	324	
426.86137	826	1+
427.74655	232	1+
427.89442	92	
428.85497	274	
429.74395	242	1+
429.82750	108	
431.87018	214	1+
432.24281	86	
439.73819	86	
439.79493	86	
439.89152	126	
441.89837	92	
442.81272	90	
444.76407	200	
444.79161	104	
444.87315	650	1+
446.77233	184	
447.71352	310	
447.75638	88	
448.76705	236	
449.77147	126	
450.69211	158	
461.22218	80	
462.88411	264	
466.71536	90	
467.88498	266	1+
470.88680	82	
485.89429	254	
486.89173	124	
END IONS

###FS:    #m/z: 340.93998 #charge 1+
###MS: 178
###MSMS: 179
BEGIN IONS
TITLE=Cmpd 133, +MS2(340.9400), 28.0-35.0eV, 3.9min #179
RTINSECONDS=231.373
SCANS=178-179
PEPMASS=340.93998	180704
CHARGE=1+
114.42241	60	
178.92209	52	
188.02921	66	
190.95326	92	
193.56483	66	
195.86947	94	
198.84679	68	
198.88696	64	
201.92182	74	
208.95957	56	
210.93763	58	
211.93296	72	
211.94829	56	
212.05230	56	
212.88658	106	
213.88025	74	
213.93829	324	
214.84930	68	
214.94363	138	
215.88593	116	
215.93952	76	
216.88616	142	
216.93521	64	
217.88179	74	
218.88368	140	
223.95926	66	
224.94893	66	
224.97666	80	
225.83382	66	
226.83336	74	
229.84685	100	
230.86603	60	
231.88754	68	
231.91768	76	
231.95002	422	
232.86857	78	
232.89275	62	
233.86856	78	
233.94254	64	
234.00355	92	
234.93826	62	
235.82169	74	
235.89507	70	
235.95942	58	
236.82777	56	
238.79708	72	
238.85383	98	
238.88834	54	
239.14244	74	
239.85332	142	
239.92706	104	
240.83997	354	1+
241.90193	68	
243.82778	84	
243.85279	50	
243.97077	76	
244.82882	80	
244.87299	88	
246.85262	76	
246.97580	108	
248.83953	84	
249.96074	60	
250.42486	64	
250.95733	50	
252.93343	56	
254.85377	120	
254.90396	72	
254.96758	184	
255.13377	78	
255.96380	68	
257.11238	88	
257.85335	84	
258.84665	1030	1+
258.96647	66	
259.95566	136	
260.83873	114	
261.84154	72	
262.85074	264	1+
262.92170	76	
262.97160	84	
263.05309	78	
265.88034	64	
265.96282	84	
268.84165	424	1+
268.86242	92	
268.92251	72	
271.87247	60	
272.60819	84	
272.97341	64	
273.47422	58	
273.88158	128	
274.86935	52	
275.85619	204	
276.85965	512	1+
276.87169	146	
277.85131	188	
277.86536	332	1+
277.88181	92	
277.90285	62	
278.84543	280	
279.84819	238	
279.86638	110	
280.85904	54	
280.89909	72	
281.04553	98	
281.85884	274	1+
281.90613	64	
282.04069	52	
282.05755	54	
282.88026	56	
283.07679	70	
283.20471	78	
283.88112	132	
284.25747	80	
285.89563	64	
288.83169	148	
294.86589	138	
295.88084	132	
295.93331	68	
296.09585	60	
296.87184	68	
296.90696	108	
297.85441	74	
297.89032	70	
298.00723	60	
298.31642	64	
298.87631	200	
299.86784	258	1+
300.01794	60	
300.91787	84	
301.43807	84	
301.86471	122	
302.17187	66	
302.86840	56	
303.18218	58	
303.21466	60	
305.89137	98	
307.40223	78	
307.80323	68	
307.87875	50	
308.80283	70	
308.88121	82	
314.89002	70	
316.86922	50	
318.76760	70	
324.88884	76	
326.16741	70	
329.86544	64	
331.79989	82	
332.82016	52	
334.03303	66	
335.90302	76	
338.82403	78	
340.00202	66	
340.29714	76	
342.30899	68	
342.89992	66	
343.08173	110	
END IONS

###FS:    #m/z: 336.94492 #charge 1+
###MS: 178
###MSMS: 180
BEGIN IONS
TITLE=Cmpd 134, +MS2(336.9449), 28.0-35.0eV, 3.9min #180
RTINSECONDS=232.145
SCANS=178,180
PEPMASS=336.94492	18910
CHARGE=1+
192.88929	66	
198.87632	68	
202.44566	86	
205.94618	110	
208.83946	56	
210.87786	48	
211.94382	410	
212.88159	142	
213.87685	64	
213.93627	86	
214.93940	50	
215.88739	120	
215.93876	142	
221.80908	42	
222.89105	68	
224.83872	112	
224.97522	86	
225.83681	156	
226.06090	56	
226.83500	60	
226.86898	62	
228.89271	50	
228.93347	62	
229.95467	240	1+
230.88989	114	
230.94312	64	
231.21714	46	
231.89504	66	
231.95333	362	
232.88395	56	
233.89655	64	
234.82320	72	
234.84762	62	
236.07783	56	
237.80170	66	
238.76885	40	
238.84012	120	
238.89582	84	
239.88564	54	
239.92753	60	
240.84727	82	
240.92687	44	
241.84129	440	1+
241.91351	58	
241.99078	70	
242.79094	40	
244.91710	58	
247.96783	270	
249.96579	82	
250.83068	170	1+
250.85014	56	
250.90870	50	
250.94583	56	
250.98072	48	
251.14608	88	
252.96955	216	
253.08608	56	
253.90697	78	
254.86088	88	
254.91753	102	
254.96411	50	
254.98295	80	
255.92646	50	
255.96184	58	
256.01882	54	
256.25637	78	
256.85841	58	
258.09954	58	
258.14132	56	
258.81407	54	
258.84294	210	
258.96454	78	
259.85525	340	1+
259.91967	84	
260.82518	52	
260.83861	50	
261.82859	50	
262.83206	86	
263.83831	84	
265.82864	68	
265.86852	50	
266.84661	132	
267.83043	58	
268.04516	66	
268.82653	92	
268.84032	486	1+
269.84307	338	1+
270.98471	82	
271.43439	142	
271.98200	42	
272.04254	70	
272.14998	66	
272.91200	68	
274.11430	46	
274.81426	82	
274.85327	42	
274.87311	148	
274.89947	74	
274.91613	70	
275.85742	48	
276.85529	356	
277.86474	326	
277.88628	88	
277.91045	102	
278.13599	68	
278.83776	162	1+
278.98290	48	
279.88363	84	
280.02539	58	
282.12069	58	
284.04843	60	
284.47921	102	
286.85521	118	
287.84828	66	
287.87729	80	
290.98417	70	
291.82262	60	
291.85252	94	
292.86131	68	
293.10327	68	
293.17873	66	
294.11320	100	
294.86725	98	
295.09310	42	
295.88085	74	
296.38324	60	
297.01100	42	
297.89883	70	
297.91997	82	
298.30969	56	
298.88987	66	
299.08670	100	
299.84667	70	
300.86971	100	
302.89816	78	
306.88577	62	
307.79460	76	
307.90648	86	
308.87810	150	
310.15352	82	
311.01261	72	
316.86971	50	
317.72256	64	
318.23450	46	
318.93360	68	
319.82458	72	
321.73819	76	
324.01506	46	
327.89481	72	
329.87009	72	
334.62182	74	
335.63556	82	
337.18247	68	
337.24804	80	
337.80286	50	
338.28613	84	
340.51852	82	
END IONS

###FS:    #m/z: 507.84369 #charge 1+
###MS: 178
###MSMS: 181
BEGIN IONS
TITLE=Cmpd 135, +MS2(507.8437), 28.2-35.2eV, 3.9min #181
RTINSECONDS=232.918
SCANS=178,181
PEPMASS=507.84369	14940
CHARGE=1+
203.09948	88	
224.97629	154	
230.88851	82	
233.00547	80	
242.90561	82	
248.83391	80	
262.13862	146	
263.93183	114	
266.00261	88	
266.17217	84	
272.85144	82	
275.88813	80	
276.39399	100	
276.80850	82	
276.85157	80	
277.61188	80	
281.92303	92	
283.89755	82	
284.39849	86	
285.85597	146	
289.12041	88	
290.88425	106	
290.94626	112	
293.87260	168	
295.85277	354	1+
296.89034	80	
298.32715	80	
298.90020	86	
303.86718	112	
305.85957	110	
305.89945	82	
306.12494	84	
307.88903	96	
308.13715	128	
308.87117	458	1+
309.77075	84	
309.89138	116	
310.13958	132	
310.15926	130	
311.88149	684	1+
311.90862	106	
312.88444	452	1+
312.99577	136	
314.82166	128	
314.86299	130	
317.76500	104	
319.85921	142	
319.89502	88	
324.89843	86	
326.88451	578	1+
330.34743	92	
331.82848	90	
331.88682	78	
332.87957	284	1+
333.17444	82	
333.43000	80	
335.83285	88	
335.88391	128	
340.32607	92	
340.95640	116	
343.82354	84	
344.01503	88	
346.82077	82	
346.85947	142	
347.77043	226	
348.72498	80	
349.34431	86	
349.76253	112	
350.78688	96	
351.82730	102	
353.85267	78	
355.12359	90	
357.85347	104	
358.61493	148	
358.77925	114	
361.86171	116	
363.80843	134	
367.71555	144	
367.85532	208	
368.89895	144	
369.00899	84	
372.00573	82	
373.74151	94	
374.81050	126	
374.85179	184	1+
375.40043	86	
378.63340	82	
380.71820	174	
380.76279	230	1+
381.99070	86	
382.71482	296	1+
382.86215	88	
384.84625	430	1+
386.82468	78	
387.73819	280	1+
389.21096	110	
390.84089	170	
391.74170	210	1+
391.84032	96	
392.82198	132	
397.19081	78	
398.72796	218	
399.72784	92	
399.84876	114	
400.42522	94	
400.86410	82	
403.87417	110	
404.88503	82	
405.76012	216	1+
405.85435	82	
406.58417	86	
407.08438	84	
407.74642	104	
407.86857	176	
408.74335	176	1+
408.85253	378	
409.87111	86	
410.83234	100	
410.86302	130	
412.35376	78	
415.86055	234	1+
418.73650	78	
418.84991	78	
420.79465	80	
422.84720	92	
423.76531	164	
423.77631	328	1+
423.82866	92	
424.37854	84	
425.75393	248	
425.86640	368	1+
426.75196	114	
427.73536	116	
427.75759	158	
428.09273	98	
428.75823	132	
428.85245	194	
429.70257	132	
429.73919	222	
429.84232	114	
430.85676	132	
431.84552	98	
431.86727	294	1+
433.81118	106	
436.76796	104	
440.89738	128	
441.78013	78	
443.77007	102	
444.87186	792	1+
445.76037	226	1+
446.88240	138	
447.86586	80	
448.70797	92	
449.79039	110	
449.87692	212	
450.87273	100	
450.90104	80	
457.89849	114	
459.85148	80	
462.88866	130	
465.79801	82	
467.88361	476	1+
468.70725	84	
469.74974	90	
485.89322	110	
486.89747	132	
488.27164	100	
488.85396	92	
498.81349	100	
499.81262	86	
504.96501	116	
END IONS

###FS:    #m/z: 322.92961 #charge 1+
###MS: 182
###MSMS: 183
BEGIN IONS
TITLE=Cmpd 136, +MS2(322.9296), 28.0-35.0eV, 4.0min #183
RTINSECONDS=236.577
SCANS=182-183
PEPMASS=322.92961	381390
CHARGE=1+
59.85957	32	
65.24656	64	
67.89042	64	
87.82566	32	
98.62320	78	
154.94608	40	
160.78386	32	
162.21950	32	
191.95264	64	
197.90950	84	
197.95996	70	
198.03078	78	
201.04571	158	
201.85924	84	
205.92461	72	
205.94247	70	
207.95303	42	
207.97430	66	
214.89276	60	
215.92151	70	
216.89867	58	
217.07061	56	
218.88889	94	
219.05260	92	
220.11425	62	
220.87630	98	
224.86270	66	
224.97682	62	
225.83021	32	
227.82389	60	
228.11282	38	
230.84750	132	
233.96399	58	
234.99254	66	
235.04002	58	
235.93290	38	
236.10288	56	
236.90736	48	
238.11809	54	
238.83305	70	
238.93771	70	
239.08156	56	
239.95282	94	
240.94042	1086	
241.05870	74	
241.94043	990	
242.00717	78	
242.04913	92	
242.81557	82	
242.89998	96	
242.94184	3536	1+
243.28110	36	
244.81792	64	
244.87514	56	
244.94052	502	
245.32533	28	
246.82169	72	
246.83723	28	
246.95257	78	
246.97960	70	
246.99878	60	
247.94160	80	
247.97239	66	
248.00172	56	
248.82769	32	
248.84186	64	
248.85471	68	
249.88091	96	
251.86244	64	
252.82409	82	
252.91631	50	
252.96882	68	
254.83982	46	
255.10192	46	
255.82597	60	
255.84227	68	
256.89773	66	
257.08077	72	
257.79421	110	
258.89541	54	
259.80252	32	
260.20848	48	
260.82529	76	
260.93225	80	
261.82746	72	
262.83197	108	
262.84806	86	
262.95179	58	
263.83014	66	
264.04771	64	
264.96239	78	
265.88295	48	
266.05897	68	
267.13173	66	
268.95681	52	
269.03333	70	
269.83952	64	
270.83283	38	
275.81264	48	
276.97007	82	
277.04543	68	
277.06003	54	
278.85095	46	
278.96800	82	
279.09011	1134	1+
279.82085	48	
280.38102	34	
280.78826	84	
281.00860	54	
281.65499	30	
282.11693	32	
282.26975	72	
283.06519	126	
283.85824	66	
283.90989	72	
284.29115	654	1+
284.87192	68	
285.20838	62	
286.29854	62	
289.78683	52	
289.87579	128	
290.96471	32	
291.80735	76	
293.06341	62	
293.85590	52	
295.83591	62	
295.94586	88	
296.87395	58	
297.12173	46	
297.86106	62	
298.20215	26	
299.92409	90	
299.96926	40	
302.73341	88	
303.80475	54	
303.88816	104	
307.88473	46	
309.06870	70	
309.75567	60	
309.93926	66	
311.86388	56	
311.90089	76	
312.15252	76	
315.40439	76	
316.20074	76	
316.79504	42	
316.89135	36	
318.00266	38	
321.22508	70	
321.79685	66	
324.88877	56	
325.19419	72	
327.90398	72	
END IONS

###FS:    #m/z: 340.93994 #charge 1+
###MS: 182
###MSMS: 184
BEGIN IONS
TITLE=Cmpd 137, +MS2(340.9399), 28.0-35.0eV, 4.0min #184
RTINSECONDS=237.349
SCANS=182,184
PEPMASS=340.93994	188108
CHARGE=1+
71.79772	52	
141.30691	44	
190.94554	132	
193.88963	84	
195.92803	58	
198.87831	62	
198.92833	58	
199.85777	72	
205.95304	68	
210.93473	78	
212.87593	92	
213.94007	102	
215.88521	98	
216.23802	40	
216.83212	68	
216.88964	72	
216.92216	46	
217.94542	68	
223.83615	174	1+
226.11469	106	
226.96826	58	
227.22561	54	
228.84070	66	
231.85574	64	
231.88202	52	
231.94593	52	
233.90763	122	
233.95485	50	
235.91590	72	
236.90908	82	
237.00168	42	
237.06392	76	
237.89289	50	
238.88989	198	1+
239.84398	110	
239.87428	40	
240.83639	952	1+
240.86574	68	
241.23002	76	
241.84021	820	1+
242.90169	56	
243.86721	62	
244.00162	82	
244.83468	80	
246.93356	82	
246.97611	50	
249.89855	64	
249.95999	112	
252.92395	66	
253.57680	74	
254.86890	92	
254.96405	94	
254.99215	56	
255.07692	46	
255.91581	40	
256.85768	136	
257.27130	50	
257.79579	68	
257.85688	68	
258.84923	802	1+
259.83160	118	
259.85428	506	1+
259.89383	74	
259.91174	56	
259.96286	108	
260.06855	62	
260.83663	416	
261.83824	226	
261.92603	60	
262.84104	144	
262.92171	60	
262.96165	76	
263.00923	78	
263.84212	76	
264.07178	66	
264.90272	66	
265.87661	54	
266.86160	148	
266.99697	56	
267.31825	44	
267.90883	52	
268.83729	262	1+
269.97496	80	
270.82981	88	
272.82691	56	
272.94252	84	
272.97933	52	
274.85681	90	
274.87712	132	
275.84532	58	
275.86144	84	
275.88000	112	
276.02064	52	
276.80871	68	
276.85875	394	
277.86452	270	
277.93335	64	
278.84469	352	
278.86542	212	
279.28797	50	
279.85738	640	1+
280.85727	378	1+
280.87876	66	
280.94658	58	
281.04997	44	
281.14833	72	
282.79397	62	
282.91333	72	
283.81052	78	
284.13114	58	
284.82936	52	
284.87254	120	
287.92959	52	
289.80987	72	
289.82654	40	
292.93716	62	
293.87322	54	
294.86115	94	
294.89056	76	
295.22154	60	
296.29469	56	
296.86359	62	
296.91616	60	
297.88815	150	
298.87275	44	
298.89594	58	
299.86995	212	
300.17731	74	
300.98190	64	
301.42300	72	
301.86203	230	1+
302.73130	88	
302.89150	86	
302.99425	76	
303.90993	52	
305.56666	88	
306.27547	74	
306.96661	60	
310.87348	64	
311.88358	68	
312.62819	84	
313.85202	64	
315.83757	56	
315.90384	90	
318.94730	72	
319.96961	66	
320.33014	52	
320.91243	50	
321.12615	60	
326.84631	58	
327.86823	70	
328.23715	102	
329.88343	78	
330.81424	40	
340.35365	76	
340.72505	68	
343.00023	50	
343.24314	84	
344.86020	40	
345.08188	64	
END IONS

###FS:    #m/z: 336.94478 #charge 1+
###MS: 182
###MSMS: 185
BEGIN IONS
TITLE=Cmpd 138, +MS2(336.9448), 28.0-35.0eV, 4.0min #185
RTINSECONDS=238.122
SCANS=182,185
PEPMASS=336.94478	18620
CHARGE=1+
64.61926	46	
136.71025	74	
173.36635	46	
180.88336	70	
196.88125	74	
200.87798	64	
201.92031	68	
202.13298	34	
211.94454	312	1+
212.87721	192	
213.93923	262	
214.87629	54	
215.87662	68	
216.90421	86	
217.00026	36	
219.07447	76	
222.97240	82	
223.96101	56	
224.83946	292	
224.95832	56	
225.95413	64	
229.95276	380	
230.01795	42	
230.89007	218	
231.94890	254	
232.53671	34	
232.82023	78	
232.84251	68	
232.89494	48	
233.89289	86	
234.82683	92	
235.08111	46	
236.90670	66	
237.04888	50	
237.95346	76	
238.97740	78	
239.03974	34	
239.07068	58	
239.84793	52	
239.89592	92	
239.93474	56	
240.84068	660	1+
240.91577	76	
241.84479	496	1+
243.83507	56	
243.84812	70	
244.12792	68	
244.86198	42	
246.12547	36	
246.85234	66	
246.98149	64	
247.96558	238	
249.84034	64	
249.86160	50	
249.90212	66	
249.99164	68	
250.11562	80	
250.83556	258	1+
250.90483	72	
250.95975	96	
250.98245	48	
251.06802	74	
251.90759	48	
252.96951	400	1+
253.82511	74	
254.91962	82	
254.96341	132	
255.07470	54	
255.95378	96	
255.96791	72	
256.86608	90	
257.86134	34	
257.91436	68	
257.93179	42	
258.84147	176	
258.87963	68	
258.95864	104	
259.31262	48	
259.85513	262	
260.85803	150	
262.84594	72	
264.35491	78	
264.83655	72	
264.87654	74	
265.08446	68	
265.87070	70	
266.86046	72	
267.84145	154	
268.17830	64	
268.83877	96	
268.86842	52	
268.93041	58	
269.01140	40	
269.85189	116	
270.94201	88	
270.96816	54	
271.84623	44	
272.87985	52	
273.35884	66	
274.77330	36	
274.86146	130	
274.89768	56	
275.85125	68	
275.87567	112	
276.83795	50	
276.85907	218	
277.86307	234	
278.84169	144	
278.86172	140	
278.91671	88	
278.96828	42	
279.86165	124	
280.18959	38	
280.88287	66	
281.43247	34	
283.16360	94	
283.86431	60	
284.87471	78	
285.83972	46	
286.85097	372	1+
287.82783	52	
292.01512	74	
292.86354	36	
292.88870	70	
292.91187	76	
293.10752	200	
293.86458	72	
294.00789	74	
294.11170	94	
294.66701	104	
294.86714	234	
294.88255	38	
295.12696	62	
296.86144	82	
296.92274	102	
297.19142	70	
297.87146	122	
298.01336	86	
298.87576	210	1+
303.03920	86	
304.86102	74	
306.87075	80	
308.86815	40	
310.86946	36	
310.89162	62	
314.18872	68	
316.22269	68	
317.82088	80	
317.84043	60	
318.80669	64	
321.18367	66	
327.90822	56	
329.20104	102	
335.99298	68	
338.69711	54	
341.29190	54	
341.71453	38	
END IONS

###FS:    #m/z: 322.92962 #charge 1+
###MS: 186
###MSMS: 187
BEGIN IONS
TITLE=Cmpd 139, +MS2(322.9296), 28.0-35.0eV, 4.0min #187
RTINSECONDS=241.772
SCANS=186-187
PEPMASS=322.92962	371082
CHARGE=1+
101.03020	38	
125.12899	54	
191.03467	32	
194.03508	44	
195.61179	20	
195.97606	80	
196.12898	72	
196.88302	94	
198.02864	54	
201.04362	434	1+
205.94724	160	
205.97423	54	
207.97736	36	
212.05714	22	
213.92706	60	
218.84541	80	
220.86990	76	
221.88220	74	
221.94247	54	
223.20318	42	
223.96110	88	
224.93973	80	
226.80955	78	
226.84108	90	
228.92435	80	
230.48950	68	
230.66648	50	
230.79319	76	
230.83260	76	
230.84958	64	
234.10396	58	
234.73487	44	
236.89620	48	
236.94479	26	
238.21856	24	
238.89199	76	
238.93762	60	
238.96014	80	
239.10703	50	
239.79250	66	
239.91548	32	
240.22823	62	
240.81630	50	
240.89183	22	
240.93984	1276	
241.08403	96	
241.12712	68	
241.90572	78	
241.93989	3990	1+
241.97915	56	
242.00411	20	
242.04738	56	
242.25818	22	
242.32805	40	
242.82529	116	
242.94161	2790	1+
242.97182	60	
243.13853	36	
243.16623	50	
243.35550	20	
243.88159	20	
244.07827	26	
244.42851	22	
244.81539	68	
244.93897	878	1+
245.33037	20	
245.82887	28	
246.23723	50	
246.64207	24	
246.89090	42	
246.97583	66	
247.05874	50	
247.11073	24	
248.84223	210	1+
249.42131	32	
253.87378	66	
254.11081	66	
256.83265	74	
256.89568	78	
257.89463	58	
258.83816	64	
258.84721	54	
259.37360	20	
259.83280	66	
259.94380	62	
260.15125	68	
261.04935	70	
261.83400	174	
261.90501	72	
262.36832	24	
262.83049	106	
263.82619	84	
263.88436	74	
264.15719	28	
264.87691	58	
264.89042	72	
266.86668	70	
268.09368	88	
268.80168	44	
270.12645	58	
272.86736	52	
274.57794	36	
278.90907	40	
278.97046	28	
278.99557	24	
279.09173	1086	1+
279.82814	68	
280.35815	32	
282.27153	70	
282.33622	30	
283.07473	68	
283.75985	20	
283.78795	70	
284.07315	58	
284.29368	340	
284.39309	24	
284.86774	54	
284.94941	84	
286.21932	66	
286.86792	76	
288.80531	52	
289.82072	48	
291.07179	78	
291.80324	80	
292.23545	66	
292.39596	44	
292.96652	18	
296.10844	70	
298.82561	80	
301.94556	70	
302.16735	72	
302.88921	74	
307.80504	60	
308.08989	90	
308.89399	26	
309.85558	54	
311.89680	62	
312.79960	72	
313.18408	24	
314.98197	54	
315.82326	72	
316.22013	36	
316.44788	74	
317.07152	24	
319.06760	56	
320.15870	58	
320.74783	64	
321.87931	78	
321.96553	38	
321.99578	72	
322.81157	68	
323.20922	72	
324.87798	76	
326.88364	68	
327.03920	74	
327.80145	38	
END IONS

###FS:    #m/z: 363.95549 #charge 1+
###MS: 186
###MSMS: 188
BEGIN IONS
TITLE=Cmpd 140, +MS2(363.9555), 28.0-35.0eV, 4.1min #188
RTINSECONDS=242.544
SCANS=186,188
PEPMASS=363.95549	63978
CHARGE=1+
58.46738	56	
189.85931	94	
191.85946	176	
192.02192	62	
196.88654	86	
201.87300	70	
202.01603	60	
204.96403	80	
207.87301	292	1+
209.94466	204	
211.88108	60	
212.87723	238	1+
217.73498	94	
222.95132	166	
223.83634	78	
224.94758	212	
225.88550	78	
225.95807	212	
226.94711	1082	1+
226.97749	66	
227.88307	78	
227.93057	64	
228.94162	1492	1+
229.88788	72	
230.83097	60	
230.88649	590	1+
230.93260	72	
233.79324	74	
234.14259	68	
237.05254	68	
240.81810	146	
240.84483	68	
240.93742	294	
240.95980	150	
241.03566	74	
241.94001	1262	1+
242.94157	852	1+
243.81542	82	
243.95974	64	
244.82041	116	
244.95562	440	1+
245.44984	110	
245.83294	82	
245.93668	92	
246.95256	880	1+
247.80272	56	
248.43292	76	
248.89532	332	1+
248.91319	72	
249.80119	70	
249.93504	70	
250.80000	56	
250.87475	72	
250.95088	104	
251.84632	144	
251.91339	66	
252.93961	90	
253.90896	66	
254.18115	72	
256.86422	74	
258.84449	60	
258.85782	64	
260.96804	240	
261.16460	80	
263.91029	68	
263.94606	76	
264.82028	84	
264.86308	62	
266.78424	66	
266.81488	362	1+
267.77808	56	
267.92097	60	
267.96879	250	1+
268.08763	84	
268.80579	66	
269.87999	92	
270.83721	142	
270.90148	72	
270.96208	66	
271.83562	110	
272.88377	84	
272.91029	72	
272.96503	60	
273.11899	88	
273.77303	56	
274.86490	68	
276.73729	64	
276.81285	172	
276.85420	66	
276.95949	70	
277.11508	90	
277.85985	64	
277.92729	74	
278.80129	64	
278.85206	188	
278.88598	100	
279.84250	140	
280.79651	336	
280.86010	74	
281.79349	236	
282.79974	134	
282.82702	56	
283.82633	94	
283.85236	118	
283.85914	102	
284.82644	124	
285.78523	56	
285.82780	164	
285.84185	138	
286.91327	72	
288.86371	94	
289.37950	70	
290.40384	60	
291.92301	58	
295.79375	68	
296.81238	142	
296.90349	78	
297.10878	68	
297.80961	174	
298.08318	70	
298.80257	362	
298.83835	98	
300.80422	270	
301.85839	180	
302.85312	72	
303.80925	74	
303.84903	70	
303.90958	86	
305.43168	78	
305.89722	72	
307.89770	74	
308.29417	82	
311.85800	72	
311.88365	66	
316.97226	78	
317.81212	144	
318.12731	58	
318.82009	82	
319.80968	72	
320.12828	72	
320.81547	418	1+
323.82827	140	
323.98447	72	
325.91212	70	
326.13826	76	
326.34254	136	
328.04359	80	
333.80461	64	
333.83815	70	
333.92343	82	
334.83528	58	
334.87327	82	
336.18664	66	
341.83204	62	
354.88592	74	
355.79520	70	
358.08726	62	
359.16629	82	
362.15825	74	
365.24469	76	
365.97713	80	
367.13610	74	
369.18577	74	
END IONS

###FS:    #m/z: 336.94493 #charge 1+
###MS: 186
###MSMS: 189
BEGIN IONS
TITLE=Cmpd 141, +MS2(336.9449), 28.0-35.0eV, 4.1min #189
RTINSECONDS=243.317
SCANS=186,189
PEPMASS=336.94493	18114
CHARGE=1+
105.68388	78	
167.15787	60	
197.86112	68	
200.94752	66	
205.95678	66	
207.98465	70	
208.98801	58	
209.88924	62	
211.94395	526	1+
212.87733	308	1+
213.89467	50	
213.93694	404	1+
215.93879	136	
217.88166	56	
217.93611	72	
220.90098	74	
220.97210	70	
222.86725	84	
223.83066	152	
224.89049	70	
225.83575	74	
225.88418	58	
225.95001	58	
226.83711	90	
226.85176	46	
226.88692	90	
227.86473	60	
228.89624	54	
229.07466	70	
229.95432	368	1+
230.88745	136	
231.94694	178	1+
232.88579	68	
233.81586	94	
233.83499	48	
233.89652	60	
233.94722	58	
234.88913	112	
235.37867	114	
238.05940	84	
238.84057	56	
238.85768	54	
239.85883	56	
239.95391	62	
240.84156	54	
241.17106	94	
241.84632	262	
242.84693	198	
243.83689	182	
245.84849	74	
245.89861	82	
246.97768	78	
247.96755	208	
248.89480	108	
249.11274	52	
249.95272	146	
250.83268	78	
250.89685	54	
250.95138	76	
250.96479	64	
250.99407	58	
251.82357	68	
251.83915	80	
251.86104	60	
252.95630	128	
252.97089	280	
253.83685	56	
254.04238	70	
254.90800	54	
254.96532	76	
255.07453	86	
255.85934	56	
255.96963	64	
256.85862	114	
256.92534	70	
256.96776	124	
257.86109	84	
257.87452	66	
258.84730	586	1+
258.86169	78	
258.89334	66	
260.00093	70	
260.82134	64	
260.84294	106	
264.82858	52	
265.14431	112	
266.85333	118	
266.86858	58	
267.84421	82	
267.86063	68	
268.14575	66	
268.84082	378	
269.08397	70	
269.83856	280	
270.49953	76	
270.85097	48	
271.91419	102	
271.93947	68	
271.96962	92	
272.92023	100	
272.98512	88	
273.13720	54	
273.90276	72	
273.95164	70	
274.82880	62	
274.85723	62	
274.87414	114	
274.89349	60	
275.04414	70	
275.86098	124	
276.85579	504	1+
277.83202	184	1+
279.84856	78	
279.87523	60	
280.86790	136	
281.04349	92	
281.21626	56	
281.84789	128	
282.87834	70	
284.08172	76	
285.85184	70	
286.84860	104	
287.84880	218	
287.88789	76	
288.84303	70	
288.86775	64	
292.07628	62	
292.22919	78	
292.86030	74	
293.10541	344	
293.85244	68	
293.99947	46	
294.12565	102	
294.41228	82	
294.87061	116	
295.12249	90	
297.83716	50	
297.89459	48	
298.87543	126	
299.07658	48	
299.87639	130	
300.87615	84	
300.89255	52	
303.72994	52	
309.42946	84	
309.86076	70	
310.85700	66	
312.17888	84	
315.25819	100	
322.98152	86	
324.78701	84	
326.01873	66	
327.14814	76	
338.33795	56	
339.09072	72	
339.23046	102	
340.17663	70	
340.23587	46	
END IONS

###FS:    #m/z: 322.92966 #charge 1+
###MS: 190
###MSMS: 191
BEGIN IONS
TITLE=Cmpd 142, +MS2(322.9297), 28.0-35.0eV, 4.1min #191
RTINSECONDS=246.98
SCANS=190-191
PEPMASS=322.92966	352136
CHARGE=1+
45.77371	32	
107.45853	32	
119.66413	18	
131.90756	24	
138.86081	18	
150.13201	22	
171.75978	18	
189.50521	54	
189.98243	50	
191.06878	86	
193.88616	66	
195.11072	68	
200.83537	100	
200.89180	72	
201.03457	74	
201.04864	26	
201.09112	32	
205.97074	72	
207.96897	64	
208.10508	64	
210.93116	80	
212.89952	38	
213.35710	18	
220.87946	46	
221.07053	136	
221.96800	74	
222.98464	64	
224.08268	32	
224.96759	68	
226.04781	48	
226.46235	36	
227.91879	30	
227.92807	50	
230.82312	38	
235.01373	64	
235.79447	54	
235.94433	70	
238.94950	116	
239.78699	68	
240.09102	84	
240.52596	26	
240.56877	24	
240.81922	32	
240.86793	68	
240.93947	1100	
240.96011	96	
241.02712	22	
241.26509	24	
241.82405	50	
241.85986	74	
241.94172	926	
242.24374	38	
242.42339	28	
242.91909	48	
242.94206	3080	1+
243.18887	18	
243.34615	28	
243.82100	136	
243.87296	66	
244.81292	42	
244.83478	88	
244.90941	88	
244.94105	684	1+
244.96949	48	
245.03927	28	
245.07119	32	
245.82348	40	
246.64574	32	
246.97835	260	1+
247.49557	30	
247.62853	38	
248.48927	104	
248.84213	72	
249.92212	70	
250.83673	70	
250.89902	24	
250.94757	42	
251.03737	50	
251.13044	28	
251.18260	58	
251.69789	22	
251.92294	20	
252.54612	22	
252.82615	66	
254.15732	54	
254.80000	60	
254.94886	80	
256.02647	58	
258.83203	60	
258.90534	70	
259.78702	72	
260.33786	78	
261.83497	62	
261.97576	20	
262.83096	134	
264.11457	20	
264.83032	48	
265.32840	22	
267.85672	52	
269.80530	60	
269.91614	64	
272.04274	74	
272.11543	52	
272.29216	26	
274.84483	62	
274.94450	120	
277.85355	46	
277.91712	64	
278.49025	82	
279.09042	944	1+
279.24907	28	
280.90325	32	
281.00235	90	
281.85907	66	
282.31064	46	
283.79854	34	
283.96802	66	
284.29303	314	
284.42724	34	
284.80661	20	
285.11383	20	
285.88316	28	
287.14664	74	
289.98349	46	
290.15723	50	
290.88330	80	
291.00889	20	
293.97415	58	
296.06000	72	
299.78596	78	
301.17374	48	
301.81135	64	
302.14182	42	
303.92485	38	
304.09597	62	
305.87360	64	
307.71781	20	
307.79852	52	
307.88049	70	
308.89635	66	
311.88391	50	
311.94848	68	
314.94866	86	
315.72701	22	
315.82600	38	
315.89954	68	
316.05673	60	
317.21496	40	
322.19843	72	
322.73902	62	
324.26925	48	
324.88657	80	
325.90138	78	
326.76838	20	
END IONS

###FS:    #m/z: 363.95562 #charge 1+
###MS: 190
###MSMS: 192
BEGIN IONS
TITLE=Cmpd 143, +MS2(363.9556), 28.0-35.0eV, 4.2min #192
RTINSECONDS=247.752
SCANS=190,192
PEPMASS=363.95562	67974
CHARGE=1+
167.05635	74	
182.86561	68	
189.86201	66	
191.86001	140	
191.94378	82	
204.45268	84	
209.94731	148	
212.87929	158	
212.90813	62	
222.95530	66	
223.83058	62	
224.95831	146	
225.95198	60	
226.87785	62	
226.94646	1130	1+
227.95745	178	
228.89653	84	
228.94227	1678	1+
229.15433	56	
229.83654	58	
229.84890	94	
230.88811	516	1+
230.94049	66	
232.00931	88	
232.88461	122	
234.88150	70	
236.89954	82	
236.97152	58	
236.99809	66	
240.81843	74	
240.94075	176	
241.04353	72	
241.94773	134	
242.94155	612	1+
243.86725	100	
243.90376	74	
244.89413	58	
244.95761	648	1+
245.09598	70	
245.93891	66	
246.81571	72	
246.89652	92	
246.95450	206	
247.80443	314	1+
248.90157	66	
249.15884	58	
249.89809	76	
251.04692	86	
253.91704	76	
254.08504	84	
255.06867	60	
256.85096	64	
258.83630	114	
259.84870	68	
260.83306	78	
260.84901	64	
260.96997	96	
261.83145	66	
262.84396	60	
262.86605	92	
263.81292	256	1+
263.83023	70	
263.86206	70	
265.85244	64	
266.52363	78	
266.81433	238	
266.85657	94	
266.91878	96	
267.15557	84	
267.81622	136	
268.80371	58	
268.81786	120	
269.79347	72	
269.97062	92	
271.86123	68	
272.57178	68	
272.80891	66	
272.84357	72	
274.84664	62	
275.14193	84	
276.84345	66	
276.93745	84	
277.11710	64	
277.85561	58	
278.05219	66	
278.42720	78	
278.79092	98	
278.84304	82	
279.80293	182	
280.79107	418	1+
281.79514	282	1+
281.89095	162	
282.82480	262	1+
282.88470	64	
283.82616	176	1+
283.85164	150	
284.22479	60	
284.84869	78	
285.82049	74	
286.93445	78	
287.81892	64	
288.12553	84	
288.33597	98	
288.53821	84	
289.88149	56	
291.85334	66	
292.12646	70	
294.86769	70	
296.17587	68	
296.80649	190	1+
296.85519	72	
298.58586	72	
298.80389	1196	1+
300.79319	198	1+
301.86220	134	
302.99009	112	
303.73834	62	
303.85690	134	
304.81046	124	
305.86934	56	
307.29261	100	
307.88052	62	
308.93284	82	
309.07090	82	
309.11206	66	
309.85509	64	
309.87264	68	
311.87077	68	
312.17220	60	
312.86048	58	
315.81891	56	
316.81311	180	
317.80848	90	
318.20831	58	
320.83565	62	
320.95664	64	
321.02695	58	
321.06925	58	
321.14384	60	
321.81755	116	
323.06985	70	
324.82471	56	
324.91082	70	
326.35998	68	
326.85067	156	
326.88617	114	
327.87473	78	
334.01344	56	
334.87875	176	1+
334.95842	84	
336.94080	200	
337.84121	68	
340.74118	64	
344.89917	76	
348.96601	66	
349.28261	68	
349.89989	68	
356.99379	70	
357.06557	84	
360.86729	60	
361.35486	74	
362.20042	72	
364.30891	102	
366.27550	72	
366.38576	72	
END IONS

###FS:    #m/z: 507.84330 #charge 1+
###MS: 190
###MSMS: 193
BEGIN IONS
TITLE=Cmpd 144, +MS2(507.8433), 28.2-35.2eV, 4.2min #193
RTINSECONDS=248.524
SCANS=190,193
PEPMASS=507.84330	14378
CHARGE=1+
196.01661	166	
197.01426	80	
223.97591	100	
224.50738	92	
232.89483	98	
241.78528	92	
244.11866	84	
247.11082	86	
253.08390	80	
254.09350	92	
258.42524	78	
261.96467	84	
262.83982	94	
263.88601	92	
264.41677	88	
266.86473	144	
267.10334	84	
268.90055	90	
270.39460	86	
271.88692	76	
276.00027	82	
277.03545	94	
279.91213	82	
280.02513	78	
280.82530	94	
280.95251	94	
282.37060	86	
283.94764	152	1+
287.85272	86	
291.06980	94	
292.97519	80	
295.82326	88	
296.85537	140	
296.91589	90	
300.11055	78	
300.12026	78	
300.82647	76	
303.80900	78	
303.86682	120	
305.86202	168	
307.16147	216	1+
308.14256	142	
309.83996	86	
309.90494	140	
310.15524	222	
310.85440	98	
311.88233	242	
312.80810	76	
312.88396	134	
313.87960	134	
313.95575	88	
314.86489	98	
317.02027	82	
326.02749	76	
326.88533	214	
327.80144	80	
327.89845	224	1+
330.17988	78	
330.82299	76	
332.86537	124	
332.88960	80	
333.80005	92	
336.94602	138	
337.94510	96	
341.38726	82	
346.77257	182	1+
347.84503	88	
349.75617	120	
349.76999	132	
353.84893	76	
353.86860	78	
355.85314	78	
360.76681	84	
361.83339	76	
362.81996	94	
365.79029	198	1+
366.83881	92	
367.71711	136	
367.76913	92	
367.83835	86	
367.86221	78	
368.76793	102	
369.13157	92	
371.93613	118	
374.34937	84	
374.81432	214	1+
375.72862	82	
375.76608	190	
375.86529	138	
375.88807	78	
376.90753	84	
378.75093	108	
378.85062	80	
380.85858	84	
383.78802	112	
383.81316	114	
384.74845	84	
384.84667	88	
385.94154	78	
387.73431	82	
388.80180	116	
389.19271	144	
389.88079	104	
390.38069	96	
390.78469	152	
390.83466	202	
391.05528	78	
392.82307	206	
393.74508	186	
398.72623	398	1+
399.85080	94	
400.85657	166	
403.76151	108	
403.80856	78	
403.86896	126	
405.75827	116	
406.33685	82	
406.77235	84	
406.97545	76	
407.74163	388	1+
407.86415	300	
408.79799	76	
408.84758	208	
409.71485	88	
409.75377	144	
409.85945	156	
410.08302	110	
410.72523	266	1+
410.83398	478	1+
410.85725	154	
413.08063	86	
421.74957	146	
421.88035	380	1+
422.73364	124	
422.86061	170	
423.76906	338	1+
423.82004	130	
425.74575	420	1+
426.76672	110	
426.86416	132	
428.84455	254	1+
428.86534	134	
429.74959	118	
429.77003	108	
430.70352	82	
431.86611	366	1+
431.94784	90	
432.79537	90	
434.39364	88	
434.89513	124	
440.73338	82	
442.69145	78	
444.87276	536	1+
445.74187	150	
445.76505	98	
446.76575	136	
447.71503	134	
447.75405	140	
449.88081	102	
452.77644	122	
457.90501	98	
463.87272	126	
465.71998	86	
465.88660	100	
467.88086	196	
485.89280	186	
END IONS

###FS:    #m/z: 340.93997 #charge 1+
###MS: 194
###MSMS: 195
BEGIN IONS
TITLE=Cmpd 145, +MS2(340.9400), 28.0-35.0eV, 4.2min #195
RTINSECONDS=252.196
SCANS=194-195
PEPMASS=340.93997	173200
CHARGE=1+
46.46266	62	
111.09610	126	
112.07282	84	
178.87583	72	
188.93913	54	
189.95843	56	
194.99247	88	
196.88319	78	
199.92708	82	
202.90882	86	
209.96572	110	
212.87882	92	
213.88036	126	
213.93666	138	
213.95578	80	
214.88546	82	
220.49235	84	
220.87301	118	
220.89209	82	
221.89495	68	
223.95681	114	
225.85270	72	
229.84315	148	
229.94179	64	
230.84139	58	
230.89392	104	
231.88988	80	
231.95021	216	
233.94609	140	
236.86194	78	
236.89420	66	
238.89354	172	
239.84599	146	
239.88371	70	
239.92379	148	
240.23361	94	
240.83776	564	1+
240.86037	82	
241.84127	408	1+
241.94585	82	
242.04859	68	
243.08565	68	
243.83658	86	
243.87879	80	
244.82931	50	
244.85550	56	
246.86031	118	
247.84877	56	
248.06550	82	
249.85780	66	
249.96482	64	
250.85455	58	
250.99096	86	
251.07593	66	
252.87299	88	
253.90131	76	
253.95638	60	
254.54916	66	
254.96548	78	
255.11369	70	
255.97144	124	
256.26194	58	
256.85074	122	
256.86487	140	
256.88396	56	
256.96459	70	
257.25986	64	
257.83870	50	
257.84912	56	
257.87283	84	
258.50644	70	
258.84637	444	
259.85562	418	1+
260.09795	74	
260.83263	198	
261.83220	188	
262.84497	84	
264.86351	158	
266.01867	68	
266.84282	50	
266.86222	162	
267.11165	56	
267.83838	68	
268.83262	58	
269.84349	64	
269.87381	74	
270.82275	76	
270.85099	72	
271.94551	72	
272.83725	76	
272.87538	328	1+
274.42757	66	
274.86034	150	
274.90159	60	
275.00192	82	
275.39868	92	
275.86019	190	
275.87658	174	
276.85588	314	
277.86083	402	
277.92718	72	
278.85663	290	
279.09718	64	
279.85281	130	
280.00671	60	
280.84719	172	
280.88035	62	
280.93639	72	
281.84726	74	
281.86123	66	
281.89399	62	
284.86673	56	
284.95998	80	
286.82623	54	
288.86393	228	1+
290.88428	122	
291.02774	72	
291.85996	72	
292.87009	54	
293.86483	66	
294.86139	78	
294.89973	244	1+
295.86358	66	
296.22049	58	
296.88030	68	
297.00421	72	
297.85437	56	
297.88752	146	
298.00929	52	
299.06153	66	
299.87350	190	
300.87117	98	
300.95010	54	
301.85627	60	
306.17690	52	
306.81047	54	
307.15046	68	
313.81655	50	
313.86876	68	
314.89644	52	
314.94486	72	
316.81900	78	
316.87140	82	
317.88440	66	
318.90143	68	
324.07514	56	
324.94842	86	
325.82788	66	
326.97006	54	
327.82174	52	
328.82038	92	
339.17654	80	
341.20819	72	
342.77302	62	
344.07449	68	
345.20711	52	
END IONS

###FS:    #m/z: 363.95554 #charge 1+
###MS: 194
###MSMS: 196
BEGIN IONS
TITLE=Cmpd 146, +MS2(363.9555), 28.0-35.0eV, 4.2min #196
RTINSECONDS=252.968
SCANS=194,196
PEPMASS=363.95554	62958
CHARGE=1+
67.86404	64	
90.88883	52	
98.75506	176	
100.42276	70	
176.75858	78	
183.86826	66	
189.86254	114	
193.86907	72	
198.95613	64	
207.94743	58	
209.94342	136	
210.94728	68	
212.87858	234	
218.85465	60	
222.95088	74	
223.95539	90	
224.95125	270	
224.96526	262	1+
225.98152	64	
226.88337	88	
226.94739	998	1+
227.01267	70	
227.05151	66	
228.10753	70	
228.89069	78	
228.94197	1266	1+
230.88884	696	
232.88134	118	
232.89995	72	
235.15434	66	
239.80013	78	
239.92935	74	
240.81845	96	
240.93970	384	
240.95582	104	
241.94346	292	
242.94018	448	
243.82651	146	
244.95683	814	1+
245.83291	84	
245.94103	112	
246.81074	78	
246.95417	366	
246.97755	84	
247.85261	70	
248.79965	328	1+
248.89844	130	
248.93818	70	
250.89605	124	
250.97067	66	
252.54129	80	
258.83922	68	
258.91693	70	
259.84555	116	
260.11401	82	
260.84156	62	
260.97130	56	
261.83433	158	
261.88933	74	
262.02434	60	
262.82964	126	
263.81838	184	1+
263.97175	54	
264.09762	66	
264.80858	70	
264.96643	54	
266.81400	356	1+
266.85365	108	
267.97276	118	
268.08956	88	
268.81933	74	
268.97282	68	
269.80949	62	
269.86782	76	
269.96572	128	
271.09964	76	
271.17678	74	
272.43965	84	
272.96688	74	
274.79578	64	
275.86345	90	
275.94300	66	
276.80643	76	
276.86262	82	
277.86585	66	
277.91864	64	
278.79890	160	
278.83702	66	
278.92099	68	
279.09944	52	
279.79744	66	
279.95733	56	
280.79263	722	1+
280.85249	178	1+
281.12137	58	
281.64251	138	
281.88778	68	
282.79769	112	
282.83284	60	
283.78681	88	
283.80580	236	1+
283.82933	70	
283.87283	54	
283.98039	90	
285.28099	68	
285.82868	54	
285.84388	64	
286.41478	88	
289.08699	62	
289.88117	76	
289.89996	86	
291.79508	58	
291.86214	76	
293.11167	70	
294.03357	66	
294.11717	74	
294.83993	62	
295.85755	58	
296.81871	66	
297.80607	130	
298.80370	614	1+
299.04671	54	
299.87065	94	
300.06032	72	
300.80030	290	
300.92647	86	
301.80084	190	
301.86157	206	
304.87792	60	
307.12897	70	
307.83777	66	
307.90220	82	
309.89170	64	
309.98689	108	
311.88388	66	
312.14418	104	
314.95491	58	
316.81495	462	1+
318.43868	62	
319.86885	68	
320.81814	92	
321.08869	72	
321.86710	138	
322.82148	106	
322.93282	54	
323.19785	92	
324.02165	60	
325.32962	84	
325.77466	70	
326.81320	76	
326.82929	108	
327.07274	78	
327.99693	92	
329.87689	84	
334.87552	66	
338.38788	80	
347.77417	68	
359.42697	82	
361.98047	56	
364.71671	76	
365.24698	68	
367.13126	70	
END IONS

###FS:    #m/z: 507.84375 #charge 1+
###MS: 194
###MSMS: 197
BEGIN IONS
TITLE=Cmpd 147, +MS2(507.8438), 28.2-35.2eV, 4.3min #197
RTINSECONDS=253.741
SCANS=194,197
PEPMASS=507.84375	15652
CHARGE=1+
180.01729	78	
214.88352	90	
221.03409	100	
224.97769	134	
228.90012	84	
230.89789	102	
232.89133	126	
240.07476	96	
242.06831	76	
254.14965	82	
256.92708	94	
258.87460	158	
262.13175	150	
273.85676	90	
281.31106	76	
287.85136	158	
290.87969	76	
293.87435	108	
293.95308	90	
294.81687	78	
294.86789	132	
296.91636	100	
297.84989	98	
303.86730	110	
304.80510	78	
305.86425	180	
306.96411	106	
307.88960	266	1+
308.86965	252	
309.92099	114	
310.15293	226	
311.85981	96	
311.88809	214	
312.88552	132	
313.88203	90	
314.85620	90	
314.88769	78	
319.97587	100	
322.81267	174	1+
322.90202	160	
323.87374	106	
324.86668	86	
326.88636	194	
328.86149	140	
332.73189	84	
333.38525	78	
337.88079	118	
340.85166	210	1+
343.14985	88	
344.85095	90	
347.77598	96	
347.80128	84	
348.77067	130	
348.84512	86	
349.88411	122	
350.14814	80	
350.88349	144	
351.88108	102	
351.90480	84	
352.73102	96	
352.77166	238	1+
353.85718	84	
354.79532	92	
355.42255	84	
358.86580	76	
365.78373	306	1+
367.70430	132	
367.76883	270	1+
368.75799	124	
368.95951	102	
370.81302	78	
372.74785	76	
373.80804	76	
378.29414	78	
378.74195	154	
378.83887	94	
379.82876	80	
380.71565	138	
380.78702	178	
381.71252	78	
381.75804	92	
381.89463	102	
383.79749	114	
383.89585	76	
384.85443	162	
384.91720	76	
385.76762	106	
387.77652	86	
388.81987	88	
388.92488	212	1+
390.05808	90	
390.74794	104	
390.78314	94	
390.84438	312	1+
392.82249	178	
392.83991	140	
396.74672	116	
398.72450	178	
399.68849	78	
399.72986	156	
400.73282	100	
403.87082	76	
403.90945	112	
405.76339	146	
406.39100	94	
406.76402	168	
407.73867	156	
407.86789	210	
407.91995	82	
408.85174	378	1+
409.70725	86	
409.73888	94	
410.71950	114	
410.82708	80	
410.84987	102	
411.88016	100	
412.73103	90	
412.78278	76	
413.78243	178	
417.86222	86	
419.74372	98	
421.74471	110	
421.78134	234	1+
423.70644	80	
423.76289	128	
424.69673	84	
424.82436	82	
425.75808	340	
425.85739	76	
426.75901	458	1+
426.86267	182	
427.72797	90	
427.85913	86	
428.85538	206	
429.84071	82	
430.73565	88	
430.84574	112	
431.86688	82	
432.85888	76	
433.25795	84	
437.80289	76	
441.69986	78	
441.78390	94	
444.25050	78	
444.86791	736	1+
445.74651	318	1+
446.79520	100	
447.71459	78	
448.23470	84	
448.71224	232	
448.76135	108	
448.89168	80	
449.70478	86	
449.88109	118	
451.74892	78	
455.20565	88	
462.87825	206	1+
465.72734	140	
467.88649	104	
470.23152	76	
483.13723	92	
485.90026	202	
486.89499	132	
504.77153	76	
END IONS

###FS:    #m/z: 340.93989 #charge 1+
###MS: 198
###MSMS: 199
BEGIN IONS
TITLE=Cmpd 148, +MS2(340.9399), 28.0-35.0eV, 4.3min #199
RTINSECONDS=257.4
SCANS=198-199
PEPMASS=340.93989	184260
CHARGE=1+
82.70236	60	
100.24426	56	
191.95227	70	
196.88163	86	
198.89735	58	
199.90444	68	
208.83709	52	
209.08988	66	
209.94443	56	
211.84703	70	
212.10245	50	
212.89746	114	
212.94742	56	
213.93749	116	
215.88566	196	
215.93671	150	
218.88164	66	
220.87531	106	
220.90336	62	
221.89140	150	
222.84176	76	
222.95743	52	
223.82639	78	
223.95647	130	
225.93767	72	
226.96290	76	
228.84605	76	
229.85758	68	
229.94538	76	
230.88778	58	
230.94559	490	1+
231.84281	74	
231.94884	420	1+
233.38398	96	
233.89292	72	
233.92453	48	
234.89467	66	
235.89132	62	
235.92917	68	
237.00153	72	
237.80585	72	
238.88801	72	
238.90336	58	
239.83944	96	
240.22998	82	
240.83508	120	
240.88669	86	
240.95758	48	
241.85182	170	
241.90975	66	
242.84250	306	
242.87722	58	
243.63524	82	
243.83778	432	1+
246.02927	102	
247.85676	78	
249.96210	208	
251.10119	66	
253.87579	92	
254.96190	142	
254.97685	56	
255.92818	98	
255.96766	70	
256.86225	80	
256.96191	58	
257.85619	50	
257.86942	94	
257.91647	72	
258.84675	326	
258.87681	84	
259.86152	144	
259.93363	78	
259.95907	54	
260.83966	200	
260.88034	70	
261.83356	54	
261.90866	156	
262.84629	246	1+
262.86015	48	
262.91552	56	
262.93153	56	
264.92631	78	
265.98470	54	
266.84632	66	
266.86862	138	
267.83443	484	1+
267.86660	58	
268.39724	68	
268.83854	406	1+
269.07770	94	
270.82276	66	
271.47563	54	
272.83698	54	
273.44403	88	
274.10834	86	
274.85304	150	
274.86952	146	
274.89563	60	
275.86638	82	
275.88586	82	
275.92056	102	
276.85847	132	
276.88442	174	
277.86243	408	
278.84931	532	1+
278.88693	98	
278.93122	62	
279.83814	164	
279.87250	126	
279.92961	80	
280.29046	74	
280.83935	72	
280.86623	92	
280.93623	134	
281.93538	80	
284.85395	72	
289.87683	68	
291.80629	68	
293.80594	64	
294.86482	346	
295.87628	48	
296.06831	96	
296.85383	146	
297.89913	90	
298.32515	74	
298.86617	64	
298.88969	62	
299.02113	60	
299.45011	92	
299.87341	150	
300.87585	72	
301.02899	72	
302.20589	70	
302.94724	68	
304.76673	62	
304.92299	50	
305.81351	66	
306.87722	50	
307.79875	68	
307.88905	76	
309.87692	82	
310.87390	60	
311.88601	56	
316.93693	74	
317.18188	116	
319.82703	80	
321.88809	64	
323.01252	88	
324.89553	64	
325.02603	92	
326.81288	62	
328.96282	74	
338.95309	56	
340.71139	70	
341.17649	50	
342.20710	74	
344.14042	76	
END IONS

###FS:    #m/z: 336.94472 #charge 1+
###MS: 198
###MSMS: 200
BEGIN IONS
TITLE=Cmpd 149, +MS2(336.9447), 28.0-35.0eV, 4.3min #200
RTINSECONDS=258.173
SCANS=198,200
PEPMASS=336.94472	16676
CHARGE=1+
51.24102	48	
54.12046	88	
56.58514	72	
135.73150	52	
150.26954	96	
173.85895	56	
196.87966	70	
202.88091	78	
203.00878	74	
204.05970	88	
205.94613	106	
208.88359	88	
210.88642	80	
211.94380	508	1+
212.15632	54	
212.87658	310	1+
213.93990	198	
215.88721	48	
216.88748	68	
217.85833	56	
217.88021	74	
218.87651	56	
219.83860	68	
219.88566	46	
222.88955	88	
224.84044	40	
225.00970	48	
225.83751	64	
226.97022	40	
228.84987	60	
228.89163	118	
229.08249	42	
229.92651	40	
229.95421	490	
230.88893	472	1+
231.95123	124	
232.82573	72	
234.18378	74	
234.90243	54	
235.03776	78	
236.86167	76	
236.90710	68	
238.83507	88	
238.85793	84	
239.89495	66	
240.83839	108	
240.94206	56	
240.96116	60	
241.12555	82	
241.84405	376	1+
243.82884	84	
244.95948	64	
245.85023	80	
246.03505	68	
246.85242	58	
246.97511	56	
247.86040	40	
247.96458	126	
248.83190	100	
248.90158	240	
248.98009	54	
249.95921	168	
249.97621	50	
250.82508	134	
250.84789	80	
251.14796	58	
251.87653	70	
251.91519	66	
252.91223	84	
252.94539	68	
252.96902	320	
253.85459	52	
254.06575	62	
254.09097	74	
254.96583	304	
256.25461	58	
256.84452	48	
256.86114	40	
257.84530	56	
257.91027	68	
257.96552	44	
258.84280	136	
258.91047	54	
259.85553	180	
260.84102	74	
260.85912	110	
261.83533	122	
261.85539	84	
262.94751	92	
264.86428	64	
265.46213	40	
266.84949	80	
267.33028	54	
268.83787	726	1+
269.07962	78	
269.86962	50	
270.82875	64	
270.86928	92	
271.84817	154	
272.79444	68	
274.39483	92	
274.86083	68	
275.84024	114	
275.85959	52	
275.87553	56	
276.85646	1016	1+
277.97206	52	
278.83639	76	
278.85302	142	
278.88606	40	
278.98636	48	
279.10576	74	
279.13433	72	
279.86365	128	
280.85644	46	
281.02878	70	
282.06313	60	
283.32092	40	
283.88517	102	
284.55356	50	
285.85429	102	
286.66824	78	
286.86080	244	
287.84921	46	
287.88029	88	
288.19677	50	
290.85186	82	
293.11046	108	
293.84999	72	
293.86711	60	
293.99532	128	
294.11322	72	
294.83843	50	
294.87214	80	
295.86676	96	
296.88069	66	
297.87373	52	
298.30994	58	
299.01674	74	
299.40761	102	
299.87267	94	
301.82407	58	
305.88659	60	
308.64586	52	
313.89921	46	
315.16679	40	
321.28255	90	
321.38163	88	
324.88641	58	
327.05225	60	
327.28117	78	
329.87001	66	
330.28720	116	
335.41704	42	
336.11920	72	
338.16885	70	
END IONS

###FS:    #m/z: 507.84374 #charge 1+
###MS: 198
###MSMS: 201
BEGIN IONS
TITLE=Cmpd 150, +MS2(507.8437), 28.2-35.2eV, 4.4min #201
RTINSECONDS=258.945
SCANS=198,201
PEPMASS=507.84374	16548
CHARGE=1+
54.57580	78	
213.15534	94	
215.08344	106	
224.79638	96	
224.97453	158	
239.78488	84	
243.38050	84	
250.94355	80	
252.07806	126	
257.08261	94	
265.39022	90	
278.93748	98	
279.98007	78	
280.93612	78	
282.02003	88	
283.71729	94	
283.89153	84	
287.84887	246	1+
289.79427	80	
289.87955	182	
293.87050	90	
293.95303	84	
294.87817	108	
297.62149	88	
300.90534	100	
302.87078	92	
303.86949	114	
306.12699	94	
307.89071	336	1+
308.13848	88	
308.86856	178	
311.88266	248	
314.77259	184	1+
314.78563	124	
314.87413	122	
315.86412	124	
316.17486	78	
317.88222	98	
323.83412	76	
323.87001	118	
324.84115	126	
325.89807	118	
326.88133	344	
326.95482	84	
327.89486	132	
328.88488	76	
334.78105	246	
335.40816	80	
335.77171	122	
337.87870	130	
338.94158	84	
341.01529	76	
342.92023	86	
343.92410	86	
344.81705	94	
346.84921	78	
347.87920	76	
348.77947	118	
348.84394	78	
349.89488	80	
350.89293	94	
355.46660	78	
357.89458	84	
360.75273	80	
364.72137	78	
365.77864	112	
365.78528	76	
366.19325	76	
366.71913	124	
366.73733	114	
367.71219	76	
367.77422	124	
367.82915	270	1+
368.83156	214	1+
369.70305	82	
369.78501	82	
375.79932	114	
375.84559	84	
376.04810	88	
379.34815	78	
380.71851	706	1+
380.87961	78	
387.01083	92	
387.76384	78	
387.84951	84	
388.74231	192	1+
390.84174	172	
394.83030	136	
394.85232	78	
395.86562	84	
396.41334	90	
398.72890	200	
399.73381	176	
399.85919	98	
400.70295	92	
400.72928	98	
402.85909	180	
403.86496	78	
405.76296	102	
405.87077	106	
406.76137	110	
407.73981	176	
407.75782	126	
407.86649	120	
408.75648	112	
408.84913	570	1+
408.98078	90	
409.06152	86	
409.75852	78	
410.72976	176	
410.76756	108	
411.78492	146	
412.76771	76	
413.86120	88	
417.85505	90	
418.85380	100	
421.77531	110	
421.87583	80	
421.96923	76	
422.12960	116	
422.85729	80	
423.77408	288	
423.86863	188	1+
424.77460	150	
425.20826	80	
425.68022	80	
425.74923	264	
425.80144	80	
426.75376	122	
426.85589	116	
427.74016	302	1+
428.00140	118	
428.83973	196	1+
428.86983	118	
429.69249	82	
429.87581	80	
430.74280	130	
435.70595	110	
439.89254	84	
440.80426	92	
442.39677	78	
443.75532	106	
444.87113	288	
445.39528	108	
445.68793	102	
445.76489	224	1+
445.87109	250	
445.89293	88	
447.70357	136	
447.81115	78	
450.87622	162	
457.89948	98	
462.88084	182	
467.88728	146	
468.70842	128	
468.88921	120	
469.73670	86	
469.88522	116	
485.89737	170	
486.90518	122	
503.81741	90	
510.19884	104	
END IONS

###FS:    #m/z: 322.92928 #charge 1+
###MS: 202
###MSMS: 203
BEGIN IONS
TITLE=Cmpd 151, +MS2(322.9293), 28.0-35.0eV, 4.4min #203
RTINSECONDS=262.604
SCANS=202-203
PEPMASS=322.92928	357856
CHARGE=1+
68.98437	18	
72.13731	66	
84.52015	18	
119.31514	16
[truncated: 2,287,172 more chars]
