# Supplementary material for: High-Throughput Venomics
Source: J Proteome Res. 2023 Apr 3;22(6):1734–46. doi: 10.1021/acs.jproteome.2c00780 (PMC10243144; doi:10.1021/acs.jproteome.2c00780)
Supplement: Supplementary file 9 — pr2c00780_si_009.zip [file pr2c00780_si_009.zip › Manual files/Calloselasma rhodostoma MGF/210702_Calloselasma_halfplate000105_5.1.201.mgf]

###	D:\Data\Julien\210702_Cr_half_TFA\210702_Calloselasma_halfplate000105.d\ProteinAnalysisResults.mgf
###	D:\Data\Julien\210702_Cr_half_TFA\210702_Calloselasma_halfplate000105.d\analysis.baf
###	210702_Calloselasma_halfplate000105.d
###	Instrument: maXis HD
###	Manufacturer: Bruker
###    PeakWidth 0.30, MiniumIntensity 10, S/N 1Apply threshold 0, Threshold 10
###    Retain Residuals no, Create neutrally no,
###    FullScan Parameters: AdductIon (+)+H (-)-H, LowMass 0, HighMass 8000, MaxCharge charge decon 4, MinPeaks 3
###    Perf. isotope decon yes, Max Charge Istopic decon 6, MW agreement 0.00, Abund. cutoff 2.00, Envelope cutoff 75.00
###    MaxRes   Parameters: AdductIon (+)+H (-)-H, LowMass 0, HighMass 8000 
###    Perf. isotope decon yes, Max Charge Istopic decon 6, Abund. cutoff 2.00
###    MSn      Parameters: AdductIon (+)+H (-)-H, LowMass 0, HighMass 8000 
###    Perf. isotope decon yes, Max Charge Istopic decon 4, Abund. cutoff 0.05
###    Global Charge Limit: no 3, Prefer FullScan Result: yes, Export what: 2 (0=non deconv/1=deconv only/2=mixed), NoMSMSSignals: 150, Intensity threshold: 10, NoMSSignals (deconv): 2, NoMSSignals (non-deconv): 2, NormalizeData: no, SingleCharged: yes
###
COM=210702_Calloselasma_halfplate000105.d
USERNAME=Demo User

###FS:    #m/z: 322.92900 #charge 1+
###MS: 2
###MSMS: 3
BEGIN IONS
TITLE=Cmpd 1, +MS2(322.9290), 28.0-35.0eV, 0.0min #3
RTINSECONDS=1.88
SCANS=2-3
PEPMASS=322.92900	334580
CHARGE=1+
208.94721	5348	
211.94452	13604	
213.93950	5492	
222.95133	18424	1+
224.94917	2322	
225.19281	1836	
226.94648	29516	1+
227.19763	3894	
228.94242	52196	1+
229.45338	2380	
231.95513	3528	
234.96899	5232	
234.99705	6454	
235.20264	2112	
239.02018	1788	
239.07877	2050	
239.14564	2296	
239.19792	1754	
239.23410	2010	
240.23066	1826	
240.96131	15392	1+
241.21240	1962	
243.16928	1834	
244.95636	19270	
245.18455	2438	
245.22339	2242	
245.94141	6602	
246.95180	18096	1+
246.97434	3866	
247.23871	2248	
248.95186	1748	
249.18259	2156	
249.25534	1838	
249.91050	2710	
249.97185	38942	1+
250.94606	32132	1+
250.99636	3280	
251.19735	4976	
252.47031	1974	
252.97073	472794	1+
253.18693	2316	
253.21307	4296	
253.90470	2378	
254.94108	24712	1+
254.96592	173520	1+
255.22885	4232	
256.26086	4280	
256.91373	3032	
256.96376	24794	1+
258.96407	6702	
261.97656	6650	
263.23400	2782	
263.97793	68760	1+
265.21376	1764	
265.24893	2578	
265.97505	6788	
267.26482	1992	
267.97307	14352	
268.95801	16160	1+
269.20672	2276	
270.98094	9254	
272.95166	4200	
272.97698	4134	
273.18518	3796	
274.08975	2050	
274.27115	5048	
277.21294	2224	
279.09101	4924	
279.22895	5984	
280.26091	2352	
281.24414	13612	1+
282.27667	10422	
283.17217	2526	
283.22239	2032	
283.26010	12172	1+
283.94599	2060	
284.29261	4876	
284.32871	2324	
285.20189	3824	
285.22103	2818	
285.94086	37262	1+
285.98303	6490	
286.27054	2040	
288.20407	3232	
288.24986	8616	1+
289.17888	1948	
289.21302	2070	
290.14183	1910	
290.20371	1790	
290.26576	21436	1+
291.09888	8836	1+
291.19461	8132	1+
291.97226	10228	1+
293.20799	6170	
293.24494	2472	
293.97485	20096	1+
293.99617	29496	1+
294.17900	3270	
294.24286	1764	
294.93634	5412	
295.12730	3650	
295.16134	2034	
295.18641	2020	
295.22403	10808	1+
295.91658	1880	
295.99196	13680	1+
296.29230	2742	
297.07960	3460	
297.20733	2020	
297.23926	14386	1+
297.90327	2832	
298.08149	1960	
298.27170	5300	
299.19965	2140	
299.21844	1934	
299.23928	2484	
299.25513	4902	
300.28620	6486	1+
301.17140	12458	1+
302.17368	10694	1+
302.30234	13644	1+
302.94606	3040	
303.95046	10636	1+
303.99389	3578	
304.28125	7544	1+
305.24332	2252	
305.95131	3480	
307.18763	2482	
307.24502	32108	1+
307.94849	1806	
308.14022	1896	
308.29422	1930	
308.87259	3256	
309.20370	3198	
309.25686	4508	
309.27510	3424	
310.30660	9440	1+
311.05278	8286	1+
311.16236	6196	1+
311.21887	9056	1+
311.25748	2642	
311.27267	3130	
311.28797	5138	1+
311.86861	10308	1+
311.93408	6258	
311.98530	18276	
312.32305	5488	
312.94673	6242	
313.15689	2710	
313.17832	1912	
313.23467	4408	
313.26993	4114	
313.28623	3176	
313.86433	3778	
313.92811	126226	1+
314.26808	2548	
314.29841	1846	
314.89187	3700	
315.17951	2212	
315.24997	2344	
316.28139	12632	1+
316.31800	3834	
316.93989	3962	
317.24148	1844	
318.29735	32236	1+
318.93360	73572	1+
319.22328	1798	
320.93309	47548	1+
321.18762	1952	
321.19383	9604	1+
321.23834	2368	
321.27473	2044	
322.19525	7550	1+
322.87729	3212	
322.92899	758494	1+
323.01658	4278	
323.14596	1844	
323.18167	2206	
323.23665	17604	1+
323.27481	2012	
323.29006	3202	
323.32657	1746	
324.28612	3684	
324.32328	3742	
324.87485	2046	
325.20044	2274	
325.25273	38052	1+
325.29001	3576	
325.31553	2502	
326.17283	4132	
326.19858	1772	
326.30233	4518	
326.87190	12848	1+
326.96734	4950	
327.00427	3558	
327.17652	2694	
327.20369	3068	
327.23126	3396	
327.26831	52742	1+
327.33467	2056	
328.31699	4972	
END IONS

###FS:    #m/z: 531.40531 #charge 1+
###MS: 2
###MSMS: 4
BEGIN IONS
TITLE=Cmpd 2, +MS2(531.4053), 28.8-35.9eV, 0.1min #4
RTINSECONDS=2.6525
SCANS=2,4
PEPMASS=531.40531	207200
CHARGE=1+
199.93925	214	
201.92945	180	
220.98915	140	1+
223.94796	206	1+
227.19947	186	
229.99265	200	1+
231.96799	174	
233.03830	288	1+
234.06836	158	
234.13368	254	1+
235.96361	320	1+
236.88082	232	1+
240.07570	236	1+
245.02257	222	1+
245.98114	270	1+
247.07506	270	1+
248.15731	166	
252.15322	276	
253.04983	252	1+
254.01963	190	1+
255.22914	204	
256.17635	242	
259.20215	206	1+
260.00110	228	1+
261.00553	154	1+
261.09393	156	
261.97168	240	1+
263.02578	304	1+
263.22360	210	1+
266.14983	160	
267.20844	242	1+
269.07416	224	1+
270.24590	286	1+
271.07473	224	1+
272.84792	180	1+
273.18515	730	1+
275.05349	214	1+
276.88064	218	1+
277.06938	220	
277.15377	194	
279.10565	476	1+
280.10984	342	1+
280.97665	292	1+
281.02151	358	1+
281.04447	192	1+
282.23056	194	1+
283.25900	778	1+
285.14060	274	1+
285.15877	226	
286.12381	180	
287.96740	194	1+
288.17418	212	1+
288.87770	780	1+
289.87936	776	1+
291.05834	350	1+
291.19552	382	1+
293.01040	236	1+
293.87158	234	
294.00976	160	1+
294.05325	224	1+
294.12568	164	
294.20728	156	
294.27847	162	
295.91716	2152	1+
296.85490	238	
296.88031	688	1+
297.92040	218	
298.13627	502	1+
298.87693	1028	1+
299.14181	352	1+
299.94406	198	1+
300.28469	348	1+
300.84548	242	
300.87297	436	1+
302.15491	234	1+
303.13583	418	1+
303.25004	180	1+
303.87866	176	
303.95440	304	
304.64823	202	1+
304.87329	158	
306.12275	252	1+
306.27448	188	
307.28592	578	1+
307.88733	996	1+
308.04004	260	1+
308.29026	372	1+
309.12989	346	1+
310.11186	156	
310.13104	240	1+
310.21270	286	1+
310.30732	268	1+
310.99098	204	1+
311.28943	232	
311.88254	216	
312.15469	184	
312.86680	156	
313.92742	5858	1+
314.18641	154	1+
314.86629	586	1+
314.89178	1532	1+
315.09748	202	1+
315.15245	292	1+
316.88704	1106	1+
317.85734	646	1+
318.11008	198	1+
318.19689	166	
318.85668	548	1+
318.88386	216	
318.93173	922	1+
319.08378	238	1+
319.15162	314	1+
319.88449	164	
320.90570	160	
321.14737	376	1+
321.20453	196	
324.00872	370	1+
324.12530	156	
324.85734	160	
326.85238	310	1+
327.26876	276	1+
327.89766	282	
328.30788	168	
329.19485	158	
329.87258	426	1+
329.89529	458	1+
330.89659	288	1+
330.96805	170	
332.90351	1016	1+
332.93720	162	
333.15090	258	1+
333.87075	168	
334.01363	220	1+
334.15328	158	1+
334.89502	1438	1+
335.31988	146	1+
336.17323	284	1+
336.94314	3420	1+
337.12790	184	
337.88116	328	
338.18499	410	1+
338.30479	176	1+
338.87853	422	1+
338.90425	234	
338.97428	168	1+
339.11761	230	
339.21596	314	1+
339.87908	280	1+
339.96348	206	1+
340.00295	288	1+
340.04957	218	1+
340.86478	418	1+
340.93207	190	1+
342.90497	204	1+
344.97642	170	
345.20497	3370	1+
346.98644	190	
347.13051	290	1+
348.07798	180	1+
348.18701	188	
348.97015	186	
349.06042	256	1+
349.94449	308	1+
350.06471	212	1+
350.32554	406	1+
350.87655	590	1+
350.91244	270	1+
350.94782	196	1+
351.03119	220	1+
351.10524	330	1+
351.83384	486	1+
352.17447	158	
352.90726	698	1+
353.86614	178	1+
353.95895	164	
354.05605	686	1+
354.89797	476	1+
355.13972	160	
355.19412	158	
355.91330	428	1+
356.18321	268	
356.21882	226	1+
357.00769	242	
357.13504	216	
358.05688	172	1+
358.91240	272	1+
359.96042	278	1+
360.09353	388	1+
361.01072	192	1+
361.09759	312	1+
362.17138	450	1+
362.36713	180	1+
363.84098	260	1+
363.96956	220	1+
364.32375	234	1+
365.14105	330	
365.17162	432	1+
365.84623	394	1+
366.04995	220	1+
366.12479	184	1+
366.84769	302	1+
367.22417	330	1+
367.29998	296	1+
368.05397	190	1+
368.11905	178	
368.88986	366	1+
368.91240	210	1+
368.95603	168	
369.02052	182	1+
369.10382	190	1+
369.85174	488	1+
370.86239	278	1+
371.23364	158	
372.01492	198	1+
372.13698	380	1+
373.08361	244	1+
373.17867	160	
373.99158	258	1+
374.11605	328	
374.25956	204	1+
374.89055	258	1+
375.02310	204	1+
376.19579	366	1+
376.21472	224	1+
376.79569	164	
376.88011	554	1+
377.00759	174	
377.09792	366	1+
378.13661	192	1+
379.17522	180	1+
379.19470	188	
380.11022	172	
380.39255	328	1+
380.85337	424	1+
381.22768	182	1+
381.26264	208	1+
381.89261	660	1+
382.04671	286	1+
382.89456	402	1+
383.32613	380	1+
384.18649	192	
386.86680	316	1+
387.13279	188	1+
388.25370	166	1+
388.28168	334	1+
388.74278	252	1+
389.10893	222	1+
389.12169	170	1+
389.19160	378	1+
389.25681	266	1+
389.28793	368	1+
390.15711	368	1+
390.19646	306	1+
390.84027	1144	1+
391.16122	262	1+
391.90652	170	
392.05705	222	1+
392.61490	158	1+
392.86422	2988	1+
392.95306	198	1+
393.11861	308	1+
394.21381	326	1+
394.78227	188	
394.83581	940	1+
394.86092	668	
395.79831	422	1+
395.89049	214	1+
395.98693	226	
396.15449	182	1+
396.22042	210	
396.31025	210	1+
396.85605	710	1+
396.89000	148	1+
397.06779	566	1+
397.24436	324	1+
397.80340	398	1+
398.06683	368	1+
398.15347	372	1+
398.71423	232	1+
399.15733	314	1+
399.98612	316	1+
400.04379	402	1+
400.12277	190	1+
400.20612	396	1+
400.28616	124	1+
401.23745	288	
401.41398	202	
402.16505	174	
402.26514	164	
402.81279	204	1+
403.11991	340	1+
403.19499	204	
403.87084	892	1+
404.06634	288	1+
404.23399	162	
405.06688	198	1+
405.86153	810	1+
405.91005	216	
406.16431	174	
406.28003	230	1+
407.17320	238	
407.28335	152	1+
408.14601	330	1+
408.67500	116	1+
408.84709	1382	1+
408.87361	230	
408.91767	344	1+
409.10941	170	1+
410.05964	266	1+
410.09281	214	1+
410.84560	326	1+
410.87209	2670	1+
411.31558	306	1+
411.80421	198	1+
412.14197	156	
412.18838	208	
412.26710	180	
412.32100	188	1+
412.84513	1506	1+
412.86870	1070	1+
413.07573	292	1+
413.14389	204	
413.29024	300	1+
414.20013	332	1+
414.79958	352	1+
415.89822	212	1+
416.12187	212	
416.17592	278	
416.87394	578	1+
417.03783	246	1+
417.16845	478	1+
417.84752	272	1+
418.28149	206	1+
419.22076	290	1+
419.89479	228	
420.17503	372	1+
420.81985	182	
421.37445	350	1+
421.88088	690	1+
422.40842	170	
423.87836	402	1+
424.14412	166	
424.17947	172	
424.86286	164	
425.14496	262	1+
425.81812	160	1+
425.88465	752	1+
426.86116	1326	1+
426.88289	472	1+
427.08552	250	1+
427.18682	352	1+
428.13782	582	1+
428.26468	422	1+
428.88458	6160	1+
428.96357	114	1+
429.35362	254	1+
429.84645	190	
430.17227	452	1+
430.29421	204	1+
430.35701	182	1+
430.88097	1768	
431.17309	370	1+
431.22099	328	1+
431.86815	710	
432.87130	624	
433.85815	260	
434.07174	340	1+
434.82314	228	
434.88978	460	1+
435.34126	218	1+
435.80541	182	1+
435.86257	500	1+
436.14719	196	1+
436.34191	196	1+
438.10780	202	1+
438.24075	424	1+
439.83617	158	
439.89191	912	1+
439.92950	166	1+
440.04340	102	1+
440.20953	350	1+
440.25201	338	1+
442.88796	206	
443.20291	178	
444.22636	204	1+
444.31356	342	1+
444.86917	756	
445.14763	618	1+
445.87359	590	
446.08908	228	1+
446.11619	228	1+
446.43792	186	
446.89480	286	
447.89129	722	1+
448.89446	500	1+
449.87143	332	
450.72084	250	1+
450.88942	1064	1+
451.13865	356	1+
451.89618	716	1+
453.25471	318	1+
453.35377	316	1+
453.87054	370	
454.89563	428	1+
455.11613	162	1+
455.31516	180	
455.38102	210	1+
456.17860	168	
456.25684	312	1+
456.35904	308	1+
457.31796	196	1+
457.90353	812	1+
460.74595	126	1+
461.25387	350	1+
462.10660	196	1+
462.17214	232	1+
462.88016	712	1+
462.91245	170	
463.88045	500	1+
464.09216	182	1+
464.38181	614	1+
465.34193	224	
466.03721	198	1+
466.08756	216	1+
466.21735	274	1+
467.88841	1302	1+
468.83103	248	1+
469.90251	1016	1+
470.97065	306	1+
471.04304	170	1+
471.30919	542	1+
472.31378	394	1+
472.37122	162	
473.99348	186	1+
474.15627	218	1+
474.33166	336	1+
474.38144	238	1+
477.32757	280	1+
478.13317	128	1+
480.38869	312	1+
481.34261	156	1+
482.95148	218	1+
483.39300	228	1+
483.79634	188	1+
484.31696	178	
485.09783	198	1+
485.19021	404	1+
485.22161	322	1+
485.33443	232	1+
485.89610	964	1+
486.26848	596	1+
487.27097	530	1+
487.39731	268	1+
487.89168	276	1+
488.11796	174	
489.12806	322	1+
489.22299	186	1+
491.17100	344	1+
491.31861	302	1+
491.42360	514	1+
491.44078	212	1+
491.92586	288	1+
492.42800	322	1+
492.93033	206	1+
493.22016	182	1+
493.35037	194	
493.78137	230	1+
494.31925	412	1+
494.84734	280	1+
495.27003	156	
495.32369	284	1+
495.36405	162	
497.23421	226	1+
498.35072	162	
498.39010	360	1+
500.15116	188	1+
500.36627	622	1+
501.44809	192	1+
502.88081	218	1+
503.89411	220	1+
504.14041	162	
505.46018	188	1+
506.24116	298	1+
506.34589	218	1+
507.02027	204	1+
507.90182	326	1+
509.33300	172	
509.37976	210	
509.47204	468	1+
510.05548	1516	1+
510.16045	224	1+
510.21513	174	1+
510.25096	420	1+
510.30470	390	1+
510.35766	228	1+
510.39117	232	
510.47103	304	1+
511.38457	190	
511.42946	336	1+
512.05033	490	1+
512.38209	164	
512.40972	278	1+
512.44078	264	1+
512.91370	126	1+
513.12981	1002	1+
513.34739	198	
513.49358	272	1+
514.33278	468	1+
514.41154	282	
514.46372	254	1+
514.49887	208	1+
515.20876	144	1+
515.33647	374	1+
515.37113	658	1+
515.42255	558	1+
516.15421	178	1+
516.42118	528	1+
516.48042	664	1+
517.17730	232	1+
517.46795	176	
518.01211	236	1+
518.11100	172	1+
518.23587	242	1+
518.34811	138	1+
526.80953	182	1+
527.05373	622	1+
527.10329	262	1+
527.34858	220	
527.39013	386	
527.43299	396	
527.54357	698	1+
527.91321	170	
528.10868	168	1+
528.32827	162	
528.39008	308	
528.42730	432	
528.50678	606	1+
528.54558	600	1+
528.93742	176	
529.15623	206	1+
529.22034	560	1+
529.26008	230	
529.30107	210	
529.33062	250	
529.35396	178	
529.40857	2856	1+
529.48298	1288	1+
529.89714	206	1+
530.22228	488	1+
530.34745	210	
530.38224	1118	1+
530.45164	760	1+
530.48836	1034	1+
531.18522	244	1+
531.34792	2408	1+
531.38561	1002	1+
531.50835	226	
531.98466	166	
532.28729	766	1+
532.46981	1194	1+
532.55806	154	1+
533.09982	248	1+
533.13458	238	1+
533.28410	568	1+
533.46765	790	1+
533.50073	620	1+
533.55742	284	1+
534.00737	98	1+
534.07922	284	1+
534.31615	452	1+
534.34906	588	1+
534.42893	206	
534.50410	440	1+
534.66311	94	1+
535.08020	206	1+
535.40336	328	1+
536.40487	220	1+
536.46159	214	
536.51315	158	
536.60713	122	1+
END IONS

###FS:    #m/z: 340.93942 #charge 1+
###MS: 2
###MSMS: 5
BEGIN IONS
TITLE=Cmpd 3, +MS2(340.9394), 28.0-35.0eV, 0.1min #5
RTINSECONDS=3.4245
SCANS=2,5
PEPMASS=340.93942	161614
CHARGE=1+
213.93896	1910	1+
215.89043	164	
215.93471	460	1+
221.89572	96	
224.96720	116	
230.95837	102	
231.94880	2236	1+
232.12154	100	
235.07435	112	
235.11422	102	
235.21559	120	
235.94964	212	1+
237.06824	128	
239.90218	182	
240.23048	722	1+
242.03048	104	
242.10466	132	
243.88161	104	
244.12015	94	
245.12164	106	
245.15720	206	
245.18906	128	
245.22014	122	
246.97411	116	
247.11293	108	
247.93711	228	
248.46582	96	
248.97216	168	
249.96049	378	1+
250.15951	120	
250.94644	136	
251.03069	236	1+
251.07552	114	
251.14743	136	
252.08082	156	1+
252.22924	192	
253.00933	98	
254.96305	1436	1+
255.07408	372	
255.09794	110	
255.13534	228	1+
255.72775	106	
256.45126	100	
257.04180	146	
258.47442	106	
259.99701	98	
260.10060	94	
260.89897	188	1+
261.12480	100	
261.53569	110	
262.00831	144	
262.05419	106	
262.97022	114	
263.13841	136	
264.26413	132	
264.99146	118	
265.01877	138	
265.12109	134	
265.14586	168	
265.95218	122	
266.11278	92	
266.24296	158	
267.13511	290	1+
268.18631	202	1+
269.03722	104	
269.11828	114	
269.15245	130	
269.99779	156	
274.60260	96	
274.93796	118	1+
275.83691	116	
277.15973	272	1+
278.27998	230	1+
278.96850	126	
279.03567	126	
279.20822	104	
279.25321	158	
279.50574	136	
280.12066	126	
280.25587	100	
280.61528	94	
281.02124	310	1+
281.04697	96	
281.19262	272	1+
281.22712	202	
282.04719	370	1+
282.09811	98	
282.27525	416	1+
282.31098	150	
282.97116	140	
283.17420	216	1+
285.47812	98	
286.03354	128	
286.16103	98	
288.11993	120	
289.23117	210	
290.32824	94	
291.52463	96	
291.85735	222	1+
291.93660	148	
292.29415	138	
293.27052	386	1+
293.55308	100	
293.58066	108	
293.81935	158	
294.24865	144	
294.82538	96	
295.20046	94	
295.30536	96	
296.29458	94	
296.32999	462	1+
296.63134	100	
297.06454	96	
297.26292	190	1+
297.97133	274	
298.08326	280	
298.30385	160	
299.06534	174	
299.10192	106	
299.79018	94	
300.92959	154	
300.95223	94	
301.16495	342	1+
303.14046	106	
304.26037	186	
304.29254	226	1+
304.44486	104	
304.92497	94	
305.22998	256	
305.25812	92	
305.49976	108	1+
305.97874	96	
306.23855	422	1+
306.27457	170	
306.80225	110	
306.88268	316	1+
307.28142	228	
307.78956	110	
308.29273	708	
309.08712	148	
309.17047	140	
311.11565	114	
311.86328	156	1+
312.38916	108	
314.05812	166	1+
314.24505	94	
316.95020	92	
317.12288	94	
318.09046	248	1+
318.27788	240	1+
319.20547	118	
321.21886	296	1+
321.32455	100	
322.13463	404	1+
322.30449	112	
323.23518	1094	1+
324.10924	100	
324.12903	124	
324.28796	350	1+
324.32341	174	
324.86976	248	1+
324.88933	244	
325.09387	198	1+
325.13256	160	
325.89994	152	
326.25969	232	1+
326.33933	224	1+
327.16517	152	
327.26377	158	1+
328.01477	110	
328.18383	306	1+
328.82922	102	
329.93899	100	
335.08390	230	1+
335.18115	100	
335.33086	218	1+
336.16032	236	1+
337.18280	158	
337.21810	260	
337.25229	102	
337.35932	116	
338.01966	180	1+
338.16496	200	1+
338.26914	200	1+
338.81261	98	
339.23350	206	1+
339.32442	132	
339.89581	146	1+
340.35449	94	
340.38797	184	
341.06937	180	1+
341.24714	242	
341.31439	96	
342.12923	106	
342.24817	168	
342.28009	384	1+
342.90728	100	
342.93842	94	
343.20194	534	1+
343.32047	94	
343.90444	138	
344.04785	116	
345.10225	282	1+
345.18029	100	
346.23472	94	
346.32967	96	
END IONS

###FS:    #m/z: 531.40542 #charge 1+
###MS: 6
###MSMS: 7
BEGIN IONS
TITLE=Cmpd 4, +MS2(531.4054), 28.8-35.9eV, 0.1min #7
RTINSECONDS=7.109
SCANS=6-7
PEPMASS=531.40542	164634
CHARGE=1+
222.95228	236	
227.98309	298	1+
233.09747	192	1+
234.07170	214	1+
234.10064	218	1+
234.14459	262	1+
235.07515	166	1+
235.96727	192	
236.87890	272	1+
237.05675	212	1+
239.88023	178	
240.96614	168	1+
243.08794	226	1+
243.92731	202	1+
244.08656	234	1+
249.14939	208	1+
251.13486	310	1+
252.15162	284	
254.88998	604	1+
254.95299	268	1+
255.89243	354	1+
257.07617	196	1+
263.01936	222	1+
264.16414	220	1+
264.97483	170	
265.08766	344	1+
266.24925	166	
266.99932	262	
267.13089	250	
267.17153	246	1+
267.83959	202	1+
268.08921	292	1+
268.97272	218	1+
269.94460	202	1+
270.14481	228	1+
273.18726	518	1+
275.06008	222	1+
275.23219	198	
276.39658	108	1+
276.98518	254	1+
277.21324	350	1+
279.17488	242	1+
282.14290	170	1+
283.26047	742	1+
283.92643	216	1+
285.00722	360	1+
285.14638	206	
285.98529	194	1+
286.02871	170	
286.87724	266	
288.87814	624	1+
288.93206	300	1+
289.88017	550	1+
291.19303	594	1+
293.15528	184	
293.84039	172	
293.87080	472	1+
295.91627	1742	1+
296.85670	224	
296.88200	450	
297.89844	168	
298.85465	244	
298.87760	1132	1+
299.11162	412	1+
299.13900	212	1+
300.85020	412	1+
300.87131	626	1+
302.13600	178	1+
302.84965	198	1+
305.02127	244	1+
305.13339	308	1+
305.96082	296	1+
306.05948	230	1+
306.27467	226	
306.88872	824	1+
307.16482	160	1+
307.28646	470	1+
307.89096	730	1+
308.87788	326	
308.95575	180	1+
310.12247	236	
310.21765	196	
310.30670	258	1+
311.07666	222	1+
311.29391	172	
311.88491	1022	1+
312.86784	174	
313.13764	306	1+
313.85950	814	1+
313.92844	4496	1+
314.82480	174	1+
314.86334	682	1+
314.88997	1132	1+
315.12693	206	
315.92497	210	
316.86418	456	
316.88922	440	
317.86476	204	
317.89002	246	
318.86045	878	1+
318.88689	218	
318.93359	1202	1+
319.16471	310	1+
321.01893	184	1+
321.21289	196	1+
321.91370	198	1+
323.97701	232	1+
324.00031	260	1+
324.12729	302	1+
324.85403	540	1+
325.13787	198	1+
325.25332	182	
325.28906	370	1+
325.89307	768	1+
326.29468	296	1+
327.15346	232	1+
327.26923	170	
328.18801	394	1+
328.85688	174	1+
329.88310	414	1+
330.88169	242	1+
332.17175	298	1+
332.87524	1162	1+
332.90323	1076	1+
333.04416	222	1+
334.05098	156	1+
334.89911	1258	1+
335.92480	194	
336.07640	176	
336.17001	292	
336.87091	184	
336.94373	2992	1+
337.88410	300	
338.02336	226	
338.18623	886	1+
338.87760	228	
338.89232	236	
339.09851	302	1+
339.87996	630	1+
339.98397	186	1+
340.95416	232	1+
341.19802	214	1+
341.86988	238	1+
343.95595	230	1+
345.15682	410	1+
345.20617	3558	1+
347.06725	244	1+
347.94135	224	1+
348.88185	328	
350.26962	186	
350.88485	298	
351.30757	226	1+
351.84286	178	
351.87540	356	
352.90918	264	
353.12424	494	1+
354.23248	128	1+
354.90807	768	1+
355.06687	354	
355.15064	266	
355.21198	212	
355.89054	450	1+
356.10676	180	
356.18465	266	
357.11580	174	
357.17445	240	1+
357.23046	284	1+
357.88521	182	
358.15108	288	1+
359.88288	444	1+
359.96098	230	
360.17601	292	1+
361.86488	282	
365.14221	204	
367.04694	152	1+
367.19999	210	1+
367.88591	672	1+
367.91424	188	
368.03002	180	1+
368.87773	452	1+
369.07123	234	1+
369.30842	196	1+
369.34819	196	1+
369.84778	204	
371.03847	214	1+
371.18543	166	
371.22778	278	
371.83764	188	
371.96913	270	
372.12126	202	1+
372.91971	250	1+
373.02183	196	1+
373.20715	294	1+
373.89988	202	
374.89776	166	
375.20927	298	1+
376.11799	390	1+
376.82036	260	1+
376.88025	302	1+
377.24073	188	
378.07560	184	
379.98625	174	1+
380.85169	396	1+
380.93762	212	1+
381.07854	164	
381.23877	284	1+
382.17409	304	1+
383.15057	344	1+
384.10794	226	1+
384.21698	242	
384.85055	180	
384.88720	260	1+
385.13782	258	1+
385.85964	200	
386.85159	462	1+
386.98172	194	1+
387.11118	270	1+
387.19745	182	1+
387.23093	186	
388.89680	236	1+
389.08944	256	1+
389.24067	182	1+
390.84205	530	
390.86590	400	1+
391.00027	124	1+
391.03267	214	1+
391.84309	518	
391.89530	230	
392.03373	140	1+
392.86341	3080	1+
392.96050	174	1+
393.11809	304	1+
393.14341	204	
393.24309	202	1+
393.82867	1012	1+
394.17358	234	
394.21178	310	1+
394.40000	298	1+
394.78291	420	1+
394.83232	848	1+
394.85746	1010	1+
394.99930	230	1+
395.17966	202	
395.80534	468	1+
396.17021	188	
396.80862	396	1+
396.87098	182	
397.10235	248	1+
397.16320	560	1+
398.16866	412	1+
399.01906	260	1+
399.22323	176	
400.92004	176	
401.16541	474	1+
401.20783	256	1+
402.22211	354	1+
402.81086	170	1+
403.08955	158	1+
403.86959	1680	1+
404.11854	576	1+
404.16511	232	1+
404.22571	312	1+
404.96734	168	1+
405.29169	196	1+
405.72233	188	1+
406.17682	226	1+
407.23437	210	1+
407.32116	222	1+
407.86732	750	
408.05170	224	1+
408.07296	474	1+
408.13912	172	
408.15657	190	
408.32283	186	1+
408.85157	644	
408.86615	416	
409.85268	456	
409.90996	358	
410.10383	172	
410.13821	322	1+
410.83568	444	1+
410.87363	2744	1+
410.91022	262	
411.11596	248	1+
411.26870	232	
411.90239	240	
412.20817	194	
412.84496	1136	1+
412.87271	922	
413.07587	504	1+
414.21373	286	1+
414.86896	284	1+
415.25127	180	
416.17904	224	
416.87515	550	1+
418.37575	186	1+
418.84360	258	1+
419.04750	180	
419.17472	490	1+
419.22839	200	1+
419.38089	154	1+
420.13280	166	1+
420.88341	466	1+
421.20891	198	1+
421.31884	208	1+
421.87839	488	1+
422.17309	176	
422.26167	228	1+
422.37303	202	1+
422.38864	224	1+
422.69856	90	1+
423.13315	508	1+
424.89671	168	
425.09207	208	1+
425.20684	242	1+
425.28003	144	1+
425.81991	298	1+
425.87818	172	
425.98031	172	1+
426.14720	218	
426.24575	364	1+
426.86360	494	
426.88655	430	
427.85501	252	
428.14518	212	
428.20861	244	1+
428.88352	5738	1+
429.09498	300	1+
429.15366	196	
429.23639	332	1+
429.93655	256	1+
430.87932	1686	
431.18587	192	
431.86808	1802	1+
432.19408	312	1+
433.23866	196	1+
433.88569	460	1+
435.29563	194	1+
435.86265	206	
436.21335	370	1+
436.36460	268	1+
436.88945	180	1+
437.10144	318	1+
438.18207	220	1+
439.12176	270	1+
439.18966	146	1+
439.88971	806	1+
441.36263	236	1+
442.39461	244	1+
443.21907	246	
443.89861	166	
444.37570	202	1+
444.87024	2076	1+
445.43317	174	1+
446.14499	278	
446.18135	236	1+
446.40460	196	
446.89546	386	
447.18174	172	1+
447.88522	274	
448.13633	636	1+
448.89239	214	
449.87731	1356	1+
450.38130	158	1+
451.42247	92	1+
451.89973	686	1+
452.84191	270	1+
452.87278	170	
453.89338	362	1+
454.23002	200	
454.35930	280	1+
456.42707	188	1+
457.90370	574	1+
458.88435	388	1+
462.39746	214	1+
462.88254	846	1+
463.00216	144	1+
463.16862	196	1+
463.18188	224	1+
464.31879	162	1+
466.00163	176	1+
466.36855	218	1+
467.17673	164	
467.88620	2368	1+
468.10188	284	1+
469.05677	170	
469.10400	224	1+
469.91328	580	1+
470.29470	228	
470.38961	208	1+
470.88397	366	1+
471.23981	368	1+
471.27621	220	1+
472.07728	230	1+
472.14923	260	1+
473.32518	258	
473.35183	276	1+
474.32317	236	
475.26682	294	1+
478.24547	186	1+
479.82477	188	1+
480.28704	186	1+
481.20382	190	1+
484.37505	236	1+
485.25966	176	
485.89786	1990	1+
486.23888	234	1+
487.39076	248	
487.42429	206	
488.39056	264	1+
489.25953	332	
489.28728	188	
491.32471	346	1+
491.42050	186	
491.45853	206	1+
492.17919	252	1+
492.25711	270	1+
494.40569	238	1+
494.44363	174	
494.49973	128	1+
495.26273	204	1+
495.45463	240	1+
496.37387	222	
497.20930	276	1+
497.31979	234	
497.98707	192	1+
498.09633	250	1+
498.18620	150	1+
500.36195	516	1+
502.30741	184	1+
503.12911	312	1+
506.10836	220	1+
508.21369	304	1+
508.27402	230	1+
508.91037	286	1+
509.21537	232	1+
509.37191	600	1+
510.05661	322	
510.25777	212	1+
510.33965	296	1+
510.42985	166	
511.05320	1112	1+
511.15202	204	1+
511.26623	148	1+
511.31944	292	1+
511.34337	206	1+
511.45126	362	1+
512.38754	250	1+
512.41008	454	1+
512.94912	236	1+
513.13107	968	1+
513.28663	384	1+
513.33277	270	1+
513.48436	314	1+
513.88968	308	1+
514.12359	334	1+
514.21534	244	1+
514.45363	374	1+
514.88973	242	1+
515.01786	196	1+
515.34456	416	1+
515.38838	402	1+
516.39732	382	1+
516.46835	520	1+
517.16746	164	1+
517.43795	470	1+
517.47258	368	1+
518.44027	338	1+
520.00500	166	
520.39587	204	1+
520.77544	390	1+
522.39568	266	1+
524.33321	188	1+
524.90145	164	
526.20934	360	1+
527.05368	284	1+
527.27309	458	1+
527.35403	302	
527.38909	418	
527.41679	296	
528.27739	278	1+
528.38778	342	
528.40790	1594	1+
528.44905	194	
528.50956	1278	1+
528.54612	732	1+
528.89320	164	1+
529.13930	294	1+
529.24521	154	1+
529.33379	170	
529.40549	1100	1+
529.47622	1782	1+
529.54622	504	1+
530.29179	632	1+
530.43963	202	
530.45628	186	
530.47938	1502	1+
531.26420	296	1+
531.29880	464	1+
531.34691	1392	1+
531.38621	460	1+
531.75173	102	1+
531.89792	228	1+
532.26718	210	1+
532.45248	354	
532.89947	166	1+
532.95274	136	1+
533.10158	400	1+
533.20494	184	1+
533.24127	268	1+
533.33384	542	
533.37689	260	
533.45740	838	1+
534.13611	202	
534.28755	380	1+
534.35170	518	1+
534.40567	200	
534.49898	586	1+
535.19953	164	1+
535.31908	366	1+
535.39864	376	1+
536.36276	204	1+
536.46639	190	1+
END IONS

###FS:    #m/z: 336.94513 #charge 1+
###MS: 6
###MSMS: 8
BEGIN IONS
TITLE=Cmpd 5, +MS2(336.9451), 28.0-35.0eV, 0.2min #8
RTINSECONDS=7.8815
SCANS=6,8
PEPMASS=336.94513	127830
CHARGE=1+
197.88518	92	
203.02772	92	
205.95006	330	1+
208.20619	100	
208.97753	152	
211.76839	92	
211.94369	4770	1+
212.08449	102	
213.93906	2554	1+
214.10652	86	
215.88704	96	
215.93590	564	1+
217.15324	94	
217.88128	134	
223.97393	184	
226.93309	88	
227.09980	94	
227.15306	106	
229.95422	5230	
230.11294	90	
230.89068	148	1+
230.95561	116	
231.13562	92	
231.94940	2130	1+
233.02350	100	
233.20215	90	
233.89772	168	
233.95253	120	
235.08002	140	
235.09709	152	
235.89864	112	
236.19619	134	
237.05852	148	
238.06773	98	
238.96869	118	
239.08156	196	
239.90145	138	
240.07661	132	
241.04688	332	1+
241.58282	92	
242.91690	94	
243.98042	144	
244.20878	106	
246.97457	160	
247.96649	1386	1+
248.01214	216	1+
248.09425	90	
248.10788	114	
248.98570	284	
249.20568	104	
249.96124	506	
250.96480	256	
250.98628	152	
251.09658	104	
251.97285	140	
252.73432	94	
252.96981	3070	1+
254.09327	204	
254.13386	92	
254.96601	1142	1+
255.07705	646	1+
256.95756	278	1+
257.17287	166	
258.92073	94	
258.99202	98	
261.19032	88	
261.96835	136	
264.17436	112	
265.01720	122	
266.06658	96	
268.97374	98	
268.99882	92	
269.05452	194	1+
269.88628	94	
270.98057	418	1+
271.09856	114	
271.12265	108	
272.84615	132	
272.97400	174	
274.17556	116	
275.02666	126	
275.09771	152	1+
275.17663	92	
276.84966	94	
277.03534	102	
278.10858	96	
279.02348	140	
279.96029	134	
281.04888	180	
281.74915	94	
282.27849	154	
283.86315	192	1+
285.73114	88	
287.16724	100	
287.20998	152	
288.00889	102	
288.06967	208	1+
290.41031	102	
292.10181	128	
292.26432	134	
293.10511	104	
294.00359	86	
294.06668	92	
294.24435	92	
294.27323	128	
295.05631	104	
295.97238	210	1+
296.11920	104	
296.22988	128	
297.92430	102	
298.00088	124	
298.07960	222	
298.30658	128	
298.86788	142	
299.05891	232	1+
299.14153	134	
299.30749	170	
299.49268	94	
300.77949	112	
301.05734	148	
301.15761	106	
302.15237	88	
302.52820	86	
303.19826	118	
305.22474	132	
305.70379	108	
305.78608	216	1+
306.20878	88	
306.28400	94	
307.30338	156	
308.29311	248	
308.90253	90	
309.16190	94	
309.31717	92	
314.04479	296	1+
314.92826	144	
315.16938	126	
316.02935	194	1+
316.25083	90	
316.53725	86	
318.59341	106	
319.66700	92	
319.89278	88	
320.15842	144	
321.05119	94	
321.15593	102	
321.21849	266	1+
322.13342	330	1+
322.27201	98	
322.30536	214	1+
323.23878	572	
323.37351	130	1+
324.05060	90	
324.11297	102	
324.32678	92	
324.77157	90	
328.11607	112	
328.14506	134	
333.22348	122	
333.32362	106	
334.06903	88	
334.20076	230	1+
335.33699	90	
335.79506	100	
336.11994	98	
336.32110	128	
336.93919	90	
337.34672	88	
338.17189	140	
338.31711	94	
339.09346	98	
339.20679	338	1+
340.13091	130	
340.18654	134	
340.22799	122	
340.39152	242	
341.08496	138	
341.13689	172	
342.31566	148	
END IONS

###FS:    #m/z: 359.96094 #charge 1+
###MS: 6
###MSMS: 9
BEGIN IONS
TITLE=Cmpd 6, +MS2(359.9609), 28.0-35.0eV, 0.2min #9
RTINSECONDS=8.6595
SCANS=6,9
PEPMASS=359.96094	96160
CHARGE=1+
182.67464	94	
186.60048	108	
195.89019	112	
208.88264	130	
210.98575	126	
215.90345	104	
219.03082	96	
221.01593	122	
221.88957	114	
222.95279	564	1+
224.94828	640	1+
226.04603	90	
226.11464	102	
226.91650	90	
226.94670	606	1+
226.97373	98	
228.94210	654	
232.84327	140	
232.95408	184	1+
235.11328	170	
235.78941	90	
235.97623	102	
236.11851	216	1+
236.97307	94	
239.14950	120	
240.43908	106	
240.96205	672	1+
241.07113	196	
241.18229	142	
241.93973	172	
242.95827	840	1+
244.71360	96	
245.09570	286	1+
245.94842	188	
245.95852	188	
246.15876	136	
246.95179	242	
246.97317	200	
247.06170	90	
248.16394	118	
249.13617	94	
249.92927	92	
250.10403	92	
251.03308	164	
252.03292	144	
252.22930	116	
252.24869	94	
253.16020	146	
254.09003	192	1+
255.08108	104	
257.15724	198	
258.07900	126	
258.13941	214	
258.44289	120	
258.92299	140	
258.97460	196	
259.17109	184	1+
260.96920	394	
263.96589	100	
263.98275	92	
265.21624	90	
265.61424	98	
265.82028	92	
265.97859	130	
266.24451	252	1+
266.86301	174	
267.13750	148	
267.75000	124	
267.97272	124	
268.29640	114	
269.10682	214	1+
269.95396	214	1+
270.98929	146	1+
271.16837	142	
273.48228	100	
274.08118	98	
274.90067	148	
275.03377	126	
276.88818	96	
276.92038	222	1+
276.98024	92	
277.10286	164	1+
279.09233	152	
280.26196	322	1+
280.93398	150	
282.27863	108	
282.90820	144	
284.43334	98	
284.75683	94	
285.07097	138	
285.20800	118	
285.93911	94	
286.15091	88	
286.25273	144	
286.63298	98	
287.10515	96	
287.27333	94	
289.14559	114	
292.05455	252	1+
292.27100	122	
293.09976	90	
293.26087	156	
293.88453	156	1+
294.03203	144	
294.28297	128	
294.92457	236	1+
295.02570	474	1+
297.01354	92	
297.08388	104	
297.11082	90	
298.08359	130	
298.19329	100	
298.30650	254	
298.58169	194	
299.13683	274	1+
299.27580	92	
300.85382	236	1+
300.97531	92	
301.07947	286	1+
302.17890	92	
302.22158	220	
303.27374	116	
305.11175	94	
305.26999	92	
305.29895	344	1+
305.78260	262	1+
305.94094	156	
307.28728	386	1+
307.88575	124	
308.29287	276	1+
308.79073	164	
309.30752	126	
310.30872	420	1+
310.34156	756	1+
313.15265	148	
315.09946	90	
315.11710	104	
315.15911	132	
316.06159	96	
317.43146	96	
318.93185	112	
319.05280	94	
321.22180	278	1+
322.31119	258	1+
322.34362	304	
322.98540	108	
323.01493	1660	1+
323.13874	212	1+
323.23766	832	1+
324.20343	220	1+
324.89800	96	
324.98832	96	
325.11692	102	
326.15932	296	1+
326.79020	178	1+
328.27062	174	1+
328.62354	114	
329.87267	98	
330.83617	158	
333.14931	96	
336.32648	90	
336.79800	130	
336.94254	500	1+
337.11427	206	
338.12007	92	
338.26112	122	
338.33904	148	
339.23467	312	1+
340.15774	140	
340.35384	1184	1+
341.02656	258	1+
341.19420	98	
341.29805	114	
342.32607	146	
343.26679	260	1+
343.77121	88	
344.97097	120	
345.75012	92	
346.11173	512	1+
346.14244	94	
347.11552	444	1+
349.11399	346	
355.42238	100	
356.14362	118	
356.29444	136	
356.35143	114	
357.22358	188	
357.32846	162	
358.12201	90	
358.17603	124	
358.30913	228	1+
360.09751	170	1+
360.36046	88	
361.27250	330	1+
361.31949	106	
361.73277	92	
362.22931	106	
363.19064	112	
364.04159	180	1+
364.21419	126	
END IONS

###FS:    #m/z: 336.94514 #charge 1+
###MS: 10
###MSMS: 11
BEGIN IONS
TITLE=Cmpd 7, +MS2(336.9451), 28.0-35.0eV, 0.2min #11
RTINSECONDS=12.352
SCANS=10-11
PEPMASS=336.94514	101736
CHARGE=1+
96.09710	92	
136.08928	104	
149.00348	106	
195.18455	90	
201.02082	120	
204.06129	98	
205.94607	114	
206.97569	216	1+
208.16531	84	
210.08840	88	
211.94328	7140	1+
212.68053	110	
212.87788	90	
213.08810	140	1+
213.87349	130	
213.93899	3780	1+
215.88449	966	1+
216.01545	92	
217.93638	138	
221.12547	92	
223.97372	460	1+
226.11249	92	
226.89336	118	
227.03647	88	
227.89665	144	
227.96099	98	
228.90101	128	
229.21420	104	
229.95358	6080	1+
230.41836	102	
230.88921	114	
231.94895	2062	1+
232.13795	86	
233.89634	486	1+
233.95093	256	
234.04473	84	
235.89711	142	
235.94714	148	
235.97089	222	1+
236.05363	128	
236.07422	316	1+
237.02412	88	
238.94738	118	
239.05040	272	1+
240.12051	142	
240.96176	138	
241.90755	90	
246.03313	96	
246.97670	288	
247.96504	1370	1+
248.00926	90	
248.21304	84	
249.95751	952	1+
250.98455	168	
251.14023	110	
251.86454	96	
251.97436	102	
252.89281	108	
252.96988	3036	1+
253.92460	92	
253.95255	120	
254.06825	554	1+
254.08633	262	
254.10371	86	
254.12004	94	
254.96505	1256	1+
255.05286	150	
255.07327	464	1+
257.74462	94	
258.04856	90	
258.90848	84	
259.09689	94	
260.60694	104	
261.17878	110	
262.23982	96	
262.89166	86	
263.05714	124	
264.62442	96	
265.01802	236	
266.99859	144	
267.08731	88	
267.64750	90	
270.98045	356	1+
272.97659	204	
273.86812	84	
274.14648	108	
274.18679	114	
276.23160	136	
276.42271	106	
277.03963	218	1+
277.08330	146	
277.14419	86	
277.91016	226	1+
277.96478	106	
278.97051	96	
279.95763	102	
280.67294	90	
281.05328	406	1+
282.11991	98	
282.27269	134	
282.90918	84	
283.02779	218	
284.03605	118	
288.01913	90	
289.00343	100	
289.06461	214	1+
289.56759	86	
289.96032	102	
290.24585	146	
291.00277	92	
291.92099	96	
292.10253	398	1+
293.06201	176	
293.10660	254	1+
294.15288	94	
295.04451	140	
295.20628	98	
295.83710	128	
295.97853	162	
296.14159	298	1+
297.96276	226	1+
298.07753	142	
298.58236	156	
298.83906	112	
299.02561	260	1+
299.06073	432	1+
300.12700	88	
301.11413	88	
302.28687	84	
303.16662	342	1+
303.87565	224	1+
303.93510	92	
304.02303	82	
305.25952	92	
306.78693	88	
306.84503	84	
306.92322	98	
307.29163	172	
307.30546	136	
307.81382	102	
308.16411	104	
308.29033	128	
309.02789	98	
309.29066	102	
310.18377	88	
311.02814	150	
312.21599	98	
315.10192	280	1+
315.18174	128	
315.24283	88	
316.06193	136	1+
317.18189	104	
317.80782	106	
318.93601	104	
320.15691	146	
320.29060	390	1+
321.18048	202	1+
321.22515	158	
322.13538	136	
323.23466	374	1+
324.32542	118	
324.89066	130	
326.29346	90	
327.18350	84	
328.04786	126	
328.06369	86	
328.31498	90	
328.81696	146	
330.60869	84	
331.13560	84	
333.16523	84	
334.08325	88	
334.79654	110	
335.23482	94	
335.88745	102	
337.09575	140	1+
337.12961	106	
337.21051	116	
337.25240	260	1+
337.35783	270	1+
338.31189	114	
338.34466	82	
339.17534	170	
340.15646	86	
340.38702	110	
341.08392	178	1+
341.12693	246	1+
341.20230	150	1+
341.24648	200	
341.26400	130	
341.39633	88	
342.25977	114	
END IONS

###FS:    #m/z: 363.95533 #charge 1+
###MS: 10
###MSMS: 12
BEGIN IONS
TITLE=Cmpd 8, +MS2(363.9553), 28.0-35.0eV, 0.2min #12
RTINSECONDS=13.124
SCANS=10,12
PEPMASS=363.95533	93424
CHARGE=1+
197.12792	90	
200.89391	98	
212.88195	372	1+
220.10617	92	
222.57018	94	
222.95131	642	1+
224.94705	656	1+
225.96750	114	
226.89400	118	
226.94551	726	
227.92752	168	
227.93873	162	
228.89622	142	
228.94194	894	1+
228.99493	102	
229.05666	92	
230.88721	350	
230.93559	110	
234.87971	100	
235.14774	126	
238.90322	98	
240.96460	360	
241.94269	156	
241.95428	676	1+
241.97485	96	
242.95583	506	1+
244.16270	100	
244.91040	130	
244.93766	116	
244.95604	678	
245.94700	798	1+
246.11398	86	
246.95185	558	1+
246.97581	144	
248.89353	130	
249.21838	146	
251.04966	116	
252.11616	88	
253.11147	110	
254.09151	100	
255.09595	88	
255.84392	86	
256.95673	88	
257.14096	110	
257.39574	94	
258.18128	114	
258.91773	98	
258.97269	218	
260.96571	350	1+
261.91956	100	
264.48064	92	
265.15819	130	
265.78050	86	
265.88079	90	
265.97252	146	
266.17495	90	
266.24583	256	1+
267.13293	98	
267.96967	128	
268.95823	296	1+
270.09920	106	
271.91116	140	
275.10024	92	
275.40466	104	
276.63663	102	
279.10346	136	
280.26167	142	
280.29672	96	
280.80175	106	
280.90503	118	
281.14908	134	
283.06823	326	1+
283.84584	86	
284.39830	118	
284.86446	88	
285.17756	96	
285.71281	102	
285.93003	226	1+
286.09483	106	
288.13993	152	
290.90261	112	
291.11782	92	
292.43182	86	
292.89922	86	
293.15760	92	
293.84627	150	
293.96519	84	
295.15412	138	
295.93506	142	
296.12141	128	
296.29284	92	
298.08333	144	
298.43093	100	
298.94903	116	
298.99558	148	
300.94983	92	
301.13840	94	
301.80070	174	1+
302.22339	174	
302.24807	160	
303.22587	160	
303.27395	94	
303.77726	214	1+
304.22263	142	
304.26114	116	
304.28202	92	
306.15828	90	
306.20101	90	
306.87525	110	
307.31179	98	
307.78772	144	
307.80952	92	
308.09172	90	
308.24024	88	
308.29452	548	1+
308.57671	86	
308.79248	160	
309.03404	92	
309.14324	114	
309.93076	98	
311.86402	132	
311.89028	92	
313.16434	94	
315.28942	94	
318.93035	140	
319.80393	146	
320.15444	90	
321.32503	134	
323.01666	482	1+
323.05854	84	
323.23530	112	
323.34378	98	
323.87591	88	
326.86443	92	
327.04834	138	
327.16345	118	
327.80271	96	
332.30303	84	
335.00188	106	
337.16219	88	
337.62304	106	
338.94787	84	
340.88362	84	
342.24113	102	
344.20548	148	
345.07228	196	1+
345.73424	86	
346.30059	84	
349.31927	272	
350.18299	102	
350.33660	184	
351.33262	110	
352.89168	262	1+
352.97287	86	
353.37436	106	
354.94125	104	
355.05209	202	1+
359.15903	88	
361.28175	104	
361.35468	178	
362.33985	128	
363.20151	288	1+
364.35289	286	1+
365.04477	222	1+
365.21150	164	
365.24082	130	
365.29575	122	
365.31258	142	
366.31449	192	
367.11336	112	
367.13318	160	
367.22050	152	
367.33201	448	1+
368.41833	188	
END IONS

###FS:    #m/z: 531.40538 #charge 1+
###MS: 10
###MSMS: 13
BEGIN IONS
TITLE=Cmpd 9, +MS2(531.4054), 28.8-35.9eV, 0.3min #13
RTINSECONDS=13.8965
SCANS=10,13
PEPMASS=531.40538	93362
CHARGE=1+
204.86541	144	
209.96409	152	
224.94554	200	1+
235.07554	126	
236.02656	122	1+
236.88157	152	
239.88578	366	1+
239.90919	132	
245.02487	144	
246.14203	132	
248.09425	224	1+
249.85757	128	
252.08338	212	1+
252.10958	162	
254.87184	240	1+
254.88842	264	1+
259.97586	178	
259.99777	130	
260.99258	204	1+
265.97219	134	
266.99604	150	
268.06894	128	
268.98139	126	
270.04023	182	1+
273.18230	252	1+
276.06787	128	
276.15265	126	
277.08633	160	
277.98572	144	
280.09152	140	
280.85174	176	1+
280.97247	130	
282.95094	134	
283.25925	310	
285.00634	154	
286.10403	150	
286.16118	174	
288.87625	916	1+
289.88063	790	1+
290.13496	292	1+
290.16262	184	
293.87269	516	1+
294.10108	128	1+
295.91861	1034	1+
296.85561	214	
296.87793	624	1+
297.09551	300	1+
298.87799	728	1+
299.08895	202	1+
299.17421	154	1+
299.80053	188	1+
300.85318	126	
300.86938	262	1+
302.14703	140	
302.88399	316	1+
303.22871	150	1+
303.80830	294	1+
305.16380	206	1+
306.27529	160	
307.28165	142	
307.78576	148	
307.89257	582	1+
308.29163	126	
309.89211	132	
310.88154	856	1+
311.01211	280	1+
312.01724	242	1+
313.26084	190	1+
313.85978	414	1+
313.92850	2900	1+
314.09829	260	1+
314.86328	278	1+
314.89141	656	1+
316.86215	324	1+
316.88876	512	
318.85900	690	1+
318.88323	330	1+
318.93343	946	1+
320.88606	248	
321.80959	152	
322.01436	212	1+
322.89477	218	
323.85257	312	1+
323.92607	188	1+
324.13151	156	
324.98011	138	
325.89613	378	1+
326.89841	236	1+
328.18741	134	
328.90129	174	
331.87900	154	
331.93504	136	
332.87627	238	
332.90367	874	1+
334.06528	148	
334.89718	580	1+
335.01922	142	
336.04247	150	1+
336.87329	526	1+
336.89154	344	1+
336.94251	1762	1+
337.16027	160	
338.18705	324	1+
339.82654	148	1+
340.12457	124	
341.98183	314	1+
342.14227	224	1+
342.65734	208	1+
342.87479	316	1+
342.89509	150	
343.81986	192	
344.93683	150	
345.13604	224	1+
345.20638	646	1+
346.98916	288	1+
348.08322	206	1+
349.91133	408	1+
350.91481	296	1+
351.01359	306	1+
351.88253	168	
352.87555	288	1+
352.90400	334	1+
353.92905	136	
354.90537	384	1+
355.06087	242	
355.33551	212	1+
355.90929	258	1+
356.83130	138	
359.96437	260	1+
360.09887	160	1+
360.14000	236	
361.07062	252	1+
361.86236	214	
361.88256	138	
362.13242	358	1+
362.99869	134	
363.16887	188	
366.83738	538	1+
368.90290	176	
369.27349	224	1+
369.83625	172	
369.89094	162	
372.12364	130	
372.90324	222	1+
373.79092	146	
373.93887	228	1+
374.14579	156	
374.83009	154	1+
376.38945	186	
376.83632	192	1+
376.88130	322	1+
378.87135	242	1+
379.12444	126	
380.81476	152	
380.84548	248	1+
381.10029	126	
381.14955	270	1+
381.24345	152	
381.84873	220	1+
384.01007	208	1+
384.84934	376	1+
385.19926	134	
385.85444	244	1+
385.96756	278	1+
387.22499	246	1+
387.87711	276	1+
389.16805	140	
390.83999	756	1+
392.06890	336	1+
392.86495	2026	1+
392.92754	194	1+
393.80036	214	
393.83767	280	1+
394.78067	144	
394.81639	242	1+
394.86198	510	1+
395.06194	140	
395.90211	170	
396.07148	254	1+
396.18169	186	
397.16696	144	1+
397.91837	232	1+
398.86625	264	
399.80306	178	
399.87019	140	
399.89808	132	
401.05179	204	
401.16471	254	1+
401.21201	136	
402.85378	130	
403.14201	138	
403.87135	502	
404.87509	376	
405.86878	260	
407.11982	126	
407.86616	500	
408.85194	706	
409.85344	482	
409.87510	212	
409.91193	408	1+
410.08711	136	
410.13054	248	
410.19170	126	
410.87252	1540	1+
410.91409	242	1+
411.80376	386	1+
412.84731	1106	1+
412.87062	950	1+
413.10986	232	1+
413.92276	180	1+
414.21990	176	1+
414.81689	126	
416.81192	144	
416.87563	476	1+
416.95542	134	
417.23283	142	
417.79341	150	
419.17089	362	1+
419.38606	140	
420.15298	134	
420.87698	508	1+
421.87983	436	1+
422.92105	162	1+
423.87292	314	1+
424.17684	200	1+
425.87650	1088	1+
426.85805	564	
426.87992	698	1+
427.85850	302	
428.08828	254	1+
428.13433	606	1+
428.21652	224	1+
428.88466	3568	1+
429.03254	200	1+
430.77922	124	
430.85387	602	
430.88242	782	
431.86442	528	
431.88187	370	
432.11573	264	1+
432.87901	718	1+
434.87251	130	
435.06616	132	1+
435.25621	188	
435.86078	184	
436.20311	158	1+
437.09898	244	1+
438.10093	210	1+
438.22343	136	
439.85326	146	
439.89107	772	1+
440.39017	210	1+
443.25397	184	
444.87244	1644	1+
445.01607	186	1+
445.99457	132	
446.14680	448	1+
446.89507	210	
447.89417	134	
447.97905	196	1+
448.89378	198	
449.12645	328	1+
449.22628	148	1+
449.87873	456	
450.12581	200	1+
450.25334	182	1+
450.88096	264	
451.08839	232	1+
451.90047	174	
452.84161	128	
453.09773	228	1+
453.87010	210	1+
453.89199	248	1+
455.24928	212	1+
457.90278	580	1+
460.24225	168	
460.86254	146	
462.15520	280	1+
462.88216	768	1+
463.15780	230	1+
465.89722	232	1+
467.88644	1486	1+
469.91040	354	1+
471.90928	202	
473.34069	128	
474.35488	224	1+
475.30566	240	1+
476.19713	150	
476.27804	154	1+
476.40346	146	1+
477.24709	174	1+
479.37849	224	1+
480.27343	174	
482.37231	136	
485.90125	164	
486.25329	232	1+
486.27398	186	1+
486.89732	630	1+
487.34335	356	
488.11815	156	
489.25346	166	
490.88691	132	
490.90896	182	1+
493.35333	136	
494.09936	302	1+
494.35837	278	1+
496.80162	136	
500.36163	312	1+
501.36736	252	1+
507.22575	246	1+
509.27883	200	1+
510.05599	390	1+
510.26249	130	1+
510.38808	292	1+
511.38994	234	1+
511.42781	158	1+
512.05235	144	1+
512.46177	128	1+
513.11107	190	1+
513.13050	632	1+
514.50011	272	1+
515.44983	232	
515.50567	210	1+
516.30045	182	
517.50251	136	
522.28390	232	1+
523.32434	200	1+
527.31104	184	
527.35559	200	1+
527.38720	354	1+
528.08341	122	1+
528.22000	158	1+
528.28737	178	1+
528.51370	438	1+
528.54261	290	1+
529.38120	262	1+
529.41128	296	
530.42252	434	1+
530.45333	648	1+
530.49750	150	1+
531.34800	300	
531.42069	258	1+
531.90568	156	1+
531.94905	158	1+
532.29326	224	1+
532.32082	234	1+
532.35439	636	1+
532.52566	194	1+
533.21679	168	
533.32434	180	1+
533.39782	248	1+
533.48861	308	1+
534.42925	144	
534.46429	232	
END IONS

###FS:    #m/z: 322.92910 #charge 1+
###MS: 14
###MSMS: 15
BEGIN IONS
TITLE=Cmpd 10, +MS2(322.9291), 28.0-35.0eV, 0.3min #15
RTINSECONDS=17.588
SCANS=14-15
PEPMASS=322.92910	247612
CHARGE=1+
127.74259	82	
192.88753	84	
195.18437	80	
196.96563	78	
201.04315	204	
205.94865	330	
207.97664	76	
208.99873	98	
209.12291	90	
215.88729	76	
215.97382	82	
218.08659	84	
219.05509	142	
219.11970	92	
222.18585	84	
222.94922	254	
223.95944	142	
227.93027	120	
229.45215	88	
230.09042	94	
231.12588	86	
231.90638	76	
233.00893	78	
236.13667	118	
236.93918	76	
236.96932	78	
237.99114	86	
238.15193	108	
239.07989	76	
239.90849	154	
240.78383	78	
240.93992	744	
240.95850	168	
241.94060	366	
242.94079	1224	1+
243.88366	122	
244.00342	80	
244.13362	90	
244.88440	72	
244.93977	546	
245.04456	82	
245.99642	76	
246.93223	224	1+
246.97120	168	
247.97677	124	
248.05084	84	
248.96341	336	1+
249.04300	78	
249.96580	268	1+
249.99334	72	
250.07307	82	
250.21461	78	
250.94477	130	
252.04376	106	
252.05957	88	
252.78909	84	
252.88086	72	
253.85992	72	
255.40404	98	
256.50218	84	
256.98640	86	
257.02144	86	
258.87948	88	
260.17540	152	
260.97583	78	
261.47582	92	
262.06223	90	
262.94311	104	
263.07827	134	
264.11833	120	
264.23915	84	
265.01515	80	
266.06268	94	
266.86614	80	
267.21153	78	
267.80026	76	
268.05752	78	
268.13972	78	
268.25460	92	
268.86406	72	
268.99432	100	
269.02513	78	
269.80214	98	
272.14387	74	
276.09966	148	
277.17648	76	
277.26219	78	
278.24882	80	
278.40024	80	
279.06883	84	
279.09003	796	1+
279.22601	144	1+
280.14598	238	1+
280.81672	76	
281.04809	80	
281.18465	126	
281.29546	146	
281.86188	192	1+
281.97133	84	
282.88663	72	
283.06367	84	
283.25878	292	
284.05500	184	1+
284.29063	672	1+
285.13855	78	
285.19829	80	
285.55513	106	
286.27106	76	
287.10177	108	
289.87601	112	
290.74705	78	
290.88231	146	
292.04035	74	
293.15098	186	1+
293.86864	76	
294.99067	106	
295.28596	78	
296.86122	76	
299.05889	128	
299.36925	106	
300.23688	72	
300.87720	72	
301.81080	88	
302.14844	72	
302.19089	72	
302.20814	166	
303.12678	130	
303.24791	74	
304.05746	86	
304.10853	76	
304.18603	80	
304.25872	80	
304.44481	78	
304.55399	92	
304.89070	84	
305.78166	78	
306.02630	92	
306.20056	102	
306.27696	160	
307.28167	126	
307.31180	260	
307.79869	84	
307.89132	100	
308.28913	314	
309.30185	938	1+
309.91333	92	
310.17929	84	
310.25937	80	
310.30700	662	1+
313.03290	106	
315.96978	76	
318.18439	74	
318.30559	198	1+
322.09286	94	
322.30987	108	
323.23581	1482	1+
323.27935	220	1+
324.13835	134	
324.20584	360	1+
324.25382	210	1+
324.89150	166	
325.07037	80	
325.16848	76	
325.31755	90	
325.80124	84	
326.81476	88	
326.88717	76	
327.23917	84	
END IONS

###FS:    #m/z: 340.93954 #charge 1+
###MS: 14
###MSMS: 16
BEGIN IONS
TITLE=Cmpd 11, +MS2(340.9395), 28.0-35.0eV, 0.3min #16
RTINSECONDS=18.36
SCANS=14,16
PEPMASS=340.93954	128534
CHARGE=1+
197.00362	100	
200.86759	96	
208.88383	88	
213.89353	202	1+
213.93652	1378	1+
215.88673	556	1+
217.87921	180	
217.93723	136	
218.46244	86	
218.87809	82	
223.96075	234	
224.19469	88	
224.97490	114	
226.86885	188	
226.94451	144	1+
227.08449	112	
228.14286	100	
231.02826	90	
231.94866	1998	1+
232.89879	108	
233.41026	86	
233.89656	262	
235.95091	132	
238.11065	92	
238.80636	110	
239.90361	144	
240.22783	88	
240.96317	96	
244.21250	102	
244.89222	84	
244.95387	188	
246.97912	90	
249.95708	394	1+
251.00784	84	
252.22665	158	
253.04102	92	
253.07142	478	1+
254.07292	376	1+
254.15932	102	
254.96600	592	1+
257.04141	84	
257.90766	128	
257.93995	84	
259.04735	88	
259.91017	88	
261.43034	84	
261.88132	92	
261.93072	94	
262.04848	84	
262.14380	86	
262.96354	134	
264.07511	308	1+
264.68640	82	
265.02004	84	
265.23988	86	
267.24795	96	
268.57418	86	
270.18446	104	
272.93402	522	1+
272.97524	172	
277.18998	84	
277.96317	106	
278.83971	98	
279.05948	84	
279.16914	86	
279.64711	96	
279.96048	110	
280.02646	110	
280.26342	96	
281.04993	204	
281.18537	84	
281.75200	104	
281.95791	90	
282.22384	88	
282.27825	94	
282.80809	90	
282.99404	88	
283.02742	118	
283.33290	90	
283.75232	86	
283.80851	86	
285.02401	128	
287.21401	116	
287.63189	84	
289.07659	100	
290.22591	88	
291.24253	134	
292.06352	138	
292.90363	86	
293.29656	88	
293.66048	90	
294.98958	84	
295.92259	88	
295.98548	100	
296.97323	158	
297.97608	570	
298.01197	122	
299.05838	272	
299.18004	86	
299.31822	104	
299.90680	102	
300.05601	152	
300.27713	144	
301.93075	90	
302.24210	102	
303.20185	96	
304.27622	364	1+
304.44494	106	
304.94221	90	
305.27864	294	1+
305.55360	82	
306.30538	82	
306.78745	90	
306.87983	140	1+
307.18036	84	
307.31154	146	
308.29409	302	1+
308.69780	92	
308.80910	100	
309.17883	92	
309.58705	96	
310.19427	84	
310.30281	84	
314.93767	90	
316.80943	208	1+
319.29746	218	1+
322.13019	104	
323.01430	168	
323.15583	90	
323.23614	452	1+
324.29469	148	
324.46178	156	
324.89464	468	1+
325.14074	140	
325.29374	98	
326.78932	100	
327.12863	92	
327.90572	84	
328.18842	126	
328.80687	128	
329.87152	206	
330.87850	86	
331.16004	86	
332.08352	94	
332.29170	84	
334.54273	100	
336.16910	84	
336.32028	222	1+
337.11915	102	
337.18487	92	
337.22062	96	
337.35368	122	
338.02382	90	
338.16869	88	
338.25128	160	
339.22969	130	
339.35060	106	
340.36280	126	
340.39345	92	
340.88583	86	
341.06389	122	
341.10822	92	
341.24492	146	
341.38917	110	
342.07481	92	
342.18731	132	
342.30914	158	
343.10921	100	
343.24140	160	
344.04539	112	
END IONS

###FS:    #m/z: 336.94495 #charge 1+
###MS: 14
###MSMS: 17
BEGIN IONS
TITLE=Cmpd 12, +MS2(336.9449), 28.0-35.0eV, 0.4min #17
RTINSECONDS=19.1325
SCANS=14,17
PEPMASS=336.94495	76322
CHARGE=1+
170.59666	84	
196.88310	80	
199.93570	84	
206.17537	92	
208.88535	90	
208.98186	110	
211.94356	2876	1+
212.88082	310	1+
213.93923	1340	1+
215.88482	440	1+
215.93631	448	1+
217.88169	176	
217.93409	124	
220.09154	88	
222.97222	424	1+
223.95804	290	1+
224.91196	84	
229.88513	436	1+
229.95427	3540	1+
230.57511	106	
230.90880	86	
231.18624	150	1+
231.56989	86	
231.94898	1208	1+
232.88960	360	1+
233.89447	266	1+
233.93554	82	
235.07765	230	1+
235.89485	222	1+
235.94149	290	1+
236.04147	200	
236.55958	102	
237.02421	102	
237.11685	90	
237.86808	80	
237.90775	78	
239.06068	82	
240.99738	82	
241.86169	80	
243.02411	162	
243.21941	84	
243.96683	80	
244.91713	108	
245.95590	84	
246.97435	196	
247.02822	98	
247.96476	662	1+
248.89864	112	
248.95203	110	
249.96317	160	
250.96405	154	
251.11564	98	
251.90909	80	
251.96548	132	
252.84039	94	
252.97076	2166	1+
253.90405	170	
254.08411	158	
254.96436	1144	1+
255.07284	794	1+
255.88721	90	
256.80766	144	
256.87194	82	
256.91135	146	
257.57515	98	
258.97250	88	
259.08307	84	
261.22380	80	
262.89380	80	
263.17226	86	
264.07555	80	
265.01588	260	
267.00616	170	1+
269.79711	78	
269.84881	118	
270.98302	242	
271.21490	84	
272.06279	88	
273.35672	102	
273.79225	110	
273.81975	92	
274.85677	82	
274.89743	84	
275.88564	90	
276.85658	140	
277.19277	82	
277.86264	120	
278.99546	158	
279.89585	80	
279.97980	92	
281.05582	176	
282.04912	136	
283.02687	232	
284.13512	96	
286.51442	130	
286.61417	90	
286.85250	122	
287.91071	82	
290.87680	96	
291.70238	94	
292.26117	90	
293.07047	120	
293.10694	82	
293.43729	122	
293.98318	100	
294.03182	154	1+
295.09617	216	1+
295.20842	86	
295.28080	98	
295.97028	160	
295.99326	84	
296.86791	98	
296.91344	134	
297.17645	84	
298.27615	82	
298.30705	114	
298.88948	80	
298.92311	104	
299.05779	106	
299.09093	106	
299.86970	134	
300.16019	80	
300.18143	88	
300.27710	90	
300.84131	82	
301.14310	102	
302.07901	116	
303.76198	84	
304.11481	120	
304.92327	98	
305.85910	98	
306.29176	98	
306.79162	168	
307.79962	246	
307.89076	134	
308.30088	128	
309.30061	90	
309.32371	104	
310.87402	110	
312.06760	174	1+
312.86934	108	
313.03607	84	
313.40562	82	
314.88760	144	
315.19027	110	
315.89530	84	
316.87128	98	
317.08047	86	
319.08730	154	
320.14424	80	
320.32010	96	
322.01353	84	
322.04576	90	
322.07652	112	
322.30856	324	1+
323.07433	116	
323.29496	84	
324.11746	120	
324.89283	160	
325.89437	80	
327.80115	88	
329.30827	90	
333.15441	122	1+
333.20119	90	
335.18540	340	1+
335.30009	86	
336.21338	122	
336.32860	140	
337.25388	82	
337.91119	88	
338.35623	182	
339.33687	92	
340.17215	112	
340.95367	94	
341.00768	198	
341.16460	84	
341.24874	90	
END IONS

###FS:    #m/z: 322.92923 #charge 1+
###MS: 18
###MSMS: 19
BEGIN IONS
TITLE=Cmpd 13, +MS2(322.9292), 28.0-35.0eV, 0.4min #19
RTINSECONDS=22.833
SCANS=18-19
PEPMASS=322.92923	427860
CHARGE=1+
53.06778	84	
187.99192	112	
190.01956	106	
191.95596	292	
192.88943	198	
194.89644	86	
196.88471	80	
197.06056	88	
197.09322	76	
198.05820	108	
200.06595	78	
200.83374	106	
201.04239	150	
201.61666	100	
201.73849	94	
203.13812	76	
205.57445	84	
205.95048	192	
206.94848	134	
208.13686	92	
209.97440	78	
211.92545	108	
216.93124	104	
217.02532	88	
217.09216	76	
219.90377	78	
221.07093	86	
221.94364	86	
221.96994	96	
222.95425	550	1+
227.42360	86	
227.92998	140	1+
230.04397	90	
230.85894	146	
230.90626	82	
232.49751	108	
234.07290	78	
234.98889	92	
235.63873	98	
238.00451	94	
238.93674	122	
238.99635	90	
239.04563	78	
239.08569	88	
239.90075	98	
240.07435	78	
240.09284	88	
240.58614	82	
240.93988	928	
240.96377	120	
241.00910	82	
241.87894	94	
241.93880	3178	1+
242.94119	2162	1+
242.98824	88	
243.88197	136	
244.22392	94	
244.63859	84	
244.88148	92	
244.93806	752	
244.96056	94	
245.96181	94	
246.02136	88	
246.97176	248	
248.90148	100	
249.03528	90	
249.49273	94	
250.04888	110	
250.47326	80	
250.94571	198	
252.92586	84	
255.10411	238	
255.50230	76	
256.95103	92	
256.96568	138	
257.10257	88	
257.94580	86	
258.15094	88	
258.81605	86	
258.98619	96	
260.65871	96	
261.88924	98	
262.17343	134	
262.96734	104	
264.10898	82	
264.91231	84	
265.01831	144	
265.05724	124	
265.85483	116	
266.03053	76	
266.06656	112	
266.86660	106	
266.92071	82	
268.85804	88	
268.93112	104	
268.95788	116	
269.00263	88	
269.80323	102	
270.97207	80	
271.11768	92	
274.10904	76	
277.13122	84	
278.04198	84	
278.85332	88	
279.09192	1034	1+
280.14243	148	
280.16267	76	
281.00602	90	
281.02263	76	
282.25294	78	
282.27131	254	1+
283.06797	330	1+
284.28876	550	1+
284.41889	100	
284.87442	96	
287.65442	96	
289.87542	86	
290.06907	84	
293.15161	108	
294.29101	132	
294.67150	84	
294.77444	94	
294.82236	80	
295.15838	180	
295.27853	86	
296.02660	98	
296.87188	98	
297.20203	90	
299.05600	110	
299.11216	86	
299.78573	80	
299.83891	92	
301.04376	76	
302.23752	80	
302.92340	82	
305.10956	90	
305.86483	78	
306.27687	102	
306.88583	526	1+
307.28592	456	1+
307.30705	152	
307.89083	370	1+
308.29091	384	1+
309.11225	196	1+
309.16424	86	
309.25651	154	
310.25312	90	
310.30732	340	
311.86073	122	
312.17860	80	
313.04039	78	
313.09653	166	1+
316.79717	84	
316.87829	188	1+
319.30022	84	
321.32435	154	
322.26902	78	
322.32100	96	
323.23623	1294	1+
324.20300	138	
324.89172	192	
325.13834	78	
325.31612	104	
325.90120	98	
327.17923	80	
328.18695	116	
END IONS

###FS:    #m/z: 340.93950 #charge 1+
###MS: 18
###MSMS: 20
BEGIN IONS
TITLE=Cmpd 14, +MS2(340.9395), 28.0-35.0eV, 0.4min #20
RTINSECONDS=23.605
SCANS=18,20
PEPMASS=340.93950	207634
CHARGE=1+
45.53324	84	
85.86086	102	
131.94568	112	
133.94053	84	
202.92281	84	
205.94860	128	
208.02345	78	
213.89386	92	
213.93833	834	1+
214.98235	84	
215.88777	256	
215.93747	400	1+
216.88521	180	
217.88423	156	
218.87103	202	1+
223.91715	88	
223.96622	158	
224.20379	98	
226.97193	108	
227.95542	82	
228.88984	110	
231.95029	1116	1+
233.89670	416	
233.94623	318	
235.64828	88	
235.89257	176	
236.04795	86	
237.56337	102	
237.64297	110	
239.39325	84	
239.90268	90	
240.13846	90	
240.22552	80	
242.14933	112	
243.45873	100	
243.96384	210	1+
244.96015	248	1+
245.83467	84	
249.95849	438	1+
251.14987	88	
251.91236	138	
251.96056	78	
252.07503	84	
252.22751	132	
252.80073	90	
254.96591	540	1+
255.07455	428	1+
255.09406	140	
255.70047	86	
255.90972	312	1+
256.07720	286	1+
258.94644	80	
258.96056	88	
259.94543	126	
261.00004	94	
261.83461	122	
262.04009	92	
262.06003	92	
263.11253	92	
263.18036	130	
264.07259	122	
264.12765	100	
265.19600	148	
265.23619	94	
265.99246	242	1+
267.11911	84	
267.13534	160	
268.13771	118	
269.19251	88	
269.43822	94	
269.89390	80	
271.62354	88	
272.54726	84	
272.93083	104	
272.97607	150	
273.97809	80	
274.13676	84	
274.85423	94	
275.02166	90	
275.16452	100	
275.64518	84	
276.16489	102	
276.74942	100	
277.01695	134	
277.64661	92	
277.85743	84	
279.20173	100	
279.84847	106	
279.96463	258	1+
280.25783	114	
280.85799	84	
282.27654	188	
282.84762	132	
283.42993	94	
284.08280	104	
284.87904	94	
288.02545	90	
288.63211	100	
289.88578	158	
290.15700	90	
290.86019	88	
291.92625	192	1+
292.82562	102	
293.27117	82	
293.78040	140	
294.58300	92	
295.27327	120	
295.97540	80	
296.06840	84	
296.97351	84	
297.97240	230	
298.30708	104	
298.58181	126	
299.05376	190	
300.05680	144	
301.03767	100	
301.94074	218	1+
302.17211	190	
303.00889	100	
303.77027	96	
303.86229	88	
304.76421	88	
305.28965	92	
306.27460	84	
306.79109	98	
306.88147	454	1+
307.24242	134	
307.79758	124	
309.25274	120	
309.32247	118	
310.06487	86	
310.43229	88	
310.87470	342	1+
310.96355	80	
311.19648	80	
312.10078	210	1+
313.02754	88	
313.21012	92	
314.06892	88	
314.95304	102	
315.44580	90	
315.62242	94	
318.59406	86	
318.85483	86	
318.91633	80	
318.93818	104	
323.24198	346	1+
323.30057	136	
324.20756	88	
324.31553	114	
325.05730	80	
326.17115	364	1+
327.72555	100	
327.80797	88	
329.81752	182	
331.85829	80	
331.88023	80	
333.07335	110	
337.27402	98	
337.34983	94	
337.37702	104	
338.95936	84	
340.11625	168	1+
340.17049	104	
340.28978	84	
340.35484	90	
341.14230	98	
341.25503	80	
342.09713	94	
342.28144	88	
342.31481	256	1+
343.24544	84	
END IONS

###FS:    #m/z: 363.95552 #charge 1+
###MS: 18
###MSMS: 21
BEGIN IONS
TITLE=Cmpd 15, +MS2(363.9555), 28.0-35.0eV, 0.4min #21
RTINSECONDS=24.377
SCANS=18,21
PEPMASS=363.95552	123380
CHARGE=1+
182.86759	140	
187.44339	100	
188.02733	110	
189.29578	104	
195.04733	86	
209.94230	344	1+
210.88377	180	
212.87895	1022	1+
214.89543	120	
222.48048	88	
222.95107	428	
223.94615	1206	1+
224.94826	1006	1+
224.96801	222	1+
225.97363	250	1+
226.88580	156	
226.94728	1876	1+
227.87539	140	
227.92789	276	
228.89365	178	
228.94256	1582	1+
229.02397	94	
229.89692	110	
230.88831	1376	1+
231.91016	88	
232.88247	122	
232.90353	154	
232.93661	86	
233.96787	94	
234.09178	92	
235.84600	120	
235.90767	124	
237.89916	106	
238.71558	108	
239.15343	134	
239.50893	92	
240.83068	242	1+
240.94074	260	
240.96196	372	
241.84125	198	1+
241.94078	150	
242.94081	722	1+
243.07082	100	
243.82834	178	1+
244.95661	1060	
245.94496	1114	1+
246.90123	134	
246.95011	728	1+
246.97664	100	
247.05310	88	
247.98993	90	
248.89668	1060	1+
249.15931	86	
250.94259	130	
250.96940	150	
251.04528	130	
252.10760	90	
255.08583	88	
255.41372	124	
255.95002	106	
256.84975	106	
258.07383	94	
260.96677	286	
261.61688	88	
262.97200	146	
263.23449	212	1+
264.08178	88	
264.79036	88	
265.47200	94	
267.14176	126	
267.41856	102	
267.78760	96	
267.81374	94	
267.95817	102	
267.97231	166	
268.43729	86	
268.95678	112	
269.80999	112	
269.96776	204	1+
272.79234	94	
272.92206	96	
273.01765	118	
276.07700	106	
276.81999	122	
276.85622	102	
276.88308	96	
279.83623	96	
279.91921	142	
279.95090	200	1+
280.15471	88	
280.79653	262	1+
280.99011	174	
281.85997	122	
282.79468	110	
283.78598	108	
283.84615	252	
283.98410	100	
284.84888	118	
285.84772	270	
287.82551	88	
290.93397	322	1+
291.18052	98	
291.73622	92	
291.87708	158	
292.43670	152	
293.43585	186	
293.87932	122	
294.14880	136	
294.77891	98	
295.78758	88	
295.92296	170	1+
297.23592	90	
297.81165	160	
297.87201	108	
298.56978	132	
298.80334	268	1+
299.14694	150	
299.86468	94	
300.44531	106	
300.92512	134	
301.74300	88	
301.80098	228	
301.86172	136	
302.22402	140	
302.49398	90	
302.85610	120	
303.77235	134	
303.80215	126	
303.85992	104	
304.22134	138	
304.28428	112	
304.96682	98	
307.28297	152	
307.31288	132	
307.43911	102	
307.95876	154	
308.29316	234	
308.41941	90	
308.78608	126	
308.87351	122	
308.92424	118	
309.31506	92	
309.82903	90	
310.30902	572	1+
311.88130	94	
312.41522	106	
314.43687	92	
314.76999	88	
315.06289	114	
316.12664	90	
316.81242	116	
318.93669	88	
318.95784	96	
321.28436	112	
321.85974	112	
324.02200	332	
325.29169	146	
327.31236	92	
328.18474	106	
328.80464	92	
335.17659	100	
336.32190	128	
336.94405	432	1+
340.18770	110	
343.27106	146	
344.10801	110	
345.82313	88	
346.31556	204	1+
349.31690	184	
351.76722	114	
355.21545	160	1+
358.81275	90	
364.38103	278	1+
365.28307	110	
365.35070	132	
366.31554	128	
367.32394	412	1+
369.20582	94	
369.34351	118	
END IONS

###FS:    #m/z: 322.92960 #charge 1+
###MS: 22
###MSMS: 23
BEGIN IONS
TITLE=Cmpd 16, +MS2(322.9296), 28.0-35.0eV, 0.5min #23
RTINSECONDS=28.0535
SCANS=22-23
PEPMASS=322.92960	459404
CHARGE=1+
65.19893	82	
67.96121	90	
186.54336	100	
188.48059	82	
194.93056	88	
197.86634	92	
198.96810	80	
200.03640	100	
203.95619	78	
205.94816	220	
209.12397	164	
209.94769	78	
210.39103	102	
210.90055	218	1+
214.89547	120	
215.88377	128	
218.03604	84	
219.99872	82	
221.07941	82	
221.94158	118	
222.94882	146	
223.95858	344	
224.11908	104	
224.97477	78	
225.10015	78	
226.06263	76	
227.93265	302	1+
228.10556	88	
229.45770	96	
230.83780	82	
230.85220	130	
231.14403	80	
232.03724	80	
233.06698	92	
233.90015	78	
236.04177	78	
236.93524	168	1+
236.98877	78	
239.21090	82	
240.93925	1206	
241.93906	4366	1+
242.80413	120	
242.94132	3030	1+
243.88283	176	1+
244.07600	94	
244.90962	92	
244.93896	1308	1+
245.92530	82	
246.44525	78	
246.92747	78	
246.97270	322	
248.85319	82	
249.56814	84	
249.96864	166	
250.65185	82	
250.95152	146	
251.11301	88	
253.23423	78	
253.24790	78	
253.56059	92	
253.91095	84	
254.00494	86	
254.71588	106	
255.95181	114	
257.40772	88	
257.79904	142	
257.86105	80	
259.60513	86	
259.81287	86	
261.03960	76	
261.15836	76	
261.83663	144	
261.89043	176	
261.98252	92	
263.02313	80	
263.13457	92	
263.83818	76	
264.07767	92	
264.83027	86	
264.97427	158	
265.02629	106	
265.06175	228	1+
265.91841	104	
266.02275	78	
266.24579	76	
266.98694	116	
267.71166	84	
268.42531	78	
270.81658	78	
271.45739	94	
271.65614	100	
272.84650	162	
272.91621	132	
273.79061	138	
273.90716	80	
273.92511	98	
276.72455	78	
278.13352	110	
278.24646	80	
279.09235	660	1+
279.13418	138	
279.92029	88	
280.13276	116	
280.26178	110	
280.62963	80	
280.94860	92	
281.04946	92	
282.85332	84	
283.06730	98	
283.22553	86	
283.57532	158	
283.83588	96	
284.29197	706	1+
285.17554	78	
285.99511	90	
286.87199	92	
287.05289	76	
287.23629	102	
288.76347	92	
289.87811	168	
290.83714	78	
292.16096	168	
293.05919	84	
293.81480	98	
294.85276	154	
295.05296	80	
295.29135	76	
297.79312	80	
298.83612	84	
299.84444	84	
300.90083	80	
304.01654	76	
304.26242	206	1+
304.76622	82	
305.90811	98	
306.88435	156	
307.10737	90	
307.79628	78	
307.88606	146	
308.29071	228	1+
308.31161	80	
308.93194	100	
310.02160	84	
310.18151	76	
310.30854	386	1+
310.87147	292	1+
311.85560	84	
314.99009	84	
315.89506	86	
318.87685	82	
318.97571	98	
321.18766	78	
321.32191	98	
321.42775	88	
321.92955	108	
323.23639	650	1+
323.25740	76	
323.88622	212	1+
324.09810	156	
324.13677	80	
324.20135	122	
324.31135	90	
325.38683	82	
326.38016	84	
327.26553	90	
327.29912	100	
END IONS

###FS:    #m/z: 340.93988 #charge 1+
###MS: 22
###MSMS: 24
BEGIN IONS
TITLE=Cmpd 17, +MS2(340.9399), 28.0-35.0eV, 0.5min #24
RTINSECONDS=28.8255
SCANS=22,24
PEPMASS=340.93988	209116
CHARGE=1+
171.90768	88	
189.62194	106	
190.93440	90	
197.13287	82	
207.97208	110	
213.89099	104	
213.93960	1574	1+
215.88540	694	1+
215.93637	142	
216.72878	82	
217.88170	274	
217.93701	110	
221.89226	140	
223.95989	162	
224.95519	118	
224.97840	84	
225.88192	82	
228.06105	108	
229.95905	108	
231.95007	816	
232.86099	110	
232.88538	84	
233.10169	104	
233.89576	316	1+
233.94847	288	1+
235.17884	92	
235.89104	276	
236.04118	114	
237.05854	124	
237.79073	120	
238.08468	98	
239.10442	92	
239.90025	136	
240.22920	106	
241.23490	142	
241.84627	80	
242.94075	146	
243.04322	86	
243.87613	216	1+
244.18761	92	
244.98439	90	
245.83530	222	1+
246.97594	494	1+
249.95969	302	
250.07844	106	
250.95742	140	
251.06827	84	
251.14805	82	
251.18302	86	
252.79490	80	
253.15808	84	
254.17895	82	
254.96540	206	
255.07162	226	1+
255.20600	96	
255.58648	88	
255.96843	124	
256.91304	100	
256.96162	126	
257.40786	88	
257.45479	80	
258.96618	98	
259.82840	82	
259.85965	84	
260.83511	136	
261.04539	82	
261.88633	140	
261.91236	108	
261.93290	94	
262.89349	98	
262.96630	144	
263.05075	94	
263.17258	122	
264.06955	114	
264.23515	80	
264.91458	154	
265.92727	212	1+
265.95641	130	
266.03618	146	
269.80221	102	
272.15789	106	
272.83781	204	1+
272.93752	184	
273.13729	84	
273.79421	166	
276.85130	178	
277.21169	114	
277.26637	82	
278.80794	90	
278.84366	186	
279.04727	150	
279.66989	80	
279.84912	124	
279.96565	152	
280.76526	84	
282.27887	200	
287.77549	204	1+
288.19628	98	
289.40215	80	
289.87876	112	
289.95398	92	
290.23418	86	
290.40363	94	
292.93649	178	1+
293.17871	130	
293.87810	140	
294.85586	108	
295.97113	290	1+
296.08626	90	
296.98811	100	
297.97483	344	
299.05929	148	
300.41785	88	
302.16923	114	
302.94239	98	
302.95927	100	
306.08389	84	
306.79514	292	1+
306.81696	86	
306.87897	374	1+
307.30533	108	
307.54442	90	
307.79923	202	1+
308.29279	182	
309.29521	108	
309.48117	80	
309.54593	88	
310.87798	198	
311.34489	106	
311.89021	146	
312.02400	108	
314.94674	84	
315.24736	100	
318.79369	134	
319.30666	82	
320.77172	86	
321.31653	164	
322.04662	80	
323.23634	130	
323.30249	118	
324.20728	96	
324.24068	84	
324.89680	128	
324.97757	84	
325.77943	104	
325.88843	130	
326.17581	120	
326.79460	94	
326.89494	80	
328.18817	212	
329.17438	80	
329.86809	144	
329.93004	88	
332.14638	90	
336.87803	94	
336.95256	92	
337.18082	118	
337.32710	96	
338.34060	130	
339.16744	82	
340.17961	120	
341.24882	134	
342.30817	152	
342.70647	96	
343.32287	84	
344.90803	84	
END IONS

###FS:    #m/z: 363.95575 #charge 1+
###MS: 22
###MSMS: 25
BEGIN IONS
TITLE=Cmpd 18, +MS2(363.9557), 28.0-35.0eV, 0.5min #25
RTINSECONDS=29.598
SCANS=22,25
PEPMASS=363.95575	106212
CHARGE=1+
158.56982	94	
177.58545	94	
181.86794	122	
189.86440	136	
191.86072	116	
191.95381	94	
193.08270	140	
199.02351	90	
201.09192	94	
209.94343	440	
210.88525	116	
210.93689	136	
212.87761	1218	1+
214.04563	96	
214.88351	88	
222.95222	366	
223.96142	230	
224.94837	938	1+
224.96984	162	
226.89459	126	
226.94595	2270	1+
226.97208	220	
227.93233	176	
228.86653	94	
228.89888	142	
228.94174	2058	1+
230.58886	112	
230.88872	2036	1+
231.03767	92	
232.88527	174	
234.13917	102	
235.11387	180	
236.07616	94	
237.05611	192	1+
237.11916	96	
237.20873	94	
238.21501	98	
240.93983	410	
240.96211	754	1+
241.94158	324	
242.21906	92	
242.94182	1260	1+
242.96123	396	
244.03357	160	
244.84595	92	
244.95537	910	1+
245.94137	446	
246.84860	126	
246.90568	240	
246.95237	964	1+
246.97337	112	
247.97817	102	
248.85132	106	
248.89946	508	
251.00025	92	
252.10328	138	
252.83929	204	1+
255.01374	212	1+
256.17416	94	
258.84622	124	
258.96943	106	
259.89381	94	
260.84900	100	
260.96734	528	
261.06727	158	1+
261.84200	136	1+
262.15141	92	
262.17925	90	
263.22625	100	
263.97959	118	
264.78850	94	
264.81647	92	
265.06688	94	
266.24273	140	
267.81897	142	
268.95896	130	
269.84369	136	
269.97329	272	
270.82246	106	
270.84164	122	
272.30577	92	
272.90981	258	1+
277.91552	202	1+
278.09636	204	1+
278.94876	100	
279.95545	92	
280.79577	162	
281.05212	130	
281.98162	142	
282.79634	300	1+
282.85219	368	1+
283.06494	94	
283.98353	158	
284.79625	184	
285.07515	104	
285.12960	90	
285.57780	92	
285.82898	108	
285.85179	106	
285.94188	98	
286.79419	266	1+
286.82095	116	
287.36516	116	
287.63174	92	
287.90449	110	
288.65831	90	
290.46037	106	
290.86883	118	
293.85425	120	
294.43306	172	
295.81021	166	1+
295.93020	168	
296.65185	90	
298.42459	208	
298.80420	174	
299.80116	304	1+
299.87718	90	
300.10052	100	
300.40686	94	
301.79996	490	1+
301.86354	234	
302.25088	116	
302.86199	278	
303.59057	92	
303.85726	194	
303.94669	92	
304.87232	176	
304.98964	110	
305.12240	100	
306.81056	94	
306.88182	126	
307.13555	98	
307.28448	154	
308.29184	486	1+
308.87754	232	1+
310.30958	286	
310.87306	126	
311.30048	112	
311.88344	100	
314.30659	118	
314.96486	90	
315.27291	142	1+
315.79907	88	
318.09771	242	1+
318.95086	276	1+
319.82575	124	
320.89528	88	
321.81305	232	
321.87282	170	1+
322.38814	100	
323.30610	96	
324.02079	120	
324.82263	178	
326.61069	94	
326.94589	98	
328.18914	118	
329.22588	110	
329.87073	114	
329.97241	108	
335.02591	90	
336.32438	114	
336.94473	476	1+
337.81658	94	
339.82824	276	1+
340.19321	182	
342.20301	110	
345.18202	100	
346.21951	126	
347.06148	106	
347.24233	136	
347.32731	104	
348.12435	146	1+
349.32042	312	1+
352.77689	106	
354.89925	98	
355.32857	200	1+
358.21043	90	
358.85319	284	1+
361.35463	100	
363.09113	94	
364.93694	142	
365.78112	116	
366.34671	180	1+
367.32745	294	1+
367.83864	202	
368.38264	128	
368.42273	114	
END IONS

###FS:    #m/z: 336.94517 #charge 1+
###MS: 26
###MSMS: 27
BEGIN IONS
TITLE=Cmpd 19, +MS2(336.9452), 28.0-35.0eV, 0.6min #27
RTINSECONDS=33.269
SCANS=26-27
PEPMASS=336.94517	93202
CHARGE=1+
184.82504	80	
189.93312	92	
190.90068	86	
191.61047	102	
192.88786	230	
193.88980	92	
196.88620	140	
202.97525	92	
203.93408	126	
205.88612	88	
205.94713	88	
207.97369	118	
208.88998	106	
208.98024	92	
209.12488	88	
211.94411	4442	1+
212.87829	646	1+
212.99136	84	
213.93962	1988	1+
214.96642	92	
215.88730	342	
215.93575	166	1+
217.88217	158	
221.95016	254	1+
223.97566	134	
224.12686	92	
224.97645	122	
226.89564	100	
227.58209	102	
227.87114	114	
227.89792	98	
228.89216	134	
229.92451	82	
229.95450	2914	1+
230.88875	634	1+
231.82781	126	
231.95034	1902	1+
232.03744	84	
233.54734	88	
233.89711	698	1+
233.94698	216	
235.86813	142	
235.89022	142	
236.89171	214	1+
237.04133	88	
237.06126	178	
237.10369	98	
240.83746	138	
241.04451	138	
241.13530	82	
241.96858	92	
244.71745	88	
246.97561	120	
247.57037	100	
247.96616	700	1+
248.54728	106	
248.89570	82	
249.95951	256	
250.00070	96	
250.48859	100	
250.82761	96	
250.94604	130	
251.00562	150	
251.78491	84	
251.90899	180	
251.92817	184	1+
251.96789	214	
252.66616	84	
252.96952	2120	1+
253.90082	132	
253.92277	84	
254.96471	960	1+
255.07207	398	1+
257.90617	234	1+
258.84738	144	
258.96235	90	
259.84175	84	
260.83631	156	1+
261.86124	114	
262.17757	84	
262.88987	128	
265.01877	82	
266.05059	80	
266.24328	170	1+
267.13749	108	
268.84368	130	
270.97772	260	1+
272.16199	82	
272.40102	80	
273.78925	102	
273.90143	88	
275.07674	92	
275.85820	306	1+
275.93955	84	
276.18536	94	
276.22669	102	
276.45718	96	
276.85974	268	1+
276.90459	84	
276.99559	82	
277.64067	80	
277.83644	326	1+
278.63786	104	
278.83765	210	1+
278.96568	110	
279.00003	150	
280.26083	128	
281.05196	294	
282.36847	102	
283.01457	94	
283.04051	96	
283.24614	90	
284.86067	88	
284.87481	120	
285.03234	98	
285.85495	116	
286.36281	100	
286.65601	88	
286.84954	470	1+
287.06668	132	
288.19651	210	1+
289.87768	194	
290.07344	108	
292.81969	80	
293.99925	94	
294.10664	84	
294.17591	202	1+
294.66491	84	
295.97303	194	
295.99421	96	
296.97818	130	
297.97387	128	
298.06001	82	
298.08223	176	
298.59235	92	
299.05787	182	
299.58383	108	
302.26781	92	
302.88296	82	
303.44955	90	
303.93969	220	1+
305.22844	100	
306.29577	80	
306.89214	100	
307.28656	136	
307.31161	144	
307.80286	88	
307.87934	178	
308.52913	86	
308.86499	284	1+
308.88476	288	1+
309.32439	178	
310.27035	106	
310.28589	92	
314.13853	80	
317.85135	88	
318.22256	270	1+
319.22455	216	1+
321.02826	140	
321.25676	176	1+
321.99617	80	
323.01513	122	
323.88374	284	1+
324.47283	84	
324.92404	82	
325.02170	86	
326.29122	96	
326.81723	92	
328.89847	86	
329.30831	92	
330.87876	164	
331.02164	100	
332.82935	124	
333.82447	146	
335.77762	92	
336.13216	128	
336.97421	144	
337.17973	104	
337.26219	166	1+
337.32137	180	
338.16896	120	
338.77701	170	1+
340.14850	98	
341.30789	112	
342.20666	144	
END IONS

###FS:    #m/z: 363.95542 #charge 1+
###MS: 26
###MSMS: 28
BEGIN IONS
TITLE=Cmpd 20, +MS2(363.9554), 28.0-35.0eV, 0.6min #28
RTINSECONDS=34.0415
SCANS=26,28
PEPMASS=363.95542	91620
CHARGE=1+
97.19913	98	
182.87241	170	
189.86290	220	
191.85755	278	
196.88409	160	
197.09763	144	
204.03167	140	
209.94180	644	1+
210.88228	218	
212.87944	796	1+
215.04382	92	
218.90067	116	
222.95138	754	1+
224.89171	220	1+
224.94684	948	1+
224.96910	242	1+
226.89522	146	
226.94763	2354	1+
227.92704	210	
228.01272	94	
228.89488	200	
228.94193	2318	1+
230.79050	106	
230.88837	1852	1+
232.88382	158	
233.54534	94	
235.09568	92	
235.11702	220	1+
239.11213	138	
240.83646	136	
240.94086	486	
240.96056	868	1+
241.11575	106	
241.19123	214	1+
241.93837	1766	1+
244.39107	94	
244.93581	198	
244.95789	672	
245.89001	102	
245.94339	230	
246.83283	134	
246.85509	110	
246.90566	190	
246.95141	988	1+
248.04294	138	
248.80144	120	
248.90023	820	1+
249.80377	132	
250.89519	144	
252.22902	182	
253.83733	220	1+
253.90567	168	
255.90862	108	
258.21418	106	
258.84939	130	
260.96644	356	1+
261.37662	94	
261.83891	160	1+
262.96659	426	1+
263.06157	96	
263.17112	124	
263.91467	100	
265.85400	124	
267.13361	112	
267.78247	138	
267.81432	118	
267.83609	100	
268.78075	102	
268.84006	108	
268.95283	106	
269.96716	212	
272.80380	122	
274.77520	88	
274.98510	100	
275.92367	226	1+
276.23451	90	
276.81182	106	
277.85406	144	
279.26117	88	
279.84950	126	
279.87291	98	
280.09698	98	
280.38275	98	
280.79154	616	1+
280.92198	134	
281.12192	96	
281.43664	90	
282.12506	88	
282.42103	100	
283.85113	552	1+
283.98593	104	
284.00704	88	
284.24704	112	
285.84677	300	1+
290.78641	134	
291.58083	88	
292.24390	90	
293.84760	124	
294.27730	92	
294.44799	94	
295.99285	158	
296.63923	112	
296.80725	116	
297.80178	680	1+
297.87270	134	
297.97092	106	
298.80197	496	1+
298.86598	94	
300.79829	604	1+
300.87436	144	
301.09488	106	
301.79921	488	1+
301.86232	376	
302.24325	152	
302.85381	754	1+
302.87427	148	
302.93125	90	
303.94099	90	
304.08091	88	
304.44737	124	
306.28262	406	1+
306.44479	102	
306.79570	90	
306.93037	110	
307.40088	94	
307.79395	272	1+
307.88730	250	1+
307.92801	90	
308.29560	434	1+
308.88846	182	1+
309.32676	104	
312.34578	94	
312.87718	100	
314.06700	94	
315.45692	106	
315.82793	94	
316.81527	188	
317.93901	162	
318.08621	88	
318.43483	102	
318.93206	184	
319.45387	90	
321.81934	222	
321.86796	126	
321.97904	118	
325.88006	98	
326.13152	120	
326.16383	116	
326.87348	384	1+
327.31061	266	1+
330.82292	90	
332.90067	110	
333.21260	90	
334.31490	148	
334.82154	92	
335.62625	90	
336.94575	536	1+
339.14595	100	
339.82544	130	
340.93778	116	
341.28279	94	
341.48256	92	
342.31321	118	
343.85776	98	
346.14731	88	
349.31527	116	
349.72539	100	
349.83553	138	
351.33305	206	
352.10345	94	
352.88653	178	
355.41859	116	
356.18732	234	1+
357.59258	92	
357.92225	94	
358.10446	224	1+
360.28870	96	
361.35461	128	
362.33811	94	
363.25488	94	
363.37176	114	
364.35436	120	
365.30645	118	
366.31086	98	
367.13295	126	
368.42733	106	
368.83332	118	
369.21180	94	
END IONS

###FS:    #m/z: 359.96099 #charge 1+
###MS: 26
###MSMS: 29
BEGIN IONS
TITLE=Cmpd 21, +MS2(359.9610), 28.0-35.0eV, 0.6min #29
RTINSECONDS=34.822
SCANS=26,29
PEPMASS=359.96099	67878
CHARGE=1+
152.31000	104	
183.93805	100	
191.10581	100	
195.02485	100	
199.13975	90	
201.11916	148	
202.02120	100	
207.97626	114	
209.94100	352	1+
222.95202	906	1+
224.20115	110	
224.94934	694	1+
224.97120	162	
225.05612	88	
225.32288	94	
225.97231	92	
226.94766	1140	1+
226.97244	172	
228.94148	1450	
234.14828	90	
235.12098	96	
235.85268	156	
235.90705	160	
238.02675	226	1+
238.08256	162	
239.14681	206	
239.83893	98	
240.14799	114	
240.89649	92	
240.94240	206	
240.96291	924	1+
241.83695	112	
241.93740	222	1+
242.95651	416	
244.95703	554	
245.94128	320	
246.95015	814	
247.83519	94	
248.80051	424	1+
248.85507	148	
249.00602	108	
251.00989	92	
251.05655	94	
251.85440	94	
253.05304	114	
253.25005	104	
255.40212	90	
256.90347	90	
257.57451	96	
258.14310	264	
258.84432	208	1+
258.94569	158	
258.97088	254	
260.65018	112	
260.96801	268	
261.08605	116	
261.96967	140	
263.17561	126	
263.50904	94	
265.97187	140	
266.81367	192	
267.13595	146	
268.84040	104	
268.95606	136	
269.83909	294	1+
269.97187	150	
270.65283	94	
271.38570	106	
274.51274	104	
275.10118	98	
275.84891	130	
276.75943	92	
276.85845	92	
278.79767	108	
279.01889	196	1+
280.26350	366	1+
280.79156	296	
280.86634	148	
281.14816	94	
281.26729	298	1+
281.55011	100	
281.85992	224	1+
283.85034	204	1+
284.18286	98	
285.85725	256	1+
285.97703	98	
288.12756	110	
288.91391	98	
290.74067	104	
292.12672	92	
293.43258	98	
294.06691	92	
295.06914	108	
295.84848	110	
296.17001	90	
297.14471	108	
298.80143	310	
298.85765	270	1+
300.23008	92	
302.16955	94	
302.79989	188	1+
302.94274	90	
303.05981	108	
303.11795	98	
303.23004	184	
303.89022	88	
304.15140	88	
304.76219	94	
305.30799	90	
305.78331	96	
307.30088	92	
307.31591	150	
308.29327	316	
308.87562	142	
310.34510	176	
310.87404	100	
311.81851	108	
311.86210	274	1+
312.37186	92	
312.94945	90	
315.62692	96	
316.81498	176	1+
317.15949	118	
317.28697	88	
317.85778	88	
318.20402	174	
319.10381	194	1+
319.49571	98	
320.82154	164	
320.86576	206	1+
321.32016	94	
321.81625	150	
323.01861	230	
323.04760	158	
323.09638	92	
324.78449	88	
324.89147	220	1+
325.28763	184	
325.81240	92	
326.17344	98	
328.18914	134	
328.81568	102	
329.31691	136	
329.82781	106	
332.01644	88	
333.27287	90	
334.30063	96	
334.82271	120	
335.29322	120	
336.30961	92	
336.94282	514	1+
337.11186	126	
337.18153	156	
338.94180	126	
339.24549	142	
339.97292	126	
340.19937	136	
340.37824	92	
342.20403	264	
343.18228	142	
346.06322	100	
348.74762	92	
348.83482	110	
349.11043	110	
349.81488	96	
349.90015	98	
350.84421	106	
358.20072	106	
360.10762	170	1+
361.83568	156	
362.46211	100	
362.87947	118	
363.29934	124	
363.33589	130	
365.10728	112	
END IONS

###FS:    #m/z: 336.94478 #charge 1+
###MS: 30
###MSMS: 31
BEGIN IONS
TITLE=Cmpd 22, +MS2(336.9448), 28.0-35.0eV, 0.7min #31
RTINSECONDS=38.5035
SCANS=30-31
PEPMASS=336.94478	105212
CHARGE=1+
72.93540	88	
121.34080	84	
125.31985	94	
128.61443	88	
182.81906	100	
190.76650	98	
194.20432	90	
199.10475	90	
202.92627	86	
204.90230	92	
205.94841	344	
207.93944	138	
208.87948	596	1+
208.98159	122	
209.88231	468	1+
210.89845	96	
211.94356	4248	1+
212.87870	936	1+
213.93836	1426	1+
215.88712	1232	1+
215.93770	116	
217.88235	468	1+
221.81800	94	
223.96054	338	
224.97400	278	1+
225.86709	90	
226.89592	184	
226.96873	184	
227.09927	158	1+
227.87961	150	
227.89173	414	1+
227.95510	142	
229.02627	86	
229.95449	3294	1+
230.01769	84	
230.04594	94	
230.88696	922	1+
231.94971	2046	1+
233.89775	400	1+
233.94570	340	
234.82882	82	
235.01140	90	
235.89097	122	
237.19220	90	
238.22715	90	
239.60996	90	
239.91202	96	
240.02078	88	
241.43787	82	
244.45795	84	
245.11137	90	
246.97864	230	
247.78129	96	
247.89947	432	1+
247.96565	434	
248.90192	386	1+
248.98766	174	1+
249.03565	136	
249.51586	98	
249.96083	246	
250.02151	150	
250.84644	82	
250.94219	156	
250.96420	144	
251.07436	90	
251.97551	112	
252.96979	1804	1+
253.84649	92	
253.90190	346	1+
254.08614	86	
254.85859	122	
254.96615	600	
255.07415	414	
258.20990	82	
258.84126	140	
258.91191	154	
259.95739	96	
261.42839	90	
262.11368	86	
263.05099	274	1+
263.39740	88	
264.79645	84	
265.25805	88	
265.85252	168	
266.12682	88	
266.25181	106	
266.99999	82	
267.13319	94	
267.83762	434	1+
267.95396	152	
269.15797	96	
269.41208	104	
269.80293	202	1+
269.91803	84	
270.84182	184	
270.98044	432	1+
271.58313	86	
271.91588	118	
272.92903	90	
272.97573	208	
274.11832	94	
274.89349	82	
276.19184	150	
276.85024	96	
277.83570	104	
277.90673	100	
277.96255	260	
278.42455	124	
278.75778	136	
278.83544	206	
278.96146	126	
279.62249	90	
279.83804	118	
279.96678	112	
281.55601	130	
282.88320	122	
282.93918	106	
286.85654	152	
287.84704	200	
288.79330	82	
289.82657	142	
290.14585	222	1+
290.43608	100	
290.85657	596	1+
291.68593	98	
292.43498	84	
293.11300	82	
294.27016	92	
294.89199	212	1+
295.97658	250	1+
296.05353	82	
297.96915	114	
298.42655	136	
298.44596	108	
298.87180	234	1+
298.88939	86	
302.44081	108	
304.26083	92	
304.86492	94	
306.52662	90	
306.79776	114	
306.88130	526	1+
308.08480	82	
308.17605	88	
308.29316	120	
308.66320	106	
308.86658	90	
309.05462	88	
309.87000	510	1+
309.91359	128	
311.78161	90	
311.95245	92	
311.96878	110	
313.87054	330	1+
314.95776	88	
316.06990	114	
316.26071	146	
316.37114	82	
317.26515	108	
317.77274	94	
317.86041	88	
318.01996	84	
319.06169	100	
320.15415	82	
322.30530	148	
323.26170	84	
323.88384	82	
324.33994	100	
324.89042	192	
326.11247	82	
327.14115	92	
327.30351	166	
328.81771	266	1+
328.90333	94	
329.19969	134	
330.75356	172	1+
331.20489	82	
334.31951	228	1+
335.08880	92	
336.94371	88	
338.17176	180	
340.16265	84	
340.84507	94	
342.32042	82	
END IONS

###FS:    #m/z: 359.96046 #charge 1+
###MS: 30
###MSMS: 32
BEGIN IONS
TITLE=Cmpd 23, +MS2(359.9605), 28.0-35.0eV, 0.7min #32
RTINSECONDS=39.2755
SCANS=30,32
PEPMASS=359.96046	75032
CHARGE=1+
52.97841	96	
155.03785	100	
192.88730	144	
197.86415	122	
206.94679	196	1+
208.93910	430	1+
209.94256	364	1+
218.92002	90	
221.89428	112	
222.94965	1292	1+
223.03607	90	
223.88692	226	
223.95865	170	
224.89375	128	
224.94746	1316	1+
224.96895	208	
225.88289	160	
226.89144	122	
226.94614	1570	1+
226.97231	206	
227.92488	140	
228.94198	1806	1+
229.05235	104	
229.96380	88	
231.07178	134	
231.88770	92	
233.95663	132	
236.00647	88	
238.21677	142	
238.96683	124	
239.23681	98	
239.84387	88	
240.88543	152	
240.94042	688	1+
240.96143	900	1+
241.85776	88	
242.95889	726	1+
243.07222	88	
243.89341	106	
244.95672	738	
245.94093	196	
246.87920	96	
246.95100	618	
246.97077	128	
248.80292	348	
248.82415	100	
249.06435	98	
250.96640	92	
252.11386	120	
252.24464	102	
252.57966	122	
252.97081	126	
258.14440	182	
258.84279	156	
258.97306	266	
259.65285	90	
260.96820	384	1+
262.57294	104	
262.94326	96	
263.70858	104	
263.80821	90	
263.88514	90	
266.81140	106	
267.79235	252	1+
267.81232	118	
268.41135	88	
269.95949	142	
270.38250	92	
270.85904	88	
271.07920	90	
271.09565	146	
271.92511	88	
272.13892	98	
272.89637	182	1+
274.15308	92	
275.09838	234	1+
276.80449	348	1+
276.85000	138	
277.12504	102	
277.43996	100	
278.09480	204	1+
278.85270	106	
279.03346	94	
279.79864	100	
280.79096	326	
280.86927	146	
281.96392	92	
282.03029	92	
283.85970	136	
283.98474	192	
284.82480	148	
286.85931	92	
287.91918	180	
288.26279	90	
289.48379	106	
291.96770	128	
292.42659	144	
292.44343	100	
292.86333	98	
293.10133	98	
293.81624	88	
293.84667	90	
293.92762	108	
294.28092	102	
295.02188	172	
295.93263	170	
296.13437	140	1+
296.80688	136	
296.92625	92	
297.07702	88	
297.41827	140	
298.80157	736	1+
299.86736	160	
299.90838	118	
300.12161	104	
300.36652	100	
301.87057	256	1+
302.37692	108	
305.27380	210	
306.28591	88	
306.79140	296	1+
307.81369	104	
307.85063	88	
309.32131	144	
309.80409	106	
310.33521	94	
310.85877	160	
311.03153	100	
311.88607	106	
313.26203	112	
313.85878	130	
314.81977	100	
315.39009	104	
315.44781	100	
315.86904	106	
316.55241	96	
316.81668	420	1+
318.27321	172	
318.93513	458	1+
319.86670	104	
320.22247	212	1+
321.73401	88	
321.81564	210	
321.87530	88	
322.03014	116	
323.01377	338	
324.01983	272	
325.90517	158	
326.30046	90	
327.30998	90	
328.79793	96	
334.29135	100	
335.89184	102	
336.94493	332	1+
338.33947	230	
338.74249	92	
340.35111	118	
341.03328	92	
342.39743	108	
343.27042	124	
344.18796	144	
344.97006	96	
349.11628	104	
352.88087	142	
353.79251	108	
354.14910	88	
357.91535	106	
360.27023	98	
360.32362	156	
360.61955	102	
360.86480	94	
361.32451	94	
362.11701	116	
362.27230	88	
END IONS

###FS:    #m/z: 313.92849 #charge 1+
###MS: 30
###MSMS: 33
BEGIN IONS
TITLE=Cmpd 24, +MS2(313.9285), 28.0-35.0eV, 0.7min #33
RTINSECONDS=40.048
SCANS=30,33
PEPMASS=313.92849	36486
CHARGE=1+
145.13326	106	
187.10742	78	
187.86914	72	
190.86855	84	
192.88994	118	
201.03303	98	
201.91826	78	
203.95444	96	
204.09106	88	
205.01494	98	
205.94777	144	
208.89066	88	
210.89636	88	
211.97760	128	
212.87603	152	
214.88156	80	
216.07676	78	
222.92057	102	
222.95631	120	
223.96050	212	
225.06125	90	
225.42259	86	
225.96791	144	
227.87971	74	
227.97208	82	
228.89071	114	
230.88696	290	1+
230.90427	96	
231.85716	130	
232.03543	96	
233.85498	114	
234.97170	348	
235.05665	82	
235.85057	134	
237.00749	72	
237.12063	80	
237.14148	80	
238.10675	80	
239.00597	100	
241.98388	130	
242.02223	94	
242.66084	76	
243.80775	98	
244.97512	74	
245.89441	142	
245.93859	72	
246.94472	100	
246.97530	240	
247.91053	78	
248.89665	126	
249.07017	94	
249.12816	76	
249.94666	334	1+
250.08470	150	
250.89709	174	
251.89950	80	
251.93061	92	
251.97940	72	
252.07102	76	
253.07011	74	
253.80335	72	
253.83689	84	
259.59097	80	
261.79235	74	
263.23876	76	
263.90880	102	
265.12420	80	
265.26034	82	
266.00452	100	
267.04120	92	
268.11265	156	
268.17051	84	
269.02124	88	
269.79890	134	
270.07780	82	
270.27742	302	1+
271.09343	76	
271.78725	78	
271.84536	240	1+
273.96812	72	
275.03955	106	
275.38244	106	
276.09790	82	
276.81268	146	
276.99046	84	
277.85743	74	
278.08291	124	
278.81817	86	
279.03760	86	
279.05386	74	
279.82770	92	
280.26057	112	
280.91784	100	
281.91466	100	
287.62970	78	
288.12536	74	
288.88225	258	1+
289.78882	90	
291.23743	78	
291.27985	92	
291.55793	90	
291.76327	86	
291.97737	74	
292.75662	92	
292.88760	108	
293.76562	86	
293.78243	84	
294.10909	78	
294.27546	192	
294.93677	76	
295.12897	80	
295.17754	72	
295.78117	106	
295.80003	74	
296.25660	74	
296.58828	88	
296.99650	84	
297.14671	84	
297.79546	144	
298.80854	80	
299.48642	78	
299.98599	86	
300.90359	78	
301.41881	94	
302.23787	74	
303.77024	78	
303.94590	84	
304.02755	74	
304.21363	80	
304.42583	80	
304.55446	90	
304.83307	94	
304.87879	124	
305.07297	80	
305.89289	98	
307.04723	76	
307.29453	90	
307.80063	154	
307.88610	296	
309.09457	76	
309.88201	100	
309.92036	102	
310.33278	96	
311.07560	74	
312.27834	78	
312.32391	78	
312.35438	118	
314.27989	208	
315.05753	78	
315.27254	170	
315.52863	82	
316.25987	100	
317.93462	82	
318.29491	76	
319.02809	80	
END IONS

###FS:    #m/z: 322.92930 #charge 1+
###MS: 34
###MSMS: 35
BEGIN IONS
TITLE=Cmpd 25, +MS2(322.9293), 28.0-35.0eV, 0.7min #35
RTINSECONDS=43.725
SCANS=34-35
PEPMASS=322.92930	671796
CHARGE=1+
190.88936	122	
191.95552	84	
196.01046	96	
202.39833	78	
202.68843	114	
205.95004	154	
205.96518	118	
206.95694	88	
207.97552	120	
208.90314	80	
209.94401	110	
210.89150	100	
210.90497	126	
213.06780	82	
218.82733	84	
219.89278	78	
220.86622	126	
221.06537	82	
221.65544	82	
221.94433	112	
222.95228	200	
223.95682	554	1+
228.14119	82	
228.17050	80	
229.23823	80	
230.90755	190	
231.13290	78	
231.22782	100	
233.89222	236	1+
235.07739	84	
238.93754	316	
239.08010	326	
239.78555	142	
239.95499	144	
240.88364	116	
240.93992	4022	
241.13919	86	1+
241.93860	14244	1+
242.46125	102	
242.94073	10272	1+
244.87302	100	
244.93899	3626	1+
245.86341	88	
246.85765	134	
246.97642	334	1+
247.01447	76	
249.08764	90	
250.65417	86	
251.10903	80	
252.78997	120	
253.83780	132	
255.10768	178	
255.78864	84	
257.79785	194	
258.84081	268	1+
259.10091	98	
259.45844	86	
259.88628	124	
260.00261	108	
260.02655	80	
260.81121	82	
261.48182	108	
261.63278	80	
261.83642	398	1+
261.98045	88	
263.06851	80	
263.85612	84	
264.84977	216	1+
265.00437	94	
265.94051	84	
266.10416	90	
266.13639	198	1+
266.24750	144	
267.80400	146	
267.88444	100	
268.95790	118	
269.22050	84	
270.88326	82	
271.40881	94	
273.79509	116	
273.95003	104	
274.16656	100	
275.81948	126	
276.17157	88	
276.85850	182	1+
277.82618	84	
278.10512	78	
278.97398	78	
279.09194	706	1+
279.75188	84	
279.81130	78	
279.82235	98	
280.14029	138	
280.84560	80	
281.30037	78	
282.18455	180	1+
283.06874	108	
283.18370	206	1+
283.20088	76	
283.79496	90	
284.17259	216	1+
284.29556	278	1+
286.87030	110	
286.91142	94	
287.80670	136	
287.87892	210	1+
289.01999	80	
289.78584	102	
290.86536	146	
291.80085	146	
291.98148	138	
292.14329	80	
293.05934	78	
293.85223	118	
294.29320	110	
294.84976	94	
296.05341	86	
296.27755	100	
296.78895	236	1+
296.91630	86	
297.15107	84	
299.78964	118	
299.97293	88	
300.15599	76	
300.24731	82	
300.91156	84	
301.05966	142	
301.89419	88	
302.29115	96	
302.84987	106	
303.14577	98	
303.89723	94	
304.12779	86	
304.26400	114	
304.44076	104	
305.18865	78	
305.87125	86	
306.88363	148	
307.04156	124	
307.08592	92	
307.30456	134	
307.79824	266	1+
307.82573	218	1+
307.88581	132	
308.29023	330	1+
308.89450	100	
309.88885	86	
310.30613	292	
311.18023	82	
311.24468	98	
311.82838	112	
312.87218	154	
313.86887	78	
314.82251	106	
315.82392	146	
315.88245	148	
316.15924	78	
318.12066	76	
319.88888	124	
320.16631	112	
320.43558	78	
321.67889	88	
322.22156	110	
322.30657	176	1+
323.10514	80	
323.23406	446	1+
323.89018	90	
324.13489	100	
324.20468	80	
324.89388	166	
325.77683	78	
325.89855	262	1+
326.13165	84	
326.16926	78	
327.26794	76	
END IONS

###FS:    #m/z: 340.93972 #charge 1+
###MS: 34
###MSMS: 36
BEGIN IONS
TITLE=Cmpd 26, +MS2(340.9397), 28.0-35.0eV, 0.8min #36
RTINSECONDS=44.4965
SCANS=34,36
PEPMASS=340.93972	255420
CHARGE=1+
182.85386	92	
184.41482	86	
185.87402	98	
192.92464	152	
193.08694	86	
196.88060	120	
201.03804	92	
203.93498	96	
205.94903	102	
206.96842	94	
212.87886	232	
213.93809	644	1+
215.85282	104	
215.88548	748	1+
215.93586	248	
217.87950	208	
218.87687	386	1+
221.94625	84	
223.95942	206	
225.83288	124	
226.94839	102	
228.05350	84	
228.94280	84	
229.12079	108	
229.88808	372	1+
229.95562	100	
231.94934	1066	1+
232.04678	92	
232.89460	508	1+
232.92418	92	
233.03334	92	
233.89682	422	1+
233.92088	130	
233.94846	158	
235.95084	116	
236.19536	100	
238.89435	286	1+
239.80178	86	
240.23400	210	1+
242.18667	84	
242.94190	174	
242.98181	84	
243.83065	226	
243.87875	132	
244.39881	92	
246.97476	284	1+
248.89647	152	
248.99134	116	
249.93317	100	
249.95958	180	
250.48110	84	
251.20842	86	
251.25684	88	
252.11193	104	
252.13141	92	
252.22869	270	
253.88340	132	
254.96838	580	1+
255.07536	156	
255.41574	86	
256.07563	98	
256.25827	132	
256.94507	260	1+
256.96295	116	
257.91032	96	
258.84285	406	1+
258.96827	84	
259.04956	100	
261.93875	100	
262.88768	100	
263.40967	86	
264.07071	112	
264.96243	88	
265.16816	94	
266.11293	102	
267.05729	90	
267.13588	172	
267.85085	114	
268.84328	146	
269.04107	94	
269.10758	92	
269.72238	88	
271.14257	116	
271.84127	122	
272.65266	94	
272.92350	144	
273.85001	142	
273.97882	122	
275.41516	90	
275.85214	112	
276.85477	354	1+
277.95873	122	
278.84981	94	
279.00350	90	
279.85211	218	
279.93609	104	
279.96357	174	
281.04741	156	
281.79057	170	1+
281.86318	152	
281.89015	110	
282.00722	84	
284.79630	86	
285.06535	124	
286.86207	200	1+
287.34246	92	
288.08807	90	
288.26900	96	
289.07262	90	
289.27176	92	
290.85335	244	1+
292.67210	86	
292.93717	158	
293.29025	84	
293.43541	90	
297.97527	208	
298.07753	280	1+
298.44584	102	
298.94028	106	
299.05712	106	
300.62399	102	
300.80771	250	1+
302.17815	134	
302.85791	96	
302.94750	88	
304.44079	100	
304.45772	86	
304.77229	102	
305.26678	88	
306.88137	484	1+
307.28076	92	
307.79677	184	
308.30107	166	
308.66321	92	
309.32142	88	
309.91482	202	
310.30572	154	
312.04741	92	
312.87266	86	
313.89467	94	
315.85270	106	
317.72960	110	
319.30678	100	
320.29416	102	
321.32849	86	
322.69258	86	
322.89765	126	
323.27336	128	
324.25968	84	
325.90633	124	
326.17382	126	
326.30220	92	
326.88735	298	1+
327.87461	94	
328.15705	94	
328.19043	218	1+
328.30758	84	
328.80554	94	
330.81747	182	
333.28725	112	
333.98155	88	
334.94932	90	
338.04652	84	
338.77156	86	
338.90286	94	
339.79169	92	
340.90878	180	
342.83133	96	
342.90175	108	
343.90083	114	
344.18793	84	
345.21824	88	
END IONS

###FS:    #m/z: 336.94503 #charge 1+
###MS: 34
###MSMS: 37
BEGIN IONS
TITLE=Cmpd 27, +MS2(336.9450), 28.0-35.0eV, 0.8min #37
RTINSECONDS=45.27
SCANS=34,37
PEPMASS=336.94503	103954
CHARGE=1+
95.78669	84	
154.39177	98	
181.06674	88	
182.86829	150	
189.00167	92	
192.89054	138	
196.88135	86	
197.86812	132	
198.87896	116	
205.94833	112	
210.88224	234	
211.94363	2494	
211.98406	102	
212.87787	834	1+
213.93863	914	
214.88541	90	
215.88472	820	1+
217.85623	134	
217.88176	352	
218.67484	100	
219.02887	88	
222.97391	96	
223.95545	158	
224.96244	122	
227.89658	128	
228.89280	134	
229.04384	86	
229.95403	3142	1+
230.88755	1222	1+
230.92028	84	
231.94892	1506	1+
232.82345	82	
232.88720	152	
233.89798	504	1+
233.94564	146	
234.16322	104	
236.08845	268	1+
236.78792	114	
236.80297	88	
238.04640	82	
238.93552	96	
239.82907	214	1+
239.89911	86	
240.94021	106	
242.79435	88	
244.38887	94	
245.15760	102	
245.61355	112	
246.11192	100	
246.83971	154	
246.90218	142	
246.97615	208	
247.96482	792	1+
248.90216	504	1+
249.57217	98	
249.78940	86	
249.96011	810	1+
250.98378	96	
251.07582	150	
251.67146	104	
251.90765	84	
251.94327	122	
252.97111	1422	1+
253.01346	98	
253.83701	86	
253.90076	290	1+
253.93282	84	
254.86175	126	
254.96449	746	1+
255.07502	564	1+
255.90952	132	
256.50640	92	
256.91454	402	
256.95982	258	1+
257.41066	178	
258.80219	86	
258.84505	302	1+
259.12436	88	
259.88707	128	
260.16111	86	
260.20879	88	
260.98485	156	
261.43426	90	
261.82551	220	1+
265.11052	88	
266.79548	84	
266.86291	92	
267.91863	92	
268.83960	312	1+
269.48877	82	
269.80173	118	
270.53591	90	
270.97931	122	
272.84451	104	
272.93858	84	
272.97885	116	
273.78911	112	
274.47609	94	
274.81007	88	
274.85732	120	
275.85688	120	
276.84922	292	1+
276.92281	110	
277.14912	124	
278.20757	136	
278.90883	82	
279.00467	106	
279.04193	82	
279.83442	100	
283.02882	102	
283.17144	88	
283.79592	82	
285.84801	564	1+
286.41266	82	
286.77145	102	
288.06267	100	
288.60290	84	
288.86384	120	
289.39833	130	
290.85689	294	1+
290.98749	216	1+
291.03210	218	1+
291.14317	90	
292.86324	122	
292.99607	190	1+
293.84769	290	1+
293.88983	82	
293.94014	90	
294.18200	86	
294.27171	102	
294.86655	204	
295.21430	148	
295.96903	144	
295.98530	90	
296.11898	82	
298.99791	114	
299.05991	192	1+
300.22831	86	
302.87024	82	
302.96206	84	
304.77716	108	
305.72767	82	
305.75991	118	
305.83914	82	
306.27664	150	
306.80180	102	
307.29484	114	
307.31152	396	1+
307.79942	142	
307.88838	230	
308.29436	102	
308.79244	86	
308.87412	168	
309.86775	206	
310.86436	106	
311.87387	94	
311.95313	234	
312.94165	178	
313.86437	88	
315.87337	194	
317.42800	146	
318.23248	86	
319.85909	110	
320.40711	106	
322.05595	116	
322.89560	132	
323.25953	100	
324.03271	84	
325.89549	190	
326.88991	118	
327.89031	86	
327.93926	88	
328.31505	298	1+
328.81358	206	
329.81341	294	1+
329.87247	176	
330.18679	88	
331.77207	156	
334.27167	192	1+
337.81852	90	
340.15841	84	
END IONS

###FS:    #m/z: 322.92931 #charge 1+
###MS: 38
###MSMS: 39
BEGIN IONS
TITLE=Cmpd 28, +MS2(322.9293), 28.0-35.0eV, 0.8min #39
RTINSECONDS=48.9725
SCANS=38-39
PEPMASS=322.92931	599576
CHARGE=1+
185.93691	84	
191.08901	84	
192.07506	84	
193.88812	166	
194.96309	84	
196.76261	74	
197.95439	74	
200.88893	126	
201.04150	112	
202.05100	84	
205.94700	686	1+
206.97822	132	
207.87119	86	
208.02820	106	
208.64733	74	
210.15055	88	
210.90033	196	
214.87350	118	
214.89553	92	
214.99506	76	
215.00760	96	
215.88614	360	
219.13599	90	
219.17236	84	
221.19871	84	
222.04699	76	
223.96114	252	
224.96779	174	
227.92999	300	1+
228.99639	76	
229.89679	80	
230.90678	126	
232.83101	80	
233.96019	74	
234.57295	78	
235.89872	78	
236.04416	92	
237.22660	88	
238.06915	80	
238.22473	80	
238.88041	76	
238.93959	224	1+
239.07883	148	
239.52065	88	
239.78628	104	
239.79901	76	
240.11973	96	
240.50228	78	
240.81946	136	
240.93946	5030	
241.06524	90	
241.19751	96	
241.46467	88	
241.94163	3292	
242.09236	108	1+
242.82585	116	
242.94089	10568	1+
243.87599	204	1+
244.17365	106	
244.94010	1890	1+
246.97517	702	1+
246.99154	112	
247.85291	312	1+
248.03061	80	
249.91954	78	
250.89703	82	
250.94822	118	
251.01196	84	
251.11121	108	
251.36978	100	
251.64039	80	
251.92519	154	
252.22891	94	
252.75587	74	
253.57851	90	
253.84232	76	
255.07841	76	
255.80136	118	
256.90924	76	
256.95484	80	
257.79554	142	
257.91803	120	
260.17707	94	
260.83156	196	1+
260.86880	74	
260.94628	90	
264.84733	132	
267.13646	214	1+
268.02313	100	
268.18012	76	
268.95476	88	
270.97655	78	
272.13077	140	
274.25473	88	
274.41950	92	
275.05239	74	
275.91855	104	
276.84428	86	
278.80787	90	
279.06530	90	
279.09064	928	1+
279.17588	116	
279.77472	82	
280.79616	74	
281.67133	78	
282.59329	84	
282.79146	74	
282.85771	104	
283.84554	76	
283.96885	82	
284.02377	96	
284.08758	94	
284.25354	100	
284.29110	486	1+
284.45413	96	
285.00924	82	
285.04247	86	
286.15696	82	
286.94264	76	
287.81057	78	
289.15844	192	1+
289.79500	278	1+
290.84588	84	
291.80351	342	1+
294.10661	84	
295.08620	136	1+
295.85615	182	
295.99677	76	
297.93458	104	
298.80654	102	
299.82826	164	
300.83087	80	
300.89657	80	
301.58302	90	
301.78536	130	
301.81546	280	1+
301.85657	286	1+
302.18035	78	
302.88319	126	
302.91944	76	
303.24209	80	
305.02593	74	
305.87369	80	
305.89333	136	
306.24287	80	
306.88535	124	
307.29856	132	
307.79530	334	1+
307.90832	84	
308.29055	148	
308.89462	126	
309.89121	102	
310.30956	404	
316.07206	88	
316.26203	78	
317.05949	78	
317.89967	74	
319.79832	102	
320.28858	74	
322.30832	86	
322.31800	90	
323.23697	244	1+
324.13876	90	
324.20755	80	
324.28479	82	
324.86004	82	
324.89562	282	1+
325.24517	160	
325.28577	194	1+
326.17591	78	
326.87725	74	
327.77101	144	
327.89943	262	1+
328.25581	106	
END IONS

###FS:    #m/z: 340.93968 #charge 1+
###MS: 38
###MSMS: 40
BEGIN IONS
TITLE=Cmpd 29, +MS2(340.9397), 28.0-35.0eV, 0.9min #40
RTINSECONDS=49.745
SCANS=38,40
PEPMASS=340.93968	230504
CHARGE=1+
68.53729	80	
90.24499	80	
110.44341	94	
118.88499	110	
183.86811	76	
192.92714	82	
195.88164	78	
196.88289	76	
201.03989	76	
203.50213	76	
213.93870	884	1+
215.88712	574	1+
215.93586	218	
217.87949	236	
218.88274	150	
219.03993	100	
220.87657	124	
223.95872	142	
223.99040	76	
224.97843	144	
228.90726	98	
230.88276	84	
230.91401	108	
231.88631	254	1+
231.95010	1004	1+
233.89602	286	
233.94973	438	1+
234.14253	82	
235.86671	86	
235.89719	136	
235.94805	124	
236.89195	78	
237.13113	92	
237.43074	84	
238.85762	82	
239.80186	98	
240.93968	94	
241.82387	86	
241.94100	120	
242.99354	76	
244.83538	132	
246.97589	146	
247.44111	84	
248.65569	94	
249.95884	550	1+
250.07726	82	
250.84847	78	
254.89789	236	1+
254.96591	314	1+
255.07332	114	
256.84906	86	
256.96177	118	
257.80103	80	
257.85508	78	
258.11966	84	
258.84475	476	1+
258.90845	272	
258.97020	82	
259.89563	312	1+
261.83967	82	
262.11951	76	
263.04280	90	
263.95982	80	
264.79585	78	
266.24262	200	
266.85622	130	
266.91676	110	
267.00435	122	
267.91874	88	
268.13160	86	
268.79756	80	
268.83731	116	
269.79798	130	
270.05724	78	
270.80442	124	
270.84634	94	
271.40502	78	
271.73077	104	
272.43769	76	
272.84315	238	1+
273.68754	122	
273.79319	78	
274.42566	96	
276.85373	294	1+
277.92112	158	
277.96761	80	
278.25851	100	
278.83362	94	
278.96689	94	
279.13401	90	
279.84772	244	
281.90008	112	
282.77495	96	
282.85740	150	
282.98786	98	
283.02787	132	
283.79704	92	
284.28680	86	
284.42711	84	
286.79696	90	
289.88234	94	
290.14006	74	
290.64019	90	
291.22237	110	
292.43700	218	
292.88030	88	
293.28809	84	
294.27541	122	
294.85314	118	
294.97457	92	
295.85162	184	1+
296.97295	174	1+
297.40970	84	
298.08102	184	
298.29331	84	
298.41947	92	
298.82999	80	
299.41378	78	
299.78604	130	
300.09430	78	
300.87996	80	
300.98825	76	
301.13302	80	
302.17009	116	
302.86754	146	
303.23979	92	
303.81099	80	
303.94373	92	
304.79664	90	
305.27480	92	
305.44185	88	
305.78736	84	
305.80179	126	
307.31214	100	
307.79507	148	
307.87713	164	
308.29552	326	1+
308.53149	76	
308.87952	238	
310.36304	92	
311.86917	360	1+
312.83359	98	
315.84728	76	
315.95430	84	
316.78174	84	
317.87982	80	
318.39676	84	
320.82900	78	
320.98509	76	
321.42766	100	
323.31623	110	
324.88947	120	
325.77894	86	
326.17606	86	
328.00812	82	
329.81404	90	
330.20592	82	
330.81166	140	
336.32703	98	
339.25086	110	
340.98549	78	
342.90728	298	1+
343.08389	106	
343.20687	84	
343.86006	84	
345.49462	74	
345.75230	78	
END IONS

###FS:    #m/z: 363.95537 #charge 1+
###MS: 38
###MSMS: 41
BEGIN IONS
TITLE=Cmpd 30, +MS2(363.9554), 28.0-35.0eV, 0.9min #41
RTINSECONDS=50.517
SCANS=38,41
PEPMASS=363.95537	86074
CHARGE=1+
51.36419	98	
182.86885	100	
189.86054	190	
191.85486	106	
197.86720	128	
205.94890	128	
207.40425	102	
207.87614	112	
207.94733	84	
208.87105	92	
209.10169	100	
209.94197	392	1+
210.88347	160	
211.87523	90	
212.87655	980	1+
213.97950	120	
214.89360	106	
222.51573	82	
222.95381	762	1+
223.07673	84	
223.21735	84	
223.88767	488	1+
224.94743	994	1+
224.97508	156	
226.85584	84	
226.94679	2120	1+
226.97095	256	
227.93261	196	
228.55643	108	
228.89450	348	1+
228.94123	2410	1+
230.88733	1170	1+
234.82696	94	
234.88405	346	1+
236.89372	90	
237.92669	84	
238.83908	108	
239.51474	86	
240.22972	100	
240.83962	138	
240.93942	1376	1+
240.96423	300	1+
241.85771	90	
242.94151	1906	1+
243.83119	420	1+
244.44684	92	
244.95657	1580	
245.94826	1910	1+
246.80930	92	
246.86252	148	
246.95369	1372	1+
247.80093	442	1+
248.80273	366	1+
248.90033	778	1+
249.22912	82	
250.88961	90	
250.94595	190	
250.96742	124	
251.05437	92	
252.25624	82	
252.88855	94	
253.79316	136	
253.90571	292	1+
255.89877	80	
256.99039	88	
258.84464	292	1+
258.97366	108	
259.97497	98	
260.83935	318	1+
260.96829	412	1+
261.06411	176	
261.84170	280	1+
263.89232	140	
264.81823	96	
264.90038	94	
264.98072	110	
265.42021	108	
265.81292	100	
265.97154	290	1+
266.81277	330	
267.81495	144	
268.81484	122	
268.96064	134	
268.97666	202	
269.41590	92	
269.86977	200	1+
269.96708	126	
270.27746	86	
270.96702	100	
271.84680	130	
272.13555	108	
277.37488	82	
277.72867	114	
278.05011	104	
278.79563	218	
279.79496	204	
280.25719	100	
280.79352	562	
280.99570	92	
281.14836	86	
281.79086	718	1+
281.86354	158	
282.88507	176	
283.78351	184	1+
283.84902	466	1+
283.98599	164	
284.82284	344	
285.84586	212	
287.82219	130	
290.09399	88	
290.14246	220	1+
290.88021	86	
291.80741	94	
292.94743	92	
293.83219	90	
294.42046	100	
294.83159	94	
294.86466	228	1+
295.81917	82	
295.83221	256	1+
295.93939	100	
295.97093	84	
296.80551	188	
298.80401	1012	1+
299.00839	84	
299.86624	130	
300.07062	94	
300.80479	188	
301.80346	144	
301.85747	392	1+
302.80830	82	
303.85715	252	1+
303.94952	82	
304.27160	86	
304.94412	88	
305.78107	104	
305.89555	146	
306.79821	90	
306.87918	120	
307.78449	152	
307.83327	88	
308.29029	164	
308.44711	90	
308.87316	120	
308.92194	80	
310.14045	110	
310.87968	152	
311.86037	332	
311.90128	118	
312.41731	92	
316.81296	480	1+
316.86483	208	1+
317.11196	92	
317.44663	90	
318.44518	100	
318.84995	92	
318.96342	124	
320.95246	88	
321.80297	108	
321.92396	242	1+
322.13485	88	
322.40564	94	
323.16807	112	
323.82403	118	
323.91363	92	
324.82684	114	
325.87164	314	1+
326.87393	232	1+
328.93816	84	
329.33240	94	
329.87028	266	1+
332.53814	94	
332.75746	90	
334.87485	102	
335.98880	86	
337.94249	174	
338.20557	162	
340.93833	88	
346.19807	92	
346.41278	82	
348.30642	236	1+
348.46135	106	
349.19279	98	
349.33133	216	1+
349.83099	90	
352.88753	140	
353.39749	104	
356.41596	86	
357.71356	106	
359.87439	172	1+
362.32169	82	
364.83715	114	
366.75730	82	
366.93151	84	
END IONS

###FS:    #m/z: 322.92924 #charge 1+
###MS: 42
###MSMS: 43
BEGIN IONS
TITLE=Cmpd 31, +MS2(322.9292), 28.0-35.0eV, 0.9min #43
RTINSECONDS=54.197
SCANS=42-43
PEPMASS=322.92924	540800
CHARGE=1+
59.57011	88	
94.48588	86	
192.88915	340	1+
196.86239	96	
200.01393	92	
201.03764	134	
203.05225	90	
205.94842	572	1+
205.96819	144	
206.97114	74	
208.12804	86	
210.89745	84	
212.89630	102	
213.97856	94	
215.87288	92	
220.90070	104	
221.40681	82	
221.89492	76	
223.96096	366	
224.12670	82	
226.86266	72	
227.93086	284	1+
228.90928	84	
230.84540	76	
230.86404	134	
230.90749	198	1+
233.89253	78	
234.13117	184	
234.88343	90	
234.92094	72	
238.10286	80	
238.94359	136	
239.08068	244	
239.91903	128	
240.07943	106	
240.93948	4320	
241.43182	92	1+
241.91125	92	
241.94088	3756	
242.83268	84	
242.94098	10842	1+
243.16891	80	
243.81829	122	
243.87762	142	
243.97189	76	
244.91145	84	
244.93916	2754	1+
244.99393	78	
245.83788	240	1+
245.99422	74	
246.97508	374	
247.56074	86	
249.40723	86	
250.46749	92	
250.97496	176	
251.15390	96	
251.20633	78	
252.10632	80	
252.25137	88	
252.79884	82	
254.03402	78	
255.10523	78	
255.20771	82	
255.79862	78	
255.81430	78	
256.93155	78	
257.21846	84	
257.90455	124	
257.95549	78	
258.09971	76	
258.88552	78	
259.16624	78	
259.33982	78	
259.82661	198	1+
261.45036	80	
261.47404	78	
262.82131	102	
263.17337	120	
264.10926	112	
264.22731	82	
265.87646	80	
266.03969	100	
268.03318	72	
268.05631	134	
268.11953	80	
268.79632	228	1+
268.80952	82	
268.85017	80	
268.95931	112	
269.91222	104	
271.83799	78	
272.93636	80	
273.79306	130	
274.18751	94	
274.97294	94	
275.85343	76	
276.24481	80	
276.81456	76	
276.86359	74	
276.91429	200	1+
278.81767	92	
279.08948	992	1+
279.79633	116	
279.88834	106	
280.87187	142	1+
281.06601	78	
281.08447	88	
283.06935	486	1+
283.23588	98	
283.86085	152	
283.96854	98	
284.45838	102	
286.75339	76	
286.86155	76	
287.97964	76	
289.78789	110	
289.80791	74	
290.85643	104	
291.07577	84	
291.78215	72	
291.86486	84	
292.81218	116	
293.85187	162	1+
295.34428	100	
295.80843	90	
296.91826	92	
298.15310	80	
299.05060	96	
301.04053	86	
301.29729	88	
301.86462	84	
301.88159	78	
302.97298	102	
303.95453	84	
304.85889	88	
305.76612	98	
305.87257	106	
306.30514	108	
306.43850	92	
306.79137	76	
306.94994	130	
307.89375	124	
308.29441	302	
308.40836	80	
308.88163	206	
309.12911	92	
309.82040	74	
310.30784	118	
310.85143	80	
310.87265	98	
311.12994	78	
311.14666	84	
311.17939	80	
311.94218	82	
312.86298	174	1+
312.95816	90	
315.81669	92	
319.06098	110	
321.95175	78	
322.73223	82	
322.94600	78	
323.21308	88	
323.24242	94	
323.88638	112	
324.13196	176	
324.89470	420	1+
327.76120	82	
END IONS

###FS:    #m/z: 340.93971 #charge 1+
###MS: 42
###MSMS: 44
BEGIN IONS
TITLE=Cmpd 32, +MS2(340.9397), 28.0-35.0eV, 0.9min #44
RTINSECONDS=54.969
SCANS=42,44
PEPMASS=340.93971	215744
CHARGE=1+
104.63617	88	
187.87022	142	
188.55249	82	
192.89185	88	
195.89867	80	
196.08091	86	
197.86885	100	
198.14461	80	
203.92979	86	
205.94840	190	1+
213.87833	162	
213.93976	578	
214.87510	140	
214.89457	270	
214.90881	80	
215.88607	1206	1+
215.94020	140	
216.91889	84	
217.88256	132	
220.56530	82	
221.17846	88	
222.97414	192	1+
223.95917	390	
226.90125	92	
226.94320	138	
227.13840	82	
227.87392	92	
230.88595	342	1+
231.94786	1140	1+
233.89793	454	1+
235.13214	94	
235.94838	184	
238.04822	98	
239.84336	236	1+
241.12880	86	
241.69732	104	
241.82818	188	1+
243.85380	78	
244.82395	156	
244.88206	104	
246.97286	288	1+
248.89502	78	
248.98851	132	
249.13026	158	
249.85172	98	
249.95856	140	
250.87946	102	
251.42834	104	
251.95850	102	
252.47075	102	
253.06059	90	
253.90637	234	1+
253.96103	326	1+
254.06672	286	1+
254.88811	84	
254.96553	268	1+
255.02261	122	
255.13169	90	
256.13264	78	
256.85259	90	
258.84604	250	1+
259.96111	86	
260.85673	92	
261.84048	118	
261.97847	86	
262.83811	156	
263.01373	82	
263.42121	94	
264.05636	82	
264.07504	408	1+
264.24707	80	
264.79663	206	1+
266.40752	84	
266.86672	80	
267.13216	198	
267.14648	84	
267.27392	104	
268.84186	238	1+
268.96063	82	
269.80033	172	
269.84331	222	1+
270.94166	90	
272.43965	96	
273.65722	82	
273.79307	160	
273.84005	88	
273.85489	122	
274.84743	114	
275.80920	138	
276.73688	86	
276.85435	598	1+
277.92454	124	
278.04016	234	1+
278.84129	430	1+
279.16700	82	
279.61017	100	
279.96135	114	
279.97796	84	
280.15248	86	
281.48732	92	
281.67584	106	
282.40767	86	
283.78685	118	
286.85492	92	
287.43151	82	
287.84205	86	
288.46296	92	
288.97207	98	
289.50042	86	
289.82384	114	
290.37772	88	
290.79358	194	1+
291.43898	108	
292.42442	108	
292.81308	146	
292.86568	104	
293.85004	90	
293.88047	150	
294.87048	112	
295.02124	92	
295.93977	114	
296.92503	90	
296.97131	184	
297.89666	136	
297.97336	90	
298.02407	84	
298.08100	150	
298.96976	88	
299.96008	80	
300.80741	82	
300.93016	90	
301.67907	92	
302.17476	118	
303.94625	140	
304.44703	88	
305.27194	88	
305.81742	98	
306.88281	196	
307.07115	82	
307.22143	84	
307.30111	90	
307.41104	78	
307.89065	128	
308.29359	374	1+
308.88602	108	
309.91560	160	
310.88026	92	
311.86240	104	
313.87120	82	
315.27768	86	
315.95837	80	
318.59388	92	
318.72131	88	
318.83302	84	
318.88990	88	
323.30213	224	1+
323.42749	84	
324.89296	678	1+
325.89557	434	1+
328.18757	112	
328.30827	90	
328.79332	90	
329.87297	114	
330.07938	88	
330.83184	134	
332.86269	88	
333.28177	84	
334.12322	94	
335.38148	80	
336.30574	100	
336.95245	92	
337.39883	84	
338.31291	84	
339.02701	80	
341.95464	102	
344.16489	100	
END IONS

###FS:    #m/z: 363.95524 #charge 1+
###MS: 42
###MSMS: 45
BEGIN IONS
TITLE=Cmpd 33, +MS2(363.9552), 28.0-35.0eV, 1.0min #45
RTINSECONDS=55.7415
SCANS=42,45
PEPMASS=363.95524	81230
CHARGE=1+
189.86638	188	
190.87348	96	
205.88005	158	
205.95061	212	1+
207.87084	174	
207.95175	144	
208.94196	90	
209.94378	198	
210.88369	154	
212.87926	1486	
214.89088	86	
222.89101	86	
222.95156	1042	1+
223.94987	88	
224.94711	930	1+
225.96859	418	1+
226.88849	104	
226.94680	1966	1+
226.97086	296	1+
228.89420	298	1+
228.94145	1746	1+
230.88838	2150	1+
231.22615	96	
231.99066	94	
232.47292	88	
232.88470	206	
232.95463	136	
235.12078	90	
235.84979	86	
237.12721	102	
238.82182	94	
239.08558	92	
239.09882	142	
240.83613	166	
240.94054	1340	1+
240.96174	384	
241.83670	118	
242.81747	384	1+
242.94094	1718	1+
242.96045	488	
244.21805	170	
244.56386	106	
244.95685	1024	1+
245.41907	88	
245.94430	264	
246.95178	1480	1+
247.39069	94	
248.07110	86	
248.80197	268	
248.89980	480	1+
248.94063	100	
248.95202	108	
249.83382	130	
250.67514	92	
250.89408	128	
250.94696	96	
251.92503	92	
252.22969	162	
254.83722	88	
256.06733	94	
258.08387	86	
258.84407	126	
259.84088	110	
259.91041	230	1+
260.82995	154	
260.96614	690	1+
261.26166	96	
261.83802	206	
263.84223	136	
264.85057	90	
265.84985	220	
266.78977	390	1+
266.81442	232	
267.30594	86	
267.77807	128	
267.81375	108	
268.95589	100	
269.80926	276	
269.92920	106	
269.96701	360	
272.13568	90	
273.01950	100	
274.10801	88	
276.80566	102	
276.86033	114	
278.03412	106	
278.56324	170	
279.13818	98	
279.79779	116	
280.22643	92	
280.79042	940	1+
281.84926	96	
281.99246	112	
283.06691	112	
283.79594	98	
283.84975	258	
283.99265	142	
284.82507	222	
284.85640	106	
285.03977	94	
285.42450	120	
285.81731	90	
285.84743	416	1+
286.79126	200	
287.25260	102	
287.39829	86	
289.95825	102	
290.42273	92	
290.85483	140	
292.12643	84	
292.16406	90	
292.44384	150	
292.50829	98	
292.86372	114	
295.32915	104	
295.43055	100	
295.92678	140	
296.80995	154	
297.80612	414	
297.98412	196	
298.13437	120	
298.80192	1932	1+
298.90850	114	
301.80607	148	
301.86016	826	1+
302.79322	116	
302.94493	112	
303.77029	96	
303.85644	576	
303.94385	190	
304.78617	116	
304.94372	104	
306.43320	140	
307.80287	110	
307.88585	144	
308.29587	174	
308.88150	84	
310.30579	120	
311.28092	90	
311.86413	274	
313.87825	90	
314.03391	106	
314.82679	116	
315.81276	326	1+
317.89408	134	
317.93913	162	
319.01936	96	
319.07177	98	
319.31230	90	
320.43764	108	
320.81596	92	
321.81444	202	
322.92909	172	
323.31263	90	
323.83965	140	
328.80467	102	
329.87001	146	
330.27352	104	
334.80821	134	
335.31607	94	
336.94363	168	
337.94993	104	
339.82428	144	1+
342.20517	244	1+
343.27286	110	
343.41617	98	
346.19575	92	
348.32702	230	1+
350.88692	102	
353.06262	94	
353.90374	176	
355.42330	202	
358.08499	86	
358.18728	228	1+
363.22180	184	1+
367.33221	172	1+
367.75532	106	
368.04232	102	
368.83879	94	
END IONS

###FS:    #m/z: 336.94505 #charge 1+
###MS: 46
###MSMS: 47
BEGIN IONS
TITLE=Cmpd 34, +MS2(336.9451), 28.0-35.0eV, 1.0min #47
RTINSECONDS=59.4035
SCANS=46-47
PEPMASS=336.94505	104508
CHARGE=1+
51.79356	104	
53.81281	94	
180.87011	88	
181.97986	152	
187.87400	80	
189.87064	82	
192.88627	136	
193.08687	76	
198.89713	88	
203.83350	88	
205.94787	106	
209.88353	106	
210.89729	90	
211.94303	2070	1+
212.87852	438	
213.87881	270	
213.93878	1296	1+
214.89696	82	
215.88732	452	1+
217.88247	228	
223.41950	78	
223.95788	478	1+
224.88833	78	
224.96014	292	1+
225.83825	124	
225.90390	80	
226.89303	250	1+
227.86636	84	
227.94917	192	
228.89326	214	
229.10437	76	
229.95443	1922	1+
230.88688	974	1+
231.12347	92	
231.95069	872	1+
232.90275	130	
233.15355	84	
233.89589	376	1+
233.94895	282	1+
235.07743	142	
235.14677	86	
235.89453	118	
238.04790	84	
238.88310	96	
239.84931	76	
242.84518	136	
242.88977	88	
244.01672	84	
244.12833	80	
244.44302	92	
244.90197	92	
244.92115	108	
245.12462	84	
245.94439	78	
246.90248	132	
246.97626	260	
247.96390	762	1+
248.89720	434	1+
249.68126	94	
249.82696	348	1+
250.42466	90	
250.98654	82	
251.62883	76	
251.90544	76	
252.96917	1726	1+
253.08863	196	1+
253.90595	104	
254.10845	84	
254.96611	530	
255.84979	96	
256.38621	78	
256.44134	114	
256.96378	182	
257.85085	106	
257.91723	80	
258.46651	90	
258.54168	78	
258.84414	642	1+
259.34989	94	
259.50007	84	
260.22842	114	
261.06336	90	
261.83528	80	
264.95627	172	
265.15008	82	
265.86833	82	
267.07080	96	
268.83849	276	
268.96078	88	
269.06028	78	
269.08146	76	
269.79898	150	
269.83930	132	
270.97757	138	
271.79560	84	
271.91896	112	
273.05814	86	
273.79916	92	
274.14276	84	
275.85633	400	1+
276.95167	94	
277.06999	82	
278.83240	294	1+
278.85069	78	
278.96317	108	
279.08703	96	
279.85480	218	1+
281.05187	86	
282.86326	192	1+
283.42862	82	
283.75876	82	
284.00932	78	
284.20156	78	
284.85645	78	
285.84416	170	
286.85022	318	
287.85025	208	
288.85539	150	
290.86533	140	
291.44245	84	
292.14509	100	
292.44163	76	
292.86972	86	
292.91330	76	
292.94121	166	
293.05456	100	
293.10681	210	1+
293.49408	80	
293.87920	92	
293.89603	84	
293.99719	92	
294.84653	100	
295.86698	112	
296.83801	102	
297.86888	96	
298.58150	88	
298.85605	102	
299.01907	124	
299.23135	80	
299.26727	82	
300.86930	82	
301.05027	78	
304.85243	90	
305.42271	76	
306.28459	80	
306.78029	84	
306.88599	202	
307.28839	90	
308.80565	74	
308.86715	456	1+
309.86929	270	1+
309.92643	76	
311.87605	164	
312.88406	78	
312.89948	112	
313.87312	86	
315.91030	102	
317.11410	76	
318.27401	84	
319.98509	100	
320.81989	98	
321.09318	76	
323.27273	76	
325.14454	132	
325.89405	388	1+
326.15041	154	
327.27456	100	
328.19029	76	
330.31144	104	
332.90529	116	
334.36782	96	
334.76987	86	
335.79202	132	
336.31937	78	
337.98760	76	
338.78470	170	1+
341.71082	158	1+
END IONS

###FS:    #m/z: 363.95543 #charge 1+
###MS: 46
###MSMS: 48
BEGIN IONS
TITLE=Cmpd 35, +MS2(363.9554), 28.0-35.0eV, 1.0min #48
RTINSECONDS=60.176
SCANS=46,48
PEPMASS=363.95543	88390
CHARGE=1+
133.90369	104	
189.86153	288	
199.99307	94	
205.94636	246	1+
207.87208	226	
207.94912	88	
209.94256	474	
210.88703	180	
212.87751	1068	1+
218.84804	94	
219.39963	106	
222.95194	772	1+
222.97910	124	
223.87804	208	1+
224.94820	808	1+
226.89562	118	
226.92039	110	
226.94628	1832	1+
226.97305	166	
227.93158	214	
228.18357	118	
228.89421	418	
228.94094	2328	1+
230.88877	1986	1+
232.88082	102	
232.90054	108	
234.87781	140	
234.92694	108	
236.00816	154	
237.81888	94	
238.06702	94	
240.79328	102	
240.94106	480	
240.96054	358	
241.93821	1994	1+
242.94057	1644	1+
243.82265	200	
243.96103	90	
244.14139	106	
244.83456	94	
244.93966	262	
244.95839	956	
245.55755	108	
245.83070	166	
245.94687	1956	1+
246.90366	178	
246.95232	1394	1+
246.97771	88	
247.93585	100	
247.97746	132	
248.80030	440	1+
248.90152	666	1+
252.03995	88	
253.90748	220	
254.90945	124	
255.08123	214	1+
255.91843	88	
258.56166	90	
258.84168	142	
259.83857	380	1+
260.96829	676	1+
263.17147	156	
263.97351	114	
264.13145	106	
264.96420	146	
265.41396	104	
265.81777	106	
265.97571	144	
266.16075	86	
266.81119	822	1+
266.95966	114	
267.14316	194	1+
267.78599	170	
267.83885	214	1+
267.97116	122	
268.78306	98	
268.95865	166	
269.79965	96	
269.96617	130	
271.91227	100	
273.80974	252	1+
274.94661	92	
276.86101	102	
277.35210	90	
277.40136	90	
277.80664	96	
278.44508	86	
278.79398	190	
278.84835	338	1+
279.53227	108	
279.79399	212	
279.82439	94	
280.64591	104	
280.79178	378	
280.92861	90	
280.94774	102	
281.79728	264	
281.87296	230	1+
281.88917	124	
281.99400	136	
282.78672	110	
282.80755	154	
283.06742	128	
283.78668	650	1+
283.84997	218	1+
283.96387	102	
283.98134	116	
284.82470	158	
284.92464	96	
285.82163	120	
285.84423	460	1+
286.02804	106	
286.79313	92	
288.96787	110	
290.55636	86	
290.86345	122	1+
291.05278	86	
291.57878	116	
293.04121	146	
293.84611	298	1+
293.91703	98	
294.86569	158	
295.92541	88	
296.64352	90	
296.83357	102	
297.81133	272	
298.80003	1452	1+
299.88383	164	1+
300.28123	94	
301.85959	320	
302.80500	112	
302.86263	228	
303.80339	192	
303.85399	568	1+
303.94558	100	
305.40905	106	
305.87717	144	
305.90571	92	
306.28115	324	1+
306.81700	102	
307.28665	288	1+
307.88682	162	
308.88656	266	
309.09919	102	
310.87239	130	
311.12448	174	
311.86157	126	
316.81569	106	
318.59597	100	
318.93595	206	
319.21020	92	
319.93800	144	
321.68076	102	
321.81644	168	
322.87008	110	
323.99631	106	
324.21179	88	
324.87400	118	
324.89418	122	
326.29776	92	
326.66176	134	
326.86925	132	
326.88854	88	
327.00335	94	
327.41670	90	
327.71238	90	
328.18454	124	
328.77509	100	
329.87122	138	
330.86882	104	
333.92536	108	
336.94749	196	
339.82577	92	
340.78820	94	
340.93717	124	
341.81885	200	1+
342.89895	140	
347.90438	126	
348.85291	92	
350.79623	120	
351.33265	88	
352.61329	92	
352.88331	276	1+
361.72234	128	
366.88634	98	
END IONS

###FS:    #m/z: 359.96071 #charge 1+
###MS: 46
###MSMS: 49
BEGIN IONS
TITLE=Cmpd 36, +MS2(359.9607), 28.0-35.0eV, 1.1min #49
RTINSECONDS=60.948
SCANS=46,49
PEPMASS=359.96071	74568
CHARGE=1+
48.11869	80	
49.94839	298	
159.03995	106	
187.95324	80	
193.94250	92	
200.96832	90	
203.26067	82	
209.94304	178	
211.53448	82	
211.88438	88	
219.43599	86	
221.96252	104	
222.95262	1392	1+
223.89549	118	
223.97748	112	
224.94711	806	1+
224.96469	116	
226.88694	86	
226.94634	1290	1+
226.97046	168	
227.92389	86	
228.91038	168	
228.94290	600	1+
233.08989	86	
233.95846	82	
234.14060	80	
235.86472	84	
237.09245	86	
237.90237	82	
240.83325	134	
240.94016	822	1+
240.96354	754	1+
241.90181	92	
242.93229	84	
242.95608	490	1+
244.95845	318	1+
245.00559	90	
245.84194	94	
245.94090	318	
246.95251	598	
246.97657	110	
248.04231	106	
248.79950	194	
250.79779	140	
250.93063	112	
250.97072	84	
251.01983	84	
252.02648	90	
252.11165	120	
252.95351	188	
253.85129	88	
256.17267	118	
257.16084	168	
258.14038	198	
258.85113	102	
258.97467	190	
260.96653	592	1+
261.82588	228	1+
263.10330	96	
263.91391	116	
263.98163	94	
264.81868	298	1+
264.98219	104	
266.05874	82	
266.81443	342	1+
267.13556	86	
267.99908	84	
268.13435	104	
268.80870	90	
268.84194	172	
268.95769	132	
269.97021	234	
270.41445	86	
271.10776	84	
271.84317	80	
272.23676	80	
273.07630	84	
273.92917	96	
274.88930	166	
275.09799	108	
276.80583	122	
276.82017	182	1+
276.85489	356	1+
278.79706	328	1+
279.24892	82	
280.79245	520	
281.79500	252	
281.85858	138	
282.83211	92	
283.06669	116	
287.84805	84	
289.93543	86	
291.79371	90	
292.05274	96	
292.97537	150	
294.05417	96	
295.93314	88	
296.38140	84	
296.80792	226	
296.93091	130	
297.04321	84	
297.80867	178	
298.08099	94	
298.80122	1276	1+
299.86945	224	
300.07924	84	
300.15870	102	
300.64092	80	
300.86641	108	
300.91151	118	
301.08361	106	
301.78807	108	
302.04181	80	
302.90638	80	
304.89576	98	
304.94434	100	
308.88854	134	
309.92415	82	
310.87985	124	
311.41756	110	
311.85509	92	
311.87323	90	
315.43697	92	
316.43658	82	
316.81333	154	
317.41691	98	
317.81715	188	
318.81789	116	
318.93148	106	
319.93012	244	1+
320.17827	80	
321.22097	100	
321.81623	142	
321.89452	86	
322.92950	96	
323.01630	158	
323.16459	80	
325.89954	120	
326.11822	100	
326.94179	92	
327.29015	80	
332.40815	80	
332.81857	114	
333.38927	86	
334.87746	92	
335.80189	94	
336.34859	102	
336.94146	276	1+
337.12449	108	
337.91586	108	
339.07029	80	
339.96607	90	
341.82750	90	
343.29992	88	
343.44563	120	
347.86998	104	
349.18367	84	
350.12015	88	
351.12052	82	
353.19441	114	
355.41599	164	
356.82187	80	
358.03627	90	
358.19768	170	
358.37298	88	
359.26526	146	
360.86345	160	
363.80991	80	
END IONS

###FS:    #m/z: 336.94471 #charge 1+
###MS: 50
###MSMS: 51
BEGIN IONS
TITLE=Cmpd 37, +MS2(336.9447), 28.0-35.0eV, 1.1min #51
RTINSECONDS=64.615
SCANS=50-51
PEPMASS=336.94471	91188
CHARGE=1+
192.88588	260	
194.44398	88	
194.88619	76	
198.95189	84	
199.06515	72	
203.95430	88	
205.92277	302	1+
206.92602	236	1+
207.09483	94	
207.97304	166	
208.15092	74	
208.88373	126	
208.98096	86	
209.94218	84	
210.88389	138	
211.94379	2844	1+
212.87831	302	
213.87683	152	
213.93930	756	1+
214.87795	76	
215.88503	662	1+
215.93965	138	
217.88192	150	
220.09704	76	
221.94448	132	
222.98275	74	
223.96418	318	1+
223.98689	146	
225.01698	104	
226.89210	472	1+
228.15586	98	
228.17036	90	
229.95481	2196	1+
230.89000	612	1+
231.94973	1108	
232.82589	128	
233.86650	72	
233.89512	664	1+
233.94508	122	
234.08610	86	
234.10702	92	
234.82512	140	
238.15238	76	
238.92997	90	
240.83326	162	
240.84847	90	
240.96151	184	
241.84363	134	
242.82337	84	
242.84043	112	
242.98213	74	
244.89332	166	
245.52865	102	
246.11185	80	
246.16202	88	
246.97581	346	1+
247.96275	588	
248.15607	78	
248.82356	188	1+
248.89982	252	
249.84181	74	
249.95912	148	
249.99622	84	
250.39947	72	
250.46730	78	
250.82379	192	1+
250.89163	108	
251.05058	80	
251.56075	96	
252.85402	136	
252.97081	1106	1+
253.90264	268	1+
254.11951	100	
254.96609	408	1+
255.07328	462	1+
255.11172	76	
256.84935	212	
256.94947	142	
256.96604	214	
257.84275	476	1+
257.96738	88	
258.84372	392	1+
258.90239	102	
259.14804	76	
259.92724	78	
261.80171	76	
263.18021	80	
263.83211	74	
265.57057	84	
265.84687	118	
266.86428	170	
267.84843	108	
268.17431	124	
268.83749	426	1+
268.96054	74	
270.86720	74	
271.25325	72	
272.40923	86	
272.97370	134	
273.83395	108	
273.84690	88	
273.92939	74	
273.98969	74	
275.47197	88	
275.85373	628	1+
276.85566	548	1+
277.83456	114	
278.83324	184	
279.82979	170	
280.10110	86	
281.97044	90	
282.88067	166	
282.91515	180	1+
283.38273	74	
285.19171	80	
285.45340	88	
285.82245	80	
285.84482	156	
286.08446	78	
286.43136	82	
286.84831	178	
286.92400	82	
287.25469	78	
287.41068	74	
287.85138	136	
288.87407	74	
290.14200	72	
290.40187	74	
290.85460	260	1+
292.16043	106	
292.93511	76	
293.10649	78	
293.84559	76	
294.10850	110	
294.93047	100	
295.83164	78	
295.93515	92	
297.25082	92	
298.37380	96	
299.87105	152	1+
299.90277	78	
300.93117	72	
303.86304	84	
304.89667	80	
306.88223	208	1+
307.43240	86	
307.99464	78	
308.87200	274	1+
309.22878	78	
309.52880	82	
311.89665	108	
312.94702	84	
313.10575	82	
313.87125	128	
313.98610	88	
314.78738	84	
315.81861	76	
317.76809	80	
318.02444	78	
319.88531	120	
322.37060	96	
322.73223	80	
323.14709	92	
323.31712	78	
324.25168	74	
324.89066	538	1+
325.29402	82	
325.96537	84	
326.30630	202	1+
328.81585	108	
328.87921	264	1+
330.19309	76	
333.18574	78	
335.26174	94	
335.31127	84	
337.39449	78	
337.84576	82	
337.88417	128	
339.81459	78	
341.26015	92	
END IONS

###FS:    #m/z: 359.96055 #charge 1+
###MS: 50
###MSMS: 52
BEGIN IONS
TITLE=Cmpd 38, +MS2(359.9605), 28.0-35.0eV, 1.1min #52
RTINSECONDS=65.395
SCANS=50,52
PEPMASS=359.96055	66604
CHARGE=1+
76.57879	80	
188.06587	92	
191.10252	86	
197.91454	78	
204.97296	82	
205.94942	234	1+
207.94385	80	
209.94239	350	
215.90160	82	
219.91117	78	
222.89655	76	
222.95085	896	1+
223.08177	74	
223.12895	90	
223.88733	224	1+
224.94634	770	1+
224.96553	322	1+
225.05384	90	
225.88440	180	
226.89744	106	
226.94565	1382	1+
227.86456	146	
228.94177	1032	
234.96061	92	
238.93922	74	
239.14631	134	
240.14442	108	
240.94153	296	
240.96329	800	1+
241.94201	312	
242.89606	74	
242.95909	582	1+
244.95778	766	
245.94016	268	
246.95281	696	1+
246.97857	200	
247.09682	86	
248.80251	614	
250.08211	86	
250.79988	82	
250.94797	274	
251.02920	84	
251.97155	78	
252.95123	124	
255.07066	84	
255.94749	138	
255.97947	86	
258.88027	106	
259.14633	94	
259.44083	84	
259.54754	82	
260.82922	86	
260.96885	562	1+
262.13954	78	
262.40421	98	
263.80211	78	
263.82420	86	
265.82043	86	
266.81175	532	1+
267.14543	118	
267.42050	78	
268.95952	404	1+
269.33943	98	
269.79907	132	
270.88727	76	
272.80034	84	
273.10869	78	
273.80743	78	
273.96698	126	
275.80851	410	1+
275.97235	122	
276.02853	94	
276.34499	92	
276.54078	92	
276.81128	358	1+
276.85241	342	1+
278.42247	78	
278.79961	124	
279.10341	80	
279.79893	118	
280.05199	92	
280.13828	76	
280.79095	864	1+
280.82077	76	
281.08449	104	
281.15245	104	
281.90435	80	
282.87726	114	
283.06038	74	
283.11979	92	
284.82181	288	1+
285.07605	78	
287.42367	76	
287.81263	82	
289.86153	182	1+
289.87773	136	
290.78889	226	1+
291.24782	80	
291.90582	78	
291.93331	238	1+
292.82366	76	
292.85161	186	1+
294.43732	108	
294.85535	132	
295.86035	78	
296.13815	104	
296.80749	602	1+
297.95794	104	
298.51373	88	
298.80161	1292	1+
298.86086	204	1+
299.06963	76	
299.73914	86	
299.82137	124	
299.95393	92	
300.79045	82	
302.50717	94	
302.79423	100	
302.85287	76	
303.04530	76	
303.80895	84	
304.81154	80	
305.28970	78	
305.38832	104	
305.92309	84	
306.43305	126	
307.83666	100	
309.30190	80	
309.91340	76	
310.79154	82	
312.40218	78	
312.81039	102	
314.12985	76	
314.88515	132	
315.28428	98	
316.00010	98	
316.81346	192	
316.89634	88	
316.91528	84	
318.94857	82	
319.93807	126	
320.74115	74	
321.81792	120	
322.30794	82	
324.09236	80	
324.82446	80	
325.15653	90	
326.15394	76	
327.78629	74	
327.87889	138	
327.90340	76	
329.31911	86	
329.62011	94	
332.51992	94	
336.94606	214	
337.11553	184	
338.05097	84	
339.77152	78	
340.19257	134	
340.26521	76	
342.90797	112	
343.27388	192	
344.41023	116	
344.94930	84	
350.43050	94	
352.60613	74	
354.42524	114	
355.40442	92	
355.41964	76	
358.16602	84	
358.19748	152	
358.68471	82	
360.88092	80	
364.07710	74	
END IONS

###FS:    #m/z: 313.92839 #charge 1+
###MS: 50
###MSMS: 53
BEGIN IONS
TITLE=Cmpd 39, +MS2(313.9284), 28.0-35.0eV, 1.1min #53
RTINSECONDS=66.1675
SCANS=50,53
PEPMASS=313.92839	32046
CHARGE=1+
73.32081	84	
184.86013	84	
192.82243	62	
193.89685	68	
193.96655	76	
193.99922	76	
195.98275	72	
197.09816	66	
197.87152	74	
205.95385	72	
207.97761	66	
208.90650	64	
212.87489	170	
219.94938	62	
223.96133	220	
223.97750	84	
224.97466	66	
225.07408	72	
225.96484	86	
226.94996	98	
227.95851	66	
228.89503	118	
228.95932	92	
229.16180	72	
230.89075	140	
231.92513	70	
233.95295	76	
234.14260	82	
234.55037	92	
234.89077	104	
234.96934	210	
235.85038	106	
237.42886	72	
237.87951	80	
241.00905	80	
242.24963	74	
242.89203	84	
243.08359	74	
244.19921	80	
244.44855	62	
244.87588	66	
245.22466	82	
245.89612	74	
245.98863	72	
246.07326	70	
246.90218	82	
246.97658	118	
248.83568	68	
248.85496	78	
248.89777	104	
248.94985	72	
250.24988	74	
250.59350	78	
250.89294	218	1+
250.95019	318	
251.24708	86	
251.98523	82	
252.07106	100	
252.95113	68	
253.06430	80	
254.02064	60	
255.77716	72	
256.80711	74	
257.00995	86	
258.44004	160	
258.87347	108	
258.90492	64	
258.94251	92	
260.03041	86	
260.94648	130	
261.83936	68	
261.89132	62	
262.94928	68	
263.10883	64	
263.90148	130	
264.91011	72	
265.82630	76	
265.87848	90	
267.13339	66	
267.17547	66	
267.86046	66	
267.96511	60	
268.13949	74	
268.90766	272	1+
268.95974	86	
269.18437	72	
271.06116	82	
272.80230	258	1+
272.84521	66	
272.93848	104	
272.98104	94	
273.97272	66	
274.30734	86	
275.20102	68	
275.84701	72	
275.94080	70	
277.08225	106	
278.06658	72	
278.15429	64	
278.80379	72	
278.85104	66	
278.89403	82	
278.91492	68	
278.96998	64	
279.91623	98	
280.33162	102	
280.79251	66	
281.02294	80	
281.43040	78	
281.82112	74	
282.86461	102	
282.88868	72	
283.86359	312	1+
284.14350	64	
284.79605	80	
285.79658	162	
286.91558	148	
287.73587	62	
289.02835	74	
290.88245	148	
290.91657	106	
292.86147	84	
294.81252	84	
294.85047	82	
295.22575	88	
295.71837	156	
296.23097	86	
296.86014	122	
297.14472	100	
298.07025	66	
299.05278	102	
300.44103	94	
301.04145	90	
302.38129	86	
302.81258	178	1+
303.20987	82	
303.97828	106	
304.44258	68	
304.87264	192	1+
305.89524	88	
306.27316	68	
307.29250	80	
307.95361	76	
308.26609	68	
309.26515	70	
309.29529	84	
309.80969	70	
309.89448	112	
310.30672	64	
311.86170	72	
312.87097	74	
314.04736	66	
314.27860	164	
316.16351	72	
316.39086	92	
316.43658	92	
END IONS

###FS:    #m/z: 322.92914 #charge 1+
###MS: 54
###MSMS: 55
BEGIN IONS
TITLE=Cmpd 40, +MS2(322.9291), 28.0-35.0eV, 1.2min #55
RTINSECONDS=69.862
SCANS=54-55
PEPMASS=322.92914	538068
CHARGE=1+
185.59899	112	
188.94784	80	
191.56449	76	
193.89082	130	
196.08955	78	
196.88307	78	
198.92994	78	
198.99576	76	
203.95102	98	
205.94710	260	
206.96205	72	
209.92114	80	
211.36987	70	
212.87377	110	
214.14069	68	
214.87457	122	
215.09762	72	
215.97564	84	
216.43438	102	
217.54654	88	
217.99427	78	
221.87848	80	
221.94324	204	
221.96272	90	
222.96164	142	
223.46511	68	
223.86594	76	
223.95791	454	1+
224.91200	72	
225.86508	68	
226.90491	230	1+
227.10336	134	
227.84039	72	
229.83742	74	
234.92515	68	
235.96847	100	
236.89573	72	
236.91451	90	
237.07729	78	
238.02528	72	
238.81210	82	
238.88689	128	
238.90119	222	1+
238.93869	224	
239.07603	156	
239.79332	132	
239.88560	84	
239.90091	184	1+
240.80302	80	
240.81844	80	
240.86978	104	
240.93960	3040	
241.01825	70	
241.05260	108	
241.32710	74	
241.93844	7990	1+
242.03529	70	
242.12292	228	1+
242.19424	72	
242.94083	5684	1+
243.81904	80	
243.88678	78	
244.82452	116	
244.93931	1242	1+
246.85698	116	
246.97518	92	
247.85644	72	
247.97515	160	
248.00017	80	
248.90167	90	
248.95376	70	
249.91716	82	
249.93722	68	
250.22617	76	
250.94164	82	
253.80527	88	
254.38068	106	
255.10785	82	
255.65777	74	
255.67114	90	
256.01085	70	
256.78727	70	
256.83938	106	
256.89556	72	
257.93400	82	
258.10925	74	
258.97412	116	
259.93930	76	
259.97495	72	
261.40839	86	
261.83132	322	1+
261.89305	68	
262.47973	88	
262.83509	230	1+
262.96858	138	
264.24110	72	
264.97675	82	
265.06019	74	
266.87048	90	
267.86431	72	
268.81598	148	
268.95807	234	
271.80959	70	
272.13517	86	
272.83975	80	
273.79075	82	
273.82731	128	
275.02996	74	
277.93317	98	
278.84090	76	
278.90023	98	
278.93335	72	
279.09074	696	1+
279.80130	80	
279.83208	80	
280.84377	110	
281.96424	72	
282.21805	84	
282.86036	440	1+
283.06813	426	1+
283.86357	346	1+
284.29317	326	
284.88723	68	
284.98055	124	
285.00099	76	
287.92935	138	
288.15667	74	
289.79447	68	
289.87923	78	
290.02721	74	
291.80515	134	
292.80161	120	
292.93801	148	
293.00641	68	
293.25671	92	
293.86677	216	
293.91512	74	
294.79559	70	
296.80809	84	
297.79070	78	
297.86682	92	
298.68120	86	
299.78356	74	
300.29833	68	
300.78992	94	
300.84976	80	
301.80678	92	
302.23784	74	
302.85057	72	
302.86576	84	
303.86470	72	
304.38061	76	
305.20592	84	
306.88165	76	
307.60457	94	
308.29247	498	1+
308.79217	92	
308.83357	82	
309.82458	76	
310.87593	70	
313.82733	78	
314.11464	76	
319.84001	84	
323.88278	74	
324.89324	284	1+
326.17185	88	
END IONS

###FS:    #m/z: 340.93954 #charge 1+
###MS: 54
###MSMS: 56
BEGIN IONS
TITLE=Cmpd 41, +MS2(340.9395), 28.0-35.0eV, 1.2min #56
RTINSECONDS=70.6345
SCANS=54,56
PEPMASS=340.93954	206510
CHARGE=1+
171.45092	120	
181.93508	96	
192.92627	146	
193.93418	154	
197.88695	92	
198.87619	74	
206.98367	84	
212.87455	104	
212.93248	110	
213.88416	86	
213.93872	724	1+
214.88197	436	1+
215.41300	100	
215.88601	372	1+
215.94565	102	
216.89697	74	
217.88233	174	
218.88528	100	
219.90410	84	
220.36288	92	
222.52258	76	
222.87289	78	
223.95846	234	
224.87717	74	
224.97654	92	
227.11624	104	
227.95403	102	
230.88765	110	
231.94993	748	1+
233.89653	264	
234.03177	86	
235.90199	76	
236.86395	74	
238.06122	72	
239.02825	86	
239.89920	74	
239.91857	72	
240.83281	96	
240.84863	102	
240.90585	74	
240.92301	76	
241.84495	306	1+
243.51840	84	
243.83341	108	
243.94792	86	
246.97236	414	1+
249.01753	72	
249.89838	110	
249.96062	118	
253.09374	74	
254.02836	76	
254.82734	74	
254.83613	86	
254.96610	468	
255.07492	316	1+
256.81280	76	
256.83931	76	
256.88829	118	
256.91365	172	
257.07072	90	
257.83328	84	
258.84387	216	
259.84255	126	
259.86099	140	
259.91367	130	
260.83297	638	1+
260.86034	106	
261.11858	74	
261.88291	132	
261.90030	178	
261.97678	88	
262.13871	152	
262.64282	84	
262.83981	86	
262.89208	136	
263.89017	84	
263.92790	80	
264.86248	160	
265.85649	82	
266.98477	74	
268.83984	248	
269.80922	88	
269.92219	72	
269.95640	72	
270.23691	80	
270.84191	320	1+
272.91238	78	
272.93425	220	1+
273.79095	72	
274.81418	84	
274.85804	178	
275.84506	170	
275.86140	110	
276.85592	420	
277.85573	360	
277.90084	160	
278.84801	904	1+
279.24274	110	
281.04956	98	
282.86398	266	1+
283.03129	74	
284.86408	112	
286.96752	82	
287.98569	76	
288.80897	100	
290.79000	98	
290.85627	128	
290.87799	76	
291.39457	94	
291.95029	102	
292.86264	80	
292.93493	104	
293.42908	82	
293.87079	80	
294.67143	72	
294.86942	78	
295.85273	76	
295.86742	74	
296.86215	130	
296.93090	88	
296.97557	78	
297.09188	132	
297.14243	74	
299.41808	80	
299.67106	78	
299.86651	128	
300.90514	74	
301.86167	114	
302.66697	86	
302.80591	78	
303.73275	76	
303.95007	116	
306.45367	82	
306.88388	78	
307.94952	82	
309.16356	92	
309.92013	152	
310.35036	84	
311.88254	126	
315.86031	72	
316.81682	72	
318.29166	100	
320.15633	72	
320.29334	122	
320.39589	84	
321.42560	84	
324.29823	96	
324.89195	198	
326.18247	72	
327.11695	74	
328.87384	178	1+
329.89259	84	
336.04617	86	
337.98212	102	
338.22759	72	
338.52211	80	
338.80184	84	
340.19980	100	
342.31258	84	
343.27069	72	
343.89876	76	
343.92363	80	
346.41499	76	
END IONS

###FS:    #m/z: 336.94500 #charge 1+
###MS: 54
###MSMS: 57
BEGIN IONS
TITLE=Cmpd 42, +MS2(336.9450), 28.0-35.0eV, 1.2min #57
RTINSECONDS=71.4065
SCANS=54,57
PEPMASS=336.94500	84060
CHARGE=1+
190.04492	92	
193.94941	88	
200.47955	100	
205.94981	110	
206.41163	94	
211.00620	74	
211.94380	1438	1+
212.88103	424	1+
213.01191	86	
213.94020	516	
214.87886	514	1+
215.90286	108	
217.94237	86	
223.83632	78	
223.96842	174	
224.42062	82	
224.83474	80	
224.96477	84	
224.97668	120	
225.00799	78	
225.88114	92	
229.16014	102	
229.95509	1164	
230.04846	76	
230.88913	402	
230.91135	112	
231.78666	80	
231.89165	224	
231.94838	1046	1+
232.82370	72	
233.89594	350	1+
234.05512	96	
234.08410	92	
234.82467	106	
235.11489	80	
235.42754	100	
235.89428	204	
236.07411	88	
236.79577	82	
236.84991	94	
237.74392	108	
237.84916	76	
238.05843	140	
238.07317	88	
238.89754	74	
239.82252	106	
240.43166	76	
240.81822	80	
240.83781	110	
241.95283	104	
242.49817	78	
243.83729	158	
244.98445	98	
246.90366	198	
246.92176	76	
247.54162	86	
247.96389	522	
248.89726	236	1+
249.05271	74	
249.95953	284	
250.83069	84	
251.87825	84	
251.92490	80	
252.80077	78	
252.83254	182	1+
252.97176	856	1+
253.16106	150	1+
253.90940	204	1+
253.94420	82	
254.08909	84	
254.96459	566	
255.07263	270	
256.85242	96	
257.05105	82	
257.82742	100	
258.04442	80	
258.80732	126	
258.84560	792	1+
259.66818	82	
259.91379	84	
259.95354	84	
260.11166	74	
262.87572	86	
264.41477	86	
264.81650	86	
265.15041	102	
265.94047	112	
266.84895	138	
267.01322	86	
267.07713	94	
267.82810	90	
268.84089	216	
269.83970	172	
269.97075	92	
270.84214	168	
270.95220	88	
270.97415	76	
271.80363	80	
271.85515	98	
271.94828	112	
272.98097	160	
273.16774	104	
273.85279	90	
274.44593	100	
275.07256	88	
275.83503	74	
275.86170	186	
275.87970	76	
276.85668	790	1+
277.83022	364	1+
278.53932	104	
278.88388	78	
279.09974	92	
279.96570	72	
280.72828	106	
281.04913	196	
281.11746	88	
281.81177	78	
281.84861	76	
282.92987	76	
283.56431	92	
284.79824	76	
285.26258	84	
285.83740	76	
285.85407	130	
285.95753	76	
286.85015	532	1+
287.64197	74	
289.86093	146	
293.10632	142	
293.29261	74	
294.36374	88	
294.74506	84	
295.83839	76	
296.05336	78	
296.87615	114	
298.06395	80	
299.06192	136	
299.86971	146	
303.94592	92	
303.99304	72	
305.92276	102	
306.43222	92	
307.88553	182	1+
310.87752	220	1+
311.00535	76	
312.85362	80	
314.46716	82	
315.94230	152	
316.16586	80	
317.28249	84	
317.66531	82	
317.75064	84	
317.86904	80	
318.43802	106	
321.82383	78	
322.54235	76	
323.20834	86	
324.89339	162	
325.81456	78	
325.89703	98	
329.37069	100	
329.87217	134	
337.73529	78	
340.89050	76	
341.35761	98	
END IONS

###FS:    #m/z: 322.92887 #charge 1+
###MS: 58
###MSMS: 59
BEGIN IONS
TITLE=Cmpd 43, +MS2(322.9289), 28.0-35.0eV, 1.3min #59
RTINSECONDS=75.072
SCANS=58-59
PEPMASS=322.92887	547802
CHARGE=1+
53.63376	68	
87.22602	80	
142.30109	70	
152.29793	76	
192.89001	66	
198.03218	72	
199.03400	64	
199.89936	74	
201.04078	162	
202.00728	84	
205.94961	94	
206.92532	78	
209.89282	68	
209.91753	80	
213.96835	66	
216.90240	80	
222.95054	94	
223.95562	426	1+
224.96943	78	
225.88742	68	
226.06821	80	
226.87646	100	
226.89195	76	
227.07775	68	
228.84230	76	
230.81923	74	
230.94058	82	
232.06903	98	
233.03541	76	
235.07499	78	
236.01398	72	
236.80861	76	
238.11606	72	
238.45949	72	
238.89200	66	
238.93820	234	1+
238.96972	72	
239.06798	86	
239.08025	76	
239.78889	146	
240.00325	66	
240.82479	76	
240.89034	68	
240.91000	74	
240.94088	1232	
240.95994	226	
241.80277	68	
241.94143	1786	
242.82720	108	
242.94110	5112	1+
243.82266	64	
244.12776	90	
244.81897	144	
244.93803	1522	1+
245.06370	122	
246.97546	130	
247.98400	88	
249.25211	82	
250.06493	74	
250.46916	64	
251.47095	80	
251.83357	76	
251.92693	72	
252.51213	88	
252.89056	76	
253.83070	74	
253.92475	74	
254.33772	76	
254.79217	70	
256.14059	84	
256.26419	94	
257.79720	160	
258.06018	78	
258.80429	66	
258.83541	232	1+
258.97012	98	
261.47718	204	
261.83424	268	
261.87946	84	
262.83490	112	
262.86187	64	
263.97516	256	1+
264.79447	66	
264.82848	100	
264.85836	90	
265.06272	198	
265.09615	70	
266.08081	74	
267.08945	80	
267.12970	80	
268.95591	132	
269.80015	132	
269.91626	96	
271.85714	88	
272.67656	72	
272.97901	92	
273.79111	140	
275.80190	142	
275.85734	102	
276.81497	74	
278.25102	66	
279.09236	784	1+
280.53701	70	
281.95793	80	
282.27788	78	
282.79141	68	
283.06619	118	
283.88268	86	
283.93864	86	
284.16200	76	
284.29219	362	
284.85805	72	
285.84287	82	
286.15272	70	
286.91049	66	
286.94923	76	
288.80754	72	
289.14907	186	
289.84729	202	1+
289.87961	120	
290.36804	68	
291.79084	78	
292.11804	64	
295.81328	66	
295.83176	68	
295.94588	66	
297.78843	66	
297.81446	166	1+
298.79811	80	
302.14839	72	
303.79404	88	
303.81103	72	
304.02112	72	
305.87787	114	
306.90513	66	
307.24528	80	
307.89352	86	
308.89272	124	
309.09226	68	
309.13991	112	
309.80089	74	
309.87634	168	1+
310.89323	84	
311.13367	98	
311.91248	70	
312.86261	114	
313.84963	96	
314.82439	78	
315.29953	90	
316.99591	74	
318.75472	84	
321.81300	72	
322.11913	74	
323.02576	66	
323.23403	110	
323.90056	80	
324.16557	68	
324.39776	80	
324.87096	78	
324.89601	304	1+
327.18327	68	
END IONS

###FS:    #m/z: 340.93930 #charge 1+
###MS: 58
###MSMS: 60
BEGIN IONS
TITLE=Cmpd 44, +MS2(340.9393), 28.0-35.0eV, 1.3min #60
RTINSECONDS=75.844
SCANS=58,60
PEPMASS=340.93930	206440
CHARGE=1+
75.77829	114	
193.88974	74	
196.88092	82	
208.95250	100	
209.97274	92	
212.11134	86	
213.93941	874	1+
213.96275	84	
215.88907	274	
216.88698	118	
216.94028	82	
217.88218	136	
217.93636	162	
218.91085	82	
221.87648	136	
222.94419	74	
223.95868	168	
224.97222	128	
225.49462	86	
225.99797	102	
226.83703	120	
226.85555	84	
226.89423	130	
227.11065	88	
231.89030	122	
231.94898	788	1+
233.87967	82	
233.89803	546	
233.94835	250	
233.96656	118	
234.92861	92	
235.89541	124	
237.80184	78	
237.88883	86	
237.92701	108	
238.85317	120	
238.86859	90	
239.07047	72	
239.09150	76	
239.78458	72	
239.88284	132	
239.98237	78	
240.83143	214	
241.42271	86	
241.83953	170	
242.82905	80	
244.12951	124	
244.44293	96	
244.82058	92	
244.83651	78	
244.96327	78	
245.86924	86	
246.65152	82	
246.81741	90	
246.97494	214	
247.62847	100	
248.98430	76	
249.13793	74	
249.95649	194	
250.02432	80	
251.84698	76	
251.88629	96	
253.13088	78	
253.41819	80	
253.92256	80	
254.85076	74	
254.96574	422	1+
255.07849	74	
256.84648	116	
256.90057	116	
256.93023	76	
258.84527	382	
258.87536	88	
258.89116	74	
259.07909	80	
259.89293	156	
260.83378	360	
260.84921	264	
261.54343	86	
261.84103	490	1+
262.82877	230	
262.90944	74	
264.87028	78	
265.07889	118	
266.84265	122	
267.13729	380	1+
267.79428	80	
268.84050	304	1+
268.97495	80	
269.47861	88	
269.82249	210	1+
269.91202	82	
270.11998	76	
271.40297	78	
272.85348	92	
272.94030	74	
273.87118	248	1+
273.93336	86	
273.98030	76	
275.84646	116	
275.86057	146	
276.85364	348	
276.88336	172	
276.96770	84	
277.86854	420	1+
278.84435	670	1+
279.00265	84	
279.17844	122	
279.91986	140	
280.95259	76	
281.85563	222	1+
281.89403	174	
283.99466	106	
287.16518	80	
287.42522	84	
287.83558	92	
290.43507	76	
291.80612	164	1+
292.48963	76	
292.93419	122	
293.84289	106	
294.86484	134	
294.93287	96	
295.11427	74	
296.87056	208	
297.87248	106	
297.88886	146	
297.97598	144	
299.01502	104	
299.87009	182	
300.77360	100	
300.87177	72	
300.92235	126	
301.07784	92	
301.85737	404	1+
302.92845	78	
303.46660	84	
305.93171	86	
306.88266	128	
307.29054	100	
307.80091	166	
307.89044	112	
308.29850	78	
308.98012	92	
310.87176	74	
313.79919	78	
322.81600	88	
323.90681	76	
325.82331	82	
325.90310	82	
326.17136	130	
327.31473	88	
328.42160	80	
328.82271	156	
328.94733	110	
330.81564	84	
331.41472	78	
334.04474	80	
336.27906	96	
336.87605	88	
338.19100	92	
338.27818	170	1+
339.74603	78	
340.90127	98	
END IONS

###FS:    #m/z: 363.95508 #charge 1+
###MS: 58
###MSMS: 61
BEGIN IONS
TITLE=Cmpd 45, +MS2(363.9551), 28.0-35.0eV, 1.3min #61
RTINSECONDS=76.616
SCANS=58,61
PEPMASS=363.95508	78244
CHARGE=1+
189.86035	218	
191.85910	210	
197.95607	82	
206.93056	90	
207.87326	82	
209.94443	250	
210.88359	168	
211.94167	86	
212.87880	698	
221.86556	92	
222.95072	744	1+
224.94740	312	
225.88185	202	1+
226.00175	92	
226.94799	1190	1+
226.97305	118	
227.83103	110	
227.93280	176	
228.89604	324	
228.94111	1494	1+
229.47251	92	
229.95227	86	
230.88841	860	1+
230.95542	82	
232.88474	90	
232.90429	82	
234.09936	104	
234.14223	128	
238.60341	86	
240.83495	180	1+
240.94045	608	
240.96158	528	1+
241.94203	566	
242.94176	814	1+
243.83373	202	
244.93900	188	
244.95655	938	
245.44820	130	
245.83639	146	
245.94246	224	
246.15450	116	
246.90488	100	
246.95093	994	1+
247.02383	82	
247.80868	174	
247.97541	170	
248.80139	488	1+
248.90036	322	
250.89510	170	
250.96510	158	
251.92863	92	
252.79888	160	
254.11640	108	
255.95767	92	
258.84228	294	1+
260.46030	82	
260.83047	124	
261.82773	90	
263.83175	150	
263.98033	214	
264.11744	104	
264.79240	122	
264.81270	828	1+
265.23826	128	
265.91250	86	
265.97242	124	
266.78569	114	
266.96058	86	
267.77202	100	
267.78785	108	
267.81399	116	
268.80710	152	
268.84177	104	
268.96005	128	
269.96762	488	1+
270.14192	96	
270.83254	102	
271.84790	108	
271.92950	154	
272.91703	132	
274.79884	144	
274.92519	150	
276.80837	126	
276.85511	160	
277.81854	82	
277.85338	88	
277.89418	106	
278.79727	368	1+
278.85118	212	1+
279.10323	88	
279.95332	90	
280.68135	84	
280.79528	618	
280.85004	134	
281.79281	322	
282.78812	230	
282.85781	90	
283.78877	194	
283.85029	144	
283.98244	84	
284.79308	116	
284.82396	252	
284.85878	86	
285.79264	190	
285.84800	130	
286.82690	132	
286.95514	82	
288.85845	84	
289.99584	90	
292.81718	82	
293.11683	124	
293.84878	114	
295.42850	84	
296.80694	364	
296.84165	80	
297.79959	1670	1+
298.41817	100	
298.80201	1412	1+
299.83904	126	
300.80171	428	1+
301.02020	82	
301.86103	178	
302.85507	742	1+
303.85594	484	1+
305.08317	82	
306.06255	92	
306.88796	94	
306.94560	110	
307.13576	82	
308.52505	92	
309.21544	84	
309.83564	78	
310.92381	86	
311.85882	96	
314.82010	112	
315.81157	676	1+
316.44755	96	
316.81254	462	1+
317.08999	82	
317.88215	80	
318.40551	130	
318.80666	184	
318.94726	90	
319.37927	88	
321.04670	86	
321.81957	158	
323.92867	86	
324.44183	82	
324.89338	152	
325.14568	94	
326.86819	134	
328.16757	80	
328.38842	82	
328.88976	104	
329.87215	402	1+
330.81818	82	
331.82195	86	
335.86229	118	
336.94096	148	
337.49811	86	
338.82336	110	
339.90699	82	
341.18749	172	1+
342.90683	112	
349.31421	80	
353.88909	140	
354.41842	86	
358.18504	80	
361.78666	82	
361.95482	82	
364.88801	88	
366.78389	86	
367.13835	84	
367.79964	98	
END IONS

###FS:    #m/z: 322.92915 #charge 1+
###MS: 62
###MSMS: 63
BEGIN IONS
TITLE=Cmpd 46, +MS2(322.9292), 28.0-35.0eV, 1.4min #63
RTINSECONDS=80.2845
SCANS=62-63
PEPMASS=322.92915	584112
CHARGE=1+
182.83890	70	
189.98736	76	
195.07792	72	
196.86063	86	
196.98469	92	
197.96343	96	
198.08239	78	
199.86100	72	
199.95129	82	
200.88345	78	
205.94608	68	
206.01830	70	
206.94662	80	
206.97133	72	
207.13005	70	
209.95128	132	
211.00748	78	
212.00236	82	
212.40483	94	
212.89205	80	
212.94585	70	
217.89999	142	
220.87343	112	
222.94974	84	
223.94512	152	
223.95623	332	1+
225.04099	100	
226.96750	118	
228.82020	68	
229.91168	72	
230.83409	68	
230.90798	210	
231.89325	88	
232.99612	68	
233.02205	94	
233.89279	66	
233.95112	68	
235.79316	74	
235.93300	82	
236.03867	70	
236.38386	92	
238.08579	68	
238.94374	184	
239.07329	68	
239.78371	154	1+
239.89890	66	
240.86191	64	
240.93954	1908	
241.02408	74	
241.12157	82	
241.89097	84	
241.93826	6062	1+
242.81180	66	
242.94054	4470	1+
242.97902	84	
243.05679	90	
243.81558	72	
243.82228	218	1+
244.85401	66	
244.93886	1332	1+
246.97358	466	
250.87433	64	
250.94707	230	
250.96504	66	
251.83727	72	
252.02659	72	
253.91679	80	
254.00082	94	
255.14301	66	
256.82086	96	
256.84060	64	
257.79700	68	
257.91804	78	
258.85351	100	
258.96752	66	
260.33952	162	
260.45246	76	
260.83461	78	
261.82595	84	
261.91275	70	
262.12943	72	
262.85385	82	
263.15640	112	
263.49719	72	
263.95906	72	
263.97158	76	
264.06167	162	1+
264.17516	92	
264.89401	72	
265.15236	76	
265.79032	72	
265.85260	74	
267.05579	84	
267.80601	84	
268.95879	90	
270.81064	78	
271.81385	64	
272.13662	144	
272.84841	194	
275.44344	72	
275.80834	132	
276.82684	144	
276.84483	216	1+
276.86094	100	
277.81880	68	
277.91513	64	
279.09115	1138	1+
280.41590	68	
280.83946	100	
280.85241	64	
281.79276	66	
282.04674	74	
283.86440	76	
284.07072	164	
284.29557	182	
284.79594	78	
285.06108	92	
285.10680	74	
285.29355	134	
288.88048	82	
289.78321	88	
289.85948	216	1+
289.87375	262	1+
290.89987	74	
294.17604	98	
295.85927	74	
296.92049	66	
298.80463	74	
299.77976	198	1+
301.87513	126	
302.16752	74	
303.72752	82	
306.42138	88	
306.87812	162	
307.79764	160	
307.82263	72	
307.88979	118	
308.01185	70	
308.86586	154	1+
308.91750	90	
309.90689	66	
309.93109	72	
310.41505	68	
311.96374	68	
312.15714	72	
313.78191	64	
313.88209	76	
316.93716	68	
319.30454	82	
320.16132	126	
321.17655	70	
321.22269	102	
321.86567	84	
321.93413	72	
323.23962	88	
323.84079	68	
324.89176	202	
324.98169	76	
325.20987	66	
325.24956	72	
325.77901	76	
325.79683	74	
326.84398	72	
END IONS

###FS:    #m/z: 340.93962 #charge 1+
###MS: 62
###MSMS: 64
BEGIN IONS
TITLE=Cmpd 47, +MS2(340.9396), 28.0-35.0eV, 1.4min #64
RTINSECONDS=81.0565
SCANS=62,64
PEPMASS=340.93962	230388
CHARGE=1+
128.45272	80	
182.93505	72	
190.94969	80	
200.94238	74	
203.97900	80	
205.87918	82	
210.06490	80	
210.85454	76	
213.03362	98	
213.87147	96	
213.93904	666	1+
215.88471	248	
215.94099	186	
217.87886	324	1+
219.49797	72	
223.95961	416	
225.89828	118	
227.93495	72	
228.88343	76	
228.93756	106	
230.88595	108	
230.90328	88	
231.83518	80	
231.89032	172	
231.94771	1198	1+
232.13834	86	
233.89200	96	
233.94386	126	
235.07687	88	
235.89287	246	
236.90146	150	
236.92035	86	
238.82145	74	
238.85015	72	
239.90653	70	
240.83126	146	
241.11742	76	
241.84478	204	
241.88656	76	
241.92466	78	
242.83483	512	1+
244.00325	92	
245.87035	122	
245.93967	104	
246.97466	156	
247.85838	78	
248.83586	110	
249.12586	130	
249.15161	78	
249.91366	76	
249.95557	98	
250.65208	76	
250.87175	76	
251.15553	82	
253.19332	72	
254.90375	134	
254.96521	356	
255.07593	162	
255.97974	72	
256.95920	80	
257.85450	548	1+
258.84161	314	
258.85688	394	1+
258.90909	84	
259.11480	72	
259.84623	216	
259.92763	108	
259.95835	136	
260.83596	260	
261.83022	192	
261.89116	92	
262.85060	320	1+
263.02731	102	
263.83736	110	
264.90034	76	
265.14046	76	
266.12709	72	
267.13615	116	
267.83069	86	
268.84158	254	
269.79303	72	
269.85170	178	
270.83408	72	
271.51200	102	
271.84946	108	
272.10318	72	
272.94438	72	
273.94756	94	
274.86066	124	
275.10729	72	
275.80826	74	
275.84500	112	
275.86509	184	
276.85729	320	
277.81654	82	
277.86064	278	
277.95384	70	
278.84361	828	1+
278.87963	110	
279.90834	80	
279.92867	138	
280.16694	74	
280.87655	78	
280.93836	80	
281.12563	82	
281.79211	156	
282.27159	74	
282.85843	210	1+
282.95265	72	
283.43185	92	
283.74003	72	
286.26312	78	
286.91132	72	
287.11551	72	
288.87206	96	
289.16415	84	
289.40441	74	
291.80426	72	
291.85736	128	1+
293.85020	94	
294.55766	90	
294.85336	96	
294.89274	92	
295.85951	544	1+
296.08536	92	
296.26061	104	
296.81897	120	
297.28653	96	
297.91998	72	
299.08252	86	
299.78564	70	
299.88110	82	
300.15794	80	
301.87210	90	
302.94245	292	1+
303.15858	78	
304.25885	86	
307.88495	128	
307.92762	102	
309.88540	98	
309.91131	104	
311.86569	74	
312.21764	92	
312.94746	74	
313.87307	164	
315.03375	80	
318.15998	108	
320.32763	86	
324.13024	72	
325.80823	72	
325.89255	138	
326.84357	70	
328.88713	86	
331.87087	76	
333.43208	92	
333.90303	92	
337.88827	102	
338.06492	72	
340.01801	88	
340.87581	116	
342.90893	86	
343.90278	76	
END IONS

###FS:    #m/z: 363.95531 #charge 1+
###MS: 62
###MSMS: 65
BEGIN IONS
TITLE=Cmpd 48, +MS2(363.9553), 28.0-35.0eV, 1.4min #65
RTINSECONDS=81.837
SCANS=62,65
PEPMASS=363.95531	84134
CHARGE=1+
180.40457	100	
184.95198	96	
187.86667	156	
189.85963	160	
190.00753	84	
191.85646	170	
192.07305	102	
196.88308	134	
196.93822	98	
205.94123	186	1+
207.87895	140	
209.94089	308	1+
210.88371	122	
210.89811	84	
212.87847	466	1+
218.89809	220	1+
222.94978	198	
222.97555	104	
223.94051	88	
223.95471	146	
224.94924	440	1+
224.96623	378	1+
225.87633	84	
226.90820	132	
226.94563	1666	1+
227.93095	186	
228.10107	98	
228.89260	228	1+
228.91681	86	
228.94214	1660	1+
229.52081	82	
230.88869	1100	1+
232.88339	142	
233.14592	112	
233.95836	86	
234.88159	92	
240.83170	254	1+
240.93887	674	
240.96120	336	
241.93875	1798	1+
242.94132	1192	1+
243.95490	78	
244.93677	226	
244.95661	1190	1+
245.89381	164	
245.93863	302	
246.95126	1100	1+
247.99960	78	
248.12909	94	
248.80377	196	
248.89895	460	1+
249.80241	124	
250.80252	168	
250.89288	116	
250.94502	100	
250.97054	80	
251.00795	94	
251.78857	80	
251.80586	84	
252.83777	90	
253.07631	102	
256.94081	82	
257.81430	112	
257.90421	92	
258.84281	252	
259.85824	92	
260.27016	92	
260.83529	78	
260.87464	80	
260.96690	696	1+
262.43995	86	
263.38154	78	
263.83444	78	
264.03967	80	
264.82114	196	
265.09810	82	
265.74829	100	
265.79049	128	
266.81224	766	1+
266.84565	124	
267.97022	186	
268.20202	78	
268.79854	82	
268.95959	140	
269.85120	86	
269.97101	266	
271.59492	102	
271.85504	106	
271.90496	82	
272.86947	76	
273.92490	122	
274.57817	116	
274.81817	94	
276.85695	128	
277.80596	120	
277.86081	124	
278.09911	322	1+
278.79856	224	
278.81340	150	
278.84184	402	1+
278.86640	86	
279.79820	200	
280.79270	752	1+
280.92572	78	
281.99533	106	
282.79084	152	
283.91170	78	
284.79485	150	
284.82324	348	1+
285.84666	302	1+
286.81993	120	
286.86164	88	
287.93266	132	
289.54644	80	
289.83482	84	
293.11549	108	
294.40558	84	
295.86303	128	
295.93541	80	
296.81025	380	
296.88128	194	1+
297.80708	232	
298.79959	2018	1+
299.41189	86	
299.86921	146	
299.91555	82	
300.41320	78	
300.91817	82	
300.93283	80	
301.86210	168	
302.86103	90	
303.79850	80	
303.85695	322	
304.90042	80	
305.83095	114	
305.94857	98	
307.21923	78	
308.83343	80	
308.88689	92	
309.42505	84	
309.89155	100	
310.89161	92	
311.41313	92	
313.90370	76	
314.60465	84	
315.81253	362	1+
316.42806	176	
317.89531	84	
318.31347	104	
318.81582	272	1+
321.81594	184	
322.81220	206	1+
323.00578	90	
326.87438	216	1+
328.28829	102	
330.16212	100	
334.96068	82	
335.88347	132	
336.94350	214	
337.94858	130	
338.95246	82	
339.82624	132	
340.16073	90	
340.93903	174	1+
341.82734	78	
341.98627	80	
342.20458	84	
344.91032	92	
346.50617	76	
348.04181	84	
350.38457	112	
350.88797	90	
351.75576	84	
356.42532	76	
356.99369	80	
358.92168	80	
358.95006	98	
361.75621	78	
364.42108	78	
367.13123	128	
END IONS

###FS:    #m/z: 363.95527 #charge 1+
###MS: 66
###MSMS: 67
BEGIN IONS
TITLE=Cmpd 49, +MS2(363.9553), 28.0-35.0eV, 1.4min #67
RTINSECONDS=85.5065
SCANS=66-67
PEPMASS=363.95527	101196
CHARGE=1+
46.69066	78	
85.28393	106	
104.54317	124	
139.08529	92	
183.86629	78	
189.86286	312	
191.85691	292	1+
196.88473	134	
198.96816	82	
205.95013	108	
207.87319	82	
207.94662	144	
208.88048	114	
209.87115	208	1+
209.94339	494	1+
210.88595	284	1+
212.87762	1250	1+
219.87825	80	
222.95024	1354	1+
224.04384	104	
224.13922	80	
224.94723	2050	1+
224.98214	146	
226.94771	2964	1+
227.87544	104	
227.93184	334	
228.89277	284	1+
228.94107	3312	1+
230.79377	176	1+
230.88855	2070	1+
231.02548	102	
232.88036	136	
234.88058	102	
235.84595	154	
236.92578	82	
238.12956	86	
238.82382	78	
239.06669	122	
240.94065	682	1+
240.96145	1534	1+
241.13125	86	
242.38936	84	
242.93998	1466	1+
242.95725	804	1+
243.12937	110	
243.82896	82	
243.98676	100	
244.89491	92	
244.93905	382	1+
244.95728	1412	1+
246.85214	224	1+
246.95184	1656	1+
247.01837	78	
248.80115	578	1+
248.89840	1044	1+
252.10616	82	
252.38712	80	
252.95540	116	
253.84714	84	
253.90441	170	
254.86449	94	
257.40767	84	
258.79829	92	
258.84509	216	
258.97554	246	
259.84553	124	
259.85686	94	
260.02631	80	
260.44058	90	
260.83730	180	
260.96809	620	1+
261.84006	126	
262.06624	80	
262.82147	206	1+
263.82167	138	1+
263.97645	178	
266.13285	80	
266.78522	116	
266.81221	740	1+
266.86478	102	
266.95091	86	
267.97295	192	
268.80765	92	
268.96086	368	1+
269.96534	308	1+
271.78355	100	
276.80915	128	
276.85592	392	1+
278.79852	232	
278.84297	80	
279.79863	224	
280.78883	1210	1+
280.96670	84	
281.85859	160	
281.87037	94	
282.40562	112	
282.82129	356	1+
282.90543	226	1+
282.98617	140	
283.85001	198	
283.95842	130	
284.78353	172	
284.85273	98	
284.94706	90	
285.79836	142	
285.84526	458	1+
286.81762	94	
287.08212	80	
287.85204	158	
289.80543	178	1+
290.78343	98	
290.92926	94	
290.97943	90	
291.44247	80	
291.85755	106	
292.43708	166	
293.79516	80	
295.09938	116	
296.80678	192	
296.82238	150	
297.41373	82	
297.80954	138	
297.86711	88	
298.08536	80	
298.80280	838	
298.95921	84	
299.80528	394	
299.86975	158	
300.80247	232	
300.87111	156	
301.04797	104	
301.79203	108	
301.86261	214	
302.79849	92	
302.85431	500	1+
303.80185	88	
303.85777	388	1+
305.83209	90	
307.51658	94	
307.79916	102	
309.21552	88	
309.44014	92	
309.86764	354	1+
310.82620	84	
310.90417	102	
311.12943	94	
311.89070	124	
313.86869	84	
314.82652	86	
315.81875	78	
316.81535	288	
318.81063	270	1+
318.93376	114	
319.94974	88	
321.81746	304	1+
323.12950	122	
323.44286	78	
324.81558	84	
324.88912	98	
325.87598	112	
326.16705	108	
327.00887	92	
328.89134	92	
329.87772	208	1+
332.13937	86	
333.66080	86	
334.37918	82	
336.94709	228	
337.08319	86	
337.94709	94	
338.86877	92	
339.82893	150	
340.84742	98	
340.94639	78	
342.40891	94	
342.82018	78	
343.83030	80	
344.41141	108	
344.78090	90	
345.73420	84	
346.78275	84	
347.75059	170	1+
348.35093	80	
350.08720	150	
350.10865	110	
350.88968	204	1+
353.37657	90	
357.79672	86	
358.70411	174	1+
358.80090	80	
363.71373	84	
365.86675	92	
367.12655	82	
END IONS

###FS:    #m/z: 336.94455 #charge 1+
###MS: 66
###MSMS: 68
BEGIN IONS
TITLE=Cmpd 50, +MS2(336.9446), 28.0-35.0eV, 1.5min #68
RTINSECONDS=86.279
SCANS=66,68
PEPMASS=336.94455	72026
CHARGE=1+
109.56183	74	
198.95260	72	
201.12669	74	
203.85808	82	
205.02890	96	
206.01142	94	
206.97639	94	
207.98147	72	
208.91886	112	
211.94412	1614	1+
212.87570	350	1+
213.93890	844	1+
214.89274	74	
215.88662	246	
215.94144	90	
216.88678	148	
222.83967	70	
222.97358	90	
223.17717	72	
223.96054	326	1+
223.97782	72	
226.15132	72	
227.89126	174	1+
228.84072	68	
229.43521	68	
229.95410	1920	1+
230.88891	776	1+
230.92374	92	
231.94921	942	
232.90285	126	
233.82550	84	
233.89954	172	
233.95289	78	
235.89025	224	1+
236.06323	74	
237.06582	82	
239.90061	80	
240.09674	94	
240.82509	80	
240.83677	292	1+
240.96443	114	
242.85818	84	
242.87086	78	
243.07212	76	
243.87507	68	
246.09299	102	
246.83679	72	
246.97663	128	
246.99886	70	
247.08177	72	
247.96795	524	
248.81187	212	1+
248.89891	188	
248.93627	76	
249.90300	70	
249.96057	204	
250.01466	84	
250.94644	68	
251.02972	72	
251.86172	128	
251.87534	78	
251.92887	84	
252.05165	78	
252.07697	86	
252.18597	72	
252.22932	80	
252.97143	1400	1+
253.06238	82	
253.83086	86	
253.90015	110	
254.04255	190	1+
254.89980	78	
254.96456	386	
256.88997	76	
256.97157	72	
257.85300	80	
258.84677	760	1+
258.91478	88	
258.94446	104	
259.35194	76	
259.95905	94	
260.15325	88	
261.83301	134	
262.85167	96	
263.41734	104	
263.86051	74	
267.79792	76	
267.95775	70	
268.59239	74	
268.83935	324	1+
268.95245	92	
269.09295	80	
269.80102	182	
270.98113	144	
271.00043	82	
271.91797	74	
272.00891	100	
272.12748	72	
272.45381	102	
272.84469	72	
272.97890	72	
273.97387	74	
274.86537	148	
274.88962	70	
275.85471	918	1+
275.88053	110	
276.85681	798	1+
276.91456	78	
277.83917	86	
278.83765	196	
279.83217	186	
279.85468	68	
281.05079	80	
281.79918	94	
282.91335	72	
283.78558	102	
284.88486	76	
285.85323	218	
286.85020	168	
286.91359	84	
287.85409	112	
287.90033	92	
288.85737	96	
289.87970	204	1+
290.03751	102	
290.85267	112	
292.88690	72	
293.10567	160	
293.86795	92	
294.86110	132	
295.02351	72	
295.87323	126	
295.97564	116	
296.15713	90	
297.25713	88	
298.85327	86	
298.87264	68	
298.92303	82	
299.15459	80	
299.38836	92	
299.87093	120	
300.14337	82	
301.23982	74	
303.81938	74	
305.93153	72	
309.86679	248	1+
310.18172	88	
311.83831	82	
311.96161	78	
319.05653	72	
319.16627	94	
319.91942	72	
320.89266	88	
321.42346	68	
321.92759	88	
321.97813	88	
323.89971	88	
323.96303	100	
329.87748	80	
332.96798	78	
334.30460	86	
334.95636	76	
335.16538	68	
335.78617	92	
337.18470	70	
337.76210	70	
337.83428	94	
338.17087	78	
END IONS

###FS:    #m/z: 359.96053 #charge 1+
###MS: 66
###MSMS: 69
BEGIN IONS
TITLE=Cmpd 51, +MS2(359.9605), 28.0-35.0eV, 1.5min #69
RTINSECONDS=87.0595
SCANS=66,69
PEPMASS=359.96053	50670
CHARGE=1+
113.48004	94	
185.93676	80	
193.08019	86	
195.08681	88	
200.88496	80	
201.87800	80	
203.10822	88	
203.87911	80	
207.95801	118	
209.94749	144	
210.94809	110	
214.87798	84	
214.89659	86	
216.85359	92	
218.42773	88	
220.89300	276	1+
221.94849	592	1+
221.99565	82	
222.17872	78	
222.54466	78	
222.95193	510	1+
223.12219	106	
223.88864	110	
224.94901	874	1+
224.97914	176	1+
226.94552	1536	1+
226.97128	104	
227.93232	106	
228.94243	1792	
231.88959	78	
233.84884	164	
234.86536	162	
236.90914	80	
237.00528	104	
237.05838	168	1+
238.79233	94	
239.90736	136	
240.93779	816	1+
240.96185	502	1+
241.79086	80	
242.95765	462	1+
243.42437	106	
243.84984	92	
244.95509	704	
245.80083	258	1+
245.85012	78	
245.94066	234	
246.95272	986	1+
246.97459	132	
247.11276	76	
248.80369	448	
249.13395	92	
249.78974	78	
250.79259	98	
250.95204	94	
251.03327	82	
252.44934	98	
253.03726	80	
253.83646	92	
254.87645	76	
255.18229	106	
255.44909	78	
255.95374	96	
256.90739	78	
256.98608	78	
257.15952	88	
257.40947	84	
258.07353	114	
258.14229	98	
258.84618	148	
258.97442	80	
260.42859	76	
260.97037	238	1+
262.52139	82	
262.85500	108	
262.90663	132	
264.03374	78	
264.79489	124	
265.81175	540	1+
266.81379	462	1+
267.97443	170	
268.12561	92	
268.80975	144	
268.84169	242	1+
269.94875	188	
269.96467	232	
271.82781	80	
272.43753	88	
273.96627	100	
276.79614	100	
276.80884	108	
276.85353	296	1+
277.92285	84	
277.95182	90	
278.05600	78	
278.84537	266	
279.79833	162	
280.79190	914	1+
281.04318	80	
282.79622	272	1+
282.84445	90	
283.83095	120	
283.98535	170	
284.82330	154	
285.07783	106	
285.34952	76	
285.90681	116	
286.82117	86	
287.90640	84	
288.93033	80	
289.82459	100	
290.86421	76	
291.57048	92	
292.43586	184	
293.84650	124	
295.38838	92	
296.80760	266	
296.83794	76	
297.80516	182	
297.96260	88	
298.80317	1004	1+
299.88022	124	
302.89910	92	
303.80537	114	
304.44690	84	
304.94636	88	
305.86716	86	
306.30280	94	
306.88363	78	
308.33975	78	
309.11609	96	
309.79537	224	
309.90040	80	
310.86900	84	
311.46754	86	
311.86026	150	
312.38241	164	
312.84062	80	
312.87714	84	
313.26441	78	
313.89811	90	
313.93616	102	
314.81700	240	
315.35197	84	
315.82494	224	1+
316.81335	114	
317.92406	98	
318.82264	146	1+
318.94162	96	
321.81730	104	
322.76751	88	
323.01650	94	
324.36213	88	
327.28114	76	
329.86936	142	
329.88686	142	
330.02612	78	
331.81503	78	
335.87615	84	
339.02941	80	
341.26208	192	1+
341.83652	88	
344.39761	92	
344.91277	96	
346.27992	104	
346.81953	82	
346.91507	88	
347.77361	94	
348.15157	78	
348.63297	110	
357.83862	86	
359.96247	78	
360.77876	224	1+
363.98780	82	
END IONS

###FS:    #m/z: 336.94494 #charge 1+
###MS: 70
###MSMS: 71
BEGIN IONS
TITLE=Cmpd 52, +MS2(336.9449), 28.0-35.0eV, 1.5min #71
RTINSECONDS=90.726
SCANS=70-71
PEPMASS=336.94494	71876
CHARGE=1+
91.61841	90	
180.17533	74	
182.86888	68	
189.92465	78	
196.89849	84	
197.94043	92	
198.08912	90	
200.89527	78	
202.41409	104	
206.94662	80	
208.88418	140	
209.88899	76	
210.88290	254	1+
211.94342	2376	1+
212.02929	86	
212.87844	650	1+
213.93967	718	1+
215.88578	740	1+
215.98852	80	
218.88449	120	
223.95790	70	
223.97482	146	
225.96884	70	
226.53013	76	
226.89993	68	
227.89251	140	
228.89220	176	
228.93346	70	
229.95408	2076	1+
230.88803	840	
231.87937	136	
231.94982	798	1+
232.46574	72	
233.83534	124	
233.89490	384	1+
233.94873	204	
234.82899	74	
234.84758	74	
235.08474	82	
235.12050	70	
235.37852	94	
235.82166	96	
235.87069	106	
235.94554	146	
236.89259	128	
237.36262	78	
238.83877	118	
239.82985	124	
239.84769	74	
239.98239	80	
240.83188	74	
240.84648	164	
240.96298	78	
241.83607	114	
241.90002	68	
244.86707	72	
244.95784	72	
245.05563	70	
246.97512	270	
247.96682	246	
248.17170	80	
248.89149	72	
249.83218	90	
249.96790	146	
250.83622	300	1+
250.95286	82	
250.98654	86	
252.97160	994	
253.90598	112	
254.05568	88	
254.83739	80	
254.96770	270	
254.99205	88	
255.07427	314	1+
255.92419	76	
256.26225	84	
256.89222	106	
257.84042	70	
258.06580	74	
258.84733	258	
258.90332	86	
259.00569	82	
259.85148	462	1+
260.79860	80	
261.82952	70	
263.83066	186	
264.86348	140	
264.94423	84	
265.81459	90	
266.84619	136	
267.84118	692	1+
268.40511	86	
268.91662	100	
269.08358	72	
269.64968	96	
269.89615	68	
270.98419	186	
271.01054	82	
272.98533	70	
274.03296	78	
274.85627	120	
274.88944	72	
275.82323	74	
275.83768	102	
275.86916	144	
275.97357	132	
276.85887	886	1+
277.64249	80	
277.83510	98	
278.14830	72	
278.83855	150	
279.11756	70	
279.83014	116	
279.91417	82	
281.84077	70	
282.89474	92	
283.91177	92	
284.04638	74	
284.80014	70	
285.84962	134	
286.79891	68	
286.84931	414	
287.84863	328	1+
289.82649	70	
289.85797	122	
289.87914	92	
290.85624	134	
290.96061	76	
292.10104	88	
292.13906	86	
292.86732	238	1+
293.10412	204	
293.82574	116	
293.84973	168	
294.10901	88	
295.42207	90	
295.99024	118	
296.86488	132	
298.85984	166	1+
300.07521	134	
300.88565	68	
305.88061	202	1+
307.80287	82	
309.86481	134	
310.87750	368	1+
312.45619	70	
312.98394	72	
315.30843	70	
317.68060	86	
317.77917	68	
318.78249	110	
318.98863	72	
320.80498	70	
324.22490	74	
324.72915	78	
324.88894	84	
327.88181	94	
328.93817	78	
329.10754	68	
331.87986	70	
332.77991	76	
333.84036	94	
334.91806	80	
337.16896	114	
337.88203	74	
338.17508	90	
339.40016	80	
340.29913	74	
END IONS

###FS:    #m/z: 359.96070 #charge 1+
###MS: 70
###MSMS: 72
BEGIN IONS
TITLE=Cmpd 53, +MS2(359.9607), 28.0-35.0eV, 1.6min #72
RTINSECONDS=91.498
SCANS=70,72
PEPMASS=359.96070	54502
CHARGE=1+
51.68686	84	
67.87322	88	
70.26525	84	
178.94159	76	
183.93473	82	
199.30428	76	
202.91041	134	
204.00527	76	
207.97228	74	
209.94447	126	
212.90439	78	
213.41194	78	
216.86450	86	
220.95947	80	
221.89480	132	
222.61963	82	
222.95322	494	1+
223.89623	110	
224.94765	764	1+
225.03760	72	
225.60133	86	
226.94559	1106	1+
226.97372	136	
227.02016	88	
227.86976	140	1+
227.92864	316	
228.92279	84	
228.94153	1344	1+
229.08621	92	
229.13028	72	
229.82228	102	
233.90772	82	
234.86427	118	
236.90311	78	
238.97439	88	
240.13297	76	
240.93675	626	1+
240.96110	724	1+
242.89978	76	
242.95886	198	
243.96304	134	
244.86160	78	
244.95696	554	1+
246.80944	122	
246.95574	620	
247.10820	112	
247.98327	82	
248.80194	298	1+
249.84965	90	
250.79927	122	
250.84265	86	
250.88489	96	
251.96975	80	
255.85611	102	
255.90760	74	
256.04034	76	
256.87219	82	
257.15176	86	
257.40957	92	
257.44915	76	
257.91804	78	
258.00904	72	
258.14383	246	
258.84624	288	
258.88138	78	
259.86708	90	
260.96885	366	1+
261.20600	76	
263.88152	114	
264.85632	72	
265.97288	80	
266.81573	200	
266.88270	194	
267.78298	78	
267.81308	186	
267.93551	100	
268.80946	96	
268.84192	140	
269.84875	126	
269.87789	74	
269.96557	130	
272.07078	86	
273.95592	100	
274.10196	92	
274.92396	86	
275.96550	174	
275.99386	74	
276.85529	398	1+
277.83292	74	
278.79998	238	
278.84462	272	1+
278.90627	78	
279.80142	118	
280.10928	78	
280.49992	82	
280.79193	548	1+
282.82605	140	
283.05800	102	
284.79166	78	
284.82761	138	
286.15271	100	
286.41855	108	
286.82826	124	
286.90938	82	
288.79531	234	1+
289.82265	74	
290.85801	78	
291.13230	76	
291.56621	76	
291.91660	80	
292.83178	80	
292.85989	220	1+
292.93688	100	
293.98239	78	
295.02119	90	
295.38643	80	
295.85367	198	1+
296.81007	214	
296.92911	82	
297.80108	1266	1+
298.08955	78	
298.80304	1072	1+
299.85817	76	
300.33669	76	
300.79013	90	
301.87510	76	
306.88596	118	
308.85069	88	
310.30905	80	
310.85853	78	
312.87099	74	
312.95356	80	
314.26683	82	
315.11858	76	
316.34045	86	
316.77006	114	
316.81299	228	1+
316.82963	162	
317.42475	88	
317.88485	114	
318.93438	194	
320.16966	72	
321.61703	78	
321.82125	72	
322.78734	82	
322.89544	76	
323.01908	84	
325.79213	76	
330.15878	72	
330.20197	80	
332.89811	88	
334.87966	80	
334.95409	148	
336.94319	164	
337.34260	88	
339.04741	78	
340.93859	124	
341.38019	82	
342.66568	88	
342.89684	270	1+
345.20006	80	
346.81031	108	
352.45612	84	
353.06771	86	
353.85012	74	
358.19611	134	
359.76910	72	
359.95995	84	
360.94084	80	
365.15512	88	
END IONS

###FS:    #m/z: 507.84385 #charge 1+
###MS: 70
###MSMS: 73
BEGIN IONS
TITLE=Cmpd 54, +MS2(507.8438), 28.2-35.2eV, 1.6min #73
RTINSECONDS=92.2705
SCANS=70,73
PEPMASS=507.84385	44630
CHARGE=1+
193.86159	102	
196.01403	132	
222.97196	140	
223.97352	114	
224.97840	186	
232.89853	304	1+
241.85410	138	
250.90431	128	
253.08200	120	
262.13730	394	
263.13681	194	
266.16497	174	
266.86472	108	
267.90655	152	
270.80712	120	
273.85203	114	
276.85939	104	
281.84043	118	
286.78982	150	
287.85221	644	1+
289.87963	634	1+
290.86428	464	1+
293.86080	432	1+
293.87609	358	
296.87025	112	
296.88976	130	
299.80320	140	
303.86751	220	
304.82733	152	
305.86471	636	1+
307.89188	556	
308.14028	366	1+
308.87201	244	
308.88683	620	1+
309.00244	106	
309.96087	234	1+
310.15556	160	
311.16433	110	
311.88292	716	
312.22734	144	
312.81760	148	1+
312.88424	484	
313.76170	104	
314.86581	710	1+
314.89015	110	
316.12571	168	
316.86041	158	
316.89177	116	
317.87457	182	
318.80473	216	1+
319.87307	126	
320.87756	112	
322.36837	130	
323.34630	112	
323.87297	276	
323.94562	248	1+
324.85810	176	
325.90234	214	
326.23891	140	
326.35899	120	
326.88287	1438	
327.80699	120	
327.89760	306	
328.87255	190	
328.89301	232	
329.82251	194	1+
329.87752	372	1+
329.88201	122	
330.05868	120	
332.82383	240	1+
332.87509	1060	1+
333.17267	574	1+
334.36471	190	1+
337.87847	542	1+
337.94279	122	
340.40417	158	
340.86352	112	
342.76784	128	
345.83618	202	1+
346.33714	106	
347.79877	290	1+
348.17248	102	
348.85577	248	1+
348.88839	110	
349.90838	318	1+
350.76372	104	
350.83339	116	
350.88156	294	1+
351.85035	128	
353.89654	202	
353.91632	120	
354.77510	128	
355.89139	276	
356.89246	126	
357.70546	172	1+
358.77898	150	
358.90552	162	
359.75201	104	
359.78213	110	
361.86020	106	
362.89654	108	
363.77074	114	
364.71046	102	
364.74760	110	
365.78538	102	
365.89240	108	
366.83779	228	1+
367.71087	498	1+
367.85795	108	
368.83301	634	1+
369.89325	294	1+
370.72033	198	1+
370.80053	138	
372.38670	230	1+
372.78770	260	1+
372.81948	148	
373.99695	106	
374.82005	244	
375.82525	120	
375.88045	216	1+
380.71947	154	
380.85354	134	
381.79863	120	
381.84922	164	
382.71940	138	
382.88346	264	1+
383.79726	104	
384.71485	120	
384.74950	266	1+
384.85361	330	
385.85324	192	
386.82221	226	1+
386.84677	136	
387.72461	130	
387.84697	112	
388.73903	104	
388.86323	266	1+
389.71099	138	
390.84048	1026	1+
392.36491	102	
392.82013	668	1+
392.86372	232	1+
393.90231	120	
394.79250	178	
394.83703	158	
395.75083	136	
398.72856	370	
398.87100	262	1+
399.73211	324	
399.84972	328	1+
400.72001	132	
403.01503	152	1+
403.77297	112	
403.86653	564	
404.86899	504	1+
406.85706	288	
407.74991	140	
407.86468	688	
408.85024	1978	1+
409.72763	136	
409.83303	630	1+
410.83723	540	1+
412.72666	160	
412.83759	126	
412.88536	156	
413.07703	244	
413.81603	112	
415.84447	194	
416.74766	124	
416.87743	108	
417.86387	144	
418.84439	236	1+
420.87486	176	
421.81294	114	
421.88903	216	
422.86885	754	1+
423.77793	156	
423.86993	464	1+
423.89320	222	
424.77311	190	
425.75941	316	
426.75564	248	
426.86236	1098	1+
427.74513	230	
427.83855	508	1+
428.73264	306	1+
428.75261	244	1+
428.84315	434	1+
429.34200	124	
429.69573	128	
429.87106	126	
429.89439	164	
430.74090	250	
430.85005	172	
430.86652	1414	1+
431.69150	152	
431.86968	1476	1+
432.24036	516	1+
433.84932	184	
439.89395	394	1+
442.75990	206	1+
444.76423	172	1+
444.87078	2618	1+
445.74613	438	1+
446.90051	106	
447.71124	354	1+
448.77484	270	1+
449.87581	450	1+
450.74429	218	
451.86650	126	
452.77680	156	
457.90457	242	
462.88253	770	1+
463.78603	188	1+
467.77788	126	
467.88711	1186	1+
468.20205	128	
469.88098	174	
470.73179	104	
485.78729	252	1+
485.89700	684	1+
511.88505	102	
END IONS

###FS:    #m/z: 322.92942 #charge 1+
###MS: 74
###MSMS: 75
BEGIN IONS
TITLE=Cmpd 55, +MS2(322.9294), 28.0-35.0eV, 1.6min #75
RTINSECONDS=95.9345
SCANS=74-75
PEPMASS=322.92942	817648
CHARGE=1+
88.23229	92	
190.92600	84	
193.89249	202	1+
195.88877	62	
200.48124	90	
200.82778	82	
201.04278	250	
205.94810	276	
207.94566	96	
207.97476	80	
211.86655	76	
212.84705	66	
214.89561	94	
217.41461	74	
218.88530	72	
219.83818	64	
220.87739	70	
220.90100	66	
221.89380	78	
222.13272	70	
222.95338	408	1+
223.82158	74	
223.95791	292	1+
224.50707	92	
226.88680	70	
227.82200	80	
228.41352	76	
228.90688	100	
231.90622	80	
232.56510	80	
233.06340	68	
233.91338	82	
235.03414	68	
238.93917	178	
239.03228	72	
239.06063	90	
239.43886	72	
239.78607	122	
239.81517	68	
239.89907	86	
239.95335	76	
240.81654	84	
240.93949	1796	
241.65354	100	
241.90236	80	
241.93713	7738	1+
242.82687	70	
242.93904	5830	1+
243.82214	196	1+
244.10698	76	
244.13181	66	
244.99290	72	
245.00968	76	
245.80009	72	
246.13885	92	
246.83309	274	1+
246.97494	134	
248.86082	72	
249.89259	76	
250.83113	68	
250.88143	94	
251.06988	64	
252.10623	146	
255.10823	66	
255.80248	98	
255.91590	112	
256.90265	132	
256.93888	76	
257.08475	82	
257.79705	114	
257.91037	72	
259.89580	82	
260.89069	92	
261.90105	84	
262.91544	78	
263.03093	98	
263.35588	76	
263.83820	96	
264.79650	66	
265.17812	78	
265.79052	72	
266.05683	84	
266.85568	124	
267.85061	130	
267.93274	64	
268.63870	100	
268.80751	62	
271.83990	94	
272.82485	66	
273.80051	70	
274.06919	76	
275.78996	70	
275.80934	64	
277.82704	64	
278.85756	64	
279.09034	1156	1+
279.80320	68	
279.90834	72	
280.80447	68	
280.83295	70	
281.79126	78	
282.85599	298	1+
283.06853	268	1+
283.08915	94	
284.24478	140	
284.29116	432	1+
284.84368	84	
284.90594	104	
285.10476	100	
286.13993	66	
286.80953	84	
287.88363	70	
287.98974	94	
288.79258	68	
289.05577	92	
289.87626	108	
290.44542	78	
290.97727	70	
291.79912	128	
291.97958	76	
292.88240	86	
294.86935	68	
295.01053	72	
295.79148	80	
296.86393	74	
297.82231	68	
299.93240	68	
300.73260	66	
300.78610	66	
300.90912	142	
301.87735	62	
302.78656	64	
304.20279	72	
307.74345	82	
307.79834	236	1+
307.87048	186	1+
307.88848	142	
307.91089	62	
309.15485	72	
309.90705	66	
310.79598	76	
310.86646	72	
310.91489	82	
311.15981	66	
311.23567	88	
312.37015	68	
312.80274	120	
312.87532	98	
313.87693	116	
315.84719	250	1+
316.18764	92	
319.82490	82	
320.24861	74	
320.78308	74	
321.16574	68	
321.64824	68	
321.80849	72	
322.99272	68	
324.24505	72	
324.85793	66	
325.90742	64	
327.77888	68	
327.87667	82	
327.97202	70	
END IONS

###FS:    #m/z: 340.93985 #charge 1+
###MS: 74
###MSMS: 76
BEGIN IONS
TITLE=Cmpd 56, +MS2(340.9398), 28.0-35.0eV, 1.6min #76
RTINSECONDS=96.7065
SCANS=74,76
PEPMASS=340.93985	332844
CHARGE=1+
150.13857	72	
191.94190	80	
194.00761	72	
197.88183	80	
197.95957	80	
204.86368	86	
205.94805	330	1+
210.94604	166	
211.09343	90	
211.89322	76	
213.87828	72	
213.94011	440	1+
215.88734	216	
216.88698	84	
217.88176	90	
218.87980	128	
218.89068	138	
220.87184	100	
221.89489	192	
223.82881	74	
223.95821	190	
226.85921	106	
227.87921	72	
229.44097	94	
230.88650	164	
231.88720	122	
231.94820	708	1+
233.89472	216	
233.92281	116	
234.00532	94	
235.79707	72	
237.06175	130	
238.85761	82	
238.93730	114	
239.84827	174	
240.16909	72	
240.81824	72	
240.84460	148	
241.80050	78	
241.84053	510	1+
241.94014	74	
242.94701	122	
243.83181	238	
243.89514	124	
243.98600	78	
244.95939	78	
246.97272	228	
248.15069	74	
248.83748	94	
249.96394	90	
250.91501	88	
252.13172	72	
252.47291	106	
253.49039	72	
254.96554	228	1+
255.07444	148	
255.79603	76	
256.44538	76	
256.84755	74	
256.89764	114	
256.91209	146	
256.95857	80	
257.79745	104	
257.81926	82	
258.51001	80	
258.84484	616	1+
258.86166	164	
259.81069	106	
260.83414	216	
260.84789	116	
261.47599	84	
261.83649	296	
261.89103	74	
263.95166	92	
264.83231	72	
266.00253	74	
266.84790	78	
267.13438	286	
267.82842	72	
267.86658	72	
268.84182	174	
269.84311	116	
270.83932	72	
271.79760	142	
272.84333	240	
272.92788	76	
274.86753	200	
275.84026	142	
276.85204	112	
276.88421	80	
277.21482	76	
277.86208	246	
277.96268	98	
278.84500	882	1+
278.87419	120	
279.81967	76	
279.89718	148	
279.92474	106	
280.04363	72	
280.85047	306	1+
280.88562	106	
281.99507	78	
282.81428	74	
282.88203	78	
285.43239	88	
285.67111	84	
286.00526	80	
286.88833	78	
291.43826	96	
292.43486	82	
292.88454	94	
294.56188	76	
294.85740	76	
294.92433	80	
295.97266	214	1+
296.85370	200	
296.86803	80	
297.88825	124	
299.42463	72	
299.78326	124	
299.84646	158	
299.87083	242	
299.91530	88	
300.04124	72	
301.79184	78	
302.16823	130	
302.81873	76	
303.17418	90	
305.13507	74	
305.86266	72	
307.53997	102	
307.79748	140	
308.88051	94	
310.81319	88	
311.86539	210	
311.88039	190	
312.90603	96	
314.85284	92	
315.27368	86	
320.78058	80	
320.96546	72	
324.29124	76	
324.88756	196	
325.25623	76	
325.28293	72	
325.90094	88	
326.17590	76	
330.81616	114	
332.07239	76	
333.05571	72	
335.29805	72	
336.99302	86	
338.16834	80	
338.29056	72	
339.87637	108	
340.89005	84	
342.20442	78	
342.89297	74	
344.29032	74	
END IONS

###FS:    #m/z: 336.94482 #charge 1+
###MS: 74
###MSMS: 77
BEGIN IONS
TITLE=Cmpd 57, +MS2(336.9448), 28.0-35.0eV, 1.7min #77
RTINSECONDS=97.479
SCANS=74,77
PEPMASS=336.94482	66420
CHARGE=1+
53.91733	70	
66.87025	78	
190.89374	82	
191.87730	78	
195.87623	92	
205.95202	72	
206.93931	72	
210.88178	120	
211.88602	76	
211.94454	1506	
212.88067	340	1+
212.98315	76	
213.94012	754	
214.87701	134	
215.88747	558	1+
215.93473	212	
217.84207	82	
218.57107	68	
218.88362	70	
220.82439	82	
221.91324	70	
223.97414	70	
225.97155	114	
226.94227	80	
227.89426	112	
228.89254	68	
228.90939	70	
229.95484	1308	1+
230.89013	520	
231.95032	458	
232.41359	78	
232.89291	108	
233.83267	70	
233.89742	608	1+
234.85355	78	
236.89930	94	
239.78666	72	
239.85513	70	
240.83252	172	
241.83994	104	
241.85686	110	
242.84595	156	
243.88996	70	
245.87094	70	
246.91005	74	
246.97323	138	
247.46982	70	
247.96551	500	
248.89828	248	
249.40538	96	
249.96030	112	
250.54517	100	
250.82756	122	
251.03492	82	
251.82527	132	
252.36952	94	
252.45543	90	
252.84515	92	
252.97095	1226	1+
253.92257	96	
254.12999	70	
254.56695	96	
254.96675	316	1+
255.07384	132	
255.86929	76	
256.08176	146	
256.86000	264	1+
256.89414	98	
256.96075	84	
258.84376	186	
259.34766	84	
259.81065	76	
259.82710	78	
259.85424	222	
260.84944	114	
260.87037	126	
260.93014	70	
262.39999	76	
262.83797	96	
266.07482	108	
266.45508	90	
267.83671	910	1+
267.84308	80	
267.86854	94	
268.61257	74	
268.84132	784	1+
271.91498	72	
272.02838	76	
272.79843	76	
272.88802	78	
272.91210	70	
273.90077	82	
273.94365	78	
274.85622	130	
274.90157	76	
275.04810	90	
275.87514	144	
276.15106	86	
276.85809	766	1+
276.89015	92	
277.83666	72	
278.87437	90	
279.83082	152	
279.85365	86	
280.84428	80	
280.86166	86	
280.99715	146	
282.05061	74	
284.67393	86	
284.79814	80	
285.37651	72	
285.84986	240	
285.86242	180	
286.33753	74	
286.84629	432	1+
289.11397	74	
290.85182	90	
291.80538	96	
291.85338	286	1+
292.36370	86	
293.05636	74	
293.10412	202	
293.84117	72	
294.86538	110	
295.97399	136	
296.25638	82	
296.80612	78	
297.80980	84	
297.89236	68	
298.41169	94	
299.05273	80	
299.71977	72	
299.78547	72	
299.88849	80	
301.43595	74	
307.89226	174	
308.88080	70	
310.87602	74	
311.42829	86	
311.89325	76	
313.85985	82	
314.79606	76	
316.87023	110	
317.93682	80	
318.85291	70	
321.84377	70	
323.21293	98	
324.18071	74	
324.89389	94	
325.89855	86	
327.28827	72	
329.00743	72	
332.91233	84	
332.93899	88	
333.32442	80	
335.03942	82	
336.94585	82	
338.16852	74	
338.22494	76	
339.88990	166	1+
340.70889	86	
340.87250	70	
341.13771	78	
END IONS

###FS:    #m/z: 322.92927 #charge 1+
###MS: 78
###MSMS: 79
BEGIN IONS
TITLE=Cmpd 58, +MS2(322.9293), 28.0-35.0eV, 1.7min #79
RTINSECONDS=101.161
SCANS=78-79
PEPMASS=322.92927	867634
CHARGE=1+
84.61382	100	
191.88194	108	
197.96601	70	
200.88853	68	
201.04321	86	
205.95011	224	
207.94211	96	
207.97282	72	
208.93696	66	
209.91944	118	
210.89556	120	
211.50022	84	
212.89664	94	
213.90543	82	
219.89835	74	
221.00507	70	
221.94362	138	
222.56693	100	
222.94351	90	
222.95581	186	
223.95857	290	
224.01450	68	
226.11272	66	
226.13283	92	
226.94615	72	
227.10167	86	
227.83475	72	
227.92741	74	
227.97391	68	
228.88502	72	
231.11988	74	
231.95485	86	
232.41379	72	
233.88690	70	
235.95919	82	
237.81907	72	
237.96857	82	
238.02717	90	
238.82724	74	
239.07746	170	
240.84481	74	
240.94088	1896	
241.85980	104	1+
241.94185	1620	
241.99138	66	
242.11539	106	
242.90307	132	
242.94091	5756	1+
243.83268	86	
244.03407	84	
244.81940	162	
244.93874	1668	1+
245.81991	108	
246.16195	68	
246.97690	206	
247.97699	266	
248.84154	148	
249.14369	68	
250.09044	74	
251.06602	66	
252.12977	78	
253.79747	74	
253.89147	86	
254.84916	68	
254.90943	150	
255.10575	68	
255.78690	86	
256.78765	66	
256.89296	94	
257.80346	118	
258.80704	80	
258.85158	70	
260.01655	68	
260.33929	96	
260.83746	120	
261.83273	124	
261.85563	78	
262.16561	68	
262.82540	304	
262.94716	68	
263.81212	66	
263.88514	122	
265.05477	268	
266.96696	68	
267.14341	72	
267.91852	76	
269.88982	74	
271.79937	70	
271.94085	72	
272.91830	64	
273.79719	72	
273.84648	164	1+
274.79755	66	
275.41925	78	
275.98887	68	
276.86972	98	
277.92299	116	
278.85035	66	
279.09054	678	1+
279.84643	76	
279.86909	66	
281.95996	68	
282.08372	70	
282.80389	68	
283.07359	122	
283.87891	84	
284.07311	76	
284.29281	556	1+
284.80033	66	
284.88300	74	
285.82871	68	
285.88064	136	
286.00731	80	
286.85724	268	1+
286.87014	110	
290.85487	142	
291.17554	116	
292.87804	130	
293.83942	76	
294.17648	78	
294.38910	72	
294.80727	108	
294.84848	114	
294.92326	72	
295.08689	76	
296.11714	72	
297.87110	64	
298.46706	78	
298.95509	94	
299.03349	70	
299.77542	78	
299.88605	66	
300.77549	66	
301.79836	70	
301.87748	70	
301.98613	84	
303.87307	64	
304.04223	110	
306.01749	66	
306.21510	66	
306.88141	76	
307.79782	134	
307.81580	118	
307.88172	164	
308.80096	70	
308.82062	78	
310.87376	94	
315.29084	98	
315.81456	132	
316.80998	82	
320.76315	82	
324.89662	146	
325.31821	76	
325.89661	72	
326.14537	70	
326.90084	104	
327.70805	78	
END IONS

###FS:    #m/z: 340.93956 #charge 1+
###MS: 78
###MSMS: 80
BEGIN IONS
TITLE=Cmpd 59, +MS2(340.9396), 28.0-35.0eV, 1.7min #80
RTINSECONDS=101.933
SCANS=78,80
PEPMASS=340.93956	340860
CHARGE=1+
48.56178	94	
155.71147	80	
179.54324	92	
190.94815	78	
191.95380	92	
192.93218	120	
208.93647	112	
208.95449	86	
209.94415	104	
210.93819	80	
211.94801	156	
213.85668	84	
213.93834	434	1+
214.83323	80	
214.87272	72	
214.89589	72	
215.88681	378	
216.87408	314	1+
217.10499	76	
217.87799	250	1+
220.88107	74	
222.12001	90	
223.95846	120	
225.97586	80	
227.51994	102	
227.83671	74	
228.83881	122	
228.93704	98	
229.83941	78	
230.89357	88	
231.80706	72	
231.89199	156	
231.95036	750	1+
233.89761	174	
233.94645	308	1+
235.89653	80	
237.06412	78	
238.84242	266	1+
239.83591	90	
239.87971	76	
241.83846	202	
241.87680	74	
244.82936	92	
244.96705	74	
246.96861	160	
246.97993	148	
247.85064	72	
248.07101	72	
248.95963	92	
249.96014	104	
250.82918	74	
252.02270	74	
252.93347	78	
253.88562	96	
254.96457	380	1+
255.07301	126	
255.82994	82	
256.80474	124	
256.97092	106	
257.03148	72	
257.89835	92	
258.41128	92	
258.84518	238	
258.96832	74	
259.07111	78	
259.16181	102	
259.85148	308	
259.93556	80	
259.95814	104	
260.83654	722	1+
261.04726	78	
261.82639	168	1+
262.14150	76	
262.96726	90	
263.85358	130	
264.41488	92	
267.13329	142	
267.75971	98	
268.83761	230	1+
269.80303	76	
269.89219	72	
270.83360	128	
271.45113	74	
271.83987	74	
272.44165	100	
272.82282	78	
272.93633	76	
273.98931	82	
274.42532	82	
274.88523	86	
274.91799	96	
275.86413	124	
276.85512	966	1+
277.93307	72	
278.84301	802	1+
280.88427	136	
281.85981	106	
281.92506	70	
282.27834	74	
282.85694	156	
282.88018	86	
283.79842	70	
284.83547	92	
284.87551	126	
286.82611	76	
286.93080	108	
287.78776	74	
288.04826	74	
288.94297	72	
289.39187	70	
289.78763	122	
290.78463	70	
290.85916	120	
290.87468	72	
291.43019	96	
292.43299	88	
292.86382	360	1+
293.13034	72	
294.66911	82	
295.04867	70	
296.82518	102	
296.86606	116	
297.25454	82	
297.81189	82	
299.01071	98	
299.80100	80	
299.86758	114	
300.08164	122	
300.85726	122	
300.87248	144	
300.89854	86	
300.91374	106	
301.85958	100	
302.94331	172	
303.77465	88	
303.89458	98	
303.91792	98	
306.87877	182	1+
307.01036	100	
307.79760	172	
307.86772	100	
308.80232	78	
309.41214	86	
309.49424	76	
309.87662	72	
310.77433	74	
312.80369	94	
312.86752	92	
313.12290	72	
317.82082	74	
320.78721	82	
320.82341	72	
321.28443	88	
321.81538	72	
322.89778	88	
323.92885	76	
324.20519	74	
326.81690	120	
328.88484	130	
330.10161	72	
331.80822	74	
332.94120	80	
333.79316	72	
337.73480	72	
341.89885	242	1+
END IONS

###FS:    #m/z: 363.95521 #charge 1+
###MS: 78
###MSMS: 81
BEGIN IONS
TITLE=Cmpd 60, +MS2(363.9552), 28.0-35.0eV, 1.8min #81
RTINSECONDS=102.705
SCANS=78,81
PEPMASS=363.95521	129876
CHARGE=1+
70.85617	90	
84.59235	76	
183.93298	86	
185.85824	104	
188.86348	84	
192.85818	80	
196.88406	120	
197.03113	94	
200.88478	126	
201.87643	74	
205.89270	96	
206.94268	74	
208.88481	74	
209.94523	382	
210.88432	106	
212.87649	1240	1+
213.88933	86	
214.89957	86	
215.96657	80	
217.87798	90	
219.11402	78	
220.92471	106	
222.95102	630	1+
223.49449	78	
224.89831	82	
224.94736	656	
224.97534	122	
225.88750	148	
225.97350	106	
226.94710	2190	1+
226.97181	264	
227.93050	208	
228.82392	92	
228.90038	224	
228.91673	88	
228.94250	2112	1+
230.83131	110	
230.89069	1334	1+
230.94370	130	
232.88381	228	
234.13870	84	
234.88062	144	
235.13889	102	
238.82611	208	1+
240.03966	94	
240.94162	346	
240.96291	478	
241.83355	364	1+
241.94257	400	
242.47686	100	
242.94179	894	1+
242.95889	308	
244.95654	1020	1+
245.93958	122	
246.38861	92	
246.95173	1642	1+
248.80312	348	
248.89946	698	1+
249.01184	110	
250.94928	264	1+
250.96663	94	
250.98087	86	
251.06806	80	
251.90845	134	
253.90735	334	1+
253.92659	78	
255.95575	94	
256.90560	98	
257.13990	84	
258.83659	92	
258.97016	118	
259.83715	264	1+
260.85460	80	
260.96958	338	
261.42824	76	
264.81808	100	
265.37012	80	
265.79224	76	
265.80689	600	1+
266.80933	534	1+
267.97413	176	
268.95603	74	
269.13590	82	
269.56719	82	
269.96821	268	
271.09113	118	
271.91192	140	
272.11936	76	
272.82890	76	
272.85955	74	
276.84121	126	
276.85598	220	1+
277.91728	96	
278.80192	86	
278.84540	170	
279.79941	76	
279.81353	88	
279.84765	186	1+
280.10332	134	
280.78899	950	1+
281.40567	84	
283.39080	106	
283.51076	80	
283.79175	124	
283.82490	90	
283.85061	290	
284.28861	92	
284.82106	90	
285.61720	104	
285.84388	204	
285.86592	78	
287.41069	84	
287.86283	80	
287.91481	78	
288.42756	74	
289.87883	78	
290.04205	78	
290.78723	86	
292.84861	88	
293.99101	92	
294.44375	80	
294.86063	96	
296.12317	92	
296.80633	136	
297.80801	112	
297.86208	164	1+
298.80280	438	
298.95921	82	
299.80235	660	1+
300.80405	462	1+
301.80200	142	
301.85763	90	
302.80434	162	
303.80570	140	
303.85467	220	
304.10004	88	
304.17073	76	
306.86454	78	
308.89329	124	
311.13383	78	
313.87964	112	
315.31060	76	
316.80706	112	
316.85609	80	
317.81774	136	
318.23882	82	
318.81025	362	1+
318.95583	92	
319.89262	78	
322.93293	84	
323.81200	84	
324.89621	184	
326.81694	112	
326.87508	112	
329.94778	78	
330.42759	84	
331.20254	74	
332.39491	80	
333.91226	80	
336.93844	142	
337.18717	82	
338.95027	110	
341.36890	82	
344.91062	78	
347.91060	84	
349.87678	80	
352.88483	90	
353.19105	80	
360.08845	82	
362.59524	88	
362.84939	124	
365.95573	74	
367.12785	96	
368.83095	224	1+
END IONS

###FS:    #m/z: 322.92921 #charge 1+
###MS: 82
###MSMS: 83
BEGIN IONS
TITLE=Cmpd 61, +MS2(322.9292), 28.0-35.0eV, 1.8min #83
RTINSECONDS=106.375
SCANS=82-83
PEPMASS=322.92921	887976
CHARGE=1+
175.07956	82	
185.92688	76	
189.92114	68	
192.88729	64	
193.88625	76	
195.86802	76	
196.88069	108	
197.92863	78	
200.94585	84	
202.83897	66	
205.12040	84	
205.95005	116	
206.96943	78	
207.98105	82	
209.06801	94	
209.12509	68	
209.92280	160	
214.09568	82	
218.88893	76	
219.94773	64	
221.50917	72	
221.89492	72	
221.94403	66	
222.95162	140	
223.87474	62	
224.82932	104	
224.92484	68	
225.90202	68	
226.89235	76	
227.83123	106	
227.92948	64	
227.95161	80	
229.00386	72	
229.94150	66	
231.09554	72	
232.89471	76	
233.85900	76	
234.14049	84	
236.84118	78	
238.06701	78	
238.93755	116	
239.04199	70	
239.08493	70	
239.78498	84	
239.90459	62	
240.90105	148	
240.93960	1446	
241.82360	90	
241.83862	66	
241.94217	1348	
242.08707	72	
242.81427	186	1+
242.94040	3872	1+
244.83030	64	
244.93824	1088	1+
246.97811	84	
248.64974	84	
248.89583	62	
249.37443	110	
250.09639	110	
252.05550	66	
254.91750	92	
255.03913	70	
255.10712	72	
255.90650	74	
256.54937	94	
257.90838	68	
259.84146	150	
259.92742	78	
260.19680	80	
260.83568	114	
260.91460	90	
260.92841	74	
261.80341	72	
261.83237	164	
262.83054	108	
263.83013	84	
263.86404	88	
263.98370	62	
264.07579	72	
264.85029	68	
265.01632	76	
265.79846	76	
266.02843	94	
266.79245	180	1+
266.83142	72	
266.85809	78	
267.93945	68	
269.02520	74	
269.04934	70	
272.34627	102	
272.78205	78	
272.84248	166	
272.85752	120	
272.92624	80	
273.78810	134	
274.84867	62	
276.39010	94	
277.82483	82	
277.93119	76	
278.13583	74	
278.84487	128	
279.08967	794	1+
279.40943	64	
282.16187	66	
283.06982	72	
283.08306	124	
283.96757	82	
284.29170	386	1+
284.91810	62	
285.86008	78	
286.91961	74	
287.83570	80	
288.91782	102	
289.06202	70	
289.58832	70	
289.87996	64	
291.80341	66	
291.81945	68	
293.58485	62	
293.87716	70	
294.17821	66	
294.96463	72	
296.82730	74	
296.86628	92	
297.88490	108	
298.83429	64	
304.22432	90	
306.86994	130	
307.37875	72	
307.79656	184	
307.81994	84	
307.88906	62	
308.80747	72	
308.88189	76	
309.91643	80	
310.80517	102	
311.07740	78	
311.88353	68	
312.81230	80	
315.90186	72	
316.82320	66	
318.19068	82	
321.94721	112	
322.05994	90	
322.36191	86	
322.74115	74	
322.90204	78	
323.83407	102	
323.88678	62	
324.89085	94	
325.16331	78	
325.78125	74	
326.76835	72	
327.31209	66	
327.84138	86	
END IONS

###FS:    #m/z: 340.93971 #charge 1+
###MS: 82
###MSMS: 84
BEGIN IONS
TITLE=Cmpd 62, +MS2(340.9397), 28.0-35.0eV, 1.8min #84
RTINSECONDS=107.147
SCANS=82,84
PEPMASS=340.93971	359600
CHARGE=1+
188.39780	82	
192.90256	70	
199.86286	76	
205.94778	86	
208.84077	80	
210.93939	88	
212.87532	192	1+
213.89493	72	
213.94024	540	
215.88429	236	1+
215.93853	160	
216.83549	74	
217.88165	140	
223.88749	70	
223.96052	266	1+
225.88384	86	
228.83980	72	
228.91106	72	
228.94889	156	
229.88580	286	1+
231.94858	698	1+
232.91339	98	
233.57917	92	
233.89558	160	
233.99749	84	
234.43187	74	
235.34112	70	
235.94790	84	
236.90310	76	
237.07348	82	
238.89170	80	
239.78559	126	
240.83944	128	
240.94990	84	
241.83940	344	
241.96113	72	
242.83397	140	
242.84664	148	
242.94515	76	
243.82961	164	
243.85482	144	
245.87124	134	
246.08320	68	
246.15641	88	
246.84752	142	
248.85355	142	
249.86716	88	
249.88850	74	
249.96310	76	
250.88334	68	
250.97268	76	
251.93376	96	
252.09273	72	
254.86852	122	
254.96541	186	
255.07117	148	
255.12946	70	
255.87322	82	
255.97941	70	
256.80413	90	
256.86242	86	
258.84519	486	1+
259.84787	292	1+
259.91759	80	
259.95567	160	
260.83758	580	1+
261.84301	350	1+
263.84607	120	
264.86647	142	
264.91827	74	
265.89238	88	
265.92236	86	
266.00276	70	
266.10273	88	
267.84249	84	
268.84021	274	
268.93452	72	
269.04744	74	
269.81916	70	
270.82656	80	
270.97110	88	
271.76311	72	
271.86623	88	
271.89874	172	
271.91706	148	
272.85319	78	
272.93654	70	
272.97893	82	
274.42975	74	
274.87103	86	
275.81398	124	
275.85578	192	
275.99003	76	
276.85388	528	
276.87797	132	
276.90229	120	
277.44626	90	
277.85997	324	
277.96980	118	
278.43677	90	
278.84929	328	
278.92515	72	
278.99885	158	1+
279.07857	72	
279.84453	262	
280.83741	384	1+
280.86264	76	
281.04938	88	
282.01569	74	
282.99100	100	
283.78557	78	
284.85415	70	
286.86161	118	
287.86430	84	
289.92862	184	1+
290.86412	72	
292.43693	82	
294.58481	82	
294.87209	126	
295.17343	86	
295.85281	72	
295.97661	110	
295.99244	120	
296.84997	78	
297.87565	130	
297.96670	70	
297.98578	136	
298.22582	80	
298.26557	92	
298.90199	88	
299.86659	70	
300.86902	290	1+
300.89035	144	
302.38307	84	
302.84724	76	
302.87877	172	1+
302.91495	70	
303.39618	90	
304.10226	76	
305.87117	78	
307.43471	94	
307.79638	78	
307.81805	72	
307.88154	114	
308.24885	72	
310.60112	80	
313.86835	84	
313.88407	68	
314.84178	76	
317.82096	90	
319.24295	90	
320.66832	70	
322.76329	82	
323.61560	68	
324.78034	76	
324.90092	90	
326.17172	112	
327.09482	70	
327.88731	216	1+
330.41210	84	
330.82585	72	
332.90108	80	
340.02400	210	1+
340.88574	70	
342.90658	200	
343.91228	162	
END IONS

###FS:    #m/z: 363.95526 #charge 1+
###MS: 82
###MSMS: 85
BEGIN IONS
TITLE=Cmpd 63, +MS2(363.9553), 28.0-35.0eV, 1.8min #85
RTINSECONDS=107.92
SCANS=82,85
PEPMASS=363.95526	136190
CHARGE=1+
50.22279	76	
62.88875	80	
147.19811	78	
162.48690	82	
189.86424	168	
191.85808	264	
196.87949	86	
197.91363	112	
208.83543	74	
208.87276	82	
209.86612	198	
209.94456	468	
210.00993	96	
210.88403	146	
212.87829	676	
213.87801	340	
215.98481	76	
216.82816	78	
219.89858	88	
222.95265	148	
223.89042	142	
224.94868	356	
225.94657	166	
226.94621	2922	1+
226.96924	94	
227.39950	86	
227.93010	148	
227.95783	198	
228.89192	304	1+
228.94195	2738	1+
230.78827	118	
230.84739	90	
230.88728	1132	1+
232.88622	152	
233.88431	152	
233.96399	76	
234.09937	92	
234.43396	96	
234.87743	78	
235.82517	78	
237.01486	102	
237.84746	84	
238.05958	76	
238.21699	80	
238.89189	82	
238.93781	78	
240.82536	82	
240.94078	486	
240.96180	654	1+
241.08312	76	
241.84508	78	
241.93808	426	
242.90377	88	
242.93925	1278	1+
242.95855	306	
243.89399	82	
244.82400	120	
244.84202	106	
244.95626	1862	1+
245.82449	76	
245.90792	114	
245.94406	122	
246.06404	92	
246.80445	344	1+
246.85041	78	
246.95284	1342	
248.80078	168	
248.89911	888	1+
249.80493	94	
250.83070	80	
250.94505	324	1+
251.04658	76	
251.97552	80	
253.90101	146	
254.11251	82	
255.83330	76	
256.13051	74	
258.52581	98	
258.84164	132	
258.93860	78	
259.33807	90	
259.84078	102	
260.83142	298	1+
260.96855	336	1+
262.00417	82	
262.83276	96	
263.82395	210	1+
265.41212	90	
265.97353	126	
266.81516	376	1+
267.13539	90	
267.96755	184	
269.96871	234	
270.83834	82	
270.97143	126	
271.80759	82	
275.90224	86	
278.79974	342	
278.84381	188	
279.09499	80	
279.79803	220	
280.10522	118	
280.79253	418	
280.82712	106	
280.84855	164	1+
280.88684	78	
281.79237	320	
281.86946	78	
281.95380	84	
282.54207	80	
282.79107	172	
282.97924	230	1+
283.43966	84	
283.78252	252	1+
283.84273	154	
284.82509	142	
284.84857	444	1+
284.93680	104	
287.06909	74	
289.40440	80	
294.04355	86	
294.87567	138	
296.81015	170	
296.85271	86	
297.82020	76	
298.42246	76	
298.80244	780	1+
298.92747	104	
300.79912	620	1+
301.39541	78	
301.85924	318	
301.90277	76	
302.82325	92	
303.81129	166	
303.85472	598	1+
303.94496	172	
304.72564	78	
305.84491	178	1+
306.88579	236	1+
308.93286	80	
311.85956	192	1+
312.80155	86	
315.46106	82	
315.82864	90	
316.81519	324	1+
316.90013	94	
317.10543	80	
319.81278	88	
321.82738	108	
321.86870	146	
323.19325	78	
323.89500	276	1+
326.89292	76	
326.90828	76	
327.07550	96	
327.76781	82	
327.89054	78	
328.01475	78	
329.83848	86	
329.86637	132	
331.68093	104	
331.86018	76	
332.79304	84	
336.19254	100	
336.94457	376	1+
337.83491	84	
338.11658	86	
340.94197	94	
343.27320	112	
345.71112	94	
346.28003	84	
347.76934	178	1+
348.88067	88	
350.74560	80	
350.79830	94	
354.89010	96	
360.86251	92	
361.79834	80	
END IONS

###FS:    #m/z: 363.95550 #charge 1+
###MS: 86
###MSMS: 87
BEGIN IONS
TITLE=Cmpd 64, +MS2(363.9555), 28.0-35.0eV, 1.9min #87
RTINSECONDS=111.576
SCANS=86-87
PEPMASS=363.95550	142416
CHARGE=1+
90.55773	98	
92.46535	98	
176.93896	190	
183.92980	82	
189.86295	344	1+
190.53119	86	
191.85892	318	1+
192.89052	88	
194.40623	106	
196.88399	170	
196.94333	76	
203.59678	74	
205.94967	142	
207.87394	180	
209.94284	680	1+
210.88365	220	
211.88345	112	
211.94345	86	
212.87941	1724	1+
214.88991	84	
217.90000	78	
218.84901	86	
221.90663	90	
222.95187	1112	1+
223.00667	80	
223.05748	84	
224.94757	1046	1+
224.97421	130	
225.80054	92	
226.89430	128	
226.94714	4114	1+
226.96942	418	
227.05709	98	
227.93094	232	
228.89721	298	
228.94162	3898	1+
230.88895	2230	1+
232.11785	82	
232.88466	198	1+
234.05975	86	
234.08979	76	
234.87637	76	
237.90600	74	
239.06453	86	
239.61160	74	
240.83749	78	
240.94026	698	1+
240.96200	872	1+
242.94246	686	1+
242.95715	542	
243.89836	114	
244.03600	74	
244.95692	2454	1+
245.83466	82	
245.93810	288	
245.98109	86	
246.85608	88	
246.90324	128	
246.95248	2794	1+
247.80691	138	
248.80213	136	
248.89902	668	1+
249.50637	82	
250.78899	110	
251.05039	90	
252.50819	92	
252.89797	444	1+
253.80143	78	
253.83890	202	
254.08109	80	
256.87003	82	
258.39341	94	
258.83704	350	1+
258.97216	168	
259.89571	90	
260.10136	82	
260.96724	776	1+
261.83363	196	
262.52748	80	
262.83306	112	
263.00695	74	
263.89010	80	
265.79099	202	
265.81847	130	
266.12466	80	
266.81370	286	1+
266.84391	94	
267.95109	80	
267.97227	256	
269.95350	114	
269.96961	126	
271.91588	118	
272.87954	120	
273.00949	78	
276.36141	108	
276.85708	124	
277.57290	76	
277.84722	460	1+
278.79656	172	1+
278.84553	280	1+
279.81807	78	
279.91654	84	
280.11555	92	
280.79445	740	1+
281.10716	76	
281.95594	84	
282.80332	222	
283.06601	76	
283.79466	120	
283.86034	80	
284.78345	80	
284.80002	76	
284.82118	246	
284.84050	146	
285.84326	222	
288.17117	76	
288.92747	104	
290.82443	104	
291.09255	76	
292.60110	76	
296.80837	176	
297.80909	246	
297.85424	76	
298.80340	1062	1+
299.86797	144	
300.79874	572	1+
301.86215	176	
301.97134	98	
302.85869	78	
303.10932	78	
303.38099	76	
303.77267	80	
303.85546	566	
303.89445	78	
304.87327	78	
305.41610	98	
305.83551	140	1+
306.43207	90	
307.44545	102	
307.61314	100	
308.87755	120	
310.87454	110	
313.86433	80	
314.88768	90	
315.81399	88	
316.03816	166	
316.08726	78	
316.81538	354	1+
317.31995	86	
317.81682	208	1+
317.88131	120	
318.92892	132	
319.80281	78	
320.82470	136	
321.82092	154	
321.86155	124	
321.90107	74	
322.27342	88	
322.81152	298	1+
322.93007	104	
323.84490	80	
325.01504	78	
326.88496	136	
329.87201	78	
330.86975	120	
330.92097	88	
331.87064	154	
335.06415	78	
336.94436	442	1+
339.83505	82	
342.70951	132	
342.91132	118	
344.83309	86	
348.77076	84	
349.16524	82	
352.88423	112	
354.32114	84	
354.78813	74	
356.31176	76	
357.21778	84	
358.72888	84	
END IONS

###FS:    #m/z: 507.84355 #charge 1+
###MS: 86
###MSMS: 88
BEGIN IONS
TITLE=Cmpd 65, +MS2(507.8435), 28.2-35.2eV, 1.9min #88
RTINSECONDS=112.348
SCANS=86,88
PEPMASS=507.84355	72126
CHARGE=1+
214.88499	118	
223.97691	124	
224.97300	130	
232.89420	114	
234.88731	122	
236.08084	116	
238.06237	128	
239.06459	124	
249.15731	116	
250.91007	192	
251.07019	148	
252.07880	186	
255.88793	154	
262.13136	328	1+
264.86305	250	1+
266.16758	136	
272.85293	300	1+
275.84652	110	
277.15322	112	
285.79927	120	
285.85692	140	
286.53525	108	
287.84898	246	
288.87332	446	1+
289.87867	304	1+
290.86204	104	
291.87595	136	
292.88219	138	
293.87408	362	
294.87290	236	
295.87790	164	
296.85405	284	1+
298.84446	208	1+
298.92120	190	
300.84710	116	
302.81492	154	1+
303.86801	290	1+
304.89320	140	
305.86288	672	1+
307.88789	1260	1+
308.14253	192	
308.84579	112	
309.14833	764	1+
309.88153	178	
310.87206	142	
311.88249	1438	1+
314.86258	304	
314.89217	164	
315.86051	160	
316.86656	128	
316.88308	340	1+
316.90451	134	
317.85812	180	
321.87549	136	
323.80563	132	1+
324.85590	314	1+
325.90000	256	
326.24439	188	
326.82763	126	
326.88070	1224	1+
326.91876	208	1+
327.89227	844	1+
329.81734	162	
329.85470	116	
331.89438	256	1+
332.87631	206	
333.17445	266	1+
333.80935	152	1+
333.85934	238	
333.87906	106	
334.90065	142	
337.87982	330	1+
338.84870	196	
343.90834	156	
344.79055	216	1+
345.90946	118	
347.77343	250	
347.80272	106	
348.14452	238	1+
349.75081	106	
349.85534	118	
350.76097	156	
350.88152	304	1+
351.81909	156	
353.85454	106	
355.89086	522	1+
356.57392	108	
356.85349	190	
359.86699	108	
361.90150	178	1+
362.82661	106	
364.07297	130	
365.85571	144	
366.18606	152	
366.73869	128	
366.83261	372	1+
367.70685	196	
367.73867	110	
367.90860	106	
367.92964	156	
368.76554	108	
368.89442	214	
369.83513	446	1+
372.71391	290	1+
373.20497	112	
373.90128	128	
374.81334	242	
374.85378	106	
375.80645	128	
376.22031	160	
379.80493	154	
379.86507	158	1+
380.71696	322	
381.72041	196	
381.79933	110	
382.71896	160	
383.77987	156	
384.31229	128	
384.77277	212	1+
384.84817	422	
385.84932	498	1+
386.82938	410	1+
387.76416	174	
388.79955	140	
389.19983	104	
389.73247	130	
389.76368	226	1+
389.83688	800	1+
390.80784	108	
390.83842	760	1+
392.82591	548	1+
392.90348	266	1+
393.79527	110	
393.90894	148	1+
394.39316	118	
394.78665	112	
395.75664	110	
396.74679	140	
398.72599	556	1+
398.86154	114	
399.84800	116	
402.86665	156	
403.73739	124	
403.80522	108	
403.86904	458	1+
403.88906	168	
405.76027	178	
405.86045	188	
406.75880	156	
406.81819	108	
406.85603	138	
407.36002	124	
407.72473	308	1+
407.74738	186	
407.86626	1010	
408.85153	1224	1+
410.73062	126	
410.84327	442	1+
412.72482	164	
412.83967	122	
413.07581	124	
413.88299	108	
416.87765	328	
417.81147	110	
418.83196	132	
418.85468	106	
419.82026	114	
421.87929	702	1+
422.84344	152	
423.77535	168	
423.86740	416	1+
424.72220	108	
424.77329	226	
424.82678	128	
425.75340	544	1+
426.78271	134	
426.86064	944	1+
427.73564	652	1+
427.75415	256	
428.08342	150	
428.74262	382	1+
428.84921	978	1+
428.89173	142	
429.70731	216	
429.88840	112	
430.73946	232	
430.85444	136	
430.88332	174	
431.74133	108	
431.86286	480	1+
432.23995	118	
439.90399	110	
441.73345	106	
443.75953	108	
444.87006	2314	1+
447.69620	178	
447.71552	174	
448.71341	144	1+
448.77053	114	
449.87760	728	1+
451.74615	108	
452.77516	308	1+
452.83750	142	
457.89783	482	1+
460.88698	122	
462.87926	810	1+
467.71079	160	
467.88357	1096	1+
470.88524	174	
483.90137	184	
485.89866	644	1+
510.32686	128	
END IONS

###FS:    #m/z: 336.94490 #charge 1+
###MS: 86
###MSMS: 89
BEGIN IONS
TITLE=Cmpd 66, +MS2(336.9449), 28.0-35.0eV, 1.9min #89
RTINSECONDS=113.12
SCANS=86,89
PEPMASS=336.94490	59602
CHARGE=1+
46.68399	92	
192.21938	92	
203.93163	82	
205.95723	106	
209.08232	78	
210.95244	78	
211.09509	72	
211.94359	1258	1+
212.06507	70	
212.87985	240	
213.87751	134	
213.93752	636	
215.88658	388	1+
215.94500	68	
217.88666	112	
219.89226	72	
220.96843	80	
221.86205	74	
221.94250	74	
223.00098	74	
223.82896	74	
223.95792	84	
224.88524	70	
224.89873	86	
224.96379	70	
227.94973	70	
228.84170	120	
228.89402	184	
229.95384	1716	1+
230.54691	88	
230.88781	342	1+
231.94881	726	1+
232.89352	92	
233.89943	104	
233.94105	138	1+
234.38892	80	
234.79300	68	
234.88409	90	
236.07817	82	
238.84822	94	
239.14433	76	
240.84196	138	
240.95832	104	
241.84106	436	1+
242.16350	92	
243.10459	72	
244.33527	82	
244.82600	92	
245.85765	98	
246.97731	364	
247.07995	72	
247.96692	464	
248.01722	82	
248.44083	76	
248.90190	254	
249.05472	74	
249.90429	112	
249.96025	102	
249.98185	90	
250.82966	158	
250.88895	80	
250.95127	92	
251.83852	72	
251.96878	104	
252.78903	72	
252.83518	144	
252.96964	878	1+
253.09220	110	
253.40643	104	
253.90815	128	
254.90958	84	
254.96381	484	1+
255.07530	160	
256.80899	76	
256.86620	72	
257.91618	70	
258.84684	150	
259.01087	102	
259.03333	70	
259.84966	246	
259.90008	110	
260.85393	146	
261.85135	78	
262.83344	88	
264.89013	94	
268.84075	674	1+
269.86202	86	
270.84944	140	
270.86635	80	
271.84551	78	
271.91287	74	
271.92725	164	
272.97516	136	
273.67108	94	
273.88721	90	
273.96367	82	
274.78986	82	
274.84437	184	
274.86171	186	
274.90154	96	
274.97884	88	
275.86084	110	
276.85779	634	1+
277.83626	152	
277.96285	122	
278.83586	234	
279.09104	88	
279.35350	100	
279.86688	124	
282.87209	144	
282.91137	70	
283.78991	80	
284.83988	394	1+
285.81235	80	
285.89143	118	
287.84464	278	
289.00970	102	
289.77841	76	
289.92956	86	
291.51363	108	
291.79893	74	
291.85081	182	1+
292.09904	78	
292.87038	216	1+
293.10529	180	
293.82444	72	
294.85759	110	
295.86565	150	
295.99212	80	
296.85263	80	
300.06415	78	
300.88405	70	
304.91444	78	
306.86673	70	
308.87023	74	
309.92857	84	
310.82594	114	
310.85963	128	
310.92371	74	
312.87998	76	
314.08183	86	
314.61314	94	
314.81978	74	
314.95528	86	
315.90156	82	
317.42245	90	
321.86297	106	
322.26892	80	
322.93063	72	
323.14040	100	
324.89886	82	
327.29270	106	
327.89027	74	
328.84247	94	
331.89785	78	
332.05241	76	
332.37260	90	
333.89296	246	1+
334.95415	106	
336.78812	78	
337.91347	72	
338.70817	88	
340.75898	80	
341.09466	88	
342.19753	84	
END IONS

###FS:    #m/z: 507.84349 #charge 1+
###MS: 90
###MSMS: 91
BEGIN IONS
TITLE=Cmpd 67, +MS2(507.8435), 28.2-35.2eV, 2.0min #91
RTINSECONDS=116.781
SCANS=90-91
PEPMASS=507.84349	70710
CHARGE=1+
196.01462	156	
199.88795	132	
206.24740	240	
213.15723	142	
228.03987	120	
232.89688	240	1+
234.89821	150	
235.13859	124	
236.56867	124	
255.10201	104	
258.84975	112	
262.13670	176	
266.17196	124	
267.65160	104	
270.88926	106	
272.85178	136	
273.79062	206	1+
273.85496	150	
279.95287	250	1+
287.85169	318	
288.86775	148	
289.87852	638	1+
290.86506	158	
291.87670	134	
293.87328	678	
294.12322	154	
294.86511	242	1+
296.85025	258	1+
296.86876	192	
299.85665	338	1+
300.83832	156	
300.86042	290	1+
301.84262	214	
303.86838	352	
305.86173	662	1+
306.94672	144	1+
307.85691	138	
307.88814	566	
308.14285	510	
308.87291	592	1+
309.15461	544	1+
310.15634	458	1+
310.88402	136	
311.88402	1410	1+
312.86774	146	
313.88429	422	1+
314.08114	146	
314.86466	878	1+
315.81908	110	
316.80874	198	1+
316.86669	120	
316.88404	182	1+
316.99163	112	
317.42732	168	
318.93250	114	
319.37456	100	
321.85782	164	
322.86350	132	
322.88777	176	
323.82680	230	1+
323.87527	320	
324.85222	136	
325.90893	360	1+
326.02216	124	
326.24147	138	
326.88040	1758	1+
326.91418	256	1+
327.80960	132	
329.86974	166	
329.88476	528	1+
332.87683	458	1+
332.90159	182	
333.17033	426	1+
334.83432	330	1+
334.85848	148	
335.88705	140	
337.87669	122	
338.87968	112	
338.93910	102	
339.83006	196	
340.82302	186	1+
343.87999	302	1+
344.75906	148	1+
344.84573	136	
344.88338	250	1+
346.00127	184	1+
347.77251	252	
347.80588	118	
348.72570	254	1+
348.77577	116	
348.84012	102	
349.75693	404	1+
349.80482	104	
349.97693	150	
350.78114	134	
350.82234	146	
350.88190	438	1+
351.84447	112	
353.84831	114	
353.90643	116	
354.90495	164	
357.84488	150	
358.07307	128	
358.77862	188	1+
358.94273	154	
359.21038	132	
359.86880	134	
360.76122	144	
361.77468	184	1+
364.37663	102	
365.77804	280	1+
366.83980	364	1+
367.71635	116	
368.70339	116	
368.71337	388	1+
368.76826	110	
368.89616	246	1+
369.83854	360	1+
373.72185	106	
373.90294	126	
374.04808	144	
374.84032	206	1+
376.22548	106	
376.75272	146	1+
376.88555	134	
378.73589	110	
379.77862	224	1+
380.71888	242	
380.85064	258	1+
380.88599	108	
381.71712	108	
384.78483	114	
384.84996	390	
385.85706	252	
387.84298	532	1+
388.79794	186	1+
389.70914	206	
389.90464	180	1+
390.06492	158	
390.75187	124	
390.84036	374	
391.83581	244	
392.82384	548	1+
393.78336	104	
394.78300	138	
394.84533	206	1+
396.75186	130	
396.80028	112	
398.73033	268	
398.86196	174	
399.73380	162	
399.84888	240	1+
400.72804	158	
401.81290	208	1+
401.91018	224	1+
402.77526	116	
402.86160	166	
403.87029	340	
403.90791	234	1+
404.71523	104	
404.86925	252	
405.74145	150	
405.76319	408	1+
405.86070	238	
406.73885	472	1+
406.85984	186	
407.74275	412	1+
407.86565	1048	
408.06422	160	
408.75887	160	
408.84991	1616	1+
409.72684	206	
410.73013	136	
410.83448	752	1+
410.89455	106	
411.73181	340	1+
412.32144	116	
413.33450	148	1+
413.80558	106	
413.87945	176	
414.67894	130	
415.84431	128	
415.87893	200	1+
417.61375	106	
417.71122	168	
417.86063	226	
421.72872	218	1+
421.87932	622	1+
422.81922	216	1+
422.86417	556	1+
423.77062	318	1+
423.86742	418	1+
423.89566	114	
425.75649	448	
425.88220	312	1+
426.75333	272	
426.78392	168	1+
426.86135	706	
427.73560	298	
427.85850	360	
428.74990	354	
428.84728	360	1+
428.88186	110	
429.82248	108	
429.87394	110	
430.84896	108	
431.86832	882	1+
432.23986	330	1+
432.75026	236	1+
434.88769	208	
438.88454	658	1+
439.89271	448	1+
443.77215	264	1+
444.75896	184	
444.87110	1802	1+
445.74743	174	
446.76355	104	
447.71133	156	
448.70669	160	
448.77208	156	
449.79827	112	
449.87833	352	1+
450.74311	200	
451.87764	262	1+
457.90285	780	1+
462.88316	894	1+
464.80777	126	
466.76375	122	
467.36515	120	
467.88716	1076	1+
475.28361	120	
485.90074	634	1+
487.27759	120	
488.28518	104	
END IONS

###FS:    #m/z: 336.94489 #charge 1+
###MS: 90
###MSMS: 92
BEGIN IONS
TITLE=Cmpd 68, +MS2(336.9449), 28.0-35.0eV, 2.0min #92
RTINSECONDS=117.554
SCANS=90,92
PEPMASS=336.94489	56958
CHARGE=1+
181.86703	80	
184.87015	92	
192.89070	74	
196.87950	72	
197.02084	76	
198.95262	74	
203.95424	78	
204.98137	86	
205.95018	68	
210.88300	148	
211.94497	1644	1+
212.87917	524	1+
213.93975	798	1+
215.88419	172	
217.84543	72	
218.42406	84	
221.93913	66	
222.57237	96	
222.97273	170	1+
223.83476	266	1+
223.96275	70	
225.83110	70	
226.04412	70	
226.89063	70	
226.97223	72	
228.20559	80	
228.43567	86	
228.84272	78	
229.95497	1202	1+
230.84542	106	
230.88754	766	1+
230.92944	92	
231.94890	868	
232.82587	160	
233.06807	74	
233.89264	70	
234.82834	80	
234.86830	70	
234.90026	74	
235.07924	70	
235.89473	248	
235.95057	130	
236.08927	88	
236.82780	84	
237.90209	90	
238.06882	72	
238.83611	334	1+
239.90244	68	
240.95929	94	
241.84061	178	
242.84636	118	
243.06991	72	
244.12430	84	
244.86128	72	
244.89230	72	
245.39779	70	
245.78459	116	
245.83102	74	
246.81778	72	
246.97475	110	
247.96546	118	
248.89816	272	
248.99610	140	
249.83036	66	
249.93143	84	
249.95625	176	1+
250.82477	94	
250.88886	76	
250.98926	92	
251.84552	74	
251.90948	90	
251.95495	68	
252.13938	76	
252.91991	90	
252.97164	798	
253.90454	118	
254.96563	610	1+
255.07409	140	
256.20311	78	
256.90836	222	1+
257.07894	84	
257.84984	114	
258.84580	720	1+
259.85101	422	1+
260.08020	92	
261.83349	82	
262.87564	76	
262.94630	68	
264.02386	98	
264.93646	80	
265.00404	82	
265.08738	166	1+
267.83667	780	1+
267.86268	102	
267.99128	70	
268.83952	650	1+
269.83267	68	
269.92008	86	
270.03325	76	
270.82664	74	
270.84389	72	
270.98204	178	
271.91580	216	1+
273.08406	84	
273.15962	88	
273.43776	118	
274.89281	74	
275.85309	72	
276.42476	106	
276.85608	498	1+
277.82904	92	
277.88840	66	
278.83194	296	
279.83002	128	
279.99848	82	
280.84559	68	
281.05540	82	
281.85976	96	
281.88475	80	
282.93809	104	
284.23255	94	
284.78157	72	
285.12753	72	
285.85126	282	
286.42484	90	
286.80118	80	
286.84851	660	1+
287.81257	80	
289.86315	90	
290.01482	68	
290.86245	80	
291.44473	74	
292.05491	72	
292.99369	68	
293.10409	106	
293.99512	148	
294.17233	68	
294.85856	128	
295.86117	72	
295.94142	80	
295.99359	102	
296.85477	68	
297.87686	126	
297.89360	136	
298.22506	70	
301.87539	86	
302.87239	72	
305.88625	74	
307.88879	254	1+
310.87507	98	
311.18802	68	
311.80984	78	
311.86059	180	1+
316.43475	72	
316.81224	66	
319.07831	72	
320.16297	74	
324.88209	70	
325.89355	76	
328.41960	80	
328.87169	76	
329.88100	66	
330.81825	72	
330.92785	74	
330.95456	84	
332.78199	70	
332.93207	76	
337.89528	110	
337.91358	92	
338.33331	68	
338.97092	74	
END IONS

###FS:    #m/z: 359.96065 #charge 1+
###MS: 90
###MSMS: 93
BEGIN IONS
TITLE=Cmpd 69, +MS2(359.9607), 28.0-35.0eV, 2.0min #93
RTINSECONDS=118.326
SCANS=90,93
PEPMASS=359.96065	41500
CHARGE=1+
182.86555	80	
185.93372	76	
189.85880	72	
196.01749	98	
207.89122	94	
209.93884	238	
214.89259	70	
217.88021	92	
221.14400	76	
222.95155	502	
223.88715	70	
223.95116	242	
224.87843	74	
224.94721	864	
225.96808	140	
226.04263	78	
226.94681	1056	1+
226.97080	106	
228.94230	1538	1+
229.88925	90	
231.90823	84	
233.88904	76	
234.86526	92	
234.95750	152	
239.35502	96	
239.56790	104	
239.90709	72	
240.82308	170	1+
240.91705	82	
240.94021	384	1+
240.96728	264	1+
242.96025	338	1+
243.35941	72	
244.87474	94	
244.95637	868	
245.01310	88	
245.93968	236	
246.81167	118	
246.95337	1148	
247.58223	120	
248.05714	84	
248.80651	188	
249.80946	128	
250.95063	164	
250.96913	114	
251.06674	82	
252.88919	104	
252.95404	222	
253.83331	106	
254.87054	84	
256.81394	72	
258.14164	130	
258.84744	228	
258.97402	146	
259.83448	86	
260.83112	174	
260.86760	152	
260.96461	428	1+
262.82975	74	
263.03290	84	
263.98064	90	
265.08025	86	
266.16016	72	
266.81609	538	
267.01075	76	
268.80794	128	
269.96800	314	
270.88168	132	
270.96025	104	
271.84223	116	
273.22906	98	
274.84880	74	
275.96661	82	
276.85765	286	1+
277.13939	92	
278.07650	70	
278.45748	76	
278.88780	84	
279.25117	70	
280.79166	632	1+
280.86823	76	
281.85658	250	1+
282.79238	158	
283.15083	78	
283.82299	76	
283.84375	76	
283.98218	190	1+
285.08192	86	
285.37432	78	
286.81007	74	
286.85733	76	
287.81088	72	
288.37337	88	
289.99795	80	
290.39556	84	
290.51689	82	
290.88084	72	
291.34819	82	
291.85345	86	
293.12400	72	
293.79102	80	
293.85203	84	
293.88553	80	
294.09397	94	
294.86323	96	
295.39250	90	
295.81031	268	1+
296.33053	88	
298.80198	974	1+
298.97405	76	
299.13686	70	
299.26723	72	
300.38375	72	
302.85933	122	
303.91388	86	
303.99310	96	
304.92067	78	
307.88880	70	
309.91550	100	
311.82708	84	
313.66884	74	
314.14710	88	
314.82683	74	
314.88316	82	
315.85575	74	
316.81409	286	
316.86271	72	
317.81297	126	
317.88022	106	
318.79611	72	
320.08190	74	
320.12589	86	
320.54753	78	
320.82332	158	
321.39693	80	
321.82600	78	
321.84141	100	
323.01789	316	1+
324.89062	286	1+
325.11932	72	
326.15384	78	
327.86591	72	
329.86878	232	1+
329.89208	140	
333.85136	72	
334.88876	74	
336.33502	96	
336.94380	286	1+
338.83707	74	
338.88997	74	
339.02793	76	
341.94993	94	
342.77316	106	
343.91670	88	
344.22896	72	
348.90832	90	
349.12371	74	
349.86996	94	
351.76992	86	
355.89931	84	
356.20284	90	
356.77556	128	
358.19886	80	
360.86362	140	
361.01382	80	
361.24398	78	
364.26792	88	
END IONS

###FS:    #m/z: 322.92933 #charge 1+
###MS: 94
###MSMS: 95
BEGIN IONS
TITLE=Cmpd 70, +MS2(322.9293), 28.0-35.0eV, 2.0min #95
RTINSECONDS=122.003
SCANS=94-95
PEPMASS=322.92933	1014154
CHARGE=1+
63.01645	112	
133.45632	72	
183.99806	80	
184.87845	72	
187.16623	68	
188.98832	78	
196.01745	62	
197.96502	66	
198.00796	76	
199.10474	60	
200.94247	74	
201.04487	116	
205.94996	188	
207.97721	64	
209.88896	74	
209.92833	62	
212.89228	162	1+
213.56061	68	
214.89619	66	
215.97211	72	
215.99531	58	
216.04406	68	
216.97091	60	
221.94448	64	
222.87635	72	
222.95235	528	1+
223.16604	86	
223.90071	66	
223.95734	404	1+
224.93948	100	
226.86355	98	
226.99241	82	
227.10337	64	
227.83326	70	
228.88683	74	
228.91114	68	
230.89802	62	
235.82726	70	
237.05594	142	
237.88865	78	
237.90606	68	
238.93377	80	
239.90638	78	
240.82212	82	
240.87476	214	1+
240.90396	60	
240.93916	1290	
241.26615	66	
241.93884	5066	1+
242.94139	3670	1+
243.81367	76	
244.13169	66	
244.83244	64	
244.84788	68	
244.93897	1100	1+
246.89491	70	
246.97395	144	
247.39072	92	
248.85508	96	
248.87929	62	
249.08939	64	
249.84959	70	
250.87531	64	
250.94344	62	
251.92263	82	
252.83559	68	
252.98831	74	
254.90588	68	
255.10381	70	
256.89763	72	
257.85302	68	
257.90048	82	
257.91436	66	
258.84147	154	
258.97015	72	
259.83061	70	
260.82614	108	
261.47602	94	
262.82224	74	
262.84183	68	
263.92592	92	
266.85653	66	
267.78793	108	
267.91266	70	
268.83197	76	
268.96267	64	
270.84370	212	1+
271.13421	68	
271.93341	70	
272.79672	72	
272.98712	88	
273.81438	116	
273.88889	68	
274.88542	60	
275.39059	94	
275.80416	94	
276.97007	72	
277.83145	112	
278.81022	64	
279.09000	624	1+
279.95109	80	
280.11772	76	
280.81970	94	
280.90346	86	
281.11299	84	
281.36666	94	
281.80719	60	
281.86117	86	
282.86201	218	1+
283.79201	72	
284.29365	376	1+
284.89137	82	
284.93489	80	
285.15658	78	
285.82081	60	
285.85808	66	
286.18788	146	
286.80340	70	
288.83226	70	
288.92419	64	
289.78862	220	1+
289.84950	80	
292.81093	72	
292.97287	84	
294.05616	78	
295.82538	70	
296.12324	66	
297.12552	76	
297.80797	68	
298.74089	64	
299.78399	140	
299.88770	72	
300.82209	88	
301.86457	74	
302.91697	76	
303.81886	70	
303.87532	130	
306.87821	294	1+
306.89172	208	1+
307.78997	76	
308.12597	94	
308.66550	90	
309.86998	94	
312.20892	72	
312.80612	136	
316.75546	60	
316.86692	72	
317.04402	72	
317.76177	60	
317.82503	64	
318.16888	76	
319.17187	90	
319.31344	62	
320.75623	64	
321.28437	106	
321.89880	68	
324.76286	66	
324.89574	66	
325.32922	74	
325.60392	86	
325.89215	86	
326.20908	80	
327.07286	86	
327.74592	62	
END IONS

###FS:    #m/z: 340.93971 #charge 1+
###MS: 94
###MSMS: 96
BEGIN IONS
TITLE=Cmpd 71, +MS2(340.9397), 28.0-35.0eV, 2.1min #96
RTINSECONDS=122.774
SCANS=94,96
PEPMASS=340.93971	403350
CHARGE=1+
138.92447	74	
192.89067	68	
194.07250	92	
198.09974	76	
200.00195	72	
203.00154	90	
203.07847	72	
203.88605	90	
206.94649	92	
208.89779	70	
209.94950	66	
209.99056	82	
210.88630	88	
210.90208	134	
211.89145	72	
211.94868	78	
212.87875	70	
213.88024	172	1+
213.91073	100	
213.93906	330	
214.93677	392	1+
215.88818	386	1+
217.41274	76	
218.92180	70	
220.87916	78	
224.83830	68	
224.91947	104	
226.94321	146	
228.89239	68	
228.94288	88	
230.88286	78	
231.88799	336	1+
231.94807	466	1+
235.89292	190	
236.90477	80	
237.91724	86	
238.86899	78	
238.90477	78	
239.10443	96	
240.22812	68	
240.83727	120	
240.95917	82	
241.84363	532	
241.90303	118	
242.94576	146	
243.83266	132	
244.90004	72	
245.01144	76	
245.45919	88	
245.83251	150	
246.97570	152	
247.97722	120	
248.94602	92	
249.94083	88	
249.96024	106	
250.86220	76	
250.94734	78	
251.88415	66	
252.00099	78	
252.92959	92	
253.94059	68	
254.90974	80	
254.96311	402	
255.07865	144	
255.85689	74	
256.40990	66	
256.84573	180	
256.86445	72	
256.90752	126	
257.85496	74	
258.50822	70	
258.79650	84	
259.83157	380	1+
259.85229	108	
259.91965	70	
259.95622	74	
260.85235	76	
261.83019	110	
262.84786	86	
262.98328	68	
264.86458	82	
265.79829	76	
266.86527	128	
267.04711	90	
267.13137	72	
267.78807	104	
267.84204	68	
268.83835	388	1+
270.93189	106	
272.00207	80	
272.93397	68	
272.98110	92	
273.79101	78	
274.85689	88	
274.87914	78	
276.01420	72	
276.80462	78	
276.85626	1138	1+
276.93518	74	
278.84619	638	1+
279.91647	76	
279.96484	104	
280.87927	86	
280.94219	82	
281.68567	80	
282.14992	72	
282.85766	84	
282.93609	92	
283.93860	76	
284.35616	76	
285.80025	84	
287.02143	80	
289.78878	84	
290.85674	80	
291.85557	82	
292.44336	92	
293.43325	82	
293.82868	102	
295.97964	68	
296.12967	78	
296.85153	266	
297.38387	90	
297.56620	86	
297.83118	72	
297.89492	120	
297.98138	74	
298.01096	68	
298.81063	70	
298.89564	82	
299.86912	350	1+
300.91786	92	
300.97356	82	
302.17605	94	
303.03401	76	
303.94247	106	
306.41702	94	
307.80460	72	
308.87019	72	
309.41878	106	
310.12515	70	
310.87169	76	
310.95850	84	
311.15533	70	
312.80178	114	
313.87305	70	
319.18220	76	
319.89520	72	
321.18351	74	
323.06068	74	
323.88890	208	1+
326.17992	70	
326.76156	68	
328.88532	86	
328.95641	72	
332.78202	72	
339.89363	74	
341.13526	88	
342.87480	70	
342.91492	68	
343.91039	74	
345.72469	68	
END IONS

###FS:    #m/z: 507.84346 #charge 1+
###MS: 94
###MSMS: 97
BEGIN IONS
TITLE=Cmpd 72, +MS2(507.8435), 28.2-35.2eV, 2.1min #97
RTINSECONDS=123.547
SCANS=94,97
PEPMASS=507.84346	76766
CHARGE=1+
210.03038	198	
213.88566	110	
220.05121	128	
222.97545	142	
224.97612	148	
236.05340	106	
236.88411	108	
252.95128	122	
258.87578	340	1+
264.41123	104	
266.16760	104	
267.20558	140	
268.06236	136	
269.92816	126	
272.85317	144	
273.85742	116	
274.84149	212	1+
277.15570	282	
277.86185	176	
280.80326	124	
281.96392	110	
284.19388	166	
284.96486	130	
285.85525	128	
286.85273	450	1+
287.85490	382	1+
288.90986	104	
289.86534	198	
290.86200	312	
290.87784	174	
291.87687	192	
293.87439	486	
293.95793	118	
294.87290	220	
295.81117	116	
295.86831	124	
295.89830	114	
296.85562	188	
297.79935	256	1+
298.83942	104	
300.85516	396	1+
301.40819	104	
301.85749	256	1+
304.88165	190	1+
305.86595	602	1+
307.89096	722	
308.14361	354	1+
308.87543	496	
309.15020	208	1+
309.41077	148	
309.88702	442	
309.90540	126	
310.80982	198	1+
310.87325	182	
310.92144	102	
311.15881	250	
311.88285	1626	1+
313.88512	300	
314.86447	896	1+
316.86000	154	
317.82063	266	1+
320.90606	120	
320.97699	104	
322.99527	108	
323.87333	140	
324.86195	110	
325.90145	218	
326.88190	862	1+
328.00723	126	
328.87380	124	
328.89484	138	
329.58686	114	
329.81295	128	
330.83480	134	
330.88241	150	
330.99126	194	1+
331.89154	172	
332.87625	280	
332.90273	220	
332.99850	188	1+
333.17776	122	
333.87328	440	1+
335.15023	110	
336.00276	208	1+
337.88301	238	
338.87943	170	
340.00115	120	
340.86254	192	
341.83557	204	1+
342.78161	114	
342.90537	254	1+
346.34358	106	
347.78670	144	
347.96551	144	
348.89206	120	
349.76190	254	1+
349.79789	152	1+
349.84907	116	
350.88026	494	1+
351.72656	102	
353.85356	252	1+
354.87738	130	
355.37933	146	
355.89148	152	
357.80991	248	1+
357.89241	198	1+
359.83492	258	1+
361.86052	212	
362.35927	154	
364.84190	162	
365.77215	110	
366.08842	122	
366.85367	172	
367.76514	156	
368.71520	106	
368.80216	128	
368.89571	210	
369.82782	172	
369.89688	150	
369.91435	142	
371.71983	214	1+
371.80185	282	1+
371.82685	134	
374.71398	142	
374.81435	424	1+
375.85874	106	
380.71899	396	1+
380.85587	118	
381.84178	268	
382.71862	138	
383.71234	114	
384.84832	942	1+
385.78911	124	
386.11042	134	
387.72341	180	
389.19730	144	
389.84010	246	
390.83978	1150	1+
391.78620	128	
392.73096	318	1+
392.82243	484	1+
392.87030	130	
394.79564	220	
395.82097	124	
396.72941	188	
398.72490	338	1+
398.86414	240	
399.21968	112	
399.84756	130	
402.86577	850	1+
403.84139	180	
403.87103	700	1+
404.85036	374	1+
405.74020	222	
405.77189	272	
405.80672	180	1+
405.85171	266	1+
405.86775	136	
406.00964	126	
406.76515	126	
407.72752	122	
407.74419	234	1+
407.83837	118	
407.86581	654	
408.85288	1500	1+
409.72360	184	
410.78167	216	
410.83582	816	1+
412.72629	256	
412.84883	150	
413.07306	118	
413.75179	290	1+
413.84831	136	
413.88724	120	
414.67642	110	
421.78654	152	
421.88115	232	
422.86485	624	1+
423.76968	598	1+
425.75317	674	1+
425.88455	204	
426.78417	182	1+
426.85872	874	1+
427.73642	560	1+
428.84813	658	1+
430.74089	170	
430.84929	154	
431.74272	114	
431.76279	106	
431.86731	570	1+
432.25284	182	
433.85707	204	
435.71513	124	
439.89105	142	
440.80861	226	1+
442.78428	104	
444.76397	180	
444.87181	1996	1+
446.74758	134	
447.71313	366	1+
447.88792	116	
448.76847	300	1+
448.87310	698	1+
449.87686	584	1+
453.72952	102	
457.90186	158	
458.90292	374	1+
462.87869	688	1+
463.90694	124	
465.71818	186	1+
467.88681	884	1+
485.89549	678	1+
487.90543	136	
493.81125	122	
508.91598	114	
511.78814	122	
END IONS

###FS:    #m/z: 322.92918 #charge 1+
###MS: 98
###MSMS: 99
BEGIN IONS
TITLE=Cmpd 73, +MS2(322.9292), 28.0-35.0eV, 2.1min #99
RTINSECONDS=127.215
SCANS=98-99
PEPMASS=322.92918	1067020
CHARGE=1+
53.92009	60	
177.74424	104	
192.89154	126	
194.89187	98	
195.92263	106	
200.88138	78	
201.86061	84	
205.94455	74	
207.11798	84	
207.16922	60	
207.94406	80	
207.97285	104	
208.88872	90	
211.88735	80	
212.39067	66	
217.40559	94	
220.86964	98	
221.54584	86	
223.95923	170	
224.02731	68	
225.86874	70	
227.78678	62	
227.94065	68	
227.95318	64	
228.91117	88	
229.90228	70	
230.79163	60	
230.83754	72	
230.89228	80	
231.20412	84	
233.05568	78	
234.02793	124	
234.14652	58	
235.79701	64	
238.05751	68	
238.93925	106	
239.08080	128	
239.79636	58	
240.79103	98	
240.82263	140	
240.86581	100	
240.94048	1530	
241.09084	88	
241.18804	86	
241.46466	66	
241.93888	4884	1+
242.24600	74	
242.82077	84	
242.94041	3068	1+
243.79609	72	
244.13579	70	
244.81936	62	
244.93944	1098	1+
246.89675	84	
246.97577	90	
248.83744	74	
248.85856	108	
248.97691	64	
249.11841	80	
250.98069	66	
251.09355	78	
251.35612	104	
251.78724	84	
252.06819	80	
252.78902	74	
252.92971	60	
252.98230	64	
254.78613	68	
254.90366	60	
255.10200	60	
255.77725	76	
255.80057	64	
257.81142	76	
258.78661	74	
258.83108	82	
258.91316	62	
259.83586	90	
259.97725	90	
260.84143	66	
261.83377	64	
262.82768	106	
263.44151	100	
263.62506	80	
263.84013	62	
263.98146	68	
265.05747	126	
266.47536	68	
266.84822	66	
266.90856	70	
267.83859	60	
268.03707	68	
268.95804	90	
269.34554	76	
271.05537	104	
271.10556	66	
271.78357	116	
273.79387	230	1+
273.87434	78	
273.98820	98	
274.85871	84	
275.80901	106	
276.46337	106	
276.80623	60	
276.86114	140	
277.40931	70	
279.08908	492	1+
279.91021	82	
280.06437	74	
280.97553	86	
281.16062	80	
281.21935	80	
281.84678	72	
281.86462	146	1+
282.05062	70	
282.79394	66	
283.93262	74	
284.29157	400	1+
284.79405	78	
284.89767	70	
284.96366	60	
285.80644	66	
285.85040	132	
285.90758	62	
286.11120	78	
286.83875	74	
287.03200	64	
289.78452	58	
290.79016	76	
291.80631	132	
292.22085	78	
293.05663	94	
293.43753	84	
301.81518	58	
302.86611	66	
304.81775	68	
304.86941	64	
305.80247	60	
305.85187	64	
305.90136	68	
307.09452	64	
307.88911	236	
309.12252	90	
309.80783	78	
312.79975	116	
314.82649	74	
314.96177	62	
315.88433	74	
317.21012	98	
319.89502	62	
320.76101	74	
324.89691	184	
325.90400	106	
326.11359	74	
326.16928	70	
326.82366	62	
326.90135	80	
327.76998	70	
END IONS

###FS:    #m/z: 340.93974 #charge 1+
###MS: 98
###MSMS: 100
BEGIN IONS
TITLE=Cmpd 74, +MS2(340.9397), 28.0-35.0eV, 2.2min #100
RTINSECONDS=127.988
SCANS=98,100
PEPMASS=340.93974	422276
CHARGE=1+
184.87015	78	
192.92608	212	
194.89011	134	
198.03068	76	
202.88245	138	
205.95142	156	
206.97585	98	
208.94288	86	
208.95665	142	
211.83290	76	
212.10266	150	
213.93793	304	1+
215.88806	208	
215.93294	132	
217.88609	118	
217.93611	76	
218.87452	84	
221.89121	100	
223.93005	82	
223.95443	178	1+
224.97432	98	
226.38973	80	
226.89840	72	
226.94533	176	1+
228.84049	72	
228.89274	78	
230.71095	98	
230.84721	78	
230.88889	94	
230.94995	80	
231.53070	84	
231.89225	82	
231.95091	550	
233.08783	82	
233.86815	74	
233.89602	120	
233.94737	264	
234.14447	80	
234.90795	102	
236.89358	78	
237.89261	130	
238.86886	84	
238.99421	78	
239.83805	86	
239.87975	96	
240.83503	690	1+
240.85087	86	
242.85765	158	
244.83883	156	
244.88075	90	
244.89789	78	
245.91943	88	
246.94661	82	
246.96883	106	
248.92898	104	
249.13196	92	
249.96460	194	
250.90463	94	
251.07000	78	
253.87373	76	
254.88833	76	
254.90576	124	
254.96476	582	1+
255.09422	76	
256.17405	82	
256.80148	74	
257.37595	82	
257.57522	82	
257.90438	82	
258.40127	76	
258.84724	244	
258.92705	92	
259.42327	120	
259.83060	368	1+
259.85200	196	
260.83443	330	1+
260.85714	100	
260.99374	80	
261.43020	90	
261.79565	76	
262.53722	76	
263.57311	82	
264.96216	86	
266.02268	78	
266.85055	86	
267.00164	132	
268.78757	194	1+
268.84017	282	
269.14798	84	
269.84595	146	
269.94830	86	
270.82986	84	
272.44180	90	
272.93340	258	
273.51878	74	
273.95592	116	
274.79449	84	
274.85588	122	
274.86961	110	
275.84310	72	
275.86282	110	
276.85510	628	
277.86100	324	
278.84325	502	
279.85410	242	
279.88119	102	
280.84137	178	
281.86436	152	
282.86169	138	
282.90602	76	
282.96286	80	
283.03748	130	
285.81856	76	
285.88059	78	
285.92022	96	
287.55664	74	
287.85007	80	
288.92618	76	
289.03496	82	
291.40475	80	
292.84869	78	
292.88129	82	
294.16348	82	
294.86399	144	
295.86161	74	
297.86520	84	
297.88159	76	
298.02374	74	
298.95091	90	
298.97634	78	
299.88814	80	
300.02852	74	
301.86220	164	
301.87674	134	
302.85439	78	
305.89264	88	
305.98937	76	
306.88147	76	
308.81610	86	
310.87582	72	
311.87543	118	
313.82986	86	
319.73273	80	
320.89958	88	
321.73832	94	
324.37975	104	
324.89346	160	
325.89441	186	
328.95389	96	
329.10525	104	
330.81493	104	
330.87876	140	
332.34990	86	
333.38043	88	
335.62421	88	
336.89851	98	
341.38931	78	
346.43088	82	
END IONS

###FS:    #m/z: 363.95550 #charge 1+
###MS: 98
###MSMS: 101
BEGIN IONS
TITLE=Cmpd 75, +MS2(363.9555), 28.0-35.0eV, 2.2min #101
RTINSECONDS=128.76
SCANS=98,101
PEPMASS=363.95550	156500
CHARGE=1+
117.66306	94	
189.86458	202	
191.85586	210	
197.89219	90	
201.12618	128	
205.03414	100	
207.87476	456	1+
209.94180	532	1+
210.92494	116	
210.97383	86	
212.87809	786	1+
221.89872	90	
222.95269	474	1+
224.00909	76	
224.89246	92	
224.94811	764	1+
225.97021	186	
226.89275	134	
226.94629	2394	1+
226.97088	166	
227.07369	76	
227.93168	192	
228.89523	332	1+
228.94168	3452	1+
229.30306	90	
229.58790	100	
230.18903	80	
230.88933	2102	1+
230.95102	132	
231.92688	92	
232.13824	78	
232.88429	242	
233.96178	82	
234.87934	174	
235.94991	82	
236.87309	88	
239.06826	86	
239.11575	88	
239.89685	78	
240.82306	220	
240.94282	360	
240.96215	416	
241.82748	102	
241.93963	324	
242.82436	78	
242.94069	1286	1+
242.95838	428	
243.82130	114	
244.95654	1666	1+
245.33629	78	
245.90068	260	1+
245.94040	432	
246.90504	184	1+
246.95206	2798	1+
247.05222	76	
247.12628	94	
247.98038	84	
248.06519	84	
248.80468	186	
248.86403	144	
248.89952	428	
249.80343	80	
250.89172	184	
250.91058	82	
251.90909	100	
252.51792	92	
252.90840	80	
253.90637	140	
254.05381	84	
257.89662	104	
257.91209	78	
258.84771	174	
258.97023	158	
259.13991	78	
259.84816	130	
260.34742	80	
260.96967	312	
261.61517	80	
261.82774	284	1+
262.04833	76	
262.09650	86	
264.12744	76	
264.95946	106	
265.11619	78	
265.89870	158	
266.81117	298	1+
266.96185	142	
267.97202	480	1+
268.87594	92	
269.41821	84	
269.96981	456	1+
271.17550	118	
271.86405	80	
271.91865	128	
274.92033	102	
274.99543	86	
275.04620	88	
275.08072	82	
276.81515	108	
278.45760	88	
278.79669	238	
278.84801	144	
279.10332	106	
279.79790	192	
279.84695	234	1+
280.79036	456	1+
281.51916	76	
281.89202	78	
281.92496	82	
283.79515	210	
283.84500	260	1+
283.98842	86	
284.79266	116	
284.81651	298	1+
289.82015	78	
289.87373	132	
290.92717	76	
292.09900	76	
292.36763	98	
292.93496	98	
293.93602	90	
294.92632	96	
295.81805	204	1+
296.84746	76	
298.80070	972	1+
299.42225	88	
299.87319	146	
301.41236	92	
301.80229	108	
301.86296	200	
301.99460	78	
302.86318	104	
303.29791	84	
303.80818	160	
303.85362	372	
304.88326	106	
306.27524	92	
307.88650	74	
310.82184	92	
310.87527	112	
310.92780	104	
311.85893	280	1+
313.06217	76	
316.81573	96	
316.88548	106	
316.95013	84	
318.75377	86	
318.93632	94	
320.81352	298	1+
320.93459	90	
321.86348	106	
322.92769	156	
325.89300	80	
326.78603	80	
326.84689	92	
326.87216	98	
326.89026	136	
328.76694	88	
328.95381	104	
330.83156	96	
331.76161	78	
333.79539	78	
337.83009	148	
339.83175	84	
344.81251	98	
346.91584	92	
346.93843	92	
348.40347	102	
355.42019	92	
356.77078	82	
357.87107	88	
361.09230	134	
361.83792	78	
363.22685	78	
363.95030	82	
364.80800	92	
END IONS

###FS:    #m/z: 322.92937 #charge 1+
###MS: 102
###MSMS: 103
BEGIN IONS
TITLE=Cmpd 76, +MS2(322.9294), 28.0-35.0eV, 2.2min #103
RTINSECONDS=132.437
SCANS=102-103
PEPMASS=322.92937	1173992
CHARGE=1+
55.05221	82	
189.91952	64	
191.93350	74	
196.13418	74	
197.88705	84	
198.98875	84	
199.88580	136	
201.04160	118	
201.88168	78	
204.88480	62	
205.94522	134	
207.97313	238	
208.91166	100	
209.94723	86	
210.90087	90	
213.55547	76	
213.84578	104	
213.95565	76	
216.56259	98	
218.07048	70	
218.85796	72	
218.88609	84	
219.83500	64	
221.06698	80	
221.94458	68	
222.87811	78	
222.95644	212	
223.11677	82	
223.83621	64	
223.95906	88	
224.82003	78	
224.84767	74	
224.93617	68	
225.86337	68	
226.38028	88	
226.81889	200	1+
227.02766	94	
227.93049	120	
229.02994	64	
230.07022	70	
230.90520	68	
232.41145	108	
232.42829	76	
232.89479	106	
233.91523	84	
234.43932	70	
235.16394	72	
235.83678	64	
238.04603	72	
238.88488	278	1+
238.93798	96	
239.06676	64	
239.08079	158	
239.83253	66	
239.90638	90	
240.82282	104	
240.94014	1772	
241.46097	68	
241.94184	1250	
242.81699	98	
242.94148	4792	1+
243.82093	160	
244.04324	80	
244.81887	82	
244.83070	128	
244.93949	1166	1+
245.14397	66	
246.16970	114	
246.85681	72	
246.97454	344	
248.07106	92	
248.58582	82	
248.84558	122	
248.94197	62	
249.04282	78	
250.84453	70	
250.92422	66	
251.12443	74	
251.84700	74	
252.82229	80	
252.91809	72	
252.99601	70	
255.10586	66	
256.80324	62	
257.06485	72	
257.80042	134	
258.79841	64	
258.83649	118	
259.89969	142	
261.82930	68	
261.88547	158	
263.84228	66	
264.84248	80	
264.88731	72	
265.05998	72	
265.87476	78	
266.25358	126	
266.85143	158	
267.88459	66	
269.08572	64	
269.79703	78	
269.84378	84	
270.11181	78	
271.84399	68	
271.98772	94	
275.81150	72	
276.85962	124	
276.97380	70	
277.85338	82	
277.92499	66	
278.09314	70	
278.91453	64	
279.08959	784	1+
280.85247	80	
281.08980	140	
281.22634	64	
282.83272	82	
282.85758	118	
283.04557	66	
283.86093	176	
283.96237	122	
284.29194	796	1+
284.86195	86	
284.94109	70	
285.19780	68	
285.79761	74	
285.86434	76	
286.85539	68	
287.01745	74	
287.86910	126	
288.48376	70	
288.88281	68	
289.87016	142	
289.88904	82	
290.77850	66	
291.85568	68	
294.13633	72	
294.85132	102	
294.87775	70	
295.93748	86	
296.11909	62	
296.26271	92	
298.40978	76	
301.77067	68	
307.13120	68	
309.89188	80	
310.81323	70	
315.85165	76	
317.39199	90	
318.80865	66	
318.92061	82	
322.17818	64	
323.24221	66	
324.88869	78	
326.04048	72	
326.76184	70	
END IONS

###FS:    #m/z: 340.93990 #charge 1+
###MS: 102
###MSMS: 104
BEGIN IONS
TITLE=Cmpd 77, +MS2(340.9399), 28.0-35.0eV, 2.2min #104
RTINSECONDS=133.209
SCANS=102,104
PEPMASS=340.93990	454804
CHARGE=1+
184.85848	76	
185.92693	74	
190.94588	108	
191.93846	68	
195.87280	84	
196.95190	72	
198.88152	76	
202.88073	74	
203.93511	80	
204.88131	78	
205.91599	82	
205.99179	78	
206.85104	88	
208.96306	76	
212.88103	68	
212.89241	186	1+
213.93908	378	1+
214.09394	72	
215.88382	70	
215.93199	210	
217.88075	148	
217.93794	72	
218.87387	148	1+
219.86382	76	
221.34837	102	
221.94053	86	
223.83099	222	1+
223.93715	80	
223.95735	186	
224.89736	72	
224.96214	102	
226.87011	78	
226.94747	154	
228.84051	80	
228.92032	72	
228.94643	154	
229.87090	72	
229.90249	74	
230.86207	84	
230.88782	112	
231.89113	196	1+
231.91572	66	
231.94814	924	1+
233.86828	68	
233.94558	324	1+
235.84803	68	
236.86555	76	
237.89476	72	
238.91280	72	
239.78804	68	
239.83500	114	
239.86654	72	
239.97483	92	
240.85285	116	
241.84021	310	1+
243.83065	340	
243.96317	248	1+
245.87311	84	
246.11767	82	
246.15432	70	
246.97205	92	
249.95920	342	
250.84273	86	
250.91429	94	
251.88377	72	
254.83317	82	
254.96495	470	1+
255.07557	186	1+
256.41591	88	
256.89982	70	
256.96173	124	
257.81172	72	
257.82751	80	
257.84957	128	
257.86798	108	
257.93391	82	
258.84856	826	1+
258.90331	72	
259.95325	70	
260.00277	96	
260.83242	212	
260.96271	128	
261.47387	80	
261.84445	288	1+
262.52374	76	
262.96796	70	
264.85823	222	1+
264.90631	68	
264.98745	128	
265.88864	74	
265.91288	70	
266.84976	72	
267.14031	204	1+
267.43462	78	
267.82975	80	
268.84008	180	
269.83677	288	1+
270.85595	132	
271.01664	78	
272.92811	84	
272.97538	126	
273.63469	82	
273.85998	76	
274.48442	104	
274.82035	92	
274.86649	176	
274.93425	118	
275.79006	82	
275.85638	138	
276.85740	1036	1+
277.92102	84	
277.95147	66	
278.03548	74	
278.84164	630	1+
279.87406	126	
279.93071	82	
280.80860	82	
280.93389	66	
281.86097	164	
282.05493	72	
282.15787	74	
285.05307	82	
286.80533	70	
286.84911	162	
287.03415	68	
287.86884	68	
288.59848	100	
288.87089	456	1+
289.41266	76	
289.87976	264	1+
290.85616	70	
290.94377	84	
292.81936	70	
293.95077	72	
294.84838	124	
296.01592	84	
297.97669	122	
299.01453	78	
299.05483	94	
299.87526	192	
302.41933	84	
302.91755	68	
302.94743	108	
303.87136	68	
303.94603	90	
304.00820	102	
305.83563	66	
306.87521	280	1+
307.13309	68	
307.80059	72	
307.82211	74	
313.52723	74	
315.94747	74	
316.68370	74	
321.92099	76	
322.84453	80	
324.13889	68	
324.88798	108	
326.36437	90	
326.77727	96	
328.16377	86	
330.41416	76	
334.78771	76	
335.78841	82	
338.22729	72	
339.79630	96	
340.88356	82	
342.28394	78	
342.71123	82	
342.89308	72	
344.32699	70	
END IONS

###FS:    #m/z: 363.95576 #charge 1+
###MS: 102
###MSMS: 105
BEGIN IONS
TITLE=Cmpd 78, +MS2(363.9558), 28.0-35.0eV, 2.3min #105
RTINSECONDS=133.981
SCANS=102,105
PEPMASS=363.95576	173988
CHARGE=1+
46.64367	80	
108.54827	108	
169.85973	74	
180.87036	140	
184.83031	72	
189.85954	100	
191.85732	268	
191.92669	80	
199.93241	74	
209.94247	434	1+
210.88375	208	
210.90419	76	
212.87895	740	1+
214.89365	98	
215.40939	98	
216.85179	70	
219.88168	74	
221.89118	72	
222.95175	366	1+
224.88400	82	
224.94845	508	1+
224.96991	82	
226.94654	3248	1+
226.97638	102	
228.89243	118	
228.94147	3342	1+
229.45222	80	
229.89696	92	
230.84611	106	
230.88844	2120	1+
232.88964	84	
233.08798	86	
234.88331	188	1+
235.85752	246	1+
236.13841	78	
238.83796	76	
240.81985	108	
240.93980	264	
240.96380	102	
241.02584	72	
241.37296	104	
241.94138	1178	1+
242.90740	72	
242.94446	734	1+
243.62168	76	
244.81800	74	
244.94006	506	1+
244.95607	1796	1+
246.05986	88	
246.43551	112	
246.90348	96	
246.95181	1744	1+
246.97360	184	
247.80465	92	
248.80713	344	1+
248.90031	658	1+
249.93498	82	
250.11756	74	
250.89130	80	
250.94607	148	
251.07008	92	
251.96766	76	
252.55883	90	
252.89067	202	1+
254.86945	146	
256.89768	78	
258.13908	102	
258.79281	72	
258.82719	136	
258.94084	80	
259.84446	116	
259.90383	84	
260.96758	422	1+
261.83692	220	1+
261.89619	110	
261.92901	72	
262.91144	172	
263.82422	76	
263.99360	86	
264.56456	98	
264.94847	116	
264.96585	84	
265.42820	76	
265.80873	80	
265.97348	102	
266.00252	72	
266.81413	440	
267.88615	100	
267.96825	494	1+
268.84788	80	
268.95264	126	
269.78291	74	
270.83572	74	
271.86750	112	
271.96403	92	
275.94522	84	
276.85330	216	1+
276.87350	84	
276.95542	78	
279.41319	78	
279.79769	438	1+
280.85076	236	1+
280.87031	78	
281.79066	408	1+
281.90022	76	
282.01365	72	
282.79386	296	1+
282.96503	80	
283.86631	138	
284.11271	72	
285.85245	164	
286.84644	80	
288.13136	86	
290.46468	102	
290.86437	78	
292.43263	160	
292.85535	90	
293.11139	92	
293.87606	140	
294.02469	76	
294.84772	216	1+
296.81555	126	
296.92493	88	
297.81808	136	
298.19568	80	
298.80273	738	1+
298.83215	78	
299.39904	92	
299.87778	92	
300.80060	368	1+
300.85922	146	
301.11620	78	
301.86352	188	
302.86205	140	
303.43692	100	
303.85380	392	
304.13229	74	
306.43414	108	
306.83871	114	
307.88212	408	1+
308.79253	76	
308.88197	260	1+
309.56351	96	
309.96725	86	
311.87964	262	1+
312.03736	74	
312.40226	94	
313.94253	80	
314.81901	76	
316.81179	322	1+
316.87587	78	
316.91308	82	
317.86256	74	
318.81274	96	
318.92585	150	
320.66639	108	
321.15917	80	
321.22315	104	
321.81415	608	1+
322.93144	92	
324.89687	100	
325.82354	86	
326.02946	76	
326.55759	86	
327.79901	70	
329.91676	74	
330.87199	148	
332.40574	88	
333.93237	88	
336.94872	112	
337.20305	70	
337.73955	72	
337.83227	122	
338.89159	78	
339.82594	94	
340.83639	150	
340.88457	252	1+
345.19767	134	
353.76323	96	
354.79239	124	
355.76736	304	1+
356.76870	236	1+
360.16762	78	
363.77204	94	
363.81674	76	
365.21402	70	
END IONS

###FS:    #m/z: 363.95570 #charge 1+
###MS: 106
###MSMS: 107
BEGIN IONS
TITLE=Cmpd 79, +MS2(363.9557), 28.0-35.0eV, 2.3min #107
RTINSECONDS=137.643
SCANS=106-107
PEPMASS=363.95570	181688
CHARGE=1+
59.61758	80	
125.02456	98	
178.32109	106	
183.93053	154	
187.86568	100	
189.86404	154	
191.85901	164	
193.84994	84	
196.88514	160	
199.03210	116	
199.96528	80	
203.06790	80	
205.95031	214	
207.87216	198	
207.94669	234	1+
208.89749	80	
209.86934	202	
209.94223	860	1+
210.02072	92	
210.88350	442	1+
211.94482	152	
212.83993	80	
212.87796	1640	1+
215.88312	172	
217.89120	82	
217.91624	96	
222.95166	1508	1+
223.92630	96	
224.94823	1410	1+
225.97227	96	
226.89287	186	
226.94701	5564	1+
226.96994	236	
227.00450	94	
227.82758	86	
228.79709	132	
228.89579	194	
228.94130	6810	1+
229.12595	140	1+
229.89399	128	
230.88935	2314	1+
231.80706	94	
232.88427	378	
233.02261	90	
234.14732	78	
235.82722	80	
236.05721	106	
236.41002	92	
236.87287	82	
237.83963	92	
240.83538	88	
240.94034	472	
240.96097	636	
241.94239	266	
242.94114	916	1+
243.37257	84	
243.81822	114	
243.96065	198	
244.12418	82	
244.89408	108	
244.91713	92	
244.95622	3670	
245.94370	184	
246.85622	82	
246.90211	120	
246.95248	3284	1+
247.81080	162	
248.80325	292	
248.90033	842	1+
250.89560	186	1+
250.91245	102	
250.96862	234	1+
251.08190	88	
251.79615	208	
253.08579	88	
255.45303	84	
255.93610	96	
256.84449	82	
258.84549	364	1+
258.88311	98	
258.97171	390	
259.89973	98	
260.80346	80	
260.82935	80	
260.96882	984	1+
260.98957	78	
261.83128	258	
261.93286	82	
263.89385	78	
263.90812	88	
263.97905	420	
264.96629	126	
265.08814	106	
265.81764	130	
265.87090	194	1+
265.97013	124	
266.81210	334	
267.81609	146	
267.97257	546	
268.80837	264	
268.95502	120	
269.96676	434	
269.98523	78	
270.80666	202	1+
270.86720	84	
271.85093	100	
271.91802	122	
271.93519	80	
272.85323	84	
272.91878	86	
276.80474	114	
277.91516	190	1+
278.79893	762	1+
278.84913	124	
279.09386	84	
280.79146	760	1+
282.78639	108	
283.85050	164	
283.93652	88	
283.98553	154	
284.78594	98	
284.82013	264	1+
284.84183	82	
285.79665	124	
285.84654	258	
285.93428	212	1+
290.79512	148	
292.86518	110	
294.86746	80	
295.83621	78	
296.80824	152	
298.80471	1438	1+
299.76912	102	
300.79118	94	
300.85883	490	1+
301.80329	136	
302.81240	78	
303.85554	354	
307.13319	86	
307.43889	94	
307.83963	118	
307.95133	78	
308.08716	82	
309.91370	112	
310.10151	80	
310.87605	184	
311.86613	84	
315.87761	102	
316.81453	176	
316.94389	98	
318.81980	116	
320.75635	102	
321.81534	110	
321.87880	78	
322.92737	134	
324.57022	80	
326.87090	202	1+
331.11547	78	
331.76826	78	
332.39482	78	
336.94818	136	
337.09922	80	
337.82742	214	1+
340.94247	86	
341.93863	78	
343.90102	84	
345.87811	80	
346.20011	82	
350.76339	80	
350.89037	88	
352.89356	142	
355.29507	86	
359.95969	92	
361.80536	82	
363.87783	82	
364.78930	82	
365.28903	86	
366.69835	80	
END IONS

###FS:    #m/z: 507.84380 #charge 1+
###MS: 106
###MSMS: 108
BEGIN IONS
TITLE=Cmpd 80, +MS2(507.8438), 28.2-35.2eV, 2.3min #108
RTINSECONDS=138.415
SCANS=106,108
PEPMASS=507.84380	93028
CHARGE=1+
196.01607	182	
214.88545	146	
224.97946	126	
232.89950	220	
236.89109	154	
248.85682	150	
250.96986	144	
252.07782	134	
254.89856	126	
255.91175	126	
257.86871	210	1+
262.13607	146	
262.94333	116	
263.13725	228	
266.17075	134	
271.86903	114	
272.38802	152	
272.85002	318	1+
273.79533	128	
276.79302	136	
277.15045	180	
279.12986	120	
284.82913	168	
284.89243	140	
287.85088	680	1+
288.87283	166	
289.03498	126	
289.87940	632	1+
290.12770	144	
290.92159	204	1+
291.87713	128	
291.89700	198	
293.87163	986	1+
293.96256	132	
294.07784	162	
296.85257	198	
297.87757	114	
301.84492	178	
302.86030	280	1+
303.86256	232	1+
303.91378	178	
305.81198	144	
305.85967	854	1+
307.89293	356	
308.13996	448	1+
308.87064	550	1+
309.88871	390	
310.15574	172	
310.88755	194	
311.15966	128	
311.82201	124	
311.88474	1916	1+
313.87743	204	
313.99374	150	
314.86215	838	1+
316.81629	274	1+
318.85742	164	1+
319.81513	114	
321.35240	146	
321.87698	118	
323.87066	282	
324.85872	144	
325.83556	120	
325.86084	230	
325.87933	142	
325.90030	280	
326.88600	1514	1+
327.79736	114	
328.88588	468	1+
329.89314	280	1+
330.87162	142	
330.92512	256	1+
332.87169	164	
332.89999	140	
333.18009	154	
333.75741	146	
333.87152	144	
334.18068	142	
335.76789	120	
335.88356	116	
336.80418	146	
336.94746	110	
337.88287	562	1+
340.00848	132	
341.89894	162	
343.89827	246	1+
345.80037	120	
345.88739	132	
347.78454	262	1+
347.81134	128	
348.72788	132	
349.75471	132	
349.83179	248	1+
349.91655	160	
350.88281	496	1+
351.88430	308	1+
352.90879	254	
354.77104	218	1+
355.88819	352	1+
356.85491	234	1+
361.73865	168	
364.75788	112	
366.41419	124	
366.83825	294	
367.70953	140	
368.77358	120	
368.83494	548	1+
368.86522	150	
368.89324	866	1+
369.83681	466	1+
369.92563	126	
371.80810	292	1+
374.81291	326	1+
375.73173	202	1+
377.77344	138	
378.78997	112	
378.88918	124	
380.72071	112	
380.85379	128	
381.79986	134	1+
381.84080	286	1+
382.71824	116	
383.70777	202	1+
383.77222	148	
383.86732	110	
384.75286	150	
384.85179	406	
385.85041	426	
387.84665	178	
388.74749	148	
388.84722	226	
390.84173	856	1+
391.73419	308	1+
391.75292	168	
391.79029	110	
392.82381	344	
393.19689	162	
393.78020	216	1+
393.82667	190	
394.78800	208	1+
394.82253	172	
398.72601	566	1+
398.86517	192	
401.72508	116	
401.86242	124	
402.86120	298	
402.87706	178	
403.54621	112	
403.87437	376	
404.86411	348	
405.86068	198	
406.75590	114	
406.85922	176	
407.74231	356	
407.85822	2202	1+
408.74569	172	
409.72182	284	
409.76051	126	
409.84800	110	
410.73796	210	1+
410.83511	588	1+
411.80965	120	
411.87144	142	
412.83538	128	
412.88256	290	1+
413.75705	146	
416.87800	124	
417.81342	118	
417.85472	130	
420.73217	412	1+
420.88155	126	
421.73833	294	1+
421.80626	140	
421.88178	362	
422.86662	138	
423.77267	520	1+
423.86905	196	
424.86242	120	
425.75414	660	1+
425.83195	188	
426.86247	562	
427.73580	1204	1+
427.85990	394	
428.84600	1010	1+
428.87857	232	
430.86273	232	
431.86596	976	1+
432.24155	414	
433.85114	152	
434.89090	112	
439.89181	462	1+
441.28014	116	
441.76554	130	
442.87534	124	
444.78234	164	1+
444.86962	2752	1+
445.71224	252	1+
447.71086	238	1+
448.73066	164	1+
448.90038	148	
449.77941	254	1+
449.87665	470	1+
454.76842	134	
455.70355	110	
457.90243	190	
458.90027	112	
462.88312	604	1+
465.72001	114	
467.88522	1020	1+
470.72877	160	
477.23063	110	
483.90354	146	1+
485.73422	114	
485.89707	600	1+
498.28885	134	
END IONS

###FS:    #m/z: 336.94476 #charge 1+
###MS: 106
###MSMS: 109
BEGIN IONS
TITLE=Cmpd 81, +MS2(336.9448), 28.0-35.0eV, 2.4min #109
RTINSECONDS=139.188
SCANS=106,109
PEPMASS=336.94476	58394
CHARGE=1+
75.54320	98	
93.43373	70	
100.33417	84	
119.94219	94	
180.87494	74	
192.89230	72	
201.04677	82	
204.88122	74	
209.12494	72	
209.94612	70	
210.88316	212	
211.94412	1356	1+
212.13476	72	
212.89928	80	
213.87156	86	
213.93779	600	1+
214.89503	74	
215.43343	82	
215.88846	356	
217.88557	76	
217.93549	122	
219.89302	70	
221.88926	84	
223.97416	106	
224.17609	72	
224.97664	136	
226.97373	70	
227.89587	82	
228.89262	84	
229.89119	78	
229.95484	1306	
230.79311	80	
230.88927	444	1+
231.82497	362	1+
231.95023	1232	1+
232.04477	90	
234.83123	102	
234.84694	176	1+
235.12267	76	
235.94628	144	
236.04616	70	
239.84216	138	
239.86238	78	
240.83397	120	
241.84533	206	
242.40222	82	
242.84587	122	
243.84224	78	
243.96300	74	
244.97113	106	
245.82729	94	
246.90368	100	
246.97598	148	
247.43725	90	
247.86414	74	
247.96468	366	
248.84732	84	
248.89689	324	1+
248.91437	116	
249.95840	216	
250.83339	86	
250.95984	106	
250.99221	180	
251.83283	178	
251.91045	98	
252.84967	100	
252.97083	802	1+
253.91065	360	1+
253.92429	100	
253.96141	652	1+
254.08644	120	
256.78152	88	
256.87073	136	
256.92505	76	
257.30900	80	
257.82956	90	
257.85893	70	
257.92489	84	
258.14697	76	
258.40143	88	
258.84764	252	
258.96225	72	
259.84889	130	
259.95913	100	
260.83502	70	
263.87390	72	
265.11813	72	
265.85856	94	
266.38748	80	
266.86837	68	
267.82800	80	
268.03707	92	
268.84221	664	1+
268.95462	80	
269.00119	70	
269.06564	108	
270.83869	80	
270.86939	112	
270.97800	110	
271.92010	116	
272.97925	92	
274.79760	90	
274.88339	84	
275.42096	72	
275.83691	74	
275.86132	136	
276.41022	70	
276.81587	70	
276.85681	580	1+
277.83467	650	1+
277.89625	80	
278.96389	92	
279.03355	70	
279.07045	80	
279.46248	78	
279.87109	86	
279.89989	74	
280.09700	80	
283.87675	124	
284.42290	82	
285.02013	70	
285.86401	90	
286.85053	1112	1+
287.80373	78	
287.88975	90	
289.87692	100	
291.20399	84	
291.85774	72	
292.87668	86	
293.10381	80	
293.88109	136	1+
293.99720	108	
294.80838	78	
295.98617	76	
297.42224	96	
297.88471	72	
298.12759	78	
298.30554	76	
299.87161	142	
300.87012	116	
304.84543	70	
304.88726	86	
305.72093	72	
306.87940	78	
308.86387	230	1+
308.89590	68	
311.87853	160	
312.81253	70	
312.87089	128	
315.41078	84	
318.42525	90	
321.88260	78	
324.89078	210	
328.82465	74	
329.82081	70	
330.13280	78	
332.89396	70	
333.14479	108	
334.95639	72	
334.99701	72	
338.93875	70	
339.89815	78	
339.98648	94	
340.89071	72	
341.06552	70	
341.80704	78	
END IONS

###FS:    #m/z: 507.84365 #charge 1+
###MS: 110
###MSMS: 111
BEGIN IONS
TITLE=Cmpd 82, +MS2(507.8437), 28.2-35.2eV, 2.4min #111
RTINSECONDS=142.85
SCANS=110-111
PEPMASS=507.84365	95672
CHARGE=1+
196.01464	258	1+
209.94283	118	
210.02949	118	
224.97573	130	
232.89751	242	
238.06779	144	
254.89920	198	1+
261.87787	208	
263.13503	248	
266.16998	194	
268.78758	180	1+
269.86366	112	
272.85079	146	
277.05630	132	
277.15073	112	
278.83393	140	
278.95712	120	
283.89731	158	
284.87589	126	
285.79989	112	
285.85560	262	
286.85353	130	
286.98642	152	1+
287.84983	446	1+
289.85981	408	1+
289.88002	456	
290.86411	348	1+
293.87337	1102	1+
295.86733	242	
296.84808	118	
296.95031	176	1+
300.86196	312	1+
302.88425	118	
303.79520	124	
303.86557	240	
304.88055	124	
305.86159	624	1+
307.13703	550	1+
307.89244	510	
308.87207	380	
308.88301	1138	1+
309.88264	624	1+
309.90733	142	
310.15463	310	1+
310.79377	130	
311.88211	914	
312.22099	140	
312.85408	166	
312.88323	1050	1+
313.90661	148	
314.86577	638	1+
316.86545	132	
316.88903	124	
318.82628	112	
319.89363	196	1+
323.86942	234	
324.00943	150	
324.36000	198	
324.93149	146	1+
325.90068	212	
326.24553	158	
326.88411	1430	1+
328.77574	154	1+
328.82011	176	
328.87614	188	
329.89593	112	
330.16207	188	
330.81649	210	1+
330.86926	130	
331.82594	236	1+
332.87432	484	
333.17362	188	
333.87930	298	
333.99342	124	
337.87999	222	
338.38844	128	
340.86450	142	
341.87827	116	
343.86561	128	
344.76357	568	1+
345.88993	188	1+
346.84736	144	
348.74783	318	1+
348.91772	152	
349.37392	116	
350.82436	122	
350.88576	278	1+
350.94680	116	
351.80083	146	
352.77688	138	
352.82789	218	1+
353.36428	160	1+
353.78974	184	
353.80862	134	
353.85447	184	
354.85306	132	
357.76770	124	
358.77425	114	
358.85440	130	
362.10017	214	1+
362.86921	138	
363.77875	276	1+
366.73632	186	
366.83949	254	
367.70756	120	
367.83434	552	1+
368.70319	128	
368.76993	112	
368.89312	276	1+
369.72973	180	
369.96695	118	
373.72452	196	
374.82001	212	
375.72162	182	1+
376.21880	124	
376.76671	236	1+
380.71965	392	1+
380.85509	154	
381.80118	240	1+
381.83412	196	
382.82599	120	
383.78120	168	
383.87565	158	
384.84895	1014	1+
385.82001	124	
386.77561	150	
388.84629	208	
389.84581	116	
390.73194	258	1+
390.84243	388	
391.78633	142	
391.84443	266	
391.87074	172	
391.91602	120	
391.94831	96	1+
392.83363	294	
392.86324	134	
393.82524	142	
394.72342	120	
396.75632	148	
398.72844	220	1+
398.80820	208	1+
398.84635	492	1+
398.85949	136	
399.85038	438	1+
400.72187	186	
403.80746	138	
403.87120	952	1+
405.76244	118	
405.86833	162	
405.90939	232	1+
406.75047	198	
406.85991	198	
407.72575	150	
407.75283	196	
407.86673	864	
408.74142	150	
408.77530	126	
408.85403	1194	1+
409.77199	122	
410.07110	140	1+
410.72654	158	
410.83716	404	
410.85783	436	1+
411.25814	148	
412.84011	400	1+
413.87833	144	
416.87447	114	
421.88269	804	1+
422.07682	112	
422.86552	512	1+
423.77420	496	1+
425.32135	130	
425.75377	738	1+
425.88944	152	
426.78353	142	
426.86192	614	
427.73117	618	1+
427.74985	190	
427.84145	628	1+
427.86222	366	
428.75276	210	
428.88598	190	
430.69361	122	
430.73870	142	
430.85208	124	
431.86741	636	
432.24074	344	
432.77555	146	1+
432.83105	128	
432.86842	308	
433.86162	254	1+
434.88874	128	
436.71906	114	
439.88960	526	1+
440.83567	162	
442.68394	142	
443.75232	182	
444.76554	120	
444.86963	1950	1+
445.73810	166	
446.74224	128	
447.70335	150	
448.77159	138	
449.74088	260	1+
449.77293	238	1+
449.87666	770	1+
451.82812	114	
454.62973	118	
457.90490	362	1+
462.88120	650	1+
467.88328	832	1+
468.73304	122	
468.88485	610	1+
470.73021	130	
485.89673	808	1+
487.08705	126	
501.74738	200	1+
510.24676	134	
END IONS

###FS:    #m/z: 336.94520 #charge 1+
###MS: 110
###MSMS: 112
BEGIN IONS
TITLE=Cmpd 83, +MS2(336.9452), 28.0-35.0eV, 2.4min #112
RTINSECONDS=143.622
SCANS=110,112
PEPMASS=336.94520	57064
CHARGE=1+
89.10997	102	
185.92669	70	
191.08880	98	
202.04579	88	
204.47558	84	
208.88328	72	
209.93566	74	
211.94356	1858	1+
212.87716	472	1+
213.89132	92	
213.93975	1232	1+
214.88091	322	1+
215.93360	178	
217.94877	72	
218.67100	78	
218.79272	82	
221.89873	80	
223.97871	144	
224.97677	138	
228.89513	162	
229.89310	76	
229.95349	1832	
230.88724	584	1+
231.94919	1036	1+
232.98857	84	
233.94646	204	
234.82690	84	
234.84563	72	
235.89279	120	
235.95090	78	
237.87761	78	
237.90774	90	
238.95847	104	
240.78891	82	
240.82971	112	
240.83968	536	1+
240.96263	92	
241.40344	70	
242.07468	106	
242.12520	74	
244.36780	80	
244.87117	76	
246.43593	76	
246.97651	144	
247.03735	74	
247.96549	682	1+
248.89886	136	
249.89438	90	
249.95974	132	
250.95881	214	
250.99410	74	
251.04476	74	
251.82729	102	
251.90922	76	
252.00485	92	
252.96930	968	1+
254.85706	74	
254.96569	604	1+
255.06967	92	
256.84828	80	
256.95283	80	
257.84920	124	
257.86693	70	
257.92989	72	
258.84591	250	
258.87137	84	
259.85200	142	
259.95541	76	
259.97942	70	
260.16104	114	
260.82768	88	
260.85647	134	
260.91046	80	
261.81149	90	
262.94951	94	
263.42549	98	
264.86647	84	
265.01830	70	
266.34904	92	
267.84337	142	
267.92063	72	
268.84076	792	1+
269.35569	94	
269.86341	88	
269.90792	104	
270.06086	80	
270.97824	126	
271.49177	84	
271.84261	118	
271.86433	70	
271.91718	70	
272.87577	74	
273.15143	106	
274.06943	78	
275.35567	106	
276.15486	72	
276.85746	460	1+
276.92719	100	
278.41456	82	
278.78750	80	
278.82634	88	
279.01904	82	
279.10151	78	
279.82940	260	
279.96968	72	
280.88252	74	
280.91139	96	
280.93299	72	
281.39940	98	
281.92496	76	
282.11894	74	
285.84883	512	1+
285.91813	70	
285.94535	72	
286.04455	70	
286.85196	340	1+
287.11511	82	
287.80639	74	
288.20221	76	
291.11983	118	
291.86216	72	
291.87637	72	
292.14315	110	
292.84928	134	
292.86494	70	
293.10550	106	
293.95915	80	
294.85679	84	
295.88032	82	
295.98998	114	
296.30902	86	
296.81241	94	
297.90518	136	
298.88915	106	
299.55852	72	
299.87724	142	
300.87621	114	
301.97990	90	
302.85414	186	1+
303.74893	80	
303.89027	92	
305.96531	84	
306.15420	72	
306.87866	90	
307.40402	74	
308.88198	238	
309.95451	78	
311.73159	72	
319.05880	80	
319.51949	92	
320.41132	72	
321.88135	82	
325.37296	74	
325.82338	114	
326.51980	84	
327.76782	74	
329.87001	96	
331.92455	106	
333.10478	78	
334.15883	76	
334.66639	84	
341.40305	76	
341.87296	92	
341.89221	82	
342.09229	80	
END IONS

###FS:    #m/z: 359.96052 #charge 1+
###MS: 110
###MSMS: 113
BEGIN IONS
TITLE=Cmpd 84, +MS2(359.9605), 28.0-35.0eV, 2.4min #113
RTINSECONDS=144.394
SCANS=110,113
PEPMASS=359.96052	41468
CHARGE=1+
127.26830	70	
191.90291	70	
192.92171	76	
197.87484	70	
201.09380	94	
208.55863	106	
208.87795	92	
209.94457	214	
210.85989	78	
217.84716	72	
217.95606	96	
220.95855	94	
222.95015	310	
223.87480	90	
223.89249	88	
223.90966	80	
223.96385	268	1+
224.94802	670	
225.88340	170	1+
225.94133	94	
225.97141	88	
226.94710	1528	1+
226.97274	296	
227.92259	106	
228.94264	1920	1+
229.42625	72	
230.41450	90	
232.82570	82	
233.08021	72	
234.86379	186	
238.09717	78	
239.14630	78	
240.13291	86	
240.93737	192	
240.96150	414	
241.90134	148	
241.94023	208	
242.94372	172	
242.95899	310	
243.95735	142	
244.95608	968	
246.80768	92	
246.95349	812	1+
247.81033	102	
248.80251	312	1+
248.97515	84	
250.94742	112	
250.97069	100	
251.06993	84	
252.07493	72	
252.87386	184	
252.95432	106	
254.10854	72	
254.14956	72	
254.89807	90	
255.37447	162	
256.41355	82	
256.98631	90	
257.22653	80	
257.86812	206	1+
257.95353	74	
258.83223	210	
258.97346	126	
259.48626	84	
259.79762	76	
260.44246	86	
260.89839	88	
260.96852	258	1+
261.08317	72	
261.91877	92	
264.37684	76	
264.81898	84	
265.87245	74	
266.81171	228	
266.86790	242	1+
266.94473	96	
267.45838	102	
267.78382	120	
267.81313	116	
267.97083	102	
268.84409	204	
268.96126	102	
269.28321	88	
269.96894	360	
273.09243	72	
273.39509	106	
274.87708	82	
275.40484	90	
275.80460	72	
275.92125	160	
275.96960	142	
276.80872	278	1+
276.85787	296	1+
278.79886	96	
278.84695	82	
279.02527	88	
279.13226	78	
279.18521	96	
279.80031	84	
279.84226	74	
280.11805	74	
280.79450	496	1+
281.56009	88	
281.91075	76	
284.83320	70	
286.86365	68	
286.88012	78	
287.93756	74	
288.92832	130	
290.86436	82	
292.43283	98	
292.93723	76	
293.11784	70	
293.85195	112	
293.90011	78	
293.93194	88	
295.68606	76	
295.80763	86	
296.80761	318	1+
297.83852	74	
298.80258	986	1+
298.86814	86	
299.12948	76	
299.87296	80	
301.91767	74	
302.88294	84	
303.87949	82	
304.44082	98	
305.11376	70	
306.91800	106	
308.05270	78	
308.87545	112	
309.34084	78	
310.87562	324	1+
313.94255	78	
314.83314	72	
315.84927	146	
315.89069	78	
316.80905	136	
316.97430	106	
317.13592	98	
319.82153	128	
321.16792	76	
321.82158	86	
322.76795	86	
322.83799	76	
322.92835	120	
324.89202	122	
326.16782	82	
328.81811	80	
329.45067	78	
329.87406	144	
330.95019	70	
333.88513	70	
333.93442	306	1+
336.33304	82	
337.68120	88	
339.41391	86	
339.82352	76	
342.77574	158	
342.90221	70	
342.92048	78	
343.79463	88	
346.03098	80	
350.17763	88	
362.12272	80	
END IONS

###FS:    #m/z: 322.92913 #charge 1+
###MS: 114
###MSMS: 115
BEGIN IONS
TITLE=Cmpd 85, +MS2(322.9291), 28.0-35.0eV, 2.5min #115
RTINSECONDS=148.067
SCANS=114-115
PEPMASS=322.92913	1303610
CHARGE=1+
63.10698	68	
92.57995	120	
129.11085	64	
135.23686	64	
137.08656	68	
184.85345	76	
192.82778	62	
192.95377	70	
198.08071	74	
200.56650	68	
200.88503	94	
201.04781	140	
205.94894	394	1+
205.97125	160	1+
207.97146	90	
208.45051	78	
209.89531	220	1+
209.94416	68	
210.09923	90	
215.84038	66	
217.91098	72	
222.95335	66	
223.85991	78	
223.95558	348	
224.00725	70	
224.89380	76	
224.97655	70	
225.86888	68	
227.10685	64	
227.94972	64	
229.23085	66	
229.86001	60	
232.06526	72	
232.12325	74	
232.90420	66	
233.91539	140	
234.56735	86	
234.86262	68	
234.93033	64	
234.95901	70	
236.35369	86	
237.05432	94	
237.08284	62	
238.43453	68	
238.93731	272	
240.94034	1706	
241.93878	6746	1+
242.84614	62	
242.94072	4704	1+
242.98302	136	
243.82359	176	
244.12797	62	
244.79433	100	
244.82187	148	
244.93905	1584	1+
245.44020	82	
245.86533	62	
246.97945	358	1+
248.87636	62	
248.97518	64	
249.04262	64	
249.92386	190	1+
249.95224	78	
250.87636	66	
250.90655	118	
250.95213	64	
251.87927	78	
252.79283	64	
252.99786	78	
253.83834	66	
253.98328	62	
254.11235	82	
255.10881	160	
255.81427	80	
255.87909	86	
255.89582	196	1+
255.95373	84	
256.04213	74	
256.12434	106	
256.16792	60	
257.40357	80	
257.80046	88	
257.92009	66	
257.98100	64	
258.08576	88	
258.82776	184	1+
259.16209	70	
260.00887	58	
260.90057	62	
260.91612	70	
262.85407	74	
263.22840	64	
263.88595	74	
264.84353	90	
264.87413	74	
266.04060	72	
266.05957	70	
266.12067	100	
266.80438	78	
266.85657	246	
267.99685	76	
268.28253	74	
271.39089	62	
271.85645	170	
272.04643	72	
275.80867	68	
276.85656	122	
276.88207	84	
277.84923	96	
278.08260	64	
279.08953	694	1+
279.88548	78	
280.80039	60	
281.81564	96	
281.85495	60	
281.87155	76	
283.07440	120	
283.79093	264	1+
283.86207	72	
284.28997	136	
284.86431	80	
285.00944	60	
285.29276	102	
285.84961	66	
286.18401	74	
289.78895	88	
290.83703	66	
290.86654	58	
291.16389	72	
291.42389	68	
291.81086	314	1+
292.43690	104	
292.87160	268	1+
294.95382	70	
296.02005	86	
296.23291	60	
296.86114	76	
297.78625	60	
298.99528	76	
299.78806	100	
301.41455	80	
301.87643	154	
304.87345	154	
306.78682	68	
307.79493	152	
307.88389	128	
308.85084	68	
309.79895	200	1+
311.88820	132	
312.87181	70	
313.04705	74	
313.76747	74	
314.88765	70	
318.86806	66	
319.13329	72	
320.15634	70	
321.43876	78	
321.85955	62	
322.86245	76	
323.24641	70	
323.72575	70	
324.26496	80	
325.81655	88	
325.89561	132	
326.88842	60	
END IONS

###FS:    #m/z: 340.93961 #charge 1+
###MS: 114
###MSMS: 116
BEGIN IONS
TITLE=Cmpd 86, +MS2(340.9396), 28.0-35.0eV, 2.5min #116
RTINSECONDS=148.839
SCANS=114,116
PEPMASS=340.93961	494148
CHARGE=1+
75.98356	70	
171.01382	82	
192.92583	76	
213.53542	102	
213.87935	84	
213.93916	578	
214.87984	76	
214.89434	72	
215.88609	186	
215.93603	72	
217.87827	82	
218.87260	82	
220.88468	80	
221.94686	258	1+
224.94364	70	
226.06457	96	
226.84279	194	1+
226.87806	90	
226.94770	120	
228.89252	94	
228.94242	158	
228.98745	88	
229.95725	162	
230.82114	100	
230.89089	136	
230.90890	72	
230.95939	76	
231.88272	74	
231.95074	588	1+
232.86655	84	
233.89623	166	
235.94710	124	
236.14017	78	
236.83828	166	
236.88054	110	
238.04990	74	
238.07821	80	
240.83528	78	
240.89821	100	
240.96498	78	
241.84170	604	1+
241.88246	102	
242.57648	104	
242.88053	74	
243.85186	132	
244.95624	118	
245.89755	82	
248.85303	98	
248.98681	78	
249.47136	80	
249.90775	78	
249.95876	126	
251.95606	132	
253.96972	74	
254.21052	76	
254.96703	330	
255.06864	86	
255.13527	74	
256.17011	92	
256.25462	78	
256.33271	154	
256.82476	100	
256.84836	100	
256.86625	106	
256.89175	74	
257.41562	92	
257.79994	100	
257.84698	72	
257.90464	80	
258.84814	470	1+
259.85247	318	1+
259.95678	296	
260.83042	104	
261.83884	258	1+
261.85386	112	
262.87646	134	
262.91946	74	
263.86088	212	1+
265.81251	82	
265.93643	70	
266.84611	110	
266.86119	198	
266.93456	88	
267.13701	148	
267.84304	152	
267.86832	84	
267.92250	92	
268.84311	138	
271.96169	72	
272.93384	228	
273.88683	92	
274.92803	78	
275.83901	112	
275.86354	72	
276.37546	82	
276.86074	238	
277.01084	92	
277.80834	80	
277.85938	158	
278.37962	104	
278.43687	72	
278.84545	668	1+
279.86133	130	
280.83766	98	
280.90938	72	
281.89014	72	
281.91682	106	
283.03541	72	
285.42216	82	
286.85524	78	
286.91576	72	
288.74448	88	
290.85868	166	
292.79213	86	
293.86262	86	
293.89832	92	
294.12760	86	
295.41167	92	
296.86569	86	
297.86410	84	
298.07260	92	
298.89749	72	
299.87172	344	1+
300.94341	82	
301.86797	124	
302.16984	76	
302.90457	76	
302.94718	150	
303.16969	74	
304.21820	72	
304.43872	74	
306.88413	104	
307.79941	132	
307.88051	76	
308.09840	72	
308.87888	74	
308.91962	74	
309.88939	100	
312.40019	72	
316.89118	72	
318.96014	76	
319.72826	80	
321.39036	86	
323.88161	78	
324.82884	74	
324.89037	84	
325.06818	72	
325.87202	94	
326.17271	164	1+
327.12374	82	
327.82777	80	
330.81604	70	
331.37482	70	
334.29359	106	
334.89542	86	
334.95852	94	
337.25678	80	
339.07243	88	
340.18132	72	
340.35097	76	
343.90570	126	1+
344.05598	76	
END IONS

###FS:    #m/z: 507.84341 #charge 1+
###MS: 114
###MSMS: 117
BEGIN IONS
TITLE=Cmpd 87, +MS2(507.8434), 28.2-35.2eV, 2.5min #117
RTINSECONDS=149.611
SCANS=114,117
PEPMASS=507.84341	99268
CHARGE=1+
214.88602	156	
223.88786	116	
231.95503	128	
232.89540	204	
233.89644	132	
234.88887	106	
241.89330	272	1+
246.39129	116	
250.96776	136	
252.07986	142	
256.40412	108	
259.37740	156	
260.88188	236	1+
263.13752	214	
266.09162	118	
266.89262	108	
267.09990	184	
267.78600	110	
271.88948	262	1+
273.85577	148	
278.88779	238	1+
279.41537	108	
280.85400	124	
284.87457	140	
285.85375	112	
287.84999	880	1+
289.79272	182	1+
289.85831	452	1+
289.87636	428	
290.86913	430	1+
293.87311	492	
294.87071	306	1+
295.91983	140	
296.85450	184	
298.87700	126	
299.34930	350	1+
302.85134	172	
303.86873	292	
305.86074	550	
306.12565	132	
307.85849	204	
307.88796	376	
308.14388	874	1+
308.87340	672	1+
310.87291	216	
311.88299	2442	1+
311.90619	194	
313.98077	128	
314.86393	402	
316.59593	110	
316.85871	310	1+
316.88525	156	1+
318.83942	160	
318.93281	160	
320.38040	146	
320.87161	210	
323.39303	158	
323.87250	346	1+
324.85362	424	1+
325.89941	554	
326.00649	80	1+
326.24313	160	
326.88328	1702	1+
327.80542	210	1+
328.82496	122	
329.84456	192	
332.87189	308	
333.17262	122	
333.87083	134	
334.86501	128	
334.89272	134	
335.83521	300	1+
339.88298	230	
341.82721	128	
343.91046	308	1+
345.88879	186	
347.77260	250	1+
348.84279	132	
350.76475	108	
350.88549	414	
351.87630	146	
352.89333	156	
355.88840	148	
359.76725	178	1+
362.34090	108	
366.18230	172	1+
366.83861	216	
367.71027	362	1+
367.76909	128	
367.84622	162	
370.72203	148	1+
370.81008	258	1+
370.83313	120	
370.89004	168	
371.75448	120	
371.90617	138	
372.81951	134	
373.90384	138	
376.21925	146	1+
376.79731	226	1+
380.71464	174	
380.85733	190	
381.83453	280	
382.72168	168	
383.26267	120	
383.79704	128	
384.17494	112	
384.78041	124	
384.85030	314	
385.77845	136	
385.85212	284	
386.84941	172	
387.36818	120	
387.84959	118	
389.20325	254	1+
390.83928	854	1+
391.76660	236	1+
392.74036	148	
392.83221	170	
393.82420	206	
394.74771	134	
394.78336	114	
394.83192	124	
395.85917	294	1+
398.72721	416	1+
399.85180	194	
402.81841	130	
402.86472	848	1+
403.86933	586	1+
405.75347	130	
405.77277	248	
405.86127	266	
407.73710	264	
407.83798	120	
407.86851	1062	
408.75967	246	
408.86060	666	
409.76031	112	
409.86130	384	
410.71853	140	
410.75921	106	
410.83978	330	
410.87476	322	1+
410.91455	122	
411.81520	142	
412.73151	158	
412.84092	172	
414.75967	236	
414.86014	140	
416.87933	288	1+
417.74064	144	
417.85525	164	
421.73914	394	1+
421.88466	316	
422.86557	130	
422.91424	114	
423.77034	434	1+
423.81214	138	
423.87069	260	
424.86768	216	
425.75549	762	1+
425.87193	120	
426.78226	210	
426.86306	1008	1+
427.73042	616	1+
428.13275	114	
428.73393	354	1+
428.80259	144	
428.84570	1272	1+
428.87853	190	
429.41713	110	
430.74236	148	
431.86592	548	1+
432.21896	148	
432.68530	154	
433.85740	194	
439.89270	378	
440.89404	184	
442.78046	270	1+
442.87541	144	
444.87075	1890	1+
445.71978	138	
446.71955	114	
446.74545	110	
447.70985	298	
447.78410	266	1+
447.86025	162	
447.87646	136	
448.75146	176	
449.68334	108	
449.71048	274	1+
449.87508	734	1+
457.77741	200	1+
457.90138	278	
458.91079	124	
462.87979	446	1+
463.73226	106	
463.93246	116	
465.70558	304	1+
467.69426	118	
467.88597	846	1+
485.89762	546	
487.28723	112	
491.79881	136	
492.81013	108	
508.55813	108	
END IONS

###FS:    #m/z: 322.92936 #charge 1+
###MS: 118
###MSMS: 119
BEGIN IONS
TITLE=Cmpd 88, +MS2(322.9294), 28.0-35.0eV, 2.6min #119
RTINSECONDS=153.296
SCANS=118-119
PEPMASS=322.92936	1340554
CHARGE=1+
55.79084	94	
92.92897	76	
190.89710	68	
191.89093	72	
192.89002	110	
193.88778	72	
195.97082	72	
196.88257	142	
197.88371	78	
197.95471	74	
201.04161	86	
202.05083	78	
205.95140	130	
208.94399	68	
209.05754	80	
209.92103	76	
210.89914	66	
210.94863	128	
214.89622	80	
219.01811	70	
221.94203	100	
222.95303	352	1+
222.97193	86	
226.05528	96	
226.88605	68	
228.10193	96	
228.15189	68	
228.85335	80	
230.00855	78	
232.89466	108	
233.14758	64	
233.85532	64	
234.59574	76	
235.12255	66	
235.80460	76	
235.88374	72	
235.90466	80	
236.90884	74	
237.06216	76	
238.02714	80	
238.94157	172	
239.08019	124	
240.82286	132	
240.93979	1664	
241.93829	7070	1+
242.15323	78	
242.83759	198	1+
242.94070	5178	1+
243.03060	78	
243.82180	72	
243.90927	64	
244.90973	94	
244.93951	1276	1+
244.99213	78	
246.84441	70	
246.86563	66	
246.90374	80	
246.97674	76	
248.79278	86	
249.09141	70	
249.90796	72	
249.93893	72	
249.96702	88	
249.98926	68	
250.94171	150	
251.86428	90	
251.94421	122	
252.12771	70	
253.78943	88	
253.83945	64	
255.06663	76	
255.98518	72	
256.89747	98	
257.79573	174	1+
257.85101	78	
257.89704	82	
258.83124	268	1+
260.91453	84	
261.91078	72	
261.97463	68	
263.08879	68	
263.90395	84	
264.97814	82	
265.06253	64	
266.13269	82	
267.86316	110	
268.09936	66	
268.78985	94	
268.95257	94	
270.79518	208	1+
271.86043	70	
272.93837	78	
273.05944	70	
274.80850	66	
275.05216	82	
275.80221	96	
275.89805	64	
276.08375	76	
276.85750	78	
276.89011	90	
276.91065	78	
277.92299	84	
278.09099	66	
278.55193	88	
279.08934	1098	1+
280.87260	72	
281.01863	90	
281.78959	82	
281.87943	72	
282.80790	92	
283.07309	134	
284.07318	70	
284.26993	64	
284.29238	488	1+
285.16700	88	
285.90945	88	
286.11330	66	
286.88015	82	
286.95982	66	
289.79496	192	1+
289.86312	140	
289.88688	84	
292.13674	64	
292.43694	72	
292.82137	82	
293.05778	72	
293.81819	80	
294.03106	66	
294.85119	100	
295.89299	70	
298.43537	86	
299.06164	70	
299.78188	102	
301.93517	76	
302.83182	66	
302.88314	66	
303.29309	82	
303.78956	72	
304.90984	72	
306.93967	72	
307.80297	70	
307.88842	182	
308.80094	68	
309.87371	122	
311.42614	80	
311.93572	92	
313.87970	74	
314.82234	70	
315.38668	78	
315.81693	76	
316.03259	76	
318.27410	88	
320.14882	66	
322.75015	72	
324.88209	88	
325.81251	74	
325.89294	136	
326.71301	72	
326.88126	68	
327.07679	72	
327.41018	78	
END IONS

###FS:    #m/z: 340.93981 #charge 1+
###MS: 118
###MSMS: 120
BEGIN IONS
TITLE=Cmpd 89, +MS2(340.9398), 28.0-35.0eV, 2.6min #120
RTINSECONDS=154.068
SCANS=118,120
PEPMASS=340.93981	516490
CHARGE=1+
64.99181	82	
121.26655	90	
182.87397	76	
183.11625	68	
191.94547	96	
192.92731	180	
193.05452	76	
197.92505	82	
197.95257	84	
206.64965	80	
207.90685	74	
208.95611	126	
209.89598	76	
210.93643	78	
212.92956	76	
213.86027	74	
213.87830	90	
213.93779	590	1+
214.89423	74	
215.89013	160	
215.94136	138	
217.88524	78	
217.95058	78	
219.88014	72	
220.87562	70	
220.97032	70	
222.13628	100	
222.88856	92	
224.03674	78	
224.84213	122	
225.85581	78	
225.93738	76	
226.94047	136	
226.96449	80	
228.94261	134	
229.85759	100	
230.84563	70	
230.90676	86	
230.94808	88	
231.85217	72	
231.88573	166	
231.94915	526	1+
233.89698	156	
233.94971	156	
234.99832	70	
235.94794	136	
236.88609	82	
238.79707	72	
239.78859	94	
239.84833	138	
240.22976	78	
240.83035	72	
240.84858	94	
240.90024	84	
241.83971	284	1+
243.83208	236	
245.88701	72	
246.94499	90	
250.99262	96	
254.83721	126	
254.96556	528	1+
256.07654	178	
256.51011	92	
256.90677	84	
258.84388	174	
258.85275	476	1+
258.92275	68	
259.89131	132	
259.95495	180	
260.83196	210	
260.84344	160	
261.84306	138	
262.89352	74	
263.85218	72	
264.86325	150	
264.89018	104	
265.46210	84	
265.81873	76	
266.85960	128	
266.91063	84	
267.07515	96	
267.84420	78	
268.84356	100	
269.15198	80	
271.78958	68	
271.84796	68	
271.92916	84	
272.85136	80	
272.91311	174	
272.93793	142	
272.98315	72	
273.79446	92	
274.85882	144	
274.87903	152	
274.97027	80	
275.87966	92	
276.42248	92	
276.85533	180	
277.43244	94	
277.83842	94	
277.86164	228	
277.97019	130	
278.00912	146	
278.84499	460	1+
278.98640	82	
279.96164	72	
280.40568	80	
280.83946	78	
280.92912	130	
281.11952	78	
281.40357	92	
281.92691	78	
282.05478	78	
282.85944	74	
285.92636	98	
286.06963	84	
286.15890	92	
288.08159	80	
288.86773	86	
289.29385	102	
289.88301	120	
290.85573	70	
291.32763	106	
292.43932	68	
292.86800	154	1+
293.43538	80	
295.85505	88	
296.25595	118	
296.84829	72	
298.08092	82	
299.87157	124	
300.87708	108	
301.07981	72	
302.21229	82	
302.94129	340	1+
304.86283	72	
305.12882	80	
305.75752	76	
306.81714	68	
307.79495	86	
309.88508	76	
310.86960	82	
310.93479	74	
311.85970	80	
315.15781	108	
315.88552	128	
321.28246	82	
324.29125	72	
324.88794	220	1+
327.17936	82	
327.89111	100	
328.00585	72	
328.88905	94	
331.42593	92	
332.87180	78	
333.89396	82	
335.86919	72	
337.14627	82	
343.43869	100	
END IONS

###FS:    #m/z: 363.95544 #charge 1+
###MS: 118
###MSMS: 121
BEGIN IONS
TITLE=Cmpd 90, +MS2(363.9554), 28.0-35.0eV, 2.6min #121
RTINSECONDS=154.84
SCANS=118,121
PEPMASS=363.95544	202526
CHARGE=1+
90.83373	96	
93.00351	100	
158.88071	80	
165.95193	84	
176.04751	80	
182.86664	98	
185.87199	112	
187.88624	88	
189.86607	188	
191.85886	194	
196.88299	152	
198.08570	104	
207.87219	100	
208.95762	122	
209.94238	322	1+
210.88362	114	
212.87830	844	1+
214.89484	296	
219.41612	88	
222.94966	728	1+
224.87184	200	1+
224.94846	562	1+
224.96986	80	
225.03927	80	
226.90529	84	
226.94591	3858	1+
226.97086	144	
227.89156	78	
228.89468	272	
228.94126	4656	1+
228.97976	100	
229.89293	126	
230.61803	78	
230.88886	1618	1+
230.90767	80	
231.82691	86	
232.88411	134	
232.97021	124	
235.88190	142	
236.90497	82	
239.90261	126	
240.78967	84	
240.82290	106	
240.93892	428	
240.96170	186	
241.85029	80	
241.93969	1240	1+
242.82778	170	
242.94157	790	1+
242.95930	200	
243.82103	130	
244.82486	88	
244.95643	2154	1+
245.04596	86	
245.94145	208	
246.81161	158	
246.85115	176	1+
246.90630	94	
246.92861	82	
246.95213	2038	1+
247.38709	82	
248.13844	88	
248.39811	82	
248.80188	322	1+
248.89440	348	1+
249.82259	86	
249.89626	292	1+
251.59784	86	
252.00698	80	
252.80073	102	
253.39066	86	
255.88125	92	
256.84615	90	
257.86676	78	
257.94362	86	
258.82993	140	
258.85407	124	
259.10475	78	
259.40307	88	
259.83459	130	
260.83065	202	1+
260.84900	80	
260.92840	92	
260.96464	414	1+
261.96625	230	1+
262.99091	98	
264.81992	84	
264.86014	100	
264.97570	170	1+
265.82438	198	
266.81243	326	1+
266.85430	92	
267.47853	78	
267.97210	440	1+
268.38335	78	
268.88629	96	
269.00724	88	
269.91024	100	
269.96609	262	
275.28872	90	
276.85870	110	
277.44219	84	
277.84554	94	
278.79594	392	
278.84791	154	
279.85198	92	
280.79108	304	
281.79314	248	
281.84459	90	
282.79113	152	
282.87020	80	
282.88742	100	
283.85544	304	1+
283.98229	80	
284.14555	90	
284.28846	80	
284.42926	88	
284.89330	84	
285.84537	84	
285.88012	80	
286.42137	180	
288.07932	82	
289.40227	102	
290.78992	144	
292.94320	90	
293.89612	84	
296.80442	230	
297.80570	212	
298.80339	672	
299.80133	396	
299.85757	114	
299.87404	140	
300.79464	460	1+
300.85978	286	1+
301.17797	78	
303.80553	216	
303.85461	374	
306.43225	92	
306.78473	90	
307.88386	78	
308.93720	90	
309.65817	98	
309.82306	142	1+
310.86746	130	
311.79465	80	
316.81033	78	
319.82351	100	
319.88847	80	
321.82584	150	
321.86350	122	
323.82955	82	
324.89215	128	
326.59092	78	
326.84991	76	
328.88579	128	
329.87532	156	
330.89660	92	
336.94381	112	
337.87813	106	
340.53240	80	
340.89260	86	
340.92476	82	
340.96762	82	
342.89477	120	
345.86872	88	
346.90890	84	
348.19299	90	
354.72715	142	
358.00112	76	
359.95334	88	
361.71402	86	
363.17289	108	
363.70885	78	
364.61587	92	
365.93497	86	
368.26382	78	
END IONS

###FS:    #m/z: 322.92939 #charge 1+
###MS: 122
###MSMS: 123
BEGIN IONS
TITLE=Cmpd 91, +MS2(322.9294), 28.0-35.0eV, 2.7min #123
RTINSECONDS=158.529
SCANS=122-123
PEPMASS=322.92939	1446166
CHARGE=1+
88.58457	84	
177.93423	82	
185.91182	70	
185.92842	78	
191.94015	80	
197.86684	102	
199.88904	70	
202.04659	138	
205.00105	68	
205.94662	136	
206.97465	86	
209.12490	80	
209.92675	76	
210.87748	66	
213.99678	62	
217.88706	72	
218.89456	78	
219.76350	78	
219.89830	108	
222.95185	74	
223.95603	178	
224.95646	92	
225.86513	74	
226.99629	64	
227.95562	86	
228.84243	72	
228.88899	86	
228.91482	72	
229.05041	76	
229.55794	84	
230.83549	190	
230.89601	62	
232.87961	92	
233.01077	104	
233.82874	72	
233.85207	108	
233.91708	84	
233.94545	84	
234.04711	104	
234.09165	68	
236.01575	80	
237.04893	74	
237.89855	64	
238.88063	92	
238.93882	164	
239.92376	66	
240.33828	102	
240.93992	2304	
241.94242	1818	
242.81978	278	1+
242.94168	6112	1+
243.21815	86	
244.90372	206	1+
244.93885	1776	
244.97778	150	
246.84490	84	
246.85866	84	
246.97722	152	
247.85259	72	
248.81236	78	
248.85099	166	
248.86758	118	
248.97010	96	
249.06114	64	
249.11064	104	
249.90247	186	
250.94285	84	
251.14791	140	
251.92511	62	
252.38141	70	
254.47685	92	
255.06846	82	
255.44553	74	
258.89717	80	
259.07875	92	
259.16810	72	
261.83150	162	
262.83394	100	
262.88978	78	
262.97120	98	
263.02930	66	
263.84035	66	
263.89315	80	
264.87433	96	
265.39440	64	
265.93059	80	
267.10719	80	
267.37036	68	
267.79004	66	
267.93478	62	
271.77918	68	
271.81586	66	
273.02574	64	
275.81066	68	
276.08168	88	
276.80629	76	
276.85325	92	
278.10302	92	
278.91251	72	
279.08944	648	1+
279.90500	94	
279.99427	66	
280.24935	70	
282.88226	68	
283.06528	120	
283.85683	122	
284.35277	102	
284.88230	68	
284.94500	74	
285.84546	72	
285.88929	72	
286.78265	76	
286.81594	62	
286.93288	104	
289.78881	68	
289.87701	64	
290.08768	66	
290.86461	78	
292.83619	80	
292.98969	72	
293.11146	78	
294.17617	70	
294.85922	64	
296.76858	62	
297.12337	64	
297.88176	80	
298.84041	64	
299.78353	162	
300.78515	110	
301.41654	96	
303.11369	78	
303.14765	70	
305.09030	150	
305.87780	66	
306.80516	192	1+
306.88135	64	
307.88580	106	
308.06567	104	
308.86588	66	
310.80660	66	
310.96492	64	
311.89233	66	
313.87097	70	
313.88836	84	
315.82775	68	
316.85402	70	
317.93949	74	
321.92744	72	
322.90423	116	
323.76511	78	
323.88046	66	
324.98181	68	
325.90720	70	
326.72630	96	
326.89296	82	
END IONS

###FS:    #m/z: 340.93989 #charge 1+
###MS: 122
###MSMS: 124
BEGIN IONS
TITLE=Cmpd 92, +MS2(340.9399), 28.0-35.0eV, 2.7min #124
RTINSECONDS=159.302
SCANS=122,124
PEPMASS=340.93989	555080
CHARGE=1+
62.86722	84	
106.61365	104	
166.83567	102	
178.10955	92	
184.86133	102	
189.86864	76	
191.93511	76	
192.92552	288	
194.92355	74	
195.89019	90	
196.88317	72	
198.10300	80	
201.88326	74	
208.96142	138	
210.88466	88	
212.87959	80	
213.93776	502	1+
214.88193	86	
215.88600	360	
216.82815	68	
216.94206	84	
217.88160	74	
217.93447	72	
221.83453	72	
221.88774	74	
223.95933	140	
224.97782	108	
225.94828	78	
226.94195	136	
228.07819	70	
228.84416	88	
228.88507	106	
229.94733	72	
230.42232	78	
230.88642	180	
230.89661	254	1+
230.92952	102	
231.94925	296	
233.00711	104	
233.94509	194	1+
235.89470	84	
236.89042	68	
238.95454	100	
240.23388	72	
240.83489	542	1+
240.95077	96	
241.23180	80	
241.88470	82	
243.82887	128	
246.84712	94	
246.97289	132	
247.45447	134	
249.90870	100	
249.96343	256	
251.04264	70	
251.99499	86	
252.40471	82	
253.42003	92	
254.96439	212	
255.07775	208	1+
255.96880	222	1+
256.86162	70	
256.89733	222	
257.82868	116	
257.85702	114	
258.84477	552	1+
258.85950	158	
258.88324	76	
258.90848	112	
259.38156	96	
259.95473	186	
260.83307	226	
261.47622	142	
261.84237	170	
262.13777	88	
262.90974	78	
263.97953	72	
264.86559	188	1+
265.05613	88	
266.00049	78	
267.06493	70	
268.14384	86	
268.84016	304	1+
270.27521	70	
270.84993	94	
271.92301	74	
272.92420	70	
274.85404	132	
274.87599	110	
275.84112	78	
275.87880	96	
275.94691	84	
276.85902	1102	1+
277.86490	976	1+
277.92421	114	
278.84368	220	
279.84297	276	1+
280.23461	72	
280.32235	98	
280.88407	72	
280.93198	144	1+
281.87680	92	
281.90009	150	
281.96624	82	
282.04855	70	
282.87002	82	
282.91772	74	
283.02691	80	
283.80420	94	
283.86210	72	
284.88102	116	
286.19023	78	
286.79786	68	
286.82405	90	
286.87004	88	
288.98486	78	
289.99376	76	
290.78471	90	
290.85190	92	
291.07996	68	
291.85179	114	
292.84403	204	1+
292.87367	140	
292.99388	78	
293.93183	78	
294.87230	72	
295.93307	80	
296.86489	232	1+
297.89230	78	
297.93246	120	
297.96938	156	
297.99013	68	
298.89791	72	
300.85059	132	
301.43570	80	
301.50624	100	
301.84380	74	
302.17570	86	
303.88573	74	
303.91368	82	
303.92871	72	
303.98865	68	
305.88333	148	1+
307.79899	110	
308.69344	98	
309.07940	78	
309.95244	86	
310.94301	76	
314.81621	74	
321.42967	88	
322.90431	92	
322.93217	88	
322.96402	76	
324.40400	72	
324.89327	82	
325.88446	76	
326.88603	84	
330.04611	88	
330.17097	80	
331.81728	80	
331.83753	74	
331.87091	80	
335.88636	70	
339.71485	86	
340.87775	132	
345.89911	70	
END IONS

###FS:    #m/z: 363.95582 #charge 1+
###MS: 122
###MSMS: 125
BEGIN IONS
TITLE=Cmpd 93, +MS2(363.9558), 28.0-35.0eV, 2.7min #125
RTINSECONDS=160.075
SCANS=122,125
PEPMASS=363.95582	215540
CHARGE=1+
188.43329	76	
191.86012	424	
195.89518	82	
197.87842	112	
199.87847	82	
206.87923	88	
207.13730	86	
207.86979	100	
209.94389	976	1+
210.93355	118	
212.87647	668	1+
214.87790	86	
218.87260	74	
222.95040	220	
223.94707	916	1+
224.94889	764	1+
225.04740	90	
225.93729	88	
226.94599	3630	1+
226.97067	204	
228.94218	3574	1+
230.88860	1370	1+
231.02952	130	
232.88568	104	
233.96260	90	
234.07155	100	
235.03950	80	
236.10077	78	
238.06271	120	
240.42017	74	
240.82214	126	
240.93946	426	
240.96209	570	
241.08907	74	
241.13700	108	
241.83884	146	
241.93891	1088	1+
242.19227	110	1+
242.94027	700	1+
242.95703	378	1+
243.83641	96	
244.10323	78	
244.12625	78	
244.89374	220	1+
244.95602	2838	1+
246.00009	88	
246.01579	86	
246.88396	88	
246.95115	2270	1+
246.97412	138	
248.79986	298	1+
248.84329	124	
248.90019	344	
249.52949	92	
250.93987	86	
250.97141	108	
251.07246	220	1+
252.01060	82	
252.10810	80	
253.90387	150	
254.09899	98	
254.37470	86	
255.16469	76	
258.83310	138	
258.90235	102	
259.84406	94	
260.41061	96	
260.96605	240	
261.05691	78	
261.83445	138	
262.11626	92	
263.07696	76	
264.79028	138	
264.96297	214	
265.41812	78	
265.79834	78	
265.85459	164	
266.81413	170	
266.86822	86	
267.97130	502	
269.96697	724	1+
269.98673	82	
272.30189	80	
272.92019	128	
273.00344	84	
273.85460	330	1+
275.92883	90	
276.81004	130	
278.79540	188	
278.85156	288	1+
279.10262	80	
279.79564	126	
280.79093	314	
280.99155	94	
281.08525	90	
281.11971	130	
281.79347	220	
282.11667	158	
282.78890	158	
282.82401	126	
283.78133	158	
283.83012	90	
284.82509	76	
284.86484	80	
285.84359	210	1+
286.79057	194	1+
286.82076	124	
286.87699	368	1+
287.93147	116	
289.82645	80	
289.98968	102	
290.79704	154	
290.90195	78	
291.38811	88	
291.79056	88	
291.99402	152	
292.44339	78	
292.85824	124	
294.32975	100	
296.35563	76	
296.80964	204	
297.01968	98	
297.80752	124	
298.80230	872	1+
299.85881	150	
300.79993	174	
301.81045	78	
301.85969	246	
301.88151	104	
302.85272	756	1+
303.80625	118	
304.80729	96	
308.86692	124	
309.86594	156	
310.76548	82	
312.02221	76	
312.82766	76	
315.84267	92	
316.80693	74	
317.03330	96	
317.14458	78	
317.88114	98	
319.87512	82	
320.91909	90	
321.15697	94	
321.40976	74	
321.86825	178	
322.86665	88	
323.09916	94	
324.45516	98	
325.88419	114	
325.89534	118	
326.86880	156	
327.07249	186	
333.12292	74	
334.85496	78	
336.94444	164	
337.88286	84	
338.56142	96	
340.91965	76	
340.93666	246	
341.40755	76	
343.95564	90	
344.41771	78	
348.06243	92	
349.83095	80	
351.72813	90	
352.88983	76	
354.81156	82	
359.85858	112	
360.86457	76	
362.84262	134	
364.97969	92	
366.28697	106	
END IONS

###FS:    #m/z: 363.95552 #charge 1+
###MS: 126
###MSMS: 127
BEGIN IONS
TITLE=Cmpd 94, +MS2(363.9555), 28.0-35.0eV, 2.7min #127
RTINSECONDS=163.75
SCANS=126-127
PEPMASS=363.95552	155028
CHARGE=1+
138.57012	92	
182.50541	78	
189.86299	166	
191.85683	328	
195.97937	92	
196.88183	202	
197.32088	86	
205.87912	80	
207.94468	104	
209.94275	648	1+
210.88249	216	
211.88575	104	
212.87683	822	1+
214.89149	150	
217.05968	134	
217.91819	78	
218.88518	86	
219.89455	74	
222.95018	926	1+
224.89436	194	1+
224.94859	766	1+
225.92412	102	
226.94656	4296	1+
227.09851	176	1+
227.92963	336	
228.57427	110	1+
228.89418	358	
228.94200	4924	1+
230.05607	82	
230.83228	124	
230.85310	82	
230.88850	2244	1+
232.51816	98	
232.63051	102	
232.88121	158	
234.52597	82	
235.11683	78	
235.82528	78	
237.90030	82	
240.93930	410	
240.96146	1028	1+
241.94613	912	1+
242.88952	146	1+
243.82029	92	
243.93754	136	
244.81880	176	
244.95602	2398	1+
245.94154	138	
246.39902	78	
246.43751	100	
246.90575	164	
246.95163	1836	1+
247.43357	98	
247.81423	92	
248.80546	152	
248.89971	518	
248.99438	78	
249.81696	74	
249.86923	74	
250.97192	150	
251.90544	160	
252.07874	88	
252.89073	74	
253.90889	76	
254.00501	94	
255.22930	84	
258.84397	250	
258.97000	198	1+
259.84035	140	
260.96954	264	
261.83605	178	1+
261.96626	120	
262.95733	94	
263.88185	144	
263.97887	220	
265.81988	76	
265.97433	316	1+
266.80880	520	1+
266.85227	188	1+
266.86817	76	
267.93297	78	
267.97354	474	1+
269.41456	76	
269.96986	122	
270.00085	82	
270.79462	112	
270.96878	104	
271.85401	136	
271.91848	214	
272.85136	86	
273.81968	80	
273.83997	82	
274.88527	78	
277.85738	84	
277.89013	76	
277.92901	122	
278.79821	72	
278.84931	284	1+
278.93971	146	
279.34945	78	
279.50545	86	
279.79467	124	
280.79427	384	
281.86296	130	
282.78985	140	
282.82984	164	
283.78992	74	
283.81872	378	1+
283.82895	86	
283.85015	128	
284.84530	368	1+
286.89295	76	
288.39619	114	
288.92406	86	
289.86553	88	
289.97308	74	
290.79077	336	1+
292.42449	78	
293.85598	72	
294.92247	74	
296.80479	152	
296.88856	80	
297.81201	90	
298.80248	734	1+
298.98896	74	
299.85784	76	
299.87605	136	
300.79897	148	
300.86894	82	
301.80260	76	
301.86004	300	
302.43615	230	1+
302.79283	122	
302.86454	134	
303.85103	302	
304.94744	102	
306.88779	84	
307.13228	98	
307.40652	90	
310.88441	82	
311.86631	88	
312.88635	100	
314.81266	100	
315.81634	134	
316.82008	124	
317.80759	116	
318.94042	88	
319.81601	102	
319.87752	74	
320.55859	78	
320.94341	84	
321.43432	76	
321.81317	150	
321.86642	234	
322.92913	118	
323.01770	116	
324.87190	86	
324.88784	86	
325.89249	138	
326.17805	82	
327.88890	196	1+
328.94053	78	
328.96269	100	
333.99493	88	
334.87333	76	
336.94219	114	
339.83252	82	
342.90192	84	
343.44105	80	
343.92373	78	
349.12609	74	
349.31642	74	
352.89152	114	
363.73075	124	
363.88019	76	
365.81021	82	
368.83652	140	
369.32256	82	
END IONS

###FS:    #m/z: 507.84320 #charge 1+
###MS: 126
###MSMS: 128
BEGIN IONS
TITLE=Cmpd 95, +MS2(507.8432), 28.2-35.2eV, 2.8min #128
RTINSECONDS=164.531
SCANS=126,128
PEPMASS=507.84320	82208
CHARGE=1+
196.01102	222	
215.89279	102	
221.94247	110	
224.97786	184	
231.47080	100	
232.89472	180	
236.89091	136	
238.06852	100	
238.12947	96	
251.07303	136	
252.07816	100	
258.89527	98	
259.18956	112	
260.81939	100	
262.13860	106	
265.08412	128	
268.10763	100	
274.86071	144	
276.84973	136	
278.83418	100	
279.84511	108	
281.83432	114	
281.88803	102	
282.84556	256	1+
287.85215	344	1+
289.88036	116	
290.86723	386	1+
293.87586	280	
294.87746	192	
295.78721	98	
295.88224	120	
298.84150	336	1+
299.80925	104	
299.91770	96	
301.85855	138	
305.45699	100	
305.86020	284	
305.90708	204	1+
307.86376	96	
307.88855	324	
308.14129	640	1+
308.87130	558	1+
309.88509	374	1+
309.99567	122	
310.15624	492	
310.85120	100	
311.88519	722	
312.88202	370	
313.88047	236	
314.86146	248	1+
315.37136	98	
316.12522	120	
317.90905	134	
318.85247	186	
319.30673	100	
319.85328	208	1+
319.89174	188	1+
323.86752	202	
324.86078	188	
325.85477	176	1+
325.87306	154	
325.90362	100	
326.24254	160	
326.88188	1728	1+
326.92249	96	
327.80862	128	
330.76692	106	
332.38578	102	
332.87682	124	
332.90608	132	
333.17072	180	
333.76802	116	
334.87927	466	1+
335.77549	116	
335.83552	98	
335.88072	324	1+
336.05214	196	1+
337.00011	126	
337.88158	274	1+
338.84289	208	1+
339.87769	122	
340.89823	112	
341.81852	188	1+
345.78475	114	
345.88465	160	1+
346.81279	98	
347.88344	316	1+
348.83761	108	
348.91516	104	
349.76106	228	1+
349.86871	108	
350.82556	130	
351.00288	130	
351.77267	98	
351.88302	328	1+
352.76970	116	
352.79299	98	
356.79106	120	
357.43672	102	
362.34264	124	
364.71913	264	1+
365.78822	446	1+
366.83682	256	1+
367.70854	188	1+
367.77012	176	
367.91509	154	
368.88746	108	
370.80149	140	
371.18679	268	
372.73659	174	1+
372.78715	128	
372.80687	106	
376.83581	112	
377.00525	96	
380.03458	100	
380.71643	292	1+
380.90515	110	
381.79016	310	1+
383.77983	104	
384.85002	756	1+
385.77225	166	1+
386.81135	264	1+
387.72725	102	
387.81633	170	1+
387.85427	166	
388.78567	126	
388.85371	120	
390.73462	160	1+
390.80932	102	
390.84001	906	1+
392.82730	196	1+
392.88113	128	
392.90632	120	
393.07514	192	1+
393.71501	160	1+
393.80124	108	
394.77759	266	1+
394.83038	114	
397.06628	106	
398.72587	558	1+
398.86454	118	
399.72915	418	1+
399.80187	166	1+
399.84627	202	
402.86750	562	1+
402.95501	100	
403.78126	108	
403.80370	100	
404.85712	288	1+
405.73817	126	
405.76826	128	
405.86122	246	1+
406.76777	120	
406.82543	104	
407.74028	282	
407.86114	1664	1+
408.74915	288	
409.73549	194	
409.83075	844	1+
410.73527	224	
410.83457	718	1+
411.75528	122	
411.87580	268	1+
412.73771	426	1+
412.85099	280	
415.85947	206	1+
417.40813	98	
417.86243	202	1+
418.73326	124	
421.77580	182	1+
421.89108	114	
422.86228	420	1+
423.77072	478	
423.86666	346	1+
424.38348	106	
424.76731	238	
425.74772	272	
425.87161	260	
426.75904	142	
426.86257	646	1+
427.74112	354	
428.10001	232	1+
428.73372	192	
428.84811	410	
429.72956	214	1+
429.79748	96	
430.86331	110	
430.90297	124	
431.87027	834	1+
432.23978	292	
432.90252	106	
433.77585	124	
435.86452	116	
439.89265	190	
441.18091	100	
443.76621	272	1+
444.69808	110	
444.87043	1838	1+
445.60495	98	
445.74693	146	
446.75455	286	1+
446.90185	112	
447.70804	444	1+
447.79525	132	
448.78334	116	
449.87328	540	1+
450.69788	284	1+
451.74991	158	
451.84655	98	
452.87139	100	
453.76250	116	1+
457.90435	408	1+
462.88284	294	
462.90185	148	
463.88041	358	1+
465.71543	134	
467.88741	776	1+
473.89821	120	
480.91911	104	
485.89836	452	1+
489.89796	200	1+
510.25007	116	
END IONS

###FS:    #m/z: 336.94486 #charge 1+
###MS: 126
###MSMS: 129
BEGIN IONS
TITLE=Cmpd 96, +MS2(336.9449), 28.0-35.0eV, 2.8min #129
RTINSECONDS=165.302
SCANS=126,129
PEPMASS=336.94486	50172
CHARGE=1+
188.94909	80	
189.89591	86	
191.93853	70	
191.95700	70	
192.88734	84	
193.10395	68	
193.89316	68	
196.06230	64	
197.88559	96	
203.95459	64	
206.95017	92	
210.88290	80	
211.94328	1692	1+
212.52851	74	
212.88050	296	1+
213.89820	70	
213.93977	578	1+
214.87616	80	
215.87088	70	
215.93408	64	
216.89767	134	
218.84205	66	
221.94248	64	
222.95520	100	
223.82534	108	
224.85313	94	
226.89800	70	
228.09089	68	
229.95407	1376	
230.09999	74	
230.88825	596	1+
231.95103	738	
232.94329	84	
233.86252	80	
233.95849	76	
235.82353	64	
235.86313	98	
235.89478	134	
236.90398	114	
237.02437	66	
239.81692	82	
239.89525	68	
241.84102	494	1+
241.90547	80	
243.00321	78	
246.85359	80	
246.97566	68	
247.96401	438	
248.90001	234	
249.95766	172	
250.01278	106	1+
250.83343	160	
250.85984	68	
250.94082	98	
250.95897	72	
251.07768	96	
251.83277	254	1+
252.97203	380	
253.09224	76	
253.90307	92	
254.90835	184	
254.96756	524	1+
255.07462	132	
255.17431	88	
255.86179	94	
255.88277	250	1+
255.90799	122	
256.85132	144	
256.96552	140	
258.14107	80	
259.85154	220	
259.89967	82	
260.12732	72	
260.43457	116	
260.83745	78	
260.87473	106	
261.84964	162	
262.83789	102	
262.85776	92	
263.85793	90	
263.88419	66	
267.84148	560	1+
267.86578	64	
268.97495	88	
270.79040	68	
270.82258	66	
270.85463	152	
270.98236	76	
271.09744	70	
271.85824	76	
272.42129	110	
272.85907	74	
272.97699	124	
274.09799	78	
274.87389	214	1+
274.94212	80	
275.84430	66	
276.85953	526	1+
277.83368	172	
277.86207	334	1+
278.07637	74	
278.80227	68	
278.84592	194	
279.83307	76	
279.95752	64	
281.00199	66	
281.04211	80	
282.85368	64	
282.88865	92	
285.40774	68	
285.84864	144	
285.91618	76	
286.81091	82	
286.85069	430	1+
286.92837	80	
287.62750	82	
287.85254	284	1+
288.08131	64	
291.02578	84	
291.19342	72	
291.86104	136	
292.39705	84	
293.10364	166	
293.99339	98	
294.11013	132	
294.17936	146	
294.86248	186	
296.81674	72	
296.86348	102	
296.88424	66	
296.93956	64	
297.24020	64	
297.79482	86	
297.86886	84	
298.86078	192	
299.09953	64	
299.87010	210	
299.91819	150	
300.88595	68	
302.88111	94	
303.20967	68	
304.74700	66	
305.85854	64	
307.81786	96	
307.88917	94	
307.97971	66	
308.86857	304	1+
310.09476	82	
311.63217	78	
311.86514	68	
311.89215	84	
312.88192	76	
315.44791	70	
315.86238	102	
318.80898	88	
319.05008	80	
322.82457	66	
325.90082	64	
327.71233	90	
329.87859	72	
335.25079	100	
337.04708	92	
339.89821	94	
340.38959	104	
340.79735	78	
341.13074	72	
END IONS

###FS:    #m/z: 507.84314 #charge 1+
###MS: 130
###MSMS: 131
BEGIN IONS
TITLE=Cmpd 97, +MS2(507.8431), 28.2-35.2eV, 2.8min #131
RTINSECONDS=168.977
SCANS=130-131
PEPMASS=507.84314	86196
CHARGE=1+
196.01650	266	
221.89482	110	
232.89596	232	
235.14077	214	
240.07879	172	
250.36823	102	
262.13066	210	1+
266.16878	140	
268.78573	118	
270.85749	132	
273.85612	256	
275.84729	132	
278.87785	146	
285.88091	156	
286.35830	112	
286.87001	100	
287.85300	218	
289.35249	100	
289.78152	98	
289.87752	348	
290.86227	198	
291.81694	140	
293.87110	1144	1+
294.84119	104	
296.84641	286	1+
298.80041	124	
298.83830	122	
300.86373	140	
303.86898	244	
304.88284	118	
305.82471	132	
305.86503	672	1+
305.88263	110	
307.89006	338	
308.13915	640	1+
308.86953	658	1+
310.15354	238	
310.87069	114	
311.16764	108	
311.88465	1304	1+
313.88757	298	1+
314.86704	240	1+
314.92904	174	
315.85739	144	
316.87858	118	
319.76319	122	
322.86948	420	1+
323.87362	362	1+
325.89975	492	
326.00985	100	
326.23925	194	1+
326.88249	590	
327.80621	120	
327.87958	576	1+
327.94361	96	
328.13013	102	
330.81749	102	
330.87682	122	
332.87648	102	
333.17135	368	1+
333.86009	128	
334.39372	150	
335.89046	98	
336.94587	106	
337.87933	252	1+
338.77177	100	
340.29673	98	
343.82758	116	
344.75896	132	
346.87498	104	
347.78036	210	
348.76969	240	1+
349.93248	146	
350.75552	110	
350.82455	104	
350.88513	310	
350.90305	208	1+
351.85370	116	
352.77102	118	
353.86066	116	
353.93195	120	
355.70497	110	
355.88873	146	
356.91001	206	1+
358.77580	150	1+
359.80483	118	
361.59262	98	
363.79235	272	1+
364.83349	100	
365.83659	448	1+
366.73848	104	
366.77625	124	
366.83838	376	1+
367.86003	100	
368.89771	130	
369.83609	404	1+
369.88810	120	
370.79551	118	
371.88583	206	1+
372.77651	122	
372.79812	124	
373.71985	106	
374.81821	150	
374.89218	134	
375.72748	146	
376.77589	194	
376.83138	112	
378.79173	172	
379.79439	168	1+
380.86349	174	1+
381.84209	108	
383.77746	234	1+
384.74421	176	1+
384.85067	734	1+
387.75125	98	
387.84723	458	
388.79910	116	
388.87361	148	
389.04703	114	
389.20599	122	
390.83994	1040	1+
392.88739	212	1+
393.35818	104	
393.78553	146	
394.82629	206	
397.86989	232	1+
398.72994	130	
399.71109	102	
399.84706	294	
401.31475	106	
402.85894	216	
403.87022	640	1+
405.75399	124	
405.86542	218	
406.76197	378	1+
407.73983	268	1+
407.80728	226	1+
407.86274	1374	1+
408.06590	202	1+
409.70339	136	
409.72134	134	
409.73959	134	
409.86110	244	
410.72111	148	
410.83872	300	1+
411.88114	124	
412.75434	176	1+
412.83163	376	1+
412.84461	148	
412.88792	134	
413.76135	200	1+
418.84235	176	1+
421.73943	164	
421.88453	512	1+
422.72943	208	
423.77001	1054	1+
423.86948	468	1+
424.82248	132	
425.30958	116	
425.75279	300	
426.75431	504	
426.86174	838	1+
427.69674	104	
427.73099	372	
428.09028	146	
428.73419	168	
428.84562	612	1+
429.70373	294	1+
429.73572	398	1+
430.15897	126	
430.73847	246	1+
430.84345	120	
431.85932	520	1+
432.24672	198	
436.88172	136	
439.76123	98	
439.89503	374	1+
441.88125	254	1+
443.76928	142	
444.32047	112	
444.76933	432	1+
444.87121	1440	1+
445.74562	244	
446.75205	124	
447.71437	242	
448.72107	96	
448.76433	130	
448.78696	152	
448.89144	102	
449.87728	140	
450.69944	100	
450.75207	108	
451.76472	100	
457.90552	192	
460.88384	104	
462.88293	194	
463.87510	124	
465.71615	182	
465.89366	114	
467.89055	326	
468.71865	104	
468.89247	144	
469.87920	196	
485.89832	234	
486.88906	118	
509.86039	106	
END IONS

###FS:    #m/z: 336.94450 #charge 1+
###MS: 130
###MSMS: 132
BEGIN IONS
TITLE=Cmpd 98, +MS2(336.9445), 28.0-35.0eV, 2.9min #132
RTINSECONDS=169.75
SCANS=130,132
PEPMASS=336.94450	51482
CHARGE=1+
66.46628	64	
115.80188	78	
182.87049	72	
192.89919	68	
199.90806	70	
200.95111	78	
205.94796	66	
207.89797	102	
209.00763	74	
210.95610	86	
211.83463	70	
211.94237	1366	1+
212.87727	668	1+
213.93782	648	1+
215.94333	92	
217.88120	286	1+
221.88939	86	
223.05039	68	
223.83212	86	
223.96114	126	
224.97473	64	
225.83741	78	
225.86336	70	
226.15153	62	
227.86444	66	
229.39611	88	
229.95458	1276	
230.88726	364	
231.88987	200	
231.95050	402	1+
233.82986	110	
233.91179	66	
233.95058	76	
234.82857	152	
234.89651	68	
235.87812	92	
237.16773	72	
237.84719	66	
238.05753	68	
238.79301	64	
238.83867	74	
239.78666	68	
240.81820	80	
240.86707	64	
241.83988	206	
243.00099	80	
243.80412	68	
244.83334	98	
244.98055	90	
246.90972	68	
246.97183	84	
247.96332	432	
248.85293	78	
248.89911	198	
249.89638	78	
249.95884	116	
250.83236	146	
250.98853	94	
251.07035	64	
251.83786	130	
252.35788	90	
252.83018	64	
252.96949	932	1+
253.90791	70	
254.08696	88	
254.96285	660	1+
255.06869	66	
255.51203	84	
256.89588	148	
257.85492	68	
257.87667	82	
257.93601	68	
258.84560	520	1+
258.86179	68	
258.93864	68	
261.16029	66	
261.81972	102	
265.08831	68	
266.42731	78	
267.82857	72	
268.83733	278	
268.96414	124	
269.84573	468	1+
270.04920	78	
270.90155	70	
270.97941	128	
271.84229	64	
271.95752	66	
272.84345	68	
274.87622	110	
274.89540	90	
275.91047	74	
275.93866	74	
276.42246	68	
276.85606	294	
277.86035	418	
278.84502	242	1+
279.83243	100	
280.79199	72	
280.87902	68	
280.93418	62	
281.04964	76	
281.85496	68	
281.94751	102	
282.87223	72	
283.84574	64	
284.00474	72	
286.84715	390	1+
287.33805	92	
287.41108	78	
289.88508	66	
290.09403	82	
291.85493	122	
292.87023	210	
293.10601	246	
293.84357	66	
293.96573	88	
294.86599	128	
295.00853	100	
295.86843	64	
295.99429	72	
297.08975	84	
297.89044	72	
297.96856	72	
298.02146	72	
298.42244	94	
298.80857	72	
298.89368	64	
299.02288	78	
299.05891	66	
300.03053	72	
300.77972	68	
300.88160	72	
302.09295	88	
303.16292	72	
304.17063	76	
305.80910	80	
306.45814	64	
306.87712	112	
307.03857	70	
308.80313	114	
308.88064	64	
309.81828	70	
309.86674	208	1+
309.91330	86	
313.86665	68	
321.05377	62	
322.21845	88	
323.28380	74	
323.59109	80	
326.87698	70	
326.99243	74	
331.90482	76	
332.77104	82	
332.89167	76	
332.91865	84	
337.91098	72	
340.44407	96	
340.73629	84	
340.85646	64	
340.91558	80	
341.77514	64	
END IONS

###FS:    #m/z: 359.96030 #charge 1+
###MS: 130
###MSMS: 133
BEGIN IONS
TITLE=Cmpd 99, +MS2(359.9603), 28.0-35.0eV, 2.9min #133
RTINSECONDS=170.522
SCANS=130,133
PEPMASS=359.96030	36146
CHARGE=1+
184.91044	90	
198.03215	68	
198.87959	74	
206.97105	72	
209.94471	226	
212.94369	84	
214.88517	92	
215.88719	70	
216.40886	90	
217.94277	78	
220.90273	72	
222.88554	346	1+
222.95149	534	1+
223.88600	388	1+
224.94937	416	1+
224.96971	70	
225.21442	76	
225.97339	118	
226.94629	1436	1+
227.29210	112	
227.89784	98	
227.92995	168	
228.89680	122	
228.94115	1414	1+
234.86305	118	
235.11480	76	
236.95053	72	
239.78482	68	
240.10598	68	
240.93843	176	
241.94478	228	
241.96206	132	
242.95469	126	
243.85360	68	
244.95786	770	
245.11524	88	
245.94269	166	
246.95225	1304	
246.97759	136	
247.71886	92	
247.80803	80	
247.93197	98	
248.01495	104	
248.14251	92	
248.39416	80	
248.80135	544	1+
249.15719	92	
250.96472	100	
251.04465	70	
257.90066	80	
258.14612	122	
258.39774	86	
258.83387	76	
258.84971	74	
259.83612	72	
259.84757	84	
260.96897	118	
261.15429	78	
261.83640	146	
261.87720	70	
266.81343	340	1+
266.96705	70	
267.97299	216	1+
268.84608	98	
268.92047	76	
269.08564	74	
269.96850	114	
269.98448	86	
273.84418	76	
273.96475	98	
275.09502	78	
275.80216	78	
276.80799	94	
276.85567	92	
277.44411	92	
277.91918	164	
277.97408	72	
278.86936	132	
279.10345	72	
279.52009	70	
279.80111	74	
280.04986	78	
280.07038	80	
280.79346	116	
281.99302	98	
283.79112	80	
283.85751	100	
283.89533	80	
284.45221	88	
284.81612	98	
284.94527	78	
287.80045	72	
290.42951	78	
290.79505	122	
291.13252	112	
293.12396	82	
293.87712	74	
294.47743	80	
295.92588	190	1+
296.80607	204	
297.80056	82	
297.97105	70	
298.11080	76	
298.80246	1276	1+
298.87640	84	
299.82620	86	
299.93283	78	
300.09650	80	
300.40674	94	
300.79869	144	
300.94540	70	
300.99809	82	
302.16966	100	
303.43864	78	
305.87347	82	
306.88367	72	
307.85439	78	
309.26301	74	
309.79301	122	
309.87818	98	
311.53247	92	
312.82323	76	
312.87747	86	
313.81436	214	1+
314.81441	144	1+
316.82308	74	
318.14274	74	
319.10505	72	
319.97417	80	
320.62002	88	
320.83143	102	
321.92070	88	
322.31570	78	
323.01807	128	
326.15830	74	
326.85256	72	
331.08205	84	
331.87102	76	
333.86455	132	
336.75133	78	
336.94454	204	
337.02461	74	
338.89602	72	
339.93446	74	
340.75198	72	
340.90645	72	
340.93755	76	
341.50726	74	
344.44566	72	
347.45759	74	
348.75705	72	
349.12852	72	
351.76745	72	
353.88238	72	
354.39085	100	
354.63447	150	
354.72804	70	
355.70005	82	
357.21404	86	
357.77189	108	
359.85290	74	
360.85287	74	
360.91115	72	
END IONS

###FS:    #m/z: 322.92908 #charge 1+
###MS: 134
###MSMS: 135
BEGIN IONS
TITLE=Cmpd 100, +MS2(322.9291), 28.0-35.0eV, 2.9min #135
RTINSECONDS=174.188
SCANS=134-135
PEPMASS=322.92908	1170108
CHARGE=1+
48.81367	78	
180.88976	66	
185.92172	86	
189.92141	62	
190.04130	78	
193.04407	90	
195.91582	54	
197.86802	62	
198.83998	70	
201.04566	206	
201.85729	52	
206.92705	78	
206.95188	66	
207.86048	78	
208.00369	72	
208.58522	78	
210.90422	54	
212.89919	54	
218.84551	80	
218.88877	60	
219.05417	82	
219.90418	64	
221.01962	78	
221.06507	88	
221.82339	56	
221.94079	72	
222.94970	202	
223.95975	256	
224.87736	58	
226.85368	100	
227.94979	72	
228.85346	70	
228.90755	88	
229.84456	70	
230.84142	170	
231.03332	96	
235.96839	60	
237.87592	64	
237.90974	74	
237.93818	78	
238.93582	68	
239.08130	66	
239.79637	80	
239.95023	60	
240.03401	70	
240.82079	222	1+
240.94084	1482	
240.96413	184	1+
241.03348	66	
241.08131	68	
241.88461	66	
241.93887	5174	1+
242.94122	3408	1+
243.82136	260	1+
244.88462	86	
244.93968	646	
245.89453	78	
246.97305	208	
248.83917	92	
248.86281	144	
248.93028	66	
249.90602	68	
250.94539	64	
250.96496	74	
252.79228	68	
252.83197	68	
253.05666	72	
255.09787	58	
255.14131	82	
255.81450	88	
256.10315	74	
256.82274	56	
256.88032	76	
257.04334	90	
257.93374	74	
258.09782	54	
259.84715	116	
259.96156	72	
260.83622	68	
262.80193	56	
262.93312	58	
263.86200	72	
263.90582	64	
266.82850	76	
267.84602	78	
267.93496	70	
268.84987	88	
270.79033	190	1+
270.81242	74	
271.86131	84	
272.79643	286	1+
272.84856	104	
273.19000	76	
274.15087	78	
274.85078	142	
275.78853	58	
275.82475	78	
276.85164	104	
277.02725	52	
279.08953	766	1+
279.85508	54	
281.87536	78	
281.99503	72	
282.75833	70	
283.07280	92	
283.79197	92	
283.84364	64	
283.86198	62	
283.94890	70	
284.07120	72	
284.21172	60	
284.29132	422	1+
285.04073	72	
285.84762	90	
285.93047	84	
287.41329	72	
288.86230	114	
288.88445	118	
289.19961	68	
289.78879	82	
289.94358	116	
291.04207	60	
291.07580	72	
291.44250	82	
292.88660	66	
293.88114	90	
293.93828	54	
294.85259	66	
296.86126	254	1+
297.88833	60	
298.41374	68	
300.87948	58	
301.42069	100	
303.83672	64	
304.99162	64	
305.27503	96	
306.44074	74	
307.88248	76	
308.04207	64	
310.15169	70	
310.88776	58	
311.53888	72	
311.88582	62	
313.75141	74	
313.88269	112	
314.84400	74	
319.12696	68	
319.45371	88	
320.15840	54	
320.81612	72	
321.74232	80	
322.95498	78	
322.98809	70	
323.75956	82	
323.81826	84	
324.75351	68	
324.88605	110	
324.90651	56	
325.76122	66	
325.99201	70	
END IONS

###FS:    #m/z: 340.93953 #charge 1+
###MS: 134
###MSMS: 136
BEGIN IONS
TITLE=Cmpd 101, +MS2(340.9395), 28.0-35.0eV, 2.9min #136
RTINSECONDS=174.968
SCANS=134,136
PEPMASS=340.93953	471580
CHARGE=1+
119.65215	68	
136.45334	78	
190.94812	68	
193.93233	68	
194.92387	68	
197.89564	78	
199.11348	94	
201.96700	68	
208.95361	180	
210.93473	68	
211.93973	102	
213.88073	146	
213.93747	888	1+
214.89394	74	
215.85490	70	
215.98477	68	
221.96620	74	
223.82693	76	
225.16257	72	
225.96329	68	
226.88883	128	
226.94652	174	
226.96780	72	
228.83694	100	
230.84560	144	
230.88981	228	1+
230.95023	68	
231.89318	156	1+
231.94860	678	1+
232.87973	86	
233.84202	92	
233.89472	132	
233.91522	72	
233.94334	84	
236.01378	82	
236.90460	100	
237.05831	80	
237.15649	84	
237.88545	70	
238.88616	84	
239.47856	76	
239.84797	118	
239.88769	78	
240.83389	368	1+
241.83720	238	1+
241.94323	100	
243.94364	66	
245.81949	70	
246.85046	84	
246.97626	188	
247.09163	72	
249.89863	132	
250.00115	66	
250.88242	82	
250.90212	72	
253.85979	174	1+
253.90982	100	
254.92178	78	
254.96712	474	1+
255.07861	74	
255.10605	84	
255.90657	84	
256.07358	150	
256.84841	112	
256.90727	86	
256.92527	98	
256.95991	220	1+
258.85106	134	
259.85391	254	
259.95483	154	
260.33757	70	
260.83349	238	
260.88267	72	
260.93022	94	
260.94412	74	
261.84092	196	
261.88771	72	
262.92427	130	
263.87008	86	
264.55062	102	
264.86542	110	
266.85634	102	
267.09901	82	
267.16937	80	
267.25235	80	
267.60313	76	
267.86435	82	
268.49374	90	
268.84006	192	
269.83569	78	
270.18854	100	
271.84010	78	
271.91077	102	
272.93442	82	
273.21467	72	
273.79521	242	1+
274.46993	92	
274.87713	280	
276.10394	78	
276.85361	256	
276.86809	156	
277.86387	310	
277.91661	70	
277.96794	70	
278.84645	322	
279.85501	142	
279.88042	130	
280.78617	72	
280.91760	88	
281.86332	70	
282.85521	70	
282.92899	108	
283.42189	82	
285.42645	114	
285.83495	72	
285.94508	68	
289.10569	68	
289.87295	196	1+
291.44258	78	
292.85490	76	
294.86330	92	
294.88297	180	1+
295.85084	70	
296.85679	122	
297.10676	82	
297.97745	72	
298.83278	66	
298.97576	66	
300.88090	142	
301.87869	114	
302.86136	100	
302.94283	72	
303.15232	70	
303.94194	66	
304.83642	66	
304.85311	74	
304.88842	74	
304.92506	74	
306.88002	98	
307.85041	76	
309.87225	86	
314.84774	218	1+
319.88832	72	
319.94346	66	
321.44339	72	
323.45817	94	
323.83594	90	
324.78020	68	
324.89767	80	
325.82360	72	
326.80608	130	
326.90155	78	
328.19262	66	
328.89099	72	
330.81823	78	
332.90561	84	
333.16108	72	
334.86631	72	
337.90671	74	
337.99911	78	
338.80123	68	
342.89518	156	
344.07853	100	
END IONS

###FS:    #m/z: 507.84295 #charge 1+
###MS: 134
###MSMS: 137
BEGIN IONS
TITLE=Cmpd 102, +MS2(507.8429), 28.2-35.2eV, 3.0min #137
RTINSECONDS=175.74
SCANS=134,137
PEPMASS=507.84295	93096
CHARGE=1+
73.89279	116	
196.01647	120	
224.97211	142	
233.40286	98	
236.88721	202	1+
240.38405	114	
241.82156	96	
242.06234	112	
244.88628	100	
248.91816	184	1+
250.97177	96	
262.13483	174	1+
263.41136	98	
266.16287	138	
266.86119	118	
269.29505	104	
270.85685	176	
278.82990	182	
283.13641	96	
287.85091	466	
287.89183	102	
288.87358	116	
289.87973	250	
290.12959	298	
290.86436	480	1+
293.87242	686	1+
294.12538	120	
295.05205	130	
295.87317	122	
295.97889	122	
297.37539	104	
300.58164	100	
300.86176	104	
301.34765	116	
301.85158	102	
302.84005	104	
303.87020	332	1+
305.86128	746	
305.96181	114	
307.88760	264	
307.90204	296	
308.13553	462	1+
308.87174	154	
309.15288	102	
309.86984	226	
309.88500	164	
310.15618	582	1+
311.88140	1712	1+
312.81262	106	
313.82391	130	1+
314.86360	448	
315.88970	194	1+
316.79691	138	1+
317.75944	170	1+
319.88800	152	
320.49258	110	
323.87227	198	
324.86032	100	
325.78196	114	
325.90865	128	
326.88164	1556	1+
327.80935	310	1+
330.28458	98	
330.87943	176	
332.87061	572	1+
332.94160	184	1+
333.77100	96	
333.89146	194	1+
337.87559	122	
338.37633	102	
340.85790	102	
346.38044	98	
347.78035	174	
348.82691	146	
349.17276	150	1+
350.79480	124	
350.82355	226	
350.88592	184	
351.77643	134	
351.81496	110	
351.88582	156	
352.90699	108	
353.79121	122	
353.84769	96	
353.98414	108	
355.88713	132	
356.79859	106	
359.77666	104	
361.87058	202	1+
363.78739	140	
365.76228	112	
365.78246	124	
366.17720	188	
366.78601	196	
366.83729	260	
367.70362	122	
367.79461	114	
367.84750	208	
368.70649	284	1+
369.04060	118	
369.83255	306	1+
371.79381	156	
371.81592	100	
373.78678	224	1+
376.80338	150	1+
377.86801	106	
379.06357	102	
380.71664	202	
381.83632	104	
382.71989	254	
382.85302	132	
384.85038	988	1+
386.83813	160	
387.71551	200	1+
387.84903	124	
389.19716	122	
389.71594	224	1+
389.76674	114	
390.74566	106	
390.84137	466	1+
391.80705	124	
392.03498	136	
392.76651	148	
392.82727	348	
392.92720	102	
393.83207	172	
394.73042	176	1+
397.70600	144	
397.79773	200	1+
398.72494	208	
398.86913	138	
399.72592	106	
399.85185	220	1+
402.72561	144	
402.86189	252	
403.74890	102	
403.87211	276	
404.79635	128	
404.86014	568	1+
405.75470	374	1+
405.78253	128	
405.86226	370	1+
406.15611	100	
407.74356	218	
407.86917	540	
408.74310	208	
408.79961	116	
408.85317	1020	1+
409.71899	336	1+
409.75813	162	
409.83308	602	1+
410.83432	394	1+
410.85708	182	
411.74985	258	1+
411.87894	124	
412.78795	98	
412.84956	458	1+
413.81425	116	
413.85464	380	1+
415.86963	520	1+
416.87353	384	1+
421.88312	232	
422.88554	136	
423.76917	350	
423.87426	246	1+
424.77701	192	
425.75081	306	1+
425.76551	346	1+
425.85654	782	1+
426.85915	656	1+
427.72997	374	
427.76538	148	
427.81411	98	
428.73496	234	
428.84767	638	1+
428.87675	202	1+
429.69843	150	
429.73880	488	1+
429.83514	316	1+
430.69746	96	
430.86476	606	1+
432.24129	116	
433.00473	106	
433.84849	168	
434.85157	100	
439.89048	234	
440.89126	98	
442.72412	138	1+
442.78779	168	
443.20523	100	
444.86950	1212	1+
445.74790	270	
446.73700	228	1+
446.76355	202	
446.78053	166	
448.76503	108	
449.77856	108	
449.87685	166	
450.75860	96	
450.88471	202	
451.75008	96	
457.90053	304	1+
462.88068	270	1+
467.88449	232	
468.88925	110	
475.28738	148	
478.76902	102	
485.89657	268	1+
487.89727	122	
507.86819	138	1+
END IONS

###FS:    #m/z: 322.92905 #charge 1+
###MS: 138
###MSMS: 139
BEGIN IONS
TITLE=Cmpd 103, +MS2(322.9290), 28.0-35.0eV, 3.0min #139
RTINSECONDS=179.409
SCANS=138-139
PEPMASS=322.92905	1213190
CHARGE=1+
185.87172	64	
190.38016	60	
193.44725	100	
195.88838	82	
196.88810	90	
197.96051	136	
199.98431	78	
201.04046	128	
205.91618	82	
205.94605	142	
206.98346	76	
208.94017	80	
209.89284	70	
210.94548	96	
210.95968	88	
213.89652	62	
219.38142	82	
221.94350	118	
222.06678	90	
223.94802	86	
224.12480	100	
224.93626	78	
224.96724	64	
225.86149	74	
226.05910	70	
226.83859	68	
226.93491	96	
227.93137	170	
228.91390	84	
230.82869	72	
230.84530	74	
230.92573	82	
231.10844	86	
231.33633	102	
233.88405	76	
234.83451	80	
236.86905	98	
238.11254	72	
238.79722	70	
239.78393	108	
239.83588	78	
240.93970	2016	
241.01856	66	
241.13454	62	
241.93830	6584	1+
242.01247	80	
242.81802	64	
242.94036	4440	1+
243.13511	82	
243.81578	72	
243.88852	66	
244.81552	60	
244.93854	1054	
244.99395	88	
245.95609	72	
246.97253	220	
247.85271	66	
247.90662	62	
247.94005	96	
248.34778	68	
249.85149	68	
249.97021	72	
250.10965	62	
250.46330	94	
250.94733	100	
251.87041	66	
251.92759	102	
253.06235	70	
254.07775	70	
254.12606	68	
254.91950	70	
255.78316	60	
255.95573	72	
256.89559	78	
257.97142	80	
258.11349	80	
258.83758	60	
259.04938	76	
259.10249	94	
259.91946	68	
260.83578	120	
261.82520	126	
261.93312	64	
262.12352	80	
262.83713	212	1+
263.79835	70	
263.97803	92	
264.85623	88	
265.79837	66	
266.85430	74	
268.83976	62	
269.82157	116	1+
269.83937	68	
271.90704	70	
273.25490	92	
273.44791	66	
273.79346	66	
273.81549	70	
275.86933	70	
275.99380	66	
277.83794	132	
279.09094	914	1+
279.85355	112	
281.09660	76	
283.06632	64	
283.20036	68	
283.42163	88	
283.78975	116	
283.81643	60	
284.13357	62	
284.19935	76	
284.29271	614	1+
284.43756	88	
284.87072	66	
285.85189	60	
286.91567	68	
287.87556	192	
289.00128	76	
289.87660	60	
290.87794	70	
291.41745	80	
291.80626	158	
292.87375	66	
294.14471	64	
294.92247	78	
295.71790	72	
295.87622	66	
296.80677	66	
299.78546	58	
299.81152	84	
300.77740	60	
302.87009	80	
302.88515	60	
303.20985	98	
303.44510	100	
305.93779	80	
306.88144	66	
307.88700	110	
307.95802	68	
308.87231	66	
309.29518	86	
309.79430	60	
309.81583	82	
310.27650	78	
310.87581	68	
311.06648	60	
311.21597	66	
312.48707	68	
313.97088	94	
316.81667	78	
319.39004	92	
321.84691	86	
321.92293	92	
322.90858	74	
323.74999	62	
324.13881	86	
325.88620	200	1+
END IONS

###FS:    #m/z: 340.93957 #charge 1+
###MS: 138
###MSMS: 140
BEGIN IONS
TITLE=Cmpd 104, +MS2(340.9396), 28.0-35.0eV, 3.0min #140
RTINSECONDS=180.181
SCANS=138,140
PEPMASS=340.93957	487776
CHARGE=1+
174.41709	76	
180.86204	78	
190.93131	94	
196.88156	134	
203.86128	82	
204.94636	94	
205.94298	104	
208.90304	86	
210.93896	72	
211.48250	108	
211.83607	94	
212.93299	78	
213.87467	90	
213.93948	386	
214.88066	396	1+
215.88457	332	1+
215.93305	312	1+
216.86458	80	
218.87428	72	
218.88887	76	
220.88488	84	
221.93533	80	
223.39180	80	
224.00153	82	
224.83683	74	
225.03359	102	
226.94959	82	
228.84434	78	
228.93713	76	
229.84459	74	
230.10518	72	
230.88738	104	
230.90872	92	
231.84292	94	
231.89679	98	
231.94947	440	1+
233.91137	82	
233.94648	116	
235.89901	118	
236.01396	72	
236.90110	76	
237.90861	112	
238.85524	94	
238.88424	74	
240.22600	72	
240.84296	78	
240.89823	78	
241.82163	78	
241.84655	140	
242.84110	140	
244.82505	74	
244.95741	82	
246.97346	282	
248.83721	74	
248.89893	126	
248.97402	148	
249.95961	298	1+
251.88202	140	
251.93660	86	
252.40868	98	
255.06983	72	
256.89398	146	
257.48662	86	
257.85681	150	
257.88460	82	
258.84630	592	1+
258.89527	78	
259.84969	368	1+
260.33750	86	
260.83048	130	
260.91277	106	
261.84661	136	
261.98850	80	
262.09584	78	
262.13302	74	
262.82973	80	
262.87367	136	
265.83855	80	
266.86678	78	
267.08336	74	
267.13221	184	
267.82209	104	
268.05532	78	
268.39924	96	
268.84385	238	1+
269.82316	78	
269.96047	72	
270.82638	164	
270.84551	92	
270.86076	74	
272.62813	80	
272.83924	76	
272.97760	120	
273.07227	82	
273.41548	94	
274.85914	266	1+
276.83669	80	
276.85819	458	
277.84307	86	
277.86156	650	1+
278.60913	122	
278.84323	390	
278.86280	424	1+
279.09308	80	
279.84935	258	
279.95887	104	
279.97585	96	
280.86115	132	
280.91356	90	
281.07203	84	
281.85261	82	
281.92692	72	
282.36446	84	
282.92767	72	
283.02897	74	
284.43345	88	
284.85758	256	1+
284.89749	98	
285.93685	78	
286.80940	82	
288.76332	90	
288.85116	80	
289.85349	84	
290.42472	108	
290.88550	88	
291.38171	84	
293.87497	72	
294.45425	76	
295.98815	118	
296.85093	102	
298.30659	106	
298.56039	78	
298.85974	96	
299.59226	86	
300.00907	94	
300.88808	108	
302.83725	80	
303.94163	84	
304.92946	86	
306.04299	98	
306.88779	74	
309.88519	104	
310.82208	76	
312.87457	242	1+
320.81351	76	
321.05345	94	
322.17234	80	
324.72943	74	
324.88788	132	
326.09367	84	
327.06111	76	
327.17616	90	
330.81760	100	
331.73689	88	
332.11925	82	
333.90516	80	
335.06201	92	
336.81959	82	
337.05388	82	
337.77149	72	
339.82125	84	
341.77970	110	
342.91561	78	
END IONS

###FS:    #m/z: 363.95529 #charge 1+
###MS: 138
###MSMS: 141
BEGIN IONS
TITLE=Cmpd 105, +MS2(363.9553), 28.0-35.0eV, 3.1min #141
RTINSECONDS=180.953
SCANS=138,141
PEPMASS=363.95529	194932
CHARGE=1+
178.93653	86	
189.86484	196	
191.85707	152	
193.93413	78	
198.88172	78	
202.53631	104	
205.94378	84	
207.87259	350	
207.94225	72	
209.94259	582	1+
210.88358	172	
211.85400	84	
211.94676	76	
212.87862	970	1+
214.89211	138	
215.88188	74	
218.90897	98	
222.95212	610	1+
223.55904	88	
223.83247	72	
224.82935	94	
224.94740	836	1+
225.01171	90	
225.87859	80	
225.93199	92	
225.96623	106	
226.08675	140	
226.94564	3556	1+
227.88504	92	
228.89467	186	
228.94150	4140	1+
229.89177	102	
230.88939	1842	1+
232.83080	90	
232.88589	262	1+
234.88050	118	
235.84808	86	
239.79028	100	
239.90439	76	
240.78593	132	
240.93872	648	1+
240.95942	158	
241.83878	76	
242.33735	76	
242.63373	84	
242.94081	828	1+
243.74435	84	
243.82430	118	
244.95603	2088	1+
245.87902	84	
245.90379	86	
245.93760	132	
246.95111	2138	1+
247.08347	80	
248.47183	92	
248.89745	714	1+
250.80170	86	
250.97009	164	
252.38301	74	
252.91413	104	
254.83356	132	
256.41551	100	
257.07398	80	
258.44307	104	
258.80632	74	
258.83873	88	
258.97808	88	
259.00194	84	
259.83440	88	
260.82278	72	
260.96903	198	
261.65267	74	
261.82427	208	1+
262.06783	82	
263.15013	92	
264.81704	140	
264.88228	74	
265.08175	86	
265.79063	94	
265.84359	86	
265.97839	88	
266.80552	362	1+
266.87428	76	
267.10341	128	
267.20946	74	
267.54698	100	
267.80752	284	1+
267.97186	584	1+
269.87730	82	
269.96538	484	
270.83636	144	
270.88523	78	
271.10354	96	
271.91333	142	
272.04877	78	
272.84823	140	
273.90904	78	
276.03464	74	
276.80789	242	1+
276.85795	202	
278.79771	74	
278.84504	210	1+
279.05826	80	
279.09824	112	
279.86472	88	
280.79289	538	1+
280.95679	74	
282.79240	120	
283.32440	72	
283.78363	76	
283.85767	324	1+
283.87970	156	
284.82010	116	
285.79149	134	
285.81956	120	
285.84419	172	
285.92236	84	
287.93167	80	
288.84489	72	
289.83025	78	
293.09259	80	
295.92901	76	
296.80852	352	1+
297.86289	214	1+
298.80422	346	1+
299.12513	82	
299.99320	184	1+
300.80822	138	
300.85736	82	
301.85894	112	
302.80800	104	
302.85582	580	1+
302.90992	108	
303.85742	416	1+
303.88620	212	1+
303.94191	96	
305.84570	88	
306.93087	94	
306.96141	72	
307.88658	88	
307.92774	92	
310.87548	116	
313.42322	80	
316.80781	102	
316.82469	232	1+
319.87531	80	
320.94120	82	
320.98851	104	
321.82082	146	
323.23526	98	
324.89132	72	
324.93952	74	
325.14250	120	
325.95202	80	
326.87382	74	
327.87900	72	
331.20282	82	
331.86753	94	
332.88321	74	
335.35400	88	
335.38336	90	
336.95138	124	
337.94488	116	
339.82868	158	
340.19246	94	
340.77480	74	
340.82376	100	
340.93545	316	
343.83711	80	
348.11491	108	
350.80974	84	
358.02700	80	
359.03615	88	
359.96488	84	
361.18400	72	
363.27106	76	
365.01918	86	
365.93578	152	
367.71704	72	
END IONS

###FS:    #m/z: 322.92912 #charge 1+
###MS: 142
###MSMS: 143
BEGIN IONS
TITLE=Cmpd 106, +MS2(322.9291), 28.0-35.0eV, 3.1min #143
RTINSECONDS=184.625
SCANS=142-143
PEPMASS=322.92912	1397066
CHARGE=1+
145.44864	82	
177.47768	90	
188.91583	76	
192.88897	132	
197.01922	94	
198.96283	62	
199.84032	76	
203.88262	96	
203.94383	72	
205.95208	128	
206.81951	70	
206.97219	96	
207.08234	64	
209.99759	94	
210.99708	100	
212.90285	66	
213.84622	74	
213.87835	86	
214.90350	80	
215.89290	68	
218.05418	66	
218.88550	76	
223.95956	158	
227.92831	72	
228.85525	62	
228.92950	62	
229.90811	70	
230.88885	112	
232.86082	94	
233.88896	70	
234.93982	82	
235.87983	90	
236.35724	94	
236.79374	74	
236.90146	98	
237.09040	88	
238.05398	70	
238.82731	76	
239.08196	64	
239.60600	94	
239.78472	94	
239.95384	76	
240.05312	94	
240.82699	90	
240.93924	1768	
241.87124	68	
241.94129	1426	
242.12527	62	
242.56125	102	
242.84063	72	
242.86444	96	
242.94046	4468	1+
242.97364	130	
243.15227	68	
244.83299	92	
244.85467	140	
244.92018	76	
244.93945	1080	1+
245.11566	66	
246.87357	68	
246.97634	326	1+
247.85031	214	1+
247.95121	78	
248.90145	90	
248.95043	86	
250.46707	78	
250.95127	76	
251.07396	74	
251.90147	78	
252.46919	96	
252.87097	86	
253.16390	68	
254.05392	70	
254.84095	98	
254.87251	70	
254.90571	82	
254.92153	66	
255.92031	92	
260.47651	68	
260.94198	78	
261.82850	496	1+
262.80399	66	
262.87009	64	
263.43958	102	
263.94792	90	
266.51769	66	
266.85030	64	
266.87279	68	
267.10518	70	
268.05911	68	
271.85408	78	
272.91843	68	
273.79109	268	1+
274.04547	62	
275.92041	76	
275.98588	88	
277.92129	68	
279.05823	80	
279.09048	1170	1+
281.07398	74	
281.79079	66	
281.98672	78	
282.88843	92	
282.95673	68	
283.06929	160	
284.07314	72	
284.29133	568	1+
285.78957	64	
285.81624	70	
286.44564	102	
286.85003	78	
286.97992	78	
288.41711	66	
289.78672	148	
289.87879	78	
290.40700	122	
290.80552	230	1+
290.87717	74	
291.40482	80	
292.25246	86	
292.43930	74	
292.88006	66	
294.80610	90	
294.84453	78	
294.86324	76	
296.02591	72	
296.80928	100	
297.87560	72	
299.78277	84	
299.88576	78	
303.87714	70	
304.87595	72	
305.41203	80	
305.80254	164	
305.88224	70	
306.90084	64	
307.79350	216	
308.19923	80	
309.91778	80	
310.02345	72	
310.81303	60	
310.88115	84	
310.92466	80	
312.97727	94	
313.80110	84	
314.86351	72	
318.19283	82	
318.95995	74	
319.18171	72	
320.15878	64	
320.84696	66	
321.86790	84	
321.92753	70	
323.76170	68	
323.88643	72	
324.79603	80	
324.86241	76	
324.88962	312	1+
327.04158	72	
327.10142	62	
END IONS

###FS:    #m/z: 340.93958 #charge 1+
###MS: 142
###MSMS: 144
BEGIN IONS
TITLE=Cmpd 107, +MS2(340.9396), 28.0-35.0eV, 3.1min #144
RTINSECONDS=185.398
SCANS=142,144
PEPMASS=340.93958	533854
CHARGE=1+
92.83175	74	
144.83472	120	
191.12790	72	
194.11202	68	
211.95413	72	
212.06846	82	
213.88002	132	
213.93959	408	
215.88528	332	1+
215.93439	140	
217.88047	186	
217.93356	118	
221.87048	112	
221.89480	102	
221.96620	196	1+
223.83060	70	
226.09589	88	
226.86832	80	
227.00148	80	
228.84206	192	1+
230.88937	132	
230.97394	86	
231.69687	76	
231.94905	564	1+
232.88724	66	
233.89636	162	
233.94771	260	
234.92839	68	
235.82705	64	
235.94966	68	
236.90499	86	
238.86708	112	
238.88413	118	
238.91096	68	
239.84258	68	
239.85871	82	
240.83985	730	1+
241.13276	86	
241.84257	616	1+
242.82888	312	1+
242.88537	96	
243.10464	68	
244.84789	72	
244.91337	70	
246.97755	84	
248.03052	72	
249.84379	78	
249.95911	130	
250.89488	72	
250.96895	78	
251.80784	66	
251.90076	112	
253.62550	74	
254.96529	282	
255.06796	88	
255.08082	72	
255.09272	88	
256.39201	92	
256.84846	166	
256.88668	70	
256.96021	148	
257.85458	130	
258.84334	556	1+
259.58342	114	
259.95351	72	
260.83806	76	
260.86655	74	
261.84654	272	
261.89460	136	
262.01647	92	
262.90347	86	
262.92523	72	
263.85392	66	
264.07150	66	
264.86320	134	
264.92206	98	
265.03998	90	
266.85828	70	
266.99662	70	
268.84325	156	1+
270.82781	116	
270.92360	72	
271.00068	84	
273.78890	74	
274.90251	108	
274.97815	150	
275.98729	78	
276.84991	124	
277.18428	70	
277.86243	300	
278.84370	440	1+
279.00666	66	
279.88533	78	
280.93601	74	
281.88599	94	
281.93904	78	
282.37636	70	
282.86363	66	
282.93204	72	
283.43002	88	
283.86998	112	
284.85234	70	
285.92869	64	
286.36058	82	
288.84268	68	
289.14753	72	
289.91450	64	
290.76989	68	
290.88297	70	
291.00023	68	
292.38684	64	
293.86883	76	
294.86665	166	
294.87781	168	
295.87817	80	
296.93715	72	
297.79290	68	
297.89695	68	
298.03017	72	
298.91264	74	
299.01017	66	
300.88630	98	
301.05227	66	
301.87064	142	
302.17433	70	
302.85401	136	
302.94126	186	
303.86500	84	
304.44478	78	
304.85406	70	
304.86917	72	
304.88890	82	
306.94583	86	
307.89122	136	
309.81401	194	
309.87264	72	
309.96744	84	
310.88262	70	
311.91601	72	
312.80398	104	
313.15333	74	
314.80693	76	
315.86882	96	
316.84313	76	
316.87136	64	
317.04188	72	
319.77531	84	
321.06457	68	
321.85691	78	
321.87746	104	
322.65939	72	
322.88973	72	
324.35540	68	
324.89492	422	1+
326.71940	82	
327.45432	94	
332.91206	78	
333.93444	92	
336.13928	68	
336.82855	70	
344.28857	66	
END IONS

###FS:    #m/z: 363.95531 #charge 1+
###MS: 142
###MSMS: 145
BEGIN IONS
TITLE=Cmpd 108, +MS2(363.9553), 28.0-35.0eV, 3.1min #145
RTINSECONDS=186.17
SCANS=142,145
PEPMASS=363.95531	212530
CHARGE=1+
124.08456	76	
137.57166	84	
148.93742	96	
179.43118	76	
182.86957	134	
189.86290	184	
190.86493	86	
191.85571	304	1+
191.87046	78	
197.96464	88	
207.87844	86	
207.94731	94	
209.94206	372	
210.88212	244	1+
212.87960	1052	1+
213.84977	86	
214.00761	98	
215.04391	80	
219.99472	84	
221.02674	112	
222.93343	80	
224.89637	132	
224.94769	388	
225.95263	222	
225.97076	136	
226.89911	128	
226.94730	4262	1+
226.96663	212	
227.92655	84	
228.53987	82	
228.84853	84	
228.89707	222	
228.94180	3292	1+
229.90435	102	
230.88974	1354	1+
232.88638	164	
233.70668	110	
234.88041	294	
237.52165	94	
239.83202	74	
240.93812	290	
240.96250	378	
240.98805	104	
241.93829	1332	1+
242.82106	114	
242.90175	112	
242.93983	932	1+
242.96003	188	
244.82489	118	
244.95562	2568	1+
245.83439	122	
245.84488	94	
245.94060	288	
246.07528	78	
246.85616	226	1+
246.90524	74	
246.95156	2150	1+
248.80122	258	1+
248.88206	82	
248.90024	158	
249.85155	76	
250.89357	122	
250.94819	134	
251.07196	130	
252.91610	82	
253.90299	78	
254.23578	74	
256.93251	92	
258.83907	248	
260.82919	112	
260.96838	636	1+
261.83087	328	1+
263.93175	86	
264.84825	124	
264.91198	74	
265.13025	74	
265.81691	122	
265.83405	156	
265.84898	116	
265.98043	76	
266.01849	80	
266.40721	88	
266.42548	102	
266.52360	96	
266.55960	82	
266.81991	308	
266.96628	82	
267.81279	154	
267.92093	78	
267.97270	282	
268.81175	100	
269.96819	456	1+
270.48124	84	
271.38466	108	
274.87384	88	
275.18269	76	
276.85581	332	1+
276.90955	128	
277.89854	88	
278.79719	182	
279.09543	96	
279.79742	160	
280.79043	148	
281.79717	92	
281.94136	78	
281.96809	82	
282.88214	152	
282.93207	86	
283.81892	82	
283.85133	114	
285.61729	80	
285.79340	86	
285.84418	210	
285.99084	106	
287.09653	96	
288.87212	86	
290.79670	86	
293.11996	86	
294.01390	82	
296.80928	234	
296.87047	140	
296.99665	102	
297.81681	120	
298.80591	480	
299.80049	516	1+
299.87879	122	
300.00887	74	
301.85605	104	
302.85658	76	
303.80094	286	1+
303.85573	378	1+
307.88139	98	
308.09171	76	
311.86620	74	
313.89934	78	
313.93828	120	
316.81321	74	
317.88084	212	1+
319.04565	100	
319.82309	128	
320.82222	212	1+
320.93252	76	
321.81096	88	
321.87747	154	1+
322.92605	140	
323.01680	76	
323.46928	78	
324.05501	106	
326.85990	98	
327.28568	106	
327.94121	84	
328.88655	138	
329.41951	78	
331.15770	80	
333.88758	84	
335.79925	92	
336.79686	82	
336.95698	78	
337.83324	112	
338.87434	96	
339.82692	96	
340.93318	106	
344.79872	78	
345.20457	76	
346.19326	98	
351.45205	108	
352.78827	90	
352.88291	102	
354.75152	86	
359.14058	96	
363.16338	82	
364.84317	90	
END IONS

###FS:    #m/z: 363.95488 #charge 1+
###MS: 146
###MSMS: 147
BEGIN IONS
TITLE=Cmpd 109, +MS2(363.9549), 28.0-35.0eV, 3.2min #147
RTINSECONDS=189.851
SCANS=146-147
PEPMASS=363.95488	163572
CHARGE=1+
53.90651	86	
133.85236	72	
176.67195	108	
182.86882	76	
184.41971	82	
187.86573	112	
189.86248	194	
190.86659	78	
191.86144	138	
196.89520	104	
196.93972	82	
203.95596	94	
206.94304	134	
207.87135	118	
207.94532	88	
208.89505	90	
209.87553	394	1+
209.94477	572	
210.88192	264	1+
210.93608	110	
212.87731	1984	1+
214.89981	96	
219.07597	96	
220.04039	76	
222.89651	72	
222.95240	1632	1+
224.94754	1958	1+
226.06094	88	
226.38783	92	
226.89538	132	
226.94643	4628	1+
227.00986	104	
227.11001	92	
227.87376	76	
227.88889	72	
227.93294	334	
228.00548	80	
228.81826	80	
228.87931	132	
228.89303	180	
228.94184	4782	1+
229.88185	78	
230.43152	74	
230.88914	2158	1+
232.88371	282	1+
233.39734	82	
233.83434	74	
234.07303	106	
234.96642	90	
237.05257	72	
238.94067	76	
240.82598	212	
240.85049	78	
240.86981	76	
240.96309	750	1+
241.89514	292	1+
241.94205	212	
242.94105	594	
242.95672	962	1+
243.86068	208	1+
244.83328	80	
244.95628	2740	1+
245.92121	82	
245.94197	90	
245.97621	72	
246.03296	80	
246.15637	74	
246.95231	1790	1+
247.86232	84	
248.80251	194	
248.89959	746	1+
248.95659	80	
250.02629	90	
250.94167	76	
253.86584	74	
253.90345	168	
254.05364	72	
255.98154	96	
256.87383	72	
258.84180	74	
258.97428	74	
259.85445	88	
259.97379	120	
260.83184	130	
260.96783	816	
261.82671	376	1+
262.85162	72	
262.97122	74	
263.96942	332	1+
264.81811	166	1+
264.95892	228	
265.05806	72	
265.07822	104	
266.81194	98	
266.85328	152	
267.81444	86	
267.97185	164	
268.39093	80	
268.84240	90	
268.97567	134	
269.96709	240	
270.82429	94	
271.86364	100	
271.92587	106	
274.56782	82	
274.94072	116	
276.80435	84	
277.85661	128	
278.80381	108	
278.84657	166	
278.94347	72	
279.12183	76	
279.79585	130	
279.94733	72	
279.98003	76	
280.09321	82	
280.79195	730	1+
280.85281	112	
280.86835	90	
281.11312	72	
281.86292	72	
283.84999	288	1+
284.78529	214	1+
284.82478	198	1+
285.45331	100	
286.88885	126	
289.31874	92	
289.33545	72	
291.14287	72	
291.96276	78	
293.99071	82	
294.15328	72	
295.80561	220	1+
296.04103	84	
296.50144	78	
296.93509	94	
298.80240	1148	1+
300.84107	100	
301.11369	116	
301.79705	114	
301.85801	114	
302.79834	84	
302.85736	90	
303.11388	76	
303.85633	330	1+
303.91375	84	
305.98075	86	
306.84484	90	
307.51004	84	
316.81655	202	
317.75939	80	
317.81727	120	
318.81096	76	
319.88959	76	
320.42933	80	
320.87284	78	
321.81693	296	1+
323.23970	80	
324.01320	74	
324.72073	76	
326.89051	72	
327.85618	188	1+
328.88271	78	
330.88527	88	
333.00610	80	
334.00167	72	
336.94419	272	1+
338.82356	76	
340.93794	138	
343.27289	74	
348.99775	96	
350.76135	80	
352.87944	128	
353.74992	200	1+
358.70303	92	
358.76127	76	
362.84998	80	
363.21727	92	
367.15024	86	
368.82475	92	
END IONS

###FS:    #m/z: 507.84309 #charge 1+
###MS: 146
###MSMS: 148
BEGIN IONS
TITLE=Cmpd 110, +MS2(507.8431), 28.2-35.2eV, 3.2min #148
RTINSECONDS=190.623
SCANS=146,148
PEPMASS=507.84309	87004
CHARGE=1+
168.50851	94	
219.98771	108	
226.05894	96	
235.14045	136	
236.14331	132	
244.14154	92	
247.90558	98	
250.91259	116	
266.16948	90	
272.85128	156	1+
274.86525	170	1+
277.15264	118	
277.96187	88	
288.86144	88	
289.32728	88	
289.87542	154	
290.86810	202	
291.86303	158	
292.02362	88	
293.87311	236	
294.86125	90	
294.87620	130	
297.80782	202	1+
297.95020	142	1+
300.12094	104	
303.43892	88	
305.86354	326	1+
307.88822	390	1+
308.14094	244	
308.87267	502	1+
309.88529	112	
310.16025	116	
310.40840	102	
311.88498	560	1+
312.79300	180	1+
313.87913	182	
314.86341	512	1+
314.88203	144	
315.50667	104	
319.85989	118	
320.49910	92	
321.88101	108	
323.84912	88	
323.87694	122	
324.00415	98	
324.14645	146	
324.86166	204	
325.89843	146	
326.24326	132	
326.88007	584	
327.88908	258	1+
328.39913	92	
329.06708	94	
329.38952	122	
330.06868	100	
330.65100	106	
330.75129	90	
330.89382	120	
331.17483	176	1+
331.79996	134	
332.81179	92	
332.87499	834	1+
333.83746	122	
335.77967	102	
335.81537	132	
335.87520	102	
336.94606	252	1+
337.82463	122	
337.87842	262	1+
343.72297	126	
345.42147	98	
345.89878	90	
346.46963	90	
346.76908	110	
348.72833	130	
349.75740	296	1+
349.80153	212	1+
350.89043	266	1+
351.15934	96	
353.77492	184	1+
353.82909	106	
355.88908	90	
356.78695	100	
356.88568	138	
362.74304	128	
365.78473	120	
366.83819	138	
367.76709	178	
367.81534	104	
367.83797	130	
367.90671	296	1+
369.83323	130	
371.15356	114	
371.18533	240	1+
371.72172	94	
371.79914	128	
372.77832	92	
373.90112	118	
376.21501	110	
380.70821	92	
380.72736	92	
380.78697	432	1+
381.84146	88	
382.94401	90	
384.84995	220	
385.84717	108	
387.28578	116	
388.74701	92	
388.80236	156	
390.20583	106	
390.39027	94	
390.83161	206	
390.85241	384	1+
391.58002	102	
391.81965	222	1+
392.34311	102	
393.19896	98	
394.78759	114	
396.89971	102	
398.19737	122	
398.71393	126	
398.72701	548	1+
399.84640	190	
401.58588	100	
401.76457	206	1+
402.82347	178	1+
403.79886	194	1+
403.87209	266	
404.85996	114	
405.76193	198	
406.75735	152	
406.77907	232	1+
407.74152	370	1+
407.75424	88	
407.86977	328	
408.74483	240	1+
408.86003	440	1+
409.35706	92	
409.72235	270	
410.71703	118	
410.83322	388	1+
420.74122	112	
421.88426	114	
423.77240	926	1+
423.79329	102	
423.86680	352	1+
423.89461	110	
424.77847	702	1+
424.82128	94	
425.75288	750	1+
426.85674	446	1+
427.73210	294	
427.81574	152	1+
428.69682	252	1+
428.74464	360	1+
428.84895	448	1+
429.77294	98	
429.87714	108	
430.86196	154	
432.85582	132	
433.85469	110	
435.71955	100	
439.88847	88	
441.24280	96	
442.67843	94	
442.87472	88	
443.76974	158	
444.87138	1012	1+
445.75750	92	
446.74161	120	
446.80046	90	
447.70992	320	1+
447.76128	128	
448.74643	116	
448.80142	98	
448.84809	98	
448.89120	116	
449.87695	94	
450.88001	246	
451.70073	120	
451.74195	90	
451.90229	94	
456.19844	88	
457.89853	184	
462.88857	130	
463.87506	134	
464.73021	88	
466.69571	166	1+
466.71755	92	
467.88791	812	1+
469.17016	100	
471.80122	238	1+
482.79949	94	
485.89306	156	
486.89542	106	
491.77121	88	
492.91409	124	
END IONS

###FS:    #m/z: 336.94399 #charge 1+
###MS: 146
###MSMS: 149
BEGIN IONS
TITLE=Cmpd 111, +MS2(336.9440), 28.0-35.0eV, 3.2min #149
RTINSECONDS=191.396
SCANS=146,149
PEPMASS=336.94399	51230
CHARGE=1+
80.66922	78	
126.23008	80	
155.01027	70	
182.99663	86	
196.11184	74	
196.88460	64	
198.61483	58	
203.86160	84	
209.94642	76	
210.88299	64	
211.89516	78	
211.94336	896	
212.22428	68	
212.87687	130	
213.88339	62	
213.93943	558	1+
215.88684	68	
220.89759	58	
221.93881	66	
223.96779	112	
224.83963	116	
224.95457	56	
226.83143	92	
226.89220	70	
227.05369	72	
227.95546	92	
227.98496	86	
228.84069	62	
228.89802	80	
229.95479	954	1+
230.84557	90	
230.88701	706	1+
231.95095	272	
232.84505	172	
233.81408	72	
233.88987	88	
235.82328	92	
235.95372	82	
236.97120	66	
238.84056	66	
239.85124	130	
239.86805	84	
240.83140	74	
240.84449	60	
241.13607	58	
241.84171	250	1+
241.88826	70	
243.83664	60	
244.84172	74	
246.01186	84	
246.98152	82	
247.96368	194	
248.89848	340	1+
249.13790	56	
249.43428	92	
249.94856	90	
249.97011	84	
250.82659	148	
250.83758	356	1+
250.96890	82	
250.99402	150	
251.90717	144	
252.85935	108	
252.95475	204	
252.96850	572	1+
253.08372	58	
253.90347	238	
254.93767	60	
254.96517	200	
255.07232	156	
256.07361	74	
256.44748	72	
256.85154	150	
256.89783	74	
256.91296	110	
257.82530	64	
257.84517	70	
257.87092	92	
258.12330	62	
258.84180	266	
258.85488	470	1+
259.13807	56	
259.85558	292	1+
260.82445	110	
261.83084	78	
266.13254	74	
266.85852	80	
267.83619	70	
268.83907	410	1+
270.18886	68	
270.98384	184	
271.85167	84	
272.05266	82	
272.97807	70	
274.85893	78	
274.92408	62	
276.53459	80	
276.85840	818	1+
277.83615	68	
279.17736	56	
279.82607	104	
279.88136	68	
279.94692	84	
280.12786	76	
280.87865	70	
281.04717	88	
282.86588	76	
282.89725	70	
284.87881	78	
284.90403	72	
285.01570	70	
285.82064	64	
286.00111	72	
286.84896	112	
286.92594	74	
287.84673	188	
287.86905	70	
288.97228	86	
290.87064	152	
291.85270	166	
291.86901	156	
292.43802	90	
292.96199	88	
293.10591	230	
294.03532	62	
294.86924	60	
294.93920	58	
295.38208	72	
295.88384	62	
296.89698	74	
296.96502	60	
297.87314	86	
297.91356	70	
298.31357	154	
298.42457	96	
299.06126	88	
299.83689	72	
303.86937	60	
303.94581	86	
307.79871	68	
308.86185	66	
308.87909	70	
309.86192	108	
310.85806	70	
311.11399	66	
311.88137	88	
312.88827	64	
314.83766	78	
314.87006	64	
316.17459	62	
320.79596	64	
324.23858	64	
324.90041	64	
326.88500	128	
331.88916	72	
332.93682	78	
333.00410	78	
333.02873	64	
335.09541	72	
337.01104	58	
341.85246	86	
END IONS

###FS:    #m/z: 507.84281 #charge 1+
###MS: 150
###MSMS: 151
BEGIN IONS
TITLE=Cmpd 112, +MS2(507.8428), 28.2-35.2eV, 3.3min #151
RTINSECONDS=195.07
SCANS=150-151
PEPMASS=507.84281	54006
CHARGE=1+
196.01373	176	
223.97448	146	
224.05017	140	
224.98228	118	
226.97067	112	
232.90539	108	
241.00875	98	
249.15630	128	
250.06461	182	1+
251.97481	140	
263.13184	94	
268.92167	244	1+
270.09971	96	
272.38691	106	
274.84434	134	
279.13085	126	
279.94310	140	
282.10839	92	
284.19218	246	1+
286.13725	176	
287.07156	102	
287.85194	200	
288.86534	112	
289.03471	94	
289.84526	132	
290.12970	174	
290.86088	126	
290.88170	104	
291.86653	130	
293.87280	396	1+
294.96850	152	
295.87109	214	
295.97303	198	
296.82869	136	
299.85654	340	1+
299.87941	192	1+
300.84114	294	1+
300.97770	92	
305.82265	104	
305.85908	418	
306.81274	222	1+
308.14106	506	1+
308.87729	734	1+
308.89230	126	
310.15814	154	
311.34634	248	
311.88253	1598	1+
314.86925	386	1+
314.94900	104	
316.81516	198	1+
316.84337	230	1+
317.76130	92	
323.87864	154	
324.89892	122	
325.89641	154	
326.23728	202	
326.88511	812	1+
327.75576	198	1+
328.87593	100	
328.89115	320	1+
332.80698	100	
332.87537	106	
333.18793	92	
333.42520	96	
333.76149	120	
333.84068	106	
333.87425	102	
339.71136	106	
339.77133	102	
343.14642	114	
346.39663	92	
346.77532	326	1+
346.87489	118	
348.75609	136	
349.81687	212	1+
350.88448	164	
350.97184	106	
351.90313	100	
351.97674	96	
353.82497	106	
355.80065	92	
355.89036	236	
357.81991	134	
357.84796	126	
357.89071	124	
359.80867	104	
360.76367	162	1+
364.31549	94	
365.78521	122	
366.83480	214	
366.85198	94	
367.70200	144	
367.76308	120	
367.84118	218	
369.83427	112	
370.77707	116	
370.84724	130	
372.79399	122	
374.81592	330	1+
375.71863	110	
376.77335	124	
376.88915	92	
377.74077	320	1+
378.83653	206	1+
380.72264	136	
380.85135	210	1+
382.71734	94	
383.44383	94	
384.84304	638	1+
385.74902	118	
388.78383	104	
388.83854	130	
389.19502	208	
390.02131	96	
390.74923	130	
390.77610	134	
390.81012	206	1+
390.83925	558	1+
392.07467	120	
392.83753	138	
392.86911	124	
393.86507	120	
393.88449	202	1+
394.82629	100	
395.85841	212	
397.74505	98	
398.72313	178	
402.76038	94	
403.75795	104	
403.87315	330	
404.87444	242	
405.75701	406	1+
405.86568	256	
406.87041	144	
407.73682	374	1+
407.86934	454	
408.84837	458	
409.72185	464	1+
410.83783	126	
410.87871	94	
411.84344	110	
411.86883	160	1+
412.78983	102	
413.75964	102	
413.85972	126	
414.81349	170	1+
415.73305	140	
416.88246	184	1+
417.71964	122	1+
417.86068	170	
418.40491	92	
421.88300	266	1+
422.85178	92	
423.77193	716	1+
424.80291	100	
425.75456	660	1+
426.85841	282	
426.89255	94	
427.73790	160	
427.86202	544	1+
428.73522	434	1+
428.75031	222	1+
428.84708	148	
429.69326	96	
431.86159	454	1+
431.88834	116	
432.68294	108	
432.75186	144	
433.74706	180	
433.86633	158	
438.62370	98	
439.77906	196	1+
439.89033	116	
441.89496	112	
442.77865	126	
443.74226	146	
444.75671	110	
444.77480	262	1+
444.87014	1116	1+
445.74445	102	
446.77630	290	1+
446.89614	138	
447.75276	236	1+
447.79552	110	
449.69746	104	
449.75935	130	
449.87731	158	
451.78768	150	
457.90488	110	
458.90351	146	
462.88331	436	
463.90052	96	
465.71755	94	
466.72032	108	
467.88693	520	1+
468.70550	154	
469.88142	162	
485.90059	312	1+
504.81070	138	
END IONS

###FS:    #m/z: 336.94408 #charge 1+
###MS: 150
###MSMS: 152
BEGIN IONS
TITLE=Cmpd 113, +MS2(336.9441), 28.0-35.0eV, 3.3min #152
RTINSECONDS=195.842
SCANS=150,152
PEPMASS=336.94408	40128
CHARGE=1+
71.13233	100	
139.59129	60	
139.71728	74	
144.03930	68	
182.86035	70	
197.88359	68	
199.95646	64	
200.86577	68	
205.88793	74	
211.94349	1490	1+
212.87872	484	1+
213.93951	652	1+
215.38047	92	
215.89283	62	
218.84342	70	
219.83103	84	
221.89108	64	
223.97485	94	
224.98206	74	
225.84611	62	
226.94255	66	
227.84444	70	
228.89301	78	
229.95316	672	
230.88949	256	
231.10285	66	
231.95137	134	
234.83645	88	
235.81970	70	
235.89532	80	
235.95565	80	
236.82564	60	
236.85064	62	
238.89551	72	
239.79247	68	
239.84801	72	
239.94052	66	
241.84109	360	1+
241.85784	60	
241.98572	70	
242.94549	80	
244.90465	76	
246.12544	72	
246.86388	62	
246.97550	66	
247.97540	80	
248.82814	80	
248.89845	100	
248.95167	66	
248.96921	74	
249.07974	76	
249.37623	84	
249.83355	134	
249.87119	86	
249.95845	150	
250.05742	60	
250.83260	64	
250.90479	64	
250.94948	126	
251.06822	66	
251.82981	242	1+
251.87043	88	
252.96839	724	1+
253.90698	252	
254.08504	72	
254.90032	98	
254.91953	120	
256.86998	80	
256.88798	66	
257.85084	76	
258.84480	400	1+
259.86039	74	
259.90182	70	
259.94769	66	
260.82880	60	
261.85946	60	
263.99960	84	
265.85652	64	
267.84093	170	
268.83926	442	1+
268.85730	132	
270.97593	228	
271.83599	78	
273.85496	68	
273.89464	70	
273.95862	64	
275.86328	90	
275.88160	158	
275.89800	64	
276.85604	534	1+
276.88007	66	
276.89637	74	
276.96768	66	
277.21516	74	
277.55444	74	
277.83489	194	
278.44101	92	
278.78754	74	
278.82061	72	
279.83613	144	
280.00475	96	
280.87891	92	
283.06412	82	
283.77947	82	
283.87239	66	
284.72955	78	
285.84893	128	
286.85092	546	1+
287.88776	76	
288.85149	68	
289.97072	78	
290.79750	72	
290.85688	118	
291.86080	112	
291.88713	72	
291.97931	82	
292.23952	68	
293.10787	124	
293.85150	80	
293.87936	72	
294.18448	68	
294.43739	72	
294.85092	72	
294.86584	140	
295.88458	82	
295.99247	72	
296.22935	64	
296.86288	194	1+
298.41633	82	
298.81695	68	
299.85192	74	
299.87324	174	
302.91178	122	
303.44073	72	
305.85640	72	
306.34205	104	
306.44057	106	
306.74828	74	
306.88463	88	
307.87869	74	
308.41270	80	
309.80518	72	
309.91771	92	
310.86953	128	
314.80568	62	
315.04214	74	
317.88200	70	
318.90732	92	
322.07279	70	
323.94672	104	
324.89024	166	
325.89628	78	
326.85693	102	
328.96039	80	
333.16979	78	
333.42301	100	
336.80147	62	
336.85771	66	
337.97894	70	
338.25641	74	
341.81156	80	
END IONS

###FS:    #m/z: 359.95996 #charge 1+
###MS: 150
###MSMS: 153
BEGIN IONS
TITLE=Cmpd 114, +MS2(359.9600), 28.0-35.0eV, 3.3min #153
RTINSECONDS=196.614
SCANS=150,153
PEPMASS=359.95996	29230
CHARGE=1+
48.11861	164	
109.38665	78	
191.10580	72	
198.87451	82	
207.89949	78	
209.93997	210	
210.88112	72	
211.89158	74	
213.86756	70	
215.07782	74	
220.10046	116	
222.95106	256	
223.95265	124	
224.94689	520	1+
224.96852	112	
226.41180	70	
226.91031	92	
226.94683	1400	1+
226.97382	138	
228.94158	1588	1+
229.95349	128	
232.41142	108	
233.80067	78	
233.94519	78	
233.96088	174	
234.86264	76	
234.94733	74	
235.81988	66	
238.02905	78	
239.06474	114	
240.09458	94	
240.37082	72	
240.93889	194	
240.96150	116	
241.78910	140	
241.90307	118	
241.94092	128	
242.96368	144	
244.08391	108	
244.44670	76	
244.95762	744	1+
245.06926	78	
245.83661	82	
246.16194	82	
246.91193	74	
246.95319	880	
248.80025	338	1+
249.97405	76	
250.83665	70	
250.95378	118	
251.85267	80	
251.89384	70	
252.80082	78	
252.84075	80	
252.87404	192	
252.90798	92	
252.95252	68	
253.14830	70	
258.97033	72	
260.83217	122	
260.94734	154	
260.96987	154	
264.81790	84	
265.06610	102	
265.78640	74	
265.81049	98	
265.83888	70	
266.81006	426	1+
267.97344	312	1+
268.90317	130	
269.83685	82	
269.86538	84	
269.92135	76	
269.96967	180	
271.99372	66	
272.86032	116	
273.38707	72	
274.85417	74	
274.92216	68	
275.08470	78	
276.80875	264	1+
276.85816	68	
277.92064	68	
278.85297	128	
279.10277	94	
279.18134	102	
279.79827	70	
279.94329	70	
280.79334	666	1+
280.93389	92	
282.01582	104	
282.82460	108	
283.83535	80	
283.97948	140	
284.06692	100	
284.78866	70	
284.82296	68	
285.22105	74	
287.41080	96	
287.86669	70	
288.89955	150	
290.09615	108	
291.78646	92	
292.85912	76	
293.98663	98	
294.40381	100	
294.81050	76	
296.80626	142	
296.86460	78	
298.79854	306	1+
301.58726	84	
301.78773	72	
301.80468	78	
301.85688	166	
302.85527	72	
305.86693	80	
307.13336	70	
307.89337	74	
308.87776	122	
309.90462	92	
311.85652	174	
312.94264	72	
313.94555	120	
314.81437	68	
314.86587	80	
315.16723	80	
316.81319	172	
317.77278	70	
317.86912	70	
318.80658	84	
319.82402	70	
320.87514	68	
321.94706	106	
322.27064	80	
323.90223	122	
325.88959	72	
326.03196	78	
326.83276	74	
326.85708	74	
326.94799	86	
328.90020	92	
329.82093	78	
329.87182	68	
331.73315	124	
331.75691	76	
333.42998	76	
336.94252	138	
339.85326	68	
344.14224	72	
345.37119	78	
347.70275	78	
350.30405	114	
355.82769	106	
357.23025	76	
359.20361	68	
360.91108	92	
361.72372	72	
362.96002	72	
363.74171	70	
365.04700	70	
END IONS

###FS:    #m/z: 322.92881 #charge 1+
###MS: 154
###MSMS: 155
BEGIN IONS
TITLE=Cmpd 115, +MS2(322.9288), 28.0-35.0eV, 3.4min #155
RTINSECONDS=200.271
SCANS=154-155
PEPMASS=322.92881	806116
CHARGE=1+
85.77886	84	
112.11444	68	
195.11065	80	
200.83334	116	
201.04370	104	
202.86839	52	
203.04881	102	
205.94773	60	
207.94932	68	
212.86942	68	
213.88408	90	
216.92044	58	
218.88538	90	
220.87697	58	
221.94238	72	
223.95655	284	
224.01430	94	
224.89928	56	
227.93233	74	
228.14812	70	
229.03372	88	
230.80638	58	
230.84542	110	
231.04337	66	
231.49138	76	
233.97354	100	
235.02070	72	
236.01751	94	
237.04693	64	
237.90990	62	
237.93433	76	
238.07830	50	
239.97674	70	
240.79169	56	
240.89630	76	
240.93931	702	
240.99566	70	
241.87729	50	
241.94118	632	
242.81876	64	
242.94081	2428	1+
242.96845	52	
243.80174	58	
244.93880	520	
244.97867	70	
245.12470	48	
245.22102	52	
245.79815	134	
245.95591	78	
246.85590	64	
246.87593	54	
246.96970	50	
246.99073	128	
247.89306	92	
248.80053	72	
248.84345	54	
248.86090	62	
249.91852	80	
250.86768	78	
251.06604	170	
252.09468	64	
253.93871	48	
255.10959	70	
256.44698	82	
257.08265	68	
257.89089	60	
257.91420	56	
258.03457	56	
258.44893	84	
258.50797	68	
258.83566	140	
258.89520	94	
258.93663	72	
258.99578	94	
259.05117	56	
259.07107	60	
259.20575	48	
260.83473	126	
262.13760	80	
262.83120	180	
264.84231	72	
265.07216	70	
265.34967	58	
265.93262	82	
266.03651	86	
266.80234	56	
268.84399	80	
269.78610	48	
271.85205	80	
272.79043	86	
272.82482	70	
272.84435	72	
276.12249	66	
277.89839	78	
277.92303	60	
277.99249	52	
278.20781	62	
278.85262	72	
279.09017	774	1+
280.81022	92	
280.85129	124	
281.79513	50	
281.86330	70	
282.27667	146	
282.87414	76	
283.06296	56	
283.79058	52	
283.85375	52	
284.29088	326	1+
284.85801	92	
284.87643	110	
285.21481	52	
285.38847	74	
287.15685	66	
288.77162	50	
288.87436	66	
289.79050	212	1+
289.88243	98	
290.84094	56	
291.36504	76	
292.01735	62	
294.87574	76	
295.56173	92	
295.86556	62	
297.80307	48	
297.98975	76	
298.05973	114	
302.07331	64	
303.94364	66	
305.21483	64	
305.76804	68	
305.80087	60	
306.89442	62	
307.80007	136	
308.79688	98	
308.86836	60	
310.79785	66	
310.81778	58	
310.87198	76	
311.85873	140	
312.75820	48	
317.07048	72	
318.16889	74	
318.75832	98	
318.85060	66	
320.75654	48	
323.75879	78	
323.88648	58	
324.26928	60	
324.88430	70	
326.17170	70	
327.02575	66	
327.89779	48	
328.44830	86	
END IONS

###FS:    #m/z: 340.93928 #charge 1+
###MS: 154
###MSMS: 156
BEGIN IONS
TITLE=Cmpd 116, +MS2(340.9393), 28.0-35.0eV, 3.4min #156
RTINSECONDS=201.043
SCANS=154,156
PEPMASS=340.93928	357320
CHARGE=1+
61.31232	66	
104.59605	76	
192.92636	174	
196.87948	62	
198.02515	72	
205.94763	66	
210.93671	68	
212.88909	66	
213.87822	86	
213.93799	188	
214.93152	222	1+
215.87589	60	
215.89045	172	
220.87353	88	
222.94598	88	
224.83613	118	
224.96766	68	
227.03287	72	
230.89026	68	
231.88832	138	
231.95182	350	
233.87012	86	
233.89750	196	
233.94659	72	
233.96974	64	
235.94397	90	
238.88424	62	
239.95585	140	
240.83076	66	
240.88888	78	
240.92872	62	
241.80016	106	
241.81418	74	
241.84060	544	1+
241.89232	92	
241.92853	72	
242.04311	70	
244.82897	120	
245.95410	72	
246.38935	82	
246.97311	122	
249.96204	134	
249.98960	70	
250.46341	80	
251.83900	76	
251.85294	74	
252.93165	76	
254.83922	88	
254.96472	74	
255.84759	62	
255.88503	86	
256.78347	92	
256.96117	86	
257.83228	118	
257.96062	162	
258.24740	64	
258.84330	210	
259.85328	464	1+
260.91856	82	
261.46231	70	
261.84831	76	
262.91185	66	
264.07570	64	
264.86387	120	
264.90215	78	
266.85047	60	
267.79007	76	
267.85845	64	
268.84021	196	
268.88401	72	
269.83981	164	
271.08953	80	
273.88034	68	
273.90277	74	
274.87294	78	
274.89384	126	
275.14606	68	
275.86144	66	
276.85434	424	
277.85948	238	
278.84525	338	
279.85183	146	
279.87983	70	
280.25735	68	
280.84158	80	
280.86596	78	
280.91461	90	
280.94004	66	
281.00417	64	
281.85685	86	
282.79157	70	
282.92141	64	
283.79452	108	
283.87745	90	
284.13733	68	
284.85835	72	
284.88110	66	
285.06737	70	
288.19606	88	
288.85543	72	
289.78688	78	
289.86402	64	
290.11323	64	
290.82838	92	
291.16982	60	
291.79888	60	
292.86677	158	
293.86426	68	
293.92966	66	
294.87196	92	
295.02754	60	
295.86354	116	
296.86522	66	
297.79406	148	
297.85288	98	
297.89472	100	
298.30582	118	
298.79827	68	
298.92555	62	
299.96013	64	
300.88161	64	
301.94095	66	
302.86806	100	
302.94039	64	
303.16939	92	
303.86258	70	
304.92735	64	
305.87990	68	
306.85773	82	
307.04315	66	
307.39791	74	
309.79677	74	
309.85799	76	
310.17301	62	
311.79671	76	
313.95778	72	
314.86785	82	
315.35845	82	
315.93208	74	
316.82125	70	
318.76600	70	
321.00276	80	
322.75190	78	
324.10140	68	
324.11684	78	
329.19204	72	
330.82519	100	
330.90526	70	
332.77310	64	
333.92795	76	
336.62794	78	
338.22287	72	
344.83992	62	
END IONS

###FS:    #m/z: 507.84243 #charge 1+
###MS: 154
###MSMS: 157
BEGIN IONS
TITLE=Cmpd 117, +MS2(507.8424), 28.2-35.2eV, 3.4min #157
RTINSECONDS=201.815
SCANS=154,157
PEPMASS=507.84243	60262
CHARGE=1+
196.01602	132	
214.88357	154	
223.98296	98	
237.93433	100	
244.39453	90	
253.01557	92	
257.16137	100	
257.86109	196	1+
260.88444	102	
261.48805	90	
262.13399	142	
265.08036	126	
267.03506	100	
273.41231	134	
279.16779	148	
281.47777	102	
287.85207	214	
289.88072	92	
290.12672	124	
290.86480	168	
290.88577	92	
291.87796	180	
293.86989	252	
294.87231	206	
295.83402	92	
296.85557	232	1+
297.99062	126	
299.83682	92	
299.90227	98	
301.35256	114	
303.80200	98	
303.87954	100	
304.85666	514	1+
305.86138	428	1+
306.88613	276	1+
308.14423	90	
308.87421	380	
309.83964	216	1+
309.87473	240	
310.15615	204	1+
311.88189	1314	1+
313.82773	104	
314.86126	428	1+
316.85261	112	
318.33099	94	
318.86321	122	
320.75186	98	
320.89130	92	
324.85455	108	
324.88866	458	1+
326.87909	984	1+
329.16451	102	
332.87424	128	
333.17701	190	
336.94450	154	
337.87875	204	
337.91349	98	
338.48703	102	
340.01887	140	
341.74543	180	1+
341.86811	88	
343.86922	130	
343.91031	94	
344.86775	122	
345.77623	120	
346.72584	108	
346.79883	106	
347.77688	262	
348.04626	120	
348.77453	122	
348.83952	90	
349.75646	178	
349.91829	98	
350.83658	110	
350.94727	162	
351.27019	90	
351.77422	134	
351.89947	252	1+
352.56952	90	
353.85540	130	
354.77667	88	
356.81266	116	
357.85050	122	
359.81914	182	
361.75843	232	1+
361.88227	100	
363.49563	102	
363.87274	300	1+
367.84167	132	
371.79895	162	1+
372.78400	108	
373.60838	96	
373.75816	166	1+
373.79568	158	1+
373.90140	142	
374.82084	104	
376.76842	116	
378.73532	98	
380.72039	242	1+
381.83711	124	
382.71454	110	
383.78110	96	
384.79457	116	
384.84638	128	
386.85240	150	
387.85035	102	
389.20303	292	1+
390.83902	238	
391.83849	116	
392.06773	152	
392.82175	418	1+
392.86132	170	1+
393.35337	96	
393.72330	120	
395.86262	116	
397.81231	100	
397.86170	96	
398.72805	116	
398.86314	200	
399.85539	168	
399.89992	90	
400.72571	256	1+
402.86506	100	
403.87029	338	1+
405.76278	116	
405.85822	168	
406.75354	164	
406.85467	130	
407.73908	700	1+
407.86217	586	1+
407.91441	110	
408.92453	94	
409.71884	232	1+
409.85259	290	
410.83464	328	
411.31715	106	
411.72460	144	
411.75396	108	
411.83619	240	
413.85726	128	
418.74527	244	1+
421.77208	110	
421.88386	108	
422.87795	236	
423.77407	646	1+
423.86534	226	1+
425.75508	866	1+
426.85630	564	1+
426.87863	150	
427.73006	518	1+
427.83974	386	1+
428.75190	248	
428.84436	322	1+
428.87268	90	
429.68979	132	1+
429.79080	88	
429.82408	112	
431.86708	610	1+
432.24116	334	1+
432.80812	102	
433.70326	108	
437.68748	112	
439.88740	104	
440.89911	120	
442.78772	92	
443.06832	88	
443.29577	118	
443.75685	118	
443.79101	138	
444.76381	148	
444.78856	118	
444.86982	1046	1+
445.75433	108	
445.78367	106	
446.74476	122	
446.87706	176	1+
447.70791	116	
447.73989	154	
448.76952	256	1+
449.89465	106	
450.88102	240	1+
451.75629	102	
457.90812	110	
458.90016	184	
459.89967	114	
462.87482	262	1+
463.75125	100	
464.81254	164	
464.87007	120	
465.71607	226	1+
467.77248	258	1+
467.88624	414	1+
470.70918	96	
471.24999	104	
475.81808	88	
485.89165	352	1+
487.79829	90	
END IONS

###FS:    #m/z: 322.92873 #charge 1+
###MS: 158
###MSMS: 159
BEGIN IONS
TITLE=Cmpd 118, +MS2(322.9287), 28.0-35.0eV, 3.4min #159
RTINSECONDS=205.476
SCANS=158-159
PEPMASS=322.92873	787948
CHARGE=1+
63.61413	52	
78.21548	54	
125.50160	38	
166.38890	60	
190.92788	54	
192.88413	70	
195.86961	56	
196.88301	70	
198.83500	76	
200.98212	36	
201.04084	130	
202.89122	52	
204.10189	36	
205.94631	134	
209.12642	70	
210.83022	36	
215.87838	58	
216.88985	80	
220.88151	104	
221.96055	52	
222.94967	48	
223.95663	226	
223.97759	56	
227.93111	198	
228.83485	140	
230.84199	52	
230.88113	72	
231.16450	64	
233.95268	56	
234.26254	46	
239.06671	70	
240.06612	46	
240.93943	1044	
241.85341	58	
241.94157	966	
242.15013	70	
242.81737	76	
242.83264	66	
242.90914	80	
242.94011	2968	1+
243.81914	86	
244.75725	38	
244.82814	72	
244.87954	98	
244.91511	70	
244.93986	700	
246.88518	106	
246.97182	140	
247.20352	72	
247.86078	48	
248.13683	64	
249.00015	48	
249.93110	72	
250.02838	64	
250.83652	64	
252.86899	94	
254.03415	66	
254.86472	94	
254.93940	62	
255.78294	40	
255.82793	50	
257.79194	68	
258.83521	64	
258.85179	170	
260.23836	66	
260.83489	454	1+
260.97570	86	
261.09322	48	
261.16416	36	
261.17692	54	
263.42963	78	
263.83017	68	
264.03957	88	
264.93825	50	
268.91419	36	
268.97262	66	
269.07937	50	
269.78695	36	
269.86182	64	
269.88567	68	
270.32554	34	
270.80272	52	
271.69639	34	
271.78109	78	
271.79518	72	
272.84539	68	
272.93619	90	
273.79195	104	
273.88250	54	
274.79684	56	
275.83708	68	
275.91000	72	
277.13557	60	
277.84551	70	
278.81151	36	
279.08953	1014	1+
280.03342	46	
280.93211	76	
281.16529	54	
281.79311	64	
281.84849	88	
282.27818	84	
282.85556	168	1+
282.88257	48	
284.29131	346	1+
286.11130	56	
286.66609	68	
289.01385	56	
289.04108	48	
289.87216	44	
290.88502	54	
291.79995	150	
292.80076	56	
293.86679	60	
294.11186	36	
294.18224	68	
295.85093	56	
296.80404	58	
297.83007	38	
297.86269	76	
298.80884	60	
299.78799	68	
300.80517	52	
300.94462	142	
301.82376	78	
301.86869	84	
302.14217	58	
303.82604	84	
304.84360	74	
305.90381	54	
306.87812	146	
307.79851	118	
308.00535	74	
308.12614	52	
308.86625	72	
309.76423	38	
309.86570	78	
310.18161	82	
310.42135	84	
310.86748	62	
311.88567	70	
314.81568	52	
314.83092	68	
319.72792	76	
320.14765	54	
320.16606	58	
322.86921	66	
322.88420	50	
324.89867	72	
325.81255	52	
325.89823	106	
326.97468	88	
327.75247	80	
328.07913	66	
328.14633	66	
END IONS

###FS:    #m/z: 340.93924 #charge 1+
###MS: 158
###MSMS: 160
BEGIN IONS
TITLE=Cmpd 119, +MS2(340.9392), 28.0-35.0eV, 3.5min #160
RTINSECONDS=206.248
SCANS=158,160
PEPMASS=340.93924	349272
CHARGE=1+
64.62407	108	
181.86874	86	
191.95383	78	
192.92846	66	
193.11078	88	
195.06780	80	
206.96394	70	
207.04536	78	
210.93285	76	
211.87887	74	
213.88048	78	
213.94362	104	
214.89398	94	
215.88122	134	
215.94148	66	
217.91798	70	
220.80594	98	
221.94607	100	
223.82727	78	
223.96093	76	
224.84215	82	
226.06444	74	
227.84187	64	
228.94456	72	
229.95073	64	
230.88467	78	
231.88828	78	
231.94686	236	
234.88013	138	
234.89317	112	
235.94575	70	
236.84632	66	
237.86073	82	
237.90397	72	
238.89334	130	
239.78658	120	
239.86659	80	
240.82942	92	
240.84203	90	
240.88204	118	
240.96666	74	
241.84022	644	1+
242.46539	68	
242.88822	64	
243.83240	164	
244.07412	86	
244.82740	68	
244.84015	90	
246.05979	78	
246.12739	80	
246.85787	148	
246.94145	92	
246.97009	126	
249.03317	94	
249.95920	122	
251.85074	70	
252.03975	80	
252.91901	82	
253.40640	68	
254.84313	68	
254.90972	74	
254.96573	136	
255.06765	116	
255.86835	122	
255.92644	88	
255.96594	130	
256.84724	138	
256.86634	114	
256.96059	92	
257.85873	68	
257.91604	74	
258.84613	646	1+
258.89305	72	
259.49400	92	
259.90966	130	
260.33762	90	
260.83219	124	
261.83851	76	
263.87807	70	
265.15033	92	
265.84188	86	
265.88254	78	
266.84423	90	
266.90660	88	
268.84234	244	
270.82459	68	
271.78530	76	
272.93245	140	
273.80615	116	
273.87850	68	
273.91908	82	
274.79179	72	
274.86086	66	
274.90382	78	
275.59824	104	
275.86470	138	
276.85788	928	1+
276.88186	70	
277.96211	70	
278.01910	100	
278.84563	436	1+
278.94329	76	
279.88939	68	
279.91319	136	
281.86520	516	1+
281.92282	68	
282.84162	90	
282.91179	108	
283.02467	86	
284.37348	72	
288.17209	88	
288.91147	66	
290.80124	74	
291.87022	74	
292.05086	76	
292.43719	100	
292.93709	100	
294.85102	66	
294.86771	134	
295.10168	70	
295.84958	68	
297.16930	78	
298.30834	84	
298.89339	84	
300.87604	144	
301.87928	86	
302.17619	86	
307.79622	82	
308.88336	138	
309.80561	88	
310.41928	102	
310.85001	92	
310.87783	118	
313.56656	70	
314.61321	98	
316.22260	78	
317.87990	70	
318.85490	72	
319.09620	102	
321.42518	90	
323.89988	66	
323.91567	80	
324.24495	80	
325.00594	74	
326.06269	74	
327.19662	68	
327.86797	72	
330.87405	68	
332.80890	66	
333.78685	76	
336.94351	82	
338.84388	70	
342.89972	68	
342.97008	72	
343.84413	80	
END IONS

###FS:    #m/z: 363.95489 #charge 1+
###MS: 158
###MSMS: 161
BEGIN IONS
TITLE=Cmpd 120, +MS2(363.9549), 28.0-35.0eV, 3.5min #161
RTINSECONDS=207.021
SCANS=158,161
PEPMASS=363.95489	126472
CHARGE=1+
191.85721	208	
194.07438	68	
196.88634	74	
205.88073	68	
209.87306	68	
209.94293	256	
212.87887	576	1+
214.82860	158	
215.88008	82	
215.89793	74	
219.86402	76	
222.95077	316	1+
223.97005	150	1+
224.89018	92	
224.94623	480	1+
226.89499	80	
226.94606	2334	1+
226.96917	242	
227.00736	148	
227.88378	72	
227.93003	70	
228.94166	2892	1+
229.03085	78	
229.08759	86	
229.42041	104	
230.84157	84	
230.88722	1034	1+
233.02593	78	
234.09747	90	
234.87762	98	
235.34284	72	
235.43711	104	
235.97769	72	
236.79911	72	
238.92598	92	
240.89655	68	
240.93632	78	
240.96175	638	1+
241.11914	80	
241.65353	82	
241.93931	98	
242.94162	628	1+
242.95885	346	
243.82322	126	
244.95589	1098	
244.99204	72	
245.93667	160	
246.83111	88	
246.95000	1188	
248.80275	372	1+
248.83855	128	
248.89773	158	
250.81203	94	
250.89520	104	
250.96500	82	
251.78890	72	
254.84131	80	
254.86483	76	
254.90423	110	
256.42750	76	
257.93451	208	
258.84441	210	
259.93567	106	
259.97905	74	
260.13362	72	
260.83196	70	
260.96858	196	
261.10697	76	
261.83950	84	
264.82115	124	
265.07810	78	
265.99281	68	
266.81348	352	
266.85846	78	
267.45060	84	
267.77774	72	
267.81401	152	
267.94975	76	
267.97518	88	
268.80647	72	
269.83398	72	
269.96806	186	
271.91596	68	
273.81330	74	
274.99103	90	
275.35786	94	
276.45118	80	
276.85718	76	
276.89608	86	
276.92892	100	
277.84940	88	
278.79356	118	
278.83935	86	
278.85782	140	
279.78987	430	1+
280.39343	80	
280.79211	374	1+
282.78947	74	
282.84914	80	
282.92426	90	
283.10360	80	
283.81448	164	1+
284.85583	82	
284.87034	80	
285.84529	192	
286.84285	80	
286.89295	72	
289.87221	72	
290.34711	88	
293.85627	136	
294.80009	76	
296.79873	128	
296.82322	96	
297.81916	84	
297.83700	72	
297.93495	76	
298.80008	952	1+
298.82104	146	
298.89365	70	
300.76480	70	
300.78581	144	
300.87957	86	
301.79809	290	1+
301.85551	152	
301.87501	72	
302.52510	96	
302.80180	252	1+
302.81675	84	
303.85621	276	1+
305.89938	72	
307.07934	72	
307.85036	90	
307.88257	124	
307.99701	78	
310.86562	86	
311.18155	72	
314.85276	76	
315.16244	76	
315.79453	72	
316.80862	280	1+
318.74944	70	
321.81505	228	1+
322.87119	70	
322.90004	70	
322.92362	116	
323.88875	102	
326.87498	112	
326.99031	82	
328.95812	100	
331.35912	96	
331.87333	76	
336.38055	72	
336.94174	152	
338.94102	72	
339.90221	128	
341.32114	76	
347.91339	70	
348.84435	72	
350.15698	88	
350.84441	74	
352.60389	96	
357.84784	74	
358.19179	88	
359.78756	86	
362.84327	90	
362.97178	72	
366.72455	72	
367.77869	80	
368.42175	84	
END IONS

###FS:    #m/z: 322.92876 #charge 1+
###MS: 162
###MSMS: 163
BEGIN IONS
TITLE=Cmpd 121, +MS2(322.9288), 28.0-35.0eV, 3.5min #163
RTINSECONDS=210.685
SCANS=162-163
PEPMASS=322.92876	833828
CHARGE=1+
98.55372	92	
185.92512	78	
193.87285	70	
197.86626	64	
199.85748	100	
199.90455	78	
201.04322	54	
205.94435	84	
206.47307	58	
208.94546	54	
209.94414	58	
211.89868	80	
215.93051	84	
219.81640	76	
220.87722	74	
221.80160	70	
221.95833	74	
222.95756	74	
223.14589	70	
225.48520	72	
226.89786	52	
227.81265	66	
227.82930	102	
228.79602	60	
228.93685	66	
230.83342	144	
230.84813	62	
230.89021	58	
232.16795	62	
233.90951	88	
234.86242	64	
234.98125	78	
235.05096	72	
236.85790	52	
237.75812	100	
238.79904	66	
238.89743	62	
238.93878	154	
239.22963	56	
239.78309	58	
239.89257	76	
240.13411	42	
240.25261	44	
240.82206	64	
240.90148	50	
240.93878	1778	1+
241.79784	50	
241.82714	78	
242.94089	2878	1+
243.17238	102	
243.81901	64	
244.81901	54	
244.89208	68	
244.93884	608	
245.82306	42	
245.88459	80	
246.84859	46	
246.97402	50	
246.99319	86	
247.97559	70	
248.01499	64	
248.85759	92	
249.35882	94	
251.07209	60	
251.36983	62	
251.88203	72	
254.35120	80	
254.89607	88	
254.90743	198	1+
255.88896	92	
257.81177	64	
258.84097	74	
258.89497	72	
258.97045	102	
259.83953	64	
260.13554	90	
260.89859	80	
261.83381	88	
261.85121	56	
262.82732	116	
263.83023	54	
263.85197	82	
263.98000	56	
264.87394	108	
265.05827	62	
266.00453	56	
266.77825	70	
266.90683	68	
268.79366	58	
268.84544	46	
270.18012	68	
270.85341	250	1+
274.08586	76	
275.02398	48	
276.79403	60	
276.84109	144	
276.87982	74	
277.84534	64	
279.03807	42	
279.09065	1278	1+
279.12298	44	
279.41945	72	
279.80355	60	
279.84073	72	
279.89386	64	
280.39137	70	
280.78423	236	1+
280.83560	64	
280.89066	60	
281.86927	80	
282.27353	78	
283.85368	68	
284.29132	318	1+
284.77333	100	
284.87818	122	
284.90164	50	
286.15277	84	
288.40971	80	
289.86639	70	
290.91898	74	
291.80181	120	
291.82605	62	
292.41648	78	
292.79869	52	
293.85519	72	
294.18865	66	
294.37816	62	
297.81204	46	
298.79982	56	
298.86790	56	
299.78822	66	
300.90141	50	
302.96624	74	
303.78321	64	
305.72538	56	
305.84381	42	
305.86719	72	
306.89236	66	
307.16992	62	
308.89053	48	
309.06010	88	
309.88430	60	
310.89151	54	
313.76740	86	
314.92253	50	
318.83055	66	
320.17818	62	
320.75669	72	
321.19220	60	
321.81582	92	
322.86033	52	
323.88863	46	
324.15456	58	
325.82819	52	
325.87229	70	
326.04292	76	
326.26015	80	
END IONS

###FS:    #m/z: 340.93918 #charge 1+
###MS: 162
###MSMS: 164
BEGIN IONS
TITLE=Cmpd 122, +MS2(340.9392), 28.0-35.0eV, 3.6min #164
RTINSECONDS=211.457
SCANS=162,164
PEPMASS=340.93918	368338
CHARGE=1+
118.55172	86	
187.94133	78	
191.93512	92	
191.95037	82	
192.92206	82	
194.92382	68	
196.08260	76	
208.95787	98	
209.09106	66	
212.87717	440	1+
212.94748	90	
213.87967	312	1+
213.93897	300	
215.89617	120	
216.83361	84	
217.87813	74	
220.87067	108	
223.88765	60	
223.95548	66	
224.85396	72	
226.89516	72	
226.94417	84	
227.83609	66	
228.84041	142	
228.94627	248	
230.84876	134	
230.88828	258	1+
231.90439	62	
231.95053	400	1+
233.89731	130	
233.94857	82	
234.03972	72	
238.90119	60	
238.92990	68	
239.83033	72	
239.84452	144	
239.86461	68	
239.92527	66	
240.41625	62	
240.83586	114	
240.95928	126	
241.84138	346	1+
241.88103	76	
241.89987	90	
243.83153	120	
243.85370	78	
243.88450	68	
244.83047	74	
244.90377	130	
246.85032	76	
246.96780	64	
247.06645	66	
248.98277	254	1+
249.89804	72	
250.21453	82	
250.89674	74	
252.10430	90	
252.88183	82	
254.12066	66	
254.90786	80	
254.96442	172	
254.98295	94	
256.84654	66	
256.88481	134	
256.89964	150	
257.15958	78	
257.20273	70	
257.84652	70	
257.90436	66	
258.15265	86	
258.84452	522	
259.85498	274	
260.83355	236	
260.84935	190	
261.79942	66	
261.84953	206	
263.87995	76	
263.93406	88	
264.86185	120	
265.89378	90	
266.00441	68	
266.86430	62	
267.85702	138	
268.84066	190	
268.95466	68	
269.80511	64	
269.85192	68	
272.80638	76	
272.89362	74	
272.92407	150	
273.63282	86	
274.87579	90	
275.35556	82	
275.86914	64	
275.98985	62	
276.85715	334	
277.86272	516	
278.85079	230	
279.84481	170	
280.84939	70	
280.89477	106	
281.84676	68	
281.96638	88	
283.86852	66	
284.14346	76	
284.87469	74	
285.88892	70	
285.94331	72	
286.03835	74	
289.78904	70	
290.85628	60	
291.80394	104	
294.96021	94	
295.38624	88	
295.86985	142	
296.12732	72	
296.86036	108	
297.88978	70	
297.90743	66	
297.97701	86	
298.89576	72	
299.88780	82	
299.96639	72	
300.86213	66	
301.86207	78	
301.87951	64	
302.07980	72	
303.19278	72	
303.80458	72	
303.84324	78	
303.89074	80	
304.44059	88	
305.35230	64	
305.91441	64	
306.88784	80	
308.98008	70	
309.16799	96	
313.86886	72	
316.82751	66	
319.75481	62	
319.87958	72	
320.73206	60	
321.87033	60	
324.11028	80	
326.13142	66	
326.89247	76	
328.77148	64	
337.00446	78	
337.19364	60	
338.90258	98	
339.71045	130	
340.26940	68	
340.88561	70	
340.91106	60	
343.19568	90	
343.90554	72	
END IONS

###FS:    #m/z: 363.95490 #charge 1+
###MS: 162
###MSMS: 165
BEGIN IONS
TITLE=Cmpd 123, +MS2(363.9549), 28.0-35.0eV, 3.6min #165
RTINSECONDS=212.229
SCANS=162,165
PEPMASS=363.95490	134398
CHARGE=1+
73.21877	78	
110.97721	72	
156.83940	94	
189.86321	108	
191.46781	94	
191.86225	330	
196.88346	152	
201.91991	74	
209.94407	270	
210.88305	190	
212.87728	772	1+
213.88951	100	
222.95089	288	
223.95561	180	
224.88957	78	
224.94761	558	1+
225.92508	74	
225.99820	82	
226.94670	2346	1+
226.96809	174	
227.84229	78	
227.87443	74	
227.93095	216	
228.06162	78	
228.85610	76	
228.89264	146	
228.94170	3116	1+
229.89309	78	
229.90625	96	
230.83231	74	
230.84541	102	
230.88951	1064	
232.88367	182	
239.93841	72	
240.82214	132	
240.83545	72	
240.93719	136	
240.96383	128	
241.81788	78	
241.94272	684	1+
242.86325	82	
242.94598	442	1+
243.84807	96	
244.95498	1032	
245.83205	90	
245.94081	72	
246.39502	76	
246.81425	74	
246.90434	116	
246.95184	1388	1+
248.80312	192	
248.90233	270	
249.80880	88	
250.90564	112	
250.94233	242	
250.97059	120	
251.09711	72	
251.79731	114	
252.96979	114	
253.83670	86	
254.06355	76	
254.83324	72	
256.85960	84	
257.93577	88	
258.89776	192	
259.97495	72	
260.82742	168	
260.96704	230	1+
262.49545	86	
262.82281	100	
263.88741	114	
264.40079	88	
265.03812	78	
265.06408	80	
266.81120	352	1+
267.16733	74	
267.34606	80	
267.97092	262	
268.11349	78	
268.79952	80	
268.95250	76	
269.81300	74	
269.96923	186	
270.44895	78	
270.79240	76	
270.97020	86	
271.91684	82	
272.13306	118	
274.39694	92	
274.81386	86	
277.88804	76	
278.79629	88	
278.84103	74	
278.92078	86	
279.20599	76	
279.79344	122	
279.83928	92	
280.79407	424	
281.78891	466	1+
281.86795	242	1+
284.82731	156	
285.06533	84	
285.81444	76	
285.84500	208	
286.37710	98	
286.81793	142	
288.13360	72	
288.84407	92	
289.82852	72	
289.87456	78	
290.98170	76	
294.83357	102	
296.80845	112	
297.80619	190	
297.83946	84	
297.86919	78	
298.80385	806	1+
300.80754	210	
301.79966	82	
301.86043	104	
302.80465	130	
302.86354	76	
303.44715	94	
303.85481	262	
304.90814	84	
305.35418	86	
306.16986	90	
306.84480	84	
306.93298	110	
308.64571	74	
310.82180	72	
311.85654	100	
312.41742	100	
312.89522	72	
314.35860	76	
315.86259	98	
316.77085	78	
316.81655	128	
316.89331	98	
317.38977	94	
317.73098	72	
318.80871	80	
320.82935	80	
320.95752	82	
321.86350	80	
322.82497	78	
323.16681	92	
329.86752	78	
331.86861	84	
331.92246	82	
332.14374	78	
334.84599	92	
337.05152	74	
339.42272	84	
340.93562	114	
342.83366	82	
343.88950	114	
347.07549	90	
349.90231	72	
349.94092	84	
362.84554	84	
367.72691	94	
END IONS

###FS:    #m/z: 363.95497 #charge 1+
###MS: 166
###MSMS: 167
BEGIN IONS
TITLE=Cmpd 124, +MS2(363.9550), 28.0-35.0eV, 3.6min #167
RTINSECONDS=215.916
SCANS=166-167
PEPMASS=363.95497	132130
CHARGE=1+
57.69062	92	
99.07611	84	
171.85457	78	
185.09920	80	
185.94008	74	
186.93787	82	
191.85787	386	
196.87814	188	
201.12511	78	
201.87640	94	
201.93392	76	
205.94980	76	
206.03233	80	
206.91635	92	
207.87447	502	1+
207.94786	190	
209.94349	876	1+
210.88487	210	
212.87782	1596	1+
214.54335	96	1+
214.89318	190	
215.86007	72	
216.92392	72	
219.88571	72	
222.95097	1596	1+
223.03989	86	
224.94752	1952	1+
225.89106	122	
225.97292	120	
226.05910	110	
226.89788	74	
226.92238	78	
226.94618	5992	1+
226.97290	108	
227.88083	72	
228.10704	94	1+
228.41523	84	
228.94193	5826	
229.94617	202	
230.88903	1488	1+
230.94907	112	
231.94386	72	
232.88679	218	
233.52477	82	
233.84380	94	
233.88502	140	
235.89392	72	
235.93646	74	
236.00082	76	
238.79321	84	
240.94237	358	
240.96368	900	1+
241.93917	290	
242.95781	938	1+
243.93810	72	
244.95708	2672	1+
246.44958	86	
246.95279	2938	1+
246.97852	128	
247.79804	530	1+
248.89994	1148	
248.95078	134	
249.00415	92	
249.07587	84	
249.32842	102	1+
249.44615	102	
250.79895	294	1+
250.89646	272	
250.99010	72	
251.04381	168	
251.91297	128	
252.08850	86	
252.93154	86	
253.84063	78	
253.90175	142	
254.09302	72	
254.86847	72	
256.08537	76	
256.84846	78	
257.84426	234	1+
258.97205	128	
259.37746	78	
259.44265	78	
260.83122	110	
260.96786	1236	1+
262.82728	110	
263.83220	84	
263.98195	140	
264.82440	182	
265.00803	80	
265.11215	112	
265.85293	188	1+
265.88274	170	1+
265.97076	76	
265.99842	92	
266.81285	688	1+
267.97209	278	
269.96991	290	
270.45299	96	
270.97240	152	
271.85817	74	
271.91807	116	
273.87838	74	
275.07656	92	
279.12975	76	
279.80609	110	
279.85473	92	
280.79249	458	1+
281.85061	74	
281.90261	80	
282.79153	154	
282.83105	86	
282.84464	564	1+
283.07218	76	
283.84632	476	1+
283.87241	92	
283.90557	142	1+
284.78660	130	
284.82569	104	
285.82529	114	
285.94084	86	
286.42904	76	
286.84055	96	
288.87184	90	
289.80569	92	
289.87081	92	
290.01881	76	
291.85662	96	
292.86355	76	
292.93688	90	
296.80816	132	
296.86360	94	
297.80721	150	
298.80537	566	1+
300.79987	240	
300.88160	90	
301.11184	130	
301.79203	134	
301.80751	118	
301.86375	236	
302.86647	174	
303.85704	456	
303.90107	88	
304.89288	78	
308.88468	148	1+
309.91561	78	
310.86941	100	
311.13579	86	
313.82308	76	
313.91421	98	
316.81379	126	
316.88477	76	
316.90188	108	
316.98299	102	
317.81191	72	
318.79810	138	
318.93567	140	
319.02383	80	
319.13103	104	
321.81443	314	1+
323.89795	88	
325.02811	76	
325.90070	88	
326.86870	158	
327.87693	72	
333.90320	78	
338.93901	92	
339.82488	88	
339.87753	72	
342.90467	80	
346.89536	80	
351.09342	86	
358.17816	88	
363.36947	78	
366.16964	72	
366.71427	110	
366.92453	92	
367.13825	72	
END IONS

###FS:    #m/z: 507.84350 #charge 1+
###MS: 166
###MSMS: 168
BEGIN IONS
TITLE=Cmpd 125, +MS2(507.8435), 28.2-35.2eV, 3.6min #168
RTINSECONDS=216.688
SCANS=166,168
PEPMASS=507.84350	50454
CHARGE=1+
196.01651	118	
222.97341	112	
232.89355	118	
234.10802	148	
238.06215	136	
252.07648	152	
258.87626	158	1+
266.16540	96	
269.85739	210	1+
273.79936	130	
275.89812	100	
277.38667	96	
277.42390	104	
278.83285	136	
286.79290	182	1+
287.78067	194	1+
287.85255	236	
289.84435	130	
289.87792	130	
290.12748	146	
290.86438	162	
291.87357	128	
293.87450	686	1+
296.99014	96	
297.82240	108	
298.85528	98	
303.86631	166	
305.86111	242	
306.12302	146	
306.82558	144	
307.39137	96	
307.88964	332	
308.14644	754	1+
308.87327	278	
309.16974	96	
309.89045	204	
310.39040	120	
310.87183	96	
310.88804	148	
311.88312	554	
312.85355	152	
312.88496	318	
312.98471	106	
313.88126	216	
314.82790	104	
314.86395	446	1+
316.87807	108	
317.77762	136	
318.80092	190	1+
322.93071	96	
323.87759	190	
326.24056	318	1+
326.88568	1166	1+
328.86577	144	
329.81982	146	
331.87418	428	1+
332.80701	250	1+
332.87356	272	1+
333.16747	130	
335.88528	182	
336.87294	376	1+
336.94135	238	
336.96831	106	
337.87699	318	1+
339.88041	128	
342.90423	98	
343.89400	100	
347.78154	266	1+
348.90790	178	1+
349.75076	96	
349.80092	104	
350.75347	152	
350.77368	148	
351.79945	130	
355.89351	144	1+
359.82178	198	1+
360.80402	98	
362.06034	118	
364.17711	132	1+
365.78018	166	
366.83294	328	1+
367.41352	102	
367.70552	214	
367.76668	98	
368.70808	112	
368.90029	120	
369.33113	100	
369.83629	234	1+
370.79453	128	
370.88869	114	
371.79800	222	1+
372.31155	122	
372.78269	130	
375.30247	96	
376.76212	116	
378.78575	100	
380.71979	154	
380.85536	200	
381.71730	154	
382.06415	96	
383.34035	100	
384.83206	102	
384.84799	408	1+
386.32264	96	
386.73576	104	
387.76817	158	1+
388.79988	108	
389.19546	228	1+
389.70893	132	
390.19789	174	1+
390.75314	98	
390.84375	120	
391.91287	116	
392.17048	94	
392.73814	102	
392.82493	186	
392.84476	94	
393.80683	134	
398.73216	194	
398.86532	152	
399.70691	106	
399.75058	102	
399.84664	222	
400.72826	172	
400.93406	124	
402.86067	154	
403.86811	530	1+
404.71979	108	
405.85326	124	
406.14652	96	
406.76508	272	
406.86181	102	
407.74320	328	
407.86412	496	
408.18225	102	
408.85265	746	1+
409.71750	122	
410.73144	116	
410.83518	382	1+
411.80724	98	
412.74015	122	
416.73971	206	
417.35046	104	
421.77370	132	
421.81453	110	
421.88418	110	
422.86081	334	1+
423.77181	276	
423.84397	108	
424.77196	148	
425.75285	644	1+
425.77878	126	
425.86523	128	
426.79649	122	
426.86100	172	
427.72727	238	
427.74997	120	
427.86093	166	
428.37969	102	
428.74673	276	
428.81884	98	
428.84883	352	
429.70607	110	
429.74723	164	
430.72880	110	
431.76372	112	
431.86692	326	1+
433.70927	134	
435.70336	144	
439.96793	96	
441.78454	118	
443.75771	384	1+
444.87288	734	1+
445.79058	200	1+
446.76124	130	
446.87561	216	
447.71561	174	
447.87706	138	
448.76916	150	
449.77973	144	
449.87321	454	1+
450.75528	316	1+
450.90564	96	
451.75704	214	1+
457.90029	182	
458.90281	154	
462.88432	406	1+
464.72802	208	1+
467.88890	288	1+
485.90217	164	
497.70079	100	
501.79945	118	
END IONS

###FS:    #m/z: 336.94443 #charge 1+
###MS: 166
###MSMS: 169
BEGIN IONS
TITLE=Cmpd 126, +MS2(336.9444), 28.0-35.0eV, 3.7min #169
RTINSECONDS=217.468
SCANS=166,169
PEPMASS=336.94443	39690
CHARGE=1+
88.64471	76	
140.69435	106	
180.98899	64	
185.86499	74	
188.94927	92	
197.53563	72	
198.90058	72	
203.13082	88	
204.92895	82	
210.87964	68	
211.94327	1230	1+
212.87769	146	
212.89217	72	
213.88546	174	1+
213.94092	214	
215.90845	88	
215.93498	158	
215.95595	64	
217.89631	86	
220.38672	74	
220.87529	68	
223.95538	60	
226.53951	64	
227.82551	78	
227.89402	76	
228.93868	68	
229.95308	712	1+
230.26388	66	
230.84648	66	
230.88875	448	
231.57553	72	
231.61103	82	
231.94787	414	1+
231.96479	72	
232.82541	74	
232.88740	74	
233.82327	92	
233.83805	90	
233.90097	150	
234.91791	118	
235.82326	62	
235.94783	78	
236.88228	70	
236.89743	72	
237.00345	68	
237.84672	62	
237.88883	84	
237.94377	72	
239.82247	70	
239.84580	72	
239.92168	60	
240.83578	786	1+
240.88684	74	
241.84260	396	1+
241.87295	72	
245.84808	62	
245.87904	92	
246.97791	70	
247.96473	248	1+
248.90265	72	
249.07401	82	
249.89632	94	
249.92910	72	
249.96029	104	
250.82765	408	1+
250.95058	152	
250.99031	62	
252.95180	82	
252.96895	374	
253.08404	76	
254.83526	66	
254.86069	76	
254.90689	172	
254.96659	286	1+
255.00508	76	
255.91262	88	
256.26043	100	
256.76795	70	
256.85666	84	
256.88833	90	
257.86065	322	1+
258.84495	472	1+
260.85054	226	
260.86520	106	
261.85553	162	
262.34457	84	
265.87873	62	
266.80389	62	
267.84238	140	
268.83755	792	1+
268.91237	80	
270.98175	138	
271.07727	72	
271.92056	78	
272.78616	62	
273.84620	80	
274.15518	86	
274.87747	136	
274.89972	68	
274.92413	68	
275.85704	102	
276.85564	398	
276.92284	66	
277.86157	216	
278.20777	64	
278.83484	138	
278.86586	114	
278.94027	62	
279.82536	186	1+
279.87059	74	
279.92019	64	
280.06849	66	
281.18498	78	
283.09506	62	
284.09611	70	
285.85276	126	
285.88896	96	
286.04098	70	
286.86601	80	
286.96836	60	
288.85391	116	
288.87695	116	
289.87026	150	
289.96637	90	
290.01241	72	
290.84752	62	
291.05286	126	
291.80108	84	
291.88525	74	
293.10328	210	
293.90439	84	
294.86109	80	
294.87555	84	
296.89263	312	1+
297.11098	70	
297.33301	104	
297.81581	60	
297.87132	60	
297.92207	72	
298.87469	154	
298.97340	92	
299.86507	110	
301.05458	72	
301.87940	68	
305.86954	60	
306.88244	136	
307.89593	72	
308.16475	78	
309.86355	72	
311.88573	86	
312.83826	72	
316.86707	236	1+
317.12275	84	
320.08854	90	
320.74587	68	
322.81877	68	
323.88033	64	
326.80826	80	
335.79915	62	
337.13075	68	
338.40571	92	
338.92077	72	
341.89596	62	
342.02725	66	
342.22687	68	
END IONS

###FS:    #m/z: 507.84326 #charge 1+
###MS: 170
###MSMS: 171
BEGIN IONS
TITLE=Cmpd 127, +MS2(507.8433), 28.2-35.2eV, 3.7min #171
RTINSECONDS=221.163
SCANS=170-171
PEPMASS=507.84326	54074
CHARGE=1+
224.97873	114	
232.89272	170	
234.06746	136	
235.14225	136	
236.89305	162	
241.87364	96	
250.92214	312	1+
252.90363	132	
253.07948	160	
262.13780	118	
263.13760	194	
268.94546	114	
270.01083	102	
275.91841	92	
277.94780	118	
277.97044	136	
278.88170	152	1+
279.90773	96	
282.31038	94	
287.85222	384	
289.03337	158	
289.87994	264	
290.14030	148	
290.85729	202	
290.87596	422	1+
291.87676	278	1+
293.87262	412	1+
296.90222	102	
297.95568	96	
303.86427	158	
305.85825	434	
307.14124	540	1+
307.88889	190	
308.14399	480	1+
308.87215	436	1+
310.82080	176	
311.88368	394	
312.88833	212	
313.09911	96	
313.88183	266	1+
314.80481	206	1+
314.86554	284	1+
317.45949	92	
318.76480	102	
319.04573	92	
319.82760	120	
321.39030	92	
321.99211	144	
323.50672	92	
323.87000	216	
324.37532	106	
325.89709	176	
326.24748	266	1+
326.88485	790	1+
328.88421	150	
331.83535	98	
331.88532	126	
332.87557	144	
333.17868	146	
334.81737	188	1+
337.32455	92	
337.87561	144	
340.81663	120	
344.84025	116	
347.77658	132	
348.44719	98	
348.85029	134	
348.91306	112	
349.76055	394	1+
349.78838	116	
350.30627	98	
350.82066	142	
350.88333	138	
350.91437	158	1+
351.82300	224	1+
351.88165	116	
352.96130	98	
353.88905	112	
354.11284	102	
355.66312	98	
356.74662	124	
361.73297	92	
362.84200	254	1+
363.39181	164	
363.87100	208	1+
365.66465	126	
365.78703	182	
366.83958	190	
366.89113	280	1+
367.70554	564	1+
367.76304	200	
367.81194	224	1+
367.84449	136	
368.84112	128	
369.83355	110	
371.79764	210	1+
371.99633	92	
372.77225	164	1+
373.83876	106	
375.80486	96	
375.85820	128	
379.77983	128	
380.71712	238	
381.71945	282	1+
381.85400	252	1+
383.70541	94	
383.76814	96	
383.79742	342	1+
384.74863	296	1+
384.85012	432	
385.85440	192	
386.48915	94	
386.84927	124	
387.74154	198	1+
387.84856	248	1+
389.19651	98	
389.71756	168	
389.79000	122	
390.19609	134	
390.83982	238	
391.84049	196	
392.08298	92	
392.78182	112	
392.82459	94	
392.85909	184	
393.72298	156	
393.82014	120	
393.85740	106	
394.79555	136	
398.73243	134	
398.76073	98	
399.73553	110	
399.84903	230	
400.80626	224	1+
403.86575	524	1+
404.81657	120	
406.76992	138	
407.74400	248	
407.86329	1050	1+
408.06981	146	
408.74206	142	
408.77411	172	
408.84979	886	1+
409.72894	226	
409.76594	100	
410.83576	200	
411.74083	152	
412.77651	96	
416.89376	96	
417.86005	148	
421.75068	100	
421.88520	442	1+
423.77067	206	
424.77935	160	
424.81936	118	
424.86695	128	
425.75140	948	1+
425.78840	144	
426.75454	588	1+
426.86170	530	1+
427.73109	192	
428.10333	126	1+
428.73559	260	
428.77860	94	
428.84644	286	
429.70923	106	
429.82445	118	
429.84616	124	
430.73728	162	
430.86398	320	1+
431.86565	274	1+
432.24255	130	
434.88786	126	
438.97848	100	
439.89049	430	1+
443.76490	258	
444.71880	92	
444.75736	244	
444.87073	910	1+
445.71770	124	
446.75169	140	
446.79014	206	
447.78791	142	
448.76188	110	
453.15878	94	
457.90590	200	1+
462.87935	432	1+
465.71697	310	1+
467.88942	172	
468.88374	100	
470.72849	102	
472.07093	90	
485.89458	134	
487.28199	118	
487.89304	108	
508.91084	132	
END IONS

###FS:    #m/z: 336.94447 #charge 1+
###MS: 170
###MSMS: 172
BEGIN IONS
TITLE=Cmpd 128, +MS2(336.9445), 28.0-35.0eV, 3.7min #172
RTINSECONDS=221.935
SCANS=170,172
PEPMASS=336.94447	41870
CHARGE=1+
83.58593	68	
182.86548	94	
198.88497	64	
200.94063	80	
207.47132	98	
210.88608	66	
211.94351	964	1+
212.09977	64	
212.88043	306	
213.93968	388	
214.86899	72	
214.88890	70	
214.92670	66	
214.94023	204	
215.07963	64	
217.50495	70	
218.87074	74	
223.95942	126	
224.83926	88	
225.88913	70	
226.80385	76	
226.89188	124	
226.91189	148	
226.93122	84	
227.89592	70	
228.90028	134	
229.95430	712	
230.88863	468	1+
231.95149	184	
231.99073	74	
232.82557	110	
232.89089	70	
232.94777	72	
233.84447	168	1+
234.90034	78	
235.08479	82	
235.88944	70	
235.94808	60	
236.90507	72	
237.45356	98	
238.05765	64	
238.84275	60	
238.85947	60	
239.84738	68	
240.83131	110	
240.83909	434	1+
240.86107	116	
241.84167	372	1+
241.90018	64	
244.84816	156	
244.95180	86	
247.96380	184	
248.90125	232	
248.96517	84	
248.97908	72	
249.88256	98	
249.95917	172	
250.83006	116	
250.89882	60	
250.91225	62	
250.95510	78	
251.18095	72	
251.83323	74	
251.95683	68	
252.95099	82	
252.96883	548	1+
254.96505	64	
255.06054	74	
255.07462	74	
255.77882	64	
255.86908	68	
255.96608	90	
256.26632	72	
256.84955	168	
256.88237	60	
257.82733	74	
257.84539	626	1+
258.84714	460	1+
258.97044	88	
259.82447	72	
260.84765	134	
260.88496	74	
261.84147	70	
261.85717	74	
262.83593	64	
263.09703	78	
264.84259	78	
266.11069	80	
266.85852	78	
266.99496	80	
267.84218	138	
267.87453	146	
267.94672	68	
268.84120	198	
268.96074	66	
269.84041	122	
270.84614	72	
270.88123	80	
271.91533	108	
272.87170	64	
273.13103	80	
273.88276	94	
273.97399	60	
274.39487	66	
274.86094	68	
274.95870	72	
274.97496	80	
275.86937	60	
276.41260	68	
276.85530	566	1+
276.88056	104	
276.94935	90	
277.83128	62	
278.03555	74	
278.83380	176	
278.91462	104	
279.83126	230	
279.84900	84	
280.79401	76	
280.86806	74	
280.92786	94	
284.86648	74	
285.84682	898	1+
286.84950	772	1+
287.95666	66	
288.53591	108	
288.85530	140	
290.01681	64	
291.85350	82	
292.87601	86	
292.93483	96	
293.10263	152	
293.85518	110	
293.89364	78	
294.10215	60	
295.85924	68	
297.22541	68	
298.88917	86	
299.13346	64	
303.04730	96	
303.81324	94	
303.86050	80	
303.92247	78	
304.40414	74	
309.86660	118	
311.89651	66	
312.84490	72	
314.87255	62	
321.43871	64	
322.87864	230	1+
324.90431	60	
327.38316	80	
328.83576	76	
329.79419	60	
332.41024	84	
332.88518	66	
333.38278	104	
334.87780	60	
337.18156	110	
338.28368	88	
340.12023	68	
340.74541	90	
END IONS

###FS:    #m/z: 359.96022 #charge 1+
###MS: 170
###MSMS: 173
BEGIN IONS
TITLE=Cmpd 129, +MS2(359.9602), 28.0-35.0eV, 3.8min #173
RTINSECONDS=222.707
SCANS=170,173
PEPMASS=359.96022	30794
CHARGE=1+
198.88872	66	
209.94523	164	
209.95680	100	
214.87999	84	
216.85350	82	
217.85649	70	
221.88951	126	
222.89469	72	
222.95051	246	1+
223.88657	324	1+
224.08226	62	
224.94811	282	1+
224.97264	64	
226.94754	1250	1+
226.97117	290	
227.89200	64	
227.93321	68	
228.49707	70	
228.90371	78	
228.94224	1310	1+
229.09368	72	
229.82797	66	
232.11591	68	
232.83836	84	
232.86861	74	
234.94606	100	
236.85797	72	
236.89938	80	
238.88980	80	
239.03066	76	
239.07419	72	
240.13675	70	
240.93954	274	
240.95787	126	
241.94300	228	
242.95510	186	
243.95461	134	
244.95743	778	
246.40301	78	
246.91209	94	
246.95117	682	1+
247.80270	404	1+
248.86111	62	
249.00448	68	
249.91754	78	
250.80931	78	
250.89500	62	
250.94946	98	
251.06777	106	
252.57039	100	
252.87692	68	
252.95580	142	
252.97641	80	
257.08075	78	
257.16715	74	
258.84787	66	
258.97027	78	
259.88799	68	
260.05637	100	
260.81914	70	
260.86300	104	
260.96706	266	
261.97060	130	
264.82271	138	
265.81042	664	1+
265.87272	68	
266.81275	566	1+
266.88792	78	
266.98284	80	
267.97626	108	
268.83787	78	
269.96803	126	
270.14027	74	
270.21716	64	
270.96155	184	1+
271.87654	74	
271.90674	82	
273.10668	78	
273.86622	88	
274.84469	84	
275.07261	70	
275.18041	70	
277.80890	74	
277.87122	70	
278.39613	108	
278.84678	254	1+
279.79469	112	
279.89601	62	
280.79381	370	1+
281.12992	68	
281.85275	80	
281.98674	80	
284.82728	208	1+
284.84372	76	
285.52369	74	
285.80632	78	
286.86373	64	
287.89613	92	
288.83856	68	
291.87494	74	
292.43686	88	
293.13040	68	
293.97616	72	
294.86340	62	
295.82133	110	
295.95828	88	
296.80704	172	
296.92391	118	
298.80159	718	1+
299.06149	72	
301.87931	72	
303.80300	72	
304.88430	78	
305.84967	80	
308.83808	64	
309.80104	220	
309.90044	66	
310.87183	118	
313.75760	70	
314.81583	102	
314.85709	72	
314.88534	62	
315.83424	62	
317.87302	64	
317.93690	66	
318.86144	82	
318.92929	72	
319.95858	78	
320.82672	72	
320.88634	80	
322.38786	66	
322.93009	98	
325.89440	66	
326.76394	86	
328.17249	84	
328.54632	68	
328.76467	70	
328.88727	70	
334.84825	82	
335.07510	68	
335.99771	78	
336.94143	68	
337.74900	66	
340.79291	86	
341.94084	100	
344.83526	70	
344.88959	62	
344.91740	88	
345.19318	84	
347.88159	78	
349.90184	82	
352.76547	66	
353.89037	112	
354.75117	64	
357.22830	72	
357.84542	72	
358.27103	76	
359.75673	70	
360.70629	86	
360.79943	70	
361.02578	62	
362.30270	66	
362.72849	68	
362.80363	64	
END IONS

###FS:    #m/z: 322.92909 #charge 1+
###MS: 174
###MSMS: 175
BEGIN IONS
TITLE=Cmpd 130, +MS2(322.9291), 28.0-35.0eV, 3.8min #175
RTINSECONDS=226.361
SCANS=174-175
PEPMASS=322.92909	905686
CHARGE=1+
185.92184	58	
190.89364	52	
192.10179	86	
195.91745	50	
196.01916	60	
196.13242	72	
198.03469	50	
200.83617	74	
201.04326	138	
205.94965	184	
211.83263	64	
211.93815	86	
213.86580	60	
214.93568	58	
218.04503	80	
218.81976	64	
218.84528	92	
220.89350	60	
221.87659	92	
221.95697	104	
223.96029	140	
227.92739	68	
228.77561	68	
229.42252	96	
230.41284	80	
230.58249	78	
230.83600	64	
230.84910	116	
233.92093	86	
233.95838	74	
235.01870	68	
236.80123	76	
237.78860	82	
238.03503	72	
238.88578	70	
239.07892	132	
239.14235	76	
240.00730	64	
240.78550	82	
240.81893	56	
240.93989	1202	
241.93787	3090	1+
242.82692	64	
242.93993	2182	1+
243.04897	80	
244.10514	56	
244.81806	66	
244.93887	544	1+
245.87806	56	
245.95408	64	
246.83872	64	
246.85471	66	
246.97630	122	
247.85626	62	
248.95187	76	
250.94372	98	
252.02625	76	
252.33819	78	
254.90565	156	
255.01935	72	
256.02702	72	
256.90071	130	
256.92751	58	
257.34045	84	
257.91637	86	
258.83209	66	
259.88630	50	
260.12546	60	
260.33764	162	
260.84127	76	
261.47201	56	
261.82760	174	
262.83018	86	
262.84759	64	
262.87946	60	
263.83104	140	
263.97953	140	
264.44581	46	
265.06859	76	
266.18693	84	
266.86657	74	
267.06692	74	
267.13939	74	
268.85794	58	
269.79276	70	
271.34609	64	
271.85029	56	
272.91992	52	
273.79319	182	
273.95598	78	
274.36215	60	
275.81231	74	
276.81037	64	
278.80798	62	
279.05767	88	
279.08991	986	1+
279.96757	70	
282.27577	74	
282.89107	72	
282.99015	56	
283.05771	80	
283.09725	74	
283.13654	86	
284.29149	258	1+
284.87718	130	
285.84952	56	
286.85097	72	
288.53215	86	
288.76770	54	
288.88869	52	
288.95940	100	
289.08293	74	
289.78695	70	
289.86419	62	
289.88994	86	
290.87914	62	
292.80495	78	
293.79526	70	
293.85594	46	
294.06024	80	
295.45156	86	
296.86741	76	
298.15110	98	
298.87261	64	
299.78875	90	
299.85579	66	
300.99883	72	
301.87273	66	
304.09140	70	
304.13409	76	
305.92292	58	
307.09881	48	
307.79316	52	
307.90616	76	
308.01166	86	
308.18200	54	
308.83975	62	
308.88766	74	
309.10105	60	
310.71163	68	
310.87358	72	
312.87334	64	
314.75674	56	
316.88887	72	
318.40782	62	
318.88580	66	
320.03100	54	
322.80946	58	
323.10280	58	
324.72047	70	
325.21630	56	
326.16693	62	
326.21126	78	
326.89283	52	
327.93885	64	
END IONS

###FS:    #m/z: 340.93958 #charge 1+
###MS: 174
###MSMS: 176
BEGIN IONS
TITLE=Cmpd 131, +MS2(340.9396), 28.0-35.0eV, 3.8min #176
RTINSECONDS=227.134
SCANS=174,176
PEPMASS=340.93958	398000
CHARGE=1+
185.87317	68	
190.94458	80	
193.93583	82	
212.87887	108	
213.95237	120	
214.94114	76	
215.88707	68	
215.93539	166	
216.88431	78	
217.88359	144	
219.94750	66	
220.61626	108	
220.87195	106	
221.86755	76	
223.03241	74	
226.96865	80	
228.94387	154	
230.01947	70	
230.43334	80	
230.88961	294	1+
230.90404	106	
231.11812	86	
231.94605	310	1+
235.89867	66	
237.06228	72	
238.85635	108	
238.88625	64	
239.84560	66	
239.87215	90	
239.92918	92	
240.83053	106	
240.84783	186	
241.81588	76	
241.83829	202	
241.85764	70	
241.89671	128	
242.84743	138	
242.86735	86	
243.85004	84	
243.92273	68	
245.02864	72	
245.83487	96	
246.90990	90	
246.97734	168	
247.07248	66	
247.39858	72	
248.89552	68	
249.90776	68	
249.95659	78	
250.90467	90	
254.86844	90	
254.96614	296	
255.07485	76	
255.80047	74	
256.86756	110	
256.88686	90	
256.96087	92	
257.79967	66	
257.85812	70	
258.49439	78	
258.84507	230	
258.93206	68	
259.49009	76	
259.85083	216	
260.83759	128	
260.95797	68	
261.83827	186	
261.90081	86	
262.96322	74	
264.06143	70	
264.16922	72	
264.82623	78	
264.93842	80	
266.84227	88	
266.85921	114	
267.04697	70	
268.84405	178	
269.38574	78	
269.78734	64	
269.91589	64	
270.00277	74	
270.83564	108	
270.90369	72	
271.13997	74	
271.83890	84	
272.80662	70	
272.84725	142	
272.93333	96	
273.11709	66	
274.85895	112	
274.87705	76	
275.86611	154	
276.81521	106	
276.85395	424	
276.99647	70	
277.07210	78	
277.86379	240	
277.94325	78	
278.84195	154	
278.85502	436	1+
280.83803	70	
281.05561	72	
281.85989	128	
281.90375	72	
283.86494	78	
284.44368	108	
284.79402	78	
284.83550	64	
285.19592	96	
288.86555	66	
289.81606	76	
289.87727	66	
294.86618	118	
295.00862	80	
295.85060	66	
295.87800	84	
296.89271	76	
297.82224	70	
297.87131	102	
298.87642	72	
299.86163	72	
300.84575	68	
300.87947	132	
301.84075	72	
301.86642	134	
302.81868	86	
302.94573	212	
303.87520	68	
304.72804	66	
304.84763	78	
306.87585	84	
307.73212	76	
309.88094	76	
310.87252	134	
311.81608	76	
312.80624	74	
315.86678	74	
317.42034	108	
317.89304	68	
321.73129	66	
323.24631	74	
324.04486	126	
324.16296	76	
327.89552	124	
327.95018	68	
328.87615	66	
328.98265	104	
329.86952	78	
330.81363	78	
334.15650	80	
341.40066	66	
343.89616	86	
346.02882	74	
END IONS

###FS:    #m/z: 507.84283 #charge 1+
###MS: 174
###MSMS: 177
BEGIN IONS
TITLE=Cmpd 132, +MS2(507.8428), 28.2-35.2eV, 3.8min #177
RTINSECONDS=227.906
SCANS=174,177
PEPMASS=507.84283	62134
CHARGE=1+
196.01520	194	
213.15861	140	
214.88605	130	
222.96808	288	1+
232.89450	128	
234.06911	102	
244.12638	142	
248.04585	92	
248.40776	90	
250.96869	142	
251.91481	94	
252.11198	92	
263.13506	242	
263.91193	94	
266.16697	198	
266.95853	94	
267.16664	122	
281.86340	154	
281.94357	92	
282.90523	94	
285.92858	98	
286.84360	390	1+
286.86633	104	
287.84670	322	1+
289.03554	160	
290.86290	112	
293.87200	642	1+
296.86564	262	1+
296.96792	144	
298.80214	146	
298.93519	110	
299.37601	90	
301.86509	128	
302.86229	664	1+
303.86680	550	1+
303.97596	120	
305.86418	452	
306.81443	98	
308.14353	750	1+
308.87250	642	1+
309.84617	118	
309.88824	302	1+
309.95400	108	
311.15542	138	
311.42168	108	
311.88273	1656	1+
314.86339	194	
315.86654	202	1+
318.85902	198	1+
322.78213	214	
322.88514	114	
323.83379	94	
325.89295	186	
326.32884	90	
326.88085	1044	1+
327.40394	92	
327.89702	96	
327.92204	172	
328.98962	98	
329.85641	94	
329.90170	98	
329.91884	136	
330.82947	126	
332.87033	308	1+
333.75949	104	
333.83735	224	1+
334.78519	132	
334.82857	136	
334.89656	146	
335.88407	100	
336.94348	116	
337.88157	148	
341.79306	90	
344.86505	174	
345.78541	142	
346.01714	92	
347.77976	178	
348.01666	168	
348.78033	180	
348.84056	190	
349.85086	94	
349.88267	202	1+
350.76539	336	1+
350.78720	132	
352.91257	92	
353.84683	160	
358.89276	178	1+
359.78788	102	
362.73912	102	
364.83694	202	1+
366.09908	92	
366.18400	164	
366.81980	120	
366.83818	274	1+
367.78969	188	
367.86973	232	1+
368.35087	98	
368.38187	106	
368.72366	140	
369.82616	114	
369.89488	144	
371.18461	98	
372.04035	108	
372.77949	120	
372.82825	240	1+
373.33796	98	
373.80423	120	
374.87492	214	1+
375.83121	142	1+
379.29545	98	
379.75868	120	
380.71402	100	
380.72253	108	
381.79342	120	
381.83413	304	
383.79743	92	
383.84529	482	1+
385.87868	102	
385.95308	92	
386.71957	132	
388.84772	132	
389.19800	368	1+
390.84523	274	1+
391.74543	146	
391.79228	138	
392.82520	172	
395.73618	154	
395.86637	110	
395.93010	168	
397.89733	96	
398.72713	376	1+
399.84655	396	1+
403.19400	96	
403.87104	322	1+
403.92178	92	
404.89349	222	1+
405.76910	290	1+
406.74766	130	
407.73448	214	
407.86728	212	
408.75387	100	
408.85021	316	
409.71641	100	
409.85006	140	
409.87076	124	
410.72191	144	
410.76186	182	1+
410.83668	394	1+
411.73124	322	1+
411.79889	120	
414.78924	336	1+
415.73273	244	1+
418.85300	208	1+
419.73585	104	
421.77614	160	
421.87660	182	
422.87889	108	
423.77789	380	1+
423.82152	276	1+
423.87660	234	
424.87181	126	
425.75195	594	
425.87302	102	
426.75545	542	
427.73679	258	
427.77496	160	
427.83922	422	1+
427.85962	112	
428.75159	110	
428.77069	96	
428.84165	280	1+
428.86703	148	
429.69414	160	
429.74604	148	
430.84085	208	
431.86748	122	
432.24538	198	
434.78234	90	
434.89753	102	
438.89409	90	
439.89639	106	
441.34385	116	
444.76952	220	1+
444.79530	210	1+
444.86891	752	1+
447.71077	424	1+
447.73619	124	
448.76453	206	
449.76680	90	
449.87670	152	
450.69746	152	
450.87544	146	
452.75109	124	
457.90489	252	1+
462.88464	384	1+
466.77618	94	
467.88915	330	1+
468.71152	128	
468.78921	92	
469.88334	278	1+
480.70544	96	
END IONS

###FS:    #m/z: 322.92909 #charge 1+
###MS: 178
###MSMS: 179
BEGIN IONS
TITLE=Cmpd 133, +MS2(322.9291), 28.0-35.0eV, 3.9min #179
RTINSECONDS=231.568
SCANS=178-179
PEPMASS=322.92909	879438
CHARGE=1+
173.04952	78	
193.97178	70	
195.91250	56	
196.88465	68	
198.03080	70	
199.97596	88	
200.83604	70	
200.94052	84	
201.04847	130	
203.00842	92	
205.94817	128	
206.03583	84	
207.89070	64	
207.96895	58	
209.12476	58	
209.94442	70	
210.92192	58	
211.88612	90	
212.86499	82	
216.84098	76	
218.99276	70	
219.04734	60	
221.88769	68	
221.94233	54	
222.95242	110	
223.18089	52	
223.95418	60	
224.95300	108	
226.90020	70	
227.93105	98	
228.84982	156	
230.43515	98	
230.84750	92	
230.90344	66	
232.13997	64	
233.90970	74	
234.09371	66	
235.93457	78	
236.87855	66	
237.05417	68	
237.92900	74	
238.92211	76	
239.78835	50	
240.91346	66	
240.94017	1218	
240.99381	74	
241.94195	812	
242.08152	56	
242.82226	62	
242.93888	3318	1+
243.11610	58	
243.25007	54	
243.38053	86	
243.81724	186	
243.87892	70	
243.89582	134	
244.82709	148	
244.90938	80	
244.96344	66	
245.23621	66	
245.81564	68	
246.82720	88	
246.85830	56	
247.24408	74	
247.80223	70	
247.87006	154	
248.88036	56	
248.89757	64	
249.98543	116	
250.96722	76	
251.80887	218	1+
252.83207	64	
257.91239	58	
257.99092	72	
258.79653	68	
258.83174	130	
258.85146	60	
260.82921	86	
260.84711	66	
260.88055	58	
261.84725	92	
261.88417	56	
262.87554	90	
263.04503	74	
263.81014	102	
263.84831	82	
263.97396	104	
264.05750	118	
264.85017	68	
264.91065	60	
265.02007	78	
266.08472	84	
266.85637	52	
267.14728	80	
267.79435	70	
267.95240	64	
268.79171	62	
268.92253	68	
270.38430	78	
272.13171	66	
272.92434	76	
273.86628	62	
274.39903	98	
274.62061	92	
275.80641	66	
276.84724	62	
278.03564	68	
279.09075	956	1+
279.27428	68	
280.83335	74	
280.89083	84	
282.27961	80	
283.05600	114	
283.09686	56	
283.78551	78	
283.83718	90	
284.29113	388	1+
285.78524	66	
285.85824	60	
286.81772	50	
287.81061	56	
287.86909	58	
289.78440	58	
289.86179	64	
290.85604	58	
291.80963	106	
291.90612	70	
295.87176	88	
296.68801	66	
297.78254	62	
298.84459	66	
299.78260	104	
299.85383	66	
300.82659	54	
303.16287	62	
303.20797	62	
304.18573	54	
305.97431	60	
306.87583	70	
307.89528	66	
311.85600	70	
312.84530	52	
313.80899	130	
318.30930	58	
318.42957	86	
318.77103	64	
320.76970	64	
321.88802	70	
322.25749	50	
324.38134	68	
324.88851	64	
325.21397	60	
327.77925	74	
328.18589	66	
END IONS

###FS:    #m/z: 340.93956 #charge 1+
###MS: 178
###MSMS: 180
BEGIN IONS
TITLE=Cmpd 134, +MS2(340.9396), 28.0-35.0eV, 3.9min #180
RTINSECONDS=232.34
SCANS=178,180
PEPMASS=340.93956	394458
CHARGE=1+
65.69664	62	
155.44648	80	
186.85743	68	
192.92388	136	
194.86031	76	
197.89261	58	
203.04340	72	
203.93500	72	
204.83220	76	
208.98287	68	
212.88296	70	
213.93660	218	1+
214.87450	70	
215.88573	274	1+
215.93780	94	
216.83713	76	
216.86985	68	
217.88182	110	
220.87352	82	
221.83985	60	
222.97004	58	
223.95792	80	
224.97653	70	
226.14971	72	
226.82785	62	
226.89220	66	
226.97023	72	
227.86628	72	
228.84042	74	
230.88448	384	1+
231.94772	380	
233.89702	114	
235.88904	124	
236.89711	98	
236.98427	56	
238.83665	76	
238.88606	60	
239.84707	96	
239.91005	70	
240.13840	84	
240.78375	70	
240.83136	188	
240.85623	88	
240.90071	152	
241.84273	740	1+
241.99152	68	
244.83680	180	1+
245.45154	72	
248.86050	84	
249.50230	90	
249.90015	88	
249.99154	66	
250.84057	78	
251.79229	88	
251.95951	64	
253.96164	68	
254.91168	84	
254.96417	128	
255.77916	76	
255.97672	70	
256.85044	134	
256.86997	86	
256.89503	58	
256.91565	76	
257.84938	60	
258.38764	76	
258.84575	758	1+
258.88153	84	
258.89909	186	
258.97637	60	
259.84990	572	1+
259.95709	86	
260.82723	66	
261.90116	62	
262.99914	78	
263.83215	72	
263.88514	66	
264.05587	80	
264.90822	100	
265.84834	64	
266.86493	192	
266.99878	64	
267.05284	84	
268.83889	138	
268.88201	68	
269.88213	74	
271.07715	72	
271.84728	92	
272.34425	88	
272.91192	92	
273.85333	180	1+
273.88444	74	
274.89337	92	
275.14983	72	
275.94628	228	1+
276.85420	1146	1+
277.83516	112	
277.91066	80	
278.53753	78	
278.81406	66	
278.88596	66	
279.08468	82	
279.85105	230	1+
280.80039	88	
280.93955	120	
281.15237	74	
281.89378	62	
282.87826	74	
283.80218	94	
284.86832	72	
286.93428	64	
288.10840	58	
288.41535	82	
290.88735	78	
293.85879	388	1+
293.88568	120	
296.59891	78	
296.85787	184	
297.08125	64	
297.89103	160	
298.29946	126	
298.78111	100	
299.40960	62	
299.78146	98	
299.87958	64	
300.88181	204	
301.85151	76	
301.86653	66	
301.96024	80	
302.17154	72	
302.85114	58	
302.93869	64	
303.73388	68	
304.43429	68	
304.93164	68	
305.95308	78	
307.04096	82	
307.88452	72	
307.94730	66	
308.86591	72	
308.88314	70	
310.88061	68	
313.98409	56	
317.00069	76	
318.85918	64	
319.18830	64	
320.09263	86	
320.15212	68	
322.22491	88	
322.42781	84	
326.40435	84	
326.97488	56	
328.16813	62	
329.88309	66	
331.99623	92	
335.81531	76	
337.82313	68	
338.80564	72	
338.86696	118	
339.87554	62	
340.29922	72	
341.79097	74	
END IONS

###FS:    #m/z: 363.95561 #charge 1+
###MS: 178
###MSMS: 181
BEGIN IONS
TITLE=Cmpd 135, +MS2(363.9556), 28.0-35.0eV, 3.9min #181
RTINSECONDS=233.12
SCANS=178,181
PEPMASS=363.95561	143470
CHARGE=1+
140.11088	88	
189.86195	70	
191.85854	200	
196.88656	76	
197.96296	84	
198.12735	72	
208.88337	72	
209.94286	226	
210.88282	114	
212.87729	700	1+
216.02784	88	
220.14082	72	
220.75851	88	
220.84443	72	
222.94984	78	
223.89032	140	
224.88527	218	1+
224.94844	438	1+
226.94602	2672	1+
226.96997	76	
228.94230	2600	1+
230.88884	650	1+
231.45216	96	
231.85391	74	
232.88504	242	
235.11498	188	
235.92900	94	
236.04203	92	
237.79785	80	
239.13872	80	
239.53366	86	
240.93927	260	
240.96506	82	
241.87901	80	
241.94139	202	
242.81440	164	1+
242.94160	482	
243.93172	158	
244.70761	96	
244.95562	1574	1+
245.94230	130	
246.95134	1182	1+
246.97681	154	
248.80557	116	
248.90414	80	
249.07985	114	
249.80695	88	
249.87703	76	
250.02623	92	
250.08486	78	
250.79564	82	
250.94620	196	
250.97319	166	
251.06818	146	
252.06922	76	
253.90883	196	
254.89798	90	
254.93114	72	
258.84176	110	
258.96959	178	
263.83036	72	
265.05596	72	
265.81938	94	
265.95239	84	
266.81188	160	
266.86486	86	
267.10350	72	
267.81399	140	
267.87449	74	
267.96962	250	
268.48984	76	
268.78445	88	
268.80583	114	
268.86441	72	
268.95965	102	
269.96555	152	
270.92160	96	
271.86138	132	
272.83896	100	
273.86038	80	
275.53931	84	
276.42873	96	
277.92303	74	
278.79668	112	
278.84202	116	
280.79039	538	1+
281.38491	84	
281.92476	70	
283.08806	104	
283.45417	96	
283.80292	130	
283.91161	70	
283.98213	84	
284.05235	76	
284.82346	142	
284.86190	214	1+
285.03566	76	
285.79961	82	
285.84242	120	
285.86512	172	1+
286.80330	72	
286.84318	72	
288.92017	72	
289.87152	120	
290.09744	134	
290.87525	80	
292.40989	102	
294.44148	80	
294.85671	88	
295.12512	74	
295.94460	88	
296.80719	166	
297.14267	98	
297.78876	82	
297.80676	206	
298.80251	810	1+
298.85587	136	
299.87067	80	
300.79355	176	
301.80445	106	
301.86409	124	
302.83577	86	
303.63356	100	
303.85718	284	
303.94178	92	
304.89052	82	
304.97009	86	
306.44295	106	
306.80412	76	
306.88057	154	
307.82645	76	
310.92580	108	
311.03844	76	
312.82787	94	
314.81747	194	
316.81917	76	
318.77806	76	
318.81171	82	
320.41150	74	
320.82754	92	
321.07765	74	
321.82104	164	
321.86555	100	
321.89663	78	
322.82150	140	
322.93740	76	
324.93777	74	
326.87357	332	1+
326.88948	70	
326.95860	106	
327.08175	102	
328.82263	78	
332.93900	72	
336.12572	72	
336.85320	78	
342.40877	88	
343.90563	70	
347.10068	72	
355.17913	70	
362.37101	72	
364.27097	78	
364.77172	98	
366.19068	86	
367.13583	124	
END IONS

###FS:    #m/z: 322.92913 #charge 1+
###MS: 182
###MSMS: 183
BEGIN IONS
TITLE=Cmpd 136, +MS2(322.9291), 28.0-35.0eV, 4.0min #183
RTINSECONDS=236.795
SCANS=182-183
PEPMASS=322.92913	876418
CHARGE=1+
84.13215	62	
187.43691	64	
191.04663	66	
192.43546	94	
193.96822	92	
197.95825	72	
197.96996	66	
201.05129	76	
205.01138	70	
205.94773	162	1+
206.96575	68	
215.84173	76	
218.85041	60	
219.84575	62	
220.05437	66	
222.94977	54	
223.96464	68	
224.19805	72	
224.83129	52	
224.95920	118	
225.99792	72	
227.12363	52	
227.81815	54	
227.93142	82	
228.85175	84	
230.82895	142	
230.88662	54	
231.01534	66	
232.87958	66	
233.03559	66	
234.15757	94	
235.42952	76	
237.42707	112	
237.79397	144	
238.01969	78	
238.04811	140	
238.88788	54	
239.78721	136	
239.90253	74	
240.94026	1078	
241.93893	3290	1+
242.94139	2396	1+
243.04325	86	
243.22305	56	
243.81540	72	
243.85355	68	
243.88361	52	
244.82268	56	
244.93821	580	1+
245.85767	64	
246.85608	66	
246.92341	70	
246.97566	162	
247.99936	64	
248.88413	114	
248.97715	102	
250.80943	56	
251.14786	82	
252.92592	66	
253.82100	60	
254.83526	54	
255.01762	68	
255.90462	88	
256.84217	80	
257.80007	64	
257.89070	60	
257.91027	74	
258.80625	72	
258.83007	64	
258.94633	70	
259.82657	60	
259.86828	68	
260.08178	56	
260.32982	54	
260.88287	68	
261.50993	68	
261.77604	72	
261.83449	150	
263.97563	72	
264.86443	92	
265.84240	54	
266.08681	74	
266.82848	78	
266.85845	76	
266.94081	78	
266.96852	52	
267.10333	84	
268.80160	52	
268.84200	78	
269.13181	78	
270.14395	100	
271.16619	60	
271.83789	66	
271.91934	52	
272.36056	72	
273.77269	74	
273.79069	124	
273.88038	50	
275.13577	68	
276.11014	98	
276.81037	68	
276.82493	78	
276.99610	62	
278.81190	74	
279.08879	1068	1+
279.11955	66	
280.39734	76	
280.85607	68	
281.09883	78	
281.98668	84	
282.21987	50	
282.86560	70	
282.88919	132	
283.78677	142	
283.90969	58	
283.96958	76	
284.20399	70	
284.29022	138	
284.79157	78	
285.03199	54	
285.96490	52	
287.00110	72	
288.04814	48	
289.07636	78	
289.78894	114	
289.87717	130	
289.89293	112	
290.84751	74	
291.80729	94	
292.82774	72	
292.87160	54	
297.43457	78	
299.87955	62	
301.85367	66	
302.72056	72	
302.75063	54	
303.86672	54	
303.88373	160	
306.87709	60	
307.80284	88	
307.89338	52	
308.91776	60	
312.86243	66	
313.76644	80	
313.87126	64	
314.85483	62	
319.72343	66	
320.04208	86	
320.82254	72	
322.80079	88	
322.87553	70	
322.98812	82	
323.16911	72	
325.75257	56	
325.81242	64	
END IONS

###FS:    #m/z: 340.93954 #charge 1+
###MS: 182
###MSMS: 184
BEGIN IONS
TITLE=Cmpd 137, +MS2(340.9395), 28.0-35.0eV, 4.0min #184
RTINSECONDS=237.567
SCANS=182,184
PEPMASS=340.93954	387538
CHARGE=1+
86.86510	78	
106.34869	66	
141.19736	64	
158.58516	58	
192.87734	66	
192.93047	72	
200.86412	66	
205.96722	66	
209.95328	56	
210.95417	66	
212.85801	62	
213.93788	496	1+
214.86727	70	
214.95530	92	
215.88611	226	1+
216.83369	68	
216.90404	62	
218.84520	68	
220.82968	54	
222.94775	68	
224.81247	76	
225.84703	70	
225.94245	68	
225.95754	94	
226.82049	64	
226.96465	58	
228.10379	60	
228.92017	64	
228.93518	88	
229.11463	88	
230.15925	78	
230.84848	140	
230.88691	256	
231.84097	64	
231.88539	296	1+
231.95026	458	
232.06926	54	
233.90867	108	
233.94723	78	
234.90223	64	
236.85029	78	
236.90355	70	
237.88880	52	
238.85945	72	
238.89254	68	
239.79416	70	
239.90639	68	
240.22782	56	
240.83936	656	1+
242.87622	162	
242.98979	72	
243.82790	80	
243.84217	316	
244.82890	116	
244.85997	160	
246.85043	58	
248.87804	62	
248.89932	62	
249.37048	66	
249.95855	62	
250.82097	76	
251.94654	76	
252.01643	80	
252.42801	72	
253.90757	80	
254.96897	130	
255.10398	60	
255.81264	52	
255.95549	76	
256.08146	104	
256.86373	126	
256.90146	256	1+
257.82546	58	
257.85719	76	
257.87271	52	
257.91956	54	
257.96928	74	
258.78271	72	
258.84540	784	1+
259.07118	66	
259.09249	76	
259.89267	108	
259.95707	88	
260.47243	98	
260.83350	552	1+
262.56921	64	
264.41481	92	
264.86454	70	
264.91634	116	
266.84643	88	
266.89862	52	
267.91452	84	
267.96501	92	
268.83972	346	1+
272.97314	74	
274.81287	62	
274.86116	96	
274.89232	128	
275.81236	84	
275.86105	192	
276.03463	72	
276.85453	370	
276.87425	148	
277.86081	346	
278.84519	242	
278.87246	60	
278.89377	72	
279.84273	142	
279.86196	54	
279.87749	88	
280.08747	100	
280.81256	52	
280.84142	80	
281.13620	60	
281.88022	138	
282.83286	70	
282.85962	72	
282.93814	92	
282.97344	56	
283.35348	90	
284.08139	88	
288.83456	134	
289.87874	80	
290.99412	54	
291.23722	56	
291.41742	62	
291.87648	76	
293.84736	72	
293.86087	68	
294.85273	82	
295.87520	154	
296.86075	78	
297.42635	72	
297.88934	78	
297.97528	74	
298.77024	82	
299.02329	88	
299.86652	178	
301.85841	104	
301.87549	66	
302.86810	66	
303.01542	80	
303.17564	82	
304.45163	60	
307.79828	78	
308.90240	62	
311.89650	64	
313.98221	64	
319.91242	70	
321.21846	62	
328.39736	64	
328.88733	134	
329.72065	52	
329.87737	128	
332.00063	58	
338.27919	54	
342.31362	66	
343.80504	68	
END IONS

###FS:    #m/z: 363.95534 #charge 1+
###MS: 182
###MSMS: 185
BEGIN IONS
TITLE=Cmpd 138, +MS2(363.9553), 28.0-35.0eV, 4.0min #185
RTINSECONDS=238.339
SCANS=182,185
PEPMASS=363.95534	148988
CHARGE=1+
112.54905	84	
177.93587	86	
189.86137	178	
190.94793	84	
191.85786	176	
191.94029	74	
192.86329	70	
196.87961	72	
205.93208	92	
206.96574	84	
209.94365	384	1+
210.88631	138	
212.87828	572	1+
214.89476	146	
219.68349	100	
222.86745	80	
222.95070	128	
223.35152	86	
223.95204	558	1+
224.96718	102	
226.11262	72	
226.88389	72	
226.94649	1782	1+
226.99701	96	
227.93163	310	
228.89060	118	
228.94141	3398	1+
230.82410	80	
230.88913	594	1+
232.88608	140	
233.84769	86	
234.07316	70	
238.90938	102	
239.40829	74	
240.93891	252	
240.96124	176	
241.94338	230	
241.96007	132	
242.94456	422	
243.93445	692	1+
244.93648	466	1+
244.95635	1796	1+
245.83473	142	
245.99252	82	
246.90428	70	
246.95173	1658	1+
246.97598	76	
247.02961	76	
247.39487	94	
247.80109	320	1+
248.80249	252	1+
248.85686	114	
248.89778	250	
250.89697	78	
252.04969	88	
252.11218	128	
252.85139	74	
253.00659	72	
253.04080	76	
254.85224	148	
255.44713	108	
256.03648	106	
257.24625	80	
257.86296	72	
258.11121	86	
260.83522	580	1+
260.96527	174	
260.97982	104	
261.86453	116	
262.00058	74	
262.05990	70	
264.48055	80	
264.81811	122	
264.91407	86	
265.80131	116	
265.81671	112	
266.04679	82	
266.09262	94	
266.50754	82	
266.82774	86	
267.81513	242	1+
267.97056	112	
268.47131	94	
269.97058	268	1+
272.43137	70	
274.86315	76	
276.80415	72	
277.79803	90	
278.79966	148	
278.84564	134	
279.06011	84	
279.85939	70	
280.05793	78	
280.11147	70	
280.79210	628	1+
280.93594	74	
282.78927	152	
283.35562	84	
284.01752	72	
284.82313	326	1+
285.42415	88	
285.85095	96	
285.93476	138	
286.81978	128	
287.41488	92	
287.78961	72	
287.86269	78	
288.50279	84	
289.09763	76	
289.79323	86	
290.32837	92	
291.77618	70	
293.11976	76	
294.14234	86	
295.93317	72	
296.80904	292	1+
296.90554	74	
298.43920	80	
298.80223	108	
299.80154	264	
299.87801	82	
301.10969	84	
301.79898	98	
301.86136	166	
302.83584	102	
302.85813	310	1+
305.84356	90	
305.88625	76	
309.58286	76	
309.84939	138	1+
310.87714	146	
312.83403	88	
313.82635	112	
315.81445	106	
316.81449	200	
317.81734	102	
317.92830	88	
318.85696	84	
318.90088	70	
320.95987	174	
321.16112	114	
321.82098	158	
322.07956	82	
322.92643	180	
324.24701	94	
324.81370	70	
324.88901	84	
325.04575	74	
325.36465	70	
325.82340	88	
325.89660	72	
326.87363	304	1+
327.45232	78	
329.62018	82	
330.82733	74	
336.95265	86	
338.85521	72	
339.75985	72	
339.78539	72	
341.97276	72	
343.85306	82	
343.89942	100	
344.91704	88	
346.54014	136	
348.75664	94	
350.76247	116	
353.93324	70	
356.76619	82	
358.79473	74	
361.71294	138
[truncated: 1,969,974 more chars]
