# Supplementary material for: High-Throughput Venomics
Source: J Proteome Res. 2023 Apr 3;22(6):1734–46. doi: 10.1021/acs.jproteome.2c00780 (PMC10243144; doi:10.1021/acs.jproteome.2c00780)
Supplement: Supplementary file 9 — pr2c00780_si_009.zip [file pr2c00780_si_009.zip › Manual files/Calloselasma rhodostoma MGF/210702_Calloselasma_halfplate000106_5.1.201.mgf]

###	D:\Data\Julien\210702_Cr_half_TFA\210702_Calloselasma_halfplate000106.d\ProteinAnalysisResults.mgf
###	D:\Data\Julien\210702_Cr_half_TFA\210702_Calloselasma_halfplate000106.d\analysis.baf
###	210702_Calloselasma_halfplate000106.d
###	Instrument: maXis HD
###	Manufacturer: Bruker
###    PeakWidth 0.30, MiniumIntensity 10, S/N 1Apply threshold 0, Threshold 10
###    Retain Residuals no, Create neutrally no,
###    FullScan Parameters: AdductIon (+)+H (-)-H, LowMass 0, HighMass 8000, MaxCharge charge decon 4, MinPeaks 3
###    Perf. isotope decon yes, Max Charge Istopic decon 6, MW agreement 0.00, Abund. cutoff 2.00, Envelope cutoff 75.00
###    MaxRes   Parameters: AdductIon (+)+H (-)-H, LowMass 0, HighMass 8000 
###    Perf. isotope decon yes, Max Charge Istopic decon 6, Abund. cutoff 2.00
###    MSn      Parameters: AdductIon (+)+H (-)-H, LowMass 0, HighMass 8000 
###    Perf. isotope decon yes, Max Charge Istopic decon 4, Abund. cutoff 0.05
###    Global Charge Limit: no 3, Prefer FullScan Result: yes, Export what: 2 (0=non deconv/1=deconv only/2=mixed), NoMSMSSignals: 150, Intensity threshold: 10, NoMSSignals (deconv): 2, NoMSSignals (non-deconv): 2, NormalizeData: no, SingleCharged: yes
###
COM=210702_Calloselasma_halfplate000106.d
USERNAME=Demo User

###FS:    #m/z: 322.92916 #charge 1+
###MS: 2
###MSMS: 3
BEGIN IONS
TITLE=Cmpd 1, +MS2(322.9292), 28.0-35.0eV, 0.0min #3
RTINSECONDS=1.865
SCANS=2-3
PEPMASS=322.92916	757044
CHARGE=1+
206.93980	1892	
208.94694	7272	
211.94421	22596	
213.93804	22086	1+
217.93925	2492	
222.95125	23562	1+
224.94986	5516	
226.94637	63140	1+
227.19775	3290	
228.94223	110130	1+
231.95044	13876	1+
233.94810	2546	
234.96980	5772	
234.99755	5384	
235.20238	2476	
237.12791	2632	
238.14768	3358	
239.07857	2246	
239.14598	8340	
239.23394	2018	
239.98040	2288	
240.23006	2858	
240.96156	15188	1+
241.46234	2844	
242.96053	2322	
243.22813	4238	
244.95681	39532	
245.18429	2302	
245.22393	2098	
245.63090	2924	
245.94195	5078	
246.95196	33604	1+
246.97377	4840	
247.23967	2674	
248.95234	2148	
249.18203	2146	
249.91060	2220	
249.97180	57818	1+
250.94623	30816	1+
250.99628	3318	
251.19779	4048	
252.47018	2210	
252.63728	1992	
252.97080	771258	1+
253.17861	1876	
253.21378	4624	
253.90519	3786	
254.09147	1850	
254.94101	50598	1+
254.96611	285444	1+
255.07299	2090	
255.22763	4078	
256.26059	4696	
256.91364	3382	
256.96349	42742	1+
258.96321	12882	1+
260.16145	2992	
261.97780	5360	
262.96619	1908	
263.05438	3082	
263.13413	2084	
263.23352	2378	
263.97800	83376	1+
265.16112	1940	
265.97570	6952	
267.26570	1854	
267.97284	26682	
268.95973	17430	1+
269.20722	2486	
270.98034	13772	
272.88188	1966	
272.95180	8596	
272.97650	5342	
273.18495	2660	
274.08989	2450	
274.27135	5558	
279.09072	5042	
279.22886	4720	
280.26082	2726	
281.24512	11742	1+
282.17335	2450	
282.27646	10508	
283.17206	8672	
283.26019	13204	1+
283.94573	3936	
284.29146	5064	
285.20127	2104	
285.22174	2058	
285.94091	65454	1+
285.98286	14630	1+
287.25060	14622	1+
287.65843	2250	
288.20472	4092	
289.65768	1882	
290.26595	17776	1+
291.09886	9386	1+
291.19442	6432	
291.97246	8602	1+
292.05963	3018	
293.20821	5704	
293.97531	21822	1+
293.99644	43492	1+
294.17795	4106	
294.93593	5662	
295.12691	3394	
295.18536	2122	
295.22443	10594	1+
295.25892	2412	
295.96865	2352	
295.99115	21146	1+
296.29206	2638	
297.07952	3658	
297.23788	14864	1+
297.90515	2178	
298.08307	3032	
298.27173	5510	
299.20042	2522	
299.25566	3686	
300.28666	4136	
302.17214	10204	1+
302.26414	2002	
302.30251	10732	1+
302.94453	4772	
303.95077	21234	1+
303.99472	9040	1+
304.18716	4578	
304.28201	4634	
305.26602	4328	
305.95365	4692	
306.90376	2228	
307.08242	2380	
307.18779	2578	
307.24499	33124	1+
308.13948	2836	
308.29267	2104	
308.87085	3568	
309.18717	3504	
309.25686	6770	1+
309.67164	2662	
310.30718	10750	1+
311.05312	3592	
311.16508	7598	1+
311.21854	6080	
311.25495	3292	
311.27361	5216	
311.67161	2264	
311.86835	11676	1+
311.93338	6826	
311.98533	20214	1+
312.32412	4834	
312.89973	1952	
312.94658	4544	
313.19806	2050	
313.21709	4164	
313.23414	6822	1+
313.27083	4388	
313.28574	3300	
313.86440	4816	
313.92804	132900	1+
314.26704	2526	
314.67710	2234	
314.89259	4246	
315.17912	2084	
315.24875	2440	
316.28093	10154	1+
316.31705	3360	
316.88817	1914	
316.93984	4876	
317.20896	2268	
318.29740	30314	1+
318.93385	77486	1+
319.22208	2080	
319.26068	1902	
320.93319	96134	1+
321.18403	7756	1+
321.23803	1894	
321.27618	2072	
322.27436	1882	
322.87634	4170	
322.92904	1722382	1+
323.01527	3454	
323.11810	2648	
323.14123	2278	
323.16632	2810	
323.23705	17852	1+
323.27297	2278	
323.28473	8356	1+
323.32863	1998	
324.20318	2352	
324.32252	3580	
324.87536	3020	
325.17973	2004	
325.19729	2274	
325.25263	36664	1+
325.31380	1986	
325.89939	2164	
326.17251	4772	
326.19688	16040	1+
326.30297	4248	
326.87158	23518	1+
326.96678	9578	1+
327.00505	3094	
327.19873	10864	1+
327.26835	50682	1+
328.31734	4520	
END IONS

###FS:    #m/z: 340.93969 #charge 1+
###MS: 2
###MSMS: 4
BEGIN IONS
TITLE=Cmpd 2, +MS2(340.9397), 28.0-35.0eV, 0.1min #4
RTINSECONDS=2.6365
SCANS=2,4
PEPMASS=340.93969	350290
CHARGE=1+
205.01881	116	
205.94709	156	
211.11116	132	
212.94542	166	
213.93915	2946	1+
214.06885	100	
215.88722	324	
215.93714	772	1+
222.95368	464	1+
226.94495	132	
227.09743	116	
229.15466	102	
230.63101	102	
230.95662	168	
231.94890	3006	1+
233.89724	268	
234.15359	148	
234.20902	112	
234.90625	158	
235.94545	326	1+
236.59510	110	
237.06496	214	1+
238.21457	156	
240.23063	472	1+
240.88448	100	
240.96197	252	
241.01504	112	
242.03732	106	
243.99376	98	
244.03417	156	
244.19928	140	
244.45789	112	
244.73643	116	
244.95284	178	1+
244.98081	124	
245.03962	122	
245.05717	124	
246.02974	146	
246.16966	98	
246.97854	182	
248.03443	420	1+
248.04775	112	
248.98491	128	
249.13651	166	1+
249.95869	408	1+
250.16886	234	1+
251.92327	134	
251.95718	168	
252.10569	196	1+
252.98334	342	1+
253.00516	152	1+
253.95447	210	
254.07118	890	1+
254.17264	222	1+
254.96639	1470	1+
255.07426	782	1+
255.10982	116	
255.14159	226	1+
255.57069	112	
256.91008	136	
256.96684	552	1+
259.02012	110	
259.06757	120	
260.24894	262	1+
261.06202	192	
262.96739	114	
263.05059	124	
263.10342	118	
264.26928	296	1+
265.19973	126	
265.96244	390	1+
266.06662	214	1+
266.24375	166	
266.99689	454	1+
267.13747	342	1+
267.17981	116	
267.54059	98	
268.15510	176	1+
268.62067	96	
269.19159	182	
269.79859	100	
269.89689	110	
272.11443	188	1+
272.15907	174	1+
272.84423	150	
272.93343	190	
272.97807	282	1+
273.07138	160	
273.08523	178	1+
273.18757	114	
275.06644	118	
276.08587	96	
277.21257	210	1+
277.89465	136	
278.10338	98	
278.11799	258	1+
278.15138	116	
278.94328	98	
278.95857	128	
279.04686	100	
279.10057	118	
279.17991	114	
279.25765	300	1+
281.04592	428	1+
281.22570	108	
282.27607	662	1+
282.91345	106	
283.02527	224	
283.17286	126	
283.22057	100	
284.29157	208	
286.11966	190	
287.07582	202	1+
287.19777	362	1+
288.06083	282	1+
289.56540	160	
289.87544	126	
290.02340	230	1+
290.23695	196	
290.28646	268	1+
290.82029	126	
291.10728	124	
291.16570	158	
293.06739	256	1+
294.02351	112	
295.97263	178	1+
296.20892	148	
296.29371	128	
296.32799	394	1+
296.41709	98	
297.07750	280	1+
297.25716	124	
297.29955	452	1+
298.30442	318	1+
298.58232	148	
299.04615	268	1+
299.06161	258	
299.11020	202	1+
299.68158	98	
300.07825	306	1+
300.20919	230	1+
302.17085	148	
302.24679	150	
305.03770	214	1+
305.78556	104	
306.28442	194	
306.88069	214	1+
307.10294	100	
307.24235	210	
307.30334	142	
307.50115	116	
308.02927	98	
308.13051	270	1+
308.29272	602	1+
308.80627	130	
309.07484	418	1+
309.16378	152	
309.25916	114	
309.32636	290	
310.34397	168	1+
310.53195	96	
311.02291	250	1+
313.03235	242	
316.30552	164	
318.59653	332	
319.07797	150	
319.10195	134	
320.29047	110	
320.30803	102	
321.05050	110	
321.22098	200	
322.13268	380	1+
322.18567	180	1+
322.22181	162	
323.13459	216	1+
323.23839	1842	1+
323.26909	98	
323.29944	138	
323.59127	124	1+
324.28554	110	
324.89419	182	
325.90417	102	
326.17224	198	1+
326.28866	226	1+
326.33847	336	1+
328.18567	324	1+
328.26365	138	
328.31649	158	
328.88918	200	
330.18950	98	
332.09159	146	
334.74037	104	
335.33711	168	
336.80147	154	
337.04105	118	
337.19299	202	1+
337.21587	154	
337.35499	128	
338.22820	242	1+
338.32616	98	
338.36240	124	
339.13788	96	
339.19361	462	1+
339.33886	104	
340.19593	388	1+
340.39099	370	1+
341.08908	110	
341.10869	286	1+
341.24312	452	1+
342.28611	156	
342.31339	362	1+
343.00668	96	
343.09240	108	
343.20682	158	
343.27587	106	
344.15209	292	
344.18969	120	
344.20862	218	
344.32794	248	
344.35068	124	
345.05836	128	
345.16741	132	
345.22884	118	
345.24925	114	
345.97381	98	
346.30731	170	
END IONS

###FS:    #m/z: 363.95548 #charge 1+
###MS: 2
###MSMS: 5
BEGIN IONS
TITLE=Cmpd 3, +MS2(363.9555), 28.0-35.0eV, 0.1min #5
RTINSECONDS=3.409
SCANS=2,5
PEPMASS=363.95548	200182
CHARGE=1+
187.01672	116	
191.86285	108	
200.01314	170	
208.95518	200	1+
209.94204	432	1+
212.87826	414	1+
222.01332	146	
222.95067	662	1+
224.94765	1042	1+
224.97787	158	
225.85581	106	
226.94619	1988	1+
227.06480	140	
227.92961	232	
228.94143	2336	1+
230.88634	508	1+
234.14176	196	
234.20454	116	
235.07714	174	
235.11710	326	
236.12371	296	1+
239.00772	200	
239.09015	204	
239.14757	170	
240.86776	110	
240.96289	834	1+
242.09094	188	1+
242.94096	164	
242.96227	414	1+
244.03632	148	
244.87990	110	1+
244.95639	1516	1+
245.03500	108	
245.94046	358	
246.05447	180	
246.95176	1254	1+
246.97702	240	
248.05083	196	1+
248.89967	312	1+
248.97523	122	
249.13861	208	1+
250.04381	114	
250.97377	108	
251.04135	334	1+
252.07623	134	
252.12311	124	
252.23141	150	
252.98482	132	
253.09612	170	
253.22042	148	1+
253.58812	144	
254.21023	122	
257.12599	134	
258.97118	258	
259.00559	130	
259.73825	114	
259.90416	112	
260.07923	236	1+
260.10773	164	
260.97089	270	
261.96654	142	
262.06614	130	
262.17575	268	1+
262.21307	154	
263.00411	118	
263.05477	234	
265.06019	234	
265.16263	266	1+
265.97255	166	
266.07116	114	
266.13335	118	
266.24456	312	
266.96751	306	1+
267.13103	156	
268.05526	170	
268.95772	236	
269.00533	190	
269.97016	238	
271.12744	114	
272.01944	164	
272.97329	204	1+
274.85231	120	
276.14987	136	
276.99942	206	1+
277.02534	162	
277.06298	166	
277.89890	142	1+
279.09372	324	1+
281.11552	130	
282.12163	142	
283.07290	202	1+
283.98821	140	
285.05783	148	
285.84625	124	
285.88790	110	
285.95741	174	1+
286.07760	124	
288.22976	152	
289.15379	132	
289.60286	118	
290.05610	116	
292.05903	316	1+
292.92001	138	
293.08854	188	1+
294.14983	116	
295.03354	238	1+
295.15590	192	
298.07966	306	1+
298.58246	156	
299.23339	158	
300.17025	152	
300.87973	132	
301.08916	180	1+
302.03748	108	
302.21977	188	
302.24406	144	
303.17526	110	
303.22097	256	1+
303.85517	134	
305.13483	204	1+
305.27781	246	1+
305.77216	144	
306.88357	144	
307.13752	134	
307.28877	858	1+
307.80609	154	
308.29207	732	1+
309.32321	180	
310.16068	128	
310.30875	352	1+
311.03688	194	
312.94373	118	
312.95807	118	
313.04595	112	
314.06487	198	1+
314.29222	226	1+
314.92681	198	1+
316.15438	132	
316.91689	150	
320.07235	132	
320.08842	116	
320.29943	180	
321.43335	120	
322.05263	214	1+
322.10282	112	
322.15607	132	
323.01950	140	
323.23512	124	
323.29900	142	
323.34798	156	
324.01946	168	
324.24002	440	1+
324.88491	110	
324.89846	178	1+
325.05429	162	
325.14975	146	
325.32572	152	
326.15453	114	
326.96520	138	
327.30637	220	1+
328.95351	144	
331.13206	172	1+
333.07358	128	
336.33957	210	1+
336.94327	356	1+
340.18656	174	
341.06461	150	
341.36043	138	
342.19752	120	
342.27740	132	
343.16048	412	1+
343.27120	286	
344.16479	238	1+
344.24697	152	
345.25686	114	
346.08901	124	
346.14279	276	1+
346.18816	130	
348.28592	114	
349.31953	334	1+
351.26646	126	
351.33211	314	
351.35699	126	
353.17796	108	
355.19537	136	
356.05437	260	
357.05350	314	
357.86084	126	
359.19055	124	
360.11670	138	
360.13910	176	
360.20141	168	
361.13203	194	1+
361.20264	122	
362.11293	150	
362.16954	402	1+
362.22159	132	
362.34243	110	
363.16846	448	1+
363.36984	164	
364.14626	142	
364.27906	158	
365.03361	194	1+
365.25213	110	
365.28547	222	
365.39456	122	
366.27258	130	
367.13137	344	1+
367.33445	464	1+
368.38695	184	1+
368.42315	414	
369.42620	188	
END IONS

###FS:    #m/z: 322.92935 #charge 1+
###MS: 6
###MSMS: 7
BEGIN IONS
TITLE=Cmpd 4, +MS2(322.9293), 28.0-35.0eV, 0.1min #7
RTINSECONDS=7.0905
SCANS=6-7
PEPMASS=322.92935	719436
CHARGE=1+
189.04145	146	
191.95379	318	1+
194.00753	90	
194.11715	136	
200.88131	130	
205.08702	92	
205.94805	92	
208.12372	224	1+
209.87664	90	
215.88621	176	
217.05683	294	1+
217.93434	100	
221.12175	130	
222.95163	580	1+
224.98280	136	
226.09413	92	
226.15437	102	
227.10082	108	
228.02583	150	
228.90902	116	
230.90436	250	1+
231.06362	102	
233.06687	622	1+
233.08025	154	
233.82791	118	
233.89504	198	
234.89581	120	
236.03361	92	
236.20059	92	
236.80045	90	
236.94948	170	
237.06176	130	
237.22549	120	
237.99490	196	
238.06311	146	
239.07913	362	1+
239.20977	126	
240.04404	166	
240.93773	160	
240.95955	204	
241.02141	284	1+
241.94635	142	
242.94138	390	
243.87650	308	1+
245.03759	134	
245.89044	144	
245.94135	154	
246.21604	102	
246.97675	438	1+
248.03077	118	
248.16177	92	
248.99045	188	
249.03430	120	
249.04945	102	
249.12559	96	
249.85116	128	
250.65592	250	1+
250.94614	112	
251.11062	256	1+
251.13914	284	1+
251.53087	108	
251.63460	92	
252.97867	148	
254.98487	94	
255.15888	152	
255.53935	118	
256.91164	98	
258.00858	98	
259.04568	106	
259.08502	144	
260.18292	238	
261.12513	126	
261.16128	296	1+
261.17771	142	
261.61477	100	
263.05343	132	
263.10552	160	
263.17518	114	
263.22052	92	
264.19721	100	
264.58247	106	
265.01947	232	
265.06038	138	
265.24595	142	
265.27233	114	
265.95656	150	
266.04248	136	
266.14317	98	
266.99862	104	
267.01263	206	
267.91844	92	
267.99724	148	
268.05565	312	1+
268.95763	120	
269.00456	322	
271.27858	284	1+
273.07658	112	
273.49459	102	
274.85412	94	
276.09041	306	1+
277.12721	152	
277.82614	90	
278.01854	208	1+
278.04511	212	1+
278.07320	104	
279.09116	696	1+
279.21319	180	
279.23368	214	1+
280.14384	616	1+
280.76344	98	
280.90263	96	
281.84469	104	
281.87124	90	
282.12180	162	1+
283.02314	122	
283.07103	186	
283.25951	142	
284.06643	148	
284.10304	102	
284.29155	1356	1+
284.88150	122	
285.10675	256	1+
286.28162	108	
287.03581	332	1+
287.86389	132	
288.01827	230	1+
289.03125	246	1+
289.17974	112	
290.06622	138	
291.97517	100	
292.04021	98	
292.17602	170	1+
293.06521	164	
294.27203	158	
295.19948	170	
297.12209	124	
299.05653	224	
299.23490	296	1+
300.23813	228	1+
301.06766	160	
301.86441	92	
302.28875	100	
304.18778	160	
304.26130	144	
304.78561	100	
305.14663	124	
306.07469	288	1+
306.10527	158	
307.03226	210	1+
307.11379	102	
307.12961	102	
307.28770	134	
307.88797	164	
308.29038	604	1+
309.22239	116	
309.91563	112	
310.30763	446	
311.02783	134	
312.02702	740	1+
312.10987	92	
313.03019	458	1+
313.87089	94	
315.05418	126	
315.18548	196	1+
315.88662	310	1+
319.08203	116	
319.16730	126	
319.29360	138	
319.31237	128	
320.13773	134	
320.16092	212	
321.11875	476	
321.21610	106	
321.28573	126	
321.32097	106	
322.08010	110	
322.14491	118	
322.30633	170	1+
323.23619	5988	1+
324.13641	134	
324.20676	888	1+
324.28535	124	
325.11152	96	
325.13357	202	
325.31753	100	
325.89607	118	
326.15718	194	1+
326.24918	462	1+
326.28100	124	
326.37397	148	
326.70395	98	
326.89898	150	
327.05161	106	
327.20400	356	1+
327.25136	390	1+
END IONS

###FS:    #m/z: 363.95569 #charge 1+
###MS: 6
###MSMS: 8
BEGIN IONS
TITLE=Cmpd 5, +MS2(363.9557), 28.0-35.0eV, 0.2min #8
RTINSECONDS=7.8635
SCANS=6,8
PEPMASS=363.95569	196518
CHARGE=1+
102.21602	110	
191.94553	160	1+
209.94331	548	
212.87616	240	
213.05405	126	
213.91607	102	
222.95177	1038	1+
224.94913	502	
225.94664	390	
226.56496	104	
226.94660	1916	1+
227.03737	114	
227.93067	324	
228.94149	2230	1+
230.88970	692	1+
233.08836	138	
234.06707	172	
234.14014	246	1+
235.11215	134	
238.00055	156	
239.01710	104	
240.02842	106	
240.93713	124	
240.96155	732	1+
241.94288	126	
242.95838	294	
243.06809	180	
243.95578	132	
244.03674	372	1+
244.95585	1616	
245.00959	238	1+
245.22552	180	
245.94163	356	
246.95151	1422	
246.97539	154	
248.03654	436	1+
248.04559	140	
249.96379	190	1+
250.89704	202	
252.03982	106	
252.23197	104	
258.91990	150	
258.97287	262	1+
259.94330	146	
260.12744	324	1+
260.92215	122	
260.96796	574	1+
262.00030	256	1+
262.97604	272	1+
264.96028	106	
265.00353	130	
265.07702	102	
265.26287	108	
265.97221	154	
266.24594	176	
266.93254	124	
266.99605	124	
267.97275	412	
268.95672	120	
268.99870	112	
269.11314	212	1+
269.80044	178	
269.96933	304	
270.94972	130	
272.93305	156	
273.91901	220	1+
275.07857	128	
276.86139	140	
277.00269	162	
278.42239	106	
280.26160	118	
281.11804	104	
281.14130	178	1+
281.92564	106	
283.84272	112	
283.98655	140	
284.04647	116	
284.98716	110	
285.06006	114	
285.14212	160	
285.93945	124	
286.24602	112	
286.87194	106	
288.06421	330	1+
289.17784	132	
291.25472	138	
291.97733	104	
292.05754	116	
292.18581	134	
292.43912	116	
292.93870	106	
293.06879	124	
294.15312	116	
295.28952	108	
295.92589	376	1+
296.00022	182	1+
297.14810	162	
298.08188	338	1+
298.97484	188	1+
299.14977	144	
300.22880	182	1+
301.04002	132	
302.21975	600	1+
302.24313	112	
302.88087	126	
303.03866	182	1+
303.13819	144	
303.24275	208	
303.77043	104	
304.15547	152	1+
305.29497	144	
305.86831	162	1+
306.27883	152	
306.89383	248	1+
307.07874	198	
307.28733	812	1+
307.29971	192	
307.78772	126	
308.23336	108	
308.29239	588	1+
308.79319	226	
309.04917	156	1+
310.30824	122	
311.90005	152	
312.03125	108	
313.02661	170	
317.04598	128	1+
318.10926	116	
318.28753	132	
318.80601	112	
319.97982	128	
321.11494	140	
321.14668	102	
321.22533	136	
321.61248	104	
321.82847	104	
322.90509	238	1+
323.01258	658	1+
324.01561	416	1+
324.14543	126	
324.24188	368	1+
324.32203	196	
324.88994	116	
326.07135	184	1+
326.16962	164	1+
326.69959	212	
326.87919	130	
327.20558	112	
327.26580	122	
327.30443	240	1+
327.79206	198	1+
328.88084	226	1+
329.29685	106	
329.81276	116	
330.09358	106	
332.08745	244	1+
332.13855	186	1+
335.40574	128	
336.32463	200	1+
336.94338	222	
337.14846	142	
338.19219	136	
339.13691	106	
342.15550	226	1+
342.28098	110	
342.78523	128	
342.89979	106	
343.93026	126	
343.95997	130	
344.11253	104	
345.18162	104	
348.08317	110	
349.31875	416	
349.81929	106	
350.18190	138	
350.34529	168	
350.88980	122	
351.29557	120	
353.89249	106	
354.84961	252	1+
355.05327	120	
356.05745	228	
356.18433	120	
357.05260	166	
358.06528	150	
360.04552	126	
360.11158	226	1+
360.17744	120	
360.22061	164	1+
360.32245	142	
361.28372	216	
362.26922	322	1+
362.30560	162	
363.11204	126	
363.20905	112	
364.09788	150	1+
365.28185	366	1+
365.31311	226	
366.38671	110	
367.13126	130	
367.33296	168	
368.38179	118	
368.42232	814	1+
369.34341	148	
END IONS

###FS:    #m/z: 531.40553 #charge 1+
###MS: 6
###MSMS: 9
BEGIN IONS
TITLE=Cmpd 6, +MS2(531.4055), 28.8-35.9eV, 0.2min #9
RTINSECONDS=8.6355
SCANS=6,9
PEPMASS=531.40553	141628
CHARGE=1+
233.04403	208	
235.96725	158	
236.87829	170	
237.02565	260	1+
237.06031	260	1+
237.85401	194	1+
238.04407	236	1+
238.87485	384	1+
239.87789	228	1+
241.15214	224	1+
241.87515	172	
242.03498	220	1+
244.96216	284	1+
246.94971	144	1+
246.97571	178	
248.09278	496	1+
251.07152	376	1+
252.14974	264	
253.09474	160	
254.96737	164	
256.97079	216	1+
257.88960	190	
259.88707	156	
261.07634	224	1+
261.13128	334	1+
262.09698	222	1+
263.17299	168	
263.98359	190	1+
266.99453	244	
267.05771	212	1+
267.97217	280	1+
268.11345	156	1+
269.99730	146	1+
270.08528	194	
272.13896	196	1+
272.85554	192	
273.18497	244	
275.14588	160	
276.08283	278	1+
277.83763	136	1+
279.10140	278	1+
279.94780	160	1+
280.49181	176	
283.25726	480	1+
287.99787	228	1+
288.10819	198	1+
289.87855	172	
291.06531	324	1+
291.19773	310	1+
291.87098	170	
292.11399	228	1+
293.87586	182	
294.88419	170	
295.91862	1538	1+
296.03449	166	1+
296.06050	294	1+
296.88085	500	1+
297.06709	282	1+
298.10112	212	1+
298.85238	414	1+
298.87558	798	1+
298.89692	396	1+
299.13530	224	1+
300.84639	374	1+
300.87436	320	
301.09242	240	1+
301.88969	172	
302.85061	174	1+
302.87360	198	
302.90611	176	
302.95175	368	1+
303.87323	326	1+
303.95185	288	1+
304.87668	234	1+
305.02727	262	1+
305.07922	294	1+
306.92965	158	
307.78890	252	1+
307.89233	728	
308.11656	382	1+
308.18125	184	1+
308.88762	636	1+
311.14316	438	1+
311.84268	168	
311.88225	1180	1+
312.07925	230	1+
313.87807	276	
313.92810	4710	1+
314.13627	162	
314.17336	338	1+
314.87010	254	
314.89121	850	
315.87606	214	
316.86221	826	1+
316.88871	798	1+
316.93242	178	
318.86007	882	1+
318.88891	418	1+
318.93339	1268	1+
319.13746	154	
319.19324	180	1+
320.17295	162	
321.30208	190	1+
322.33306	198	1+
323.23590	186	1+
324.12359	290	1+
324.85862	216	1+
324.98852	248	1+
325.89423	534	1+
327.17492	182	1+
327.19409	332	1+
327.85612	194	
328.94841	262	1+
329.11670	230	1+
329.88407	200	
330.86999	340	
330.88574	206	
331.05936	162	
331.14050	380	1+
331.16862	278	1+
331.87539	558	1+
332.10318	180	
332.14240	322	1+
332.87651	386	1+
332.90167	842	1+
333.86514	632	1+
334.15708	248	
334.89471	1638	1+
335.00111	176	1+
335.05690	168	1+
336.04152	182	
336.16745	458	
336.18948	274	1+
336.94456	1984	1+
337.87852	282	
338.13237	240	
338.18683	556	1+
339.12155	260	
339.87998	156	
339.92437	194	1+
342.01228	262	1+
342.80726	180	1+
344.52341	140	1+
344.90715	172	
345.20708	1248	1+
348.87966	260	
349.03390	228	1+
349.88034	540	
350.06027	206	
350.16934	164	
350.27019	244	1+
350.87657	730	1+
350.91541	200	
351.90592	396	1+
352.16194	238	1+
352.90686	292	1+
353.08833	202	
353.11420	302	1+
353.87228	348	
354.82466	202	1+
355.02989	160	1+
355.89237	894	1+
356.05800	390	1+
356.18125	316	1+
357.40385	168	1+
357.92228	160	
358.13131	166	1+
358.14830	174	
358.88557	184	
360.81531	176	1+
360.97058	192	1+
361.86987	320	1+
363.01933	192	1+
363.11742	228	
363.89403	214	1+
364.99290	210	
365.10948	324	1+
365.14386	230	
366.14173	270	1+
367.19861	242	
368.86843	184	
368.88998	470	1+
369.11578	236	1+
372.97714	194	1+
373.13624	154	
373.19073	178	
373.79587	164	
373.90426	362	1+
374.03440	226	1+
374.90615	290	1+
376.12101	146	1+
376.88375	182	
377.09118	324	1+
378.21091	284	1+
380.18988	156	1+
380.82883	176	1+
380.85748	198	
380.91246	164	
381.89567	424	1+
383.15976	168	
383.18301	188	1+
384.15179	236	1+
385.39046	198	1+
385.85889	260	1+
385.98281	132	1+
386.02037	182	1+
386.42462	104	1+
386.85136	294	1+
388.12194	176	
388.89704	328	1+
389.05983	296	1+
389.10800	214	
389.13456	210	
390.84008	664	1+
390.86544	292	
391.90894	234	
392.12144	174	
392.21803	298	
392.76884	186	
392.83478	266	1+
392.86287	2836	1+
392.90319	216	
393.20843	186	
393.79565	166	
393.81224	158	
393.88789	358	1+
394.15278	182	
394.21012	172	
394.79241	272	1+
394.83187	798	1+
394.85651	1552	1+
395.07781	176	
395.97285	156	
398.17215	420	1+
398.86863	378	
399.22187	636	1+
399.29186	188	1+
399.86797	224	
400.20659	252	
400.78699	162	1+
401.16344	178	
401.87966	180	
403.86776	1074	1+
404.14938	204	1+
404.90659	332	1+
405.11673	248	1+
405.44427	96	1+
407.86761	420	
408.15564	254	1+
408.22015	214	1+
408.85233	1222	1+
409.37262	210	1+
409.91337	338	
410.12347	388	1+
410.87122	3580	1+
411.14440	400	1+
411.31415	106	1+
412.12161	242	1+
412.84398	1558	1+
413.08459	306	1+
413.87292	524	1+
414.00919	214	1+
414.08645	176	1+
414.16194	304	1+
415.83395	170	
416.36491	204	1+
416.87212	710	1+
417.11459	220	
417.17312	200	
417.23457	194	
418.07072	228	1+
418.24130	272	
419.07568	150	1+
419.17571	372	1+
419.20229	166	1+
419.27497	218	1+
420.23134	302	1+
421.27783	210	1+
421.87698	624	1+
422.13876	176	
424.18676	282	1+
424.21685	162	
424.86519	176	
425.85651	730	1+
426.88826	204	
428.13642	470	1+
428.22086	252	1+
428.84621	260	
428.88409	6376	1+
429.06030	196	
429.26744	184	1+
430.85429	640	
430.87927	2528	1+
431.42159	294	1+
431.86640	1212	1+
432.87229	846	1+
433.12440	170	
433.88377	586	1+
434.88465	444	1+
435.21267	240	1+
435.86335	708	1+
437.08763	212	1+
437.29260	220	1+
439.11079	188	1+
439.85005	184	
439.89046	1108	1+
440.38799	266	1+
442.15558	252	1+
443.20697	216	1+
444.87469	782	
445.86988	394	
446.10178	160	1+
446.14630	278	
446.87118	242	
446.89661	470	
447.19015	482	1+
447.83971	246	1+
447.89166	730	1+
448.14374	358	1+
448.25915	246	1+
448.87987	1008	1+
449.87582	652	1+
450.25522	250	1+
450.35271	182	1+
451.90188	544	1+
452.83791	242	1+
452.86967	162	
453.27116	154	
453.32035	158	
453.89728	178	
454.18666	262	1+
455.04518	274	1+
456.14091	142	1+
457.01947	280	1+
457.22512	160	
457.81075	206	1+
457.90386	692	
458.32433	212	1+
460.85893	146	1+
461.19933	156	1+
461.28417	162	1+
462.24191	246	1+
462.84838	232	1+
462.88534	1026	1+
464.38073	238	1+
465.17242	302	1+
465.71679	228	1+
467.88892	920	
468.03337	184	1+
468.38885	228	1+
468.88608	530	
469.20291	210	
469.91006	258	1+
470.18971	336	1+
470.27381	318	1+
470.30876	326	1+
471.22352	176	1+
471.90537	192	
472.37573	182	1+
473.26144	196	1+
474.11540	190	1+
474.31764	274	1+
474.86197	206	1+
475.36326	162	
476.18070	274	1+
478.22139	316	1+
479.17947	156	1+
479.22234	216	1+
479.39068	134	1+
481.40773	116	1+
483.24232	110	1+
484.35685	246	1+
485.15902	190	1+
485.47162	154	
485.89689	932	1+
486.63116	178	
487.27200	208	
487.34133	258	
488.12371	332	1+
488.16630	358	1+
488.26202	246	1+
489.17195	222	1+
489.26133	164	1+
490.86726	198	1+
491.23061	156	
491.26172	178	
491.32295	176	1+
491.33537	158	1+
491.39588	276	1+
491.46709	390	1+
492.09823	260	1+
493.23612	188	1+
494.30790	196	1+
494.36135	340	1+
495.12981	166	
495.36566	284	1+
499.36149	342	1+
499.89869	218	1+
500.36239	256	1+
503.12920	160	1+
504.92160	212	1+
506.25456	156	1+
508.48283	176	1+
509.38454	406	1+
509.71118	152	1+
510.05784	776	1+
510.24147	304	1+
510.38718	288	1+
510.46475	466	1+
511.24558	244	1+
511.36080	282	1+
511.47006	330	1+
512.05338	354	1+
512.33747	128	1+
512.36518	184	1+
512.40290	222	1+
513.07951	152	1+
513.13341	710	1+
513.29101	282	1+
514.32659	208	
514.45654	468	1+
515.38626	336	1+
516.29111	264	1+
516.38748	368	1+
516.43532	480	1+
517.25866	180	1+
517.29936	178	1+
517.43920	318	1+
517.48806	136	1+
518.13573	166	
519.44964	232	1+
525.77089	156	1+
527.05911	300	1+
527.37939	206	
527.53647	516	1+
528.28288	318	1+
528.36196	404	1+
528.39513	666	1+
528.41816	158	
528.48680	180	
528.51182	218	
528.54306	392	1+
529.12168	298	1+
529.16057	120	1+
529.32456	276	1+
529.40034	462	1+
529.43691	294	
529.45972	588	1+
529.50934	280	
530.12927	176	1+
530.34150	178	
530.46104	378	1+
530.49324	158	
531.35002	214	
531.39202	822	1+
531.39990	642	1+
531.49837	208	
531.52682	240	1+
532.29676	302	1+
532.33976	720	1+
532.45058	280	
533.05993	122	1+
533.15601	152	1+
533.35681	238	
533.43980	234	
534.11599	156	
534.46859	472	1+
535.28200	184	
535.34956	204	1+
535.44462	198	
535.50905	404	1+
536.16953	326	1+
536.51292	248	1+
END IONS

###FS:    #m/z: 322.92935 #charge 1+
###MS: 10
###MSMS: 11
BEGIN IONS
TITLE=Cmpd 7, +MS2(322.9293), 28.0-35.0eV, 0.2min #11
RTINSECONDS=12.3285
SCANS=10-11
PEPMASS=322.92935	631816
CHARGE=1+
142.68213	86	
167.94478	82	
191.88911	140	
191.95380	140	
192.88812	132	
192.93995	86	
194.07759	96	
196.90016	78	
205.94769	254	1+
209.02864	112	
213.08760	90	
215.88783	214	
216.82116	78	
217.01003	120	
218.91424	80	
220.86529	134	
222.52824	98	
222.87343	98	
222.95150	220	
223.95691	188	
224.95912	120	
224.97287	158	
225.08888	130	
225.88762	88	
226.11456	92	
226.15092	304	
226.87009	88	
227.06260	78	
227.10234	98	
227.18300	88	
227.92999	118	
229.40180	88	
230.89758	80	
233.06640	120	
233.52272	98	
233.90189	276	1+
233.91891	84	
233.95193	88	
236.01407	118	
237.13482	82	
237.96839	78	
238.05572	92	
238.22612	82	
238.98257	114	
239.03240	128	
239.07919	368	
239.18298	124	
239.24481	120	
239.89630	82	
239.99953	88	
240.23364	100	
240.94126	348	
241.93910	1164	1+
241.95871	200	
242.01732	116	
242.56493	94	
242.94053	720	1+
243.88125	130	
244.03593	132	
244.10211	78	
244.93985	208	
244.97761	148	1+
245.94203	126	
246.86447	92	
246.97612	212	
247.10531	86	
247.98572	118	
248.04797	84	
248.66302	94	
248.99240	86	
249.96617	88	
250.94765	104	
250.96485	82	
253.68206	84	
253.99688	80	
254.09332	190	1+
256.04049	82	
258.97221	78	
259.08131	130	
260.07490	96	
260.17218	172	
260.57129	102	
261.07172	80	
261.88841	90	
262.08968	84	
262.14855	148	
263.04419	236	1+
263.96984	124	
264.96446	100	
266.01481	84	
266.06910	100	
266.99431	82	
267.90684	94	
267.93272	90	
268.05643	138	
268.16992	130	
268.98622	120	
269.00164	124	
271.38277	84	
272.84317	92	
273.16553	92	
276.73471	94	
277.04796	152	1+
277.08920	262	1+
279.09300	674	1+
279.11390	216	
279.22664	80	
280.14402	154	
281.04130	94	
281.27178	104	
283.07168	98	
283.26331	162	
284.29138	798	1+
286.09552	90	
287.12563	82	
289.89962	80	
290.07398	146	
290.87773	128	
290.99223	100	
292.06018	172	1+
292.14206	192	1+
292.26025	84	
292.88639	122	
292.93256	82	
294.40786	88	
294.86086	162	
296.95124	202	1+
299.82601	80	
299.88742	136	
300.00257	90	
300.80704	124	
302.16853	104	
302.24882	300	1+
303.27633	78	
304.12811	92	
304.88435	80	
305.19627	134	
306.11774	78	
306.88681	128	
307.78564	86	
307.89045	268	
308.06511	86	
308.12038	92	
308.29091	358	
308.31205	96	
308.87878	106	
309.29467	204	
310.30888	438	
310.91790	110	
312.02493	546	1+
313.02766	364	1+
313.08449	134	
313.79906	80	
315.03141	102	
317.32170	82	
320.15337	216	1+
321.30937	194	1+
322.11922	86	
322.25024	140	
322.27117	86	
323.23653	2688	1+
324.13706	128	
324.20470	442	1+
325.13384	158	
325.89597	140	
326.20812	114	
326.70178	84	
327.15882	90	
327.24310	312	
327.27258	142	
328.26529	138	
END IONS

###FS:    #m/z: 363.95575 #charge 1+
###MS: 10
###MSMS: 12
BEGIN IONS
TITLE=Cmpd 8, +MS2(363.9558), 28.0-35.0eV, 0.2min #12
RTINSECONDS=13.1005
SCANS=10,12
PEPMASS=363.95575	187964
CHARGE=1+
45.91856	116	
78.21868	100	
84.69850	86	
189.86046	90	
199.06770	156	
200.99101	114	
207.06278	98	
209.94321	184	
211.88505	182	
212.87748	394	
222.95242	988	1+
224.94867	1244	1+
225.08624	112	
225.97341	144	
226.87249	92	
226.94607	2518	1+
227.07748	90	
227.09644	94	
227.92946	178	
228.12790	88	
228.89620	96	
228.94213	1794	1+
230.89087	700	1+
234.14389	164	
235.08300	120	
235.11802	116	
236.05550	92	
237.12846	146	
237.16433	86	
237.93148	130	
239.90455	106	
240.03557	96	
240.90688	88	
240.93931	132	
240.96209	622	1+
242.93981	186	
242.95773	320	
242.99944	86	
243.96003	192	
244.89025	88	
244.95618	956	1+
244.97464	94	
245.94148	202	
246.90430	160	
246.95347	1258	1+
246.98077	272	
247.03549	92	
248.89961	166	
249.04205	290	1+
250.95019	148	
251.10289	88	
251.90352	100	
252.68775	102	
253.11104	88	
253.84200	154	1+
258.97538	136	
260.23455	94	
260.96513	394	1+
261.10880	94	
261.25275	100	
263.88195	106	
263.97612	108	
265.26511	118	
266.24264	134	
267.97126	230	
268.97399	126	
269.00178	98	
269.96886	284	
270.10366	86	
271.12304	90	
271.16220	86	
276.86378	92	
278.98439	112	
279.02947	88	
279.10006	94	
279.12213	110	
280.26261	156	
280.88130	238	1+
281.73802	92	
281.85028	98	
281.94740	86	
283.86559	138	
283.93017	200	1+
284.39005	92	
285.98146	130	
287.41083	86	
288.06028	116	
289.06382	142	
289.92686	94	
290.60443	100	
294.28024	104	
294.67946	96	
295.74303	98	
295.77059	86	
296.09726	274	1+
298.95916	100	
301.14035	134	
302.21882	354	1+
302.24081	106	
302.57951	98	
302.95907	104	
303.26987	88	
303.85341	300	
303.95246	100	
304.44330	146	
305.26805	164	
306.43302	156	
306.88297	176	
307.13538	130	
307.28280	172	
307.89115	124	
308.29009	568	1+
308.31080	104	
308.79034	98	
308.88078	112	
309.11171	158	
310.30669	184	
311.02506	114	
311.34375	148	
311.85768	98	
311.92505	94	
312.86803	116	
313.97542	114	
314.20387	94	
316.06236	94	
317.86941	186	
317.93875	100	
318.00684	88	
318.09294	114	
318.27391	92	
318.92805	292	1+
319.09496	134	
320.01636	114	
320.36282	92	
321.88555	96	
322.92909	86	
323.01548	466	1+
323.13621	214	1+
323.16906	88	
323.89090	248	1+
324.24280	86	
324.31571	114	
326.17258	262	1+
327.80588	90	
328.16885	130	
328.18868	92	
328.31787	94	
329.87117	162	
333.16856	136	
335.89607	182	
336.31144	108	
336.89858	96	
336.94799	182	
339.95231	100	
342.16803	206	1+
342.28470	110	
345.18284	112	
345.20040	144	1+
346.23981	240	1+
347.08154	200	1+
347.80573	122	
349.06546	116	
349.29468	104	
349.32186	596	1+
354.04576	408	1+
355.04951	340	1+
355.18380	88	
357.05493	178	
361.28411	142	
362.22579	110	
365.29036	124	
365.39217	156	
366.19294	86	
367.13197	102	
367.32860	152	
368.42234	422	
369.34401	112	
369.39314	100	
END IONS

###FS:    #m/z: 336.94501 #charge 1+
###MS: 10
###MSMS: 13
BEGIN IONS
TITLE=Cmpd 9, +MS2(336.9450), 28.0-35.0eV, 0.3min #13
RTINSECONDS=13.8725
SCANS=10,13
PEPMASS=336.94501	115500
CHARGE=1+
58.24132	80	
162.72327	88	
200.94881	82	
203.93317	92	
210.51560	80	
210.62262	90	
210.89701	80	
211.94331	5312	1+
212.87932	198	1+
212.96536	102	
213.93861	2010	1+
215.88507	332	
215.93710	384	
221.90503	100	
223.95987	224	
223.97510	284	1+
227.69589	82	
229.03782	160	1+
229.09145	80	
229.13390	94	
229.95406	5240	1+
230.89023	314	1+
231.94934	2204	1+
232.88179	80	
233.89128	186	
233.94708	228	
234.92889	92	
235.11498	92	
236.07908	170	
236.13272	90	
238.21193	134	
240.07477	142	
242.12789	170	1+
242.67977	102	
242.88051	80	
243.72151	90	
243.89335	110	
244.04630	248	1+
247.08951	80	
247.96676	698	1+
248.89966	124	
248.98593	108	
249.03699	368	1+
249.09520	80	
249.13985	80	
249.96175	536	1+
250.08400	150	
250.98445	124	
251.92864	80	
251.95541	84	
252.97052	3010	1+
253.16142	188	1+
254.08742	158	
254.86446	82	
254.96589	1132	1+
255.00169	80	
255.07508	492	1+
255.09426	120	
255.70048	98	
256.09532	84	
256.96384	396	1+
257.64010	98	
258.01459	82	
258.96073	130	
259.04516	116	
260.02992	84	
261.09774	92	
261.15933	158	
262.04577	298	1+
262.14468	108	
262.33027	80	
264.95626	122	
265.01832	170	
265.10182	112	
266.92673	82	
266.99614	202	
267.17797	112	
269.11646	146	
270.85121	80	
270.97964	272	
271.91236	126	
272.95145	120	
272.97584	200	
273.04984	90	
273.79525	92	
274.14539	180	1+
274.93374	94	
275.79997	82	
275.96731	82	
276.02458	86	
276.84212	80	
277.07261	102	
277.75088	94	
278.99619	100	
279.16949	96	
279.27150	80	
281.04664	378	1+
281.24301	82	
282.88120	138	
283.03136	144	
283.04993	146	
283.23962	82	
287.06709	118	
287.12694	86	
288.13137	84	
289.00737	80	
289.04841	162	
289.88066	102	
290.09826	86	
290.85575	160	
291.23929	82	
291.77155	82	
292.06366	316	1+
292.11254	196	1+
292.26071	88	
292.93677	104	
293.06529	230	1+
293.99884	282	1+
294.17183	94	
294.77667	102	
294.86709	180	1+
294.92417	114	
295.02428	108	
295.22635	164	
295.81888	88	
295.98812	84	
296.14854	110	
296.26907	98	
296.67513	98	
296.89908	82	
297.09155	96	
297.79701	86	
297.97757	94	
298.13845	82	
298.58786	94	
298.87308	218	1+
299.05454	356	1+
301.26497	98	
306.77837	94	
306.92676	102	
307.08184	134	
307.30749	106	
307.80712	116	
308.29498	104	
308.65650	104	
308.88096	86	
309.32372	132	
310.88009	90	
314.77420	100	
314.97053	92	
315.15888	84	
315.17714	218	1+
317.04847	86	
317.15349	82	
319.07590	104	
319.12006	182	1+
320.29708	82	
323.01891	120	
323.23789	440	1+
325.80767	84	
326.29881	118	
328.81133	88	
328.89801	112	
329.19723	110	
329.62477	82	
330.86949	82	
331.13982	90	
331.30759	94	
333.07369	392	1+
334.12093	92	
334.16254	104	
334.26371	182	1+
335.08734	100	
336.32844	80	
337.18249	144	
338.39645	108	
339.21113	84	
339.78945	90	
340.25580	88	
340.90914	116	
341.19495	214	1+
341.26007	134	
341.31397	146	
342.27719	114	
END IONS

###FS:    #m/z: 340.93964 #charge 1+
###MS: 14
###MSMS: 15
BEGIN IONS
TITLE=Cmpd 10, +MS2(340.9396), 28.0-35.0eV, 0.3min #15
RTINSECONDS=17.5645
SCANS=14-15
PEPMASS=340.93964	327806
CHARGE=1+
119.86574	88	
149.16081	92	
192.03881	90	
195.04882	82	
196.88117	176	
197.94054	84	
201.12079	142	
205.94803	128	
208.88308	146	
208.95247	88	
210.89313	82	
212.89796	148	
213.93842	2298	1+
214.87763	108	
215.88579	700	1+
215.93649	442	
216.13905	84	
217.88211	398	1+
218.94061	92	
221.94509	116	
223.96022	166	
223.97567	114	
224.20179	94	
224.97663	146	
226.87210	82	
227.03368	100	
227.58275	90	
230.95411	82	
231.11944	248	1+
231.94986	2790	1+
231.99781	90	
233.89612	356	1+
233.94805	544	
235.94790	148	
236.00466	82	
236.09852	82	
238.04793	170	
238.99017	84	
239.04939	84	
240.22736	450	1+
241.84343	144	
242.61859	84	
243.10460	84	
243.97855	82	
244.61148	88	
244.95547	242	
245.04202	220	1+
245.51521	94	
246.97603	432	1+
247.54313	98	
248.03058	116	
248.95191	90	
249.03881	138	
249.07754	84	
249.96017	762	1+
250.84822	82	
252.22832	114	
253.14275	96	
253.97638	88	
254.96468	1068	1+
255.07351	202	
255.20782	102	
255.66490	104	
257.95171	100	
258.96830	88	
259.10457	120	
260.20843	98	
260.42455	90	
260.91023	86	
261.02008	86	
261.12436	84	
262.96505	182	
263.05299	96	
263.93971	84	
264.99936	92	
265.22830	134	
265.92048	112	
266.12666	98	
267.07310	86	
267.13641	122	
268.00193	130	
269.00201	384	1+
270.47932	100	
271.08942	82	
272.93278	364	
272.97350	420	1+
273.12019	138	
273.86605	84	
274.15094	84	
274.82473	88	
276.85587	124	
277.21732	86	
278.90770	84	
279.19164	88	
279.85188	106	
279.96395	190	
281.04853	180	
281.95770	132	
282.04039	108	
282.08762	84	
282.27670	376	1+
283.03719	98	
283.16308	116	
284.98671	86	
286.08015	106	
286.65572	100	
286.92186	94	
287.32536	86	
289.88086	144	
290.93889	120	
292.08953	106	
292.86752	98	
293.06233	232	
295.97008	490	1+
295.99748	130	
296.32723	116	
296.75108	88	
296.92207	84	
297.07699	86	
298.31236	118	
299.06019	140	
300.20480	84	
301.13099	86	
302.05452	92	
302.17150	110	
302.57925	88	
303.87819	88	
303.94459	146	
304.28219	94	
304.45084	90	
306.87944	198	1+
307.39357	92	
307.88166	222	1+
308.29556	222	
308.66832	164	
309.33192	82	
311.02443	390	1+
311.16331	96	
312.86726	146	
313.88437	128	
314.01672	170	
317.09650	94	
319.22738	84	
320.32580	92	
321.09091	108	
323.01464	126	
323.23764	408	
323.92437	108	
324.24168	276	
324.32011	84	
324.89008	152	
325.26224	102	
328.00848	138	
328.20068	154	1+
328.88921	96	
330.14772	100	
331.86973	112	
337.12951	194	1+
337.21613	82	
337.30878	84	
338.33659	140	
340.11752	90	
340.16036	182	1+
340.22863	154	
340.34657	176	
340.38911	146	
341.10455	100	
341.18975	156	
342.24321	382	1+
343.15825	100	
343.24282	260	1+
343.30347	128	
345.12823	112	
END IONS

###FS:    #m/z: 336.94478 #charge 1+
###MS: 14
###MSMS: 16
BEGIN IONS
TITLE=Cmpd 11, +MS2(336.9448), 28.0-35.0eV, 0.3min #16
RTINSECONDS=18.337
SCANS=14,16
PEPMASS=336.94478	90514
CHARGE=1+
207.18131	80	
207.85693	80	
211.94334	5342	1+
212.26682	84	
213.93964	2430	1+
215.88845	124	
215.93626	242	
216.88640	80	
217.88072	128	
222.94968	88	
223.97716	108	
224.12662	102	
224.19824	112	
224.91939	80	
224.97612	296	
226.56513	84	
228.91095	90	
229.95454	4354	
229.99047	90	
230.88971	138	
230.95495	110	
231.94889	1594	1+
233.82798	120	
233.89771	122	
233.94697	226	1+
234.89608	94	
235.08106	82	
235.46925	120	
235.73483	98	
236.08190	138	
236.38565	88	
236.91442	108	
237.79026	102	
238.18240	88	
241.04880	120	
242.89412	90	
242.94473	116	
243.03763	88	
245.09763	90	
246.06220	172	1+
247.11077	84	
247.96529	1450	1+
248.03159	118	
249.04167	84	
249.96060	716	1+
250.89207	116	
250.97975	140	
251.06702	130	
251.15559	86	
251.64227	88	
251.95804	146	
252.02044	84	
252.23353	170	
252.52143	98	
252.97028	2536	1+
253.03681	200	1+
253.08388	82	
253.90857	128	
254.96575	1732	1+
255.07341	232	
256.96390	180	
258.56125	80	
258.85055	88	
259.95713	94	
260.98277	142	
261.14061	80	
262.00381	182	1+
262.04659	108	
262.06167	86	
262.12151	104	
262.14341	84	
262.98217	160	
266.03047	88	
266.24766	144	
266.41122	82	
266.91840	80	
266.99562	178	
269.10988	80	
269.98261	82	
270.14638	92	
270.98524	350	1+
271.07939	106	
271.40077	80	
272.03882	176	1+
272.97726	142	
274.15386	178	
275.18699	166	1+
276.99817	98	
277.07388	168	
278.59076	92	
280.26463	164	
280.76322	92	
281.05733	188	
281.12595	84	
281.59918	86	
281.88036	224	1+
283.03100	112	
283.85789	100	
283.97221	114	
284.02573	130	
284.84534	216	1+
285.27263	88	
286.84622	180	1+
288.06437	110	
291.59135	86	
291.88285	84	
292.92877	82	
293.06767	86	
293.25642	88	
293.99865	294	1+
294.04642	130	
294.27511	174	
295.17506	80	
295.27911	90	
296.10622	84	
296.93549	118	
297.15726	98	
297.42217	96	
297.97268	168	
298.02754	110	
298.07990	164	
299.04736	198	
300.05940	112	
300.21806	82	
300.23231	84	
300.51873	182	
301.83440	98	
302.66671	92	
302.80814	92	
302.88300	84	
305.23174	170	1+
307.29239	86	
307.89007	164	
308.29743	140	
308.56381	84	
308.78830	94	
309.00399	80	
310.02798	82	
310.15107	86	
310.41933	86	
311.87951	124	
312.18521	80	
312.27392	82	
316.01298	100	
318.15127	88	
318.86359	96	
319.07959	116	
319.30897	126	
320.15764	136	
320.31495	216	1+
321.23310	148	
321.42306	104	
321.75846	126	
322.07083	82	
322.13627	258	1+
322.75858	92	
323.24136	128	
323.31072	82	
326.68399	88	
327.18224	232	1+
327.40374	94	
327.82790	90	
329.15445	82	
330.62393	90	
332.03999	218	1+
333.07593	328	1+
333.18486	186	1+
333.35124	88	
334.31847	100	
336.21805	92	
337.18228	228	1+
337.25229	106	
337.33784	80	
337.87186	92	
339.19027	84	
341.27356	102	
END IONS

###FS:    #m/z: 359.96077 #charge 1+
###MS: 14
###MSMS: 17
BEGIN IONS
TITLE=Cmpd 12, +MS2(359.9608), 28.0-35.0eV, 0.4min #17
RTINSECONDS=19.1085
SCANS=14,17
PEPMASS=359.96077	73826
CHARGE=1+
74.35590	86	
193.89815	88	
195.11403	84	
208.88257	104	
209.94298	624	
215.09046	92	
222.95223	804	1+
223.03631	182	
223.87652	100	
224.94795	1224	1+
224.96677	130	
225.97083	140	
226.89154	190	1+
226.94699	1636	1+
226.97137	138	
227.92804	120	
228.94120	1774	1+
231.01344	118	
231.02703	102	
232.82443	120	
233.88670	90	
233.94580	104	
234.84238	108	
234.95881	86	
235.70844	90	
236.99766	92	
237.98875	186	1+
239.14956	250	1+
239.92530	88	
240.55155	118	
240.96200	1026	1+
241.04550	84	
242.08143	84	
242.89388	84	
242.95845	494	1+
244.03777	120	
244.95607	1174	1+
245.08460	146	
245.94049	336	
246.95203	1068	
246.97404	364	1+
247.94388	92	
248.94688	104	
249.03784	130	
249.13109	138	
249.96408	90	
250.96792	126	
251.03301	180	
251.11197	166	
251.21410	100	
252.11038	116	
252.12829	94	
253.95380	98	
254.90993	96	
257.15859	178	
258.14150	320	
258.97578	200	
260.96790	430	1+
261.16940	150	1+
263.00538	86	
263.59664	94	
263.89911	222	1+
265.27190	100	
265.84717	216	1+
265.97314	514	1+
266.12750	138	
266.24737	114	
267.93253	88	
268.10558	86	
268.87809	140	
269.89279	132	
269.98640	106	
270.80236	92	
270.84192	280	1+
271.13587	84	
271.48995	92	
271.93100	296	1+
274.06338	94	
275.07657	140	
275.94705	86	
276.08593	138	
277.09608	100	
277.12524	92	
277.48901	100	
277.90320	110	
278.08456	126	
278.24538	124	
279.25866	464	1+
279.91532	112	
280.22849	100	
280.26038	390	1+
281.04268	180	1+
282.79964	118	
283.92002	88	
284.12919	158	
285.04871	168	1+
286.91790	88	
287.27742	104	
289.04082	100	
289.88059	94	
290.91663	86	
291.82202	86	
292.05629	150	
292.07825	96	
293.96883	192	1+
294.27504	144	
294.87669	144	
295.01889	152	
295.24922	94	
296.32531	90	
297.18470	98	
299.09299	118	
299.14501	138	
299.86188	170	
301.01994	140	
301.06189	188	1+
301.14491	102	
301.85291	146	
302.09808	126	
302.95343	122	
304.21549	146	
305.26604	114	
306.79114	98	
306.86646	106	
306.88450	162	
307.28896	518	1+
307.88702	106	
308.92721	148	
310.34197	512	1+
310.82641	102	
312.16096	92	
317.86818	96	
318.09530	96	
318.42080	86	
318.59393	176	
320.25519	94	
320.61127	94	
320.81350	86	
320.92575	134	
321.01498	98	
321.21754	200	1+
322.14989	86	
322.31310	86	
322.91895	114	
323.01579	684	1+
324.28672	96	
324.89076	122	
326.15458	296	1+
326.80392	100	
328.18902	118	
328.81315	96	
329.86747	226	1+
336.32825	234	1+
336.95258	136	
337.83792	126	
339.07888	90	
339.10789	108	
339.22924	214	1+
339.34109	86	
341.03035	86	
341.35718	116	
342.27765	210	1+
342.78583	90	
343.11247	98	
343.34571	90	
344.31309	100	
344.82824	84	
345.20771	132	
345.40101	90	
346.23218	134	
346.81019	96	
348.12048	118	
349.11249	342	1+
349.31822	128	
351.11109	164	
354.20554	88	
357.05977	96	
357.21988	126	
358.20177	130	
358.36362	94	
360.06043	92	
362.40105	92	
363.09873	276	1+
363.30839	84	
363.36847	146	
364.32200	234	1+
END IONS

###FS:    #m/z: 340.93983 #charge 1+
###MS: 18
###MSMS: 19
BEGIN IONS
TITLE=Cmpd 13, +MS2(340.9398), 28.0-35.0eV, 0.4min #19
RTINSECONDS=22.778
SCANS=18-19
PEPMASS=340.93983	476902
CHARGE=1+
157.50433	106	
190.90059	104	
192.92565	96	
203.93064	90	
205.94441	108	
208.53908	102	
208.95747	142	
208.98987	88	
210.89906	102	
211.86486	84	
211.88801	90	
212.88323	242	1+
213.93909	2012	1+
215.88749	870	1+
215.93522	490	
217.88425	500	1+
219.87900	116	
221.11178	160	
221.89051	246	
222.95526	156	
222.97571	132	
223.95777	140	
224.95758	84	
224.97770	112	
226.88979	204	1+
226.94452	214	
227.83132	86	
229.95175	124	
231.40172	102	
231.94951	1738	1+
232.82230	100	
232.84221	92	
233.89731	360	
233.94617	484	1+
235.89281	224	1+
235.94828	108	
237.06611	140	
238.01942	100	
238.04264	92	
239.90205	254	1+
240.96508	92	
243.89474	286	1+
244.00718	90	
244.44284	90	
245.97476	306	1+
246.06557	140	
247.03724	84	
247.94032	120	
249.96031	204	
250.43229	94	
251.10312	92	
251.96218	98	
252.13755	102	
253.37717	86	
254.96580	450	1+
255.07422	332	1+
255.17516	124	
256.25831	86	
256.96338	402	1+
257.09320	140	
258.96336	152	
259.06719	92	
259.82872	178	1+
260.01653	318	1+
260.16089	100	
265.01585	144	
266.78973	190	1+
266.96848	242	1+
266.99562	126	
267.06526	102	
267.10107	90	
267.13465	172	
267.14954	94	
267.88440	96	
268.17475	154	
269.00024	114	
270.03928	86	
271.84028	214	1+
272.88485	152	
272.93277	368	
272.97748	218	
275.81300	106	
275.87696	130	
275.90308	92	
276.85481	110	
276.98681	128	
277.02094	84	
277.91682	86	
277.95315	118	
278.22395	92	
278.52724	126	
278.84905	100	
279.72924	86	
279.79389	156	
279.85467	164	
279.96495	310	1+
281.04812	150	
282.03901	176	1+
282.27587	234	
283.86114	92	
285.87474	162	1+
286.41883	90	
287.11319	114	
289.07632	140	
289.89939	88	
291.20786	94	
291.88304	172	
292.26367	130	
293.29409	102	
293.85534	148	
293.93831	90	
294.28139	88	
294.85627	118	
295.97163	206	
296.80482	96	
296.97240	508	1+
297.00519	108	
297.07820	216	1+
297.79413	124	
297.88385	118	
297.97695	352	1+
298.11412	204	1+
299.30987	158	
300.06107	108	
300.90939	102	
301.16359	366	1+
301.87199	94	
302.39154	86	
302.94264	106	
303.03449	104	
304.26272	84	
304.44277	96	
305.16756	102	
306.93303	88	
307.15450	86	
307.19118	88	
307.80159	162	
307.88773	168	
308.29085	184	
309.07562	246	1+
309.32440	98	
309.57182	84	
310.88053	104	
311.88125	142	
313.02605	166	
313.89527	90	
314.81553	90	
316.97340	140	
319.08693	112	
320.31243	114	
321.21812	124	
321.24713	86	
321.29348	118	
322.89983	118	
323.01401	124	
323.23758	332	1+
323.27078	88	
324.89933	124	
325.23416	120	
325.25608	132	
325.89057	114	
326.17336	332	1+
326.19187	134	
328.82909	86	
328.88817	116	
329.28716	138	
330.29596	118	
335.82644	94	
336.31819	246	1+
336.80143	160	
337.18446	86	
337.35595	102	
338.24056	86	
339.13775	84	
341.20308	230	1+
341.24418	100	
341.84672	88	
342.23267	110	
342.28943	106	
343.24184	100	
343.31378	90	
343.90779	98	
END IONS

###FS:    #m/z: 336.94498 #charge 1+
###MS: 18
###MSMS: 20
BEGIN IONS
TITLE=Cmpd 14, +MS2(336.9450), 28.0-35.0eV, 0.4min #20
RTINSECONDS=23.55
SCANS=18,20
PEPMASS=336.94498	121242
CHARGE=1+
145.45430	88	
150.12217	112	
151.35235	98	
189.86033	128	
194.05560	90	
194.90134	86	
205.19524	108	
209.02168	90	
211.94329	3190	1+
212.87921	142	
213.93953	1602	1+
214.02403	88	
214.10475	88	
214.89438	98	
215.88473	182	1+
215.93809	220	
217.54129	84	
223.97478	230	1+
224.17618	92	
226.15935	100	
226.22142	86	
228.50629	94	
229.95384	4274	1+
230.88970	540	1+
231.02694	88	
231.09367	88	1+
231.94939	1870	1+
232.50268	96	
232.84880	122	
232.88371	120	
233.04756	84	
233.89558	494	1+
233.94758	340	1+
234.07665	148	1+
237.89054	148	
238.89268	136	
239.89017	204	1+
239.95008	82	
240.42403	118	
243.55648	90	
245.44024	98	
245.94036	92	
245.99623	82	
246.11588	84	
246.17941	84	
246.44327	96	
246.98146	178	
247.08384	84	
247.96564	516	1+
248.02967	110	
248.58704	106	
248.90304	92	
248.95610	356	1+
249.04170	172	
249.96030	264	1+
250.14885	112	
250.67697	86	
250.94540	82	
251.40861	84	
251.95788	158	
252.17103	88	
252.97109	2388	1+
254.08742	102	
254.93711	92	
254.96949	710	1+
255.03984	92	
255.07245	350	
255.91640	104	
256.96572	252	
258.96420	86	
259.39507	110	
260.62894	110	
263.05500	122	
263.87670	106	
264.90694	100	
265.43005	176	
267.01585	110	
268.84867	82	
268.97270	92	
269.00780	86	
269.07962	104	
269.12078	244	1+
269.49719	98	
269.83471	228	1+
270.03505	84	
270.78768	168	1+
270.83603	184	1+
270.98166	212	
271.85547	202	1+
271.91380	82	
272.44149	82	
272.95670	92	
274.17528	92	
274.42719	82	
277.98833	96	
278.10239	90	
278.16279	108	
279.09559	302	1+
279.84371	94	
279.89366	88	
280.10087	292	1+
280.26443	208	
281.04849	148	
282.06503	84	
282.70921	98	
282.89263	88	
284.95137	106	
285.78204	82	
286.67457	112	
286.85258	112	
286.89044	86	
287.43770	88	
288.17730	82	
288.94383	146	
289.88653	86	
290.25302	86	
290.39751	86	
290.85423	106	
291.13461	84	
292.01997	100	
292.10363	402	1+
292.26916	84	
292.93772	146	
293.10863	294	1+
294.17702	100	
295.89692	126	
296.97480	98	
297.92823	92	
297.97327	170	
298.53497	90	
298.57895	88	
298.97825	86	
299.05513	370	1+
300.74331	84	
301.09897	92	
301.12242	192	
306.29879	94	
306.87970	104	
307.79801	152	
307.89296	148	
309.17422	100	
309.28687	90	
309.32395	128	
310.01158	100	
310.30894	170	
310.87792	128	
311.88376	88	
314.82650	88	
315.16133	128	
315.29953	92	
316.15694	116	
317.02423	82	
317.79205	112	
320.15853	140	
323.01628	82	
323.80001	82	
323.96015	96	
324.05750	98	
324.74253	94	
324.79454	98	
324.89041	216	
325.85170	94	
325.89083	98	
327.96077	90	
328.31916	116	
328.88346	214	1+
332.57413	88	
333.07025	350	1+
335.31368	86	
335.34206	120	
336.17227	156	1+
337.09125	140	
337.24917	142	
337.32678	160	
339.33647	130	
340.03531	106	
340.07841	200	1+
340.14635	102	
340.18490	142	
340.36682	84	
342.42902	106	
END IONS

###FS:    #m/z: 359.96089 #charge 1+
###MS: 18
###MSMS: 21
BEGIN IONS
TITLE=Cmpd 15, +MS2(359.9609), 28.0-35.0eV, 0.4min #21
RTINSECONDS=24.3225
SCANS=18,21
PEPMASS=359.96089	95068
CHARGE=1+
183.18935	106	
198.04942	112	
202.90423	288	1+
212.10879	132	
221.96149	198	
222.89662	100	
222.95367	1092	1+
223.89039	140	
224.94750	826	1+
226.94678	1458	1+
226.96812	280	1+
227.86888	112	
227.93185	208	
228.94139	1894	1+
233.95721	298	1+
234.65937	98	
235.11985	124	
236.00859	136	
240.93715	124	
240.96169	816	1+
241.89694	164	
241.94199	278	
242.19598	100	
242.91000	156	
242.95430	282	
243.08165	94	
244.95689	812	1+
246.95151	1364	
247.03348	94	
247.96994	110	
248.17823	94	
248.80067	168	
249.03870	98	
249.15912	94	
250.67311	96	
250.94817	178	
251.03144	156	
251.96844	136	
252.11977	170	
252.93939	104	
253.01923	102	
253.10072	92	
256.88191	92	
257.71701	94	
258.14176	188	
258.84374	154	
258.97458	446	
260.96752	870	1+
260.98921	180	
261.08693	116	
263.05073	94	
264.17330	92	
265.41804	102	
265.97728	114	
266.24517	118	
266.81109	122	
267.97268	234	
268.25643	96	
269.96837	110	
271.01978	92	
271.09946	154	
271.43329	102	
271.90564	248	1+
272.40474	160	1+
274.59217	120	
277.80250	144	
277.92128	112	
278.20753	92	
280.10837	122	
280.79322	128	
281.89306	136	
282.12053	138	
282.27776	146	
284.10201	100	
284.98772	128	
287.81489	228	1+
288.01869	106	
288.12717	110	
289.07850	106	
289.88042	96	
291.94352	104	
292.06056	244	1+
292.85854	140	
292.93264	116	
293.84903	152	
294.98969	94	
295.01734	214	
295.24672	92	
295.87277	238	1+
296.27523	106	
296.79933	158	
298.08508	106	
298.79887	184	
299.09301	116	
299.28433	94	
299.86354	130	
300.79914	158	1+
302.21700	110	
302.24432	110	
302.74807	96	
303.20123	134	
303.43791	146	
303.94228	132	
304.21783	128	
304.26061	106	
306.77896	102	
307.78758	252	
308.29531	430	1+
309.11578	120	
310.31286	112	
310.34267	154	
310.81745	96	
312.87980	98	
315.80351	94	
316.81094	256	1+
318.27317	148	
318.28845	132	
318.93083	160	
319.08096	116	
319.10694	106	
319.94119	104	
320.27243	92	
321.22884	100	
322.34717	178	
322.93102	162	1+
323.01291	756	1+
323.28598	96	
323.33003	100	
323.65034	96	
323.76527	118	
324.32194	94	
324.89576	178	
324.99720	124	
325.42695	92	
327.15299	114	
327.62094	100	
328.18828	120	
328.80990	232	1+
329.86953	262	1+
331.82006	102	
331.87530	108	
334.30631	122	
334.94945	150	
335.82650	104	
336.17307	92	
336.94274	440	1+
337.11638	256	
338.08700	94	
338.34195	144	
339.13319	98	
339.34580	104	
340.35404	144	
340.93941	126	
341.83421	128	
342.27598	150	
342.31639	134	
342.96396	100	
343.27866	124	
344.29395	122	
347.11756	300	1+
347.27114	94	
352.35598	148	
352.82320	118	1+
353.24977	94	
353.36275	106	
353.88747	106	
355.03938	106	
357.17216	198	1+
357.35777	102	
358.19720	138	
359.06109	92	
359.10340	100	
362.14614	96	
362.18631	106	
362.33649	106	
362.83731	186	1+
364.04585	216	1+
365.29006	96	
END IONS

###FS:    #m/z: 322.92925 #charge 1+
###MS: 22
###MSMS: 23
BEGIN IONS
TITLE=Cmpd 16, +MS2(322.9293), 28.0-35.0eV, 0.5min #23
RTINSECONDS=27.999
SCANS=22-23
PEPMASS=322.92925	1022856
CHARGE=1+
187.83540	100	
202.05097	92	
204.64404	92	
205.00965	114	
205.94787	302	1+
211.93800	78	
213.88376	76	
215.88520	130	
217.12666	84	
217.86200	80	
219.16957	140	
219.89825	82	
219.97303	82	
220.86275	140	
222.95334	610	1+
223.95845	400	1+
224.14670	80	
225.98689	102	
227.09820	90	
227.86766	96	
227.93144	80	
227.95897	126	
229.06509	78	
230.84799	138	
231.12044	146	
231.43150	82	
232.58745	98	
232.86200	86	
232.90378	90	
233.06329	100	
237.79239	80	
238.04386	214	1+
238.96206	88	
239.07886	134	
239.10524	132	
239.78783	106	
239.88343	80	
239.90428	78	
240.07764	104	
240.10821	88	
240.94006	1484	
240.95933	360	1+
241.94126	948	
242.94137	2730	1+
243.11013	82	
243.14648	98	
243.23270	90	
243.88509	154	
244.91489	154	
244.93951	856	1+
245.18664	82	
246.87917	90	
246.97754	176	
247.43306	86	
249.04076	136	
250.89609	140	
250.97489	76	
251.72038	116	
251.91157	102	
251.92859	84	
253.94598	84	
255.08611	78	
257.15825	90	
259.00988	100	
259.17363	100	
260.13148	78	
260.42279	82	
261.09400	152	
261.81356	80	
261.93673	92	
262.10580	84	
262.46926	90	
263.05802	218	
265.05511	154	
265.85268	104	
266.99557	392	1+
267.06499	80	
267.99990	320	1+
268.79490	192	1+
268.84914	84	
269.02474	118	
271.27662	142	
272.80812	142	
272.85065	204	1+
273.48222	102	
273.79310	158	
274.04500	78	
276.60019	96	
276.81651	104	
276.88592	82	
277.09055	86	
278.25266	80	
279.05806	88	
279.09005	802	1+
279.40892	78	
279.81976	94	
280.13964	112	
281.15073	82	
281.96777	82	
282.24857	78	
282.85428	92	
283.06779	108	
283.86506	114	
283.94692	108	
284.29081	574	1+
284.99921	92	
285.09634	84	
286.03890	136	
286.95701	84	
287.16111	78	
289.18102	78	
289.61945	82	
289.71568	94	
289.87761	286	1+
290.58152	80	
291.11626	124	
291.98364	80	
292.07755	78	
292.12215	86	
292.27346	78	
293.16391	86	
294.16963	86	
294.85790	122	
296.11486	80	
296.15070	90	
299.06086	252	1+
299.42244	78	
300.27513	90	
301.23528	106	
302.84633	78	
302.99627	86	
304.13249	98	
304.85422	78	
305.14816	82	
305.29212	78	
305.97697	96	
307.28689	760	1+
307.37204	90	
307.87446	104	
308.29202	542	1+
310.05045	114	
310.30705	480	1+
310.87947	146	
311.23972	80	
312.02110	98	
312.10458	76	
312.19579	106	
313.88392	136	
317.17771	100	
318.38591	92	
318.42532	82	
319.30438	88	
322.89679	120	
323.17053	100	
323.23522	484	1+
324.13594	190	
324.20355	204	
324.27787	78	
324.85204	116	
324.89254	124	
325.05708	86	
325.23804	102	
325.31422	144	
325.89704	96	
326.28960	78	
326.88592	100	
327.06588	76	
327.17477	92	
327.26337	96	
END IONS

###FS:    #m/z: 340.93972 #charge 1+
###MS: 22
###MSMS: 24
BEGIN IONS
TITLE=Cmpd 17, +MS2(340.9397), 28.0-35.0eV, 0.5min #24
RTINSECONDS=28.7715
SCANS=22,24
PEPMASS=340.93972	461788
CHARGE=1+
192.92249	212	1+
202.10489	92	
206.96062	86	
210.42297	80	
212.89032	274	1+
212.95274	98	
213.87600	90	
213.93807	1440	1+
214.87595	124	
215.88641	744	1+
217.88083	98	
217.94183	124	
218.88451	210	
223.55513	94	
224.00510	84	
227.10131	84	
228.94724	122	
230.88619	240	1+
231.94971	1292	1+
233.89733	514	1+
233.94884	280	1+
234.87900	100	
235.08013	138	
235.89319	184	
235.94822	224	1+
236.13749	120	
237.51220	84	
237.88641	160	
238.04955	200	1+
238.07080	92	
238.50291	104	
238.89128	142	
239.05273	242	1+
240.91370	82	
242.79569	140	
242.86326	86	
242.93732	132	
243.82556	196	1+
244.86346	112	
244.95251	160	
246.90663	102	
246.97684	208	1+
247.88531	92	
249.88249	92	
249.89920	100	
249.95966	274	
250.98590	92	
250.99089	86	
251.10071	126	
251.95713	122	
252.38088	104	
252.95614	106	
253.05648	92	
254.96580	764	1+
255.07197	138	
256.90787	220	1+
256.96073	474	1+
257.16318	94	
258.98215	88	
260.15704	92	
261.23784	92	
262.15536	90	
262.96227	146	
263.72263	104	
265.08311	90	
265.12210	84	
267.13236	236	
267.82389	86	
268.03322	88	
269.11553	174	
270.12377	98	
270.99896	106	
271.09550	88	
272.07880	92	
272.89592	94	
272.93261	176	
274.79562	86	
274.90023	86	
276.01223	86	
276.23091	82	
276.59573	92	
276.80465	82	
277.07489	128	
277.42787	82	
278.06637	118	
278.84309	86	
279.02422	114	
279.14449	84	
279.85927	226	
279.89446	92	
279.98410	86	
280.25947	218	
283.02510	182	1+
284.64047	80	
284.82538	124	
286.15713	92	
286.80204	156	1+
287.18818	82	
287.63764	98	
288.19394	98	
288.88586	94	
289.57361	102	
289.87981	258	1+
290.19260	84	
290.82116	90	
291.25626	94	
291.39865	96	
292.41380	94	
293.07165	90	
293.84903	146	
294.79546	104	
295.70028	88	
295.97068	120	
296.14885	88	
296.97087	364	1+
296.99556	122	
297.10055	108	
297.57660	92	
297.83176	92	
297.97371	314	1+
298.14338	100	
298.76196	92	
299.01656	88	
299.06656	152	
300.51770	162	
300.58162	86	
300.88612	86	
302.17286	414	
303.22466	118	
304.26847	166	
305.06237	84	
305.96364	94	
306.79215	166	
306.88080	268	1+
308.29778	168	
308.86987	92	
309.32253	148	
310.39985	86	
311.02725	178	
311.85906	146	
311.87642	400	1+
313.03743	114	
313.15779	80	
313.80781	124	
314.00793	86	
314.85888	306	1+
316.92832	80	
320.07524	90	
320.15705	128	
320.25076	86	
321.09505	90	
321.11724	84	
321.13045	224	1+
321.17111	144	
321.28694	86	
321.67839	82	
322.07058	92	
322.27372	84	
323.30616	142	
323.88623	300	1+
324.05723	100	
324.19865	90	
324.28923	142	
326.17303	272	1+
327.30546	92	
329.31683	96	
329.85630	120	
330.82943	86	
337.11947	86	
339.25304	98	
340.38852	126	
340.93793	90	
341.25359	128	
342.90365	128	
344.91277	108	
345.08820	84	
345.23713	82	
END IONS

###FS:    #m/z: 363.95558 #charge 1+
###MS: 22
###MSMS: 25
BEGIN IONS
TITLE=Cmpd 18, +MS2(363.9556), 28.0-35.0eV, 0.5min #25
RTINSECONDS=29.544
SCANS=22,25
PEPMASS=363.95558	240704
CHARGE=1+
189.86415	130	
191.85722	142	
191.93021	94	
194.01097	94	
197.95850	148	
205.94653	128	
207.87850	120	
209.94453	552	1+
210.88570	242	
212.87856	1104	1+
212.90067	146	
213.89504	94	
222.95207	948	1+
224.94743	1120	1+
224.96759	420	1+
225.88624	134	
226.88602	296	
226.94625	2802	1+
227.89128	558	1+
227.92735	216	
228.86476	98	
228.89393	394	1+
228.94127	3958	1+
230.84340	98	
230.88864	1902	1+
231.89907	120	
232.89319	148	
237.10349	106	
237.96835	102	
239.53373	100	
240.00585	114	
240.94476	216	
240.96259	398	1+
241.81811	106	
241.91706	98	
241.94324	854	1+
243.82617	188	1+
244.95662	2534	
245.71897	100	
245.94251	320	
246.90329	126	
246.95223	1922	1+
248.80157	150	
248.84378	96	
248.89763	744	1+
248.94568	110	
250.00869	94	
250.89562	112	
250.94810	236	
250.97194	158	
251.70842	96	
251.90370	136	1+
253.94858	114	
254.00132	104	
254.80968	116	
256.25465	96	
257.06100	96	
258.97430	154	
260.96650	438	1+
261.82941	184	1+
262.20904	188	
263.05173	110	
264.96852	316	1+
265.08800	150	
265.59820	98	
266.24517	118	
266.81000	130	
266.86803	136	
267.13184	130	
267.85014	162	
267.97173	244	
268.95633	118	
269.80094	94	
269.96731	440	1+
270.09074	200	1+
273.98692	206	1+
276.80817	124	
277.91379	124	
278.24345	354	1+
278.91866	102	
279.10409	184	
279.78904	510	1+
280.79167	432	1+
281.15308	124	
283.78692	144	
283.85215	438	1+
284.54948	98	
284.82279	122	
285.79211	270	
285.84441	276	
286.84478	172	
287.05762	268	1+
289.02732	124	
289.90170	94	
290.78515	120	
291.86415	96	
294.26879	106	
294.52352	94	
294.85344	192	
294.92972	150	
295.80833	194	1+
296.92622	214	1+
298.80075	252	
299.11959	112	
299.80793	144	
299.86425	124	
299.91142	252	1+
300.81893	130	
301.80409	112	
301.85950	416	1+
302.12570	102	
302.45775	106	
302.83801	130	
302.90340	136	
303.80630	284	
303.85504	738	1+
303.94502	162	
304.26458	154	
304.80261	196	
304.93469	152	
305.13413	132	
306.42747	94	
306.78894	138	
307.28594	274	
308.29412	116	
308.79416	116	
310.13135	286	1+
310.42169	104	
310.92800	94	
311.87054	262	1+
313.03251	100	
313.94498	104	
314.88699	100	
316.75322	102	
316.97184	114	
318.44721	106	
318.93411	124	
319.08064	164	
320.82290	180	
321.29575	112	
321.81711	224	
322.07231	96	
322.30861	144	
322.89586	94	
323.26706	106	
324.01867	182	
324.78669	104	
324.88886	224	1+
324.97737	118	
325.40471	94	
325.60838	94	
326.29882	148	
326.87604	128	
327.30104	94	
329.17103	130	
331.23267	166	
331.39224	96	
333.86714	100	
334.02656	94	
335.79499	318	1+
336.32819	120	
336.82764	182	
336.94917	224	
337.31572	134	
337.33706	138	
338.12593	106	
338.33929	112	
338.36714	96	
338.77154	138	
338.95171	124	
339.82277	202	
342.90893	150	
349.12426	138	
349.16905	190	1+
350.09946	96	
351.19851	124	
352.88483	132	1+
354.79344	174	1+
355.03795	112	
355.42452	100	
356.15656	96	
360.10822	102	
360.30106	98	
362.37063	122	
364.04173	102	
365.12325	144	
367.13242	238	1+
367.33366	142	
368.42254	156	
369.36832	144	
END IONS

###FS:    #m/z: 322.92924 #charge 1+
###MS: 26
###MSMS: 27
BEGIN IONS
TITLE=Cmpd 19, +MS2(322.9292), 28.0-35.0eV, 0.6min #27
RTINSECONDS=33.2165
SCANS=26-27
PEPMASS=322.92924	1092074
CHARGE=1+
52.12640	88	
73.61442	100	
75.24044	92	
140.47033	82	
192.89404	90	
196.88068	86	
197.46054	88	
204.00320	86	
205.94474	302	
207.97549	92	
208.88684	84	
210.05622	92	
210.89810	156	
212.89487	130	
214.87146	84	
217.87283	168	
221.00126	116	
221.06793	96	
221.94412	130	
222.07121	150	
222.87449	90	
222.94997	202	
223.91882	84	
223.96022	570	1+
225.94893	88	
226.14210	100	
227.92752	88	
227.95322	100	
228.02605	108	
228.90539	88	
230.96740	92	
231.12106	96	
231.14482	88	
231.52689	86	
233.89840	178	
235.12334	132	
238.04609	128	
238.22026	102	
238.94118	148	
238.95546	152	
239.07526	206	
240.07521	138	
240.93974	2496	
241.13662	114	
241.93854	5940	1+
242.82247	96	
242.94067	4198	1+
243.82314	86	
243.88280	186	
244.93855	1174	1+
245.11713	92	
245.41886	110	
245.90943	92	
246.17943	98	
246.97400	440	1+
247.39280	88	
248.03074	204	
248.98100	88	
250.97270	90	
251.92682	172	
252.84366	84	
255.10516	394	1+
255.67096	100	
257.84531	178	1+
260.82935	98	
261.83486	84	
261.87515	94	
261.90550	82	
262.17931	86	
262.88732	134	
263.98127	138	
265.05935	258	
265.85632	200	
266.68191	82	
266.86357	116	
267.17118	80	
268.25882	102	
268.59820	82	
268.95202	166	
269.04672	86	
269.79713	140	
269.95826	102	
271.80992	92	
271.98589	102	
272.13283	110	
272.90800	94	
273.57786	96	
273.79331	98	
273.92104	142	
274.04714	86	
274.06116	92	
274.08785	146	
274.79385	236	1+
274.92082	86	
276.12194	248	1+
276.84681	120	
276.85976	130	
278.18896	86	
279.09124	644	
280.03958	98	
280.09467	304	
280.13857	162	
281.19128	102	
281.79551	88	
283.06775	112	
284.04418	84	
284.12315	84	
284.29331	138	
285.26637	106	
285.29768	144	
286.29753	100	
286.90504	82	
287.91065	94	
289.88485	88	
290.05418	92	
290.85580	142	
291.44235	90	
291.76782	82	
291.80661	136	
292.86395	140	
292.90537	90	
293.43508	86	
293.84892	192	1+
293.98566	118	
294.88113	126	
299.85155	108	
300.87123	90	
301.11581	84	
301.87599	122	
302.88504	230	1+
303.82164	86	
303.86353	134	
304.02286	84	
305.10217	100	
305.87941	342	1+
306.27619	112	
306.88310	286	1+
307.79313	110	
308.29243	424	1+
308.88269	330	1+
309.04692	90	
309.25852	86	
309.80342	158	
309.86344	82	
310.27795	92	
310.31003	572	
310.81739	248	1+
310.98894	92	
312.02913	160	1+
312.09830	126	
312.15257	88	
312.79996	144	
314.87812	210	1+
314.94639	94	
316.40398	90	
316.43238	220	1+
317.60609	84	
318.29803	84	
319.33547	84	
320.05522	90	
320.09389	208	1+
320.16074	104	
321.42748	88	
321.88382	94	
322.31302	92	
323.19097	88	
323.23788	476	1+
323.31932	86	
324.89347	202	1+
325.13868	82	
326.88341	130	
327.12334	190	
END IONS

###FS:    #m/z: 363.95557 #charge 1+
###MS: 26
###MSMS: 28
BEGIN IONS
TITLE=Cmpd 20, +MS2(363.9556), 28.0-35.0eV, 0.6min #28
RTINSECONDS=33.9885
SCANS=26,28
PEPMASS=363.95557	200376
CHARGE=1+
139.91193	94	
182.86227	112	
189.86565	200	
191.85788	668	1+
196.88301	318	1+
200.44464	130	
202.92617	98	
205.94940	214	
207.87141	186	
207.97068	106	
208.94262	138	
209.94309	768	
210.88426	390	
211.88457	186	
211.93796	156	1+
212.87871	1922	1+
222.95003	1166	1+
224.89081	168	
224.94776	1558	1+
224.97332	122	
226.88640	110	
226.94634	3510	1+
226.97442	140	
227.89859	128	
227.92973	398	
228.89569	264	
228.94199	3102	1+
229.43547	104	
230.70006	108	
230.88910	2204	1+
231.16843	92	
231.92952	98	
232.88674	434	1+
233.96183	102	
234.09890	160	
234.87921	338	1+
235.11764	130	
238.90568	98	
240.94128	474	
240.96326	754	1+
241.93948	1662	1+
242.94318	1114	1+
243.04323	144	1+
243.88698	104	
244.95629	1996	1+
245.94140	278	
246.05950	124	
246.95201	2332	1+
248.89887	960	1+
249.42267	98	
249.80280	116	
251.03016	132	
251.90160	96	
251.94703	122	
252.07192	118	
253.16651	94	
253.83410	146	
253.99895	98	
254.11836	100	
254.56476	104	
255.00108	98	
259.44660	104	
259.96422	378	1+
260.44240	96	
260.96781	268	1+
261.94797	122	
262.00980	286	1+
262.10767	102	
262.12810	92	
262.62946	100	
263.10083	96	
263.22413	116	
263.97829	270	
265.86110	176	1+
265.97269	134	
266.78559	308	1+
266.81558	94	
267.15751	94	
267.24206	100	
267.97179	426	
268.53411	114	
268.95653	170	
268.97830	254	
269.49468	96	
269.57712	102	
269.96850	340	
270.09886	166	
271.92410	146	
272.85505	146	
273.91809	198	1+
275.92039	142	
276.85614	126	
276.92362	122	
278.83052	110	
278.91050	92	
278.95620	96	
280.79052	576	1+
280.82082	158	
283.79270	126	
283.84945	136	
283.86947	224	1+
284.79527	94	
284.82563	94	
285.84420	478	1+
286.94286	104	
287.90818	140	
288.41295	94	
288.45033	118	
289.87035	124	
289.93275	202	1+
290.78684	124	
290.91972	148	
291.86872	120	
292.18533	96	
292.88187	98	
292.93554	220	
293.05569	172	1+
293.45228	94	
293.77896	180	
294.40001	108	
294.42894	104	
294.90842	146	
296.14927	92	
296.92878	148	
298.08027	98	
298.80507	190	
299.79932	96	
300.64739	94	
300.87221	146	
301.79866	178	
301.86007	658	1+
302.24460	162	
302.79932	508	1+
303.80313	360	1+
303.85657	770	1+
305.12416	96	
305.29078	98	
305.83106	112	
306.12287	118	
306.35451	94	
306.43438	176	
306.88500	150	
307.11379	104	
307.28477	250	1+
307.88787	148	
309.03184	126	
310.87617	130	
311.00389	104	
311.87863	144	
313.93813	140	
314.81304	240	1+
315.25588	92	
315.27516	134	
316.80628	116	
318.87103	182	1+
320.07966	100	
320.91943	116	
320.97927	102	
321.42332	104	
321.81428	422	1+
323.14808	110	
323.93651	102	
324.02470	94	
324.09232	234	1+
324.80742	230	1+
324.89021	330	1+
325.77444	106	
326.87130	538	1+
329.17471	168	
329.30400	104	
330.33762	104	
331.82655	100	
334.31087	124	
336.42524	94	
336.94415	362	1+
339.82843	174	
341.17813	108	
342.90197	218	
345.70384	92	
346.27502	168	1+
348.11830	206	1+
349.31553	166	
350.33211	198	1+
357.86234	100	
360.33036	98	
361.93575	94	
364.36053	146	
365.32022	154	
367.13344	162	
367.20651	124	
367.32917	236	
367.34665	114	
367.37703	138	
368.16164	166	
369.34050	132	
END IONS

###FS:    #m/z: 359.96074 #charge 1+
###MS: 26
###MSMS: 29
BEGIN IONS
TITLE=Cmpd 21, +MS2(359.9607), 28.0-35.0eV, 0.6min #29
RTINSECONDS=34.7605
SCANS=26,29
PEPMASS=359.96074	92550
CHARGE=1+
70.83026	112	
193.09264	130	
197.95880	96	
202.11711	106	
206.94112	100	
207.94416	112	
209.94192	190	
216.06203	114	
216.85720	96	
219.07056	92	
219.46321	106	
222.95125	1406	1+
224.11911	112	
224.94805	1340	1+
224.96887	270	1+
226.05880	92	
226.88575	178	1+
226.94612	2414	1+
226.97210	134	
227.93043	220	
228.86561	144	
228.94170	2316	
229.22526	156	
230.13528	100	
231.88591	94	
233.00719	92	
233.07262	92	
233.09327	94	
233.96197	308	1+
235.11783	184	1+
235.98383	130	
236.97310	120	
238.96711	206	
240.00147	90	
240.82385	96	
240.94307	292	
240.96230	792	1+
241.94123	386	
242.17289	94	
242.82121	96	
242.90344	140	
242.95810	602	
243.61031	104	
243.94529	118	
244.95692	996	1+
245.19423	100	
245.93848	376	
246.95127	1076	1+
246.97461	172	1+
248.75620	96	
248.80206	196	
249.09406	146	
250.94869	98	
251.92955	206	1+
252.11582	114	
253.79629	140	
255.10378	126	
255.20575	116	
257.12391	116	
257.16149	120	
258.14053	150	
258.97130	286	
259.72960	106	
259.97283	122	
260.96952	536	1+
260.99097	104	
261.89140	100	
262.02798	148	
263.13140	104	
263.97800	158	
264.07527	146	
264.24901	112	
266.81337	306	1+
267.97529	224	
268.87002	106	
268.97007	360	1+
269.79520	152	
269.97521	212	1+
271.08150	158	1+
273.01317	94	
274.10870	228	1+
274.85805	166	
275.01150	92	
276.85271	132	
277.80633	112	
278.80051	188	
278.87756	104	
279.10539	108	
279.97045	136	
280.25968	112	
280.79295	386	1+
282.12708	98	
283.26235	102	
283.98375	124	
284.98447	98	
285.87664	102	
286.42678	98	
287.76877	100	
288.00842	98	
288.13232	110	
290.87063	124	
291.01059	92	
291.80285	186	
292.43503	92	
292.91852	94	
293.44158	118	
293.84832	100	
294.27751	130	
294.85959	342	1+
295.14896	156	
295.55099	92	
296.80888	158	
297.02193	94	
297.80178	778	1+
297.85442	94	
297.90181	102	
297.97909	172	
298.58161	184	
298.80222	558	1+
298.91066	98	
299.15896	94	
301.07296	126	
301.13185	164	1+
302.16294	92	
302.90241	222	1+
303.28418	94	
303.81227	120	
303.94476	160	1+
304.25840	94	
304.43830	98	
306.79112	252	1+
307.28455	162	
307.30742	108	
308.29431	546	1+
309.07945	94	
309.80911	316	
309.86408	190	
310.29755	104	
310.34327	128	
310.87545	100	
312.40673	90	
312.87078	188	1+
314.81338	94	
317.00981	130	
317.44630	116	
318.92726	246	1+
321.81874	134	
322.92454	158	
323.01624	616	1+
324.33984	92	
324.89406	130	
325.23398	96	
327.91445	96	
328.31402	128	
329.40171	92	
331.70308	104	
333.01542	96	
334.81729	142	
334.87782	98	
335.02577	114	
336.94286	494	1+
337.12120	170	
338.33903	120	
339.18114	218	1+
339.34108	128	
339.82448	118	
340.35677	140	
342.10413	134	
342.13607	98	
342.90354	96	
344.91035	94	
345.28241	98	
345.32534	140	
345.98269	92	
349.11329	134	
349.37202	100	
351.13859	92	
352.90303	96	
357.09817	92	
357.21949	218	
358.37234	122	
363.98058	100	
END IONS

###FS:    #m/z: 322.92920 #charge 1+
###MS: 30
###MSMS: 31
BEGIN IONS
TITLE=Cmpd 22, +MS2(322.9292), 28.0-35.0eV, 0.7min #31
RTINSECONDS=38.4565
SCANS=30-31
PEPMASS=322.92920	1101302
CHARGE=1+
73.49530	82	
139.34318	82	
187.93463	94	
192.89007	304	
196.88049	132	
197.06208	82	
197.86804	96	
198.88712	290	1+
199.43071	84	
205.94872	436	1+
207.11062	90	
207.97278	196	
207.98549	94	
210.89972	316	1+
211.14156	84	
212.15981	80	
212.87867	156	
212.89603	136	
213.08720	96	
213.87975	136	
215.88450	100	
217.03978	80	
220.05660	82	
220.86632	110	
220.95571	88	
221.06936	106	
221.94543	202	
222.01929	134	
222.95107	114	
223.11119	92	
223.93715	94	
223.95953	194	
224.96571	134	
225.15722	84	
225.51476	82	
227.93189	290	1+
228.04326	130	
229.03533	88	
230.88874	156	
231.89297	86	
232.85711	86	
233.04271	188	
233.89758	408	1+
233.91446	102	
234.18019	78	
236.38202	82	
237.05612	84	
238.07820	316	1+
238.93889	338	
239.14130	104	1+
239.78866	278	
240.18806	80	
240.88315	86	
240.94038	3092	
241.03156	80	
241.90943	96	
241.94075	2784	
242.70833	80	
242.94135	7822	1+
243.88122	178	
244.10449	158	
244.93910	1742	
245.08229	78	
246.82893	80	
246.97146	588	1+
248.42114	86	
248.82619	230	1+
248.90071	104	
249.94253	104	
250.94530	80	
252.11484	230	1+
252.24258	104	
253.08014	90	
254.92574	86	
255.10042	102	
257.79583	108	
258.05252	94	
260.16320	214	1+
261.85110	100	
262.07583	192	1+
262.97511	86	
263.25797	90	
263.82972	108	
263.84706	134	
263.97622	110	
265.01882	212	
266.24313	108	
267.00314	88	
268.81159	88	
268.86300	162	
268.95268	86	
269.00044	120	
269.79645	146	1+
269.83737	82	
272.13265	154	
272.84652	236	1+
272.87356	104	
272.94776	80	
274.65523	108	
275.05616	102	
275.80625	88	
275.92030	92	
276.84470	106	
276.97827	80	
278.44746	132	
279.09173	1286	1+
279.23681	78	
280.27470	90	
280.79163	116	
281.78964	78	
282.14970	80	
282.81130	98	
282.86829	190	1+
283.06998	114	
283.18811	84	
284.07333	82	
284.29110	648	
286.85106	156	1+
286.90822	136	1+
287.01534	80	
289.17068	118	
289.78871	116	
289.87959	160	
290.85615	104	
290.87680	204	
291.88304	106	
291.93740	80	
293.02202	248	1+
293.08231	90	
293.29414	82	
294.16617	126	
294.85721	86	
295.20084	78	
295.93713	80	
296.28822	94	
296.39389	96	
296.85903	92	
298.07836	94	
298.41795	106	
299.78189	226	1+
299.91530	104	
300.27294	84	
302.14328	202	1+
302.23874	102	
302.81687	118	
302.85107	78	
303.27225	80	
303.87837	100	
304.26198	130	
305.18222	78	
305.80025	102	
306.82335	80	
306.88324	592	1+
307.88680	388	1+
308.29490	224	
308.79897	90	
308.86071	238	1+
308.96275	96	
309.21985	118	
309.29597	134	
309.44858	110	
310.30883	374	1+
312.08415	90	
312.80338	264	1+
313.96746	78	
314.88299	112	
315.12109	82	
315.80939	228	1+
317.74231	88	
319.17448	338	1+
320.17811	254	1+
322.29953	134	
322.31599	80	
322.42315	86	
322.58210	90	
323.20257	206	1+
323.23606	434	1+
324.13198	86	
324.77336	88	
324.86208	88	
324.89118	554	1+
325.10713	100	
325.23037	120	
325.28985	186	1+
END IONS

###FS:    #m/z: 363.95540 #charge 1+
###MS: 30
###MSMS: 32
BEGIN IONS
TITLE=Cmpd 23, +MS2(363.9554), 28.0-35.0eV, 0.7min #32
RTINSECONDS=39.229
SCANS=30,32
PEPMASS=363.95540	171216
CHARGE=1+
180.07980	108	
189.86042	372	1+
191.85813	314	
196.89072	98	
205.94850	364	1+
207.87352	358	1+
209.94286	1078	1+
210.88355	370	
212.87868	2036	1+
215.89508	118	
222.95111	734	1+
224.94727	1634	1+
225.88028	148	
225.89833	144	
226.89941	146	
226.94633	3516	1+
226.97244	272	
227.92971	450	
228.89264	764	1+
228.94194	4452	1+
230.88691	3414	1+
231.06786	114	1+
233.88548	116	
234.88128	210	
235.11474	94	
238.51825	114	
238.94144	146	
240.94120	788	
240.96016	838	1+
241.83117	120	
241.94369	578	
242.14455	96	
242.94149	1818	1+
243.14006	226	1+
244.95581	2474	1+
245.07376	362	
245.54471	130	
245.81631	216	1+
245.83645	96	
245.91749	92	
245.94114	542	
246.95212	2168	1+
246.97465	518	1+
248.80521	140	
248.89751	1408	1+
249.94753	290	1+
251.80630	126	
251.89712	328	1+
251.93653	104	
252.10788	106	
252.44158	96	
253.08205	116	
253.84122	130	
254.83106	92	
255.97538	148	
257.40484	182	
258.79419	130	
258.84406	104	
258.85842	148	
259.08949	100	
260.46246	100	
260.83743	290	1+
260.96792	702	1+
263.66469	108	
263.79212	196	1+
264.81771	312	1+
265.90004	164	1+
265.97151	232	
266.24607	118	
266.81023	426	1+
266.85651	122	
267.13131	144	
267.78487	158	
267.85110	202	1+
267.97324	376	1+
268.95673	102	
269.80295	368	1+
269.96908	316	1+
270.82728	188	
274.81612	106	
274.97225	106	
275.85428	384	1+
277.11807	158	
278.02571	102	
278.05938	230	1+
278.84215	132	
279.81676	108	
279.85964	186	
280.25891	122	
280.79145	348	
280.90185	126	
280.92840	102	
281.25515	98	
281.79162	210	
281.85814	166	
281.98940	192	1+
282.79503	184	
282.85344	122	
283.03315	96	
283.78916	138	
283.85018	200	
284.05017	102	
284.78941	250	1+
284.82077	394	1+
284.85297	138	
284.91073	140	
285.09531	164	1+
285.84522	396	1+
287.41689	98	
288.05981	132	
288.98235	210	1+
290.02211	304	1+
290.79092	120	
290.92124	92	
292.78138	114	
292.81500	130	
292.83301	228	1+
292.85782	92	
292.93680	94	
296.80365	254	
296.86312	126	
297.80817	130	
298.80636	306	
299.80604	148	
299.86112	96	
300.92530	106	
301.79362	204	
301.85899	902	1+
302.74179	92	
302.80135	138	
302.88330	122	
302.94506	138	
303.20357	94	
303.79507	126	
303.80632	134	
303.85563	766	1+
303.90309	98	
303.94161	94	
304.27160	96	
304.44632	204	1+
305.38947	98	
305.80326	324	1+
305.92486	142	
306.27735	190	
307.00044	96	
307.28456	172	
307.30552	120	
307.90121	92	
307.92340	106	
307.95562	104	
308.29509	228	
309.12267	104	
309.29972	146	
309.92721	314	1+
310.30566	126	
310.99273	94	
311.85932	140	
311.87966	282	
313.88531	142	
314.81608	94	
314.86576	134	
315.31263	130	
315.93585	120	
316.80948	142	
318.12678	188	1+
318.93403	188	1+
321.81335	642	1+
322.31227	110	
324.21830	160	
324.82241	100	
324.88971	120	
325.87346	324	1+
325.89574	112	
326.29999	96	
326.46431	100	
327.93687	92	
328.29502	162	
329.37940	106	
329.87902	140	
331.20561	104	
334.87601	122	
335.79482	144	
336.94689	120	
337.89762	106	
338.87402	94	
340.82544	116	
340.94258	112	
346.91657	246	1+
347.30128	102	
348.36711	92	
348.75471	112	
349.12058	200	
349.31797	302	1+
350.02170	98	
350.84677	142	
352.88451	114	
355.77305	214	1+
357.04822	92	
358.70959	174	1+
360.19295	110	
360.28681	210	1+
361.78432	128	
365.31356	298	1+
366.77591	236	1+
367.33213	128	
368.42231	108	
368.83891	124	
369.20811	126	
END IONS

###FS:    #m/z: 336.94500 #charge 1+
###MS: 30
###MSMS: 33
BEGIN IONS
TITLE=Cmpd 24, +MS2(336.9450), 28.0-35.0eV, 0.7min #33
RTINSECONDS=40.001
SCANS=30,33
PEPMASS=336.94500	110582
CHARGE=1+
127.16030	106	
183.86566	100	
183.98120	92	
203.88419	86	
205.94942	324	
205.96925	118	
209.89072	120	
210.18803	84	
210.88670	204	
211.94374	2896	
212.87828	724	1+
212.94752	84	
213.93965	906	
215.88212	734	1+
215.93735	204	
217.93985	96	
218.83994	84	
220.52354	86	
221.92406	92	
222.88866	86	
222.95695	84	
223.96113	114	
223.97720	166	
225.89009	144	
227.42158	92	
228.89363	208	
229.92760	84	
229.95420	3282	
230.00470	90	
230.03435	184	1+
230.89071	1006	1+
231.88892	100	
231.95024	1586	1+
232.91197	86	
233.07083	100	
233.83530	98	
233.89774	530	1+
233.94990	360	1+
235.89883	136	
236.06080	88	
237.21863	106	
237.94564	104	
237.99135	92	
238.80232	248	1+
239.90886	86	
240.48692	84	
240.83157	102	
240.93629	142	
242.46567	96	
243.05301	88	
243.94545	88	
244.87915	94	
245.09777	106	
246.07137	100	
246.85797	94	
246.97645	288	
247.96394	642	
248.15236	86	
248.89947	454	1+
249.04080	140	
249.95525	138	
250.83032	356	1+
250.97107	90	
250.98958	112	
251.06790	110	
251.95765	102	
252.96939	2158	1+
253.84409	124	
253.90678	128	
254.78434	150	
254.96599	1146	1+
255.07469	108	
256.11413	86	
256.21314	112	
256.97061	170	
257.34262	86	
260.45015	150	1+
262.84670	192	1+
264.09740	94	
265.86411	128	
266.86064	160	
268.83970	182	
269.40383	104	
269.84380	146	
270.80633	304	1+
270.97934	292	
271.03069	92	
272.79063	336	1+
272.93038	106	
272.97574	206	
273.85833	136	
273.90572	156	
273.94549	86	
275.01602	102	
276.01447	102	
276.85932	476	1+
277.07137	210	
277.82739	356	1+
277.91058	102	
277.96487	290	1+
278.04107	204	
278.83321	262	1+
281.04926	206	
282.08165	92	
282.27575	94	
283.10985	252	1+
283.87860	96	
284.86906	186	
284.97615	86	
285.02383	154	
285.84801	178	
286.42625	104	
286.84899	478	1+
286.87241	124	
287.07145	132	
288.05791	88	
289.80997	100	
289.87443	122	
290.79464	138	1+
290.86218	112	
291.85338	86	
292.28160	96	
292.94013	154	
293.10842	86	
293.87399	164	
293.95054	186	1+
293.99364	140	
294.17895	246	1+
294.27615	136	
294.93191	118	
297.92134	84	
298.58770	96	
299.26963	92	
299.87309	170	
302.15902	82	
303.20907	84	
303.28678	98	
303.86034	92	
304.26655	222	1+
306.89174	194	1+
308.07655	88	
308.79470	84	
310.87119	206	
311.23536	102	
311.87064	96	
312.08400	124	
312.96027	84	
313.11008	88	
313.40143	92	
315.38298	86	
317.58869	92	
318.79607	256	1+
319.08469	112	
322.02874	104	
322.81371	98	
323.76942	100	
324.58557	90	
324.88921	222	1+
325.26602	84	
327.32768	98	
327.81304	172	
327.96455	86	
328.32173	94	
328.80353	86	
328.88806	106	
329.87159	338	1+
330.53454	102	
330.64628	92	
330.99240	90	
331.04367	98	
332.98809	88	
333.07042	120	
333.86953	134	
333.94114	94	
336.09654	100	
337.08358	108	
338.82538	214	1+
340.52983	106	
341.06950	108	
341.27346	86	
341.82031	108	
END IONS

###FS:    #m/z: 340.93979 #charge 1+
###MS: 34
###MSMS: 35
BEGIN IONS
TITLE=Cmpd 25, +MS2(340.9398), 28.0-35.0eV, 0.7min #35
RTINSECONDS=43.705
SCANS=34-35
PEPMASS=340.93979	486540
CHARGE=1+
58.78699	100	
192.92629	156	
196.88509	270	1+
203.04704	92	
205.94770	132	
207.97224	100	
208.94271	98	
208.95660	180	
210.98086	98	
211.94864	142	
212.87834	140	
213.88030	96	
213.93737	1552	1+
214.89311	168	
215.88643	974	1+
217.88275	332	1+
219.87641	132	
219.90025	136	
221.93866	100	
222.95511	526	1+
222.97744	132	
223.98144	126	
224.89673	110	
225.94811	194	1+
228.14802	114	
230.85251	116	
230.90033	144	
230.94409	90	
230.98722	100	
231.88789	304	1+
231.95019	1068	1+
232.00039	96	
233.89609	194	
233.94332	218	
234.89951	250	
235.86796	188	
235.89599	214	
235.94566	156	
237.06898	92	
239.90366	94	
240.42956	120	
240.45049	94	
240.83574	148	
240.96139	328	
241.08524	90	
241.87677	92	
243.87173	92	
243.89859	144	
243.96101	90	
244.03921	164	
245.15547	94	
245.96681	308	1+
246.67434	106	
247.02385	216	1+
247.91596	104	
248.94251	132	
249.06999	100	
249.96007	436	
250.94947	246	1+
250.98889	150	
251.14274	120	
251.92088	128	
252.79015	88	
252.88545	92	
253.23046	124	
254.96439	816	1+
255.07363	532	1+
256.80888	92	
256.91468	184	
256.96510	282	1+
258.08188	94	
258.84662	542	1+
258.88095	188	1+
263.17169	106	
265.23427	94	
265.91839	92	
267.13534	94	
267.84903	152	
267.87239	102	
267.99263	208	1+
268.83974	112	
268.95670	88	
269.07552	94	
269.79727	172	
270.79802	110	
271.84684	286	1+
272.84979	214	1+
272.93307	104	
273.79396	250	1+
274.87100	118	
276.12464	94	
276.85482	634	1+
279.04847	210	1+
279.27199	90	
279.84439	176	
279.96693	272	1+
280.84449	124	
281.86505	112	
281.95366	90	
282.02989	92	
282.05111	124	
282.27721	108	
282.89888	148	
283.10118	92	
283.78648	208	1+
284.13732	142	
284.80713	252	1+
284.87695	90	
285.02759	164	
285.21152	150	
285.96384	100	
286.80847	222	1+
286.86210	460	1+
288.41742	110	
289.78475	126	
289.81708	90	
290.86823	164	
290.91234	110	
291.92890	150	
292.43531	206	
292.51455	90	
292.81795	116	
292.85759	122	
293.30077	92	
293.84799	92	
295.01488	122	
295.97042	92	
296.02623	138	
296.15062	92	
296.93267	88	
296.97378	148	
297.85977	196	1+
297.91588	98	
297.98178	100	
298.78519	88	
299.04388	98	
299.08256	102	
300.15691	100	
300.92211	216	1+
302.17589	160	
302.41491	98	
302.86368	120	
303.94025	170	
304.29055	90	
304.88941	130	
305.78194	90	
305.93986	100	
306.01874	102	
306.79267	222	
306.86973	102	
307.75644	92	
307.79641	158	
307.88366	132	
308.29186	286	1+
308.87281	174	
309.81750	256	1+
310.82162	208	1+
311.07618	92	
311.37599	94	
311.87967	206	
313.02846	122	
318.87384	112	
321.81743	132	
322.16958	102	
324.28747	120	
324.97509	90	
325.08767	246	1+
326.17142	266	1+
326.89331	264	1+
328.18954	490	1+
328.81335	90	
328.88248	190	
329.17411	94	
329.86923	214	
329.88459	186	
330.81510	148	
330.88074	100	
331.00132	92	
332.89584	136	
335.31961	184	1+
335.57229	104	
336.97498	94	
338.35953	128	
340.18775	122	
342.13841	102	
342.90187	244	1+
343.97052	116	
346.17041	96	
END IONS

###FS:    #m/z: 336.94499 #charge 1+
###MS: 34
###MSMS: 36
BEGIN IONS
TITLE=Cmpd 26, +MS2(336.9450), 28.0-35.0eV, 0.8min #36
RTINSECONDS=44.4775
SCANS=34,36
PEPMASS=336.94499	127634
CHARGE=1+
88.22303	92	
191.46102	112	
192.84993	84	
197.86522	118	
210.88484	98	
211.94412	2740	1+
212.87668	242	
213.87964	190	
213.89454	84	
213.93906	1514	1+
215.88564	760	1+
215.93686	202	
217.38557	94	
217.88420	388	1+
217.95604	100	
218.50756	84	
222.06146	94	
222.89453	88	
223.96319	184	
224.10985	100	
224.97384	94	
227.89866	150	
227.92033	82	
228.89428	218	
229.89537	112	
229.90978	82	
229.95386	3040	1+
230.14698	116	
230.88712	1650	1+
230.91837	94	
231.94895	1334	1+
233.89848	516	1+
233.94343	414	1+
235.64810	106	
235.82613	128	
235.90340	90	
236.07965	152	
236.86711	88	
237.06088	154	
239.10243	92	
239.43109	90	
239.63810	106	
240.12700	134	
241.89022	82	
245.87135	84	
245.97278	466	1+
246.95059	128	
247.96424	936	1+
248.04101	214	1+
248.90169	342	1+
249.82702	690	1+
249.96058	198	1+
250.82800	554	1+
250.94722	106	
250.98206	102	
251.90739	98	
251.95614	212	
252.96958	1676	1+
253.83697	278	1+
254.93938	86	
254.96545	1164	1+
255.07307	630	1+
256.96503	190	
257.90671	204	1+
257.97019	118	
258.84516	372	
259.95119	86	
260.05199	92	
260.99139	96	
262.92338	134	
264.87567	104	
265.42211	98	
265.85446	110	
266.04463	84	
266.24497	82	
266.38936	86	
267.83947	146	
268.13966	108	
268.67058	84	
268.84123	350	
269.84246	166	
270.98158	542	
271.91702	88	
273.27921	86	
273.89621	82	
274.86047	150	
275.42300	94	
276.06722	90	
276.14535	106	
276.46752	96	
276.85612	156	
276.92290	102	
277.16064	84	
277.18788	82	
277.83932	168	
277.90480	86	
278.83794	144	
280.01687	98	
280.05200	90	
280.15318	86	
280.78900	176	1+
280.86742	210	1+
282.86307	130	
285.84901	180	
286.85047	204	
287.85119	200	
288.85261	156	
289.85358	394	1+
289.87732	204	
290.85594	320	1+
291.06097	100	
292.04641	88	
292.43638	140	
292.80466	134	
292.82959	84	
292.93051	86	
292.99293	182	1+
293.10494	270	
293.84717	100	
294.10780	130	
294.13601	84	
294.81466	82	
294.86283	208	1+
295.14164	84	
295.94134	100	
295.97193	204	
296.38970	86	
298.07981	98	
298.94544	122	
299.91827	122	
304.87460	112	
304.89266	88	
305.92695	102	
306.16544	84	
306.79217	174	
307.30923	202	1+
307.79418	98	
307.84792	114	
307.88576	176	
308.86583	266	1+
309.88574	86	
309.97819	88	
310.49281	96	
311.88354	206	
312.03004	132	
313.87150	242	1+
314.77883	94	
314.83004	136	
316.82005	120	
317.45103	84	
318.60710	86	
319.31320	100	
320.02598	96	
320.32763	94	
323.80737	82	
324.28028	84	
324.45479	90	
324.89269	334	1+
325.77717	92	
326.29806	100	
326.53547	88	
327.30342	82	
327.80690	174	1+
328.88682	116	
329.81771	116	
329.87586	124	
329.97697	98	
333.07056	316	1+
333.52843	102	
334.80327	92	
334.82839	86	
335.34078	132	1+
335.88418	116	
336.26549	94	
336.39582	100	
337.21415	82	
338.86769	142	
339.29150	102	
339.39547	82	
339.77159	96	
340.18768	84	
340.31228	94	
341.31905	152	
341.93153	108	
END IONS

###FS:    #m/z: 359.96081 #charge 1+
###MS: 34
###MSMS: 37
BEGIN IONS
TITLE=Cmpd 27, +MS2(359.9608), 28.0-35.0eV, 0.8min #37
RTINSECONDS=45.2495
SCANS=34,37
PEPMASS=359.96081	87996
CHARGE=1+
189.00270	90	
191.10682	230	
206.13449	98	
209.94350	668	1+
221.89067	376	1+
222.95200	1162	1+
224.89139	106	
224.94729	1448	1+
224.97533	184	1+
225.87244	94	
226.89307	118	
226.94714	2972	1+
226.97092	270	
227.08033	128	
227.12263	102	
227.92969	296	
228.94166	2514	1+
229.89279	174	
232.07640	94	
232.61927	94	
233.95871	106	
234.86543	158	
235.11870	156	1+
235.84900	108	
238.89753	130	
240.94021	1038	1+
240.96224	1022	1+
241.11359	140	
241.89787	248	
242.07845	110	
242.95859	644	1+
242.97673	102	
243.14225	128	
243.39333	106	
243.44911	90	
243.49926	94	
244.16423	98	
244.88744	110	
244.95681	1818	1+
245.93775	186	
246.95152	2038	1+
246.97435	206	1+
248.40194	114	
248.80418	112	
249.80375	100	
249.85339	92	
250.94742	224	
250.96836	166	
252.10518	146	
252.23671	102	
252.39104	98	
252.91727	150	
252.95373	148	
253.03801	94	
255.92037	108	
257.84348	392	1+
258.14219	140	
258.94664	104	
258.96826	104	
260.88943	136	
260.96775	1284	1+
261.99059	92	
262.80466	120	
263.05334	96	
263.51705	108	
263.82593	126	
263.97538	178	
264.81517	160	1+
265.01301	122	
265.08640	170	1+
265.42635	92	
265.85741	94	
265.87349	142	
266.15080	108	
266.81650	318	1+
266.85783	168	
267.97119	220	
268.96387	210	
269.91177	94	
269.95046	94	
271.96791	206	1+
274.92378	92	
275.06660	142	
275.16726	196	
275.46369	98	
275.51085	98	
275.85513	196	1+
276.74901	96	
276.81442	110	
276.92130	138	
277.80855	256	
278.52109	90	
278.79667	404	1+
278.99670	138	
279.11995	100	
279.66785	108	
279.86833	328	1+
280.01895	108	
280.79239	424	
282.91795	226	1+
283.52905	108	
283.78477	236	1+
283.84754	92	
284.42287	100	
284.87147	180	
285.14329	130	
285.98665	94	
287.93115	304	1+
292.26131	130	
292.80442	252	1+
293.12121	186	
295.01961	126	
295.42618	122	
295.92775	158	
296.60939	108	
296.80583	224	
296.84972	262	1+
297.16374	98	
297.81006	186	
297.92475	112	
298.42063	92	
298.56917	90	
298.80255	768	1+
298.95387	154	
299.66304	96	
301.78057	116	
303.66981	110	
303.80464	126	
305.05137	94	
306.27269	120	
306.28670	90	
306.79301	284	1+
307.28214	230	
308.10013	98	
308.28882	178	
308.79340	474	1+
308.87611	112	
309.92607	90	
310.85635	132	1+
310.87710	236	1+
313.89332	130	
314.85485	92	
316.81994	162	
316.85760	144	
316.92156	112	
316.99798	90	
317.07572	130	
317.87622	96	
318.81426	142	
321.21968	122	
321.45622	92	
321.81803	168	
322.26475	92	
322.28999	276	1+
322.33071	110	
323.01223	246	
323.10353	92	
323.46030	94	
324.01670	102	
325.89575	126	
326.39066	92	
328.63982	104	
328.88453	92	
330.87374	118	
331.86577	96	
335.88199	104	
336.94287	106	
337.11363	100	
337.88311	124	
338.79005	112	
340.24511	174	1+
340.94119	132	
341.13285	188	
341.69564	92	
342.90156	92	
345.62902	128	
347.32962	92	
350.35713	96	
354.75988	170	1+
358.19397	440	1+
358.90973	104	
359.70039	106	
360.85630	246	1+
362.71709	328	1+
363.10501	148	
363.16544	102	
363.90236	148	
364.04586	108	
364.78656	110	
END IONS

###FS:    #m/z: 340.93985 #charge 1+
###MS: 38
###MSMS: 39
BEGIN IONS
TITLE=Cmpd 28, +MS2(340.9398), 28.0-35.0eV, 0.8min #39
RTINSECONDS=48.93
SCANS=38-39
PEPMASS=340.93985	503182
CHARGE=1+
176.63786	106	
180.65057	120	
192.92384	144	
196.88496	122	
199.97072	88	
205.94970	138	
207.97675	112	
210.89953	128	
210.93930	146	
211.94181	84	
212.87703	156	
212.90087	154	
213.87765	144	
213.93823	1640	1+
215.88600	280	
215.93657	250	
216.88783	116	
217.88219	332	1+
220.94828	94	
223.96112	418	1+
225.16823	94	
226.86854	86	
226.94521	146	
227.66042	94	
228.95057	176	
230.88726	322	1+
230.90573	234	
231.95054	584	
232.94624	614	1+
233.09757	92	
233.89866	268	1+
234.15739	98	
235.21297	88	
235.79706	90	
235.89548	334	1+
237.92472	100	
238.04218	108	
238.94294	82	
239.78819	180	
239.85770	98	
239.93131	108	
240.83953	124	
240.93317	106	
240.96134	182	
241.94195	104	
242.39477	86	
242.86333	84	
242.93758	160	
243.82593	92	
246.06679	156	
246.97639	178	
247.13777	82	
248.85333	128	
248.90145	126	
248.96343	86	
249.89706	92	
249.95978	444	1+
250.14474	100	
250.46732	88	
250.99695	128	
251.22771	124	
254.79195	100	
254.86353	92	
254.93888	122	
254.96537	1058	1+
255.90466	92	
256.07697	210	1+
256.84357	204	1+
256.91399	126	
256.96364	152	
257.95710	86	
257.96753	92	
258.15614	176	1+
259.84880	260	1+
259.95531	216	
260.22437	96	
260.83875	338	1+
262.96869	102	
263.93982	94	
265.84053	96	
266.99474	82	
267.13415	178	
268.51789	94	
268.84672	112	
270.79909	128	
271.84217	252	1+
272.86582	116	
272.93827	142	
273.99006	106	
274.85297	236	1+
276.81750	122	
276.85553	854	1+
277.96561	110	
278.44103	92	
278.84508	164	
278.89403	90	
279.96469	172	
280.07032	92	
280.84571	112	
280.97156	92	
281.04401	112	
281.14002	98	
281.88984	94	
283.86745	136	
286.60572	96	
287.78981	138	
288.05660	90	
288.91168	86	
289.26214	98	
289.78972	244	1+
290.80638	94	
290.86408	136	
291.95436	84	
292.01531	110	
292.86775	148	
293.84577	122	
294.84993	108	
294.92412	86	
295.14869	98	
295.60174	86	
295.87194	174	
296.86610	164	
296.97948	116	
297.97640	312	
298.08311	84	
298.79868	128	
299.78210	142	
299.81750	84	
302.17139	270	1+
302.95114	100	
303.47070	90	
303.73459	114	
304.87755	86	
305.26375	98	
306.03767	88	
306.28305	442	1+
306.82563	88	
306.88285	118	
306.91820	98	
307.79386	160	
307.89034	136	
308.29339	416	1+
308.86160	92	
308.88470	120	
310.87573	134	
311.27906	82	
312.80796	116	
313.02852	102	
314.27364	82	
316.08703	84	
319.09889	106	
321.37680	88	
323.87804	88	
324.73161	94	
326.88906	124	
327.11990	110	
327.79753	118	
327.87027	126	
329.86764	82	
329.89368	114	
331.25398	90	
333.81085	90	
333.90725	84	
336.03792	104	
336.40023	100	
337.26116	96	
339.71236	98	
340.79273	82	
342.90172	100	
343.20719	126	
343.90861	110	
END IONS

###FS:    #m/z: 336.94510 #charge 1+
###MS: 38
###MSMS: 40
BEGIN IONS
TITLE=Cmpd 29, +MS2(336.9451), 28.0-35.0eV, 0.9min #40
RTINSECONDS=49.7025
SCANS=38,40
PEPMASS=336.94510	128618
CHARGE=1+
95.40246	88	
178.95121	90	
204.89169	106	
205.94801	412	1+
207.92089	94	
208.90103	106	
209.95484	78	
210.78290	80	
211.45385	88	
211.87897	82	
211.94257	3232	1+
212.87662	900	1+
212.89468	82	
213.93966	902	
214.87891	764	1+
215.93537	324	
223.96162	244	1+
225.88170	92	
227.05510	86	
227.89196	90	
228.07033	86	
228.86826	78	
228.89587	176	
229.95409	3068	1+
230.88817	626	1+
231.95032	1250	1+
232.82559	178	
232.84940	116	
233.83014	80	
233.94709	240	
235.08051	102	
235.12059	84	
235.47655	100	
235.89364	92	
239.94838	84	
240.52460	86	
240.83046	146	
242.89144	222	1+
245.13244	100	
246.65737	80	
247.96481	986	
248.81438	90	
248.84910	90	
248.90098	448	1+
249.96150	176	
250.83225	264	1+
250.96657	96	
251.03488	84	
251.65991	108	
251.93181	194	
252.22902	86	
252.96963	1404	1+
253.08764	90	
253.21490	120	1+
253.42185	102	
253.90821	204	1+
254.96602	710	1+
255.07131	416	
256.04213	90	
256.26233	90	
256.96798	110	
257.62420	90	
257.85647	82	
258.84882	146	
258.93849	84	
258.96194	144	
259.85379	80	
259.91272	132	
260.62851	88	
260.85189	178	
260.91814	90	
261.82668	132	
262.03998	90	
262.09183	92	
262.13684	128	
262.64074	80	
263.18035	82	
264.05728	82	
264.26704	86	
264.84526	202	1+
265.79858	120	
266.03652	92	
267.06066	90	
267.45441	104	
268.23812	82	
268.84318	166	
269.34735	88	
269.84124	216	
269.88995	90	
270.84609	138	
271.92915	88	
272.84386	100	
272.97818	158	
273.93558	80	
274.15306	80	
275.79748	212	1+
275.84246	160	
275.85896	156	
276.85452	122	
277.84068	80	
277.86184	110	
277.97151	236	1+
278.83672	120	
279.83241	114	
280.86213	114	
281.04865	116	
281.67940	110	
282.85698	236	1+
283.40111	94	
284.10015	108	
285.85014	144	
286.24618	86	
286.42684	114	
286.85134	546	1+
287.92892	86	
289.85580	88	
289.90362	104	
290.84757	120	
290.86329	86	
290.88111	82	
291.24320	90	
293.10448	216	
293.99348	194	1+
294.10426	100	
294.16136	80	
295.85884	108	
295.91389	82	
296.85463	100	
298.30997	82	
298.88481	88	
299.05838	82	
300.15378	106	
301.28452	78	
302.85724	112	
303.89446	100	
303.95868	78	
305.13279	88	
305.83076	88	
305.92498	84	
306.81863	164	1+
306.89262	214	1+
307.78560	100	
308.29034	94	
309.87189	100	
310.83502	84	
310.87254	124	
311.33943	106	
313.02737	82	
313.89032	110	
315.41742	96	
318.08139	88	
318.77147	90	
318.87235	88	
319.85080	80	
321.27778	212	1+
321.42550	84	
321.86797	106	
324.64985	80	
325.27389	92	
327.62790	90	
327.95887	92	
328.18656	154	
328.29948	102	
328.94924	92	
329.88304	214	1+
330.18423	86	
330.21316	92	
334.34284	80	
335.78306	94	
335.97265	82	
336.31884	86	
337.01313	80	
337.18253	124	
337.35870	78	
338.30689	220	1+
341.18970	88	
END IONS

###FS:    #m/z: 359.96079 #charge 1+
###MS: 38
###MSMS: 41
BEGIN IONS
TITLE=Cmpd 30, +MS2(359.9608), 28.0-35.0eV, 0.9min #41
RTINSECONDS=50.4745
SCANS=38,41
PEPMASS=359.96079	94908
CHARGE=1+
189.86040	94	
205.94866	136	
207.22728	90	
209.94172	310	
214.01328	98	
218.89269	90	
221.88960	82	
222.95171	932	1+
223.89100	148	
224.09026	168	1+
224.94707	974	1+
226.94597	2090	1+
226.97071	136	
228.44686	94	
228.94195	1786	1+
231.93081	88	
232.09706	82	
233.96017	168	
235.11851	138	
239.42362	108	
240.94044	522	
240.96189	796	1+
241.42855	90	
241.94405	520	
242.71231	90	
242.91498	98	
242.95791	464	1+
244.87675	92	
244.95690	970	
245.94245	186	
246.04859	86	
246.80598	104	
246.95236	1096	
247.52408	88	
247.80683	82	
247.97818	82	
249.12881	92	
250.08058	168	
251.04368	242	1+
251.93817	98	
251.97456	106	
253.87564	120	
255.09705	132	
255.80854	82	
258.14294	180	
258.84431	122	
258.87527	84	
258.97223	512	
259.08630	90	
259.09752	120	
260.86997	104	
260.96736	656	1+
261.01968	84	
262.11778	108	
264.50878	86	
264.61458	88	
265.05821	90	
265.81373	442	1+
266.07259	82	
268.90238	90	
268.95801	282	1+
268.97158	84	
270.80191	244	1+
272.12355	84	
275.10105	82	
275.13942	94	
276.81382	136	
276.85995	152	
276.87981	82	
277.04728	82	
277.80228	90	
278.45737	96	
278.85320	94	
279.79834	88	
280.10853	108	
280.79146	658	1+
280.81074	102	
280.97507	98	
282.27390	196	
283.98051	86	
284.48723	106	
284.82413	130	
284.92638	84	
285.13374	88	
285.27055	94	
285.79540	114	
286.18619	92	
286.38732	86	
286.85479	86	
287.48366	98	
288.80460	108	
290.14859	82	
290.79018	178	1+
290.86798	84	
291.89751	92	
291.93844	144	
292.46250	88	
293.16028	120	
293.84856	122	
293.87328	142	
293.94261	96	
294.27807	190	
294.91665	268	1+
296.08291	102	
296.36419	110	
296.80992	112	
297.79604	118	
297.80967	132	
297.90727	88	
298.43135	100	
298.80187	932	1+
298.85196	108	
299.13338	88	
299.87439	120	
301.08205	130	
301.85160	100	
302.88339	106	
303.19694	94	
303.25274	98	
303.33173	98	
304.92484	86	
306.79434	218	
306.87913	314	1+
306.89429	92	
307.22350	146	
307.28306	168	
307.30097	120	
308.29001	94	
309.80232	136	
309.86743	114	
311.88238	156	
313.44978	106	
316.81841	174	
316.93406	122	
318.93155	96	
319.82284	138	
321.92284	86	
322.92267	182	
323.01873	140	
324.08137	100	
325.14342	90	
329.87688	90	
330.16867	86	
336.36436	98	
336.90062	96	
336.94471	342	1+
337.28285	120	
337.83375	168	
339.33679	118	
339.34848	102	
339.43393	96	
340.16543	148	
340.94150	186	
342.52250	90	
342.90290	122	
344.18823	134	
345.62927	104	
347.24043	90	
348.15401	128	
351.24443	98	
352.88254	88	
354.21945	84	
356.42294	82	
358.77334	88	
359.19385	82	
359.84705	150	
363.18428	86	
364.90634	82	
END IONS

###FS:    #m/z: 322.92947 #charge 1+
###MS: 42
###MSMS: 43
BEGIN IONS
TITLE=Cmpd 31, +MS2(322.9295), 28.0-35.0eV, 0.9min #43
RTINSECONDS=54.1585
SCANS=42-43
PEPMASS=322.92947	955306
CHARGE=1+
67.37330	78	
192.88716	234	
196.86085	76	
198.14631	88	
205.94420	592	1+
205.96830	326	1+
206.94541	402	1+
209.12646	152	
210.89935	100	
212.90181	156	
213.88022	76	
213.89824	82	
218.85438	86	
219.02710	92	
220.86608	80	
221.94419	138	
221.96695	152	
222.95228	94	
223.95976	930	1+
225.80604	88	
226.90185	80	
227.03133	92	
227.93475	160	
228.83885	76	
230.88982	154	
230.90773	82	
232.90420	78	
233.92090	86	
233.98084	86	
234.08452	84	
237.07522	78	
237.86412	82	
238.37223	88	
238.89179	76	
238.93668	212	
239.07829	346	1+
239.78365	132	
240.79134	108	
240.94083	3656	
241.21040	98	
241.39996	88	
241.88270	84	
241.94141	3352	
241.99218	82	
242.79813	128	1+
242.81843	250	1+
242.94132	10928	1+
244.91330	96	
244.93915	2772	1+
245.89463	94	
246.15828	112	
246.43182	104	
246.87338	76	
246.97660	298	
247.38869	92	
249.22786	142	
250.46714	84	
250.94940	86	
251.91496	94	
252.04895	76	
252.84173	88	
253.34570	98	
253.83101	126	
253.92452	88	
254.49419	88	
254.92343	100	
255.80055	144	
256.56902	102	
257.02003	76	
258.00694	102	
258.83460	124	
259.05732	76	
259.67447	102	
261.45803	106	
261.97687	82	
262.82467	76	
263.38762	90	
263.93594	92	
263.98078	140	1+
264.05754	86	
265.22814	98	
265.85807	222	1+
265.97463	86	
266.03085	76	
266.14680	86	
266.24485	94	
266.83983	84	
266.96073	84	
267.05707	84	
267.88434	76	
268.95681	356	1+
269.00375	78	
269.37558	80	
269.79890	88	
271.02700	86	
271.27958	102	
271.77734	96	
271.86214	88	
273.25100	106	
273.85523	100	
274.80921	308	1+
274.84723	94	
276.34062	82	
276.86900	82	
278.10285	82	
278.25656	84	
278.51502	92	
278.85726	76	
279.09050	1150	1+
279.92845	80	
280.21626	100	
281.85214	114	1+
281.97207	108	
282.27662	122	
282.36208	96	
283.06354	300	1+
283.78757	248	1+
283.96564	118	
284.29244	460	1+
285.19998	78	
285.86735	176	1+
287.36905	86	
287.86533	304	1+
288.03769	92	
289.78770	124	
290.15418	218	1+
290.87023	84	
290.89561	94	
291.00036	78	
291.78658	78	
291.80486	78	
291.99630	84	
292.25636	108	
292.79605	92	
294.27358	76	
295.05512	80	
296.85906	116	
298.84668	100	
298.91914	90	
299.78150	84	
300.86033	76	
301.23342	78	
301.25458	76	
301.37840	96	
301.86009	164	
302.94379	190	1+
304.81552	80	
305.25305	100	
305.87254	80	
306.27750	82	
306.88637	136	
307.17339	82	
307.29144	144	
307.30731	80	
307.76594	92	
307.80007	132	
307.88827	174	
308.29128	606	1+
308.80081	88	
308.89863	108	
309.11853	92	
309.80288	78	
310.18788	102	
310.30768	356	1+
310.41652	106	
310.81919	192	1+
310.86332	192	1+
313.86434	86	
317.94317	76	
318.85083	84	
320.74528	78	
322.89567	84	
323.23450	144	
323.88442	402	1+
324.11004	80	
326.89915	82	
328.19252	98	
END IONS

###FS:    #m/z: 340.93993 #charge 1+
###MS: 42
###MSMS: 44
BEGIN IONS
TITLE=Cmpd 32, +MS2(340.9399), 28.0-35.0eV, 0.9min #44
RTINSECONDS=54.9305
SCANS=42,44
PEPMASS=340.93993	372416
CHARGE=1+
189.86295	150	
204.90416	112	
205.94768	104	
208.88993	80	
210.10086	96	
210.90029	176	
210.93449	84	
212.87695	134	
213.88193	96	
213.89776	120	
213.93952	698	1+
214.89329	156	
215.88641	694	
215.93807	254	
217.88508	242	
218.20366	124	
221.58960	106	
222.55772	96	
223.95803	126	
224.97539	108	
229.02999	90	
229.94361	80	
230.88866	186	
231.94830	764	1+
232.89284	78	
233.07290	146	1+
233.83027	140	
233.89711	468	1+
235.38784	110	
235.86307	92	
235.89384	108	
237.06610	78	
238.88981	210	1+
239.78750	102	
239.91401	80	
239.94797	76	
240.23527	88	
240.83471	186	
241.96659	100	
242.94144	120	
242.97635	90	
243.63701	102	
244.44485	88	
244.94191	86	
245.90204	96	
246.44536	100	
246.83094	80	
246.97690	224	
247.07431	82	
248.03447	92	
248.86310	104	
248.89842	268	1+
248.94002	92	
249.00407	84	
249.95597	334	1+
250.79917	92	
251.93239	92	
252.22692	84	
253.48448	100	
254.96551	496	1+
254.99892	96	
255.07892	142	
256.03437	86	
256.26464	96	
256.83057	92	
256.90831	290	1+
256.95866	84	
257.60054	102	
257.84434	450	1+
257.96233	164	
258.55564	86	
258.76108	94	
258.80222	86	
258.84432	278	1+
258.87018	118	
258.96250	80	
258.99410	86	
260.33548	88	
260.84077	374	1+
261.47585	86	
264.07366	96	
265.83044	84	
266.24495	92	
266.80008	88	
266.98659	80	
268.14151	88	
268.83810	142	
269.08147	86	
269.95389	104	
271.90627	80	
272.93315	130	
273.79522	234	1+
274.93037	80	
274.98360	228	1+
275.84752	88	
276.22633	90	
276.85817	430	1+
278.84001	156	
278.86001	264	
279.85299	158	1+
280.86859	108	
280.91972	82	
281.04832	138	
281.79285	80	
282.60992	88	
282.85558	200	
283.02282	102	
284.07367	106	
284.99682	100	
286.40192	92	
286.66802	84	
286.86062	208	1+
286.88039	96	
287.81073	86	
288.92807	94	
289.01816	88	
289.78779	168	
290.85969	92	
290.87687	144	
293.86569	150	1+
293.88155	104	
294.37635	80	
294.43934	86	
294.79769	118	
295.89121	76	
296.85817	278	1+
296.93071	102	
297.08332	218	1+
298.01725	110	
298.31201	80	
298.91907	78	
299.50529	92	
299.87096	296	1+
302.04689	92	
302.17776	140	
302.88820	90	
304.45784	90	
305.25973	96	
306.27723	88	
306.73512	78	
306.88646	90	
307.30953	104	
307.79937	124	
308.29157	106	
308.34359	90	
308.66539	86	
309.29742	148	
310.03642	94	
310.87777	104	
311.86193	194	
314.81995	108	
316.91941	84	
318.89671	110	
320.23403	96	
322.42763	100	
323.29517	86	
324.30117	90	
324.90440	206	
326.17496	242	1+
327.89119	86	
327.91914	82	
328.81367	82	
330.36950	100	
333.88497	100	
334.31465	142	
335.72302	88	
336.03585	90	
336.97054	76	
338.26792	88	
338.87906	108	
341.90520	168	1+
342.96802	102	
345.46252	86	
END IONS

###FS:    #m/z: 363.95566 #charge 1+
###MS: 42
###MSMS: 45
BEGIN IONS
TITLE=Cmpd 33, +MS2(363.9557), 28.0-35.0eV, 1.0min #45
RTINSECONDS=55.7025
SCANS=42,45
PEPMASS=363.95566	142708
CHARGE=1+
69.65092	102	
189.86265	300	
191.85916	316	
193.85366	104	
195.89696	92	
206.84399	90	
207.87860	286	1+
209.94199	760	1+
210.88392	110	
210.89755	152	
211.04145	92	
212.87714	1022	1+
214.89070	138	
214.90521	90	
222.95002	992	1+
223.84180	88	
224.88643	104	
224.94739	1944	1+
224.97418	98	
225.39105	88	
225.88920	278	1+
225.89962	146	
226.94674	2968	1+
226.96870	146	
227.92629	134	
228.89284	270	
228.94189	3526	1+
230.68132	110	
230.88871	2338	1+
232.88446	412	1+
233.01290	88	
234.14111	202	
234.87992	234	
234.93421	106	
234.99245	96	
235.11871	88	
236.96185	88	
237.01471	86	
237.50273	88	
238.12559	94	
239.79207	88	
240.13477	86	
240.83246	144	
240.94043	656	
240.96143	500	
241.84125	86	
241.93885	3378	1+
242.43314	98	
242.55356	98	
242.94019	2138	1+
242.95763	498	
244.84024	88	
244.94009	438	
244.95600	1972	1+
245.07279	192	
245.43789	100	
245.91110	190	1+
245.94712	1892	1+
246.85065	288	1+
246.95191	1550	1+
246.97503	152	
247.80959	130	
248.79901	356	1+
248.89784	474	1+
248.95358	104	
249.79785	310	1+
250.23704	86	
250.89341	300	1+
250.94664	182	1+
251.11215	124	
252.10404	88	
253.90229	228	1+
254.94011	90	
256.90334	114	
257.90627	90	
258.84296	264	1+
258.97123	148	
259.43897	86	
260.83111	104	
260.89045	112	
260.96894	206	1+
261.84465	106	
262.84280	148	
263.82603	130	
266.81291	586	1+
267.97203	148	
268.81088	300	
268.84375	308	1+
268.96045	706	1+
269.57109	102	
269.80863	126	
269.86563	86	
269.91991	114	
269.96635	426	1+
270.83345	236	1+
270.86707	172	
271.79882	98	
273.91902	100	
276.85686	104	
278.80271	264	1+
278.85168	100	
280.64388	108	
280.79234	300	
280.92986	100	
281.79237	188	
281.85330	132	
282.11634	92	
282.78699	382	1+
283.78902	260	1+
283.84986	140	
283.90952	196	1+
285.80343	124	
285.84534	322	
286.00131	86	
286.82003	98	
287.34813	98	
289.40868	112	
290.86350	142	
292.86092	162	1+
292.94039	130	
293.06388	96	
293.11365	108	
293.43342	90	
296.19697	88	
296.80718	338	1+
296.93274	114	
298.16712	98	
298.80396	938	1+
299.87370	136	
300.67923	88	
301.11980	108	
301.80143	244	1+
301.86156	478	1+
302.50456	98	
302.94295	266	1+
303.80430	298	1+
303.82513	158	
303.85868	492	1+
303.90080	100	
305.81344	88	
306.43444	110	
306.78921	88	
306.89265	172	1+
307.13318	88	
307.16974	86	
307.30561	96	
307.44123	94	
307.83538	124	
308.29162	300	
308.87644	142	
309.15231	100	
309.52894	110	
310.76365	96	
310.87764	286	1+
312.94498	98	
314.87989	94	
315.91038	94	
316.81571	314	1+
317.93762	136	
318.94333	96	
319.82516	220	
319.87303	228	1+
320.28812	92	
321.81872	278	
322.81783	118	
324.89592	108	
325.44895	98	
325.89560	124	
326.81144	142	
326.87399	362	1+
328.80449	86	
329.86888	128	
330.17528	88	
332.40588	172	
332.83147	92	
335.25051	106	
335.96132	94	
336.90174	166	1+
336.94258	220	
337.94936	128	
339.83608	128	
343.27009	158	
343.84406	90	
344.26338	116	
344.83069	100	
345.20455	110	
347.41427	96	
348.33163	96	
350.34800	92	
351.99977	92	
352.88657	166	
355.41747	96	
356.70894	88	
358.06510	128	
361.77005	88	
362.24073	104	
362.41026	88	
367.33078	108	
END IONS

###FS:    #m/z: 322.92917 #charge 1+
###MS: 46
###MSMS: 47
BEGIN IONS
TITLE=Cmpd 34, +MS2(322.9292), 28.0-35.0eV, 1.0min #47
RTINSECONDS=59.3825
SCANS=46-47
PEPMASS=322.92917	1022340
CHARGE=1+
51.03036	86	
191.06695	92	
192.88794	152	
196.01552	86	
196.93290	80	
197.45896	84	
199.93727	84	
201.10244	94	
205.94749	332	
207.97119	76	
207.99232	80	
209.12394	152	
209.94946	102	
210.89745	78	
210.90925	78	
212.89210	84	
212.93854	92	
214.89304	92	
216.95318	80	
221.94796	92	
222.88564	86	
222.94660	280	
222.97739	98	
223.95888	450	
225.86252	136	
227.81819	92	
227.89158	106	
227.92905	224	
227.94419	190	1+
229.51703	84	
230.89118	84	
233.90712	80	
237.70881	106	
237.90771	80	
238.24704	84	
238.93981	198	
238.96875	76	
239.07874	378	
239.51650	82	
239.82178	254	1+
239.91071	76	
239.95760	88	
240.02600	88	
240.93965	4106	
240.96829	172	1+
241.91517	90	
241.94200	3306	
241.99543	186	1+
242.88056	76	
242.94124	10370	1+
243.20516	156	1+
243.82953	76	
244.12796	82	
244.51586	82	
244.81916	384	1+
244.93902	2992	1+
246.97574	504	1+
247.84982	90	
248.85366	122	
248.97573	98	
249.43457	92	
249.84600	80	
249.90528	110	
250.10382	86	
250.89989	88	
251.33288	76	
252.78894	190	
252.92442	210	
253.03332	76	
253.79883	106	
253.99914	98	
254.57450	78	
254.90599	90	
255.10392	76	
256.88372	98	
258.82799	116	
258.84948	86	
258.91878	90	
259.11074	96	
260.15902	92	
260.37925	76	
261.83075	92	
262.30458	86	
262.83074	206	
262.97257	88	
263.83073	134	
263.92367	94	
264.27106	80	
264.82683	114	
264.89830	78	
265.26391	78	
266.04335	110	
266.93061	82	
266.96239	138	
267.10292	100	
267.79120	86	
267.89827	92	
268.17168	76	
269.60737	88	
269.79689	76	
270.79837	178	
271.84514	418	1+
272.84734	286	1+
274.54741	100	
274.61657	82	
275.80881	120	
276.39189	104	
277.05330	80	
279.09107	398	
279.13165	96	
279.82271	124	
279.90783	102	
280.09186	288	
282.86315	268	1+
283.40318	92	
283.78703	120	
284.07318	80	
284.29099	384	1+
284.79249	126	1+
284.82284	122	
285.85493	272	1+
287.04859	78	
287.87151	152	
288.10220	96	
288.85004	184	1+
289.15867	112	
289.89730	80	
290.88050	78	
290.97510	92	
291.80857	112	
292.17434	84	
293.04311	182	
298.83191	78	
298.96532	104	
299.80746	208	1+
299.86032	196	1+
300.07758	80	
301.23743	80	
302.88101	322	1+
303.24408	78	
305.87841	320	1+
305.95931	96	
306.41926	114	
306.88149	266	1+
307.15446	82	
307.28590	76	
307.90804	104	
308.28878	180	
308.88176	108	
309.29220	120	
309.86604	112	
310.30741	178	
310.91922	88	
311.88775	112	
312.34324	88	
313.80021	118	
314.79496	100	
317.84060	90	
319.88632	82	
319.93627	132	
321.42560	86	
321.88898	96	
322.27357	78	
323.71654	90	
324.31043	94	
324.89182	242	
324.97479	78	
325.09037	78	
325.89712	112	
326.89937	80	
327.19714	84	
327.88789	328	1+
END IONS

###FS:    #m/z: 363.95547 #charge 1+
###MS: 46
###MSMS: 48
BEGIN IONS
TITLE=Cmpd 35, +MS2(363.9555), 28.0-35.0eV, 1.0min #48
RTINSECONDS=60.155
SCANS=46,48
PEPMASS=363.95547	142912
CHARGE=1+
189.86152	354	
191.85746	264	
193.08007	92	
201.11994	90	
205.94709	180	1+
207.12112	92	
207.87114	90	
208.11560	90	
209.94207	430	1+
210.88560	176	
212.87833	1642	1+
214.89294	216	
221.88393	122	
222.95100	952	1+
223.52381	110	
224.94757	1038	1+
226.87703	114	
226.94660	2792	1+
227.88806	648	1+
227.92966	318	
228.94073	2892	1+
229.10403	104	
230.88903	2472	1+
232.88233	438	1+
233.95960	122	
234.87579	130	
234.93007	90	
235.06965	104	
235.11420	142	
239.06435	94	
239.11216	88	
239.84135	96	
239.95710	108	
240.83404	138	
240.93981	858	
240.96265	1110	1+
241.84067	118	
241.94008	682	
242.91295	88	
242.94157	2162	1+
243.82950	114	
243.96813	160	
244.82006	152	
244.89500	94	
244.95600	1908	1+
245.09184	110	
245.94070	246	
245.95435	144	
246.61323	98	
246.95202	1640	
248.14774	166	
248.80309	366	1+
248.90053	758	1+
248.95635	228	
250.90174	130	
250.94390	148	
250.97107	204	
251.91142	142	
252.10991	92	
252.31661	122	
252.94149	116	
253.83829	104	
253.90581	228	1+
257.47240	94	
258.03233	92	
258.09568	106	
258.84353	98	
258.97473	274	
259.44262	98	
259.55532	90	
260.84669	184	
260.96636	428	1+
264.79723	144	
264.81956	258	1+
265.05564	140	
265.97289	94	
266.09989	108	
266.14867	118	
266.81162	186	
267.14244	136	
267.78301	140	
267.81571	110	
267.97051	290	
268.03715	132	
268.84325	100	
268.90091	108	
269.79912	100	
269.92201	94	
269.97154	250	
270.33555	92	
271.80065	170	1+
272.89191	90	
273.91689	108	
274.85901	98	
275.98770	92	
276.85231	104	
277.88592	118	
278.79961	252	
278.85592	144	
278.89946	90	
279.04189	92	
279.10461	254	1+
279.79764	150	
279.85061	96	
280.79129	804	1+
282.09365	132	
282.24226	180	1+
283.06873	142	
283.78879	264	
283.84654	92	
283.98398	200	1+
284.08883	122	
284.79924	346	1+
284.82385	200	
284.84338	460	1+
284.89195	118	
285.77493	96	
285.84392	338	1+
286.94037	94	
290.85954	294	1+
291.93408	182	1+
293.44798	120	
293.85153	112	
293.86029	130	
294.87110	154	
295.80992	108	
296.80593	254	
297.80126	866	1+
297.91127	100	
298.80272	740	1+
299.86792	132	
300.80033	648	1+
301.86254	294	
301.87518	314	1+
302.85893	184	
303.06454	92	
303.40002	90	
303.62599	90	
303.80682	128	
303.85532	676	1+
306.87766	90	
307.90219	126	
308.28983	114	
308.46275	94	
308.87550	94	
309.64768	106	
310.87451	190	
311.87242	160	
312.77543	96	
313.15870	130	
313.93469	142	
314.81251	152	
314.85309	180	1+
316.81272	360	1+
317.95204	96	
319.82198	180	
319.90359	94	
320.14096	134	
321.13755	104	
321.42110	90	
321.81345	416	1+
321.86821	146	
322.86746	228	1+
322.98607	110	
325.38241	92	
325.89932	140	
326.86925	324	1+
329.87153	272	
330.40082	104	
331.87978	154	
335.36292	116	
336.14453	212	1+
336.89842	92	
336.94394	196	
337.94585	100	
338.87344	144	
340.29690	94	
340.93957	268	
342.22004	100	
342.82482	94	
343.27051	142	
345.19990	92	
346.81784	88	
348.93781	108	
349.31528	214	
350.10788	156	
361.28151	100	
362.29127	90	
362.70913	170	1+
367.33474	136	
END IONS

###FS:    #m/z: 359.96073 #charge 1+
###MS: 46
###MSMS: 49
BEGIN IONS
TITLE=Cmpd 36, +MS2(359.9607), 28.0-35.0eV, 1.1min #49
RTINSECONDS=60.9275
SCANS=46,49
PEPMASS=359.96073	87324
CHARGE=1+
54.20179	104	
64.98180	78	
75.95144	92	
177.02954	80	
185.67069	78	
189.02702	78	
191.04141	84	
194.93601	90	
205.94531	154	
207.94987	152	
208.88141	86	
209.94171	392	1+
214.84744	104	
222.95366	842	1+
223.07233	92	
224.94639	1170	1+
224.96976	206	1+
226.02220	82	
226.94738	2278	1+
226.96372	154	
227.92949	300	
228.90759	96	
228.94125	1974	1+
230.78993	138	
231.03896	84	
233.95741	140	
234.86463	226	
235.11765	146	
236.84294	120	
237.51424	80	
238.87267	86	
238.96960	104	
239.07115	124	
239.90910	132	
240.07922	86	
240.83654	120	
240.93839	698	1+
240.96166	1172	1+
242.95787	760	1+
244.95646	1390	
245.94692	1494	1+
246.07129	84	
246.44326	86	
246.95133	1242	1+
246.97730	120	
248.80506	372	1+
248.82581	84	
248.97080	116	
249.50022	80	
250.12321	80	
251.00979	98	
252.10800	80	
253.01148	86	
253.08609	90	
253.13076	82	
253.83468	96	
255.09920	236	1+
256.07989	212	1+
256.84458	78	
256.89952	138	
257.90687	126	
258.14075	144	
258.84616	206	
258.94059	80	
259.85113	100	
260.96674	352	1+
264.14132	84	
264.91443	96	
264.93255	204	
264.96601	92	
266.25079	84	
266.81024	370	
267.13534	120	
267.23770	98	
267.81495	226	
268.84533	98	
269.00128	106	
269.72232	106	
269.88742	284	1+
269.94229	102	
270.11700	152	
270.80010	98	
271.09147	92	
271.84033	148	
272.42951	90	
272.89381	156	
273.03386	110	
273.84350	256	1+
274.86319	150	
275.10278	138	
275.14810	84	
275.89596	88	
276.80472	234	1+
278.40407	84	
278.80145	254	
278.85632	320	1+
279.03160	106	
279.89994	134	
280.79171	600	1+
280.94369	158	
281.11599	170	1+
281.86214	122	
281.93510	90	
283.78989	246	
283.98708	126	
285.79424	116	
285.86306	80	
285.88585	160	
286.79306	86	
287.86479	80	
290.84108	84	
291.79935	114	
291.86481	92	
292.12722	174	1+
293.47944	116	
294.86962	86	
295.02029	80	
295.84429	82	
295.86209	148	
295.93293	88	
296.80808	82	
296.85402	182	
297.80406	236	
297.84566	110	
298.58783	120	
298.80312	922	1+
298.88254	88	
299.14081	118	
299.86121	158	
300.79058	80	
302.80378	92	
302.91073	84	
304.44359	160	
305.11002	82	
305.41180	96	
306.88779	82	
307.36778	90	
307.44268	100	
308.29522	84	
308.57870	86	
308.90235	84	
309.91550	80	
310.79915	96	
310.87797	352	1+
311.80413	90	
312.18279	88	
313.81548	234	1+
314.45204	84	
317.81212	208	
321.44278	82	
321.82490	114	
322.75833	84	
322.93100	132	
323.00818	82	
323.15721	238	1+
323.79839	80	
325.89207	90	
329.31257	88	
329.87114	154	
331.88363	84	
335.88639	196	
336.94252	182	
337.88167	96	
339.83250	90	
340.66892	124	
341.19350	200	1+
344.94674	94	
346.14729	78	
346.27315	82	
348.33271	80	
349.83306	78	
350.32258	94	
351.90299	130	
352.11727	84	
352.88597	170	
359.83184	88	
361.17716	80	
END IONS

###FS:    #m/z: 322.92923 #charge 1+
###MS: 50
###MSMS: 51
BEGIN IONS
TITLE=Cmpd 37, +MS2(322.9292), 28.0-35.0eV, 1.1min #51
RTINSECONDS=64.6295
SCANS=50-51
PEPMASS=322.92923	924874
CHARGE=1+
47.90925	84	
110.31702	74	
112.43849	78	
112.96906	72	
149.90569	106	
164.02140	90	
191.10648	92	
196.01560	98	
196.86742	86	
201.94115	98	
202.45619	118	
203.95265	84	
205.94965	122	
206.95075	124	
206.97192	96	
207.97212	82	
208.88254	94	
209.92820	92	
210.12772	94	
213.08926	82	
218.89130	166	1+
220.62359	92	
220.86998	80	
221.94491	150	
222.95001	100	
223.95828	490	1+
224.05693	78	
224.50337	114	
225.15954	94	
227.93377	110	
227.94941	112	
228.85334	94	
229.90795	246	1+
230.88459	76	
232.09717	82	
233.91747	118	
234.07096	80	
235.11096	74	
235.81775	72	
236.89763	104	
238.21467	82	
238.37378	84	
238.89634	84	
238.93690	146	
239.04944	72	
239.08189	116	
239.13298	90	
239.78467	72	
239.81006	204	1+
239.90743	130	
239.94980	74	
240.04498	98	
240.82775	92	
240.94015	2628	
241.87509	78	
241.89997	74	
241.93806	12356	1+
242.34335	78	
242.94043	9104	1+
242.98646	72	
243.82291	152	
244.00171	208	1+
244.22391	102	
244.82230	246	1+
244.87959	92	
244.93871	1844	1+
246.97281	376	1+
249.92203	92	
250.96139	86	
252.38498	98	
255.90798	102	
256.08517	74	
256.12060	80	
257.00207	84	
260.06451	82	
260.33601	108	
260.83952	78	
261.47374	92	
262.36627	78	
262.82473	92	
262.88561	76	
263.86418	76	
264.25908	84	
264.95803	72	
265.05731	164	
265.12200	112	
265.83844	90	
266.05649	98	
266.24110	78	
266.85903	134	
267.07536	80	
267.83839	76	
267.86019	92	
268.80786	82	
268.95940	182	
269.42007	84	
271.84563	84	
272.13586	72	
272.85317	84	
275.06164	156	
276.84874	358	1+
276.90648	76	
279.09113	996	1+
279.85301	164	1+
280.26147	86	
280.79932	116	
281.04942	76	
281.09830	154	
282.85568	130	
283.06772	142	
284.24841	142	1+
284.29176	232	
284.80190	174	
284.86690	204	
285.29364	176	
285.85162	82	
285.88082	90	
286.11312	74	
287.59632	102	
287.79039	184	1+
289.60502	86	
290.30937	118	
291.80098	80	
291.86170	118	
293.29839	78	
294.85279	108	
295.18765	86	
296.43623	78	
296.86904	144	
296.93287	80	
299.78369	90	
300.14098	78	
300.86692	78	
301.86326	140	
302.17159	96	
302.24237	82	
302.74344	152	
304.88193	164	
305.78315	100	
306.87968	114	
307.17204	74	
307.50797	72	
307.80274	92	
307.88997	134	
308.79635	146	
308.86706	116	
308.88335	90	
309.86577	364	1+
310.31024	164	
310.89771	88	
310.97684	154	
311.01227	80	
311.95929	88	
313.80399	110	
314.79839	106	
315.04036	76	
315.81017	76	
319.24306	102	
320.89463	134	
323.23986	108	
323.89775	88	
324.89096	164	
325.80907	102	
325.89853	102	
326.95486	74	
327.96560	76	
END IONS

###FS:    #m/z: 363.95550 #charge 1+
###MS: 50
###MSMS: 52
BEGIN IONS
TITLE=Cmpd 38, +MS2(363.9555), 28.0-35.0eV, 1.1min #52
RTINSECONDS=65.4015
SCANS=50,52
PEPMASS=363.95550	137834
CHARGE=1+
96.58260	88	
145.50179	98	
189.86416	392	1+
196.88504	184	
205.94736	102	
207.87327	130	
209.87617	426	1+
209.94472	428	1+
210.88123	278	1+
210.90060	92	
211.49851	90	
212.87847	1040	1+
214.89318	110	
215.89521	116	
221.02296	122	
221.94766	92	
222.42374	110	
222.95115	1108	1+
224.94760	1142	1+
224.97152	96	
225.68606	86	
225.88363	88	
225.97562	122	
226.94673	2040	1+
226.97053	240	
227.92896	414	
228.89504	344	
228.94214	3080	1+
230.38093	100	
230.88975	2098	1+
232.88607	114	
233.88240	232	1+
235.06971	82	
235.11686	130	
235.44242	96	
235.99484	88	
236.04602	86	
239.83774	80	
240.83548	100	
240.94058	588	
240.96177	962	1+
241.84582	80	
241.93738	1810	1+
242.11591	132	1+
242.93959	1342	1+
242.96106	458	1+
243.82627	130	
243.86904	86	
244.82356	122	
244.93855	262	
244.95840	696	1+
245.44005	90	
245.94665	1676	1+
246.02218	80	
246.80587	134	
246.90336	152	
246.95306	1160	1+
247.79840	518	1+
248.79918	426	1+
248.90133	628	1+
248.94859	90	
249.72150	110	
250.89292	270	
250.94539	266	1+
250.96911	84	
252.79767	120	
252.87682	82	
253.83868	176	
255.90263	102	
257.94744	86	
257.97108	82	
258.52199	92	
258.97297	296	1+
259.44068	86	
260.50599	84	
260.83500	130	
261.78569	84	
261.84411	98	
261.89885	86	
263.84488	150	
265.06223	92	
265.08006	82	
265.78609	82	
265.80746	122	
266.81653	200	
266.86284	100	
267.81036	396	1+
267.82283	110	
267.97250	452	1+
268.17973	80	
268.81290	280	1+
268.95746	220	
269.97002	216	
271.84363	88	
271.91234	292	
272.03039	80	
272.07071	80	
272.32147	108	
273.90774	94	
275.41686	94	
275.85360	410	1+
275.90407	86	
276.85434	282	1+
277.80435	120	
278.40822	98	
278.79495	274	
278.84307	166	
278.85918	154	
278.91158	128	
279.01284	96	
279.09979	214	1+
279.79073	1096	1+
280.79185	800	1+
280.89501	82	
282.79125	440	1+
283.07113	264	1+
283.84686	288	1+
283.86845	82	
284.01333	90	1+
284.82585	90	
285.82154	114	
285.84395	230	
286.40186	100	
286.81955	82	
288.90950	100	
288.93855	100	
291.94105	118	
294.86190	112	
294.95867	92	
295.92782	294	1+
296.80871	388	
297.02908	88	
297.06204	88	
297.80764	202	
298.42657	80	
298.80262	906	1+
299.20114	86	
299.86811	408	1+
300.79838	528	1+
300.85825	374	1+
303.81018	130	
303.85536	578	
304.45139	108	
304.87608	142	
304.92529	102	
305.50200	108	
306.15254	82	
306.78448	102	
306.88563	90	
307.89212	104	
308.29408	178	
308.80311	88	
309.89491	162	
310.30807	92	
310.41487	92	
314.81580	108	
315.81756	124	
315.86253	102	
316.81370	190	
317.94764	106	
318.92238	98	
319.81079	104	
319.88058	180	1+
319.93580	122	
320.82765	118	
320.91976	104	1+
321.81713	356	1+
324.87823	88	
325.08552	90	
325.89302	246	1+
326.87102	442	1+
327.30116	84	
328.86469	86	
329.87242	130	
331.86557	94	
332.44180	110	
333.60472	110	
335.82042	218	1+
336.87588	92	
336.94391	174	
339.04078	88	
344.18866	184	1+
349.12030	104	
349.31994	118	
349.66306	86	
349.74878	130	1+
351.33542	86	
352.88242	132	
355.42221	166	
356.79389	80	
356.88209	80	
359.87611	116	
361.19675	92	
364.24323	94	
365.34074	86	
366.66066	98	
367.12666	88	
367.14312	102	
368.84143	82	
END IONS

###FS:    #m/z: 336.94485 #charge 1+
###MS: 50
###MSMS: 53
BEGIN IONS
TITLE=Cmpd 39, +MS2(336.9449), 28.0-35.0eV, 1.1min #53
RTINSECONDS=66.182
SCANS=50,53
PEPMASS=336.94485	98918
CHARGE=1+
56.69702	82	
173.33878	92	
177.53314	90	
186.87581	82	
192.88933	80	
199.67040	82	
201.87973	82	
205.94844	210	
209.94497	88	
210.89250	122	
211.94312	2040	1+
212.87733	176	
213.87834	300	
213.89990	76	
213.93866	1264	1+
215.88315	530	1+
215.93587	240	
215.99005	78	
217.83639	78	
220.88814	86	
221.90746	104	
224.96659	112	
226.94401	76	
227.86658	86	
228.89286	138	
229.95360	2358	1+
230.88770	1086	1+
231.95026	868	1+
232.83460	88	
232.87205	78	
232.88706	80	
233.01986	146	
233.89721	292	
233.94785	330	
234.01108	92	
234.05788	82	
234.89472	366	1+
235.55566	90	
235.94772	80	
236.08377	84	
236.93521	84	
237.06041	78	
240.64483	84	
240.83567	116	
240.85802	84	
241.84632	80	
241.86060	94	
245.46888	92	
246.05422	82	
246.89954	86	
246.95069	90	
246.97393	138	
247.96461	376	
248.90262	324	1+
249.83028	92	
249.96022	330	
250.96101	192	
250.98612	88	
251.79432	100	
251.83728	198	
251.89548	82	
251.94045	80	
252.07162	110	
252.97001	1468	1+
253.07947	134	
253.82266	80	
253.94025	88	
254.09395	84	
254.90739	88	
254.96448	478	1+
255.06863	170	
255.19607	82	
255.93803	80	
256.07465	162	
256.89510	144	
256.91480	276	1+
257.07877	90	
258.84124	444	1+
258.86689	104	
260.82422	106	
261.82641	110	
262.15643	138	
264.07103	80	
264.22118	80	
266.84742	94	
267.83677	640	1+
268.00299	92	
268.83901	466	1+
268.85742	80	
269.09549	78	
269.38974	92	
270.98434	94	
271.09542	80	
271.85211	232	1+
272.98004	140	
273.03794	98	
274.86030	160	
274.89035	128	
275.07455	84	
275.87051	156	
276.85712	194	
277.83689	130	
277.85796	280	
277.87726	78	
278.84120	76	
279.96766	86	
280.96090	82	
280.97919	78	
281.92502	92	
283.85904	160	
283.88283	82	
285.84581	80	
286.85180	428	
287.85261	202	
288.35682	94	
289.00562	88	
289.87886	90	
290.04624	82	
290.88259	88	
291.80335	126	
291.89325	78	
291.94149	84	
292.10715	86	
293.11094	76	
293.79399	134	
293.86563	96	
294.84428	98	
294.86734	82	
295.22577	84	
296.72153	94	
296.99636	82	
297.38376	104	
297.89263	86	
298.01018	124	
299.86892	146	
300.92213	78	
301.80967	82	
302.05656	88	
302.64990	80	
302.87713	78	
304.85422	136	
304.92590	100	
306.78398	174	
306.87994	170	
307.90073	146	
308.61339	84	
310.86782	124	
311.86039	92	
311.88569	144	
313.88901	88	
313.90999	76	
318.44720	84	
318.94600	120	
321.07032	78	
321.73783	86	
321.90307	92	
323.30156	104	
324.88953	264	1+
325.90532	80	
326.10293	86	
326.90574	136	
331.57113	76	
333.82723	100	
335.38975	84	
339.02031	80	
340.23087	78	
END IONS

###FS:    #m/z: 340.93972 #charge 1+
###MS: 54
###MSMS: 55
BEGIN IONS
TITLE=Cmpd 40, +MS2(340.9397), 28.0-35.0eV, 1.2min #55
RTINSECONDS=69.8755
SCANS=54-55
PEPMASS=340.93972	327790
CHARGE=1+
88.99976	78	
192.92619	146	
195.89087	122	
197.89046	78	
197.95971	86	
199.86524	146	
203.92971	136	
205.95096	148	
208.92957	84	
208.98035	122	
209.18858	86	
210.93711	146	
213.87633	118	
213.93981	1028	1+
214.89241	98	
215.88631	592	1+
217.88205	258	
217.93152	88	
220.87089	138	
223.42310	102	
223.95616	154	
224.97511	106	
225.88366	84	
226.89508	176	1+
226.93837	102	
228.95775	86	
229.89846	90	
230.05692	76	
230.88823	500	1+
231.94874	480	1+
233.86956	132	
233.89664	592	1+
233.94731	174	
235.89631	80	
236.79937	82	
237.79150	124	
238.86727	118	
239.86631	106	
240.94201	92	
241.11347	92	
241.83786	252	
241.88586	140	
241.90339	78	
242.84376	118	
242.94149	294	1+
243.08931	80	
243.83262	232	1+
244.82313	78	
245.94034	78	
246.97267	252	
247.97506	108	
249.95877	634	1+
251.93068	80	
253.04895	92	
254.94584	104	
254.96641	386	
255.07389	256	
255.84246	168	1+
255.94778	82	
256.96295	78	
257.51791	92	
257.83031	118	
258.84502	674	1+
258.88664	116	
260.83360	172	
261.84053	146	
261.85772	84	
262.84232	260	
264.07221	90	
264.86636	156	
265.84248	96	
267.13450	106	
267.58899	84	
268.59022	92	
268.84299	336	
269.84495	154	
270.83681	84	
271.84612	180	
271.89465	210	1+
272.45561	106	
272.79714	112	
272.84439	118	
272.93053	88	
273.42155	92	
275.85930	130	
276.85619	528	
277.16704	152	
277.85413	350	
278.19506	88	
278.84937	322	
279.84952	214	
280.26365	128	
280.80701	90	
280.84356	154	
280.92386	80	
281.02630	84	
281.85701	270	1+
281.87963	88	
282.36427	98	
282.87728	122	
282.91695	134	
283.01678	102	
283.04344	146	
283.58811	86	
284.53679	124	
285.37033	106	
285.93267	80	
287.80418	136	
287.90841	78	
291.27913	92	
291.37539	78	
291.80135	80	
292.86173	138	
293.84922	96	
293.96337	88	
294.85210	132	
294.86740	478	1+
295.65213	90	
295.83806	88	
296.80544	120	
296.86185	130	
298.90186	84	
299.87305	108	
300.00478	116	
300.87950	78	
301.26011	132	
301.86124	258	1+
302.01809	80	
302.44035	80	
302.90210	84	
303.76399	96	
303.94399	78	
304.71751	80	
305.90109	100	
306.04099	92	
306.09444	98	
306.43623	78	
306.88048	90	
307.88505	124	
308.14966	98	
310.87791	270	1+
311.12724	86	
311.85733	82	
313.88265	90	
314.83088	84	
315.67045	100	
317.96094	78	
319.03222	84	
320.88530	182	1+
322.94838	78	
324.88845	470	1+
325.27602	94	
326.04537	98	
326.17413	196	
328.82004	110	
328.88812	114	
329.41952	100	
329.84722	90	
330.81709	104	
330.83833	88	
331.72781	78	
331.87101	86	
332.15985	78	
336.32913	78	
340.39410	88	
340.92213	92	
342.20182	80	
342.90164	202	
END IONS

###FS:    #m/z: 336.94507 #charge 1+
###MS: 54
###MSMS: 56
BEGIN IONS
TITLE=Cmpd 41, +MS2(336.9451), 28.0-35.0eV, 1.2min #56
RTINSECONDS=70.6475
SCANS=54,56
PEPMASS=336.94507	96640
CHARGE=1+
100.97472	76	
147.15634	74	
172.66368	74	
184.87179	94	
194.90147	82	
198.87969	80	
205.95051	158	
211.94418	2176	
212.87825	828	1+
213.93941	948	1+
214.87677	122	
215.88241	434	1+
215.93854	168	
216.94382	78	
217.87976	194	
218.88171	84	
220.88814	82	
221.83468	76	
223.63779	94	
223.95989	140	
223.97191	92	
224.96561	98	
225.90862	100	
226.97882	92	
227.91625	76	
228.84891	134	
228.89352	102	
229.00764	88	
229.95468	1582	1+
230.88896	1300	1+
231.82656	436	1+
231.94966	1250	1+
233.00346	90	
233.89692	124	
233.94779	164	
234.00535	116	
234.82617	218	1+
235.83013	138	1+
235.88739	76	
238.06412	240	1+
238.83975	120	
238.93747	76	
239.51089	84	
239.94941	104	
240.42759	86	
240.82984	290	
240.97255	92	
241.84230	502	1+
242.16334	86	
244.88629	100	
245.00176	98	
246.97044	128	
247.96489	768	1+
248.89757	206	
248.98554	166	1+
249.83200	414	1+
249.89237	86	
249.91008	296	1+
249.92912	80	
249.96047	188	
250.94842	278	1+
250.97064	134	
251.07225	206	
252.16647	100	
252.96860	1022	1+
253.09156	80	
253.40833	74	
253.90437	314	
254.44566	92	
254.94683	80	
254.96627	860	1+
255.06057	94	
255.07792	378	1+
256.85087	120	
256.89571	108	
257.86671	94	
258.84182	350	
259.84977	252	1+
260.87465	80	
261.83136	82	
263.83592	148	
264.80219	78	
265.08406	86	
266.93311	106	
267.83915	110	
268.45332	84	
268.84135	414	1+
269.34761	84	
269.79888	76	
269.87637	108	
269.91991	74	
270.00584	90	
270.40033	74	
270.97964	182	
271.81167	84	
271.91545	160	
272.00596	106	
272.97402	170	
273.84900	148	
274.82620	80	
274.85066	86	
275.83458	196	1+
275.85685	202	
275.97260	130	
276.85814	746	1+
276.97598	78	
277.82258	76	
278.39011	80	
278.83482	182	
279.83636	190	
280.85882	94	
281.10115	88	
281.85482	86	
282.85397	144	
283.38666	96	
285.85846	152	
285.87246	120	
286.66604	80	
286.85203	118	
287.84577	108	
288.07913	86	
290.01505	82	
290.85791	152	
291.43580	76	
292.83847	78	
292.87907	88	
293.09699	188	
293.88155	100	
294.11781	90	
294.85292	204	1+
295.89712	82	
295.96903	78	
297.87525	76	
297.96848	78	
298.99138	78	
299.88972	94	
301.38447	78	
302.19098	88	
303.64829	90	
304.86201	106	
304.89081	90	
305.85219	76	
306.79339	88	
306.87723	240	1+
307.35653	100	
308.66520	76	
309.86721	82	
309.91995	78	
310.87225	204	
310.93649	84	
311.86389	86	
311.87875	118	
312.16010	144	
314.82224	76	
318.29137	104	
319.13340	76	
320.07057	78	
322.88683	152	
322.95268	84	
324.08122	98	
324.89223	146	
326.77723	86	
326.90392	128	
327.39654	92	
327.70328	76	
329.84745	90	
330.19786	86	
331.87981	74	
332.86472	78	
332.89630	102	
335.27096	80	
335.71164	80	
338.81216	78	
340.62722	92	
342.18376	106	
END IONS

###FS:    #m/z: 359.96072 #charge 1+
###MS: 54
###MSMS: 57
BEGIN IONS
TITLE=Cmpd 42, +MS2(359.9607), 28.0-35.0eV, 1.2min #57
RTINSECONDS=71.4195
SCANS=54,57
PEPMASS=359.96072	69186
CHARGE=1+
183.94136	90	
191.93349	92	
205.94596	208	
208.88368	170	
209.94406	294	
213.05662	100	
217.91995	94	
220.95721	166	
222.12921	82	
222.95150	1294	1+
223.42104	96	
223.88690	120	
224.01195	108	
224.94764	1512	1+
226.94664	2052	1+
226.97006	156	
228.94139	2062	
230.04197	80	
230.91631	82	
233.09331	82	
234.86258	96	
235.03211	86	
235.11545	100	
237.07006	86	
238.06182	110	
238.93817	96	
239.14607	84	
240.83774	138	
240.94193	230	
240.96118	668	
241.46837	92	
241.94214	392	
242.89040	118	
242.95860	524	
243.05653	92	
243.82469	100	
244.95676	944	
245.88892	134	
245.94193	310	
246.95356	474	
247.97344	152	
248.80430	416	1+
248.97881	94	
249.00226	88	
250.10986	230	1+
250.95015	220	
252.87711	162	
253.46118	102	
253.91589	96	
254.91710	130	
255.83217	94	
256.98249	82	
257.09235	94	
257.16273	82	
257.44510	84	
258.97141	160	
259.14647	98	
259.79378	122	
259.97299	84	
260.83215	140	
260.96455	286	
261.01361	88	
261.87633	136	
263.81954	192	1+
264.58252	84	
264.79559	106	
265.13337	94	
266.81378	188	
266.94882	110	
267.03504	82	
267.09999	112	
267.45674	86	
267.97229	152	
268.88028	94	
268.97893	82	
273.79137	94	
275.97097	166	
276.80828	306	1+
276.85867	92	
278.51700	92	
278.72609	106	
278.80067	182	
278.84381	216	
279.13826	96	
279.70056	108	
279.79217	796	1+
279.90325	104	
280.79546	670	1+
280.83528	122	
281.11498	98	
281.78824	454	1+
282.08327	124	
282.79251	320	1+
282.85536	94	
282.90081	86	
283.43388	84	
283.83070	126	
284.82327	148	
285.02590	102	
287.40461	98	
288.12527	86	
288.78660	82	
288.89297	84	
289.46684	84	
290.04812	88	
292.43660	156	
292.79402	96	
293.84227	98	
293.86451	284	1+
295.93301	96	
296.80749	326	
297.80548	210	
298.00488	90	
298.80386	808	
299.80031	658	1+
299.86198	110	
300.13224	92	
300.97743	98	
301.82098	122	
301.86319	136	
302.80174	84	
303.83898	88	
304.01172	100	
306.43275	140	
306.88471	108	
307.30951	92	
307.44517	94	
307.85678	84	
308.87068	202	1+
309.12866	122	
309.89192	104	
310.79706	112	
311.41743	92	
313.65116	86	
314.26065	90	
315.38231	88	
315.82094	84	
316.81560	692	1+
323.23741	88	
323.42931	94	
323.88260	124	
324.87103	88	
325.14562	94	
326.65732	98	
326.88340	90	
328.88803	148	
332.26698	86	
333.28640	92	
334.14094	86	
336.94597	320	1+
337.11282	136	
341.00148	98	
341.93863	86	
345.26455	144	
350.00527	90	
350.91344	92	
351.04905	108	
352.78107	110	
356.77157	138	
358.72641	82	
359.11249	82	
359.95087	96	
361.35879	82	
362.88715	88	
363.33914	88	
364.61806	82	
END IONS

###FS:    #m/z: 340.93993 #charge 1+
###MS: 58
###MSMS: 59
BEGIN IONS
TITLE=Cmpd 43, +MS2(340.9399), 28.0-35.0eV, 1.3min #59
RTINSECONDS=75.099
SCANS=58-59
PEPMASS=340.93993	364086
CHARGE=1+
60.98587	84	
66.34206	108	
182.86873	140	
185.85650	78	
189.86882	94	
191.11589	76	
192.92536	174	
197.86613	82	
203.95422	92	
204.39284	116	
208.84074	86	
209.99056	82	
212.89233	134	
213.87758	118	
213.93936	654	1+
214.90507	88	
215.88658	572	1+
215.93307	160	
216.91308	100	
216.94577	80	
217.42334	84	
217.88173	120	
219.97477	92	
221.89024	116	
221.94864	116	
223.95975	206	
225.90204	76	
226.89433	224	
227.15680	84	
228.94577	120	
230.88541	436	1+
231.88715	252	1+
231.90388	138	
231.95050	900	
233.84211	116	
233.88769	82	
233.90095	88	
233.95043	104	
234.89654	80	
235.88356	78	
235.89890	78	
235.91391	96	
237.93425	92	
238.85204	76	
240.83350	76	
241.83885	322	1+
241.85990	92	
242.92635	118	
242.99336	88	
243.83274	272	1+
244.79399	90	
244.97283	80	
245.97433	242	1+
248.90724	80	
249.89528	212	1+
249.96225	238	
249.98940	80	
250.97160	96	
251.34266	94	
251.96165	128	
252.17631	92	
252.36554	82	
253.84247	82	
253.86620	126	
254.96486	268	1+
255.07575	184	
255.10579	80	
255.92216	84	
256.89437	78	
256.96422	136	
257.40544	88	
257.84810	192	
257.93130	174	
258.84339	582	1+
258.89328	86	
259.44473	88	
259.80095	76	
259.86135	128	
259.95607	126	
260.09200	76	
260.15899	76	
260.85110	136	
261.83367	132	
262.83534	82	
262.96416	164	
264.07748	90	
265.13796	76	
265.99032	210	1+
266.84330	88	
266.95052	98	
268.84019	366	1+
268.94705	128	
269.82325	178	1+
270.11985	78	
271.44522	100	
272.56536	106	
272.80050	76	
272.93607	186	
273.89854	90	
274.86139	164	
276.85702	450	
277.45225	100	
277.85888	204	
277.92235	98	
277.99155	108	
278.53528	100	
278.84322	1002	1+
278.91241	92	
279.96492	186	
280.84408	374	1+
280.88335	124	
284.13954	80	
285.02813	78	
286.04368	144	
286.38548	96	
287.79819	78	
289.79242	122	
290.79836	106	
291.28527	76	
291.42997	84	
293.82020	78	
293.84845	256	1+
294.79672	86	
294.86999	518	1+
295.17091	78	
296.21648	84	
296.85859	258	1+
298.89121	100	
299.78011	134	
299.87155	112	
300.87714	92	
301.86192	140	
301.93478	84	
302.16907	326	
302.82926	96	
303.94917	168	
304.37640	90	
307.29036	88	
307.88240	86	
308.82937	78	
309.95001	98	
310.42136	90	
310.85848	76	
310.88117	272	1+
311.06852	82	
312.81436	78	
312.94040	92	
315.45891	80	
319.41206	78	
319.73711	80	
320.15752	138	
322.18729	98	
322.91084	136	
324.15410	94	
324.89168	346	1+
326.14921	78	
326.17007	132	
329.87167	98	
329.92807	80	
330.03026	80	
330.81277	102	
330.97932	82	
333.72784	84	
336.94417	100	
339.79377	78	
339.87878	102	
343.15665	82	
344.32436	86	
344.40925	82	
345.19812	76	
END IONS

###FS:    #m/z: 336.94499 #charge 1+
###MS: 58
###MSMS: 60
BEGIN IONS
TITLE=Cmpd 44, +MS2(336.9450), 28.0-35.0eV, 1.3min #60
RTINSECONDS=75.871
SCANS=58,60
PEPMASS=336.94499	93500
CHARGE=1+
116.67411	94	
175.06304	80	
182.86698	92	
185.86845	74	
195.04731	74	
195.08158	84	
205.89835	92	
208.55184	84	
209.12639	90	
209.88723	78	
210.88514	252	
211.94363	2482	1+
212.87907	412	
213.94032	1076	1+
214.89535	128	
215.88778	404	1+
215.93242	78	
217.88242	280	
223.95741	188	
224.97169	146	
228.89573	274	
229.86524	90	
229.91425	76	
229.95557	1684	1+
230.88618	1326	1+
231.95021	900	1+
233.82375	82	
233.89848	356	1+
233.94531	352	1+
234.82493	76	
235.89312	74	
236.08028	102	
236.98064	72	
237.06442	108	
239.84023	112	
240.83790	328	1+
240.95916	88	
241.94400	84	
243.86895	72	
244.44675	84	
245.83252	80	
246.18685	82	
246.98151	202	1+
247.04335	74	
247.96439	790	
248.12541	86	
248.89781	114	
248.99703	92	
249.96670	86	
250.64991	86	
250.82589	88	
250.96102	110	
251.83713	382	
252.00713	118	
252.79085	90	
252.97081	832	1+
253.81308	76	
253.90225	458	1+
254.96617	698	1+
255.07396	266	
256.84922	142	
256.91246	118	
256.95854	154	
257.82803	104	
257.88228	192	1+
257.91107	72	
258.84364	748	1+
258.95847	98	
260.13550	88	
260.16132	94	
261.85807	76	
261.89688	96	
261.93291	124	
262.95119	142	
264.82825	78	
266.84233	126	
267.79411	72	
267.81762	84	
267.84129	96	
267.86432	74	
268.83849	528	1+
268.90022	88	
268.91417	82	
270.04741	78	
270.79818	78	
270.97976	178	
271.98155	80	
272.13702	128	
272.84955	194	
273.79619	102	
273.92465	80	
274.79719	146	
274.85669	112	
274.87072	92	
275.78779	74	
275.84090	76	
275.86494	130	
276.80452	72	
276.86036	846	1+
277.67329	82	
277.83249	494	1+
277.91684	108	
278.96588	102	
280.35820	106	
280.78989	82	
280.84389	76	
281.00116	110	
281.59113	110	
283.49832	84	
284.88931	100	
284.95137	96	
285.80804	96	
285.85711	146	
286.85123	168	
286.87731	76	
287.85169	136	
288.79046	76	
288.81142	110	
290.05218	100	
290.85646	78	
291.85527	126	
292.43492	84	
292.97883	76	
293.10384	94	
293.38265	78	
293.43715	96	
293.85086	168	1+
293.87175	178	
294.86376	192	1+
297.38585	92	
298.31161	108	
298.43094	130	
298.97630	74	
299.80163	118	
299.83288	72	
299.87661	120	
302.77824	90	
303.94388	104	
305.87189	142	
306.87899	232	1+
307.01289	74	
307.82218	86	
309.44225	76	
310.87331	122	
311.89218	106	
312.41077	94	
314.76559	92	
314.82031	82	
315.39134	76	
315.75120	78	
316.80380	72	
316.93453	76	
317.86674	76	
317.92367	98	
318.92964	100	
319.85113	78	
320.41344	78	
320.61358	92	
320.96322	90	
322.26497	78	
322.33291	86	
322.46740	72	
322.89011	128	
323.13350	86	
324.89078	294	1+
325.05275	80	
326.89819	180	1+
327.15905	84	
329.87705	102	
331.41248	74	
332.34087	78	
335.15695	216	1+
336.77430	88	
341.18964	76	
END IONS

###FS:    #m/z: 359.96099 #charge 1+
###MS: 58
###MSMS: 61
BEGIN IONS
TITLE=Cmpd 45, +MS2(359.9610), 28.0-35.0eV, 1.3min #61
RTINSECONDS=76.643
SCANS=58,61
PEPMASS=359.96099	66286
CHARGE=1+
187.97829	80	
207.94729	82	
209.91786	120	
209.94462	162	
210.90068	110	
213.89482	82	
216.06570	96	
216.54805	108	
216.85335	92	
222.87268	84	
222.95122	864	1+
223.88951	116	
224.94664	1208	1+
224.97000	202	1+
226.88380	110	
226.94632	1412	1+
226.97136	190	
227.45345	106	
228.94143	1894	1+
233.96505	128	
234.86818	256	1+
234.96622	82	
234.98112	92	
239.07105	132	
239.14821	94	
239.89841	104	
240.83180	138	
240.89650	102	
240.94010	464	
240.96082	782	1+
241.78423	100	
241.94297	290	
242.95761	528	1+
243.39949	94	
243.85978	144	
244.95615	798	1+
245.09414	80	
245.82132	86	
246.81239	166	
246.95155	766	
246.97315	172	
247.11847	140	
247.98200	98	
248.80359	266	
248.84526	100	
249.80314	128	
250.89876	92	
250.94867	138	
251.40112	110	
252.10520	132	
252.95255	114	
253.87573	110	
254.94329	84	
256.83627	172	
258.15852	84	
258.43715	88	
258.84202	120	
258.97330	84	
260.96998	536	1+
261.81758	84	
263.82406	112	
265.42630	92	
266.81154	712	1+
266.84012	134	
267.50408	114	
267.97236	128	
269.97218	140	
271.78738	80	
272.96463	204	1+
275.97056	134	
276.82158	146	
276.85731	82	
277.44241	82	
277.81108	160	
278.79885	220	
278.84454	126	
278.87755	92	
279.10315	132	
279.15056	84	
279.81233	134	
280.79335	608	1+
280.83653	122	
280.92995	84	
281.11499	90	
281.85622	126	
282.82668	170	
283.79665	144	
284.82232	142	
286.85936	84	
286.87685	108	
286.91127	96	
286.97591	84	
290.85375	84	
291.11351	78	
291.89355	78	
291.94228	86	
293.85164	156	
294.00329	82	
294.16256	140	
294.92764	204	1+
296.81050	156	
297.07071	90	
298.17210	82	
298.80238	1768	1+
298.91502	80	
299.95131	88	
300.78721	128	
300.80744	334	1+
301.07778	120	
301.57860	80	
301.87208	132	
302.85331	208	
305.92953	82	
306.88347	82	
307.44519	94	
307.87636	90	
308.80982	84	
309.80420	128	
309.86465	80	
312.12175	88	
312.80822	84	
313.80130	84	
313.88133	86	
314.98231	78	
315.42388	106	
316.81736	222	
318.13817	90	
318.77056	88	
318.81055	106	
318.93246	172	
319.87947	78	
319.93778	106	
320.09926	80	
320.13653	80	
322.37923	78	
322.93288	124	
323.02863	160	
323.83634	80	
325.16087	90	
325.89421	78	
327.16814	82	
329.87252	136	
333.37589	86	
334.76504	78	
336.15714	86	
336.85983	78	
336.94102	220	
337.12019	106	
337.95253	112	
339.40265	78	
339.83094	110	
342.90754	90	
343.90797	92	
347.34572	104	
348.31890	80	
349.12607	82	
352.15434	92	
353.94009	80	
355.70756	132	
357.18632	94	
357.88503	92	
358.17065	86	
358.20137	206	
361.78875	80	
361.98128	88	
363.91247	80	
END IONS

###FS:    #m/z: 322.92920 #charge 1+
###MS: 62
###MSMS: 63
BEGIN IONS
TITLE=Cmpd 46, +MS2(322.9292), 28.0-35.0eV, 1.4min #63
RTINSECONDS=80.304
SCANS=62-63
PEPMASS=322.92920	1240520
CHARGE=1+
190.61750	94	
190.88852	84	
192.88735	154	
195.69252	74	
195.87126	86	
195.96763	104	
196.01733	74	
196.88227	114	
202.11894	70	
205.94874	416	
207.12477	68	
207.97563	114	
209.08775	78	
210.37157	110	
210.90072	76	
214.88669	94	
217.90516	72	
222.95227	208	1+
224.93219	74	
224.95273	74	
225.86336	80	
226.82985	68	
226.90499	296	1+
227.90717	230	1+
231.05853	104	
232.89766	218	
233.91721	130	
236.82390	94	
237.94557	68	
238.93886	74	
239.08184	256	1+
239.95015	70	
240.83411	112	1+
240.90385	92	
240.93916	3624	
241.00490	72	
241.58286	74	
241.94129	2446	
242.16150	102	
242.94113	7602	1+
243.13167	114	
243.81933	94	
244.17412	98	
244.82117	130	
244.88086	88	
244.93863	2502	1+
245.90394	72	
246.97562	272	1+
247.43547	116	
248.92812	72	
248.95170	80	
249.85150	92	
250.00286	76	
250.94961	136	
253.80116	94	
253.83660	80	
255.06657	72	
255.10208	78	
255.96163	76	
256.79642	234	1+
256.89492	226	1+
256.95089	78	
257.79610	164	1+
257.86475	70	
258.82825	106	
258.91268	70	
259.09471	70	
260.10365	80	
260.14163	72	
260.83610	196	1+
261.82481	116	
261.89779	116	
262.35062	70	
262.83115	176	
263.83298	128	
263.84998	78	
264.83401	68	
264.85428	78	
265.90263	78	
266.04451	72	
266.07106	70	
266.99665	86	
267.79383	274	1+
267.92456	84	
268.86145	72	
268.95754	70	
271.79743	72	
271.81200	156	1+
271.86508	102	
272.34220	86	
272.92633	76	
273.35634	72	
273.79138	170	
273.85193	82	
274.04526	92	
274.79154	72	
275.06251	70	
275.80283	466	1+
276.84790	204	1+
276.96995	78	
278.02952	90	
279.02540	70	
279.08991	890	1+
279.91366	134	
280.81457	72	
281.86108	136	
282.08372	94	
282.79346	110	
283.07016	108	
284.29293	484	1+
284.86854	190	1+
284.90046	138	
286.41044	72	
287.91481	86	
289.01181	72	
289.16624	72	
289.78899	154	
289.87212	120	
290.15893	124	
291.90998	80	
292.80226	80	
292.94736	72	
294.18778	80	
294.85400	178	
296.15904	76	
296.80478	104	
296.85027	68	
296.86673	72	
297.93059	82	
297.95584	88	
298.85959	80	
298.93132	70	
299.12946	80	
301.85641	282	1+
301.87491	196	1+
302.80832	152	1+
302.89971	84	
302.94474	94	
303.22826	78	
303.72340	78	
304.22853	78	
304.76626	84	
304.86044	78	
305.81144	192	1+
305.91672	84	
306.55457	90	
306.88210	102	
307.43047	70	
307.71760	104	
307.88466	68	
308.04837	68	
308.79713	68	
308.87258	80	
309.43145	86	
309.80755	114	
309.83094	76	
309.87947	112	
310.87808	88	
311.16617	86	
311.85638	68	
311.93331	78	
311.96364	76	
312.85315	90	
314.77659	100	
316.28375	80	
317.94097	74	
320.06261	84	
322.92898	70	
323.21990	72	
323.82276	70	
323.90451	76	
324.89208	368	1+
325.20313	72	
325.31373	78	
325.89373	234	1+
END IONS

###FS:    #m/z: 340.93967 #charge 1+
###MS: 62
###MSMS: 64
BEGIN IONS
TITLE=Cmpd 47, +MS2(340.9397), 28.0-35.0eV, 1.4min #64
RTINSECONDS=81.077
SCANS=62,64
PEPMASS=340.93967	450954
CHARGE=1+
95.54995	106	
196.88306	96	
200.87280	98	
207.97416	158	1+
210.94905	84	
212.87679	616	1+
213.93887	736	1+
215.88709	272	
215.93512	528	1+
217.88510	148	
220.87386	114	
221.88927	76	
222.89084	76	
223.86370	78	
226.75004	102	
228.04236	90	
228.84113	174	1+
228.93740	98	
229.64175	74	
230.79132	92	
231.88888	214	
231.94943	976	
232.90236	80	
233.89579	414	
233.94691	192	
235.89560	104	
236.42523	94	
237.79216	142	
237.89185	136	
237.91121	100	
238.83862	118	
239.83872	150	
240.11463	100	
240.83782	208	
241.33273	94	
241.43800	148	
241.84240	128	
242.85066	84	
243.84000	132	
244.05108	108	
244.90931	92	
245.02105	80	
245.07078	76	
245.13251	84	
247.93389	86	
249.95873	210	
249.99319	82	
250.11731	78	
250.84161	126	
250.90784	82	
251.15356	78	
252.09655	80	
252.91583	78	
254.15726	76	
254.78232	86	
254.96486	318	
255.07250	80	
255.84380	306	1+
255.95581	92	
256.91584	142	
256.96729	94	
257.35812	76	
258.84381	276	
259.80456	96	
259.84877	300	
259.89774	98	
260.83451	534	1+
262.35855	76	
262.82984	76	
264.37683	104	
264.90690	120	
264.96035	90	
265.03610	94	
266.13433	222	1+
267.83897	170	
267.98938	86	
268.13675	186	1+
268.84276	144	
269.84181	126	
270.83208	278	1+
271.79405	128	
271.89081	82	
272.91680	104	
273.11093	108	
273.78319	76	
274.84040	78	
274.89352	128	
275.89999	82	
276.85658	486	1+
277.09681	76	
278.84343	712	
278.92671	82	
278.99652	90	
279.85741	220	
279.91208	142	
279.96328	84	
281.04126	78	
281.11340	76	
281.85338	262	1+
281.89277	140	
281.90817	88	
283.36152	76	
283.94272	82	
285.83283	78	
286.13620	86	
286.52682	76	
287.91047	90	
288.84769	82	
290.85788	86	
291.80107	116	
291.87268	84	
292.81450	92	
293.09270	78	
294.66484	110	
294.86910	118	
295.85373	76	
296.85597	78	
296.88242	104	
297.00298	76	
297.87130	96	
297.89968	106	
299.87751	128	
301.87275	100	
302.87680	150	
304.87258	88	
306.41706	100	
306.88284	112	
306.93297	86	
307.68012	96	
308.87991	92	
309.82211	84	
310.87458	362	
311.84251	78	
312.41707	86	
314.83283	114	
315.45022	86	
316.15032	78	
316.87139	84	
317.87021	82	
319.60507	98	
322.17634	76	
322.86666	78	
322.88819	76	
324.89897	192	
325.90249	112	
326.15796	76	
326.17471	126	
326.87372	118	
328.18697	126	
328.82037	82	
328.90070	118	
328.95378	94	
332.82250	92	
333.43640	86	
334.86867	106	
336.15734	80	
337.87701	82	
342.89050	80	
342.91109	128	
344.41582	82	
344.90570	78	
344.96528	92	
END IONS

###FS:    #m/z: 363.95554 #charge 1+
###MS: 62
###MSMS: 65
BEGIN IONS
TITLE=Cmpd 48, +MS2(363.9555), 28.0-35.0eV, 1.4min #65
RTINSECONDS=81.849
SCANS=62,65
PEPMASS=363.95554	176976
CHARGE=1+
167.36587	84	
178.94460	94	
189.86152	280	
191.85836	384	
196.87601	120	
200.86732	98	
200.88669	106	
200.94643	116	
205.98127	108	
206.97091	100	
207.87664	84	
207.97363	108	
209.92108	144	
209.94126	632	1+
210.87807	114	
212.87891	1210	1+
222.95112	208	
223.82869	128	
223.95769	190	
224.88822	82	
224.94999	828	1+
225.09767	108	
225.97295	140	
226.61131	100	
226.89105	80	
226.94793	3104	1+
227.43113	80	
227.89608	92	
227.93098	192	
228.64554	92	
228.89751	290	
228.94152	3578	1+
229.89628	140	
230.88855	1784	1+
230.92515	138	
230.96249	100	
231.07251	108	
232.88564	448	1+
233.91703	98	
234.88158	150	
238.85380	84	
238.93836	122	
240.83565	90	
240.94114	682	
240.96124	360	
241.83406	296	1+
241.94195	514	
241.96074	200	
242.81533	324	1+
242.83649	224	1+
242.94145	1940	1+
244.95684	2104	1+
245.90193	88	
245.94085	88	
246.95265	1970	1+
248.80303	720	1+
248.84042	92	
248.89907	734	1+
248.94449	224	1+
249.12427	140	1+
250.79047	180	1+
250.89885	114	
250.96965	176	
251.03897	136	
251.18472	110	
252.07980	142	
253.85194	80	
254.06837	146	
257.93565	100	
258.84819	172	
258.97089	244	1+
259.43839	90	
260.84118	90	
260.92241	86	
260.96419	210	
261.06317	98	
261.96961	136	
262.79600	84	
262.85573	100	
263.97391	90	
264.81689	104	
264.96388	134	
265.09758	138	
265.79025	84	
266.81334	492	1+
267.44438	86	
267.84628	84	
267.97397	240	
268.96320	802	1+
269.80043	122	
269.85364	112	
269.88373	90	
269.96783	462	1+
271.91653	120	
272.40325	82	
274.90150	80	
275.02565	82	
276.80781	156	
276.85463	204	1+
277.46666	92	
277.89411	98	
278.11523	86	
278.80504	328	1+
279.10312	112	
279.78979	728	1+
280.79174	612	1+
281.78887	340	1+
282.11584	120	
282.79388	284	1+
283.84992	342	1+
283.86895	90	
283.98569	118	
284.14083	90	
284.79163	148	
284.82624	272	
285.27477	94	
285.84327	316	1+
286.43726	110	
286.92581	90	
287.37734	88	
287.85308	176	
289.79714	92	
289.93921	112	
290.92888	90	
292.43895	218	
292.93231	182	
295.55077	86	
295.92860	126	
296.81148	308	1+
296.92009	96	
297.39438	86	
297.90488	86	
297.96928	96	
298.35256	84	
298.80420	384	
299.80053	218	
300.80338	212	
301.80598	274	
301.85935	278	
302.85829	150	
303.38326	82	
303.80636	194	
303.85468	290	
303.94548	154	1+
304.44273	146	1+
304.80108	218	
305.89277	98	
306.27942	86	
306.35459	86	
306.43069	84	
309.81383	94	
310.85400	96	
311.86271	146	
312.88411	86	
313.49457	80	
314.61540	96	
314.87050	92	
316.81653	80	
316.84325	94	
317.89954	84	
318.81152	120	
319.72781	88	
319.81801	134	
319.93014	92	
320.81866	124	
322.82181	152	
322.84907	102	
322.92590	274	1+
322.94035	120	
324.28933	92	
324.41293	82	
324.89277	182	
325.81449	86	
326.94558	84	
328.83812	84	
328.88240	92	
330.89174	84	
333.95721	216	1+
336.94188	138	
339.83218	210	
340.94242	198	
350.40068	92	
351.87757	120	
354.06696	96	
360.89727	96	
361.72967	184	1+
368.79706	188	1+
END IONS

###FS:    #m/z: 322.92934 #charge 1+
###MS: 66
###MSMS: 67
BEGIN IONS
TITLE=Cmpd 49, +MS2(322.9293), 28.0-35.0eV, 1.4min #67
RTINSECONDS=85.514
SCANS=66-67
PEPMASS=322.92934	1288420
CHARGE=1+
53.55538	104	
196.05516	70	
198.88625	66	
199.05459	80	
201.04331	152	
201.95845	98	
205.94646	252	
206.97459	74	
208.42760	80	
208.89936	72	
211.89516	222	1+
212.04374	70	
213.87660	84	
214.88386	202	1+
216.96581	76	
219.91311	72	
220.66565	88	
221.94081	106	
222.95414	778	1+
223.79562	94	
223.95863	558	1+
223.99983	82	
225.86198	120	
226.81666	66	
226.84498	66	
227.93298	74	
230.13514	92	
230.89021	82	
231.96797	88	
232.10459	76	
232.89928	132	
233.94863	68	
235.03980	66	
235.92964	150	
237.05812	80	
238.88930	68	
238.93599	116	
239.07822	98	
239.15204	68	
239.78705	76	
239.87418	72	
239.90276	80	
240.07762	80	
240.82178	130	
240.84890	66	
240.94061	2842	
241.94189	1986	
242.81992	174	
242.94135	6602	1+
243.13319	76	
244.80171	76	
244.82031	152	
244.93895	1810	1+
245.81540	70	
246.11026	76	
246.85660	132	
246.97670	84	
246.99258	78	
247.39070	72	
247.97611	70	
248.00903	84	
248.84598	176	
248.95184	88	
249.93694	70	
250.95130	118	
251.79037	70	
251.91911	78	
253.50190	80	
256.46650	78	
256.82765	180	1+
256.89554	78	
257.52806	70	
257.81979	68	
258.80050	68	
258.89117	76	
259.90579	72	
260.02850	76	
260.33936	88	
260.82558	422	1+
262.21906	70	
262.52158	70	
264.03580	68	
264.83031	68	
265.06198	72	
266.79621	88	
266.85517	104	
267.10103	78	
267.84186	68	
267.93466	82	
268.93246	86	
270.10572	86	
270.87954	68	
272.43736	72	
272.85277	92	
272.89379	78	
274.14292	66	
274.36212	94	
274.85057	78	
275.80624	72	
275.85323	68	
276.07341	68	
276.84537	110	
276.87607	84	
277.10256	76	
277.32947	76	
277.80600	70	
278.11222	116	
279.09108	824	1+
279.84519	114	
281.12537	80	
282.90522	74	
283.04960	78	
283.06763	422	
283.79123	108	
283.95092	98	
284.29208	160	
284.70890	102	
284.85804	298	1+
284.96189	74	
285.29717	102	
289.16425	70	
289.78479	110	
289.80640	134	
290.56687	78	
290.85988	66	
291.80506	144	
292.91794	82	
293.84380	80	
293.88135	110	
294.85623	70	
295.92272	138	
296.86104	68	
300.81702	72	
301.79603	68	
302.23594	90	
303.72983	68	
306.43199	106	
306.97409	84	
307.80825	80	
307.87663	220	1+
307.90240	94	
308.05056	70	
308.79666	78	
308.93703	68	
311.18979	70	
311.87952	118	
313.83593	68	
313.87278	76	
314.90062	86	
319.88798	66	
320.42447	74	
320.82703	74	
321.16470	72	
321.41638	74	
322.86890	70	
322.89738	82	
323.23526	78	
323.85125	66	
324.09878	78	
324.89231	104	
326.74121	172	1+
326.76566	70	
END IONS

###FS:    #m/z: 363.95560 #charge 1+
###MS: 66
###MSMS: 68
BEGIN IONS
TITLE=Cmpd 50, +MS2(363.9556), 28.0-35.0eV, 1.5min #68
RTINSECONDS=86.286
SCANS=66,68
PEPMASS=363.95560	191662
CHARGE=1+
189.86262	298	1+
192.10538	92	
207.87213	182	
208.88256	132	
209.94527	356	
210.88394	670	1+
211.92731	90	
212.87919	1034	1+
214.89502	160	
219.42508	82	
219.90928	84	
221.51080	96	
222.95170	814	1+
223.83520	136	
224.94856	1024	1+
225.89218	120	
226.94755	3108	1+
226.97493	164	
227.88097	100	
227.93422	152	
228.89071	216	
228.90901	104	
228.94200	4732	1+
230.88886	1160	1+
231.11770	80	
231.79961	78	
232.88522	214	
232.90312	78	
232.96016	92	
233.15544	94	
233.89689	164	
234.88009	112	
235.82287	150	
236.90119	90	
237.06212	82	
237.13380	84	
237.90537	140	
240.82049	110	
240.90592	78	
240.93944	228	
240.96273	738	1+
241.94197	418	
242.82892	92	
242.94313	724	
244.81510	142	
244.82949	102	
244.95650	1948	1+
245.93958	374	
246.80787	156	
246.90274	140	
246.95252	2604	1+
247.80993	84	
247.98135	148	
248.80410	284	1+
248.89986	588	1+
248.92551	92	
250.06522	144	
250.83488	96	
250.94565	148	
250.97432	132	
252.07309	84	
252.78721	108	
253.81118	88	
256.83852	96	
257.52966	98	
257.81168	80	
258.97244	122	
259.84569	200	
259.92361	84	
260.06215	94	
260.93780	112	
260.96763	150	
261.82926	180	
262.68254	88	
263.84290	134	
264.81636	220	
264.88824	88	
265.97817	102	
266.81143	658	1+
267.34824	78	
267.97012	258	
268.92631	96	
268.97747	116	
269.89391	106	
269.96918	318	
270.80450	82	
270.92176	92	
271.38480	88	
271.56650	104	
271.83915	256	1+
271.85780	118	
276.51021	86	
276.85264	106	
277.03719	98	
277.80973	118	
278.81829	98	
278.84859	88	
278.89608	84	
279.09949	274	
280.79277	748	1+
280.81988	86	
280.84616	210	1+
280.96914	92	
282.78937	460	1+
283.82181	484	1+
283.85275	114	
284.88655	78	
285.84245	258	
285.93460	106	
285.97614	84	
286.07598	94	
287.63363	108	
288.78466	212	1+
289.73851	102	
293.61617	94	
293.81972	266	1+
293.84889	182	
293.87274	140	
295.37379	86	
295.58053	82	
296.81048	280	1+
297.01979	88	
297.89504	100	
298.80204	1028	1+
299.87557	216	1+
300.80098	732	1+
300.91109	192	1+
301.86024	368	
301.87989	156	
302.85660	516	1+
303.80353	214	
303.85622	316	1+
303.94479	164	
304.82195	88	
304.94629	102	
305.15024	78	
306.42990	78	
307.43252	96	
307.83758	96	
307.86295	94	
307.89039	124	
309.87983	144	
311.12456	78	
311.88541	98	
315.83846	86	
316.17033	102	
316.81135	490	1+
317.32855	80	
317.81335	364	1+
318.93501	94	
321.43628	84	
321.81774	316	1+
321.86441	172	
322.92498	226	
323.81837	96	
323.90662	120	
324.01789	154	
324.89316	88	
325.82106	78	
327.29905	82	
329.87425	122	
330.86676	86	
331.34334	76	
332.45070	104	
336.94351	216	
337.36536	102	
337.83641	96	
337.94892	94	
339.83117	132	
340.94367	146	
342.47258	84	
344.79897	86	
347.30908	84	
348.75213	86	
354.91311	80	
359.10338	78	
359.78584	82	
360.78674	92	
363.95722	98	
364.98606	94	
367.86772	88	
END IONS

###FS:    #m/z: 507.84378 #charge 1+
###MS: 66
###MSMS: 69
BEGIN IONS
TITLE=Cmpd 51, +MS2(507.8438), 28.2-35.2eV, 1.5min #69
RTINSECONDS=87.0585
SCANS=66,69
PEPMASS=507.84378	87138
CHARGE=1+
106.51867	114	
196.01500	152	
211.94181	110	
224.12197	160	
224.97770	232	
230.90525	154	
235.14091	152	
236.88991	124	
249.15832	118	
250.90517	146	
262.13754	194	
263.13850	156	
266.16393	144	
266.86178	210	
272.84848	436	1+
273.42540	118	
274.11448	148	
278.84557	172	1+
278.86744	168	1+
286.86907	162	
287.85327	694	
288.86701	112	
289.87845	254	
290.86124	360	
290.88158	194	
291.87167	192	
292.81070	142	
293.87316	304	
294.85277	144	
294.87453	314	
295.87805	292	
296.85123	148	
296.86599	154	
298.85712	428	1+
298.87556	138	
301.84846	160	
301.99675	112	
303.86582	548	1+
305.86167	938	1+
306.12868	232	1+
306.88426	1084	1+
307.88891	934	1+
308.11949	120	
308.13883	446	
308.87136	1070	1+
308.92299	144	
309.88997	216	
310.15390	382	1+
310.84705	124	
311.88202	2286	1+
312.15239	148	
312.22945	144	
312.95561	284	1+
312.98056	112	
313.98236	154	
314.86398	714	1+
315.48256	144	
315.89404	114	
316.86041	152	
318.81922	198	1+
322.85113	118	
323.87033	570	1+
324.89997	224	
325.90075	386	
326.23937	206	
326.88381	2332	1+
329.88405	114	
332.01192	156	
332.21284	124	
332.78660	124	
332.87312	352	1+
332.89563	132	
333.17349	608	1+
333.89434	218	1+
335.82928	126	
336.85437	140	
337.79302	108	
337.88304	508	1+
339.40232	226	1+
339.83620	138	
340.86404	222	
341.73314	120	
345.80382	196	1+
346.78051	118	
346.88309	150	1+
347.76328	166	
349.16897	124	
349.40502	140	
349.75930	340	1+
350.76210	292	1+
350.88545	304	1+
351.80002	180	
352.91367	132	
354.78428	112	
354.80639	118	
355.86129	148	
355.89006	290	1+
357.76795	184	1+
357.81481	112	
357.84623	236	
358.74267	120	
361.77267	234	1+
362.83919	204	1+
365.78122	162	
365.85828	152	1+
366.73805	204	1+
366.83588	366	1+
366.90167	136	
367.71214	348	1+
367.83891	254	1+
368.73720	204	1+
368.80501	236	1+
368.89765	442	1+
368.92695	168	1+
369.70381	126	
369.83546	628	1+
370.38524	110	
371.79564	126	
371.85912	172	1+
372.19738	126	
373.79070	208	1+
373.89829	126	
375.87994	222	1+
376.82342	148	
377.21876	118	
378.72303	144	
380.71851	280	
380.85838	276	
381.71364	502	1+
381.84240	210	
383.89022	184	
384.85001	526	
384.88880	194	
385.84990	360	
386.83413	108	
386.87661	122	
387.71830	112	
387.84399	412	1+
388.84622	282	1+
389.20180	184	
390.78051	144	
390.84113	946	1+
391.05748	122	
391.90908	206	
392.83196	558	1+
392.86482	162	
393.85976	216	
393.89227	108	
395.72528	272	1+
395.86108	136	
398.73151	382	1+
398.87145	256	1+
399.79023	142	
399.84601	348	1+
400.72507	162	
403.86997	314	
404.80511	124	
404.87066	180	
405.76577	286	1+
405.86493	320	
406.71140	124	
406.85799	254	
406.89708	110	
407.72249	142	
407.74670	246	
407.86545	880	
408.72838	438	1+
408.74762	132	
408.85027	1674	1+
408.88823	208	1+
409.72068	160	
410.83992	654	1+
410.86145	202	
412.72877	238	
412.79933	128	
412.84751	324	
412.91736	128	
413.08053	126	
413.86843	158	
416.88151	118	
417.80820	122	
418.70226	126	
418.80842	184	1+
418.86462	174	1+
421.88640	214	
422.73952	266	1+
422.86288	200	
423.74181	178	1+
423.77546	134	
423.86769	724	1+
425.74830	360	
425.82794	144	
426.76279	350	1+
426.86120	790	
427.70391	188	
427.73946	182	
427.86502	454	
428.72663	126	
428.74675	360	
428.84271	494	1+
428.88283	156	
429.70801	332	1+
430.73927	220	1+
430.88168	262	
431.86398	910	1+
432.24494	230	1+
433.78936	140	
434.85340	136	
434.88609	328	1+
435.80058	112	
439.89005	480	1+
443.77103	112	
444.86994	1722	1+
445.75930	132	
446.12101	214	
446.23932	150	1+
447.70944	518	1+
449.88377	572	1+
450.69479	282	1+
450.78071	110	
450.86244	198	1+
457.90471	550	1+
462.88375	886	1+
463.82912	142	
464.85165	174	1+
467.88697	1516	1+
469.56037	110	
481.92049	140	
485.89703	658	1+
487.26975	112	
508.91083	128	
509.86426	180	
END IONS

###FS:    #m/z: 322.92929 #charge 1+
###MS: 70
###MSMS: 71
BEGIN IONS
TITLE=Cmpd 52, +MS2(322.9293), 28.0-35.0eV, 1.5min #71
RTINSECONDS=90.745
SCANS=70-71
PEPMASS=322.92929	1156138
CHARGE=1+
54.10054	82	
58.06989	72	
143.37528	82	
144.33590	76	
168.29978	90	
183.88955	66	
187.91102	88	
192.88796	170	
194.88443	80	
198.66873	104	
198.87276	72	
199.88209	74	
201.04440	290	1+
204.95851	70	
205.94998	318	1+
205.97010	184	1+
209.12521	136	
209.94589	86	
210.87744	76	
212.87744	80	
214.89808	70	
216.84637	66	
218.88944	120	
221.88529	84	
221.94501	72	
221.99735	76	
223.96153	320	1+
226.40242	92	
226.84063	108	
227.93678	90	
228.78874	72	
228.91108	74	
228.93327	76	
229.06153	68	
230.83238	188	1+
230.90529	278	1+
231.12090	126	
233.88695	70	
234.92851	76	
234.98309	92	
235.09969	78	
235.84969	72	
235.90829	74	
236.83331	66	
236.89674	178	
238.04820	70	
238.06490	80	
238.94243	212	1+
239.78955	100	
240.82191	110	
240.93991	2060	
241.22481	74	
241.94160	1570	
242.14852	72	
242.89049	68	
242.94075	5130	1+
243.83235	72	
244.81724	72	
244.84985	88	
244.93911	1414	1+
245.88466	68	
246.97354	328	1+
249.00192	68	
249.56629	70	
249.83783	72	
249.96608	82	
250.15270	82	
250.89679	98	
250.97163	96	
251.08551	90	
252.44367	70	
253.88933	72	
255.15286	82	
256.41947	98	
257.06879	72	
257.81736	68	
257.89633	86	
258.80006	276	1+
258.83687	132	
258.97605	78	
259.11425	72	
260.13533	80	
261.83041	260	1+
261.84967	84	
262.84466	100	
262.88951	72	
263.00290	80	
263.05277	76	
263.88589	74	
263.90554	72	
263.98979	72	
265.05632	98	
265.85252	224	
266.39521	90	
267.85532	190	1+
268.95459	104	
270.12989	66	
270.46088	74	
270.84883	78	
272.84541	156	
273.79282	70	
273.85204	70	
275.80405	74	
275.97141	78	
276.81210	80	
277.00730	76	
278.11453	166	
278.81435	72	
278.84684	86	
278.91258	84	
279.09036	822	1+
280.01090	86	
280.82534	72	
281.41355	72	
282.88020	70	
283.06970	66	
283.78639	138	
284.29161	464	1+
284.86828	74	
284.88861	128	
285.38069	90	
285.79145	74	
286.07990	66	
288.84272	104	
288.86122	70	
289.78767	92	
289.87861	356	
291.92704	78	
293.11137	82	
294.88841	98	
296.76809	70	
296.86951	88	
297.75468	78	
298.70021	80	
299.78050	140	
300.13239	78	
300.86470	78	
302.21013	120	
305.80912	78	
305.84992	84	
305.87747	66	
305.97242	78	
306.79142	80	
307.35922	88	
307.49045	116	
307.80449	100	
307.89564	214	
308.76658	94	
308.98864	74	
309.81392	76	
309.87048	284	1+
310.88633	72	
312.80838	68	
314.81579	78	
315.82540	82	
318.15377	76	
318.82458	68	
318.85901	66	
319.61815	96	
320.43356	72	
321.87903	70	
322.30409	72	
324.18983	70	
324.89415	122	
325.90108	82	
326.00067	84	
END IONS

###FS:    #m/z: 363.95574 #charge 1+
###MS: 70
###MSMS: 72
BEGIN IONS
TITLE=Cmpd 53, +MS2(363.9557), 28.0-35.0eV, 1.6min #72
RTINSECONDS=91.5175
SCANS=70,72
PEPMASS=363.95574	168044
CHARGE=1+
189.86197	194	
191.86146	212	
192.85838	108	
194.88422	80	
196.88331	170	
201.12089	154	
207.12828	76	
207.87644	84	
207.94814	88	
208.44885	114	
208.88485	150	
208.94363	78	
209.92090	80	
209.93917	322	1+
210.88291	108	
211.88087	78	
212.87831	708	1+
215.92184	130	
217.94155	92	
222.95024	582	
223.43589	90	
224.95026	396	
225.94860	272	
226.05868	86	
226.88633	126	
226.94634	3188	1+
226.96911	100	
227.92750	104	
228.89338	372	
228.94210	2968	1+
230.88898	1616	1+
231.21677	80	
231.80345	158	1+
232.88265	222	
232.90494	128	
237.92493	88	
240.82493	118	
240.93807	364	
240.96100	502	
241.93862	1326	1+
241.99934	94	
242.85816	104	
242.94072	910	1+
242.95736	490	
243.79790	76	
244.11830	88	
244.82517	106	
244.95594	1436	1+
245.11111	88	
245.94108	128	
246.90227	80	
246.95326	1870	1+
246.97819	84	
247.80869	94	
247.96851	78	
248.80224	246	
248.84917	94	
248.89788	634	1+
248.95325	146	
250.79447	82	
250.96722	132	
252.93775	86	
253.90891	132	
258.44286	112	
258.83229	118	
258.84488	116	
258.97326	132	
260.51171	80	
260.86859	76	
260.92317	112	
260.96930	326	1+
262.85292	80	
262.87757	76	
263.92976	116	
264.07544	78	
264.96512	112	
265.78976	78	
265.80603	82	
266.42140	76	
266.45543	88	
266.81043	498	1+
267.81153	288	1+
267.97212	168	
268.09351	88	
268.83649	86	
268.86574	80	
269.80205	318	1+
269.96459	328	1+
270.84878	90	
271.91162	116	
272.85445	242	1+
274.36036	100	
276.42220	86	
276.81454	78	
276.85637	244	1+
277.82655	92	
277.92283	98	
277.95746	210	1+
278.79517	200	
278.81248	128	
278.84895	390	1+
279.05225	76	
279.37422	78	
279.41326	78	
279.42755	80	
279.79993	134	
279.87735	82	
280.79557	636	1+
280.89895	82	
280.92292	98	
282.14367	76	
282.79862	348	1+
282.88115	164	1+
282.94423	102	
283.08067	84	
283.82490	92	
283.84632	76	
283.87061	136	
284.43135	78	
284.52677	102	
284.82394	254	
285.81845	416	1+
285.84389	206	1+
286.12141	78	
286.42905	78	
287.85633	94	
287.92504	86	
292.94098	78	
293.11800	104	
293.84356	82	
294.86602	78	
295.92886	144	
296.80752	314	1+
297.58144	80	
298.80263	1086	1+
298.85134	88	
299.42431	96	
299.86443	122	
300.80072	686	1+
300.91457	80	
301.85804	368	1+
302.79614	96	
303.85573	328	1+
304.89498	76	
305.92265	100	
306.86243	78	
308.87998	94	
308.92858	96	
310.80022	100	
312.85901	124	
314.82152	114	
314.95521	82	
315.22559	76	
315.41063	88	
316.32285	76	
316.81218	198	
316.85654	98	
318.80788	116	
318.93644	148	
319.88606	86	
321.02051	80	
321.81481	196	1+
322.97028	76	
326.45757	92	
326.68589	84	
326.87162	88	
329.87341	120	
336.94399	274	1+
342.87007	82	
344.18334	98	
345.16119	76	
345.20459	88	
350.35112	112	
351.84334	78	
355.70271	76	
355.89948	82	
359.96719	114	
363.75809	86	
365.82413	78	
367.14737	94	
367.42799	76	
368.15526	76	
END IONS

###FS:    #m/z: 507.84379 #charge 1+
###MS: 70
###MSMS: 73
BEGIN IONS
TITLE=Cmpd 54, +MS2(507.8438), 28.2-35.2eV, 1.6min #73
RTINSECONDS=92.29
SCANS=70,73
PEPMASS=507.84379	76778
CHARGE=1+
196.01923	220	
214.89059	184	
224.97704	222	
230.89096	136	
232.89518	344	1+
236.88621	222	
246.85810	108	
252.90303	122	
258.10296	112	
258.87825	136	
261.56134	108	
262.13709	146	
262.54113	112	
263.13753	140	
267.95067	140	1+
272.85413	150	
277.15097	184	
277.89380	232	1+
278.83743	132	
281.86955	134	
285.91791	110	
287.85137	1082	1+
288.87772	138	
289.87823	406	
290.86827	136	
291.87968	138	
293.87095	770	1+
295.82118	122	
296.85337	124	
297.89278	112	
298.80451	110	
298.84596	312	1+
300.93610	120	
302.86477	598	1+
303.86843	432	1+
305.86324	892	
306.96783	112	
307.79871	138	
307.86641	198	
307.88954	260	
307.97648	132	
308.14252	460	1+
308.87414	614	
309.88449	528	1+
309.99350	166	
310.15653	154	
311.16241	122	
311.88230	1764	1+
311.96239	176	1+
312.79516	122	
313.84552	130	
314.86353	1112	1+
315.16082	194	
316.95920	122	1+
323.82841	200	1+
323.86943	200	
324.83117	218	1+
324.86570	270	
325.85627	196	
325.89666	252	
326.24091	134	
326.88212	1972	1+
327.83519	298	1+
327.89843	210	
328.90131	132	
330.17607	106	
330.88978	208	1+
331.89976	150	1+
332.87571	580	1+
333.17540	436	1+
337.88604	172	
339.87935	126	
339.90527	356	1+
341.76795	148	1+
342.88255	134	
343.36346	154	
344.82771	144	
345.88197	220	1+
347.83697	122	
348.83676	110	
348.89177	180	
348.91538	210	
349.75391	208	
349.90453	168	
350.76007	136	
350.78663	132	
351.88101	140	
353.76859	186	1+
353.84617	120	
354.94318	148	1+
355.89031	210	
356.90288	154	
362.83761	120	
365.78387	132	
366.18812	152	
366.75402	204	
366.84142	384	1+
367.91062	114	
368.71916	110	
368.73308	126	
369.83620	186	
369.89472	114	
370.80468	124	
370.84733	160	
371.90227	208	
371.92561	150	
372.83672	126	
373.90017	120	
374.81969	140	
374.90643	148	
376.22196	288	
376.78214	208	
376.88957	110	
378.73106	110	
380.71894	462	1+
380.86551	274	1+
381.83322	166	
383.71178	124	
384.82179	142	
384.85007	356	
385.77515	108	
385.85290	276	
386.85526	154	
387.84227	120	
388.84599	200	
388.88476	106	
389.05169	162	1+
390.73690	130	
390.84227	1388	1+
390.90480	180	1+
391.80121	108	
392.72063	180	
392.82380	586	1+
394.78426	324	1+
394.79836	164	
394.83176	136	
395.78858	280	1+
398.72792	376	1+
398.89601	228	1+
399.84701	354	
400.72607	342	1+
402.78691	212	1+
402.81693	114	
402.86163	136	
403.86975	508	1+
405.74883	136	
405.77751	130	
405.85995	326	1+
406.79390	156	1+
407.74648	502	1+
407.86701	876	
408.73273	126	
408.85337	2038	1+
410.73667	344	1+
410.83518	1048	1+
410.90723	146	
411.80553	280	1+
415.83871	114	
416.81910	108	
416.87811	224	
417.81020	110	
417.85313	264	1+
420.73906	256	1+
421.88213	208	
422.80650	236	1+
422.86525	314	
423.76231	182	
423.86714	208	
424.11532	114	
424.77375	188	
424.78979	170	1+
424.87749	388	1+
425.31030	118	
425.75758	330	
425.78841	188	1+
426.75824	316	
426.83061	110	
426.85798	806	1+
427.74823	566	1+
428.79075	212	1+
428.84370	512	1+
428.87877	274	
429.69586	230	
429.89021	114	
430.69530	156	
430.74044	280	1+
430.85937	1122	1+
431.86532	826	1+
432.24238	374	
432.89258	132	
435.71429	112	
435.74390	170	1+
435.83537	108	
437.72184	134	
438.07723	126	
439.78641	112	
439.89292	380	1+
443.77385	132	
444.45978	118	
444.77125	116	
444.87166	2528	1+
445.75478	178	
447.70474	504	1+
447.88773	160	
448.89516	154	
449.87497	434	1+
450.70264	194	
450.77503	202	1+
451.70223	136	
452.85265	160	
457.89885	374	1+
460.88974	118	
462.88499	778	1+
464.88531	310	
465.71159	146	
466.78554	116	
467.88754	618	1+
468.77826	122	
469.88848	266	1+
472.89651	112	
482.79811	132	
485.89522	1040	1+
END IONS

###FS:    #m/z: 340.93981 #charge 1+
###MS: 74
###MSMS: 75
BEGIN IONS
TITLE=Cmpd 55, +MS2(340.9398), 28.0-35.0eV, 1.6min #75
RTINSECONDS=95.976
SCANS=74-75
PEPMASS=340.93981	467638
CHARGE=1+
45.25120	76	
51.52099	100	
118.86748	74	
184.07293	84	
192.92698	102	
193.90025	74	
196.86398	80	
197.12601	78	
199.86112	74	
205.94816	202	
206.55787	76	
210.94119	120	
211.94155	76	
212.87971	96	
213.87825	76	
213.93989	562	
214.89443	112	
215.88560	186	
215.93792	100	
216.87874	92	
216.90093	86	
217.88140	284	
219.87635	76	
220.83316	82	
222.94857	166	
222.97337	74	
223.95916	160	
224.95941	110	
225.15673	74	
226.95384	150	
227.08469	74	
228.89585	138	
230.88849	150	
231.89209	208	
231.94994	524	1+
232.89381	408	1+
233.94845	292	
235.88353	174	1+
237.02412	98	
238.85320	100	
239.07137	88	
239.81906	130	
239.84974	108	
240.83381	90	
241.84220	102	
241.90463	124	
242.83203	192	
242.84361	176	
243.83288	80	
243.89187	154	
244.49442	74	
244.93921	92	
246.16385	86	
246.85837	74	
246.97353	310	1+
247.85436	72	
249.03897	86	
249.35307	90	
249.96537	224	1+
249.99515	88	
250.83381	206	1+
250.90653	78	
251.95994	84	
252.37920	80	
253.35151	84	
254.06339	80	
254.90971	74	
254.96179	152	
255.01932	100	
255.79460	84	
255.97194	142	
256.03055	76	
256.84838	264	
256.88956	90	
257.00418	72	
257.08058	72	
257.79975	78	
257.96456	136	
258.84622	144	
258.95652	306	1+
259.84948	710	1+
259.91189	90	
260.83375	316	
261.83817	298	
266.03673	88	
267.84597	76	
268.01300	104	
268.13367	96	
268.84173	376	
268.86029	234	
270.08367	74	
270.82916	258	1+
270.87095	74	
272.63411	84	
272.93435	114	
273.39082	94	
274.86311	74	
275.41685	80	
275.84683	76	
276.85585	846	1+
277.40123	84	
277.90050	74	
277.92092	76	
278.84714	798	1+
278.91888	114	
279.99828	86	
280.83821	100	
281.02030	78	
281.05759	78	
282.81631	84	
282.83896	74	
282.92701	74	
283.78974	82	
283.87189	104	
285.20413	78	
287.86794	190	1+
288.37769	86	
290.82688	82	
290.85841	126	
291.80319	152	
291.90170	78	
292.85318	214	1+
294.88430	86	
294.96215	88	
296.85609	250	
296.97727	124	
297.83660	114	
297.88704	128	
297.97847	126	
299.78384	78	
299.98783	88	
300.43295	78	
301.86018	116	
302.18328	76	
302.85825	78	
305.80286	164	
305.86775	102	
306.87811	122	
308.28732	76	
308.87893	172	1+
309.29530	74	
309.96289	78	
310.43442	104	
311.88140	84	
315.77734	100	
317.82063	82	
319.88609	72	
319.91264	82	
320.71925	76	
321.73787	76	
321.87899	78	
321.92994	86	
324.80443	84	
325.39590	80	
325.88316	78	
326.73278	74	
326.90236	88	
328.18588	78	
328.86958	162	1+
328.90244	94	
330.81236	124	
337.88162	104	
338.95474	84	
339.72369	80	
346.36710	88	
END IONS

###FS:    #m/z: 507.84367 #charge 1+
###MS: 74
###MSMS: 76
BEGIN IONS
TITLE=Cmpd 56, +MS2(507.8437), 28.2-35.2eV, 1.6min #76
RTINSECONDS=96.748
SCANS=74,76
PEPMASS=507.84367	82224
CHARGE=1+
196.01396	128	
214.88419	128	
223.97404	138	
224.97471	246	
232.90013	168	
235.14523	192	
250.97373	172	
253.92564	132	
262.13669	416	1+
262.39593	120	
265.41200	146	
266.16036	250	
270.85984	122	
272.85134	458	1+
278.39850	404	1+
279.13123	122	
280.82774	122	
281.84251	130	
285.85417	120	
286.78620	150	
287.85222	1158	1+
288.87161	156	
289.03411	136	
289.88147	210	
290.87016	124	
291.86990	252	
291.93114	108	
292.78373	142	
293.86849	1018	1+
293.92131	110	
294.35935	98	
294.91174	134	
295.81186	228	1+
296.85037	294	1+
298.85535	152	
299.30328	116	
299.36299	158	
300.85996	142	
301.05433	100	1+
301.37828	100	
303.86435	228	
305.86177	934	1+
307.89001	666	
308.14116	474	1+
308.87632	622	1+
310.15619	276	
311.16135	270	
311.88265	1784	1+
313.52285	124	
314.86120	928	1+
315.12755	100	
316.88186	150	
316.93432	180	1+
317.85382	192	1+
320.87966	110	
320.89612	170	
320.91422	152	
323.87748	170	
323.88365	114	
324.00316	246	1+
324.12565	122	
324.80573	114	
324.85922	134	
324.90841	140	
325.89932	222	
326.24014	298	1+
326.81041	110	
326.88097	1850	1+
328.80784	124	
328.86718	114	
328.88334	540	1+
328.98632	132	
329.77791	126	1+
330.84155	146	
331.39669	144	1+
332.88020	304	1+
333.17224	628	
334.80833	268	1+
334.88025	204	1+
335.86031	106	
337.87952	342	1+
338.00590	114	
340.90254	134	
341.86168	128	
343.89316	214	1+
344.87494	116	
345.31855	100	
345.87345	458	1+
346.80903	272	1+
347.77403	234	
348.17222	110	
348.83718	142	
348.91435	170	
349.72508	112	
350.76975	162	1+
350.88195	540	1+
351.06569	100	
352.91183	152	
353.84640	160	
354.92172	108	
355.89605	120	
358.88100	106	
359.96136	126	
360.28373	106	
360.75874	338	1+
361.59021	114	
364.30149	102	
364.88277	102	
365.77933	170	
366.74116	144	
366.78755	100	
366.84244	210	
367.70779	564	1+
367.76697	132	
367.82339	114	
368.70667	442	1+
368.84283	120	
369.83499	456	1+
369.89603	488	1+
370.79446	158	
371.19022	134	
372.78083	376	1+
373.71423	104	
373.83615	412	1+
373.88390	144	
374.74522	256	1+
374.81443	156	
375.74614	196	1+
375.81399	176	
376.21907	228	1+
377.72894	118	
377.79664	104	
379.71378	412	1+
379.82929	324	1+
380.86231	264	1+
382.70950	124	
382.82333	108	
384.85523	406	1+
385.78156	110	
387.20979	128	
387.84385	232	1+
389.20379	104	
390.20936	128	
390.77834	186	
390.84049	1486	1+
392.74675	106	
392.79416	408	1+
392.82561	860	1+
393.08808	136	
393.79797	342	1+
395.78042	130	
395.85723	170	1+
398.72863	626	1+
399.85043	366	1+
401.75808	110	
401.97551	134	
402.86426	198	
403.78301	126	
403.86890	910	1+
403.89716	100	
405.72355	106	
405.76424	156	
406.87588	152	
407.74201	216	1+
407.74972	130	
407.86304	1744	1+
408.00327	182	1+
408.84952	1184	1+
409.69551	216	1+
409.72878	318	1+
410.07959	132	
410.83668	954	1+
410.87803	184	
410.91564	108	
411.81281	208	
411.89220	112	
413.26420	106	
414.68240	128	
414.86555	322	1+
416.80037	150	1+
417.85398	418	1+
419.93046	100	
420.87682	950	1+
421.72044	154	
421.73812	270	1+
421.88040	818	1+
422.82405	220	1+
422.86242	100	
423.75575	138	
423.77351	136	
423.79971	172	
423.86857	690	1+
425.75095	726	1+
426.86313	930	1+
427.73327	474	1+
427.74475	212	
428.85086	416	
428.88825	284	
428.98661	106	
429.83768	178	
430.74116	260	
430.87021	104	
431.75553	192	1+
431.86848	696	1+
432.23614	120	
432.68141	104	
433.85517	118	
434.89078	158	
436.85512	134	
438.71636	144	1+
439.89262	134	
440.88834	120	
442.78225	110	
442.88152	154	
444.87055	2082	1+
445.72960	154	
445.74833	184	
446.87547	250	1+
447.71005	346	1+
449.87547	462	1+
450.70002	200	1+
450.87955	284	1+
456.89139	102	
457.90380	450	1+
458.05462	102	
462.88106	1280	1+
463.80166	98	
465.71631	124	
465.85212	128	
466.74699	244	1+
467.75109	194	1+
467.88777	1064	1+
476.78596	132	
485.89929	688	1+
498.81639	100	
507.85905	102	
508.91282	158	1+
511.75127	92	1+
END IONS

###FS:    #m/z: 336.94503 #charge 1+
###MS: 74
###MSMS: 77
BEGIN IONS
TITLE=Cmpd 57, +MS2(336.9450), 28.0-35.0eV, 1.7min #77
RTINSECONDS=97.5205
SCANS=74,77
PEPMASS=336.94503	70230
CHARGE=1+
182.86554	72	
192.92110	78	
198.88353	72	
207.97697	120	
209.94064	84	
210.88453	102	
211.94455	2362	1+
212.87759	460	1+
213.93800	914	1+
215.85756	74	
215.88539	84	
217.83276	72	
217.88246	194	1+
217.93607	94	
219.93485	94	
221.88752	80	
221.94054	72	
222.83644	196	1+
223.95934	78	
226.15488	76	
226.85186	86	
227.95708	70	
228.91469	68	
229.08200	84	
229.90079	70	
229.95452	1688	
230.88961	438	
231.94867	1342	
232.91529	80	
233.82630	78	
233.89831	132	
234.82742	124	
235.08270	90	
235.81943	80	
235.88628	196	1+
235.93846	80	
236.84511	114	
237.06193	72	
238.84057	84	
239.83211	120	
240.08144	114	
240.83764	318	1+
243.84056	116	
243.99154	78	
244.12424	84	
244.39297	72	
244.50041	88	
245.43049	104	
246.95269	86	
246.97547	156	
247.96414	430	
248.06923	70	
248.32070	94	
248.89976	94	
248.92436	72	
248.98463	122	
249.05641	72	
249.89761	128	
249.91127	210	1+
249.96198	124	
250.10037	72	
250.94857	70	
251.07000	70	
252.97068	1370	1+
253.90460	128	
253.96079	74	
254.80347	132	
254.91363	68	
254.96512	624	
255.07624	136	
255.85240	120	
256.08371	98	
256.85073	200	
257.93661	102	
257.96733	78	
258.84774	438	1+
260.82969	222	1+
263.83206	70	
264.65437	74	
266.84085	68	
267.84141	84	
268.83833	300	
268.88824	106	
268.92435	74	
269.84590	244	
271.41296	70	
271.45748	108	
271.83601	98	
272.44375	100	
272.84313	84	
272.97722	92	
273.84710	158	
274.86206	122	
274.97099	70	
275.86050	118	
276.85575	430	
277.86771	250	
277.90616	100	
277.97596	74	
278.83379	272	1+
278.85614	148	
278.98429	84	
279.45196	72	
279.96121	70	
280.91171	70	
281.85390	72	
283.93864	76	
284.42729	68	
284.85424	70	
284.87039	146	
285.00525	74	
285.85392	124	
286.84774	218	
287.01958	74	
287.85066	350	
287.91274	78	
289.87764	156	
290.12948	70	
290.92499	142	
292.01293	72	
293.10913	208	1+
293.79698	72	
293.84782	74	
294.87073	118	
295.06778	76	
295.15641	80	
295.88875	140	
296.17603	70	
297.88612	70	
298.30984	84	
298.84040	76	
298.86608	90	
299.11631	80	
299.80070	88	
299.87096	126	
301.87277	192	1+
303.88388	366	1+
304.95070	76	
306.40419	78	
308.39335	86	
309.86804	136	
309.91758	98	
310.84153	76	
310.87415	104	
311.21383	80	
311.57360	86	
311.70157	94	
312.41705	72	
316.05011	72	
317.43255	120	
317.88204	72	
318.18850	98	
318.43379	76	
318.75314	86	
324.77372	82	
324.85309	82	
327.71878	72	
327.89476	72	
329.86527	72	
330.88990	70	
332.35888	90	
335.43266	86	
337.20036	76	
337.88854	96	
342.10672	106	
END IONS

###FS:    #m/z: 340.93980 #charge 1+
###MS: 78
###MSMS: 79
BEGIN IONS
TITLE=Cmpd 58, +MS2(340.9398), 28.0-35.0eV, 1.7min #79
RTINSECONDS=101.197
SCANS=78-79
PEPMASS=340.93980	506596
CHARGE=1+
190.93139	74	
191.08375	84	
191.95555	144	
195.89006	78	
198.95567	76	
200.86210	102	
201.97046	84	
205.94611	78	
208.95868	284	
210.94053	136	
213.87762	122	
213.93884	654	1+
214.86194	72	
214.89771	120	
215.57509	88	
215.88581	256	
215.93501	74	
219.83531	82	
220.90262	76	
222.89037	118	
223.82742	92	
223.88848	72	
223.96011	164	
224.84063	86	
226.84637	72	
226.94581	136	
227.90520	72	
227.95343	78	
229.83357	72	
229.95499	248	1+
230.88629	598	1+
231.94963	422	1+
233.94758	158	
234.89122	420	1+
235.06239	76	
236.04595	86	
236.94657	86	
238.89955	76	
239.89799	132	
240.88898	86	
240.90609	128	
241.84605	352	1+
242.88621	72	
243.96315	94	
244.88044	78	
245.43992	94	
245.82294	78	
246.36826	98	
246.97436	140	
247.95911	72	
248.89372	78	
249.40736	74	
249.96064	250	
250.39510	116	
250.83074	76	
250.94168	98	
250.97049	110	
251.88563	78	
251.93249	84	
254.14176	74	
254.51762	82	
254.90147	124	
254.96617	290	
255.02130	72	
255.07273	242	
256.85081	346	1+
256.90405	72	
257.26171	76	
257.80180	150	
258.84543	356	
258.97404	90	
259.84771	422	
259.89573	90	
259.92173	76	
259.95610	270	1+
260.34330	78	
260.83331	404	1+
260.91818	74	
261.83780	268	1+
261.88499	86	
262.96291	128	
263.02682	72	
264.02526	74	
264.84685	200	1+
264.87626	74	
265.95588	102	
266.85106	162	1+
267.96082	76	
268.83861	446	1+
270.85503	86	
271.14999	76	
271.86041	72	
271.91912	78	
272.86001	136	
273.45596	76	
273.79190	110	
273.97380	76	
274.84974	102	
275.86336	152	
276.42052	78	
276.85494	720	1+
276.94103	80	
276.98016	72	
278.52514	102	
278.84208	758	1+
279.23869	76	
280.85829	106	
281.05193	122	
281.66308	88	
282.87234	112	
283.14467	72	
284.91028	82	
284.93523	104	
285.09866	74	
285.90148	78	
286.54115	82	
286.86084	170	1+
288.36278	72	
290.10475	86	
290.79114	90	
292.81950	72	
293.34862	86	
293.80547	100	
293.84214	114	
293.86736	568	1+
293.97197	72	
294.02650	72	
294.81264	86	
294.84184	90	
294.86893	440	1+
295.10036	128	
295.90569	76	
296.32834	86	
296.85646	84	
297.89444	122	
297.99208	72	
298.43516	82	
299.87126	374	1+
299.95146	76	
300.90715	110	
301.85886	138	
302.94342	136	
306.87899	110	
307.79499	82	
307.89341	84	
309.80704	82	
311.87967	130	
313.86060	94	
315.02718	80	
315.77315	78	
316.87538	138	
317.03299	76	
318.88758	74	
324.89433	234	1+
326.88571	78	
328.18572	86	
328.88125	148	
329.86664	130	
330.81484	164	
332.71917	74	
333.91437	98	
336.81259	74	
339.24650	102	
339.71024	94	
340.24217	76	
340.31276	74	
340.34861	96	
342.90384	96	
344.10564	100	
345.94192	72	
END IONS

###FS:    #m/z: 336.94489 #charge 1+
###MS: 78
###MSMS: 80
BEGIN IONS
TITLE=Cmpd 59, +MS2(336.9449), 28.0-35.0eV, 1.7min #80
RTINSECONDS=101.97
SCANS=78,80
PEPMASS=336.94489	67132
CHARGE=1+
182.86713	108	
188.98490	78	
199.87166	72	
199.95824	114	
202.86681	76	
205.94954	144	
211.94376	1604	1+
212.15827	70	
212.87787	770	1+
213.93922	920	1+
215.90169	72	
217.88743	144	
217.93437	72	
218.83553	74	
225.96857	124	
226.89527	126	
227.89504	140	
227.95899	72	
228.12953	84	
228.89347	184	
229.95398	2516	1+
230.88858	930	1+
231.85593	72	
231.95096	826	1+
232.89162	242	1+
233.94978	158	
235.82552	70	
236.06305	88	
237.38727	74	
237.79448	70	
240.41818	80	
240.84009	570	1+
240.86208	80	
241.84376	422	1+
241.85981	96	
242.07015	70	
243.65215	80	
243.84038	174	
246.03681	78	
246.97507	114	
247.96496	542	
248.89716	324	1+
248.98845	70	
249.83050	82	
249.95292	394	1+
250.90695	112	
251.82798	262	1+
252.07488	78	
252.97003	1148	
253.49047	70	
253.91098	126	
254.03218	76	
254.90880	146	
254.96323	250	1+
255.07382	130	
255.87307	70	
256.00867	68	
256.08317	90	
256.79266	72	
256.84123	76	
256.89960	204	
256.95808	190	1+
257.83249	110	
257.85577	96	
257.86757	94	
258.82984	72	
258.84681	452	1+
258.99600	76	
259.66839	94	
262.02240	76	
262.10379	80	
262.63258	86	
263.00491	92	
263.83221	92	
264.08924	70	
265.08731	90	
265.97830	98	
266.86262	116	
267.05501	80	
267.83522	122	
268.79949	68	
268.83918	428	1+
268.86997	96	
270.79809	78	
270.84627	74	
270.93230	86	
270.97454	92	
271.79728	72	
271.83912	326	1+
271.91396	74	
272.13948	72	
272.92093	86	
272.97543	116	
273.86432	68	
274.83679	74	
274.85943	158	
275.07670	72	
275.83884	74	
275.85972	88	
276.81860	82	
276.85619	770	1+
277.15787	70	
277.83407	142	
278.79583	80	
278.83290	156	
279.10710	108	
279.83771	126	
280.78986	98	
280.86304	70	
282.86170	80	
283.03176	96	
283.06390	76	
283.79091	182	
284.79163	74	
284.91513	72	
285.84891	136	
285.86462	158	
286.84810	672	1+
286.90506	104	
288.92228	110	
289.25809	68	
289.78892	82	
290.40161	94	
290.87472	72	
291.85546	144	
291.96454	82	
292.84230	90	
292.89924	82	
293.11224	76	
294.85091	168	
294.86370	166	
295.85910	86	
295.97798	150	
296.89013	86	
296.96782	90	
298.30409	88	
299.00812	78	
299.81341	84	
299.86876	192	1+
301.82156	70	
302.16295	90	
302.83815	94	
302.85493	100	
305.87495	200	1+
306.41935	96	
309.86342	160	
309.89800	70	
310.14473	84	
310.41484	70	
310.47097	72	
310.85865	76	
310.87727	138	
313.41426	70	
313.45119	94	
314.14070	78	
317.29518	72	
320.95661	70	
321.28428	72	
324.80910	72	
324.85993	74	
325.95631	82	
328.51520	92	
332.16634	96	
332.92788	90	
335.81954	70	
337.21444	104	
339.00237	88	
339.23266	80	
340.19920	76	
341.36414	86	
341.61602	108	
END IONS

###FS:    #m/z: 359.96045 #charge 1+
###MS: 78
###MSMS: 81
BEGIN IONS
TITLE=Cmpd 60, +MS2(359.9605), 28.0-35.0eV, 1.8min #81
RTINSECONDS=102.742
SCANS=78,81
PEPMASS=359.96045	50632
CHARGE=1+
69.66119	88	
99.01990	106	
104.32877	72	
148.44319	80	
182.86860	86	
191.88248	92	
200.94407	100	
203.88424	76	
207.95345	118	
209.94235	306	1+
209.99556	72	
216.41624	76	
218.91438	102	
219.08525	96	
220.01669	76	
220.93190	110	
221.88935	72	
222.95227	752	1+
224.41164	70	
224.88501	86	
224.91196	70	
224.94797	1000	1+
226.39702	100	
226.89599	76	
226.94571	2136	1+
226.97138	372	
227.92792	98	
228.94203	2538	1+
232.82645	90	
233.96327	112	
234.86070	134	
234.97023	74	
234.99811	92	
235.11412	158	
235.38195	86	
235.85533	84	
236.91055	98	
237.71274	100	
240.94382	920	1+
240.95992	636	1+
241.79267	76	
242.09852	82	
242.88654	72	
243.01440	74	
243.17838	70	
244.85772	74	
244.92009	72	
244.95590	1012	1+
245.94312	320	
246.80815	78	
246.83129	70	
246.95231	1148	
247.97053	70	
248.80393	122	
250.83445	78	
250.94893	98	
250.97647	82	
251.02528	72	
252.02430	104	
253.20885	72	
253.93834	80	
254.99803	82	
257.15889	118	
258.41113	90	
258.97996	102	
259.07482	88	
259.80098	104	
259.86722	186	1+
260.94725	176	
260.96591	80	
261.97230	246	1+
262.39810	84	
263.97386	76	
264.51500	82	
264.88822	76	
266.82041	136	
267.08326	108	
267.81877	184	
267.97417	152	
268.84335	136	
273.91909	78	
273.96686	84	
274.45159	80	
275.80153	276	1+
275.88979	78	
275.91871	86	
275.97130	78	
276.39782	84	
276.85715	250	1+
277.78372	74	
278.49424	72	
278.79641	346	1+
278.84511	76	
278.99506	100	
279.87297	74	
280.38658	70	
280.78920	892	1+
280.81471	144	
280.88879	80	
281.85287	112	
283.05406	78	
283.44407	76	
283.47955	74	
284.82632	284	
285.85603	140	1+
285.89112	76	
286.01975	74	
286.79290	72	
289.34579	92	
289.89737	88	
291.87446	74	
292.10942	158	
292.44345	104	
292.89908	94	
293.11484	170	
293.84984	114	
293.93385	142	
294.05489	158	
297.12982	72	
298.80376	1090	1+
299.15213	72	
299.38408	94	
300.79055	120	
300.80114	118	
300.87085	194	1+
301.39961	80	
301.82356	142	1+
301.85354	72	
302.42130	106	
304.15794	78	
307.35486	96	
307.81338	84	
309.17026	70	
311.80331	98	
311.85096	70	
312.15226	96	
315.02699	84	
316.81484	152	
317.93246	90	
318.81372	90	
319.05453	92	
319.86474	106	
320.94387	106	
321.39456	112	
321.82044	258	
321.96712	76	
323.00114	72	
323.02322	82	
323.15606	80	
325.43330	82	
325.80336	86	
328.18381	72	
328.89129	100	
329.44160	78	
329.87212	70	
336.94466	204	1+
337.11594	108	
337.14643	74	
337.90426	94	
338.76250	72	
340.77661	74	
341.17160	82	
341.72272	70	
342.89514	84	
345.20448	78	
349.81455	96	
349.86749	102	
362.15079	76	
363.10754	74	
END IONS

###FS:    #m/z: 322.92915 #charge 1+
###MS: 82
###MSMS: 83
BEGIN IONS
TITLE=Cmpd 61, +MS2(322.9292), 28.0-35.0eV, 1.8min #83
RTINSECONDS=106.411
SCANS=82-83
PEPMASS=322.92915	1303440
CHARGE=1+
182.18518	64	
188.98981	122	
189.91929	66	
192.89251	66	
194.03348	66	
194.99246	82	
196.76750	72	
196.88369	144	
197.90626	90	
201.04141	122	
205.94770	66	
206.95190	86	
206.97268	74	
208.94005	74	
210.02963	68	
212.48178	70	
212.89866	72	
220.87003	68	
221.94403	168	1+
221.96249	72	
223.85460	72	
223.95960	160	
224.86603	82	
224.95992	78	
225.79870	96	
225.82264	78	
227.89240	84	
227.93232	212	
227.95346	66	
229.89330	78	
230.05510	80	
230.83421	130	
233.95091	80	
235.82304	128	
235.89514	86	
238.04812	70	
238.93671	124	
239.07585	110	
239.79021	182	1+
239.90085	84	
240.56094	66	
240.93982	1818	
241.04877	72	
241.93900	5966	1+
242.08112	74	
242.78312	74	
242.94143	4322	1+
243.83843	76	
243.88998	104	
244.93782	868	
244.98724	72	
245.44335	80	
245.50351	98	
246.39312	84	
246.84470	102	
246.90428	120	
247.12610	72	
247.83351	66	
247.84887	94	
247.94535	98	
248.06923	76	
248.79890	88	
249.10287	80	
249.95644	64	
250.94494	138	
252.16649	84	
252.83002	78	
252.87102	80	
254.12613	76	
255.10773	68	
256.77762	66	
256.90344	66	
257.80189	72	
258.83162	66	
258.97235	72	
260.10596	74	
260.82765	86	
261.83037	210	1+
263.84807	72	
264.07074	78	
265.39400	88	
265.94028	80	
266.85924	74	
267.80795	76	
268.95546	118	
269.44816	104	
269.85751	66	
269.90016	78	
270.14593	78	
270.44703	92	
271.84177	174	1+
271.94135	86	
271.95747	68	
272.06690	88	
273.81129	76	
275.80710	108	
276.04905	66	
276.78609	72	
278.05189	66	
279.09104	654	1+
279.80094	64	
279.85041	78	
280.82093	90	
281.89190	84	
281.96410	74	
282.08774	70	
282.27745	80	
282.89042	80	
283.06407	84	
283.78527	120	
283.89080	66	
284.29018	616	1+
284.79963	238	1+
284.86688	104	
284.93054	72	
285.84355	90	
285.85947	162	
286.03861	76	
286.90728	80	
287.53579	82	
287.83740	76	
287.87639	84	
288.76941	80	
289.88002	160	
290.85383	142	
291.80302	66	
291.84108	80	
292.81021	190	1+
292.94786	84	
293.59079	76	
294.11702	74	
294.86050	106	
295.14403	70	
295.46010	100	
298.82759	86	
299.78576	104	
299.86311	258	1+
300.78420	112	
304.90119	70	
305.87555	76	
306.88102	88	
307.79638	116	
307.87808	74	
308.45157	78	
308.88269	72	
311.89268	72	
312.78627	72	
313.87715	94	
314.47394	78	
318.10079	72	
319.75652	66	
319.88395	80	
320.16123	80	
322.89776	88	
323.04330	78	
324.88943	236	
325.81410	66	
325.89404	96	
326.04257	66	
326.89259	84	
327.89434	70	
END IONS

###FS:    #m/z: 340.93964 #charge 1+
###MS: 82
###MSMS: 84
BEGIN IONS
TITLE=Cmpd 62, +MS2(340.9396), 28.0-35.0eV, 1.8min #84
RTINSECONDS=107.183
SCANS=82,84
PEPMASS=340.93964	507698
CHARGE=1+
161.98166	80	
199.51594	98	
200.04857	74	
203.92978	74	
205.95473	70	
210.93624	74	
213.87295	104	
213.93834	526	1+
214.87877	392	1+
215.94026	144	
217.92173	86	
219.87851	168	1+
222.94471	70	
223.83255	110	
223.88707	192	
223.95715	132	
226.83895	82	
227.95184	116	
228.89621	80	
229.03374	72	
230.88926	140	
231.89281	128	
231.90660	72	
231.94905	1022	1+
232.05582	70	
232.89090	86	
233.43642	96	
233.89839	206	
233.94559	108	
235.94600	94	
236.03093	68	
236.90155	72	
237.91130	70	
239.42911	88	
239.89874	88	
241.23387	72	
241.84072	618	1+
242.94011	124	
243.77826	90	
243.93301	100	
245.44002	72	
246.95048	84	
246.97737	114	
249.84289	70	
249.96436	200	
250.90199	72	
251.95924	236	
252.85130	218	1+
252.92022	86	
253.89600	162	
253.90957	128	
254.96436	376	1+
255.07498	218	1+
256.91365	84	
256.94613	286	1+
257.84651	94	
257.87262	72	
257.93180	124	
258.04228	76	
258.79196	70	
258.84401	290	
259.85368	252	
259.89370	78	
260.83344	140	
260.85474	148	
260.91018	88	
261.90681	74	
262.90133	78	
262.96614	174	
263.84208	88	
264.07383	70	
264.41299	84	
264.98804	90	
265.05012	94	
266.00861	76	
266.81038	74	
267.13407	90	
267.46030	98	
267.77993	70	
268.16106	80	
268.17410	110	
268.84109	308	1+
269.21456	76	
269.86370	72	
270.45306	116	
270.83614	200	1+
273.79738	70	
274.86093	152	
275.79814	74	
275.83872	76	
275.85305	104	
276.85532	510	
276.87197	174	
276.96450	74	
277.80416	88	
277.86045	306	
278.84356	268	
278.86134	190	
278.88705	80	
279.07464	80	
279.84747	488	1+
279.89277	106	
279.91424	136	
281.41398	78	
282.00932	82	
282.87659	68	
282.96101	72	
284.12504	72	
284.86627	88	
286.14649	86	
286.91614	132	
287.93966	106	
288.99094	92	
289.85765	70	
290.86003	78	
290.94387	70	
291.43724	148	
292.43487	76	
293.03143	70	
293.85142	142	
294.15730	90	
294.85235	70	
294.87136	106	
295.86745	106	
296.20770	78	
297.00275	74	
297.89229	80	
297.97592	120	
298.00701	90	
298.34184	76	
299.87112	150	
299.91130	68	
300.44095	84	
302.12239	80	
302.17492	124	
303.89657	78	
303.94189	84	
304.40845	108	
306.87854	84	
307.34208	84	
307.79425	136	
312.80414	84	
314.93340	68	
314.98141	80	
315.65063	78	
317.39194	92	
317.75325	72	
319.17060	90	
322.68141	76	
322.78279	84	
323.16900	72	
323.89948	164	1+
327.05264	70	
328.82358	88	
328.88379	106	
329.36370	90	
329.40159	74	
330.82700	84	
331.01695	88	
338.70371	112	
342.90949	74	
343.38427	80	
343.86005	68	
END IONS

###FS:    #m/z: 363.95537 #charge 1+
###MS: 82
###MSMS: 85
BEGIN IONS
TITLE=Cmpd 63, +MS2(363.9554), 28.0-35.0eV, 1.8min #85
RTINSECONDS=107.956
SCANS=82,85
PEPMASS=363.95537	195600
CHARGE=1+
84.28881	72	
104.02272	74	
139.41396	92	
151.89356	74	
189.86295	140	
191.85802	320	
203.98569	92	
207.87325	322	1+
209.94208	468	1+
210.12914	82	
210.88247	132	
211.87531	78	
212.87902	1038	1+
221.94139	138	
222.95058	406	1+
223.89321	82	
224.82731	76	
224.94957	476	1+
224.97878	86	
225.79880	80	
225.88199	82	
225.97377	74	
226.94671	2404	1+
226.97591	362	
227.08786	92	1+
227.15045	74	
228.94162	3756	1+
230.82054	84	
230.83206	96	
230.89039	1016	1+
231.79593	100	
232.08175	84	
232.13537	146	
232.88326	142	
234.09923	88	
234.13854	82	
234.87968	78	
236.95017	92	
240.07016	96	
240.82021	76	
240.93935	218	
240.96247	468	
241.93986	1370	1+
242.94095	776	1+
243.82034	116	
243.83855	78	
244.87682	98	
244.95741	1374	1+
245.87523	84	
245.94019	252	
246.11747	124	1+
246.80944	158	
246.95235	1336	1+
246.97460	252	1+
247.90317	80	
248.08457	74	
248.80335	232	
248.83995	164	
248.89772	516	1+
248.97598	140	
249.09285	94	
250.79978	104	
250.94831	264	1+
251.03120	86	
251.06787	82	
251.80012	112	
251.96542	80	
252.01049	92	
252.82809	78	
252.90036	76	
253.90212	84	
255.84983	92	
256.94665	88	
257.23049	76	
258.84939	116	
258.91094	98	
258.96985	180	
259.84931	106	
259.96796	472	1+
260.80114	80	
260.83393	342	1+
260.96729	316	1+
261.23965	80	
263.92771	84	
263.99176	82	
264.82455	122	
264.97193	162	1+
265.08718	82	
265.81702	108	
265.97642	136	1+
266.81451	502	1+
266.86158	118	
267.97269	196	
268.98074	76	
269.96899	544	1+
272.42534	82	
272.44766	74	
273.35862	84	
273.87522	80	
273.91754	82	
273.93730	74	
274.58400	120	
274.94629	76	
275.50035	76	
276.85695	98	
277.91255	74	
278.84344	350	1+
279.09607	76	
279.90285	110	
280.79022	760	1+
281.00318	82	
281.40766	100	
284.81840	152	
284.84660	88	
285.81902	74	
285.84308	126	
286.99037	92	
289.00554	96	
289.82648	84	
289.87487	94	
291.80441	114	
292.43271	72	
292.84191	208	1+
294.11929	74	
295.92250	76	
296.80739	338	1+
298.80112	768	1+
299.42227	104	
299.87282	264	1+
300.79489	502	1+
301.18429	104	
301.77257	76	
301.85894	106	
302.85838	168	
303.41724	74	
303.80476	134	
303.85411	238	
304.41491	86	
304.94251	172	
305.10607	78	
305.80466	76	
306.78675	80	
309.95860	86	
314.81775	138	
315.93888	82	
316.81699	216	
317.81572	166	
317.94103	82	
318.83723	208	1+
318.85265	188	1+
319.81394	110	
320.92329	112	
321.82034	300	1+
322.90010	88	
323.21747	78	
323.81512	116	
324.81344	84	
324.89859	106	
325.89914	76	
327.87775	86	
328.84896	80	
328.95618	82	
329.86767	76	
331.80397	78	
332.87145	114	
335.87593	92	
336.14492	120	
336.94052	118	
337.66953	88	
338.08479	106	
339.05210	92	
339.80504	86	
339.82682	418	
340.93439	234	
342.18407	74	
342.91332	100	
345.18615	84	
345.86436	92	
349.91571	78	
354.48774	80	
362.65592	76	
366.91229	74	
367.16775	106	
368.83114	72	
END IONS

###FS:    #m/z: 322.92942 #charge 1+
###MS: 86
###MSMS: 87
BEGIN IONS
TITLE=Cmpd 64, +MS2(322.9294), 28.0-35.0eV, 1.9min #87
RTINSECONDS=111.624
SCANS=86-87
PEPMASS=322.92942	1300418
CHARGE=1+
177.82938	104	
187.93110	92	
192.84299	74	
196.89518	102	
200.87809	68	
201.37065	84	
205.94962	84	
206.88966	108	
207.96164	66	
208.91897	64	
209.94945	84	
210.87565	78	
210.93092	104	
212.86502	66	
221.88945	138	
221.95178	84	
222.81954	90	
222.86530	84	
222.89125	64	
222.95172	120	
223.96138	380	
224.02154	66	
224.04550	70	
224.82940	104	
226.82958	82	
227.82356	68	
227.93091	178	1+
230.90705	96	
231.01167	72	
231.11999	68	
231.88197	76	
233.90046	64	
233.91515	68	
233.98464	78	
234.05439	68	
235.08311	70	
235.81200	80	
235.87979	78	
237.05148	170	
238.79010	176	
238.87833	84	
238.93841	108	
240.78686	210	1+
240.82205	62	
240.94183	1316	
241.01300	66	
241.89402	64	
241.93850	5998	1+
242.82155	100	
242.87694	58	
242.94065	4364	1+
242.98219	74	
243.82290	68	
244.81839	118	
244.93920	580	1+
245.83568	116	
246.94123	68	
246.97577	386	1+
247.91821	66	
248.84659	60	
251.94638	72	
252.82985	70	
253.83860	70	
254.04986	64	
254.90229	112	
255.11740	90	
255.78068	64	
255.80633	84	
255.84023	234	1+
256.13519	76	
256.80500	94	
257.97117	80	
258.90531	64	
258.92479	58	
258.97092	74	
259.85053	70	
260.33924	86	
260.78139	82	
261.88512	60	
262.82979	100	
263.86257	80	
263.90599	92	
264.02353	74	
264.79430	76	
265.84039	94	
266.00065	74	
266.84969	70	
267.11733	76	
267.14118	64	
267.79583	78	
267.80998	58	
268.00911	106	
268.83412	74	
268.95439	134	
269.91185	88	
270.12598	64	
271.84628	64	
272.84394	168	
272.94033	66	
273.02949	70	
273.97829	66	
274.05115	68	
275.80632	74	
276.83993	130	
277.03323	76	
277.39505	68	
278.88175	84	
279.05073	72	
279.09026	966	1+
279.87309	76	
281.86115	90	
282.04625	70	
282.85742	74	
283.06396	80	
283.78930	114	
283.95302	80	
284.29137	282	
284.86719	182	1+
285.29827	142	
286.29832	74	
288.83240	60	
289.15174	86	
289.87452	114	
289.98748	72	
291.80074	180	
292.15982	104	
292.79848	96	
292.82992	62	
296.81340	236	1+
299.05896	72	
300.84336	66	
301.81528	78	
301.84535	78	
302.89786	174	
304.81374	66	
305.40741	82	
305.80030	68	
305.87545	66	
306.88360	74	
307.67150	92	
307.79969	188	
308.80328	74	
308.90233	70	
309.80938	126	
309.86357	72	
309.89157	64	
310.88024	74	
311.81193	78	
313.80770	90	
313.82940	66	
314.75277	72	
314.77019	74	
317.76170	76	
320.42235	62	
321.42888	76	
321.75770	60	
321.81295	86	
322.78961	68	
324.89657	72	
325.90361	68	
326.89032	216	1+
END IONS

###FS:    #m/z: 363.95577 #charge 1+
###MS: 86
###MSMS: 88
BEGIN IONS
TITLE=Cmpd 65, +MS2(363.9558), 28.0-35.0eV, 1.9min #88
RTINSECONDS=112.397
SCANS=86,88
PEPMASS=363.95577	191682
CHARGE=1+
179.87413	94	
182.86638	128	
185.58375	84	
189.86285	360	
191.85750	128	
194.55864	94	
197.88350	78	
207.87293	76	
208.96329	76	
209.94057	846	1+
212.87867	776	1+
214.89615	128	
222.95225	198	
224.94942	402	
224.97583	218	
225.94695	326	
226.94748	3360	1+
227.78491	82	
227.88870	92	
227.93469	158	
228.89536	184	
228.94160	3928	1+
229.07027	80	
229.89488	128	
230.50790	78	
230.88975	1210	
231.02901	80	
231.90958	96	
231.92811	88	
232.88485	224	
233.92827	82	
236.84085	128	
237.93424	82	
239.08020	120	
240.05305	74	
240.94202	480	1+
240.96402	116	
241.95700	484	1+
242.94091	568	1+
242.95914	412	1+
243.84363	82	
244.81924	76	
244.95596	1826	1+
245.43682	230	1+
245.83396	96	
245.93963	192	
246.90900	140	
246.95277	2120	1+
248.80614	122	
248.89716	526	1+
249.80057	76	
250.79565	76	
250.97103	130	
252.05743	74	
253.83256	76	
253.90590	78	
254.43773	98	
255.85749	106	
256.89953	84	
257.13182	86	
258.83286	258	1+
259.85631	74	
260.10980	76	
260.51385	92	
260.87079	76	
260.96529	326	1+
261.06260	242	1+
261.63874	80	
261.80438	180	1+
261.83147	78	
262.82779	128	
262.98013	122	
263.85815	102	
264.92342	78	
265.81327	484	1+
265.84027	80	
266.09643	76	
266.81184	474	1+
266.85254	106	
267.16506	74	
267.86430	94	
267.97209	326	1+
268.95476	94	
269.84375	202	1+
269.96555	172	
270.94581	96	
270.96721	110	
271.40097	82	
273.11474	74	
274.41502	76	
274.85589	86	
276.85290	336	1+
277.03737	78	
277.86980	78	
278.80043	114	
278.84377	384	
279.79756	96	
279.81619	126	
280.16702	80	
280.79119	1004	1+
280.85074	120	
281.92286	76	
282.47749	106	
282.81219	78	
282.86149	74	
283.40088	86	
283.79065	122	
283.84902	256	1+
283.96364	74	
284.32559	88	
284.82226	208	
285.81251	76	
285.84364	376	1+
285.92849	84	
286.80650	114	
286.92183	84	
286.98331	156	
288.81146	102	
289.86822	80	
289.88339	78	
290.78595	168	
290.82663	78	
291.11792	100	
291.85960	158	
292.00954	88	
292.32907	96	
292.43606	132	
292.93714	120	
293.11513	300	1+
293.82648	80	
294.93101	208	1+
296.81034	152	
297.80773	104	
298.80155	930	1+
299.83072	78	
300.91795	96	
301.63393	76	
301.80168	116	
301.86064	402	1+
302.80183	88	
302.88705	130	
303.35103	116	
303.80498	124	
303.85738	400	1+
304.35273	82	
304.88949	152	
304.90759	88	
307.13206	126	
309.03186	100	
309.87426	108	
310.88201	208	1+
311.86356	204	1+
314.81479	172	
315.45223	76	
315.81709	78	
316.81207	138	
316.83639	92	
316.88669	80	
317.81270	226	1+
319.87685	114	
320.83735	98	
321.81797	332	1+
321.86533	250	1+
322.92811	86	
322.99918	82	
324.88920	116	
326.89407	90	
327.81647	114	
329.35016	80	
332.92983	80	
334.10715	74	
336.14596	92	
336.95009	78	
339.08358	82	
339.82943	232	
340.93827	252	
343.62763	88	
348.08291	102	
349.12388	82	
353.84293	88	
356.76883	76	
361.77847	112	
364.84318	140	
365.89234	78	
END IONS

###FS:    #m/z: 507.84374 #charge 1+
###MS: 86
###MSMS: 89
BEGIN IONS
TITLE=Cmpd 66, +MS2(507.8437), 28.2-35.2eV, 1.9min #89
RTINSECONDS=113.168
SCANS=86,89
PEPMASS=507.84374	102180
CHARGE=1+
196.02125	158	
214.88599	174	
224.97501	280	
232.89443	346	1+
234.89181	144	
236.88767	170	
240.08050	124	
244.80682	130	
249.89092	202	1+
251.91111	128	
253.17000	112	
254.09388	118	
258.13977	116	
262.13464	164	
266.16379	176	
266.86525	112	
267.16731	106	
276.87153	136	
277.14882	146	
279.12831	230	
279.92185	220	1+
282.40342	110	
284.32625	106	
284.87121	146	
287.85469	726	1+
288.84072	112	
289.78742	118	
289.82493	162	1+
289.84671	186	
289.88038	288	
290.12970	152	
290.86335	332	
291.88039	148	
292.86820	114	
293.87295	1394	1+
293.96170	190	1+
296.85333	286	
300.85889	296	
301.84722	236	
302.88368	170	
303.86537	482	1+
305.86376	632	
306.85068	162	
307.88965	374	
308.14216	398	1+
308.87272	1152	1+
309.91521	258	1+
310.15861	152	
311.88289	1790	1+
313.86563	118	
314.86571	562	1+
316.86732	196	
318.85329	356	1+
318.86881	124	
318.89781	108	
321.88615	114	
322.16416	156	
322.88979	202	
323.87465	212	
324.38854	124	
324.86513	202	
325.82760	146	
325.90138	200	
326.24869	126	
326.88292	1188	1+
327.24678	126	
327.86035	134	
327.89553	216	
328.87383	266	
329.86868	152	
329.89571	138	
330.16084	370	1+
330.87800	124	
331.82825	198	1+
331.87799	486	1+
332.87779	310	1+
335.88933	166	
336.90887	130	
337.87845	298	
338.85787	164	1+
339.97238	168	1+
345.79247	116	
346.33923	184	
347.76839	122	
348.73205	198	1+
348.80035	160	
348.89331	126	
349.75621	284	1+
349.89839	126	
350.88306	550	1+
352.87336	106	
353.89149	140	
355.89399	160	
357.06080	112	
359.87749	198	1+
361.79101	148	
362.78914	126	
363.76064	248	1+
365.85937	106	
366.83790	242	
366.90573	128	
367.70674	596	1+
367.84104	140	
368.03276	116	
368.90211	110	
369.83597	244	
369.87911	112	
373.39034	122	
373.71876	150	
373.84697	284	1+
374.72494	222	1+
376.99010	188	
377.36159	118	
378.75241	116	
379.74624	134	
380.85594	154	
381.84144	124	
383.78796	112	
384.85027	762	
385.82412	118	
385.85069	416	
387.78172	282	1+
387.85096	472	1+
388.88821	126	
389.20249	174	
389.76052	150	
390.83968	784	1+
391.87179	232	1+
392.36897	110	
392.82663	318	1+
393.85482	254	1+
393.91455	144	
394.82835	196	
396.72640	144	
397.69105	108	1+
398.72557	346	1+
399.85882	236	1+
401.10270	166	1+
402.86227	140	
402.89798	114	
403.87213	626	1+
405.75671	160	
405.86796	304	
406.52945	130	
406.85387	152	
407.73781	170	
407.86605	734	
408.85682	682	
408.86197	882	1+
409.73295	430	1+
410.73495	250	1+
410.75611	214	1+
410.83620	542	
410.88779	200	
411.84092	278	
412.72301	128	
412.84375	188	
413.87354	112	
414.82235	278	1+
414.85093	142	
415.77305	106	
415.86869	202	
416.85701	258	1+
420.79276	120	
420.87375	106	
421.88328	960	1+
422.84992	162	
423.77211	224	
423.86561	572	1+
424.77519	134	
424.79508	110	
425.75553	316	
425.80128	206	1+
425.87496	252	
426.75617	146	
426.86093	876	1+
426.93362	146	
427.72895	206	
428.73288	476	1+
428.84604	532	
428.88649	176	
429.88615	126	
431.86556	464	
432.24006	206	
432.88490	186	1+
439.89224	294	
440.88893	172	
443.77104	116	
444.87167	2108	1+
445.71496	132	
445.73724	118	
446.75089	190	
446.77523	120	
447.70684	294	
447.78668	168	
448.76596	310	1+
449.87512	550	1+
449.90091	132	
451.86032	146	
452.86230	106	
453.72410	128	
457.90522	366	1+
460.26760	144	
462.88204	836	1+
466.22459	154	
467.88740	732	1+
469.88940	192	
472.71522	158	1+
479.71462	126	1+
485.90036	436	1+
503.66375	100	1+
505.28764	110	
END IONS

###FS:    #m/z: 322.92940 #charge 1+
###MS: 90
###MSMS: 91
BEGIN IONS
TITLE=Cmpd 67, +MS2(322.9294), 28.0-35.0eV, 2.0min #91
RTINSECONDS=116.851
SCANS=90-91
PEPMASS=322.92940	1326648
CHARGE=1+
51.11633	82	
121.06369	74	
184.87330	70	
192.88927	150	
196.87958	68	
198.02512	74	
200.92129	94	
201.04840	78	
203.04512	78	
203.88053	66	
203.95413	72	
206.94803	68	
208.06779	92	
209.88896	68	
210.90250	76	
210.92722	86	
214.14983	70	
214.87963	74	
214.89797	98	
214.91928	68	
221.89676	76	
221.94271	202	
222.95521	498	1+
223.95987	366	1+
224.87782	74	
227.38090	74	
227.92757	212	
227.94624	72	
228.90938	124	
230.84746	72	
231.84473	76	
231.87638	100	
231.91723	64	
232.02039	78	
233.94519	88	
234.88336	86	
235.06460	84	
235.82188	72	
236.02152	72	
237.12836	66	
239.01885	74	
239.51486	116	
240.02803	66	
240.13080	80	
240.93908	1798	
240.96002	226	
241.79883	70	
241.81956	212	1+
241.94225	1288	
242.81791	264	1+
242.94127	4800	1+
244.93923	1422	1+
245.40901	68	
246.01555	84	
246.94305	92	
246.97459	562	1+
248.83960	126	
249.42474	104	
250.02258	80	
250.05914	126	
250.84848	72	
250.94840	150	
251.04872	62	
251.11854	92	
251.92496	114	
253.87761	82	
255.78324	112	
255.80422	64	
256.82855	60	
258.36183	76	
258.83401	70	
259.84640	70	
260.83806	108	
261.82800	444	1+
261.93669	66	
262.82980	326	1+
263.90126	136	
263.97947	100	
264.92425	72	
266.85423	86	
267.05091	70	
267.82107	132	
268.84866	120	
269.79920	66	
269.91592	80	
270.82857	102	
271.05301	90	
271.89855	82	
272.44146	86	
272.78235	64	
273.04801	70	
273.44188	86	
274.14375	142	1+
274.83238	82	
274.84853	72	
274.86481	110	
275.81116	200	
276.36147	72	
276.81142	202	1+
276.84100	60	
276.86749	74	
276.90659	64	
278.93330	66	
279.08983	898	
279.37821	70	
279.79083	68	
279.90985	66	
280.16072	70	
281.09087	70	
281.97861	88	
282.08554	62	
282.84109	88	
283.06231	66	
283.27876	66	
283.78678	310	1+
283.81469	62	
283.86373	72	
284.29201	464	1+
284.81257	64	
284.88104	156	
285.86226	66	
286.05511	66	
286.17168	80	
287.85880	86	
287.91267	104	
288.78868	196	1+
289.88482	70	
290.87690	92	
291.82413	84	
291.85458	122	
292.79849	66	
295.86504	78	
296.12347	72	
296.97095	62	
299.78742	124	
299.88139	74	
300.80059	64	
301.88018	136	
302.81643	64	
303.20983	78	
305.92300	66	
306.88698	122	
307.30963	86	
307.79862	68	
307.89259	224	
308.88633	116	
311.88354	82	
312.81881	72	
314.76548	78	
314.88093	64	
316.43656	86	
317.43339	82	
317.81843	76	
319.20125	74	
320.08183	72	
321.03157	66	
322.20526	66	
322.71679	62	
323.76405	78	
324.75149	76	
324.90312	130	
325.58597	144	
325.73676	84	
326.40200	104	
END IONS

###FS:    #m/z: 363.95587 #charge 1+
###MS: 90
###MSMS: 92
BEGIN IONS
TITLE=Cmpd 68, +MS2(363.9559), 28.0-35.0eV, 2.0min #92
RTINSECONDS=117.623
SCANS=90,92
PEPMASS=363.95587	191568
CHARGE=1+
46.37062	78	
175.43386	90	
178.94472	72	
189.85987	326	1+
191.85805	342	
193.85699	84	
196.88054	136	
207.06830	96	
207.94539	184	1+
208.88521	84	
209.45502	74	
209.94425	628	1+
210.88360	176	
210.92202	94	
211.88428	84	
211.94524	92	
212.87946	772	1+
212.90256	78	
213.85327	84	
214.91952	78	
217.42362	102	
219.88732	78	
221.85452	80	
222.95075	702	1+
224.94962	432	
224.96850	88	
226.94607	3452	1+
226.97654	162	
227.93177	132	
228.89703	132	
228.94131	3830	1+
229.84501	118	
230.55053	86	
230.88860	1452	1+
232.88742	118	
233.88878	76	
234.87881	146	
234.93043	90	
235.07729	82	
236.02324	84	
237.00713	76	
237.13491	94	
239.92146	74	
240.08563	106	
240.94085	458	
240.96175	378	
241.89047	100	
241.93835	1232	1+
242.43291	80	
242.89963	84	
242.94059	714	1+
243.81932	136	
243.83062	96	
244.81513	76	
244.95625	1910	1+
245.90429	272	1+
245.94213	196	
246.95229	1860	1+
247.43887	82	
247.97825	96	
248.43476	100	
248.80227	362	1+
248.89836	274	
248.93075	76	
250.88317	76	
250.90431	172	1+
250.96753	116	
251.87205	84	
252.07833	86	
256.56322	78	
256.90765	80	
257.45094	88	
257.56715	80	
257.91203	102	
258.97511	306	
259.10080	84	
260.83096	204	
260.96714	352	1+
265.81130	506	1+
266.84883	146	
266.95265	74	
267.92855	78	
267.97499	100	
268.79971	76	
268.95677	154	
268.97581	120	
269.03108	74	
269.81019	234	1+
269.89353	78	
269.96839	252	
271.18243	90	
271.52632	90	
271.84039	130	
271.91694	126	
273.07229	90	
275.01348	72	
277.14363	74	
277.91868	82	
278.79700	188	
278.84635	148	
279.08102	76	
279.38218	82	
279.79729	80	
279.85671	78	
280.10706	220	
280.79194	932	1+
280.90623	80	
281.86284	174	
282.78376	248	1+
282.85454	82	
282.96164	80	
283.07229	120	
283.39660	86	
283.85435	124	
285.17745	86	
285.84271	330	
285.93454	84	
286.13029	78	
286.86141	76	
287.15473	120	
288.87122	76	
289.81575	100	
289.87327	72	
290.78700	170	
293.87664	214	1+
294.81656	94	
294.92008	82	
295.83537	94	
296.81177	88	
297.80832	124	
297.84007	196	1+
298.80415	802	1+
299.77957	140	
300.12353	146	
301.38867	74	
301.86795	90	
302.33382	72	
302.85142	412	1+
303.80506	90	
303.85411	346	1+
305.89061	146	
306.61065	86	
306.88233	154	
307.38712	72	
307.75296	76	
307.89537	84	
308.88118	72	
309.90031	92	
311.88231	130	
316.81386	198	
317.88005	116	
318.76472	78	
319.82615	168	
319.86650	86	
319.94214	130	
320.81906	132	
321.81626	378	1+
321.83734	76	
322.87994	176	1+
322.92843	94	
324.16063	82	
324.74927	78	
325.90545	122	
326.17153	76	
326.86791	214	1+
328.88694	104	
332.89852	80	
336.96363	78	
337.87760	214	1+
337.98591	86	
339.82911	90	
340.93507	182	
341.85670	86	
341.93285	78	
350.11559	94	
352.88575	144	
358.63082	78	
358.74517	76	
365.31739	76	
END IONS

###FS:    #m/z: 507.84410 #charge 1+
###MS: 90
###MSMS: 93
BEGIN IONS
TITLE=Cmpd 69, +MS2(507.8441), 28.2-35.2eV, 2.0min #93
RTINSECONDS=118.394
SCANS=90,93
PEPMASS=507.84410	109872
CHARGE=1+
196.01246	172	
214.88728	256	1+
232.89601	396	
250.90613	266	
252.08016	196	
254.07365	134	
255.91261	112	
260.87858	108	
263.14224	160	
266.16583	244	1+
267.92467	140	
268.55811	112	
272.85380	182	
273.85568	124	
273.86274	138	
277.14692	132	
278.83092	124	
280.84470	156	
280.94958	110	
282.79703	162	
284.87593	106	
287.85135	654	
288.87576	134	
289.87867	346	
290.87764	214	
291.86640	276	1+
293.87482	190	
294.87664	188	
296.85660	168	
297.15221	200	1+
297.88679	134	
298.84523	108	
299.76371	192	1+
300.87320	154	
301.86041	150	
302.88488	134	
303.86486	470	1+
305.86297	404	1+
305.90744	134	
307.88648	802	1+
308.14242	216	1+
308.86789	646	1+
309.80790	134	
309.88842	264	
310.15784	448	
310.40402	146	
311.88209	1676	1+
312.40504	132	
312.81852	138	
313.82552	200	1+
314.86619	162	
315.87932	498	1+
317.75991	116	
318.83173	106	
319.89467	330	1+
320.85763	132	
321.88439	136	
322.88789	142	
323.01745	162	
323.87161	424	
323.99274	128	
324.77353	280	1+
324.85915	196	
324.89768	592	1+
325.77891	192	1+
326.87993	1428	1+
328.89626	146	
329.88289	302	1+
330.82301	106	
332.87349	388	
332.90463	262	
333.17297	408	
333.88026	236	
334.15659	272	1+
334.87277	122	
334.90030	126	
335.82627	128	
336.89738	266	1+
336.94197	124	
337.87755	298	1+
346.89264	130	
347.77888	194	1+
347.81719	126	
348.72698	114	
349.78402	162	
350.77386	114	
350.82817	132	
350.88515	274	1+
351.13678	218	1+
352.01988	164	1+
352.90342	152	
355.88627	134	
359.75861	114	
360.87615	150	
361.86734	126	
365.78945	108	
365.89382	180	1+
366.78745	208	1+
366.84641	152	
367.72092	144	
367.73062	142	
367.76872	396	1+
367.84115	116	
368.89646	244	
369.83491	248	
369.89379	126	
370.83194	122	
370.87225	154	
371.80441	126	
373.89957	124	
374.79847	224	
376.22037	260	1+
376.49544	106	
376.74096	132	
376.85864	120	
377.87081	136	
379.81291	108	
380.72060	132	
380.78430	386	1+
380.85162	132	
381.83554	180	
382.87395	124	
383.88954	116	
384.36834	142	
384.85107	494	1+
385.78398	108	
386.73659	180	1+
387.84092	200	1+
388.73609	194	1+
389.19530	106	
390.80458	126	
390.84167	1224	1+
391.91938	154	
392.82298	372	1+
392.86146	122	
393.24095	108	
397.90504	120	
398.72976	562	1+
398.85615	128	
399.73393	364	1+
399.74538	156	
399.84690	226	1+
402.86083	438	
403.86927	370	
404.26774	110	
404.87453	284	
405.74921	124	
405.78641	210	
405.83243	122	
405.87523	154	
406.79818	134	
407.75056	236	
407.86449	954	
408.37123	106	
408.74459	164	
408.77051	206	1+
408.85339	1534	1+
408.93615	120	1+
409.74577	160	
410.70454	206	1+
410.73543	124	
410.83968	388	
411.74833	158	
411.81529	194	
411.86343	190	
412.73364	124	
412.83461	132	
413.07566	134	
413.72913	120	
413.87474	118	
415.40102	130	
416.87889	248	
419.78957	126	
420.87681	550	1+
421.88109	408	1+
423.77231	456	1+
423.87200	170	
423.90078	180	1+
424.77036	132	
424.84068	176	1+
424.86702	156	
425.75469	526	1+
425.87322	136	
426.86300	788	1+
427.73298	392	1+
428.84296	782	1+
429.70086	124	
429.82875	160	
430.73796	294	1+
431.86633	508	1+
431.89211	116	
432.24101	214	
434.88285	124	
435.71267	278	
436.89142	106	
439.88903	384	1+
439.91106	190	
444.77409	124	
444.87053	1648	1+
445.71740	122	
446.74248	124	
446.89068	418	1+
447.69757	310	1+
447.80497	152	
448.76301	352	1+
449.87393	928	1+
450.82568	130	
457.71201	116	
457.90311	388	1+
462.88164	724	1+
465.88002	172	
466.86082	122	
467.88525	910	1+
470.73651	146	
485.89864	670	1+
488.29596	226	1+
END IONS

###FS:    #m/z: 340.93967 #charge 1+
###MS: 94
###MSMS: 95
BEGIN IONS
TITLE=Cmpd 70, +MS2(340.9397), 28.0-35.0eV, 2.0min #95
RTINSECONDS=122.08
SCANS=94-95
PEPMASS=340.93967	528596
CHARGE=1+
186.92276	78	
190.92845	128	
190.94765	262	1+
192.88573	78	
192.92474	402	
196.88314	76	
197.89389	88	
202.86518	94	
203.40051	86	
205.95192	150	
206.97090	96	
208.88328	80	
209.02178	76	
213.93988	838	1+
214.88875	132	
214.91752	80	
215.88638	360	
217.87823	92	
219.93475	114	
220.87341	130	
221.88479	154	
222.35960	122	
222.89481	90	
222.97491	162	
223.95954	116	
224.50185	86	
225.89002	136	
226.96687	100	
228.17407	76	
228.89614	78	
229.45768	82	
230.88729	342	1+
231.94772	946	1+
234.87199	98	
236.10622	90	
237.90485	122	
238.83239	84	
239.84432	78	
239.86663	78	
240.83464	132	
240.85827	76	
241.07523	76	
241.84125	442	
242.06978	78	
242.88461	90	
243.57563	100	
243.83113	120	
244.82500	76	
244.83915	146	
244.89880	206	
244.95567	74	
245.95986	74	
249.47899	100	
249.87467	92	
249.90372	74	
249.95971	276	
249.99318	78	
250.33519	98	
252.11194	90	
252.90809	90	
254.81572	88	
254.96440	118	
255.07457	120	
255.44926	84	
255.96348	76	
256.80895	82	
256.96182	134	
257.08645	76	
257.84977	78	
257.86452	92	
258.84408	912	1+
258.97059	128	
259.80983	112	
260.83420	186	
261.83896	118	
261.93170	138	
262.92390	98	
264.86592	124	
264.89045	78	
265.85642	130	
267.79130	116	
268.06343	74	
268.84111	270	
268.86695	110	
269.82811	204	1+
272.89557	78	
272.93305	134	
273.41938	88	
274.13259	98	
274.85772	182	
275.85987	144	
276.85544	536	
277.86159	362	
277.96690	110	
278.42484	106	
278.81274	152	
278.84545	348	
279.80718	92	
279.82381	76	
279.84931	280	
280.09687	78	
280.81681	86	
280.84637	206	
280.93388	78	
281.05535	84	
281.89482	106	
282.87395	170	
283.01022	80	
283.91571	74	
284.87165	132	
285.88594	100	
286.43528	80	
286.91566	102	
287.92253	116	
288.34629	82	
289.78412	90	
291.80703	96	
292.90027	74	
292.94733	80	
293.80995	78	
293.85273	120	
294.86811	190	
295.88494	78	
295.97547	78	
296.86370	142	
297.90515	82	
297.95918	90	
297.97682	124	
299.87156	128	
299.89032	114	
299.98573	86	
300.82024	74	
301.87483	284	1+
302.09921	76	
302.90641	72	
305.02633	78	
307.10510	94	
307.87990	76	
307.98570	76	
308.88943	102	
308.91564	84	
312.87091	76	
316.83405	86	
321.82123	124	
325.89596	222	
326.16798	166	1+
326.89477	102	
328.18940	124	
329.15657	76	
329.88940	76	
330.88168	128	
335.21248	78	
335.88028	80	
336.61450	88	
340.81514	88	
341.88958	116	
343.90850	136	
344.90442	88	
END IONS

###FS:    #m/z: 507.84350 #charge 1+
###MS: 94
###MSMS: 96
BEGIN IONS
TITLE=Cmpd 71, +MS2(507.8435), 28.2-35.2eV, 2.1min #96
RTINSECONDS=122.853
SCANS=94,96
PEPMASS=507.84350	119674
CHARGE=1+
196.01101	138	
214.88188	206	
224.97471	126	
232.89466	364	
238.13389	126	
249.11857	122	
250.90332	164	1+
255.39246	108	
259.86414	108	
260.37706	178	
262.13359	334	1+
272.85197	186	
272.96691	106	
277.14673	118	
277.92693	134	
283.90532	102	
285.86146	116	
287.84923	604	
288.87350	502	1+
289.42516	102	
289.84218	130	
289.87810	428	1+
289.95277	226	1+
290.86484	702	1+
291.87875	248	
293.87208	1242	1+
296.84844	198	1+
297.85147	168	1+
297.88059	162	
298.80809	326	1+
298.96691	218	1+
299.85613	114	
300.81168	256	1+
303.84228	142	
303.86537	256	
304.86814	118	
305.86233	620	
306.12164	134	
307.16345	152	1+
307.85808	144	
307.88882	506	
307.97946	110	
308.07856	134	1+
308.14184	490	1+
308.81472	104	
308.87459	1042	1+
309.84254	198	1+
309.86379	152	
310.15370	370	1+
311.19311	104	1+
311.88429	1828	1+
313.23464	102	
313.34872	104	
313.88281	268	
314.86336	690	1+
315.16515	110	
317.76607	112	
318.76985	110	
318.85598	110	
318.88331	446	1+
321.41130	130	
321.87454	136	
322.75640	106	
322.85650	172	
323.41982	112	
323.87544	322	
324.35755	102	
324.85757	160	
325.85509	126	
325.90400	406	1+
326.24250	112	
326.88147	1492	1+
327.89694	184	
328.87865	270	
329.80503	130	1+
329.89608	190	
332.87429	718	1+
332.89299	162	
333.17474	376	1+
334.89419	134	
335.79035	106	
337.06070	104	
337.87361	116	
338.84523	150	
339.83538	106	
339.90689	108	
340.86418	108	
341.86422	190	1+
343.33992	372	1+
346.77917	172	1+
347.83951	130	
348.91847	222	1+
349.75603	184	
350.77073	174	1+
350.81914	108	
350.89476	160	
351.92135	104	
353.81536	176	
353.84580	118	
353.89498	240	
354.79661	120	
355.90922	120	
359.89956	390	1+
360.76772	122	
361.31255	104	
361.86188	434	1+
364.79239	398	1+
365.79363	268	1+
366.72454	136	
366.83856	514	1+
367.70804	446	1+
367.76204	362	
368.73788	104	
368.82220	134	
368.89024	500	1+
369.83516	624	1+
370.72660	146	
370.80115	138	
371.18578	218	1+
371.72855	124	
371.90138	156	
372.78368	290	1+
373.71647	118	
373.76226	202	1+
373.81334	166	1+
373.90322	274	
375.88823	182	
376.88446	236	1+
377.75697	210	1+
380.71864	186	
380.73920	126	
380.97470	106	
381.71516	174	
381.83690	262	1+
381.85688	146	
382.71553	106	
382.85607	158	
384.85023	520	
385.78566	142	
385.85004	338	
386.83624	132	
388.79106	170	1+
388.85252	138	
390.72037	328	1+
390.84103	1172	1+
391.86733	346	1+
392.08045	104	
392.73844	388	1+
392.82300	516	1+
392.90684	142	
393.77896	122	
394.77635	206	1+
395.87114	124	
396.80542	232	1+
397.69185	310	1+
398.72546	640	1+
399.72806	374	1+
399.84478	208	
400.81094	176	1+
401.33464	308	1+
401.71850	190	1+
402.86385	844	1+
403.78515	172	
404.80324	290	1+
405.74704	190	
405.86074	210	
406.86063	178	
407.73235	104	
407.74308	554	1+
407.83281	130	
407.86025	2096	1+
408.85248	1064	1+
409.71567	130	
410.73732	138	
410.83484	1238	1+
412.72291	128	
413.85148	172	
413.87567	118	
414.85903	110	
415.89441	110	
417.80945	136	
417.86597	154	
417.88066	122	
421.78026	102	
421.81405	244	1+
421.88498	266	
422.86398	154	
423.77190	484	
423.86976	512	1+
424.75549	120	
425.75257	372	
426.75090	206	
426.77528	256	1+
426.85948	860	1+
427.74001	344	
428.08347	128	
428.74716	160	
428.84463	688	1+
428.88788	254	1+
428.91434	204	1+
429.69936	194	1+
429.72737	232	
429.83430	146	
430.21925	130	
430.74337	138	
431.86486	210	
432.23684	486	1+
432.68865	172	
432.84539	108	
432.86795	174	
433.87366	604	1+
439.89202	152	
440.74079	118	
441.67738	214	1+
441.76077	122	
442.39382	106	
442.87974	142	
443.76138	134	
444.75911	164	
444.87078	1920	1+
445.75109	214	
446.73664	132	
447.70837	458	1+
449.69725	282	1+
449.87603	518	
450.75649	258	1+
450.88040	236	
451.39992	144	
457.90298	348	1+
462.87921	546	1+
464.88218	262	1+
467.88732	608	
468.88840	332	
469.90966	112	
485.89925	528	1+
486.24389	182	1+
487.90120	162	
END IONS

###FS:    #m/z: 336.94498 #charge 1+
###MS: 94
###MSMS: 97
BEGIN IONS
TITLE=Cmpd 72, +MS2(336.9450), 28.0-35.0eV, 2.1min #97
RTINSECONDS=123.624
SCANS=94,97
PEPMASS=336.94498	62346
CHARGE=1+
110.17668	76	
113.75867	88	
119.19836	74	
182.86970	110	
190.55795	74	
193.88786	78	
208.97378	76	
209.94509	76	
211.83984	82	
211.94356	1682	1+
212.04256	86	
212.87747	396	1+
213.93769	1458	1+
215.43287	68	
215.88871	202	1+
215.94680	92	
216.85891	72	
217.88135	88	
218.88361	78	
221.89285	86	
223.95729	86	
223.96935	138	1+
224.83673	108	
226.89049	78	
226.95725	78	
228.89097	74	
229.84648	80	
229.95376	1544	1+
230.89024	808	1+
231.95020	564	
232.88477	92	
233.82342	72	
233.89718	100	
233.92742	128	
233.94484	134	
234.48643	68	
234.82408	160	
235.89525	70	
235.94913	118	
236.84090	78	
238.86588	126	
238.89935	86	
239.41017	104	
239.78862	68	
240.83610	392	1+
241.61730	70	
241.87297	94	
241.94376	86	
243.15389	88	
244.07261	76	
244.98064	144	
245.09591	98	
245.34832	86	
246.97503	144	
247.96570	670	1+
248.85679	68	
248.89757	292	1+
249.57785	78	
249.83190	276	1+
249.95866	74	
250.06693	98	
250.82409	188	1+
250.95244	100	
250.96570	68	
252.96997	1236	1+
253.83259	68	
253.91477	122	
254.83784	120	
254.91287	120	
254.96310	332	
255.07602	68	
255.72777	98	
256.88565	78	
257.13558	68	
257.40551	84	
258.81380	190	1+
258.83785	72	
259.85252	452	1+
260.10580	68	
260.82068	90	
261.84009	118	
262.87759	74	
262.94910	70	
262.96330	72	
263.37928	74	
264.06559	98	
264.38879	86	
265.08005	74	
266.86127	166	1+
268.77170	94	
268.83939	710	1+
269.96442	86	
270.97573	68	
271.11177	72	
271.89857	74	
271.91687	72	
272.08088	78	
272.87864	92	
273.84674	280	1+
274.87319	76	
274.89840	126	
275.80806	118	
276.85861	172	
276.86576	184	
276.99867	70	
277.85641	86	
278.83293	186	
278.86143	264	1+
279.83205	166	
279.91919	78	
281.51043	74	
281.92909	100	
282.82455	80	
283.57467	88	
286.49157	96	
286.85000	656	1+
290.75926	92	
291.12586	68	
292.06858	88	
292.80251	70	
292.93928	102	
293.10598	68	
293.92332	92	
294.00116	72	
294.11300	132	
294.85450	78	
294.91151	80	
295.12889	74	
295.26799	84	
295.39245	70	
295.99216	140	
296.80485	88	
298.87803	106	
298.96987	86	
299.01255	70	
299.06126	76	
299.87560	252	1+
299.93447	76	
299.98767	90	
302.24857	72	
302.40431	72	
302.95746	72	
304.13412	74	
304.80632	74	
304.88001	86	
306.88025	92	
308.02035	68	
309.87310	88	
310.87412	176	
311.86476	76	
312.01343	86	
313.88171	72	
316.03257	94	
318.01812	72	
319.01689	80	
319.17486	94	
320.89507	88	
322.87036	78	
323.88924	70	
324.89436	84	
326.15370	78	
326.87932	70	
329.82050	70	
332.04780	82	
335.02573	74	
337.18802	92	
337.97438	92	
339.76911	92	
340.90385	70	
340.98094	78	
342.38367	104	
END IONS

###FS:    #m/z: 340.93971 #charge 1+
###MS: 98
###MSMS: 99
BEGIN IONS
TITLE=Cmpd 73, +MS2(340.9397), 28.0-35.0eV, 2.1min #99
RTINSECONDS=127.286
SCANS=98-99
PEPMASS=340.93971	528574
CHARGE=1+
116.86505	74	
188.86336	78	
192.44780	80	
192.92490	144	
194.88283	74	
197.08971	80	
199.89557	72	
205.94697	86	
205.97062	136	
208.93833	80	
208.96239	72	
210.93538	116	
212.07021	92	
212.87708	456	1+
212.89565	72	
213.93911	674	1+
215.88707	114	
215.93989	246	1+
217.88340	212	
220.87753	144	
221.89370	94	
222.94108	82	
223.95743	76	
223.97213	98	
226.89422	138	
226.94058	148	
226.96443	76	
227.90326	70	
230.89052	92	
231.88743	72	
231.94931	664	1+
232.82730	74	
233.89650	186	
233.94346	294	1+
234.91773	70	
235.06968	80	
235.11299	80	
235.38641	92	
235.88007	76	
236.44241	118	
237.06273	116	
238.05378	92	
239.84358	154	
240.84440	166	
240.88421	138	
241.11923	74	
241.84185	132	
241.88545	146	
242.81929	74	
242.84258	258	
242.89425	88	
242.93615	194	
243.14451	70	
243.83348	310	1+
243.88633	76	
243.90171	74	
244.83716	198	1+
244.93659	88	
244.95932	82	
244.97890	72	
246.85850	146	
246.97473	210	
246.99040	92	
247.99743	72	
248.85588	142	
249.89109	100	
249.95591	158	
250.90651	84	
251.78831	86	
251.83734	70	
251.96565	106	
252.97245	74	
253.12327	122	
253.96052	508	1+
254.23178	74	
254.96496	434	1+
255.08992	92	
255.60228	92	
255.78472	82	
256.88979	80	
256.91957	106	
257.85723	214	
257.91221	76	
258.14675	78	
258.54166	78	
258.84611	586	1+
259.83669	132	
259.90028	158	1+
260.83470	400	1+
260.97967	86	
261.00007	92	
261.83781	296	1+
262.85675	236	1+
262.89167	82	
263.92586	76	
266.85057	176	
267.83711	100	
267.94055	74	
268.84006	130	
269.84693	88	
269.86761	92	
270.82645	72	
271.54049	78	
271.77495	92	
272.43556	90	
273.09268	72	
274.90361	120	
276.28594	74	
276.85625	980	1+
276.92787	116	
277.82645	86	
277.95878	194	1+
278.84171	638	1+
279.37197	74	
279.92046	72	
280.00052	158	
280.39728	94	
280.78802	72	
280.85014	130	
281.83727	254	1+
282.05084	96	
282.84763	72	
282.93006	72	
284.86551	204	1+
285.92237	76	
288.83246	70	
289.87761	148	
290.86242	160	
291.18088	82	
291.86013	102	
292.83190	70	
292.85700	90	
293.85399	72	
293.87101	72	
294.87355	98	
295.87002	72	
295.89068	84	
296.85083	76	
297.79048	102	
297.93462	92	
298.86970	216	1+
299.84756	80	
300.94774	104	
301.12383	80	
302.61415	96	
302.88065	84	
303.20119	78	
303.94531	112	
304.44045	74	
304.92411	134	
307.79859	82	
314.81137	72	
314.87262	80	
317.36770	80	
317.92165	130	
324.15896	76	
325.83091	74	
325.90304	72	
327.94355	72	
328.18364	110	
328.88835	112	
329.86780	72	
330.14867	78	
330.81338	150	
333.88040	72	
340.66578	74	
341.85664	78	
342.87014	94	
343.67305	92	
343.74131	72	
END IONS

###FS:    #m/z: 336.94470 #charge 1+
###MS: 98
###MSMS: 100
BEGIN IONS
TITLE=Cmpd 74, +MS2(336.9447), 28.0-35.0eV, 2.2min #100
RTINSECONDS=128.066
SCANS=98,100
PEPMASS=336.94470	59580
CHARGE=1+
182.85878	72	
186.10262	68	
190.64958	80	
199.02885	108	
205.94768	84	
206.95177	72	
208.89923	70	
210.26844	68	
210.88100	72	
211.47009	84	
211.94373	1328	
212.87870	328	1+
213.93924	684	1+
214.95719	86	
215.85302	70	
216.88775	74	
220.54720	66	
222.12159	104	
222.81956	128	
224.83940	96	
224.96531	70	
225.43917	76	
225.83554	90	
226.89237	72	
226.94966	76	
226.97134	106	
227.04389	66	
227.89415	78	
228.89397	212	1+
229.95382	1510	1+
230.63276	90	
230.88710	786	1+
231.94900	616	1+
232.82646	186	1+
232.88740	92	
233.81374	70	
233.89679	96	
235.83826	92	
235.97980	80	
237.58027	108	
238.02339	84	
238.85557	140	
239.83493	460	1+
239.90062	72	
240.83771	390	1+
240.92889	84	
243.85175	174	
243.86886	72	
244.57903	80	
246.97486	158	
247.96336	500	
248.90044	360	
249.94081	70	
249.96033	660	1+
250.82941	114	
251.83390	92	
251.85609	74	
251.95599	70	
252.84622	84	
252.96916	648	1+
253.16013	86	
253.83249	84	
253.90697	70	
253.92657	122	
253.94427	66	
254.91491	70	
254.96617	680	1+
255.07175	118	
255.37264	78	
255.84749	66	
256.26022	96	
256.81316	80	
256.88806	122	
257.85605	126	
257.87282	106	
257.89265	86	
258.15672	74	
258.84823	506	1+
258.86751	76	
258.90878	72	
259.89584	66	
259.95688	98	
261.84293	124	
262.83197	70	
264.83006	68	
264.86414	82	
264.96004	100	
266.86815	74	
267.83639	782	1+
268.83931	676	1+
269.85723	72	
269.89777	84	
269.96431	74	
270.97919	194	
272.02420	68	
272.09108	84	
272.97898	92	
274.86127	86	
274.87508	74	
275.85951	672	1+
276.85877	410	1+
277.83370	144	
277.96825	68	
278.02974	70	
278.80798	82	
278.83553	438	1+
278.85514	112	
279.12987	78	
279.87104	66	
279.96645	82	
280.86348	66	
281.85363	134	
282.03826	86	
282.39120	76	
285.84699	948	1+
285.88715	80	
286.13228	70	
286.40834	86	
286.84901	722	1+
287.93549	78	
287.96871	86	
289.10566	82	
290.86652	128	
291.05252	86	
291.85588	68	
291.88092	72	
292.80675	84	
292.84677	74	
293.10728	138	
293.43532	86	
293.99918	86	
294.84724	100	
295.18171	88	
295.84640	76	
295.87421	70	
295.97154	232	1+
296.80320	94	
297.29680	80	
297.87134	72	
297.91905	104	
298.87417	198	1+
299.80516	70	
300.03918	68	
300.84339	66	
301.87294	80	
302.07343	66	
302.15008	84	
302.85118	96	
302.87006	66	
305.81972	84	
307.88448	74	
307.95159	66	
308.86590	72	
309.38840	82	
309.82224	66	
310.02602	68	
310.86632	68	
312.86247	72	
313.86463	72	
313.99490	104	
316.89111	70	
317.39821	78	
318.88576	98	
319.82489	76	
321.92526	104	
324.77574	74	
325.01048	70	
325.89948	152	1+
329.08303	74	
333.28631	116	
334.25074	68	
337.88637	66	
339.39990	98	
END IONS

###FS:    #m/z: 359.96057 #charge 1+
###MS: 98
###MSMS: 101
BEGIN IONS
TITLE=Cmpd 75, +MS2(359.9606), 28.0-35.0eV, 2.2min #101
RTINSECONDS=128.839
SCANS=98,101
PEPMASS=359.96057	42010
CHARGE=1+
95.19495	74	
183.04000	72	
198.44715	92	
198.95421	76	
199.89250	94	
206.40962	74	
209.87469	88	
209.91906	100	
209.94056	456	1+
216.92599	78	
219.89478	80	
220.95752	136	
221.88677	210	1+
221.97898	78	
222.95237	722	1+
223.12744	80	
224.94635	674	1+
225.89438	210	1+
225.97370	114	
226.94637	1938	1+
227.93133	100	
228.94187	2510	1+
231.80155	76	
233.83637	86	
234.86818	100	
234.96606	84	
235.07377	86	
235.94975	78	
238.96823	166	
239.14606	74	
240.78393	74	
240.94146	204	
240.96047	322	1+
241.85085	194	1+
241.87313	98	
241.89607	78	
241.93874	256	1+
242.95822	470	
243.83244	74	
244.92473	74	
244.95665	1466	1+
245.94340	108	
246.16590	74	
246.80231	80	
246.95367	1294	1+
247.01816	92	
248.81237	82	
248.83370	80	
249.80122	78	
250.80435	120	
250.94468	114	
250.98372	86	
251.02963	88	
251.04245	92	
251.08571	86	
251.40066	92	
251.96954	154	
252.87601	148	
254.09686	80	
254.86483	82	
255.44913	104	
255.91443	72	
256.94796	114	
257.17733	72	
258.97440	80	
259.89976	76	
260.94639	106	
261.96943	140	
262.82202	100	
262.92535	76	
262.95112	124	
262.99684	74	
263.07877	94	
263.87242	96	
263.92809	104	
263.97585	72	
264.81886	86	
266.81079	290	1+
266.84578	84	
266.99001	132	
267.42239	104	
267.97065	96	
268.84376	82	
268.88003	74	
269.38589	84	
269.96926	290	
273.18994	72	
273.98088	74	
275.10509	190	1+
275.81015	184	
275.96969	106	
275.98380	128	
276.81237	130	
276.83703	74	
276.85412	402	1+
278.79395	106	
278.84095	116	
278.91871	74	
279.06236	78	
279.79629	364	1+
279.87929	82	
279.90811	94	
280.79711	228	1+
280.90593	76	
281.89808	86	
283.07215	72	
283.83771	204	1+
283.85021	122	
283.98214	106	
285.61074	80	
286.26722	84	
286.88089	120	
288.12549	84	
288.40891	88	
290.83702	78	
291.09049	76	
291.92490	88	
292.86123	118	
293.11353	72	
293.13447	126	
295.06145	74	
296.81751	112	
297.76931	72	
297.80642	262	
298.80216	938	1+
299.42851	102	
299.82137	88	
299.87279	132	
299.95608	84	
300.33648	82	
301.83307	102	
303.81390	124	
303.94603	86	
304.82194	78	
308.85706	94	
309.96759	76	
311.15319	88	
311.91382	90	
312.99689	74	
313.94146	78	
313.97978	78	
315.89011	84	
316.80807	102	
316.90653	72	
317.81198	110	
321.01804	72	
325.14560	76	
325.89438	78	
328.88276	72	
329.81263	76	
330.87283	122	
331.84399	78	
332.91653	78	
333.77520	78	
334.07794	74	
334.94919	154	
336.94124	72	
340.38972	82	
340.74987	84	
340.94158	154	
341.97022	80	
343.11109	78	
343.91014	90	
349.16491	92	
359.89975	90	
359.94828	96	
360.28150	106	
360.96022	78	
365.03075	76	
END IONS

###FS:    #m/z: 322.92903 #charge 1+
###MS: 102
###MSMS: 103
BEGIN IONS
TITLE=Cmpd 76, +MS2(322.9290), 28.0-35.0eV, 2.2min #103
RTINSECONDS=132.513
SCANS=102-103
PEPMASS=322.92903	1362374
CHARGE=1+
66.40426	66	
189.99749	62	
193.89139	78	
199.89407	74	
201.04664	86	
201.81897	66	
205.94956	304	
205.97094	70	
206.86713	68	
206.92626	68	
206.94929	184	
206.97270	64	
207.88698	84	
207.97129	60	
208.13696	74	
208.94023	58	
210.89704	68	
211.13433	82	
215.84088	80	
215.97928	66	
219.85816	80	
221.06722	64	
221.94390	208	1+
222.02663	72	
222.06312	72	
222.12540	94	
223.95406	72	
224.90682	66	
226.97361	64	
227.09973	60	
227.93311	92	
229.94872	72	
230.83232	86	
231.90284	82	
235.88527	90	
237.84540	80	
237.95881	92	
238.03093	68	
240.82079	326	1+
240.93992	1604	
240.96679	70	
241.41687	62	
241.94088	1266	
242.94060	4226	1+
243.88912	234	1+
244.81943	66	
244.86129	72	
244.94074	950	1+
245.84633	72	
246.97479	194	
248.84782	70	
248.87429	60	
249.90992	72	
249.92939	62	
249.94300	70	
250.02113	64	
250.97248	78	
251.07202	92	
251.86631	72	
252.10419	68	
252.88065	58	
253.06440	68	
253.86585	64	
254.83340	68	
254.85465	86	
255.03117	58	
255.85375	58	
256.94483	72	
258.80032	82	
258.81571	68	
258.83004	68	
258.93655	76	
259.16777	98	
260.08003	80	
260.84159	68	
261.83224	146	
262.82755	96	
262.94130	78	
263.79437	62	
263.88815	66	
265.05415	76	
266.39350	82	
267.80529	130	
268.40905	74	
268.85020	64	
268.89424	64	
268.91841	124	
268.96445	70	
269.11354	66	
269.79505	78	
272.84371	98	
273.73859	62	
273.78969	116	
274.78984	66	
275.80222	138	
276.80877	104	
276.85355	64	
276.89199	66	
278.08693	70	
278.85315	60	
279.09092	1278	1+
279.85275	96	
279.89599	68	
281.79286	66	
281.90824	92	
282.27746	66	
282.86170	70	
283.07023	70	
283.09722	84	
283.12811	78	
283.41127	60	
283.80033	58	
284.29143	346	
284.32988	80	
284.81430	70	
284.85681	150	1+
285.63152	86	
287.88954	66	
289.87079	154	
289.89145	64	
291.78236	66	
291.80008	180	
291.81952	92	
292.39516	98	
293.76614	122	
293.84722	116	
294.85017	60	
295.86974	74	
297.15718	70	
297.19135	72	
297.20826	68	
297.45165	84	
297.79259	68	
298.79381	78	
298.81817	112	
299.77983	64	
300.81145	60	
300.83469	62	
300.90944	90	
301.86415	88	
302.87670	58	
303.72309	66	
304.80283	64	
304.91197	94	
307.72739	80	
307.79897	78	
307.87516	328	1+
308.87787	254	1+
308.98002	70	
310.17707	62	
310.80429	224	1+
310.84807	62	
312.80464	202	1+
313.84508	80	
318.88730	64	
319.83353	68	
319.88834	146	
320.99867	66	
321.15718	68	
322.14557	100	
322.88641	216	1+
324.88676	206	1+
327.25877	76	
END IONS

###FS:    #m/z: 340.93943 #charge 1+
###MS: 102
###MSMS: 104
BEGIN IONS
TITLE=Cmpd 77, +MS2(340.9394), 28.0-35.0eV, 2.2min #104
RTINSECONDS=133.286
SCANS=102,104
PEPMASS=340.93943	517438
CHARGE=1+
159.36059	74	
186.87556	86	
197.92496	86	
205.94724	364	1+
208.84431	124	
210.93733	108	
213.87662	108	
213.93906	336	1+
215.88767	134	
216.88402	82	
220.86264	74	
223.86538	72	
223.95910	100	
223.97475	70	
224.97361	94	
226.83216	114	
226.85360	76	
226.90716	74	
226.94369	102	
228.84242	108	
228.89483	82	
228.94646	116	
230.89040	116	
231.95140	520	
232.56870	88	
232.88528	78	
233.86996	70	
233.89739	226	
233.95759	120	
234.89510	102	
235.94908	94	
236.85053	84	
236.88232	70	
237.06399	98	
237.87485	248	1+
238.82337	98	
239.89445	134	
240.83352	132	
241.84365	100	
242.08146	90	
243.83664	166	
243.97476	74	
245.44387	78	
245.90380	72	
246.06793	92	
246.90612	86	
248.09825	92	
248.84743	72	
249.96524	84	
250.82324	74	
250.90852	90	
250.94561	78	
250.96869	74	
251.88071	78	
252.08862	88	
252.10846	80	
253.83707	76	
254.16519	76	
254.90410	86	
254.96593	408	1+
255.07350	146	
255.44519	78	
256.85746	100	
257.83131	80	
257.85282	76	
257.91193	72	
258.42505	70	
258.84274	454	
258.89690	78	
259.85259	436	
259.95509	78	
260.84286	142	
260.97001	86	
261.84206	234	
261.91247	72	
262.13561	84	
262.92597	118	
263.92616	72	
264.90415	82	
265.87058	100	
266.81230	70	
266.84420	86	
266.86299	96	
267.14538	84	
267.95269	88	
268.83906	120	
269.82542	74	
269.84874	78	
272.93472	114	
272.94897	108	
274.85857	256	1+
274.89482	128	
275.43334	74	
276.85636	398	
277.85869	408	
277.92221	230	
277.96771	184	
278.84559	562	1+
278.87431	126	
279.81543	76	
279.91605	76	
279.96380	94	
280.04507	80	
280.79832	78	
281.86441	144	
282.84433	138	
283.35328	82	
284.79479	110	
284.91209	72	
286.93661	72	
288.35668	126	
288.85959	72	
288.91564	82	
289.86624	70	
289.88070	72	
292.43755	78	
292.93665	76	
293.18081	90	
293.89630	72	
294.86408	84	
295.87809	136	
297.86057	80	
297.91122	82	
297.98503	128	
298.00500	90	
298.96780	78	
299.97523	80	
300.87959	72	
301.77928	90	
302.94698	78	
303.80261	80	
303.86338	72	
303.94794	76	
303.98464	78	
304.92288	96	
307.75995	78	
307.80451	70	
307.88571	108	
307.91070	72	
309.89151	106	
310.88005	86	
311.87803	78	
312.85151	70	
313.95552	74	
314.58242	102	
315.90152	70	
318.75402	72	
323.79435	86	
324.89725	80	
325.90529	76	
327.85693	78	
329.18339	76	
330.82301	78	
331.88868	70	
341.04449	72	
346.40576	84	
END IONS

###FS:    #m/z: 363.95536 #charge 1+
###MS: 102
###MSMS: 105
BEGIN IONS
TITLE=Cmpd 78, +MS2(363.9554), 28.0-35.0eV, 2.3min #105
RTINSECONDS=134.058
SCANS=102,105
PEPMASS=363.95536	196510
CHARGE=1+
59.23893	74	
92.33905	82	
170.95772	92	
172.21558	86	
177.91963	84	
178.94782	76	
186.86210	80	
188.86514	74	
189.86197	194	
191.85725	152	
192.90377	78	
198.41260	86	
204.08229	80	
207.87708	92	
208.89385	92	
209.86587	142	
209.94387	530	1+
210.87992	90	
212.87711	978	1+
213.82469	74	
215.94121	94	
215.97115	160	
222.50070	92	
222.95293	444	1+
223.88391	78	
224.94823	746	1+
225.00413	104	
225.92439	92	
226.83331	110	
226.94630	3780	1+
227.88631	386	1+
227.92913	238	
228.83223	152	
228.94148	3402	1+
229.95802	84	
230.88918	1504	1+
234.88172	80	
237.13002	74	
240.86714	92	
240.93915	326	
240.95948	460	
241.93854	838	1+
242.79215	76	
242.83339	82	
242.89515	90	
242.94044	588	1+
242.95769	326	
243.88069	102	
244.87669	74	
244.95583	1932	1+
245.44012	102	
245.87147	74	
246.89867	94	
246.95172	2262	1+
248.80276	224	
248.90126	648	1+
249.80251	118	
250.92811	74	
250.94340	92	
251.15020	74	
253.11136	82	
253.90419	140	
254.83544	78	
255.10000	84	
257.90834	78	
258.43090	88	
258.83584	234	1+
258.86373	84	
260.84571	150	
260.96739	138	
262.83296	146	
262.97138	94	
263.98164	92	
264.82515	126	
265.79047	80	
265.81259	606	1+
265.96661	86	
266.09361	122	
267.34794	98	
267.97038	222	1+
268.80482	92	
268.82358	116	
269.34956	86	
269.41609	88	
269.80999	124	
269.96976	348	1+
270.92424	248	1+
271.14998	80	
271.84391	88	
271.85837	76	
272.42929	118	
275.41689	78	
276.84420	94	
277.84848	132	
278.79813	102	
278.84265	258	
279.01104	84	
279.87282	114	
279.92033	76	
280.02483	74	
280.11334	74	
280.46910	76	
280.78995	656	1+
281.86713	80	
281.99485	100	
283.82644	76	
283.97732	110	
284.78225	108	
284.82095	224	1+
285.79758	78	
285.84386	274	1+
288.83168	218	1+
289.07836	94	
290.78437	94	
292.57747	88	
294.86597	124	
295.42031	94	
295.94027	168	1+
296.80519	124	
297.87096	122	
297.91559	74	
298.79990	1036	1+
299.91923	146	
300.43478	86	
301.86216	118	
302.80150	80	
302.85860	112	
303.36390	80	
303.85506	380	1+
304.80778	132	
304.88211	78	
305.13528	74	
305.16095	80	
306.42790	94	
306.87876	164	
307.13526	74	
307.83935	78	
307.88194	242	
309.65376	92	
309.84401	88	
310.88140	230	1+
311.12504	80	
312.86921	116	
312.90246	108	
316.81136	110	
318.80202	108	
319.40089	84	
319.96506	78	
321.82047	160	
321.86725	112	
322.92926	120	
324.01954	84	
324.25385	78	
324.81282	88	
325.89631	142	
326.86947	94	
326.89234	80	
330.17990	78	
335.05494	74	
336.94553	166	
337.75789	82	
337.94726	174	
339.36179	100	
340.88789	74	
340.93328	94	
344.18087	74	
344.41340	130	
347.39824	92	
348.59856	80	
350.10218	90	
355.42223	84	
363.95955	84	
366.83235	74	
368.36528	92	
368.74450	78	
368.84834	92	
END IONS

###FS:    #m/z: 322.92900 #charge 1+
###MS: 106
###MSMS: 107
BEGIN IONS
TITLE=Cmpd 79, +MS2(322.9290), 28.0-35.0eV, 2.3min #107
RTINSECONDS=137.724
SCANS=106-107
PEPMASS=322.92900	1330930
CHARGE=1+
80.26602	78	
185.91839	68	
190.98870	74	
192.89063	236	
193.02037	72	
196.88294	74	
200.89008	74	
201.04509	146	
202.04907	134	
203.52852	92	
205.86682	82	
205.94977	176	
207.97220	66	
209.12689	74	
209.92107	136	
211.83241	74	
212.07957	64	
212.89536	66	
214.88506	76	
218.84359	68	
219.95307	84	
220.88075	62	
221.93865	68	
221.96087	62	
222.87465	68	
223.03929	62	
223.95897	164	
224.89747	66	
225.05565	66	
225.15705	100	
225.82081	62	
225.96471	74	
228.92957	66	
230.07191	64	
230.83072	166	
233.91343	68	
234.86817	64	
234.92114	64	
235.78937	76	
237.88699	80	
237.91158	76	
238.04950	98	
238.89063	94	
238.93354	62	
239.07005	72	
239.08342	66	
239.79114	152	
239.90345	148	
240.81755	74	
240.91347	92	
240.94038	1542	
241.89796	64	
241.94136	1396	
241.99136	70	
242.94040	3980	1+
243.88817	82	
244.78842	94	
244.85182	74	
244.89596	88	
244.93832	968	
246.43956	64	
246.97175	174	
247.44085	100	
247.88168	76	
248.80059	70	
248.85310	174	
249.47336	78	
249.84587	102	
249.97171	84	
250.94493	88	
250.97247	64	
251.04856	72	
251.06595	82	
253.08372	82	
253.40432	96	
253.83833	66	
253.93038	68	
255.13904	70	
256.82551	70	
256.89554	80	
257.20452	62	
257.89622	74	
257.96721	74	
258.14870	66	
258.82481	66	
258.96650	64	
259.07471	72	
259.10068	76	
259.84023	128	
260.06406	68	
260.16093	74	
260.80713	68	
260.83169	176	
261.82717	374	1+
262.35444	84	
264.98226	74	
266.05665	60	
266.84825	76	
267.86220	84	
267.91250	62	
268.11344	94	
268.95657	78	
271.77355	88	
272.61990	68	
272.79883	68	
273.79366	126	
274.03732	70	
274.85251	74	
275.80824	218	
276.14705	86	
276.84040	72	
276.86351	70	
277.00033	78	
279.08925	1112	1+
280.87430	78	
280.92166	60	
281.83196	62	
283.06435	70	
284.24705	96	
284.29048	244	
285.04906	68	
285.22281	86	
286.85087	68	
287.86298	96	
288.17142	70	
289.88287	78	
290.02509	66	
290.87900	68	
291.11365	74	
291.79703	76	
295.38177	78	
298.03237	96	
298.87842	84	
299.85821	72	
301.72776	68	
301.92825	100	
302.88391	134	
305.23176	68	
305.86803	66	
306.24062	62	
306.86434	84	
307.79758	66	
307.88860	130	
309.82662	66	
310.87814	120	
311.87952	76	
312.82325	90	
313.81635	74	
315.74659	166	
316.90190	76	
317.93025	118	
320.05285	70	
320.89527	68	
325.89016	220	1+
END IONS

###FS:    #m/z: 363.95523 #charge 1+
###MS: 106
###MSMS: 108
BEGIN IONS
TITLE=Cmpd 80, +MS2(363.9552), 28.0-35.0eV, 2.3min #108
RTINSECONDS=138.496
SCANS=106,108
PEPMASS=363.95523	199724
CHARGE=1+
91.98548	74	
189.86127	134	
191.85638	274	1+
200.88786	120	
207.86966	152	
209.94100	290	
210.13806	78	
210.88368	194	
210.94384	122	
212.87788	856	1+
214.89362	100	
215.90886	80	
222.94951	212	
223.95438	92	
224.57335	108	
224.88522	122	1+
224.94591	496	1+
226.83123	82	
226.86128	88	
226.94624	2900	1+
226.96910	208	
227.87892	76	
227.93203	124	
228.89324	416	
228.94243	3226	1+
230.83327	78	
230.88804	1028	1+
231.81453	76	
232.88569	222	
234.05789	74	
234.13952	176	
234.88132	214	
235.11649	86	
238.84102	82	
240.00317	78	
240.81833	82	
240.93971	624	1+
241.90581	82	
241.96213	230	
242.02959	78	
242.85867	136	
242.93984	1044	1+
242.95700	298	
243.82859	98	
244.93587	184	
244.95625	1802	1+
245.93801	90	
246.44165	86	
246.80785	82	
246.85496	88	
246.89468	74	
246.90955	146	
246.95250	1670	1+
248.80002	284	
248.84129	246	1+
248.89837	458	1+
250.94906	264	1+
250.96607	138	
251.04231	126	
251.79237	74	
253.79948	110	
257.13580	82	
258.97278	82	
259.11852	78	
259.14223	98	
259.96557	416	1+
260.83594	190	
260.86855	92	
260.96716	350	1+
261.80351	78	
261.82783	128	
262.53507	80	
262.93326	90	
264.00973	76	
264.98204	122	
266.81111	218	
266.85235	136	
267.80981	256	1+
267.84220	84	
267.97054	484	1+
269.84951	82	
269.96684	454	1+
271.86037	74	
273.42941	100	
274.85286	98	
274.87528	80	
275.39851	102	
276.85811	76	
277.90248	78	
278.84568	102	
279.10045	118	
279.79890	82	
280.79151	372	1+
281.08235	94	
282.79285	122	
282.86450	98	
282.96497	74	
284.78703	130	
284.82273	198	1+
284.85215	74	
285.84450	106	
286.82928	74	
288.87809	74	
288.92848	96	
289.87152	140	
292.94118	90	
293.34689	76	
294.17819	94	
295.15017	90	
295.87012	90	
295.93302	82	
296.81062	100	
296.86120	80	
298.80195	628	
299.80200	734	1+
300.89036	78	
302.78771	108	
302.87631	100	
302.90839	84	
303.37905	84	
303.52842	84	
303.80876	128	
303.85069	286	
304.85231	128	
304.99134	110	
305.44410	80	
307.03872	82	
309.11416	74	
309.86572	188	1+
310.82095	84	
312.86025	74	
313.96867	78	
314.50854	104	
316.10461	84	
316.81903	162	
317.06825	78	
317.82730	102	
318.82746	150	
319.81706	154	
319.94101	76	
320.85318	74	
321.81394	80	
322.67681	80	
322.92521	102	
324.02594	78	
324.24498	74	
324.92853	100	
325.00813	74	
325.24719	86	
326.87102	118	
328.89158	74	
329.86748	130	
331.08418	100	
332.84925	80	
334.96288	88	
335.18768	86	
336.02887	86	
336.74634	78	
336.79960	76	
336.94259	76	
336.95899	116	
337.94285	80	
339.21244	80	
339.82762	132	
340.14082	92	
340.91972	80	
343.75728	76	
346.21136	82	
347.27006	84	
352.88262	92	
353.88435	80	
354.77675	76	
365.52595	84	
END IONS

###FS:    #m/z: 507.84356 #charge 1+
###MS: 106
###MSMS: 109
BEGIN IONS
TITLE=Cmpd 81, +MS2(507.8436), 28.2-35.2eV, 2.4min #109
RTINSECONDS=139.268
SCANS=106,109
PEPMASS=507.84356	121040
CHARGE=1+
108.40765	98	
160.41502	102	
196.01212	140	
223.95973	98	
224.97642	148	
232.89375	130	
236.88508	130	
237.04401	136	
250.89889	116	
252.07983	118	
253.06563	142	1+
258.89323	102	
259.10653	102	
260.88352	206	1+
263.08032	206	1+
265.40615	96	
270.85255	96	
271.87836	108	
272.85323	204	
275.51081	100	
277.15491	124	
277.43185	106	
277.84918	126	
284.86533	236	1+
286.84589	102	
287.84674	300	1+
288.91411	156	
289.87846	370	
290.86414	336	
293.87328	860	1+
295.79167	122	
296.85913	228	1+
296.87243	184	
296.99648	98	
297.34978	98	
298.85268	384	1+
301.82369	118	
302.84777	148	
303.42818	98	
303.86544	158	
305.86146	134	
307.13597	460	1+
307.89164	476	
308.14045	398	1+
308.88151	820	1+
309.86910	150	
309.88809	560	1+
310.15603	358	1+
310.87332	134	
311.88108	1764	1+
314.86463	652	1+
316.86263	122	
318.00804	110	
322.85204	140	
322.88122	144	
323.84757	208	1+
323.86415	108	
325.90166	190	
326.02679	134	
326.14148	114	
326.24073	102	
326.88213	1370	1+
328.87638	172	
329.88713	346	1+
330.82158	124	
331.79613	120	
332.87449	376	
333.17357	264	
333.83884	140	1+
333.87291	170	
334.77996	226	1+
336.87646	234	1+
342.88062	96	
344.41322	98	
344.79486	124	
344.86965	250	1+
346.84110	124	
347.36459	102	
347.77613	368	1+
348.79260	238	1+
350.88578	160	
351.83833	160	1+
352.75845	200	1+
352.90943	290	
354.80464	128	
355.42079	146	
355.76457	220	1+
355.89108	186	
356.41144	100	
356.88319	120	
357.85118	162	
360.76291	124	
363.76038	120	
364.72200	110	
365.79431	160	
366.84412	634	1+
367.70959	368	1+
367.76963	150	
367.84676	394	1+
368.75468	138	
368.90194	422	1+
368.95229	100	
369.83619	260	1+
370.78777	344	1+
373.90267	158	
374.81001	174	1+
376.23340	138	
376.88119	162	1+
377.72660	176	1+
377.75825	176	
380.71396	388	1+
381.79117	96	
382.83452	130	
382.87932	228	1+
384.84818	1098	1+
385.90623	128	
387.76850	116	
387.84677	122	
388.90419	96	
389.84071	920	1+
390.74166	142	
390.84295	794	1+
391.76224	106	
392.82457	350	1+
394.82044	98	
394.87200	122	
395.74191	118	
395.84368	110	
396.03149	96	
397.88847	122	
398.72994	508	1+
399.71848	138	
399.85508	150	
400.78918	120	
400.85340	108	
402.94046	96	
403.41128	146	
403.87001	588	1+
404.85030	324	1+
405.76251	586	1+
405.78312	110	
407.73846	278	
407.86525	718	
408.73409	210	
408.85449	516	
409.01380	110	1+
409.71849	644	1+
409.74336	170	
409.85107	234	
409.86557	400	1+
410.73733	142	
410.83471	506	
411.83419	300	
412.82701	150	
412.84656	180	
412.93062	220	1+
413.75310	216	1+
413.87459	128	
415.84187	128	
421.87974	168	
422.74379	130	
422.86299	134	
423.75828	164	
423.78637	136	
423.79251	200	
423.86638	246	
424.76501	106	
424.78422	142	
425.75085	814	1+
426.46303	104	
426.77198	98	
426.86034	732	1+
427.73685	572	1+
428.72351	122	
428.84860	398	1+
428.88853	312	
429.69845	190	
430.84810	204	
431.86410	530	1+
432.23185	134	
432.77256	196	1+
432.90607	118	
433.86263	210	
434.88989	178	
439.89713	194	
440.88828	96	
441.64776	104	
441.85567	122	
442.86949	102	
443.75979	164	
444.75816	120	
444.87154	824	
444.90096	134	
445.74013	172	
445.87455	1026	1+
446.73858	128	
446.79221	256	1+
447.70905	292	1+
449.87648	250	
450.75681	204	1+
450.88125	196	
451.86455	144	
457.68939	200	1+
457.90241	296	1+
462.88174	694	1+
465.72231	230	
467.88708	374	
468.88635	190	
469.88604	110	
470.73160	268	1+
485.90134	226	
486.14240	96	
486.90507	122	
490.90601	128	
509.85631	144	
END IONS

###FS:    #m/z: 322.92890 #charge 1+
###MS: 110
###MSMS: 111
BEGIN IONS
TITLE=Cmpd 82, +MS2(322.9289), 28.0-35.0eV, 2.4min #111
RTINSECONDS=142.95
SCANS=110-111
PEPMASS=322.92890	1000028
CHARGE=1+
158.49998	64	
188.26127	84	
191.02618	60	
196.88304	136	
198.43300	64	
201.04326	134	
202.94372	84	
205.94990	124	
207.98165	68	
209.05726	84	
210.37309	86	
210.90088	88	
213.07287	84	
213.89102	88	
213.92498	72	
219.90043	80	
220.87533	74	
222.22442	74	
222.95505	520	1+
223.96003	478	1+
224.93792	72	
225.82450	72	
225.90201	68	
226.15308	76	
228.00568	64	
228.84076	64	
228.92974	68	
229.44998	78	
230.20021	72	
230.82737	104	
230.85327	142	
230.90926	68	
233.87387	82	
233.90763	92	
234.06172	78	
234.86469	68	
236.02321	70	
236.83321	74	
236.94469	82	
237.05254	76	
237.89657	70	
238.88683	192	1+
238.93993	240	
239.83562	60	
240.09247	86	
240.82025	108	
240.91175	80	
240.93872	904	
241.78556	70	
241.86147	84	
241.93827	4302	1+
242.18445	62	
242.23809	74	
242.88603	70	
242.91662	68	
242.93879	3890	1+
243.82130	150	
244.81921	86	
244.83829	78	
244.90156	72	
245.82484	80	
246.00969	62	
246.88320	76	
246.97566	66	
247.98347	106	
248.84212	120	
248.85341	106	
249.85150	84	
250.06136	90	
250.94536	66	
251.44161	92	
251.46104	94	
254.90782	312	1+
255.10702	64	
255.79980	142	
256.45676	92	
256.83670	154	
256.86783	66	
257.79577	76	
258.83212	84	
260.82879	124	
260.92809	88	
261.43224	108	
261.84349	62	
261.91071	70	
262.81991	76	
262.85059	108	
263.83042	72	
263.90970	72	
265.24613	84	
266.86642	174	
266.91458	82	
267.90842	98	
268.16966	64	
268.87191	88	
268.95842	64	
269.08167	60	
269.13582	74	
269.79181	88	
269.91188	72	
271.84311	302	1+
272.43544	96	
273.79772	110	
275.41104	92	
276.85897	96	
278.80377	76	
278.87963	68	
279.09064	1086	1+
280.19371	94	
280.82863	74	
281.09313	72	
281.79707	70	
282.11622	64	
283.06752	130	
283.39697	80	
284.29058	386	
284.97425	70	
288.82607	72	
288.94066	82	
289.87125	70	
290.38082	112	
291.21203	74	
291.85973	66	
292.88243	78	
295.45365	64	
295.87602	70	
297.85851	76	
298.29313	92	
299.89679	72	
301.87481	64	
302.86354	80	
303.72486	72	
303.83223	74	
304.19420	66	
304.84971	88	
305.00427	82	
305.87769	72	
306.88275	150	
307.30768	62	
307.79215	136	
307.87173	64	
308.86154	86	
309.88261	64	
311.14231	78	
313.87280	66	
317.02855	68	
317.88875	86	
319.08256	68	
319.80694	66	
320.22870	68	
320.79150	70	
323.92663	78	
324.87095	76	
324.90133	192	1+
325.32261	72	
325.80343	120	
327.09023	98	
327.80334	76	
328.13447	68	
END IONS

###FS:    #m/z: 363.95530 #charge 1+
###MS: 110
###MSMS: 112
BEGIN IONS
TITLE=Cmpd 83, +MS2(363.9553), 28.0-35.0eV, 2.4min #112
RTINSECONDS=143.723
SCANS=110,112
PEPMASS=363.95530	153740
CHARGE=1+
84.78113	74	
116.65563	72	
182.86859	72	
183.13949	74	
187.88574	74	
191.85812	248	
198.44361	82	
206.88619	82	
208.93851	86	
209.88563	78	
209.94258	618	1+
210.88301	330	
211.87547	86	
212.87797	654	1+
212.91142	74	
215.40575	72	
215.87842	86	
217.87271	72	
219.88032	84	
222.95037	326	
222.96378	110	
223.96028	140	
224.88725	136	
224.94938	182	
225.94908	182	
226.94727	2144	1+
226.96666	204	1+
227.54755	92	
227.91078	88	
227.93329	198	
228.89198	276	
228.91417	72	
228.94089	2758	1+
228.99013	72	
230.88908	772	
232.88410	142	
233.13072	82	
239.96713	80	
240.94456	142	
240.96181	500	1+
241.93944	916	1+
242.81735	86	
242.94220	652	1+
242.95942	280	
243.95801	150	
244.08585	76	
244.50783	104	
244.84804	78	
244.91707	72	
244.95600	1520	1+
245.83276	78	
245.93883	372	
246.80214	76	
246.86940	88	
246.95236	1422	1+
247.84893	90	
248.80214	282	1+
248.84606	72	
248.89880	478	1+
248.94383	86	
250.89916	136	
251.79653	74	
252.02056	78	
253.01949	106	
253.93619	102	
254.15165	76	
254.86758	122	
256.95259	84	
258.40943	94	
258.57521	80	
258.84401	160	
258.89496	118	
258.97094	170	
259.84856	88	
260.97592	132	
261.40241	88	
261.83847	132	1+
261.87512	84	
261.97437	92	
262.80321	84	
264.82872	84	
264.85628	96	
265.08602	80	
265.81235	354	1+
265.99059	90	
266.15879	76	
266.81384	244	1+
266.92082	74	
267.97577	176	
268.85038	284	1+
268.95794	306	
269.14960	72	
269.96724	376	
270.80036	84	
270.81547	140	
270.88927	142	
271.10543	78	
275.80675	168	1+
276.82377	78	
276.85418	340	1+
278.79614	200	
279.90797	116	
280.79249	354	
280.87673	72	
280.97256	208	1+
281.60311	102	
281.79491	176	
281.85139	178	
282.79610	130	
283.78354	190	1+
283.84581	76	
284.86072	100	
284.89109	86	
285.84793	214	
287.86488	100	
289.88227	252	1+
290.79444	132	
291.10681	72	
292.42842	78	
293.87085	170	1+
294.92621	78	
295.85479	88	
296.81640	90	
297.10441	84	
297.13397	84	
298.80259	1010	1+
300.80067	126	
301.11630	88	
301.80455	138	
301.86519	150	
302.80190	86	
303.80570	134	
303.85408	238	
304.15580	72	
304.22860	84	
304.85960	138	
306.39959	102	
307.93652	96	
308.29194	72	
308.38037	94	
310.14230	92	
310.15762	76	
311.42175	80	
312.08328	90	
312.26944	74	
314.81818	138	
315.03381	80	
316.81210	392	1+
318.86170	76	
320.81210	198	
321.81734	142	
322.92740	152	
323.01244	72	
323.16446	76	
323.85377	76	
324.88432	78	
325.80172	98	
325.89628	74	
326.16708	106	
326.87482	180	
327.18994	72	
328.84027	82	
328.96696	76	
329.87148	168	1+
335.87570	102	
336.94386	184	1+
338.41018	92	
338.94998	78	
339.82132	72	
340.66587	74	
348.83909	78	
348.95172	72	
351.13864	80	
351.89862	94	
359.85527	72	
366.93564	74	
END IONS

###FS:    #m/z: 507.84314 #charge 1+
###MS: 110
###MSMS: 113
BEGIN IONS
TITLE=Cmpd 84, +MS2(507.8431), 28.2-35.2eV, 2.4min #113
RTINSECONDS=144.494
SCANS=110,113
PEPMASS=507.84314	82456
CHARGE=1+
196.01517	230	
214.88639	100	
222.97312	174	1+
225.88534	106	
232.89772	144	
235.14088	124	
251.12835	98	
263.13909	238	1+
270.85486	204	
275.37603	212	1+
277.15479	214	
280.78915	112	
287.84380	212	
289.87763	340	1+
290.86348	448	1+
293.87263	720	1+
295.08443	106	
295.81490	122	
296.85398	214	1+
296.86859	132	
297.88373	100	
299.80714	112	
299.84107	100	
299.91528	104	
302.78438	118	
302.88664	134	
303.85485	150	
304.86226	540	1+
305.86502	446	1+
307.89406	298	
308.14324	120	
308.87456	336	
309.88570	148	
310.15749	328	1+
311.88185	1092	1+
311.97890	126	
313.88259	122	
314.86729	898	1+
314.89318	266	1+
316.12643	104	
316.78167	108	
316.88188	150	
316.98675	200	1+
317.35244	130	
318.86134	142	
320.84489	222	1+
323.86286	274	1+
324.12481	100	
324.89973	116	
325.89814	496	1+
326.23895	172	
326.87878	770	1+
327.81097	140	
328.16068	112	
328.90930	102	
329.01595	102	
329.88287	238	1+
330.80702	114	
330.83838	154	
332.87531	362	1+
333.17463	182	
333.82381	112	
334.17573	128	
334.90008	116	
335.77737	130	
335.82424	240	
336.85976	128	
339.85187	130	
340.32686	102	
342.83292	108	
347.89976	116	
348.77579	256	1+
349.75660	140	
350.83921	278	1+
350.88440	268	1+
351.88802	212	1+
354.83895	188	1+
355.89022	158	
355.95454	122	
356.89148	144	
360.39605	102	
360.72672	284	1+
360.87658	98	
361.75750	158	
362.80539	150	
364.93048	106	
366.83800	192	
366.90902	178	1+
368.83297	464	1+
368.89189	178	
370.80317	172	
371.80529	178	
371.86851	100	
372.05008	176	1+
372.18814	116	
374.89707	164	
375.75856	98	
375.81528	108	
375.85779	132	
376.22286	128	
376.79706	134	
377.73363	116	
380.71896	586	1+
380.85005	138	
381.03818	106	
381.78051	114	
382.71156	128	
382.85234	122	
382.89074	142	
382.92724	102	
384.85064	308	
385.77536	238	
385.85077	274	
386.21276	142	
387.39976	100	
387.84978	146	
388.05762	288	1+
388.76707	180	1+
389.19743	226	
389.42357	108	
389.71833	176	
389.84751	158	
390.04657	100	
390.83872	380	
391.83340	198	
392.83018	126	
392.86357	182	
394.07210	120	
394.79402	118	
395.74783	114	
396.76740	106	
396.82124	106	
397.75872	130	
398.72769	152	
398.82068	106	
399.21867	128	
400.72653	188	
402.72782	130	
402.86399	802	1+
403.75549	230	1+
403.86854	562	1+
404.83203	110	
405.74303	110	
405.77086	106	
405.80030	132	
406.41220	174	
406.85842	1342	1+
407.74219	510	1+
408.77287	152	
408.85430	316	
409.72336	224	
409.74817	110	
409.85079	390	
410.73231	254	1+
410.83390	676	1+
412.83790	190	1+
416.88099	152	
417.70241	118	
418.73635	168	
421.76845	108	
421.87923	106	
422.87001	366	
423.77394	628	1+
423.86243	300	1+
425.75998	338	
426.17711	114	
426.75475	164	
426.85931	656	1+
427.73395	734	1+
427.77778	106	
428.39155	130	
428.84508	482	1+
428.87416	138	
429.14686	122	
429.69617	142	
429.75961	156	
430.86717	588	1+
431.86822	468	1+
432.24004	218	
432.69137	126	
433.85854	98	
434.84086	236	1+
434.87684	116	
439.89483	110	
440.67676	178	
444.78902	106	
444.87139	1476	1+
445.10726	98	
445.71393	112	
445.74008	108	
447.71365	468	1+
447.87566	178	
448.87135	372	1+
450.74526	202	1+
452.86469	126	
457.90318	224	
458.91535	140	
462.73505	98	
462.88453	478	1+
465.88806	170	
467.88734	944	1+
470.72737	98	
472.71348	102	
485.89578	610	1+
494.32609	118	
END IONS

###FS:    #m/z: 340.93949 #charge 1+
###MS: 114
###MSMS: 115
BEGIN IONS
TITLE=Cmpd 85, +MS2(340.9395), 28.0-35.0eV, 2.5min #115
RTINSECONDS=148.186
SCANS=114-115
PEPMASS=340.93949	471594
CHARGE=1+
83.18089	82	
127.77463	108	
187.01991	72	
190.94320	74	
192.92575	132	
193.88677	188	1+
203.88762	88	
206.89190	96	
212.87936	142	
213.07092	100	
213.93765	556	1+
215.88771	112	
215.93406	164	
216.93671	82	
219.88382	74	
221.88312	92	
221.90944	92	
223.08738	74	
223.88380	72	
224.54033	70	
224.97748	132	
226.11611	94	
228.59154	74	
228.89063	90	
228.94687	322	
229.84092	74	
230.07724	74	
230.85652	72	
230.88473	78	
231.89242	104	
231.94827	310	
233.90395	76	
235.89506	88	
235.93824	84	
236.89596	90	
237.82344	76	
239.87972	98	
240.83362	156	
241.79676	74	
241.84275	516	1+
241.90176	76	
243.01434	84	
243.82888	132	
243.89039	82	
244.82443	78	
244.86509	82	
244.90554	72	
244.95349	82	
246.06185	72	
246.11370	76	
246.82522	70	
246.85969	70	
246.89858	94	
246.97697	146	
248.11363	70	
248.16953	74	
249.90016	146	
249.96140	118	
250.97999	76	
251.12827	72	
251.22013	76	
251.79095	210	1+
251.93667	78	
251.97005	88	
252.03401	70	
252.09346	102	
253.46308	106	
254.02034	74	
254.83707	92	
254.90214	70	
254.96343	230	
255.07737	132	
256.85040	78	
256.89825	162	
256.91729	96	
256.96120	80	
257.86442	180	
258.02655	92	
258.84650	224	
259.84917	262	
259.94399	76	
259.97492	150	
260.79928	72	
260.84293	176	
261.83737	174	
262.92340	86	
265.13604	118	
266.84475	126	
267.34818	88	
267.95878	94	
268.84062	132	
271.04692	74	
272.82050	78	
272.84085	90	
272.86728	84	
272.91824	166	
272.93316	164	
272.97786	122	
273.10285	82	
273.97210	72	
274.86084	118	
275.35980	88	
275.84692	70	
275.86274	122	
276.80646	78	
276.85320	256	
277.82085	216	1+
277.86104	356	
277.99546	70	
278.00969	106	
278.84622	198	
278.88365	72	
279.84960	256	
280.96512	76	
281.04954	86	
281.87133	86	
282.05796	74	
284.86637	76	
288.90317	70	
291.04643	86	
294.85066	70	
294.86936	70	
295.51104	106	
295.85944	242	1+
295.98787	96	
297.56829	72	
298.92330	104	
299.86386	104	
300.11552	72	
300.69640	72	
302.89605	70	
303.10085	74	
303.17559	78	
303.85788	122	
305.89514	74	
310.82824	70	
311.86448	70	
311.87937	94	
314.86593	70	
315.85769	72	
318.84822	82	
318.89207	84	
320.39369	94	
320.87310	86	
321.86150	78	
327.04382	80	
330.77784	76	
333.01265	88	
333.86918	98	
334.81448	72	
338.31228	90	
338.80310	70	
339.76679	84	
340.38272	72	
341.94102	78	
343.13838	84	
END IONS

###FS:    #m/z: 507.84343 #charge 1+
###MS: 114
###MSMS: 116
BEGIN IONS
TITLE=Cmpd 86, +MS2(507.8434), 28.2-35.2eV, 2.5min #116
RTINSECONDS=148.959
SCANS=114,116
PEPMASS=507.84343	76228
CHARGE=1+
90.22027	120	
196.01264	220	
213.15289	116	
214.88830	124	
232.90650	118	
252.77344	98	
254.41191	120	
256.07350	110	
256.87178	96	
258.86992	250	1+
263.13444	212	
266.16611	124	
270.12060	140	
273.98819	102	
277.15485	112	
278.39697	282	1+
279.40065	216	1+
279.86198	184	1+
280.89315	102	
282.37029	96	
284.19240	112	
285.85515	126	
286.63906	118	
287.84694	182	
287.89322	108	
289.88103	258	
290.12895	96	
290.86574	500	1+
290.88108	190	
290.97153	90	1+
293.87416	318	
293.95864	96	
294.12291	140	
294.87161	342	1+
297.07474	140	
297.81268	114	
300.87041	166	
301.85471	116	
301.88776	96	
303.59908	102	
303.86589	160	
305.82299	126	
305.86315	504	1+
307.88781	252	1+
308.13848	178	
308.87294	330	
309.87628	190	
309.88057	142	
310.15218	390	1+
310.16876	104	
311.88232	1202	1+
313.88278	424	1+
313.97702	132	
314.86224	402	
316.86654	138	
316.92383	192	1+
317.89840	96	
320.84206	138	
322.16772	98	
322.85888	232	1+
325.89675	254	
326.25236	124	
326.88459	1072	1+
329.88587	140	
332.87570	486	1+
333.16748	166	
334.00257	114	
336.94212	252	1+
336.96063	100	
337.87742	214	1+
338.84621	130	
338.90134	154	
340.76019	118	
343.36802	100	
343.90754	270	1+
344.36585	106	
346.88026	126	
347.77461	174	
348.77243	144	
349.75392	130	
350.36828	108	
351.80716	112	
351.88236	100	
353.84726	194	
353.86483	98	
359.83061	120	
360.79457	100	
363.36615	112	
363.76780	194	1+
366.13509	110	
366.18127	106	
366.74059	96	
366.83689	232	
367.70322	158	
367.76869	126	
367.88762	338	1+
369.80446	134	
369.83758	162	
370.83604	124	
371.66938	98	
371.78603	148	
372.77900	116	
372.83206	212	1+
373.83823	146	1+
374.81466	114	
379.85036	254	1+
381.71677	132	
381.79000	110	
382.71824	160	
384.76973	172	1+
384.84869	590	1+
384.91874	168	1+
385.74684	116	
387.84041	272	1+
390.84138	322	
391.84291	228	
392.84072	176	
393.81486	142	
393.84085	124	
393.87653	102	
394.83179	104	
394.86003	114	
398.72768	140	
399.75915	102	
399.81343	146	
399.85014	236	
400.90921	120	
403.87082	174	
404.87226	248	
405.76963	104	
405.87239	178	
407.86313	696	
408.85421	386	
409.74358	172	
409.85204	196	
410.83756	442	1+
410.87688	178	
411.73269	126	
411.86212	282	1+
412.75496	124	
415.87072	132	
416.41038	96	
416.68298	122	
416.88359	178	
419.73117	146	
419.85358	122	
421.77570	96	
421.88234	174	
422.87282	122	
423.76146	236	
423.87130	258	
424.77475	162	
424.86341	258	
425.75217	286	
426.76853	154	
426.79801	130	
426.86111	402	
427.73021	210	
427.74850	316	
427.77469	110	
427.85512	314	
428.68713	96	
428.73111	118	
428.84557	512	1+
428.88346	300	
430.74542	324	1+
431.86296	524	1+
432.24504	140	
435.88253	104	
439.90168	150	
440.88634	148	
444.87117	1632	1+
447.71537	118	
449.69563	152	
449.77849	118	1+
449.87825	294	1+
450.70736	128	
452.86081	136	
457.90150	382	1+
462.88026	428	1+
463.90794	102	
465.72423	214	
467.88353	198	
468.89441	104	
483.03149	106	
486.89585	276	1+
491.79172	112	
498.22393	100	
506.90885	102	
END IONS

###FS:    #m/z: 336.94434 #charge 1+
###MS: 114
###MSMS: 117
BEGIN IONS
TITLE=Cmpd 87, +MS2(336.9443), 28.0-35.0eV, 2.5min #117
RTINSECONDS=149.731
SCANS=114,117
PEPMASS=336.94434	50450
CHARGE=1+
200.50560	134	
208.11036	90	
209.88892	102	
211.94450	1868	1+
212.10775	86	
212.87673	318	1+
212.89472	72	
213.93831	740	1+
214.87853	280	1+
214.88847	78	
215.93875	238	
216.02804	90	
217.03438	66	
218.83833	62	
219.89657	88	
221.89290	80	
223.95766	64	
223.97494	148	1+
226.89611	76	
226.95705	62	
227.78657	68	
227.95516	92	
228.89420	176	1+
229.15992	68	
229.95506	1360	1+
230.88674	546	1+
231.94917	778	1+
231.97135	104	
232.00374	70	
232.08771	88	
233.52278	80	
234.82118	64	
235.82283	92	
236.89373	86	
237.06015	94	
238.85257	62	
238.87077	80	
238.92044	98	
239.90091	72	
240.44098	94	
241.83726	336	1+
242.80972	88	
242.83945	208	1+
242.86323	64	
243.43957	98	
244.36972	92	
244.78686	64	
246.84060	66	
247.38690	92	
247.96441	474	
248.89754	348	1+
249.04273	78	
249.84557	64	
249.96059	348	
250.83059	72	
250.84626	62	
250.87159	76	
250.95157	70	
251.42841	84	
251.94319	108	
251.95529	120	
252.04773	96	
252.07887	72	
252.84246	110	
252.87681	66	
252.96894	932	
254.96620	662	1+
255.07384	210	
255.78126	66	
256.85161	74	
256.96044	78	
258.40729	118	
258.84998	70	
259.02970	66	
259.11249	70	
259.85684	128	
260.84903	200	1+
260.87879	70	
261.12851	76	
261.85247	138	1+
262.83285	72	
265.01881	112	
265.80222	70	
265.96269	86	
266.85867	62	
267.83716	226	
268.45729	80	
268.83969	408	1+
268.88811	90	
271.84610	66	
271.91307	126	
272.19406	68	
272.85319	74	
272.87980	70	
274.85670	72	
275.85712	130	
275.90934	74	
276.84208	114	
276.85911	534	1+
277.83209	90	
277.92079	200	
278.03956	80	
278.83614	196	
278.88769	70	
279.16469	86	
279.81140	82	
279.83393	110	
280.91340	90	
280.92799	106	
281.04942	70	
282.85821	76	
283.87322	94	
285.85163	366	
286.84788	218	
286.91644	98	
287.85228	146	
287.90423	260	1+
287.95452	84	
288.85752	88	
291.80751	80	
291.86001	78	
292.87800	76	
293.10088	74	
293.43741	76	
293.85129	78	
294.11552	78	
294.86725	72	
295.87996	66	
295.97398	108	
295.99848	76	
296.86948	168	1+
297.79086	80	
298.01103	70	
298.42234	78	
298.89550	86	
299.87479	68	
301.06261	84	
301.40351	94	
303.88382	84	
303.94580	86	
305.85209	62	
306.88774	72	
308.29868	92	
308.90244	92	
309.87211	70	
310.87478	88	
311.85765	80	
311.89000	102	
312.15922	98	
312.41713	82	
315.40862	82	
315.85820	76	
317.80547	102	
319.86982	134	
320.95442	128	
323.04764	62	
323.89777	64	
324.61185	106	
325.83427	62	
326.38214	102	
330.86535	64	
333.42069	90	
334.14609	100	
334.29556	78	
334.87980	80	
336.23095	64	
338.80082	78	
338.89122	72	
341.89080	92	
END IONS

###FS:    #m/z: 340.93957 #charge 1+
###MS: 118
###MSMS: 119
BEGIN IONS
TITLE=Cmpd 88, +MS2(340.9396), 28.0-35.0eV, 2.6min #119
RTINSECONDS=153.397
SCANS=118-119
PEPMASS=340.93957	522908
CHARGE=1+
133.82823	84	
144.28399	74	
174.43641	68	
180.86841	102	
189.95339	86	
190.93934	66	
192.92478	74	
198.96108	80	
199.86112	72	
202.85961	84	
205.94961	140	
208.94536	64	
208.96169	142	
211.05240	86	
212.87629	404	1+
212.94726	82	
213.93790	914	1+
215.93797	282	1+
216.92237	66	
217.89186	66	
219.88773	74	
223.63227	72	
223.95923	96	
223.98844	88	
224.83654	78	
224.97153	110	
225.83962	62	
225.90192	64	
226.94780	70	
228.90553	68	
228.94629	74	
229.85774	86	
230.03802	62	
230.88979	252	1+
230.95733	68	
231.94944	472	1+
233.89698	250	1+
233.95485	82	
235.07337	74	
235.94579	72	
236.88829	92	
237.02417	68	
237.05832	88	
237.82252	66	
239.84768	68	
240.83967	76	
240.88458	64	
240.96870	70	
241.84995	110	
242.86686	64	
242.95137	70	
242.96500	70	
243.82885	148	
244.05133	72	
246.97624	264	
247.01841	90	
248.14851	68	
248.89959	66	
249.83011	68	
249.95644	82	
250.65579	78	
250.84426	78	
251.59383	92	
251.96947	98	
252.45334	88	
254.12612	64	
254.83508	78	
254.96444	414	1+
256.07761	70	
256.26021	152	
256.85447	174	
256.90527	72	
256.96094	70	
258.84342	534	1+
259.95441	146	
260.79945	72	
260.83133	198	1+
261.91702	72	
262.02147	74	
264.84023	70	
264.86472	114	
264.93125	100	
265.96025	98	
267.84411	76	
268.82568	68	
268.83948	70	
269.84036	114	
269.85540	80	
270.82615	132	
272.91362	92	
272.93630	70	
273.87832	64	
274.85717	130	
274.94058	104	
275.85494	86	
275.87581	62	
276.85504	246	
276.94350	86	
277.86184	314	
277.93099	68	
278.84362	200	
278.87663	74	
278.91484	162	1+
278.96779	82	
279.85604	112	
279.90792	198	1+
279.96035	152	
280.82281	62	
280.84777	154	
280.93308	98	
281.05335	64	
283.46525	72	
284.53324	64	
285.11907	74	
285.80397	80	
287.79431	64	
288.52553	66	
289.55287	78	
289.86897	174	1+
290.84978	70	
293.86448	74	
294.86205	334	1+
294.89255	74	
295.84960	126	
295.98045	100	
296.84625	80	
297.91771	72	
297.97275	66	
298.80001	74	
299.87090	382	1+
301.43766	86	
301.96918	66	
302.93938	96	
303.94600	90	
304.75773	76	
306.87723	72	
308.87381	70	
309.16809	110	
309.28663	84	
310.87333	62	
311.88081	70	
312.51483	70	
312.90559	72	
312.94284	78	
313.85559	72	
315.83617	76	
317.89288	74	
318.39216	102	
321.20088	78	
324.28885	68	
326.82809	66	
326.88287	128	
327.16977	76	
327.87395	108	
328.15235	78	
330.87413	66	
331.87315	78	
332.75484	66	
334.84159	66	
337.78682	68	
337.94262	70	
340.90838	72	
341.04262	74	
344.29932	70	
END IONS

###FS:    #m/z: 336.94458 #charge 1+
###MS: 118
###MSMS: 120
BEGIN IONS
TITLE=Cmpd 89, +MS2(336.9446), 28.0-35.0eV, 2.6min #120
RTINSECONDS=154.17
SCANS=118,120
PEPMASS=336.94458	44640
CHARGE=1+
55.74581	64	
98.61941	78	
197.99411	68	
198.52142	66	
198.86443	70	
199.97376	68	
203.92985	60	
207.89768	94	
208.85694	76	
209.08747	74	
211.94445	1540	1+
212.87775	472	1+
213.10699	120	
213.93962	800	
214.88338	66	
215.93642	264	
217.94541	88	
218.89783	76	
219.83640	84	
221.89119	84	
222.97700	60	
223.84158	72	
223.89100	64	
223.95554	118	
226.89424	112	
227.19603	66	
229.95357	2158	1+
230.89002	754	1+
231.94728	672	1+
232.82212	78	
233.02017	106	
233.82468	232	
233.94503	186	
235.39356	92	
235.91796	62	
235.94212	74	
235.97213	64	
236.85975	68	
237.06577	138	
238.85746	60	
238.94974	128	
239.84329	126	
239.86091	88	
241.03193	78	
241.84210	348	1+
241.98587	66	
244.06493	66	
245.84431	80	
246.16024	94	
246.84054	64	
247.86217	72	
247.96475	580	1+
248.06326	70	
248.13668	88	
248.85699	68	
248.89553	90	
249.83228	200	1+
249.89936	190	
249.96793	68	
250.92208	70	
250.97027	78	
251.90954	154	
251.96357	76	
252.87282	70	
252.96908	1008	1+
253.08592	204	1+
253.90304	236	1+
254.96512	398	1+
255.06954	134	
255.79651	84	
255.88453	104	
256.89706	66	
256.96260	154	
257.84312	68	
257.95756	76	
258.84709	892	1+
258.97627	82	
259.85217	644	1+
259.87004	86	
259.97103	62	
261.44205	92	
261.81986	60	
261.87375	266	1+
263.99358	88	
264.86721	166	
265.09007	86	
265.45813	96	
265.92657	92	
265.95452	62	
266.75211	84	
266.85053	104	
266.86441	72	
266.89037	64	
267.83401	96	
268.63113	72	
268.83894	576	1+
268.85867	94	
269.79507	86	
269.84224	364	1+
270.98113	142	
271.78737	58	
272.17403	84	
272.49644	84	
272.87763	80	
272.93630	72	
274.85611	188	
275.84690	64	
275.91651	86	
275.95927	76	
276.84509	72	
276.87576	72	
277.86417	178	
277.95762	232	1+
278.12181	84	
278.83972	168	
278.86251	82	
279.03755	72	
279.86997	66	
280.83537	78	
281.09656	68	
282.85750	66	
283.04364	76	
283.86010	74	
284.83336	72	
285.85167	122	
286.84935	148	
287.03217	100	
287.84698	106	
287.99183	72	
289.82431	64	
289.85140	206	1+
291.05255	76	
292.40353	120	
292.88580	76	
292.89407	70	
293.10450	110	
293.85408	72	
294.18015	68	
294.89035	66	
295.98364	80	
296.81638	66	
297.12137	74	
297.88933	288	1+
298.22116	72	
298.30346	120	
298.47128	90	
298.86053	126	
299.14212	78	
299.87085	70	
299.98991	78	
302.15902	70	
302.84252	64	
302.86325	62	
304.81824	60	
306.03473	80	
308.18003	84	
310.86562	118	
311.87651	204	1+
313.90826	58	
319.82023	58	
327.95011	78	
328.05482	84	
328.87801	78	
330.87167	76	
334.83035	70	
335.13801	72	
337.18209	64	
337.19813	88	
337.28634	76	
339.26688	62	
340.96036	102	
END IONS

###FS:    #m/z: 359.96041 #charge 1+
###MS: 118
###MSMS: 121
BEGIN IONS
TITLE=Cmpd 90, +MS2(359.9604), 28.0-35.0eV, 2.6min #121
RTINSECONDS=154.942
SCANS=118,121
PEPMASS=359.96041	35284
CHARGE=1+
179.76351	108	
185.87811	68	
192.88718	70	
195.10549	88	
196.98321	78	
200.87866	124	
200.91972	72	
205.09237	74	
205.95046	134	
207.83578	68	
208.10857	68	
209.94431	666	
210.88835	70	
214.87097	78	
216.96741	104	
222.95256	450	1+
224.94569	516	1+
224.97477	84	
225.96553	72	
226.83679	66	
226.88788	108	
226.91550	104	
226.94714	2024	1+
227.92686	68	
228.03511	68	
228.77001	94	
228.94097	1762	1+
229.15077	72	
231.89682	68	
232.82564	76	
233.40482	70	
234.89829	78	
235.03044	70	
238.96954	78	
239.90239	78	
240.94073	190	
240.96053	284	1+
241.15556	72	
241.78314	76	
241.94057	128	
242.95880	416	1+
243.89968	74	
243.97080	118	
244.95605	1118	1+
246.43766	82	
246.95220	588	
246.97274	184	
248.80395	214	1+
250.96251	90	
251.97166	70	
252.09642	78	
253.38115	72	
253.84063	66	
253.87957	102	
258.12701	92	
258.43894	80	
258.83436	74	
258.84837	98	
258.97043	92	
260.82714	84	
260.87274	72	
260.97063	364	1+
261.39248	96	
262.81806	82	
263.42758	80	
263.83188	68	
264.08305	210	1+
264.35084	70	
266.07184	132	
266.81474	276	1+
267.17372	66	
267.97406	260	
268.99697	88	
269.94012	72	
269.96853	240	1+
273.96133	68	
274.01287	82	
274.76912	86	
274.85500	112	
275.96948	98	
276.88621	80	
277.81092	68	
278.36523	80	
278.79659	178	
279.43988	94	
280.07052	72	
280.79711	270	1+
280.92577	88	
281.91501	240	1+
281.98085	84	
282.05066	76	
282.87191	84	
283.23547	76	
283.84046	132	
283.85621	70	
284.11271	98	
284.82020	110	
284.98902	68	
285.86393	98	
286.12574	76	
286.40194	72	
287.86049	86	
290.06051	102	
292.92631	84	
293.06541	70	
293.85865	180	
294.00144	80	
295.93752	92	
296.80741	164	
297.80981	214	
297.92615	70	
297.96861	68	
298.39261	72	
298.80129	370	
299.07839	72	
300.81766	70	
301.80446	106	
303.45368	92	
303.86237	70	
305.50863	98	
305.87567	84	
307.83920	72	
308.14817	80	
308.16215	72	
309.93703	70	
311.86365	114	
312.43244	78	
313.94917	92	
314.01277	80	
317.81360	110	
317.97382	68	
318.93590	104	
320.88968	110	
320.95946	82	
321.87887	84	
322.05939	76	
322.92870	68	
323.01086	128	
323.82494	102	
326.17356	76	
326.89935	66	
329.35929	96	
329.61975	100	
330.86732	72	
332.80650	66	
332.92985	84	
334.29126	102	
336.95021	74	
338.13665	74	
338.39190	100	
338.71506	76	
338.99520	80	
339.72361	72	
341.90452	72	
349.53905	102	
349.81696	82	
352.72353	66	
353.12032	90	
354.76750	80	
356.77157	198	1+
356.96336	68	
358.20108	66	
359.96463	84	
360.86701	70	
363.57306	90	
END IONS

###FS:    #m/z: 322.92898 #charge 1+
###MS: 122
###MSMS: 123
BEGIN IONS
TITLE=Cmpd 91, +MS2(322.9290), 28.0-35.0eV, 2.7min #123
RTINSECONDS=158.601
SCANS=122-123
PEPMASS=322.92898	1334252
CHARGE=1+
61.85108	82	
192.99302	88	
198.50430	88	
200.88924	134	
201.04348	100	
202.04372	56	
205.95214	86	
206.97657	72	
207.05552	70	
209.89095	78	
209.90313	62	
209.94424	78	
210.95047	58	
211.94500	52	
215.84946	62	
220.97770	78	
221.94408	54	
222.97204	140	1+
223.96030	78	
229.09007	100	
230.82875	110	
230.92203	96	
231.82957	100	
232.90390	62	
233.91179	64	
235.38447	66	
235.64053	62	
235.89314	74	
236.85727	56	
237.06027	56	
237.79971	82	
238.05766	62	
238.51047	52	
238.89028	56	
238.95243	76	
239.00363	70	
239.07804	94	
239.82861	66	
240.04712	86	
240.80497	78	
240.93929	1614	
241.94102	1434	
242.01838	74	
242.90620	90	
242.93904	5048	1+
244.81904	60	
245.99242	64	
246.97592	294	1+
248.08643	58	
249.13606	86	
250.16400	60	
250.83615	66	
250.94531	54	
250.96495	90	
250.98268	96	
251.03673	66	
251.93069	92	
252.87085	56	
253.83641	66	
254.90824	104	
255.83379	80	
256.83874	96	
256.90136	56	
258.04045	54	
258.83300	52	
258.97998	64	
259.95332	58	
260.83237	90	
260.92819	116	
260.96799	76	
261.02531	78	
261.35666	70	
262.13560	54	
262.82639	152	
263.83064	202	
264.22910	72	
265.06208	72	
265.24597	70	
266.85142	142	
266.93684	60	
267.86863	64	
267.93885	72	
268.96066	64	
269.80694	64	
270.01945	54	
272.39280	76	
273.88433	68	
273.91081	102	
274.04386	72	
274.13249	72	
274.91574	78	
276.85345	64	
276.95545	66	
277.01497	66	
279.09069	880	1+
279.79507	80	
279.90789	84	
281.12089	76	
281.13416	62	
281.98478	94	
282.18482	84	
282.89468	86	
283.20848	72	
283.86638	64	
284.01940	68	
284.29579	68	
284.87056	80	
285.28922	66	
288.86151	80	
289.78483	54	
289.89320	72	
289.99379	52	
291.06669	66	
291.87231	70	
293.86888	66	
294.18023	62	
296.80828	64	
296.85480	76	
299.44368	62	
299.91780	122	
301.81730	58	
301.87485	72	
302.02894	58	
302.94681	84	
303.87027	190	1+
306.11176	72	
306.28371	80	
306.97590	90	
307.77285	54	
307.79190	102	
307.89517	66	
308.88728	72	
309.13122	54	
309.88536	52	
310.95839	60	
311.21184	72	
311.92276	72	
312.86706	68	
315.10111	86	
315.44598	72	
316.38667	66	
316.44306	84	
319.33517	72	
319.89037	70	
320.15906	84	
322.99247	56	
323.02125	54	
323.24178	70	
323.90439	94	
324.09023	72	
324.27127	76	
325.77256	58	
325.80322	72	
326.32654	90	
327.15014	74	
END IONS

###FS:    #m/z: 340.93942 #charge 1+
###MS: 122
###MSMS: 124
BEGIN IONS
TITLE=Cmpd 92, +MS2(340.9394), 28.0-35.0eV, 2.7min #124
RTINSECONDS=159.373
SCANS=122,124
PEPMASS=340.93942	506900
CHARGE=1+
73.37007	66	
171.18571	86	
183.96459	68	
191.95376	66	
197.92834	76	
199.97579	66	
208.83738	68	
208.94012	88	
210.93994	76	
212.87922	80	
213.93813	528	
214.28249	64	
214.94059	244	
215.88728	90	
215.93798	138	
217.93246	94	
218.88347	88	
220.87890	74	
221.89516	66	
221.94419	70	
222.89634	92	
228.84243	88	
228.93891	78	
231.39796	86	
231.88569	178	
231.94790	638	1+
232.88731	78	
232.98073	100	
233.89596	224	
233.94764	166	
234.83812	68	
234.89676	134	
235.87980	66	
237.05057	66	
238.04783	74	
238.85943	66	
239.90074	126	
240.84626	90	
240.89455	88	
241.83732	284	
241.88846	68	
243.83172	64	
244.08584	92	
244.83646	64	
244.90739	82	
244.95638	98	
244.99976	78	
245.89609	76	
246.15633	96	
246.94762	66	
247.85663	74	
248.58968	94	
248.98527	116	
249.05642	92	
249.90044	80	
249.96090	334	
250.46734	84	
250.94940	70	
251.83337	74	
253.95814	72	
254.40610	118	
254.85654	68	
254.90640	74	
254.96983	152	
255.06857	88	
255.35680	74	
255.97736	106	
256.88588	74	
256.96253	74	
257.79980	70	
257.88038	68	
257.92611	96	
258.84239	322	
258.92475	72	
258.96214	82	
259.85208	210	
260.83400	112	
260.85846	106	
261.41823	70	
261.85848	160	
262.83568	86	
262.92397	78	
265.02384	76	
266.86454	88	
266.88644	110	
267.85997	68	
267.99281	78	
268.03329	64	
268.52172	84	
268.83650	78	
269.08173	70	
269.79896	102	
269.88984	88	
270.41653	78	
270.80442	64	
270.83285	72	
271.83375	76	
271.92764	100	
272.91813	76	
275.80835	70	
275.85911	210	
276.85259	88	
276.88417	70	
277.84857	136	
277.86324	278	1+
279.79699	76	
279.84010	116	
279.91692	146	
279.96260	106	
280.82902	82	
280.86193	212	1+
282.11109	66	
282.97512	78	
283.41537	72	
283.86228	166	
287.84389	80	
287.86464	74	
288.84268	66	
288.90743	72	
291.06732	72	
292.88007	72	
296.81434	70	
296.89722	76	
298.30674	134	
299.87204	70	
300.05555	90	
300.91377	66	
300.99067	64	
302.88495	148	
303.82398	64	
304.99563	80	
306.27502	70	
308.87899	70	
314.83529	92	
321.74220	72	
324.89313	64	
324.96396	84	
325.88987	92	
326.11156	76	
326.38660	66	
328.19251	76	
329.87201	74	
330.81934	104	
331.88000	86	
332.87608	78	
339.94560	74	
341.24169	66	
341.73683	74	
342.42926	76	
342.78803	66	
342.96334	92	
344.15603	88	
345.27765	80	
END IONS

###FS:    #m/z: 363.95544 #charge 1+
###MS: 122
###MSMS: 125
BEGIN IONS
TITLE=Cmpd 93, +MS2(363.9554), 28.0-35.0eV, 2.7min #125
RTINSECONDS=160.146
SCANS=122,125
PEPMASS=363.95544	192190
CHARGE=1+
78.28823	74	
107.05916	72	
108.81069	76	
115.73444	76	
161.47102	70	
183.86963	84	
191.85873	74	
194.59633	92	
194.91005	108	
194.99042	70	
196.88287	124	
201.15807	78	
203.89987	72	
206.97042	100	
207.86981	76	
208.42561	104	
208.87961	76	
209.89970	82	
209.94231	400	
210.92675	80	
212.83534	76	
212.87760	856	
222.95469	244	
223.95721	138	
224.88999	72	
224.95116	416	1+
224.97165	122	
225.12399	70	
225.88928	70	
226.94657	3154	1+
227.48842	90	
227.93288	150	
228.94188	3822	1+
229.01884	74	
230.88868	874	1+
232.88609	124	
233.88338	72	
236.12138	84	
238.83108	72	
240.12891	84	
240.88771	142	
240.93872	208	
240.96505	78	
241.01849	76	
241.82526	90	
241.94208	494	
242.91677	76	
242.93872	926	1+
243.81817	202	
244.81508	78	
244.86345	72	
244.93815	198	
244.95568	1310	1+
244.98367	100	
245.93933	112	
246.84831	72	
246.89293	74	
246.90951	102	
246.95047	1740	1+
246.99734	106	
248.84531	72	
248.90111	464	
248.97517	76	
249.93108	92	
250.89882	220	1+
250.97113	176	
255.81805	76	
258.83191	116	
258.97817	82	
260.83269	136	
260.96715	334	
262.81603	74	
262.83530	124	
262.86406	78	
264.05584	80	
264.96453	120	
264.98384	72	
265.08640	266	1+
265.93428	72	
266.81177	214	
267.81390	110	
267.86274	78	
267.97126	206	
268.42522	82	
268.81460	202	1+
268.83975	72	
268.88025	72	
268.98537	120	
269.96774	322	
270.45300	86	
271.08940	74	
271.91592	106	
271.93498	72	
272.92839	72	
273.84832	140	
275.81846	74	
275.86126	72	
278.80467	100	
278.84115	106	
279.10292	192	
279.83405	72	
280.79043	626	1+
281.34185	98	
281.43467	84	
282.85347	84	
283.09304	72	
283.79468	104	
284.82396	116	
284.84424	424	1+
285.19996	74	
285.84370	280	1+
286.41655	78	
287.01324	80	
287.88357	110	
289.87364	78	
290.88320	72	
291.85777	82	
292.87374	72	
293.85179	102	
296.81356	84	
297.10697	72	
297.87076	88	
298.80178	306	1+
299.02733	76	
299.99616	72	
300.58574	80	
300.80148	160	
300.91592	78	
301.86400	246	
302.85712	374	1+
303.44948	102	
303.85907	270	1+
304.88196	78	
306.87083	126	
306.93096	86	
309.08804	86	
310.41918	88	
310.89568	90	
311.86609	70	
312.99066	92	
317.81619	110	
319.82258	84	
320.83553	94	
321.81739	108	
321.85926	118	
324.09670	72	
326.88368	78	
327.07686	72	
330.87737	88	
336.94514	154	
338.99992	76	
340.08382	70	
340.93452	96	
343.18397	102	
344.22896	72	
345.19680	102	
346.87418	72	
350.86730	80	
350.89801	154	1+
353.75969	94	
360.28647	96	
360.87412	88	
362.71899	72	
364.10715	80	
367.27733	74	
367.92466	72	
368.38871	82	
END IONS

###FS:    #m/z: 322.92887 #charge 1+
###MS: 126
###MSMS: 127
BEGIN IONS
TITLE=Cmpd 94, +MS2(322.9289), 28.0-35.0eV, 2.7min #127
RTINSECONDS=163.804
SCANS=126-127
PEPMASS=322.92887	1217812
CHARGE=1+
139.05767	64	
168.97587	158	
190.90226	54	
191.11589	54	
195.89342	94	
199.99566	66	
200.19977	88	
201.04100	82	
205.94965	216	
205.97078	110	
207.95449	70	
208.87817	58	
209.92102	76	
209.94431	68	
210.92756	74	
212.87777	80	
212.89649	86	
212.94376	76	
214.87078	76	
214.89227	88	
216.55511	102	
217.83824	64	
221.96443	66	
222.95143	76	
222.96422	60	
222.99565	72	
223.95912	148	
225.86884	66	
227.10712	92	
228.92960	58	
230.84355	88	
230.88644	86	
232.90961	74	
233.18513	62	
234.46022	122	
236.90638	68	
237.16808	104	
237.88900	58	
238.45926	68	
238.96586	72	
239.07778	90	
239.78939	144	
240.10790	60	
240.93963	2172	
241.12705	64	
241.94171	1196	
242.93958	4590	1+
243.11948	60	
243.13708	58	
244.08755	64	
244.85546	94	
244.94023	1068	
245.05160	68	
246.83185	50	
246.86514	96	
246.97599	240	
247.79068	66	
248.83153	58	
248.84915	120	
250.82878	78	
250.94368	128	
251.92480	88	
253.83858	52	
254.24697	74	
254.78422	82	
254.91757	120	
255.06882	112	
255.98704	88	
256.81702	70	
256.89362	76	
256.92928	68	
257.79782	50	
258.83149	136	
258.85363	80	
258.87567	64	
258.88873	60	
259.21942	64	
259.82562	52	
259.90948	54	
260.02890	100	
261.82648	204	1+
261.87313	66	
263.07475	66	
263.16051	80	
263.84988	70	
263.98197	76	
264.89429	60	
264.96606	88	
266.00656	86	
266.06206	54	
267.07921	58	
267.93460	86	
268.84726	80	
268.96455	62	
271.14832	78	
271.54421	58	
271.82764	100	
271.85722	132	
272.84472	286	1+
273.10064	78	
273.13299	90	
274.77550	58	
275.04207	70	
275.94881	70	
276.84121	58	
279.09076	602	1+
279.22421	76	
279.80908	62	
280.14254	72	
280.20834	62	
281.78880	72	
282.27722	52	
283.86984	68	
284.29332	98	
285.04250	70	
285.29384	66	
286.13380	66	
287.85209	66	
287.87502	52	
288.78229	52	
289.78663	80	
290.79278	108	
291.80312	74	
293.87883	72	
294.86720	90	
295.86969	108	
296.81240	104	
296.99433	72	
298.18060	72	
298.58773	96	
298.75956	58	
299.79015	56	
300.06838	60	
302.04999	54	
306.88575	56	
307.09018	52	
307.21081	66	
307.79509	136	
307.89122	174	
308.87542	68	
309.94573	116	
311.89024	66	
312.80111	160	
312.89073	94	
313.89678	72	
318.01343	68	
318.79339	66	
319.04808	68	
319.88627	68	
320.16502	82	
322.75667	86	
322.80918	66	
323.13125	90	
328.06582	90	
END IONS

###FS:    #m/z: 363.95517 #charge 1+
###MS: 126
###MSMS: 128
BEGIN IONS
TITLE=Cmpd 95, +MS2(363.9552), 28.0-35.0eV, 2.8min #128
RTINSECONDS=164.584
SCANS=126,128
PEPMASS=363.95517	179258
CHARGE=1+
61.43834	94	
89.23280	90	
104.64255	108	
180.53675	74	
185.13895	74	
186.82042	94	
187.88574	92	
189.86350	196	1+
191.85905	164	
193.85379	150	
197.88705	74	
200.83798	70	
200.94474	132	
205.95076	68	
209.94277	548	1+
209.96559	68	
212.87738	852	1+
219.40870	96	
219.93480	96	
222.91650	92	
222.95018	386	1+
224.42265	86	
224.94922	630	
225.88557	86	
225.93883	72	
226.88514	96	
226.94647	4366	1+
226.96540	108	
227.92721	68	
228.86472	94	
228.89033	76	
228.94155	2812	1+
230.88939	1242	1+
231.90828	86	
232.88358	208	
232.90404	74	
234.88893	82	
235.83449	74	
235.85919	82	
239.91975	78	
240.80281	70	
240.82216	90	
240.84108	84	
240.93901	320	
240.96075	260	1+
241.80812	80	
241.93726	1278	1+
242.93883	822	1+
243.83571	74	
244.95634	1914	1+
245.38801	88	
245.94080	274	
246.55119	96	
246.80563	74	
246.95190	2132	1+
248.80239	72	
248.82024	72	
248.89983	292	
248.93032	72	
248.99042	68	
249.52177	80	
250.94968	158	
250.96991	98	
252.07876	68	
252.10413	76	
252.88867	72	
253.83159	110	
253.90381	142	
254.09653	70	
258.84767	154	
259.85084	82	
259.93770	78	
260.96910	132	
261.83847	162	
262.83174	76	
263.06277	68	
263.84598	74	
263.96748	72	
264.96408	82	
265.87050	66	
265.98042	74	
266.80817	328	1+
267.97259	124	
268.42349	74	
268.63046	106	
268.83758	66	
268.85600	74	
268.95273	72	
269.80909	78	
269.86440	78	
269.96724	386	1+
270.80426	82	
270.89979	142	1+
273.79742	72	
274.81400	78	
276.80839	84	
276.85218	74	
278.79149	150	
278.87764	78	
279.10348	74	
280.79718	236	
281.10059	74	
281.50244	74	
281.79426	128	
281.90268	70	
282.13294	76	
282.79956	68	
282.82630	76	
282.88876	84	
283.06819	70	
283.85401	154	
284.79399	92	
284.82501	74	
284.86046	142	
285.84276	126	
286.81143	72	
286.87801	74	
287.81509	94	
290.87470	86	
293.06519	90	
294.12336	88	
296.07278	114	
297.80313	76	
297.85860	66	
298.51377	66	
298.80679	532	1+
298.83813	76	
301.78980	192	1+
301.86293	296	
303.85402	268	1+
306.43239	66	
306.91790	116	
307.12897	66	
308.73185	70	
308.88317	82	
312.87965	70	
313.45129	72	
316.80936	94	
318.87679	74	
320.12536	68	
321.82037	164	
321.92509	100	
322.66810	90	
322.83135	72	
322.92457	124	
324.93498	68	
325.25410	76	
330.10398	104	
331.11082	76	
332.77289	94	
336.93951	92	
337.86835	72	
340.93931	128	
341.15134	68	
343.74857	76	
352.84107	80	
354.84872	86	
355.58665	104	
357.78212	68	
357.79940	88	
358.95646	78	
360.96015	80	
362.17676	80	
363.82600	88	
363.84455	74	
365.77494	70	
365.92273	66	
368.05162	68	
END IONS

###FS:    #m/z: 507.84253 #charge 1+
###MS: 126
###MSMS: 129
BEGIN IONS
TITLE=Cmpd 96, +MS2(507.8425), 28.2-35.2eV, 2.8min #129
RTINSECONDS=165.357
SCANS=126,129
PEPMASS=507.84253	59936
CHARGE=1+
196.02020	170	
214.89796	98	
224.04901	102	
230.08101	118	
239.17654	98	
256.91337	108	
260.87784	200	
261.55518	94	
261.82371	94	
262.06574	96	
262.13538	98	
263.14267	132	
272.85455	178	
273.89473	96	
276.81849	96	
276.83910	134	
279.89979	98	
280.10855	136	
280.85894	142	
282.85328	94	
284.87442	94	
285.85150	122	
287.84760	302	1+
287.86477	280	1+
289.87939	232	
290.34078	96	
290.86848	412	1+
293.87266	618	1+
297.85373	190	1+
299.41386	100	
302.37241	98	
303.16600	126	
303.86434	194	
303.89255	144	
304.37009	104	
305.37138	94	
305.86176	648	1+
305.89499	160	
306.12380	270	1+
307.88934	316	
308.13957	424	
308.83154	146	1+
308.87168	400	
308.88551	228	
309.88608	292	
310.16010	180	
310.87482	104	
311.15992	114	
311.88085	1368	1+
312.83664	134	
314.86450	130	
321.87326	136	
323.87567	114	
325.83210	126	
325.90109	320	
326.24477	106	
326.88279	1076	1+
326.90621	192	
328.86684	136	
329.87715	320	1+
330.80912	102	
330.87938	226	1+
330.99995	104	
332.87577	120	
333.17061	202	
333.87618	274	
333.94180	162	1+
335.80842	150	
336.96369	122	
339.93568	104	
340.75564	130	
341.77419	98	
347.39836	104	
347.77900	110	
348.78844	300	1+
349.77604	124	
350.76565	166	
350.88533	164	
351.77743	278	1+
351.88992	122	
353.85112	170	
354.83196	214	1+
354.91150	140	
359.36606	98	
361.02787	100	
365.78609	134	
366.18345	98	
366.73725	108	
366.78948	178	
366.84912	124	
367.70701	114	
369.19377	206	1+
370.79900	182	
370.83502	184	
371.90580	158	
372.73745	102	
372.78151	124	
373.89935	146	
374.81727	128	
374.88170	98	
376.21579	196	
377.83666	144	
380.39384	96	
380.73143	142	
381.84124	386	1+
382.71547	184	
382.79093	112	
384.84626	590	1+
387.82325	234	1+
387.84651	256	1+
389.19998	238	1+
390.83957	214	
390.86155	168	
391.74972	100	
392.72939	250	1+
393.86642	118	
397.45262	98	
398.72446	390	1+
398.79196	170	1+
399.85007	338	
402.85721	118	
403.07837	98	
403.86334	302	
404.87352	150	
405.74452	156	
405.75791	158	
405.85709	112	
406.85864	108	
407.74705	142	
407.86221	1512	1+
408.74161	96	
408.86280	912	1+
409.35968	152	1+
409.71773	130	
410.73720	134	
410.77578	172	1+
410.83700	438	1+
411.72023	98	
411.85864	128	
411.88294	98	
412.73305	172	1+
413.07862	110	
416.74368	96	
416.88158	144	
418.85672	100	
419.77485	322	1+
420.77902	246	1+
421.88469	218	
422.87560	180	
423.77112	226	
424.77568	234	
425.74970	148	
425.76971	140	
426.31314	104	
426.75116	342	
426.85927	474	1+
427.73087	806	1+
427.76730	140	
428.84741	458	1+
429.74237	202	
429.79741	116	
430.76718	148	
430.84370	106	
430.87692	128	
431.86666	176	
432.24089	186	
433.24485	118	
433.86787	122	
439.88485	262	1+
441.81815	170	
443.75754	164	
444.87201	1162	1+
445.72975	136	
447.70853	192	
447.78759	112	
447.87400	210	
447.97490	102	
448.76641	116	
449.87530	194	
450.87659	150	
451.88005	140	
457.77099	134	
457.90414	256	
458.90524	118	
462.88028	302	1+
465.71930	140	
466.71375	216	1+
467.71787	142	1+
467.79127	94	
467.88884	734	1+
485.89739	334	1+
495.01128	94	
508.91210	126	
END IONS

###FS:    #m/z: 322.92901 #charge 1+
###MS: 130
###MSMS: 131
BEGIN IONS
TITLE=Cmpd 97, +MS2(322.9290), 28.0-35.0eV, 2.8min #131
RTINSECONDS=169.038
SCANS=130-131
PEPMASS=322.92901	1242408
CHARGE=1+
50.35443	80	
53.78221	70	
125.69537	80	
149.87683	50	
184.02111	74	
185.98035	70	
192.95039	124	
199.89248	88	
201.04237	70	
201.18598	70	
203.02265	64	
205.94995	54	
207.94552	56	
207.96857	62	
208.13698	94	
209.12287	68	
211.87180	66	
212.62496	94	
216.90943	82	
220.90092	82	
222.95369	114	
223.95741	150	
226.85162	76	
227.04811	50	
227.08115	78	
228.48598	66	
228.95944	82	
230.83416	74	
230.84571	54	
230.90889	142	
231.11965	70	
231.84452	74	
232.90021	68	
233.88507	70	
235.93254	64	
236.04224	68	
236.08184	94	
237.05797	100	
238.94026	106	
239.07191	142	
239.79604	96	
239.95021	78	
240.82488	88	
240.94019	1826	
241.93953	1386	
242.82311	64	
242.93984	4390	1+
243.07215	66	
244.11865	60	
244.80975	54	
244.93815	1034	
245.89351	90	
247.03194	56	
247.97817	56	
248.75416	54	
248.84792	144	
250.94534	54	
253.16840	54	
253.92250	82	
255.10557	92	
255.90850	78	
256.91124	66	
257.08292	66	
257.79191	70	
257.82547	72	
258.85237	72	
260.82511	64	
260.90666	54	
261.10303	76	
262.13747	52	
262.83230	170	
262.85577	68	
263.87584	72	
263.97587	54	
265.08611	60	
265.80820	54	
266.85042	96	
266.86618	70	
266.97476	62	
267.19729	68	
267.90028	80	
268.91418	80	
269.06139	58	
269.85558	66	
271.47807	70	
271.89662	78	
272.91663	64	
274.02264	50	
275.80742	62	
275.85521	68	
275.91389	52	
276.84506	78	
276.92069	80	
277.02929	52	
278.86949	78	
279.09015	510	1+
280.20385	70	
281.05360	68	
281.80328	78	
281.89216	54	
282.14350	76	
282.27149	80	
283.78950	72	
283.96548	80	
284.29407	410	1+
284.87792	72	
284.90047	80	
286.80364	64	
287.19853	52	
287.87922	50	
289.87857	134	
290.01873	102	
291.80301	78	
292.13501	72	
292.80476	72	
292.90113	68	
293.44363	80	
293.88366	54	
293.94018	50	
294.02764	78	
294.27491	90	
295.01891	86	
295.86120	74	
297.86263	78	
298.91359	168	
299.78348	66	
299.81352	52	
301.04999	80	
301.86915	64	
303.87946	76	
304.31219	58	
305.76383	82	
306.35896	68	
306.88592	54	
307.21935	54	
307.88869	62	
308.77503	62	
311.86194	72	
312.80354	70	
313.01846	64	
314.36269	72	
318.15798	62	
319.13995	70	
319.88162	76	
321.57697	52	
321.87910	54	
322.72763	74	
322.79178	90	
323.88005	52	
324.89375	172	
325.89608	70	
327.76842	68	
327.87038	56	
END IONS

###FS:    #m/z: 363.95520 #charge 1+
###MS: 130
###MSMS: 132
BEGIN IONS
TITLE=Cmpd 98, +MS2(363.9552), 28.0-35.0eV, 2.9min #132
RTINSECONDS=169.81
SCANS=130,132
PEPMASS=363.95520	189792
CHARGE=1+
65.08287	94	
141.13456	72	
165.85847	72	
182.86865	92	
187.86558	104	
193.85396	82	
193.99374	76	
199.08749	72	
209.94504	544	
210.47114	82	
210.88590	170	
210.91842	82	
212.87722	628	
222.95291	654	1+
224.94547	268	1+
224.97189	112	
225.86328	76	
226.85340	76	
226.89264	88	
226.94631	2462	1+
226.97164	220	
228.89500	116	
228.94090	3572	
228.99564	74	
229.94503	116	
230.88877	600	1+
232.12498	90	
232.88316	202	
233.88319	78	
235.42931	92	
236.87097	104	
240.93617	132	
240.96279	334	
241.08875	72	
241.94010	1092	1+
242.82316	76	
242.94086	718	1+
243.82033	118	
243.95638	92	
244.93753	272	1+
244.95690	1998	1+
245.87689	94	
246.35653	78	
246.85398	90	
246.89845	78	
246.95188	1690	1+
247.97644	104	
248.80165	178	
248.84842	120	
248.90145	184	
249.00051	72	
249.08566	90	
249.80511	72	
250.79510	128	
253.63730	80	
253.90684	72	
253.94841	74	
254.83138	84	
258.34227	98	
259.85211	72	
259.97889	82	
261.91514	78	
262.11555	72	
262.83264	102	
264.57662	82	
264.81484	116	
264.85046	84	
264.95831	72	
266.08863	100	
266.78430	86	
266.81282	196	
267.81521	138	
267.97303	278	
268.84768	92	
268.87214	72	
269.96630	116	
270.51560	92	
270.83470	76	
271.10360	82	
273.84534	86	
274.80793	72	
275.91166	84	
275.99196	76	
276.80735	82	
276.85424	114	
276.87985	88	
278.12152	80	
278.79793	256	1+
278.84452	346	1+
280.08881	72	
280.78748	442	1+
280.87015	74	
281.81147	78	
282.60339	94	
282.84927	86	
282.89078	80	
283.06598	76	
283.85537	110	
284.58885	90	
284.85000	78	
285.12957	80	
285.77708	82	
285.84761	144	
289.86105	248	1+
290.78936	106	
290.86151	176	1+
296.09566	78	
296.80786	138	
297.41752	88	
297.80740	80	
298.11903	80	
298.80376	568	1+
300.03472	80	
301.86496	104	
302.86776	76	
303.85421	180	
304.81225	122	
304.84989	72	
305.43543	70	
305.72123	80	
305.88744	108	
306.43425	90	
307.02540	90	
307.89117	78	
309.14406	78	
310.80224	76	
313.15106	76	
314.12753	114	
314.41041	90	
314.93124	94	
315.81582	84	
316.81441	192	
317.03067	76	
317.81660	88	
317.93909	76	
319.49310	132	
320.14535	92	
321.82388	100	
321.96033	104	
322.93054	116	
323.78994	76	
323.81390	74	
324.89876	162	
326.87185	112	
329.37726	88	
329.43963	90	
329.88549	72	
333.95691	88	
336.94675	140	
337.76661	72	
338.77182	88	
338.92807	86	
339.82868	98	
340.74969	76	
340.93583	126	
342.79057	108	
347.78531	78	
348.88955	80	
349.04331	108	
351.76723	72	
355.90381	100	
363.04397	80	
364.28037	178	1+
364.39080	80	
365.11083	88	
368.80719	132	
END IONS

###FS:    #m/z: 507.84309 #charge 1+
###MS: 130
###MSMS: 133
BEGIN IONS
TITLE=Cmpd 99, +MS2(507.8431), 28.2-35.2eV, 2.9min #133
RTINSECONDS=170.582
SCANS=130,133
PEPMASS=507.84309	64258
CHARGE=1+
78.89782	92	
196.01363	120	
197.01904	98	
202.06829	100	
230.90510	120	
234.88910	106	
245.55374	94	
252.07970	140	
266.16542	200	
269.41802	102	
270.85883	140	
272.85053	104	
273.85271	96	
275.39857	102	
275.84958	192	
277.92576	220	1+
278.83278	100	
280.36223	94	
284.86875	158	
287.84896	316	
288.87287	138	
289.03712	108	
289.88010	116	
291.81584	96	
292.48085	94	
293.87186	518	1+
294.87543	324	1+
297.92094	206	
298.85310	114	
299.35251	98	
299.93672	98	
302.88568	124	
303.09440	94	
303.70846	102	
303.86808	134	
303.94391	94	
305.79198	94	
305.86206	268	
307.88589	308	
308.14227	428	1+
308.15724	162	
308.36096	94	
308.87379	222	
309.87680	100	
310.15771	156	
310.85442	96	
311.88374	656	1+
312.87307	108	
313.88592	148	
314.86763	114	
315.85841	136	
315.90696	246	1+
321.38121	102	
322.85026	108	
323.81492	130	
323.85574	106	
323.87453	144	
324.85642	150	
325.38690	110	
325.82503	102	
326.24089	114	
326.88267	820	1+
327.24602	96	
327.89838	216	
328.89015	294	1+
330.72157	96	
331.88952	132	
332.87568	268	
332.91414	98	
336.82725	108	
336.94022	206	1+
339.55391	120	
341.90143	108	
343.92345	100	
347.40738	106	
347.77544	168	1+
348.84240	136	
350.75695	180	
350.88311	462	1+
352.76902	212	
353.78433	192	1+
355.86447	96	
355.89279	258	1+
357.83239	116	
357.84859	102	
358.85248	176	
360.75706	118	
361.85755	110	
363.78985	120	
366.18583	132	
366.83718	328	1+
367.71035	116	
367.76527	158	
369.83430	336	1+
369.89634	148	
369.97168	98	
372.08615	96	
372.79368	154	
373.79234	212	1+
374.81388	110	
376.79647	102	
379.76316	106	
380.71661	214	
380.87663	100	
383.26552	118	
383.78605	114	
384.77193	110	
384.84870	250	
385.77062	252	1+
385.85387	106	
386.85211	98	
387.40463	178	
387.84208	268	1+
387.89057	136	1+
388.78602	108	
390.84027	362	1+
391.72493	106	
392.83675	118	
393.71002	96	
393.80123	94	
393.87672	116	
394.73342	130	
396.87339	130	
396.89865	174	1+
398.72921	122	
398.74669	114	
399.22074	100	
399.72806	210	
399.84798	266	
400.11867	122	
400.72994	114	
402.86375	576	1+
403.75971	116	
403.86675	446	1+
404.21622	124	
405.76258	540	1+
405.85439	98	
406.76748	358	1+
407.72529	108	
407.74434	362	1+
407.86875	580	
408.84759	922	1+
409.72960	298	1+
409.87047	192	
409.89257	178	
410.83299	448	1+
411.73265	94	
412.77761	128	
412.83581	114	
413.85950	128	
415.89179	106	
416.37279	100	
417.82101	106	
421.88290	154	
423.77459	198	
423.86487	376	1+
424.77245	142	
425.76209	386	
426.75324	418	1+
426.77339	176	
426.85952	424	
427.73295	656	1+
427.86881	298	
428.84547	448	1+
429.73299	176	
429.87408	222	
430.74066	120	
430.84668	126	
430.86139	466	1+
432.23884	144	
433.85296	118	
435.86001	102	
439.89165	188	
440.88288	348	1+
441.78100	106	
442.03504	114	
444.87237	924	1+
446.78905	254	1+
448.77167	130	
449.87542	348	1+
450.78828	94	
451.70302	126	
451.88350	120	
457.90811	124	
462.88196	298	1+
463.80279	172	1+
467.88922	354	1+
468.72761	152	
469.88669	122	
480.92781	102	
485.89792	478	1+
493.76343	98	
END IONS

###FS:    #m/z: 340.93963 #charge 1+
###MS: 134
###MSMS: 135
BEGIN IONS
TITLE=Cmpd 100, +MS2(340.9396), 28.0-35.0eV, 2.9min #135
RTINSECONDS=174.279
SCANS=134-135
PEPMASS=340.93963	474860
CHARGE=1+
175.27916	64	
181.87067	76	
188.95305	74	
190.93824	66	
191.95173	240	1+
192.92865	130	
193.94960	78	
196.87969	68	
201.94976	64	
202.94568	68	
203.94378	66	
207.95963	84	
208.91868	64	
208.95381	82	
209.94293	64	
210.88299	62	
213.89123	76	
213.93947	400	1+
214.88205	318	1+
215.88688	234	1+
215.94055	110	
217.88560	172	1+
217.93793	74	
218.84532	70	
219.88039	76	
222.54848	100	
222.94991	70	
223.83070	66	
223.96428	88	
224.96002	72	
226.85719	70	
226.90898	74	
227.89039	64	
228.83693	116	
228.94475	78	
229.95255	76	
230.03821	68	
230.89010	68	
231.39611	88	
231.83330	66	
231.88772	222	1+
231.94933	634	1+
233.94729	66	
236.88919	72	
238.88712	68	
239.59647	140	
239.90384	138	
240.84075	66	
240.89053	74	
240.95838	86	
241.79865	72	
241.84397	416	
242.78892	68	
242.83824	266	1+
244.82294	76	
244.91271	80	
244.95657	280	1+
245.84044	92	
246.95084	86	
248.06323	68	
248.84715	122	
248.97582	132	
249.16672	82	
251.24326	74	
252.07707	88	
252.47478	80	
252.87867	104	
252.96645	92	
254.15939	74	
254.90607	74	
254.96574	222	
255.07311	280	
256.84834	196	
256.90936	72	
256.96120	80	
257.82737	176	1+
257.84918	122	
257.93381	98	
258.85042	438	1+
258.90734	88	
259.85461	250	1+
259.91978	72	
260.83244	224	
261.84932	178	
261.88509	118	
261.93687	68	
262.83871	130	
264.89829	70	
267.16757	68	
268.84110	174	
268.89212	68	
269.08142	62	
270.81805	152	
273.85199	92	
274.86106	72	
274.89765	90	
274.93202	86	
274.97266	72	
275.22146	76	
275.88025	112	
276.85558	144	
277.85591	212	
277.93101	130	
278.84456	504	1+
278.87154	148	
278.92763	156	1+
279.55466	84	
279.90512	112	
280.10317	86	
280.85618	344	1+
280.90924	94	
281.90023	92	
282.37476	76	
283.78780	68	
284.86459	78	
287.20375	82	
289.79299	68	
290.85368	70	
292.13225	66	
293.87493	66	
294.86351	304	1+
296.87354	126	
297.98447	72	
298.82190	96	
298.86105	76	
298.87730	74	
299.80688	72	
299.86290	124	
300.79880	72	
300.89033	68	
301.86222	70	
304.43598	68	
306.92917	66	
306.98720	74	
309.89379	72	
309.91318	96	
310.82616	102	
311.86363	88	
311.89221	78	
312.84171	160	
315.63102	80	
318.09010	74	
318.76478	64	
318.86816	88	
319.30898	66	
319.88427	68	
320.80268	76	
323.00316	66	
323.18927	66	
323.24612	64	
325.15639	70	
326.17362	74	
326.89030	110	
327.15214	68	
329.87494	110	
330.41417	114	
331.96069	76	
335.76548	84	
337.29499	90	
338.79844	66	
339.11547	70	
340.10417	72	
340.77463	78	
342.01334	66	
345.04958	66	
345.36870	88	
END IONS

###FS:    #m/z: 507.84336 #charge 1+
###MS: 134
###MSMS: 136
BEGIN IONS
TITLE=Cmpd 101, +MS2(507.8434), 28.2-35.2eV, 2.9min #136
RTINSECONDS=175.052
SCANS=134,136
PEPMASS=507.84336	65972
CHARGE=1+
67.27040	92	
129.86365	100	
196.01974	158	
224.97474	240	
228.79417	94	
232.88794	132	
240.07758	92	
249.12038	106	
251.91177	128	
251.97214	128	
252.07494	110	
254.09300	128	
258.14103	92	
259.39914	94	
259.88004	102	
260.86850	106	
262.13416	238	1+
266.16594	128	
270.89701	122	
272.85081	250	
278.39754	92	
282.98050	142	
286.40601	98	
287.65648	92	
287.84950	160	
287.93290	92	
289.87993	376	
290.86627	112	
293.87234	658	1+
298.11486	112	
299.81975	230	1+
305.86668	126	
307.12009	94	
307.89002	228	
308.14330	212	1+
308.87151	514	1+
308.92591	92	
309.88982	132	
310.15721	252	
310.87484	134	
311.88070	1886	1+
311.93154	160	
314.76113	146	
314.86561	306	1+
317.76947	198	1+
317.85243	158	
320.47697	100	
321.85793	276	1+
322.88552	160	
325.89845	150	
326.15140	110	
326.88181	708	1+
327.39882	104	
328.89901	140	
331.87064	364	1+
332.84905	100	
334.87445	192	
335.88015	94	
336.17295	98	
337.87913	126	
338.02517	102	
340.88089	206	1+
345.77460	136	
347.75953	112	
348.72919	160	
348.76636	150	
349.75080	126	
349.89308	98	
350.88636	218	1+
350.91483	126	
351.76816	170	1+
351.82458	126	
352.77337	296	1+
352.90862	112	
353.84851	148	
353.89456	116	
353.96557	92	
355.80807	128	
356.82843	102	
357.84271	128	
358.76611	100	
363.87771	108	
365.08020	118	
365.84174	132	
366.18819	128	
366.43258	94	
366.83701	248	
367.70073	108	
367.83956	160	
368.92990	144	
369.82940	106	
369.88256	96	
372.06747	100	
373.78487	104	
375.85046	192	1+
377.73867	126	
378.42263	92	
380.79991	118	
380.85841	126	
381.72106	104	
381.86117	98	
382.85091	134	
382.87278	96	
383.78110	92	
384.85434	546	1+
386.74476	108	
386.85875	220	
388.78774	150	
388.85017	96	
389.74023	220	1+
390.19814	102	
390.84009	410	1+
391.91503	140	
392.82924	214	
393.35922	126	
393.82580	132	
393.85061	144	
396.40320	102	
396.74690	130	
398.72451	402	1+
399.72821	250	1+
400.34384	92	
403.86995	530	1+
405.76505	162	
405.86728	220	
405.89217	154	
406.76475	150	
407.73872	158	
407.85886	938	1+
408.85933	568	1+
409.75819	140	
410.83210	152	
411.84202	96	
412.76754	110	
412.82605	144	
413.86098	126	
415.87210	122	
416.87326	130	
417.84575	100	
420.88452	96	
421.87827	120	
422.38495	96	
422.84827	108	
422.88509	100	
423.76914	534	1+
423.80328	128	
423.86696	228	
424.87198	132	
425.75659	220	
426.75875	586	1+
426.86034	396	
427.73340	582	1+
427.76521	318	1+
427.86374	216	
428.85270	106	
429.69302	134	
429.85199	182	
430.85332	100	
431.86604	196	
433.85608	112	
439.89343	264	1+
443.75522	120	
444.76201	230	1+
444.87170	850	
445.74200	98	
445.87377	644	
446.89155	130	
447.70883	140	
447.74601	214	
448.76345	100	
449.87292	206	
450.78746	142	
450.86759	116	
453.79674	96	
457.90047	226	
458.70367	118	
458.90341	108	
462.88025	396	
463.89682	130	
467.88388	776	1+
485.90077	266	
END IONS

###FS:    #m/z: 336.94456 #charge 1+
###MS: 134
###MSMS: 137
BEGIN IONS
TITLE=Cmpd 102, +MS2(336.9446), 28.0-35.0eV, 3.0min #137
RTINSECONDS=175.824
SCANS=134,137
PEPMASS=336.94456	42722
CHARGE=1+
57.30047	78	
73.03496	74	
105.09774	74	
105.67997	106	
180.36819	78	
189.76540	66	
205.94265	68	
208.98092	64	
209.94415	72	
210.87911	86	
211.94401	1090	1+
212.87804	306	
212.89530	94	
213.88249	152	
213.93901	1022	1+
215.88597	74	
216.94383	78	
222.83266	94	
223.96456	62	
224.06750	76	
225.96651	62	
226.85156	68	
226.89604	78	
227.88143	62	
228.84538	84	
229.07828	80	
229.95480	1166	1+
230.83404	80	
230.88841	282	
231.83877	68	
231.88695	198	
231.94863	502	1+
232.82170	62	
233.26205	96	
233.82707	130	
233.91506	70	
233.94827	188	
234.94918	78	
236.84758	82	
237.05986	66	
237.50459	66	
238.86548	84	
239.85440	112	
241.02193	60	
241.84136	228	
242.84121	94	
242.85755	74	
244.83070	126	
244.94390	82	
245.84264	66	
246.39110	88	
246.97461	130	
248.94588	74	
248.96992	64	
249.16305	74	
249.95931	176	
250.83050	288	1+
250.98785	78	
251.88006	100	
251.95749	134	
252.93161	72	
252.97013	648	
253.83566	112	
253.90296	72	
254.11028	80	
254.93931	100	
254.96741	508	1+
255.07597	68	
255.10579	60	
256.09490	66	
256.85060	228	1+
256.86845	64	
256.89357	96	
256.91741	116	
257.02577	80	
257.80344	60	
257.87676	78	
258.84469	184	
259.80577	84	
259.84957	160	
259.97685	68	
260.15719	84	
260.82697	100	
260.84984	122	
260.94794	64	
261.18211	72	
261.84243	92	
261.85223	72	
262.83190	76	
262.88359	62	
264.87010	60	
265.01926	120	
265.04599	84	
266.34908	88	
266.98676	62	
267.16121	62	
268.83853	320	1+
268.87445	82	
269.95424	74	
270.98609	66	
273.85603	80	
273.90483	68	
274.85231	456	1+
274.87695	120	
274.91233	86	
274.98506	68	
275.87824	236	1+
276.85752	420	1+
277.41981	72	
277.83499	122	
278.00056	62	
278.84125	126	
279.10117	72	
280.93640	62	
282.86976	66	
283.02488	78	
284.86339	64	
285.81644	70	
285.85586	64	
286.84981	578	1+
291.00045	80	
292.02990	68	
292.89718	60	
293.10743	128	
293.87707	70	
294.13799	68	
294.42884	78	
294.86805	120	
295.85386	118	
295.89211	166	1+
296.23305	68	
296.87397	64	
297.00928	78	
297.83929	86	
299.01460	86	
299.87930	102	
300.89006	60	
301.25234	60	
301.87529	64	
304.89305	62	
306.88001	70	
308.81646	62	
308.86682	242	1+
308.93892	74	
310.88614	74	
312.66934	72	
314.82002	68	
318.59393	80	
318.83509	60	
323.01682	72	
326.84582	72	
326.88145	84	
327.65013	64	
328.80276	136	
328.86698	80	
331.40820	78	
333.25952	76	
334.15412	74	
334.82589	66	
336.10093	72	
337.18005	62	
339.17184	86	
339.33475	90	
340.37850	100	
END IONS

###FS:    #m/z: 340.93973 #charge 1+
###MS: 138
###MSMS: 139
BEGIN IONS
TITLE=Cmpd 103, +MS2(340.9397), 28.0-35.0eV, 3.0min #139
RTINSECONDS=179.511
SCANS=138-139
PEPMASS=340.93973	425146
CHARGE=1+
192.89399	82	
192.92522	182	
193.05798	82	
193.95289	88	
197.88108	128	
200.86379	68	
208.95967	74	
210.43191	120	
212.83269	78	
213.89438	76	
213.93756	660	1+
214.90846	76	
215.88637	162	
215.93688	154	
217.88137	112	
218.91056	88	
220.10065	74	
221.89053	108	
222.95144	98	
223.93729	76	
224.83288	72	
225.83587	70	
228.05553	94	
228.84600	86	
228.88132	74	
228.93698	76	
229.95259	128	
230.88708	244	
231.88941	148	
231.94968	558	
232.89356	136	
233.89609	86	
233.93985	70	
234.82907	76	
235.90247	80	
236.89007	70	
236.99750	66	
237.06768	86	
238.01973	66	
238.05163	78	
238.88376	126	
238.92008	82	
238.93327	100	
239.78684	72	
239.81688	82	
239.89864	106	
239.92148	90	
240.83597	148	
240.96477	100	
241.84292	440	1+
242.94383	72	
243.83568	88	
244.82947	102	
244.91544	72	
244.94595	76	
245.83289	260	
245.86536	76	
248.84386	88	
250.79574	92	
251.04258	72	
251.96160	130	
252.17623	86	
253.84420	68	
253.87361	84	
254.09474	72	
254.91741	122	
254.96244	466	1+
255.07424	74	
255.57471	100	
256.85253	84	
257.82924	88	
257.86709	70	
258.60341	114	
258.84734	336	
258.88062	200	1+
259.17006	102	
259.85097	272	
259.95498	164	
260.84065	82	
260.86271	160	
261.82938	70	
262.36011	84	
262.91522	74	
262.93112	72	
263.88815	82	
264.06170	80	
264.07549	68	
264.86815	76	
266.92250	94	
267.86026	92	
268.23033	84	
268.83673	352	1+
270.08559	78	
271.79662	114	
272.86131	70	
272.91838	72	
272.93516	120	
274.90355	72	
274.92025	70	
275.86583	110	
276.35492	82	
276.82533	74	
276.85651	798	1+
277.09019	70	
277.39404	74	
278.18328	72	
278.84458	424	
278.95755	66	
280.85580	108	
281.43211	70	
281.92498	68	
282.05069	158	1+
282.14907	70	
282.84111	66	
284.00886	86	
284.86683	66	
284.88097	72	
286.79088	70	
287.87714	74	
287.93582	92	
288.17520	70	
289.80759	66	
289.88293	78	
291.84298	68	
292.43511	68	
295.85062	84	
296.00073	76	
296.85118	192	
297.89028	72	
298.06408	78	
299.87103	108	
300.87044	82	
301.91968	104	
302.13942	78	
302.94930	136	
303.03021	66	
303.85179	70	
304.85846	70	
306.54586	82	
306.88144	80	
307.42145	76	
308.86518	164	1+
308.89366	72	
309.89805	98	
311.79481	94	
311.85081	66	
311.88776	82	
312.87085	86	
321.95839	70	
322.13250	88	
330.37409	148	
331.61824	108	
336.87587	70	
338.12989	86	
341.73413	72	
341.89117	80	
344.25381	100	
346.38257	70	
END IONS

###FS:    #m/z: 336.94431 #charge 1+
###MS: 138
###MSMS: 140
BEGIN IONS
TITLE=Cmpd 104, +MS2(336.9443), 28.0-35.0eV, 3.0min #140
RTINSECONDS=180.283
SCANS=138,140
PEPMASS=336.94431	42164
CHARGE=1+
51.10040	76	
152.58747	56	
183.96642	96	
192.88900	58	
205.95118	80	
206.95141	62	
207.94906	58	
209.94229	64	
210.88849	74	
211.94279	942	1+
212.87593	352	1+
213.90528	80	
213.93865	420	1+
214.12662	66	
215.93032	72	
217.99418	78	
220.45589	84	
221.92592	82	
222.98633	56	
223.92418	72	
223.97745	102	
224.83661	86	
225.90221	64	
225.92044	84	
226.16450	76	
226.89256	66	
226.96574	70	
227.95170	58	
228.89281	126	
229.95313	1412	1+
230.60656	72	
230.88743	820	1+
231.12172	68	
231.94927	664	1+
233.23559	56	
233.82582	252	1+
233.87564	86	
233.94528	206	1+
235.79304	72	
235.99525	78	
237.08085	70	
237.52171	86	
237.86599	68	
238.88595	72	
240.89423	72	
241.84354	230	1+
243.83646	70	
243.90351	72	
243.96875	68	
244.12790	82	
244.84379	226	
246.97596	184	
247.32711	72	
247.84659	74	
247.96681	362	
248.91291	70	
248.98646	76	
249.96349	226	
250.10377	74	
250.49268	98	
250.82523	208	
250.99330	60	
251.03888	84	
251.28607	86	
251.78274	58	
251.83511	144	
251.96582	72	
252.97070	718	1+
253.08372	72	
254.90984	70	
254.96531	390	
255.07314	100	
255.10021	76	
256.86339	132	
256.96269	130	
256.97850	66	
257.84959	80	
257.89241	64	
257.95507	120	
258.84422	230	
259.85515	204	
259.95314	142	
260.83108	66	
260.85399	136	
260.93012	72	
261.36657	84	
261.86149	70	
262.82957	100	
263.06676	58	
264.84208	58	
264.92002	84	
265.84357	66	
267.18944	76	
267.83741	414	1+
268.95547	64	
269.83186	76	
270.83880	150	
270.98411	202	
271.83619	72	
271.85070	210	1+
271.91495	76	
271.99612	80	
273.88843	92	
275.86363	108	
275.88680	124	
276.85233	362	1+
277.83518	142	
277.95968	80	
278.83659	202	
278.86667	172	
279.00884	92	
279.83548	116	
279.85876	110	
279.98432	88	
280.79204	92	
280.89714	58	
280.92044	60	
281.86121	64	
284.89968	62	
285.84975	140	
286.85001	462	1+
288.42325	76	
289.85352	76	
291.80894	158	
291.85358	260	
292.13700	80	
293.10519	124	
293.86912	72	
294.86076	80	
295.88676	62	
296.86942	62	
297.43248	78	
297.89242	62	
298.30751	124	
299.87600	124	
300.02169	78	
305.89349	68	
306.85577	62	
308.87457	64	
309.86337	82	
310.87544	142	
311.88564	82	
312.10940	62	
315.87551	80	
316.43421	82	
316.87380	94	
317.75947	76	
317.82073	70	
319.06740	74	
320.61800	112	
321.31542	82	
321.81504	68	
323.87140	84	
323.96429	92	
324.92666	72	
328.88281	68	
334.29118	78	
334.83482	88	
334.92432	70	
335.10888	68	
335.30239	68	
336.10977	98	
337.20493	60	
337.34457	68	
END IONS

###FS:    #m/z: 359.96043 #charge 1+
###MS: 138
###MSMS: 141
BEGIN IONS
TITLE=Cmpd 105, +MS2(359.9604), 28.0-35.0eV, 3.1min #141
RTINSECONDS=181.055
SCANS=138,141
PEPMASS=359.96043	34164
CHARGE=1+
67.96212	72	
116.93015	94	
190.06667	88	
192.92643	76	
194.86891	86	
195.91765	74	
204.99224	74	
209.08741	72	
209.94093	562	1+
212.41199	80	
214.87978	74	
216.85334	118	
221.90249	70	
222.95129	492	
224.94728	222	
224.98005	76	
225.94917	246	
226.38979	98	
226.94626	2276	1+
226.97489	102	
228.94139	1946	1+
230.02248	80	
230.99637	80	
231.88176	84	
233.84744	80	
233.88725	104	
233.95661	152	
234.02595	82	
238.06878	70	
238.96603	68	
239.38561	96	
240.93972	550	1+
240.96096	216	
241.08514	68	
241.80056	72	
241.89784	76	
241.96004	102	
242.96087	366	
243.90341	82	
244.03387	66	
244.84229	86	
244.86706	82	
244.95803	1428	1+
246.80582	74	
246.88807	78	
246.95154	1552	1+
248.55677	96	
248.80490	170	
248.90547	72	
250.86778	74	
251.03905	72	
251.96989	120	
252.84389	104	
252.95092	84	
255.22922	74	
255.83588	168	1+
258.83398	66	
258.97253	196	
260.79737	66	
260.94520	112	
260.96867	296	1+
262.95506	72	
263.81658	76	
263.82978	72	
263.91587	86	
263.93365	66	
264.17521	74	
265.82223	68	
266.81095	230	
266.83833	72	
266.91487	82	
267.97452	204	
269.13596	68	
269.96532	422	
270.98014	92	
272.81248	72	
273.03990	68	
273.51661	70	
275.96863	150	
276.85252	128	
277.08849	126	
277.62027	100	
278.79695	68	
278.85250	112	
279.61656	72	
279.80299	124	
280.79073	154	1+
280.92602	76	
281.90008	66	
281.98032	72	
282.01616	88	
282.08552	72	
283.06810	74	
283.98263	92	
284.90602	66	
286.33566	80	
286.86556	80	
287.21909	92	
288.86586	66	
289.33958	84	
291.44026	108	
291.79266	76	
293.01659	74	
293.43328	70	
294.43330	68	
295.98808	94	
296.80798	136	
297.80754	94	
298.57948	84	
298.80272	550	1+
298.87427	80	
298.90177	72	
299.87045	112	
300.04479	120	
300.80050	82	
301.04800	68	
301.81725	68	
301.86615	116	
301.91749	82	
303.72524	68	
303.83209	70	
304.43858	92	
305.01058	76	
305.88230	74	
309.92192	78	
310.07104	90	
310.51231	82	
311.43913	106	
311.88077	102	
311.90262	104	
312.80823	72	
316.81616	128	
317.94098	72	
320.95909	86	
321.27998	74	
322.15442	70	
323.04756	86	
324.34671	82	
327.80775	70	
327.88556	66	
329.44398	92	
329.86602	110	
329.90971	78	
330.01909	72	
330.04366	82	
330.47659	86	
330.83379	82	
333.89189	76	
336.94193	238	
340.93735	114	
342.90634	66	
344.89222	78	
349.37837	102	
352.89201	66	
355.70438	66	
356.79380	100	
357.87110	68	
358.19163	70	
359.13334	72	
359.75262	74	
END IONS

###FS:    #m/z: 322.92921 #charge 1+
###MS: 142
###MSMS: 143
BEGIN IONS
TITLE=Cmpd 106, +MS2(322.9292), 28.0-35.0eV, 3.1min #143
RTINSECONDS=184.721
SCANS=142-143
PEPMASS=322.92921	1348308
CHARGE=1+
57.71950	72	
137.27084	50	
185.86473	78	
188.36782	72	
196.01894	66	
196.96578	68	
200.01029	80	
201.04478	72	
205.95632	58	
207.11976	60	
207.97150	156	
209.94428	48	
209.99381	52	
211.05600	72	
215.07973	82	
215.89066	66	
215.91961	80	
217.95455	62	
218.89054	64	
221.82707	60	
222.05219	92	
222.95061	136	
223.94660	74	
224.85123	66	
225.33418	116	
225.86522	64	
226.84233	82	
226.86448	52	
227.93288	146	
228.85744	62	
229.18996	52	
229.95798	56	
230.78565	48	
230.83637	126	
230.85485	54	
232.81039	72	
234.35837	72	
234.84012	86	
235.79514	66	
238.93785	60	
238.99602	64	
239.07444	100	
239.78666	76	
240.00544	94	
240.08332	78	
240.82185	62	
240.93914	1700	
241.94091	1538	
242.24204	66	
242.82139	268	1+
242.88036	64	
242.94114	4756	1+
243.00988	50	
243.36674	48	
244.93837	628	
246.85989	66	
246.97339	72	
248.84510	66	
248.86105	64	
250.90657	82	
250.94361	72	
252.11395	48	
252.82413	58	
253.88925	50	
254.50979	74	
255.06250	74	
256.10710	76	
256.42132	60	
256.85606	74	
256.89929	66	
258.83395	108	
259.19974	62	
261.03540	68	
261.82479	128	
262.00805	46	
262.82585	76	
262.88953	62	
263.82893	128	
263.97614	56	
265.05984	60	
266.04449	86	
266.09125	62	
266.86643	78	
266.94686	46	
267.79093	84	
269.34142	64	
270.21288	106	
270.86501	82	
271.10360	66	
271.79921	64	
271.87637	54	
272.84804	78	
272.86938	86	
273.02947	68	
273.13717	56	
273.80730	58	
274.82045	58	
274.95651	82	
276.84903	108	
279.08910	360	
279.29612	48	
280.09351	224	
280.79228	70	
281.06179	50	
282.16813	70	
282.27353	80	
283.06673	154	
283.27920	76	
283.96177	48	
284.08342	66	
284.29254	224	
284.86142	88	
285.84550	76	
285.85945	66	
285.88286	68	
286.01377	80	
286.80320	50	
286.91550	72	
290.61066	74	
290.88007	110	
291.15322	82	
293.36147	66	
293.87727	64	
294.17201	66	
294.63133	46	
297.87097	78	
304.37005	72	
304.81772	94	
305.73815	54	
305.87127	84	
306.06904	70	
307.79384	142	
307.88870	52	
308.86887	96	
309.82253	64	
309.86760	96	
310.04747	70	
313.01851	72	
314.00788	48	
315.85572	86	
317.81655	60	
318.82669	68	
318.85708	46	
319.93395	66	
320.81345	68	
322.81799	80	
324.89555	66	
324.93068	80	
325.25610	92	
325.90018	130	
326.89323	74	
327.01715	64	
END IONS

###FS:    #m/z: 340.93976 #charge 1+
###MS: 142
###MSMS: 144
BEGIN IONS
TITLE=Cmpd 107, +MS2(340.9398), 28.0-35.0eV, 3.1min #144
RTINSECONDS=185.494
SCANS=142,144
PEPMASS=340.93976	504486
CHARGE=1+
153.32690	66	
196.02768	74	
202.87573	78	
206.16984	74	
211.88967	70	
211.95051	102	
212.87915	120	
212.93298	92	
213.93810	586	1+
214.86723	70	
214.88158	72	
215.88391	180	1+
220.87746	72	
221.88600	98	
223.97554	80	
224.83771	114	
224.96446	78	
228.83042	84	
228.84287	90	
228.93045	70	
229.84261	68	
230.88678	68	
230.90030	70	
231.89118	70	
231.94855	302	
232.88511	70	
232.94364	78	
233.94519	74	
233.96132	180	
235.90916	70	
236.94633	68	
237.89442	70	
238.83086	66	
239.78908	64	
239.85877	150	
239.90551	166	
240.83509	154	
241.84361	236	1+
241.90176	74	
242.82918	70	
243.79254	80	
243.86340	72	
243.87834	66	
245.83481	70	
246.85782	74	
246.97759	198	
247.91248	88	
248.89644	102	
249.85928	72	
249.95846	122	
250.89293	68	
251.01946	70	
251.85082	80	
251.96183	80	
252.84166	122	
252.88052	70	
252.97786	70	
253.34957	102	
253.93231	74	
254.83021	98	
254.86590	68	
254.90528	100	
254.92633	72	
254.96474	254	
255.96877	112	
256.84842	110	
256.96265	194	
257.08443	84	
257.91615	74	
257.94757	80	
258.84619	478	1+
259.95342	66	
260.83475	198	1+
260.91411	72	
261.85112	66	
261.91897	94	
262.01627	70	
262.56411	90	
262.83969	132	
262.91764	68	
263.97194	78	
264.06766	66	
265.11795	116	
265.45208	86	
265.87222	84	
266.84768	110	
268.83877	336	1+
269.97680	72	
270.04706	82	
270.37833	98	
270.82653	70	
270.92991	66	
271.91911	86	
272.92662	120	
274.89733	138	
275.04821	66	
275.86598	158	
275.92119	76	
276.85913	242	
276.99440	72	
277.84235	70	
277.86073	232	
277.90858	88	
277.98390	130	
278.84198	524	1+
278.84706	136	
278.90431	106	
278.96150	66	
279.88659	126	
279.90933	128	
280.63159	80	
280.93398	144	
283.06201	90	
283.87359	110	
288.86540	100	
290.85599	70	
290.88088	80	
291.88958	70	
294.86772	72	
295.67523	76	
296.85931	70	
297.92179	86	
297.97507	106	
298.37174	86	
298.85971	72	
299.87062	68	
300.03435	98	
300.05817	70	
301.77471	80	
301.86550	276	1+
302.08607	72	
302.17370	72	
303.54986	94	
304.45144	76	
309.16385	90	
311.79488	64	
312.82566	66	
312.89482	68	
313.11640	84	
314.82236	66	
321.72469	74	
321.76676	74	
322.13038	66	
322.89306	72	
325.29383	64	
325.84120	66	
326.89090	84	
327.76799	80	
328.39939	88	
328.82026	64	
329.87778	100	
331.00137	90	
331.81508	68	
334.87961	76	
335.09767	98	
336.80390	74	
340.86073	70	
342.30429	66	
END IONS

###FS:    #m/z: 363.95560 #charge 1+
###MS: 142
###MSMS: 145
BEGIN IONS
TITLE=Cmpd 108, +MS2(363.9556), 28.0-35.0eV, 3.1min #145
RTINSECONDS=186.266
SCANS=142,145
PEPMASS=363.95560	190112
CHARGE=1+
121.28681	86	
182.86880	92	
187.88086	86	
188.86681	82	
188.93413	92	
189.86212	76	
191.85946	140	
194.89133	86	
196.03103	68	
201.97738	88	
204.99371	80	
207.87326	72	
207.97036	72	
208.88722	70	
209.08916	70	
209.94242	708	1+
210.88591	144	
212.87799	626	1+
216.41057	94	
222.95042	390	1+
224.10997	76	
224.89518	140	
224.94860	672	1+
225.38559	84	
226.90013	84	
226.94534	3020	1+
226.97270	82	
227.88705	98	
227.89424	364	1+
227.91824	80	
227.93229	102	
228.94179	3096	1+
230.62904	102	
230.88736	1340	1+
234.61994	76	
236.01186	84	
237.00336	82	
238.06294	86	
239.06655	98	
240.81628	80	
240.93932	528	
240.96199	286	
241.66114	80	
241.93806	1390	1+
242.94048	960	1+
244.79028	72	
244.95662	2404	1+
245.07863	106	
246.90591	112	
246.95226	1750	1+
247.07238	80	
247.85462	74	
247.98065	74	
248.53341	80	
248.90062	396	1+
248.94987	82	
249.86523	74	
250.96958	340	
252.07506	82	
252.97833	78	
253.91197	134	
254.93707	84	
255.07032	92	
257.58297	72	
258.05210	72	
258.44691	74	
258.83202	74	
258.95841	98	
260.83373	228	
261.37453	84	
261.42019	78	
261.91886	70	
262.96534	70	
264.81920	120	
264.96123	86	
265.81629	84	
265.87040	70	
265.97495	122	
266.58200	90	
266.81319	316	1+
266.87842	74	
267.30590	88	
267.84812	74	
267.97377	442	1+
268.78170	86	
268.91035	198	1+
269.80059	142	
269.96980	344	1+
270.83669	70	
271.84686	138	
272.84502	76	
277.98747	180	
278.11535	70	
278.86317	204	1+
279.10012	142	
279.19961	84	
279.79824	130	
282.12258	70	
282.78575	116	1+
283.82486	92	
283.84890	84	
283.87244	214	1+
284.82686	86	
285.82655	72	
285.92981	94	
288.32542	90	
289.82695	110	
289.84738	88	
290.79283	146	
290.88300	104	
291.11980	86	
291.41928	90	
291.91034	72	
292.33185	72	
293.33839	80	
295.04863	98	
296.80582	98	
296.93521	68	
297.80557	84	
298.80184	638	1+
300.80150	392	1+
301.86062	118	
303.85480	318	
304.44896	90	
305.86265	70	
306.14398	70	
307.13550	86	
308.86160	72	
310.12495	92	
310.81614	84	
310.83431	98	
312.15023	92	
312.63451	92	
314.82202	72	
316.81123	194	1+
318.81488	162	1+
318.93140	80	
321.87004	70	
322.92361	134	
322.96188	70	
323.16691	80	
324.01936	74	
324.89386	152	
325.39335	76	
325.79226	88	
325.88658	126	
325.94415	86	
326.88661	86	
327.75874	72	
329.87055	102	
330.79135	80	
332.86487	90	
333.26386	122	
333.76365	76	
333.86894	76	
336.95915	78	
339.32984	78	
340.93561	72	
342.17227	76	
344.80085	76	
347.19452	88	
347.84943	78	
347.88143	92	
350.08080	72	
350.77971	70	
352.89878	70	
356.41851	94	
356.90756	86	
357.63407	78	
359.85284	72	
361.09073	74	
364.84351	76	
367.74084	86	
367.79976	74	
END IONS

###FS:    #m/z: 322.92926 #charge 1+
###MS: 146
###MSMS: 147
BEGIN IONS
TITLE=Cmpd 109, +MS2(322.9293), 28.0-35.0eV, 3.2min #147
RTINSECONDS=189.923
SCANS=146-147
PEPMASS=322.92926	1112922
CHARGE=1+
63.61323	66	
73.37644	88	
186.98146	88	
193.99915	68	
197.95943	68	
198.84695	84	
200.83243	52	
201.04247	168	
205.97406	80	
207.96367	46	
210.18268	90	
212.98133	64	
214.89093	64	
215.41136	80	
216.14512	98	
216.85378	68	
217.91802	72	
221.06883	78	
221.94643	50	
223.95934	88	
224.81819	48	
226.08304	70	
226.89081	62	
226.94040	68	
227.95520	80	
228.05562	74	
228.84228	96	
228.85500	78	
230.53420	76	
230.83918	66	
230.85011	58	
230.89337	64	
231.81297	62	
233.13085	66	
233.89833	60	
234.98771	64	
236.89724	70	
237.41673	64	
237.85872	74	
238.89740	112	
238.93687	356	
240.16099	72	
240.18027	66	
240.94061	1318	
241.77228	60	
241.86329	68	
241.93737	4564	1+
242.25130	82	
242.82005	284	1+
242.93945	3288	1+
242.97379	66	
243.78067	86	
243.95508	68	
244.07223	54	
244.85289	80	
244.88827	68	
245.80212	66	
246.97189	162	
247.97710	130	
248.86438	76	
249.85342	58	
250.46342	90	
250.94948	58	
251.78650	126	
251.83518	72	
251.88974	76	
253.18950	72	
255.03702	82	
255.93788	72	
256.11045	124	
256.89946	58	
257.03949	58	
257.95731	52	
258.83559	104	
260.02845	56	
260.83731	58	
261.10065	86	
261.36080	90	
261.47800	78	
261.83136	66	
261.89096	82	
262.86496	58	
263.08481	90	
263.83588	90	
263.97766	92	
264.87636	60	
265.24811	76	
265.84827	46	
266.81207	78	
266.86299	168	
267.93476	68	
269.35732	80	
270.98805	84	
271.35828	86	
272.12967	78	
273.84798	48	
275.80599	100	
276.43050	82	
276.85505	76	
277.83470	70	
278.88978	82	
279.09020	1224	1+
279.16873	60	
279.79516	64	
281.86710	58	
282.27606	194	
282.85350	64	
282.88460	74	
282.98335	68	
283.07438	70	
284.07521	122	
284.29278	320	
284.80557	48	
284.84774	72	
284.88482	78	
285.29594	220	
285.86411	58	
285.96594	50	
286.78264	46	
286.88470	54	
288.19398	84	
289.17241	92	
291.07137	78	
292.15758	64	
292.81900	50	
294.87594	52	
295.90338	66	
297.12786	52	
298.05551	80	
299.11650	66	
299.93273	74	
302.87848	58	
304.02702	84	
304.44910	70	
304.88762	108	
306.04951	70	
307.80048	58	
308.69535	58	
308.80953	70	
308.88970	74	
309.83074	60	
309.91339	72	
310.81531	66	
311.21214	60	
313.90590	56	
318.15841	72	
320.08572	52	
320.75435	50	
321.84406	64	
322.16761	62	
324.89540	94	
325.92755	68	
327.04785	66	
327.92559	82	
END IONS

###FS:    #m/z: 363.95554 #charge 1+
###MS: 146
###MSMS: 148
BEGIN IONS
TITLE=Cmpd 110, +MS2(363.9555), 28.0-35.0eV, 3.2min #148
RTINSECONDS=190.695
SCANS=146,148
PEPMASS=363.95554	167924
CHARGE=1+
167.54225	94	
178.94138	150	
187.93635	74	
189.86290	240	
191.86033	128	
207.87301	72	
209.94377	330	
210.93634	88	
211.91286	72	
212.87666	568	1+
212.90056	72	
215.86003	90	
216.58244	114	
222.95150	396	1+
223.40718	118	
224.94883	212	
225.12946	72	
225.42619	92	
225.64578	74	
225.87879	88	
225.95183	110	
225.97423	76	
226.88672	82	
226.94727	2278	1+
226.96918	156	
227.00353	84	
227.93002	138	
228.89953	78	
228.94141	2820	1+
230.88978	826	1+
233.83066	76	
234.88628	72	
238.06291	72	
239.41957	100	
239.84913	74	
240.81841	172	
240.83517	82	
240.94181	194	
240.96280	294	
241.00308	74	
241.09463	68	
241.12505	90	
241.15573	70	
241.83676	78	
241.94095	212	
242.94237	580	
244.93619	110	
244.95577	1456	1+
245.85376	82	
245.94176	156	
246.86731	84	
246.90350	98	
246.91875	86	
246.95262	928	1+
247.03347	78	
247.80622	72	
248.79997	278	1+
248.90174	142	
250.91251	74	
250.97266	106	
253.08799	86	
253.44718	116	
254.09079	92	
254.89012	78	
255.81216	82	
256.86788	72	
258.83099	78	
258.97430	76	
259.89190	68	
260.82897	78	
260.85084	74	
260.96552	188	1+
262.84937	134	
263.05496	74	
264.84231	72	
265.97864	70	
266.81175	134	
266.87256	86	
267.81374	114	
267.97057	326	
268.81209	110	
268.88546	116	
269.96576	132	
270.84263	70	
272.02446	98	
272.14771	78	
272.85913	76	
275.12065	160	
276.86406	196	
276.99638	68	
277.85610	102	
278.84082	68	
279.85448	80	
280.79076	532	1+
280.92727	84	
281.12132	74	
283.84762	80	
283.98412	118	
284.78521	72	
284.79812	74	
284.82057	70	
284.85716	106	
285.79087	80	
285.85136	76	
286.56845	80	
287.09655	94	
287.81290	98	
288.10635	72	
288.50082	106	
288.83551	136	
290.80141	120	
291.20982	68	
293.86865	80	
293.88542	68	
295.20046	82	
296.80769	172	
297.11754	98	
297.81282	216	
298.79936	948	1+
299.86884	122	
300.92660	100	
301.85974	136	
302.72032	80	
303.37221	84	
303.86036	158	
304.05500	72	
305.11584	74	
305.76706	120	
305.94638	84	
306.43419	100	
307.85249	92	
308.83948	160	
308.86596	76	
309.07287	78	
312.84717	116	
313.12944	88	
313.32266	78	
313.87573	70	
318.92727	80	
321.88342	72	
322.93064	134	
323.35876	80	
324.89314	94	
327.01908	74	
327.62100	84	
327.87006	70	
332.08559	72	
334.05567	74	
334.77171	78	
335.88026	78	
340.93656	180	
343.40480	76	
347.02764	74	
348.76579	84	
352.38461	76	
353.06486	78	
357.00500	88	
362.82677	72	
367.04632	70	
368.77508	78	
369.38846	102	
END IONS

###FS:    #m/z: 507.84371 #charge 1+
###MS: 146
###MSMS: 149
BEGIN IONS
TITLE=Cmpd 111, +MS2(507.8437), 28.2-35.2eV, 3.2min #149
RTINSECONDS=191.467
SCANS=146,149
PEPMASS=507.84371	60814
CHARGE=1+
196.01764	170	
213.15888	100	
222.96992	194	1+
232.89373	130	
248.87437	98	
250.91130	90	
262.14231	90	
263.41738	92	
264.94816	92	
265.08361	134	
266.11117	150	
266.16549	108	
266.86825	94	
268.85928	150	
272.85381	92	
277.14999	170	
278.70139	102	
285.64003	96	
285.85430	134	
287.85312	160	
288.86161	182	
289.84885	134	
289.88123	204	
290.86570	204	
290.90205	92	
292.76060	104	
292.85704	114	
293.87341	594	1+
296.87760	102	
296.93716	98	
298.74474	110	
298.80648	106	
299.87835	198	1+
301.84905	154	
302.89041	140	
303.86678	140	
305.86308	400	
306.99402	200	1+
307.10073	92	
307.12665	102	
307.88894	218	
308.13855	506	
308.16053	94	
308.37974	110	
308.87358	300	
309.88371	232	
310.15441	256	
310.87133	96	
311.16120	182	
311.88164	1418	1+
311.90159	104	
313.78380	92	
314.81271	332	1+
316.86423	160	
316.88018	236	1+
318.37685	92	
319.13972	108	
321.95404	108	
322.86586	122	
323.87614	134	
324.89441	302	1+
326.88046	1136	1+
327.89215	120	
328.82904	102	
329.81936	110	
329.84536	144	
329.89388	158	
330.87664	346	1+
332.87510	428	1+
332.89716	126	
335.87922	178	
337.88302	488	1+
338.84609	118	
338.88772	358	1+
338.94073	156	
340.91739	90	
344.16511	90	
344.91030	100	
346.76867	130	
349.75808	108	
349.78478	100	
350.76256	244	
350.89014	220	
351.77624	132	
351.88253	100	
354.34646	102	
355.28573	94	
355.86464	112	
356.34419	92	
356.86348	94	
357.72114	126	
357.84753	94	
357.86506	92	
358.80892	224	1+
358.91536	156	1+
360.75626	112	
366.18241	124	
366.84032	102	
367.71580	158	1+
367.79582	260	1+
369.83486	168	
371.18666	158	
371.80623	130	
372.90060	92	
373.81068	104	
373.87409	112	
374.81540	100	
376.74321	102	
380.35312	94	
380.85833	124	
381.32551	106	
381.71488	112	
382.85728	220	1+
383.87663	92	
384.78584	124	
384.85178	404	
385.77615	106	
385.84589	282	
387.83989	150	
388.80577	206	1+
389.19968	334	
389.75902	120	
389.88907	234	1+
390.23491	98	
390.84444	344	1+
392.82633	246	1+
392.87978	192	
393.88880	90	
395.73910	100	
396.86271	92	
398.72153	106	
401.76945	92	
403.87709	238	
404.76752	290	1+
404.87108	102	
405.86736	140	
405.90781	254	1+
406.91001	196	1+
407.86826	610	1+
408.85320	410	1+
409.73328	96	
410.73249	256	1+
410.83764	400	1+
412.83528	138	
412.86818	98	
413.07250	148	
413.73735	106	
413.85814	180	
416.76590	126	
416.79643	114	
416.87812	134	
419.44242	96	
421.88214	188	
422.78429	358	1+
423.74487	120	
423.76875	538	1+
423.82271	342	1+
423.86801	376	1+
424.82487	292	1+
425.75193	906	1+
426.86096	570	1+
427.73470	352	1+
427.76779	128	
428.08423	124	
428.84500	618	1+
429.70429	178	
429.73540	200	
429.91312	172	1+
431.76630	112	
431.86186	152	
431.88009	124	
432.24318	298	
432.47367	106	
434.88514	114	
437.72141	114	
438.83326	96	
439.89085	258	
441.78473	130	
442.73479	116	
442.86894	104	
443.38631	100	
443.77126	258	1+
443.88793	188	
444.74725	252	1+
444.87072	912	1+
446.86870	236	1+
447.73414	180	
448.76187	362	1+
449.69049	104	
449.87443	394	1+
450.89531	98	
457.90421	290	1+
462.88047	534	1+
465.72112	142	
467.70326	130	
467.88590	442	1+
485.90187	252	1+
495.12358	126	
504.74910	92	
END IONS

###FS:    #m/z: 322.92917 #charge 1+
###MS: 150
###MSMS: 151
BEGIN IONS
TITLE=Cmpd 112, +MS2(322.9292), 28.0-35.0eV, 3.3min #151
RTINSECONDS=195.124
SCANS=150-151
PEPMASS=322.92917	1176092
CHARGE=1+
63.21918	48	
150.64487	70	
185.92993	58	
192.93014	70	
194.89113	74	
196.02956	58	
196.95887	76	
199.09098	76	
199.89868	88	
200.83262	86	
201.04655	74	
202.02842	54	
205.95031	126	
207.87281	72	
208.94193	80	
213.90333	72	
215.91783	82	
217.72058	62	
217.93252	52	
218.85080	54	
218.88174	66	
219.05241	88	
219.93295	80	
222.95003	256	
223.11300	68	
223.94463	64	
223.96257	122	
226.12073	72	
226.82578	62	
226.90898	64	
228.84901	78	
228.91085	56	
229.91713	68	
230.84622	136	
230.90051	132	
232.03358	58	
232.95503	62	
235.07150	52	
235.99503	76	
237.79801	50	
238.93991	98	
238.96193	52	
239.08542	76	
240.08524	68	
240.76290	50	
240.82219	54	
240.84488	50	
240.93939	1836	
241.06422	54	
241.55800	90	
241.83882	58	
241.94205	1338	
241.98369	66	
242.81655	228	1+
242.94133	3998	1+
243.22209	54	
244.93809	1312	
246.91173	88	
246.97469	66	
247.39275	78	
247.83521	92	
247.99131	70	
248.84329	52	
248.86274	52	
249.92119	80	
250.94355	94	
251.15370	110	
251.95242	62	
252.44061	78	
253.05461	70	
253.08576	74	
253.92636	78	
254.39624	90	
254.90492	156	
255.08529	48	
255.41367	74	
257.89234	70	
258.07182	72	
258.82595	120	
258.84983	84	
259.98193	72	
260.94197	86	
261.48998	106	
261.83277	152	
261.93087	102	
262.08812	58	
262.83336	82	
262.92738	78	
263.39332	82	
264.87424	78	
264.90873	98	
265.08596	58	
265.24615	68	
266.83840	56	
266.85280	64	
266.86583	64	
267.04702	60	
268.91224	90	
268.95650	68	
269.84830	88	
271.10754	74	
271.84400	78	
272.85519	54	
272.89186	56	
273.79329	74	
275.79396	68	
277.93514	80	
279.09014	752	1+
280.84959	74	
281.79302	68	
281.88380	224	1+
281.96838	56	
282.27249	132	
283.07231	84	
283.79375	76	
284.29333	512	
284.86409	58	
285.84732	62	
286.09452	48	
286.86980	78	
288.18758	88	
289.78676	68	
289.86860	70	
289.95585	66	
290.78253	78	
291.80590	68	
292.80647	64	
293.99926	48	
294.84403	94	
294.88622	74	
296.92871	88	
297.83970	64	
299.77494	52	
302.14817	72	
302.87864	76	
303.97782	60	
304.46634	88	
305.85657	66	
305.87489	62	
307.81128	52	
310.14653	64	
310.88017	60	
312.63841	98	
312.87285	110	
314.51735	52	
314.80481	94	
320.86440	52	
322.22913	74	
324.88983	116	
325.84550	86	
326.23343	78	
327.50982	76	
327.77872	60	
328.04144	48	
END IONS

###FS:    #m/z: 363.95540 #charge 1+
###MS: 150
###MSMS: 152
BEGIN IONS
TITLE=Cmpd 113, +MS2(363.9554), 28.0-35.0eV, 3.3min #152
RTINSECONDS=195.896
SCANS=150,152
PEPMASS=363.95540	170066
CHARGE=1+
185.87147	82	
189.86164	168	
191.86048	158	
200.91783	84	
206.94425	186	1+
207.87639	144	
208.93921	502	1+
209.86773	70	
209.94143	428	1+
210.88334	138	
212.87744	786	1+
215.89077	70	
224.95518	308	1+
225.94637	84	
226.94575	2182	1+
227.11515	108	
227.88292	76	
228.94190	2644	1+
230.79340	72	
230.84076	164	
230.88788	700	
230.99649	72	
232.82703	88	
233.82711	106	
235.05819	94	
237.03752	78	
238.78953	82	
240.07765	82	
240.83515	72	
240.93945	260	
240.95735	128	
241.93871	1518	1+
242.81831	266	1+
242.94084	1028	1+
242.95970	362	1+
243.85540	72	
244.07359	84	
244.10501	70	
244.95677	1160	1+
245.82878	74	
245.93929	128	
246.93139	68	
246.95317	1266	1+
247.98003	88	
248.80087	178	
248.84562	76	
248.89912	258	
249.80520	108	
250.94679	120	
251.04092	78	
252.87288	84	
255.14302	72	
256.85219	92	
256.93011	104	
258.90693	78	
259.83231	72	
260.84201	112	
260.96744	372	
260.98359	74	
261.83855	92	
262.38416	88	
263.97977	112	
264.00548	70	
264.95992	68	
264.97532	114	
265.05411	76	
265.18813	92	
265.84973	194	1+
266.81540	318	
267.79608	70	
267.81576	200	
267.97094	178	
268.10580	72	
268.12536	78	
268.84075	106	
268.96142	574	1+
268.97669	70	
269.20241	72	
271.05500	84	
271.36225	88	
273.52711	94	
273.87208	72	
274.81361	70	
274.85072	76	
276.82267	72	
276.85927	110	
278.79882	228	1+
278.84539	88	
280.79360	352	1+
280.93202	80	
281.08825	70	
282.09988	78	
282.79076	132	1+
282.82737	136	
282.88008	78	
284.82495	112	
284.84512	430	1+
285.79555	72	
286.82396	74	
287.91467	76	
288.80433	138	
288.88011	262	1+
290.86635	80	
291.11770	116	
291.82419	90	
292.12435	86	
296.80741	156	
298.80169	198	
298.95709	80	
299.81086	166	
299.86862	96	
300.80474	116	
301.41759	74	
301.79435	70	
301.83144	72	
301.86193	184	
303.85554	146	
303.87569	82	
303.93311	78	
304.88089	72	
305.65879	94	
305.97426	70	
306.27521	90	
307.13134	78	
309.09059	72	
310.82180	70	
311.81364	106	
312.33701	94	
312.49133	74	
312.89159	70	
313.02310	72	
314.81229	196	1+
316.39500	70	
320.13219	92	
320.81695	104	
320.93000	74	
321.14340	70	
321.81267	72	
321.87010	76	
322.70989	74	
322.78727	80	
322.92753	106	
323.02347	72	
323.11584	82	
323.80986	78	
323.82471	130	
324.88005	76	
325.06343	72	
326.82573	88	
326.87420	156	
327.07023	78	
328.17017	82	
328.90258	82	
333.92802	70	
334.82350	76	
334.91556	72	
336.72270	92	
336.95672	68	
339.83366	172	
340.93463	232	
347.90829	84	
347.92643	86	
348.72463	84	
350.18914	78	
351.12477	82	
356.76386	78	
359.95519	68	
361.83327	70	
362.87084	76	
363.82793	72	
367.13153	70	
END IONS

###FS:    #m/z: 507.84346 #charge 1+
###MS: 150
###MSMS: 153
BEGIN IONS
TITLE=Cmpd 114, +MS2(507.8435), 28.2-35.2eV, 3.3min #153
RTINSECONDS=196.668
SCANS=150,153
PEPMASS=507.84346	72632
CHARGE=1+
196.01371	134	
199.88908	108	
204.01933	94	
224.97580	128	
232.89126	98	
238.05943	90	
243.05479	94	
243.38021	92	
247.17242	102	
252.07808	142	
263.13412	120	
266.09571	198	1+
267.35428	90	
269.92676	102	
271.85209	90	
272.85514	118	
275.08467	92	
276.85316	146	
277.15199	232	1+
277.35000	90	
278.39408	96	
279.13200	96	
279.89972	140	
287.84996	244	
288.41522	98	
288.86928	334	1+
290.36811	90	
291.87731	132	
292.13038	96	
292.36553	102	
293.87112	644	1+
294.37611	90	
295.54855	104	
296.87381	142	
298.85924	172	
299.34571	106	
301.76841	94	
301.84320	144	
303.86477	348	1+
305.85940	184	
307.13090	126	
307.86397	130	
307.88862	198	
308.13766	268	
308.87340	376	
309.14040	202	
309.87707	168	
310.15635	116	
311.88172	1120	1+
313.38168	92	
313.92765	134	
314.86267	500	1+
315.88819	226	1+
316.83759	94	
316.86249	140	
321.80651	94	
322.95049	124	
324.85620	108	
325.89548	136	
326.82962	158	1+
326.88086	652	1+
330.43214	92	
332.75516	114	
332.86982	340	1+
333.17545	334	
335.82403	124	
335.87144	100	
336.91778	100	
337.31768	106	
337.88405	202	1+
341.35291	94	
345.87493	214	1+
347.76910	240	1+
347.78911	106	
348.19234	122	
349.90069	142	
350.75778	168	
350.88797	230	
350.90892	92	
352.77147	194	
352.83911	96	
352.91828	152	
353.79074	112	
354.89626	116	
356.88888	144	
357.85251	110	
358.72847	116	
362.31226	100	
362.78068	94	
365.78890	172	
366.79127	128	
367.70830	152	
367.76392	190	
368.70935	94	
368.77310	106	
368.84150	96	
368.89401	158	
369.83390	480	1+
370.73624	190	1+
374.81861	110	
375.82362	92	
380.71161	154	
380.84996	94	
382.77247	224	1+
382.88130	92	
383.29191	88	
384.84820	514	1+
385.78922	156	
387.74288	98	
388.56728	140	
390.06218	146	
390.20351	146	
390.78117	114	
390.84138	370	1+
392.82178	352	1+
393.75224	90	
394.73018	118	
396.73565	130	
398.72302	148	
398.89569	90	
399.21737	142	
399.72984	150	
400.79951	202	1+
400.86815	92	
402.86395	412	1+
405.75898	192	
405.85026	128	
405.86986	124	
406.76636	114	
406.87968	100	
407.74370	264	1+
407.86010	1214	1+
407.90085	92	
408.74809	184	1+
409.40861	94	
410.30440	96	
410.72601	102	
410.84157	358	1+
411.74258	98	
412.82770	136	
413.75728	104	
414.75302	98	
414.86437	362	1+
417.85420	108	
419.72837	90	
421.81293	206	1+
422.87080	94	
423.74149	150	
423.77055	362	1+
423.87510	98	
424.86246	152	
425.75623	930	1+
425.86752	90	
426.86209	296	
427.73004	280	1+
427.76014	174	
427.77763	128	
427.86480	206	
428.85031	178	
428.88358	124	
429.74279	128	
429.85633	140	
431.86953	450	1+
432.24147	156	
433.18598	104	
436.76399	98	
437.68826	94	
439.88787	116	
440.59589	100	
440.83172	108	
441.08802	96	
441.87175	180	1+
444.86975	1080	1+
445.74179	166	
445.75967	156	
446.80060	142	
448.75209	106	
448.87731	416	1+
449.76991	116	
449.88078	346	1+
451.75673	96	
457.90487	260	
458.91285	128	
462.88143	464	1+
465.72344	214	1+
467.88508	384	
470.84939	100	
485.89614	312	1+
511.15271	110	
END IONS

###FS:    #m/z: 340.93973 #charge 1+
###MS: 154
###MSMS: 155
BEGIN IONS
TITLE=Cmpd 115, +MS2(340.9397), 28.0-35.0eV, 3.4min #155
RTINSECONDS=200.338
SCANS=154-155
PEPMASS=340.93973	429896
CHARGE=1+
81.18826	66	
188.90702	96	
190.94282	64	
191.95542	64	
192.92552	170	
193.89298	78	
199.92529	72	
201.84323	68	
203.95793	70	
204.04194	88	
204.97797	68	
207.03474	74	
208.95457	78	
209.88184	198	1+
210.93841	120	
211.92537	70	
212.87636	298	1+
213.86416	76	
213.93859	538	1+
215.89798	104	
215.93400	78	
217.88355	78	
217.93120	112	
218.89106	228	1+
221.93517	70	
222.97104	82	
223.85634	82	
224.98220	66	
226.85725	66	
227.00145	94	
227.85892	80	
228.84416	198	
228.94445	112	
229.09311	88	
229.89469	72	
231.88701	132	
231.91924	62	
231.94708	766	1+
232.89471	64	
233.89207	142	
234.82890	72	
236.89368	68	
238.11057	70	
238.83481	68	
240.40281	106	
240.83888	130	
241.84159	322	
242.83732	142	
242.99341	102	
243.82927	276	1+
243.87294	72	
244.84366	66	
245.93675	64	
245.96943	64	
246.00421	68	
246.97172	112	
247.97040	74	
248.83357	166	
248.90123	86	
249.80712	112	
249.96171	276	1+
250.85223	82	
250.88496	64	
253.85205	66	
254.14774	80	
254.90397	68	
254.96680	124	
256.86616	102	
256.91329	74	
256.96027	68	
256.97822	78	
257.93003	86	
257.95946	66	
258.79630	64	
258.84455	316	
258.97513	152	
259.02159	86	
259.84916	280	
259.89323	68	
259.95455	134	
260.83599	228	
260.97579	112	
261.50789	62	
261.83853	126	
262.83754	64	
262.92348	90	
262.93916	72	
265.87009	72	
265.97629	70	
266.86616	76	
267.82617	78	
268.00535	62	
268.83862	292	1+
270.87936	94	
272.15370	94	
272.93635	72	
272.97478	76	
273.79208	86	
273.94934	90	
274.88497	64	
274.89910	66	
274.97028	224	1+
275.86109	80	
275.95080	90	
276.85830	1008	1+
277.00048	64	
277.86332	644	1+
277.88601	90	
278.84272	450	
279.09292	66	
279.39442	66	
279.85597	136	
279.94517	64	
280.02100	70	
280.93816	146	
281.13794	68	
282.87387	70	
283.02477	78	
284.87486	94	
285.80413	64	
288.84063	76	
290.33078	64	
290.79920	72	
290.89389	74	
292.17230	64	
293.86688	76	
294.04138	70	
294.85729	104	
296.22239	84	
296.85720	68	
297.30339	64	
297.87313	64	
297.89085	98	
297.91045	78	
298.86155	64	
298.97603	88	
299.50344	68	
299.78186	154	
299.87340	132	
300.04314	64	
300.88038	122	
301.86390	102	
302.89558	64	
302.93938	126	
303.81026	90	
303.94795	134	
304.95263	76	
305.70854	68	
306.88015	146	
307.80503	70	
310.87451	156	
312.79997	72	
313.82283	68	
315.85391	64	
321.28246	72	
324.89530	90	
325.89052	112	
330.87862	96	
332.82026	72	
337.20270	64	
343.18397	62	
END IONS

###FS:    #m/z: 507.84344 #charge 1+
###MS: 154
###MSMS: 156
BEGIN IONS
TITLE=Cmpd 116, +MS2(507.8434), 28.2-35.2eV, 3.4min #156
RTINSECONDS=201.11
SCANS=154,156
PEPMASS=507.84344	62816
CHARGE=1+
55.59106	100	
69.78830	104	
122.84296	92	
149.69204	102	
163.00707	100	
196.01651	194	
222.97134	168	1+
224.04544	170	
232.88525	98	
236.98070	100	
241.90175	98	
245.38847	126	
246.54926	94	
247.40043	96	
251.64230	98	
253.07744	102	
254.07820	124	
259.99283	102	
262.13866	90	
265.09425	90	
270.08151	92	
272.06676	98	
272.38675	92	
273.85022	150	
277.15254	122	
282.38688	126	
285.91721	106	
286.88977	122	
287.84862	134	
288.86557	116	
289.57973	92	
289.87974	276	
290.86361	128	
291.86535	96	
293.87297	530	1+
295.37766	92	
295.87377	116	
296.88676	90	
298.84224	118	
298.87671	116	
299.88604	120	
303.62279	92	
303.86506	210	
305.86114	368	
307.86850	600	1+
307.89079	150	
308.14577	234	1+
308.16670	202	
308.87095	526	1+
310.15451	200	
311.15612	90	
311.88459	1376	1+
314.86477	350	1+
314.89070	180	
315.83619	106	
315.88541	90	
323.84909	114	
323.87169	198	1+
324.02693	110	
325.89904	136	
325.98769	94	
326.88423	980	1+
326.90614	106	
328.87882	222	
329.89021	200	1+
331.87111	252	1+
332.90843	176	
333.17643	208	
334.82481	122	1+
336.93942	154	
337.88185	102	
338.56372	106	
338.85365	140	
343.39397	170	
344.87123	134	
345.78270	178	
347.87734	370	1+
349.72444	138	
349.74415	160	
350.84557	216	1+
351.89363	190	1+
353.79616	94	
353.84019	338	1+
354.84450	268	1+
356.99804	92	
357.84310	136	
358.76498	116	
359.41991	104	
360.88123	130	1+
363.83798	102	
364.85248	96	
365.78546	104	
366.18657	132	
366.83794	246	1+
367.70247	108	
368.89456	106	
369.82805	188	1+
370.77770	128	
370.90807	138	
371.83518	258	1+
372.04936	90	
372.51272	90	
372.79037	94	
373.38068	102	
374.80820	112	
377.90449	90	
379.38850	92	
380.72228	166	
380.85198	108	
381.71754	114	
383.01312	106	
383.71370	102	
384.84709	670	1+
385.78527	100	
385.84772	422	1+
388.78802	148	
389.20252	152	
389.91601	138	
390.05305	188	1+
390.77248	92	
390.83628	330	1+
392.82967	122	
393.72915	108	
393.75223	112	
393.79061	138	
393.82652	154	
394.73690	238	1+
398.72833	288	1+
400.75065	96	
402.89140	92	
403.36927	94	
403.77388	130	
403.86945	368	1+
405.72767	106	
405.75855	354	1+
407.75130	140	
407.86559	596	
408.06418	90	
408.85657	650	1+
409.72068	280	
409.73375	410	1+
409.79217	118	
410.83433	368	1+
412.77148	324	1+
412.94460	92	
415.75864	94	
416.74507	94	
416.87897	134	
417.81497	126	
419.84515	98	
421.73669	140	
421.77691	154	1+
421.87487	144	
422.87909	116	
423.77288	532	1+
423.82435	216	1+
423.86739	636	1+
424.75438	120	
424.88746	200	1+
425.75352	224	
426.75879	218	
426.85921	442	1+
427.74509	178	
428.73598	390	1+
428.85140	126	
429.70622	174	
430.84064	100	
431.74079	122	
431.87101	194	
432.24057	180	
432.68555	140	
433.87528	144	
436.33020	98	
437.82069	124	
438.89530	146	
439.89040	220	
441.76738	90	
443.67928	176	1+
444.39280	98	
444.73360	374	1+
444.78034	114	
444.86908	786	1+
445.73818	316	1+
445.75990	346	1+
446.86394	140	
449.87484	328	1+
450.75792	156	1+
451.89038	138	
453.74185	92	
457.89314	90	
462.88811	192	
463.70982	194	1+
463.88519	118	
464.79051	100	
467.88337	276	
468.88371	272	1+
479.66938	108	
486.89565	98	
490.78158	204	1+
502.29528	102	
END IONS

###FS:    #m/z: 336.94479 #charge 1+
###MS: 154
###MSMS: 157
BEGIN IONS
TITLE=Cmpd 117, +MS2(336.9448), 28.0-35.0eV, 3.4min #157
RTINSECONDS=201.882
SCANS=154,157
PEPMASS=336.94479	40290
CHARGE=1+
51.40192	70	
53.94724	82	
63.26118	84	
177.92275	78	
179.60560	92	
192.88895	80	
196.88523	64	
200.88517	62	
204.01724	64	
206.85989	72	
207.97396	72	
209.90156	70	
209.94210	112	
210.88112	70	
211.94271	1102	1+
212.87929	220	
212.89216	74	
213.15911	66	
213.87918	172	
213.90575	68	
213.93937	304	
214.87435	74	
215.88948	120	
217.86724	92	
218.83821	62	
220.04412	76	
221.89099	122	
224.73342	108	
224.96543	80	
227.42704	80	
228.40233	84	
228.90160	74	
228.93808	76	
229.95461	1348	1+
230.39048	72	
230.88872	540	1+
231.94948	284	
232.40391	74	
233.82344	66	
233.89483	76	
235.14853	66	
235.83468	68	
236.07630	62	
236.89557	66	
236.90892	68	
236.94271	72	
239.09304	202	
239.82445	70	
239.86263	118	
239.89294	70	
240.83332	110	
240.95722	66	
241.35784	82	
241.84225	192	
242.84172	98	
244.88063	82	
244.98446	90	
245.44378	84	
246.10031	92	
246.97398	64	
247.96315	322	
248.89950	118	
248.93610	74	
249.89712	112	
249.95955	90	
250.83855	72	
251.82397	68	
252.97086	786	
253.90284	142	
254.96331	152	
255.07264	100	
256.08532	116	
256.85443	134	
256.89175	78	
256.96277	84	
258.81420	66	
258.84831	432	1+
259.85331	366	1+
259.95909	94	
260.04032	66	
260.81868	66	
260.83267	70	
260.94382	72	
261.83281	110	
262.94958	62	
263.95363	68	
264.86215	114	
265.87632	86	
266.86030	70	
266.99873	72	
268.83839	304	
269.80703	76	
269.84192	328	
271.44124	74	
271.81768	70	
271.91975	64	
271.94560	66	
272.22883	70	
274.18734	86	
274.86100	82	
274.88614	100	
275.12554	92	
276.85748	488	1+
276.87984	72	
277.83291	330	1+
278.83590	280	1+
279.01296	78	
279.87870	266	1+
279.96746	78	
281.09888	70	
282.05699	66	
282.78956	70	
283.08480	92	
285.82046	76	
285.86316	90	
286.85139	288	
286.94868	66	
288.85239	178	1+
289.41283	88	
291.04648	94	
292.85685	68	
293.10556	474	1+
294.85056	70	
294.87152	80	
295.08065	68	
295.83362	94	
295.86561	70	
296.82286	66	
297.86451	64	
297.89268	96	
298.30372	80	
298.89564	72	
299.06322	76	
299.86898	66	
300.08547	84	
300.49628	64	
301.88979	72	
302.98772	66	
305.87556	72	
306.87938	70	
307.89371	90	
308.86420	178	1+
312.89044	76	
313.38168	92	
313.89188	68	
318.89861	86	
318.95350	72	
320.13156	98	
320.22659	78	
322.24486	62	
322.27337	64	
324.94416	84	
332.77766	86	
334.96064	98	
335.01891	104	
336.04697	62	
336.62570	110	
337.07884	66	
338.33317	70	
338.86670	62	
340.90823	66	
341.63428	106	
END IONS

###FS:    #m/z: 340.93984 #charge 1+
###MS: 158
###MSMS: 159
BEGIN IONS
TITLE=Cmpd 118, +MS2(340.9398), 28.0-35.0eV, 3.4min #159
RTINSECONDS=205.563
SCANS=158-159
PEPMASS=340.93984	461396
CHARGE=1+
46.49109	68	
73.74817	74	
86.69579	102	
187.92620	68	
188.25808	84	
192.92822	116	
198.09776	72	
199.86282	74	
200.38175	108	
200.94417	74	
206.96218	80	
207.98442	66	
208.93842	102	
209.41087	80	
211.84333	88	
213.88042	86	
213.93886	646	1+
214.89583	66	
215.88281	108	
219.87641	74	
220.03854	66	
223.83030	140	
224.83287	70	
224.97506	136	
225.11837	70	
226.83885	94	
227.92762	72	
228.85263	80	
230.79520	78	
230.89050	152	
231.88984	88	
231.94970	442	
232.87102	98	
233.90006	84	
233.94590	236	
234.89686	88	
236.89587	142	
237.83760	72	
238.86314	72	
238.88906	96	
239.10070	68	
239.91035	68	
240.86765	72	
240.89825	72	
240.94519	108	
241.84266	418	1+
241.90721	70	
241.92083	76	
242.86325	76	
242.88811	70	
242.93811	72	
243.44548	90	
243.83095	146	1+
243.96281	68	
245.87288	66	
246.16201	72	
246.97613	130	
247.84963	130	
247.86652	68	
247.97998	66	
249.95820	170	
250.97640	72	
250.99300	122	
251.92302	78	
251.96195	102	
252.38296	86	
253.90499	68	
253.97932	76	
254.83723	68	
254.86533	68	
254.96514	302	1+
256.07962	118	
256.82878	78	
256.84235	68	
256.89870	70	
256.96353	182	
257.45098	82	
257.85129	86	
257.86636	80	
258.06201	96	
258.84235	434	1+
260.92820	92	
261.83066	98	
261.85541	128	
262.91936	68	
264.86297	112	
264.89841	68	
264.92021	74	
265.01204	68	
266.83847	72	
266.91065	72	
266.98872	70	
268.83705	372	1+
270.06713	90	
270.93762	72	
271.82378	76	
272.93197	146	
273.90070	78	
274.85239	70	
274.87538	146	
274.89925	108	
275.39631	96	
275.82679	70	
275.86565	76	
276.85453	458	
277.86233	286	
278.84748	198	
279.85302	276	
280.86365	136	
280.92601	100	
281.84852	104	
281.93094	114	
283.86417	150	
285.06951	90	
286.08006	84	
287.36487	72	
287.86484	90	
288.99539	124	
290.80755	80	
292.80270	66	
293.87060	72	
294.86073	320	1+
296.48239	82	
296.89723	74	
297.43705	106	
297.85210	68	
298.41599	86	
298.85539	74	
298.94048	66	
299.01650	72	
299.87179	350	1+
300.87403	230	1+
303.87182	118	
304.02692	72	
304.10217	74	
304.87800	80	
304.89711	68	
307.89516	68	
308.86993	84	
308.88521	194	
312.83413	70	
317.39369	100	
317.86867	72	
319.01704	76	
319.95629	78	
322.09925	88	
322.24926	78	
324.88641	68	
325.89163	72	
328.89561	88	
329.23897	72	
330.81144	70	
340.29453	84	
341.79998	92	
342.31340	78	
342.90078	102	
343.13368	68	
343.75736	78	
345.11319	94	
END IONS

###FS:    #m/z: 336.94499 #charge 1+
###MS: 158
###MSMS: 160
BEGIN IONS
TITLE=Cmpd 119, +MS2(336.9450), 28.0-35.0eV, 3.5min #160
RTINSECONDS=206.335
SCANS=158,160
PEPMASS=336.94499	40124
CHARGE=1+
141.73203	68	
192.88898	76	
197.88522	94	
203.83150	64	
206.95707	60	
207.97225	64	
208.94724	74	
210.95237	74	
211.94397	1280	
211.96207	134	
212.00438	106	
212.87823	322	
213.94075	652	
214.87529	132	
215.87101	62	
215.88352	58	
215.93580	78	
216.90116	78	
217.93976	152	
218.83946	72	
220.88270	78	
222.89278	66	
223.93906	68	
223.96269	64	
224.84011	74	
225.01709	94	
226.64107	86	
226.93895	74	
227.78645	80	
228.07576	60	
228.89068	118	
229.95354	1498	1+
230.27883	68	
230.88731	536	1+
231.83510	66	
231.95057	734	1+
232.89056	62	
233.82672	150	
233.89675	154	
233.92079	72	
234.82578	74	
234.89666	76	
235.93965	96	
236.94098	76	
237.86584	60	
238.85404	90	
239.90674	98	
240.12146	108	
240.84725	314	
241.04516	68	
241.83772	294	1+
246.94472	72	
246.97779	68	
247.96583	340	
248.89652	64	
249.95986	238	
250.83845	80	
250.94553	74	
251.04685	60	
252.82401	80	
252.83923	338	1+
252.97143	632	1+
252.99996	66	
253.90206	142	
254.90370	72	
254.96608	344	
255.79645	68	
255.91260	66	
256.25842	62	
256.86386	68	
256.96513	60	
257.85322	100	
257.93967	70	
257.95381	66	
258.84574	536	1+
258.86481	148	
259.85177	270	1+
259.95492	60	
260.82916	112	
264.94211	60	
266.86425	66	
267.00277	86	
267.75186	64	
267.83436	66	
267.85648	66	
268.84276	152	
269.07712	66	
269.84026	182	
269.89188	88	
270.85590	126	
270.98126	96	
271.09361	72	
271.83982	82	
271.86826	72	
271.91300	126	1+
272.84320	68	
272.97904	74	
273.31594	100	
273.86031	60	
273.87621	78	
274.85534	156	
275.85039	122	
275.91007	86	
276.85469	74	
277.83879	58	
277.86231	218	
277.88821	138	
278.83408	136	
278.86124	128	
279.09304	72	
279.83315	264	
279.86274	72	
282.84088	74	
283.85584	78	
284.00457	70	
285.84935	94	
286.85248	254	
286.87175	64	
287.84930	134	
288.14336	70	
288.85733	76	
289.99549	66	
291.55571	90	
291.85756	96	
292.16205	76	
292.79615	82	
292.81921	80	
292.88220	86	
293.07561	84	
293.39551	66	
294.18248	62	
295.01475	80	
295.79607	80	
295.86753	66	
296.29238	80	
297.91134	80	
298.89586	70	
298.92134	68	
299.05900	82	
299.84538	74	
299.87526	72	
301.21867	68	
301.86847	66	
303.34453	80	
306.89026	244	1+
309.86260	378	1+
310.86598	252	1+
320.15851	72	
323.14483	70	
326.61630	96	
326.78816	66	
328.89557	74	
329.80429	76	
330.88741	66	
333.18770	72	
333.32447	72	
333.88730	58	
334.14299	84	
334.84614	64	
338.90716	66	
342.31769	64	
342.45848	76	
END IONS

###FS:    #m/z: 359.96068 #charge 1+
###MS: 158
###MSMS: 161
BEGIN IONS
TITLE=Cmpd 120, +MS2(359.9607), 28.0-35.0eV, 3.5min #161
RTINSECONDS=207.107
SCANS=158,161
PEPMASS=359.96068	29408
CHARGE=1+
132.65600	82	
182.86396	66	
199.88886	72	
201.95481	84	
207.97567	80	
208.88869	98	
209.94467	276	
210.42123	84	
217.85548	62	
220.62543	102	
221.88865	98	
222.95266	412	
223.88733	142	
223.95239	190	
224.94939	378	
224.97439	366	1+
225.96500	76	
226.94700	1990	1+
227.04508	88	
227.10693	70	
227.79754	66	
228.94095	2118	
232.79921	90	
235.50864	104	
237.83411	62	
238.82909	66	
239.03046	64	
240.11341	70	
240.82194	78	
240.93863	204	
240.96557	114	
241.93988	198	
242.95694	146	
243.89588	76	
244.95679	982	1+
245.88084	74	
246.95060	934	
246.97028	146	
248.80838	64	
249.94869	84	
250.79779	74	
250.81311	78	
250.95054	66	
251.04835	66	
251.06984	86	
251.96563	88	
252.84390	88	
252.95545	232	
255.82437	78	
257.15512	128	
257.67387	82	
258.10566	70	
258.83209	102	
258.96962	140	
259.43861	102	
259.79865	96	
260.97011	454	1+
262.95112	64	
263.97645	110	
264.82042	80	
265.81840	74	
266.02255	88	
266.81454	368	
267.39028	98	
268.78754	78	
268.90384	200	1+
269.97095	162	
270.88515	72	
272.80465	70	
272.92423	72	
273.96791	74	
274.19341	72	
274.86597	70	
275.07458	80	
275.97884	116	
276.80625	124	
276.85526	106	
277.11677	76	
277.80805	92	
278.79846	158	
278.86513	84	
278.98221	102	
279.01901	66	
279.10336	68	
279.80974	96	
280.46482	90	
280.79049	390	1+
281.11119	74	
281.33580	64	
283.04148	78	
283.84986	64	
284.97225	62	
286.38740	102	
288.86139	90	
289.09508	84	
289.83044	66	
291.37944	68	
292.92671	66	
292.96416	84	
293.01457	80	
293.12416	74	
294.85681	130	
294.87151	76	
295.21129	74	
295.41168	68	
296.81152	94	
296.87580	70	
298.42030	120	
298.80445	370	1+
298.92736	74	
299.12895	96	
299.87307	64	
300.37709	76	
300.64544	122	
300.80056	146	
303.21018	72	
305.88590	74	
307.57255	64	
308.65638	86	
309.79358	72	
310.80170	72	
310.87685	108	
311.82058	76	
311.86306	120	
314.28008	86	
314.82443	72	
316.86264	72	
317.18174	80	
317.81647	92	
318.95128	98	
320.98277	62	
321.82043	134	
321.88769	82	
323.01466	74	
324.74250	74	
324.89532	74	
325.02422	138	
325.10119	74	
326.71269	66	
327.28773	86	
329.41030	76	
332.81132	64	
336.94670	90	
337.06046	76	
342.80188	66	
344.91252	80	
352.20253	70	
354.86734	62	
355.33865	80	
357.78487	68	
358.26847	74	
359.96479	82	
360.76147	92	
361.26838	70	
363.27088	70	
364.72598	70	
365.17886	82	
END IONS

###FS:    #m/z: 322.92926 #charge 1+
###MS: 162
###MSMS: 163
BEGIN IONS
TITLE=Cmpd 121, +MS2(322.9293), 28.0-35.0eV, 3.5min #163
RTINSECONDS=210.774
SCANS=162-163
PEPMASS=322.92926	1169222
CHARGE=1+
48.06667	58	
71.18828	90	
140.88667	44	
198.87960	74	
199.10680	76	
200.83317	134	
200.89690	104	
200.93706	42	
201.04659	130	
203.12390	110	
205.94801	260	1+
207.97258	208	
208.83032	50	
208.90494	62	
209.12284	72	
211.88433	50	
212.93495	72	
214.88901	68	
217.82352	66	
221.95141	76	
222.94941	72	
223.96036	308	1+
225.33779	64	
227.00139	94	
227.93106	70	
228.92762	68	
230.96870	72	
231.84840	122	
231.89873	54	
233.91905	60	
234.09542	62	
234.90386	66	
234.92671	62	
235.11480	54	
236.11933	68	
238.82335	58	
238.88799	90	
239.88730	54	
240.80700	92	
240.82045	44	
240.83733	64	
240.87136	74	
240.93982	1760	
241.03554	44	
241.89585	46	
241.93881	4750	1+
242.81962	80	
242.94112	3376	1+
243.83456	100	
244.15098	64	
244.83851	68	
244.93865	1360	1+
245.09363	54	
245.82756	74	
246.84437	42	
248.84344	140	
248.91897	68	
249.10484	78	
249.39761	92	
249.96790	78	
251.07952	54	
255.90665	64	
256.89639	102	
258.06206	54	
258.12910	50	
258.83505	148	
258.98799	86	
259.91706	66	
260.80733	72	
261.42627	58	
261.87914	70	
262.08777	58	
262.45575	44	
262.83270	122	
263.98347	68	
264.07710	58	
264.85625	84	
264.87216	76	
265.82263	48	
266.85610	158	
266.88026	64	
269.80020	72	
269.96468	96	
271.16230	72	
271.84399	80	
272.82884	44	
274.82014	50	
275.81007	68	
275.99977	56	
277.89002	76	
278.95573	70	
279.09010	1024	1+
279.84419	68	
279.89958	78	
281.09413	42	
281.34752	42	
281.91301	66	
281.96399	62	
282.04469	76	
282.87391	60	
283.86436	74	
283.88677	64	
283.95766	52	
284.22197	54	
284.29553	270	
284.78143	74	
284.85606	52	
284.88012	120	
284.90346	44	
285.29485	192	
286.11314	90	
286.82585	50	
287.86041	76	
287.92483	46	
287.94380	58	
287.98988	60	
288.13050	60	
289.80573	62	
289.88280	68	
290.95204	48	
291.78221	64	
292.16845	62	
292.40405	60	
292.85799	52	
293.17655	76	
293.86030	78	
294.85469	68	
295.71970	68	
295.86137	50	
297.89273	42	
299.79012	64	
299.86453	52	
300.16621	90	
301.87497	72	
302.09692	78	
304.02046	46	
305.80676	80	
305.86707	70	
306.11359	54	
306.88386	198	1+
307.20219	80	
307.79910	180	1+
308.91773	80	
310.87012	56	
311.88911	50	
312.84282	62	
315.83605	84	
315.86458	62	
316.43447	86	
317.78115	44	
318.04826	68	
318.31133	50	
318.75834	62	
318.82410	68	
318.85019	72	
325.89154	210	1+
326.47954	42	
326.94794	96	
328.39295	90	
END IONS

###FS:    #m/z: 340.93978 #charge 1+
###MS: 162
###MSMS: 164
BEGIN IONS
TITLE=Cmpd 122, +MS2(340.9398), 28.0-35.0eV, 3.6min #164
RTINSECONDS=211.546
SCANS=162,164
PEPMASS=340.93978	476032
CHARGE=1+
48.37196	64	
61.14808	70	
82.44002	86	
188.88368	70	
189.93962	94	
192.88728	62	
192.92448	76	
194.94410	74	
198.96293	106	
201.88327	80	
205.40867	74	
205.94879	106	
208.96292	176	
211.90221	98	
212.87556	104	
213.88132	70	
213.94006	192	
215.88607	136	
217.87998	66	
223.96098	106	
225.95736	104	
226.94584	72	
228.82565	68	
228.84396	66	
228.93457	126	
230.84879	100	
231.94992	520	1+
231.99781	90	
232.89265	68	
233.89581	190	
233.94912	216	
236.89401	98	
236.90702	68	
238.85967	72	
239.15020	74	
239.84629	116	
240.82863	78	
241.84124	360	1+
242.88256	70	
243.82884	132	
244.85077	64	
245.08227	74	
246.89924	74	
246.95049	90	
246.97176	72	
247.03182	86	
248.41939	76	
248.86104	66	
249.15537	72	
249.95953	78	
250.49477	100	
252.50980	106	
252.92393	64	
252.96671	108	
253.83264	62	
253.95207	68	
254.90424	64	
254.96448	154	
255.07012	118	
255.87935	88	
255.97476	64	
256.96440	186	
257.81935	62	
257.83531	82	
257.85900	106	
258.79837	86	
258.84733	174	
259.84941	504	1+
259.89768	74	
259.91374	62	
259.95361	72	
259.96715	74	
260.03621	70	
260.83140	174	
261.84563	116	
262.83244	94	
262.84490	70	
263.87779	62	
263.96574	82	
264.87614	82	
265.08609	88	
265.86428	90	
266.84925	146	
267.82717	122	
268.10138	60	
268.83839	260	
268.90440	82	
268.97257	82	
270.81733	104	
271.84751	68	
272.97465	112	
273.11487	64	
274.89240	70	
274.99951	94	
275.87993	160	
275.96935	92	
276.85706	1004	1+
276.87564	100	
278.84612	328	
279.84411	172	
279.92238	70	
280.87056	72	
280.91587	74	
281.04938	126	
281.85979	120	
282.04679	116	
282.96910	82	
283.42584	74	
284.87246	70	
284.93881	76	
286.14028	66	
287.79800	80	
289.88276	64	
290.00413	94	
291.80119	72	
293.83902	66	
294.20564	84	
294.89263	74	
295.09491	88	
295.86461	170	
296.85881	66	
298.10444	72	
298.87190	236	1+
299.79458	64	
300.94754	66	
301.09483	78	
301.86387	124	
302.41267	70	
302.85329	78	
302.94726	78	
304.89718	80	
306.08412	72	
306.88119	72	
307.88354	114	
308.87902	62	
310.80451	72	
313.87510	66	
316.86913	72	
317.89264	64	
319.93181	76	
322.61947	100	
324.72264	96	
325.79662	66	
326.17369	68	
328.21682	76	
328.82687	78	
330.89654	70	
332.05905	72	
334.79234	70	
336.77663	66	
338.28606	64	
340.76083	74	
341.75291	68	
342.03392	64	
343.89844	80	
END IONS

###FS:    #m/z: 363.95555 #charge 1+
###MS: 162
###MSMS: 165
BEGIN IONS
TITLE=Cmpd 123, +MS2(363.9556), 28.0-35.0eV, 3.6min #165
RTINSECONDS=212.327
SCANS=162,165
PEPMASS=363.95555	179676
CHARGE=1+
98.61954	76	
119.55255	78	
124.03661	106	
135.35676	74	
189.86191	112	
190.86479	74	
191.85829	122	
192.85828	74	
204.17002	84	
205.94409	70	
208.45057	100	
209.94349	358	
210.83121	78	
210.88239	244	
210.93444	76	
212.87737	352	1+
216.89506	80	
219.95682	76	
222.95202	136	
223.95607	78	
224.95036	346	
224.97788	72	
225.18641	72	
225.88003	78	
225.94679	326	
226.13845	72	
226.87496	136	
226.94673	2280	1+
226.96993	302	1+
228.89559	118	
228.94159	3342	1+
230.79132	72	
230.83158	100	
230.88818	1012	1+
232.88558	160	
232.89913	122	
236.80101	82	
239.06660	70	
240.93951	434	
240.95992	314	
241.93869	1252	1+
242.07762	78	
242.94116	876	1+
242.95959	198	
242.97818	94	
243.04494	70	
243.40509	104	
243.82744	90	
243.96019	106	
244.12401	80	
244.85549	122	
244.95582	928	1+
245.82337	90	
245.93952	116	
246.80686	154	
246.95194	2210	1+
247.09316	72	
248.79922	108	
248.89820	378	
249.00426	74	
250.45027	76	
250.97214	158	
251.06803	92	
251.98126	80	
252.22683	70	
252.94734	76	
258.83310	78	
258.85325	126	
259.84753	72	
260.15911	74	
261.84794	98	
262.80590	102	
262.82962	138	
263.82216	90	
265.03014	88	
265.81314	82	
265.90850	86	
265.98455	76	
266.35322	88	
266.81382	90	
266.85880	82	
266.97286	74	
267.78282	160	
267.81505	146	
267.97028	100	
268.81756	72	
268.96377	362	1+
269.79717	76	
270.86927	82	
271.80618	72	
271.91982	126	
272.43949	102	
273.81447	104	
276.76777	72	
276.80866	252	
276.85836	166	
277.85954	208	1+
278.80327	178	
278.86019	142	1+
278.89808	106	
279.95118	84	
280.79214	106	
281.11720	76	
281.79062	190	
282.78859	180	
283.95090	82	
284.82137	370	1+
285.79359	76	
285.84802	138	
285.88064	80	
286.96434	152	
287.82188	130	
288.89058	80	
289.86931	140	
292.43698	108	
292.87602	88	
292.93483	98	
293.11458	136	
293.98886	78	
294.85905	82	
295.84336	104	
296.08745	78	
296.80757	82	
297.96423	70	
298.80201	302	
299.80345	182	
300.06689	78	
300.18145	72	
300.51768	94	
300.80664	242	
300.89628	72	
301.26753	76	
301.79532	344	1+
301.86030	216	
301.88339	78	
302.86471	146	
303.38730	74	
303.85422	676	1+
306.84134	208	1+
306.94583	88	
307.13405	126	
309.89594	72	
311.12913	90	
313.89027	72	
314.09918	80	
316.64199	78	
316.81411	136	
318.92900	166	1+
319.72115	70	
319.82667	84	
320.95654	102	
321.82170	74	
322.89554	72	
322.92907	122	
329.88535	74	
334.03063	84	
334.86862	72	
339.82933	134	
340.89165	94	
340.95213	84	
342.79256	72	
344.40887	108	
352.79517	76	
358.86141	90	
359.74830	92	
361.16541	134	
362.71667	72	
END IONS

###FS:    #m/z: 322.92928 #charge 1+
###MS: 166
###MSMS: 167
BEGIN IONS
TITLE=Cmpd 124, +MS2(322.9293), 28.0-35.0eV, 3.6min #167
RTINSECONDS=215.995
SCANS=166-167
PEPMASS=322.92928	1121796
CHARGE=1+
144.19097	90	
185.00368	68	
191.01941	74	
192.89223	80	
193.01325	80	
201.04607	62	
206.94471	54	
206.97656	56	
207.11767	88	
208.93824	94	
209.09833	58	
209.12461	48	
210.90092	62	
218.84705	58	
220.79682	52	
220.89001	62	
221.07251	64	
221.94604	68	
222.95281	108	
224.96172	72	
225.82023	50	
226.85566	58	
227.93002	150	
228.05529	76	
228.84246	74	
229.40913	78	
229.86698	62	
230.82491	88	
230.85474	86	
232.82710	72	
232.89466	72	
233.95297	108	
234.80796	50	
235.43705	66	
235.83835	54	
235.86679	48	
237.87575	74	
238.00269	70	
238.89743	70	
238.93620	130	
239.08457	142	
239.98665	68	
240.13823	54	
240.20699	70	
240.82327	68	
240.93971	1712	
241.15410	42	
241.78543	58	
241.93908	5078	1+
242.82066	94	
242.93949	4548	1+
243.27898	50	
243.79212	70	
246.64387	86	
246.69419	48	
246.81755	72	
246.86388	46	
246.97884	90	
247.02759	72	
248.85702	54	
252.11187	80	
252.13917	58	
253.84447	56	
256.89835	66	
257.09251	72	
258.83494	158	
258.85188	94	
259.09494	50	
260.82869	64	
260.85696	64	
261.83328	66	
262.06178	58	
262.95334	44	
263.97979	74	
264.79422	62	
264.94214	60	
266.81433	48	
266.85215	40	
266.97054	52	
267.09901	58	
267.78602	64	
269.17636	78	
271.85227	60	
271.89655	70	
272.02636	68	
272.83718	80	
272.85711	88	
275.81020	60	
276.85144	64	
278.10507	78	
278.84290	78	
278.88774	72	
278.93098	72	
278.99229	54	
279.09036	664	1+
279.80958	68	
280.40346	80	
281.85894	48	
282.08461	122	
282.10441	74	
282.29177	106	
282.83266	82	
283.27588	144	
283.85504	102	
283.87116	54	
283.97342	124	
284.29462	316	1+
284.86408	72	
285.07980	50	
285.19782	72	
286.06145	54	
287.85026	52	
287.87091	74	
288.89267	40	
289.87645	76	
290.14619	68	
291.83483	66	
292.09478	68	
292.82533	84	
293.87917	72	
294.82715	80	
295.18567	52	
296.01735	68	
296.13165	48	
296.86730	68	
297.11495	76	
298.92948	76	
300.41358	74	
302.84435	78	
303.88155	64	
303.94191	86	
305.82581	72	
305.87377	66	
306.88057	62	
307.79404	74	
307.87899	312	1+
310.95402	72	
311.03853	64	
311.79022	72	
312.86474	54	
313.22981	54	
314.81994	70	
320.02876	70	
320.16300	68	
322.04438	80	
323.88260	76	
323.98404	86	
324.88851	66	
325.05031	66	
325.22506	72	
325.81678	78	
326.29983	66	
326.76803	60	
326.89928	56	
327.89429	60	
END IONS

###FS:    #m/z: 363.95561 #charge 1+
###MS: 166
###MSMS: 168
BEGIN IONS
TITLE=Cmpd 125, +MS2(363.9556), 28.0-35.0eV, 3.6min #168
RTINSECONDS=216.769
SCANS=166,168
PEPMASS=363.95561	167506
CHARGE=1+
187.85872	78	
187.93617	82	
189.85984	250	
191.85824	264	
192.19228	72	
192.84807	80	
200.89027	70	
203.89635	70	
205.85443	78	
209.94183	626	1+
210.88738	134	
211.88694	78	
212.87782	748	1+
215.09085	68	
217.88713	82	
218.11737	70	
218.90716	72	
221.09251	76	
222.44744	82	
222.95018	248	
223.88550	68	
224.88998	76	
224.95173	508	1+
225.87994	66	
226.86326	76	
226.94797	2718	1+
227.89218	72	
228.39692	104	
228.89382	212	
228.94120	4216	1+
230.84526	68	
230.88835	1546	1+
231.38847	84	
232.88710	122	
234.12927	68	
235.11116	66	
235.97216	70	
237.82043	72	
238.92611	74	
238.94876	98	
240.93836	390	
240.96076	684	1+
241.82163	128	
241.93859	1020	1+
242.94019	746	1+
242.95967	252	
243.89202	84	
243.95970	126	
244.83830	74	
244.88456	80	
244.95716	1764	1+
245.94075	320	
246.02341	94	
246.89194	68	
246.95163	1926	1+
246.97210	108	
247.80670	114	
248.12729	74	
248.80204	110	
248.89808	476	1+
249.81514	106	
249.83069	70	
250.79234	86	
250.94547	76	
250.96655	144	1+
251.79029	66	
251.83925	86	
251.99911	70	
252.89127	196	1+
253.03487	86	
253.07786	78	
256.85026	72	
256.87615	72	
257.88465	70	
258.83359	244	1+
258.97053	70	
259.02178	68	
259.90752	90	
260.96897	290	1+
261.00353	70	
261.82169	78	
262.85675	74	
264.81955	72	
264.96125	88	
265.10193	78	
265.41596	78	
266.81617	82	
266.84874	190	1+
267.82489	68	
267.90660	84	
267.97038	100	
269.97184	330	
271.02678	76	
271.91994	120	
272.09094	76	
274.81683	144	
274.92162	66	
275.14617	80	
278.91873	92	
278.96584	72	
279.10104	74	
279.84011	70	
280.79221	798	1+
280.86212	66	
282.08188	82	
282.79348	142	
282.82591	174	1+
282.85130	78	
283.78588	78	
284.85585	144	
285.84244	118	
286.82664	84	
287.40019	68	
289.87238	72	
290.33662	76	
290.35120	102	
290.82460	70	
293.85537	248	1+
293.95916	68	
294.12127	90	
294.14060	72	
294.83990	66	
295.79986	74	
296.80948	238	
297.37337	80	
297.80775	132	
298.80261	578	1+
299.86629	78	
300.80022	132	
301.02233	82	
301.80153	168	1+
301.81399	82	
302.86596	108	
303.09025	82	
303.85325	334	1+
304.17075	72	
304.84155	88	
308.77318	78	
308.87027	208	1+
311.12512	78	
314.16241	76	
314.88112	106	
316.80953	232	1+
317.93243	74	
318.31581	94	
319.76553	88	
319.83125	76	
321.81946	70	
321.86516	268	
322.98171	66	
323.01208	72	
323.04323	76	
323.77616	82	
323.86617	82	
324.80097	68	
324.89068	92	
326.14455	96	
330.02364	72	
333.40729	72	
333.73701	84	
335.14695	68	
336.94685	70	
338.96147	74	
343.84827	74	
344.40864	66	
345.75222	66	
352.00671	68	
352.79003	82	
356.50197	80	
356.71280	70	
357.21647	70	
358.42405	88	
359.71777	72	
360.03442	84	
364.09058	88	
END IONS

###FS:    #m/z: 507.84353 #charge 1+
###MS: 166
###MSMS: 169
BEGIN IONS
TITLE=Cmpd 126, +MS2(507.8435), 28.2-35.2eV, 3.7min #169
RTINSECONDS=217.541
SCANS=166,169
PEPMASS=507.84353	67684
CHARGE=1+
138.37059	118	
196.01356	96	
232.89588	178	
256.88163	100	
262.13469	138	
269.92426	100	
272.85672	132	
281.10690	96	
285.10608	132	1+
285.85200	104	
286.50617	92	
287.85074	322	1+
289.88618	144	
290.13308	120	
290.88021	174	
291.86337	200	
293.87589	384	
293.94248	106	
294.87491	312	
300.15815	92	
300.86133	92	
301.57210	94	
302.87951	118	
303.86958	156	
305.86186	456	
305.88849	94	
306.88577	94	
307.88969	396	1+
308.13810	342	
308.84389	116	
308.87045	668	1+
309.15360	538	1+
309.88895	276	
309.99237	108	
311.88200	1348	1+
311.91799	214	1+
311.97708	102	
312.05937	124	
314.86990	346	1+
315.81157	92	
315.85574	110	
316.89341	114	
323.87070	96	
325.61069	100	
325.90128	244	
326.88093	592	
327.89111	350	
328.87886	136	
329.88193	140	
330.87831	92	
330.95560	156	
331.40828	108	
332.87219	476	1+
332.92753	104	
333.17035	118	
333.75657	98	
336.80219	128	
336.94168	256	1+
337.87798	284	
338.74295	106	
342.87491	104	
345.90669	262	1+
346.07495	114	
347.77571	462	1+
348.04853	144	
348.17070	140	
348.79305	112	
348.89016	268	1+
349.75839	176	
349.93886	106	
350.82350	98	
350.91565	118	
351.80658	138	
351.84919	92	
351.90632	144	1+
352.60824	130	
353.42758	108	
353.78546	118	
353.88307	100	
354.79045	130	
355.88808	188	
358.76687	128	
360.04416	94	
362.04348	94	
363.80621	146	
365.78739	106	
366.18522	108	
366.74213	148	
366.83790	136	
367.70744	108	
368.82632	362	1+
371.80026	144	
372.77944	100	
374.39428	94	
374.81002	100	
374.86980	132	
374.93182	100	
376.22027	134	
380.72185	168	
383.73904	142	1+
384.84948	732	1+
385.78556	124	
387.15785	104	
387.84302	434	1+
388.72996	146	
388.79194	152	
389.19587	96	
389.80159	90	
390.80975	138	
390.83990	210	
391.84348	424	1+
391.90489	152	
392.82407	252	1+
393.74242	214	1+
397.77342	102	
398.36615	98	
398.72725	190	
399.73359	144	
402.87247	522	1+
403.87413	454	1+
405.76231	128	
405.86884	292	1+
406.75443	124	
407.73641	178	
407.77869	108	
407.86266	866	1+
408.74954	170	
408.85265	486	1+
408.86194	460	1+
409.14646	92	
409.43392	92	
409.72720	156	
409.79040	182	1+
410.08693	146	
410.74620	96	
411.05162	150	
412.83110	148	
413.74574	304	1+
413.84736	94	
413.87124	104	
417.25775	94	
417.31757	94	
421.77924	102	
421.81416	126	
421.88578	114	
422.35493	94	
422.86809	100	
423.76780	546	1+
423.86728	160	
424.86723	218	
425.75386	142	
425.86397	144	
426.73885	260	
426.86216	496	1+
427.73635	212	
427.81828	126	
428.74475	350	1+
428.77262	248	
428.86063	312	1+
429.69782	124	
429.73146	94	
429.84533	166	
431.86620	306	1+
432.24462	184	
433.84702	216	1+
439.89318	112	
440.77882	258	1+
440.83525	96	
443.76420	186	
444.77028	144	
444.87019	748	1+
445.73760	104	
446.78263	224	1+
446.88529	108	
447.72490	130	
448.71301	158	
449.87662	298	1+
450.74504	102	
450.91193	224	1+
451.76874	92	
452.24447	92	
452.75101	252	1+
457.89784	108	
462.88281	300	
465.89322	190	1+
467.88672	404	
468.88385	190	
474.78077	128	
475.28184	100	
485.89892	164	
489.81506	122	
504.80988	100	
END IONS

###FS:    #m/z: 322.92916 #charge 1+
###MS: 170
###MSMS: 171
BEGIN IONS
TITLE=Cmpd 127, +MS2(322.9292), 28.0-35.0eV, 3.7min #171
RTINSECONDS=221.195
SCANS=170-171
PEPMASS=322.92916	1144712
CHARGE=1+
80.71446	62	
190.93105	78	
193.02532	78	
194.43527	72	
195.87426	60	
195.89344	72	
196.88478	74	
198.06142	82	
198.83993	64	
201.02928	64	
205.95290	122	
206.86877	78	
207.87992	80	
209.08394	60	
209.91398	74	
209.99425	48	
212.89186	46	
217.18819	62	
218.85421	84	
219.05242	66	
219.88187	70	
220.87338	78	
221.88586	72	
222.87270	48	
222.95253	100	
223.05972	46	
223.95670	224	
223.97392	60	
224.97855	66	
227.92724	60	
227.95712	76	
230.84011	62	
230.90851	56	
231.83706	58	
232.92631	48	
233.54168	78	
236.03050	66	
238.83106	86	
238.93543	78	
239.07421	100	
240.07760	82	
240.26759	50	
240.81748	206	1+
240.84053	100	
240.94021	1612	
241.93862	5448	1+
241.96409	112	
242.94086	3566	1+
243.84196	64	
244.81900	66	
244.84048	70	
244.93894	902	1+
245.13630	82	
245.79014	60	
245.83262	76	
246.38745	52	
246.84828	72	
246.86564	66	
246.97557	108	
247.93761	76	
247.98203	56	
248.86064	46	
250.94206	100	
251.07013	140	
252.99007	78	
253.91477	76	
254.86660	102	
254.91939	78	
255.10393	96	
255.92731	52	
257.06499	92	
258.83356	120	
258.97019	56	
260.83775	58	
261.12861	72	
261.82766	58	
262.96924	78	
263.84593	56	
263.97566	74	
264.06744	72	
264.87415	58	
266.84791	122	
267.10336	78	
267.93258	74	
268.11546	64	
269.95267	78	
271.84401	46	
272.06687	66	
272.12776	60	
272.84306	82	
273.11057	70	
275.81220	60	
275.91639	64	
275.96116	56	
276.83724	62	
278.92916	64	
279.09015	1136	1+
279.90999	124	
279.95945	80	
280.83730	80	
280.92394	66	
281.10469	84	
282.27539	72	
283.06455	140	
283.67385	122	
283.96373	68	
284.29492	300	
284.41893	172	
284.92622	46	
285.85353	52	
286.15893	88	
287.80430	46	
289.04927	94	
289.87634	60	
290.78272	50	
290.85383	48	
291.09689	76	
292.08396	66	
292.16078	66	
293.37018	84	
293.80138	52	
293.84782	86	
294.85462	78	
295.89054	58	
298.82963	60	
298.91434	70	
299.78369	54	
299.86651	96	
300.14966	70	
300.92010	86	
302.88477	68	
303.82160	74	
305.80460	130	
305.87343	50	
307.80315	86	
307.89327	60	
309.03178	72	
309.10966	56	
309.16611	66	
311.85748	62	
312.79722	64	
312.82359	58	
314.86159	72	
315.83835	70	
316.79731	50	
319.86176	64	
320.15642	80	
320.42872	90	
320.81598	56	
321.28757	46	
321.94517	78	
322.77397	86	
323.79178	54	
324.90543	60	
325.90501	180	1+
327.02129	90	
END IONS

###FS:    #m/z: 363.95530 #charge 1+
###MS: 170
###MSMS: 172
BEGIN IONS
TITLE=Cmpd 128, +MS2(363.9553), 28.0-35.0eV, 3.7min #172
RTINSECONDS=221.967
SCANS=170,172
PEPMASS=363.95530	184152
CHARGE=1+
50.27431	64	
80.94498	66	
91.70303	90	
165.40179	86	
172.25402	96	
189.86268	68	
189.87723	74	
191.85773	108	
194.85349	70	
194.89301	112	
199.89396	96	
209.94292	640	1+
210.88636	138	
211.88505	164	
211.94508	70	
212.07378	68	
212.87881	1078	
213.99162	78	
214.41372	68	
214.89248	84	
216.02250	66	
216.88424	68	
222.95570	132	
222.97171	66	
223.95296	70	
224.88844	68	
224.94818	662	1+
225.04461	78	
225.11657	90	
225.83190	72	
226.89094	146	
226.94637	3022	1+
227.93024	144	
228.10180	74	
228.94086	3292	1+
229.89847	82	
230.78569	76	
230.84654	128	
230.88934	1206	1+
230.91490	76	
231.93987	64	
232.88203	176	
234.87616	70	
235.11295	88	
235.87987	70	
236.84919	86	
238.89165	88	
240.93783	812	1+
241.59086	78	
241.95875	78	
242.90319	134	
243.14928	66	
243.84214	70	
243.89951	78	
243.93538	204	
244.81513	66	
244.95595	1860	1+
245.44008	78	
245.83733	118	
245.93970	102	
246.90757	72	
246.95210	2086	1+
247.80028	156	1+
248.89862	328	1+
250.90010	86	
250.97067	66	
251.92688	68	
252.07117	74	
252.88846	66	
256.93488	68	
257.04926	100	
258.84573	78	
258.94854	68	
258.97411	94	
259.31607	68	
260.83627	188	
260.88071	66	
260.90052	74	
260.96721	98	
261.03516	72	
261.83443	72	
261.95852	82	
263.96458	192	1+
264.01967	72	
264.81844	148	
264.86026	72	
266.81197	262	
267.97204	254	
268.81277	120	
268.83998	68	
268.96295	474	1+
269.07745	200	
269.96741	400	1+
270.79834	74	
271.47949	78	
271.89446	66	
272.84567	102	
272.98303	82	
274.39468	90	
274.81268	114	
275.13562	72	
275.40449	98	
275.81839	76	
275.85724	82	
276.79979	206	1+
276.85111	66	
277.08621	64	
278.09679	66	
278.43106	96	
279.10137	242	1+
279.79132	564	1+
279.86464	86	
280.79012	560	1+
281.91858	86	
282.31887	100	
283.06407	76	
283.09528	84	
283.85267	68	
284.07294	104	
284.77501	96	
285.03030	68	
287.81267	68	
287.99187	76	
288.06055	70	
288.81999	66	
289.07865	88	
289.88536	172	
293.88136	70	
294.83566	82	
296.80378	84	
298.80157	972	1+
299.80422	546	1+
300.06367	76	
300.78822	66	
301.80659	106	
301.85812	644	1+
305.35441	68	
305.89505	68	
305.95051	80	
306.88564	68	
307.14191	64	
310.20712	66	
310.87115	114	
315.57217	116	
315.76898	84	
316.34722	104	
316.80977	236	
316.94754	68	
318.82864	72	
319.82113	110	
319.93874	74	
320.83121	66	
320.94565	66	
321.81514	76	
321.88477	92	
322.92862	76	
324.88192	80	
326.87536	240	1+
331.85085	80	
334.88175	84	
336.94046	228	1+
338.88458	92	
339.78710	72	
340.93827	196	
341.94281	78	
343.11555	72	
348.22732	72	
349.14202	72	
355.39919	82	
358.18722	68	
363.84493	68	
369.08912	70	
END IONS

###FS:    #m/z: 507.84297 #charge 1+
###MS: 170
###MSMS: 173
BEGIN IONS
TITLE=Cmpd 129, +MS2(507.8430), 28.2-35.2eV, 3.8min #173
RTINSECONDS=222.738
SCANS=170,173
PEPMASS=507.84297	72820
CHARGE=1+
213.51951	92	
224.97933	96	
232.89512	284	
238.06375	94	
252.90609	122	
256.39573	104	
260.11561	102	
261.91293	118	
263.13394	100	
267.78079	158	
269.88582	108	
271.11544	102	
271.40506	98	
271.92224	146	
274.50055	98	
276.06988	98	
278.83143	128	
279.10166	114	
285.85769	98	
287.85215	206	
289.87978	582	1+
290.86229	166	
291.88688	98	
293.87255	240	
294.87656	146	
296.88640	124	
299.38004	100	
302.90643	100	
302.94546	114	
303.86666	158	
304.80186	112	
305.85996	314	
306.90407	140	
307.85360	122	
307.88819	408	
308.14067	298	1+
308.87347	378	
309.88374	170	
310.15506	180	
311.14708	108	
311.88115	1562	1+
312.79357	92	
314.86156	544	1+
317.77568	116	
321.86096	156	1+
321.88552	144	
326.88982	428	1+
327.80805	138	
327.88008	110	
327.89625	252	1+
328.37053	94	
328.82048	108	
328.87474	106	
331.77039	118	
332.90508	104	
333.17495	160	
334.78477	124	
334.89964	100	
336.82159	92	
336.85163	92	
338.88111	164	
346.79433	94	
347.77314	180	
347.92574	96	
348.05227	92	
348.77062	132	
349.90641	200	1+
350.74986	94	
350.76569	94	
350.81708	134	
351.17852	106	
353.78280	120	
353.85945	196	
355.88438	204	
356.47638	104	
356.77524	132	
358.87328	92	
359.82055	120	
359.90338	102	
363.10257	92	
365.78619	230	1+
366.19051	128	
366.73914	138	
366.83834	170	
367.03470	100	
367.70344	138	
367.81305	184	1+
367.90792	106	
369.78981	136	
370.78084	126	
370.83834	222	1+
370.88619	102	
371.76418	98	
371.79919	104	
372.79612	118	
373.74016	120	
373.89637	104	
375.73633	174	
375.89253	116	
378.62343	102	
380.71437	210	1+
382.80918	106	
383.78136	112	
385.77460	220	1+
385.80733	120	
385.84724	118	
386.75615	132	
387.78387	100	
387.84922	92	
389.19958	160	
389.73524	148	
390.75027	106	
390.83549	268	
391.40957	106	
391.84452	126	
392.82430	262	
392.85865	100	
395.88007	152	
398.72615	444	1+
398.87791	142	
399.85205	152	
401.86129	96	
402.86573	600	1+
403.81873	128	
403.87468	504	1+
405.75860	468	1+
405.85653	210	
405.87990	98	
406.84714	102	
407.67169	98	
407.78905	156	
407.86159	1280	1+
408.73335	440	1+
410.86007	132	
411.76532	144	
411.85879	210	1+
412.83314	140	
413.72526	96	
413.79476	160	
421.78153	132	
421.82671	120	1+
421.88263	158	
422.14024	106	
422.87754	128	
423.77308	458	1+
423.86635	268	1+
425.31736	160	
425.75491	668	1+
426.86016	422	1+
427.73124	250	
427.76086	456	1+
428.08636	108	
428.70044	100	
428.74055	130	
428.84739	264	
428.88098	140	
429.74076	316	1+
429.82992	118	
430.74710	232	1+
431.86805	286	
431.98600	94	
432.76836	144	
432.85625	394	1+
438.10699	98	
439.88847	224	
442.76234	270	1+
444.87184	922	1+
445.75171	110	
446.78649	144	
448.76269	140	
448.78499	94	
449.87889	348	1+
450.68149	132	
450.77188	176	
450.86279	156	1+
452.77025	104	
456.74951	122	
462.88117	252	1+
467.88381	516	1+
468.88573	320	1+
482.93413	102	
483.30664	106	
485.89790	100	
486.89918	106	
491.84916	106	
495.46781	92	
END IONS

###FS:    #m/z: 340.93979 #charge 1+
###MS: 174
###MSMS: 175
BEGIN IONS
TITLE=Cmpd 130, +MS2(340.9398), 28.0-35.0eV, 3.8min #175
RTINSECONDS=226.392
SCANS=174-175
PEPMASS=340.93979	444788
CHARGE=1+
190.93009	184	
192.92539	190	
203.95287	68	
210.93781	136	
211.94508	78	
212.86521	66	
212.88348	246	1+
213.93921	364	
214.87495	66	
215.89074	110	
215.93600	110	
216.89417	162	
216.93480	64	
219.84368	76	
220.87548	82	
222.95339	70	
223.89124	86	
223.96510	90	
224.86062	70	
226.89777	92	
227.10170	80	
227.95360	70	
228.10744	88	
228.84553	150	
228.89057	72	
228.94548	120	
230.84536	96	
230.88958	180	
230.94071	72	
230.95724	78	
231.88590	98	
231.94970	586	
233.82684	68	
233.89898	96	
233.94848	198	
235.03395	80	
236.85018	68	
236.89920	76	
237.05927	128	
237.85092	94	
238.06119	72	
238.85585	80	
239.84463	190	
240.22554	84	
240.84075	142	
241.81562	64	
241.84230	570	1+
244.83057	138	
244.90563	76	
246.97543	72	
247.85056	84	
247.98030	164	1+
248.91515	70	
249.40906	88	
249.95659	298	1+
250.64817	78	
252.10830	66	
252.94722	70	
253.40612	80	
253.85980	72	
254.96556	178	
255.86945	92	
255.97144	68	
256.97053	172	
257.85787	134	
258.84809	332	
259.85314	276	
259.93172	82	
260.83373	428	1+
261.97264	64	
262.85967	76	
262.96131	74	
262.98526	84	
263.88986	84	
264.58653	64	
267.81782	70	
268.12964	80	
268.17201	66	
268.84402	128	
268.97315	62	
269.79282	84	
269.80902	80	
269.86373	66	
270.82776	86	
271.84577	130	
272.44134	182	
272.92430	70	
272.97290	92	
273.66741	70	
273.91556	88	
274.86384	142	
274.88154	146	
274.97466	76	
275.85133	68	
275.86431	84	
275.89004	68	
275.94762	72	
276.39998	100	
276.85665	224	
276.87438	168	
276.90395	182	1+
277.00858	76	
277.85670	206	
278.84712	572	1+
278.87057	138	
279.00050	102	
279.87915	84	
279.96564	116	
281.17111	70	
281.53349	64	
282.86146	288	1+
284.87732	156	
285.85348	92	
288.20446	72	
288.84052	78	
289.11592	66	
289.78264	70	
290.80328	102	
290.87449	72	
292.43468	80	
292.81917	64	
294.09420	76	
294.67346	76	
295.11369	100	
297.86039	78	
297.87695	94	
297.89659	72	
298.42453	80	
298.91454	76	
299.23536	72	
299.87455	104	
299.98548	68	
300.80916	64	
300.84988	76	
300.88154	72	
301.26080	86	
301.88434	98	
302.78212	72	
302.94106	106	
305.86912	72	
306.77189	70	
307.79824	116	
308.88964	84	
309.85905	90	
311.66875	68	
311.72724	82	
313.96873	112	
314.81997	74	
320.89385	140	
320.91495	68	
324.89988	66	
326.13382	82	
329.87487	78	
330.81584	72	
339.92965	92	
340.91507	76	
341.80697	66	
345.77032	66	
END IONS

###FS:    #m/z: 507.84339 #charge 1+
###MS: 174
###MSMS: 176
BEGIN IONS
TITLE=Cmpd 131, +MS2(507.8434), 28.2-35.2eV, 3.8min #176
RTINSECONDS=227.164
SCANS=174,176
PEPMASS=507.84339	65674
CHARGE=1+
196.01467	136	
224.97656	90	
229.94614	110	
234.13851	110	
248.04010	130	
256.08434	116	
260.88232	206	1+
262.13666	408	1+
264.41284	92	
266.16863	90	
270.80769	170	
271.84570	126	1+
276.97164	98	
282.95239	90	
283.98078	106	
286.88224	112	
287.85430	536	1+
290.86490	124	
290.88566	102	
291.86548	118	
291.94564	92	
293.09457	102	
293.87511	288	
294.87643	160	
298.11580	114	
300.75595	92	
301.84835	364	1+
301.88341	122	
302.43865	90	
303.86924	238	1+
305.86188	640	
305.96351	92	
307.09465	92	
307.13647	282	1+
307.88937	474	1+
308.87156	330	
309.36655	218	1+
309.88842	154	
310.15549	480	1+
311.88354	1310	1+
312.34640	204	1+
313.92316	124	
314.86266	444	1+
316.93470	96	
317.93247	92	
318.79569	102	
321.82478	98	
321.85270	98	
323.87565	388	1+
325.85049	136	
325.86540	94	
325.90066	130	
326.82298	122	
326.88226	692	1+
327.81092	100	
328.86537	98	
328.87849	304	1+
328.90154	134	
331.75764	92	
332.91206	92	
332.95126	124	
333.17349	186	
333.75397	114	
336.33679	96	
336.78543	92	
337.88720	176	
338.86296	100	
338.88115	186	1+
346.77708	116	
346.87543	126	
348.17316	150	1+
348.77595	130	
349.89501	90	
350.76365	140	
350.89478	92	
351.78206	286	1+
352.91283	116	
355.83304	164	
355.89316	110	
357.84912	112	
360.80011	98	
361.03942	92	
364.72548	138	
365.94298	142	
366.77310	212	1+
366.84255	306	1+
367.05806	88	
371.02305	138	
371.80314	148	
372.04857	118	
372.78887	136	
373.74594	102	
374.37303	92	
374.83390	94	
375.77503	120	
376.21132	100	
380.71467	226	
381.71960	184	
381.83732	106	
382.72275	152	
382.85944	134	
382.88079	92	
383.71322	96	
383.77827	138	
383.87713	114	
384.85072	626	1+
385.83091	268	1+
387.85716	162	
389.73900	246	1+
389.84184	104	
391.83966	330	1+
392.74469	212	
392.80127	118	
392.86242	90	
393.78306	216	1+
394.69628	96	
395.06223	122	
395.75061	92	
398.73374	106	
399.75682	90	
402.86415	110	
403.86894	154	
404.85254	116	
405.20365	92	
405.76442	288	1+
405.86473	106	
405.90575	102	
406.77849	378	1+
406.84829	108	
407.74042	268	1+
407.86796	324	
408.85109	820	1+
409.72018	286	1+
409.74726	258	1+
410.07849	136	1+
410.77273	388	1+
410.81549	98	
410.83459	492	
410.87469	96	
410.97098	94	
411.72828	108	
411.87346	128	
412.73088	114	
412.82759	94	
414.84846	140	
415.70899	88	
417.81936	90	
417.85786	134	
420.74810	174	1+
420.88655	176	
421.72572	124	
421.77892	92	
422.88333	132	
423.77114	356	
423.86542	318	1+
424.77694	508	
425.75288	626	
426.75772	378	
426.85422	500	1+
427.73262	310	
427.77650	186	
428.74556	212	
428.88067	304	1+
429.74360	180	
430.69860	100	
430.72100	90	
430.74940	164	
432.24056	286	1+
433.72852	120	
439.88908	152	
441.79905	122	
441.88670	124	
444.08292	110	
444.76991	98	
444.86993	494	1+
445.75021	128	
445.87133	328	1+
446.74255	144	
446.78996	92	
447.70814	118	
447.73511	106	
449.87371	336	
450.76225	106	
452.93457	94	
457.89872	256	1+
462.88197	90	
463.67400	100	
465.17664	96	
465.71888	242	
467.88618	472	1+
468.21858	92	
468.91847	108	
485.89986	272	1+
504.21421	102	
END IONS

###FS:    #m/z: 336.94490 #charge 1+
###MS: 174
###MSMS: 177
BEGIN IONS
TITLE=Cmpd 132, +MS2(336.9449), 28.0-35.0eV, 3.8min #177
RTINSECONDS=227.937
SCANS=174,177
PEPMASS=336.94490	36800
CHARGE=1+
168.77197	56	
182.86563	50	
196.88619	48	
198.88145	78	
201.95289	72	
202.88897	50	
205.95039	124	
208.89568	48	
208.95089	96	
209.94056	50	
210.88260	70	
211.94293	1184	1+
212.87805	568	1+
213.93690	494	1+
215.88875	246	
215.93292	132	
218.83362	128	
218.88332	66	
220.03125	72	
222.83227	92	
224.84378	100	
224.97564	140	
227.83685	60	
228.84602	68	
229.95518	1060	1+
230.84704	58	
230.89095	632	1+
231.81493	50	
231.90887	48	
231.94958	528	1+
232.83087	60	
233.43072	70	
233.87026	86	
233.89337	276	1+
233.94567	124	
233.96216	52	
234.82862	54	
235.82888	50	
235.84608	76	
238.84408	100	
239.16118	72	
239.78639	48	
240.83439	142	
240.95955	62	
241.83931	564	1+
242.89013	78	
242.93798	64	
243.07198	78	
243.39358	76	
243.83077	60	
244.42352	78	
245.79823	62	
245.90576	72	
245.96753	66	
246.84050	66	
246.97365	56	
247.96477	446	1+
248.90212	216	
249.83404	56	
249.96225	64	
250.83006	102	
250.89882	64	
250.95248	82	
251.06008	56	
251.15356	96	
251.82724	310	1+
252.92589	78	
252.96994	576	
253.90109	54	
254.07545	60	
254.96504	326	
255.07292	58	
255.97138	154	
256.11090	90	
256.86608	74	
256.89365	62	
257.40345	118	
257.79573	70	
257.85716	56	
258.84365	80	
258.86540	52	
259.85420	348	1+
259.93535	66	
259.95577	48	
261.43418	92	
262.47150	70	
262.83903	132	
263.83830	72	
264.86894	184	
264.96402	100	
265.15642	86	
265.62219	66	
265.90251	72	
266.95282	70	
267.06905	90	
267.84420	84	
268.84261	218	
269.83980	284	1+
271.10143	58	
271.52431	102	
272.85102	52	
273.90107	84	
274.87444	104	
274.89938	74	
275.85931	104	
275.88562	88	
276.06097	54	
276.13000	78	
276.86044	486	1+
277.84230	72	
277.96781	50	
278.83712	108	
279.83184	148	
279.85750	248	1+
280.89314	62	
280.94034	84	
281.04504	62	
284.79166	54	
284.98880	60	
285.84768	362	1+
286.84974	240	1+
286.87142	68	
288.80080	86	
288.85144	270	1+
289.09538	62	
289.88274	66	
290.89737	52	
291.80301	64	
291.88259	102	
292.10118	48	
292.40330	100	
293.10729	298	1+
293.22320	70	
293.85416	68	
294.00980	62	
294.12755	102	
294.14638	58	
294.86721	68	
294.89036	92	
295.85274	70	
295.87691	216	1+
297.89006	150	
298.42015	80	
299.42424	82	
299.98159	66	
301.88104	50	
302.85068	76	
304.89720	72	
305.86294	60	
308.86477	148	
308.96296	86	
310.84330	60	
310.86297	52	
311.88560	76	
323.77661	64	
324.42187	74	
324.89507	72	
325.47982	74	
326.12919	98	
326.67282	58	
329.78280	74	
329.88286	48	
330.75614	72	
332.88748	86	
333.76602	68	
333.92303	92	
334.79656	64	
336.17572	64	
338.42161	88	
END IONS

###FS:    #m/z: 340.93962 #charge 1+
###MS: 178
###MSMS: 179
BEGIN IONS
TITLE=Cmpd 133, +MS2(340.9396), 28.0-35.0eV, 3.9min #179
RTINSECONDS=231.623
SCANS=178-179
PEPMASS=340.93962	455662
CHARGE=1+
190.94680	150	
191.94533	68	
197.88198	66	
203.94207	64	
208.88346	94	
208.94178	64	
208.95442	96	
209.95829	62	
210.11844	76	
211.99321	78	
212.87926	94	
212.89769	62	
213.08543	98	
213.93898	432	
214.89079	140	
215.88555	184	
215.93703	230	
218.89821	62	
219.89109	74	
221.94411	86	
222.84693	72	
223.93354	70	
223.95174	82	
224.83858	134	
225.86274	66	
225.88024	62	
225.95206	72	
225.97787	66	
226.88585	72	
226.95154	68	
228.94615	64	
230.84825	102	
230.88832	270	1+
231.12912	66	
231.95032	540	1+
232.92848	68	
233.00529	70	
233.94124	232	
234.01624	68	
236.85680	94	
237.11860	74	
237.90152	82	
237.98894	66	
238.91259	78	
239.04742	66	
239.82825	72	
239.85447	66	
240.83371	120	
240.84696	126	
240.88481	86	
241.84485	326	
242.84255	160	
242.96320	72	
243.83803	120	
244.82510	78	
244.99201	62	
246.97628	76	
249.89804	78	
250.94939	72	
251.03882	72	
251.09904	82	
251.90748	76	
251.95993	62	
252.97054	68	
253.06817	72	
253.85390	72	
254.96342	284	
255.90845	74	
256.84997	76	
256.86902	148	
257.08077	76	
257.83734	66	
257.86571	70	
258.84307	282	
258.88982	234	1+
259.85473	262	
259.95978	82	
260.83143	162	
261.84154	114	
261.91675	70	
261.93286	80	
262.85468	74	
262.96120	72	
263.89384	66	
263.93214	76	
264.92415	70	
265.13412	76	
265.86841	80	
266.86038	146	
267.13107	68	
267.84405	84	
267.85787	62	
268.13564	80	
268.84006	208	
272.97808	66	
274.01867	92	
274.85399	136	
274.87512	128	
274.90121	134	
275.00959	70	
275.35773	92	
275.85561	72	
275.87360	98	
275.90018	68	
275.94723	70	
276.42839	78	
276.85487	490	
277.86301	348	
277.89987	226	1+
277.98228	78	
278.84364	486	1+
279.85996	98	
279.93291	84	
280.25940	66	
280.85035	122	
281.06380	78	
281.84662	70	
281.88928	64	
281.90302	70	
281.92672	94	
282.93204	94	
283.83528	76	
285.10683	80	
286.85934	84	
287.81661	66	
290.79291	74	
292.80240	70	
293.85514	156	
294.07935	74	
294.80859	92	
295.84980	304	1+
295.87815	66	
296.81862	76	
296.85266	246	1+
299.41786	80	
299.87574	160	
300.87492	136	
300.96460	84	
301.27571	72	
301.86286	126	
302.93602	66	
304.16648	100	
305.83129	136	
306.57169	76	
306.88332	66	
315.44794	74	
319.00600	66	
319.86834	84	
321.57917	92	
326.16594	90	
328.89375	82	
329.72246	66	
334.60120	82	
336.01529	84	
337.87735	80	
340.35539	70	
345.95328	66	
END IONS

###FS:    #m/z: 336.94452 #charge 1+
###MS: 178
###MSMS: 180
BEGIN IONS
TITLE=Cmpd 134, +MS2(336.9445), 28.0-35.0eV, 3.9min #180
RTINSECONDS=232.395
SCANS=178,180
PEPMASS=336.94452	37502
CHARGE=1+
46.10426	78	
182.86851	62	
184.43623	100	
195.08484	102	
196.89110	150	
201.96705	66	
203.96502	90	
210.88845	64	
211.94428	1066	
212.87558	242	1+
213.93962	352	
214.92297	58	
215.88627	200	1+
220.84807	76	
220.87542	76	
222.95149	92	
223.83601	200	1+
223.93876	54	
223.95941	86	
226.94457	76	
228.84698	78	
228.89271	152	
229.84301	64	
229.95412	1576	1+
230.88845	414	1+
231.14566	64	
231.94969	396	
232.82359	72	
233.89817	72	
233.94690	62	
234.02973	58	
234.95311	56	
235.95529	104	
236.90323	74	
238.88313	54	
239.03787	66	
239.92416	82	
239.94635	66	
240.83605	332	1+
240.90035	80	
241.86742	88	
242.07945	92	
242.98995	72	
243.89185	84	
247.06047	64	
247.96606	318	
248.90130	134	
249.95837	68	
250.96120	56	
250.98429	140	
252.97075	508	
253.83051	54	
253.90480	74	
254.96731	344	
255.07262	92	
255.85603	174	1+
255.90464	72	
256.07764	72	
256.91326	148	
257.24383	64	
257.84951	64	
257.88835	84	
257.96188	62	
257.98297	88	
258.84504	358	
259.83448	70	
259.86016	64	
260.82981	96	
260.85717	90	
260.95391	60	
262.83563	58	
262.87733	86	
264.83213	84	
265.05794	64	
265.08598	58	
266.87467	68	
266.97086	72	
267.10294	66	
267.83764	184	
267.86011	88	
267.87633	76	
268.83878	600	1+
269.97241	98	
270.83673	74	
271.85435	72	
271.87445	54	
272.91540	168	
273.84398	92	
273.85879	94	
274.13866	76	
274.57574	72	
274.63904	78	
274.85876	58	
274.88128	152	
275.84082	64	
275.85914	136	
275.94104	72	
276.16729	54	
276.85903	674	1+
278.83331	164	
278.87568	72	
279.83874	82	
280.91538	72	
281.81549	72	
281.85709	60	
281.87943	86	
282.78744	94	
282.83825	58	
283.10525	60	
283.78787	70	
283.87473	70	
285.85263	180	
285.93037	112	
286.84917	212	
287.85396	210	
288.79296	56	
290.86406	76	
291.85136	66	
292.85930	86	
292.88745	142	1+
293.10876	114	
293.81807	86	
293.86468	70	
294.10746	62	
294.86747	312	1+
295.02139	74	
295.14135	76	
295.97119	70	
297.13832	80	
298.40565	80	
298.88513	76	
299.86592	88	
301.87920	62	
302.82518	74	
303.11360	66	
303.72951	56	
304.02695	54	
304.26931	98	
305.85101	112	
308.87520	66	
308.92411	70	
310.88480	100	
311.95741	90	
314.93757	90	
317.86891	70	
323.88443	66	
325.76559	68	
326.89856	64	
328.68217	108	
328.88322	66	
331.70530	62	
332.85784	68	
333.86468	74	
334.05326	60	
334.15875	54	
335.29113	88	
337.08084	68	
337.79154	60	
338.17060	78	
340.22827	66	
340.92885	86	
END IONS

###FS:    #m/z: 359.96023 #charge 1+
###MS: 178
###MSMS: 181
BEGIN IONS
TITLE=Cmpd 135, +MS2(359.9602), 28.0-35.0eV, 3.9min #181
RTINSECONDS=233.167
SCANS=178,181
PEPMASS=359.96023	28622
CHARGE=1+
183.93127	68	
184.87022	66	
198.04939	84	
200.02592	66	
200.94241	94	
205.94937	68	
206.86157	72	
208.92930	64	
209.94408	432	
210.88639	74	
214.87453	82	
216.06039	64	
218.82159	64	
222.95134	334	1+
223.05053	86	
224.94754	534	1+
226.94602	2232	1+
226.97102	220	
227.86107	70	
228.44883	76	
228.86107	90	
228.89231	96	
228.94164	1542	
230.54502	72	
231.88024	68	
232.89459	82	
232.95651	72	
233.95572	148	
235.12424	74	
236.88720	72	
238.93581	64	
240.12956	66	
240.80700	76	
240.82044	66	
240.90386	74	
240.93800	204	
240.95755	256	1+
241.93979	208	
242.01853	68	
242.90347	66	
243.07210	70	
243.89923	92	
244.86556	66	
244.95534	968	1+
246.95275	942	1+
248.80546	88	
250.84026	66	
250.89882	64	
250.94612	192	
251.09123	68	
251.83514	80	
252.10415	156	
252.13529	102	
252.87101	86	
253.12883	102	
253.89894	84	
254.62523	76	
256.84823	72	
256.91910	86	
257.15705	246	
257.84713	72	
257.86090	76	
258.83329	82	
259.09275	88	
259.77703	72	
260.82704	64	
260.96765	194	
261.93668	78	
261.95045	94	
263.97776	76	
264.82226	68	
264.83806	78	
265.04999	74	
266.15655	84	
266.81205	376	1+
267.97612	274	
268.84391	74	
268.90042	66	
268.96155	80	
269.97054	76	
270.80019	72	
272.87147	88	
273.84780	68	
273.96358	72	
274.88533	72	
275.11948	68	
275.84655	106	
275.91226	76	
276.81396	70	
276.85123	68	
276.96995	80	
277.11278	78	
277.31087	76	
277.80952	268	1+
279.10092	70	
280.79184	234	
280.83993	74	
281.79476	138	
281.85847	88	
281.89819	82	
281.92084	84	
282.08769	86	
282.78937	84	
282.88208	66	
282.93193	74	
283.76937	64	
283.98613	78	
284.01288	92	
284.82705	64	
286.81763	74	
286.86142	66	
286.92593	64	
287.05507	64	
290.13822	70	
290.34945	78	
290.61509	82	
291.89734	64	
292.86132	76	
293.85594	92	
294.86098	126	
294.95574	66	
296.80636	166	
297.80552	114	
298.80355	1102	1+
299.84307	68	
299.86206	72	
299.91386	84	
300.79799	116	
301.90084	80	
302.80808	84	
303.81013	64	
304.81412	88	
305.02152	78	
305.81969	78	
307.00190	68	
308.38919	72	
309.81387	66	
313.37295	80	
313.76434	72	
313.94068	68	
314.86589	70	
316.81299	278	1+
318.94309	80	
320.95668	80	
323.01609	126	
323.82061	72	
325.04359	72	
328.88670	92	
329.35066	70	
331.84178	72	
333.80912	66	
335.62164	98	
336.94281	160	
338.94547	78	
341.89522	86	
342.04743	74	
342.31762	68	
354.21277	72	
358.77723	64	
361.76298	90	
END IONS

###FS:    #m/z: 322.92911 #charge 1+
###MS: 182
###MSMS: 183
BEGIN IONS
TITLE=Cmpd 136, +MS2(322.9291), 28.0-35.0eV, 4.0min #183
RTINSECONDS=236.843
SCANS=182-183
PEPMASS=322.92911	1118198
CHARGE=1+
162.21930	44	
189.92443	80	
194.03329	82	
198.84334	56	
201.04866	88	
202.04553	58	
205.94870	130	
206.83672	70	
208.98808	82	
209.86587	66	
209.96549	76	
213.82821	56	
213.92606	144	
214.88507	76	
216.89226	36	
217.11943	60	
217.38395	78	
217.88186	60	
218.84738	56	
220.89276	144	
221.07081	72	
222.94977	86	
223.96924	92	
224.24979	58	
224.94908	90	
225.09455	64	
226.56896	78	
227.92946	64	
230.83446	44	
230.84886	194	
232.12310	76	
233.95457	60	
234.43370	92	
236.01125	122	
237.10713	80	
238.87865	88	
238.93648	156	
239.08740	72	
239.78818	52	
239.88175	44	
240.94097	1508	
240.96313	210	
241.93945	4978	1+
242.82871	60	
242.94199	3516	1+
243.82007	112	
243.88043	62	
244.82494	56	
244.91885	94	
244.93860	756	1+
244.96287	70	
244.99605	60	
246.85028	50	
246.95033	66	
246.97685	202	
247.41772	72	
247.69277	44	
248.10605	46	
248.84952	70	
248.86895	52	
249.06784	82	
251.15172	82	
251.87125	68	
253.00657	80	
253.07614	50	
253.83433	60	
255.09599	72	
256.85422	82	
257.04504	58	
257.79930	70	
258.15435	40	
258.40317	46	
258.80024	72	
258.83393	108	
258.85432	52	
259.89176	54	
260.82715	306	1+
261.06500	70	
263.19817	72	
265.25025	62	
266.41537	72	
266.86011	76	
268.17158	80	
268.95336	110	
269.80119	68	
270.87916	90	
271.86014	132	
272.01825	84	
272.82266	60	
272.86114	70	
273.79720	38	
274.79167	70	
274.80783	62	
275.89767	56	
277.19767	42	
277.92098	50	
278.84283	66	
279.09329	818	1+
279.97164	86	
281.18736	90	
281.80515	44	
281.99897	60	
282.80380	68	
283.04967	72	
284.28915	438	1+
284.88724	60	
285.84755	78	
286.06538	38	
286.81763	74	
286.92396	74	
288.88031	58	
289.87231	384	1+
290.78875	74	
290.96670	54	
291.80534	50	
292.87048	52	
293.17217	74	
293.88157	50	
295.87800	72	
296.85256	86	
297.19336	66	
297.38645	40	
298.13951	68	
299.78168	72	
299.87929	50	
301.86472	64	
301.87909	74	
302.25057	76	
302.82502	64	
302.94066	90	
304.79870	54	
305.87110	50	
305.96129	46	
306.88395	70	
307.79663	74	
307.88560	42	
310.03224	60	
310.30507	58	
310.81301	70	
310.96072	38	
315.08787	58	
317.14022	70	
320.15663	64	
321.14602	70	
321.81750	56	
322.75838	80	
323.23008	102	
323.25970	54	
323.88463	74	
324.20961	76	
325.04549	78	
325.32465	72	
325.81243	62	
325.89854	68	
326.83146	42	
326.90585	60	
327.12318	56	
END IONS

###FS:    #m/z: 340.93962 #charge 1+
###MS: 182
###MSMS: 184
BEGIN IONS
TITLE=Cmpd 137, +MS2(340.9396), 28.0-35.0eV, 4.0min #184
RTINSECONDS=237.616
SCANS=182,184
PEPMASS=340.93962	445942
CHARGE=1+
160.41497	72	
182.86714	66	
185.02047	74	
187.88912	70	
190.94476	88	
192.92500	60	
205.95109	74	
212.87682	174	
212.89894	86	
213.93890	864	1+
215.89106	62	
215.93644	340	
218.89083	70	
220.87598	168	
221.88040	92	
223.94632	68	
226.94794	96	
226.98111	74	
227.87555	72	
228.93591	70	
230.84330	66	
231.89034	94	
231.94965	412	
231.97263	74	
233.89741	96	
233.94636	254	
234.98841	60	
235.93109	70	
236.88403	60	
236.89922	94	
237.90764	64	
238.80065	84	
238.84239	82	
238.85964	80	
239.84547	124	
239.86645	64	
240.23347	82	
240.84092	60	
240.95146	94	
241.84476	178	
241.88855	72	
241.90593	62	
242.84482	158	
243.83235	112	
244.78629	68	
244.86538	68	
244.96501	68	
245.83644	60	
246.84209	66	
246.98167	70	
247.08770	70	
248.80060	74	
249.95965	72	
251.92868	82	
251.95934	200	
253.08961	78	
253.95009	80	
254.40222	92	
254.83144	64	
254.88700	62	
254.91364	72	
254.96515	270	
255.07273	68	
255.88353	68	
256.26216	72	
256.85616	80	
256.90690	78	
257.85173	116	
258.96417	72	
259.85163	336	
260.08763	58	
260.33377	92	
260.83952	128	
261.00744	62	
261.84303	162	
261.91887	74	
262.83018	78	
264.08957	76	
264.16905	88	
266.80657	66	
266.84533	92	
267.12929	78	
267.94883	82	
268.40509	82	
268.84180	324	
268.95652	70	
268.99902	70	
269.08135	64	
269.82356	72	
269.84113	138	
270.85054	64	
271.43322	84	
271.79133	62	
271.81342	60	
272.38918	72	
272.86546	72	
272.89177	62	
274.86162	248	1+
276.85901	156	
277.86363	184	
277.90334	96	
277.93499	90	
278.84526	802	1+
278.86223	100	
278.92497	74	
279.06830	70	
279.90287	138	
280.09295	104	
280.82080	64	
281.09858	76	
282.86775	114	
282.94219	82	
283.26850	88	
283.79381	62	
285.93655	106	
286.86589	68	
286.90532	68	
288.01911	60	
288.82402	74	
288.87195	60	
290.00811	88	
292.87164	68	
292.93898	60	
294.86723	228	1+
295.80402	60	
297.89443	74	
297.90948	74	
298.25262	76	
298.86865	394	1+
299.87164	284	1+
299.90297	72	
300.92231	110	
300.97526	64	
301.85461	142	
302.85088	74	
302.95533	74	
306.88612	72	
307.80042	68	
309.81600	72	
312.87311	80	
315.87756	82	
317.15124	78	
317.35272	64	
317.82050	84	
323.88529	74	
324.88885	66	
328.19020	140	
330.82053	72	
332.03862	74	
332.42570	64	
332.87155	70	
339.82814	86	
341.02415	76	
341.04680	72	
341.96774	66	
344.74852	80	
END IONS

###FS:    #m/z: 363.95542 #charge 1+
###MS: 182
###MSMS: 185
BEGIN IONS
TITLE=Cmpd 138, +MS2(363.9554), 28.0-35.0eV, 4.0min #185
RTINSECONDS=238.387
SCANS=182,185
PEPMASS=363.95542	169174
CHARGE=1+
175.97732	100	
184.10284	72	
187.87400	76	
188.93573	74	
189.86092	72	
191.85681	250	
199.86529	66	
203.89457	80	
206.94296	68	
207.94558	118	
209.94453	670	1+
210.88231	102	
212.87841	282	
217.89301	72	
222.85572	72	
222.95070	106	
223.95369	148	
224.94988	696	1+
224.97300	186	
225.83922	72	
225.97479	128	
226.94661	2778	1+
227.06839	70	
227.92962	86	
228.41174	72	
228.89526	132	
228.94145	3124	1+
229.15275	70	
230.12402	78	
230.88896	788	
230.95369	76	
232.88722	92	
233.83425	72	
233.89066	76	
234.13863	68	
236.89573	70	
237.09419	70	
238.93841	116	
239.42553	74	
239.94051	84	
240.93967	164	
240.95835	608	1+
241.91878	72	
241.93971	304	
242.40028	74	
242.82499	92	
242.94118	810	1+
243.89391	138	
244.02088	68	
244.95693	1472	1+
245.83297	130	1+
245.94411	126	
246.90421	164	
246.95241	1598	1+
247.79944	432	1+
248.80217	360	1+
248.85285	78	
248.89809	232	
250.15238	72	
250.89253	150	
250.93172	92	
250.97249	164	
251.08964	66	
251.92849	72	
252.07883	76	
252.89637	100	
253.46880	100	
254.51368	86	
254.97427	70	
258.10767	76	
258.84335	110	
258.89695	86	
258.97204	116	
259.85032	68	
260.16928	80	
260.82921	378	1+
263.98023	84	
264.82413	80	
264.90452	70	
264.95832	74	
265.08301	132	
265.78754	94	
265.97273	120	
266.81100	300	1+
267.09948	68	
267.79481	232	1+
267.97350	420	1+
268.12947	74	
268.95849	100	
269.97241	344	1+
270.80056	72	
271.79930	68	
271.87718	106	
273.90896	114	
274.55122	88	
276.85575	220	1+
276.88811	82	
276.99651	94	
277.91671	72	
278.79437	112	
278.84209	208	1+
278.88159	78	
279.09690	68	
279.50142	84	
280.46913	80	
280.63366	82	
280.79388	274	
280.82528	70	
281.78872	308	1+
281.90269	76	
282.86373	94	
282.91380	84	
282.94852	66	
283.85037	88	
283.93034	92	
284.07507	70	
284.77715	66	
284.82390	304	1+
284.88259	66	
285.78498	68	
285.84566	104	
286.81874	214	1+
286.92165	78	
290.00616	76	
291.96917	102	
295.81881	80	
296.80992	582	
296.95437	86	
297.82664	84	
298.80141	816	1+
298.87877	70	
300.80195	526	1+
301.86160	218	
301.91127	68	
301.95162	72	
302.84860	70	
302.90004	86	
303.85545	292	1+
305.13666	74	
306.00217	92	
306.81287	88	
307.08372	70	
307.88705	78	
308.83072	94	
308.87904	70	
312.59745	90	
313.88841	66	
314.81458	112	
316.81389	220	
316.85372	82	
317.80690	104	
318.11123	78	
319.89038	88	
320.91501	66	
321.11072	70	
321.81727	130	
321.95376	88	
324.25366	76	
324.87739	130	
325.03402	76	
325.92303	66	
326.45508	66	
326.86825	70	
329.86954	70	
331.82873	66	
335.15161	72	
336.94847	250	1+
340.93951	152	
342.27488	80	
347.96833	80	
348.81644	76	
357.19769	92	
357.87333	92	
360.97870	76	
361.82396	70	
END IONS

###FS:    #m/z: 322.92942 #charge 1+
###MS: 186
###MSMS: 187
BEGIN IONS
TITLE=Cmpd 139, +MS2(322.9294), 28.0-35.0eV, 4.0min #187
RTINSECONDS=242.059
SCANS=186-187
PEPMASS=322.92942	1095112
CHARGE=1+
51.11318	38	
76.48003	40	
105.42722	40	
113.55447	66	
150.76817	32	
183.11778	90	
185.92342	90	
192.01676	68	
195.88482	78	
196.88706	108	
200.88916	138	
201.04789	104	
201.28961	34	
202.90851	100	
205.94623	64	
205.96974	158	1+
206.07306	60	
206.88095	66	
208.97907	52	
209.94481	36	
214.62768	64	
214.91391	66	
218.89435	52	
222.95381	124	
224.89717	64	
225.88526	48	
228.86085	56	
228.88318	50	
229.89691	72	
230.84551	66	
230.87883	64	
234.09906	50	
235.91368	54	
236.89919	62	
236.93731	70	
237.02773	52	
237.87739	58	
238.79104	76	
238.82347	42	
238.94306	54	
239.03207	74	
239.07034	58	
240.82100	306	1+
240.94079	1442	
240.96661	68	
241.91350	38	
241.93917	5146	1+
242.10418	32	
242.94132	3618	1+
243.49484	34	
244.81988	104	
244.88637	106	
244.93785	822	1+
246.64973	34	
246.84842	80	
246.86543	68	
246.94658	84	
246.97713	246	
248.01115	82	
248.83190	66	
249.16333	48	
249.24616	68	
249.59132	36	
249.83028	66	
249.98324	66	
250.46897	64	
251.84913	38	
251.90143	50	
254.90952	82	
256.79134	68	
256.95447	78	
257.79563	104	
258.82978	72	
258.89326	76	
260.83083	140	
261.47205	104	
261.83862	70	
261.94822	84	
262.06891	34	
262.82914	76	
262.84877	136	
264.90203	76	
266.00249	64	
266.05072	52	
266.18705	58	
266.83617	70	
266.86527	122	
267.93383	126	
268.95445	52	
269.34333	70	
270.27915	56	
270.90741	56	
271.85814	82	
272.79261	58	
273.08246	46	
273.84777	68	
274.15903	82	
275.82693	60	
277.82062	74	
278.67663	44	
278.86357	82	
279.08894	842	1+
279.91197	34	
280.67020	30	
281.84866	68	
282.88221	66	
283.98422	80	
284.05654	68	
284.29297	198	
284.40690	42	
284.86334	64	
286.91746	56	
287.01157	34	
287.23992	32	
287.79010	68	
288.38155	68	
289.87045	92	
290.78881	90	
290.81172	46	
290.88726	80	
291.80940	58	
292.61999	70	
293.83934	52	
295.18162	82	
295.87812	66	
296.81239	46	
298.06422	72	
299.78159	68	
300.11342	58	
301.11378	72	
302.06719	96	
303.88788	68	
304.73418	64	
305.79597	44	
306.87509	58	
308.78152	64	
308.87850	56	
310.12303	80	
310.17333	44	
310.88238	64	
311.10582	48	
311.87686	66	
314.83725	84	
317.18186	30	
320.12527	36	
320.90364	60	
321.18776	52	
321.81273	76	
323.17115	42	
324.89102	50	
325.15162	62	
325.76346	50	
325.90517	50	
326.33542	64	
326.75287	76	
327.20986	62	
END IONS

###FS:    #m/z: 363.95562 #charge 1+
###MS: 186
###MSMS: 188
BEGIN IONS
TITLE=Cmpd 140, +MS2(363.9556), 28.0-35.0eV, 4.1min #188
RTINSECONDS=242.831
SCANS=186,188
PEPMASS=363.95562	171250
CHARGE=1+
48.29425	92	
118.85677	116	
189.86333	196	
190.92587	84	
191.85547	182	
196.88138	122	
200.94743	78	
203.92969	72	
206.08891	72	
207.87229	148	
209.86402	80	
209.91822	130	
209.94289	486	1+
210.88230	120	
211.85229	68	
211.90589	72	
211.94524	68	
212.87912	506	1+
215.40945	78	
216.86787	84	
220.88624	72	
222.03028	68	
222.95063	436	1+
223.88758	72	
224.88773	280	1+
224.95047	372	1+
225.90756	76	
225.97198	108	
226.94533	2338	1+
226.97224	202	
228.76813	78	
228.94076	3180	1+
229.90596	78	
230.88833	1016	1+
232.88460	148	
235.04143	72	
235.07163	114	
235.42777	78	
235.84417	80	
237.10417	76	
238.93593	76	
239.07008	120	
240.17436	72	
240.93950	200	
240.96111	212	
241.93967	316	
242.94068	1050	1+
243.82860	128	1+
243.85553	68	
244.95606	1544	1+
245.94273	92	
246.95177	1348	1+
248.80410	92	
248.90054	232	1+
248.97469	82	
250.94792	90	
250.96881	72	
251.46309	68	
251.85282	68	
252.88852	74	
253.85035	72	
254.57641	78	
258.14476	86	
258.85574	130	
258.97700	136	
259.84434	118	
259.89969	80	
260.97583	84	
261.33879	80	
261.83382	80	
261.85126	78	
261.86710	82	
261.97089	70	
262.83200	166	
262.84962	80	
265.81108	522	1+
265.97443	76	
266.85004	70	
267.55457	80	
267.78228	102	
267.97073	184	
268.10943	94	
268.81163	86	
268.84093	128	
269.80605	70	
269.96877	178	
270.92786	68	
271.13572	70	
271.85717	108	
271.87241	82	
272.95851	90	
275.98352	90	
277.89221	72	
277.90981	78	
278.79968	68	
279.10312	80	
280.79044	608	1+
281.87734	80	
282.13097	80	
283.79219	102	
283.85013	212	1+
284.79208	70	
284.82711	68	
284.87274	68	
285.83908	70	
286.92985	72	
287.41900	86	
289.75323	84	
289.85790	76	
292.82354	86	
293.14705	72	
295.93081	78	
296.79934	88	
297.80860	152	
298.79995	638	1+
301.51892	80	
301.80625	92	
301.86441	188	
301.91759	98	
302.80580	72	
302.84855	84	
302.86495	126	
303.06477	72	
303.85331	122	
304.05739	78	
305.83550	78	
305.85772	80	
306.87722	68	
307.43006	84	
307.88334	144	
308.87446	78	
309.41445	80	
311.86163	88	
313.13154	72	
313.81205	82	
315.81033	72	
315.87340	76	
315.94501	86	
317.80702	226	1+
317.89978	74	
317.94338	70	
320.96360	104	
321.08189	72	
321.82206	134	1+
321.89416	80	
322.91060	70	
323.10482	78	
323.42947	72	
324.88543	68	
326.75467	72	
326.87635	80	
328.55771	76	
329.87080	72	
333.75703	84	
336.93728	154	
340.93551	78	
341.97234	98	
342.89716	148	
343.12498	68	
344.40881	78	
345.28684	100	
346.05626	82	
351.86637	76	
352.88940	78	
358.14503	70	
360.86460	68	
361.78642	72	
363.37876	68	
367.13591	68	
END IONS

###FS:    #m/z: 507.84387 #charge 1+
###MS: 186
###MSMS: 189
BEGIN IONS
TITLE=Cmpd 141, +MS2(507.8439), 28.2-35.2eV, 4.1min #189
RTINSECONDS=243.603
SCANS=186,189
PEPMASS=507.84387	65384
CHARGE=1+
71.39359	92	
172.21859	104	
196.01539	184	
199.88932	136	
209.94064	114	
210.03037	276	1+
222.97519	104	
224.97933	138	
230.89942	90	
232.89318	174	
238.06877	86	
248.07810	98	
249.50022	114	
249.88045	92	
259.86487	124	
262.13906	170	
263.13719	202	
265.37213	96	
266.41520	94	
266.86619	108	
267.89219	88	
272.85138	186	1+
274.11831	108	
282.86146	102
[truncated: 1,868,021 more chars]
