# Supplementary material for: High-Throughput Venomics
Source: J Proteome Res. 2023 Apr 3;22(6):1734–46. doi: 10.1021/acs.jproteome.2c00780 (PMC10243144; doi:10.1021/acs.jproteome.2c00780)
Supplement: Supplementary file 9 — pr2c00780_si_009.zip [file pr2c00780_si_009.zip › Manual files/Calloselasma rhodostoma MGF/210702_Calloselasma_halfplate000107_5.1.201.mgf]

###	D:\Data\Julien\210702_Cr_half_TFA\210702_Calloselasma_halfplate000107.d\ProteinAnalysisResults.mgf
###	D:\Data\Julien\210702_Cr_half_TFA\210702_Calloselasma_halfplate000107.d\analysis.baf
###	210702_Calloselasma_halfplate000107.d
###	Instrument: maXis HD
###	Manufacturer: Bruker
###    PeakWidth 0.30, MiniumIntensity 10, S/N 1Apply threshold 0, Threshold 10
###    Retain Residuals no, Create neutrally no,
###    FullScan Parameters: AdductIon (+)+H (-)-H, LowMass 0, HighMass 8000, MaxCharge charge decon 4, MinPeaks 3
###    Perf. isotope decon yes, Max Charge Istopic decon 6, MW agreement 0.00, Abund. cutoff 2.00, Envelope cutoff 75.00
###    MaxRes   Parameters: AdductIon (+)+H (-)-H, LowMass 0, HighMass 8000 
###    Perf. isotope decon yes, Max Charge Istopic decon 6, Abund. cutoff 2.00
###    MSn      Parameters: AdductIon (+)+H (-)-H, LowMass 0, HighMass 8000 
###    Perf. isotope decon yes, Max Charge Istopic decon 4, Abund. cutoff 0.05
###    Global Charge Limit: no 3, Prefer FullScan Result: yes, Export what: 2 (0=non deconv/1=deconv only/2=mixed), NoMSMSSignals: 150, Intensity threshold: 10, NoMSSignals (deconv): 2, NoMSSignals (non-deconv): 2, NormalizeData: no, SingleCharged: yes
###
COM=210702_Calloselasma_halfplate000107.d
USERNAME=Demo User

###FS:    #m/z: 322.92903 #charge 1+
###MS: 2
###MSMS: 3
BEGIN IONS
TITLE=Cmpd 1, +MS2(322.9290), 28.0-35.0eV, 0.0min #3
RTINSECONDS=1.864
SCANS=2-3
PEPMASS=322.92903	729886
CHARGE=1+
208.94664	6276	
211.94407	19806	
213.93813	19466	1+
217.94084	1840	
222.94993	28168	1+
226.94616	61626	1+
227.19826	4740	
228.94187	110140	1+
229.45389	1814	
231.94905	14324	1+
234.96928	4172	
234.99754	5044	
235.20290	2644	
238.14410	15890	1+
239.07845	2338	
239.14605	11516	1+
239.23380	1972	
239.97980	1844	
240.23021	2504	
240.96162	12336	
242.96066	2616	
243.22939	5184	
244.95674	40288	
245.18367	2014	
245.22359	1896	
245.63019	2738	
245.94189	5026	
246.95214	33886	1+
246.97229	4542	
247.23916	2904	
248.95237	2830	
249.91069	2514	
249.97149	55324	1+
250.94615	27944	1+
250.99706	4570	
251.19764	4252	
252.47066	2606	
252.97075	686588	1+
253.18699	2206	
253.21344	5272	
253.90462	3512	
254.94115	47944	1+
254.96603	255148	1+
255.22845	3866	
256.26076	4346	
256.91478	2098	
256.96326	36960	1+
258.96425	12168	1+
260.16081	4120	
261.97783	5144	
262.96694	2300	
263.05402	2184	
263.23336	1822	
263.97795	72614	1+
265.16042	1828	
265.25000	2462	
265.97534	7696	
267.26476	1952	
267.97257	24424	
268.95885	15766	1+
269.20746	1938	
270.98073	14322	
272.88132	1826	
272.95097	8902	
272.97568	5504	
273.18422	3108	
274.27158	4930	
277.21340	2012	
279.09086	4452	
279.22842	5374	
280.26093	2122	
281.24406	10840	1+
282.16974	16050	1+
282.27669	7886	
283.17237	13548	1+
283.25997	13192	1+
283.94607	2864	
284.29261	4556	
284.32810	2320	
285.18159	1932	
285.20198	2562	
285.22032	3070	
285.23804	1854	
285.94063	58664	1+
285.98231	13700	1+
286.27156	1870	
287.25054	13354	1+
287.65983	1952	
288.06387	1906	
288.20380	3834	
288.25085	7864	1+
289.21119	2286	
289.23446	1908	
290.26597	17292	1+
291.09897	7942	1+
291.19492	6414	
291.97228	6148	
292.05783	3752	
293.20787	5538	
293.24428	2568	
293.97475	20780	1+
293.99654	39892	1+
294.17490	2302	
294.93544	6292	
295.12639	3614	
295.22395	8854	1+
295.25943	2388	
295.96892	2402	
295.99088	19418	1+
296.29290	2566	
297.07812	3738	
297.20426	2056	
297.23854	13586	1+
297.90257	2424	
298.08165	2476	
298.27086	4050	
299.20031	2236	
299.22029	1822	
299.23708	2570	
299.25488	3276	
300.28579	4274	
301.21283	2038	
302.17306	4996	
302.30231	9926	1+
302.94402	5328	
303.17444	3038	
303.95079	18522	1+
303.99367	8230	1+
304.18673	4748	
304.28210	5050	
305.26483	4890	
305.95211	4056	
306.90342	2434	
307.24511	37606	1+
308.14061	3030	
308.29197	2238	
308.87033	2600	
309.18660	2958	
309.19937	3194	
309.22247	2112	
309.25665	4604	
310.16084	10506	1+
310.30709	9202	1+
311.05287	3806	
311.16501	8652	1+
311.21863	8520	1+
311.25139	2700	
311.27331	5770	1+
311.86814	10786	1+
311.93373	6782	
311.98546	20608	1+
312.32318	5044	
312.94596	5184	
313.21840	3458	
313.23409	4766	
313.27032	4648	
313.28660	3806	
313.86396	4504	
313.92812	123722	1+
314.26561	2536	
314.67719	2200	
314.89215	3302	
315.18263	1998	
315.22920	1810	
315.25158	1842	
316.28071	11624	1+
316.31821	3678	
317.21016	1842	
318.29734	27432	1+
318.93376	74384	1+
319.22183	1922	
320.93303	90058	1+
321.20340	1966	
321.23859	2182	
321.27645	2354	
322.19269	1916	
322.87994	3284	
322.92893	1665138	1+
323.01468	4120	
323.12605	2484	
323.16540	2872	
323.18909	3212	
323.23682	17320	1+
323.29052	2674	
324.20645	2150	
324.28638	4062	
324.32321	3298	
324.87668	2332	
325.19976	1832	
325.25297	37146	1+
325.28492	2698	
325.31056	1990	
325.89891	3046	
326.17190	4640	
326.20104	2624	
326.30194	4050	
326.87148	23354	1+
326.96706	6014	
327.00494	3994	
327.17335	2494	
327.19831	13902	1+
327.26805	53600	1+
327.33536	2140	
328.31718	3958	
END IONS

###FS:    #m/z: 340.93954 #charge 1+
###MS: 2
###MSMS: 4
BEGIN IONS
TITLE=Cmpd 2, +MS2(340.9395), 28.0-35.0eV, 0.1min #4
RTINSECONDS=2.6365
SCANS=2,4
PEPMASS=340.93954	340178
CHARGE=1+
107.42532	116	
205.94723	188	1+
209.12904	130	
213.62182	102	
213.93912	2090	1+
215.88677	260	1+
215.93812	582	1+
217.88158	210	
217.89563	122	
217.93667	112	
218.87900	122	
223.96196	160	
226.94499	130	
228.53783	104	
228.93949	118	
230.95173	152	
231.20407	212	1+
231.94954	2250	1+
232.09346	150	
232.12877	100	
233.06790	148	
233.89317	580	1+
233.94798	320	1+
233.96602	150	
234.64670	106	
235.04737	150	
235.97029	108	
236.98686	106	
239.14071	108	
240.22984	702	1+
241.16162	154	
241.63821	108	
244.03497	134	
244.05451	140	
244.20852	108	
244.73273	108	
244.95957	114	
245.04353	108	
245.96861	412	1+
246.06049	134	
246.11740	118	1+
246.15429	156	
246.93377	482	1+
246.97333	342	1+
246.98770	132	
247.93816	416	1+
248.98490	488	1+
249.03911	232	
249.11480	102	
249.96057	408	
250.95289	114	
251.03980	130	
251.65773	100	
251.95595	118	
252.03692	146	
252.22977	176	
253.11899	228	1+
254.96625	1036	1+
255.04160	112	
255.07202	628	1+
255.17716	184	
257.96718	220	1+
258.07843	134	
259.17389	110	
259.21630	124	
260.13514	214	1+
261.88697	104	
261.92887	154	
262.96347	116	
263.05630	136	
264.07650	262	1+
264.26936	154	
265.01795	246	1+
265.64737	102	
266.05650	124	
266.25983	142	
266.28472	166	1+
266.42129	116	
267.06699	100	
267.13451	190	
270.05974	110	
271.00541	174	
271.17628	128	
271.86060	110	
272.93333	204	
272.97761	500	1+
273.16088	136	
276.99906	112	
278.81596	98	
278.90420	108	
278.99383	120	
279.21181	110	
279.96273	104	
280.04781	474	1+
281.05028	322	1+
281.07612	138	
281.22725	154	
282.27738	756	1+
283.00321	114	
283.03366	306	1+
283.14251	156	
283.18603	130	
284.29292	142	
284.58657	110	
285.77873	102	
286.00512	100	
288.06638	638	1+
288.19702	102	
288.40532	104	
289.03052	174	
289.04928	122	
289.07293	348	1+
289.22948	182	
290.23273	130	1+
291.09741	338	1+
292.61944	98	
293.06313	130	
293.15131	152	
293.84843	108	
294.27506	112	
295.20211	262	1+
295.24262	146	
295.96990	216	1+
295.99299	136	
296.08864	140	
296.29535	168	
296.32971	158	
297.10809	222	1+
297.13435	262	1+
298.05163	310	1+
298.30494	192	
298.58054	166	
298.93313	112	
298.97075	142	1+
299.24355	110	
300.09739	140	
302.01344	144	1+
302.17478	128	
302.22052	170	1+
303.03738	156	
303.20658	104	
303.94033	234	1+
304.10797	114	
304.88013	302	1+
305.06848	290	1+
305.22527	126	
306.27713	134	
306.29920	138	
306.31177	164	
307.24953	338	1+
307.28418	174	
307.32311	116	
307.78469	152	
308.29147	548	1+
308.79440	108	
308.87947	124	
309.87223	106	
310.08154	184	1+
310.21078	142	
310.87500	140	
311.02685	416	1+
314.14640	198	1+
316.52366	106	
319.09803	198	1+
319.98947	124	
321.06760	170	1+
321.14569	104	
321.21582	182	
322.04108	114	
322.13247	492	1+
322.31392	172	
323.23567	1438	1+
323.26735	176	
323.30512	256	
324.10910	140	
325.08191	116	
325.18214	116	
326.14636	176	1+
326.17048	158	
326.30051	134	
326.33955	238	1+
327.26271	122	
328.01097	168	
328.04232	138	
328.18948	256	1+
328.81801	214	1+
329.88286	116	
330.86881	118	
332.09393	142	
334.17190	120	
334.29136	106	
336.08712	148	1+
336.32531	132	
337.02301	114	
337.17982	152	
337.21148	194	
337.24807	320	1+
337.35085	384	1+
337.99015	134	
338.31020	130	
339.22525	118	
339.33669	128	
339.94268	106	
340.38998	324	
341.00065	208	1+
341.09228	102	
341.24708	346	1+
342.20268	624	1+
342.31390	460	1+
343.20639	432	1+
344.07078	128	
344.15065	128	
344.25630	116	
345.18876	120	
END IONS

###FS:    #m/z: 363.95550 #charge 1+
###MS: 2
###MSMS: 5
BEGIN IONS
TITLE=Cmpd 3, +MS2(363.9555), 28.0-35.0eV, 0.1min #5
RTINSECONDS=3.4085
SCANS=2,5
PEPMASS=363.95550	193504
CHARGE=1+
189.86450	120	
194.00414	202	1+
207.94654	122	
209.94411	392	
212.87809	300	
222.95128	800	1+
224.94713	1280	1+
225.88024	176	1+
226.94564	2348	1+
227.93049	122	
228.94095	2918	1+
229.07994	116	
230.88697	396	1+
233.05969	100	
234.95514	126	
235.07818	106	
235.11411	116	
237.12391	226	1+
240.08901	104	
240.96020	1078	1+
242.95515	294	1+
244.03806	194	
244.07562	134	
244.95599	1184	
245.06950	210	1+
245.09528	286	1+
245.94596	1762	1+
246.95211	1370	1+
247.01942	126	
247.15318	180	1+
248.10330	114	
248.11840	128	
248.89877	172	
248.97200	110	
249.18017	104	
250.18946	100	
252.98320	178	
253.07612	104	
255.08934	136	
259.05958	172	1+
260.16480	274	1+
260.96841	246	
261.16995	208	1+
261.51771	106	
261.96560	120	
262.04751	116	
262.11274	164	
262.97731	116	
263.04885	280	1+
263.10421	156	1+
266.09709	102	
266.24455	354	
266.93654	106	
267.00008	114	
267.24589	156	
267.97011	434	
268.05512	122	
268.96091	156	
269.23861	118	
269.96939	424	1+
270.93385	102	
271.84134	122	
272.93587	102	
273.10307	116	
275.05645	350	1+
276.00306	140	
276.23785	156	
276.85641	222	
277.89122	152	
277.99441	158	
278.09142	180	1+
278.24641	132	
279.02015	292	1+
279.12466	150	
279.51966	102	
280.09738	174	1+
280.22414	402	1+
280.93194	236	1+
281.13840	284	1+
282.12149	364	1+
283.91589	158	1+
283.98379	344	1+
284.19518	122	
285.84527	200	
286.91681	112	
287.04829	144	
288.06451	184	
288.10747	148	
289.06547	180	
289.87517	178	
289.91623	102	
292.05305	132	
292.30605	114	
293.04798	132	
293.13839	258	1+
293.85368	278	1+
294.27045	138	
295.02843	134	
295.89278	144	1+
297.12611	114	
297.43335	182	1+
298.00652	108	
298.08215	334	
298.26520	180	1+
299.04853	134	
299.16930	222	1+
299.23847	130	
300.26421	186	1+
301.05479	104	
301.98560	168	
302.22160	524	1+
302.24564	128	
303.13301	274	1+
303.94590	158	
303.96597	108	
304.79295	130	
306.07160	170	
306.12315	118	
306.14644	112	
307.05959	184	1+
307.28862	124	
307.30980	234	1+
307.79823	168	
307.88567	262	
308.29128	478	
309.02069	136	
309.13758	104	
310.05072	172	1+
310.13705	102	
310.30849	226	
311.02736	146	
311.07796	102	
311.85727	114	
312.03285	118	
312.87524	112	
314.27487	154	
315.08774	158	
315.95731	196	1+
315.99682	200	1+
317.04614	100	
317.08245	138	
319.08142	100	
319.10703	218	1+
319.13980	192	1+
320.06795	128	
320.38031	100	
321.26087	238	1+
321.97139	134	
322.30667	114	
323.02407	150	
323.23686	490	1+
323.62809	102	
323.88333	210	1+
324.12765	104	
324.23971	366	1+
324.32409	596	1+
325.01504	114	
326.26677	230	1+
327.10202	148	
327.15374	352	1+
328.18463	198	1+
328.80839	110	
328.97740	126	
329.86488	192	1+
330.90757	106	
332.08535	260	
333.24151	224	1+
334.20421	128	
336.32600	220	1+
336.90310	206	
336.94801	208	
337.86996	196	
338.32472	198	1+
340.18957	284	1+
340.93891	120	
341.13770	122	
342.09945	158	1+
342.27807	134	
343.01662	130	
344.17942	124	
344.27378	100	
344.97243	374	1+
345.19911	168	
345.22112	136	
346.20176	110	
346.92017	124	
347.09413	266	1+
347.30453	328	1+
349.16152	126	
349.32140	196	
351.11123	208	1+
351.33195	122	
351.84744	108	
355.05166	240	1+
357.05524	128	
357.18952	126	
358.15776	124	
359.18250	180	
360.11113	120	
360.17979	126	
360.25009	114	
360.32149	168	
360.78142	194	1+
361.09274	110	
361.18366	224	1+
361.28059	120	
361.32736	106	
361.36265	150	
362.00591	212	1+
362.21351	114	
363.21447	100	
363.24048	266	1+
364.20295	104	
364.26414	108	
364.30303	116	
365.28151	518	1+
365.31670	170	
366.25009	156	
366.66772	130	
367.13110	306	1+
367.33047	810	1+
368.17877	150	
368.42222	624	1+
369.29243	180	
END IONS

###FS:    #m/z: 363.95556 #charge 1+
###MS: 6
###MSMS: 7
BEGIN IONS
TITLE=Cmpd 4, +MS2(363.9556), 28.0-35.0eV, 0.1min #7
RTINSECONDS=7.1115
SCANS=6-7
PEPMASS=363.95556	216312
CHARGE=1+
178.94537	180	
189.86233	126	
191.85892	382	1+
191.95579	126	
195.08231	108	
195.12101	130	
201.11965	122	
203.02449	154	1+
208.03421	122	
208.87986	132	
209.94151	1016	1+
210.98468	128	
212.87716	556	
218.03553	172	1+
220.10854	114	
221.42875	104	
222.95157	5652	1+
224.12449	112	
224.94754	6548	1+
226.94595	7506	1+
227.92702	132	
228.89067	114	
228.94226	7588	1+
229.56153	118	
230.88832	884	1+
232.13066	106	
232.88135	128	
232.92651	278	1+
234.14718	142	
235.11660	140	
235.90520	150	
236.08004	120	
237.15824	126	
239.99397	186	1+
240.96205	3590	1+
241.04224	104	
241.91444	108	
242.09980	102	
242.95804	2602	1+
243.03157	334	1+
243.07797	232	1+
243.96522	200	
244.12693	122	
244.16779	188	
244.95676	2888	1+
244.97806	142	
245.04896	106	
245.87104	112	
245.94457	242	
246.95253	3348	1+
246.97402	146	
247.07353	222	1+
248.03096	148	
248.90013	578	1+
248.98938	150	
249.01932	262	1+
249.11639	102	
249.70985	108	
250.96763	144	
251.04082	184	1+
252.11033	480	1+
252.22874	130	
252.96181	124	
253.19099	200	1+
254.21019	224	1+
255.02858	190	
255.04289	114	
255.97770	202	1+
256.93700	106	
258.06593	318	1+
258.08675	142	
258.97176	634	1+
260.09639	202	1+
260.44247	116	
260.96659	1920	1+
262.85347	114	
263.64750	114	
263.98130	372	
265.97674	530	1+
266.24633	466	1+
267.10013	148	
267.13313	166	
267.72778	104	
267.97223	584	1+
268.99884	184	
269.13037	144	
269.97160	498	
272.93319	120	
273.24700	348	1+
275.13742	202	1+
277.12530	146	
278.24956	136	
279.07762	132	
281.08753	366	1+
281.12177	336	1+
281.98962	114	
282.03171	120	
282.93830	108	
283.98240	588	1+
284.05620	106	
284.16603	104	
284.87926	256	1+
284.95832	320	1+
284.98306	342	1+
285.13541	278	1+
285.90870	254	1+
286.13832	186	1+
287.03749	138	1+
288.06247	686	1+
288.12892	214	
288.19966	110	
290.86644	132	
291.11352	144	
291.14370	136	
292.05818	258	
292.43356	166	
292.93563	172	
294.92254	116	
295.92108	122	
297.08647	338	1+
298.94823	182	1+
299.91846	192	1+
300.03264	138	
301.07296	136	
301.10855	128	
301.15420	152	
301.19862	104	
301.55698	106	
302.14063	106	
302.22049	680	1+
303.01459	136	
303.85696	274	
304.03477	166	1+
304.21743	108	
304.43847	260	1+
305.20816	136	
305.27273	398	1+
306.12167	126	
306.79094	282	1+
306.88492	242	1+
307.09643	130	
307.30396	138	
307.78162	128	
308.15234	284	1+
308.24953	232	1+
308.29463	438	1+
310.04171	214	1+
310.30527	218	
310.41756	120	
311.02462	150	
311.13008	238	1+
311.24093	134	
312.87300	114	
313.02779	344	
314.79647	166	
315.10748	220	1+
317.01539	106	
317.91704	134	
318.11365	204	1+
318.93527	194	
319.14302	110	
319.18159	124	
319.96614	232	1+
320.07102	272	1+
321.11827	158	
322.03925	116	
322.92633	216	
322.99781	176	
323.01817	392	1+
323.06350	204	1+
323.24043	164	
323.88747	190	
323.98467	188	
324.02159	274	1+
324.16314	126	
324.24107	126	
324.32455	232	
324.89406	138	
325.32754	110	
325.51756	106	
325.86558	128	1+
326.17702	112	
327.05109	120	
327.14428	210	
327.27605	114	
328.18466	132	
328.22550	148	
328.31473	162	
329.19040	306	1+
329.30720	132	
329.87558	122	
331.91671	170	
332.09292	260	1+
335.10691	196	
335.34727	134	
336.80134	114	
336.94478	862	1+
337.78254	110	
339.13298	238	1+
341.27707	496	1+
342.27910	424	1+
342.89304	214	1+
344.40895	104	
345.08722	130	
345.20057	136	
346.21654	174	
347.02760	192	1+
347.18936	134	
347.23611	152	
347.27944	172	1+
348.25214	282	1+
349.28680	200	1+
349.31610	264	
350.18283	234	
350.32151	160	
350.34846	206	
351.27680	130	
351.33680	222	
355.05262	140	
356.05329	508	1+
356.19446	172	
357.05609	336	1+
359.95445	170	1+
360.10801	250	1+
360.17747	156	
361.17933	284	1+
361.20507	216	1+
361.32809	222	1+
362.13928	114	
362.28783	218	
363.26985	134	
363.37051	106	
364.11220	220	1+
364.21227	176	
364.37114	456	1+
365.28080	400	1+
365.34759	222	1+
365.38343	338	1+
366.20643	118	
366.32351	536	1+
366.93452	206	1+
367.13342	284	1+
367.26333	190	1+
367.33131	492	1+
368.38674	204	
368.42324	862	1+
END IONS

###FS:    #m/z: 336.94487 #charge 1+
###MS: 6
###MSMS: 8
BEGIN IONS
TITLE=Cmpd 5, +MS2(336.9449), 28.0-35.0eV, 0.2min #8
RTINSECONDS=7.8835
SCANS=6,8
PEPMASS=336.94487	142400
CHARGE=1+
135.85858	90	
187.04692	94	
192.88933	106	
200.01318	140	
208.88330	132	
209.88547	96	
211.94342	5536	
212.13716	132	
212.94845	106	
213.93809	2948	1+
215.88568	156	
217.01254	96	
217.93543	124	
217.95988	96	
222.10159	96	
223.95827	114	
223.97221	170	
224.96464	128	
228.55060	100	
229.06238	272	1+
229.12871	92	
229.95392	6448	1+
230.88825	168	1+
231.94917	2996	1+
233.04360	92	
233.06593	222	1+
233.09021	204	1+
233.89594	154	1+
233.94615	446	1+
235.15809	102	
235.94719	150	
237.00471	96	
237.06026	104	
238.21276	174	
239.95736	108	
240.04066	104	
240.82200	122	
240.90185	142	
240.96114	128	
241.04466	92	
242.99896	182	1+
243.03766	100	
243.94012	104	
244.03811	224	
245.18798	102	
246.06110	92	
246.15833	98	
246.97496	262	
247.00247	114	
247.05553	134	
247.18146	104	
247.96422	2332	1+
248.03291	94	
248.71572	96	
248.90283	106	
249.03796	486	1+
249.07215	202	1+
249.13356	216	1+
249.23620	242	1+
249.96022	776	1+
250.60048	118	
251.16195	156	
252.06905	108	
252.22923	180	
252.46661	90	
252.56554	140	
252.84121	104	
252.97055	3806	
253.03152	104	
253.41662	120	
253.90091	96	
254.96483	2112	1+
255.07397	780	1+
255.10397	154	
256.08979	238	1+
257.06345	98	
258.11904	122	
258.96944	168	
259.85036	102	
260.13895	136	
262.05063	444	1+
263.05409	374	1+
263.10393	242	1+
264.22706	104	
264.87193	196	1+
265.01509	282	1+
266.04274	90	
266.07051	112	
266.13576	250	1+
266.26094	92	
267.00366	188	
268.37480	90	
268.95881	98	
268.99842	100	
270.98212	608	1+
271.12976	106	
272.05801	90	
273.21028	112	
274.15483	110	
274.20043	136	
275.05362	144	
276.81131	146	1+
276.85542	94	
278.07305	136	
278.09555	214	1+
278.11755	94	
279.12952	142	
279.89371	90	
280.01249	126	
280.26882	230	1+
281.04822	266	
281.81673	110	
282.04727	114	
282.96950	184	1+
283.03536	170	
283.16394	124	1+
285.04040	126	
285.10012	106	
287.92282	96	
288.06972	158	
288.20101	100	
289.06944	276	1+
290.20186	90	
292.09735	110	
293.06486	130	
293.10542	142	
293.13978	198	1+
293.25746	136	
293.93185	118	
293.99426	222	1+
294.08641	374	1+
295.18554	118	
295.26769	90	
295.76812	92	
296.02895	254	1+
296.15301	286	1+
296.29523	310	1+
296.32513	122	
297.00179	172	1+
297.07601	262	1+
298.58766	138	
299.06193	144	
300.05621	136	
300.92728	102	
303.15229	138	
303.21202	108	
304.05771	130	
304.15548	108	
304.44485	154	
304.77059	92	
305.28080	94	
305.94663	90	
307.15503	142	
307.28676	174	
308.29335	108	
309.88361	192	1+
309.99115	156	
310.34257	122	
311.03380	94	
312.41395	162	
313.02710	124	
313.07815	190	1+
315.05283	126	
317.11430	222	1+
319.09750	264	1+
319.24243	94	
320.90430	114	
321.12802	238	1+
321.22169	232	
321.26183	90	
322.10598	304	1+
322.24244	92	
322.26000	90	
323.24124	374	1+
324.32224	150	
324.88951	94	
325.09206	122	
326.10696	108	
331.14957	148	
331.17260	138	
333.16806	170	
334.17642	160	
335.09244	98	
336.16285	130	
336.33055	100	
337.09270	126	
337.21125	138	
337.25330	90	
337.32804	148	
338.16452	102	
338.34004	142	
339.09259	150	
339.22514	186	
339.24340	348	1+
339.29500	108	
340.09464	264	1+
340.38865	168	
341.16813	134	
341.62295	108	
END IONS

###FS:    #m/z: 531.40529 #charge 1+
###MS: 6
###MSMS: 9
BEGIN IONS
TITLE=Cmpd 6, +MS2(531.4053), 28.8-35.9eV, 0.2min #9
RTINSECONDS=8.656
SCANS=6,9
PEPMASS=531.40529	141752
CHARGE=1+
227.04379	168	
235.96664	180	
236.88299	256	
237.06175	226	1+
238.06295	150	1+
238.87181	298	1+
239.87363	216	1+
240.92461	202	
241.87478	172	
242.02926	196	1+
242.96103	152	
243.96392	154	
244.95609	386	
245.07133	286	1+
247.05431	162	
248.03429	190	1+
250.15680	158	
250.96104	194	
252.15059	472	1+
253.09153	190	
254.88887	320	1+
257.04571	284	1+
257.99782	210	1+
258.85420	234	1+
262.96390	212	
265.07545	196	1+
265.99630	394	1+
266.09380	152	
267.84608	202	1+
268.86508	168	
269.06051	196	1+
273.18614	548	1+
274.85701	196	1+
277.16617	284	1+
277.21475	224	1+
278.12831	226	
279.08642	174	1+
280.10681	184	
281.04645	196	
283.26139	474	1+
284.96774	236	1+
285.15588	160	
286.13466	218	1+
286.89244	292	1+
287.89661	180	1+
288.86699	160	
289.87684	914	1+
291.19817	290	1+
291.86462	156	
293.19228	526	1+
293.87408	592	1+
295.88803	196	
295.91668	1542	1+
296.10576	224	
296.88045	610	1+
297.25448	200	1+
298.85316	370	1+
298.87622	1036	1+
299.15022	210	1+
300.12919	202	1+
300.84857	476	1+
300.89044	184	
302.87081	232	
302.88816	162	
304.11446	412	1+
304.89231	180	1+
305.12208	316	1+
306.93192	176	
307.88907	474	
308.10742	246	1+
308.29029	164	
308.88659	426	1+
309.11654	300	1+
310.15074	484	1+
310.30449	230	
311.09683	212	1+
311.88355	956	1+
312.97253	210	1+
313.16785	362	1+
313.88202	200	
313.92790	3790	1+
314.86600	414	
314.89157	880	1+
315.86603	236	
315.92644	278	
316.86303	598	
316.88744	852	1+
318.01712	314	1+
318.85899	554	1+
318.88381	354	1+
318.93506	848	1+
320.13935	216	1+
321.24382	158	1+
321.81532	178	
321.96128	454	1+
322.85537	174	
322.90543	176	
324.12243	184	
325.89904	364	
326.90047	204	
326.92901	286	1+
327.27460	342	1+
327.85505	324	1+
327.89540	194	
329.15017	164	
329.88266	352	1+
331.86156	556	1+
332.11136	160	
332.90090	696	1+
333.15094	222	
334.15357	210	
334.87530	178	
334.89675	414	
335.16257	158	
335.81572	148	1+
335.88516	246	
336.17095	248	
336.32500	244	1+
336.89761	162	
336.94340	2578	1+
337.01614	230	1+
337.05044	242	1+
337.09513	314	1+
337.17401	228	
337.88304	254	
338.12845	166	1+
338.18945	1068	1+
338.87960	660	1+
338.95527	294	1+
340.86366	450	1+
340.93929	294	1+
343.87594	184	1+
345.01394	230	1+
345.20724	1476	1+
347.19821	260	
347.81377	250	1+
348.87871	260	
349.88742	152	
350.26581	208	1+
350.87460	464	1+
350.91132	252	
352.18713	194	1+
352.91018	370	
353.83473	504	1+
353.90696	180	
354.14068	232	1+
354.89605	722	1+
354.91749	156	
355.06256	378	1+
355.86117	458	1+
356.02005	170	
356.18423	152	
356.86388	392	1+
357.89700	314	1+
358.04162	142	1+
358.15828	262	1+
358.18920	276	
359.13449	480	1+
359.95937	248	
360.13846	400	1+
360.91706	240	1+
361.18140	162	
362.34602	254	1+
363.16861	478	1+
363.87769	380	1+
363.92029	304	1+
363.99335	350	1+
364.22022	206	
364.95964	174	1+
365.32653	168	1+
367.90163	318	1+
368.88806	250	1+
369.01710	186	1+
369.14875	208	1+
369.21747	242	1+
370.10053	204	1+
370.19836	202	1+
370.84582	248	1+
371.80242	296	1+
372.83469	340	1+
373.05677	266	
373.90110	162	
374.10979	194	1+
374.31109	212	1+
374.87348	160	
375.17572	154	
375.65063	102	1+
376.03707	238	
376.07788	310	1+
376.14579	346	1+
376.20549	160	
376.80443	206	1+
376.88585	170	
378.92119	164	
379.17435	220	1+
381.11546	214	
381.23052	178	1+
381.97540	232	1+
382.03225	262	1+
382.05854	152	
383.15323	228	
384.85086	606	1+
385.18264	382	1+
386.18838	254	1+
386.38526	194	1+
387.07332	154	
387.11007	262	1+
388.08241	152	
388.28777	194	1+
389.21355	210	1+
389.23470	152	
389.86888	162	
390.84563	312	
391.83989	438	
391.89431	386	1+
392.39699	202	1+
392.86430	3078	1+
392.89729	350	1+
393.17143	152	
393.36369	194	1+
393.79710	160	
394.20221	218	1+
394.29755	208	1+
394.83392	670	1+
394.85894	1412	1+
395.22848	158	1+
396.18447	158	
396.20513	378	1+
396.86662	178	
397.16259	290	1+
397.76764	218	1+
397.92320	300	1+
398.02633	142	1+
398.09070	158	
398.23663	228	
398.35653	224	1+
398.85557	154	
398.87190	152	
398.98826	226	1+
399.19056	174	
400.92239	182	
401.16440	360	1+
401.18506	172	
401.87874	250	
401.90230	192	1+
401.95318	164	1+
402.05737	176	1+
402.23479	318	1+
402.86996	264	
403.86739	794	1+
405.20281	308	1+
405.86963	648	1+
406.08121	196	1+
406.12299	328	1+
406.54367	156	1+
407.11332	186	1+
407.86656	1232	1+
407.99492	232	1+
408.37256	152	
408.85146	508	
409.85541	298	
410.09345	202	
410.12792	220	1+
410.84062	358	1+
410.87273	2248	1+
410.91032	232	
412.55683	158	
412.84174	1256	1+
412.87109	1044	1+
413.07018	338	1+
413.08956	154	
414.87210	166	
415.17990	206	
415.28312	260	
415.84320	230	
415.98918	158	
416.82976	154	
416.87060	214	
417.16182	160	
417.22878	200	1+
418.16801	264	1+
418.84354	246	
421.87595	438	1+
422.13889	480	1+
423.08169	182	1+
423.88011	424	1+
423.93791	144	1+
424.20781	156	
425.10139	302	1+
425.28371	164	
425.88613	204	
426.15085	198	
426.86226	682	
426.88641	454	
427.21742	158	
427.27593	276	
427.78172	124	1+
427.86000	364	
428.22455	176	
428.88473	5078	1+
429.09504	270	1+
429.20754	342	1+
429.98648	172	1+
430.12924	168	
430.20939	194	1+
430.87911	1934	1+
431.24851	236	1+
431.37702	200	1+
431.73816	180	
432.25166	164	1+
432.87433	660	1+
433.77863	142	1+
433.84859	382	
433.89096	264	
434.20946	218	1+
434.28758	258	1+
435.85865	272	
435.88433	172	
436.35714	110	1+
436.83278	240	
436.85717	212	
437.09838	166	
438.82903	232	1+
438.88843	448	1+
439.30962	304	1+
442.12749	210	1+
444.87057	1312	1+
446.14989	596	1+
446.89775	702	1+
448.13515	218	
449.14510	156	
449.24956	172	1+
449.87827	788	1+
451.04905	206	1+
451.89987	794	1+
452.83977	272	1+
453.84276	190	1+
454.87803	212	
455.24368	178	
456.22415	272	1+
456.26282	228	1+
456.56148	104	1+
456.88683	210	
457.90025	716	1+
458.18042	238	
459.37204	218	1+
459.85218	368	1+
462.27527	180	1+
462.88299	472	1+
463.11637	186	1+
464.39481	220	
465.17664	166	1+
465.27444	258	1+
466.27506	182	1+
466.38728	232	1+
467.88739	1682	1+
468.89150	1058	1+
469.17283	318	1+
469.25310	220	1+
470.01388	244	1+
471.01338	174	1+
471.04573	312	1+
471.30722	198	
471.85354	242	1+
471.91507	280	1+
472.04902	250	1+
474.34707	266	1+
475.37856	284	1+
475.40162	164	
481.90002	196	1+
485.89399	740	1+
486.89418	512	1+
487.15429	226	
488.24654	374	1+
488.33070	178	
491.30613	216	1+
492.22878	288	1+
492.27190	160	
494.12582	176	1+
500.36016	200	
504.76891	204	
506.05268	118	1+
509.37839	296	1+
509.43935	202	1+
509.46498	244	1+
510.05469	708	1+
510.34825	368	1+
511.36298	402	1+
512.24402	182	1+
512.74988	124	1+
512.89574	110	1+
513.12970	916	1+
513.20679	138	1+
513.31242	380	1+
514.47383	160	1+
515.11408	168	1+
516.11766	104	1+
516.36380	130	1+
516.42620	270	1+
516.47839	306	1+
516.77007	160	1+
517.43167	262	1+
518.28385	116	1+
519.14982	136	1+
519.90810	234	1+
527.05735	412	1+
527.42317	568	1+
528.12516	244	1+
528.29238	566	1+
528.32370	416	1+
528.51549	330	
528.97550	112	1+
529.16085	188	1+
529.29307	504	1+
529.32736	346	1+
529.48238	552	1+
529.51343	614	1+
529.57961	144	1+
529.99533	136	1+
530.03892	170	1+
530.40412	532	1+
530.45396	250	
531.26086	324	1+
531.34633	1064	1+
531.38071	558	1+
532.25907	234	1+
532.44232	576	1+
532.77570	162	1+
533.10439	168	
533.25906	144	1+
533.33943	350	1+
534.46621	488	1+
535.12393	154	1+
535.32550	458	1+
535.47102	336	1+
536.12973	118	1+
536.27399	202	
536.78690	340	1+
END IONS

###FS:    #m/z: 363.95567 #charge 1+
###MS: 10
###MSMS: 11
BEGIN IONS
TITLE=Cmpd 7, +MS2(363.9557), 28.0-35.0eV, 0.2min #11
RTINSECONDS=12.368
SCANS=10-11
PEPMASS=363.95567	194170
CHARGE=1+
139.59514	94	
184.94706	100	
187.97357	116	
191.85738	198	
191.95567	178	
196.88049	126	
203.11327	100	
205.95110	142	
208.93972	1090	1+
209.08599	98	
209.10685	116	
209.94348	952	1+
211.50549	94	
212.32950	94	
212.87822	370	
214.89223	128	
216.00314	108	
221.14180	102	
222.95164	3060	1+
224.87634	284	1+
224.94778	3380	1+
224.98335	130	
225.96733	138	
226.56135	102	
226.94616	4498	1+
226.96959	134	
227.15816	106	1+
227.52439	170	
227.92863	186	
228.10174	92	
228.89505	280	
228.94130	3866	1+
230.11837	100	
230.88753	1254	1+
232.88866	140	
233.03415	158	
234.14339	214	1+
235.11285	242	
237.89867	158	
239.05885	110	
239.80752	98	
240.96092	2054	1+
242.93875	190	
242.95777	1328	1+
244.95638	1972	1+
246.95256	2370	
246.97182	320	
248.90133	184	
250.00219	142	
250.94597	224	
250.96956	132	
251.04545	136	
251.07283	202	1+
252.03045	118	
252.04748	92	
252.89161	150	
252.95730	134	
253.23106	136	
253.57554	106	
254.96020	252	1+
255.04449	122	
255.96448	198	1+
256.05878	116	
258.06839	202	1+
258.96592	148	
258.97892	194	
259.97826	134	
260.96781	1652	1+
261.83814	118	
262.08226	216	1+
263.00082	120	
263.97468	140	
264.06566	108	
264.79572	146	
264.96300	156	
265.08408	208	1+
265.96857	506	1+
266.04589	114	
266.13261	228	1+
266.24473	156	
266.43507	108	
266.86535	94	
267.77995	104	
268.95477	130	
269.08748	126	
269.11359	136	
269.96903	248	
270.96279	212	
271.24023	118	
273.25503	108	
279.09740	122	
279.92430	148	
280.09479	242	1+
280.25950	194	1+
280.79496	120	
281.13259	132	
282.13594	96	
282.25053	104	
283.08136	180	
283.13832	170	
283.84875	214	
283.89925	116	
283.98540	190	1+
284.13207	96	
284.91906	198	1+
285.84243	228	
285.89765	246	1+
288.06450	240	
289.10903	116	
291.92499	94	
293.93900	116	
293.99886	96	
294.27205	130	
297.83734	104	
298.07794	222	1+
299.10569	96	
299.14175	118	
299.24537	118	
299.97344	100	
301.14043	128	
301.25584	174	1+
302.14677	132	
302.22256	184	
302.94622	98	
303.15727	186	1+
303.76709	166	
304.21726	94	
305.86031	100	
305.87671	230	1+
306.88080	146	1+
307.28893	136	
307.80067	106	
308.29241	428	1+
309.95780	94	
310.31011	174	
310.66170	96	
311.14014	96	
312.27387	138	
313.02795	108	
313.95713	144	
314.15859	136	
316.09713	116	
316.19932	242	1+
317.26482	92	
318.93539	162	
319.07655	170	1+
319.23185	116	
319.73010	98	
320.13999	124	
321.00750	94	
322.92325	112	
323.14677	240	1+
323.20439	96	
323.23481	414	1+
323.83256	116	
323.97446	258	1+
324.23788	300	1+
324.26074	160	
324.31777	282	1+
324.77344	94	
324.89163	190	
326.96117	96	
328.81696	116	
329.87042	156	
336.32137	148	
336.37320	98	
336.94212	638	1+
340.94165	142	
342.20056	166	
342.35556	232	
343.22702	96	
344.19933	114	
345.91424	102	
346.98398	142	
347.23136	150	
348.31493	568	1+
355.04893	496	1+
355.42205	102	
355.91686	122	
356.05089	390	1+
356.08855	98	
357.19481	178	1+
360.32003	100	
361.11109	162	
361.34521	170	1+
362.19036	110	
363.20882	156	
365.24997	120	
365.34104	212	1+
365.38627	140	
366.19974	100	
366.82622	108	
367.13174	276	
367.15165	104	
368.19435	108	
368.32743	200	
368.42395	556	1+
369.34225	170	
END IONS

###FS:    #m/z: 336.94492 #charge 1+
###MS: 10
###MSMS: 12
BEGIN IONS
TITLE=Cmpd 8, +MS2(336.9449), 28.0-35.0eV, 0.2min #12
RTINSECONDS=13.1405
SCANS=10,12
PEPMASS=336.94492	113878
CHARGE=1+
76.72389	88	
97.00907	88	
134.00450	86	
181.54301	86	
192.89084	146	
199.14639	92	
205.94571	178	
206.97700	206	1+
209.10337	138	
209.13031	82	
209.95486	90	
211.94393	4828	
212.94876	138	
213.93850	2470	1+
214.02194	86	
215.93682	180	
218.95251	114	
222.99750	96	
223.50922	102	
223.97232	112	
224.95106	84	
224.97459	94	
225.08135	88	
226.07559	86	
228.88315	90	
228.90138	108	
229.12663	194	1+
229.95422	4844	
230.14613	98	
230.95938	90	
231.10479	84	
231.94931	2908	1+
233.89637	124	
234.14247	94	
234.63294	86	
235.94618	318	
238.21548	106	
238.94872	216	1+
239.04722	92	
241.13868	86	
242.19579	86	
243.09504	94	
246.01377	86	
246.05596	84	
246.16014	98	
246.22546	84	
246.97439	202	
247.13098	138	
247.96397	1830	1+
248.03099	328	1+
248.98579	92	
248.99805	144	
249.96073	940	1+
250.08166	114	
250.17003	102	
250.90710	298	1+
250.94677	114	
250.98594	176	
251.01375	94	
252.97055	2498	1+
253.09971	86	
254.08570	132	
254.96558	1704	1+
254.99298	94	
255.07377	154	
256.84862	92	
256.95886	144	
259.07695	132	
260.05343	226	
260.10539	86	
260.92801	92	
261.11739	140	
262.07775	84	
262.14921	94	
262.16946	172	1+
263.44315	106	
264.90805	128	
265.01477	126	
265.85822	86	
266.97647	102	
267.55069	102	
268.00001	108	
268.16376	100	
269.00300	130	
270.98078	698	1+
271.14482	170	
271.81292	110	
272.97931	132	
274.96238	102	
276.57745	88	
277.06217	174	1+
278.16441	98	
278.65611	114	
279.88482	86	
280.04682	298	1+
281.04582	336	1+
281.12525	82	
281.54967	86	
282.03232	124	
282.26552	86	
282.28027	116	
283.02748	154	
283.13661	122	
286.18257	98	
287.71459	92	
288.06053	126	
289.00348	110	
289.51092	94	
292.06324	94	
292.11053	142	
292.88641	148	
293.06019	224	1+
293.10086	192	
293.82443	94	
293.86019	86	
294.18224	100	
294.91375	86	
295.04016	88	
295.07810	84	
296.02353	82	
296.12833	94	
298.07866	166	
298.17698	82	
298.26106	108	
299.06066	98	
299.85801	84	
300.06453	174	
300.15981	82	
300.91360	88	
302.24849	154	
303.05083	154	1+
303.68028	86	
304.65684	86	
305.28932	98	
306.79152	212	
307.28440	88	
307.31328	94	
308.28709	208	
310.34321	94	
310.87222	86	
312.69927	86	
312.78203	104	
317.07423	104	
317.18820	92	
318.64204	102	
319.07611	186	
320.02061	102	
320.14575	172	1+
320.21522	100	
321.21347	86	
321.35639	92	
322.13597	100	
322.22243	82	
323.23871	270	
324.88800	142	
325.89178	98	
325.90575	128	
326.95466	94	
327.17055	232	1+
327.80092	86	
328.80784	148	
331.10278	190	1+
333.27279	86	
334.09146	108	
334.31158	84	
335.33852	130	
337.09401	120	
337.35393	84	
340.22911	100	
340.26479	146	
341.25040	118	
END IONS

###FS:    #m/z: 359.96071 #charge 1+
###MS: 10
###MSMS: 13
BEGIN IONS
TITLE=Cmpd 9, +MS2(359.9607), 28.0-35.0eV, 0.3min #13
RTINSECONDS=13.913
SCANS=10,13
PEPMASS=359.96071	82720
CHARGE=1+
57.74560	94	
157.77724	110	
180.86175	98	
186.45792	88	
190.09362	90	
195.89521	88	
196.88284	86	
206.97980	130	
216.05939	98	
221.94585	92	
222.95141	658	1+
223.03663	126	
224.94775	544	1+
226.12350	90	
226.94837	1080	1+
226.97249	154	
227.14564	88	
228.94101	862	
229.07630	96	
229.13494	96	
233.82140	86	
237.93010	110	
239.03274	190	
239.14990	86	
239.21884	170	
240.11342	100	
240.93902	188	
240.96084	646	1+
242.95544	212	1+
243.12591	106	
244.95779	758	1+
245.11479	92	
245.94611	962	1+
246.89267	90	
246.95198	674	1+
248.03251	302	1+
250.94874	276	
251.02911	220	
252.10475	150	
252.95282	148	
253.21091	86	
253.91454	162	
254.08334	114	
256.49043	90	
257.07364	152	
257.10046	98	
257.71877	86	
258.14541	120	
258.19423	98	
258.92275	154	
259.91506	142	
260.94813	88	
260.96736	406	1+
260.99329	138	
261.03894	88	
262.40798	122	
265.97619	92	
266.86438	92	
267.93262	96	
268.01765	202	1+
268.94003	252	1+
268.95700	184	
269.97093	134	
270.07421	210	1+
272.13751	110	
272.74763	110	
275.05945	88	
275.09515	166	
276.07533	128	
278.01481	88	
278.90833	94	
279.10132	164	
279.61809	92	
281.12320	108	
283.06654	116	
287.16707	94	
289.00947	102	
290.23022	92	
290.89118	136	
291.86380	102	
293.02995	90	
293.06290	102	
293.17117	162	
295.02212	274	1+
295.06868	132	
295.53392	102	
295.98731	188	1+
296.80596	92	
297.18635	86	
298.10529	146	
298.58550	86	
300.11319	88	
301.07905	160	
301.13647	114	
302.22087	168	
302.28604	128	1+
302.92019	164	
302.96380	88	
305.76810	100	
305.78299	88	
306.79401	212	
307.00515	132	
307.29383	146	
308.29236	98	
308.32660	198	
309.09252	86	
309.98054	94	
310.34235	302	1+
311.27893	88	
311.86347	166	
312.30869	98	
313.17498	90	
313.84364	134	
317.12496	88	
318.59311	264	
318.93627	134	
319.30942	186	1+
320.15144	86	
320.84202	156	
321.22194	300	
321.33007	94	
322.33910	86	
322.80472	94	
323.01592	1606	1+
323.24016	196	
323.29834	104	
323.35442	128	
324.30262	96	
325.06086	88	
325.08068	108	
326.15638	136	
326.29327	88	
328.18838	116	
328.80325	142	
330.13360	250	1+
331.07055	96	
331.41906	90	
336.94759	236	
337.11607	120	
338.11806	128	
338.17594	228	
338.33949	92	
338.40316	88	
339.22932	180	
340.12188	94	
340.26599	106	
340.35356	516	1+
340.60700	98	
341.20045	242	1+
341.96802	90	
342.23829	108	
342.90054	146	
343.71841	92	
343.82820	86	
344.65731	90	
346.31423	172	1+
347.11226	220	1+
348.27305	92	
350.10998	126	
351.36636	120	
352.77424	88	
356.80586	86	
357.27004	88	
358.19422	92	
358.30336	142	
359.07296	100	
360.12085	164	1+
361.10833	98	
361.17802	86	
361.19783	90	
361.31732	88	
361.35219	96	
361.43377	94	
362.07608	118	
362.84440	124	
END IONS

###FS:    #m/z: 322.92911 #charge 1+
###MS: 14
###MSMS: 15
BEGIN IONS
TITLE=Cmpd 10, +MS2(322.9291), 28.0-35.0eV, 0.3min #15
RTINSECONDS=17.617
SCANS=14-15
PEPMASS=322.92911	844112
CHARGE=1+
147.57060	140	
179.48533	96	
191.95863	138	
192.88801	108	
193.94614	94	
196.20628	82	
197.05165	166	
197.86773	96	
201.04338	118	
201.08665	84	
201.13023	84	
203.95086	92	
205.94721	450	1+
206.20344	86	
213.90513	88	
215.88697	288	1+
217.86887	98	
218.82111	92	
219.17322	142	
220.86723	178	1+
221.94658	454	1+
222.13650	100	
222.97188	86	
223.90093	90	
223.98264	82	
225.05391	84	
229.93201	78	
230.90299	330	1+
231.11919	90	
231.19435	84	
232.98468	86	
233.06538	126	
233.89636	116	
234.01078	86	
235.90907	124	
236.08109	154	
237.60849	82	
238.02978	352	1+
238.93656	82	
239.07907	196	
239.90438	88	
239.94949	80	
240.08254	148	
240.81748	84	
240.93914	1038	
240.95990	308	1+
241.94306	744	
242.94057	2310	1+
242.99137	82	
243.88330	266	1+
244.03239	264	1+
244.93932	734	
245.15527	88	
245.72180	106	
246.97510	348	1+
247.05842	94	
247.57026	80	
248.08207	160	
248.19649	82	
249.93301	82	
251.15549	78	
252.10530	112	
252.43573	80	
253.22643	152	
253.42375	114	
254.95988	86	
255.11295	216	1+
256.03226	154	
257.91424	98	
258.93913	90	
259.16970	84	
260.06385	98	
260.17971	292	1+
263.17393	96	
264.04730	106	
264.07126	92	
265.94825	100	
266.20671	90	
266.86840	260	
266.99951	118	
268.00445	104	
268.05505	150	
268.85193	80	
268.94943	84	
269.91616	90	
269.95442	80	
270.36214	88	
271.84536	110	
272.15786	82	
272.19540	156	
272.55526	90	
276.60390	88	
278.04152	80	
278.06649	200	1+
279.00599	104	
279.09035	976	1+
279.27477	82	
279.37213	94	
279.90596	144	
280.14257	146	
280.93299	130	
281.04675	84	
281.22634	86	
281.24274	90	
281.26523	128	
281.92461	110	
282.90698	80	
283.06689	302	1+
284.29086	1076	1+
286.14013	86	
287.24624	86	
288.05852	88	
289.01200	82	
292.05737	96	
292.13659	86	
292.26326	290	1+
292.75612	84	
292.87759	90	
293.02521	100	
293.29122	130	
294.07285	138	
294.77650	98	
294.85834	110	
296.94993	94	
297.21671	84	
298.79805	96	
299.27353	86	
300.88125	156	1+
300.96435	90	
301.06910	94	
302.07986	84	
302.17412	110	
303.27485	168	
305.27484	80	
305.57476	98	
305.62407	88	
306.07959	98	
306.16346	136	
306.27741	172	
306.88265	414	1+
307.13120	136	
307.27076	94	
307.28599	114	
307.77963	80	
307.79252	212	1+
308.10664	88	
308.29132	362	
309.02400	104	
310.31141	436	
310.41522	84	
311.12718	88	
311.86616	118	
312.02685	608	1+
313.02889	340	1+
316.10882	92	
318.30235	126	
318.99090	88	
319.02953	90	
319.05047	246	1+
319.17796	88	
321.30423	86	
322.26022	82	
322.30629	190	
323.23583	2030	1+
323.31138	132	
324.11745	90	
324.20268	106	
324.89116	316	
325.20375	132	
325.31815	106	
325.89076	382	
326.24279	192	
327.18974	88	
327.25326	92	
328.29479	106	
END IONS

###FS:    #m/z: 340.93970 #charge 1+
###MS: 14
###MSMS: 16
BEGIN IONS
TITLE=Cmpd 11, +MS2(340.9397), 28.0-35.0eV, 0.3min #16
RTINSECONDS=18.389
SCANS=14,16
PEPMASS=340.93970	443490
CHARGE=1+
74.46378	96	
184.59498	92	
190.86635	92	
192.15637	112	
194.02295	86	
194.89110	138	
198.85884	84	
205.97075	140	
207.97143	96	
213.87626	136	
213.93506	1222	1+
215.88553	438	
216.07113	84	
217.19342	86	
217.88161	204	
218.88079	108	
221.89039	112	
222.97645	220	1+
223.96297	222	1+
225.40958	96	
225.86696	96	
226.96827	120	
227.03192	142	
231.95003	1310	1+
232.16243	92	
232.89076	106	
233.04272	88	
233.89639	338	1+
233.94640	424	1+
234.88623	346	1+
234.92666	94	
234.99623	92	
235.83275	90	
237.05932	120	
237.98464	158	
238.12561	88	
239.44047	84	
239.90016	112	
240.23283	102	
241.11727	188	
242.06219	138	
242.89770	94	
244.15682	94	
244.87658	98	
245.03446	158	
246.97575	150	
247.23807	134	
247.94152	98	
248.98560	138	
249.04074	126	
249.13113	138	
249.96227	260	
250.02456	110	
250.96295	204	
251.01531	102	
251.08810	92	
252.11496	122	
254.94331	144	
254.96493	410	
255.07203	328	1+
255.96288	552	1+
256.02065	88	
256.87577	84	
257.48254	86	
261.17996	104	
261.85320	86	
262.96542	122	
263.67465	106	
266.71199	98	
267.13895	282	1+
267.80259	142	
268.92232	104	
269.00174	104	
269.81031	116	
269.88744	84	
270.82342	184	1+
271.00000	120	1+
271.09524	90	
271.37864	88	
272.93732	174	
277.44510	192	
278.03162	200	1+
278.25050	156	1+
278.96088	104	
279.96215	168	
281.29414	96	
281.86126	94	
281.88184	130	
281.94527	160	
282.04136	256	1+
282.27575	306	
283.27885	168	
283.93433	92	
284.92878	86	
285.08669	98	
286.88206	86	
287.08175	84	
289.19557	94	
289.87697	110	
291.58300	92	
292.88929	96	
292.99570	84	
293.07431	138	
295.29117	98	
295.97200	412	1+
295.99054	164	
296.95404	84	
297.08035	94	
297.14874	104	
297.97458	96	
298.08081	158	
298.28653	94	
298.30778	184	
300.05753	166	1+
300.94345	84	
301.07745	134	
304.25846	134	
304.77478	92	
306.88255	120	
306.93082	84	
307.09535	132	
307.28314	122	
307.79634	90	
308.29447	432	1+
308.42569	84	
308.66775	86	
308.87241	120	
309.01193	108	
309.26226	156	
310.87401	162	
311.03224	218	1+
312.92058	140	
314.45209	84	
315.02024	84	
316.07819	92	
316.16564	84	
318.97257	128	
319.23625	88	
319.83128	88	
321.21842	144	
323.23375	398	1+
323.30622	166	
325.39775	100	
326.17918	282	1+
326.25915	100	
327.79453	84	
328.10276	100	
328.88419	120	
329.28564	96	
330.06823	108	
332.08590	84	
332.29953	168	
334.46400	92	
336.32138	120	
336.94425	100	
337.30863	86	
337.35588	124	
338.24979	142	1+
339.83680	88	
340.05843	88	
340.97047	106	
341.25029	130	
342.20919	108	
342.28236	102	
342.90649	116	
343.15430	110	
344.14196	98	
344.33122	96	
344.92387	98	
345.11644	140	
345.15893	152	
345.22947	92	
END IONS

###FS:    #m/z: 336.94493 #charge 1+
###MS: 14
###MSMS: 17
BEGIN IONS
TITLE=Cmpd 12, +MS2(336.9449), 28.0-35.0eV, 0.4min #17
RTINSECONDS=19.161
SCANS=14,17
PEPMASS=336.94493	113346
CHARGE=1+
67.28767	96	
78.93713	102	
193.08160	82	
196.12553	90	
196.88812	100	
198.03903	78	
205.00947	88	
205.94555	116	
209.99920	92	
210.97570	80	
211.94400	4710	
212.87964	222	
212.94662	118	
213.89061	126	
213.93699	2064	1+
214.95608	84	
215.88401	662	1+
221.45960	96	
223.48355	90	
223.97037	274	
224.95300	84	
224.98020	124	
225.86133	80	
226.10515	94	
226.89224	80	
226.92672	90	
228.01633	80	
229.01077	94	
229.88340	310	1+
229.90968	214	1+
229.95490	4222	1+
230.99996	104	
231.02806	86	
231.94878	1406	1+
232.40943	86	
233.89818	298	
233.94999	408	1+
233.96588	86	
235.08101	96	
236.94854	78	
239.22096	152	
241.22399	94	
241.96089	86	
242.85168	82	
244.06718	174	
244.97653	114	
246.14645	90	
246.97466	110	
247.04895	88	
247.96486	958	
248.03168	132	
248.90302	360	1+
248.98651	256	
249.03711	126	
249.90797	264	1+
249.96168	438	
250.96566	280	
250.98435	120	
251.08174	84	
251.91695	84	
251.95617	128	
252.11486	234	1+
252.23079	110	
252.97054	2654	1+
253.09041	96	
253.12167	198	1+
253.56058	104	
254.20342	98	
254.48858	82	
254.96596	1154	1+
255.07290	350	1+
255.20568	86	
256.21035	136	1+
256.25712	118	
256.91255	110	
256.96192	232	
257.00922	92	
257.91805	84	
258.89046	92	
260.86657	94	
262.96657	172	
263.05130	124	
263.97184	92	
264.26307	104	
264.98660	82	
266.56560	80	
266.84421	82	
267.08108	80	
267.24374	82	
267.95886	82	
268.06324	84	
268.83773	158	
269.11003	82	
269.90748	92	
270.91753	102	
270.97659	120	
272.97468	136	
274.89248	236	1+
274.93820	84	
277.06808	292	
278.24340	114	
278.75032	82	
278.96470	112	
279.96432	128	
280.11117	188	1+
280.91866	84	
281.04952	104	
281.18930	110	
281.79903	86	
281.92115	90	
283.17407	156	1+
284.02747	86	
284.04807	90	
284.13422	82	
285.85961	102	
286.23794	88	
286.25875	92	
286.84598	134	
286.85967	92	
286.87821	86	
286.91558	94	
287.73546	86	
287.79434	164	1+
287.81057	86	
288.31052	104	
289.50675	94	
290.75318	84	
292.05646	130	
292.16075	214	
293.06070	136	
293.07500	108	
293.10349	182	
293.84962	90	
294.11094	114	
294.13870	80	
294.94317	84	
296.25604	176	
296.92306	156	
296.97456	104	
298.04852	294	1+
298.38511	100	
298.59281	104	
301.84277	94	
301.98445	134	
302.87382	122	
303.41093	84	
305.76797	94	
306.28466	196	1+
307.73369	80	
309.08225	92	
310.87343	112	
310.95745	180	1+
311.11390	246	1+
312.26728	94	
313.30168	130	1+
313.94290	86	
316.87930	220	1+
317.82094	172	1+
319.11689	84	
321.73346	78	
322.13670	82	
322.29858	90	
323.23397	156	
324.89224	210	
325.89254	144	
327.18241	230	1+
327.30894	206	1+
328.81726	144	
329.34344	82	
329.89626	82	
332.40359	96	
333.07478	106	
333.29619	180	1+
335.27067	80	
336.22698	130	
337.18509	92	
337.35151	180	
339.18481	82	
341.04910	94	
END IONS

###FS:    #m/z: 322.92932 #charge 1+
###MS: 18
###MSMS: 19
BEGIN IONS
TITLE=Cmpd 13, +MS2(322.9293), 28.0-35.0eV, 0.4min #19
RTINSECONDS=22.8535
SCANS=18-19
PEPMASS=322.92932	886786
CHARGE=1+
178.75277	76	
189.58775	84	
191.03968	82	
191.95205	92	
192.88743	298	1+
194.99914	76	
195.07816	76	
199.07179	92	
203.83856	94	
205.94665	316	1+
208.13135	88	
210.89712	92	
211.14843	98	
213.04230	98	
215.93591	84	
220.86246	130	
222.89650	78	
222.95250	712	1+
224.97480	116	
227.09869	122	
227.92780	196	
233.89548	82	
233.96593	82	
234.06999	170	
234.89651	92	
235.92316	78	
238.07251	398	1+
238.08211	76	
239.07692	348	1+
240.49216	84	
240.93927	1136	
240.95971	208	
241.93918	2874	1+
242.94097	1912	1+
243.21153	76	
243.66619	116	
243.87899	156	
243.98410	94	
244.06473	100	
244.14367	154	1+
244.94014	678	1+
245.04386	156	1+
246.16761	106	
246.97368	300	
247.11251	84	
248.85182	94	
248.97904	76	
249.03981	132	
250.04360	82	
250.06889	76	
250.97133	82	
251.88322	146	
252.23089	90	
252.83573	80	
252.96473	86	
255.05264	74	
256.03628	84	
256.91727	76	
257.40688	98	
258.05011	130	
258.16670	94	
258.82771	84	
258.95437	90	
258.97210	142	
259.79466	82	
259.99778	96	1+
260.17585	158	
261.87529	78	
262.15334	88	
263.15374	162	
263.74178	102	
263.87604	76	
263.98555	100	
264.07703	124	
264.15916	82	
265.82649	90	
266.24455	182	
266.72996	86	
267.23763	80	
268.00158	236	1+
268.18152	106	
268.95075	86	
268.97063	86	
269.19428	86	
269.41989	84	
270.79387	80	
270.92370	84	
271.27936	80	
272.99923	84	
276.43452	76	
278.40204	108	
279.02194	136	
279.06736	80	
279.08945	284	
279.79482	138	
280.09406	128	
280.14631	126	
281.08061	82	
281.87138	74	
281.96856	118	
282.82649	76	
282.88228	82	
283.06629	142	
284.08127	82	
284.11027	84	
284.29066	730	1+
284.81673	78	
285.08676	106	
286.10075	82	
288.04117	296	1+
288.06188	126	
289.87776	310	1+
290.25289	94	
290.99643	102	
292.02966	82	
292.18904	92	
294.16076	120	
294.28341	76	
297.18484	98	
298.20804	80	
299.78580	82	
301.08387	94	
301.84448	74	
302.11380	126	
302.17170	80	
302.24738	150	
302.83132	84	
303.09861	94	
303.90280	78	
304.26085	120	
304.68910	76	
305.02447	100	
305.05985	80	
305.16016	76	
305.40731	98	
306.15233	94	
306.88010	246	1+
307.13139	120	
307.28034	140	
307.81107	84	
308.29368	426	1+
308.87734	106	
309.88728	92	
310.30840	382	1+
310.81339	78	
310.88002	138	
311.72731	92	
313.03158	116	
313.10336	78	
313.90974	78	
314.97486	86	
316.26815	80	
316.81295	132	
316.82959	74	
317.00889	76	
318.07249	88	
319.83582	82	
320.15818	126	
321.05603	88	
321.18113	80	
323.01221	76	
323.23627	902	1+
323.88964	106	
324.19991	104	
324.79523	178	1+
324.89172	222	1+
326.15156	98	
326.25645	80	
327.09652	138	
327.37664	76	
327.88105	98	
END IONS

###FS:    #m/z: 340.93992 #charge 1+
###MS: 18
###MSMS: 20
BEGIN IONS
TITLE=Cmpd 14, +MS2(340.9399), 28.0-35.0eV, 0.4min #20
RTINSECONDS=23.6255
SCANS=18,20
PEPMASS=340.93992	424040
CHARGE=1+
112.25242	166	
182.09404	104	
184.59143	112	
205.94407	112	
208.93345	220	1+
208.95932	144	
210.89947	100	
211.18434	92	
211.94233	148	
213.93853	1306	1+
214.84936	88	
215.88406	780	1+
215.93223	152	
217.93432	86	
220.87423	120	
222.97264	126	
223.94452	90	
224.07113	84	
226.15334	84	
226.97726	84	
227.94474	216	1+
229.20488	92	
231.88754	146	
231.94933	1336	1+
232.62484	110	
233.08972	86	
233.89718	414	
233.94754	262	
234.08595	90	
235.88961	258	1+
235.90944	112	
235.94718	158	
237.06089	90	
238.21296	88	
239.82736	108	
239.92662	82	
240.02231	92	
240.23119	108	
241.88593	94	
246.97034	136	
248.13873	84	
249.43443	106	
249.88810	266	1+
249.95968	562	1+
250.23768	148	
251.92862	92	
253.67790	88	
253.90048	228	1+
253.96023	82	
254.96447	606	1+
255.08132	142	
255.13977	104	
255.90640	350	1+
256.06850	134	
256.17954	86	
256.96396	300	1+
257.83320	202	1+
258.96113	134	
259.64427	84	
260.01853	88	
261.83509	194	1+
262.25088	86	
262.96595	138	
264.23062	112	
264.87705	84	
264.93897	172	
265.93657	106	
267.00000	148	
267.13329	126	
267.86967	144	
268.47967	84	
269.21627	84	
269.79874	182	
270.82841	90	
270.83913	118	
270.94183	110	
271.97660	180	1+
272.84889	134	
272.93203	128	
273.13587	94	
276.46941	96	
276.97514	108	
277.85868	122	
278.14979	104	
278.24590	90	
278.29146	98	
278.66456	104	
279.15795	84	
279.85502	86	
279.95931	100	
281.05021	138	
283.02068	84	
286.25910	132	
288.06464	84	
288.26914	86	
289.79084	90	
293.15561	88	
293.46029	84	
294.66496	84	
294.90291	90	
295.00859	90	
295.12860	92	
295.94578	88	
295.97279	96	
295.98942	88	
296.20945	102	
296.32863	86	
297.97610	142	
299.25011	94	
299.28822	102	
300.10680	150	
302.17425	366	1+
305.10551	88	
305.58557	84	
305.81331	84	
306.10983	118	
306.27742	134	
306.79109	188	
307.78250	118	
307.89104	174	
307.94598	138	
308.29392	126	
309.06859	98	
309.24799	132	
309.91529	104	
310.01839	218	1+
310.30014	120	
310.87708	268	1+
310.92351	104	
312.48645	94	
313.02798	196	
313.41203	94	
316.97822	84	
317.27578	92	
318.29791	86	
318.92874	96	
319.24536	94	
320.80680	84	
320.92788	98	
321.20964	146	
322.04392	132	
323.13860	128	
323.17430	86	
323.23739	224	
323.29800	134	
324.01929	102	
324.12556	84	
324.77545	152	1+
324.89521	92	
324.98169	86	
325.31168	104	
325.46407	88	
325.89381	132	
326.17354	92	
328.85794	88	
330.19220	176	
330.82505	154	
330.87462	98	
334.90180	92	
336.08512	92	
336.29448	94	
338.14799	88	
339.27253	132	
339.86135	116	
340.14810	88	
340.38719	146	
342.91115	188	1+
344.00544	90	
345.22419	116	
345.67694	90	
END IONS

###FS:    #m/z: 359.96086 #charge 1+
###MS: 18
###MSMS: 21
BEGIN IONS
TITLE=Cmpd 15, +MS2(359.9609), 28.0-35.0eV, 0.4min #21
RTINSECONDS=24.3975
SCANS=18,21
PEPMASS=359.96086	100254
CHARGE=1+
64.01833	98	
187.14072	94	
196.88802	106	
197.88510	90	
205.94689	156	
209.94455	296	
210.93447	174	
214.05270	94	
217.96344	106	
222.11646	94	
222.95142	1258	1+
223.88446	144	
223.97263	160	
224.49995	94	
224.94783	1350	1+
224.97351	272	
226.89302	104	
226.94774	2252	1+
227.92987	166	
228.02381	100	
228.89208	180	
228.94307	1790	1+
233.96006	142	
238.96802	112	
239.90326	142	
240.93796	190	
240.96111	692	1+
241.11345	90	
241.94233	186	
241.99739	100	
242.90024	136	
242.95749	760	
243.06035	92	
244.95529	1182	
245.94529	322	
246.95193	1148	
246.98040	240	
247.23052	90	
248.04377	150	
248.80470	92	
248.89882	106	
249.04313	112	
249.13201	128	
250.43724	92	
250.94746	154	
250.96568	170	1+
251.03265	280	
251.21390	94	
252.73243	94	
253.12157	252	1+
253.91825	112	
254.89179	156	
255.10237	100	
257.45853	106	
258.97169	244	1+
260.05051	94	
260.96981	264	
260.99012	116	
262.06400	102	
264.83496	116	
264.87327	232	1+
264.89187	124	
265.12994	194	1+
265.97228	120	
267.97209	164	
268.86498	198	1+
269.96842	204	
270.97406	124	
271.89467	92	
272.92640	198	1+
273.85589	104	
274.11738	128	
275.10706	180	
276.07371	126	
276.35094	92	
276.81438	110	
276.86303	164	
276.93355	244	1+
277.10741	190	1+
277.18607	96	
277.25627	98	
279.09748	118	
280.26103	92	
280.79375	116	
280.97490	152	
282.00005	140	
282.27584	168	
282.52087	100	
282.95595	122	
284.12093	140	
284.91182	106	
285.46354	96	
288.05878	240	1+
292.94825	174	1+
293.11162	132	
293.22713	94	
293.90229	94	
295.27929	118	
295.91634	210	1+
296.03131	124	
296.15897	100	
297.33260	146	
298.27365	94	
298.80265	144	
299.00150	92	
299.80377	102	
301.77593	154	
302.17547	90	
302.22231	122	
302.24700	124	
302.95409	92	
304.05918	190	1+
306.27286	164	
306.88308	106	
307.28469	742	1+
307.31719	118	
309.11771	120	
310.34371	114	
310.87503	144	
311.75140	104	
313.29909	200	1+
314.80515	296	1+
318.72744	92	
318.95794	94	
319.07992	146	
321.11016	112	
321.22172	330	1+
321.92504	128	
322.28204	90	
322.34136	116	
322.35650	94	
322.92376	224	1+
322.97188	120	
323.01448	1120	1+
323.78071	130	
324.88886	400	1+
326.15954	96	
326.87187	192	1+
327.94569	214	1+
328.19092	104	
328.31271	94	
330.16639	164	
331.08858	130	
333.96361	90	
334.73131	92	
336.16839	90	
336.94462	266	1+
337.87826	112	
338.12182	130	
338.90588	178	
339.14009	112	
339.15796	98	
339.82840	92	
340.35106	92	
341.25421	126	
342.16548	114	
342.20413	114	
342.27690	146	
343.16986	112	
343.18490	114	
343.86559	128	
344.18205	92	
344.81669	96	
347.11824	120	
347.28375	98	
348.07968	224	1+
348.11508	98	
349.10856	296	1+
349.94178	106	
350.01588	102	
355.43601	90	
357.22428	112	
357.28914	94	
358.01979	100	
358.19415	196	
358.33557	102	
358.76104	128	
358.98673	104	
360.18153	194	1+
362.82361	92	
363.26858	96	
364.04284	260	1+
END IONS

###FS:    #m/z: 322.92910 #charge 1+
###MS: 22
###MSMS: 23
BEGIN IONS
TITLE=Cmpd 16, +MS2(322.9291), 28.0-35.0eV, 0.5min #23
RTINSECONDS=28.0725
SCANS=22-23
PEPMASS=322.92910	958246
CHARGE=1+
178.31773	82	
180.00077	92	
191.95336	222	
192.89183	184	
195.06760	80	
195.87616	86	
200.88151	84	
205.95006	130	
206.95159	84	
209.41945	94	
210.82913	86	
212.87746	168	
212.89242	100	
214.89281	114	
215.97199	96	
216.38883	78	
217.51024	88	
217.87046	304	1+
218.11470	132	
218.19537	100	
221.90197	94	
221.94667	762	1+
222.40928	84	
226.07017	88	
227.14017	142	
228.13870	88	
228.90101	162	
230.85043	116	
232.01857	92	
233.02203	80	
233.90830	88	
234.89884	142	
235.14891	82	
237.01990	228	1+
238.08781	86	
238.93773	120	
239.07880	446	
239.90013	236	1+
240.93949	1542	
240.96158	230	
241.94218	1352	
242.87838	82	
242.94088	4620	1+
243.45487	90	
244.99020	98	
245.92347	82	
246.97428	412	1+
247.01035	92	
249.14050	82	
249.25805	88	
249.83215	78	
250.11934	96	
250.49233	86	
251.92294	156	1+
252.00456	82	
252.85348	88	
253.99886	80	
254.92329	84	
255.06849	84	
255.15682	82	
255.49415	98	
256.80525	80	
260.04801	84	
260.47399	92	
262.07589	78	
263.05699	88	
264.07248	126	
264.85125	224	1+
265.06693	88	
266.16266	82	
266.95249	100	
267.99686	228	1+
269.11763	78	
269.38155	92	
269.79467	114	
270.94874	156	
270.99018	80	
273.19403	82	
274.86262	84	
275.05625	166	
277.02066	112	
277.12083	104	
278.06528	218	1+
278.41434	88	
279.09096	660	1+
279.27559	100	
279.44188	92	
280.13807	102	
280.21235	80	
280.26788	270	1+
280.47945	118	
281.04498	218	
281.24470	84	
281.88992	88	
282.01613	172	1+
282.18460	80	
282.87045	114	
283.06694	94	
283.95305	78	
284.29166	514	1+
284.75673	94	
284.84956	78	
284.87037	132	
284.98237	78	
288.99859	98	
289.87860	192	
290.02895	104	
290.86790	78	
291.93939	92	
292.05694	98	
292.40759	88	
292.88079	110	
293.71519	96	
294.17380	82	
295.09062	78	
296.39554	82	
296.91459	84	
297.07486	88	
297.14024	82	
297.28839	88	
298.15077	84	
298.83400	90	
299.06315	106	
299.09500	86	
299.77726	86	
301.78953	92	
301.92387	98	
302.04127	94	
303.13306	90	
303.93515	86	
304.26628	318	1+
304.88216	96	
305.27098	258	1+
305.77229	84	
306.02895	98	
306.92226	88	
307.09159	102	
307.20626	84	
308.29358	298	1+
308.79137	120	
308.88632	110	
309.90262	84	
310.30627	418	1+
312.01130	82	
312.18075	82	
312.81969	126	
313.02901	280	
313.10805	82	
313.80526	94	
315.19688	94	
315.90389	78	
319.12139	132	
319.28935	82	
319.89484	90	
320.15523	154	
321.89660	172	1+
323.01868	118	
323.04978	84	
323.23889	326	
324.09881	84	
324.14037	154	
324.23891	210	
324.52133	90	
324.77342	82	
324.88823	204	1+
325.13755	78	
326.34223	88	
326.89006	274	1+
327.27678	90	
328.18486	84	
328.32426	100	
END IONS

###FS:    #m/z: 340.93962 #charge 1+
###MS: 22
###MSMS: 24
BEGIN IONS
TITLE=Cmpd 17, +MS2(340.9396), 28.0-35.0eV, 0.5min #24
RTINSECONDS=28.845
SCANS=22,24
PEPMASS=340.93962	415914
CHARGE=1+
50.24897	88	
158.94868	84	
185.11378	94	
191.10585	92	
192.92605	216	
200.89012	88	
205.95025	110	
206.94974	88	
207.08749	96	
210.89852	104	
212.88030	120	
213.93783	978	1+
214.88151	92	
215.88776	446	1+
215.93796	224	
217.07944	100	
217.88143	338	1+
219.12147	86	
221.03497	136	
223.02832	94	
223.96063	154	
224.86057	94	
225.16454	94	
226.40414	102	
228.93707	116	
229.95410	90	
230.16849	102	
231.88915	232	1+
231.94762	1438	1+
233.89840	292	
234.58245	90	
234.90580	126	
235.89037	142	
236.89532	134	
237.09394	104	
238.21221	130	
239.80181	90	
240.13119	90	
240.23114	178	1+
240.95905	102	
243.88816	84	
244.95370	122	
246.94475	84	
248.84190	92	
248.89639	116	
248.95899	674	1+
249.03779	230	
249.90225	108	
249.96148	566	1+
250.21372	126	
251.95867	184	
253.24496	92	
253.96173	500	1+
254.39623	84	
255.07534	366	1+
256.03413	88	
256.96139	444	1+
258.80697	128	
259.88016	110	
259.99472	98	
260.18087	84	
260.66628	88	
261.75790	110	
261.83857	108	
263.44113	94	
263.88336	158	
264.07046	204	
264.11145	100	
265.23012	116	
265.86965	92	
265.89026	92	
265.90811	168	1+
267.00468	140	
267.13667	170	
268.00140	118	
268.96071	138	
271.01940	128	
272.13052	166	1+
272.48198	100	
272.89011	200	1+
272.93028	168	
272.94834	90	
272.97584	104	
274.07846	90	
274.21973	96	
275.06668	112	
275.81709	88	
275.86099	88	
275.98966	86	
276.85269	104	
277.27040	102	
279.79681	92	
279.84987	104	
279.96339	104	
280.97928	136	
280.99994	88	
281.10888	90	
282.27467	88	
282.88197	196	1+
283.86704	90	
283.93659	92	
286.21038	96	
286.95522	88	
287.79585	158	
288.06539	206	
288.87481	100	
289.82222	94	
291.02560	90	
291.44239	84	
291.99354	188	1+
292.43467	94	
292.88995	96	
292.93588	90	
293.87799	140	
294.93484	84	
295.96972	144	
296.11847	236	1+
298.08527	172	
299.77739	92	
299.87065	142	
300.06056	144	
300.39597	84	
300.78150	94	
302.17223	242	1+
302.88070	130	
302.92577	258	1+
303.28056	98	
304.14270	84	
304.25953	108	
305.26822	126	
305.40534	106	
305.45024	104	
305.76810	94	
305.80539	90	
306.14392	84	
306.87936	92	
307.28620	380	1+
307.78958	138	
309.02548	86	
310.93495	110	
311.03009	90	
311.85913	92	
312.86166	100	
314.27343	110	
320.18021	90	
320.81568	122	
321.10603	84	
322.13433	316	1+
322.30775	512	1+
323.01911	102	
323.16434	130	
323.24047	424	1+
324.77371	92	
324.89670	140	
325.89186	152	
326.17904	120	
326.89805	126	
328.18927	186	
329.29478	96	
331.27403	88	
332.79538	102	
334.32235	124	
337.32163	118	
337.35629	134	
337.87576	218	1+
338.32406	96	
341.32866	90	
342.18148	84	
342.31543	98	
342.90689	96	
343.90986	152	
344.35175	84	
344.89977	102	
346.31861	132	
END IONS

###FS:    #m/z: 363.95551 #charge 1+
###MS: 22
###MSMS: 25
BEGIN IONS
TITLE=Cmpd 18, +MS2(363.9555), 28.0-35.0eV, 0.5min #25
RTINSECONDS=29.625
SCANS=22,25
PEPMASS=363.95551	224336
CHARGE=1+
141.06734	102	
183.87139	98	
183.92279	92	
189.86311	178	
191.85865	158	
191.93078	142	
196.88267	254	
207.87364	308	
208.88400	166	
209.86761	180	
209.94010	694	1+
210.88191	116	
212.87825	1316	1+
213.09164	160	
214.89334	120	
219.51236	98	
222.95393	962	1+
224.10071	102	
224.94815	1094	1+
224.97444	214	
225.88340	152	
226.89687	154	
226.94659	3512	1+
227.92921	286	
228.14621	92	
228.89270	396	
228.94169	2898	1+
230.88812	2032	1+
231.13719	102	
232.88080	126	
235.07842	172	1+
235.56904	96	
235.82340	104	
236.04397	132	
236.16298	102	
237.89631	96	
238.13874	248	1+
238.21554	132	
240.82010	134	
240.94147	602	
240.96116	934	1+
241.93786	1336	1+
242.70252	90	
242.93957	918	1+
244.95665	1568	1+
245.29024	90	1+
245.94101	360	
246.81723	112	
246.91129	108	
246.95228	2058	1+
246.98131	96	
247.02620	286	1+
247.90601	92	
248.23559	102	
248.42899	90	
248.89878	910	
248.95804	198	1+
250.89567	156	
250.94674	434	1+
252.00665	112	
252.11005	148	1+
252.14523	96	
253.09338	194	1+
253.13641	102	
253.44161	96	
253.90929	412	1+
254.34743	102	
255.84262	310	1+
256.02246	94	
257.96620	132	
258.97003	118	
260.96736	956	1+
263.85543	220	1+
263.96175	124	
265.08714	178	
265.45932	108	
265.96936	228	1+
266.78797	108	
267.55720	102	
267.78269	136	
267.97441	548	1+
268.78554	92	
268.86640	92	
268.91392	92	
268.96279	186	
269.11211	246	1+
269.96668	230	
270.80137	108	
271.91677	162	
272.85526	112	
272.92708	116	
274.95645	106	
275.50433	92	
276.85427	228	
277.01684	98	
278.79676	98	
279.10365	108	
279.79112	512	1+
280.92509	108	
281.11830	100	
281.87453	132	
282.27324	98	
282.43860	152	
282.80579	90	
283.06721	108	
283.79157	180	
283.84881	128	
284.98249	100	
285.10263	110	
285.84464	482	1+
286.11241	138	
286.93135	132	
288.06157	276	1+
288.20006	92	
288.47965	116	
288.79465	98	
290.78183	98	
290.86600	106	
293.84331	228	1+
294.11061	94	
294.88596	96	
294.92417	150	
295.44112	92	
295.94302	158	
296.80947	250	1+
297.37093	98	
298.58126	104	
298.80169	294	1+
298.91264	102	
299.12461	98	
299.28355	260	1+
300.04200	92	
300.79981	112	
300.86153	128	
300.88382	92	
301.80241	150	
301.85809	214	
301.88946	88	
302.85816	116	
302.99776	124	
303.76181	98	
303.85543	468	1+
304.88518	128	
304.90752	160	
305.78150	162	
306.34801	114	
306.89062	210	
307.30334	120	
308.29308	404	1+
310.30744	118	
311.10305	114	
311.31415	158	
311.87396	120	
312.04064	240	1+
313.86210	94	
313.94921	96	
315.36484	116	
316.16436	108	
316.96304	92	
317.81424	104	
318.00453	88	
318.07876	90	
318.93825	100	
319.81908	138	
320.97628	98	
321.08622	134	
321.22428	126	
321.81646	200	
321.86899	284	
322.81567	138	
322.87107	126	
324.01992	276	1+
324.90064	146	
326.86962	328	
327.06354	142	
329.87035	244	1+
334.87779	262	1+
335.84997	118	
336.94635	156	
337.94948	124	
339.82799	126	
342.28371	144	
346.02656	208	1+
348.31812	102	
349.31929	464	1+
349.82123	88	
351.33379	180	
353.15501	92	
355.05799	170	
355.19692	254	1+
359.98543	108	
361.36169	116	
366.31842	256	1+
368.83220	122	
END IONS

###FS:    #m/z: 363.95565 #charge 1+
###MS: 26
###MSMS: 27
BEGIN IONS
TITLE=Cmpd 19, +MS2(363.9556), 28.0-35.0eV, 0.6min #27
RTINSECONDS=33.3
SCANS=26-27
PEPMASS=363.95565	178820
CHARGE=1+
50.64417	86	
127.26412	92	
128.14806	98	
148.43877	122	
182.87198	164	
183.85790	90	
189.86237	516	
191.85591	476	1+
192.93397	86	
196.88377	142	
207.86909	142	
208.88440	108	
209.86789	86	
209.94198	1010	1+
210.88243	238	
211.87881	130	
212.87894	2542	1+
220.43194	104	
221.89371	108	
222.95102	2800	1+
223.10106	104	1+
223.88567	140	
224.94696	3368	1+
225.88254	278	1+
225.96999	462	1+
226.94695	6610	1+
227.90799	96	
228.67353	92	1+
228.89393	448	1+
228.94168	5728	1+
230.88837	3216	1+
232.87987	508	1+
235.11690	116	
235.90553	90	
238.19566	88	
238.21463	150	
240.93831	2106	1+
240.96234	1956	1+
241.00304	98	
241.04287	104	
241.50826	98	
241.94130	1600	1+
242.91700	88	
242.95768	1402	1+
244.11068	92	
244.82719	256	1+
244.89563	104	
244.95696	2706	1+
245.94132	388	
246.06250	112	
246.84769	90	
246.90291	270	1+
246.95278	2860	1+
247.03195	96	
247.56653	86	
248.80326	160	
248.90013	958	1+
248.95652	194	
249.12179	86	
249.64977	94	
249.96597	106	
250.89272	508	1+
250.94541	98	
250.96199	206	1+
252.08064	86	
253.19006	128	
253.90719	388	1+
254.84492	94	
255.14696	88	
255.94180	92	
256.78996	138	
257.97750	94	
258.84392	138	
258.91759	138	
258.94237	86	
258.97218	722	1+
259.44068	114	
259.93723	114	
260.81515	86	
260.84117	114	
260.90646	98	
260.96807	1298	1+
262.96806	600	1+
263.84620	96	
264.95674	148	
266.06651	108	
266.24598	154	
266.81332	144	
267.24624	104	
267.78512	114	
267.81833	86	
267.89400	104	
267.97298	336	1+
268.95562	88	
269.89567	312	1+
269.96775	476	1+
270.80562	332	1+
270.90040	186	1+
271.92093	138	
273.02366	92	
273.25491	96	
274.06334	102	
275.98505	96	
276.43037	108	
278.06816	86	
278.85197	114	
278.92713	262	1+
279.02838	94	
279.17514	116	
279.95853	168	
280.26205	220	1+
280.79130	428	1+
280.98738	94	
281.11599	148	
281.15303	106	
281.98937	222	
283.06805	232	1+
283.85059	312	1+
283.98535	466	1+
284.79287	146	
285.84639	306	
286.43511	92	
289.56916	98	
290.78522	218	
291.85550	96	
291.89971	98	
292.43064	86	
292.93516	132	
293.85249	216	
294.85324	118	
295.02557	116	
295.85994	98	
296.86092	88	
296.87994	94	
297.43242	86	
298.07588	194	1+
298.80252	656	1+
300.36001	92	
301.80060	168	
301.86158	384	
301.99582	150	
302.22058	142	1+
302.79456	96	
302.85532	410	1+
303.10089	226	1+
303.57997	90	
303.80860	136	
304.77495	94	
304.80809	134	
305.05392	254	1+
305.15122	150	
305.59203	132	
306.13439	238	1+
306.79399	124	
306.92899	114	
307.28456	94	
308.29692	522	1+
308.79217	88	
308.88934	212	1+
310.76832	98	
310.86731	332	1+
310.92773	96	
311.86238	92	
313.78819	94	
313.81622	198	1+
316.77071	100	
316.81251	342	1+
317.86881	88	
318.81733	106	
318.86854	112	
318.93327	330	
319.89026	94	
320.87608	118	
321.86520	306	
322.13828	96	
322.84233	88	
322.86738	198	
322.92889	168	1+
323.01327	282	1+
324.16976	92	
324.88897	90	
325.17065	178	1+
326.87128	694	1+
327.43010	90	
327.81752	238	1+
328.18409	94	
328.86573	192	1+
329.18474	122	
329.20020	100	
331.90669	224	1+
334.07562	92	
336.88452	116	
336.94534	358	1+
337.10394	154	
339.16463	240	1+
339.41041	116	
339.83004	232	
340.16714	204	1+
340.93771	90	
343.24785	234	1+
343.26982	112	
345.82595	138	
348.26496	134	
348.33000	114	
349.32365	354	1+
349.76865	110	
351.05113	86	
351.61942	98	
351.76026	86	
351.95616	98	
354.21558	188	1+
358.17907	192	1+
360.00180	192	1+
365.92351	106	
367.13065	132	
367.32835	108	
367.42176	174	1+
367.68398	92	
END IONS

###FS:    #m/z: 336.94510 #charge 1+
###MS: 26
###MSMS: 28
BEGIN IONS
TITLE=Cmpd 20, +MS2(336.9451), 28.0-35.0eV, 0.6min #28
RTINSECONDS=34.072
SCANS=26,28
PEPMASS=336.94510	116222
CHARGE=1+
105.36227	106	
142.52649	78	
197.03978	84	
198.95772	88	
205.01476	82	
205.94738	80	
209.12313	88	
209.89599	104	
210.88143	126	
211.94398	3404	
212.87566	134	
212.94487	102	
213.03874	82	
213.87759	228	
213.93879	1754	1+
214.88188	540	1+
217.86506	96	
217.87957	160	
221.94805	462	1+
222.95323	430	1+
224.84672	104	
225.01158	104	
225.88530	110	
227.95323	86	
228.06206	118	
228.40599	88	
228.89503	164	
229.95385	3044	1+
230.88904	566	1+
231.94906	1380	
232.06556	250	1+
232.64358	88	
232.88723	118	
233.89673	350	1+
233.95138	286	1+
235.88986	152	
236.07902	158	
240.82002	114	
240.83707	128	
240.87149	100	
240.96116	88	
242.11635	232	1+
243.89771	102	
245.87114	98	
246.97399	262	
247.96608	672	
248.01879	88	
248.89809	396	1+
249.04001	210	
249.09146	82	
249.85143	80	
249.96066	340	1+
250.94677	172	1+
251.03877	94	
251.21984	120	
251.83853	98	
252.05853	124	
252.97032	1492	1+
253.06475	104	
253.80504	84	
253.83384	138	
253.90462	80	
254.88694	124	
254.96596	946	
255.07224	390	1+
255.89273	84	
256.21513	88	
256.91647	108	
256.96068	318	
258.06080	146	
258.17445	82	
258.80512	84	
259.16873	190	
259.94720	84	
260.51761	86	
261.51569	92	
262.62273	88	
263.89168	94	
264.43247	100	
265.71047	102	
265.86633	82	
266.07719	176	1+
266.93063	88	
266.99082	326	1+
267.13654	216	1+
267.23756	94	
267.83834	406	1+
269.79638	92	
270.12775	82	
270.42255	82	
271.91777	102	
271.99573	80	
272.84092	120	
273.86212	80	
274.00849	84	
274.94835	86	
276.18771	104	
276.66548	186	1+
276.85208	96	
276.97824	78	
277.83804	116	
277.95561	110	
278.10507	82	
278.38228	84	
278.81798	236	1+
278.83518	128	
280.04648	334	1+
280.25529	96	
280.36445	84	
280.41757	100	
281.04891	286	1+
282.86802	88	
283.09003	152	
284.03995	202	1+
284.26339	98	
285.02599	88	
285.84842	566	1+
286.85149	474	1+
288.92799	94	
290.82223	82	
292.80429	84	
293.04647	88	
293.10263	138	
293.18698	80	
293.43502	82	
293.85022	294	1+
293.97815	84	
294.06860	246	1+
294.17930	100	
294.99268	114	
295.68380	90	
295.97422	292	1+
296.25565	82	
296.30463	94	
296.79475	208	1+
296.94774	98	
297.83090	84	
298.30798	80	
300.51327	80	
300.97104	86	
303.94586	80	
304.10263	110	
304.26705	82	
305.22078	86	
306.79245	290	1+
307.30551	124	
308.09315	130	1+
308.29085	164	
308.92628	92	
309.10029	166	1+
309.86823	176	
310.04091	82	
310.72213	86	
310.89246	94	
318.23558	80	
319.85759	82	
320.01795	80	
320.15165	96	
320.28963	166	
321.04037	90	
321.22469	82	
321.92724	100	
324.89649	288	
325.21166	84	
325.35353	84	
325.70344	98	
325.88051	184	1+
326.22679	88	
327.11525	122	
328.00147	86	
328.31057	88	
330.14588	106	
330.87372	88	
333.07673	98	
334.08400	96	
334.30485	102	
334.58521	102	
335.28209	80	
335.85108	80	
336.87942	124	
338.31978	82	
339.83379	112	
340.26711	82	
340.96038	94	
END IONS

###FS:    #m/z: 359.96075 #charge 1+
###MS: 26
###MSMS: 29
BEGIN IONS
TITLE=Cmpd 21, +MS2(359.9607), 28.0-35.0eV, 0.6min #29
RTINSECONDS=34.844
SCANS=26,29
PEPMASS=359.96075	91380
CHARGE=1+
181.87568	88	
191.10429	96	
193.08318	88	
202.86850	88	
205.94930	116	
209.94244	372	1+
220.90442	90	
222.14726	94	
222.95122	1162	1+
223.41939	90	
223.88958	114	
224.73549	104	
224.94983	1192	1+
224.97129	160	
225.86321	104	
226.94693	1632	1+
226.97401	130	
227.92838	204	
228.94121	2034	
233.08605	122	
233.85133	86	
233.98265	90	
234.85032	96	
234.88914	96	
235.82310	156	
236.93517	102	
237.15398	230	1+
237.89622	90	
238.91079	120	
238.96826	176	
240.12308	90	
240.94351	218	
240.96127	796	1+
241.11363	152	
241.78626	138	
241.93688	332	1+
242.95709	942	1+
243.89411	94	
244.95502	902	1+
245.04979	94	
245.44562	100	
245.83516	98	
245.94068	182	
246.03862	92	
246.95179	1382	1+
247.09336	98	
247.88871	106	
248.80304	88	
248.90339	130	
249.16440	90	
250.94864	122	
250.97008	264	1+
252.31684	98	
252.96514	90	
253.11905	160	
253.47657	86	
253.83235	98	
254.41777	98	
258.13976	92	
258.97232	498	1+
259.13738	110	
260.96751	922	1+
264.97417	178	1+
266.13175	192	1+
266.81540	188	
266.87556	104	
267.97262	338	
268.95624	258	
269.96965	228	
270.49492	148	1+
271.84700	134	
272.09958	120	
272.92546	136	
275.09273	288	1+
276.79758	160	1+
276.81798	88	
277.76127	88	
278.32622	96	
278.41836	90	
279.14022	90	
279.61628	98	
280.00439	90	
280.79232	130	
280.92426	184	1+
281.79313	134	
282.82513	104	
283.13510	150	
283.43172	92	
283.82875	92	
283.98410	122	
285.39107	86	
285.89518	94	
285.96579	86	
286.52650	96	
289.49601	116	
289.87666	94	
290.38280	100	
290.76142	96	
291.43929	90	
292.01266	92	
292.86523	166	
293.11532	104	
293.26690	90	
295.28496	98	
295.93790	86	
296.80796	120	
296.89306	88	
297.14777	126	
298.80487	780	1+
299.13855	112	
299.24619	94	
300.42592	96	
300.98892	104	
301.08183	250	
301.86169	122	
302.24330	124	
303.87608	108	
303.94273	308	1+
305.03636	88	
306.87836	146	
307.28878	554	1+
307.30825	134	
307.79939	170	
307.89764	128	
308.29347	410	1+
308.79562	102	
310.15533	100	
310.93631	90	
311.89843	166	
312.05943	226	1+
312.94625	132	
313.85659	150	
315.80337	266	1+
316.85731	110	
317.23633	88	
317.31291	88	
317.87708	168	1+
318.93565	124	
319.88937	156	1+
319.93887	88	
320.88409	170	1+
323.01520	496	
324.16763	184	1+
324.89642	166	
325.01207	106	1+
326.37310	100	
326.82976	108	
327.80098	114	
328.18709	122	
328.77768	88	
329.30586	122	
329.87271	94	
330.15952	88	
333.32205	90	
334.29568	92	
335.52688	100	
335.64180	90	
335.76320	100	
336.24484	92	
336.30814	104	
336.94304	428	1+
337.08975	148	
338.13566	94	
338.31534	94	
340.04716	140	1+
340.35384	162	
342.27710	130	
343.26764	188	
343.78023	92	
345.41432	102	
348.32183	86	
349.32720	122	
349.79655	226	1+
352.34068	86	
352.88523	244	
358.09887	118	
358.19807	332	
359.88078	106	
360.98329	96	
361.28346	142	
362.12147	142	
362.33253	186	1+
363.37463	138	
364.12902	112	
END IONS

###FS:    #m/z: 363.95543 #charge 1+
###MS: 30
###MSMS: 31
BEGIN IONS
TITLE=Cmpd 22, +MS2(363.9554), 28.0-35.0eV, 0.7min #31
RTINSECONDS=38.511
SCANS=30-31
PEPMASS=363.95543	143822
CHARGE=1+
54.04814	88	
62.84586	88	
128.69640	100	
182.76241	92	
186.46463	94	
187.86515	184	
189.86284	512	
191.85725	380	1+
196.88352	172	
200.94682	112	
203.01368	106	
204.13513	88	
204.93231	102	
205.94756	238	
206.40621	106	
207.87530	324	1+
207.94588	142	
208.10500	94	
209.94319	920	
210.88474	212	
210.93294	366	1+
211.88453	136	
212.87879	2528	1+
215.87948	254	
217.10857	90	
219.92729	136	
221.41195	90	
222.95160	3172	1+
223.89498	252	1+
224.94719	3606	1+
226.89227	164	
226.94625	7224	1+
226.97109	272	1+
227.10125	222	
227.24303	94	1+
228.70294	104	
228.89600	454	1+
228.94167	8016	1+
230.88811	3544	1+
231.01462	154	1+
231.51036	106	
231.79194	88	
233.91918	110	
234.87731	184	
235.11670	134	
237.13257	156	
238.07826	102	
238.89314	130	
239.43108	92	
239.44639	102	
240.40484	88	
240.83737	162	
240.88943	110	
240.93946	470	
240.96073	2016	1+
241.94279	1986	1+
242.95585	1780	1+
243.93763	170	
244.95605	3048	1+
245.03416	90	
245.23104	110	
245.94082	302	
246.07907	106	
246.90914	160	
246.95162	3856	1+
247.93687	156	
248.89899	1086	1+
250.13699	96	
250.89608	238	
250.94545	140	
251.55869	134	
252.01317	106	
252.22657	166	
253.90527	162	
256.91728	100	
257.04108	102	
257.89824	192	1+
258.97346	308	
259.97540	132	
260.01060	96	
260.13736	138	
260.96648	1398	1+
261.82745	280	1+
263.97602	178	
264.97068	284	1+
265.08591	302	1+
266.06374	92	
266.81252	266	1+
267.97209	602	1+
268.02492	92	
268.86180	92	
268.95692	172	
269.96606	372	
269.99621	102	
271.91610	242	1+
272.12337	94	
272.84860	102	
274.79781	216	1+
275.17960	94	
275.85113	100	
276.85418	160	
277.85762	108	
278.12980	88	
280.11148	90	
280.79010	348	1+
281.42586	100	
282.32190	136	1+
283.07252	152	
283.43390	90	
283.78763	92	
283.86604	200	1+
283.98403	230	
284.41874	92	
284.78916	476	1+
285.81146	92	
285.84261	434	1+
285.98343	128	
288.87938	128	
289.12638	102	
291.48882	102	
292.43663	258	1+
293.85123	104	
295.92863	90	
296.95857	92	
297.80083	632	1+
299.10051	98	
300.80082	536	1+
300.87516	128	
301.86068	184	
302.83358	94	
302.85289	768	1+
303.26322	170	
303.80894	164	
303.85448	640	1+
303.94712	146	
304.80611	140	
306.28156	156	
306.88697	262	1+
307.80076	102	
308.29207	476	1+
308.86935	150	
308.99309	92	
309.03737	106	
309.32042	90	
309.81868	148	
310.87281	226	
311.02603	114	
311.86088	138	
312.86992	270	1+
313.26949	122	
314.80546	88	
315.81367	294	1+
315.96268	106	
316.81181	340	1+
318.94068	234	
319.10001	104	
319.53255	92	
319.87020	92	
320.29660	150	
320.81571	324	1+
321.82155	324	1+
321.86227	178	1+
322.43426	112	
322.93261	120	
324.01586	150	
324.89398	138	
329.30663	124	
329.87140	146	
330.36055	92	
330.81137	106	
330.87134	98	
331.96054	108	
334.87919	292	1+
334.90484	96	
335.81591	142	
335.94103	646	1+
336.31273	96	
336.94439	568	1+
338.16606	198	1+
339.87518	142	
340.83820	188	1+
343.27165	112	
345.04697	90	
346.73144	148	
347.00310	224	1+
347.77791	108	
348.32196	718	1+
349.15719	170	
349.32509	508	1+
350.83036	94	
355.41621	182	
357.14272	210	1+
357.25327	88	
358.03245	100	
358.89492	102	
359.34329	118	
360.10814	122	
360.17770	104	
360.32772	88	
361.38503	98	
362.20457	120	
363.36494	302	1+
363.95266	96	
364.36920	256	1+
366.37446	136	
367.13811	124	
368.24221	90	
368.36244	88	
END IONS

###FS:    #m/z: 336.94476 #charge 1+
###MS: 30
###MSMS: 32
BEGIN IONS
TITLE=Cmpd 23, +MS2(336.9448), 28.0-35.0eV, 0.7min #32
RTINSECONDS=39.283
SCANS=30,32
PEPMASS=336.94476	90716
CHARGE=1+
176.74869	84	
182.12729	118	
189.86118	98	
191.10226	100	
194.11519	78	
196.88558	134	
198.95582	78	
205.95120	118	
207.93490	92	
207.97265	84	
210.88232	156	1+
211.94310	4426	1+
212.41552	84	
212.87786	428	1+
213.93997	2036	1+
214.15501	92	1+
215.88622	610	1+
215.93571	132	
217.88281	122	
218.88516	84	
222.97151	84	
223.96869	86	
224.97708	154	
226.97236	92	
229.95455	3640	
230.85316	90	
230.88803	814	1+
231.95026	2228	1+
232.09146	90	
233.89733	198	
233.94719	248	
234.83435	78	
234.91266	106	
235.82719	118	
235.94698	138	
236.07783	124	
238.23349	84	
239.06814	90	
239.14251	104	
239.21438	122	
240.90600	80	
240.96276	134	
241.04866	84	
241.08219	140	
241.91519	84	
242.24943	88	
244.44449	84	
244.81916	80	
244.91389	90	
246.97634	208	
247.96408	874	1+
248.89877	356	1+
249.03911	84	
249.08739	82	
249.96264	828	
251.83036	100	
252.86560	270	1+
252.97120	1832	1+
253.24412	88	
253.51951	80	
253.83570	142	
253.90822	328	1+
254.96424	1268	1+
255.07546	512	1+
255.82789	80	
257.94364	78	
258.89120	220	1+
258.99416	90	
259.95724	88	
260.65065	100	
262.15739	128	
264.88027	86	
265.26423	84	
266.01941	134	
266.85115	92	
267.00272	84	
267.14624	80	
267.36819	94	
268.84002	326	1+
270.03295	82	
270.05706	80	
270.52982	86	
270.80068	178	1+
270.97943	128	
271.02250	110	
271.91791	90	
272.84538	128	
272.98346	104	
273.86209	84	
273.97170	98	
275.93955	84	
275.98765	78	
276.03051	80	
276.22240	140	1+
277.83357	382	1+
277.91478	78	
279.01546	108	
280.80690	106	
280.95437	98	
281.79311	138	
281.82370	96	
282.77928	162	1+
283.06203	82	
283.39680	82	
283.78279	198	1+
283.83711	88	
285.16676	86	
285.84762	142	
286.69905	90	
286.85232	144	
287.75834	80	
287.84696	494	1+
288.05219	84	
288.36081	84	
291.45484	98	
292.06316	82	
292.81511	156	1+
293.07350	86	
293.10837	138	
293.87056	88	
294.85264	80	
294.91724	94	
294.93182	98	
295.02375	122	
295.39457	92	
295.97238	116	
297.97213	166	
299.00573	82	
299.40530	82	
300.28121	84	
300.84464	84	
302.85933	84	
303.12659	80	
305.19713	88	
305.96357	96	
306.78836	214	
306.80613	86	
306.89629	80	
307.88335	162	
308.29524	168	
308.35660	96	
308.79663	80	
308.88936	198	
309.63025	86	
309.86558	150	
309.90890	102	
310.87472	130	
311.85733	84	
312.75795	86	
312.92942	78	
313.83368	80	
316.81027	118	
317.10293	82	
317.87308	166	1+
320.16210	90	
320.61793	110	
320.82025	80	
322.28867	80	
322.33387	88	
322.60836	102	
323.01649	90	
324.89159	276	1+
325.51317	86	
326.89093	298	1+
328.87489	138	
328.95367	96	
329.87024	202	
332.28047	94	
333.14047	82	
333.72564	88	
334.27985	82	
334.55625	110	
334.87298	78	
335.40331	84	
335.80160	90	
337.30846	88	
340.02928	96	
340.89890	176	1+
END IONS

###FS:    #m/z: 359.96049 #charge 1+
###MS: 30
###MSMS: 33
BEGIN IONS
TITLE=Cmpd 24, +MS2(359.9605), 28.0-35.0eV, 0.7min #33
RTINSECONDS=40.055
SCANS=30,33
PEPMASS=359.96049	68042
CHARGE=1+
183.90122	96	
199.09802	86	
208.55160	94	
209.94207	316	1+
209.96383	84	
218.88587	202	1+
221.02499	82	
222.95107	890	1+
223.88890	84	
224.09346	100	
224.94824	1176	1+
225.89144	236	1+
226.94566	3116	1+
227.08576	86	
227.87981	90	
228.94168	2528	1+
232.85456	228	1+
233.95788	214	
234.10077	138	
235.45589	110	
238.21082	88	
238.96555	152	
239.06282	86	
240.04509	86	
240.90005	88	
240.93745	618	
240.96228	940	1+
241.93939	354	
242.95690	550	1+
244.95618	1140	1+
245.93955	120	
246.95301	738	
249.03388	242	1+
250.03733	188	1+
250.10186	90	
250.12729	112	
250.94534	136	
251.92189	84	
253.78555	90	
254.22429	96	
255.05489	98	
255.91822	86	
255.94898	90	
257.15549	152	
258.02790	158	
258.14692	140	
258.84270	154	
258.92013	156	
258.97462	126	
260.18473	90	
260.96749	828	1+
262.07789	84	
262.88754	98	
263.23994	90	
263.88310	230	1+
263.97711	154	
265.74234	92	
265.97457	114	
266.25038	156	
266.97449	88	
267.97337	322	
268.84296	136	
268.96205	296	1+
269.59124	84	
269.84812	100	
270.90148	178	
272.85917	176	
272.93220	132	
272.97500	88	
273.08584	182	1+
273.87683	84	
275.10543	90	
276.56216	92	
277.07584	84	
277.79605	218	1+
278.39772	84	
278.99461	88	
280.25810	152	
280.79457	264	
280.83625	94	
281.54134	90	
282.27613	154	
282.64282	86	
283.42097	94	
283.86927	148	
284.98865	94	
286.58699	84	
286.72837	94	
287.15049	90	
290.05359	128	
290.85266	134	
290.87836	84	
291.83340	224	1+
291.86224	96	
291.95579	94	
292.87675	144	
293.97194	92	
294.11903	84	
295.10301	152	
295.24689	128	
295.93020	160	
296.80693	170	
296.89514	86	
297.06727	102	
298.80041	552	1+
298.98574	146	
299.50089	84	
299.91959	84	
300.30044	84	
301.07760	180	
302.44899	102	
302.80041	132	
303.76171	114	
303.93782	230	1+
304.86942	88	
305.89236	84	
306.78660	200	
306.88414	156	
307.07983	84	
307.23639	120	
307.28477	280	1+
307.80263	86	
307.86901	182	1+
307.89008	104	
308.79954	88	
309.41414	106	
310.51638	94	
310.86807	120	
312.11341	88	
313.02536	94	
313.84182	84	
314.27764	102	
314.82005	104	
315.43466	84	
315.82207	192	1+
315.84354	114	
315.99097	108	
317.58641	108	
318.93147	242	
319.70822	84	
319.87354	104	
319.94535	100	
323.01587	376	1+
323.52451	84	
324.76897	90	
328.19275	92	
330.42988	94	
334.21930	86	
334.87658	268	1+
336.33747	90	
336.94350	356	
337.11735	100	
337.94384	182	
338.34415	88	
339.23400	106	
339.33667	86	
340.19684	90	
340.44805	102	
340.95582	96	
341.23246	106	
342.89465	100	
343.18692	110	
343.21569	90	
347.40954	88	
350.37076	96	
351.33195	100	
352.95647	112	
354.34172	92	
354.42051	92	
355.34786	106	
358.19883	198	
359.17925	270	1+
359.23215	142	
359.34324	84	
359.76468	82	
360.18530	204	1+
360.32655	148	
361.27873	126	
END IONS

###FS:    #m/z: 322.92917 #charge 1+
###MS: 34
###MSMS: 35
BEGIN IONS
TITLE=Cmpd 25, +MS2(322.9292), 28.0-35.0eV, 0.7min #35
RTINSECONDS=43.7395
SCANS=34-35
PEPMASS=322.92917	1186190
CHARGE=1+
63.49380	82	
75.65219	84	
96.67802	92	
186.87725	90	
190.89880	80	
191.95471	132	
194.07606	96	
199.88913	330	1+
201.04494	194	
201.09538	94	
205.95010	598	1+
209.88742	278	1+
212.87740	78	
215.88593	88	
216.04246	102	
217.00175	80	
221.04131	80	
221.06865	114	
221.94444	148	
223.96191	114	
224.85341	182	1+
224.95704	110	
226.04598	96	
227.85650	158	1+
227.93569	222	1+
227.95080	106	
227.98298	92	
230.90383	188	1+
232.84574	92	
235.87055	78	
235.88757	246	1+
235.91634	84	
237.07428	156	
238.94075	376	1+
239.08056	198	
239.13096	82	
239.78789	160	
240.88710	140	
240.93971	4428	
241.04836	138	
241.89195	98	
241.94160	2724	
242.63194	92	
242.94092	8986	1+
243.02744	104	
243.23076	86	
243.82244	82	
243.88057	160	
243.90120	102	
244.93853	3218	1+
244.98814	84	
245.23020	98	
245.91286	78	
246.16186	96	
246.97438	224	
247.84574	332	1+
248.12371	94	
248.42360	88	
250.98430	100	
251.24694	90	
252.91969	90	
257.08616	78	
257.79565	122	
258.83012	88	
258.93094	78	
259.75131	88	
260.84267	82	
261.83252	128	
261.89289	88	
263.37962	90	
264.53847	100	
265.14906	94	
266.04633	90	
266.86092	176	
266.87809	94	
266.96829	86	
267.00439	104	
268.10129	84	
268.87377	150	
268.95613	194	
269.54292	92	
269.79939	118	
269.95414	100	
270.35390	82	
270.84883	120	
271.09120	80	
271.84277	196	1+
274.44155	84	
274.46391	80	
275.09082	82	
276.85343	124	
277.04924	102	
278.14967	170	1+
278.20816	162	
278.99454	84	
279.08941	654	1+
280.84843	136	
280.86228	190	1+
280.92547	148	
281.25090	82	
282.08563	82	
282.81310	140	
283.18814	90	
283.27488	80	
284.02072	80	
284.07944	102	
284.14750	80	
284.29113	404	1+
284.44979	90	
284.87465	114	
284.90558	156	
287.79370	80	
289.42532	90	
289.84937	114	
289.87805	194	
290.80157	84	
290.94566	80	
291.80541	86	
292.44519	88	
292.85895	84	
293.77614	88	
293.84998	270	1+
294.18661	114	
294.67134	98	
294.73852	86	
296.07658	80	
298.14655	78	
299.12472	86	
299.64103	90	
299.76758	146	
302.23984	126	
302.88197	80	
303.65480	92	
303.91572	188	1+
304.82398	80	
304.88195	82	
304.97203	78	
305.65222	92	
305.78511	88	
305.84763	84	
305.87567	112	
306.87756	206	
307.03826	86	
307.79999	148	
307.88996	312	
308.04391	78	
308.28955	396	
308.87013	160	
308.92773	206	1+
308.98442	82	
309.88049	470	1+
310.30667	342	
310.98717	90	
311.90382	144	
312.86994	126	
313.02760	96	
314.36030	106	
315.45200	78	
315.87544	88	
317.94536	84	
320.20037	84	
320.32335	84	
320.89284	90	
321.28439	136	1+
321.42672	156	
322.01572	206	1+
322.16079	90	
322.23239	346	1+
322.59757	86	
322.89766	112	
323.23523	254	1+
324.89047	206	
325.89343	152	
326.89471	126	
327.08129	94	
END IONS

###FS:    #m/z: 340.93965 #charge 1+
###MS: 34
###MSMS: 36
BEGIN IONS
TITLE=Cmpd 26, +MS2(340.9396), 28.0-35.0eV, 0.8min #36
RTINSECONDS=44.512
SCANS=34,36
PEPMASS=340.93965	459660
CHARGE=1+
179.90357	92	
189.86186	266	
192.92403	152	
196.89488	86	
205.94788	82	
208.95789	124	
208.98087	106	
212.87335	184	1+
213.93901	1210	1+
215.88624	818	1+
215.93742	128	
215.94788	152	
216.86702	108	
216.93840	92	
217.88001	216	1+
222.95305	80	
223.95713	346	1+
224.87358	86	
224.97759	168	
229.94891	90	
230.88619	272	1+
230.94432	88	
231.05619	86	
231.94951	1338	1+
233.89561	544	1+
233.91539	118	
233.94808	160	
234.46212	88	
234.97169	82	
235.89204	106	
235.95020	252	1+
237.23224	80	
237.80346	84	
241.12504	88	
241.88015	114	
242.87862	84	
242.90141	78	
242.94274	164	1+
244.94038	88	
245.60742	90	
246.97416	184	
247.10679	88	
247.93967	78	
248.89594	108	
248.96728	84	
249.96091	310	
250.38938	102	
250.95312	276	1+
251.90621	92	
251.92452	80	
254.96402	924	1+
255.07322	512	1+
255.39408	104	
256.91070	160	
258.84168	164	
258.97625	100	
259.06894	82	
259.85019	210	
260.66229	86	
261.43016	80	
261.92062	84	
264.00062	114	
264.97003	96	
265.01706	136	
265.11817	96	
265.22801	168	
265.46219	84	
266.44332	94	
267.78974	88	
267.95260	306	1+
268.83905	402	1+
269.79835	86	
269.82309	82	
271.79157	158	
271.80780	90	
272.85331	84	
272.89049	362	1+
272.97420	182	
273.12477	90	
273.43543	82	
273.79203	82	
274.35560	94	
275.59391	94	
275.81665	86	
276.43236	86	
276.81969	130	
276.85365	126	
277.85420	366	
277.86939	126	
278.04551	96	
278.96614	130	
279.16677	92	
279.95728	84	
280.25677	188	1+
280.95866	84	
281.10509	194	1+
281.59513	86	
282.85821	92	
283.24990	80	
283.87028	120	
284.86710	80	
284.95749	80	
287.41052	86	
288.51944	88	
289.12464	200	1+
289.95826	98	
290.44951	98	
291.80607	86	
291.86205	106	
292.05901	100	
292.85823	198	1+
292.89079	88	
293.06717	80	
293.25853	100	
294.91170	88	
295.81683	114	
295.97461	108	
296.04298	84	
297.97922	90	
298.31351	142	
298.41181	88	
298.85948	78	
299.05862	100	
299.65410	82	
301.28424	94	
301.41419	88	
302.88811	130	
302.94746	140	
303.86535	148	
304.14356	104	
305.44197	104	
306.80164	78	
307.15663	86	
307.29033	408	1+
307.31170	188	
307.79842	146	
307.88410	148	1+
310.87762	344	1+
311.84457	100	
312.80896	124	
312.95054	108	
318.78759	114	
319.93249	86	
320.09487	92	
320.31226	84	
322.31747	82	
322.55768	94	
322.89410	446	1+
323.01729	120	
323.23513	102	
323.29469	84	
323.89568	378	1+
325.39118	80	
326.34251	98	
327.30106	98	
327.44776	100	
328.88007	82	
329.80935	92	
329.87059	352	1+
330.81146	114	
330.82540	92	
332.76885	84	
333.89372	86	
334.05309	100	
334.43282	96	
334.80096	102	
336.32383	152	
338.74649	108	
338.88060	88	
340.10172	104	
341.28654	110	
341.80661	100	
341.96350	96	
342.90323	234	1+
344.33603	80	
344.89751	124	
345.18648	86	
END IONS

###FS:    #m/z: 336.94504 #charge 1+
###MS: 34
###MSMS: 37
BEGIN IONS
TITLE=Cmpd 27, +MS2(336.9450), 28.0-35.0eV, 0.8min #37
RTINSECONDS=45.284
SCANS=34,37
PEPMASS=336.94504	93110
CHARGE=1+
126.28810	108	
189.85704	84	
192.88713	88	
199.11181	90	
206.97518	276	1+
211.94352	4092	1+
212.87869	702	
213.93803	1972	1+
215.88545	492	1+
217.88277	294	
218.12846	82	
220.95458	80	
223.96454	270	1+
223.97819	110	
225.13505	104	
225.88149	136	
226.97360	100	
227.06797	94	
227.89213	124	
229.95430	3490	
230.16302	102	1+
230.87139	84	
230.88851	1034	1+
231.94970	1488	1+
233.82964	118	
233.89772	296	1+
233.94685	252	
234.41508	94	
235.82416	88	
235.89108	122	
235.93261	84	
237.06761	80	
237.12799	86	
238.21461	156	
238.97316	78	
239.04929	88	
239.90394	94	
240.00322	78	
240.51706	86	
240.83535	140	
242.05836	80	
242.18805	84	
245.85177	96	
246.66333	94	
246.90393	92	
246.97748	180	
247.10345	82	
247.96394	1134	1+
248.03817	96	
248.89990	258	1+
248.91756	88	
249.82811	102	
249.96012	530	1+
250.82887	92	
251.78686	128	
251.95585	88	
252.22985	94	
252.78684	82	
252.94225	86	
252.97038	2340	1+
253.83661	166	
253.90492	140	
253.92049	156	
254.08827	136	
254.65886	80	
254.79796	80	
254.96378	644	1+
255.07204	502	
256.91328	258	1+
256.96010	156	
257.40354	92	
258.80832	84	
258.88536	88	
258.90914	112	
259.96128	84	
259.99658	86	
261.97263	80	
262.47743	86	
262.83154	94	
263.03696	108	
265.01410	82	
265.07814	80	
265.43602	82	
267.48861	86	
267.96486	84	
268.35883	84	
268.84635	88	
268.95456	134	
269.83639	148	
270.79586	104	
270.90958	92	
270.97700	272	1+
271.91386	116	
272.42923	88	
272.81757	154	
272.85017	150	
272.92204	92	
274.86073	92	
275.05314	168	
276.85444	82	
277.83031	488	1+
278.89392	80	
279.06000	80	
279.56510	86	
279.96307	168	
280.86602	104	
283.87072	228	1+
284.94305	78	
285.43029	82	
285.89958	86	
286.84856	646	1+
286.88430	80	
291.80290	78	
291.85770	96	
292.00677	80	
292.05072	88	
292.10718	78	
292.80289	88	
292.89262	106	
293.10011	196	1+
293.28973	78	
293.99507	126	
295.05056	92	
295.16026	86	
295.24061	108	
295.99579	126	
296.86789	112	
297.01339	78	
299.24668	140	
301.87701	84	
301.98373	78	
304.17947	100	
304.94865	118	
305.11771	84	
305.84802	82	
305.87573	98	
306.77501	82	
306.79640	264	1+
307.88106	342	1+
308.30243	118	
308.93717	82	
310.87295	278	1+
310.96210	166	
312.42360	92	
312.77516	78	
314.90489	82	
317.43098	80	
319.28705	84	
319.83987	118	
320.16006	186	
320.21593	84	
320.33871	100	
320.89653	96	
321.28083	144	
321.86566	86	
323.89151	88	
324.29328	114	
324.89085	82	
325.71712	80	
325.86962	78	
326.89856	118	
327.62082	80	
328.31479	96	
330.19742	88	
330.91720	102	
333.07349	106	
333.28914	124	
335.15205	78	
335.30892	78	
335.73651	106	
336.83537	82	
338.36705	80	
340.47110	84	
END IONS

###FS:    #m/z: 322.92937 #charge 1+
###MS: 38
###MSMS: 39
BEGIN IONS
TITLE=Cmpd 28, +MS2(322.9294), 28.0-35.0eV, 0.8min #39
RTINSECONDS=48.9845
SCANS=38-39
PEPMASS=322.92937	1347488
CHARGE=1+
53.53115	90	
82.83080	84	
145.02512	82	
187.88431	82	
191.95061	86	
192.88940	136	
194.99582	100	
197.04977	122	
198.89175	94	
202.86155	82	
203.95786	92	
205.94598	352	1+
207.97255	258	
209.12652	84	
209.94046	102	
210.89586	284	1+
211.88813	84	
212.08443	82	
212.87665	144	
213.89621	100	
214.89160	150	
215.88573	220	1+
218.90032	156	
219.18222	110	
220.97201	82	
221.95884	118	
223.95898	720	1+
224.89847	126	
225.19005	90	
226.14757	94	
226.63153	100	
226.97064	108	
227.11986	86	
227.92947	156	
230.90219	146	
231.50807	106	
232.01821	80	
233.83446	96	
233.95650	84	
235.07644	114	
235.10366	100	
236.38921	92	
237.94760	86	
238.93724	378	
238.95101	152	
239.04345	82	
239.07868	254	1+
239.78711	152	
239.90342	166	
240.06249	112	
240.20491	96	
240.80870	80	
240.90071	80	
240.94023	4398	
241.01619	110	1+
241.93875	16070	1+
242.78858	84	
242.82893	138	
242.86512	130	
242.94095	11362	1+
243.15427	80	
243.55278	94	
244.44513	148	
244.93847	2984	1+
246.97283	306	
247.97943	128	
248.85137	204	
248.95556	80	
248.98634	118	
249.04097	88	
249.34778	118	
249.97481	88	
251.94533	144	
253.42369	84	
253.73877	86	
253.80172	118	
255.10672	128	
255.22944	86	
256.03528	136	
256.65145	96	
256.99793	98	
257.03132	90	
257.33061	100	
257.82789	298	1+
258.21971	84	
259.22122	80	
260.16468	102	
260.80590	84	
261.47779	86	
261.98843	84	
262.92411	100	
263.82991	142	
263.90529	88	
264.26886	80	
266.04575	92	
266.84025	160	
266.86826	130	
268.94947	164	
269.79766	356	1+
270.48311	98	
271.08748	94	
271.85861	86	
271.88854	80	
272.80175	96	
272.94617	84	
273.79098	130	
274.79325	100	
276.85444	150	
278.63764	94	
278.92263	254	1+
279.08905	896	1+
279.60402	84	
280.13614	82	
280.15344	226	
280.37666	80	
281.29212	100	
281.38518	100	
281.79639	88	
282.29788	80	
283.07096	278	1+
284.13788	84	
284.35879	86	
285.54007	86	
285.78657	158	1+
286.23578	92	
287.86551	120	
289.20375	80	
289.78665	186	
290.78678	102	
291.80189	146	
292.25630	88	
292.81292	92	
292.95995	86	
293.85052	260	1+
293.92770	84	
294.28054	262	1+
297.86884	80	
298.90635	190	
299.78737	166	
300.86979	150	
301.87499	148	
301.90929	98	
302.01545	194	1+
302.86777	90	
304.73640	86	
304.78944	302	1+
304.87905	152	
305.79176	248	1+
306.41256	92	
307.28350	98	
307.30320	112	
307.88663	162	
308.29118	340	1+
308.72526	92	
308.79908	186	1+
308.87998	94	
309.33010	94	
309.87592	146	
310.26772	130	
310.31105	346	
310.88980	244	1+
312.88184	98	
313.03220	166	
319.08046	96	
319.88276	168	
320.15205	128	
321.15210	94	
322.89851	98	
324.13211	82	
324.20298	88	
324.23543	196	1+
324.89410	194	
325.16756	84	
325.89613	92	
END IONS

###FS:    #m/z: 340.93990 #charge 1+
###MS: 38
###MSMS: 40
BEGIN IONS
TITLE=Cmpd 29, +MS2(340.9399), 28.0-35.0eV, 0.9min #40
RTINSECONDS=49.7565
SCANS=38,40
PEPMASS=340.93990	522828
CHARGE=1+
180.88861	88	
187.47359	84	
190.94954	104	
192.88849	112	
194.11186	90	
205.94907	344	1+
209.94048	100	
210.93748	90	
211.95045	84	
212.87735	98	
213.93955	712	1+
215.88564	688	1+
215.93828	200	
217.88260	382	1+
220.87723	84	
222.51331	86	
223.96333	100	
224.97467	176	
227.75687	100	
228.89599	82	
229.62873	108	
230.05520	84	
231.11603	84	
231.88863	90	
231.94988	1400	1+
232.88183	86	
233.89685	524	1+
233.94785	382	
235.84775	82	
235.89275	120	
235.94021	82	
237.23016	90	
239.11759	82	
240.23115	200	
240.83559	156	
241.13270	80	
242.92483	80	
242.93771	90	
243.15796	92	
243.82948	170	
243.87630	116	
245.44195	86	
245.83394	110	
246.65557	114	
246.83459	92	
246.97357	140	
247.87158	90	
248.60701	88	
248.89938	80	
249.04856	84	
249.81474	90	
249.82822	84	
251.14968	84	
252.04540	102	
252.96876	88	
254.62562	108	
254.90661	138	
254.94054	206	
254.96523	252	
255.07498	238	
255.55513	104	
256.91164	176	1+
256.96576	168	
258.14279	80	
258.84148	130	
258.96217	118	
259.95221	128	
260.80700	100	
260.90865	94	
262.17539	80	
263.17253	86	
264.98553	108	
266.76179	106	
267.13508	110	
267.50684	82	
268.13975	122	
268.84117	192	
269.83744	104	
269.85459	122	
270.85097	144	
270.94164	80	
272.93399	148	
273.33811	100	
273.48621	84	
273.93721	92	
274.41925	86	
275.85411	144	
276.86548	80	
276.93074	82	
277.82660	80	
277.85549	116	
278.24366	86	
278.83974	252	1+
278.85923	94	
279.85594	128	
280.89465	86	
281.39992	90	
282.86166	94	
282.92988	80	
283.02264	96	
283.28102	86	
283.85888	106	
284.42709	106	
287.27521	92	
287.41065	92	
287.85921	108	
288.92973	164	
290.87881	102	
291.85864	142	
292.43470	222	
292.86105	84	
293.29457	84	
294.86565	118	
294.94721	214	1+
295.87167	82	
295.89704	94	
297.86133	360	1+
297.91946	82	
297.97726	104	
298.96774	132	
299.41568	96	
301.67867	82	
302.17069	116	
303.27607	84	
304.93134	80	
306.88556	86	
307.28820	264	1+
307.73170	82	
307.78101	84	
307.88496	142	
308.86641	394	1+
308.89474	136	
309.13349	84	
310.84366	90	
311.85861	156	
313.09480	80	
313.87423	108	
315.38897	90	
317.42666	86	
318.18414	80	
320.29152	112	
320.81145	118	
321.93390	102	
322.31070	248	1+
322.87308	88	
323.40056	92	
323.89791	102	
325.14522	102	
325.23161	84	
325.89716	112	
326.17148	128	
326.28996	130	
326.78808	96	
326.88806	84	
328.18888	306	
328.31938	94	
328.88641	266	
329.43067	86	
330.43633	108	
330.81158	108	
331.81510	86	
338.28255	142	
343.44335	86	
344.26969	112	1+
END IONS

###FS:    #m/z: 359.96083 #charge 1+
###MS: 38
###MSMS: 41
BEGIN IONS
TITLE=Cmpd 30, +MS2(359.9608), 28.0-35.0eV, 0.9min #41
RTINSECONDS=50.529
SCANS=38,41
PEPMASS=359.96083	75088
CHARGE=1+
188.07258	88	
205.94868	142	
209.94226	352	
215.13182	84	
215.87995	94	
216.86245	82	
220.95737	98	
221.88570	158	
222.95219	1268	1+
223.88568	236	1+
224.94638	1316	1+
225.96461	376	1+
226.94690	2040	1+
226.99948	88	
228.94218	2312	1+
229.81594	188	1+
232.85451	110	
234.02242	82	
235.40320	98	
235.87974	122	
236.11395	86	
237.13177	84	
238.89355	88	
238.93319	96	
239.14418	86	
240.93810	990	1+
240.96297	820	1+
241.07750	94	
241.89477	224	1+
242.85385	88	
242.93858	152	
242.95760	712	1+
244.95819	684	1+
245.94005	182	
246.95140	1350	1+
248.80407	180	
248.91108	304	1+
249.88273	92	
250.01320	88	
250.94572	140	
251.01337	90	
251.43575	84	
252.12081	134	
253.11156	94	
253.68992	84	
253.83074	100	
253.85988	102	
256.95061	94	
256.96452	92	
258.06607	112	
258.84505	150	
258.97044	112	
259.88386	84	
259.97265	192	
260.33744	98	
260.89828	106	
260.96915	1052	1+
262.43167	108	
262.87356	88	
262.91926	90	
264.06333	90	
264.23169	92	
264.81566	218	
264.84137	148	
265.08331	86	
265.81855	258	
266.08878	86	
266.24626	142	
266.81342	426	1+
267.13484	136	
267.97571	266	
268.91277	108	
268.96348	164	
269.79541	118	
269.96087	124	
270.41366	148	
270.84267	242	1+
273.21647	86	
274.51481	88	
274.64917	90	
275.92976	146	
275.96683	118	
276.41626	114	
276.85387	256	1+
278.24639	92	
278.79627	272	1+
278.85084	82	
279.08094	90	
280.25769	92	
280.79110	550	1+
281.00380	88	
281.06681	86	
281.84966	84	
282.40950	104	
282.88620	86	
283.03292	106	
283.94327	100	
283.98733	140	
284.42929	92	
284.49949	88	
284.58257	84	
284.82210	212	
285.40764	86	
285.80873	118	
285.90362	94	
292.43581	336	1+
293.85593	104	
294.27180	120	
295.92722	216	
296.80935	222	
297.01574	86	
297.11183	130	
297.79900	708	1+
298.80358	594	1+
298.92564	200	1+
300.81025	166	
301.15434	90	
301.84318	96	
301.86934	266	1+
301.96955	86	
302.16682	128	
302.87430	212	1+
303.81122	108	
306.28595	392	1+
306.79300	86	
306.88241	218	1+
307.08137	86	
307.79893	94	
307.90292	86	
308.90276	100	
308.93889	102	
309.05771	106	
309.27386	86	
309.29949	84	
309.83735	100	
310.82376	130	
311.41071	100	
312.03638	124	
312.95120	100	
313.41633	84	
314.82653	84	
316.81339	106	
316.89098	82	
317.83287	82	
318.81745	88	
318.93173	372	1+
321.27984	112	
323.00368	82	
323.15862	164	1+
324.22941	84	
324.86871	84	
324.88850	94	
326.78822	82	
327.93904	86	
328.26139	82	
328.31953	84	
328.88581	142	
330.31820	92	
332.82669	90	
333.07539	82	
334.87760	292	1+
336.94307	386	1+
337.87310	184	1+
338.55052	128	
339.22590	84	
339.76182	86	
339.90018	84	
342.19954	82	
342.26547	112	
342.81532	98	
342.94483	96	
343.70272	112	
346.89922	92	
347.87219	84	
348.34169	82	
348.83667	98	
350.34989	90	
351.87305	90	
356.36956	86	
356.84751	120	
358.19562	152	
360.05095	82	
360.33649	182	1+
364.84542	98	
END IONS

###FS:    #m/z: 322.92900 #charge 1+
###MS: 42
###MSMS: 43
BEGIN IONS
TITLE=Cmpd 31, +MS2(322.9290), 28.0-35.0eV, 0.9min #43
RTINSECONDS=54.2125
SCANS=42-43
PEPMASS=322.92900	1010136
CHARGE=1+
196.88610	134	
197.89380	86	
205.95042	88	
206.05709	74	
206.96887	96	
210.89984	126	
211.88437	78	
213.89152	362	1+
214.89294	246	1+
216.43755	94	
219.05065	76	
221.12012	84	
221.89221	140	
221.94306	106	
221.96458	138	
222.45656	86	
222.95065	194	
223.04328	80	
223.95931	630	
225.89841	94	
227.93466	328	1+
228.91182	116	
230.05851	94	
230.84716	78	
232.11576	88	
233.15123	78	
236.79327	74	
237.23209	84	
237.90752	74	
238.21545	126	
238.93715	256	
239.08537	168	
239.78695	288	1+
239.90258	128	
240.94064	3558	
241.02319	76	
241.03772	82	
241.16149	82	
241.40848	74	
241.94115	3646	
242.04430	104	
242.81948	84	
242.94109	10236	1+
243.27696	84	
243.44725	100	
243.79981	80	
243.88696	134	
244.19665	202	1+
244.81905	76	
244.93904	2802	1+
245.05449	78	
245.82290	84	
246.92417	90	
246.97648	538	1+
247.57801	86	
248.85004	224	
249.84199	76	
249.85728	98	
250.94468	136	
251.15344	90	
251.92210	198	
252.22109	74	
252.23655	80	
254.84065	98	
254.92105	154	
256.10394	140	
256.78722	82	
256.88977	96	
257.03712	76	
257.44313	78	
257.79466	126	
258.80068	86	
258.82603	152	
258.89653	92	
259.89006	88	
261.21166	94	
262.83029	142	
263.91371	74	
265.05886	298	1+
265.85237	76	
266.84214	76	
266.86247	204	
267.83391	88	
268.79742	84	
268.95698	108	
270.80282	118	
270.93164	98	
271.79473	96	
272.43754	188	
272.84713	74	
272.86739	90	
273.84178	88	
274.81997	104	
276.03923	226	1+
276.06719	82	
276.83883	86	
276.84910	218	1+
277.92318	84	
278.18693	74	
279.00282	84	
279.09128	406	1+
279.23473	146	
280.25322	88	
280.26974	100	
280.78927	118	
281.26328	84	
282.08546	92	
282.40950	80	
282.88688	150	
283.06950	148	
283.38422	88	
283.88691	152	
283.97367	100	
284.29163	534	1+
284.88100	86	
284.92856	78	
285.54015	92	
286.00298	82	
286.07155	94	
286.16325	96	
287.86833	76	
289.01793	86	
289.78493	272	1+
289.87961	188	
290.08127	86	
290.88324	272	1+
293.81790	74	
293.84758	116	
294.16103	78	
295.07821	114	
295.86536	84	
296.80401	130	
296.86256	288	1+
297.78738	132	
299.78175	102	
300.44284	102	
302.88920	210	
303.87315	122	
304.87563	74	
305.78528	80	
305.87910	186	
306.01717	84	
306.88508	532	1+
307.28093	78	
307.88982	326	1+
308.29132	334	1+
308.80245	166	1+
308.86128	296	1+
308.91958	74	
310.30724	274	
310.91480	84	
311.87725	106	
312.80161	78	
312.82870	130	
312.88593	88	
317.29338	82	
317.88843	82	
319.04542	76	
319.11567	76	
319.88717	118	
319.94090	112	
321.04189	84	
321.40544	76	
322.89693	94	
323.23462	174	
323.30386	78	
323.76625	128	
324.13678	92	
324.89221	824	1+
324.99247	104	
327.03005	74	
327.76784	94	
END IONS

###FS:    #m/z: 340.93949 #charge 1+
###MS: 42
###MSMS: 44
BEGIN IONS
TITLE=Cmpd 32, +MS2(340.9395), 28.0-35.0eV, 0.9min #44
RTINSECONDS=54.985
SCANS=42,44
PEPMASS=340.93949	373332
CHARGE=1+
183.04804	86	
199.88440	98	
205.94606	186	
210.90065	88	
210.93680	140	
211.87469	230	1+
213.93860	1028	1+
214.89472	204	
215.88447	430	1+
215.93588	262	
217.88166	388	
221.05420	82	
224.98272	142	
225.97943	84	
226.94470	110	
227.14209	84	
227.83305	86	
228.83117	86	
228.92030	84	
228.94454	84	
230.88578	694	1+
231.00768	82	
231.12332	98	
231.95033	692	1+
233.90088	206	
233.94589	322	
234.40193	92	
234.89344	160	
235.89206	108	
235.90680	116	
235.94924	120	
237.64529	82	
237.79270	114	
237.88783	142	
238.20901	90	
240.23734	136	
240.83070	154	
240.95156	146	
241.13439	84	
241.83523	156	
241.84979	98	
242.84252	100	
243.06236	94	
243.14083	94	
243.82736	186	
244.07413	86	
244.83851	194	1+
245.94816	116	
246.97238	396	1+
248.89858	150	
248.99246	280	1+
249.96135	204	
250.94414	96	
251.10903	82	
252.98431	82	
254.96581	566	1+
255.07201	530	
256.08515	90	
257.64021	104	
257.79302	84	
258.84302	412	1+
258.95953	350	1+
259.96221	278	1+
261.15868	94	
261.83406	178	
262.52143	90	
263.68242	88	
263.97575	84	
264.23629	84	
265.01407	88	
265.92190	84	
266.94260	86	
267.13368	138	
267.83765	242	1+
268.83917	172	1+
269.81713	112	
270.83465	132	
271.92920	84	
272.21470	88	
272.95855	98	
272.98352	84	
273.66757	88	
274.85916	112	
275.85664	158	
276.85835	110	
277.86356	86	
278.07244	102	
279.11949	90	
279.85365	136	
279.96030	98	
280.42177	92	
281.04571	136	
282.04623	100	
282.27641	138	
282.96117	94	
283.18161	84	
286.67229	88	
286.91119	98	
287.44829	86	
288.00630	92	
288.95737	86	
289.78743	88	
290.80848	154	
291.80149	106	
291.85559	120	
292.43818	236	
293.24339	192	1+
293.87280	144	
294.28559	90	
294.80807	86	
294.85188	96	
294.87754	94	
295.99162	98	
297.79495	82	
297.86895	94	
298.30998	144	
298.79135	128	
299.06199	154	
299.77708	82	
299.87132	156	
299.93258	92	
300.87751	80	
300.92206	94	
302.17156	242	
302.81673	98	
304.05706	106	
304.44051	106	
305.73371	106	
305.87328	94	
305.89583	144	
306.28082	128	
306.88344	130	
307.60427	82	
307.79198	224	
308.29353	140	
308.86604	184	
308.88134	140	
309.42908	92	
309.91836	100	
310.87686	164	
311.86663	142	
315.87965	82	
323.16000	84	
323.88026	146	
324.76909	154	
324.88787	276	
324.91160	92	
325.01514	92	
325.13963	114	
326.16819	166	
328.18746	82	
328.30604	88	
328.88565	130	
329.87293	96	
330.19537	86	
330.82159	102	
333.17195	96	
333.32877	100	
334.73595	96	
336.79903	110	
337.35150	82	
338.27766	86	
339.61739	94	
339.86547	92	
342.34276	92	
END IONS

###FS:    #m/z: 363.95513 #charge 1+
###MS: 42
###MSMS: 45
BEGIN IONS
TITLE=Cmpd 33, +MS2(363.9551), 28.0-35.0eV, 1.0min #45
RTINSECONDS=55.757
SCANS=42,45
PEPMASS=363.95513	138680
CHARGE=1+
183.94146	104	
189.85968	344	
191.85599	780	1+
195.10869	116	
196.88321	112	
205.58826	94	
207.55452	94	
209.94302	196	
210.88274	224	
210.94540	306	
212.87835	916	
215.83112	96	
222.60320	92	
222.95101	1270	1+
224.94873	866	1+
224.97922	150	
225.49788	98	
226.94665	2952	1+
226.97305	124	
227.90058	206	
228.89118	352	1+
228.94030	3364	1+
229.56715	100	
230.88797	2506	1+
232.88540	242	1+
233.95611	338	1+
235.06962	92	
235.11946	226	1+
236.12125	250	1+
237.84347	136	
240.94075	1124	
240.96353	726	1+
241.94118	852	
242.94071	2828	1+
243.95786	106	
244.82503	120	
244.93733	420	
244.95607	1808	1+
245.93974	194	
246.90572	158	
246.95222	2490	1+
246.96990	260	
247.97227	122	
248.42911	100	
248.52552	90	
248.80300	244	1+
248.89947	1302	1+
250.36148	104	
250.83355	140	
250.89270	168	
252.04559	90	
253.10731	90	
253.90458	328	
254.08499	94	
254.80127	124	
254.83304	96	
254.90391	160	
255.39593	106	
257.46068	90	
258.84614	106	
258.97271	116	
260.93266	110	
260.96838	548	1+
261.83349	126	
261.85157	136	
262.83724	98	
263.97245	120	
264.83184	90	
265.97762	122	
266.26222	132	
266.77923	94	
266.81305	394	
267.78910	136	
267.81232	234	
267.97308	330	
267.99921	90	
268.09749	96	
268.83889	100	
268.95880	262	
269.00729	96	
269.02082	90	
269.96615	286	
271.70251	106	
271.79712	224	1+
274.88025	112	
275.98547	92	
276.80852	168	
276.85545	208	
277.85528	152	
277.92269	94	
278.08148	122	
278.80257	102	
278.83955	142	
279.79705	166	
280.79018	222	
281.79550	118	
281.83813	90	
281.86310	100	
282.79222	200	
282.85486	94	
283.78338	162	
283.84871	304	
283.97965	130	
284.78959	126	
284.80930	106	
284.90557	194	1+
285.79418	122	
285.84364	196	
285.91403	202	1+
286.88798	122	
289.76374	92	
289.85912	496	1+
290.56259	96	
291.12592	92	
291.79793	126	
292.59445	110	
292.85312	164	1+
293.11845	108	
293.88700	296	1+
293.92154	240	1+
294.85980	166	
296.05260	122	
296.80630	128	
297.80679	156	
297.86402	116	
298.80120	1156	1+
300.77098	96	
300.79833	368	1+
301.44418	94	
301.86219	160	
302.98052	202	1+
303.80328	334	1+
303.85569	590	1+
303.89207	220	1+
303.94498	122	
304.25518	120	
306.29644	96	
306.43636	200	
306.78100	136	
306.84570	96	
306.87692	356	1+
307.28584	442	1+
310.87505	106	
310.92335	94	
311.85938	154	
313.11802	126	
313.85593	272	1+
314.81846	118	
315.80871	390	1+
316.81089	338	1+
317.43224	94	
317.80077	90	
317.94108	186	
318.93851	160	
319.04311	90	
319.26684	90	
319.92816	94	
321.81605	384	
321.86856	278	1+
322.30590	140	1+
322.74758	92	
322.92664	252	1+
322.98784	108	
324.89796	136	
325.26264	90	
326.17305	140	
326.87091	180	
327.79670	162	
327.87876	122	
328.88580	186	
329.30151	88	
329.87015	158	
332.42640	88	
335.47541	106	
335.79800	92	
336.30578	110	
336.94106	288	1+
337.87570	100	
339.09001	88	
339.83069	282	1+
340.19673	150	
340.93855	192	
345.20898	92	
350.74294	218	1+
351.46310	108	
358.00450	112	
360.17901	140	
363.76950	100	
365.00423	94	
365.91701	158	
366.12556	284	1+
366.34099	126	
367.12945	244	1+
367.32863	120	
END IONS

###FS:    #m/z: 363.95515 #charge 1+
###MS: 46
###MSMS: 47
BEGIN IONS
TITLE=Cmpd 34, +MS2(363.9552), 28.0-35.0eV, 1.0min #47
RTINSECONDS=59.422
SCANS=46-47
PEPMASS=363.95515	143238
CHARGE=1+
101.16466	86	
175.94797	96	
187.02670	86	
189.86079	910	1+
190.89179	88	
191.85720	624	
193.85543	108	
193.93082	86	
196.88429	154	
200.87046	98	
205.93444	190	1+
205.94871	152	
207.87337	278	
207.97105	98	
208.88623	134	
208.94011	154	
209.94257	1068	1+
210.88129	332	
212.87753	2762	1+
214.89392	118	
218.91249	92	
221.44858	106	
222.35075	104	
222.95059	3676	1+
224.92662	146	
224.94713	4802	1+
224.97358	214	1+
224.99110	106	
226.41743	92	
226.89522	414	1+
226.94588	5046	1+
226.96843	120	
228.79269	166	1+
228.89400	868	1+
228.94186	5616	1+
230.88950	4382	1+
230.91932	98	
231.85965	102	
232.88357	664	1+
232.90674	86	
233.64653	96	
233.95747	126	
234.10282	100	
234.87843	158	
237.88892	182	1+
240.93992	742	
240.96170	2270	1+
241.93910	3240	1+
242.06593	102	
242.94147	2246	1+
242.95628	1600	1+
243.38236	104	
243.83230	178	
244.93891	206	
244.95641	3272	1+
245.83844	178	
245.94110	312	
246.08883	94	
246.80951	120	
246.95132	2722	1+
246.97336	460	1+
247.89538	86	
248.17551	98	
248.80198	370	1+
248.89864	1656	1+
250.89415	180	
250.90463	160	
250.92645	102	
252.10838	150	
252.89344	146	
253.50368	112	
253.83830	90	
253.90679	340	
258.44673	172	
258.79945	192	1+
258.84678	164	
258.97187	358	
259.84242	122	
260.11112	88	
260.96770	692	1+
261.83736	102	
262.14143	100	
263.05903	108	
263.97301	910	1+
265.42200	126	
265.78823	96	
266.19860	100	
266.40900	100	
266.81083	650	1+
267.78440	236	
267.96893	188	
268.00419	108	
268.84044	250	1+
268.96221	166	
269.88159	86	
269.96578	710	1+
271.92041	318	1+
273.05190	94	
273.24673	86	
276.81016	188	
276.85541	150	
277.86153	198	
277.91582	108	
278.06848	86	
278.13563	102	
278.45103	112	
278.79688	498	1+
278.83755	146	
279.15656	94	
279.85080	86	
280.79179	538	1+
280.82718	90	
281.91243	106	
282.79029	424	1+
282.81888	108	
282.92208	142	
282.98056	372	1+
283.82508	104	
283.84870	466	1+
283.98439	266	1+
284.82357	138	
284.86384	142	
285.84419	578	1+
286.80969	96	
288.63174	88	
289.01375	90	
290.78654	236	1+
291.80325	176	1+
292.27295	104	
293.43271	128	
293.85876	434	1+
293.87277	100	
294.86314	320	1+
296.80649	638	1+
297.14048	126	
297.87762	104	
298.80180	1430	1+
299.00145	158	
299.87348	154	
300.80319	266	
301.80886	134	
301.86398	254	
302.22067	108	
302.79426	108	
302.85805	130	
303.80478	148	
303.85406	886	1+
304.80979	228	
305.15394	116	
305.83125	110	
305.99703	104	
306.81040	100	
307.38904	98	
308.29164	118	
308.86287	322	1+
308.89936	188	1+
309.86681	230	1+
311.30891	128	
311.87339	154	
312.14961	98	
316.80946	302	1+
317.80540	272	1+
318.40326	104	
318.93210	224	1+
318.95316	192	1+
319.35044	94	
319.87354	218	
321.81830	622	1+
321.86528	166	
321.92774	178	1+
321.98367	106	
323.16234	88	
323.89305	310	1+
324.87448	100	
324.89532	228	1+
326.14290	140	
326.39974	106	
326.87457	582	1+
326.94165	88	
327.80567	98	
328.31919	96	
329.86935	124	
333.39808	98	
334.30929	180	1+
334.87554	166	1+
334.91346	88	
336.80242	128	
336.87487	176	
336.94162	586	1+
339.16949	92	
339.82757	132	
340.93331	112	
341.41655	88	
342.90512	130	
343.91077	100	
346.96331	86	
349.31510	114	
349.81905	86	
350.88450	112	
353.26570	88	
355.19794	102	
355.97094	122	
359.85997	106	
360.28394	92	
360.87139	94	
361.27696	102	
363.89381	98	
365.30980	114	
367.32849	160	
369.20665	92	
END IONS

###FS:    #m/z: 336.94468 #charge 1+
###MS: 46
###MSMS: 48
BEGIN IONS
TITLE=Cmpd 35, +MS2(336.9447), 28.0-35.0eV, 1.0min #48
RTINSECONDS=60.1945
SCANS=46,48
PEPMASS=336.94468	106400
CHARGE=1+
71.91216	84	
93.85710	84	
192.88727	82	
192.94530	100	
193.44020	94	
196.25632	92	
196.88483	144	
203.80165	84	
205.03239	88	
205.95163	98	
210.04563	92	
210.88200	188	
211.94360	2408	
212.87794	580	1+
212.95679	92	
212.98491	80	
213.45839	90	
213.93841	1016	1+
214.88391	812	1+
215.93753	162	
217.88406	176	
219.97108	78	
223.95843	134	
224.97513	140	1+
227.95773	142	
228.89230	358	
229.82976	82	
229.95327	1928	1+
230.88815	1842	1+
231.90489	98	
231.94852	1168	1+
232.80481	84	
233.83108	90	
233.89459	592	1+
233.94963	200	
234.12724	88	
234.82382	94	
234.98105	84	
235.89314	130	
236.88409	84	
237.55758	82	
239.21656	78	
239.83320	368	1+
239.84538	86	
239.90291	162	
240.83741	314	1+
240.96104	138	
241.93438	80	
244.14698	120	
246.12145	84	
246.97563	104	
247.89298	94	
247.96524	530	
248.89923	450	1+
248.98220	134	
249.81284	80	
249.96317	424	1+
250.52951	86	
250.60331	92	
250.83564	138	
250.89799	144	
251.06874	96	
252.22980	136	
252.47082	126	
252.97025	924	1+
253.90706	186	
254.85666	82	
254.90277	120	
254.96622	452	1+
255.07027	200	
256.89959	80	
256.95704	132	
257.96283	140	
258.84558	232	
258.90729	126	
258.95437	138	
261.83230	164	
264.34877	92	
265.01812	84	
266.84232	92	
267.40208	90	
267.84000	124	
268.84071	512	1+
268.88394	84	
269.41385	100	
270.83277	82	
270.98331	176	
271.15614	92	
272.91257	142	
273.89472	84	
274.95247	94	
275.07663	88	
275.97550	96	
276.85423	132	
277.22932	108	
277.83412	402	1+
278.09273	84	
279.02259	86	
279.80111	150	
280.78381	92	
280.92989	86	
280.98956	94	
283.24593	94	
283.91361	88	
284.78949	80	
284.80407	78	
285.93075	82	
286.84967	436	1+
287.92099	104	
288.84546	134	
289.86013	82	
289.88240	80	
290.73855	84	
290.85943	172	
291.23723	84	
291.43931	164	
292.83395	112	
292.86616	114	
293.10511	416	1+
294.86436	142	
294.92204	84	
295.07197	90	
295.88664	152	1+
296.93831	110	
296.96659	80	
297.24826	88	
298.01659	116	
298.30559	82	
298.58567	92	
299.87054	94	
301.92825	84	
302.41059	92	
302.89096	200	1+
303.16697	84	
305.87298	90	
306.79309	106	
306.88059	386	1+
308.06133	84	
308.29123	84	
308.59394	118	
308.88557	130	
309.86621	134	
310.87342	218	
311.85741	80	
311.88675	168	
312.87790	144	
314.96805	100	
315.27117	92	
317.92805	84	
319.99187	88	
322.07059	80	
323.05402	80	
323.90283	144	
324.88958	116	
325.88373	112	
325.90433	96	
326.88408	218	1+
327.28350	116	
327.80643	164	
327.82567	88	
328.80862	114	
330.80947	114	
331.92010	100	
332.89173	106	
334.95590	90	
335.78595	102	
337.14599	80	
337.88379	100	
338.80095	82	
340.45716	92	
341.25705	80	
341.84516	88	
END IONS

###FS:    #m/z: 359.96046 #charge 1+
###MS: 46
###MSMS: 49
BEGIN IONS
TITLE=Cmpd 36, +MS2(359.9605), 28.0-35.0eV, 1.1min #49
RTINSECONDS=60.967
SCANS=46,49
PEPMASS=359.96046	81418
CHARGE=1+
64.65758	106	
209.91728	94	
209.94366	92	
210.86690	82	
220.95726	80	
222.95186	1028	1+
223.88683	90	
224.94791	1574	1+
224.97183	182	
226.94521	1778	1+
226.97770	150	
227.93301	158	
228.05717	96	
228.94088	1460	1+
230.97046	102	
231.00380	94	
239.14535	146	
240.13294	112	
240.90318	92	
240.94006	724	
240.95947	944	
241.85688	118	
241.94213	346	
242.95881	418	1+
244.95753	1124	1+
244.98802	82	
245.94111	300	
246.09462	80	
246.95134	1080	1+
246.97847	80	
248.04404	146	
248.80230	408	
248.84507	82	
249.52927	94	
251.23940	80	
251.83702	80	
251.87807	86	
251.97227	206	
252.84157	94	
252.86938	88	
252.92153	178	1+
253.79342	178	1+
256.17158	132	
256.30354	90	
257.91026	146	
258.44456	86	
258.83289	246	1+
258.97648	140	
259.54750	86	
259.70175	82	
260.90418	104	
260.96661	502	1+
263.88487	84	
264.20099	94	
264.82171	194	
265.97242	128	
266.24366	128	
266.81383	546	1+
267.10530	84	
268.13776	90	
268.80964	104	
268.83896	140	
269.11182	94	
269.96891	210	
270.03714	82	
270.97531	90	
272.80049	82	
272.84300	112	
273.92466	86	
274.89432	358	1+
274.97252	88	
275.09889	86	
275.16983	92	
275.41693	102	
276.39829	100	
276.80548	164	
276.85491	130	
277.80769	104	
277.87560	118	
278.99456	84	
279.79741	130	
279.91802	196	1+
280.09272	88	
280.79294	986	1+
281.11966	114	
281.94138	86	
283.78778	80	
283.82364	258	1+
283.98420	108	
284.85779	92	
286.88591	120	
287.14650	160	
287.83338	80	
287.84799	82	
288.90727	92	
290.26365	104	
290.79628	80	
290.85694	96	
291.81362	90	
291.85669	116	
291.97934	128	
293.42043	82	
293.85203	138	
295.87067	122	
296.80795	458	1+
297.88667	84	
298.58368	84	
298.80201	888	1+
302.87536	266	1+
302.93338	80	
302.95748	84	
303.04527	86	
304.90773	86	
305.43112	94	
305.78303	86	
306.81064	80	
306.93950	86	
307.05356	80	
307.07496	80	
307.39552	94	
308.13039	90	
308.55708	104	
309.12814	130	
310.11332	80	
311.49524	92	
311.85215	86	
313.87484	164	1+
314.01666	80	
314.58249	98	
314.81940	90	
316.81470	106	
317.86219	82	
317.92536	192	1+
318.19082	94	
318.81026	106	
318.95457	88	
319.86404	88	
321.81647	268	
321.95367	86	
322.03748	80	
322.59960	84	
322.82970	190	1+
323.01286	242	
324.89164	124	
325.01687	80	
326.89837	86	
327.30546	86	
329.22354	82	
332.09448	82	
333.88483	100	
336.94230	372	1+
337.32098	108	
339.71010	86	
339.83229	156	
340.79705	152	
340.88357	110	
340.94287	84	
342.20009	102	
342.28190	94	
344.21719	86	
344.41555	114	
345.01315	86	
345.89689	128	
348.87572	86	
349.27506	94	
353.16867	98	
353.40166	80	
354.39258	94	
356.77071	122	
357.34851	84	
359.78164	146	
361.27929	106	
364.89225	84	
END IONS

###FS:    #m/z: 363.95512 #charge 1+
###MS: 50
###MSMS: 51
BEGIN IONS
TITLE=Cmpd 37, +MS2(363.9551), 28.0-35.0eV, 1.1min #51
RTINSECONDS=64.6345
SCANS=50-51
PEPMASS=363.95512	132342
CHARGE=1+
80.16806	88	
189.86127	438	
191.85719	510	
196.88250	146	
197.89208	110	
200.94667	98	
206.97375	116	
207.87348	372	
207.95030	244	
208.89161	136	
209.94210	954	
210.88449	414	
212.87710	2126	1+
213.08005	86	
213.91073	86	
214.89655	142	
216.88417	82	
221.48883	88	
222.95127	1892	1+
224.94622	3270	1+
224.97379	140	
225.43157	108	
225.96922	120	
226.89346	344	
226.94550	5856	1+
227.92780	208	
228.89254	464	1+
228.94127	6224	1+
230.88857	3308	1+
232.78059	116	
232.88503	640	1+
232.95359	92	
233.85307	90	
234.87827	154	
235.14881	104	
238.93528	86	
239.51258	94	
240.83356	144	
240.93852	490	
240.96129	1720	1+
241.93856	2526	1+
242.94131	1832	1+
243.82962	130	
243.95886	218	
244.95577	2160	1+
245.07051	162	
245.09831	100	
245.83201	192	
245.94059	178	
246.89839	120	
246.95256	2886	1+
246.97211	260	
247.80225	354	1+
247.90291	106	
248.87392	82	
248.89996	836	1+
250.89221	92	
250.96643	90	
252.88972	148	
253.79163	84	
253.90453	188	
253.92639	92	
254.14372	84	
255.85342	88	
257.86859	88	
258.83111	90	
258.84955	280	1+
258.97277	430	1+
260.41456	84	
260.55919	108	
260.84268	90	
260.96850	878	1+
261.93257	92	
262.84860	128	
263.97727	120	
264.79043	90	
264.81672	104	
264.95774	212	
264.97632	246	1+
265.81788	112	
266.24480	90	
266.81646	388	
266.83245	142	
267.81351	172	
267.97002	510	1+
268.24827	84	
268.42102	90	
268.80869	120	
269.96713	814	1+
271.14782	84	
271.91730	174	
272.84704	86	
276.85398	388	1+
278.80856	100	
278.84213	216	
279.79342	124	
280.05636	166	1+
280.10941	142	
280.12587	106	
280.79026	1226	1+
281.98940	140	
282.45895	124	
282.98731	88	
283.78933	92	
283.83083	86	
283.84992	128	
283.98226	256	
284.78815	442	1+
284.82019	130	
285.79129	298	1+
285.84419	178	
286.84990	142	
288.92282	146	
289.84937	96	
289.99556	108	
292.13254	86	
292.43382	186	1+
292.80224	84	
292.86457	100	
293.94224	102	
294.94304	84	
295.85787	214	
296.06587	100	
296.81072	174	
297.80910	256	
298.80252	1146	1+
298.86299	280	1+
298.92371	108	
299.08154	92	
299.93446	106	
300.11526	90	
300.79840	424	1+
301.77306	114	1+
301.79984	266	1+
301.85761	296	
302.12242	94	
302.85603	146	
302.95333	156	
302.97246	82	
303.80381	432	1+
303.85516	716	1+
303.93534	88	
306.43411	90	
306.80624	96	
306.95010	90	
307.88457	132	
308.29186	118	
310.30885	104	
310.87450	128	
311.86290	138	
312.85630	116	
315.12293	86	
315.91024	94	
316.80880	142	
317.81117	336	1+
318.93562	158	
319.31959	82	
319.89123	90	
319.95408	122	
320.82093	160	
321.28656	96	
321.81443	438	1+
321.86398	302	1+
322.30331	178	1+
322.92790	114	
323.88579	326	1+
326.86748	284	1+
328.11891	100	
328.88906	82	
329.01597	110	
329.86964	84	
332.89458	152	
333.75836	84	
336.94207	410	1+
337.17258	212	1+
337.63138	100	
337.83289	142	
338.94135	126	
339.19809	108	
339.88671	104	
340.82652	102	
341.90278	348	1+
342.90225	336	1+
344.18187	104	
346.08360	106	
346.41459	82	
349.31727	306	
351.88441	84	
352.88772	132	
353.11338	84	
354.51521	82	
354.89459	94	
359.86460	86	
367.32838	102	
END IONS

###FS:    #m/z: 336.94454 #charge 1+
###MS: 50
###MSMS: 52
BEGIN IONS
TITLE=Cmpd 38, +MS2(336.9445), 28.0-35.0eV, 1.1min #52
RTINSECONDS=65.4065
SCANS=50,52
PEPMASS=336.94454	100120
CHARGE=1+
103.51768	74	
154.11565	86	
201.93744	78	
202.04896	74	
203.90012	84	
204.95138	88	
205.88109	108	
208.14207	82	
208.88319	84	
209.12647	102	
209.16208	88	
209.94249	114	
211.19710	76	
211.88357	118	
211.94370	2680	
212.87970	756	1+
213.93826	1152	1+
214.87237	134	
215.88705	164	
216.12708	102	
216.88601	74	
217.87864	144	
217.93262	86	
220.92451	88	
223.95753	214	
224.84385	90	
227.89284	268	1+
229.95289	2020	1+
230.09953	80	
230.88833	1152	1+
231.94746	1076	1+
232.08647	76	
232.11781	80	
232.87570	74	
232.98709	74	
233.40069	74	
233.89424	266	1+
233.94402	214	
235.89089	284	1+
237.06176	72	
237.93993	84	
238.89739	74	
240.38588	104	
240.83627	72	
241.02572	98	
241.84050	304	1+
241.90774	72	
241.96315	72	
242.89197	82	
245.44011	80	
245.53064	74	
245.60610	100	
245.80741	72	
246.97299	294	
247.56644	86	
247.96422	656	
248.89815	194	
248.92865	108	
249.83513	76	
249.89802	210	
249.96308	310	1+
249.98009	72	
250.81457	72	
250.83357	250	1+
251.82159	76	
251.95072	100	
252.96914	1492	1+
253.90809	190	
254.60781	104	
254.86270	92	
254.88076	186	1+
254.91733	78	
254.96295	568	1+
255.07196	326	
255.83199	84	
256.13058	82	
256.26074	100	
256.65767	86	
257.10966	76	
257.63829	76	
257.84787	144	
258.84318	220	
259.84448	128	
260.89335	170	1+
261.86218	98	
262.01408	92	
262.85955	82	
263.45920	86	
263.52100	102	
264.48057	88	
265.01604	90	
265.57200	104	
266.84592	162	
267.82907	104	
267.87565	100	
268.03033	76	
268.41716	84	
268.51378	94	
268.83690	596	1+
269.79878	78	
269.86791	90	
269.94857	86	
270.84388	310	1+
271.21060	82	
271.80101	74	
271.91192	102	
271.95755	100	
273.97234	76	
274.85861	72	
276.85307	414	1+
277.83306	288	1+
279.85655	100	
280.82748	78	
280.84148	94	
280.97319	100	
281.09852	72	
281.94329	88	
282.38288	74	
284.04012	98	
285.01162	72	
285.25796	74	
285.85432	98	
286.16076	76	
286.84896	650	1+
286.91133	86	
287.86806	92	
289.07318	146	
289.19133	80	
289.87856	72	
289.93917	78	
290.00817	78	
290.85903	102	
291.09933	186	1+
291.43326	80	
291.47996	80	
292.43275	72	
293.38471	106	
294.89254	80	
295.91808	254	1+
296.00360	184	1+
297.88755	130	
298.92728	80	
302.96181	76	
303.85599	78	
305.92267	100	
306.83846	82	
306.88360	78	
307.12670	76	
307.89104	86	
308.05684	92	
308.39115	102	
309.89173	92	
310.86292	82	
314.86391	148	
317.68045	76	
320.04772	140	
323.30154	72	
324.89724	294	1+
326.88949	142	
329.85841	198	1+
329.89052	94	
330.08581	100	
330.81585	106	
332.73936	72	
334.94027	90	
335.18317	88	
335.78130	72	
335.88431	96	
337.18084	142	
339.75298	96	
340.05857	72	
340.73849	78	
340.85380	78	
341.13287	92	
341.29176	78	
END IONS

###FS:    #m/z: 359.96034 #charge 1+
###MS: 50
###MSMS: 53
BEGIN IONS
TITLE=Cmpd 39, +MS2(359.9603), 28.0-35.0eV, 1.1min #53
RTINSECONDS=66.1785
SCANS=50,53
PEPMASS=359.96034	71990
CHARGE=1+
58.69859	78	
85.15573	104	
172.21370	86	
186.01883	100	
187.44009	98	
192.88386	84	
204.53166	104	
205.94789	126	
208.88332	84	
209.94216	258	
212.96174	94	
214.86177	84	
216.85769	82	
222.95124	692	1+
222.96368	294	
224.94632	1108	1+
226.89423	122	
226.94639	1382	1+
226.97086	88	
227.04913	148	
227.92814	114	
228.89759	132	
228.94070	1414	1+
230.89511	252	1+
233.95685	120	
234.38663	78	
235.88570	84	
236.39114	96	
240.38594	94	
240.83685	140	
240.94000	394	
240.95758	1074	1+
241.79121	130	
241.94088	436	1+
242.88761	88	
244.33896	88	
244.89987	92	
244.95518	962	
244.99204	168	
245.94149	276	
246.44739	84	
246.95094	964	
247.11246	80	
247.65091	82	
248.40555	100	
248.80602	136	
249.80216	116	
250.78870	98	
250.94769	268	
252.44745	86	
253.92272	88	
255.01768	90	
256.15205	88	
258.13908	90	
258.84386	262	
258.94439	84	
259.03557	110	
259.58530	80	
259.91341	112	
260.88841	94	
260.96754	314	
261.96754	208	
262.83758	78	
262.88934	86	
263.97648	132	
264.01573	86	
266.37494	80	
266.81031	572	1+
266.85260	86	
266.94639	86	
267.78589	94	
268.95930	366	1+
269.79603	100	
269.96466	260	1+
270.62839	78	
270.88525	238	1+
271.09471	124	
271.37047	98	
271.84791	78	
273.18164	96	
274.83958	98	
275.83208	80	
276.08346	96	
277.86012	104	
278.84373	258	
278.92301	76	
280.79213	608	1+
280.87212	82	
280.90330	100	
280.92982	102	
281.26336	76	
281.85164	94	
281.98865	76	
282.43016	90	
282.85349	92	
283.83361	136	
284.08283	184	1+
284.82237	614	1+
287.04798	76	
288.02524	104	
288.19535	128	
289.40409	100	
291.16776	98	
291.43808	88	
292.43761	410	
292.85720	88	
292.93688	86	
296.80733	398	1+
297.16385	104	
298.57940	92	
298.79915	978	1+
299.86851	104	
299.92176	106	
300.68552	104	
301.03724	80	
302.40234	100	
302.89004	94	
303.94584	100	
305.85978	90	
305.99795	80	
306.78877	84	
306.88346	78	
307.38503	96	
307.94763	94	
308.84632	128	
310.89363	180	
311.11039	118	
312.03108	226	1+
312.80146	86	
312.86908	96	
313.03448	148	1+
313.39468	102	
314.06000	80	
316.81133	246	
318.59597	94	
318.93251	268	
320.89717	80	
320.95436	84	
321.82027	288	1+
321.92073	84	
322.22263	80	
323.01614	200	
323.88445	122	
323.90454	106	
324.01920	80	
324.89003	100	
326.61894	90	
327.32543	88	
328.19020	84	
331.80149	78	
333.11943	140	
335.13586	84	
336.25169	86	
336.93979	196	
337.95075	118	
338.39174	82	
341.24622	88	
346.19988	78	
347.92022	84	
349.03179	158	
349.11900	80	
349.87441	134	
350.40049	84	
354.96893	84	
355.04489	100	
355.87828	84	
356.41363	80	
362.19040	82	
363.94777	92	
END IONS

###FS:    #m/z: 322.92899 #charge 1+
###MS: 54
###MSMS: 55
BEGIN IONS
TITLE=Cmpd 40, +MS2(322.9290), 28.0-35.0eV, 1.2min #55
RTINSECONDS=69.8825
SCANS=54-55
PEPMASS=322.92899	988858
CHARGE=1+
61.57036	78	
190.13087	78	
191.95380	70	
192.88758	76	
194.86398	84	
198.89782	128	
199.88536	82	
201.04225	112	
204.21383	96	
205.94694	284	
206.94937	130	
207.97389	118	
213.85200	70	
213.88386	80	
214.14438	70	
218.90702	86	
219.00873	84	
220.05501	108	
220.91356	90	
221.94341	134	
222.88536	76	
223.95896	216	
224.95360	140	
225.08867	76	
226.86824	84	
227.04020	78	
228.01799	70	
228.88518	116	
228.91201	198	
228.93324	84	
229.91158	74	
229.96185	78	
230.89186	74	
230.94780	76	
231.86868	80	
233.91341	134	
234.10290	88	
235.04718	78	
235.87970	74	
237.00501	70	
238.90140	88	
238.93976	326	1+
239.04357	86	
239.06960	78	
240.91185	106	
240.93939	4156	
241.46062	84	
241.94242	2490	
242.74080	110	
242.81898	212	
242.94060	7596	1+
244.82313	140	
244.93711	2018	1+
245.87487	98	
246.84939	70	
246.97298	386	1+
247.95207	114	
247.97612	276	1+
248.89938	76	
249.01369	74	
249.92737	82	
249.96863	132	
250.90553	150	
250.94269	106	
251.02118	76	
251.86246	74	
252.92968	138	
256.79258	194	1+
260.82624	290	1+
260.99969	70	
262.04594	72	
262.09587	98	
262.20077	70	
262.89723	92	
262.94797	198	1+
262.96812	94	
263.83671	96	
263.89616	82	
264.79425	90	
265.86237	90	
265.92825	78	
266.07441	72	
266.85650	152	
266.93456	72	
268.05906	76	
268.52765	84	
268.95709	174	1+
269.80444	134	
270.80725	118	
271.77293	78	
272.02618	70	
272.13374	70	
272.84700	146	
274.80994	72	
274.84343	74	
274.86696	74	
275.81245	108	
276.15714	70	
276.81239	78	
278.87564	72	
279.09032	1436	1+
279.13655	182	1+
280.00242	72	
280.05385	70	
281.04738	88	
282.04010	82	
282.06733	400	1+
283.06960	342	1+
283.86644	72	
283.94684	74	
284.29036	448	
284.82777	112	
285.81545	70	
285.85876	124	
285.89722	70	
285.91979	72	
286.16998	84	
286.30009	70	
287.80355	72	
289.79067	134	
289.87934	92	
289.96423	168	1+
290.79908	232	1+
290.85312	338	1+
292.95399	74	
294.07079	72	
294.85189	188	
295.28047	68	
295.81457	84	
295.89831	152	
296.45482	82	
296.84426	68	
296.87667	158	
297.15077	78	
298.11276	68	
298.81045	68	
299.87328	154	1+
299.92160	94	
300.81755	194	1+
301.77876	72	
303.91138	72	
304.83462	70	
304.87337	74	
304.94742	80	
305.02774	86	
305.38384	90	
305.87342	178	
306.86413	86	
306.89111	418	1+
307.04708	80	
307.28391	70	
307.30628	120	
307.79872	304	1+
307.89320	436	1+
308.29095	112	
308.88466	160	
310.04311	92	
310.30727	204	
310.41914	94	
311.85984	306	1+
312.86254	168	1+
316.16779	80	
316.86162	256	1+
317.39830	80	
319.83116	72	
320.08582	72	
320.41997	92	
321.14130	72	
322.15660	80	
323.41624	114	
324.89049	218	1+
325.06779	72	
325.80580	72	
326.03373	86	
326.24870	94	
END IONS

###FS:    #m/z: 340.93938 #charge 1+
###MS: 54
###MSMS: 56
BEGIN IONS
TITLE=Cmpd 41, +MS2(340.9394), 28.0-35.0eV, 1.2min #56
RTINSECONDS=70.655
SCANS=54,56
PEPMASS=340.93938	355012
CHARGE=1+
183.86706	136	
188.56640	98	
190.94454	82	
192.88214	80	
192.92817	124	
196.52631	86	
205.95284	86	
207.94555	82	
212.88043	108	
213.93791	1050	1+
214.41766	78	
215.88644	170	
216.88536	172	
217.88066	134	
217.93522	114	
220.87392	174	
223.96568	176	
224.97200	150	
226.94026	80	
227.20504	106	
227.92567	82	
228.94330	144	
231.83514	92	
231.94775	660	
232.46924	94	
233.89669	164	1+
233.93825	86	
233.95357	134	
236.48160	82	
237.89425	142	
239.60210	84	
239.84728	120	
240.22583	130	
240.83344	300	
241.83927	314	
241.90354	92	
242.28754	80	
242.83043	140	
242.86881	78	
242.94100	118	
243.94746	80	
244.93464	88	
245.06893	90	
246.97186	84	
247.44458	100	
248.68036	86	
248.93221	78	
249.89932	134	
250.94663	150	
252.23011	112	
254.84310	108	
254.96636	524	1+
255.07110	200	
255.94993	100	
256.08376	100	
256.89353	120	
257.91019	144	
258.84412	332	
258.89537	86	
258.95044	82	
259.85076	222	
259.88952	108	
259.95436	134	
260.83365	450	1+
261.86296	120	
262.09988	78	
263.88684	112	
263.92786	78	
266.12094	80	
266.86016	116	
266.99704	112	
267.13372	134	
267.80190	84	
268.83625	458	1+
268.95459	112	
269.15269	88	
269.35970	78	
270.94182	102	
272.93240	192	
272.97540	214	
274.79754	110	
274.84883	150	
275.38026	98	
275.85538	100	
275.99178	106	
276.26706	80	
276.42414	84	
276.83873	148	
276.85766	330	
277.84323	142	
277.86276	402	
278.07840	80	
278.84356	626	1+
279.08898	78	
279.82502	94	
279.85901	190	
279.96463	180	
280.84792	108	
281.01412	80	
281.85453	86	
282.23842	78	
282.82243	82	
283.07238	98	
284.73145	80	
284.86151	116	
289.07854	88	
289.80025	126	
290.85732	164	
291.80410	130	
292.86446	116	
293.23127	78	
293.85203	78	
293.93727	124	
294.86488	310	1+
295.22790	90	
295.97121	88	
297.97176	108	
299.75582	84	
300.15571	88	
300.67534	102	
301.86416	274	1+
302.79120	80	
303.94448	176	
304.79622	78	
304.92452	84	
305.66159	82	
306.81772	114	
307.27760	90	
308.29281	142	
308.93293	82	
310.87410	108	
311.01667	90	
311.85292	78	
312.80158	134	
315.42148	94	
317.44426	94	
319.91017	106	
321.87027	78	
323.29999	116	
325.87424	86	
326.28055	82	
326.89652	100	
327.81207	88	
327.89700	132	
328.39474	78	
328.83201	86	
328.88753	112	
330.81471	126	
331.51105	78	
331.83523	90	
333.86836	100	
335.99515	98	
337.82740	82	
339.22382	88	
339.27136	80	
341.71368	90	
345.76691	102	
346.29576	132	
END IONS

###FS:    #m/z: 336.94447 #charge 1+
###MS: 54
###MSMS: 57
BEGIN IONS
TITLE=Cmpd 42, +MS2(336.9445), 28.0-35.0eV, 1.2min #57
RTINSECONDS=71.427
SCANS=54,57
PEPMASS=336.94447	95534
CHARGE=1+
68.31384	104	
102.36517	90	
120.55619	74	
147.77834	86	
184.06944	72	
192.89078	206	
193.06995	76	
201.87809	78	
205.94659	314	1+
205.97069	88	
206.07476	76	
206.97661	74	
207.99115	100	
208.88341	72	
209.99746	80	
210.88136	430	1+
211.94451	2064	1+
212.01477	86	
212.87647	540	1+
213.04237	146	1+
213.93862	1232	1+
215.88566	404	1+
218.93656	104	
220.87601	196	1+
223.95947	248	
225.95898	118	
226.87199	76	
228.84431	76	
229.55233	86	
229.95442	2384	1+
230.88924	906	1+
231.90416	72	
231.94924	1286	1+
233.03502	72	
233.82809	120	
233.89541	104	
233.94655	296	
234.82556	92	
234.89159	136	
235.82891	90	
236.89732	130	
238.04212	76	
238.64506	88	
238.79366	260	1+
239.83589	78	
240.83955	536	1+
241.90935	136	
241.93853	70	
243.37457	70	
243.47980	86	
244.98057	80	
245.87103	74	
246.05601	80	
246.52613	74	
246.59178	86	
246.97559	442	1+
247.96472	652	1+
248.89763	248	
249.95960	150	
250.00695	72	
250.15239	72	
250.82866	110	
250.89792	238	1+
251.21786	84	
251.96280	144	
252.07863	222	1+
252.42607	94	
252.97011	1318	1+
253.96044	550	1+
254.03007	80	
254.96503	460	1+
255.07441	230	
255.86725	76	
256.96231	90	
257.13569	86	
257.85255	90	
257.91022	92	
258.84426	398	1+
258.91108	80	
258.96617	138	
259.51208	84	
259.62460	98	
259.95306	70	
260.04655	74	
260.82768	80	
260.87254	94	
261.47596	90	
261.82908	70	
262.21704	82	
264.86748	104	
265.84978	70	
265.98263	96	
266.87754	238	1+
267.83540	578	1+
268.01284	70	
268.38880	100	
268.72900	86	
268.83680	338	1+
269.91550	294	1+
270.41844	98	
270.91791	198	1+
270.97717	272	1+
271.09924	144	
272.84879	230	1+
272.87214	76	
275.84360	126	
275.95923	92	
276.85558	532	1+
277.11908	92	
277.83282	138	
277.98623	76	
278.09745	138	1+
278.85714	222	1+
279.90788	104	
280.84140	92	
281.89592	84	
283.00400	88	
285.84948	148	
285.92631	78	
286.03253	72	
286.84937	542	1+
287.85342	400	1+
288.20005	70	
289.01581	74	
289.50852	82	
289.87748	136	
291.85708	208	1+
291.88942	70	
292.41816	154	
293.10646	210	
293.26483	108	
293.58470	80	
293.85023	170	
294.11056	108	
294.67116	140	
294.86281	86	
295.72193	98	
295.88006	76	
296.23964	80	
297.85667	78	
297.97075	70	
298.08307	70	
298.30374	80	
298.85855	70	
298.88304	74	
299.81107	88	
299.87057	114	
302.11606	76	
303.16942	82	
304.02071	74	
306.94820	88	
307.45391	72	
307.88203	194	1+
309.80930	72	
309.84838	84	
309.86360	376	1+
311.14471	72	
311.88636	126	
316.93283	126	
317.43308	106	
317.86446	82	
318.85689	70	
319.74107	82	
321.83939	78	
321.99995	98	
322.50279	90	
323.17335	88	
323.88454	72	
323.91099	100	
324.89677	74	
327.87888	74	
328.87620	92	
329.17893	72	
329.39713	80	
330.87296	234	1+
330.94315	70	
332.90229	96	
332.93661	78	
333.33341	78	
333.83683	128	
335.40798	94	
335.88918	70	
336.44545	84	
337.11921	90	
338.76909	74	
339.40001	82	
341.89418	246	1+
341.90668	74	
END IONS

###FS:    #m/z: 322.92880 #charge 1+
###MS: 58
###MSMS: 59
BEGIN IONS
TITLE=Cmpd 43, +MS2(322.9288), 28.0-35.0eV, 1.3min #59
RTINSECONDS=75.1145
SCANS=58-59
PEPMASS=322.92880	1104680
CHARGE=1+
165.40804	100	
185.98365	80	
189.98025	72	
193.88787	250	
197.96303	76	
198.89010	74	
200.87603	76	
202.86680	76	
205.01470	88	
205.14144	72	
205.94935	314	1+
212.13636	78	
212.87911	70	
213.95905	72	
216.04415	82	
219.79812	86	
221.06808	118	
221.87445	70	
221.94109	134	
221.97516	70	
222.95201	580	1+
226.86976	72	
227.92914	154	
228.04435	72	
228.90416	134	
228.92389	74	
228.93704	90	
229.87160	98	
230.84248	164	
232.42653	78	
233.91318	74	
234.96998	78	
238.02712	76	
238.89030	104	
238.93903	166	
239.07569	84	
239.79064	118	
239.96343	70	
240.82156	112	
240.91049	68	
240.93941	2934	
241.08305	94	
241.94084	2154	
242.82042	160	1+
242.94025	7602	1+
243.01360	70	
243.54508	88	
244.93882	1734	1+
244.98238	76	
246.09825	72	
246.46634	74	
246.86005	80	
246.97415	504	1+
247.04320	76	
247.85484	70	
248.09427	68	
248.42683	84	
248.85118	148	
249.02528	72	
249.09110	84	
251.01276	108	
251.15170	76	
251.79244	84	
252.04372	76	
252.21900	68	
252.34417	84	
252.78114	76	
253.34948	72	
255.07035	92	
255.79269	76	
256.11493	70	
256.91316	80	
258.83263	188	
258.89227	144	
258.94241	84	
260.83103	92	
261.82782	304	
261.87392	84	
262.97112	90	
263.15019	68	
263.82636	72	
264.79629	74	
264.86996	80	
265.01042	90	
265.87827	98	
266.79430	70	
266.93273	76	
267.84703	98	
268.83572	76	
268.96234	72	
269.07680	94	
270.85470	94	
271.17238	74	
271.84288	112	
271.85809	72	
272.44540	108	
272.81877	70	
272.84332	154	
273.79806	86	
273.93322	80	
274.79227	68	
275.80929	144	
276.80649	72	
276.84966	78	
277.98443	84	
278.87108	74	
279.08744	952	1+
279.45932	70	
279.86501	136	
280.85080	94	
281.39731	98	
281.43020	98	
283.06816	286	1+
283.79809	72	
284.29223	212	
285.29666	90	
285.91601	80	
287.47527	72	
287.79181	72	
288.86160	96	
289.80543	74	
290.78876	130	
290.85674	132	
291.79932	80	
291.85544	80	
292.80821	126	
292.86313	72	
293.84749	180	1+
293.98240	82	
294.86709	70	
295.85875	194	1+
296.80846	72	
296.82964	78	
299.78285	330	1+
301.87590	120	
301.91349	72	
302.17577	78	
302.44056	84	
302.95981	92	
303.88595	82	
305.08135	92	
305.87490	212	
305.92279	96	
306.88493	366	1+
307.27310	78	
307.87195	114	
307.89065	260	1+
308.87055	72	
309.29405	112	
309.82020	72	
313.88606	110	
314.87642	86	
317.17719	94	
318.83300	86	
319.08068	76	
320.05083	72	
320.15411	76	
321.01195	70	
321.91181	84	
322.42551	96	
323.19961	74	
326.18447	70	
326.88863	72	
END IONS

###FS:    #m/z: 340.93925 #charge 1+
###MS: 58
###MSMS: 60
BEGIN IONS
TITLE=Cmpd 44, +MS2(340.9393), 28.0-35.0eV, 1.3min #60
RTINSECONDS=75.8945
SCANS=58,60
PEPMASS=340.93925	400884
CHARGE=1+
107.88654	80	
183.86616	76	
187.86747	78	
189.85886	86	
192.88786	124	
192.92669	260	
193.88430	78	
196.88332	112	
205.95118	92	
210.93625	76	
212.88079	150	
212.89223	200	1+
213.93805	754	1+
215.88604	388	1+
215.93624	118	
217.88294	118	
218.88319	76	
220.53427	96	
222.42207	84	
222.89083	76	
223.95999	150	
225.88722	92	
226.99962	86	
227.43280	120	
228.98710	88	
230.88700	146	
231.35874	78	
231.57170	78	
231.88706	490	1+
231.94967	1224	1+
232.83849	100	
233.93295	78	
233.94592	132	
235.10346	76	
235.82884	78	
235.88750	76	
237.82252	76	
238.07830	76	
239.08716	78	
240.23146	92	
240.83720	126	
240.96284	140	
241.11927	108	
241.84095	92	
241.94410	84	
242.35079	78	
242.83060	314	1+
243.83020	182	1+
246.06364	86	
246.97397	130	
248.10991	88	
249.08721	76	
249.83974	78	
249.90316	130	
249.95927	298	1+
250.98928	112	
251.01191	82	
251.21193	80	
251.46687	78	
251.83312	78	
252.14913	76	
252.97555	178	
253.35332	96	
253.41008	84	
254.96574	522	1+
255.07265	246	1+
255.54316	100	
255.91242	220	1+
256.05400	78	
256.85031	134	
257.86082	84	
258.84797	302	
258.88869	268	1+
259.33958	102	
259.40095	78	
259.84951	224	
260.66434	92	
260.83569	188	
261.35095	122	
261.84400	138	
262.83601	78	
263.00210	84	
263.33759	86	
263.38560	110	
263.97382	80	
264.04158	80	
265.74031	82	
266.00039	78	
266.84414	94	
267.84025	82	
268.13574	142	
268.83611	160	
269.83939	76	
270.82931	110	
272.43755	86	
272.92475	96	
272.97531	92	
273.02351	78	
274.84255	100	
274.87478	114	
275.17219	82	
275.87244	82	
276.85498	444	
276.90251	280	1+
277.86191	242	
278.84688	846	1+
278.96507	126	
279.88011	92	
281.86432	134	
283.52702	80	
286.72810	96	
287.07375	106	
287.41689	80	
287.88969	82	
288.96186	80	
289.88246	106	
290.79719	76	
291.85381	112	
292.86974	82	
293.46460	76	
293.84546	80	
295.11395	90	
295.81061	80	
296.03449	80	
297.38823	82	
298.42221	86	
298.85037	126	
298.92099	88	
299.41576	78	
299.74723	90	
299.78085	86	
299.86979	136	
300.87962	86	
301.04574	78	
301.86748	270	1+
302.93933	170	
303.17189	116	
304.44298	86	
305.94434	90	
306.88026	254	1+
307.79584	416	1+
308.79924	274	1+
309.88501	88	
310.87810	140	
310.91952	78	
310.94538	108	
311.15101	92	
311.30465	94	
311.49995	104	
311.87869	130	
311.92682	88	
312.75584	80	
314.95277	76	
316.86245	78	
318.59827	80	
321.87655	78	
324.85518	138	
324.88306	116	
326.84563	78	
327.17569	106	
328.18343	92	
330.81406	336	1+
332.82671	80	
333.87586	76	
334.09817	88	
334.99635	92	
336.86358	194	1+
336.92076	100	
337.78443	78	
342.23131	76	
END IONS

###FS:    #m/z: 507.84286 #charge 1+
###MS: 58
###MSMS: 61
BEGIN IONS
TITLE=Cmpd 45, +MS2(507.8429), 28.2-35.2eV, 1.3min #61
RTINSECONDS=76.6665
SCANS=58,61
PEPMASS=507.84286	72016
CHARGE=1+
196.01907	154	
197.01957	122	
214.88431	348	1+
224.97643	314	
230.34188	116	
232.89481	472	
234.89320	142	
236.88385	296	1+
246.98969	122	
249.15797	142	
250.90908	340	1+
250.96553	254	1+
251.07086	424	1+
251.37169	114	
255.79068	252	1+
258.87191	256	
259.87315	144	
260.87723	222	1+
262.13744	140	
263.13505	278	
266.16422	220	1+
269.80391	262	1+
272.00922	124	
272.85055	160	
274.91632	228	1+
277.15030	116	
279.13447	158	
279.84328	136	
279.89864	120	
281.78697	134	
282.80065	120	
283.07084	174	1+
284.86865	328	1+
285.85543	198	
287.85015	580	
288.87084	740	1+
290.13043	198	
291.87738	186	
291.93326	180	
292.86548	130	
293.87189	1442	1+
294.39291	120	
295.85558	434	1+
298.79994	120	
298.87476	266	1+
300.84852	308	
301.81521	162	
301.85677	134	
302.88547	140	
303.86783	618	1+
304.06333	126	
305.86149	1002	
307.88834	692	
308.13710	496	1+
308.15713	118	
308.87217	1140	1+
309.05898	184	1+
309.89437	270	1+
310.15196	336	
311.88222	2596	1+
312.84598	124	
313.81806	152	
314.86367	830	1+
315.98364	144	
316.85689	142	
316.88605	130	
317.86699	132	
318.85971	122	
319.87345	208	1+
320.80304	196	1+
322.89132	198	
323.87262	380	
324.85871	256	
324.89804	214	
325.89874	470	
326.23963	150	
326.79172	262	1+
326.81487	144	
326.88339	2226	1+
328.87623	244	
329.88560	516	1+
332.78236	358	1+
332.87391	652	1+
332.90328	202	
333.16906	540	1+
334.87134	124	
335.83369	242	1+
336.76672	168	
336.86631	134	
336.88360	136	
336.94358	172	1+
337.87952	726	1+
339.87955	170	
347.74245	114	
347.77326	144	
347.83093	144	
348.78336	126	
349.76115	134	
349.79244	116	
350.88722	736	1+
350.91365	184	
351.78827	174	1+
351.85595	148	
352.77209	158	
352.86940	118	
353.84998	180	
353.90913	262	1+
354.84791	114	
354.87301	196	
355.84842	186	1+
355.88596	288	1+
358.90367	140	
359.81821	126	
361.86433	200	1+
362.30872	172	
362.84009	124	
363.55894	120	
363.91511	122	1+
364.85800	220	1+
365.78686	316	1+
366.18435	120	
366.83389	216	
367.70667	704	1+
367.76358	128	
367.83206	150	
368.36990	116	
368.84482	120	
368.89567	234	
369.83471	726	1+
370.70288	364	1+
371.83774	118	
372.45471	166	
372.77912	128	
372.84413	132	
373.87567	148	
373.90265	190	
374.80858	156	
374.89005	118	
375.85162	224	1+
376.22179	334	1+
376.73679	124	
376.82061	136	
377.86903	254	1+
380.71599	388	
380.85198	162	
381.71424	350	1+
381.84466	368	1+
382.89904	124	
383.77126	132	
383.79376	212	1+
384.84850	886	1+
385.86155	186	
386.12750	116	
386.84793	204	
387.84957	590	1+
387.89540	120	
389.80187	166	
390.20242	124	
390.83922	818	
390.90090	172	
391.83964	790	1+
392.82262	512	1+
392.86462	358	1+
393.79238	120	
394.76348	126	
394.78172	204	
394.85966	358	1+
395.86397	260	1+
395.88383	198	1+
396.73309	320	1+
397.31033	126	
398.72789	324	
399.72363	470	1+
399.84816	400	1+
400.79705	140	
401.74196	272	1+
402.74181	192	1+
402.86027	240	
403.80793	202	1+
403.87131	686	
404.86910	346	
405.78001	268	1+
405.86364	232	
406.85014	162	
406.88941	122	
407.86620	992	
408.72774	122	
408.85011	1594	1+
409.71991	388	1+
410.72025	254	1+
410.83517	944	1+
410.87450	308	1+
411.75045	124	
411.80825	186	
411.85767	170	
412.72820	134	
412.81193	126	
412.83829	332	1+
413.86203	154	
414.86394	150	
415.83944	124	
416.74664	166	1+
416.87583	158	
417.86552	122	
419.39500	128	
419.88319	270	1+
420.73185	250	1+
421.82496	140	
421.88100	552	
422.81715	190	1+
422.86420	238	
422.87886	260	
423.76782	484	1+
423.86483	854	1+
425.31233	160	
425.41061	126	
425.67415	222	1+
426.85923	1318	1+
427.73195	808	1+
428.77144	184	1+
428.84633	578	1+
428.88447	402	1+
430.80204	242	1+
430.84796	252	
431.86642	1102	1+
432.24389	412	1+
433.85125	268	1+
434.89740	228	
435.08912	136	
435.88860	180	1+
437.60335	116	
439.89045	1216	1+
441.87306	202	
442.88009	302	
443.75078	146	
444.86950	2980	1+
445.74607	254	1+
448.75728	120	
448.89224	228	
449.77414	184	1+
449.87449	728	1+
450.70122	176	
450.75047	148	
457.89463	600	1+
462.88243	1126	1+
464.89783	196	1+
467.88611	1540	1+
469.88448	270	1+
485.89916	922	1+
486.79038	174	1+
489.29743	124	
489.89729	246	1+
499.81216	134	
505.25328	206	1+
END IONS

###FS:    #m/z: 322.92882 #charge 1+
###MS: 62
###MSMS: 63
BEGIN IONS
TITLE=Cmpd 46, +MS2(322.9288), 28.0-35.0eV, 1.4min #63
RTINSECONDS=80.3465
SCANS=62-63
PEPMASS=322.92882	1352652
CHARGE=1+
146.52561	72	
159.62424	72	
181.86791	178	
183.44220	78	
185.37303	80	
190.88421	130	
193.88984	84	
196.85909	72	
198.02916	138	
198.96284	78	
200.41707	106	
205.94836	214	
205.96811	106	
206.97358	72	
209.12481	72	
209.89014	172	1+
210.87585	106	
212.83907	74	
214.86516	96	
214.88376	92	
216.90033	96	
218.87428	98	
219.90001	76	
221.94618	308	
222.95516	200	
223.95816	314	
225.86520	102	
226.90548	74	
227.93019	96	
230.83561	106	
230.85290	70	
231.91931	72	
232.82688	72	
233.85277	72	
234.09555	72	
236.79925	76	
238.05758	70	
238.46115	78	
240.53443	100	
240.90126	76	
240.93965	3328	
240.96131	178	
241.93816	9772	1+
242.01706	78	
242.33926	100	
242.80023	84	
242.94087	8066	1+
243.82097	98	
244.81504	92	
244.85229	90	
244.93946	1832	
246.12530	74	
246.97502	308	1+
247.39074	78	
247.84880	76	
248.94972	72	
249.13283	72	
249.96992	106	
250.95123	78	
251.88963	70	
251.90335	82	
251.92212	192	1+
252.10220	80	
252.13517	78	
252.63676	84	
252.83230	222	1+
253.34943	72	
255.90243	70	
257.79402	100	
257.94170	78	
258.79357	128	
259.92135	90	
260.82966	96	
261.83035	142	
262.82818	94	
262.84972	82	
263.23205	72	
263.37927	84	
264.05159	74	
265.00014	164	
265.06008	70	
266.83431	76	
267.04875	78	
268.05553	120	
268.95737	222	
269.01560	78	
269.05589	74	
269.79485	74	
270.80222	80	
270.84910	70	
271.84994	96	
271.87241	76	
271.89868	150	
272.43931	70	
275.81123	120	
276.37111	96	
276.80839	74	
276.82468	70	
276.85527	112	
278.00274	86	
278.62581	74	
278.79544	220	1+
278.82524	112	
278.84676	104	
279.09084	514	1+
280.11123	74	
281.08994	74	
281.15016	80	
282.78516	70	
282.80177	142	
283.06608	72	
283.08258	92	
283.46274	80	
283.78743	164	
283.85366	78	
284.03366	72	
284.29155	376	
284.75236	78	
284.81651	78	
284.87232	74	
285.85673	108	
286.79626	200	1+
286.85939	78	
286.92808	80	
288.36714	72	
288.97609	108	
289.87899	122	
290.02524	90	
291.46748	70	
291.80674	180	
292.86254	130	
293.40366	100	
294.85268	86	
294.96843	74	
298.89647	74	
299.78426	134	
302.04582	72	
302.24428	90	
305.80931	74	
306.42545	72	
306.81672	72	
306.87922	70	
307.72295	92	
307.79728	126	
308.87401	220	1+
309.92179	86	
310.03848	78	
310.79167	74	
311.89621	74	
313.82522	114	
314.81783	76	
319.88370	86	
320.16178	148	
321.15260	72	
321.73738	116	
322.30860	70	
322.91764	76	
323.71237	70	
323.88362	102	
324.89121	350	1+
325.81118	184	1+
325.91415	94	
END IONS

###FS:    #m/z: 340.93937 #charge 1+
###MS: 62
###MSMS: 64
BEGIN IONS
TITLE=Cmpd 47, +MS2(340.9394), 28.0-35.0eV, 1.4min #64
RTINSECONDS=81.119
SCANS=62,64
PEPMASS=340.93937	490148
CHARGE=1+
94.77374	76	
144.63349	78	
190.56142	86	
192.92428	220	
196.87421	76	
196.88626	98	
197.95617	78	
199.89752	98	
203.17466	86	
204.09290	76	
208.95780	96	
209.94586	80	
210.08112	78	
210.93001	138	
212.87728	138	
213.09068	90	
213.88260	200	
213.93890	626	1+
215.85452	78	
215.88610	330	
215.93474	198	
217.88103	336	
217.93544	154	
220.87063	148	
220.88844	82	
221.88752	142	
223.87106	80	
225.82649	154	
225.95551	86	
226.94414	84	
227.61798	78	
227.82734	76	
227.84022	76	
228.84028	80	
228.89895	268	1+
231.90747	80	
231.94705	1122	1+
232.41514	88	
233.89690	152	
237.05593	78	
239.10615	78	
240.83515	854	1+
240.94024	114	
241.20702	78	
241.96297	90	
242.94155	140	
244.82489	90	
244.88236	94	
246.16190	102	
246.91003	90	
246.97196	102	
249.43436	86	
249.64786	98	
249.96151	236	
252.39850	98	
253.10898	82	
253.83464	188	
253.86780	90	
253.89936	74	
254.87730	110	
254.90562	88	
254.92662	94	
254.96571	484	
255.07236	106	
255.77301	74	
256.85017	164	
256.91014	112	
256.96137	198	
257.56690	88	
257.84517	732	1+
258.03048	98	
258.84656	554	1+
259.90647	84	
260.83348	598	1+
260.93795	104	
261.50954	90	
263.90983	86	
263.96051	92	
265.11427	90	
266.93269	92	
268.83616	212	1+
268.95457	76	
270.80824	82	
270.85484	82	
271.34603	84	
272.92744	106	
272.99086	76	
275.10520	82	
275.93488	98	
276.85587	428	
277.85599	224	
277.92096	76	
277.96722	232	1+
278.84403	1226	1+
278.94710	100	
280.85549	338	1+
281.79071	74	
282.92176	82	
283.42783	82	
284.94328	74	
285.36819	78	
285.86198	76	
286.65548	86	
288.84078	150	
290.10222	74	
290.85691	142	
291.41731	124	
291.79609	122	
292.86321	128	
292.88133	128	
294.43088	78	
294.86095	80	
295.79566	76	
295.88003	74	
296.87360	74	
299.87087	92	
300.81339	74	
300.86261	76	
300.87950	76	
302.75658	102	
302.86581	90	
303.44083	100	
303.86496	96	
303.94221	168	
304.45965	86	
304.79180	90	
304.86908	88	
305.37530	74	
306.14151	76	
306.79339	100	
306.80812	74	
306.87748	228	1+
307.81136	120	
307.89191	118	
308.01761	84	
308.88693	208	1+
309.86775	78	
311.76414	82	
312.94471	90	
313.85486	80	
318.74271	74	
320.01903	74	
322.12788	86	
323.31044	76	
323.82735	84	
323.88813	430	1+
324.89229	312	1+
326.87007	94	
327.83424	82	
328.88393	232	
329.90217	76	
331.75014	76	
331.88015	74	
331.99403	134	
332.89418	88	
333.68115	86	
333.82432	74	
334.61014	86	
334.88418	74	
337.19573	80	
339.82216	114	
341.89774	110	
343.12902	76	
343.30444	92	
343.90519	94	
END IONS

###FS:    #m/z: 363.95519 #charge 1+
###MS: 62
###MSMS: 65
BEGIN IONS
TITLE=Cmpd 48, +MS2(363.9552), 28.0-35.0eV, 1.4min #65
RTINSECONDS=81.891
SCANS=62,65
PEPMASS=363.95519	198462
CHARGE=1+
83.21890	82	
149.57649	88	
182.86367	178	
189.86050	210	
193.89636	92	
204.04028	78	
207.94772	126	
209.94319	584	
210.89697	82	
212.87834	1180	1+
214.89448	88	
215.88700	146	
222.95068	740	1+
223.88753	80	
223.97533	82	
224.94679	722	1+
225.88120	432	1+
225.96971	236	1+
226.88463	326	1+
226.89865	96	
226.94649	2450	1+
227.92996	172	
228.06840	80	
228.94088	2950	1+
230.88939	826	1+
231.42408	84	
232.88015	86	
234.87656	182	
236.88800	92	
238.89641	100	
238.93839	176	
239.99175	78	
240.94030	378	
240.96015	552	1+
241.93770	1924	1+
242.84930	92	
242.94042	1332	1+
244.95704	1450	1+
245.90079	218	1+
245.93721	168	
246.95205	1442	1+
246.97729	214	1+
248.80082	368	
248.89751	500	1+
248.94997	90	
248.96311	92	
249.43440	92	
249.80158	176	
250.94583	144	
251.81376	102	
252.79174	106	
253.54309	86	
253.89997	102	
254.84117	84	
254.85874	84	
257.89816	102	
258.84431	104	
258.96908	212	
259.83915	128	
260.38674	92	
260.83016	112	
260.96981	166	
261.15417	90	
261.83928	400	1+
262.92034	146	
263.05277	78	
263.78811	78	
264.81893	322	1+
266.12885	92	
266.81173	612	1+
266.85413	82	
267.13523	86	
267.97291	268	1+
269.79731	86	
269.96788	194	
270.81692	86	
271.84815	102	
271.91208	294	1+
272.84709	86	
274.85278	78	
275.41483	82	
275.59612	110	
276.85302	168	1+
278.80164	160	
278.82978	84	
278.84163	106	
279.10402	302	1+
279.79592	106	
280.79254	488	1+
280.84378	208	1+
282.08503	128	
282.79214	270	
282.82548	92	
282.91109	96	
283.78507	124	
283.95290	88	
284.42731	106	
284.82190	254	
284.84832	110	
285.82249	124	
285.84331	102	
286.81727	90	
287.91253	94	
288.41081	82	
288.83642	80	
288.85704	126	
290.78983	80	
290.81793	78	
291.13652	90	
292.43448	154	
292.85487	92	
293.11811	156	
293.43718	84	
293.84882	122	
294.86020	334	1+
296.75091	108	
296.81052	328	
296.96280	78	
297.51139	88	
297.79907	1242	1+
298.79857	1186	1+
298.84475	94	
299.42221	100	
301.80217	186	
301.86105	414	
302.80173	130	
302.86509	268	
303.80435	102	
303.85190	386	
304.44674	100	
304.87921	122	
305.15702	86	
306.00255	90	
307.88046	306	1+
308.48581	82	
308.92592	94	
310.88093	124	
314.84793	98	
315.83378	132	
315.88450	228	1+
316.81297	382	1+
317.42768	218	
318.93654	232	1+
320.82826	158	
321.12563	88	
321.81403	244	1+
321.86314	116	
321.94200	92	
322.92868	138	
323.79627	88	
324.83106	86	
324.89052	86	
325.42017	84	
325.80336	134	
325.89935	78	
326.40869	94	
326.87280	262	1+
326.90471	204	
328.18793	118	
329.86997	314	1+
330.32708	90	
330.80502	78	
335.96358	78	
336.74940	98	
336.94661	322	1+
337.89960	78	
338.36479	104	
338.75571	80	
338.93887	96	
339.08361	80	
339.83121	192	
342.20618	124	
343.18614	102	
346.77132	78	
347.05512	82	
349.12365	84	
350.89147	156	
351.76248	86	
352.61744	108	
353.75089	80	
355.42201	92	
362.25831	136	
363.71434	174	1+
364.36499	78	
364.77962	84	
365.79564	120	
365.84072	80	
367.16635	82	
END IONS

###FS:    #m/z: 363.95500 #charge 1+
###MS: 66
###MSMS: 67
BEGIN IONS
TITLE=Cmpd 49, +MS2(363.9550), 28.0-35.0eV, 1.4min #67
RTINSECONDS=85.5555
SCANS=66-67
PEPMASS=363.95500	176784
CHARGE=1+
103.87879	106	
153.25553	84	
161.06107	88	
189.86114	436	
191.85789	476	
196.88563	276	
200.87637	170	
203.40571	88	
205.87198	82	
206.94715	118	
207.42886	96	
207.87217	300	
207.94652	146	
208.88268	218	
209.86913	120	
209.94327	956	1+
210.88432	398	1+
211.86544	94	
211.94139	108	
212.87811	1618	1+
214.89421	200	
215.88343	104	
222.45465	90	
222.95037	2874	1+
224.94757	3262	1+
224.97917	118	
225.05200	84	
225.41492	112	
226.89578	322	1+
226.94628	5264	1+
226.97391	216	
228.84202	90	
228.89625	258	
228.94086	6488	1+
229.90521	160	
230.07579	96	
230.83010	130	
230.88953	2590	1+
231.82651	80	
232.81745	174	1+
232.88677	168	
233.95784	134	
238.89362	78	
238.94491	80	
240.83758	210	1+
240.94019	604	
240.96111	1494	1+
241.94025	378	
242.94050	1460	1+
242.95801	1000	1+
243.86891	80	
243.98157	84	
244.89513	156	
244.91693	104	
244.95589	2888	1+
245.08029	88	
246.95183	3652	1+
247.30990	118	1+
247.38881	78	
248.80420	90	
248.90019	796	1+
249.89369	142	
250.79708	162	
250.88979	122	
250.94658	128	
250.97131	126	
252.10504	142	
253.90877	86	
256.84841	90	
257.93753	82	
258.82625	80	
258.84544	118	
258.97329	304	
259.11423	102	
260.00283	90	
260.83045	254	
260.96767	1020	1+
261.82805	282	1+
261.84600	112	
262.97249	456	1+
265.96615	84	
266.81328	512	1+
267.78603	218	1+
267.85420	82	
267.97425	500	
268.80880	120	
268.95627	136	
269.46037	86	
269.82575	196	1+
269.96880	338	
270.85923	194	1+
270.92979	82	
270.97148	154	
271.91058	118	
272.01589	104	
273.80316	86	
274.03073	96	
276.15290	92	
276.85569	146	
277.80228	130	
277.87447	80	
278.79744	188	
278.84339	150	
279.79581	152	
279.85223	288	1+
280.79284	590	1+
280.83700	108	
280.88047	170	1+
280.98524	108	
282.78836	186	
283.06915	154	
283.79374	186	
283.98033	84	
285.84151	290	
285.92849	82	
288.35852	84	
289.87810	104	
290.61937	104	
290.78670	94	
291.08410	78	
291.26667	88	
292.41170	108	
293.84851	286	1+
293.87716	94	
296.80739	162	
297.79984	948	1+
298.41830	96	
298.80143	804	1+
299.38830	86	
300.26411	82	
300.34489	84	
300.80195	580	1+
301.43140	82	
301.76708	116	
301.85725	462	1+
302.91035	80	
303.07509	78	
303.09027	126	
303.14162	96	
303.41292	100	
303.85503	470	
305.00224	90	
305.80724	172	1+
306.37822	116	
306.80451	218	1+
306.93048	92	
307.88691	146	
308.86284	98	
310.86024	302	1+
314.00990	102	
314.81549	92	
314.86503	170	1+
316.81303	424	1+
318.81171	164	
319.82855	128	
319.93069	102	
321.81188	556	1+
321.87528	98	
322.01498	290	1+
323.76845	232	1+
324.87450	198	
326.82701	140	
326.86788	168	
329.20625	86	
329.87230	190	1+
329.89414	82	
334.88052	146	
336.44090	108	
336.76204	82	
336.94340	230	
339.82541	282	1+
340.85837	84	
340.93790	146	
342.89514	82	
343.27476	102	
344.08530	96	
344.40646	80	
344.81430	88	
344.91833	110	
347.37753	86	
347.44864	88	
348.06375	92	
348.88108	82	
349.16019	86	
349.76618	172	
353.78306	90	
355.05645	88	
355.83422	86	
359.97633	88	
360.87784	102	
361.33800	88	
362.03879	100	
364.84303	84	
END IONS

###FS:    #m/z: 507.84303 #charge 1+
###MS: 66
###MSMS: 68
BEGIN IONS
TITLE=Cmpd 50, +MS2(507.8430), 28.2-35.2eV, 1.5min #68
RTINSECONDS=86.3275
SCANS=66,68
PEPMASS=507.84303	84406
CHARGE=1+
196.01592	204	
200.87321	116	
214.88501	324	
217.88220	122	
232.89517	264	
250.90457	114	
260.88034	150	
265.91950	230	1+
272.85000	224	1+
276.84400	130	
279.13075	212	
280.42178	112	
280.85694	256	1+
281.85874	168	1+
284.87593	112	
285.85857	134	
285.88777	132	
286.13378	118	
287.85187	680	1+
288.86228	186	
289.87745	820	
290.85895	598	1+
291.88008	198	
292.97952	108	1+
293.86944	468	
294.87986	212	
295.85816	194	
295.88646	148	
296.85664	252	
297.85890	132	
297.95825	114	
298.11145	122	
300.84217	154	
300.86589	120	
301.86010	118	
303.34456	114	
303.86632	944	1+
305.86207	790	
306.87969	176	
307.88872	752	
308.87243	814	1+
309.14182	128	
311.15989	122	
311.34465	184	1+
311.88243	2068	1+
311.90947	154	
312.40617	180	
312.81401	112	
313.82958	118	
313.87515	200	
314.86459	902	1+
316.86390	120	
316.88048	118	
317.86126	114	
318.93596	122	
322.88784	134	
324.85757	266	
325.14443	112	
325.86414	202	
325.89563	312	
326.00121	152	1+
326.24153	154	
326.88209	2214	1+
328.17391	182	1+
328.36063	244	1+
330.06008	128	
330.88073	148	
332.87694	452	1+
332.90300	220	
333.17118	224	1+
335.88003	214	
335.90400	162	
336.87465	542	1+
336.89376	148	
336.94393	334	1+
337.88263	366	1+
338.81810	240	1+
345.78053	178	1+
346.83574	142	
346.88722	154	
347.77414	226	1+
347.90681	146	
348.41004	152	
348.91837	140	
349.88115	340	1+
350.93630	162	
351.77215	182	
352.91112	168	
353.82647	182	1+
353.84493	256	
353.89765	126	
354.85787	218	1+
355.42949	184	
355.88938	124	
357.83817	138	
357.86611	156	1+
361.86219	220	
362.84271	168	
362.86604	148	
365.78220	192	
366.18482	204	
366.77421	310	1+
366.84125	352	1+
367.70735	482	1+
367.78075	344	1+
368.70822	308	1+
368.89318	158	
369.83666	166	
369.84236	132	
371.79228	136	
373.71918	164	
373.80993	410	1+
374.79302	200	
374.81368	366	1+
374.90304	140	
377.89469	238	1+
380.85198	260	
381.83779	240	1+
382.77898	292	1+
384.75153	134	
384.84747	646	1+
385.76734	268	1+
386.76605	268	1+
386.84397	192	
387.84719	312	
387.86469	140	
388.74029	176	1+
388.84802	210	
389.19944	200	
389.71656	138	
389.83740	162	
389.85877	136	
390.03988	118	
390.78956	170	
390.84135	1026	1+
391.20190	128	
392.83140	300	1+
392.85927	196	
393.79589	116	
394.78283	218	1+
394.82938	192	
395.86158	122	
397.37136	202	1+
397.70691	112	
398.72484	304	1+
398.74473	194	
399.84781	464	1+
400.72593	130	
403.87044	536	1+
405.73432	188	
405.75992	298	1+
405.86107	306	1+
406.74385	140	
406.85083	150	
407.74174	630	1+
407.86643	798	
408.84795	1692	1+
409.72241	490	1+
409.76797	224	1+
410.83587	480	
411.84323	292	
412.72128	238	1+
412.84339	180	
412.87341	148	
413.07166	136	
413.75372	120	
413.86327	116	
414.79580	130	
414.84822	128	
416.74260	130	
416.87604	242	
417.85307	132	
417.88301	138	
418.75859	120	
418.85227	282	1+
421.74052	172	
421.82493	242	1+
421.88396	586	1+
422.10154	116	
422.75628	114	
422.82492	170	1+
422.87264	220	
423.74845	196	
423.77777	264	
423.86628	454	1+
424.76549	152	
424.83274	144	
425.75630	230	
426.75357	122	
426.86173	1474	1+
427.29085	124	
427.73379	264	
428.07968	162	1+
428.73978	704	1+
428.84453	726	1+
428.88566	418	1+
430.78719	114	
431.38765	160	
431.86540	854	1+
432.24387	228	
433.24215	128	
433.86877	134	
435.70819	134	
439.89108	736	1+
441.91568	124	
442.69596	140	
442.87250	158	
443.76267	270	
444.87053	3068	1+
445.74380	328	1+
445.90284	142	
447.71106	374	
448.71101	204	
448.89557	120	
449.74558	242	1+
449.87617	720	1+
454.86237	116	
457.71529	128	
457.89821	616	1+
462.87985	1090	1+
464.87750	122	
464.93235	156	
465.71717	336	1+
465.88663	122	
467.88730	1414	1+
485.89761	620	1+
487.69795	128	
END IONS

###FS:    #m/z: 336.94436 #charge 1+
###MS: 66
###MSMS: 69
BEGIN IONS
TITLE=Cmpd 51, +MS2(336.9444), 28.0-35.0eV, 1.5min #69
RTINSECONDS=87.0995
SCANS=66,69
PEPMASS=336.94436	77352
CHARGE=1+
48.52408	106	
58.89723	94	
108.08812	108	
122.66458	96	
144.41805	88	
182.86871	82	
192.02893	78	
197.95954	92	
205.95008	180	
210.88240	372	1+
211.94326	2316	1+
212.01298	76	
212.87600	640	1+
213.93942	680	
214.06106	108	
214.89252	144	
215.88604	270	1+
219.83618	76	
219.91462	76	
221.93673	76	
223.94251	94	
223.95959	136	
225.88189	80	
226.95133	78	
227.88663	80	
228.89108	178	
228.91292	98	
229.95378	1780	1+
230.88842	576	1+
231.12922	80	
231.94948	876	
233.89498	296	1+
234.81935	80	
234.91331	100	
235.04705	86	
235.86673	74	
235.92116	84	
236.92974	78	
237.84499	210	1+
237.95691	92	
238.04518	166	
238.81944	72	
238.88429	72	
239.90340	120	
240.19913	88	
240.83523	556	1+
241.84098	314	1+
241.94542	96	
243.02012	98	
243.62741	80	
243.84217	128	
243.90529	78	
245.38997	90	
245.87301	76	
246.01746	74	
246.97474	158	
247.96793	272	
248.89581	430	1+
249.04374	88	
249.84585	76	
249.95863	280	
250.79850	76	
250.86738	152	
250.99398	136	
251.07173	72	
252.83474	104	
252.96960	1012	1+
253.82665	80	
254.83870	80	
254.84867	76	
254.90595	152	1+
254.96577	450	
254.98540	74	
255.07476	160	
255.42690	176	1+
256.86864	122	
256.96208	76	
256.98377	74	
257.40959	76	
258.84109	216	
259.07398	138	
259.40312	74	
259.67005	104	
259.84751	258	1+
259.88773	74	
259.95603	114	
260.82196	122	
260.89243	78	
261.93284	74	
264.07060	108	
264.86811	96	
265.41586	98	
265.86233	74	
266.84611	76	
267.02701	76	
267.84033	152	
268.83874	658	1+
270.84745	136	
270.97909	158	
271.91523	334	
271.97999	78	
272.48009	84	
272.85096	74	
272.97201	122	
273.36250	88	
274.39874	100	
275.86108	78	
275.98357	76	
276.85551	524	1+
277.85649	498	1+
277.89103	328	1+
278.83219	188	
278.96143	86	
279.83731	116	
279.87307	112	
280.88303	122	
281.05324	78	
281.88755	88	
282.93816	84	
285.85031	104	
286.80316	82	
286.84881	454	1+
289.81603	88	
289.88095	80	
290.46209	76	
292.43478	98	
292.85702	110	
292.88428	142	
293.10770	178	
294.86473	224	1+
296.88858	74	
297.96624	86	
299.92156	98	
300.04504	80	
300.43015	82	
300.87928	94	
301.04783	86	
302.87869	92	
302.94252	78	
303.80448	82	
306.91148	88	
307.28403	98	
308.86314	252	
309.42501	74	
309.86406	176	
309.91322	94	
310.80453	74	
310.87439	108	
311.46060	78	
312.86464	204	1+
313.83597	92	
314.89416	82	
314.94184	86	
318.34414	108	
320.90604	110	
323.82042	78	
324.89095	356	1+
326.26666	80	
326.87915	126	
328.88463	132	
329.94770	76	
329.97672	76	
330.87673	80	
331.95808	88	
332.57370	90	
332.69906	114	
333.50370	78	
334.96958	120	
337.90175	72	
338.34934	76	
340.92193	74	
341.03748	76	
341.32562	82	
END IONS

###FS:    #m/z: 363.95487 #charge 1+
###MS: 70
###MSMS: 71
BEGIN IONS
TITLE=Cmpd 52, +MS2(363.9549), 28.0-35.0eV, 1.5min #71
RTINSECONDS=90.772
SCANS=70-71
PEPMASS=363.95487	152652
CHARGE=1+
59.24277	96	
90.22617	98	
112.27172	102	
189.86427	310	
191.85877	332	
191.89102	86	
193.08589	100	
194.87572	86	
196.88423	116	
198.98559	82	
208.88325	154	
209.94268	1136	1+
210.88153	134	
212.87794	1886	1+
215.88142	84	
215.96740	138	
218.94857	84	
222.84614	106	
222.95046	2132	1+
224.89193	84	
224.94717	2110	1+
226.82623	196	1+
226.88452	114	
226.94579	5934	1+
226.96796	88	
227.02395	92	
227.92878	286	
228.02856	80	
228.89727	332	1+
228.94168	5014	1+
229.15426	84	
230.88737	3356	1+
231.10529	110	1+
231.90426	84	
233.96092	84	
234.87631	150	
235.12720	104	
235.91951	78	
236.59875	80	
237.05241	144	
239.06633	82	
239.90184	96	
240.93901	464	
240.96116	1656	1+
241.94264	350	
242.95450	1048	
243.94375	190	
244.90864	80	
244.95610	2408	1+
245.87823	100	
245.94704	144	
246.12327	96	
246.79902	84	
246.90544	228	1+
246.95141	3288	1+
246.98175	102	
247.00466	84	
248.80031	562	1+
248.89791	1102	1+
249.97759	86	
250.00818	80	
250.80162	84	
250.94519	132	
250.96996	102	
251.53318	92	
251.89593	96	
253.90250	310	
254.37461	80	
256.40360	102	
256.95063	92	
258.97110	448	
259.02751	82	
259.88576	80	
259.99076	80	
260.84080	238	
260.96756	1234	1+
261.15611	92	
261.83312	102	
261.93093	94	
262.03201	92	
263.01705	92	
263.03892	88	
263.84199	80	
264.82268	182	
264.87773	182	1+
264.96365	90	
265.42199	92	
265.90423	90	
265.92232	118	
266.81270	720	1+
266.85328	154	
267.40884	88	
267.85765	184	
267.97381	420	1+
269.80801	84	
269.91602	100	
269.96771	278	
271.85093	110	
271.91563	176	
274.85753	136	
276.80621	80	
276.85762	120	
277.25860	86	
277.40150	96	
278.05787	86	
278.55188	94	
278.84386	350	1+
279.09624	144	
279.79236	92	
280.78903	998	1+
280.92598	80	
282.82753	122	
283.78986	138	
283.84960	84	
283.98066	120	
284.82497	296	
285.83873	476	1+
285.86182	134	
286.91773	94	
288.90730	90	
292.43194	100	
294.40566	100	
294.89867	78	
296.09810	96	
296.80553	258	
296.92867	84	
297.80745	326	
298.80274	1090	1+
299.85921	128	
300.41963	84	
300.79922	624	1+
301.80092	438	1+
301.85850	200	
302.97044	80	
303.80667	162	
303.85431	714	1+
303.94250	208	1+
304.25618	78	
304.87340	94	
305.80256	170	1+
306.43265	112	
306.93420	168	
309.42251	120	
309.80631	90	
310.87822	200	1+
313.57281	96	
316.81428	346	1+
318.93378	114	
320.39808	82	
320.81867	404	1+
321.15867	100	
321.82022	292	1+
322.86440	134	
324.88792	98	
325.52409	86	
325.91516	80	
326.01076	78	
326.86875	178	
326.88687	288	
327.00545	90	
327.89224	154	
328.18225	114	
328.83771	84	
329.87358	284	1+
333.76384	82	
334.39333	164	
336.94310	344	1+
338.31545	84	
340.79737	78	
340.93665	128	
340.98079	100	
341.52301	82	
344.40894	104	
344.75773	86	
349.32329	82	
351.03282	114	
352.88472	148	
359.21973	84	
359.45691	82	
359.86440	80	
361.25634	80	
361.89613	86	
362.84203	102	
364.07678	88	
364.17263	90	
END IONS

###FS:    #m/z: 507.84288 #charge 1+
###MS: 70
###MSMS: 72
BEGIN IONS
TITLE=Cmpd 53, +MS2(507.8429), 28.2-35.2eV, 1.6min #72
RTINSECONDS=91.544
SCANS=70,72
PEPMASS=507.84288	83376
CHARGE=1+
196.01779	206	
212.88999	134	
214.88602	114	
222.97127	150	
226.11302	142	
230.83422	134	
232.89499	192	
250.96967	140	
252.07583	166	
262.13486	180	
263.10050	136	
265.93323	114	
266.87043	120	
270.80047	334	1+
272.42313	112	
272.85561	140	
282.79021	134	
284.87456	150	
286.13492	196	
287.84964	406	
287.95435	194	
288.86622	174	
289.08895	150	
289.87733	744	1+
290.86137	262	
290.92823	124	
291.02101	204	1+
291.86194	338	
293.87273	654	1+
298.85188	180	
298.86807	152	
299.84390	118	
299.88584	112	
300.86510	190	
300.96546	186	1+
301.84812	338	1+
303.86930	778	1+
305.86293	1176	1+
306.84363	130	
307.86947	162	
307.89147	394	
308.13370	180	
308.87223	746	
309.86715	116	
309.88728	310	
309.90748	194	1+
310.84106	152	1+
310.88219	194	
311.88130	1944	1+
313.78081	238	1+
314.86480	580	
314.89254	126	
315.86690	270	
316.86003	198	
316.88312	444	1+
318.82798	214	1+
319.92865	114	
323.12921	126	
323.86958	344	
324.12893	148	
324.85592	386	1+
325.82121	140	
325.85774	222	1+
325.89925	554	1+
326.24097	266	
326.88287	1750	1+
327.80291	138	
327.98488	136	
328.06338	122	
328.87614	270	
329.80446	142	
329.87881	164	
330.83614	256	1+
330.88193	122	
332.87708	690	1+
333.17574	214	1+
333.80485	252	1+
334.81078	180	1+
334.84987	240	1+
335.88368	156	
336.87204	334	1+
336.88584	122	
336.95235	156	
337.93883	128	
338.81668	122	
340.76871	120	
340.79663	122	
343.89659	208	1+
347.77529	164	1+
348.91789	134	
349.75543	246	1+
349.83378	186	1+
350.89279	286	1+
351.77477	184	1+
352.83862	396	1+
353.03065	116	
353.84921	248	1+
354.02883	114	
354.92860	218	1+
355.66318	118	
355.89048	374	1+
357.84623	128	
360.75684	130	
360.85596	372	1+
361.85898	300	1+
366.69872	570	1+
366.76752	380	1+
366.78891	152	
367.76829	260	1+
368.79086	200	1+
368.89452	216	
369.83219	258	1+
369.89039	214	
371.18306	128	
371.83581	122	
372.80133	120	
373.90282	200	
374.72444	112	
374.81734	148	
376.21997	212	
376.87284	210	1+
378.37467	146	
378.90111	130	
380.71919	250	
380.83027	204	1+
380.85840	140	
381.71895	364	1+
381.75696	126	
381.85056	126	
382.85999	198	
384.73777	204	1+
384.81261	336	1+
384.84831	636	1+
385.86731	138	
386.78520	140	
387.40217	162	
387.72564	114	
387.84605	262	
389.19735	214	1+
389.71385	252	1+
390.83714	786	
391.74031	190	1+
391.80551	114	
391.84300	424	
392.83782	274	
392.88297	166	
393.82700	212	1+
394.40283	144	
394.78225	200	1+
395.84641	278	
396.73990	128	
398.19489	160	1+
398.72529	672	1+
398.76627	150	
398.84383	284	1+
399.84621	236	1+
399.88256	146	
400.79724	132	
401.80647	180	1+
403.87241	696	1+
405.75160	136	
405.85856	452	1+
405.88796	122	
405.91685	122	
407.74296	372	1+
407.86312	716	
408.08874	132	
408.76071	176	
408.85099	1404	1+
409.72658	148	
410.71828	154	
410.73616	174	
410.84251	218	
411.83138	122	
411.88139	124	
412.87891	120	
413.07641	116	
414.87682	128	
416.87245	354	1+
418.84612	164	
420.88010	120	
421.73030	274	1+
421.88133	374	
422.86619	188	
423.77327	448	1+
423.82597	166	
423.86816	206	
424.24995	120	
424.83332	120	
424.86575	114	
425.75253	544	1+
425.85694	1336	1+
426.85897	1156	1+
427.68597	182	1+
427.73236	590	1+
428.74626	132	
428.84263	474	1+
428.88378	432	1+
429.73638	208	
430.74873	116	
431.87029	348	
432.23876	336	
432.86522	180	
433.86557	120	
434.79369	164	1+
434.88905	158	
439.88925	462	1+
441.72487	184	1+
442.87184	130	
443.76658	238	
444.75063	504	1+
444.87013	3226	1+
445.74231	460	1+
445.77952	146	
447.71044	308	1+
447.88079	138	
448.05018	140	
449.79383	124	
449.87530	170	
450.70562	134	
450.74522	232	
450.87961	274	
451.74763	124	
451.87840	176	
453.87353	116	
457.90418	562	1+
457.92810	150	
462.88242	786	1+
464.78518	326	1+
464.87855	130	
465.70126	206	1+
465.72190	186	
467.88648	886	1+
468.72375	136	
485.89269	696	1+
END IONS

###FS:    #m/z: 336.94421 #charge 1+
###MS: 70
###MSMS: 73
BEGIN IONS
TITLE=Cmpd 54, +MS2(336.9442), 28.0-35.0eV, 1.6min #73
RTINSECONDS=92.3165
SCANS=70,73
PEPMASS=336.94421	74744
CHARGE=1+
71.71869	70	
178.07678	100	
178.94124	86	
179.95145	72	
182.86544	70	
193.88939	70	
199.25062	70	
202.87548	74	
205.87911	92	
205.95081	72	
206.94801	78	
208.87915	216	1+
209.12290	68	
211.94232	2446	1+
212.87663	466	
213.93881	914	1+
214.87994	254	1+
215.96838	78	
217.87998	74	
217.93695	170	
218.83966	72	
222.85009	70	
223.84506	94	
223.91862	82	
223.96805	250	1+
224.03096	74	
224.84206	74	
225.69190	102	
226.07743	72	
227.11429	98	
228.84526	220	
228.89376	322	1+
228.96804	84	
229.05691	70	
229.95467	1872	1+
230.88683	500	1+
231.82565	222	1+
231.94795	1042	1+
232.53672	80	
233.15511	82	
233.89573	134	
233.94823	272	
234.81716	74	
235.89993	88	
235.94772	208	
236.03638	74	
237.09203	72	
238.06875	76	
238.84027	348	1+
238.89196	86	
238.94104	120	
239.81527	72	
240.83543	124	
241.84439	242	
242.84219	140	
243.14254	78	
243.82847	72	
243.83625	200	1+
245.39389	84	
245.87301	74	
246.98062	258	1+
247.23999	90	
247.90089	72	
247.96355	596	
248.12812	94	
248.77946	78	
249.83506	238	1+
249.95816	456	1+
250.99030	134	
251.83523	196	1+
251.95612	152	
252.96893	866	1+
254.90717	80	
254.96188	396	1+
256.01856	78	
256.90846	130	
257.83889	118	
257.85810	100	
258.80404	74	
258.84144	318	
258.89894	84	
259.15381	68	
259.85803	108	
259.96464	84	
260.16312	72	
260.25022	82	
261.05311	72	
262.88350	72	
263.17021	76	
264.82826	96	
267.83909	78	
268.83669	808	1+
268.93826	72	
268.95567	68	
269.10146	74	
269.80297	104	
269.91391	68	
270.97677	94	
271.90668	80	
272.13160	82	
272.84392	100	
272.97530	124	
273.45199	76	
273.86802	76	
274.85784	150	
274.90331	96	
275.86444	96	
276.85298	526	1+
277.08619	70	
277.82516	86	
278.83671	122	
278.92898	78	
279.02526	80	
279.04146	68	
279.79471	76	
279.82828	190	
279.91416	92	
280.23013	82	
284.98270	82	
285.16251	74	
285.81604	68	
285.84909	356	
285.87592	154	1+
286.84697	842	1+
288.87468	74	
289.87845	120	
291.85985	70	
293.10069	78	
294.06892	90	
294.23725	84	
294.87073	266	1+
295.43907	84	
295.79781	74	
295.85899	78	
297.81204	72	
298.85148	74	
299.40972	102	
300.86734	130	
301.16077	80	
301.86640	80	
302.05431	80	
302.49402	92	
303.80438	140	
304.44252	78	
304.82008	70	
304.86567	96	
305.85620	114	
306.12021	84	
306.80415	88	
306.88273	158	
307.75535	72	
308.06575	92	
308.44272	76	
308.75777	74	
308.82457	74	
308.88189	278	1+
309.86487	170	
314.76862	102	
315.84920	100	
316.22443	68	
317.89486	84	
318.88785	96	
319.37657	72	
321.29992	100	
322.93288	74	
324.72680	76	
327.66115	72	
329.06735	96	
334.43037	76	
335.41020	78	
337.18433	74	
338.17726	86	
338.86426	84	
340.05074	124	
END IONS

###FS:    #m/z: 322.92879 #charge 1+
###MS: 74
###MSMS: 75
BEGIN IONS
TITLE=Cmpd 55, +MS2(322.9288), 28.0-35.0eV, 1.6min #75
RTINSECONDS=95.983
SCANS=74-75
PEPMASS=322.92879	1320162
CHARGE=1+
60.60682	64	
165.40332	68	
181.51784	64	
183.09620	78	
194.88611	68	
196.88504	68	
197.00365	84	
197.91214	68	
198.92823	70	
200.51264	88	
201.04518	154	
202.04545	150	
205.90569	70	
206.12232	90	
206.96923	72	
212.87934	72	
213.06376	68	
213.89251	76	
215.84543	90	
220.87729	70	
222.95681	62	
223.14391	78	
223.95742	100	
224.13369	66	
224.93423	58	
224.95184	72	
224.96909	72	
225.81903	80	
226.15311	92	
228.09454	68	
228.83843	68	
228.85518	66	
230.08858	88	
230.82833	66	
230.84721	72	
230.90347	68	
231.05082	66	
231.78853	74	
232.89477	74	
235.81954	72	
235.87589	72	
236.13284	82	
237.93051	80	
238.94163	64	
239.00564	68	
239.07769	68	
239.87639	106	
239.97402	236	1+
240.79835	124	
240.87941	72	
240.90963	78	
240.93983	2134	
241.93839	8468	1+
242.04488	62	
242.81389	294	1+
242.83074	70	
242.85764	66	
242.94084	5932	1+
243.02160	138	1+
243.88919	116	
244.08361	70	
244.83625	72	
244.93927	1352	1+
245.82274	74	
245.90691	76	
246.86185	100	
246.93908	128	
246.97198	490	1+
247.85460	70	
247.92571	68	
247.94141	66	
249.92412	92	
251.04255	196	1+
252.80247	68	
252.95277	68	
253.83467	86	
253.84909	140	
254.85276	70	
254.87452	62	
254.95471	78	
255.08598	78	
255.44309	84	
256.52185	90	
256.82296	60	
256.89520	188	
257.09036	100	
258.83001	126	
258.97031	74	
259.37532	78	
259.83838	80	
260.82265	384	1+
261.82526	334	1+
262.06182	80	
263.83054	124	
264.00950	66	
267.92032	68	
268.90417	68	
269.11178	74	
269.13158	84	
269.34530	92	
270.30934	102	
271.80734	66	
272.80228	72	
272.94249	78	
273.13703	114	
273.35034	96	
274.82219	64	
274.92787	94	
274.94202	76	
278.02350	70	
278.10127	60	
278.71992	78	
278.79302	64	
278.81623	62	
279.08988	1138	1+
279.17318	82	
279.83994	70	
279.90784	60	
280.13997	68	
280.94049	68	
280.95431	84	
282.08586	64	
283.07015	66	
283.96638	74	
284.29045	354	1+
285.08812	104	
286.79079	66	
286.91328	82	
289.80685	216	1+
290.85496	70	
291.88069	84	
292.44304	110	
294.84806	72	
294.86512	110	
296.80701	128	
297.19742	74	
299.37341	76	
299.75786	80	
299.78384	112	
299.87700	66	
300.54761	88	
303.80250	66	
303.83198	66	
303.87891	102	
304.08878	148	1+
304.88048	80	
307.42802	92	
307.88145	226	1+
308.79667	74	
309.81559	186	1+
309.91977	60	
310.85144	180	1+
310.86959	66	
311.87862	64	
314.86605	72	
314.88946	62	
315.80330	80	
317.79447	62	
318.07004	74	
319.27820	62	
319.38554	114	
320.20001	62	
320.82891	64	
321.32414	64	
323.54872	94	
323.72297	80	
326.80147	72	
END IONS

###FS:    #m/z: 340.93922 #charge 1+
###MS: 74
###MSMS: 76
BEGIN IONS
TITLE=Cmpd 56, +MS2(340.9392), 28.0-35.0eV, 1.6min #76
RTINSECONDS=96.7555
SCANS=74,76
PEPMASS=340.93922	476780
CHARGE=1+
50.23942	72	
180.69503	82	
185.87827	78	
187.88212	102	
192.92450	96	
192.95709	80	
196.88634	154	
197.02418	84	
205.94443	114	
206.94478	84	
208.98012	110	
210.93751	182	
212.87931	150	
213.93703	590	
214.88919	282	1+
215.88982	194	1+
215.93755	238	
217.88178	78	
220.87538	74	
221.88997	72	
222.89541	156	
224.13023	72	
224.83117	72	
224.97360	236	1+
226.13084	88	
226.89321	84	
227.95338	88	
228.94457	72	
229.91312	118	
230.88869	148	
231.89176	126	
231.94891	870	1+
232.88989	112	
233.89970	172	
233.94739	388	1+
234.90192	96	
235.42754	130	
235.79674	98	
235.88814	288	1+
236.88387	76	
238.86125	72	
239.85247	220	1+
240.83893	82	
240.89042	72	
240.92219	138	
241.84207	294	
242.84239	244	
243.84046	128	
243.87875	76	
243.89192	74	
244.49630	82	
244.83306	166	1+
245.87487	100	
246.85797	78	
246.89679	82	
246.97615	282	1+
248.43058	92	
249.96101	314	
252.91964	80	
253.95580	154	
254.94001	76	
254.96546	610	1+
256.07163	78	
256.84986	198	
256.96128	140	
257.83746	72	
257.85501	78	
257.93304	108	
258.84286	204	
259.84941	262	
260.83582	540	1+
261.89620	94	
261.97831	76	
262.97312	76	
264.12713	98	
264.82525	132	
264.87283	76	
266.84918	104	
266.86667	134	
266.97807	80	
267.13719	78	
267.86015	78	
267.95254	72	
268.04342	74	
268.84204	100	
269.84183	90	
269.93210	74	
270.03302	88	
270.83465	72	
270.97417	74	
270.99211	86	
271.84576	80	
272.84436	108	
272.93179	212	
272.97441	154	
273.11887	82	
273.41334	94	
273.78900	96	
274.87331	160	
274.93409	90	
275.89536	96	
276.85339	296	
276.89488	248	1+
277.82478	82	
277.86670	258	1+
278.84691	684	1+
278.96580	98	
279.92637	76	
282.79158	78	
282.83762	74	
282.86378	82	
283.79386	74	
284.37548	86	
284.87443	80	
286.18583	84	
286.92389	80	
289.84102	78	
290.85783	112	
290.89540	102	
292.80867	74	
292.85714	92	
294.43298	76	
294.86070	234	
295.94344	90	
295.99187	74	
296.43167	78	
296.85226	190	1+
296.97760	82	
297.97974	142	
298.30783	94	
299.45600	106	
299.87147	136	
300.87708	92	
301.40792	78	
301.59538	78	
301.86904	122	
301.89174	74	
302.17458	134	
302.94529	156	
303.79533	72	
304.80712	148	
305.87132	296	1+
308.79522	140	
310.43871	78	
310.89572	82	
311.85518	88	
312.88421	94	
315.75094	84	
316.36464	76	
316.77287	84	
317.42678	98	
320.39577	84	
323.40294	74	
324.89048	76	
325.37107	74	
325.88744	84	
326.17003	132	
328.87534	134	
330.74454	90	
331.90218	78	
334.16757	76	
334.87735	78	
337.90414	88	
342.28595	76	
342.36105	72	
342.89954	78	
END IONS

###FS:    #m/z: 507.84319 #charge 1+
###MS: 74
###MSMS: 77
BEGIN IONS
TITLE=Cmpd 57, +MS2(507.8432), 28.2-35.2eV, 1.7min #77
RTINSECONDS=97.5355
SCANS=74,77
PEPMASS=507.84319	90970
CHARGE=1+
100.86118	116	
196.01659	128	
199.88626	152	
214.88238	144	
223.97586	132	
224.05010	152	
235.88338	206	1+
236.93338	158	
250.90488	130	
254.09710	144	
263.14110	174	
265.04318	120	
270.80425	116	
275.84995	132	
281.96264	128	
283.93798	202	1+
285.85979	152	
286.78227	120	
287.85243	506	
288.84480	116	
288.92395	138	
289.87947	464	
290.12745	128	
291.88167	132	
292.86427	130	
292.88570	238	
293.87450	434	
294.87524	350	
295.88122	230	
296.14233	126	
296.85065	226	1+
296.88046	176	
298.83904	126	
300.82282	150	
301.84916	306	1+
301.86021	238	
303.86922	256	
305.86305	812	
306.90254	142	
307.82043	188	1+
307.88802	492	
308.14038	812	1+
308.87132	464	
309.88633	498	1+
310.15254	238	
310.86831	114	
310.95646	154	1+
311.15849	114	
311.88257	2124	1+
314.86494	612	1+
316.89142	114	
318.85984	182	1+
318.87808	176	
321.82849	190	
322.87694	248	1+
324.85577	146	
324.97408	184	1+
325.85754	156	
325.89812	334	
326.23777	400	1+
326.87950	1262	1+
327.89328	202	
328.79107	138	
328.86160	118	
328.87890	148	
328.89746	128	
329.88640	220	1+
332.87528	696	1+
333.17311	130	
333.89529	312	1+
334.78069	156	1+
335.79803	138	
335.83439	128	
335.88275	220	
336.94232	262	1+
337.88245	374	
338.88466	216	
339.71545	122	
342.80677	122	
343.90681	118	
346.76876	212	1+
347.74974	252	1+
347.87323	138	
348.83448	190	1+
349.90963	140	
350.77960	206	1+
350.88529	612	1+
351.82881	338	1+
351.88582	358	1+
352.91210	128	
353.78496	170	1+
353.85362	208	
353.89814	116	
355.88802	178	
357.78772	146	
357.84622	158	
360.75969	154	
360.88418	182	
362.72501	190	1+
363.78676	120	
364.37429	290	1+
364.84321	120	
364.89493	198	1+
365.77906	386	1+
366.18193	192	1+
366.83841	180	
367.70743	124	
367.89959	132	
368.70487	120	
368.89674	120	
368.92951	136	
369.83861	270	
370.82095	128	
371.07785	114	
371.71671	174	1+
372.79033	150	
373.06961	130	
373.19593	194	1+
373.90160	246	1+
374.71607	178	1+
374.81784	118	
375.81432	148	
376.77990	228	1+
376.86538	126	
378.74029	126	
379.87538	210	1+
380.39126	128	
380.71188	414	1+
380.73276	168	
380.80912	242	1+
380.85663	128	
381.84166	162	
383.84451	1084	1+
384.84926	938	1+
387.84117	572	1+
388.78584	136	
389.72577	124	
389.86816	148	
390.83979	994	1+
391.77901	136	
392.82208	656	1+
394.40938	142	
394.78404	220	
396.87088	148	
398.72301	238	
399.21306	126	
399.72543	418	1+
399.84880	452	1+
402.85960	292	
403.87499	538	
404.86425	316	
405.78315	270	1+
405.85896	200	
406.12271	102	1+
406.80406	132	
406.86258	140	
407.74231	246	
407.86709	606	
408.85027	1194	1+
409.72332	544	1+
410.83559	652	1+
412.87013	156	
413.75319	116	
413.85787	140	
415.76414	124	
416.35642	126	
417.85948	178	
419.77775	174	1+
421.72383	120	
421.88710	176	
422.82420	270	1+
423.77290	366	
423.86821	116	
424.77259	162	
424.85783	182	
425.74809	622	
425.86872	210	
425.88656	164	
426.75302	334	
426.82343	180	
426.85919	646	
427.08042	228	1+
427.18834	126	
427.70287	156	1+
427.73139	768	1+
427.75599	238	
427.78602	144	1+
427.86356	364	
428.84696	696	1+
428.87928	256	
429.69843	114	
429.87374	134	
430.74573	140	
430.86462	156	
431.86210	682	1+
432.24193	180	
439.89134	388	1+
441.87494	204	1+
443.74595	136	
444.86959	2294	1+
445.73851	266	
445.76896	150	
446.68598	148	
446.75183	332	1+
446.89339	132	
447.70718	550	1+
448.87526	150	
449.77237	182	
449.87372	672	1+
450.74430	160	
451.76498	148	
456.42123	122	
456.70598	116	
457.90080	454	1+
462.79192	126	
462.87909	754	1+
464.77751	250	1+
467.88473	866	1+
469.88419	258	1+
470.72279	124	
470.77576	120	
480.76916	146	
485.89632	328	1+
506.79596	204	1+
507.79901	174	1+
END IONS

###FS:    #m/z: 322.92876 #charge 1+
###MS: 78
###MSMS: 79
BEGIN IONS
TITLE=Cmpd 58, +MS2(322.9288), 28.0-35.0eV, 1.7min #79
RTINSECONDS=101.224
SCANS=78-79
PEPMASS=322.92876	1476546
CHARGE=1+
175.98381	186	
187.44171	76	
187.93451	76	
191.90431	94	
192.88834	210	
193.89141	86	
198.89888	86	
201.04508	80	
203.96288	62	
204.90040	72	
205.96892	118	
206.93578	68	
210.94525	70	
211.07386	60	
211.88795	82	
212.90090	196	
213.09063	82	
214.12633	98	
214.88640	62	
220.87190	62	
221.95150	92	
221.96609	80	
222.07770	76	
222.41833	78	
222.87054	74	
222.95140	70	
223.88564	82	
223.95933	440	
227.89718	66	
227.92507	66	
227.96085	82	
228.93703	64	
229.89465	62	
230.89759	70	
231.11436	62	
232.00188	68	
236.01196	82	
236.81990	72	
236.84258	88	
238.88603	202	
238.93758	268	1+
239.08159	80	
240.06034	60	
240.14010	64	
240.82315	152	
240.93910	2740	
241.81108	232	1+
241.94096	2190	
242.84430	66	
242.94015	6724	1+
244.12890	82	
244.81694	64	
244.93806	1544	
245.15130	64	
245.85885	74	
246.10914	104	
246.12550	78	
246.82125	60	
246.97507	360	1+
247.05850	106	
247.10310	92	
247.40040	78	
247.84893	76	
247.89500	66	
248.85482	102	
248.91497	78	
248.94781	70	
249.12223	80	
250.06681	72	
250.90666	70	
251.06816	162	
251.15154	70	
251.87027	84	
252.10804	94	
252.57445	60	
253.11115	80	
253.42585	96	
254.21290	64	
256.87585	70	
257.06864	106	
258.82969	62	
258.84991	88	
258.86293	68	
258.97226	162	
259.76118	62	
260.82891	64	
261.47170	140	
261.83126	74	
261.85140	66	
261.98435	72	
262.83560	66	
263.09868	80	
263.78622	62	
264.13930	90	
265.05973	232	1+
265.09188	68	
266.04067	72	
266.85063	74	
267.84624	88	
267.93236	74	
268.15392	72	
268.90412	158	
268.95494	150	
269.88983	70	
270.36223	74	
270.86247	66	
271.02655	68	
271.81559	88	
272.84548	266	1+
272.98711	68	
273.55544	84	
273.79011	128	
274.79586	70	
274.89932	66	
275.91213	84	
279.09062	730	1+
280.03342	70	
280.85360	60	
282.27547	80	
283.06599	74	
283.79235	212	1+
283.94935	108	
284.00090	74	
284.29063	228	
284.84964	76	
285.07790	74	
285.29545	92	
285.88670	60	
291.15499	82	
291.80646	126	
292.15741	86	
292.44091	62	
292.46206	66	
292.80221	68	
295.92887	74	
301.89829	74	
302.88480	74	
305.24019	74	
305.80881	78	
306.87757	96	
306.93292	98	
306.95219	64	
307.04533	64	
307.79403	72	
307.88741	212	
309.90163	64	
310.87199	150	
314.81548	96	
314.90915	68	
315.72042	74	
319.94734	72	
320.15835	76	
320.91490	66	
321.88629	234	1+
322.28425	96	
325.80784	66	
325.87414	68	
326.81451	72	
326.88100	68	
END IONS

###FS:    #m/z: 340.93926 #charge 1+
###MS: 78
###MSMS: 80
BEGIN IONS
TITLE=Cmpd 59, +MS2(340.9393), 28.0-35.0eV, 1.7min #80
RTINSECONDS=101.995
SCANS=78,80
PEPMASS=340.93926	514824
CHARGE=1+
103.93014	104	
190.94663	128	
192.92631	86	
194.88599	78	
201.01364	70	
204.90760	74	
208.95609	84	
213.86118	98	
213.87879	134	
213.93860	630	1+
214.88297	172	
215.88529	226	
215.93527	350	
217.87831	82	
223.95947	232	1+
224.84058	130	
224.97666	76	
225.86495	82	
226.83495	80	
228.83746	116	
228.94354	112	
230.88687	252	
231.89265	108	
231.94970	702	
232.89634	78	
233.89576	314	1+
233.94543	258	
234.02800	70	
237.82065	76	
238.04607	76	
239.78637	72	
239.82072	92	
240.23167	78	
240.83402	210	
241.83999	710	1+
241.88846	102	
241.94102	94	
242.78488	82	
242.91876	84	
243.15432	74	
243.83080	306	
244.83089	138	
244.95952	70	
245.83674	80	
245.94183	116	
246.89462	72	
248.90102	100	
249.87495	78	
249.96007	560	1+
251.88107	120	
251.99526	80	
252.82580	80	
252.95155	70	
252.96481	76	
254.96618	700	1+
255.90586	148	
256.07355	76	
256.85815	130	
256.89099	134	
256.96548	164	
257.80266	118	
258.84183	294	
259.85275	416	
259.91419	102	
260.84685	324	
260.90012	84	
261.07875	70	
261.83665	266	
263.01115	78	
263.86218	100	
263.97765	130	
264.80002	70	
265.44402	78	
265.91012	88	
266.87422	90	
267.09717	82	
268.83219	228	1+
269.41607	70	
270.09573	72	
271.89862	96	
272.44776	84	
272.84956	102	
272.87753	70	
272.97509	74	
272.99707	70	
273.93530	78	
274.85868	240	
274.87639	126	
276.82170	78	
276.85240	462	
276.87554	136	
277.85490	282	
277.91869	140	
277.97094	88	
278.84373	668	1+
279.89998	104	
279.95527	72	
280.16276	76	
280.53275	70	
281.05129	78	
281.86294	72	
283.02795	108	
283.15084	76	
284.02547	80	
284.07111	94	
284.13580	90	
284.85995	86	
284.94282	100	
285.37632	82	
285.89735	78	
285.93618	78	
286.10485	76	
286.41281	152	
286.90521	74	
286.92393	74	
288.84083	92	
290.85183	70	
290.87902	70	
291.20981	76	
293.06920	92	
293.84537	74	
294.37231	76	
294.86615	120	
295.86597	76	
296.85973	228	
297.21669	80	
298.42427	86	
298.86861	274	1+
298.92838	90	
299.31159	72	
299.78197	126	
301.86165	72	
303.17391	80	
304.01008	88	
304.91408	78	
306.75882	82	
306.84469	84	
306.87822	426	1+
306.95216	88	
309.44009	82	
311.05779	100	
311.87476	72	
312.80576	76	
318.18837	74	
319.21453	88	
319.86626	80	
321.89949	88	
323.87017	72	
324.89243	128	
326.17658	156	
329.01802	74	
330.44537	90	
330.88046	204	1+
330.95662	72	
334.84169	72	
335.07724	72	
335.87791	76	
338.95694	86	
340.24422	76	
342.89990	76	
345.28012	76	
END IONS

###FS:    #m/z: 336.94432 #charge 1+
###MS: 78
###MSMS: 81
BEGIN IONS
TITLE=Cmpd 60, +MS2(336.9443), 28.0-35.0eV, 1.8min #81
RTINSECONDS=102.768
SCANS=78,81
PEPMASS=336.94432	65638
CHARGE=1+
190.25286	70	
195.65279	80	
207.97283	132	
210.03676	74	
211.94298	2278	1+
212.87653	410	1+
212.90053	70	
213.93998	1066	1+
214.89421	72	
215.86825	114	
215.88583	484	1+
215.93315	258	1+
217.39100	74	
221.89287	70	
223.95998	86	
224.01237	100	
224.97550	306	
225.84094	78	
226.83380	254	1+
227.89399	76	
228.89278	146	
229.95372	3074	1+
230.88956	788	1+
230.90800	82	
231.11608	70	
231.41465	90	
231.94930	828	1+
232.83190	80	
232.84286	80	
233.41384	130	
233.86626	72	
233.94864	124	
235.87403	70	
236.43283	78	
237.05239	86	
237.84504	70	
238.83264	136	
239.88347	72	
240.78589	76	
240.83665	152	
240.88511	72	
240.96134	72	
241.84164	610	1+
241.90187	82	
243.86525	78	
244.48488	76	
244.98043	82	
246.90032	74	
246.95866	688	1+
246.97771	118	
248.89697	506	1+
249.07174	82	
249.83075	102	
250.49618	80	
250.83064	80	
251.52344	90	
251.99783	216	1+
252.39088	80	
252.81258	70	
252.85317	76	
252.91196	72	
252.97089	1476	1+
253.88136	92	
254.91166	70	
254.96582	824	1+
256.86791	134	
256.89660	130	
256.94472	102	
257.84841	72	
258.84534	498	1+
259.38728	86	
259.79891	74	
259.84838	358	1+
259.91550	86	
260.83186	196	1+
260.94389	70	
264.00365	74	
264.02793	86	
265.92448	76	
265.95316	134	
266.89641	76	
268.83807	480	1+
269.79685	72	
269.86164	170	
270.97984	86	
271.09140	70	
271.62539	72	
271.84744	122	
271.90962	88	
272.92801	74	
274.85277	78	
274.87782	74	
275.35160	74	
275.85384	688	1+
276.81426	72	
276.85476	624	1+
277.83614	168	
278.83650	516	1+
278.96377	70	
279.42782	70	
279.90959	92	
282.03459	78	
282.18058	84	
283.36374	94	
283.97983	94	
284.78750	74	
285.00326	76	
285.34949	84	
285.85018	196	
286.84934	440	
286.87618	82	
287.09242	92	
287.84807	618	1+
288.83512	98	
288.98661	82	
290.53320	86	
291.15298	76	
291.80663	90	
292.43683	80	
292.86977	122	
292.94121	92	
293.10328	316	
293.86892	172	1+
295.02346	76	
296.81164	70	
297.01119	72	
297.24198	86	
297.28225	86	
297.87115	114	
297.90280	102	
298.23550	112	
298.41804	130	
299.00596	86	
299.41372	86	
299.86530	122	
299.88582	78	
300.20464	74	
301.18607	84	
302.86930	196	1+
304.39981	80	
304.80683	108	
305.86476	82	
310.90420	92	
314.25619	88	
316.39496	72	
316.88680	88	
317.33494	102	
317.41349	72	
317.86035	76	
319.30209	96	
320.28592	70	
320.75883	70	
321.22923	74	
321.28216	100	
322.85323	90	
323.01228	72	
323.89105	78	
324.46161	86	
324.89313	106	
326.07148	90	
326.89446	76	
327.93895	72	
328.67526	82	
328.88675	80	
328.91142	80	
329.87064	212	1+
332.09907	88	
332.76640	80	
334.75150	76	
334.83694	70	
336.07621	76	
338.24535	70	
338.39170	70	
339.23265	74	
340.29867	74	
341.62740	76	
END IONS

###FS:    #m/z: 322.92891 #charge 1+
###MS: 82
###MSMS: 83
BEGIN IONS
TITLE=Cmpd 61, +MS2(322.9289), 28.0-35.0eV, 1.8min #83
RTINSECONDS=106.443
SCANS=82-83
PEPMASS=322.92891	1560158
CHARGE=1+
70.27142	66	
81.63380	66	
120.17103	92	
129.12444	72	
178.35057	74	
183.93148	86	
189.93301	76	
192.89447	66	
193.90486	106	
197.02068	74	
197.04316	76	
199.01293	76	
199.89053	74	
200.91075	74	
201.04860	66	
205.94960	148	
206.92860	66	
207.97282	122	
208.95065	88	
209.09836	68	
209.56522	90	
210.07953	66	
211.44492	94	
212.83076	66	
212.87837	152	
212.90421	66	
221.06646	112	
222.13091	66	
222.83606	64	
222.95022	200	
222.97707	86	
223.95859	238	
224.96137	146	
226.92915	72	
227.09961	64	
227.92747	116	
227.94975	66	
228.00340	68	
228.79018	80	
228.90822	104	
229.12463	66	
229.98237	64	
230.90682	80	
231.08051	92	
232.02017	88	
237.88981	134	
238.93923	122	
239.08146	74	
239.95006	74	
240.07575	80	
240.81910	140	
240.90413	74	
240.93863	2724	
241.93994	1464	
242.94073	5916	1+
243.82274	196	1+
244.07788	72	
244.88423	72	
244.93905	988	1+
245.85183	64	
246.16005	82	
246.84929	100	
246.90404	98	
246.97679	126	
247.94066	80	
248.13899	70	
249.84962	140	
250.94980	128	
250.96754	74	
251.92304	72	
252.42384	122	
254.03602	78	
255.10747	158	1+
258.60846	66	
258.79411	66	
260.17295	72	
260.50975	96	
260.84075	70	
260.92996	80	
262.21521	70	
262.35238	150	
262.83473	116	
263.84984	86	
264.83992	120	
265.06546	78	
265.12808	74	
265.88806	66	
266.27920	102	
266.96092	78	
268.12953	86	
268.88419	66	
270.33989	72	
270.82647	72	
271.78315	74	
271.81204	72	
272.13765	64	
272.43548	84	
273.79436	132	
274.86487	84	
275.79195	156	
275.82835	66	
276.80819	72	
276.83881	74	
276.85760	72	
277.91690	96	
278.81200	120	
279.09159	1010	1+
279.89586	74	
281.24457	64	
282.84714	70	
283.06540	74	
283.85371	80	
284.29343	464	1+
284.86718	106	
284.91195	76	
285.40746	84	
285.84127	66	
286.83651	84	
287.85430	70	
288.41083	80	
289.88075	74	
290.85367	66	
290.89971	72	
293.88750	74	
294.97278	66	
295.86308	102	
297.37776	72	
299.77865	110	
299.86242	210	1+
301.67429	64	
303.83695	64	
305.87769	64	
305.89462	66	
306.77149	70	
307.79745	104	
307.97951	84	
308.35008	86	
310.81751	66	
310.84136	76	
310.88238	68	
312.92307	106	
314.10143	90	
314.81564	78	
317.77671	68	
317.81406	74	
320.06305	74	
320.90580	82	
321.16561	82	
322.79133	68	
324.89001	124	
325.81074	106	
326.89011	74	
327.82988	80	
327.87452	78	
327.89667	70	
328.21051	64	
328.23938	68	
END IONS

###FS:    #m/z: 340.93940 #charge 1+
###MS: 82
###MSMS: 84
BEGIN IONS
TITLE=Cmpd 62, +MS2(340.9394), 28.0-35.0eV, 1.8min #84
RTINSECONDS=107.215
SCANS=82,84
PEPMASS=340.93940	566112
CHARGE=1+
182.86855	72	
190.92594	90	
190.94797	134	
191.37587	86	
192.92757	110	
193.08693	84	
194.89811	118	
199.89927	80	
202.97338	76	
206.97301	72	
208.94054	80	
208.95330	118	
212.87739	128	
212.94732	96	
213.87846	76	
213.94001	924	1+
215.93851	74	
216.89346	80	
221.89119	92	
221.94510	110	
223.83789	86	
224.95623	82	
227.96480	78	
228.83821	120	
228.90741	84	
228.94830	78	
231.88329	114	
231.89840	72	
231.94997	1066	1+
232.88696	86	
233.89982	134	
233.95071	144	
235.89507	196	
236.37792	96	
236.90507	92	
237.88995	136	
238.79255	124	
238.82524	72	
239.79046	78	
239.95044	154	
240.83171	80	
240.84008	784	1+
240.88271	92	
241.23363	72	
241.46251	108	
241.84204	656	1+
242.00510	78	
243.82651	308	1+
244.09318	72	
244.88431	104	
245.89411	72	
246.85462	192	
248.84705	80	
248.90696	92	
249.90581	72	
249.95857	134	
250.12555	72	
251.96301	100	
253.83510	72	
253.95372	78	
254.96354	924	1+
255.07421	102	
255.86191	378	1+
256.07433	144	
256.45670	96	
256.84694	106	
256.86468	278	1+
257.80166	90	
257.85241	104	
258.84751	790	1+
258.95711	82	
259.85297	466	1+
260.83612	208	
261.84475	84	
262.84169	164	
262.94455	90	
263.79404	74	
263.97581	80	
263.99146	72	
264.88538	78	
266.85386	114	
266.88635	78	
267.12911	72	
267.82658	124	
268.84074	634	1+
271.81642	76	
272.93375	208	
273.85584	82	
273.93520	86	
274.85699	224	
274.87652	158	
274.91364	88	
275.86778	114	
276.85757	948	1+
277.88064	80	
277.96975	94	
278.84121	1082	1+
281.14835	94	
281.86488	164	
282.87276	90	
283.02294	88	
283.42563	118	
285.10483	94	
285.36581	86	
285.53832	72	
287.85650	84	
287.88330	78	
288.82397	72	
290.79309	86	
291.10106	80	
291.97931	72	
292.00034	72	
292.43298	72	
292.86586	80	
292.93268	80	
293.87279	74	
294.43106	82	
294.92609	82	
295.88612	72	
295.97140	208	1+
296.86470	130	
298.40994	84	
299.40509	80	
299.77956	90	
299.87052	148	
301.86027	92	
302.18652	100	
302.94257	74	
303.94542	122	
303.96722	72	
305.81985	74	
306.50060	94	
306.88154	416	1+
306.93288	76	
306.94824	92	
308.13675	74	
308.16028	78	
310.81108	88	
310.87190	198	
311.88768	82	
313.77081	94	
314.13617	76	
314.88814	74	
315.05982	90	
316.43634	74	
317.43112	72	
318.59821	78	
320.96950	76	
324.38885	88	
324.83790	78	
324.88738	78	
326.81684	88	
326.89288	130	
327.71215	72	
328.82329	86	
329.39488	74	
330.82924	72	
331.89173	114	
335.21683	72	
336.13922	72	
337.18229	80	
342.62893	112	
342.90642	92	
343.90784	74	
346.14070	72	
END IONS

###FS:    #m/z: 363.95523 #charge 1+
###MS: 82
###MSMS: 85
BEGIN IONS
TITLE=Cmpd 63, +MS2(363.9552), 28.0-35.0eV, 1.8min #85
RTINSECONDS=107.987
SCANS=82,85
PEPMASS=363.95523	231640
CHARGE=1+
56.76164	86	
106.06162	76	
189.86438	128	
191.85679	154	
205.87902	80	
207.92773	86	
207.94196	78	
209.94435	664	1+
210.86461	76	
210.88449	280	
211.93988	100	
212.87691	982	1+
212.89604	96	
219.95656	78	
222.95384	244	
223.95451	222	
224.89738	84	
224.94839	896	1+
224.96870	230	
225.88297	170	
225.97303	110	
226.87006	80	
226.89114	96	
226.94586	3852	1+
226.97269	344	
227.93059	350	
228.89232	428	1+
228.90937	84	
228.94109	4456	1+
230.83434	110	
230.88865	964	
233.00299	82	
234.88427	146	
236.89731	80	
237.94763	84	
239.53192	80	
239.87968	76	
240.04546	84	
240.81923	118	
240.93864	654	
240.95900	190	
241.93943	418	
242.94194	1350	1+
243.82090	78	
243.83626	78	
244.81864	112	
244.93768	272	
244.95560	3048	1+
244.98815	76	
245.12525	110	
245.44400	222	
245.49586	92	
245.94174	194	
246.80569	94	
246.95210	2342	1+
247.80677	108	
248.80603	302	1+
248.89658	538	
249.82436	104	
250.78635	102	
250.94382	216	
250.97593	90	
252.10263	88	
252.51358	84	
253.90886	122	
254.83134	84	
257.91788	82	
258.43876	96	
258.84655	108	
259.09841	78	
260.82921	350	1+
260.97208	224	
262.87301	108	
264.83417	78	
264.85815	80	
264.96319	106	
264.97978	106	
265.97994	134	
266.80996	684	1+
267.78343	124	
267.96983	92	
268.96093	670	1+
269.80141	236	1+
269.96477	428	1+
270.27931	94	
270.84504	80	
272.84288	110	
272.86930	96	
272.99093	76	
274.54724	82	
277.85707	112	
277.93501	80	
278.84734	256	1+
278.87604	90	
279.09730	82	
279.43550	80	
279.78992	122	
280.78987	508	1+
280.92849	102	
281.13368	96	
281.84297	334	1+
282.78944	306	1+
283.07449	102	
283.09696	78	
283.87446	138	
284.87874	78	
285.42199	78	
285.80608	130	
286.91568	88	
287.81246	92	
289.87438	78	
290.89993	100	
291.78451	76	
291.83452	78	
293.11892	120	
293.85265	142	
294.80836	78	
294.92360	304	1+
295.47276	92	
296.18014	86	
296.80887	394	1+
298.42235	82	
298.80103	936	1+
299.12687	86	
300.11543	92	
301.79749	102	
301.85778	186	
302.85710	132	
303.81377	112	
303.85830	810	1+
305.40754	92	
306.44067	96	
307.81787	82	
307.92784	90	
307.94744	84	
310.87465	102	
310.91291	96	
312.87378	96	
313.01010	102	
313.14452	78	
315.82294	80	
316.81732	186	
319.82508	126	
320.81297	542	1+
320.95881	142	
321.81582	324	1+
321.86797	116	
322.93060	128	
323.01663	126	
323.42278	84	
324.93967	84	
325.47738	80	
325.87350	466	1+
326.41759	92	
326.61491	148	
326.87019	394	1+
327.06786	80	
330.87454	92	
332.94545	76	
333.04628	76	
334.87735	78	
336.73967	140	
336.86890	82	
336.94217	322	
340.93926	198	
342.76693	126	
342.89942	82	
343.00234	120	
344.70758	84	
345.19526	100	
350.90378	204	1+
351.79014	86	
359.96520	86	
362.84295	92	
365.92039	80	
367.85833	76	
367.88449	76	
368.17657	84	
END IONS

###FS:    #m/z: 363.95521 #charge 1+
###MS: 86
###MSMS: 87
BEGIN IONS
TITLE=Cmpd 64, +MS2(363.9552), 28.0-35.0eV, 1.9min #87
RTINSECONDS=111.656
SCANS=86-87
PEPMASS=363.95521	222024
CHARGE=1+
69.85188	102	
130.49131	92	
187.86535	120	
187.93624	88	
189.86092	204	
191.05510	80	
191.85697	328	
193.88769	76	
196.47139	116	
196.88676	74	
197.88543	74	
201.87113	76	
205.87984	118	
205.94825	90	
208.88253	146	
208.93555	112	
209.86975	122	
209.88109	326	1+
209.94303	1398	1+
210.88289	200	1+
212.87858	1076	1+
215.96824	78	
221.89091	92	
222.95133	1910	1+
223.42306	88	
223.97206	110	
224.89283	132	
224.94726	3720	1+
224.97059	178	
226.94641	7038	1+
226.97325	94	
227.92867	258	
228.79217	142	
228.89429	244	
228.94197	7980	1+
229.01807	106	
229.06454	98	
229.17184	80	
229.57121	94	1+
229.82413	80	
229.89659	130	
230.45376	90	
230.88890	1802	1+
231.01270	152	1+
232.88201	500	1+
234.14247	138	
234.87952	80	
234.89836	116	
235.83751	216	1+
236.83152	76	
240.91160	90	
240.94057	604	
240.96045	1450	1+
241.93769	1650	1+
242.81735	176	
242.89584	80	
242.94023	1358	1+
242.95875	1106	1+
243.82236	172	1+
243.84494	144	
244.95631	3370	1+
246.43555	86	
246.90348	92	
246.95176	3570	1+
248.08761	120	1+
248.80231	490	1+
248.89812	638	1+
251.88384	92	
253.90864	214	1+
254.08916	84	
254.83115	76	
256.52373	98	
257.36992	76	
258.83825	114	
258.97706	162	
260.83457	290	1+
260.93792	90	
260.96924	760	1+
263.01893	100	
263.37961	88	
263.97605	280	
264.96195	86	
265.37986	86	
266.81149	520	1+
267.78981	104	
267.97252	676	1+
269.44622	82	
269.96712	438	1+
270.09540	102	
270.85674	86	
270.91284	394	1+
271.91396	336	1+
273.91007	122	
274.85298	142	
274.87501	156	1+
275.81062	250	1+
275.94078	94	
277.91892	114	
278.80004	166	
278.84270	324	1+
279.09696	106	
279.44389	88	
279.78988	702	1+
280.79025	500	1+
280.81050	84	
282.15770	78	
282.79304	88	
282.85379	206	1+
282.97052	108	
283.43781	74	
283.98490	192	1+
284.79012	160	1+
284.82542	202	
284.84373	120	
284.93278	100	
285.84295	290	
286.82590	100	
289.78686	78	
289.87320	130	
289.99783	74	
290.78501	88	
291.31246	100	
292.85343	236	
293.17665	82	
294.86195	308	1+
295.12211	76	
295.90971	74	
296.80726	184	
297.11801	78	
297.80190	202	
298.80516	618	
298.91898	92	
299.79990	300	
300.80318	432	1+
301.33755	88	
301.85947	128	
301.89627	96	
302.99865	154	1+
303.80644	110	
303.85286	652	1+
304.80811	124	
304.92473	84	
305.85064	92	
305.92500	86	
306.00628	98	
306.12864	90	
306.44035	98	
306.65125	74	
306.88805	138	
307.08381	82	
307.88198	86	
309.83983	92	
309.93695	84	
310.87123	140	
310.88584	92	
311.85094	96	
315.81145	340	1+
316.09349	94	
316.81307	226	1+
317.86230	82	
318.38134	108	
318.82030	270	1+
318.93797	84	
319.88447	194	1+
320.81104	116	
321.81310	292	
322.81370	126	
322.92748	148	
323.81633	124	
325.88842	98	
326.86704	124	
330.75343	82	
330.88288	100	
333.78048	100	
334.54724	78	
336.94205	334	1+
337.83445	102	
338.23852	90	
338.87350	94	
339.82607	184	
340.93750	164	
341.01027	76	
342.75164	82	
345.16572	76	
345.44192	82	
346.17275	96	
346.83547	80	
348.14698	76	
349.11680	76	
350.74057	74	
353.90055	94	
355.41991	84	
357.91987	80	
360.85293	98	
362.14874	76	
365.83584	84	
366.33147	86	
368.37925	76	
END IONS

###FS:    #m/z: 507.84340 #charge 1+
###MS: 86
###MSMS: 88
BEGIN IONS
TITLE=Cmpd 65, +MS2(507.8434), 28.2-35.2eV, 1.9min #88
RTINSECONDS=112.429
SCANS=86,88
PEPMASS=507.84340	104156
CHARGE=1+
190.91063	112	
196.01491	218	
197.01958	108	
224.97667	200	
232.89469	372	
235.14146	118	
248.85122	148	
249.12347	132	
253.39021	104	
254.89411	112	
258.87858	114	
262.13854	226	
270.85746	134	
272.40104	108	
272.85216	362	1+
274.76485	102	
278.83466	192	1+
281.37491	168	
287.40030	106	
287.85084	422	1+
289.87697	170	
290.86199	392	
291.87709	140	
293.87253	1636	1+
293.96082	174	1+
294.00987	144	
295.85649	160	
295.93917	188	1+
296.82887	146	
296.85587	194	
297.80070	226	1+
298.84779	232	1+
298.87690	114	
299.34390	158	
303.80765	104	
303.86723	162	
305.86072	606	
306.89621	146	
307.88812	408	
308.13954	422	1+
308.87355	934	1+
309.88757	160	
310.15242	216	
310.84582	102	
310.86647	116	
311.80565	104	
311.88242	2260	1+
312.86621	188	
314.82489	200	1+
314.86043	634	1+
314.88840	108	
316.88067	256	1+
318.85836	104	
320.85326	242	1+
324.85235	114	
325.82295	144	
325.89338	216	
326.23739	178	1+
326.88246	1366	1+
328.76368	182	1+
328.88805	506	1+
329.81922	492	1+
331.80348	208	1+
331.88976	152	
332.40111	102	
332.87241	520	1+
332.90432	234	
333.95551	108	
334.83591	224	1+
336.88540	130	
336.94597	106	
337.70791	104	
337.87931	180	
337.94916	168	
339.80449	138	
339.87825	262	1+
343.00634	134	
345.81139	144	
345.89828	152	
348.00344	110	
348.77024	156	
348.89715	208	
349.01525	136	1+
349.75316	140	
349.80892	186	1+
350.79740	106	
350.88306	150	
351.30084	104	
351.76086	110	
351.89190	166	
353.80336	160	
358.79934	148	
359.90129	292	1+
360.34560	174	
360.81667	148	
364.76363	116	
364.80413	128	
365.79081	270	1+
365.91602	170	1+
366.19016	114	
366.72738	140	
366.83872	156	
367.70369	430	1+
367.76390	156	
368.70585	364	1+
368.77620	116	
368.85493	166	
368.89201	472	1+
369.83894	284	
370.03247	110	
370.14179	104	
370.78119	154	
371.90736	110	
373.71761	152	
373.89614	118	
374.89965	142	
375.77599	114	
376.21284	102	
376.82329	124	
377.73636	146	
378.77173	138	
379.38443	112	
380.73826	188	
380.85750	112	
381.85135	122	
382.33117	108	
382.85162	186	
382.89273	282	1+
383.80045	228	1+
384.84690	826	1+
385.88503	302	1+
388.78545	264	1+
388.84672	180	
389.19837	130	
389.86887	102	
390.83891	344	
391.80231	106	
391.84503	258	
391.90763	108	
392.82235	408	
392.86360	194	
393.74705	132	
393.79511	114	
394.78130	270	1+
395.05683	122	
395.85527	158	
398.85172	138	
399.72611	112	
399.84763	142	
400.72882	160	
400.79529	252	1+
402.86268	972	1+
403.71255	182	1+
403.86981	576	1+
404.75565	452	1+
406.77955	142	
406.85478	182	
406.86228	1466	1+
407.22048	102	
407.73769	182	
408.06892	186	1+
408.73975	122	
408.85150	1100	1+
409.72649	358	1+
409.74376	246	
409.82938	654	1+
410.73103	260	1+
410.83407	560	1+
412.83444	126	
413.85588	112	
415.14565	114	
416.86167	154	
421.88084	506	1+
423.37483	118	
423.77529	350	
423.86732	282	1+
424.10032	118	
424.77860	150	
425.75472	1024	1+
425.86419	124	
426.78148	120	
426.85931	608	
427.73667	658	1+
427.83629	144	
427.87249	610	1+
428.84457	634	1+
429.68825	174	1+
429.72101	128	
430.73748	166	1+
430.83932	104	
431.77506	186	1+
431.83499	114	
431.86605	300	
432.86802	172	
433.24228	168	
434.88542	118	
439.89292	246	1+
440.39443	162	
441.76815	104	
444.76062	104	
444.87159	1436	1+
445.74787	554	1+
446.79690	102	
446.87429	146	
447.89773	138	
448.71951	102	
448.76789	358	1+
448.89304	166	
449.87416	526	
450.69991	106	
450.75499	128	
451.74288	122	
452.72482	190	1+
457.90209	704	1+
457.96504	144	1+
460.89592	130	
462.88102	640	1+
467.88426	740	1+
485.89903	580	1+
END IONS

###FS:    #m/z: 336.94408 #charge 1+
###MS: 86
###MSMS: 89
BEGIN IONS
TITLE=Cmpd 66, +MS2(336.9441), 28.0-35.0eV, 1.9min #89
RTINSECONDS=113.201
SCANS=86,89
PEPMASS=336.94408	63656
CHARGE=1+
122.40915	84	
169.77645	74	
185.87473	78	
186.86883	74	
202.99613	76	
205.94929	104	
206.94793	78	
207.96860	72	
209.94581	80	
211.94295	2568	1+
212.87850	558	1+
213.93756	1450	1+
213.98673	84	
214.87417	68	
216.88633	78	
217.93456	92	
221.94378	88	
223.95371	72	
224.96946	86	
226.88959	174	1+
228.05346	80	
228.89741	180	
229.85956	70	
229.95342	3216	
230.88717	394	1+
230.96850	68	
231.94934	844	1+
232.88873	342	1+
233.82959	138	
233.87007	72	
233.94994	202	1+
235.98728	78	
236.89564	98	
237.06192	76	
237.83027	98	
237.90954	86	
237.95179	104	
239.84312	142	
239.91110	68	
240.84565	138	
240.94032	96	
240.96102	100	
241.84011	532	1+
241.91884	72	
241.95347	70	
243.82986	142	
246.90249	82	
246.95076	72	
246.97077	120	
247.11098	74	
247.96392	640	1+
248.09399	66	
248.42519	66	
248.89637	216	1+
249.42867	92	
249.95972	428	
250.89340	84	
251.79815	72	
251.87991	68	
251.90762	134	
251.93076	80	
252.83591	146	
252.96955	1534	1+
253.83162	130	
254.96499	190	
255.07502	176	1+
255.96789	232	1+
256.84076	72	
256.88488	66	
257.85616	164	
258.84874	174	
259.01350	78	
259.38128	78	
259.85274	258	
259.86738	76	
260.86857	72	
260.88251	84	
261.19802	66	
261.82695	152	
262.02517	70	
262.13363	74	
262.42977	70	
264.43060	80	
265.08305	94	
265.86035	106	
266.84830	74	
267.84230	122	
267.88100	114	
268.83845	466	1+
268.90036	68	
270.84492	132	
270.98177	68	
271.85032	84	
271.93314	88	
272.84806	190	1+
272.90160	84	
272.94871	106	
272.97440	182	
273.94149	112	
274.50653	94	
274.86802	78	
274.96434	72	
276.81906	88	
276.85286	324	
277.86524	166	
277.92478	92	
278.79979	68	
278.83555	454	1+
278.86756	274	1+
278.98298	88	
279.09700	72	
279.94287	124	
280.99610	66	
281.36624	74	
282.86996	116	
285.40324	80	
285.84933	126	
286.85071	372	1+
286.94034	76	
288.86485	242	1+
290.85373	146	
291.25798	76	
291.83266	104	
292.01683	70	
292.09072	94	
292.81693	76	
292.87185	124	
293.10700	268	
293.91464	68	
293.99266	118	
295.83593	80	
295.85605	112	
296.89466	80	
297.89983	158	1+
298.85338	86	
299.01235	70	
299.76422	68	
302.51506	82	
302.53259	82	
303.18237	70	
304.88519	94	
306.87126	80	
306.91334	72	
308.86362	90	
308.88070	108	
309.16149	94	
309.85819	324	1+
309.91089	92	
310.18131	74	
310.93077	130	
312.87515	100	
313.82127	184	1+
315.67660	86	
315.89726	78	
316.81655	72	
317.17957	104	
318.97303	94	
321.88768	114	
322.81245	82	
322.85307	70	
323.46487	92	
323.89242	220	1+
324.85308	72	
324.89658	186	1+
325.16521	80	
325.74137	76	
330.99891	92	
331.77935	68	
331.82191	96	
333.07539	90	
333.41204	154	
336.94318	76	
336.98629	84	
340.21722	92	
341.84548	70	
END IONS

###FS:    #m/z: 363.95528 #charge 1+
###MS: 90
###MSMS: 91
BEGIN IONS
TITLE=Cmpd 67, +MS2(363.9553), 28.0-35.0eV, 2.0min #91
RTINSECONDS=116.864
SCANS=90-91
PEPMASS=363.95528	178860
CHARGE=1+
185.86310	72	
189.86234	286	1+
191.85675	80	
192.41855	92	
193.85105	138	
202.94709	72	
203.97176	72	
205.92642	74	
207.87838	158	
207.94730	82	
208.88878	144	
209.87028	118	
209.94261	922	1+
210.88095	222	
212.87668	1146	1+
214.50200	92	
217.84179	74	
218.85970	86	
220.86793	78	
222.95202	818	1+
223.01370	82	
223.82861	72	
223.97757	122	
224.94720	1694	1+
225.88790	82	
226.89513	132	
226.94623	5230	1+
226.96679	92	
227.87941	92	
227.89246	78	
227.93141	234	
228.83500	76	
228.87993	120	
228.94132	4838	1+
230.84829	96	
230.88709	2380	1+
232.12682	74	
232.90678	92	
238.93860	104	
240.36304	74	
240.83830	116	
240.88680	108	
240.93797	538	
240.96017	1130	1+
241.00300	82	
241.93820	1618	1+
242.50569	80	
242.81614	72	
242.83678	92	
242.94044	1144	1+
242.95770	1018	1+
243.07544	124	
243.10058	76	
243.83034	116	
243.85164	150	
244.95582	2302	1+
245.98297	76	
246.90347	86	
246.95103	3446	1+
247.97008	74	
248.80541	120	
248.84424	110	
248.89896	826	1+
248.95241	130	
249.04867	104	
249.80588	118	
250.89088	156	
251.04207	84	
251.06616	78	
251.79713	116	
251.99108	86	
252.84373	80	
252.89906	372	1+
253.85412	76	
255.06070	76	
256.81314	78	
256.85246	78	
258.82813	108	
258.97192	146	
259.86832	72	
260.83851	82	
260.96830	506	1+
261.82946	136	
262.07169	82	
262.96705	192	
263.93557	88	
263.98511	162	
264.81429	74	
265.97337	104	
266.81163	330	1+
266.98072	80	
267.78902	380	1+
267.97109	218	
268.79401	282	1+
268.81364	128	
268.84345	98	
269.96729	470	1+
270.81220	92	
270.83890	90	
271.85943	88	
272.84522	78	
273.88451	94	
274.73456	74	
275.86127	78	
276.04066	90	
277.85854	118	
278.79686	268	1+
278.84183	174	
279.06828	74	
279.85081	164	
279.91730	146	
279.95881	112	
280.79485	508	1+
281.90441	232	1+
282.78457	376	1+
282.88433	102	
283.07179	120	
283.85238	184	
283.88122	84	
283.97916	122	
283.99852	92	
285.84398	370	1+
286.45397	74	
286.94866	74	
287.42735	82	
289.87439	106	
289.99734	88	
291.89124	106	
296.80838	136	
296.86090	76	
297.81313	102	
298.80469	852	1+
300.79689	252	1+
301.02445	72	
301.86266	112	
303.85548	822	1+
307.78318	78	
307.85122	340	1+
310.13013	212	1+
310.83689	98	
311.00579	90	
311.82326	232	1+
312.11350	76	
314.81182	72	
314.90283	94	
315.12768	88	
315.81315	400	1+
315.85062	206	1+
317.03748	100	
318.93470	138	
319.88822	90	
319.93013	78	
321.81707	200	
321.87616	126	
322.88300	222	1+
323.37406	80	
323.87144	80	
324.81114	82	
325.11644	82	
325.18554	72	
325.36257	78	
325.89354	118	
326.88497	146	
327.89855	90	
333.89154	78	
334.50885	104	
335.76795	102	
335.88928	114	
337.83423	84	
340.93586	88	
343.21108	76	
344.14934	78	
346.86324	72	
348.76121	74	
349.75954	74	
354.17098	88	
355.79019	96	
359.86207	90	
360.37912	104	
360.50086	82	
360.72206	82	
361.75835	82	
362.94107	82	
366.77832	80	
367.91956	76	
368.72233	202	1+
END IONS

###FS:    #m/z: 507.84316 #charge 1+
###MS: 90
###MSMS: 92
BEGIN IONS
TITLE=Cmpd 68, +MS2(507.8432), 28.2-35.2eV, 2.0min #92
RTINSECONDS=117.636
SCANS=90,92
PEPMASS=507.84316	74060
CHARGE=1+
196.01543	128	
224.97539	316	
239.06629	138	
255.87459	102	
262.13786	132	
263.13701	144	
266.88813	240	1+
268.77039	152	
273.85185	220	1+
277.84704	104	
279.88708	186	
280.84612	124	
282.40950	112	
285.85537	164	
287.85287	544	1+
289.87782	272	
290.12857	126	
290.86483	528	1+
290.96811	106	
293.87275	794	1+
293.92450	122	
295.13033	104	
296.85404	284	1+
297.90615	124	1+
299.85135	190	1+
301.87864	158	
303.86886	260	
305.86221	398	
305.99428	168	1+
306.87602	130	
307.88818	424	
308.13728	502	
308.86885	1152	1+
309.88628	114	
310.15898	286	
311.88311	1220	1+
313.88193	174	
314.86356	746	1+
315.76856	108	
316.86340	116	
316.87778	308	1+
317.76147	108	
319.85803	126	
321.80832	140	
322.88529	174	
323.32579	112	
323.87316	212	
324.85864	124	
324.89837	116	
325.83527	154	
325.89840	146	
326.88317	988	1+
328.86865	272	
331.83000	104	
331.87015	400	1+
332.78965	116	
333.17458	148	
333.75387	116	
334.89649	182	
335.88188	284	1+
336.79699	122	
337.87846	112	
338.88223	118	
340.37239	132	
343.86630	138	1+
347.77117	142	
348.72496	120	
348.83772	124	
349.75596	176	
350.88934	220	
351.84104	126	
352.83336	132	
353.85044	246	1+
353.88170	180	1+
356.13311	142	
358.87129	110	
363.39173	130	
363.78939	132	
363.87161	202	1+
365.36415	102	
365.79219	118	
366.79104	270	1+
366.84096	410	1+
367.02463	192	1+
367.71712	192	
367.76039	144	
367.87740	246	1+
368.73561	124	
368.88082	202	1+
368.90503	138	
369.83616	404	1+
370.79904	118	
372.03925	120	
372.72078	122	
372.78304	166	
373.80514	506	1+
373.89792	140	
374.79769	256	1+
375.72610	148	
376.88695	140	
377.73154	188	1+
379.01189	112	
379.87397	122	
380.72252	114	
380.87100	160	
381.71887	106	
381.83444	216	
383.34011	114	
384.77338	146	
384.85109	580	1+
386.82933	108	
387.84405	136	
389.19533	106	
389.85881	138	
390.05593	138	
390.81492	126	
390.83805	798	
392.07542	240	1+
392.82571	190	
393.78082	234	1+
393.90612	134	
394.81345	114	
394.82951	110	
396.73461	122	
397.82648	252	1+
398.72730	550	1+
398.86666	114	
399.85170	218	
400.73710	150	
402.85521	200	
403.79013	218	
403.87118	300	
404.86056	526	1+
405.75966	118	
405.87446	168	
407.74157	304	
407.86441	1470	1+
408.74407	130	
408.84873	1250	1+
408.86562	1006	1+
409.72238	144	
410.72485	254	1+
410.83477	372	
411.83903	488	1+
412.84480	304	1+
413.04528	150	
413.07221	146	
415.75499	170	
415.87086	142	1+
416.76355	122	
421.77764	138	
421.87734	144	
422.87291	234	
423.77005	212	
423.86594	294	
424.76153	134	
424.83272	256	1+
424.86972	204	
425.18167	94	1+
425.76010	606	1+
426.74922	186	
426.85951	900	1+
427.73099	610	
428.73438	322	
428.84576	686	1+
429.73804	188	
429.87203	112	
430.70408	146	
430.73925	360	
431.86613	786	1+
432.22637	110	
433.41880	108	
433.84991	136	
434.88752	156	
435.71490	118	
435.85291	130	
436.09952	114	
436.73412	178	1+
439.88838	274	1+
442.87736	118	
444.08974	102	
444.76141	158	
444.87075	1916	1+
445.75925	104	
446.75961	160	
446.87722	380	1+
447.71368	216	
448.76994	220	
449.76501	128	
449.87062	172	
449.89677	108	
450.74481	180	1+
450.87331	164	
451.87743	306	
457.90601	156	
458.89504	142	
459.89898	130	
462.88157	568	1+
466.73219	114	
467.88943	642	1+
468.71380	176	
469.88760	126	
472.86155	106	
483.90420	162	
485.89874	456	1+
509.85736	104	
END IONS

###FS:    #m/z: 336.94395 #charge 1+
###MS: 90
###MSMS: 93
BEGIN IONS
TITLE=Cmpd 69, +MS2(336.9439), 28.0-35.0eV, 2.0min #93
RTINSECONDS=118.409
SCANS=90,93
PEPMASS=336.94395	57348
CHARGE=1+
179.43933	62	
180.85999	98	
192.88548	62	
196.87966	68	
202.38435	92	
209.08018	68	
211.94340	1894	
212.87687	200	
213.93962	594	1+
215.88230	138	
215.93585	78	
216.88761	72	
217.93504	90	
218.83264	70	
218.95049	86	
219.83448	70	
223.95721	64	
224.04356	66	
224.84203	80	
225.96094	78	
227.19381	66	
228.84257	68	
229.95308	1592	1+
230.88790	766	1+
231.11818	76	
231.94930	552	1+
232.82723	62	
232.88067	128	
233.82097	268	1+
233.94530	70	
235.89312	84	
235.95143	84	
237.85682	64	
239.85553	160	
240.83163	236	
240.84565	160	
241.84089	558	1+
241.93227	68	
243.07960	68	
246.16014	98	
246.97444	200	
247.96441	346	
248.08876	94	
248.89722	234	1+
249.93693	246	1+
249.95610	88	
250.82796	112	
251.07375	110	
252.83214	94	
252.93328	76	
252.97016	790	1+
254.87647	66	
254.96462	340	
256.91341	150	
256.96103	134	
257.97305	68	
258.84557	646	1+
258.94232	70	
258.97219	106	
259.00980	72	
259.90797	62	
259.94916	74	
260.10157	80	
260.83599	72	
261.83527	140	
261.85110	72	
262.82645	62	
262.89132	74	
263.55485	74	
263.83513	66	
263.94774	68	
264.01156	60	
264.92600	84	
264.96046	72	
265.02611	84	
266.84258	70	
266.86112	104	
267.83611	62	
268.83803	552	1+
268.85394	78	
269.82507	68	
271.09518	62	
271.84560	108	
271.97573	62	
271.99587	68	
272.84569	88	
272.97585	76	
273.07815	118	
273.89174	86	
274.89525	66	
275.85853	340	
276.85632	900	1+
277.43164	72	
278.83509	306	
278.90808	76	
279.00885	76	
279.82751	130	
279.85981	138	
280.55958	106	
281.03243	68	
282.78918	74	
282.84164	112	
282.99585	64	
283.89509	76	
284.89763	70	
285.85111	138	
286.84934	412	
287.85057	270	
288.82388	74	
289.04930	78	
289.84087	66	
289.87644	74	
290.89546	66	
291.79919	70	
292.10265	352	1+
292.12200	70	
292.85913	70	
293.81589	64	
293.84345	68	
294.89691	82	
294.95146	70	
295.00346	142	
295.87287	140	
296.03949	70	
297.95674	66	
298.94110	134	
299.05792	122	
301.72972	68	
304.86264	64	
305.87588	198	1+
305.92474	90	
309.86896	104	
310.87405	72	
311.04677	90	
312.16944	76	
313.88377	80	
314.84827	68	
314.95332	62	
315.18177	78	
315.85789	72	
319.71485	72	
319.82661	88	
320.40447	78	
321.37247	102	
323.88900	68	
323.91301	72	
324.71588	80	
324.88655	128	
325.07649	74	
325.89875	66	
326.58822	118	
329.81593	80	
330.33790	76	
330.81162	76	
332.88269	76	
333.86041	72	
334.07797	82	
334.76269	66	
334.83241	66	
336.40269	78	
336.86442	64	
338.15712	64	
338.24761	62	
342.24496	66	
END IONS

###FS:    #m/z: 322.92868 #charge 1+
###MS: 94
###MSMS: 95
BEGIN IONS
TITLE=Cmpd 70, +MS2(322.9287), 28.0-35.0eV, 2.0min #95
RTINSECONDS=122.067
SCANS=94-95
PEPMASS=322.92868	1133050
CHARGE=1+
108.25159	58	
147.37388	86	
149.43382	88	
181.03669	66	
182.93015	90	
183.73491	64	
190.88697	60	
191.63413	56	
192.89221	76	
194.09981	76	
197.96118	54	
200.19959	78	
200.88653	72	
201.04670	70	
202.05437	58	
202.87193	56	
205.95255	60	
206.08544	80	
208.83172	84	
208.95061	64	
213.92498	74	
220.86979	446	1+
221.89366	54	
223.95930	242	
224.10969	72	
224.90038	190	1+
225.48332	86	
225.97413	70	
226.83862	78	
228.00140	66	
228.83105	60	
228.84592	80	
228.94458	68	
229.64539	84	
230.82806	76	
230.90681	72	
232.14015	82	
233.91037	66	
234.03719	100	
234.79508	66	
234.95901	56	
235.13946	66	
235.81956	74	
238.83865	62	
238.88418	80	
238.93911	66	
239.07880	218	1+
239.89885	72	
240.81671	56	
240.93964	1694	
241.94089	1476	
241.96629	128	
242.81935	142	
242.94086	3910	1+
243.92116	120	
244.84920	74	
244.90537	108	
244.93786	1760	1+
246.17951	74	
246.84626	56	
246.97404	248	
247.78678	70	
248.15017	62	
248.83554	58	
248.92077	72	
248.96731	78	
250.85611	54	
250.90656	58	
250.98444	82	
251.82736	70	
253.78565	56	
253.85193	60	
254.79592	74	
254.91344	62	
255.10941	54	
255.89722	204	1+
256.96815	58	
257.08452	78	
260.85311	64	
261.18195	80	
261.82938	236	1+
264.04160	56	
265.09396	92	
266.06052	72	
266.86377	276	
266.93053	98	
267.97077	78	
268.01908	90	
268.96118	126	
270.36394	66	
270.83286	72	
271.89850	100	
271.94724	68	
272.13935	64	
272.98365	96	
273.01748	68	
273.14741	90	
273.79019	108	
275.99552	54	
276.84437	70	
276.86351	60	
276.97787	86	
276.99611	80	
277.81617	54	
278.85725	80	
279.09047	1182	1+
279.48479	80	
280.58822	72	
281.79710	68	
282.88648	64	
282.95503	76	
283.85597	192	1+
284.07511	64	
284.29208	248	
285.79765	60	
288.81359	82	
289.78661	82	
289.81181	100	
289.86434	62	
289.88102	70	
290.75143	54	
290.88076	64	
291.06107	60	
291.80733	80	
291.90353	70	
294.82692	62	
296.00909	68	
296.17835	66	
297.86490	54	
300.41984	114	
301.81292	72	
301.86026	76	
302.90431	54	
304.79237	74	
304.85414	66	
304.87623	228	1+
305.95259	68	
307.88747	90	
308.83316	66	
309.88946	70	
310.84558	66	
311.81211	68	
312.88823	72	
314.86164	60	
318.85025	70	
319.71028	86	
321.25578	80	
321.40760	82	
321.73585	62	
323.06318	58	
323.17771	104	
323.27276	72	
324.10354	52	
324.63629	76	
324.88414	62	
326.28406	64	
327.15924	64	
327.89480	68	
327.90942	66	
328.25905	78	
END IONS

###FS:    #m/z: 340.93929 #charge 1+
###MS: 94
###MSMS: 96
BEGIN IONS
TITLE=Cmpd 71, +MS2(340.9393), 28.0-35.0eV, 2.1min #96
RTINSECONDS=122.839
SCANS=94,96
PEPMASS=340.93929	418582
CHARGE=1+
69.12622	102	
99.90531	86	
192.92646	78	
199.86446	70	
205.95126	90	
208.92934	70	
211.96470	74	
213.88028	72	
213.93970	312	
215.85824	82	
215.93863	134	
216.88509	118	1+
220.88077	88	
221.93878	72	
222.97302	122	
223.00258	90	
223.95761	176	1+
224.84019	108	
227.83455	74	
228.84568	138	
228.94021	210	
231.88757	74	
231.95093	774	1+
232.37575	102	
233.86963	72	
233.89529	120	
233.94554	210	
236.05130	86	
237.01465	74	
238.88450	178	1+
240.78700	92	
240.83204	72	
240.89058	72	
241.83967	236	
241.87886	84	
241.89598	70	
242.82188	70	
242.84547	166	
242.85245	168	
242.88069	76	
242.94712	72	
243.21520	74	
243.82876	206	
244.85165	80	
245.07467	72	
246.43752	82	
246.93951	78	
246.95247	76	
246.97662	162	
249.95819	70	
250.95717	306	1+
250.99993	82	
251.15162	94	
251.18473	92	
251.90984	134	
252.42402	78	
252.92764	72	
253.04840	74	
254.85556	172	1+
254.96661	536	1+
255.83178	76	
256.87963	94	
256.89661	130	
256.91537	72	
256.96034	72	
257.84937	148	
257.89626	80	
257.98530	140	
258.56310	76	
258.84385	388	
259.82428	82	
259.85087	250	
259.95537	230	
260.83561	106	
261.83282	276	1+
262.89888	198	
263.35557	80	
264.03737	92	
264.07340	82	
264.86234	84	
265.86438	78	
267.89658	72	
267.95848	96	
268.84035	346	1+
269.38755	84	
270.09127	80	
271.40899	92	
272.84485	80	
272.93137	140	
272.97897	76	
274.89798	98	
274.90775	78	
275.42105	72	
275.86462	158	
276.85581	546	
276.92900	72	
277.86091	436	
277.90284	74	
277.93766	112	
278.84329	416	
278.91660	88	
278.96063	166	
279.84878	256	
279.92791	72	
279.94827	76	
280.85843	318	1+
280.89494	82	
280.92751	324	1+
281.87549	72	
281.89180	82	
283.85387	92	
284.02206	74	
284.43543	92	
285.94117	72	
286.86769	78	
287.01947	94	
289.59837	72	
289.78466	92	
289.88050	70	
290.86402	72	
293.87151	72	
294.86940	252	1+
295.59513	76	
295.85030	74	
295.91602	84	
295.97760	104	
296.09773	76	
296.64087	80	
296.97311	120	
297.84786	96	
297.97179	74	
298.78755	86	
299.05667	72	
300.88204	124	
301.87187	122	
302.16849	146	
302.88080	94	
302.97665	92	
303.98655	86	
304.76613	82	
306.88351	88	
307.80065	70	
308.86734	72	
308.92386	106	
311.87055	138	
312.12849	72	
314.81767	72	
315.85583	72	
320.67709	96	
321.88526	74	
323.26593	78	
325.80770	80	
326.17779	72	
332.90519	76	
334.40339	72	
334.61686	102	
335.93448	98	
337.04705	80	
339.23275	72	
339.74854	114	
340.29207	72	
342.84733	76	
END IONS

###FS:    #m/z: 507.84277 #charge 1+
###MS: 94
###MSMS: 97
BEGIN IONS
TITLE=Cmpd 72, +MS2(507.8428), 28.2-35.2eV, 2.1min #97
RTINSECONDS=123.611
SCANS=94,97
PEPMASS=507.84277	67824
CHARGE=1+
213.15346	144	
213.16478	98	
222.97409	124	
241.85043	198	1+
247.96080	110	
253.06229	100	
258.87349	164	
262.13599	124	
263.88584	172	
274.79232	96	
278.83301	128	
279.39449	254	1+
282.04835	116	
285.86092	110	
286.09871	112	
286.85235	120	
287.84909	156	
289.88091	290	
290.86199	254	
291.86734	138	
292.87289	102	
293.86810	624	1+
294.87241	446	1+
296.84169	166	
296.87870	188	
300.79870	126	
300.86251	120	
303.86667	136	
303.99931	98	
304.86234	130	
305.80683	162	
305.86021	368	
306.84428	100	
307.89004	292	
308.86947	226	
308.88235	384	1+
309.16575	108	
309.88286	256	1+
309.91638	98	
310.15233	138	
310.86483	96	
311.88256	1390	1+
313.87727	118	
314.14508	100	
314.77644	98	
314.86381	556	1+
315.71406	102	
315.76430	158	
315.90455	106	
318.81992	154	1+
318.85423	356	1+
320.88702	122	
322.15866	102	
322.85556	166	
322.89098	124	
323.85751	380	1+
323.87381	120	
323.97541	122	
324.13683	108	
324.35081	102	
324.38425	108	
324.86096	218	1+
325.90272	206	
326.88524	670	1+
327.80232	106	
328.85441	128	
328.88232	116	
329.89167	114	
330.81354	136	
331.16739	180	1+
331.87221	536	1+
332.87458	454	1+
333.85188	238	1+
336.94014	154	
337.81223	162	
337.87793	266	
338.88019	164	
340.40536	102	
340.83032	174	1+
347.77863	190	
348.77735	130	
348.88068	122	
349.72669	122	
349.76068	310	1+
350.84353	232	1+
350.88244	160	
351.88040	120	
352.80519	98	
353.78357	182	
354.38296	100	
356.89049	98	
357.10691	112	
359.78521	114	
363.84465	108	
365.50012	110	
366.83944	348	1+
367.02020	146	
367.70547	118	
367.73293	186	1+
367.76259	144	
367.78788	100	
369.83560	536	1+
369.90402	144	
371.79737	104	
372.88688	98	
373.90154	228	
374.71740	112	
374.78886	224	1+
374.85231	126	
375.80474	104	
378.90598	146	1+
379.78226	196	1+
380.85956	100	
381.72140	140	
381.84405	196	1+
384.84730	640	1+
385.74687	114	
387.78193	104	
388.72892	242	1+
389.19448	180	
389.91437	108	
390.78281	244	1+
390.83772	530	
391.36845	98	
391.83891	290	
392.82573	298	
394.82659	202	1+
398.72647	220	1+
398.79862	286	1+
402.86560	170	
403.86976	748	1+
405.76914	102	
406.85566	116	
407.72554	226	
407.75013	314	1+
407.86256	430	
408.73406	182	
408.84903	1014	1+
409.73093	388	1+
409.81745	158	
410.76483	306	1+
410.83407	158	
410.86225	402	1+
411.89433	124	
412.72883	148	
412.83685	176	
413.07929	132	
415.01478	114	
416.87035	278	1+
418.70811	188	1+
421.88335	232	
422.71824	108	
422.81270	118	
422.86191	268	
423.77303	210	
423.79518	108	
423.86740	626	1+
424.76698	130	
424.86694	374	1+
425.75194	512	
426.76070	490	1+
426.85950	1060	1+
427.72964	444	
427.93639	104	
427.96154	154	1+
428.73755	256	
428.84406	754	1+
428.89668	122	
430.73983	188	
430.90122	136	
431.86490	272	
432.24175	186	
432.86493	294	
433.86613	228	
435.86617	154	
435.88927	96	
440.85964	150	
440.89472	104	
443.75712	102	
444.55853	100	
444.74595	130	
444.86947	1522	1+
445.74784	230	
446.74989	144	
446.77663	106	
446.87250	176	
447.73212	140	
448.70890	120	
448.75437	140	
448.77135	134	
449.87445	906	1+
450.76618	110	
451.73687	102	
457.90497	144	
458.75840	124	
462.87872	452	1+
465.71755	184	
465.89351	108	
466.76943	152	
467.88488	602	1+
468.14433	138	
485.89653	562	1+
END IONS

###FS:    #m/z: 322.92872 #charge 1+
###MS: 98
###MSMS: 99
BEGIN IONS
TITLE=Cmpd 73, +MS2(322.9287), 28.0-35.0eV, 2.1min #99
RTINSECONDS=127.273
SCANS=98-99
PEPMASS=322.92872	1003452
CHARGE=1+
143.33119	78	
163.81676	60	
191.02771	80	
191.89790	54	
192.89149	76	
193.88443	82	
195.91930	94	
201.04191	150	
206.92845	88	
206.94808	72	
207.89589	56	
207.97731	62	
214.02729	98	
214.87091	54	
219.88355	64	
220.13309	54	
221.89274	72	
221.94159	110	
222.94947	76	
223.95938	208	
224.08211	66	
226.91818	60	
227.93310	72	
227.95688	56	
229.07841	88	
230.83671	70	
234.87758	68	
235.92933	62	
236.01176	60	
236.80278	68	
236.84659	68	
236.94686	112	
238.88532	62	
238.93544	126	
239.07773	212	
239.91022	72	
240.16697	74	
240.42963	66	
240.78190	68	
240.82126	206	
240.93929	2220	
241.79273	78	
241.88055	60	
241.93994	1270	
242.69500	72	
242.82005	184	1+
242.94050	4686	1+
243.15816	56	
244.93865	886	1+
244.98043	72	
245.07505	86	
245.86993	92	
246.82496	82	
247.09509	84	
248.85525	64	
248.98259	92	
249.84760	80	
249.93699	64	
249.96798	108	
250.94606	128	
251.13618	66	
254.87218	78	
254.95790	154	
256.89550	86	
256.99782	60	
257.91582	64	
257.94184	72	
258.83537	186	
258.89906	92	
260.16091	66	
261.83362	94	
261.88487	86	
261.90681	54	
262.85153	76	
263.79991	62	
263.86375	66	
264.04163	68	
265.05515	116	
266.05466	60	
266.98663	78	
267.86019	98	
267.93684	164	
268.90252	90	
271.14987	64	
271.44739	74	
271.84516	62	
272.84680	66	
273.90281	82	
274.84758	104	
276.08547	56	
276.80626	92	
277.92062	66	
278.24834	54	
278.85281	68	
278.98019	62	
279.08850	938	1+
279.93688	72	
280.05616	78	
280.11159	76	
280.15869	72	
280.56777	78	
280.99393	62	
282.21568	90	
282.86379	68	
282.92168	68	
283.06220	62	
283.79358	62	
283.81762	62	
284.29092	342	1+
284.89720	68	
286.57648	76	
286.87248	64	
286.92808	68	
287.79163	54	
290.16070	76	
290.99831	70	
291.80714	60	
291.87836	72	
292.88021	112	
293.00018	78	
293.81402	56	
293.93373	76	
294.87539	58	
296.44003	72	
297.84153	96	
301.86003	78	
302.87833	54	
303.43652	80	
307.80010	264	1+
307.88142	206	1+
310.40841	90	
311.64717	70	
312.02204	70	
312.80570	60	
312.82976	56	
313.25567	78	
314.78307	70	
315.82758	66	
315.86449	76	
316.79694	76	
317.42898	66	
317.86461	82	
318.80886	68	
319.29773	58	
319.76739	80	
319.88616	68	
321.87840	88	
321.89448	74	
322.21816	72	
322.27573	62	
324.89541	54	
324.97730	64	
325.34016	88	
326.13833	76	
326.76608	72	
327.79884	78	
327.89024	84	
END IONS

###FS:    #m/z: 340.93914 #charge 1+
###MS: 98
###MSMS: 100
BEGIN IONS
TITLE=Cmpd 74, +MS2(340.9391), 28.0-35.0eV, 2.2min #100
RTINSECONDS=128.046
SCANS=98,100
PEPMASS=340.93914	380560
CHARGE=1+
190.94312	74	
192.92781	106	
196.87795	92	
197.48117	80	
198.95242	70	
200.86912	80	
205.94640	132	
208.95459	74	
208.96683	80	
210.93504	204	1+
212.87753	158	
213.12284	90	
213.93918	490	1+
215.02920	78	
215.88837	118	
218.85802	78	
221.86924	78	
226.10345	72	
226.94575	92	
228.84109	102	
228.92601	70	
228.94996	92	
229.94703	78	
230.88844	74	
231.94919	400	
233.89876	140	
233.94774	70	
235.37285	70	
235.94900	176	1+
236.88634	94	
238.79670	74	
239.81883	76	
239.84918	68	
239.90231	100	
240.83228	86	
241.02397	82	
241.83919	370	
241.93852	180	
242.84897	110	
242.93547	112	
244.95504	126	
246.10815	92	
246.22557	92	
246.85786	140	
246.98018	68	
248.89897	280	1+
249.95648	68	
250.12137	84	
250.95666	108	
251.95423	78	
252.92345	80	
253.92241	74	
254.91277	142	
254.96346	368	
255.89268	88	
256.84567	176	
256.90883	142	
257.82748	86	
257.85228	112	
257.96528	74	
257.98481	70	
258.81797	68	
258.84648	472	1+
259.90549	298	1+
260.41078	78	
260.83248	168	
260.92598	72	
261.83194	164	
262.84199	82	
264.86395	82	
264.91410	70	
264.94413	100	
265.64598	78	
266.45515	88	
266.86469	88	
266.87827	76	
267.84398	70	
268.16997	74	
268.83994	240	1+
268.93159	136	
268.99692	108	
269.02906	72	
270.80642	80	
270.83776	126	
272.84482	78	
272.87526	260	1+
272.93153	270	
273.40733	74	
274.85952	74	
274.90541	76	
275.80433	76	
275.82032	78	
275.86691	68	
276.85499	460	
277.86042	448	
277.88137	72	
278.28112	80	
278.36737	80	
278.84807	548	1+
278.91438	84	
278.98800	82	
279.78916	70	
279.92940	80	
280.85908	186	
281.84033	134	
281.86462	122	
281.89369	92	
282.86667	116	
282.88235	84	
283.84987	90	
284.13510	74	
285.93254	108	
286.87814	82	
287.12983	88	
287.45209	70	
289.54855	82	
289.86308	118	
289.88486	80	
291.13842	68	
292.44314	110	
292.57958	74	
294.00756	72	
294.86388	148	
295.01675	70	
295.87606	78	
296.05759	88	
296.42768	72	
296.89123	76	
296.97348	72	
297.86484	70	
297.91762	114	
297.97614	126	
298.87880	72	
299.88657	120	
300.84677	146	
301.86609	98	
303.86858	82	
304.90171	90	
305.80672	74	
307.86088	78	
307.88747	222	
308.81375	72	
309.17858	72	
310.88662	70	
311.80657	112	
311.85957	82	
312.88177	86	
313.03362	72	
318.09872	76	
318.93353	148	
324.82015	82	
328.07899	76	
328.18789	106	
328.82783	108	
328.88919	70	
335.62403	90	
336.86019	84	
341.75229	86	
344.78496	80	
END IONS

###FS:    #m/z: 336.94405 #charge 1+
###MS: 98
###MSMS: 101
BEGIN IONS
TITLE=Cmpd 75, +MS2(336.9440), 28.0-35.0eV, 2.2min #101
RTINSECONDS=128.818
SCANS=98,101
PEPMASS=336.94405	56586
CHARGE=1+
157.29483	76	
182.86373	78	
195.89341	100	
197.09126	72	
197.85392	66	
201.04002	78	
201.87465	86	
205.95030	146	
211.94284	1606	1+
212.87721	552	
213.93944	670	1+
215.88923	130	
216.82628	82	
217.93263	80	
220.95723	74	
223.95897	92	
223.97385	110	
224.84950	94	
224.97606	112	
226.89432	92	
227.10333	104	
227.21420	72	
227.84046	68	
228.90573	76	
229.95480	1294	1+
230.54684	84	
230.88866	636	1+
231.94970	492	1+
232.82383	120	
233.82870	192	
233.90351	118	
233.94889	88	
234.82886	162	
234.91355	86	
235.84794	66	
235.95156	62	
236.08169	68	
238.88787	80	
239.84628	138	
239.87768	68	
240.83913	496	1+
240.85241	68	
241.84372	336	1+
243.66392	94	
244.06262	86	
244.41565	88	
245.11512	70	
246.38736	72	
246.87555	68	
246.90378	100	
246.97446	114	
247.96324	424	1+
248.89935	180	
248.98649	62	
249.95747	110	
250.83535	106	
250.90437	72	
250.96087	70	
251.83712	82	
252.02820	90	
252.97171	1428	1+
253.08582	70	
253.90217	104	
254.50974	90	
254.83899	92	
254.90952	92	
254.96397	340	
255.42692	90	
256.07925	84	
257.82917	78	
257.84755	122	
257.88298	68	
258.81587	66	
258.84563	682	1+
258.89098	72	
259.95505	84	
261.47387	72	
261.84754	106	
261.90352	74	
262.82573	82	
262.95622	66	
264.87026	64	
264.99006	86	
265.00850	76	
265.85304	66	
266.80050	66	
266.84259	66	
267.06311	112	
267.84049	124	
268.83859	526	1+
268.95748	70	
269.92022	72	
270.84217	92	
270.90947	74	
270.98380	74	
271.95743	66	
272.17017	70	
272.82068	70	
272.88339	80	
272.90986	78	
273.85198	382	1+
274.87334	116	
275.00732	78	
275.94842	70	
276.86100	324	
277.15986	72	
277.83253	668	1+
277.86501	212	
278.83550	468	1+
278.86116	296	1+
279.10914	84	
280.82055	74	
280.84930	106	
281.19128	84	
281.88135	74	
282.90475	66	
283.04285	88	
283.33661	100	
284.42084	74	
284.80011	80	
285.85138	92	
285.87447	72	
286.84560	1012	1+
287.86498	146	
288.80089	78	
290.85822	134	
291.85125	94	
293.10539	352	1+
293.43316	92	
293.85816	64	
293.99557	92	
294.24128	66	
294.86499	84	
295.47061	76	
295.85053	114	
295.90495	138	
296.89681	152	
297.15715	80	
298.81786	114	
298.88079	80	
299.87121	128	
300.87636	84	
302.90621	70	
305.87571	66	
306.89640	70	
308.87207	74	
309.86556	76	
309.91761	64	
310.42786	76	
310.92572	70	
311.00372	74	
312.33891	100	
312.97077	74	
313.61408	96	
317.76793	74	
318.95334	68	
321.87701	72	
323.88362	94	
324.88910	106	
330.51897	74	
332.81321	78	
334.75348	62	
335.08177	80	
335.37426	92	
335.88503	82	
340.91755	118	
341.35303	86	
END IONS

###FS:    #m/z: 322.92872 #charge 1+
###MS: 102
###MSMS: 103
BEGIN IONS
TITLE=Cmpd 76, +MS2(322.9287), 28.0-35.0eV, 2.2min #103
RTINSECONDS=132.49
SCANS=102-103
PEPMASS=322.92872	1029274
CHARGE=1+
190.92765	68	
197.95854	90	
200.88461	74	
201.04304	70	
203.04534	70	
203.40386	86	
203.95262	82	
205.94850	156	
208.98786	96	
212.89750	156	
213.90194	64	
214.88867	66	
216.82258	86	
219.05352	134	
219.94197	70	
221.94800	152	
221.96790	88	
224.85305	84	
224.89354	72	
224.95271	96	
224.96936	58	
225.95858	64	
227.04230	74	
227.10329	70	
227.93132	86	
229.95281	64	
230.90518	74	
231.12712	66	
232.90956	70	
233.85477	68	
233.93762	80	
234.14050	78	
235.81938	60	
236.90174	66	
237.09232	100	
238.02904	58	
238.80497	92	
239.78497	70	
240.82024	86	
240.93938	2682	
241.91069	132	
241.94087	1626	
242.94065	4136	1+
244.89025	72	
244.93883	1304	1+
245.05710	76	
245.10953	58	
246.18296	72	
246.59185	98	
246.85047	130	
246.88872	100	
246.97556	204	
247.97829	98	
249.13211	72	
250.05749	100	
250.16596	68	
252.05761	72	
253.85012	118	
254.90747	70	
255.10753	106	
257.07573	68	
257.84527	64	
258.57533	66	
258.83194	102	
259.91562	84	
260.83258	60	
261.79740	62	
261.82948	102	
262.81386	60	
263.82640	80	
264.88047	66	
265.41403	88	
266.00654	70	
266.85016	68	
266.86581	74	
266.92040	74	
267.83842	102	
267.85765	68	
268.12203	78	
268.84162	60	
268.91656	100	
269.11973	74	
269.45819	132	
271.52818	98	
271.85612	72	
271.89978	130	
271.92310	94	
272.79838	62	
272.83865	58	
275.80435	58	
276.10388	70	
276.85946	60	
278.85282	182	1+
278.91247	68	
278.98036	76	
278.99914	78	
279.08848	1134	1+
279.83581	74	
280.00260	70	
280.05263	76	
281.29447	62	
281.98231	70	
282.02611	66	
282.21760	62	
282.27333	78	
283.06412	230	
283.28694	72	
283.78324	66	
283.85627	192	
284.28973	336	1+
284.85829	72	
284.87809	92	
285.07745	58	
286.02612	60	
286.11514	70	
286.91365	86	
287.79394	80	
287.83130	84	
287.86876	100	
288.13130	74	
288.90508	78	
290.85570	72	
291.80112	78	
291.87863	76	
292.43067	98	
293.86678	70	
296.09969	58	
296.86868	58	
298.92700	110	
299.14376	58	
299.78752	72	
302.88171	78	
304.06999	72	
304.79407	76	
304.88011	76	
305.80896	68	
306.75914	64	
306.87521	74	
307.79629	64	
307.85666	74	
309.41210	86	
310.96663	70	
311.85579	72	
312.79928	92	
312.86414	68	
312.92241	136	
313.18152	68	
316.83874	66	
318.79096	78	
321.26654	56	
323.74320	66	
323.88002	62	
324.89631	186	1+
325.77063	62	
326.97895	72	
327.83116	140	
END IONS

###FS:    #m/z: 340.93900 #charge 1+
###MS: 102
###MSMS: 104
BEGIN IONS
TITLE=Cmpd 77, +MS2(340.9390), 28.0-35.0eV, 2.2min #104
RTINSECONDS=133.262
SCANS=102,104
PEPMASS=340.93900	406862
CHARGE=1+
151.00500	68	
192.92127	76	
193.93400	74	
199.88897	72	
209.87496	68	
211.14877	76	
212.87538	114	
213.93795	616	1+
215.88334	92	
215.93547	72	
217.88314	72	
221.00494	78	
222.90364	104	
224.02720	80	
224.84769	68	
226.89272	68	
227.95338	86	
228.85886	66	
229.12835	66	
230.84879	66	
231.00950	74	
231.56590	86	
231.94750	660	1+
233.89857	138	
233.95172	222	
234.14083	84	
235.89555	138	
236.82171	70	
236.95040	86	
237.06358	76	
238.84139	112	
239.81678	78	
239.84973	120	
240.12916	70	
240.84114	78	
240.93452	72	
241.84134	362	
241.90632	156	
243.84037	96	
245.83647	86	
246.01581	78	
246.97624	84	
247.97626	94	
248.12708	72	
248.85275	76	
249.96176	100	
250.84644	72	
250.95936	68	
251.87783	72	
251.90722	70	
253.08792	76	
254.83886	66	
254.91860	140	
254.96110	326	1+
256.85882	72	
256.87355	66	
257.14399	68	
257.93804	66	
258.43087	66	
258.84536	762	1+
259.82857	290	1+
259.88845	68	
259.95721	76	
262.84874	150	
262.90949	84	
262.93312	66	
263.00490	90	
263.84734	74	
264.85902	142	
265.84046	78	
266.84073	128	
266.88219	72	
268.45122	88	
268.83810	186	
269.83594	80	
270.83653	66	
271.62526	84	
271.95916	78	
273.78476	66	
273.89242	70	
274.81472	78	
274.86465	84	
274.90334	72	
274.97625	78	
275.51271	70	
275.86113	148	
275.96940	138	
276.85616	458	
277.83782	130	
277.86111	278	
278.56823	70	
278.84494	236	
279.85223	138	
279.88966	66	
279.92642	78	
280.20012	78	
280.86017	114	
280.93401	148	
281.85538	106	
281.88809	72	
282.87746	144	
283.15926	70	
283.39452	98	
284.78980	72	
286.80002	124	
286.87173	78	
287.79787	68	
287.88741	66	
288.95522	78	
289.78890	140	
289.88305	70	
290.85390	82	
290.87466	82	
291.10083	72	
291.78822	72	
293.90031	72	
293.92354	68	
296.03857	72	
296.86940	110	
297.89864	84	
298.88925	94	
299.05129	114	
299.87242	154	
301.86023	140	
302.16950	66	
302.85506	78	
302.94253	66	
304.07642	90	
304.44502	70	
305.92687	92	
306.10985	84	
306.86929	170	
307.89642	106	
308.81815	66	
310.87787	144	
312.38230	74	
313.89213	88	
322.60628	106	
322.63264	102	
324.88747	84	
326.05169	104	
326.15821	70	
326.27994	72	
327.80558	68	
330.81154	66	
331.10615	78	
332.88036	76	
333.03067	104	
335.62153	112	
338.76713	78	
339.75318	70	
339.87093	78	
341.78390	76	
345.76139	74	
345.90571	104	
END IONS

###FS:    #m/z: 363.95491 #charge 1+
###MS: 102
###MSMS: 105
BEGIN IONS
TITLE=Cmpd 78, +MS2(363.9549), 28.0-35.0eV, 2.3min #105
RTINSECONDS=134.034
SCANS=102,105
PEPMASS=363.95491	155376
CHARGE=1+
102.17145	114	
141.68047	78	
146.78732	78	
183.86142	96	
189.86122	130	
191.86024	194	
192.89754	86	
196.01455	104	
196.85886	80	
196.88162	118	
202.87364	82	
209.94279	508	1+
210.65637	88	
210.88285	166	
212.87780	846	1+
214.87975	84	
216.26829	74	
222.95032	684	1+
222.97515	84	
224.94844	1066	1+
224.97294	92	
225.16267	86	
225.48525	76	
226.88096	86	
226.94709	2618	1+
227.93123	294	
228.89194	268	
228.94147	2740	1+
229.80353	84	
230.88651	888	1+
232.88546	136	
233.11590	82	
233.88829	126	
234.88017	294	
236.09866	86	
237.88880	76	
237.92467	92	
240.94019	342	
240.96186	504	
241.94004	1210	1+
242.83324	216	1+
242.94264	806	1+
242.98766	80	
243.81534	80	
243.90163	80	
243.96443	80	
244.81926	82	
244.95597	1622	1+
245.07015	86	
245.93983	206	
246.81746	78	
246.90519	116	
246.95196	1410	1+
247.97642	74	
248.80340	154	
248.89905	112	
249.80321	200	
249.90342	126	
250.14092	78	
250.97244	158	
251.04415	78	
251.56034	74	
251.90917	92	
253.90455	264	1+
254.11029	74	
256.00664	84	
258.40511	78	
258.83825	292	1+
258.97116	342	1+
260.96915	202	
261.82660	124	
261.84138	76	
261.98248	76	
262.83050	160	
263.11044	110	
263.32155	90	
263.41331	74	
263.81024	84	
263.87592	84	
264.85068	144	
265.07828	98	
265.97443	76	
266.80981	190	
267.05860	90	
267.13323	78	
267.39817	90	
267.81763	74	
267.86023	124	
267.92850	88	
267.97270	294	
268.80843	256	
268.95955	82	
269.84388	90	
269.96412	304	
270.19821	80	
271.85503	146	
271.91220	166	
272.84645	172	1+
272.88366	88	
272.91618	84	
272.95052	74	
273.94132	76	
275.84066	74	
275.98164	76	
277.85555	132	
278.10513	76	
278.79568	120	
278.84542	228	1+
278.87162	92	
279.79799	142	
280.10739	82	
280.79337	662	1+
282.78929	102	
283.41766	78	
283.80394	90	
283.84814	136	
283.98398	78	
284.82175	136	
285.84486	136	
285.90337	90	
289.06187	100	
291.00432	90	
291.11957	74	
292.00187	84	
292.43044	88	
293.11730	210	
293.91492	78	
296.00712	76	
296.77426	82	
296.80819	306	
297.80830	134	
298.80536	256	
299.80063	218	
300.79548	306	1+
300.81818	118	
301.86746	152	
301.97678	78	
302.85913	80	
303.85497	302	
304.87771	80	
305.65630	80	
305.88129	94	
308.85053	112	
313.97104	80	
315.10338	80	
316.80936	374	1+
321.81626	110	
321.83043	110	
321.86468	108	
321.88529	94	
325.41976	114	
328.09239	88	
330.88213	78	
333.96556	78	
334.95827	98	
338.84597	74	
341.91136	90	
342.45870	86	
344.92146	96	
348.10797	96	
348.86658	76	
348.90812	98	
350.90623	74	
358.70057	98	
359.27995	98	
363.23401	76	
363.71449	146	
364.21935	74	
367.13443	134	
368.99206	88	
END IONS

###FS:    #m/z: 363.95503 #charge 1+
###MS: 106
###MSMS: 107
BEGIN IONS
TITLE=Cmpd 79, +MS2(363.9550), 28.0-35.0eV, 2.3min #107
RTINSECONDS=137.707
SCANS=106-107
PEPMASS=363.95503	147892
CHARGE=1+
127.27264	84	
181.88683	86	
185.86492	82	
189.86655	246	
191.85731	390	1+
192.90250	94	
200.90049	74	
204.00504	78	
204.99381	74	
205.95466	82	
207.87145	104	
207.94926	126	
209.94156	710	1+
210.88578	92	
212.87759	1044	1+
216.41421	76	
217.13015	84	
221.58029	112	
222.95295	790	
223.95483	374	
223.98675	76	
224.90302	80	
224.94678	2474	1+
224.96891	238	1+
225.22834	92	1+
225.92502	88	
226.94548	4880	1+
228.85715	98	
228.89223	644	1+
228.94104	4488	1+
229.82599	108	
230.88979	966	1+
231.11579	90	
231.84833	76	
232.39456	98	
232.88418	132	
236.38188	82	
236.84456	92	
237.84895	82	
239.47462	82	
240.08200	120	
240.85431	76	
240.93952	376	
240.96141	1224	1+
241.80824	92	
241.82268	74	
241.91106	92	
241.94032	368	
242.93948	1160	1+
242.95749	880	1+
244.95650	1728	1+
245.54023	88	
245.86715	96	
245.94061	78	
246.80604	128	
246.90419	252	
246.95166	2652	1+
247.44460	100	
247.80934	92	
247.84996	80	
248.80437	186	
248.90063	616	1+
250.00880	98	
250.35837	90	
250.89592	196	
250.97450	126	
251.06913	108	
251.94815	88	
253.90243	146	
253.91866	76	
254.08306	84	
254.83887	80	
255.95378	106	
256.85042	78	
258.74913	94	
258.84510	100	
258.96895	150	
259.03938	92	
259.47607	100	
259.50209	98	
259.96491	74	
260.79512	100	
260.83172	154	
260.96692	736	1+
263.83430	76	
263.85693	132	
264.87682	174	1+
264.96537	198	
265.81039	300	1+
265.92023	74	
265.97081	110	
266.08739	134	
266.85657	76	
267.03504	76	
267.97281	256	
268.95061	86	
268.97508	134	
269.84546	100	
269.97001	466	
270.78425	74	
270.85258	190	1+
271.79978	132	
271.95936	106	
274.98700	100	
276.42644	100	
276.80842	140	
276.86142	78	
278.86120	76	
279.10115	84	
279.79700	98	
279.91402	92	
280.79097	322	
281.79152	464	1+
283.82914	98	
283.98443	134	
284.83403	630	1+
284.84544	78	
285.80019	174	1+
285.84074	462	1+
285.88689	80	
287.14541	178	
287.97720	74	
288.86347	82	
289.88900	88	
290.93948	78	
292.41163	78	
292.43707	172	
292.93681	130	
294.85661	90	
297.92587	116	
298.11488	84	
298.80246	680	1+
300.17944	78	
300.79809	490	1+
300.87526	84	
301.85822	194	
302.53234	76	
302.86789	76	
303.85510	454	
307.44727	84	
307.81994	86	
308.80723	94	
308.87550	168	
310.47535	82	
313.78848	74	
314.40172	82	
315.93642	92	
316.81339	162	
317.81507	84	
318.95856	92	
319.83209	82	
322.90179	90	
322.93203	152	
323.81309	250	1+
324.01482	130	
326.33558	82	
326.90253	96	
328.20561	86	
330.44298	80	
330.88958	92	
335.88501	78	
336.94465	378	1+
337.13979	96	
337.99455	80	
340.90176	146	
342.91760	74	
345.96246	78	
348.75713	74	
348.78421	74	
349.38773	86	
352.37785	88	
355.41071	102	
358.77968	78	
360.24422	80	
360.84602	84	
363.88928	92	
365.15268	86	
365.55894	90	
END IONS

###FS:    #m/z: 507.84285 #charge 1+
###MS: 106
###MSMS: 108
BEGIN IONS
TITLE=Cmpd 80, +MS2(507.8429), 28.2-35.2eV, 2.3min #108
RTINSECONDS=138.48
SCANS=106,108
PEPMASS=507.84285	55270
CHARGE=1+
196.01256	266	
197.88682	98	
222.97335	150	
224.97848	246	
232.89825	114	
235.90099	132	
250.90871	126	
250.97116	208	1+
251.07058	98	
255.86869	110	
261.87621	122	
263.13698	110	
267.94382	118	
271.90285	106	
272.84443	224	1+
278.83341	150	
280.87592	116	
284.92251	194	1+
287.85440	180	
288.87244	166	
290.86010	112	
290.87907	124	
291.86605	98	
293.87061	434	1+
295.81150	204	1+
295.85577	226	
296.84809	122	
297.84601	142	1+
297.91462	114	
299.40687	112	
301.85575	98	
303.86562	532	1+
305.86367	264	1+
307.86470	178	
307.88985	278	
308.14283	378	1+
309.88697	166	
310.15615	342	1+
311.88346	1006	1+
312.40179	106	
312.98814	152	
313.87857	216	
314.86262	728	1+
317.85378	110	
318.77680	112	
318.93095	124	
320.01198	114	1+
321.86616	170	
322.84130	140	
322.88960	200	1+
323.86943	380	
324.85859	124	
325.89891	112	
326.88498	898	1+
327.87387	114	
329.76504	184	1+
329.88927	268	1+
331.87156	370	1+
331.98971	106	
332.88064	404	1+
333.17422	264	
334.85284	128	
335.84174	190	
335.88360	120	
336.94515	250	1+
337.87846	116	
339.90885	136	
340.76544	96	
341.77169	118	
344.07402	98	
347.78280	134	
348.91194	150	
350.75752	126	
350.83641	150	
350.88543	378	1+
352.90700	186	
353.78132	262	1+
353.84621	104	
355.88155	130	
357.80891	98	
360.76333	120	1+
364.05295	96	
365.78821	142	
366.73877	122	
366.83887	314	
368.70417	112	
368.75868	106	
368.78797	200	1+
368.84124	390	1+
368.89686	234	
369.83171	138	
370.04908	110	
371.71633	166	1+
371.79686	136	
373.38520	108	
374.81232	162	
374.86983	120	
376.21831	134	
376.86469	114	
380.47730	110	
380.72797	124	
381.71688	112	
381.85892	124	
383.71483	110	
384.84933	194	
384.89372	104	
385.35736	98	
385.85740	112	
385.97455	106	
386.77294	112	
386.82414	102	
387.85320	118	
388.73966	284	1+
388.84959	114	
390.83822	568	1+
390.88131	210	1+
391.72884	120	
392.74829	118	
392.82212	216	
392.86143	118	
393.73038	132	
394.25699	104	
394.82277	98	
398.72487	404	1+
398.86316	122	
399.72287	322	1+
399.85237	100	
401.10608	98	
402.82322	152	
402.85973	548	1+
403.26808	116	
403.95393	100	
404.85848	428	1+
405.74498	112	
407.74339	542	1+
407.75921	100	
407.86631	660	
408.74966	348	1+
408.84908	920	1+
409.73405	96	
410.07804	122	
410.73062	170	
410.83266	434	1+
410.85594	172	
411.82008	106	
411.87219	104	
412.72859	144	
412.83138	238	
412.87066	174	1+
413.88961	148	
414.77052	134	
421.87984	264	
422.73412	114	
422.88724	126	
423.77157	374	1+
423.87116	128	
424.09775	106	
425.71489	100	
425.75171	636	1+
425.87553	116	
426.82644	158	
426.85722	1056	1+
427.73679	510	
428.73406	244	
428.75324	156	
428.81420	104	
428.88456	182	
429.70628	106	
429.83133	252	1+
429.85346	116	
430.73479	202	
430.86626	828	1+
431.86769	626	1+
434.89546	100	
439.88566	356	1+
441.76258	118	
443.74409	146	
443.89041	98	
444.76741	182	
444.86888	1568	1+
445.74849	106	
445.76643	150	
446.76580	122	
446.78472	178	
447.72521	338	1+
447.88072	128	
448.77902	132	
449.76861	134	
449.87824	300	1+
450.69142	222	
451.40390	98	
457.89917	278	1+
462.87876	208	
463.88524	148	
464.80312	148	
464.88695	122	
465.89080	108	
467.88683	766	1+
485.90167	110	
486.89662	258	1+
510.24299	100	
END IONS

###FS:    #m/z: 336.94432 #charge 1+
###MS: 106
###MSMS: 109
BEGIN IONS
TITLE=Cmpd 81, +MS2(336.9443), 28.0-35.0eV, 2.4min #109
RTINSECONDS=139.252
SCANS=106,109
PEPMASS=336.94432	55216
CHARGE=1+
83.71710	74	
169.75733	178	
198.00095	90	
198.95253	68	
199.05631	110	
203.87883	66	
205.01473	72	
208.98466	68	
211.18612	94	
211.94344	1080	
212.87537	396	1+
213.93891	668	1+
215.85646	102	
215.90157	74	
215.93398	114	
217.88176	80	
218.83437	70	
220.55811	90	
221.89285	84	
222.42017	108	
222.89837	68	
223.82499	82	
223.83810	82	
223.97488	84	
224.00312	78	
225.95561	70	
226.96653	74	
227.58083	90	
227.89203	72	
229.95416	1308	1+
230.01971	74	
230.88731	820	
231.90619	142	
231.94747	226	1+
232.82972	120	
232.96185	86	
233.89207	200	1+
234.38657	90	
234.84099	92	
237.88889	98	
239.15378	70	
239.84629	114	
239.93659	84	
240.83093	146	
240.84848	68	
240.96875	70	
241.84119	668	
241.90752	92	
241.94168	98	
242.42702	70	
242.80679	114	
242.85468	126	
244.88614	76	
246.90438	70	
246.97968	72	
247.96702	156	
248.90021	102	
248.96530	70	
249.89625	80	
249.95738	350	1+
249.98953	72	
251.01528	108	
251.07184	72	
251.84386	70	
251.86229	84	
251.88978	80	
252.96779	406	
253.83850	70	
253.90402	142	
254.12047	70	
254.40996	86	
254.91962	78	
254.96655	606	
255.07289	96	
255.78288	68	
255.85132	94	
256.84675	74	
256.85920	250	1+
256.91518	70	
257.94281	96	
258.84542	600	1+
259.89189	72	
259.94733	80	
260.86664	94	
262.82780	84	
266.84222	76	
266.86847	74	
267.10494	72	
267.83402	72	
268.84032	328	
269.83644	238	
270.97950	94	
271.90883	66	
272.43747	92	
272.85148	70	
273.79293	84	
273.98123	168	
274.88920	70	
275.86210	78	
275.95519	70	
276.85657	798	1+
276.89438	70	
277.79409	68	
277.83251	234	1+
277.92858	222	1+
278.08497	72	
278.98426	82	
279.00900	72	
279.10189	132	
280.85472	406	1+
281.00582	68	
281.83416	76	
281.89609	94	
283.92810	92	
285.12310	68	
285.85571	116	
286.14449	72	
286.84953	272	
287.84658	176	
288.20223	70	
290.46840	102	
290.78048	66	
290.88311	70	
291.80462	76	
291.88279	82	
292.80250	80	
292.86961	72	
293.10601	122	
293.44134	70	
293.87053	126	
294.10871	86	
294.86227	124	
296.88659	82	
297.79057	78	
299.86640	70	
302.08396	68	
303.84754	68	
304.16860	76	
306.08371	88	
306.93310	82	
307.09853	86	
308.88731	228	1+
309.86652	102	
311.17896	66	
312.88215	90	
313.41193	80	
313.78366	84	
313.88194	70	
318.88765	70	
319.63803	114	
320.21570	70	
324.89326	82	
324.90832	76	
325.90266	104	
326.81943	76	
328.33034	116	
329.73364	76	
330.75778	68	
332.98595	84	
335.05498	72	
340.84392	68	
341.07392	160	
341.51181	78	
END IONS

###FS:    #m/z: 363.95497 #charge 1+
###MS: 110
###MSMS: 111
BEGIN IONS
TITLE=Cmpd 82, +MS2(363.9550), 28.0-35.0eV, 2.4min #111
RTINSECONDS=142.915
SCANS=110-111
PEPMASS=363.95497	158536
CHARGE=1+
73.29341	76	
136.53369	92	
155.60104	100	
178.43076	88	
178.93805	78	
182.86866	78	
187.86388	162	
189.86009	150	
191.86225	112	
205.94904	112	
207.87039	126	
207.95086	84	
209.94244	872	1+
210.88536	142	
212.87753	1198	1+
214.89051	114	
218.91238	82	
222.95167	1198	1+
224.90880	94	
224.94878	2294	1+
225.88346	84	
226.94608	5046	1+
226.96844	194	
227.93105	102	
228.03309	92	
228.89429	378	
228.94049	5904	1+
229.18013	76	
230.88703	1806	1+
232.88423	420	1+
233.95291	78	
234.14110	134	
234.93056	78	
235.88448	102	
236.08352	78	
236.86524	100	
237.23400	90	
238.04966	98	
240.82111	132	
240.93918	546	
240.96196	680	
241.83210	96	
241.94009	308	
241.96481	334	
242.83067	94	
242.90534	78	
242.93977	1170	1+
242.95672	1170	1+
243.00869	86	
243.62567	100	
244.01667	84	
244.03227	80	
244.95655	2336	1+
245.44330	110	
245.94013	208	
246.95179	3090	1+
247.18813	118	
247.81418	136	
248.80316	368	1+
248.84302	92	
248.89920	690	1+
249.09115	82	
249.91997	86	
249.96430	82	
250.03983	88	
250.89480	260	1+
250.93605	78	
252.95299	74	
255.88902	82	
256.81492	78	
257.99606	100	
258.07959	88	
258.54328	92	
258.82969	92	
258.96914	132	
260.83329	168	
260.96743	860	1+
261.62864	86	
261.89311	94	
262.62885	92	
262.83107	124	
265.10421	96	
266.81131	88	
266.86247	76	
266.92454	154	1+
267.81310	132	
267.96849	236	
268.78558	76	
268.79951	246	1+
268.97719	128	
269.96729	548	1+
271.85065	166	
271.89336	92	
271.91278	158	
272.42958	80	
272.87320	76	
273.07633	84	
276.81037	80	
276.85854	164	
277.85954	204	1+
278.59256	80	
278.79981	186	
278.84285	116	
278.90817	96	
279.10363	96	
279.79830	110	
280.58405	88	
280.79349	872	1+
281.12020	154	
282.40975	92	
282.79259	116	
283.79374	140	
283.98164	120	
284.07128	88	
284.82017	86	
284.84202	292	1+
284.85050	90	
284.94727	84	
287.81061	76	
288.12926	90	
289.86482	110	
289.88206	78	
291.45080	90	
291.97715	78	
292.86409	92	
292.93470	86	
295.92564	126	
296.64529	78	
296.86642	114	
298.11293	78	
298.80045	1282	1+
298.86754	266	1+
301.86067	130	
301.89422	78	
303.07511	102	
303.80717	76	
303.85430	434	1+
304.93123	76	
304.95303	80	
305.84535	86	
308.87205	78	
311.85741	76	
313.40108	96	
313.76434	76	
313.82938	76	
316.81706	266	1+
316.91267	80	
316.94584	88	
317.93867	78	
319.93659	96	
320.86632	90	
321.81626	84	
322.92796	168	
325.84115	80	
326.87326	278	1+
326.89098	92	
329.87190	112	
331.66730	80	
332.87364	78	
336.94191	130	
338.94201	162	
339.03621	88	
339.82665	86	
340.90138	94	
340.93962	116	
346.45568	84	
347.18986	88	
348.31866	80	
348.35105	106	
349.12579	74	
352.02279	80	
353.84046	76	
353.89591	92	
356.82418	76	
358.16352	86	
359.18180	268	1+
365.81512	94	
368.90494	78	
END IONS

###FS:    #m/z: 507.84265 #charge 1+
###MS: 110
###MSMS: 112
BEGIN IONS
TITLE=Cmpd 83, +MS2(507.8426), 28.2-35.2eV, 2.4min #112
RTINSECONDS=143.688
SCANS=110,112
PEPMASS=507.84265	56980
CHARGE=1+
196.01556	168	
201.10400	96	
207.97138	110	
218.92329	102	
222.97310	230	1+
224.97582	94	
238.06216	136	
247.95655	146	
254.09387	116	
262.13432	126	
262.86951	128	
263.13974	94	
263.90789	96	
265.89787	140	
266.09619	106	
266.80537	140	
267.78178	132	
267.81529	96	
269.05720	100	
269.92612	220	1+
270.80631	100	
271.12378	100	
272.85157	122	
272.88883	142	
273.38573	174	
273.89164	138	
275.89296	186	
279.14758	94	
279.41325	106	
280.89485	96	
284.80612	100	
287.85296	460	
288.84562	102	
289.03367	110	
289.87642	144	
290.87633	130	
293.86983	638	1+
296.90194	160	1+
300.84405	110	
303.86818	364	1+
305.40963	94	
305.86119	434	
305.89751	132	
305.95012	102	
307.85654	100	
307.88907	332	
308.14026	290	
308.87479	362	
309.15081	556	1+
309.88293	176	
310.15656	382	1+
310.87195	156	
311.88181	1238	1+
313.35345	94	
314.86140	328	1+
316.86378	182	
319.86048	92	
320.87914	264	1+
324.80432	198	1+
324.85916	122	
325.18974	108	
325.82888	154	
325.85917	152	
325.87675	98	
325.89978	210	
326.83473	124	
326.85475	144	
326.88312	952	1+
327.82045	146	
332.87493	142	
333.17480	120	
335.86062	146	
337.80048	106	
337.87747	142	
338.88209	150	
340.76899	174	1+
347.77229	172	1+
348.35988	96	
348.84381	278	1+
348.91414	264	1+
349.76084	216	1+
349.84799	234	1+
349.88318	130	
350.48575	92	
350.88703	388	
352.83879	96	
353.65135	96	
353.85325	128	
353.89627	142	
355.89261	154	1+
356.72113	190	1+
357.86412	102	
360.78027	96	
360.87012	94	
361.32395	94	
364.07185	116	
365.78722	256	1+
367.70768	136	
367.76982	192	
367.83382	146	
368.89224	204	
369.72132	128	
369.83277	120	
370.16295	110	
373.79155	116	
374.81753	106	
375.86176	116	
376.07145	96	
376.33789	92	
376.87790	110	
380.61615	100	
381.71618	144	
382.71722	102	
383.89611	304	1+
384.79021	126	
384.84728	470	1+
385.39119	100	
386.73431	102	
386.77832	194	1+
387.84974	116	
388.84689	114	
390.72016	128	
390.83832	496	1+
391.31220	96	
392.82844	620	1+
394.78087	166	1+
394.86667	98	
396.73012	112	
397.88596	94	
398.74024	126	
399.71079	116	
399.73740	106	
399.80987	206	1+
399.85072	130	
401.79025	130	
402.86633	712	1+
403.86943	604	1+
405.37662	110	
405.74442	136	
405.76029	128	
405.86276	128	
405.87133	94	
406.86234	126	
407.73930	606	1+
407.86359	550	
408.84989	1256	1+
409.05638	110	
410.72773	330	1+
410.83648	528	
412.69539	96	
412.74933	230	1+
412.83758	102	
418.74148	128	
421.88468	152	
422.35737	96	
422.80021	94	
423.76508	258	
423.87025	232	
424.77943	176	
424.87124	116	
425.75711	728	1+
426.85973	738	1+
427.73781	284	
428.74355	198	
428.84696	378	1+
428.87888	250	1+
429.73980	138	
430.73489	282	1+
431.86860	438	
432.24320	266	1+
432.68984	104	
432.86659	318	
432.88534	222	
433.85680	266	1+
433.89294	98	
434.88664	142	
435.83944	118	
439.88676	136	
441.78714	236	1+
442.87866	114	
444.87269	1264	1+
445.74467	142	
445.78958	256	1+
446.87457	518	1+
447.71061	98	
447.72643	92	
449.68534	106	
449.87528	364	1+
450.76266	216	
450.84046	174	
451.86658	96	
452.73873	138	
457.90515	282	1+
462.88019	518	1+
464.33580	100	
464.79232	140	
467.88704	902	1+
468.72791	102	
477.02660	106	
485.89556	306	1+
END IONS

###FS:    #m/z: 336.94439 #charge 1+
###MS: 110
###MSMS: 113
BEGIN IONS
TITLE=Cmpd 84, +MS2(336.9444), 28.0-35.0eV, 2.4min #113
RTINSECONDS=144.459
SCANS=110,113
PEPMASS=336.94439	53870
CHARGE=1+
75.64907	74	
140.20098	70	
143.91838	92	
153.32106	76	
170.35929	78	
190.92585	78	
192.88903	72	
203.47927	92	
204.88655	78	
205.96871	68	
207.94004	84	
208.93482	72	
211.94413	1312	1+
212.87618	130	
213.87682	76	
213.93905	1096	1+
213.95702	72	
215.88642	206	
218.83979	72	
218.87800	78	
219.88189	80	
221.98976	66	
224.00681	70	
224.35248	70	
224.83314	82	
225.86522	80	
225.97173	216	1+
226.85333	72	
228.84362	126	
228.89225	72	
229.95451	1512	
230.88684	476	1+
231.95028	770	
233.82637	110	
234.82851	68	
235.82436	130	
235.94429	68	
236.84255	70	
236.97718	70	
239.85022	118	
239.88515	72	
240.84348	126	
241.12877	102	
241.84184	546	1+
246.12353	76	
247.96735	222	
248.89778	442	
249.82633	78	
250.54479	96	
250.83272	72	
250.94822	134	
251.07252	112	
251.83462	296	
252.10796	94	
252.85433	108	
252.96871	562	
254.44124	112	
254.64116	68	
254.96193	378	1+
255.38249	68	
255.83374	66	
255.85936	88	
255.90986	76	
256.01452	72	
256.92477	78	
257.26202	66	
257.85257	94	
258.84779	590	1+
259.16762	100	
259.85261	444	1+
261.83587	118	
262.82783	218	
262.94537	70	
262.96707	86	
264.87396	68	
266.21695	90	
266.85045	134	
266.86132	122	
266.91644	66	
267.08686	80	
267.34812	76	
267.51266	84	
267.83660	412	1+
268.14186	76	
269.00254	74	
269.85560	76	
269.89202	96	
270.80460	68	
270.85083	68	
270.97922	100	
271.95525	78	
272.43757	72	
272.89781	94	
273.93122	68	
273.97796	72	
274.85755	120	
274.89578	122	
274.98307	98	
275.83786	130	
275.86291	72	
275.95485	78	
276.85923	926	1+
277.83783	108	
277.86403	606	1+
278.83306	438	1+
278.96570	76	
283.06800	70	
283.86405	72	
284.55325	96	
285.84899	126	
285.93673	70	
286.51214	74	
286.84908	754	1+
287.16755	72	
287.24428	70	
291.86907	132	
292.18943	88	
293.06276	70	
293.10643	298	1+
293.92999	66	
293.99171	130	
294.85152	66	
294.86954	126	
295.11589	92	
295.90962	70	
295.96898	72	
297.34790	74	
298.89918	70	
299.87932	86	
300.53225	70	
301.89396	72	
301.93510	72	
302.81633	82	
306.87911	104	
307.05591	70	
307.87383	76	
309.75777	94	
312.81212	74	
314.88966	70	
318.43382	78	
320.15615	68	
320.84954	68	
321.88332	92	
323.07834	112	
324.17397	76	
326.88363	82	
327.87428	118	
327.94784	76	
328.90494	82	
329.89178	92	
330.19099	88	
331.01014	78	
334.33834	82	
335.11098	70	
335.75193	78	
336.04922	94	
337.73952	66	
337.87922	100	
338.16389	72	
339.87981	108	
340.81759	84	
340.90379	76	
341.77515	78	
342.07045	72	
END IONS

###FS:    #m/z: 322.92903 #charge 1+
###MS: 114
###MSMS: 115
BEGIN IONS
TITLE=Cmpd 85, +MS2(322.9290), 28.0-35.0eV, 2.5min #115
RTINSECONDS=148.116
SCANS=114-115
PEPMASS=322.92903	1037404
CHARGE=1+
53.12322	54	
76.53061	58	
105.95550	68	
135.73854	70	
185.92868	66	
192.88387	58	
194.88943	86	
195.96063	46	
197.89375	76	
197.96820	70	
201.04677	58	
205.96729	56	
207.97404	60	
211.92364	68	
213.09096	68	
214.88898	76	
215.88553	74	
216.04586	72	
216.88595	60	
220.87095	102	
221.07412	66	
221.94981	62	
222.95145	158	
223.90766	76	
223.94951	98	
223.96272	130	
224.14107	102	
224.79598	68	
224.95719	158	
225.89658	56	
227.92583	88	
228.89830	64	
229.84090	82	
229.92855	50	
230.66790	50	
230.91414	90	
232.12314	158	
233.91309	48	
236.86230	58	
238.79325	72	
238.89048	72	
238.91253	46	
238.93728	224	
240.82011	84	
240.93957	1776	
241.94131	1212	
241.96998	46	
242.81992	138	
242.94103	3968	1+
243.82842	64	
244.03758	60	
244.12809	84	
244.83426	92	
244.85180	62	
244.93859	944	
245.04808	66	
245.85545	50	
246.83488	76	
246.87436	94	
246.93918	78	
246.97555	74	
246.99309	80	
248.85468	56	
249.00420	60	
249.93492	70	
250.79587	50	
250.97080	68	
251.92453	132	
252.22871	76	
254.91842	136	
255.83989	46	
255.96363	64	
256.39001	92	
256.89550	68	
257.89042	88	
258.83649	136	
260.05593	56	
261.09290	70	
261.83335	80	
261.88707	88	
262.08790	58	
262.83583	56	
263.84015	78	
264.04767	52	
264.79605	66	
264.85215	48	
265.85017	108	
265.98435	96	
266.01665	58	
266.51567	74	
266.83867	68	
267.79658	128	
268.90816	58	
268.95647	70	
269.16387	56	
271.86184	68	
273.89288	54	
274.77941	50	
276.10582	66	
277.88589	70	
278.24219	56	
278.89805	70	
278.92045	52	
279.09024	1214	1+
280.15439	66	
281.18909	74	
282.07136	66	
282.21793	60	
282.27571	60	
283.06494	192	
284.18889	66	
284.29043	530	1+
284.84558	72	
284.86714	74	
285.81430	44	
285.93271	76	
286.86954	74	
286.88543	60	
288.87250	118	
289.61092	98	
289.88092	120	
291.03789	70	
293.87268	78	
294.86497	44	
295.16900	52	
295.97510	66	
296.80835	46	
300.90069	88	
301.78979	72	
305.87360	50	
306.81904	80	
306.88632	72	
307.79289	134	
307.88789	332	1+
308.80315	60	
308.86574	76	
308.91980	68	
309.12690	68	
310.30884	56	
310.88465	82	
311.85073	48	
311.90310	72	
312.81002	92	
313.79684	86	
318.14663	54	
320.76493	66	
321.20310	72	
322.82033	74	
323.02599	58	
324.89424	158	
325.14291	48	
325.89164	178	
326.23336	46	
327.89664	106	
END IONS

###FS:    #m/z: 340.93949 #charge 1+
###MS: 114
###MSMS: 116
BEGIN IONS
TITLE=Cmpd 86, +MS2(340.9395), 28.0-35.0eV, 2.5min #116
RTINSECONDS=148.888
SCANS=114,116
PEPMASS=340.93949	413466
CHARGE=1+
121.66853	94	
188.95603	102	
190.95144	78	
191.95552	70	
192.92481	68	
194.92199	78	
205.94765	152	
208.93757	66	
208.95411	220	
209.89080	78	
209.96197	92	
210.93619	90	
211.94496	86	
212.94388	74	
213.93845	544	1+
214.53776	68	
215.93474	154	
217.88292	78	
217.93642	68	
218.90870	74	
221.89109	92	
223.82889	66	
226.84796	84	
226.89604	66	
227.83736	166	
228.88474	70	
228.93806	150	
228.95169	78	
229.84309	72	
230.84169	90	
230.88837	70	
231.88808	104	
231.95032	520	
232.06542	66	
233.89384	204	
233.91338	68	
233.94773	168	
234.89616	80	
237.08291	68	
238.83489	64	
238.88982	68	
238.93914	104	
239.84728	80	
240.05862	72	
240.83796	522	1+
241.00101	68	
241.84184	362	1+
241.89605	78	
246.97545	146	
247.93952	72	
247.97719	94	
248.85297	70	
249.95953	262	1+
251.93068	84	
253.88143	72	
253.93636	70	
254.43932	80	
254.87267	88	
254.97198	110	
255.41169	80	
255.58053	74	
255.91198	140	
256.85020	70	
256.95935	186	
257.85401	122	
258.84507	578	1+
259.01369	92	
259.86416	84	
259.88979	92	
259.95303	92	
260.83204	472	1+
263.84617	84	
264.83251	108	
264.90428	74	
266.84523	134	
266.92252	74	
267.59287	82	
268.84628	144	
269.84263	102	
269.96014	70	
271.22452	78	
272.90995	76	
273.42729	74	
273.89676	92	
274.85742	68	
275.83546	76	
275.85374	108	
275.94277	72	
276.85336	338	
276.87653	108	
277.08810	78	
277.85720	298	
277.88820	80	
277.96205	84	
277.98834	68	
278.12530	64	
278.84445	600	1+
279.09280	70	
279.37594	92	
279.96998	68	
280.88051	148	
280.94136	172	1+
282.86344	66	
283.80820	74	
283.86228	72	
285.11714	86	
285.85609	66	
286.15688	96	
286.78655	88	
289.78870	76	
289.80545	80	
290.08582	68	
290.80787	80	
290.86414	70	
292.22072	104	
292.43280	72	
292.85715	74	
292.89045	72	
292.93245	96	
293.85577	80	
293.93818	84	
294.86444	158	
295.15829	100	
295.87077	130	
296.80583	70	
296.85432	90	
296.98812	74	
297.83283	72	
298.31855	66	
298.80020	66	
298.83848	70	
298.88588	70	
299.01018	138	
299.15876	100	
299.83047	68	
300.87095	82	
301.88801	72	
302.94391	148	
306.88269	76	
308.83116	76	
311.88543	80	
312.80117	70	
313.96867	94	
314.86802	78	
319.89678	68	
321.92718	70	
324.28923	78	
325.29801	76	
325.64593	70	
325.79465	74	
325.89158	84	
331.00784	84	
331.88187	66	
332.89853	68	
336.94101	66	
340.91044	74	
342.36987	86	
344.91955	70	
END IONS

###FS:    #m/z: 507.84326 #charge 1+
###MS: 114
###MSMS: 117
BEGIN IONS
TITLE=Cmpd 87, +MS2(507.8433), 28.2-35.2eV, 2.5min #117
RTINSECONDS=149.66
SCANS=114,117
PEPMASS=507.84326	58146
CHARGE=1+
196.01625	206	
210.03142	98	
229.89426	108	
232.89330	130	
235.14048	130	
235.82700	96	
250.97227	162	
254.09006	170	
260.66453	94	
262.13648	208	
263.14114	122	
266.87768	126	1+
272.85021	248	1+
277.15313	194	
280.38053	100	
287.85224	460	
289.87895	104	
290.86810	306	1+
290.89090	330	1+
293.87301	966	1+
293.99908	106	
294.85991	146	
296.85556	170	
297.84249	300	1+
297.86160	146	
298.81103	192	1+
302.83563	102	
303.80467	118	
303.86930	190	
304.88339	158	
305.86321	284	
307.88991	324	
307.98787	102	
308.13795	486	1+
308.87423	282	
309.88742	254	
310.15476	304	
310.83543	116	
310.90283	110	
311.35675	178	
311.88254	898	1+
314.86405	414	1+
316.88847	160	1+
319.60279	96	
319.88581	96	
320.98961	100	
321.06756	102	
322.09051	108	
322.96602	106	
323.87017	124	
324.84953	100	
324.90425	98	
325.87773	150	
325.90008	304	
326.14918	96	
326.88572	550	1+
327.80986	130	
328.87789	128	
330.75330	214	1+
330.87870	98	
331.89263	154	
332.87801	248	
333.17776	166	
333.86129	310	1+
333.88297	110	
334.28877	102	
335.82603	206	1+
336.96052	136	
337.86151	236	1+
337.87786	278	
338.39181	96	
346.80479	122	
347.84902	100	
348.75723	116	
348.83930	106	
349.02811	122	
349.75143	140	
349.79495	190	1+
349.91338	96	
350.89125	252	1+
352.25368	100	
353.87294	110	
355.89315	128	
359.38731	98	
359.75739	124	
360.75674	102	
360.87327	118	
362.08064	114	
363.84565	122	
364.80640	218	1+
365.78091	242	1+
365.88765	100	
367.71039	122	
367.76744	186	
367.84267	232	
367.88013	152	
368.72731	144	
369.83149	170	
369.88567	94	
370.82463	110	
371.79200	132	
372.72653	176	1+
373.90551	156	
374.81420	190	
376.22499	182	1+
376.73308	178	1+
376.86295	126	
379.89562	202	1+
380.59701	96	
380.71330	126	
380.77458	114	
380.85178	130	
381.71711	190	1+
381.84994	120	
383.86698	160	
384.84820	696	1+
385.77573	120	
387.84070	226	1+
388.13922	98	
388.89915	94	
389.20163	112	
390.18533	102	
390.84221	500	1+
392.82591	108	
393.82604	124	
397.76042	98	
398.71882	164	
399.72908	140	
399.74729	120	
399.84783	236	
399.90137	140	1+
399.95239	114	
402.81928	118	
403.80440	152	
403.87385	712	1+
404.58347	104	
405.76395	256	1+
405.86082	134	
407.74362	158	
407.78928	142	
407.86648	420	
408.75121	96	
408.85016	824	1+
408.86802	472	
409.72505	158	
410.74995	118	
410.83600	812	1+
410.87176	170	
411.85240	188	1+
411.90719	204	1+
413.83611	100	
414.67644	146	
418.85345	108	
421.81031	132	
421.87560	96	
422.81809	172	1+
422.85909	108	
423.77483	292	
423.86835	136	
424.77548	248	
425.75870	214	
425.85965	924	1+
426.76704	380	1+
426.86259	828	1+
427.72915	784	1+
427.79911	94	
428.75104	344	1+
428.80287	206	1+
428.84528	330	1+
429.69982	104	
430.73816	210	
431.86909	334	
432.60075	124	
432.86365	384	1+
432.98756	100	
439.88980	414	1+
440.07247	104	
440.74067	96	
442.68930	124	
443.76708	144	
444.86905	1370	1+
447.71045	430	
448.69843	122	
448.76075	144	
449.77769	102	
449.80568	100	
449.87433	312	
450.69332	192	
450.74707	170	
450.87258	420	1+
452.85500	96	
457.89962	452	1+
462.88359	568	1+
464.89040	114	
467.88862	694	1+
470.73893	106	
483.90343	132	
485.89767	494	1+
490.90510	96	
493.26975	102	
510.30935	104	
END IONS

###FS:    #m/z: 322.92907 #charge 1+
###MS: 118
###MSMS: 119
BEGIN IONS
TITLE=Cmpd 88, +MS2(322.9291), 28.0-35.0eV, 2.6min #119
RTINSECONDS=153.327
SCANS=118-119
PEPMASS=322.92907	1137980
CHARGE=1+
65.18796	70	
102.28942	56	
171.69686	72	
178.91663	74	
179.87556	76	
182.88029	68	
192.89157	138	
193.08189	72	
195.00435	64	
195.91828	94	
196.06881	80	
196.86403	78	
197.86809	88	
200.89177	68	
201.04299	270	
205.97037	228	1+
209.87997	88	
209.94586	56	
210.87729	78	
210.91216	206	1+
210.94329	64	
212.05232	106	
212.82914	106	
212.98328	60	
215.02381	96	
216.89664	66	
217.63532	86	
218.89787	74	
219.88760	102	
220.96684	72	
221.94448	70	
222.96360	104	
223.95670	246	1+
224.88073	68	
225.95944	88	
227.38065	80	
228.89064	68	
230.85082	84	
231.89731	56	
231.90993	72	
233.02385	70	
233.51726	68	
233.82689	90	
233.95820	74	
235.83828	62	
235.88746	84	
237.06559	78	
238.00248	102	
238.87271	60	
239.07592	58	
239.83964	78	
240.88110	78	
240.93974	1850	
241.01239	70	
241.81827	70	
241.84453	94	
241.94200	1532	
241.97597	58	
242.88263	68	
242.94088	5416	1+
243.81917	66	
244.23324	74	
244.82024	64	
244.93968	710	
245.98297	68	
246.10221	80	
246.52436	102	
246.84854	80	
246.87367	70	
246.88702	76	
246.97564	82	
247.23768	114	
248.85971	114	
249.85914	72	
250.01692	56	
250.94371	58	
251.07060	68	
251.14370	72	
252.11390	70	
253.97754	102	
254.11807	66	
254.86436	62	
255.05288	66	
255.08410	84	
255.91626	62	
256.79535	66	
258.83053	210	
258.85378	56	
258.96659	64	
259.83188	80	
259.88952	74	
259.90502	86	
260.14324	68	
260.84003	116	
261.83529	112	
262.04984	94	
262.83193	80	
263.02468	104	
263.83031	70	
263.85818	56	
263.97918	68	
266.84748	88	
268.91417	88	
271.79518	70	
272.81477	68	
272.84293	80	
273.22259	76	
273.85373	90	
274.87312	66	
277.86147	130	
277.88792	82	
279.09139	874	1+
280.39304	118	
280.81901	60	
281.09615	72	
282.86075	78	
282.90265	66	
282.97326	64	
283.79790	94	
283.82677	96	
284.29192	434	1+
284.86613	56	
288.80944	66	
289.86556	74	
289.90606	88	
290.85686	112	
291.79688	88	
292.09910	96	
292.43703	74	
293.98223	68	
294.16127	96	
296.79118	82	
297.85406	96	
300.81549	70	
302.03287	64	
302.88895	58	
303.06647	66	
304.06759	72	
304.85404	70	
304.88071	294	1+
304.93552	78	
307.92742	60	
308.06774	78	
308.86131	70	
308.95004	84	
312.80120	84	
313.04140	144	
318.19741	96	
318.85266	84	
320.76091	74	
322.18740	70	
322.33742	102	
322.76078	78	
322.99673	68	
324.26708	76	
324.89334	264	1+
324.91323	66	
328.17002	68	
END IONS

###FS:    #m/z: 340.93956 #charge 1+
###MS: 118
###MSMS: 120
BEGIN IONS
TITLE=Cmpd 89, +MS2(340.9396), 28.0-35.0eV, 2.6min #120
RTINSECONDS=154.099
SCANS=118,120
PEPMASS=340.93956	451968
CHARGE=1+
190.92944	72	
191.95207	66	
192.88225	68	
192.92719	172	
194.92549	98	
198.94751	70	
200.85684	66	
210.93277	194	
211.94345	80	
213.01000	82	
213.93814	432	
214.86353	74	
215.88353	74	
215.93489	134	
219.49243	88	
220.87383	68	
222.95903	82	
224.80150	78	
224.85311	80	
228.84221	118	
229.88983	186	1+
230.84515	66	
231.94965	484	
234.91342	68	
236.90305	72	
237.79039	68	
237.89190	102	
238.88426	72	
239.87401	70	
240.83643	198	
241.23565	80	
241.83976	500	1+
243.06037	90	
243.83162	66	
243.87468	76	
244.84162	68	
244.91108	74	
245.84298	170	
246.44139	70	
248.90128	74	
248.97305	76	
249.96342	142	
250.95877	66	
251.42999	86	
251.98729	76	
252.10187	76	
254.41978	82	
254.89560	82	
254.96486	322	1+
255.06649	102	
256.10491	82	
256.25437	88	
256.86209	80	
257.43886	68	
257.84614	114	
257.98123	86	
258.85555	124	
259.85184	250	
259.88701	128	
259.92342	78	
259.95334	72	
260.83642	104	
261.42824	118	
261.47997	92	
261.84827	134	
261.90298	74	
261.93263	88	
263.06059	88	
263.82386	84	
263.85414	66	
264.07143	84	
264.82853	68	
264.90220	74	
266.04850	90	
266.84474	138	
266.86850	70	
267.81591	76	
268.84260	290	
268.98873	142	
269.79090	80	
269.83534	70	
270.82515	102	
271.84038	72	
272.87368	74	
272.93516	202	
274.42327	82	
275.81260	70	
275.85925	84	
275.90390	68	
276.85712	552	
276.92673	90	
277.85932	276	
278.84478	312	
279.85044	148	
279.90245	128	
280.84619	98	
281.86291	136	
282.87181	78	
284.92839	68	
286.13588	72	
287.82507	104	
287.87392	72	
289.15130	70	
289.88380	140	
290.85932	138	
292.06141	114	
292.87182	78	
294.85988	74	
296.13401	72	
296.86789	120	
297.46855	72	
297.85019	82	
297.87642	174	1+
297.89445	124	
298.01319	100	
298.85509	70	
299.05505	72	
299.84946	100	
300.87244	134	
300.94356	72	
301.49983	102	
301.85592	92	
302.16923	100	
302.87409	68	
302.94069	76	
303.38105	90	
304.13844	88	
305.80911	70	
305.92938	68	
306.87855	86	
307.08160	76	
307.86362	72	
307.88956	70	
308.01832	74	
308.28982	80	
308.81825	70	
308.87666	72	
310.24598	76	
311.04051	72	
311.17919	68	
311.87668	76	
312.80369	82	
317.87094	98	
320.87296	72	
326.80819	76	
326.83013	70	
329.65288	134	
332.90736	76	
333.85010	66	
340.87179	70	
343.19320	74	
343.91436	74	
344.25176	88	
346.06961	80	
END IONS

###FS:    #m/z: 336.94414 #charge 1+
###MS: 118
###MSMS: 121
BEGIN IONS
TITLE=Cmpd 90, +MS2(336.9441), 28.0-35.0eV, 2.6min #121
RTINSECONDS=154.871
SCANS=118,121
PEPMASS=336.94414	56698
CHARGE=1+
180.90303	78	
182.86703	72	
185.87132	68	
189.92790	96	
191.95703	86	
196.89473	90	
197.95778	66	
205.94927	74	
207.94011	70	
208.88322	66	
210.88520	72	
211.94438	996	1+
212.87800	236	
212.89323	74	
212.97962	82	
213.87774	122	
213.94022	890	1+
215.87485	74	
215.93672	136	
217.88386	70	
218.84531	76	
219.88709	66	
223.95753	80	
226.11966	76	
226.87989	72	
227.83640	84	
228.84388	88	
228.85379	72	
229.95434	1244	
230.79145	104	
230.88832	778	1+
231.46119	66	
231.94970	622	1+
232.41896	106	
233.82699	72	
233.89869	88	
233.94646	100	
234.94542	66	
238.83476	72	
239.82277	90	
240.06212	84	
240.82731	120	
240.84728	172	
241.83999	278	
242.83936	144	
243.13119	112	
243.84090	86	
243.89578	80	
243.98787	70	
244.90948	74	
244.96282	70	
245.44001	78	
246.97564	120	
246.99696	100	
247.96944	286	
248.99254	72	
249.88569	250	1+
249.95939	244	
250.15822	72	
250.35262	66	
250.96155	116	
251.83977	300	1+
251.95388	82	
252.79504	74	
252.82423	74	
252.93519	68	
252.96971	1044	1+
253.07819	66	
253.86200	72	
254.40397	66	
254.53519	74	
254.60181	76	
254.96586	462	1+
255.84719	98	
256.45492	70	
256.86817	114	
256.94696	110	
257.07655	86	
257.82941	144	
257.85353	110	
258.84612	450	1+
259.82640	88	
259.87399	78	
259.89964	76	
261.03731	90	
261.82389	96	
261.88700	72	
262.11358	88	
264.80464	64	
266.07446	74	
266.92234	66	
267.84159	168	
268.83879	648	1+
270.81017	78	
270.98238	194	
271.84414	146	
272.85304	68	
272.86933	70	
274.86737	84	
274.88583	130	
275.86528	280	
276.86011	514	1+
277.83468	280	1+
278.02946	64	
278.92476	80	
279.82376	72	
280.86413	76	
280.89686	70	
281.04930	84	
283.36593	70	
283.55999	68	
283.78932	74	
284.88920	66	
285.84023	68	
285.85499	108	
286.06331	74	
286.84984	434	1+
286.86962	122	
287.89149	66	
288.42524	98	
288.85877	86	
289.15572	72	
289.57750	100	
289.87038	98	
290.37870	108	
291.59972	88	
291.81172	64	
291.86598	70	
292.50620	86	
292.88467	76	
293.10401	380	1+
293.85785	72	
293.97393	72	
294.12356	68	
294.92602	96	
295.84646	74	
295.90575	82	
295.99638	72	
297.98964	72	
299.17558	66	
299.87034	190	
300.87657	118	
301.82191	70	
302.88926	74	
305.44621	74	
307.80049	74	
307.88516	258	1+
308.92179	82	
309.86772	72	
310.84322	82	
311.88554	74	
313.15122	70	
314.11434	66	
314.45641	88	
319.75226	72	
322.88888	74	
323.12253	66	
327.75689	70	
328.88581	112	
328.95597	92	
329.44383	94	
330.72684	76	
332.80889	70	
335.77691	76	
337.72362	68	
END IONS

###FS:    #m/z: 322.92900 #charge 1+
###MS: 122
###MSMS: 123
BEGIN IONS
TITLE=Cmpd 91, +MS2(322.9290), 28.0-35.0eV, 2.7min #123
RTINSECONDS=158.539
SCANS=122-123
PEPMASS=322.92900	1195790
CHARGE=1+
79.57545	58	
107.31712	60	
118.70167	70	
119.88443	78	
178.29316	92	
185.93517	68	
189.98201	60	
194.25784	64	
198.87253	62	
199.01302	64	
200.02246	70	
200.95953	74	
201.04464	170	
203.95618	72	
208.88007	62	
208.94345	60	
209.13711	72	
209.94226	142	
218.88694	64	
219.05762	62	
220.96106	82	
221.00299	70	
223.95832	190	
224.95729	134	
225.89467	78	
229.45206	76	
230.79309	60	
230.83048	88	
230.84698	108	
231.00571	64	
232.02420	82	
232.09343	86	
232.39818	90	
232.85156	80	
233.00692	64	
233.83046	64	
233.89252	80	
233.91329	68	
234.48274	88	
235.85160	66	
237.00152	76	
238.04214	70	
238.88610	102	
238.93998	244	
239.78462	90	
240.42945	68	
240.82547	58	
240.94003	1104	
241.94254	1736	
242.68092	72	
242.82983	68	
242.94087	4994	1+
242.96792	72	
243.82716	82	
243.84973	60	
244.81962	84	
244.86637	64	
244.93992	848	
245.82111	70	
246.97377	190	
247.01027	58	
247.98230	72	
248.85362	122	
248.96974	68	
250.83076	100	
250.90289	62	
250.92971	84	
253.84023	70	
254.08131	78	
258.83170	150	
259.91179	68	
260.41454	66	
260.83033	86	
261.39046	74	
261.82900	124	
261.87905	70	
263.83197	108	
263.91371	76	
263.97968	78	
264.87203	82	
265.03403	56	
265.12200	86	
265.85415	74	
266.09372	70	
267.01866	74	
268.13554	62	
268.92224	78	
270.81669	70	
271.85615	72	
272.84527	72	
273.79886	74	
273.85393	64	
274.16508	56	
276.81240	58	
276.84539	74	
276.93313	56	
276.95334	94	
277.09845	80	
278.81411	92	
279.08972	758	1+
281.05112	76	
282.85950	78	
282.88229	86	
283.28708	66	
283.97164	92	
284.05864	78	
284.28881	572	1+
284.87681	102	
285.20647	62	
285.85549	60	
286.81762	90	
286.89658	96	
288.86967	60	
289.78870	56	
289.87681	86	
290.04174	74	
291.80142	96	
293.79712	86	
293.85409	64	
294.86315	80	
295.94565	82	
296.87991	74	
297.80959	58	
299.88591	68	
301.87711	70	
302.98753	80	
303.72315	68	
304.77702	96	
306.12463	76	
306.87103	246	1+
307.11353	68	
308.20385	64	
308.74701	70	
308.88791	78	
309.79426	64	
310.03637	84	
311.86652	206	1+
312.11135	60	
312.20225	62	
312.80085	140	
312.83495	116	
315.82500	92	
315.88389	60	
317.89492	66	
317.91272	60	
319.74571	64	
320.81815	66	
321.18103	76	
322.12562	74	
322.99047	74	
324.05230	64	
324.86661	80	
324.89158	130	
325.13029	118	
327.89639	72	
END IONS

###FS:    #m/z: 340.93948 #charge 1+
###MS: 122
###MSMS: 124
BEGIN IONS
TITLE=Cmpd 92, +MS2(340.9395), 28.0-35.0eV, 2.7min #124
RTINSECONDS=159.311
SCANS=122,124
PEPMASS=340.93948	456038
CHARGE=1+
68.90979	78	
190.93549	74	
192.92489	142	
194.04032	66	
196.88162	106	
207.94747	76	
208.94266	106	
210.93454	80	
212.87273	76	
213.93938	498	
215.88430	260	1+
217.87623	76	
218.88225	80	
222.88390	66	
223.96530	140	
224.84181	86	
226.89011	70	
227.93496	104	
228.89244	72	
229.89485	70	
230.07751	78	
231.88679	76	
231.95003	814	1+
233.03915	82	
233.89529	134	
233.91497	70	
233.94706	96	
235.17871	84	
237.12401	72	
238.88030	80	
239.81864	104	
239.85012	128	
239.89867	84	
239.92242	74	
240.83660	224	
240.96118	68	
241.83799	828	1+
241.92710	112	
242.94659	120	
243.94171	90	
244.83288	86	
244.97442	94	
245.82877	86	
246.39323	86	
246.97381	144	
248.02438	72	
248.89149	74	
248.98645	74	
249.22303	70	
249.93087	68	
249.96104	150	
250.90276	74	
250.96236	72	
251.10513	66	
252.01046	96	
252.10802	92	
252.84557	72	
253.10136	80	
253.18915	68	
254.90300	126	
254.96503	206	
255.96162	130	
256.07367	70	
256.85954	102	
256.96014	194	1+
256.99013	72	
257.85802	120	
258.00066	82	
258.80580	134	
258.84592	166	
259.02143	80	
259.52382	72	
259.85334	322	
259.92725	64	
259.95348	66	
259.97699	72	
260.83222	192	
260.85215	192	
260.93227	86	
261.84985	140	
261.91292	96	
262.83707	78	
262.89508	138	1+
263.02116	76	
263.79838	68	
263.92129	72	
264.86523	280	1+
264.97196	74	
265.02432	84	
265.41983	68	
265.95859	68	
266.42545	116	
266.75604	106	
266.79205	68	
266.84251	70	
267.13456	142	
267.35237	72	
268.84013	244	1+
269.91368	106	
271.84164	66	
272.94187	140	
273.88439	78	
274.86554	318	1+
276.80487	68	
276.84916	172	
277.41967	106	
277.86121	554	
277.92012	80	
277.96201	168	1+
278.84894	974	1+
280.25722	82	
280.88669	70	
281.85500	80	
282.85966	104	
282.94911	86	
283.86750	184	
284.93662	68	
285.85157	72	
287.93164	68	
288.41092	86	
291.80751	82	
291.86373	82	
291.94145	72	
293.18069	98	
294.01002	68	
295.87878	160	
296.81442	88	
296.85554	134	
297.98055	84	
298.86320	224	1+
300.84559	78	
302.81460	72	
303.87322	68	
304.38893	76	
304.84784	64	
304.89044	80	
304.95704	90	
308.90211	66	
309.89372	64	
311.86863	80	
313.87970	72	
316.78635	72	
317.04176	84	
318.99089	90	
319.88737	104	
320.77829	96	
326.16855	108	
326.89512	66	
327.45196	70	
327.87865	70	
328.19017	72	
333.76626	68	
333.86479	146	
335.06402	68	
337.65362	92	
339.86837	122	
340.76556	86	
341.84342	86	
342.31801	72	
342.90405	68	
342.95432	78	
END IONS

###FS:    #m/z: 363.95539 #charge 1+
###MS: 122
###MSMS: 125
BEGIN IONS
TITLE=Cmpd 93, +MS2(363.9554), 28.0-35.0eV, 2.7min #125
RTINSECONDS=160.084
SCANS=122,125
PEPMASS=363.95539	175822
CHARGE=1+
62.52492	82	
92.23388	74	
180.86182	74	
191.85685	94	
196.00692	70	
197.93700	80	
201.69677	88	
207.94378	76	
208.97575	70	
209.94295	304	1+
210.88085	156	
212.87756	578	
214.89401	96	
219.11961	100	
222.95135	190	
223.95405	244	
224.94942	582	1+
225.07045	72	
225.96838	84	
226.84223	78	
226.94638	2142	1+
227.92728	156	
228.60459	86	
228.89651	124	
228.94195	2506	1+
230.78989	112	
230.84863	96	
230.86776	98	
230.88785	1180	1+
230.94455	128	
232.88039	92	
232.90382	86	
232.95653	96	
233.40588	106	
234.91859	76	
238.93998	120	
240.02824	72	
240.94007	368	
240.96236	368	1+
241.08690	108	
241.90094	116	
241.93829	1826	1+
242.04679	74	
242.19422	70	
242.85816	144	
242.94080	1304	1+
243.81913	74	
243.88818	82	
243.96395	132	
244.07110	72	
244.95599	1570	1+
245.94057	260	
246.52230	88	
246.84235	90	
246.95112	1906	1+
247.24216	72	
248.80394	196	
248.85206	72	
248.89997	438	
250.79784	78	
251.04066	76	
252.11623	160	
252.84084	76	
252.88970	96	
253.08966	92	
253.84034	78	
254.83319	74	
255.04706	70	
255.99114	72	
256.95270	82	
258.82967	186	1+
260.96937	92	
261.96897	242	
262.08034	72	
262.82888	162	
263.62265	104	
263.76638	86	
263.85826	76	
264.81679	168	
265.81578	72	
265.92634	72	
265.97493	114	
266.78638	128	
266.81013	408	1+
266.85452	110	
267.87612	70	
267.91575	104	
267.97333	200	
269.96974	460	1+
270.81026	86	
271.86029	76	
271.91664	198	
272.84701	80	
272.86944	84	
272.91807	88	
273.90070	88	
274.84462	70	
274.86357	132	
275.01143	70	
276.81040	174	
276.85525	222	1+
277.58707	72	
278.09150	98	
278.79543	124	
278.84871	218	1+
278.86300	96	
279.09711	90	
279.79746	160	
280.79190	546	1+
282.78871	224	1+
283.91839	150	
283.96956	142	
284.82599	344	1+
284.87699	96	
285.86610	86	
286.82242	128	
286.89279	72	
291.89540	104	
292.88437	74	
293.11481	94	
293.16615	74	
293.47959	72	
296.81490	234	1+
297.38389	84	
297.80025	766	1+
297.89040	74	
298.76606	70	
298.80272	642	1+
300.80097	294	1+
300.88383	100	
301.85746	298	
302.24852	72	
303.80907	188	
303.85543	288	
306.02615	78	
306.15729	70	
307.81437	86	
307.87794	102	
308.88813	110	
310.02129	74	
316.35785	84	
316.81326	96	
317.02440	70	
318.81536	84	
319.80773	218	1+
320.14286	80	
320.82640	72	
325.47311	78	
325.96730	72	
326.14903	80	
326.17714	70	
327.88177	280	1+
328.09013	122	
329.75160	92	
332.88733	70	
333.88301	72	
335.75423	70	
336.93906	70	
338.06687	82	
339.82449	204	
340.93472	134	
341.96621	78	
342.10672	68	
342.90504	116	
344.90314	70	
347.89062	90	
354.02084	72	
354.42498	76	
355.41770	86	
356.42058	82	
360.36076	70	
367.25571	80	
367.83013	72	
368.83439	70	
END IONS

###FS:    #m/z: 363.95559 #charge 1+
###MS: 126
###MSMS: 127
BEGIN IONS
TITLE=Cmpd 94, +MS2(363.9556), 28.0-35.0eV, 2.7min #127
RTINSECONDS=163.756
SCANS=126-127
PEPMASS=363.95559	183662
CHARGE=1+
57.27165	74	
66.65642	96	
117.23573	96	
123.21994	76	
146.38002	78	
153.55816	84	
184.95766	118	
187.86150	132	
189.86089	190	
191.85908	114	
197.16211	72	
200.88661	84	
205.87554	116	
207.94659	200	
208.93517	94	
208.95959	90	
209.87111	72	
209.91653	76	
209.94240	1168	1+
210.03144	86	
210.88432	224	1+
211.94492	74	
212.68948	72	
212.87909	1378	1+
212.91151	86	
221.89109	80	
222.95126	1760	1+
222.97527	114	
223.89416	260	1+
224.08950	74	
224.82930	84	
224.94762	2336	1+
224.96940	144	
225.88322	82	
226.94669	5678	1+
226.96909	298	
227.08471	106	1+
227.88041	114	
228.89292	298	
228.94174	7108	1+
229.01127	144	
230.02333	84	
230.88852	2102	1+
231.02262	114	
232.88330	332	1+
234.88037	112	
236.86185	122	
238.91468	72	
239.96710	86	
240.90585	94	
240.93930	364	
240.96181	1042	1+
241.83303	98	
241.93805	1648	1+
242.89644	104	
242.92157	82	
242.94084	1226	1+
242.95923	1000	1+
243.85720	74	
244.50400	86	
244.82686	174	
244.95616	4010	1+
245.94228	354	
246.95258	3818	1+
247.05307	84	
247.91048	98	
248.79934	94	
248.89834	464	1+
248.93267	122	
249.86152	76	
250.84423	80	
250.94328	72	
250.97216	254	1+
251.79997	78	
252.92941	84	
252.95273	100	
253.00970	78	
253.90468	180	
257.89042	80	
258.83597	232	
258.97243	202	
259.89964	74	
260.96697	486	1+
261.83848	98	
261.85732	80	
262.00517	118	
262.96798	108	
263.97955	78	
264.79812	84	
264.81983	172	1+
265.80703	310	1+
266.41313	106	
266.85620	228	1+
267.97108	308	
268.38495	80	
268.41907	74	
269.96505	574	1+
270.04520	74	
274.87934	72	
276.84984	118	
276.99645	102	
278.84663	228	1+
278.98626	92	
279.10066	148	
279.79702	156	
279.98245	202	1+
280.79349	372	
280.83508	238	
280.84985	268	1+
281.42818	76	
281.78836	514	1+
282.82644	130	
282.84313	82	
283.07222	74	
283.43829	80	
283.99440	84	
284.78726	196	
285.11100	84	
285.79554	80	
285.84474	330	1+
286.82228	202	
290.78056	110	
290.84491	162	1+
291.54711	114	
291.81378	72	
292.43487	92	
292.89048	80	
293.11449	136	
295.09691	74	
296.80918	344	1+
296.93295	76	
298.80081	1044	1+
300.84305	84	
300.85774	308	1+
300.94780	76	
301.79680	108	
301.82142	84	
302.81462	76	
303.85402	220	
303.95217	80	
304.85239	106	
306.12066	88	
306.83846	80	
307.87587	148	
308.13696	110	
308.83557	72	
308.87993	122	
309.17196	82	
309.84398	94	
310.43216	92	
310.81299	84	
312.40399	106	
313.29012	74	
314.31686	80	
314.81782	82	
315.82348	86	
316.81075	236	
318.81811	230	1+
318.93050	180	
319.12888	90	
321.21850	72	
321.81386	124	
321.86310	154	
322.92834	214	1+
323.76723	86	
323.88605	168	1+
324.16510	76	
324.39507	82	
324.78889	86	
324.89149	206	1+
326.87665	188	1+
326.99243	76	
332.17960	86	
333.92742	102	
336.94301	274	
337.89310	74	
337.94497	124	
338.08728	72	
340.93675	276	1+
342.20294	138	
343.90554	72	
344.91013	72	
344.99242	98	
345.20136	130	
350.14528	84	
360.86242	124	
364.21018	104	
364.72563	74	
367.42509	78	
END IONS

###FS:    #m/z: 507.84340 #charge 1+
###MS: 126
###MSMS: 128
BEGIN IONS
TITLE=Cmpd 95, +MS2(507.8434), 28.2-35.2eV, 2.8min #128
RTINSECONDS=164.528
SCANS=126,128
PEPMASS=507.84340	59784
CHARGE=1+
196.01707	116	
214.88286	142	
217.97243	108	
224.97548	236	
225.93869	102	
232.89403	140	
238.06579	148	
251.91635	100	
252.90414	116	
272.38702	102	
275.85697	106	
277.15123	164	
277.42467	140	
277.85314	112	
280.11032	106	
283.94276	100	
284.87970	108	
286.79802	150	
286.87092	218	
287.85155	568	
289.84495	130	
289.87881	470	1+
292.79799	210	1+
293.87208	310	
294.87111	494	1+
296.84616	128	
298.91708	98	
299.31174	98	
300.84326	100	
300.88129	106	
301.82689	172	
302.62617	98	
303.86381	182	
305.82351	132	
305.86241	414	1+
306.12609	250	
307.05336	104	
307.88577	156	
307.90197	110	
308.14290	236	
308.86641	648	1+
309.14940	434	1+
311.88482	870	
312.86380	144	
312.88292	414	
312.94427	134	
313.87723	228	
314.86404	490	1+
314.89371	154	
315.81756	146	
315.88745	98	
316.81131	144	
317.36338	100	
317.99750	126	
318.85805	138	
321.90576	174	
322.86417	126	
323.86870	202	
324.09119	134	
324.85995	120	
325.85451	100	
325.89518	204	
326.23804	142	
326.88314	952	1+
327.05910	124	
328.86132	146	
328.89582	146	
329.89241	124	
330.88217	150	
331.84029	120	
332.87357	574	1+
332.91204	106	
332.96338	104	
333.02814	102	
333.17341	194	
334.96719	102	
336.94268	136	
337.87833	280	1+
338.83742	198	1+
339.82439	132	1+
340.01596	132	
344.90000	136	1+
345.13158	120	
345.79501	180	1+
346.75994	118	
347.01366	152	
347.77776	180	
347.82417	100	
348.00797	316	1+
348.88414	100	
349.75147	106	
350.76364	138	
350.88244	250	1+
351.78570	146	
353.85346	244	
355.88937	430	1+
356.78152	98	
357.85246	114	
357.86250	116	
358.88074	134	
360.89178	128	
361.96521	102	
363.93137	142	
365.79101	262	1+
365.98563	132	1+
366.83983	180	1+
367.70831	300	1+
367.76747	270	
368.89283	160	1+
369.79810	230	1+
372.78054	220	1+
372.86924	214	1+
373.14337	100	
375.82917	100	
377.80336	128	
380.71684	468	1+
380.85198	190	1+
383.79692	160	
384.79604	98	
384.85077	724	1+
387.85207	132	
388.72892	286	1+
388.79081	110	
389.19220	372	1+
390.84268	396	
391.83925	230	
392.82148	134	
392.83141	292	1+
395.75606	110	
396.74239	238	1+
397.31789	98	
397.80080	186	1+
398.72316	100	
398.86862	134	
399.73379	346	1+
402.79603	110	
402.86033	160	
403.86694	538	1+
405.76801	126	
405.85177	150	
407.74245	226	
407.78589	144	
407.86599	420	
408.74256	196	
408.84852	644	
409.06353	110	
409.24986	108	
409.72147	118	
409.85530	328	
410.72634	100	
410.83980	302	
411.76278	102	
412.86694	124	
413.07815	118	
413.78217	132	
413.85043	134	
416.87318	120	
421.73872	224	1+
422.67275	100	
423.77292	676	1+
423.82290	164	1+
423.89205	278	1+
424.72718	120	
424.78881	156	
424.80477	166	
425.75000	332	
426.75418	626	1+
426.85901	564	1+
426.88349	166	1+
427.73183	180	
427.75511	434	1+
428.74054	106	
428.84261	346	1+
429.72827	198	
431.86425	392	1+
432.25102	188	
432.75785	142	1+
433.84696	98	
434.88339	152	1+
435.38398	112	
435.71077	124	
436.76635	104	
439.88874	340	1+
441.79178	106	
444.87116	1574	1+
445.72819	182	
445.74616	242	1+
446.77068	106	
446.87045	378	1+
447.71235	146	
448.71791	126	
448.75332	110	
449.87466	408	1+
449.90895	176	
450.70968	212	1+
451.87806	112	
457.90210	156	
458.89178	120	
462.88403	406	1+
463.72864	112	
464.78017	180	1+
465.89132	118	
467.88626	680	1+
473.78598	110	
485.89816	582	1+
502.80122	100	
508.90932	106	
END IONS

###FS:    #m/z: 336.94475 #charge 1+
###MS: 126
###MSMS: 129
BEGIN IONS
TITLE=Cmpd 96, +MS2(336.9448), 28.0-35.0eV, 2.8min #129
RTINSECONDS=165.3
SCANS=126,129
PEPMASS=336.94475	50210
CHARGE=1+
83.99703	82	
154.36726	94	
157.97010	74	
182.86715	94	
193.88443	74	
194.88932	70	
198.95234	132	
199.93740	76	
206.99923	66	
210.88089	92	
211.94380	1496	1+
212.87687	636	1+
213.04982	68	
213.93712	590	1+
215.93745	106	
216.93674	90	
217.93564	178	
218.83800	72	
220.00022	68	
222.82693	190	1+
222.95246	78	
223.89465	88	
223.95843	194	
224.02512	88	
224.98862	68	
225.84288	76	
226.14966	74	
226.85540	72	
226.94625	66	
227.89759	80	
229.07991	106	
229.11311	128	
229.95550	1402	1+
230.88936	674	1+
231.84840	98	
231.95053	526	
232.82936	124	
232.88772	80	
233.94728	70	
234.83032	92	
234.99053	80	
235.84793	70	
235.94026	74	
236.06462	92	
236.82930	80	
239.79034	72	
239.84261	128	
240.39900	76	
240.83786	744	1+
240.96109	78	
241.84075	506	1+
241.86748	90	
243.83600	122	
244.84379	68	
244.90370	70	
245.09957	68	
246.39151	72	
246.97356	78	
247.85233	68	
247.96281	768	
248.89578	196	
248.99234	80	
249.85181	72	
249.95940	390	1+
249.97614	70	
250.82961	70	
250.83944	326	1+
251.82628	124	
251.94251	76	
252.93157	72	
252.96982	748	
253.08752	154	
253.84041	68	
253.90050	196	1+
254.89105	138	
254.96542	238	
255.07449	72	
255.82068	72	
255.86144	70	
255.96975	122	
257.00753	76	
257.84521	402	1+
257.86741	104	
258.83260	106	
258.84864	346	1+
258.96223	74	
260.82852	176	1+
261.90091	70	
261.95070	76	
262.11789	74	
262.14928	68	
262.88360	76	
262.93145	90	
265.00413	78	
265.36212	82	
266.01451	78	
266.89672	84	
267.83598	84	
268.83973	628	1+
268.88404	72	
269.60963	82	
269.96026	82	
270.97783	152	
272.84754	70	
272.97692	108	
274.82198	86	
274.86056	172	
276.85466	324	
277.85828	176	
278.83166	188	
278.84693	86	
278.92664	68	
279.83549	164	
280.09727	70	
280.85586	86	
280.87138	124	
281.88140	68	
283.96205	76	
285.84725	670	1+
287.81053	66	
287.92521	76	
289.84730	72	
289.88186	142	
290.15674	80	
290.89127	108	
292.83386	84	
292.86820	114	
292.88642	90	
293.10812	132	
293.27949	82	
293.84561	72	
294.86311	130	
294.88632	68	
296.42979	72	
296.86099	84	
297.82442	72	
297.91967	74	
298.42007	84	
299.86679	108	
300.06839	92	
305.86253	92	
306.88401	100	
308.87441	72	
309.15477	70	
309.86431	116	
310.16822	80	
310.85847	74	
311.90284	84	
312.06564	72	
312.80996	84	
313.87062	72	
315.86228	78	
315.95588	70	
317.85121	76	
320.21790	70	
321.26044	74	
321.75561	72	
323.71661	76	
325.90103	86	
326.61737	168	
327.69861	78	
327.89205	80	
328.88753	108	
332.14597	78	
337.89528	84	
340.92420	70	
END IONS

###FS:    #m/z: 363.95550 #charge 1+
###MS: 130
###MSMS: 131
BEGIN IONS
TITLE=Cmpd 97, +MS2(363.9555), 28.0-35.0eV, 2.8min #131
RTINSECONDS=168.976
SCANS=130-131
PEPMASS=363.95550	196136
CHARGE=1+
73.13153	72	
112.81112	96	
131.34538	78	
170.85811	76	
184.87009	86	
189.85986	346	
191.85823	328	
196.88295	74	
198.81378	86	
204.87756	82	
208.88926	82	
208.93722	126	
209.94328	786	1+
209.96171	90	
210.88285	270	
211.95381	74	
212.87810	1062	1+
219.94909	72	
221.93408	74	
222.95174	1548	1+
223.96375	150	
224.88060	76	
224.94795	1876	1+
225.45366	84	
225.87815	94	
226.90395	132	
226.94606	8224	1+
227.31040	142	
228.89273	222	
228.94159	7778	1+
229.12020	84	
230.84995	256	
230.88901	1414	1+
230.92580	88	
230.96732	98	
232.88163	112	
232.90779	72	
232.95181	86	
233.40834	86	
233.96045	100	
234.14266	74	
234.88052	116	
235.03216	72	
236.49682	84	
236.88999	84	
236.95967	84	
236.98052	74	
237.06230	172	
238.06806	72	
238.93830	118	
239.91579	76	
240.82490	136	
240.87130	92	
240.94058	474	
240.96056	966	1+
241.82101	78	
241.83499	268	1+
241.94147	272	
242.86693	72	
242.94133	1448	1+
242.95811	660	1+
243.01910	76	
243.62194	76	
243.89601	76	
243.99966	72	
244.82018	92	
244.93642	158	
244.95674	3792	1+
246.39523	92	
246.90694	182	
246.95209	3486	1+
247.90316	78	
247.98002	172	
248.02861	78	
248.80227	210	1+
248.89777	1002	1+
250.98554	80	
251.93483	72	
253.83756	114	
253.90329	188	
254.90968	84	
257.88654	74	
258.84358	80	
258.97878	92	
259.84610	216	
260.91228	86	
260.96847	598	1+
261.82970	244	
262.43354	92	
262.83543	394	1+
263.84131	348	1+
263.94007	102	
263.97876	124	
264.79426	72	
264.82025	98	
264.97741	298	1+
265.81560	568	1+
266.81714	324	1+
267.80995	188	1+
267.97302	708	1+
268.40713	82	
268.84602	116	
269.96913	288	
270.80673	102	
272.15564	74	
274.81210	254	1+
275.92133	94	
276.85419	148	
277.01087	82	
277.14738	78	
277.84778	352	1+
278.79545	82	
278.84613	210	1+
278.97020	94	
279.09812	96	
280.41539	92	
280.79290	174	
281.78975	358	1+
281.80957	74	
281.84838	80	
281.98228	78	
282.39904	72	
282.79098	246	1+
283.97777	78	
283.99275	80	
284.78827	72	
285.82422	84	
285.84607	196	1+
286.41251	110	
286.81515	184	1+
286.88210	72	
289.94853	90	
290.85171	88	
290.86724	142	
291.05727	72	
291.77369	78	
293.11624	230	
294.11719	116	
294.36991	80	
294.98546	78	
296.63727	72	
296.80748	442	1+
297.07150	136	
298.80368	442	
299.80482	298	
300.79819	170	
301.79813	130	
301.85760	256	
301.88131	72	
303.80671	138	
303.85619	494	1+
310.87372	72	
312.18943	96	
312.79270	78	
313.00979	80	
315.81020	78	
316.81432	120	
317.79657	76	
321.31733	82	
321.81389	146	
322.07935	88	
322.87328	90	
322.89100	102	
322.92894	172	
323.93557	86	
324.89684	172	
327.07672	72	
327.88339	72	
327.90794	84	
329.86992	90	
332.04072	92	
333.83788	194	1+
336.94945	104	
337.94589	252	1+
339.82275	116	
343.98257	82	
345.20000	106	
346.90193	72	
352.89056	92	
353.76651	96	
354.22165	74	
359.18696	88	
366.83004	72	
367.89127	80	
END IONS

###FS:    #m/z: 507.84338 #charge 1+
###MS: 130
###MSMS: 132
BEGIN IONS
TITLE=Cmpd 98, +MS2(507.8434), 28.2-35.2eV, 2.9min #132
RTINSECONDS=169.748
SCANS=130,132
PEPMASS=507.84338	60624
CHARGE=1+
60.75876	100	
222.97515	162	
232.89652	120	
250.96873	106	
260.88236	102	
262.14826	142	
268.86065	116	
270.85962	122	
271.09176	136	
273.09182	112	
274.80352	100	
274.93599	104	
277.41528	100	
278.48388	92	
284.89686	118	
287.85219	284	1+
290.87536	178	
291.87671	160	
293.87280	416	1+
294.12743	94	
294.85979	328	1+
295.88837	302	1+
296.40685	122	
296.85029	144	
297.90900	110	
299.92037	104	
300.79440	104	
300.85985	96	
300.89176	106	
302.85293	156	
303.86967	140	
305.86459	266	1+
305.89739	92	
306.38677	94	
307.38064	112	
307.88805	376	
308.14116	230	
308.87605	384	1+
308.97464	138	
309.84747	234	
309.87964	252	1+
310.15238	278	
311.88400	666	1+
312.86606	106	
313.88032	264	
314.86410	362	1+
315.35226	94	
316.88698	120	
321.38324	94	
322.81273	124	
323.87014	244	
324.85785	166	
324.90419	130	
325.86096	118	
325.90054	192	
326.88538	1060	1+
327.24323	92	
327.83332	146	
330.39841	116	
332.75920	94	
332.87223	224	
335.84036	132	
336.86888	96	
337.88183	156	
338.38982	100	
342.42236	92	
343.10631	94	
343.78127	142	
343.88922	92	
347.76873	250	1+
348.65092	102	
348.89121	298	1+
348.91317	116	
349.11214	100	
349.87505	232	1+
350.76097	166	
350.88017	394	1+
352.77894	100	
353.78393	102	
353.84917	106	
357.84646	124	
358.21246	96	
358.34712	100	
360.89365	126	
361.41501	96	
362.90358	102	
364.77314	132	1+
365.79969	306	1+
365.92793	184	1+
366.18130	114	
366.83845	328	1+
366.90028	200	1+
367.01802	210	1+
367.10629	98	
367.70401	282	1+
369.05633	242	1+
369.83556	390	
370.77285	152	
370.80500	100	
370.85198	130	
371.71987	100	
373.80507	116	
374.72603	134	
377.74682	100	
381.43153	104	
382.70768	158	
383.79375	112	
384.74680	114	
384.77088	100	
384.85099	212	
385.79759	166	1+
386.01838	98	
387.82950	126	
387.84762	96	
390.74684	134	
390.84207	274	
391.73608	94	
391.83671	238	
391.90637	114	
392.18982	92	
392.80332	112	
392.82866	228	
393.81801	94	
394.83141	118	
395.47462	106	
396.40556	118	
398.73253	310	1+
399.84888	184	
402.86344	544	1+
403.40834	118	
405.73722	134	
405.75976	146	
405.77887	266	1+
405.85959	208	
406.73668	310	1+
407.86759	300	
408.85112	954	1+
409.72519	104	
409.77746	124	
410.73390	130	
410.83867	278	
412.76594	106	
412.84566	118	
412.87271	162	
414.11350	106	
415.07861	116	
415.87195	176	1+
417.89547	136	
418.84118	196	1+
421.74408	112	
421.77056	94	
421.88301	184	
422.78109	94	
422.86312	514	1+
423.77446	278	
423.83249	258	1+
423.86562	320	1+
424.77320	596	1+
425.75481	706	1+
426.86131	356	1+
427.73442	778	1+
428.07889	92	
428.85414	302	1+
428.90040	94	
429.70138	102	
429.79882	208	1+
431.86911	92	
432.24099	94	
433.85742	140	
433.88638	116	
434.77829	142	
435.83876	116	
437.36979	92	
439.89736	184	
444.87218	1060	1+
445.74433	244	1+
446.72008	100	
446.78810	190	1+
446.89388	154	
447.71382	252	
447.73656	134	
447.76055	98	
447.88609	136	
448.71081	162	
448.73798	94	
449.76697	94	
449.87385	392	1+
450.75485	114	
451.72508	138	
457.90415	310	1+
462.87818	424	1+
467.88682	1038	1+
468.71712	108	
470.72255	96	
485.89651	560	1+
486.84725	102	
491.15604	98	
END IONS

###FS:    #m/z: 336.94475 #charge 1+
###MS: 130
###MSMS: 133
BEGIN IONS
TITLE=Cmpd 99, +MS2(336.9447), 28.0-35.0eV, 2.9min #133
RTINSECONDS=170.52
SCANS=130,133
PEPMASS=336.94475	54602
CHARGE=1+
185.09045	80	
192.05921	66	
196.07225	60	
199.94064	76	
200.87264	62	
201.93579	72	
211.94387	1748	1+
212.87716	606	1+
212.97602	64	
213.93838	522	1+
215.93705	148	
217.89055	94	
219.84334	66	
221.03215	60	
221.84165	62	
221.89475	120	
223.83433	130	
223.96462	64	
224.82920	68	
224.89329	216	1+
225.97378	72	
226.85352	70	
226.93845	80	
226.97540	78	
228.95570	60	
229.89690	80	
229.95446	1928	1+
230.89022	618	
231.95043	560	1+
232.82442	290	1+
233.02032	82	
233.94897	76	
234.95848	74	
235.82460	68	
235.94684	68	
236.09105	86	
237.97010	68	
238.04586	90	
238.07093	62	
240.84008	122	
240.93968	64	
241.09063	84	
241.83883	378	
241.85597	76	
241.90391	142	
241.94775	64	
242.84414	180	
243.96104	74	
244.06842	80	
244.94601	88	
244.96118	72	
246.90797	84	
246.97733	68	
247.96868	344	
248.89595	216	1+
249.85153	58	
249.96088	240	
249.99705	82	
250.14848	82	
250.87721	58	
250.95510	120	
251.88381	68	
252.83335	78	
252.97022	696	1+
253.05044	62	
253.08169	64	
253.84767	282	1+
254.96435	260	1+
255.07476	126	
255.89070	88	
257.93172	62	
258.00503	62	
258.84755	516	1+
259.15384	68	
259.43874	76	
260.86665	62	
260.94648	104	
261.18015	72	
261.83194	160	
263.83606	72	
263.99556	74	
265.01808	60	
266.16468	94	
266.84259	118	
266.88016	72	
266.91253	80	
267.53471	70	
267.84105	146	
268.84100	614	1+
270.40864	74	
270.85077	96	
270.98059	188	
271.79929	74	
271.84208	74	
271.91197	138	
271.93063	76	
272.92214	74	
272.97617	246	
273.84772	92	
274.87440	152	
276.85972	648	1+
277.95804	232	1+
278.83433	150	
278.94417	66	
278.99433	78	
279.10347	146	
279.83399	98	
279.86049	76	
281.87787	64	
283.86637	68	
284.34641	106	
285.84663	606	1+
286.00147	72	
286.84898	438	1+
287.11517	72	
287.79993	72	
287.86484	126	
287.90048	68	
288.85098	68	
289.17857	72	
290.85625	230	1+
291.84465	344	1+
292.23123	72	
293.10278	188	
294.00113	88	
294.12538	74	
294.86972	116	
295.88471	64	
296.09590	68	
297.85212	70	
298.81711	76	
299.00852	66	
300.40694	98	
300.87525	72	
301.10758	72	
301.87119	122	
301.97118	86	
302.94378	68	
304.85165	122	
305.45035	84	
305.85429	72	
307.81201	64	
308.86765	80	
310.86088	188	1+
312.42136	78	
313.76856	82	
314.82212	60	
314.87240	66	
315.16893	94	
315.40839	64	
319.17267	66	
320.16749	66	
320.35171	60	
320.36696	82	
320.87719	66	
321.13276	70	
321.89854	72	
322.13670	82	
325.79449	60	
326.89082	68	
327.87883	142	
330.38061	72	
333.13529	72	
333.80873	84	
335.90293	108	
336.33279	70	
337.14859	64	
337.89961	60	
338.39857	72	
338.73523	84	
END IONS

###FS:    #m/z: 322.92896 #charge 1+
###MS: 134
###MSMS: 135
BEGIN IONS
TITLE=Cmpd 100, +MS2(322.9290), 28.0-35.0eV, 2.9min #135
RTINSECONDS=174.195
SCANS=134-135
PEPMASS=322.92896	1284066
CHARGE=1+
130.99678	94	
186.85215	86	
189.55406	78	
197.10182	68	
197.86779	90	
198.96975	100	
200.87956	70	
201.04222	66	
205.94630	110	
208.83204	72	
209.93987	70	
210.93822	58	
211.00747	58	
213.86215	74	
214.88517	84	
217.44324	78	
218.82187	66	
219.05761	66	
220.87337	66	
221.06897	62	
221.88590	74	
221.94048	62	
222.95047	142	
223.96071	88	
223.99961	78	
225.07031	60	
225.09057	78	
225.88920	58	
225.90201	70	
226.11618	82	
227.92926	74	
228.83504	96	
228.91271	70	
228.92943	70	
229.83711	86	
229.86340	66	
230.82283	80	
230.84713	64	
232.88714	60	
233.86619	82	
233.91676	60	
233.95262	80	
234.87956	82	
235.82137	64	
236.89940	58	
237.86228	72	
238.07627	74	
238.94111	80	
240.93971	1656	
241.88466	68	
241.93852	7754	1+
242.94057	5538	1+
243.49518	78	
243.81733	72	
243.96082	68	
244.85371	68	
244.93892	1350	
245.11523	70	
246.85396	70	
246.97936	154	
247.85265	86	
248.12105	68	
248.85725	124	
248.95563	84	
249.49055	80	
249.97171	76	
250.04365	82	
251.07184	66	
251.90554	62	
252.14518	70	
254.82734	66	
254.84686	94	
254.87072	92	
254.90395	64	
256.10690	68	
256.12852	90	
258.21598	62	
258.79612	84	
258.83461	66	
259.00957	82	
259.81257	76	
259.82840	80	
259.97708	58	
260.83310	140	
260.85349	76	
260.95579	80	
261.82921	124	
262.18907	72	
262.83976	168	
263.91555	80	
264.04347	78	
264.15309	60	
265.40196	102	
266.79400	70	
266.86429	76	
267.82203	66	
267.93838	68	
268.06526	66	
269.87576	74	
271.17207	76	
271.40511	70	
271.80547	82	
273.75846	74	
275.82289	76	
275.92051	104	
276.05519	68	
277.83866	58	
278.84700	130	
279.09033	1240	1+
279.17900	76	
279.41086	78	
279.91631	58	
282.85505	66	
284.21570	78	
284.29086	224	
284.37728	92	
284.86230	98	
284.94282	62	
285.20635	68	
287.81671	78	
289.16811	58	
289.88081	80	
290.87429	64	
291.80924	78	
294.40785	74	
294.82912	64	
295.94345	82	
296.86949	58	
298.24849	82	
299.77904	68	
301.85363	76	
301.87720	122	
305.65861	74	
305.87167	60	
306.18724	80	
306.62525	108	
307.73407	80	
308.99104	74	
309.06869	88	
312.87537	76	
313.04242	62	
314.82219	60	
316.04989	68	
317.83607	74	
320.03324	82	
320.24844	74	
323.91536	84	
324.16485	60	
324.49470	84	
324.89995	152	
325.89604	68	
326.34413	86	
326.80575	68	
326.88102	180	1+
END IONS

###FS:    #m/z: 340.93941 #charge 1+
###MS: 134
###MSMS: 136
BEGIN IONS
TITLE=Cmpd 101, +MS2(340.9394), 28.0-35.0eV, 2.9min #136
RTINSECONDS=174.968
SCANS=134,136
PEPMASS=340.93941	487440
CHARGE=1+
103.58376	68	
109.02999	172	
138.28416	70	
188.89517	74	
190.94450	88	
191.95538	94	
192.92997	72	
195.92284	72	
196.88414	122	
198.89876	76	
200.87440	70	
205.94879	228	1+
207.98795	76	
210.93278	82	
213.93912	694	1+
214.94967	68	
215.88251	146	
215.93605	142	
216.08910	88	
219.89472	72	
223.96115	226	1+
224.83973	100	
226.85165	72	
226.89434	72	
226.94951	148	
227.83274	92	
228.84507	126	
228.90265	84	
229.05961	78	
229.94141	86	
230.84153	72	
231.88548	76	
231.95059	564	
232.90109	232	1+
234.84548	86	
235.04687	70	
235.87807	92	
235.89486	74	
236.85964	80	
237.91708	78	
238.44212	112	
238.85256	86	
238.90118	74	
238.96002	86	
239.84542	138	
240.83430	132	
240.96119	76	
241.16321	74	
241.83819	162	
242.98172	70	
243.83772	230	1+
244.96915	68	
245.07453	78	
245.84400	82	
246.05809	74	
246.38952	100	
246.55887	74	
246.63793	70	
246.97318	186	
248.98095	94	
249.95913	206	1+
251.96940	86	
253.79921	72	
253.83565	120	
254.91535	84	
254.96260	158	
255.13389	134	
256.84362	758	1+
256.90130	76	
256.94879	110	
257.09830	84	
257.49228	94	
257.84531	594	1+
259.93149	70	
259.95413	82	
260.43236	78	
260.83573	252	
260.85172	200	
260.92823	76	
261.84334	210	
262.87744	74	
262.92231	118	
264.86619	80	
265.71618	88	
265.85026	138	
266.84816	68	
267.87429	84	
268.06977	68	
268.83926	292	1+
268.90218	78	
269.13167	74	
271.94506	72	
271.97353	70	
272.03438	82	
272.92014	78	
272.97702	78	
273.85423	70	
273.92925	94	
274.85786	86	
274.89747	68	
275.99580	102	
276.85340	740	1+
277.03503	72	
277.91461	74	
277.96333	130	
278.85529	352	
278.87621	78	
278.99439	90	
279.84507	118	
279.85881	180	
279.88088	72	
279.89660	138	
280.84552	94	
281.03265	80	
282.67154	100	
284.36304	92	
284.82925	88	
285.18546	74	
285.40117	110	
286.00097	68	
286.86061	152	
287.80618	72	
288.83631	80	
288.86124	90	
289.05133	72	
290.09830	86	
294.86435	122	
294.88530	168	1+
295.86195	66	
296.01128	78	
296.97332	130	
297.83512	68	
297.87852	76	
299.03592	70	
299.53705	78	
299.86563	288	1+
299.90697	104	
301.15651	98	
302.95325	78	
303.03457	70	
303.09647	74	
303.16271	74	
305.15883	82	
307.05758	76	
307.90198	114	
308.87655	84	
311.54301	80	
312.88184	70	
313.95136	74	
315.45234	68	
318.18849	70	
319.95436	82	
321.92511	74	
322.85109	70	
324.83786	82	
325.97839	72	
328.18852	78	
328.92016	92	
331.00560	70	
335.52033	82	
339.41370	72	
341.77918	70	
END IONS

###FS:    #m/z: 507.84283 #charge 1+
###MS: 134
###MSMS: 137
BEGIN IONS
TITLE=Cmpd 102, +MS2(507.8428), 28.2-35.2eV, 3.0min #137
RTINSECONDS=175.74
SCANS=134,137
PEPMASS=507.84283	62204
CHARGE=1+
232.89462	128	
235.13883	132	
240.08112	104	
246.04438	102	
248.74045	98	
254.13971	104	
255.37435	100	
257.88069	170	
262.13982	172	
263.13384	110	
266.07444	96	
269.86223	184	1+
270.79229	216	1+
278.90221	102	
287.85199	416	
289.87679	346	1+
290.12921	120	
290.86463	298	
293.87217	704	1+
295.07408	110	
296.85544	214	
298.36919	98	
299.87411	188	1+
303.85904	102	
304.09562	98	
305.86443	336	1+
306.13169	96	
307.88271	248	
308.14741	136	
308.78349	102	
308.80722	246	1+
308.87402	520	
309.86662	100	
309.89110	112	
309.99060	102	
310.15235	176	
311.88106	1316	1+
314.86650	556	1+
314.93790	98	
318.15775	100	
318.89863	102	
322.67041	110	
323.82382	104	
323.87332	348	1+
325.82495	124	
325.84572	102	
325.89891	116	
326.23875	166	
326.88355	318	
327.89682	348	
328.14931	116	
328.88386	166	
330.82932	132	
331.87998	104	
332.78376	108	
332.87380	452	1+
333.17207	274	1+
333.28601	104	
335.89113	166	
336.94406	102	
337.88076	206	
338.15019	96	
338.85826	138	
339.80076	116	
339.87854	122	
345.90071	112	
346.37362	154	
347.78098	238	
347.88464	338	1+
347.91008	188	1+
348.17635	128	
348.82516	192	1+
349.75672	174	
349.79299	370	1+
352.77257	120	
352.79785	96	
353.85581	96	
355.89638	128	
355.91160	124	
356.04648	142	
356.88753	110	
357.85460	96	
361.80011	152	
362.82150	132	
362.87573	156	
364.79542	96	
365.06355	98	
365.78189	256	1+
366.84114	268	1+
366.87906	216	1+
367.71578	138	
368.76481	132	
369.37820	222	1+
369.80453	114	
369.83659	150	
370.76757	210	1+
370.89204	160	1+
371.18392	108	
371.79970	162	
371.88119	144	
371.99295	104	
372.72367	98	
372.84751	108	
373.79326	146	
373.87435	112	
378.73695	124	
381.71555	270	1+
381.84535	102	
383.07572	96	
384.85188	482	1+
386.75332	146	
389.19520	114	
389.73952	234	1+
390.83975	146	
390.88315	188	1+
391.05134	116	
391.73096	116	
391.84001	148	
392.50121	98	
392.82410	230	
393.74913	126	1+
393.81320	134	
396.33224	98	
398.73365	230	
399.72271	100	
399.77872	200	1+
400.85266	116	
403.86991	326	1+
404.78968	160	
405.76063	156	
405.77780	118	
405.86240	202	
406.77806	104	
406.85257	110	
407.74886	492	1+
407.86902	182	
408.85022	698	
408.90887	136	
409.86902	204	
410.83492	588	1+
412.36826	106	
412.73222	128	
412.83455	214	1+
413.75183	116	
414.74894	202	1+
415.83673	110	
415.87342	168	1+
421.78026	124	
421.88001	282	1+
422.82989	196	1+
422.85733	104	
423.77352	446	
423.86434	612	1+
424.76170	188	
425.30691	132	
425.75120	374	
426.76466	360	
426.85985	648	1+
427.73109	112	
427.75185	202	
428.08949	222	
428.71566	112	
428.74043	376	1+
428.84681	290	
428.88581	220	
429.83272	98	
431.86273	692	1+
432.24346	276	
432.85592	108	
434.79413	100	
435.72258	122	
437.29254	130	
439.36189	106	
439.88749	110	
440.73896	134	
440.77594	96	
441.78112	156	
443.76168	108	
444.76817	136	
444.87047	1580	1+
445.74703	260	1+
445.79653	134	
447.10419	108	
448.71197	180	
449.87614	442	1+
450.75213	128	
451.86650	114	
457.90346	114	
458.90558	132	
462.88130	426	1+
465.15712	96	
467.88812	474	1+
470.89015	112	
473.72297	114	
479.06684	96	
485.89790	470	1+
509.92101	90	1+
END IONS

###FS:    #m/z: 322.92918 #charge 1+
###MS: 138
###MSMS: 139
BEGIN IONS
TITLE=Cmpd 103, +MS2(322.9292), 28.0-35.0eV, 3.0min #139
RTINSECONDS=179.401
SCANS=138-139
PEPMASS=322.92918	1231904
CHARGE=1+
53.18851	72	
186.46964	74	
190.92943	52	
192.87264	54	
192.88911	72	
198.03899	66	
201.04393	62	
204.95685	88	
205.10094	76	
205.94249	390	1+
206.31268	74	
207.97216	70	
212.86834	68	
214.21235	86	
218.95615	54	
219.05255	64	
220.13320	52	
221.87857	74	
221.94225	64	
222.13166	66	
222.94871	214	
223.96049	182	
226.09038	84	
227.08843	70	
227.93307	80	
228.45971	64	
228.85344	64	
228.93886	74	
230.84527	100	
230.89384	62	
231.12528	70	
231.85586	100	
235.95344	72	
236.85977	84	
236.89781	54	
237.86986	66	
238.04616	68	
238.24674	54	
238.94019	124	
240.26397	78	
240.93999	2314	
240.96015	78	
241.93842	6144	1+
242.88947	70	
242.94050	4230	1+
242.98553	66	
243.09475	60	
243.82513	66	
244.59046	90	
244.82103	268	1+
244.85356	52	
244.93964	1032	1+
245.38788	84	
245.95252	72	
246.97719	128	
247.07971	56	
247.85450	82	
247.98019	70	
248.84575	76	
249.09840	74	
249.84193	72	
249.90007	72	
250.95911	80	
251.06986	98	
252.81997	86	
252.99978	60	
254.86651	70	
254.90174	72	
255.93802	72	
256.80729	98	
256.89364	76	
257.41945	92	
257.79564	62	
257.89063	56	
257.92093	66	
258.83502	262	1+
258.85387	128	
260.19679	92	
260.83783	142	
260.86008	62	
260.91626	72	
261.83085	122	
262.18083	52	
262.82999	188	
263.34580	84	
263.90197	80	
264.04382	64	
265.85204	72	
266.23874	92	
266.87249	70	
266.94443	62	
268.24628	62	
268.90634	54	
269.79708	64	
269.85541	68	
270.84562	54	
270.98239	82	
271.82769	88	
272.87957	78	
273.85591	72	
274.38270	78	
276.85731	54	
276.99427	72	
279.09186	1338	1+
280.83353	62	
281.20994	74	
281.81359	86	
281.91268	52	
282.85337	66	
283.03087	66	
283.79597	58	
283.85958	190	1+
284.29536	400	1+
284.80101	84	
286.85301	62	
286.90930	78	
288.17307	52	
289.87601	82	
290.87449	70	
291.78658	62	
293.03180	56	
294.08318	58	
294.81443	64	
295.82335	64	
295.88433	62	
296.98398	56	
297.21885	86	
298.05971	78	
298.13421	56	
298.92751	60	
299.75624	52	
299.78348	94	
301.77895	64	
301.87730	432	1+
303.73159	56	
304.26048	56	
305.18424	78	
305.80466	72	
306.03463	60	
306.17208	86	
307.90187	78	
308.79801	158	
308.88676	56	
310.87337	72	
311.86202	72	
312.84259	92	
316.14584	92	
316.82947	80	
317.87294	70	
318.86134	52	
318.99717	84	
319.08103	64	
320.15841	76	
321.15908	66	
323.05184	78	
323.89780	66	
324.89539	134	
326.92028	52	
327.01459	62	
327.16784	92	
END IONS

###FS:    #m/z: 340.93962 #charge 1+
###MS: 138
###MSMS: 140
BEGIN IONS
TITLE=Cmpd 104, +MS2(340.9396), 28.0-35.0eV, 3.0min #140
RTINSECONDS=180.173
SCANS=138,140
PEPMASS=340.93962	484118
CHARGE=1+
49.34356	124	
181.92342	92	
190.94960	72	
205.94685	144	
213.93797	396	1+
215.88871	114	
216.88302	248	1+
219.41404	66	
221.84011	86	
223.95902	64	
226.94392	86	
228.89616	68	
230.89199	78	
231.12342	64	
231.88790	116	
231.94880	664	1+
232.88299	172	
235.11669	78	
235.34069	94	
235.94383	76	
236.89908	118	
239.11572	72	
239.84699	110	
239.92542	70	
240.84584	74	
241.82490	78	
241.84454	312	1+
243.83820	108	
244.35606	66	
244.95186	76	
245.40365	114	
245.82801	84	
245.84409	64	
246.15824	82	
246.86376	100	
246.98125	90	
247.03919	88	
248.90056	96	
249.40153	72	
249.95765	144	
250.96676	72	
251.11064	90	
252.00086	78	
252.05545	66	
252.79861	108	
253.09559	68	
254.02418	82	
254.83135	66	
254.96568	128	
255.96966	126	
256.85551	86	
256.96317	64	
257.87457	68	
258.84620	474	1+
259.16955	70	
259.83629	74	
259.93344	68	
259.95303	144	
260.83157	280	
262.83193	64	
263.41921	82	
263.91629	288	1+
264.07520	86	
265.07790	74	
266.84629	72	
266.87032	148	
266.94482	76	
267.78605	122	
268.29621	66	
268.83920	92	
270.85116	88	
273.86432	66	
273.97982	88	
274.86112	70	
274.88201	162	
274.97292	134	
275.10490	70	
275.15043	64	
275.86234	62	
276.82056	80	
276.85755	388	
276.89602	78	
277.06785	66	
277.86405	596	
277.92730	82	
278.24223	70	
278.84427	342	1+
279.91007	70	
279.92474	66	
280.07013	66	
281.84462	80	
281.96174	78	
282.80588	66	
283.03511	94	
283.07163	70	
284.01713	66	
284.42524	74	
285.02622	62	
285.87457	78	
286.81211	66	
286.87218	80	
288.50281	64	
288.83635	166	
289.11592	88	
289.88282	84	
291.83679	74	
292.18278	82	
292.75191	66	
292.93673	90	
294.83795	88	
294.86507	170	
295.86755	90	
296.31315	78	
296.39369	96	
296.89724	68	
297.82880	66	
298.00038	78	
299.06523	100	
299.79637	66	
299.85871	82	
299.87318	326	1+
300.90708	78	
302.93936	178	
303.37874	92	
303.93736	86	
304.18795	68	
308.29196	64	
308.87202	84	
308.88727	66	
309.04270	72	
311.88526	62	
314.45171	92	
314.81985	74	
314.85462	62	
316.94151	90	
317.01543	68	
317.88851	88	
318.86569	84	
319.08703	70	
320.20249	68	
324.89058	76	
326.90354	98	
327.18813	74	
329.87194	70	
330.18190	70	
330.81844	62	
330.88047	92	
331.81864	160	
332.90982	76	
336.77414	68	
336.89161	94	
339.86626	62	
340.12674	66	
342.63122	78	
342.79941	80	
343.89842	72	
344.18082	92	
344.90102	86	
END IONS

###FS:    #m/z: 336.94458 #charge 1+
###MS: 138
###MSMS: 141
BEGIN IONS
TITLE=Cmpd 105, +MS2(336.9446), 28.0-35.0eV, 3.1min #141
RTINSECONDS=180.946
SCANS=138,141
PEPMASS=336.94458	53946
CHARGE=1+
112.35765	82	
192.88392	72	
195.89168	78	
196.87430	74	
197.88522	104	
201.96864	84	
202.02647	92	
211.94304	1456	
212.87791	158	
213.87842	228	
213.93686	828	
214.57217	92	
214.86358	70	
215.93581	162	
217.93154	126	
221.89104	148	
223.83200	76	
223.96308	230	1+
224.84663	140	
225.83391	78	
226.83873	88	
226.89490	154	
226.94228	72	
226.96618	84	
227.90346	76	
228.89246	76	
229.95523	1918	1+
230.88935	480	1+
231.12885	70	
231.94920	726	1+
233.82699	82	
233.94471	190	
234.04099	100	
234.87377	72	
235.95090	120	
236.84962	94	
237.00079	96	
239.85257	190	
240.83390	92	
241.84253	138	
243.84228	72	
244.12590	74	
245.44202	70	
245.85206	92	
246.12295	116	
246.94467	70	
246.97427	186	
247.88593	82	
247.96520	560	1+
248.89806	206	
249.42074	96	
249.89635	88	
249.95909	112	
250.83124	144	
250.87335	74	
251.06795	72	
251.83436	132	
251.91095	68	
252.09617	92	
252.11192	78	
252.97066	1240	1+
253.79954	74	
253.83548	220	1+
254.40441	98	
254.90153	182	1+
254.96472	564	1+
255.07054	72	
256.07356	88	
257.79559	72	
257.83192	108	
257.85623	126	
257.93564	134	
258.84463	276	
259.85727	124	
260.95093	124	
261.86615	80	
262.87637	112	
262.94136	78	
264.86809	92	
265.82644	80	
267.09924	98	
267.13509	70	
267.83879	104	
268.83899	746	1+
268.92423	82	
269.00274	102	
269.91988	100	
270.97936	408	
271.84913	126	
271.86618	70	
271.89045	70	
271.91281	78	
273.01108	76	
273.84375	78	
273.93741	82	
274.87795	172	
274.89376	110	
275.10714	70	
275.86320	164	
275.89298	70	
276.00193	72	
276.85783	596	1+
277.00359	130	
277.07987	102	
277.83376	102	
279.09283	68	
279.44389	104	
279.85397	134	
280.84988	72	
281.60325	72	
281.86506	68	
281.89192	90	
282.85774	72	
283.85572	72	
283.92405	72	
284.35890	88	
285.84743	142	
286.07372	70	
286.65545	80	
286.81995	70	
286.84486	558	1+
287.43549	108	
287.88980	72	
289.78659	88	
289.83046	88	
289.87240	90	
290.79526	68	
291.87288	122	
291.90581	78	
293.10847	122	
293.84571	84	
293.87612	108	
293.99696	124	
294.10455	78	
294.85788	132	
295.58676	68	
295.79569	72	
295.86727	74	
297.87152	264	1+
298.81276	78	
298.94904	100	
300.00032	76	
300.17491	76	
302.85062	84	
302.95100	72	
304.04031	76	
304.44059	104	
304.94673	70	
307.29233	94	
308.87553	82	
311.87894	92	
313.84511	80	
317.75067	70	
317.89047	78	
319.85956	82	
320.88190	92	
324.89729	102	
327.61212	86	
328.90016	72	
329.11183	96	
330.05272	74	
338.96804	80	
340.87907	94	
END IONS

###FS:    #m/z: 322.92913 #charge 1+
###MS: 142
###MSMS: 143
BEGIN IONS
TITLE=Cmpd 106, +MS2(322.9291), 28.0-35.0eV, 3.1min #143
RTINSECONDS=184.602
SCANS=142-143
PEPMASS=322.92913	1391274
CHARGE=1+
46.33732	66	
53.95164	64	
118.14037	90	
187.88720	66	
194.88772	80	
194.96483	70	
195.13119	78	
196.88457	80	
199.10311	62	
200.91377	110	
201.04678	164	
202.00725	72	
203.98765	72	
205.94927	150	
207.97550	70	
210.87952	66	
218.05203	80	
220.87222	64	
221.07236	74	
222.95463	106	
223.95859	80	
224.95617	60	
225.90588	64	
226.53745	72	
227.38639	106	
228.84014	72	
230.83187	102	
230.85092	66	
233.02969	64	
234.89269	72	
234.91518	64	
234.94743	72	
235.05847	62	
235.07907	64	
235.87973	62	
237.14114	60	
238.93474	80	
239.78833	74	
239.97101	86	
240.00721	70	
240.08124	92	
240.10407	72	
240.78950	72	
240.82171	88	
240.93978	1954	
241.94156	1952	
242.16011	128	1+
242.66046	84	
242.82282	402	1+
242.94042	5708	1+
243.10300	70	
243.34634	70	
243.82651	340	1+
244.81397	90	
244.86131	72	
244.93856	1474	1+
244.99004	78	
246.82119	68	
246.90058	70	
246.97656	208	
247.04924	64	
247.85821	76	
248.38234	60	
248.85463	64	
248.94197	82	
249.12421	62	
249.96393	102	
250.91421	70	
251.86435	60	
253.84248	90	
254.39073	72	
254.90820	164	
255.10819	128	
255.62587	66	
256.02409	74	
256.39206	94	
256.89344	68	
258.00269	68	
259.01766	90	
259.11842	66	
259.33794	86	
259.94315	64	
260.83168	146	
261.82935	392	1+
261.89066	78	
262.78396	64	
263.84997	70	
263.89256	82	
263.98736	64	
264.05136	66	
264.50668	64	
264.87199	86	
264.97203	68	
265.05780	138	
265.08604	68	
265.25794	72	
266.86515	78	
268.88806	66	
268.94039	74	
269.79503	114	
271.86405	92	
272.84901	90	
273.77072	92	
274.86916	70	
276.01433	68	
276.08574	76	
276.83065	66	
276.84916	72	
277.81429	92	
277.85730	64	
277.89437	70	
278.37948	70	
279.09106	656	1+
279.84535	168	1+
281.03970	68	
282.90692	112	
283.06595	64	
283.79174	72	
283.85742	116	
283.97084	68	
284.29298	266	
285.01450	60	
285.85208	224	1+
285.88284	78	
286.98411	72	
288.81758	84	
289.87443	102	
290.41401	158	
290.85816	64	
292.37370	104	
294.42897	66	
294.86689	60	
295.82441	64	
297.83283	72	
297.89450	74	
304.02648	96	
304.04911	60	
305.87352	66	
306.88134	72	
307.88361	126	
309.88943	120	
310.17046	78	
310.88699	64	
311.88457	120	
311.99610	66	
312.80356	60	
312.86853	74	
313.89272	60	
313.98405	86	
315.86685	84	
316.68764	92	
321.13906	64	
321.76343	84	
321.87458	60	
321.95144	84	
322.42303	98	
324.88833	176	
325.90032	90	
327.85441	96	
END IONS

###FS:    #m/z: 340.93966 #charge 1+
###MS: 142
###MSMS: 144
BEGIN IONS
TITLE=Cmpd 107, +MS2(340.9397), 28.0-35.0eV, 3.1min #144
RTINSECONDS=185.375
SCANS=142,144
PEPMASS=340.93966	522206
CHARGE=1+
111.00030	64	
166.83716	84	
181.93824	70	
188.94773	82	
194.88832	88	
195.78370	68	
196.88484	66	
199.92853	72	
203.86819	78	
209.96020	68	
210.41582	78	
211.93789	80	
212.87842	126	
213.94032	654	1+
215.88725	68	
217.93604	72	
222.93867	76	
222.97349	66	
223.84345	102	
225.86524	68	
227.99127	64	
228.94022	126	
230.88679	300	1+
231.88998	254	1+
231.94852	626	1+
233.82897	64	
233.89751	230	
233.94989	138	
236.55169	106	
238.07438	74	
238.92962	74	
239.92348	72	
240.08135	72	
240.82763	72	
240.84399	108	
240.88087	92	
241.38429	92	
241.84274	74	
242.84194	132	
243.49120	76	
243.82470	128	
244.84964	104	
244.86338	78	
245.03822	106	
246.06570	64	
246.09656	78	
246.95241	76	
247.98888	78	
248.90408	110	
248.93249	68	
249.04486	128	
249.86711	84	
249.90181	70	
249.96039	252	
250.16235	72	
250.98814	70	
251.00852	86	
251.78827	68	
251.88191	78	
254.09308	168	
254.12433	86	
254.91364	76	
254.96447	552	
255.07429	74	
255.20188	78	
255.90078	80	
256.85459	92	
256.90184	84	
256.96441	100	
257.83225	92	
258.82809	66	
258.84587	152	
258.87931	104	
258.96420	76	
259.84991	216	
259.95509	76	
260.83565	682	1+
261.08286	76	
261.51356	68	
262.88356	68	
263.94169	78	
264.90049	88	
266.84453	102	
267.13044	130	
267.84933	76	
268.11157	76	
268.80769	126	
268.83994	210	
269.92193	76	
270.08374	100	
270.83892	76	
271.10188	92	
271.83399	70	
272.91666	78	
272.97776	120	
273.92296	64	
274.89335	80	
275.84278	68	
275.86438	142	
276.85873	196	
277.86216	344	
278.83836	300	1+
278.87952	72	
279.01512	74	
279.86669	146	
279.90870	128	
279.92882	72	
279.95924	72	
280.99166	66	
281.81144	64	
281.84546	64	
281.86387	64	
282.91763	64	
283.11357	64	
283.88293	68	
285.38470	84	
286.14439	84	
287.92437	138	
292.19333	76	
292.86561	80	
293.89595	76	
294.87004	172	
295.76171	66	
295.86415	82	
296.10190	70	
298.31390	66	
298.37982	78	
299.10785	112	
299.86444	80	
300.85406	212	1+
301.02429	88	
301.88155	66	
302.94252	140	
304.73017	74	
305.44816	66	
310.13590	64	
312.06552	76	
312.94287	64	
313.89903	68	
314.04712	66	
316.16332	70	
317.12689	76	
320.44849	94	
321.00050	84	
321.53532	92	
323.27224	62	
324.89326	66	
325.89863	98	
326.82602	72	
327.00858	78	
327.87018	64	
328.98270	68	
329.88317	74	
333.90526	72	
338.87689	138	1+
339.23038	70	
339.82297	78	
344.74619	72	
END IONS

###FS:    #m/z: 363.95553 #charge 1+
###MS: 142
###MSMS: 145
BEGIN IONS
TITLE=Cmpd 108, +MS2(363.9555), 28.0-35.0eV, 3.1min #145
RTINSECONDS=186.147
SCANS=142,145
PEPMASS=363.95553	208562
CHARGE=1+
62.85265	72	
181.06146	96	
189.86854	72	
189.93463	74	
191.85802	182	
200.88831	72	
203.86511	74	
203.93323	74	
205.94576	136	
206.89869	78	
207.94983	90	
209.09094	88	
209.94109	356	
210.88472	196	
210.94172	186	
211.88651	122	
212.87894	948	1+
212.91505	78	
215.02372	76	
216.88950	74	
222.95085	704	1+
224.95069	446	1+
225.84113	84	
225.94384	116	
226.08481	96	1+
226.94642	3920	1+
227.93185	142	
228.89037	120	
228.94152	3720	1+
229.89475	74	
229.93302	128	
230.82849	106	
230.88762	1236	1+
231.73221	100	
232.90608	90	
234.02807	72	
234.88041	118	
235.25924	70	
235.96093	82	
237.89078	88	
238.84053	70	
239.12519	80	
240.83573	114	
240.88859	94	
240.94069	590	
240.96310	522	1+
241.93807	1324	1+
242.80006	72	
242.94030	924	1+
242.96077	172	1+
243.83126	72	
243.98321	78	
244.84923	112	
244.95714	1534	1+
245.93901	272	
245.98078	72	
246.10031	80	
246.90322	150	
246.95241	2058	1+
247.38837	88	
248.03000	90	
248.84520	98	
248.90218	302	1+
249.80676	168	
249.94397	280	1+
250.11565	90	
252.10221	124	
253.07923	88	
254.00658	70	
254.89192	82	
258.10083	84	
258.84299	162	
258.92257	76	
258.96446	78	
260.05031	72	
260.80682	72	
260.85655	78	
260.96991	178	
261.83832	146	
261.97517	118	
263.97756	90	
264.26494	84	
266.06245	106	
266.39912	78	
266.81454	86	
267.82211	70	
267.84814	76	
267.97153	468	1+
268.95973	76	
269.82204	130	
269.96647	186	
270.96425	104	
271.82375	76	
271.91363	106	
272.13357	84	
273.04582	74	
275.89403	72	
276.84599	202	1+
278.79598	248	1+
278.81666	138	
280.79240	964	1+
282.96271	110	
283.01023	96	
283.79570	92	
283.82084	102	
283.98378	128	
284.82182	160	
284.87237	94	
285.83847	126	
286.82455	136	
289.85839	186	1+
291.37861	100	
292.13232	76	
292.43638	140	
292.78798	84	
294.84696	158	
294.86527	80	
295.85914	78	
296.14847	80	
296.80604	122	
296.93104	88	
297.11685	80	
297.80190	896	1+
298.80286	606	1+
298.87838	72	
300.80036	464	1+
301.36973	74	
301.86014	258	
301.95400	74	
302.98098	76	
303.85628	278	
306.90697	74	
306.92675	72	
307.76837	72	
308.13920	78	
311.85937	164	
313.95139	180	
314.45411	78	
314.82857	76	
316.81826	116	
317.11607	74	
318.82722	86	
318.93468	160	
320.92975	196	
320.96753	88	
321.82095	122	
322.94566	70	
323.73462	90	
326.87089	118	
326.89368	70	
326.98799	108	
327.86130	74	
329.87645	72	
332.76850	72	
332.97674	92	
333.05763	82	
336.05803	94	
336.88912	104	
336.94641	88	
338.79437	70	
341.16907	76	
342.91775	90	
343.39301	82	
344.26508	136	
344.91962	92	
346.97705	74	
351.77827	140	
354.38849	76	
356.71502	70	
357.77319	70	
359.96004	94	
362.36599	74	
365.57044	92	
END IONS

###FS:    #m/z: 363.95552 #charge 1+
###MS: 146
###MSMS: 147
BEGIN IONS
TITLE=Cmpd 109, +MS2(363.9555), 28.0-35.0eV, 3.2min #147
RTINSECONDS=189.811
SCANS=146-147
PEPMASS=363.95552	203750
CHARGE=1+
46.25872	72	
90.86524	74	
91.77823	80	
118.60127	74	
121.56946	78	
129.94770	84	
187.86548	78	
189.86339	518	
189.90601	70	
191.86002	206	
192.01836	104	
192.85983	180	
198.11834	76	
200.88822	88	
205.87712	80	
206.83855	72	
207.87458	94	
209.87287	84	
209.88705	72	
209.94315	774	
210.87990	120	
212.87734	1050	1+
213.92884	80	
214.87584	70	
219.86552	98	
222.95096	1522	1+
223.97179	70	
224.94776	1578	1+
226.86676	160	1+
226.94688	5686	1+
227.05988	92	
227.12011	94	
228.89788	170	
228.94186	6372	1+
230.88781	2100	1+
231.30747	72	
232.90550	98	
233.03127	86	
233.96013	84	
234.88225	134	
237.05847	202	1+
237.44032	82	
240.46181	78	
240.82017	192	
240.93945	608	
240.96087	788	
241.93920	1282	1+
242.82241	72	
242.90916	70	
242.94127	836	1+
242.95555	874	1+
243.81548	228	1+
244.95609	2774	1+
245.83498	180	1+
245.88335	84	
246.95136	2964	1+
246.97738	96	
248.80181	140	
248.90499	120	
249.82806	70	
249.90296	98	
250.89713	172	
250.96995	118	
251.51172	70	
251.84370	72	
252.03599	82	
252.95871	100	
253.90703	72	
254.87425	78	
254.95692	78	
255.91849	70	
256.39186	82	
256.55130	78	
257.07667	78	
257.97706	104	
258.84656	158	
258.93247	92	
258.97289	472	
259.83246	72	
260.84480	76	
260.96967	752	1+
261.83174	130	
261.93841	76	
262.82824	430	1+
262.96325	72	
262.97924	118	
263.97941	118	
264.81991	86	
264.87023	68	
265.08730	170	
265.97451	138	
266.78598	76	
266.81341	378	1+
267.92718	80	
267.97101	408	1+
269.91406	86	
269.96827	622	1+
270.03096	76	
271.15155	80	
271.85741	78	
272.84519	100	
273.49849	96	
274.42303	88	
274.79583	118	
276.86012	74	
277.08806	200	1+
277.11822	136	
278.36514	80	
278.79989	174	
278.83858	80	
279.79537	78	
280.11117	84	
280.51229	100	
280.79258	492	1+
281.83018	114	
281.85087	70	
281.95151	82	
282.78640	134	
282.98118	74	
283.79366	72	
283.85602	92	
283.89223	266	1+
284.17692	98	1+
284.82498	296	
284.85072	144	
285.84645	316	
287.09451	82	
287.82085	82	
289.86078	224	1+
289.99182	80	
292.12629	72	
293.12066	76	
295.80513	458	1+
296.92478	72	
297.75449	80	
297.80020	920	1+
298.09345	74	
298.80235	792	1+
298.96578	72	
299.87125	96	
300.80402	412	1+
301.80773	282	1+
301.86223	74	
301.88273	82	
302.85778	350	1+
302.95633	148	
303.85806	230	1+
303.88252	92	
305.78745	82	
307.90404	90	
308.11929	102	
308.13455	84	
308.42117	90	
308.88619	172	
308.92656	88	
310.92344	100	
311.43032	104	
311.88232	130	
312.94244	98	
314.75225	72	
316.81439	80	
319.80707	68	
320.80951	130	
321.82218	106	
322.15443	72	
322.79597	78	
323.83621	70	
326.91939	90	
332.39031	72	
333.88047	76	
335.75208	72	
336.94416	164	
337.39187	78	
337.84579	74	
339.83038	80	
342.90092	88	
349.07305	70	
349.76633	80	
354.11765	70	
361.19112	74	
363.20071	70	
366.77147	192	1+
368.13423	72	
END IONS

###FS:    #m/z: 507.84356 #charge 1+
###MS: 146
###MSMS: 148
BEGIN IONS
TITLE=Cmpd 110, +MS2(507.8436), 28.2-35.2eV, 3.2min #148
RTINSECONDS=190.583
SCANS=146,148
PEPMASS=507.84356	62804
CHARGE=1+
196.01579	240	
214.88887	250	1+
224.97603	132	
232.88913	114	
244.13077	136	
247.83138	108	
256.56666	98	
258.87689	186	
259.05243	106	
261.88497	124	
272.85230	176	
277.15495	116	
283.87453	212	1+
284.20135	118	
287.14637	138	
287.85203	186	
289.88070	174	
290.86473	184	
291.86395	102	
292.86802	356	1+
293.87306	258	1+
293.95465	120	
295.86127	130	
296.84795	140	
301.52073	130	
301.84526	260	1+
303.86478	206	
304.88117	114	
305.86299	392	
306.78729	204	1+
306.86833	192	
307.85854	110	
307.88619	164	
308.10862	100	
308.14233	350	
308.34074	110	
308.86928	222	
309.86792	120	
309.88648	162	
310.15525	408	1+
311.88532	884	1+
313.88097	228	
314.83112	108	
314.86302	252	
314.90039	116	
315.87410	148	
318.96120	108	
320.87274	222	
322.35705	106	
323.87315	158	
324.82731	158	
325.90248	124	
326.88218	590	1+
327.98249	134	
328.81960	114	
328.88420	168	
329.88533	188	
332.39232	134	
332.83236	246	1+
332.87750	278	1+
333.17540	254	1+
333.80338	100	
334.87292	156	1+
337.81384	98	
338.88106	138	
339.83808	140	
341.81129	164	
341.86091	194	1+
342.00804	96	
347.03201	98	
347.36615	182	
347.66361	102	
348.92012	112	
349.75316	208	
349.84481	126	
349.87725	302	1+
349.89483	100	
350.76338	550	1+
351.39238	198	1+
353.43858	108	
353.84915	102	
354.78735	106	
354.91058	116	
355.88636	174	
357.85252	208	
358.83566	164	
360.77188	232	1+
364.38201	116	
364.99551	104	
365.83953	114	
366.18354	116	
366.73819	98	
366.83764	460	1+
367.71014	196	1+
367.76605	258	1+
367.79853	172	1+
367.88319	106	
368.89860	154	
369.83547	174	
370.84376	128	
371.79901	124	
373.74276	110	
373.89976	118	
374.81805	168	
375.71152	96	
375.78970	128	
375.84784	122	
376.22312	172	
378.73316	130	
381.71815	100	
384.84862	516	1+
385.74139	150	
387.73383	96	
387.77983	258	1+
389.19607	274	
390.73374	194	
390.83936	512	1+
391.81490	112	
391.90795	102	
392.73276	234	1+
392.82630	154	
393.87303	136	
394.82391	112	
396.75185	124	
398.72758	302	1+
399.85164	198	
402.86281	570	1+
403.19776	140	
403.86555	484	1+
404.24226	146	
405.76313	328	1+
405.87246	108	
406.85949	176	
407.74069	110	
407.86626	308	
408.85302	1058	1+
409.72501	194	
410.08194	164	
410.72783	104	
410.76950	114	
410.84172	234	1+
410.87459	228	1+
411.73207	140	
411.76780	150	
420.87695	108	
421.41632	98	
421.77232	110	
421.87933	214	
422.88422	166	
423.77331	200	
423.87906	158	
424.77289	350	
424.85895	98	
425.75002	708	1+
425.79364	102	
426.08114	110	
426.86062	672	1+
426.94149	166	
427.73343	308	
428.72391	162	
428.77417	180	1+
428.84658	500	
429.69774	156	
429.73918	100	
429.84771	244	
430.73549	244	
430.85917	632	1+
431.78364	156	1+
431.86602	418	1+
432.24305	216	
433.84008	182	1+
434.89043	140	
435.71327	118	
438.86163	142	
440.88378	128	
443.77098	430	1+
444.87303	894	1+
446.86244	124	
446.88617	116	
447.18222	98	
447.70868	196	
448.76571	124	
448.88733	114	
449.11605	100	
449.88506	128	
450.75030	260	
456.82799	114	
457.78928	102	
457.90216	178	
461.91807	106	
462.87981	204	
464.87750	226	
467.88510	878	1+
485.89827	510	1+
507.73375	200	1+
END IONS

###FS:    #m/z: 336.94451 #charge 1+
###MS: 146
###MSMS: 149
BEGIN IONS
TITLE=Cmpd 111, +MS2(336.9445), 28.0-35.0eV, 3.2min #149
RTINSECONDS=191.355
SCANS=146,149
PEPMASS=336.94451	53334
CHARGE=1+
85.15116	82	
87.70149	78	
126.48428	72	
184.29114	76	
191.88924	64	
195.59618	92	
205.95114	78	
206.94646	64	
211.94227	1926	1+
212.87773	856	1+
213.93943	590	1+
215.06169	100	
215.34432	78	
215.93666	120	
216.93302	74	
217.83604	76	
218.89443	84	
219.89462	70	
221.92224	70	
222.84485	66	
222.94774	82	
223.08352	86	
224.96642	124	
225.87250	74	
225.88739	98	
225.89952	66	
225.95572	78	
225.98143	66	
229.95393	1566	
230.88710	492	1+
231.94781	510	1+
232.88869	68	
233.82874	102	
233.89742	92	
233.94536	184	
234.09374	72	
234.80610	64	
235.11108	88	
236.87679	70	
237.06354	80	
237.90197	66	
238.81571	90	
239.07207	82	
241.03545	92	
241.83992	200	
241.92235	74	
242.83631	118	
243.84242	66	
243.89987	82	
246.95259	66	
246.97316	212	
247.14546	102	
247.42179	94	
247.96776	374	
248.40948	88	
248.65720	74	
248.89995	312	1+
248.99345	66	
249.95852	162	
250.82672	78	
250.84453	92	
250.91262	74	
250.95157	114	
251.07157	112	
251.41832	76	
251.50423	96	
252.04356	74	
252.83467	72	
252.96924	1168	1+
253.90298	80	
254.92340	68	
254.96356	372	
255.84153	92	
256.02448	72	
256.85801	66	
256.90522	86	
256.96367	146	
257.16142	66	
257.84575	186	
258.16256	98	
258.84527	202	
259.84443	130	
259.85087	108	
259.96086	72	
260.83095	68	
262.03212	90	
262.84769	70	
262.95939	84	
263.06874	66	
263.46114	80	
263.98359	66	
264.83171	66	
265.80616	74	
265.85431	84	
265.87015	64	
267.84168	76	
268.83886	754	1+
268.85748	116	
270.98092	202	
271.03271	68	
271.98167	90	
272.84358	104	
272.92221	70	
272.97464	100	
274.84021	74	
274.85768	110	
274.88616	124	
274.97263	84	
275.84726	70	
275.87077	128	
276.85554	332	
277.12707	80	
277.46450	84	
277.83322	152	
277.86398	434	1+
278.83458	66	
279.36202	66	
279.83636	136	
280.92150	70	
282.03828	74	
282.83260	78	
284.80420	66	
285.19607	84	
285.84446	126	
286.84967	438	1+
286.89909	86	
287.06723	66	
288.84770	92	
289.85781	86	
289.88710	76	
290.39341	84	
290.86417	70	
292.16356	134	
293.10972	306	1+
293.99430	214	
294.17616	72	
294.79981	84	
295.86316	82	
295.99833	66	
298.22505	92	
298.87314	154	
299.86962	74	
301.25025	80	
304.00799	66	
306.07969	74	
307.79205	94	
309.86646	288	1+
309.97794	74	
311.94224	90	
318.16646	68	
318.82626	68	
324.90394	68	
325.75470	72	
325.89841	68	
326.06960	66	
326.87355	86	
327.89240	66	
332.78653	82	
335.89388	66	
336.10090	84	
337.77771	74	
342.02696	74	
END IONS

###FS:    #m/z: 363.95547 #charge 1+
###MS: 150
###MSMS: 151
BEGIN IONS
TITLE=Cmpd 112, +MS2(363.9555), 28.0-35.0eV, 3.3min #151
RTINSECONDS=195.036
SCANS=150-151
PEPMASS=363.95547	211140
CHARGE=1+
81.35561	74	
90.36041	74	
179.94794	76	
189.85978	136	
191.85876	124	
197.88263	120	
200.95650	74	
201.12094	88	
202.07331	80	
207.40591	76	
207.87226	118	
207.94763	134	
209.94259	1266	1+
210.02966	82	
210.88448	154	
211.92177	74	
212.87780	1984	1+
214.91033	76	
215.89781	88	
222.95243	1654	1+
224.11928	84	
224.88729	128	
224.94796	1500	1+
224.97818	92	
225.96937	136	
226.55960	86	
226.94733	8966	1+
227.92659	200	
228.89316	402	1+
228.94152	8320	1+
229.50075	74	
229.95851	110	
230.02149	82	
230.18496	100	1+
230.88863	2310	1+
230.91416	90	
232.86325	216	1+
232.88484	284	
233.11778	82	
234.92670	148	
235.14483	74	
237.15837	72	
237.86420	80	
238.03073	90	
239.71409	92	
239.91028	72	
240.82567	72	
240.93981	392	
240.96178	1634	1+
241.83227	80	
241.93857	1622	1+
242.94097	1144	1+
242.95692	1098	1+
242.98191	92	
244.81152	90	
244.95660	3708	1+
244.99575	112	
245.32200	114	
245.87736	174	1+
246.95257	4084	1+
247.04116	80	
248.80503	118	
248.89946	966	1+
250.97469	102	
251.04858	92	
251.95711	142	
252.10570	138	
252.85147	80	
252.91963	72	
253.08653	140	
253.44977	104	
253.90281	76	
254.85959	156	1+
254.90171	74	
255.83192	74	
256.14247	102	
257.14371	88	
257.79752	76	
258.88277	82	
258.97356	452	1+
259.46226	92	
260.82888	78	
260.96991	522	1+
261.82719	258	1+
261.89085	88	
262.02621	84	
262.97351	154	1+
263.86198	82	
264.92624	72	
265.39603	82	
265.89039	72	
265.97457	124	
266.77896	238	1+
266.81231	140	
266.85214	272	1+
267.81412	88	
267.97292	458	
269.96776	590	1+
270.84473	82	
271.90458	130	
274.01049	86	
274.89743	76	
276.85406	146	
276.99225	80	
277.85853	128	
278.14406	78	
278.79538	120	
278.84636	480	1+
279.38898	88	
279.52587	90	
280.79295	474	
280.99801	80	
281.78944	248	
282.79133	132	
283.85151	234	
283.96892	110	
284.81974	178	
284.85334	110	
284.87401	110	
285.16288	76	
285.79100	108	
285.84299	144	
286.47242	88	
286.84535	122	
289.08750	134	
290.91421	76	
292.72238	88	
294.80384	74	
294.87266	128	
294.92821	98	
295.86330	80	
296.63869	76	
296.80635	132	
297.11704	86	
297.80738	118	
297.85859	94	
297.92843	76	
298.38428	100	
298.80540	578	
299.80167	852	1+
301.86219	84	
302.80367	78	
303.85517	582	1+
305.43973	78	
305.47840	92	
306.43626	78	
306.84488	120	
307.95347	82	
309.82691	80	
311.82250	72	
315.81219	350	1+
316.81344	224	1+
317.88615	92	
319.40312	104	
321.81486	238	1+
321.86680	188	
321.93394	100	
322.92956	132	
324.01886	104	
324.88680	96	
326.87699	100	
332.87632	86	
335.15388	82	
336.95008	128	
338.11180	78	
339.82826	280	
340.93995	212	1+
342.87612	114	
342.90397	84	
345.19780	80	
347.83988	78	
348.41059	84	
348.85495	72	
349.12610	88	
349.28418	74	
353.84514	78	
356.77288	80	
356.80571	92	
356.97236	72	
362.10434	84	
363.84212	72	
365.14786	88	
365.77932	80	
END IONS

###FS:    #m/z: 507.84323 #charge 1+
###MS: 150
###MSMS: 152
BEGIN IONS
TITLE=Cmpd 113, +MS2(507.8432), 28.2-35.2eV, 3.3min #152
RTINSECONDS=195.808
SCANS=150,152
PEPMASS=507.84323	57900
CHARGE=1+
189.46281	148	
196.01295	144	
227.89790	98	
236.88728	126	
248.85665	110	
250.90646	128	
258.90513	104	
261.87916	106	
262.59675	96	
265.08997	114	
266.13463	98	
266.17122	110	
267.94588	126	
273.93567	138	
275.85974	214	1+
277.43172	98	
278.84900	132	
279.94704	144	
283.94869	100	
286.90817	108	
287.85785	314	1+
288.85042	348	1+
289.87839	380	1+
293.87422	216	
294.87403	144	
296.87559	226	1+
298.83826	202	
302.84976	136	
303.86123	122	
305.86203	338	
306.10123	98	
306.12125	158	
307.88977	150	
308.14103	276	1+
308.87435	648	1+
309.85051	218	1+
309.88161	348	1+
310.34229	256	
311.88382	748	1+
313.88491	112	
314.86596	324	1+
316.82391	108	
316.86753	162	1+
319.99470	160	
323.87116	166	
323.96999	108	
324.01851	108	
324.32871	120	
324.86194	128	
325.83512	244	1+
325.90865	192	
326.19065	98	
326.23555	110	
326.88259	984	1+
328.88238	124	
329.87842	374	1+
330.80620	114	
330.87883	274	1+
331.81494	110	
332.87682	250	
332.91659	96	
333.13343	128	
333.77406	232	1+
333.86756	132	
334.57847	104	
334.79503	248	1+
336.84967	118	
336.87053	110	
336.94410	210	
337.86683	182	
338.88448	116	
339.82509	130	
345.78940	264	1+
346.87898	180	1+
347.77633	398	1+
348.77862	252	1+
349.80480	270	1+
349.85136	138	
350.76136	296	1+
350.78535	124	
350.91390	126	
351.88438	140	
353.85345	96	
355.40359	162	
355.88604	104	
356.84954	110	
357.84166	104	
358.80765	132	
360.75880	288	1+
365.78541	96	
366.80535	138	
366.84359	138	
367.76091	116	
368.70953	124	
368.83204	106	
368.89437	150	
369.02404	198	1+
369.44981	100	
369.81229	130	
369.83876	336	1+
369.85750	120	
370.89331	114	
371.79666	138	
373.82352	102	
375.80311	202	1+
375.87177	146	1+
376.21649	110	
377.73174	186	
380.35596	214	1+
380.85743	132	
381.83735	122	
383.30180	104	
383.84571	100	
384.39032	272	1+
384.84614	334	
385.77525	118	
385.85191	152	
386.84753	256	1+
387.82161	142	
388.03470	236	
389.20242	102	
390.81573	106	
390.84035	554	1+
390.91895	96	
392.78032	192	1+
392.81965	152	
393.86855	118	
395.74101	122	
396.75233	206	
397.80540	110	
398.73022	174	
399.36657	98	
399.72640	112	
399.84775	102	
403.86955	260	1+
404.83660	96	
405.76331	340	1+
405.85377	142	
407.74204	240	
407.86367	412	
408.74477	140	
408.85335	350	
409.72737	248	
409.75084	398	1+
409.79122	176	1+
409.85516	202	
410.75338	268	1+
410.83407	492	1+
410.86884	140	
412.87432	102	
413.07878	102	
413.73180	104	
414.75176	178	1+
416.87539	112	
420.77304	190	1+
421.73701	174	1+
421.88600	154	
423.77194	466	1+
423.88056	260	1+
425.74463	1086	1+
426.77183	108	
426.85709	398	
427.78034	96	
427.86029	192	
428.09274	124	
428.73319	358	
428.75443	488	1+
428.84651	310	1+
428.88120	214	1+
428.92558	112	
429.69999	156	
429.72874	192	
429.83361	102	
429.88838	226	1+
430.73614	126	
431.73126	116	
431.86196	404	1+
432.23935	242	
432.69061	114	
433.10137	96	
433.85988	122	
439.82627	92	1+
440.88602	100	
442.87673	122	
443.76183	318	
444.19591	108	
444.76825	202	
444.87091	1058	1+
445.74825	252	
445.77970	114	
446.79040	110	
447.70732	96	
448.78006	180	1+
449.36340	104	
449.69053	252	1+
449.88326	120	
451.77543	104	
452.75842	182	1+
457.90241	262	
458.90259	130	
462.87591	256	
463.88364	126	
467.88683	338	
502.67964	160	
505.80478	130	
506.29422	106	
511.71582	192	1+
END IONS

###FS:    #m/z: 336.94463 #charge 1+
###MS: 150
###MSMS: 153
BEGIN IONS
TITLE=Cmpd 114, +MS2(336.9446), 28.0-35.0eV, 3.3min #153
RTINSECONDS=196.589
SCANS=150,153
PEPMASS=336.94463	48310
CHARGE=1+
56.95986	84	
57.05265	94	
65.90949	78	
120.20737	92	
198.90158	94	
203.06794	114	
204.92153	92	
208.94714	74	
209.88211	64	
210.90950	76	
211.89346	80	
211.94300	1472	
212.87653	430	1+
213.93936	776	1+
213.95860	90	
214.02720	80	
215.45089	76	
215.88669	260	
215.93705	248	
216.89109	108	
217.83099	82	
218.84698	78	
220.87893	66	
223.05595	70	
224.04359	96	
224.97506	120	
226.83115	186	
226.98295	62	
227.96082	86	
228.83656	74	
228.88827	122	
229.95375	1866	
230.84898	88	
230.88788	814	1+
231.95120	518	
232.83104	72	
233.46095	62	
233.83703	120	
234.82399	122	
234.90412	138	
234.95280	68	
235.08640	70	
235.34663	66	
235.94395	82	
237.06893	82	
237.86810	68	
239.82242	84	
239.86334	184	
240.07936	78	
240.22412	70	
240.83523	68	
241.84548	148	
241.96678	64	
242.84248	80	
243.06428	80	
243.45676	82	
243.83855	72	
246.43770	70	
247.96531	482	
248.89637	102	
249.83205	74	
249.84571	78	
249.96034	242	
250.82587	200	
250.84817	74	
250.95202	116	
251.83559	190	
252.83497	130	
252.96971	670	1+
253.82653	84	
254.08700	62	
254.10076	68	
254.86622	64	
254.91751	72	
254.96450	366	1+
255.34910	90	
255.87727	120	
255.90476	88	
256.26216	78	
256.86426	64	
256.90143	64	
257.85201	160	
258.84913	802	1+
259.09287	68	
259.91466	68	
260.94394	84	
263.83780	70	
263.87161	68	
265.12425	72	
265.84818	82	
265.93448	100	
266.35139	92	
266.84705	130	
267.84212	212	
268.83981	690	1+
269.07946	78	
270.00091	68	
271.09559	84	
271.83979	62	
271.91452	112	
272.38260	78	
272.84403	146	
272.98488	98	
275.84875	62	
275.89780	86	
275.91455	98	
276.85804	310	
276.96350	72	
277.83524	604	1+
277.86025	158	
278.86299	92	
279.83175	66	
280.26324	94	
280.80986	100	
280.82461	76	
280.87254	166	
281.04498	78	
281.85892	66	
281.95566	90	
282.97691	64	
283.95106	82	
284.58026	76	
285.95138	80	
286.20257	90	
287.84791	346	1+
289.88029	144	
290.37202	104	
291.53692	90	
293.10625	392	1+
293.60549	66	
293.86891	66	
294.82064	70	
294.87427	300	1+
297.96422	102	
298.01519	78	
300.66223	76	
303.86041	98	
305.86698	74	
305.88216	70	
307.89084	104	
309.86751	126	
310.81737	66	
311.89870	88	
312.13068	86	
312.80579	72	
313.44040	64	
313.87269	66	
314.76750	70	
314.86562	88	
314.90479	70	
317.38517	90	
318.25640	70	
318.38559	94	
320.95776	130	
323.38950	72	
328.95592	100	
329.93194	100	
333.90301	72	
334.89992	70	
340.29869	68	
341.88625	132	
END IONS

###FS:    #m/z: 322.92923 #charge 1+
###MS: 154
###MSMS: 155
BEGIN IONS
TITLE=Cmpd 115, +MS2(322.9292), 28.0-35.0eV, 3.4min #155
RTINSECONDS=200.277
SCANS=154-155
PEPMASS=322.92923	1053278
CHARGE=1+
47.66303	98	
186.01022	52	
187.88070	92	
191.95223	84	
197.09839	60	
199.91311	52	
200.01545	54	
205.94929	72	
205.96522	78	
207.93679	74	
207.97393	136	
209.12821	84	
209.33243	92	
209.94239	58	
216.88982	60	
217.89448	74	
217.96877	80	
220.89921	90	
220.95731	58	
221.94083	66	
221.96967	70	
222.88331	56	
223.96851	54	
224.87540	58	
225.90955	60	
226.78903	66	
226.90505	62	
227.87907	76	
227.92761	58	
228.53752	74	
228.82717	76	
228.90915	48	
229.87638	92	
230.84519	56	
231.12143	60	
232.88330	90	
233.83417	50	
236.79762	72	
236.89747	68	
237.06014	84	
237.82042	54	
238.02159	78	
238.09558	52	
238.17681	72	
238.83481	72	
238.90207	68	
239.10441	92	
239.91038	50	
240.00906	70	
240.10407	42	
240.48852	78	
240.94025	1338	
241.81949	72	
241.86227	82	
241.93825	5894	1+
242.82273	110	
242.94023	4120	1+
244.83612	64	
244.93979	1300	
245.91933	72	
247.23448	70	
247.85618	90	
248.84126	132	
251.92901	72	
251.97345	50	
251.99490	76	
253.00965	44	
253.93463	44	
254.02652	100	
254.86446	62	
255.10715	58	
256.83269	78	
256.84636	94	
256.91912	70	
258.83066	134	
258.96639	76	
259.08497	84	
260.83672	66	
263.05661	68	
263.23989	60	
263.35946	86	
263.97754	66	
264.87055	76	
266.06468	68	
266.84772	48	
266.88828	54	
266.95860	74	
267.78166	90	
267.94084	62	
268.84782	70	
272.34030	62	
272.79608	72	
273.43775	104	
273.82782	88	
273.86608	54	
273.89242	82	
274.94197	86	
275.04392	72	
275.94671	72	
276.05313	64	
276.52637	78	
276.85517	66	
277.03701	50	
277.15360	60	
278.84473	82	
279.08803	824	1+
279.29748	44	
280.82055	42	
280.92779	76	
280.97763	58	
281.11098	88	
281.97214	50	
282.48781	76	
283.78578	74	
284.16219	58	
284.29696	118	
284.47261	82	
284.92230	48	
285.11721	46	
286.29804	56	
286.87625	54	
288.86751	82	
289.88498	54	
290.85139	42	
291.85537	54	
292.04054	72	
293.87495	76	
295.85480	94	
297.75006	64	
301.85774	66	
303.35333	70	
303.85134	68	
306.75234	42	
306.90736	66	
307.80041	58	
308.87867	66	
308.89595	90	
309.42475	84	
310.87617	56	
311.79262	70	
313.76851	76	
313.81426	58	
315.84943	72	
317.87748	80	
321.16566	60	
322.85521	46	
323.12924	78	
323.86037	66	
323.87784	66	
325.23176	72	
326.89951	80	
327.13645	70	
327.90111	86	
END IONS

###FS:    #m/z: 340.93966 #charge 1+
###MS: 154
###MSMS: 156
BEGIN IONS
TITLE=Cmpd 116, +MS2(340.9397), 28.0-35.0eV, 3.4min #156
RTINSECONDS=201.048
SCANS=154,156
PEPMASS=340.93966	428576
CHARGE=1+
49.72979	84	
88.83997	72	
191.95532	142	
192.92456	124	
195.07955	74	
196.02414	66	
198.87273	64	
205.88069	74	
206.40962	74	
212.87904	160	
212.95110	76	
213.93741	300	
214.87810	72	
215.85104	66	
215.88661	138	
215.93729	128	
217.97043	74	
221.88392	74	
224.84381	154	
226.89780	168	
226.94755	156	
227.88832	72	
228.96501	82	
229.94890	74	
230.85081	66	
230.88638	92	
230.93301	72	
231.95159	364	
232.13992	78	
233.89770	126	
233.94841	130	
236.89727	68	
236.91476	64	
238.88405	186	
238.90299	68	
239.14792	76	
239.78623	116	
240.83321	104	
241.84032	126	
241.89994	68	
242.03707	68	
242.81928	70	
242.83676	68	
242.85180	94	
242.96889	68	
243.84108	218	1+
243.89592	72	
245.13449	74	
246.87350	72	
246.97557	66	
247.97444	78	
248.85208	108	
249.57584	74	
249.99906	82	
250.85226	72	
250.98639	82	
251.00416	66	
252.02422	72	
252.08282	72	
252.96667	70	
254.92328	72	
255.07053	78	
255.96413	266	1+
256.25845	92	
256.84929	146	
256.92312	90	
257.86687	74	
258.84707	226	
258.90081	72	
259.85358	510	1+
260.83816	144	
261.83546	66	
261.84783	72	
262.96701	78	
264.86217	232	1+
264.90414	68	
264.92832	66	
265.18830	100	
266.84210	84	
267.84481	136	
268.83746	218	
269.13913	72	
269.83851	112	
270.00257	72	
270.89515	98	
271.82577	78	
271.91053	66	
272.05272	70	
272.93220	104	
274.86493	188	1+
274.89938	70	
275.83702	74	
275.88765	82	
276.85631	826	1+
277.87381	260	
277.90233	72	
277.92683	66	
278.84161	282	1+
279.88318	80	
280.02509	78	
280.11134	82	
281.89612	76	
283.44207	82	
283.85582	94	
284.16626	82	
284.87886	80	
286.40827	80	
286.78045	68	
286.91532	72	
288.09833	74	
289.50444	80	
289.87960	122	
290.85580	68	
292.88215	66	
292.89922	68	
293.44777	66	
293.85174	74	
294.09401	88	
294.87154	72	
295.86557	72	
295.89937	78	
296.85456	106	
297.89955	130	
298.26983	72	
298.30503	118	
298.89168	70	
299.02712	78	
299.83012	68	
299.88957	70	
300.87569	124	
302.17919	76	
303.88169	148	
305.93677	178	
306.12245	72	
307.09645	76	
309.89169	64	
310.37172	84	
310.88018	76	
314.83531	68	
316.89535	74	
317.87100	74	
322.80955	68	
323.36970	82	
323.88662	82	
323.93739	92	
325.75235	80	
331.88138	118	
332.88482	68	
334.03962	104	
334.89783	70	
335.38972	92	
336.80585	74	
338.02178	72	
338.87594	68	
341.24395	106	
341.89315	90	
345.33017	66	
END IONS

###FS:    #m/z: 507.84321 #charge 1+
###MS: 154
###MSMS: 157
BEGIN IONS
TITLE=Cmpd 117, +MS2(507.8432), 28.2-35.2eV, 3.4min #157
RTINSECONDS=201.829
SCANS=154,157
PEPMASS=507.84321	47768
CHARGE=1+
196.01538	206	
217.89816	150	
224.97779	174	
226.06070	92	
233.91706	122	
241.85198	102	
251.91479	140	
252.08472	140	
252.12371	92	
259.88011	100	
262.13612	126	
266.09884	120	
266.16158	158	1+
268.97666	92	
273.39480	92	
279.89144	90	
285.85161	92	
287.85369	374	1+
289.87701	572	1+
290.13510	100	
290.86008	110	
290.95748	124	
293.87467	276	
294.85291	136	
294.87611	310	
297.34999	102	
297.91852	144	
298.80192	120	
299.79714	98	
299.84205	276	1+
299.91610	108	
302.88131	98	
303.86358	276	
305.86192	588	1+
307.90174	102	
308.13851	302	1+
308.87019	358	1+
309.88380	122	
310.15557	188	1+
310.87143	142	
311.88313	1110	1+
312.88409	646	1+
314.14183	158	
314.86134	244	1+
316.85598	112	
316.88645	130	
318.82534	128	
320.88794	186	
322.83968	236	1+
322.87281	266	1+
325.00907	166	1+
325.89512	118	
326.88770	318	
327.89370	278	1+
328.79280	92	
329.88239	152	
330.08133	90	
330.87541	158	
331.77380	120	1+
331.84331	252	1+
332.87269	150	
332.89383	132	
333.17643	126	
333.87657	98	
337.86963	102	
337.94452	136	
338.88564	148	
343.15197	140	
345.76956	152	
347.77288	250	
348.83814	326	1+
349.32999	100	
349.75315	116	
350.89016	104	
351.88668	140	
353.84978	110	
355.37722	144	
356.23757	92	
356.45340	118	
356.88094	106	
357.84230	296	1+
359.78480	102	
360.76182	166	
360.82749	204	1+
361.79852	108	
364.09640	104	
366.83660	190	
366.86070	116	
366.90845	114	
367.76653	210	1+
368.87670	92	
368.89807	296	1+
369.02047	142	
369.83505	426	1+
370.64747	92	
370.80381	286	
370.85214	110	
371.03947	92	
371.80069	142	
372.76518	98	
372.88138	216	1+
374.89621	94	
376.21847	148	
377.76090	136	
378.90390	98	
380.71530	336	1+
380.91570	90	
381.78197	140	
383.78598	106	
384.85176	566	
385.74698	96	
385.83978	210	1+
386.79181	106	
387.74735	100	
387.84015	120	
388.73568	120	
389.04655	106	
389.19580	122	
389.99065	110	
390.05433	108	
390.74543	294	1+
390.77347	276	1+
390.83955	626	1+
391.07064	186	1+
391.34633	90	
391.74942	202	1+
392.82336	156	
392.85843	254	
393.86599	120	
395.83199	130	
397.37661	92	
398.72681	186	
399.72408	164	
399.84851	204	
403.79628	100	
403.87265	182	
404.86973	154	
405.76652	252	
405.85801	260	1+
406.75687	128	
407.74071	338	1+
407.76261	112	
407.86494	568	
408.76584	100	
408.85120	412	
409.73949	136	
409.85321	238	
410.73324	286	1+
410.83667	182	
411.36656	110	
411.82398	168	
414.85836	96	
416.37509	98	
416.88060	136	
421.74457	114	
422.88314	178	
423.77713	502	1+
423.87123	148	
425.75231	854	1+
426.86326	402	
427.73484	678	1+
427.86169	264	
428.76444	168	
428.84518	238	
428.85959	384	1+
428.88128	148	
429.76617	94	
429.82317	98	
430.74062	170	
431.86476	362	
432.24463	290	1+
433.85142	98	
434.88723	110	
439.89234	220	1+
441.78545	94	
444.75606	128	
444.87008	458	
444.89773	90	
445.73874	190	
446.74554	134	
446.88200	168	
447.71341	168	
447.75085	328	1+
448.71363	162	
448.78464	188	1+
449.87419	122	
450.70007	106	
450.74874	250	1+
451.87167	104	
457.90576	144	1+
459.27196	92	
462.88082	314	1+
465.72085	188	
467.88828	710	1+
472.80610	98	
482.16014	108	
485.89820	414	1+
END IONS

###FS:    #m/z: 322.92899 #charge 1+
###MS: 158
###MSMS: 159
BEGIN IONS
TITLE=Cmpd 118, +MS2(322.9290), 28.0-35.0eV, 3.4min #159
RTINSECONDS=205.497
SCANS=158-159
PEPMASS=322.92899	1265766
CHARGE=1+
112.88028	76	
182.39078	74	
192.88741	52	
192.97933	82	
193.09179	76	
194.97703	62	
195.08467	98	
195.92269	60	
197.95767	64	
198.91810	66	
203.12565	50	
205.95130	72	
209.89259	72	
209.99209	72	
211.89527	66	
212.90604	86	
215.85818	50	
216.84816	72	
217.38710	100	
218.88227	68	
221.06860	70	
222.95384	112	
223.96035	210	
224.94156	64	
227.95330	48	
229.85180	72	
230.83154	126	
230.85681	66	
233.47396	76	
237.87542	190	1+
238.02512	74	
238.83100	58	
238.94251	164	
238.96626	78	
240.82805	76	
240.94010	2194	
241.79134	64	
241.84243	72	
241.94123	1598	
242.94118	5218	1+
243.13321	68	
243.82429	124	
244.00699	90	
244.82608	106	
244.93914	1202	1+
246.95841	102	
246.97614	406	1+
247.03251	98	
247.15340	74	
248.84282	70	
248.85796	58	
249.00900	48	
249.09895	72	
250.97457	58	
251.92789	76	
252.87641	68	
252.91397	86	
253.22286	76	
253.78911	70	
254.92259	96	
256.84039	60	
257.79861	162	
258.82966	156	
258.85563	86	
259.79317	72	
260.13126	66	
260.81322	78	
260.83445	232	
261.88668	144	
262.83340	200	
263.57673	92	
264.37467	90	
265.85641	72	
265.87429	72	
266.85072	138	
266.86605	110	
267.86412	96	
268.84962	86	
268.90414	64	
269.08590	68	
269.09979	64	
270.80460	86	
270.83873	78	
270.92349	62	
271.13583	92	
274.04732	68	
274.39493	66	
274.84009	106	
274.91575	76	
275.80400	76	
275.83873	90	
276.49556	94	
276.97164	92	
277.88641	62	
278.07647	68	
278.84286	72	
278.91267	64	
279.09076	1000	1+
279.90775	50	
280.17934	60	
280.85776	70	
280.87912	76	
281.09689	138	
282.15388	58	
282.88845	62	
283.78535	64	
283.97983	74	
284.07290	72	
284.29159	204	
284.86304	128	
284.87594	80	
284.96782	96	
285.00086	60	
285.28984	96	
285.30498	66	
288.79468	60	
289.15992	74	
291.86594	58	
291.88482	56	
292.87372	74	
294.18016	68	
295.12864	78	
296.10587	56	
297.80341	60	
300.08347	58	
301.00738	58	
303.85808	68	
304.23476	72	
305.80451	48	
305.92486	78	
306.87840	86	
307.79420	66	
307.88868	62	
308.79274	54	
308.86778	68	
309.83335	70	
310.89741	72	
311.81210	52	
311.95101	68	
314.81991	66	
315.84027	54	
317.05026	62	
318.80662	74	
320.80266	76	
321.01843	78	
322.26914	64	
322.58434	84	
322.81583	66	
325.90548	74	
326.00740	70	
326.33308	76	
326.37975	74	
327.13238	64	
328.19243	74	
328.26371	68	
END IONS

###FS:    #m/z: 340.93953 #charge 1+
###MS: 158
###MSMS: 160
BEGIN IONS
TITLE=Cmpd 119, +MS2(340.9395), 28.0-35.0eV, 3.5min #160
RTINSECONDS=206.269
SCANS=158,160
PEPMASS=340.93953	474086
CHARGE=1+
60.50341	80	
73.44482	78	
180.46396	86	
196.88471	96	
201.16354	96	
206.95351	80	
208.93824	138	
210.93616	78	
213.57139	78	
213.87862	184	1+
213.94032	298	
214.89405	78	
214.94363	126	
215.93921	102	
218.84524	74	
220.88253	82	
221.87175	140	
221.89109	78	
223.84174	78	
223.96012	176	
227.84024	88	
228.83108	66	
228.95012	122	
230.85480	78	
230.96098	78	
231.88744	248	1+
231.94980	528	1+
233.89722	100	
233.94717	134	
234.84552	84	
235.19973	64	
235.50829	82	
235.89310	84	
235.98537	80	
237.01478	64	
238.84058	74	
238.88734	110	
239.78837	90	
239.84501	268	1+
239.92344	68	
240.79544	70	
240.83545	590	1+
240.96286	120	
241.84040	416	1+
241.90356	78	
243.82657	178	
243.83884	142	
243.87980	92	
244.10093	100	
244.83252	124	
244.87974	122	
244.98255	68	
246.01178	80	
246.84399	102	
248.98972	136	
249.89991	86	
249.95743	128	
249.99348	64	
251.96087	246	
252.02402	104	
252.84215	230	1+
254.90190	78	
254.92147	112	
254.96403	150	
255.07259	78	
256.96176	154	
257.08439	72	
257.85428	152	
258.84425	304	
259.14593	84	
259.85532	64	
259.95542	92	
260.72165	88	
260.83323	222	
260.85699	114	
261.83650	104	
261.85001	106	
262.06599	84	
262.82184	72	
262.84085	74	
262.92202	66	
262.93924	72	
263.90410	72	
266.63171	106	
266.87872	72	
267.83544	474	1+
267.87233	80	
268.99910	72	
272.84702	140	
272.91424	76	
272.93202	66	
274.85616	184	
275.85492	142	
275.87889	100	
275.95301	70	
276.81831	68	
276.85396	528	
277.12088	74	
277.83945	88	
277.86397	162	
277.96797	80	
278.84376	430	1+
278.97181	68	
279.09484	76	
279.87292	72	
279.91491	146	
280.86056	70	
280.93215	70	
281.00338	80	
281.39504	86	
281.85672	72	
282.80980	76	
282.88425	74	
283.06603	90	
283.79353	80	
283.87236	76	
285.21452	72	
287.86882	84	
288.10643	78	
288.79687	72	
288.85729	82	
292.43683	76	
293.85809	72	
294.18648	66	
294.86746	212	
294.89481	90	
295.86519	142	
295.89495	148	
297.88161	66	
297.97358	142	
299.87330	142	
300.84678	74	
300.88057	146	
301.85873	150	
302.17370	68	
302.94682	126	
304.02705	92	
307.88661	78	
308.38895	158	
309.95618	70	
310.87170	122	
312.81010	82	
315.68104	92	
317.94348	70	
318.81958	84	
321.21606	84	
321.42975	72	
323.89539	66	
324.88926	86	
330.01911	70	
332.81314	66	
336.78534	70	
336.86650	80	
337.19833	74	
340.36213	94	
341.28249	98	
341.89526	88	
344.85109	76	
345.14500	76	
END IONS

###FS:    #m/z: 336.94460 #charge 1+
###MS: 158
###MSMS: 161
BEGIN IONS
TITLE=Cmpd 120, +MS2(336.9446), 28.0-35.0eV, 3.5min #161
RTINSECONDS=207.041
SCANS=158,161
PEPMASS=336.94460	44838
CHARGE=1+
197.02572	68	
199.83319	72	
205.95190	78	
206.07299	76	
208.01629	78	
211.94412	988	
212.87924	452	
213.93932	714	1+
215.93574	124	
217.83638	64	
217.88348	92	
218.83603	142	
223.02837	90	
224.83693	70	
224.96330	88	
228.02750	64	
228.89474	200	
229.95355	1234	1+
230.88768	538	1+
231.95011	654	1+
232.82852	176	
233.83047	108	
233.94681	188	
234.06233	66	
234.91322	72	
235.82134	76	
235.84866	306	1+
237.05626	86	
239.84919	184	
240.84717	124	
241.84134	152	
242.84530	92	
243.85956	64	
243.91098	68	
243.92437	72	
246.94687	64	
246.97199	78	
247.07382	100	
247.96500	350	1+
248.85638	118	
248.89894	180	
248.92656	86	
249.05230	72	
249.50403	92	
249.83148	386	1+
249.89795	66	
249.95898	160	
249.99513	80	
250.89965	118	
250.94786	174	
251.22758	100	
251.95704	126	
252.96954	856	
253.00576	88	
253.88159	108	
254.91101	92	
254.96410	198	
255.07247	72	
256.07266	134	
256.85008	118	
256.89670	104	
257.82955	62	
257.85790	130	
257.91195	68	
257.98724	68	
258.84665	418	1+
258.96262	66	
259.82071	102	
261.83122	126	
262.82582	68	
263.04670	102	
263.96190	66	
264.84636	100	
264.86224	66	
265.08024	78	
266.86244	66	
267.08300	72	
267.84412	80	
268.83977	534	1+
269.35355	98	
270.01274	64	
270.08937	82	
270.97501	116	
270.99837	68	
272.80658	76	
273.88977	198	1+
273.97212	66	
274.86269	108	
275.35753	88	
275.85275	480	1+
276.82050	72	
277.93338	72	
278.83183	304	1+
278.85820	116	
279.10174	66	
280.06022	68	
280.86303	68	
282.13771	70	
282.89018	70	
283.08258	62	
283.78748	74	
285.84992	190	
286.82604	74	
286.84761	548	1+
287.84896	346	1+
287.86610	80	
289.86605	64	
290.84961	68	
290.89951	76	
292.00970	66	
292.12189	84	
292.29189	88	
292.43919	72	
292.81284	70	
292.93924	62	
293.10155	200	
294.00103	70	
294.86533	76	
296.85689	84	
296.89926	90	
297.87529	100	
297.97698	96	
297.99340	86	
299.01013	94	
300.81549	70	
302.94727	84	
303.01068	76	
303.87502	78	
304.00147	72	
306.88288	166	1+
306.91993	72	
308.86462	128	
309.86164	144	
310.86392	220	1+
310.88881	78	
313.89507	64	
313.94468	78	
314.02952	100	
314.19926	80	
314.45394	78	
314.91169	62	
315.80971	78	
316.75775	74	
319.89256	78	
320.06627	68	
321.04434	62	
323.05414	74	
324.01060	100	
324.89516	84	
325.28918	72	
325.89865	68	
326.29771	86	
327.11443	66	
327.88098	74	
329.82967	86	
330.18226	76	
330.81163	70	
331.11954	84	
331.84181	74	
332.96130	82	
337.03549	62	
337.19658	76	
338.76676	108	
338.80070	90	
338.95007	82	
340.09294	62	
END IONS

###FS:    #m/z: 322.92907 #charge 1+
###MS: 162
###MSMS: 163
BEGIN IONS
TITLE=Cmpd 121, +MS2(322.9291), 28.0-35.0eV, 3.5min #163
RTINSECONDS=210.702
SCANS=162-163
PEPMASS=322.92907	1260582
CHARGE=1+
60.95139	68	
95.22258	70	
141.04388	54	
186.02217	68	
192.89050	54	
198.95460	82	
200.83286	72	
201.04669	140	
205.95808	160	
206.83863	72	
207.89075	70	
212.00590	66	
215.88898	44	
217.91808	56	
219.91838	66	
221.53816	114	
223.96123	212	
225.88512	60	
226.97389	60	
227.84219	72	
227.93208	86	
229.83839	114	
230.84785	148	
231.12767	58	
231.40538	80	
233.85324	92	
234.94929	70	
235.09061	56	
235.82163	52	
236.11000	88	
236.85477	118	
236.98433	88	
237.10721	86	
238.91617	52	
238.93917	74	
238.98846	72	
239.02093	48	
239.05861	94	
239.07984	66	
240.83045	166	
240.93961	2136	
240.96828	66	
241.94188	1648	
242.07353	52	
242.73138	72	
242.94107	4788	1+
243.11223	56	
243.41894	46	
244.42163	62	
244.93789	1212	1+
246.86736	72	
246.94264	80	
246.97757	268	
247.97611	120	
248.83726	46	
249.96806	102	
251.07604	176	
251.79239	70	
252.81420	82	
253.07809	70	
253.83659	66	
253.91072	58	
254.09278	66	
254.18663	72	
254.80754	46	
254.86449	66	
255.06091	80	
255.10980	46	
255.84149	56	
255.85025	66	
255.92025	68	
256.88984	58	
259.02546	84	
259.08862	72	
260.83151	186	
261.73812	86	
261.83830	140	
262.40008	92	
262.83396	98	
262.85389	44	
262.97122	54	
264.26701	82	
264.86834	70	
264.90605	66	
265.05826	76	
265.42621	80	
266.86058	188	1+
267.09687	54	
267.83808	56	
267.98906	58	
269.95847	92	
270.07565	58	
270.79202	54	
271.14775	64	
271.87235	70	
274.01644	58	
274.90601	88	
274.98309	54	
276.84207	120	
277.21085	66	
277.82045	56	
278.79980	62	
279.09085	766	1+
280.14188	60	
280.26286	72	
280.83295	56	
283.06214	58	
283.17149	60	
283.79361	60	
283.86024	64	
284.21172	52	
284.29076	428	1+
285.45941	96	
285.91823	64	
286.85961	56	
286.87800	66	
288.86337	60	
289.87712	88	
290.92490	66	
290.94038	72	
291.14466	62	
292.86233	190	1+
293.09237	82	
296.80594	52	
297.01552	64	
297.07481	66	
298.03201	78	
298.86479	108	
298.88274	66	
300.83287	56	
303.14988	80	
303.82169	70	
303.87519	52	
304.89809	64	
305.86285	58	
306.89412	54	
306.90947	76	
307.43043	50	
307.79857	132	
307.89098	140	
307.97084	82	
308.00757	86	
308.06830	54	
308.79466	70	
310.88014	52	
311.82686	42	
312.80977	50	
313.87730	90	
314.13445	56	
314.82860	44	
316.05842	56	
318.08817	48	
318.88755	50	
320.82218	52	
323.76289	44	
326.89934	66	
END IONS

###FS:    #m/z: 340.93962 #charge 1+
###MS: 162
###MSMS: 164
BEGIN IONS
TITLE=Cmpd 122, +MS2(340.9396), 28.0-35.0eV, 3.6min #164
RTINSECONDS=211.474
SCANS=162,164
PEPMASS=340.93962	474344
CHARGE=1+
183.85631	86	
184.86187	106	
190.95476	84	
195.05047	76	
195.89524	70	
209.84996	78	
209.89765	74	
213.88894	78	
213.93821	418	
215.93762	168	
217.88561	136	
217.93391	74	
221.89112	72	
222.83489	136	
224.83736	130	
226.00949	76	
226.83721	126	
227.98655	72	
228.06102	92	
229.81096	84	
230.10354	68	
230.85480	98	
231.89034	294	1+
231.95106	360	
232.94431	76	
233.06333	68	
233.94275	120	
235.89134	182	
235.94767	78	
236.89326	126	
238.83559	118	
239.78312	92	
239.88056	126	
240.83752	136	
240.88816	68	
241.84143	768	1+
241.87908	78	
241.95232	76	
243.83720	118	
243.94189	74	
244.83575	142	
245.86357	92	
246.16178	84	
246.85605	92	
246.94882	72	
248.84749	70	
249.96199	236	1+
250.94940	70	
251.40486	100	
251.57207	70	
251.87974	96	
251.95402	122	
252.84551	68	
253.83637	68	
254.06344	88	
254.90762	68	
254.96744	154	
255.93387	106	
255.97118	68	
256.80921	74	
256.86532	72	
256.89702	142	
256.92693	74	
256.96079	74	
257.86159	144	
258.43296	68	
258.84802	762	1+
258.90385	128	
258.94271	68	
258.96357	134	
259.85172	504	1+
259.95507	80	
260.66042	90	
260.83596	206	
261.84980	82	
262.38423	106	
263.98774	74	
264.86127	110	
265.19188	68	
266.83963	68	
267.84698	112	
268.83965	142	
269.85619	158	
271.36011	94	
271.85902	114	
272.15578	68	
272.67050	86	
272.93615	70	
272.98019	110	
273.89874	78	
274.85899	380	
274.87463	120	
275.42082	96	
275.45539	114	
275.86966	126	
275.95678	68	
276.85484	178	
276.88683	102	
277.81824	72	
277.86344	736	1+
277.92086	72	
278.29573	78	
278.81000	92	
278.84817	252	
279.84756	132	
279.88742	126	
279.92636	74	
280.80017	72	
280.84267	116	
282.05463	80	
282.91148	142	
283.79987	88	
283.86327	86	
283.92617	84	
287.41293	80	
288.52950	68	
288.83231	74	
291.01515	104	
291.96470	76	
292.86881	104	
292.93247	104	
293.87487	74	
294.86377	300	
295.90123	80	
296.23512	72	
297.86785	100	
298.01508	76	
298.03003	74	
298.30977	80	
298.80874	68	
298.85541	90	
299.85792	82	
299.87616	154	
299.89253	72	
300.14671	78	
300.18130	70	
300.40052	72	
300.95630	86	
301.81982	80	
302.44295	98	
302.93847	76	
303.40034	88	
307.89038	76	
308.42766	92	
308.88946	68	
309.01272	86	
322.87463	72	
324.05238	74	
324.92177	82	
326.90130	68	
331.81520	68	
333.91415	82	
340.63203	92	
343.88919	72	
344.25605	70	
345.19280	70	
END IONS

###FS:    #m/z: 363.95543 #charge 1+
###MS: 162
###MSMS: 165
BEGIN IONS
TITLE=Cmpd 123, +MS2(363.9554), 28.0-35.0eV, 3.6min #165
RTINSECONDS=212.246
SCANS=162,165
PEPMASS=363.95543	187700
CHARGE=1+
134.32174	72	
171.85454	78	
183.92626	84	
187.86889	78	
189.86415	332	
195.07437	90	
196.88282	74	
206.09043	78	
207.87350	214	1+
209.94328	418	1+
210.89171	80	
211.88915	94	
212.87895	908	1+
212.90967	80	
222.94985	194	
223.89864	88	
223.95294	132	
224.94931	892	1+
226.94715	3052	1+
226.97141	74	
227.93021	250	
228.16483	78	
228.47837	82	
228.78472	102	
228.89680	182	
228.94121	4000	1+
230.83516	72	
230.88755	1476	1+
232.01747	84	
232.99376	98	
237.05439	144	
238.94164	72	
239.95767	72	
240.86607	72	
240.94059	512	
240.96167	214	
241.93753	1418	1+
242.82344	70	
242.88254	70	
242.94027	996	1+
244.80367	72	
244.93811	186	
244.95578	1836	1+
245.93880	226	
246.83092	70	
246.91621	90	
246.95123	1946	1+
246.97579	122	
247.80762	82	
248.80394	96	
248.89839	308	
251.10087	96	
251.90341	100	
252.98442	78	
253.89827	270	1+
255.07813	76	
255.81421	84	
256.85222	92	
256.92167	72	
258.36190	78	
258.84774	76	
259.15213	72	
260.83048	392	1+
260.96604	300	1+
261.83471	258	1+
264.82594	120	
265.55414	78	
265.79600	70	
265.97349	156	
266.03826	72	
266.08695	144	
266.80880	192	
266.84413	84	
266.95851	72	
267.90026	78	
267.98193	144	
268.64438	80	
269.96548	266	1+
270.14203	76	
270.83686	98	
272.02401	70	
272.86613	146	
273.88198	72	
274.88131	84	
276.79817	80	
276.84413	162	
277.59746	82	
278.79857	194	
278.84435	118	
279.49744	100	
279.79651	144	
279.80819	174	
279.88885	80	
280.09704	72	
280.79151	400	
280.86179	200	1+
281.83822	86	
282.83028	72	
283.42577	80	
283.78823	100	
283.96448	188	1+
284.06672	90	
284.81611	124	1+
284.85074	112	
284.88513	94	
285.79947	74	
285.84602	192	
287.00484	100	
287.89208	76	
288.41089	90	
288.82544	86	
288.97647	78	
289.80987	112	
289.86687	72	
289.88382	144	
292.78376	78	
293.11457	80	
294.11275	74	
295.92893	72	
296.81230	76	
297.80208	894	1+
298.80197	660	1+
299.83462	72	
300.34086	84	
300.80346	108	
300.87932	88	
301.39741	82	
301.85904	298	1+
302.00945	92	
303.80541	128	
303.85569	216	
303.88356	100	
306.93729	82	
307.16109	80	
313.39892	72	
315.81421	82	
316.81157	188	
317.81752	118	
318.93255	150	
318.94908	72	
319.86834	76	
320.75419	78	
320.81132	128	
321.82749	72	
322.81577	222	1+
322.92613	166	
322.99005	88	
324.89947	76	
325.88994	70	
326.17124	88	
326.81942	72	
326.87499	122	
329.87399	98	
330.15945	96	
330.21082	76	
330.89671	76	
332.89649	78	
334.85507	96	
336.94778	78	
341.83389	130	
343.98023	80	
347.91111	86	
348.95380	72	
349.06611	96	
349.90872	88	
350.96140	74	
352.78035	162	1+
354.97340	76	
356.10097	72	
358.73535	72	
361.71158	76	
362.84563	80	
366.06745	78	
368.77028	76	
END IONS

###FS:    #m/z: 363.95538 #charge 1+
###MS: 166
###MSMS: 167
BEGIN IONS
TITLE=Cmpd 124, +MS2(363.9554), 28.0-35.0eV, 3.6min #167
RTINSECONDS=215.915
SCANS=166-167
PEPMASS=363.95538	191878
CHARGE=1+
73.17876	74	
83.21566	78	
136.16224	84	
171.85613	130	
189.86316	372	
191.85714	394	
192.91620	92	
195.09845	80	
196.88206	132	
197.95965	84	
200.94736	128	
205.94845	180	
208.88510	78	
208.95427	78	
209.87300	92	
209.94243	764	1+
210.88316	136	
211.89855	92	
212.87793	1492	1+
215.32638	74	
216.41038	160	
218.85321	216	1+
222.95098	1980	1+
223.88756	76	
223.98499	78	
224.90007	126	
224.94847	1380	1+
224.97678	82	
225.04663	74	
225.87256	122	
225.90397	168	1+
226.88891	156	
226.94646	6744	1+
226.97142	122	
227.83287	76	
227.93254	160	
228.08520	80	
228.89159	214	
228.94172	7242	1+
230.83219	86	
230.88903	1800	1+
232.88933	118	
234.88343	76	
234.90980	96	
235.88546	80	
236.85557	86	
239.83664	214	1+
239.96340	74	
240.09251	94	
240.89829	128	
240.93864	556	
240.96115	762	1+
241.82994	96	
241.93868	1570	1+
242.81532	76	
242.94117	1068	1+
242.95988	634	1+
244.81512	88	
244.95579	2862	1+
245.94368	182	
246.90364	184	
246.95327	3000	1+
247.13025	78	
247.83493	164	1+
247.85176	200	
248.80011	86	
248.90115	360	
252.89073	84	
252.95306	112	
253.88149	92	
253.90406	254	1+
255.06841	80	
256.85001	118	
257.08073	128	
257.63626	90	
257.90406	142	
258.80398	74	
258.83248	192	
258.85452	122	
258.97027	136	
259.84327	134	
260.83084	190	
260.96525	626	1+
261.83691	120	
261.98015	74	
262.07404	100	
262.41400	106	
262.84481	114	
262.97368	438	1+
263.83194	98	
263.84986	76	
263.88180	78	
265.81644	74	
266.81625	174	
267.82002	92	
267.92250	78	
267.97121	720	1+
268.81558	78	
269.84785	76	
269.96765	574	
270.13987	74	
271.92305	86	
272.91619	86	
276.85520	170	
276.97981	80	
277.81028	74	
277.82884	86	
277.85083	76	
278.79823	106	
278.84669	162	
279.42665	94	
279.91210	74	
280.41563	84	
280.79268	822	1+
280.83588	82	
281.83608	80	
282.10892	92	
282.72296	74	
282.86598	82	
283.79195	106	
283.83456	348	1+
283.98516	230	
284.02328	92	
284.86094	140	
285.82331	186	
286.28176	74	
289.86315	126	
290.78700	84	
290.91837	98	
291.83284	74	
292.13039	84	
292.80012	88	
296.80889	168	
296.86235	84	
297.11277	74	
297.81146	112	
297.90484	88	
298.80183	992	1+
300.40234	82	
300.79919	250	1+
301.41864	98	
303.11357	78	
303.80908	74	
303.85613	186	
303.87556	162	
304.11090	158	1+
304.77291	74	
304.84984	74	
306.89514	290	1+
307.72950	100	
307.83780	168	1+
307.87294	96	
309.87239	74	
311.14232	172	
311.86268	98	
312.42148	84	
315.16002	78	
318.94658	94	
321.81803	102	
321.86158	116	
321.90519	82	
322.83118	84	
322.92912	404	1+
323.80670	280	1+
326.02255	74	
326.86740	92	
327.89219	84	
330.88871	144	
334.90665	76	
336.94581	84	
338.87330	82	
338.95004	80	
339.82577	246	1+
339.86389	100	
340.94355	88	
342.02688	84	
346.87416	76	
356.79142	74	
358.08245	78	
359.71542	92	
364.31507	78	
END IONS

###FS:    #m/z: 507.84340 #charge 1+
###MS: 166
###MSMS: 168
BEGIN IONS
TITLE=Cmpd 125, +MS2(507.8434), 28.2-35.2eV, 3.6min #168
RTINSECONDS=216.686
SCANS=166,168
PEPMASS=507.84340	53490
CHARGE=1+
199.88876	106	
222.41441	104	
222.97371	128	
224.42081	260	
224.97917	138	
232.89417	134	
250.90719	120	
251.07634	214	1+
252.97874	148	
255.05865	112	
256.10090	184	
256.40959	102	
258.88163	124	
266.16638	200	
273.65286	104	
277.15420	124	
277.87833	132	
279.13294	156	
279.89794	108	
281.96393	116	
282.83275	116	
287.85165	208	
288.87299	94	
289.88032	288	
291.13228	116	
293.87307	610	1+
295.87652	110	
296.85847	150	
297.07905	100	
303.86177	100	
305.86191	506	1+
305.89569	152	
307.13331	514	1+
307.87322	94	
307.89324	102	
308.13597	436	1+
308.87423	118	
309.88804	254	
309.96428	176	1+
310.15051	208	
311.41942	96	
311.88451	972	1+
314.80038	144	
314.82948	116	
314.89520	184	1+
315.82072	158	
320.35409	166	
322.85363	98	
326.85991	114	
326.87918	998	1+
327.81087	106	
327.89508	388	1+
328.86225	142	
329.86927	122	
332.87343	156	
332.88870	162	
332.90988	104	
333.17355	190	
333.87465	136	
334.39697	230	1+
334.98550	102	
335.84303	120	
337.83651	94	
337.87328	140	
338.88577	210	1+
342.77822	110	
348.83986	142	
349.78622	110	
350.29947	98	
350.81674	144	
350.87628	156	
351.82688	136	
352.11934	126	
352.78817	352	1+
353.84971	124	
355.84513	142	
356.89665	240	1+
357.85259	144	
358.28697	102	
359.75956	152	
363.78910	98	
365.86776	130	
366.83697	546	1+
368.70875	136	
369.71513	102	
369.83195	188	
370.79349	100	
371.79277	200	
371.90698	118	
372.78879	108	
373.80065	96	
374.79101	132	
376.79289	160	
377.89507	100	
379.72538	136	
380.73536	122	
381.17939	100	
381.71492	140	
381.78742	138	
381.88003	124	
382.71687	198	
382.80309	126	
383.11163	102	
384.84990	226	
385.85348	142	
385.91417	102	
386.85811	102	
388.77484	244	1+
388.79524	128	
388.82194	102	
389.19999	136	
390.72234	150	
390.74600	188	1+
390.83896	294	1+
390.87252	110	
391.72768	124	
392.83208	296	1+
394.86062	96	
395.73947	106	
395.82357	106	
398.72544	508	1+
398.86567	102	
399.85113	128	
399.89451	144	
401.83153	94	
402.77833	96	
402.86288	486	1+
404.73893	110	
405.09344	94	
405.85495	134	
406.75785	122	
407.35686	96	
407.74049	260	
407.86529	524	
408.74307	152	
408.84732	544	1+
408.96700	100	
409.73690	232	
409.86417	416	1+
410.72653	168	
410.83318	578	1+
411.76245	164	
411.81325	140	
412.78684	132	
414.73367	186	1+
415.87334	190	1+
417.81725	100	
420.74557	208	1+
421.78098	98	
421.88084	316	1+
423.76996	396	1+
425.75283	446	
425.87671	404	1+
426.75232	298	
426.85929	440	
427.73423	254	
427.76978	156	
427.86781	208	
428.73464	116	
428.74321	152	
428.84312	474	1+
430.74349	118	
431.85741	174	
432.24221	102	
432.86581	174	
441.78837	164	
443.76999	184	1+
444.86988	728	1+
445.72010	122	
445.74749	126	
446.68789	170	
447.70740	128	
447.76713	260	1+
447.79120	118	
447.88536	100	
449.87594	488	1+
450.76364	116	
451.74605	188	1+
457.13791	102	
457.90661	110	
463.79260	96	
467.88689	482	1+
468.89016	292	1+
470.75303	154	
483.90236	126	
485.89690	160	
486.90403	154	
505.25967	98	
END IONS

###FS:    #m/z: 336.94445 #charge 1+
###MS: 166
###MSMS: 169
BEGIN IONS
TITLE=Cmpd 126, +MS2(336.9445), 28.0-35.0eV, 3.7min #169
RTINSECONDS=217.458
SCANS=166,169
PEPMASS=336.94445	45192
CHARGE=1+
105.47048	68	
127.90095	72	
182.86541	70	
190.92107	72	
197.88043	72	
207.92418	72	
211.94330	1156	1+
212.87829	194	
213.89094	90	
213.94178	448	
214.02193	110	
214.87973	76	
215.93502	110	
217.83646	68	
217.86397	72	
217.93442	72	
218.90680	84	
220.87174	86	
222.95340	68	
223.96978	218	1+
226.83351	70	
227.95312	68	
229.95447	1758	1+
230.60454	100	
230.88926	234	1+
231.94815	746	1+
233.82524	176	
233.94683	248	1+
234.89946	134	
235.87991	70	
238.85826	80	
238.88979	76	
239.84338	120	
239.87400	94	
239.95211	76	
240.40494	80	
240.83655	696	1+
241.42570	82	
241.51408	108	
242.92628	78	
246.47980	74	
246.85607	78	
246.90697	66	
247.96499	244	
249.89990	102	
249.96159	156	
250.83321	102	
250.89690	94	
251.07003	76	
251.83611	172	
251.85850	70	
251.87811	68	
251.95808	68	
252.07054	78	
252.84187	90	
252.92622	90	
252.96927	814	1+
253.03506	82	
253.83477	74	
253.86382	80	
253.90449	208	
254.88168	74	
254.96756	376	1+
255.48071	80	
255.86755	66	
257.85883	124	
257.90426	128	
257.93761	96	
258.84666	224	
259.40119	90	
259.85367	104	
260.85492	72	
261.09273	82	
261.46813	82	
261.84170	74	
262.83165	68	
263.33744	68	
263.82805	74	
264.86611	86	
265.08596	82	
266.84641	80	
267.83530	118	
268.83905	650	1+
268.96447	74	
272.85541	70	
272.87148	78	
272.97726	98	
273.38663	76	
273.88236	92	
274.15059	82	
274.81992	68	
274.87819	126	
275.08885	68	
275.84327	134	
275.87539	80	
275.98954	70	
276.18944	74	
276.85909	912	1+
276.88000	138	
276.89426	74	
277.86356	594	1+
278.80570	80	
278.84111	70	
279.83187	72	
279.84625	66	
280.09928	72	
281.05145	66	
281.41169	94	
281.89989	84	
284.99866	70	
285.84686	444	1+
285.86599	84	
286.84981	368	1+
288.84478	70	
288.88849	78	
289.40856	102	
289.82864	86	
289.86277	130	
291.80542	72	
291.84735	88	
292.87152	80	
292.93265	86	
293.86843	106	
294.11054	80	
294.12267	126	
295.16895	66	
295.99026	86	
296.12130	78	
297.18051	80	
297.88816	66	
297.90289	70	
298.00666	78	
298.88722	78	
298.91028	68	
299.01650	70	
299.79218	88	
300.51756	82	
300.87081	78	
302.98330	92	
304.49167	72	
307.89586	72	
308.29650	74	
308.87068	244	1+
309.81155	70	
310.34568	74	
310.86468	142	
313.76656	68	
313.82944	72	
316.84304	76	
317.82080	86	
317.87336	96	
320.08594	72	
324.52329	94	
326.89232	100	
329.17875	68	
331.05268	72	
332.91614	98	
333.90076	74	
335.29300	76	
335.74757	84	
335.88047	72	
335.92750	80	
339.22837	66	
340.06495	118	
341.04654	74	
END IONS

###FS:    #m/z: 363.95563 #charge 1+
###MS: 170
###MSMS: 171
BEGIN IONS
TITLE=Cmpd 127, +MS2(363.9556), 28.0-35.0eV, 3.7min #171
RTINSECONDS=221.13
SCANS=170-171
PEPMASS=363.95563	187186
CHARGE=1+
58.17186	74	
74.70811	84	
88.64575	80	
100.91058	72	
187.65717	78	
187.86548	78	
189.86311	122	
190.86236	72	
191.85788	250	
194.45761	82	
207.92699	140	
208.88535	142	
208.95619	94	
209.94241	788	1+
210.88312	218	
211.83056	84	
211.87241	72	
212.87767	1086	1+
213.95188	80	
217.89021	134	
221.94059	82	
222.95150	1272	1+
224.94840	1472	1+
224.97981	76	
225.97315	102	
226.94757	5242	1+
227.92731	106	
228.81424	88	
228.84958	122	
228.89791	108	
228.94197	6654	1+
229.97407	84	1+
230.88919	2176	1+
232.88411	258	
234.88128	162	
235.82145	72	
240.93949	412	
240.96077	752	1+
242.34505	80	
242.82101	80	
242.94101	588	1+
242.95420	528	1+
244.93763	258	
244.95700	1980	1+
245.94155	146	
246.39494	90	
246.85844	72	
246.90579	94	
246.95196	3364	1+
247.81177	72	
247.90301	72	
248.48908	86	
248.85682	160	
248.89876	760	1+
250.84238	76	
250.89279	70	
251.07809	72	
252.10818	78	
252.89236	144	
256.03022	78	
256.89733	90	
257.36601	136	
258.07968	94	
258.97796	84	
259.15018	80	
259.82976	346	1+
259.85092	118	
259.94150	76	
260.96753	878	1+
262.04398	86	
262.82999	74	
263.85821	90	
264.82163	148	
264.89654	78	
264.96514	360	1+
265.08590	170	
266.81105	124	
266.85164	140	
267.81415	156	
267.85004	78	
267.97051	474	1+
268.11325	74	
268.84986	76	
269.97185	128	
270.80219	124	
270.96927	114	
273.84168	74	
276.07343	82	
276.85322	154	
278.80158	108	
278.84258	124	
279.10309	76	
279.41074	72	
279.79631	116	
280.79336	230	
280.86995	72	
280.92559	78	
281.38890	74	
281.79433	124	
281.88976	80	
282.00696	70	
282.79401	74	
282.82878	72	
282.87270	184	1+
283.09291	88	
283.79374	158	
284.62809	80	
284.82560	306	
284.85686	318	1+
285.84235	224	
288.11885	80	
288.64843	90	
289.87304	224	
291.81968	72	
292.12643	82	
293.12190	108	
294.14224	80	
294.82527	90	
294.86421	134	
294.98743	82	
296.80882	370	1+
296.92655	86	
297.88265	138	
297.94103	80	
298.79921	690	1+
300.85184	300	1+
301.79675	94	
301.87701	76	
302.24200	76	
303.39786	86	
303.80638	132	
303.87942	70	
305.13843	128	
305.97008	82	
306.87681	78	
308.79879	72	
308.84070	98	
309.17654	82	
310.84462	120	
310.91935	72	
311.12708	72	
311.82266	94	
311.87801	72	
315.45443	76	
316.81520	116	
316.91702	86	
317.81149	200	1+
318.85215	220	
320.80344	92	
321.04033	80	
321.46261	84	
321.83906	72	
321.87209	80	
322.82326	106	
322.93296	82	
323.07743	132	
323.91114	76	
324.44803	92	
324.90610	74	
325.82989	90	
326.86773	158	
328.82153	98	
332.17090	70	
336.94282	306	1+
340.94158	136	
341.22586	86	
342.85509	76	
347.99563	78	
349.12365	78	
351.79472	78	
353.78965	72	
354.79718	80	
355.38731	90	
362.12960	76	
363.74132	72	
366.91746	144	1+
END IONS

###FS:    #m/z: 507.84340 #charge 1+
###MS: 170
###MSMS: 172
BEGIN IONS
TITLE=Cmpd 128, +MS2(507.8434), 28.2-35.2eV, 3.7min #172
RTINSECONDS=221.903
SCANS=170,172
PEPMASS=507.84340	55212
CHARGE=1+
222.97415	100	
224.97582	110	
238.06252	106	
238.08202	116	
244.12812	100	
253.08091	132	
254.07920	94	
261.04311	100	
262.14038	162	
262.88606	160	
266.55732	94	
269.78695	140	1+
269.92602	92	
271.65159	98	
271.85379	92	
272.80272	176	1+
275.40060	102	
278.83318	102	
279.97145	92	
281.39310	104	
284.09936	146	
286.59095	98	
286.87081	116	
287.85316	394	1+
288.86981	130	
289.87788	278	
290.81789	98	
290.86354	382	1+
291.87960	158	
293.87160	124	
294.87180	350	1+
295.85351	468	1+
299.89385	122	
300.90002	192	
301.86098	162	
302.85424	98	
303.86361	282	
305.86250	284	1+
306.35036	100	
307.88574	276	
308.87546	348	1+
308.94325	94	
309.86658	186	
310.10437	106	
310.15597	152	
311.33959	94	
311.88308	588	
312.41063	106	
312.88583	606	1+
313.16439	94	
314.86252	316	1+
316.86693	108	
317.32372	92	
317.91344	242	1+
323.56648	92	
323.87343	298	1+
323.92830	92	
325.35685	154	
325.87233	154	
325.89200	142	
326.82704	116	
326.88442	198	
326.88944	564	1+
327.81225	92	
327.89051	334	1+
328.75546	92	
328.86471	138	
329.32790	98	
330.87654	126	
331.88790	122	
332.39250	104	
332.78197	140	
332.87132	378	1+
334.75819	196	1+
335.83746	168	
337.87950	272	
342.90361	158	1+
343.84462	122	
345.82295	92	
345.90231	148	
346.84860	266	1+
347.76933	132	
348.76028	318	1+
349.84623	336	1+
350.88333	384	1+
352.25332	98	
352.82678	198	
353.84922	196	
356.79600	98	
357.78836	114	
357.80897	106	
359.93210	102	
364.83838	104	
365.07985	102	
365.71404	98	
365.78636	214	1+
366.74370	96	
366.83992	166	
367.70991	144	
367.76381	236	1+
368.70484	230	1+
369.85355	124	
371.82686	96	
372.19128	96	
372.80339	282	1+
373.77919	116	
373.90379	148	
378.86705	96	
379.85432	216	1+
380.72162	182	
380.75546	96	
381.78746	100	
383.78252	230	1+
384.84609	556	1+
385.82981	104	
388.72450	96	
388.78709	124	
389.19809	120	
389.23821	100	
390.74559	134	
390.83749	350	1+
392.82243	306	
393.72929	316	1+
394.75327	92	
398.72779	294	
399.72800	144	
399.84714	126	
402.86717	482	1+
404.81487	102	
405.74006	120	
405.76169	158	
405.78748	138	
406.58126	98	
406.77677	250	1+
407.74307	172	
407.86441	628	
408.74473	122	
408.85286	424	
409.72376	238	
409.76764	100	
409.85061	426	1+
410.56763	92	
410.83311	186	
411.91206	118	
412.81870	124	
413.40408	94	
413.87820	142	
414.38041	98	
415.84925	92	
415.87551	112	
415.89675	92	
420.86463	96	
421.73294	100	
421.80897	126	
421.87968	138	
422.37729	106	
423.77328	492	1+
423.86733	256	
425.75313	1014	1+
426.82288	96	
426.85983	482	1+
427.73199	874	1+
428.84412	332	
429.83733	224	1+
431.86411	336	1+
432.23678	160	
433.25008	92	
434.88768	134	
439.89767	94	
441.73815	98	
441.77965	164	
443.39898	104	
444.77730	110	
444.86969	1172	1+
445.40007	96	
445.76947	112	
447.70986	100	
447.79205	100	
448.71171	150	
448.76285	128	
449.87592	142	
450.70208	98	
450.77156	264	1+
450.86369	174	1+
457.90473	106	
460.17756	96	
462.88151	520	1+
466.72291	110	
467.88887	420	1+
471.76057	96	
485.77434	100	
485.90165	158	
509.28111	116	
509.86166	136	
END IONS

###FS:    #m/z: 336.94487 #charge 1+
###MS: 170
###MSMS: 173
BEGIN IONS
TITLE=Cmpd 129, +MS2(336.9449), 28.0-35.0eV, 3.8min #173
RTINSECONDS=222.683
SCANS=170,173
PEPMASS=336.94487	41522
CHARGE=1+
46.53299	92	
116.49129	68	
182.87217	72	
199.89744	80	
205.95282	110	
206.03583	82	
208.98099	78	
210.88278	122	
210.90063	78	
211.94322	1340	1+
212.87749	426	1+
213.94011	236	
214.89249	88	
215.88933	186	
215.93379	140	
216.88439	84	
221.88593	62	
222.97521	74	
224.97176	110	
226.96063	84	
227.90797	126	
227.95336	102	
228.89424	64	
229.88982	356	1+
229.92070	68	
229.95519	1126	
230.99294	66	
231.88853	102	
231.94844	674	1+
232.82804	102	
233.39702	92	
233.89630	94	
233.95002	130	
233.99185	68	
234.92686	66	
235.89015	272	1+
236.83556	106	
237.86834	68	
239.81879	62	
239.85105	74	
240.83824	522	1+
240.86965	62	
240.88480	66	
241.84177	448	1+
241.90044	108	
242.91896	78	
246.92728	74	
247.96475	512	
248.89670	68	
249.00006	70	
249.05271	72	
249.89623	78	
249.95990	118	
250.16320	78	
250.88134	146	
250.89565	130	
250.94956	74	
251.03700	68	
251.83889	152	
251.88016	108	
251.92356	62	
251.95981	124	
252.04569	82	
252.91374	68	
252.93349	74	
252.96987	668	
253.90568	94	
254.09661	70	
254.82943	74	
254.86503	70	
254.96649	394	
255.90647	66	
256.86419	96	
256.94479	92	
256.96082	62	
258.85192	464	1+
258.96326	112	
259.85674	314	1+
261.84073	150	
262.95128	84	
264.86198	112	
265.16801	70	
265.86027	90	
266.11636	66	
266.41112	92	
267.90452	78	
268.84008	706	1+
269.79682	82	
270.98051	174	
272.06297	62	
272.97435	64	
273.16351	72	
273.39310	62	
274.85987	96	
275.87739	70	
276.81856	88	
276.85628	726	1+
277.03313	78	
277.81651	84	
277.96624	68	
278.83702	92	
279.10507	64	
279.82678	64	
280.26777	72	
281.05129	84	
281.87363	62	
282.84718	64	
283.02479	80	
283.87236	74	
283.89936	76	
285.85638	86	
286.02205	68	
286.85158	244	
287.85431	172	
288.07509	78	
288.90515	78	
289.43341	80	
290.85855	116	
292.86331	62	
292.89070	64	
293.10837	202	
293.84950	80	
293.99487	82	
294.11918	82	
294.16992	68	
294.86718	96	
295.86309	68	
296.43364	76	
297.00275	88	
297.39649	84	
297.90094	66	
298.80251	62	
298.87026	70	
298.89540	76	
299.41791	86	
300.38552	98	
300.88169	74	
304.40196	98	
305.81524	88	
305.85598	70	
306.07740	72	
308.88067	76	
309.86746	82	
310.86962	118	
311.07073	78	
311.87467	76	
312.87737	72	
314.27781	102	
315.79662	68	
320.95656	64	
324.14498	80	
325.39123	68	
326.81709	78	
328.95256	86	
330.00339	66	
331.05271	76	
331.92931	64	
333.35559	64	
337.19593	82	
337.37169	78	
340.87208	98	
END IONS

###FS:    #m/z: 322.92913 #charge 1+
###MS: 174
###MSMS: 175
BEGIN IONS
TITLE=Cmpd 130, +MS2(322.9291), 28.0-35.0eV, 3.8min #175
RTINSECONDS=226.366
SCANS=174-175
PEPMASS=322.92913	1232288
CHARGE=1+
58.81518	64	
61.28160	90	
187.56117	84	
191.93494	76	
192.83075	54	
192.92982	84	
196.01383	62	
198.03022	82	
198.87245	44	
199.91032	56	
201.04129	204	
201.05709	68	
205.94961	72	
206.97460	72	
209.88863	62	
211.10551	72	
212.88746	210	1+
215.95234	64	
219.88393	52	
221.82711	58	
222.86897	66	
223.96653	62	
224.03075	64	
224.96351	102	
226.86089	68	
227.10147	70	
227.93149	74	
228.36125	86	
228.84956	56	
228.92761	52	
229.45565	70	
230.82577	92	
230.88821	68	
233.61276	90	
233.90002	56	
234.88688	98	
236.00980	70	
236.14187	68	
236.81818	40	
236.89356	90	
237.94830	52	
238.88968	68	
238.94009	160	
239.08179	106	
239.11900	78	
239.90800	110	
240.94037	1962	
241.80267	44	
241.93851	7002	1+
242.41008	76	
242.51691	46	
242.82263	82	
242.94061	4796	1+
242.99340	76	
243.33799	44	
243.81923	172	
244.85148	50	
244.93914	850	1+
246.97122	140	
248.83746	66	
248.86461	60	
249.81256	70	
249.92435	40	
249.99111	58	
251.06833	42	
252.14122	82	
254.86601	128	
254.95658	74	
257.03951	52	
257.79356	70	
258.83503	288	1+
258.88916	64	
260.82520	78	
261.08686	68	
261.83003	228	
262.66077	42	
262.83408	98	
263.82664	188	
264.27108	84	
265.05386	64	
265.08625	54	
266.85375	80	
266.86770	128	
267.86194	64	
267.89421	62	
267.92446	62	
268.06741	88	
270.00475	92	
270.81827	48	
271.85742	112	
272.84300	58	
273.85991	90	
274.39471	72	
275.81049	48	
275.84680	76	
276.99001	86	
277.84081	56	
277.86129	42	
278.83479	68	
279.08868	534	1+
279.84826	100	
280.84370	68	
281.05323	50	
281.09179	126	
281.82609	72	
281.87515	84	
282.27368	60	
282.79787	64	
282.85714	92	
283.06858	114	
283.85563	86	
284.29178	158	
284.87605	126	
285.85789	56	
286.97780	60	
287.87817	124	1+
287.90405	90	
288.07068	42	
289.26230	40	
289.79725	80	
290.85142	70	
291.80113	86	
292.01934	74	
292.80424	66	
296.03219	50	
296.17575	66	
297.12349	64	
297.86248	50	
297.91542	72	
298.42001	78	
298.80229	66	
299.79818	72	
300.80252	42	
301.78765	64	
301.87530	72	
301.91547	70	
302.13724	48	
302.85046	62	
304.81848	50	
305.10489	66	
305.95929	66	
307.88250	80	
308.05912	72	
308.79668	88	
308.89632	66	
314.80901	64	
318.13173	46	
319.20149	74	
320.61587	90	
322.31070	62	
322.76268	54	
323.23748	66	
323.40044	68	
324.84896	88	
326.23777	94	
326.59919	44	
327.35877	56	
END IONS

###FS:    #m/z: 340.93965 #charge 1+
###MS: 174
###MSMS: 176
BEGIN IONS
TITLE=Cmpd 131, +MS2(340.9397), 28.0-35.0eV, 3.8min #176
RTINSECONDS=227.138
SCANS=174,176
PEPMASS=340.93965	476798
CHARGE=1+
185.89181	66	
187.98849	74	
190.94974	80	
192.92473	68	
195.92980	68	
197.92489	94	
205.95194	122	
210.93449	72	
213.88360	76	
213.93918	440	
215.88620	82	
217.84184	66	
217.88158	218	
218.07032	86	
223.84327	64	
223.95918	78	
223.97572	84	
225.83541	70	
226.85357	72	
226.97011	68	
227.44370	74	
227.85495	68	
228.39498	70	
228.84409	72	
228.94626	138	
229.13201	66	
230.85104	84	
230.88995	140	
231.88394	196	
231.94797	742	1+
232.99569	80	
233.87945	76	
234.09351	96	
236.04967	66	
236.89066	88	
238.11411	72	
239.78659	72	
239.85676	100	
239.95775	72	
240.83559	186	
240.86768	88	
241.83983	372	
241.86071	150	
242.85625	184	
243.83380	162	
243.87096	86	
244.91706	166	
245.90195	94	
245.93858	72	
246.15981	104	
246.89662	76	
246.97491	94	
247.98187	70	
248.91124	64	
249.45011	76	
249.95833	114	
250.94524	104	
251.84855	76	
251.92312	62	
251.96140	76	
252.91190	62	
253.83825	70	
254.96629	144	
255.06857	72	
255.11161	68	
255.91588	66	
255.96361	84	
256.84747	274	1+
256.96245	70	
257.90817	100	
258.00066	64	
258.05406	94	
258.84571	580	1+
258.93854	74	
259.10664	78	
260.04803	66	
260.83509	302	1+
260.85894	114	
261.43021	78	
262.84355	64	
264.87428	78	
265.85763	228	1+
266.99652	70	
267.34814	78	
267.82014	66	
268.84079	270	
268.86408	124	
268.89199	64	
268.95642	80	
269.96648	74	
270.83575	108	
271.53842	84	
272.92634	104	
272.97681	76	
273.25073	92	
273.88241	72	
273.92907	90	
274.86074	200	
275.41893	88	
275.87444	96	
275.97754	68	
276.85631	298	
276.87528	88	
277.83864	98	
277.86602	200	
278.36316	64	
278.84209	546	1+
279.91109	64	
280.26226	68	
280.85738	76	
280.98963	70	
281.05041	118	
281.89007	70	
281.98024	68	
283.03309	66	
286.83236	74	
288.82367	70	
290.98342	92	
291.85759	70	
292.04639	82	
292.88925	88	
293.84678	148	
294.02855	64	
294.86640	184	
295.81450	88	
296.04479	70	
297.03475	64	
297.88812	68	
299.01238	70	
299.25432	68	
299.87498	96	
300.79624	80	
300.86688	194	1+
300.88828	68	
301.85737	124	
303.82157	76	
303.94567	92	
305.83886	66	
305.96144	64	
309.28658	74	
309.88299	86	
311.57980	90	
316.92805	78	
323.00096	72	
324.89134	106	
324.96156	70	
325.80113	64	
325.86990	86	
326.02489	80	
329.18300	64	
329.88560	78	
331.68502	90	
331.89416	66	
332.90320	72	
334.93836	76	
341.96347	74	
343.77284	66	
END IONS

###FS:    #m/z: 507.84331 #charge 1+
###MS: 174
###MSMS: 177
BEGIN IONS
TITLE=Cmpd 132, +MS2(507.8433), 28.2-35.2eV, 3.8min #177
RTINSECONDS=227.911
SCANS=174,177
PEPMASS=507.84331	54202
CHARGE=1+
124.89420	92	
196.01741	168	
224.97667	202	
232.89229	168	1+
249.09527	120	
249.16095	92	
251.07106	132	
252.07393	108	
254.40805	106	
255.95363	100	
260.90847	96	
261.13002	206	1+
261.39039	110	
265.91226	92	
266.16774	252	1+
272.85300	88	
275.92228	92	
278.83334	114	
281.89279	230	1+
283.80137	140	
284.70891	94	
287.85250	346	
287.91056	90	
289.85355	382	1+
289.87901	256	
290.85945	254	1+
291.78134	96	
292.78742	116	
293.87233	162	
296.40434	102	
296.87018	108	
297.86281	92	
298.80206	98	
298.88155	102	
300.87939	106	
302.84230	114	
303.83667	102	
303.86739	222	
304.87369	110	
305.34550	90	
305.80474	94	
305.86052	264	1+
307.13848	122	
307.88778	172	
308.14667	146	
308.80069	238	1+
308.82777	170	
308.87250	422	
309.14694	132	
309.84991	104	
309.86880	214	
309.88955	186	
310.15016	98	
310.86965	148	
311.15765	96	
311.78816	96	
311.82993	170	1+
311.88529	604	
312.88303	298	
313.87583	134	
313.91794	170	1+
314.86587	484	1+
316.09673	102	
316.89541	96	
317.03950	92	
317.35878	100	
319.82005	108	
322.92560	96	
323.84607	98	
323.87271	174	
324.85764	152	
325.89932	96	
326.88590	784	1+
327.87415	106	
328.88694	146	
329.17632	104	
329.81043	124	
329.86863	264	1+
332.75475	176	1+
332.87175	134	
333.17700	120	
333.78870	116	
337.86807	256	1+
337.88029	126	
338.83011	92	
341.44129	92	
347.77557	138	
350.88297	136	
351.89435	108	
353.86268	122	
354.45519	88	
355.85838	98	
356.84391	284	1+
357.31614	94	
358.76484	116	
362.89064	326	1+
364.85244	140	
364.87093	102	
366.83603	426	1+
367.70185	138	
367.76574	210	
367.78793	176	1+
367.87354	166	
368.70581	192	
368.82270	156	1+
369.72113	92	
369.76236	100	
371.79938	126	
373.72077	170	
373.79083	124	
373.89446	146	
374.83643	94	
375.85758	120	
379.71999	306	1+
380.81004	92	
384.79320	114	
384.85085	684	1+
385.76985	198	
386.80504	122	
387.86830	92	
388.15905	98	
388.93342	94	
389.79694	208	1+
389.83651	114	
390.74153	266	1+
390.84033	554	1+
392.41602	98	
392.80685	110	
395.14008	92	
398.72699	364	1+
401.72241	118	
402.85018	124	
403.87044	168	
405.76251	226	
405.85468	122	
406.73482	310	1+
406.79025	88	
406.85499	114	
407.73716	248	1+
407.79118	194	1+
407.86769	150	
408.75629	178	1+
408.85147	568	1+
409.71617	134	
409.88362	174	1+
410.06327	92	
410.73007	288	
410.83356	342	1+
411.87156	108	
413.32898	92	
419.08829	96	
421.77972	142	
422.82940	98	
422.86093	112	
423.71780	202	1+
423.76511	778	1+
423.87025	362	1+
425.75237	354	
426.86585	204	
427.76088	148	
427.85979	116	
428.74147	346	
428.79305	88	
428.84803	206	
428.88164	158	
429.68834	110	
429.74366	202	
429.85514	112	
430.72961	166	
431.87016	216	
432.86653	180	
433.84810	104	
434.88402	134	
435.70972	130	
439.89449	94	
442.68360	230	1+
444.83282	102	
444.86985	738	1+
445.71265	100	
445.74810	150	
446.75902	276	1+
446.79960	174	
447.70396	234	1+
448.89093	134	
449.68915	108	
449.87677	398	1+
450.74860	302	1+
451.86626	126	
452.10569	136	
462.88378	406	1+
467.88610	372	1+
468.89109	230	1+
478.88992	90	
485.89688	146	
486.88973	140	
513.29115	138	1+
END IONS

###FS:    #m/z: 322.92937 #charge 1+
###MS: 178
###MSMS: 179
BEGIN IONS
TITLE=Cmpd 133, +MS2(322.9294), 28.0-35.0eV, 3.9min #179
RTINSECONDS=231.588
SCANS=178-179
PEPMASS=322.92937	1170418
CHARGE=1+
52.20273	208	
96.06204	72	
148.09192	56	
148.27417	52	
185.64554	68	
190.92619	66	
194.90853	74	
195.00939	62	
196.90000	70	
197.95902	84	
198.84305	64	
200.83603	90	
200.96311	64	
201.04324	50	
205.95291	78	
206.87931	56	
206.94671	64	
207.97177	74	
209.12812	68	
212.86148	68	
212.89536	84	
214.07043	78	
214.89239	60	
214.91567	62	
217.98507	68	
219.56318	48	
221.94426	124	
222.95331	48	
223.96366	104	
224.85486	70	
224.95439	68	
225.95758	58	
228.85485	140	
228.95919	68	
229.89485	72	
230.84258	72	
230.88294	52	
234.88498	74	
235.83848	66	
235.88584	62	
238.88490	76	
238.94573	80	
239.07969	78	
239.10448	66	
239.88161	78	
240.81675	62	
240.90582	74	
240.93978	2242	
241.06614	84	
241.90942	50	
241.93881	7776	1+
242.32185	56	
242.94114	5356	1+
243.02024	60	
243.82677	84	
244.32550	64	
244.82036	100	
244.87281	50	
244.90958	68	
244.93918	1796	
245.55346	72	
245.82135	70	
246.84229	54	
246.97518	170	
247.03591	50	
248.84373	192	
250.83488	72	
250.85603	92	
250.96858	52	
251.92674	66	
253.02500	80	
257.88637	66	
258.80431	62	
258.83748	126	
258.85454	92	
259.88572	92	
260.93605	98	
261.83306	114	
261.96081	72	
262.18519	66	
262.82965	66	
264.45275	74	
265.08187	58	
265.88073	56	
266.08841	68	
267.84027	82	
267.85400	74	
267.96719	62	
268.84592	60	
271.03862	52	
272.83959	62	
272.97889	80	
275.80518	98	
276.80676	80	
278.59661	104	
279.09071	534	1+
279.23032	66	
279.89151	84	
282.18490	72	
282.27557	80	
282.83675	62	
282.89902	52	
283.07018	52	
283.84545	104	
284.14755	76	
284.28934	240	
284.86449	120	
285.05498	76	
285.29751	148	
286.00320	58	
288.99107	82	
289.79300	74	
289.88078	50	
289.96007	98	
290.07966	88	
291.97088	60	
294.43935	84	
294.86628	66	
295.87811	58	
296.87185	54	
297.80730	62	
300.04315	62	
300.10675	60	
301.78124	96	
301.84491	64	
302.88483	56	
304.82642	60	
305.87453	72	
306.02337	58	
306.88158	72	
307.79642	64	
307.81532	54	
307.88766	154	
308.77934	52	
308.89167	54	
310.81316	74	
310.87172	78	
310.88668	50	
311.14029	74	
312.15242	66	
312.80836	70	
314.80509	70	
315.16890	84	
315.81635	96	
316.56334	84	
323.02554	74	
323.23078	78	
324.14414	58	
324.30676	64	
325.31794	72	
325.45518	64	
326.12237	66	
326.16017	56	
END IONS

###FS:    #m/z: 340.93991 #charge 1+
###MS: 178
###MSMS: 180
BEGIN IONS
TITLE=Cmpd 134, +MS2(340.9399), 28.0-35.0eV, 3.9min #180
RTINSECONDS=232.361
SCANS=178,180
PEPMASS=340.93991	479298
CHARGE=1+
191.95089	78	
192.92367	136	
199.89770	106	
206.88268	66	
206.94964	70	
210.85603	70	
210.88102	72	
212.83995	74	
212.87863	130	
213.88210	102	
213.91796	66	
213.94135	282	
215.88849	138	
216.38881	68	
217.85481	66	
217.88181	78	
217.89816	84	
217.94354	66	
218.86370	70	
220.06027	80	
222.97448	100	
223.95750	156	
224.83863	84	
226.82586	74	
226.84969	76	
226.94225	82	
227.00851	72	
228.84050	72	
228.94195	124	
230.84716	74	
230.88811	84	
231.82596	70	
231.88752	160	
231.95100	814	
234.90424	72	
234.97189	74	
235.05081	94	
236.00267	94	
236.80095	72	
236.85980	72	
236.88229	68	
237.90605	66	
238.80811	68	
238.89561	68	
238.95398	76	
240.83573	182	
240.85225	132	
241.84525	268	
242.83653	306	1+
242.90339	66	
242.92282	76	
243.89489	130	
243.96868	74	
244.86545	74	
245.79781	70	
245.87295	66	
247.51796	72	
248.38647	70	
248.80264	82	
249.95753	180	
250.83056	72	
250.95628	70	
252.92814	178	
254.96506	490	1+
255.07140	146	
255.12731	92	
255.94974	78	
256.25627	66	
256.83595	76	
256.86424	150	
256.95924	210	1+
257.40155	76	
257.83812	76	
257.85375	264	
258.83569	146	
258.84908	642	1+
259.45050	78	
259.85195	406	1+
259.95498	110	
260.83550	212	
261.84077	106	
262.46628	68	
262.78993	70	
262.84078	320	1+
263.91377	80	
265.53193	88	
265.97612	92	
266.88244	82	
266.98856	78	
267.84619	74	
267.86126	182	
268.83994	274	1+
269.82136	70	
270.48295	78	
270.82452	128	
270.86423	144	
271.84267	130	
272.93246	116	
272.97491	82	
273.85600	68	
274.85973	224	1+
274.87801	124	
275.83937	76	
275.92862	96	
275.95068	138	
276.85509	288	
277.40522	72	
277.86482	180	
277.93010	116	
278.81041	142	
278.84357	864	1+
279.91421	126	
280.87011	80	
280.92164	78	
280.93826	188	
281.86706	80	
282.99781	86	
286.94881	68	
287.42119	74	
288.82582	78	
289.89760	80	
290.86607	80	
291.00231	68	
291.62468	98	
293.98844	76	
295.86532	182	
296.85071	226	
297.88055	72	
297.94946	72	
297.97086	88	
298.08317	78	
298.86950	626	1+
299.05913	82	
299.87418	548	1+
299.89769	72	
300.89874	68	
301.16217	108	
301.82387	76	
301.85357	86	
302.94684	72	
303.49443	74	
306.10516	68	
308.11538	70	
308.79890	114	
309.87653	86	
310.87593	92	
313.44880	78	
313.82807	70	
319.87316	72	
320.37836	66	
323.88884	78	
327.18561	88	
327.91677	78	
330.81584	72	
331.81749	86	
338.81908	66	
340.29643	76	
342.90405	66	
343.21663	86	
344.15803	76	
344.25621	92	
END IONS

###FS:    #m/z: 336.94472 #charge 1+
###MS: 178
###MSMS: 181
BEGIN IONS
TITLE=Cmpd 135, +MS2(336.9447), 28.0-35.0eV, 3.9min #181
RTINSECONDS=233.132
SCANS=178,181
PEPMASS=336.94472	41148
CHARGE=1+
66.46016	100	
77.77839	78	
182.86436	128	
199.89740	74	
200.86570	68	
203.00318	64	
203.08210	54	
204.90936	74	
205.95198	64	
206.03213	70	
208.48038	58	
210.84190	68	
210.88242	60	
210.89808	66	
211.94307	1450	1+
212.87637	448	1+
213.13231	62	
213.90020	60	
213.94066	662	
217.88166	76	
218.09556	64	
218.95964	68	
219.83134	66	
219.90172	70	
222.94794	102	
223.93556	68	
223.95715	88	
224.00701	108	
224.84022	60	
224.87877	78	
225.63058	90	
226.83924	68	
226.97196	66	
227.78081	56	
227.94993	70	
228.89476	134	
229.95383	1596	1+
230.88893	584	1+
231.95074	660	1+
232.88159	78	
233.02976	74	
233.83058	76	
233.95246	330	1+
235.08463	66	
235.83268	78	
238.02701	66	
239.84340	78	
239.86252	76	
240.83248	98	
241.84265	650	1+
241.90735	66	
243.00107	76	
243.01455	66	
243.84257	60	
243.94171	58	
245.99411	66	
246.89871	62	
247.84102	66	
247.87188	54	
247.96477	454	
247.99431	116	
248.89759	132	
249.96185	160	
250.88308	54	
250.95148	184	
250.98071	66	
251.07367	136	
251.83645	380	1+
252.56627	72	
252.96935	858	1+
253.79135	74	
254.96530	762	1+
255.07614	58	
256.86414	58	
256.90498	96	
257.19471	72	
257.83245	140	
257.84618	138	
257.99269	56	
258.84860	544	1+
259.82476	158	1+
259.87393	82	
259.92666	226	1+
259.96084	74	
260.87582	62	
261.05729	82	
261.84832	152	
262.82912	114	
262.86770	114	
267.83591	110	
267.92862	58	
268.82372	74	
268.84129	232	
269.83079	64	
269.86541	70	
270.84520	118	
270.86169	78	
270.98313	138	
271.84813	122	
272.43436	74	
273.00919	78	
274.82618	56	
274.85834	266	
275.41860	82	
276.16653	58	
276.85685	604	1+
276.93437	62	
277.09638	78	
277.14973	62	
277.83878	246	1+
277.87721	78	
279.09134	252	1+
279.51346	66	
281.03303	218	1+
281.05538	56	
284.02229	66	
285.85062	214	
286.85406	160	
286.92562	70	
287.85130	116	
288.85266	72	
290.85430	54	
290.86878	58	
291.49715	90	
291.80732	90	
291.87661	128	
292.10313	92	
292.43256	70	
292.85960	78	
293.10490	244	
293.86401	92	
293.99305	72	
294.86832	166	
295.87367	112	
295.99213	62	
297.86049	80	
298.00912	70	
298.86349	58	
299.78581	86	
299.86841	108	
299.88213	72	
304.63974	100	
304.85423	70	
304.94187	96	
306.88137	72	
307.78107	72	
308.88983	56	
309.86243	134	
310.20744	54	
310.86808	54	
310.89326	76	
311.07761	64	
311.88599	66	
312.87289	68	
314.92238	76	
320.00692	78	
320.15864	58	
320.94972	66	
321.39892	58	
327.99900	64	
328.82914	56	
329.87208	64	
330.84525	138	
331.87739	98	
332.95905	72	
336.79026	56	
337.99911	54	
END IONS

###FS:    #m/z: 322.92926 #charge 1+
###MS: 182
###MSMS: 183
BEGIN IONS
TITLE=Cmpd 136, +MS2(322.9293), 28.0-35.0eV, 4.0min #183
RTINSECONDS=236.794
SCANS=182-183
PEPMASS=322.92926	1161726
CHARGE=1+
96.15969	96	
174.81627	44	
178.07505	42	
184.99846	60	
190.95997	54	
192.88863	116	
198.84137	54	
198.92461	92	
201.04660	76	
201.83264	64	
203.89103	56	
205.96921	72	
206.94825	66	
208.90646	76	
213.13760	54	
217.06677	70	
218.88711	68	
219.03787	84	
219.95089	58	
222.95522	66	
223.88931	78	
223.90950	40	
224.43533	80	
224.86994	46	
226.00359	104	
227.83507	174	
228.60284	56	
228.85352	54	
228.93321	74	
230.03820	76	
230.82949	110	
230.84830	36	
233.92648	74	
235.96467	78	
237.88330	64	
238.00988	68	
238.93858	200	
238.98834	78	
239.08386	106	
239.83986	72	
240.82561	130	1+
240.94003	2654	
241.05335	90	
241.17247	50	
241.93823	6534	1+
241.96527	70	
242.94096	4776	1+
242.98968	58	
243.88078	72	
244.09902	80	
244.82104	90	
244.93940	1406	1+
246.84397	38	
246.97506	168	
247.96274	76	
248.10619	52	
248.15812	94	
248.86063	74	
248.95141	54	
249.13365	68	
250.90829	58	
250.97241	72	
252.87461	62	
254.06547	68	
255.80426	58	
255.90865	60	
256.15418	72	
256.91124	84	
257.57084	92	
258.83524	132	
258.89304	78	
260.84511	138	
261.83057	42	
262.83021	148	
263.96361	70	
263.97925	82	
265.97826	68	
266.85219	100	
267.10282	46	
269.09144	72	
269.71029	46	
269.86258	40	
269.87980	80	
270.79630	74	
270.89925	94	
272.77836	66	
272.84508	66	
272.94026	72	
273.79704	76	
276.85949	60	
278.08891	60	
278.90847	60	
278.94100	56	
279.09083	788	1+
279.14852	80	
279.82167	60	
280.26339	78	
281.84219	78	
283.06939	52	
283.80434	74	
283.96450	124	
284.10608	54	
284.13767	62	
284.20787	52	
284.29375	326	1+
284.90355	68	
285.19623	62	
285.84787	54	
285.98003	72	
286.87789	60	
287.87042	82	
287.99358	58	
288.79642	52	
289.14131	90	
289.73022	52	
289.87431	138	
290.02924	64	
290.21513	84	
290.80766	72	
290.87659	82	
291.80484	120	
292.44313	88	
292.73527	52	
292.88432	66	
293.85400	58	
294.12520	44	
295.03411	72	
295.15404	70	
296.84418	40	
297.13393	62	
298.82161	60	
299.77915	62	
301.84077	64	
303.72445	46	
304.00822	72	
304.04189	66	
304.79413	68	
305.88001	62	
307.10060	50	
307.80190	50	
308.87098	108	
308.94776	50	
309.03672	48	
310.19872	76	
314.81772	60	
319.13972	48	
320.14959	80	
320.83324	74	
321.88322	84	
322.23288	40	
322.88475	254	1+
325.66379	80	
325.90511	72	
326.77479	44	
326.89697	68	
327.76943	46	
327.90310	66	
END IONS

###FS:    #m/z: 340.93964 #charge 1+
###MS: 182
###MSMS: 184
BEGIN IONS
TITLE=Cmpd 137, +MS2(340.9396), 28.0-35.0eV, 4.0min #184
RTINSECONDS=237.566
SCANS=182,184
PEPMASS=340.93964	481508
CHARGE=1+
175.34590	76	
183.55355	68	
187.88426	68	
193.12421	76	
204.93397	64	
207.97768	94	
209.10012	70	
210.93814	86	
211.83986	72	
212.11144	72	
212.94555	94	
213.88359	66	
213.93857	706	1+
217.93809	70	
218.84693	72	
221.95526	76	
223.96202	62	
224.97999	64	
225.02248	70	
225.88723	100	
226.86717	132	
226.94703	66	
228.94461	88	
230.89228	214	
230.93867	64	
231.49886	88	
231.95016	462	1+
232.00173	84	
232.13479	60	
233.40637	78	
233.83037	142	
233.86813	66	
233.90115	86	
233.94706	120	
235.84032	64	
235.89181	208	1+
236.97881	66	
237.05628	68	
238.83550	110	
238.87915	134	
238.89374	88	
239.84356	62	
239.88343	88	
239.96924	66	
240.86044	62	
241.84561	232	
242.82619	322	1+
242.96670	78	
243.87569	140	
244.85569	68	
244.91690	74	
244.98643	70	
245.44587	160	
245.90386	114	
246.97376	84	
247.03549	88	
247.95311	72	
248.10181	62	
249.96192	68	
254.91062	62	
254.96623	496	1+
255.07448	86	
256.80898	60	
257.85482	70	
258.84590	680	1+
258.90671	88	
259.88979	72	
260.83417	360	1+
262.13343	74	
262.95142	68	
264.86537	66	
264.90235	62	
264.92815	72	
266.78010	74	
266.86325	116	
267.10525	84	
267.79414	74	
267.83286	68	
268.84371	86	
269.83749	64	
269.85548	66	
270.11749	66	
270.84731	108	
271.84178	80	
272.91975	104	
274.85491	72	
275.85702	136	
275.94673	66	
276.85580	560	
277.08616	76	
277.86474	316	
278.03937	72	
278.24052	68	
278.31829	60	
278.84760	324	
279.85200	182	
279.87917	78	
280.86802	72	
281.01449	76	
281.85897	108	
282.92117	72	
283.86788	80	
283.96308	66	
285.85386	72	
286.79231	68	
287.92320	72	
288.83610	110	
288.94251	68	
289.89052	70	
290.85214	70	
291.01469	68	
292.87798	74	
293.86882	64	
294.11743	72	
294.86968	126	
295.86532	94	
296.85064	88	
296.92899	102	
297.21457	66	
297.79063	72	
297.89625	80	
298.26967	62	
298.31006	86	
299.00880	118	
299.78971	64	
299.88783	64	
300.87387	66	
301.86314	176	1+
302.90515	124	
303.78057	72	
304.44888	60	
304.85417	100	
305.87969	66	
306.88127	68	
307.87051	202	1+
308.98657	78	
309.00350	70	
310.02149	78	
310.42793	64	
312.86076	68	
316.13751	76	
316.81686	62	
323.76062	64	
324.12760	84	
324.84433	98	
324.90862	76	
326.15826	60	
326.88372	66	
328.92274	90	
331.86638	70	
333.31967	120	
333.63157	82	
333.90079	70	
336.20666	68	
340.79525	66	
344.70983	64	
345.19556	76	
345.37109	76	
345.93736	112	
END IONS

###FS:    #m/z: 363.95536 #charge 1+
###MS: 182
###MSMS: 185
BEGIN IONS
TITLE=Cmpd 138, +MS2(363.9554), 28.0-35.0eV, 4.0min #185
RTINSECONDS=238.339
SCANS=182,185
PEPMASS=363.95536	190086
CHARGE=1+
145.69436	72	
171.21941	82	
179.95970	88	
180.86494	80	
184.20303	68	
187.86903	72	
187.93141	102	
193.85532	88	
196.88630	142	
198.89342	88	
205.03415	68	
207.87297	90	
207.95853	78	
208.94381	74	
209.94352	418	
210.88449	72	
211.86846	72	
211.88627	86	
212.87827	374	
213.88112	168	
218.89958	84	
221.94599	72	
222.09622	74	
222.95273	202	
223.95198	154	
224.83637	72	
224.94944	530	1+
224.97328	96	
226.85009	70	
226.94664	2762	1+
226.97170	94	
227.87572	70	
227.93104	90	
228.89455	134	
228.94172	3156	1+
228.97608	140	
230.83603	124	
230.88837	804	1+
231.04296	70	
232.82565	72	
232.89112	92	
234.87871	172	
236.84633	76	
238.93909	80	
240.82193	250	1+
240.83701	78	
240.89614	78	
240.94046	578	
240.96254	452	
241.93780	1350	1+
242.93946	914	1+
243.82013	350	1+
243.83487	210	1+
244.04154	98	
244.91684	106	
244.95710	1288	1+
246.95197	1880	1+
247.92192	82	
248.89882	374	
249.80491	166	
250.97168	120	
251.04470	148	
253.08195	74	
254.87139	110	
256.64382	70	
256.85802	74	
259.97475	70	
260.82681	74	
260.96900	262	1+
262.82980	72	
262.85153	76	
263.89002	86	
264.81820	116	
265.12207	82	
265.79020	80	
266.13482	76	
266.50558	98	
266.81157	190	
267.78725	86	
267.85828	86	
267.97196	286	
268.10742	76	
268.81072	148	
268.83885	120	
268.95072	70	
268.96531	396	1+
269.96839	272	1+
270.40225	74	
270.87320	94	
271.04312	74	
274.78729	78	
275.43292	82	
276.81127	168	
276.84888	114	
277.85345	104	
278.79779	114	
279.00261	74	
279.78177	72	
279.79486	98	
279.84636	122	
280.79742	338	
280.83121	130	
281.78483	74	
281.82163	90	
282.01404	122	
283.07024	74	
283.09581	68	
283.78857	102	
283.84157	220	1+
283.95867	92	
284.83296	134	
286.88448	104	
288.08970	96	
288.79046	76	
291.78827	84	
292.44523	78	
293.15881	84	
294.11606	144	
294.81459	70	
294.92477	90	
296.82976	82	
297.80950	172	
298.80160	532	
298.95951	70	
299.80651	372	
299.86865	86	
300.79845	550	1+
301.50591	88	
301.85436	136	
302.90013	94	
303.85735	182	
303.94560	74	
305.95890	74	
307.16987	80	
307.83918	178	1+
307.88465	114	
310.42134	72	
310.86930	78	
312.37833	70	
314.82419	82	
316.05897	72	
318.81282	72	
319.89275	70	
320.14309	72	
320.31000	78	
321.81416	150	
322.17182	82	
322.81895	102	
323.92870	68	
324.02833	78	
324.36469	162	
324.41265	94	
325.86926	224	1+
330.76008	70	
334.45735	114	
336.94465	144	
337.06298	76	
338.81913	86	
338.94455	94	
339.82470	128	
340.94104	232	1+
345.19777	80	
345.90525	76	
346.30501	88	
347.90860	82	
355.20966	72	
359.95933	96	
360.07222	68	
361.62296	112	
END IONS

###FS:    #m/z: 363.95556 #charge 1+
###MS: 186
###MSMS: 187
BEGIN IONS
TITLE=Cmpd 139, +MS2(363.9556), 28.0-35.0eV, 4.0min #187
RTINSECONDS=241.993
SCANS=186-187
PEPMASS=363.95556	185708
CHARGE=1+
65.36166	80	
145.35523	112	
155.48165	70	
184.45788	74	
186.92763	70	
189.86600	184	
191.85803	186	
191.93202	70	
192.01831	76	
192.86170	76	
200.94544	68	
205.94591	78	
207.94819	182	
208.88501	92	
209.94142	988	1+
210.88452	394	1+
210.90054	84	
212.87853	922	1+
214.89062	120	
218.88240	164	
222.95013	1136	1+
224.94689	1652	1+
226.47436	76	
226.94637	4122	1+
227.88179	78	
227.93040	114	
228.89461	168	
228.94197	5438	1+
229.03383	94	
229.35325	86	
230.77984	70	
230.86514	78	
230.88844	818	1+
231.57171	140	
232.08434	82	
234.13295	72	
234.18767	104	
235.84795	82	
236.11942	72	
236.90282	68	
237.12825	90	
238.08031	70	
239.41009	82	
239.96339	82	
240.93929	516	
240.96104	590	1+
241.83688	172	
241.90915	78	
241.94176	404	
242.84053	68	
242.93973	1100	1+
242.95532	650	1+
243.82653	112	
243.97328	84	
244.95650	3124	1+
245.81725	78	
246.80985	110	
246.90598	76	
246.95203	3358	1+
247.91030	70	
248.84232	230	1+
248.90080	314	1+
249.80345	112	
250.83467	98	
250.89350	174	
250.96888	82	
251.06990	102	
251.87593	72	
251.90517	76	
252.00851	92	
252.89243	74	
253.90490	110	
254.83308	82	
255.22742	74	
256.10499	74	
256.88954	72	
257.07955	72	
257.44880	80	
258.85812	104	
258.94834	80	
258.97360	122	
259.85026	70	
259.89972	78	
260.65242	86	
260.83287	364	1+
260.93819	72	
260.96710	758	1+
261.83253	226	1+
262.97879	74	
263.86585	88	
264.98612	90	
265.84210	80	
265.94456	96	
265.97655	74	
266.09267	102	
266.81675	102	
267.87826	76	
267.97188	482	
268.80552	112	
269.97147	512	1+
271.14016	86	
271.79152	68	
271.91074	238	1+
272.81149	76	
274.86925	254	1+
275.84098	86	
277.83752	70	
277.85824	78	
277.92490	68	
278.80678	182	
278.88185	82	
279.10305	134	
279.79377	184	
279.81550	76	
279.86125	72	
280.79120	682	1+
280.84176	94	
281.12764	70	
282.94847	116	
283.78370	88	
283.82076	84	
283.98941	130	
284.81862	124	
284.85993	152	
284.95133	80	
285.82327	78	
286.82403	106	
287.38384	106	
287.81819	76	
287.89379	68	
288.09239	94	
288.92094	68	
291.91617	68	
292.11977	86	
293.11561	124	
293.85395	70	
295.80694	420	1+
295.87526	80	
296.93104	74	
297.86588	148	1+
[truncated: 2,014,906 more chars]
