# Supplementary material for: High-Throughput Venomics
Source: J Proteome Res. 2023 Apr 3;22(6):1734–46. doi: 10.1021/acs.jproteome.2c00780 (PMC10243144; doi:10.1021/acs.jproteome.2c00780)
Supplement: Supplementary file 9 — pr2c00780_si_009.zip [file pr2c00780_si_009.zip › Manual files/Calloselasma rhodostoma MGF/210702_Calloselasma_halfplate000108_5.1.201.mgf]

###	D:\Data\Julien\210702_Cr_half_TFA\210702_Calloselasma_halfplate000108.d\ProteinAnalysisResults.mgf
###	D:\Data\Julien\210702_Cr_half_TFA\210702_Calloselasma_halfplate000108.d\analysis.baf
###	210702_Calloselasma_halfplate000108.d
###	Instrument: maXis HD
###	Manufacturer: Bruker
###    PeakWidth 0.30, MiniumIntensity 10, S/N 1Apply threshold 0, Threshold 10
###    Retain Residuals no, Create neutrally no,
###    FullScan Parameters: AdductIon (+)+H (-)-H, LowMass 0, HighMass 8000, MaxCharge charge decon 4, MinPeaks 3
###    Perf. isotope decon yes, Max Charge Istopic decon 6, MW agreement 0.00, Abund. cutoff 2.00, Envelope cutoff 75.00
###    MaxRes   Parameters: AdductIon (+)+H (-)-H, LowMass 0, HighMass 8000 
###    Perf. isotope decon yes, Max Charge Istopic decon 6, Abund. cutoff 2.00
###    MSn      Parameters: AdductIon (+)+H (-)-H, LowMass 0, HighMass 8000 
###    Perf. isotope decon yes, Max Charge Istopic decon 4, Abund. cutoff 0.05
###    Global Charge Limit: no 3, Prefer FullScan Result: yes, Export what: 2 (0=non deconv/1=deconv only/2=mixed), NoMSMSSignals: 150, Intensity threshold: 10, NoMSSignals (deconv): 2, NoMSSignals (non-deconv): 2, NormalizeData: no, SingleCharged: yes
###
COM=210702_Calloselasma_halfplate000108.d
USERNAME=Demo User

###FS:    #m/z: 413.85656 #charge 1+
###MS: 1
###MSMS: 2
BEGIN IONS
TITLE=Cmpd 1, +MS2(413.8566), 28.0-35.0eV, 0.0min #2
RTINSECONDS=1.3385
SCANS=1-2
PEPMASS=413.85656	42142
CHARGE=1+
208.94526	12440	1+
211.94380	83842	1+
213.93920	30222	1+
215.93687	5036	
222.95137	35828	1+
223.61688	4070	
224.95007	6620	
226.94622	88184	1+
227.19728	4670	
228.94395	215924	1+
231.95056	22076	1+
234.96942	5924	
234.99713	6968	
237.12807	7136	
238.14832	4984	
239.14585	16406	1+
240.22959	6112	
240.96191	18922	1+
243.22854	8472	
244.95649	51384	1+
245.63064	15100	1+
245.94127	6868	
246.13233	4716	
246.95325	60764	1+
248.03257	12392	1+
249.91055	4146	
249.97165	76986	1+
250.94613	36100	1+
250.99617	4210	
251.19769	3784	
252.63812	5918	
252.97064	1024728	1+
253.21279	4454	
253.90484	6900	1+
254.94092	67502	1+
254.96591	368244	1+
255.22894	4366	
256.26037	3912	
256.91378	5330	
256.96345	52498	1+
258.96437	18058	1+
259.14140	4166	
260.16063	9050	
261.97717	7246	
263.05448	11088	
263.97729	124996	1+
265.64637	3878	
267.64470	7996	
267.97268	32634	
268.95735	13108	
269.96658	6904	
270.98051	19188	
272.95131	10508	
272.97622	7136	
274.27106	6496	
274.65067	6728	
277.07018	3764	
279.22834	4136	
280.26046	3758	
281.15415	4396	
281.24414	11922	1+
282.17050	27100	1+
282.27614	11998	
283.17259	19268	1+
283.25999	11388	1+
283.94584	6816	
284.29146	6348	
285.94066	129320	1+
285.98146	17126	1+
287.25184	19614	1+
287.65890	10690	1+
288.06384	5062	
288.16066	4070	
288.20512	5034	
289.65761	11800	
290.15734	13078	1+
290.26591	24472	1+
291.19559	6216	
291.97274	10820	1+
292.05823	20852	1+
293.20739	5254	
293.97490	32794	1+
293.99611	49518	1+
294.93565	6162	
295.12709	4568	
295.22378	9082	1+
295.99088	24590	1+
296.29186	3822	
296.66408	6742	
297.23701	11470	1+
298.27165	6514	
300.28448	7938	1+
302.17231	7570	
302.30164	14986	1+
302.94435	9562	
303.16924	4870	
303.67176	3786	
303.95098	31514	1+
303.99347	7320	
304.18634	15240	1+
304.28245	6514	
304.68858	3822	
305.26588	6634	
305.95215	7172	
307.08130	6780	
307.24549	60754	1+
308.87138	4572	
309.18827	4346	
309.67175	14126	1+
310.17408	5734	
310.30730	12570	1+
311.16288	3800	
311.21821	4604	
311.27237	3738	
311.67009	10470	
311.86825	16316	1+
311.93396	7270	
311.98553	27166	1+
312.17194	5362	
312.32275	6812	
312.94503	6952	
313.17371	5084	
313.21551	4014	
313.26660	9950	1+
313.28671	3910	
313.86464	6060	
313.92808	164276	1+
314.89237	6640	
316.28140	16188	1+
316.31715	6744	1+
318.29745	37900	1+
318.67763	4926	
318.93346	102914	1+
320.93308	147008	1+
322.19284	12668	1+
322.87679	6592	
322.92879	2725804	1+
323.19666	9176	1+
323.23626	14794	1+
323.28480	9760	1+
324.87660	4108	
325.17298	11684	1+
325.25271	30258	1+
326.19664	26974	1+
326.30208	4534	
326.70163	3822	
326.87107	33652	1+
326.96792	8754	
327.00546	4298	
327.19858	17846	1+
327.26786	40528	1+
328.31762	4762	
329.00290	4604	
329.22528	31470	1+
329.28371	10160	1+
329.87906	5682	
330.16682	9520	1+
330.33367	36006	1+
331.30286	20070	1+
331.68452	12686	1+
331.93848	10126	
332.08929	3962	
332.18575	5462	
333.68445	7866	
334.18638	5352	
334.95041	21162	1+
335.00127	67658	1+
335.18759	5912	
336.08537	15420	1+
336.17375	7806	1+
336.94334	492562	1+
337.21740	3990	
338.33960	45506	1+
339.23192	4836	
340.28167	10032	1+
340.68896	3856	
340.93923	1088808	1+
341.02654	3832	
341.19027	6644	1+
341.24738	30088	1+
341.28559	7728	1+
343.26294	34998	1+
343.29354	6164	
344.18185	4770	
344.31168	7514	1+
344.34925	14672	1+
344.88257	4186	
345.02374	5912	1+
345.20425	13178	1+
345.27660	4618	
346.32834	24592	1+
347.02431	4848	
347.19670	4528	
348.21409	7644	
348.91571	3994	
349.23902	5906	
349.29219	170168	1+
349.89929	4086	
350.15572	8386	1+
351.27131	40894	1+
352.16420	7174	1+
352.89440	36070	1+
353.21338	3830	
353.69799	8576	
354.08949	8272	1+
354.19842	5432	
354.31460	33172	1+
354.89101	15214	1+
354.95501	6612	
355.06706	5892	
355.69671	8102	
355.91834	14502	1+
356.19896	5172	
356.34915	4712	
356.95409	4074	
357.19838	4650	
357.24189	6816	
357.91451	5296	
357.96587	14090	
358.17112	5318	
358.19861	7824	
358.24695	12738	1+
358.36459	30826	1+
358.95505	391882	1+
359.18677	5426	
359.95925	338748	1+
360.34365	9738	1+
362.19884	3932	
363.21816	11756	1+
363.30716	15540	1+
363.95515	653804	1+
366.32522	23320	1+
366.92638	6848	
367.33155	16198	1+
368.30243	10240	1+
368.38516	5740	
368.42072	4718	
369.34716	10738	1+
369.38370	4036	
370.22228	16842	1+
371.09724	21158	1+
371.22466	12080	1+
371.27390	55054	1+
371.32232	4252	
371.90468	4548	
372.18003	7236	1+
372.32506	35008	1+
372.38007	10028	1+
373.09528	4360	
373.25294	15246	1+
374.35971	30198	1+
375.71191	4280	
376.20870	9498	1+
376.25530	23112	1+
377.28633	3920	
377.70961	5028	
378.20750	11056	1+
379.30065	5560	
381.96510	33624	1+
382.19765	4740	
383.11724	3758	
383.32772	23498	1+
384.21284	11208	1+
385.28936	7310	1+
385.34155	8250	1+
386.15583	9568	1+
386.39612	90790	1+
387.24756	13200	1+
388.22726	9844	1+
393.31851	319250	1+
394.18663	8124	1+
395.29765	15126	1+
396.41637	7668	
397.72431	3828	
398.19110	9674	1+
399.26939	3978	
399.32264	4118	
399.72195	4228	
400.21041	10698	1+
400.37485	5008	
400.41177	80458	1+
402.20982	19808	1+
403.21192	17106	1+
405.86918	3758	
407.20103	5508	1+
407.26139	3990	
407.29740	11138	1+
407.33349	17820	1+
407.86544	32896	1+
410.20011	9060	1+
410.34444	93892	1+
411.86313	6442	1+
412.16935	12228	1+
412.32531	5382	
412.41178	5628	
412.99597	4308	
414.18552	11586	1+
414.24622	10084	1+
414.42770	222828	1+
415.24790	7306	1+
415.30024	127398	1+
419.13653	4464	
END IONS

###FS:    #m/z: 337.88085 #charge 1+
###MS: 1
###MSMS: 3
BEGIN IONS
TITLE=Cmpd 2, +MS2(337.8808), 28.0-35.0eV, 0.1min #3
RTINSECONDS=2.1105
SCANS=1,3
PEPMASS=337.88085	26722
CHARGE=1+
200.01189	254	1+
201.01591	180	1+
202.99874	298	
204.00687	140	
205.01258	526	1+
207.01589	154	
208.98319	182	1+
209.01423	244	1+
211.94380	11608	
212.87690	172	
212.94770	484	
213.93964	4092	1+
215.54722	152	1+
215.88450	632	1+
215.93565	844	
217.88258	318	1+
217.93497	146	
217.95220	232	1+
218.07463	216	1+
218.95651	154	1+
219.02689	540	
221.94655	138	
222.95402	358	1+
223.93926	114	
223.96009	270	1+
223.97149	268	1+
224.00883	160	
224.94753	270	1+
225.03712	112	
226.14090	266	1+
227.14719	210	1+
229.95462	9196	
230.17992	126	
230.95836	316	
231.00449	228	1+
231.03122	276	1+
231.12147	122	
231.94928	4140	1+
233.04417	526	1+
233.07066	150	
233.61017	256	1+
233.89756	438	1+
233.94927	690	1+
235.02677	260	1+
235.05860	270	1+
235.10463	202	1+
235.89678	146	
235.94603	332	1+
236.01546	114	
237.11706	156	
238.04689	150	
238.06334	164	
239.88538	132	
240.11698	124	
240.14897	120	
240.22927	122	
240.96169	148	
241.04393	118	
241.08601	138	
242.03927	140	
242.12258	226	
243.04123	128	
244.03714	574	1+
245.08347	248	1+
246.03113	194	
246.05300	168	
246.16137	390	1+
246.97345	192	
247.96510	2180	1+
248.03429	3710	1+
248.85028	130	
248.98835	108	
249.03885	2640	1+
249.08855	252	1+
249.96008	1082	1+
249.98665	264	1+
251.04174	780	1+
251.06693	212	1+
251.12172	112	
251.14625	134	
251.24590	138	
251.48798	168	1+
252.13330	122	
252.28482	96	1+
252.55614	94	1+
252.97035	5456	1+
253.03562	338	1+
253.07621	126	
253.27625	126	1+
254.09298	212	
254.96536	1934	1+
255.07395	616	1+
256.09845	112	
256.91526	296	
256.96199	546	1+
257.05922	254	1+
257.10250	168	
257.72905	138	1+
259.01186	126	
259.06470	324	1+
259.10372	110	
259.90574	114	
259.96792	422	1+
260.19863	114	
262.05103	2528	1+
262.22432	190	1+
263.00181	136	
263.05485	2194	1+
263.10514	244	
263.14630	170	1+
264.26815	140	
265.01946	340	
265.09270	190	
266.55139	112	
266.99682	162	
268.99264	200	1+
269.11721	232	
269.18740	114	
270.93616	124	
270.96016	158	
270.98091	832	1+
271.12824	238	1+
272.10750	200	1+
272.97507	380	1+
273.00649	162	
275.05672	1016	1+
276.35846	100	1+
277.03280	128	
277.07015	800	1+
278.21367	154	
279.07625	128	
279.19486	136	
280.01003	162	1+
280.25806	228	1+
280.98894	136	
281.04523	422	1+
282.12143	236	1+
282.27771	186	
283.02335	248	1+
283.85706	108	
284.27070	138	1+
284.66299	116	
285.04465	164	1+
288.06299	622	1+
289.02946	294	1+
289.08528	118	
289.14311	536	1+
290.03096	278	1+
290.08493	328	1+
290.24654	174	
290.90801	120	
292.06043	1942	1+
292.87715	288	1+
293.06436	1276	1+
293.27791	132	
293.99799	118	
294.10990	300	1+
294.12964	140	
294.14924	152	
294.28046	172	
294.90618	202	1+
294.99317	306	1+
295.06509	752	1+
296.04734	124	
296.12887	114	
296.19133	182	1+
296.26834	270	1+
296.97349	262	1+
297.06374	400	
297.15190	122	
297.22449	168	
297.98644	256	1+
298.08242	358	
298.12870	224	1+
298.30894	128	
298.58379	150	
299.05781	322	1+
300.65733	118	
301.05159	180	1+
301.07438	174	
301.14025	110	
302.08088	120	
302.11633	134	
303.21721	110	
304.04030	188	1+
304.25218	142	
304.28041	272	1+
305.13025	112	
306.07398	110	
306.13766	132	
306.88998	120	
307.07839	828	1+
307.12203	148	
307.30424	200	1+
307.79990	320	
307.87912	226	1+
308.14407	196	1+
309.14207	216	1+
309.32164	274	
309.92009	140	
310.30767	152	
310.87758	126	
311.02870	118	
311.87458	192	1+
312.02786	308	1+
312.10152	258	1+
313.08294	136	
313.10568	204	1+
313.13753	312	1+
315.15971	688	1+
315.75464	108	
316.24592	118	
317.04376	110	
317.11078	146	
317.19779	180	1+
318.05292	154	
318.07850	1114	1+
318.59512	174	
318.94540	148	
319.08145	954	1+
319.17296	120	
320.23474	184	
320.31390	116	
321.06656	160	
321.18096	110	
321.22180	424	
322.04622	134	
322.10094	112	
322.13458	236	
322.22528	258	
322.27988	204	1+
322.31073	578	1+
322.89635	142	
323.14333	234	1+
323.23694	798	1+
323.42465	112	
324.12825	146	
324.89496	206	
325.79323	124	
326.08854	302	1+
326.11705	192	1+
326.12897	124	
326.90030	134	
327.94375	128	1+
328.06009	168	1+
328.80657	112	
332.09147	652	1+
333.16863	562	1+
334.05779	146	
334.12061	140	
335.08294	126	
335.10680	142	
335.20606	144	
335.30145	208	
335.34079	116	
336.09044	1300	1+
336.12696	116	
336.24896	316	1+
337.09124	766	1+
337.13486	122	
337.20436	108	
337.21906	262	1+
337.31409	152	
338.06236	156	
338.16746	126	
338.33708	334	1+
339.09334	774	1+
339.17690	280	1+
339.33981	224	1+
340.13241	198	1+
340.25551	176	
340.38855	634	1+
340.90988	164	
341.08786	116	
341.24204	390	1+
341.26444	122	
341.30798	422	1+
341.31511	128	
342.27901	118	
342.89650	418	1+
END IONS

###FS:    #m/z: 319.87007 #charge 1+
###MS: 1
###MSMS: 4
BEGIN IONS
TITLE=Cmpd 3, +MS2(319.8701), 28.0-35.0eV, 0.1min #4
RTINSECONDS=2.8825
SCANS=1,4
PEPMASS=319.87007	12676
CHARGE=1+
193.98402	102	
199.00538	214	1+
200.88655	96	
201.04323	104	
203.13585	130	
204.10137	270	1+
205.01015	160	
205.94955	182	
209.12558	142	
211.18097	108	
212.03441	102	
212.89710	116	
215.02546	190	1+
217.00714	116	
218.02302	282	1+
219.16962	250	
220.42312	96	
221.94263	140	
222.95824	220	
222.97401	156	
223.95691	606	
223.97129	516	1+
226.94379	106	
227.10099	224	
228.00353	108	
228.11181	140	
229.13783	94	
229.99035	142	
231.02652	202	1+
231.93417	98	
233.04327	712	1+
233.06545	124	
234.19566	286	1+
234.96911	1160	1+
235.12060	266	1+
236.94829	130	
237.05702	116	
237.16272	210	1+
238.95593	108	
239.07961	582	1+
240.06024	118	
240.93776	108	
240.95815	134	
241.94271	206	
242.03745	138	
244.03504	112	
245.94062	248	1+
246.03668	156	
246.05567	248	1+
246.97444	450	1+
248.03485	1634	1+
248.23748	102	
249.03976	1160	1+
250.25120	182	1+
251.15371	94	
252.22883	98	
252.26744	152	
253.06182	130	
253.16135	270	1+
253.28743	100	
254.05771	102	
254.12124	134	
254.28006	140	
255.07963	116	
255.10088	146	
256.05206	102	
256.88980	94	
257.14317	226	1+
257.26388	138	
257.61226	100	
257.90493	98	
258.05216	136	
258.14391	236	1+
260.23096	168	
261.06508	100	
261.17698	138	
262.04309	200	
262.24630	288	1+
262.62450	118	
263.05487	608	
263.10043	276	1+
263.13900	100	
263.16144	114	
263.97560	122	
264.02046	120	
264.07188	340	
264.26617	114	
264.88029	220	1+
265.01538	378	1+
265.05842	158	
265.13750	104	
265.26498	242	
266.99981	472	1+
267.01502	214	
269.00088	726	1+
270.08783	94	
270.17419	102	
270.27671	590	1+
271.08061	102	
271.13301	332	1+
272.14296	232	1+
272.23075	106	
273.48025	102	
274.98374	142	1+
275.06014	688	1+
275.07654	206	
275.12281	94	
276.10677	100	
276.15564	116	
276.85236	120	
277.64242	104	
278.24270	382	
279.05559	142	
279.09149	1054	1+
279.12381	118	
279.17883	166	1+
279.22853	752	1+
280.13877	522	
280.26108	186	
280.68509	96	
281.04863	178	
281.24075	174	
282.15041	176	1+
282.21349	104	
282.27718	500	1+
282.87543	206	1+
282.96175	128	1+
283.06879	140	
283.25769	148	
284.02694	214	
284.29003	260	
285.18297	196	1+
285.81193	100	
285.87681	120	
286.07177	168	
286.10546	198	1+
286.18586	164	1+
287.05818	922	1+
288.03049	178	
288.06284	768	1+
288.43160	100	
289.05144	118	
289.14489	116	
289.87808	288	
290.07233	112	
291.27466	140	
291.54085	96	
291.66067	100	
292.05886	1594	1+
292.16679	214	1+
293.06355	936	1+
293.41892	104	
294.11142	180	
294.77871	96	
295.06092	312	1+
295.16683	274	1+
298.06024	358	1+
298.09349	116	
298.84990	120	
299.11299	110	
299.27652	120	
300.29091	100	
301.11385	146	
301.23726	150	
301.26096	98	
302.07271	180	1+
302.15032	100	
302.24830	174	
303.09344	140	
303.24602	142	
303.27720	144	
304.15872	100	
304.26106	190	
304.97563	104	
305.14049	142	
305.26721	130	
305.92994	94	
306.07876	656	1+
307.28968	170	
307.30969	230	1+
307.78989	96	
307.89149	144	
308.02035	118	
309.10117	94	
310.03175	102	
311.02659	254	
311.20926	98	
311.48464	104	
312.02647	772	1+
313.03028	480	1+
315.10592	98	
316.08805	122	
316.16455	94	
317.10989	122	
318.10569	350	1+
318.18309	110	
319.06064	216	1+
319.07785	120	
319.11166	360	1+
319.15637	150	
319.18737	102	
319.30454	108	
320.15425	156	
320.19398	300	1+
320.25796	142	
320.29021	118	
321.17474	100	
322.08790	120	
322.26700	152	1+
323.23683	3190	1+
323.28341	198	1+
324.13293	128	
324.20441	1226	1+
END IONS

###FS:    #m/z: 322.92892 #charge 1+
###MS: 5
###MSMS: 6
BEGIN IONS
TITLE=Cmpd 4, +MS2(322.9289), 28.0-35.0eV, 0.1min #6
RTINSECONDS=6.5625
SCANS=5-6
PEPMASS=322.92892	1173092
CHARGE=1+
47.34995	94	
189.04159	150	
191.95554	246	
192.88928	192	
195.94600	200	1+
200.01026	198	
201.01948	98	
202.01063	148	
205.01239	192	
205.08708	136	
205.95182	224	
206.94550	120	
207.01153	100	
209.13722	180	
210.89870	306	1+
212.04445	140	
214.02710	144	
218.87047	140	
219.17058	202	
221.06818	218	1+
221.94128	176	
222.42007	126	
222.94946	192	
222.97299	248	
223.93286	200	1+
223.95894	324	
224.60972	124	
224.97153	154	
227.97398	284	1+
228.09043	96	
230.50964	94	
230.89661	150	
230.91751	96	
233.02443	270	1+
233.04550	518	
233.06735	1028	
233.89816	134	
233.95920	96	
234.02927	208	1+
235.22299	96	
236.05454	234	1+
237.08830	180	
237.21744	114	
239.07856	416	
240.01388	214	1+
240.06497	322	1+
240.93879	104	
240.96420	154	
241.06816	268	1+
241.11643	116	
241.93990	222	
242.06026	94	
242.90886	244	1+
242.94190	742	1+
244.03633	198	
244.08738	162	1+
244.12500	134	
244.49442	110	
245.43975	100	
245.88184	302	1+
245.98006	140	
246.16278	166	
246.97792	506	1+
247.08499	100	
247.10480	212	1+
248.03131	348	
248.97309	132	
249.03847	958	1+
249.65915	98	
249.90258	118	
249.94115	134	
250.11736	168	
250.94624	174	
251.03570	246	1+
251.07298	302	1+
251.10733	130	
251.72778	100	
251.98336	168	
252.23037	142	
252.37897	82	1+
253.07303	128	
253.38481	84	1+
254.12349	114	
255.03188	106	
255.10308	148	
256.42732	100	
258.10592	102	
259.08323	328	
259.20241	114	
260.05548	222	1+
260.17443	412	1+
260.91487	118	
261.06879	118	
261.89205	196	1+
262.03092	112	
262.17832	120	
262.21016	104	
263.05671	652	1+
263.08438	102	
263.98667	106	
265.01647	254	1+
265.04731	422	1+
265.15372	154	
265.86029	122	
266.13518	262	1+
266.85963	122	
266.99892	752	1+
267.09503	312	1+
268.95279	124	
269.00289	1006	
270.11875	286	1+
270.13965	126	
270.27529	114	
271.46148	114	
272.18021	150	
272.43760	94	
272.84993	138	
273.05020	162	
273.11485	150	
273.16823	254	1+
274.08589	104	
274.80593	128	
275.05311	276	
275.07937	126	
275.11860	116	
275.15963	182	1+
277.05335	140	
277.07053	402	1+
277.09059	358	
277.16979	212	1+
278.00204	204	
278.09235	154	
279.08969	962	1+
279.22944	372	1+
279.93416	96	
280.14143	1204	1+
280.26237	256	1+
280.99545	132	
281.04925	258	1+
281.07498	146	
282.27746	242	
282.85816	136	
283.06877	588	1+
283.11034	212	1+
283.26129	410	
283.93908	108	
284.05744	256	1+
284.29221	1352	1+
287.20147	152	1+
288.06400	1014	1+
289.88101	160	
290.10931	108	
290.24757	194	1+
290.85571	140	
291.42769	104	
292.06179	810	1+
292.43638	98	
293.06668	470	1+
294.15752	202	
294.19208	130	
294.27755	170	
294.98740	140	
295.12209	94	
295.18041	132	
296.05063	96	
297.94099	94	
299.09328	118	
299.96963	108	
300.82470	98	
301.10826	120	
301.20550	314	1+
302.14415	122	
302.24345	338	1+
303.03583	110	
303.07610	158	
303.10728	188	
304.18663	306	
304.26180	278	
304.98249	248	1+
305.78729	168	1+
305.98578	196	1+
306.09527	204	
306.12266	318	1+
306.27267	366	
307.08074	328	1+
307.89442	186	
307.98505	216	1+
308.29143	830	1+
308.86731	98	
309.11055	250	1+
310.30838	858	
310.88203	258	1+
311.03002	356	
312.02671	346	
313.02803	1222	
313.12729	136	
313.85381	188	1+
313.87333	194	1+
313.90427	102	
315.15393	190	1+
318.16528	196	1+
319.08543	198	
320.04003	198	1+
320.10266	120	
320.88703	192	1+
321.12045	450	1+
321.22216	176	
322.09697	116	
322.26717	190	
322.30606	326	1+
322.34981	124	
323.08317	98	
323.23714	5476	1+
323.89103	288	1+
324.11744	190	1+
324.13499	284	
324.16883	478	1+
324.20307	1962	1+
324.30780	400	1+
325.02919	104	
325.28961	102	
325.31247	288	1+
326.37711	202	
326.71947	98	
327.14634	346	1+
327.25126	240	
327.36731	106	
328.12278	168	1+
END IONS

###FS:    #m/z: 340.93938 #charge 1+
###MS: 5
###MSMS: 7
BEGIN IONS
TITLE=Cmpd 5, +MS2(340.9394), 28.0-35.0eV, 0.1min #7
RTINSECONDS=7.334
SCANS=5,7
PEPMASS=340.93938	515480
CHARGE=1+
205.94605	122	
208.95511	222	
210.94107	202	1+
211.89895	198	1+
213.93851	2678	1+
215.88638	826	1+
215.93645	688	
215.95722	102	
217.88306	210	
217.93673	440	1+
218.00544	116	
219.02328	118	
221.88662	146	
223.95923	294	
224.97423	230	
225.02428	284	1+
226.87396	152	
229.92899	194	
231.94915	4026	1+
231.99894	234	1+
233.04452	140	
233.89818	584	1+
233.94772	864	1+
234.07279	170	1+
235.89142	216	
235.94600	256	
236.43654	106	
236.53878	192	
237.06216	116	
238.04846	100	
239.05347	110	
239.18362	116	
239.90349	246	
240.11406	136	
240.23004	1412	1+
240.92245	102	
240.96018	192	1+
241.94320	114	
242.04345	126	
242.12333	132	
242.88529	400	1+
243.85550	152	
244.03557	766	1+
244.09335	190	1+
244.96144	136	
245.14484	128	
246.05438	106	
246.66672	114	
246.97502	164	
247.96280	108	
247.98371	370	1+
248.03304	978	1+
249.03815	596	1+
249.09265	180	1+
249.96082	552	1+
251.01037	104	
251.03860	118	
251.24352	238	1+
251.90451	160	
251.95857	162	
252.11369	144	
253.95771	212	
254.44353	104	
254.96522	2014	1+
255.07396	598	1+
255.16999	134	
255.86151	136	
256.03745	226	1+
256.12935	190	1+
256.17371	102	
256.25668	146	
256.65160	112	
256.96393	486	
258.96088	388	1+
259.23292	108	
259.87613	100	
259.90372	118	
261.10707	112	
262.95933	440	1+
263.04908	190	
263.95888	262	1+
264.05999	144	
264.87197	130	
264.88985	130	
265.01751	182	
266.24632	146	
266.26002	100	
266.68777	102	
267.00002	240	
267.13755	232	
267.92851	142	
267.99989	242	
268.13634	102	
269.00446	360	
269.11696	136	
269.19033	146	
271.79661	122	
271.93223	586	1+
272.97410	228	
276.91436	116	
277.01222	102	
277.05452	284	1+
277.07245	148	
278.05934	220	1+
278.84705	126	
278.96163	176	
279.10705	132	
279.12485	118	
279.76418	132	
279.96193	148	
280.94683	122	
280.97315	136	
281.04537	190	1+
281.14835	154	
282.27598	712	1+
283.05237	304	1+
284.29093	240	
286.25764	112	
288.06250	1262	1+
288.92808	106	
290.00547	134	
290.28059	228	
290.85542	214	1+
290.94225	100	
291.06934	166	
291.08828	148	
291.87636	106	
291.92599	210	1+
292.05819	128	
293.00364	112	
293.06373	416	
293.10521	146	
294.28321	324	1+
294.93782	142	
295.13157	114	
295.98339	138	
296.11380	120	
296.32561	176	
297.09693	188	1+
297.19480	230	1+
297.97504	278	
297.98868	192	1+
298.05189	344	1+
298.08112	248	
298.17157	208	1+
298.30924	168	
299.14322	210	1+
300.07268	106	
300.12386	210	1+
301.03831	112	
301.48239	102	
301.56992	112	
302.20913	150	
303.60334	100	
304.01980	124	
304.03622	296	1+
304.06762	262	1+
304.18512	108	
305.18709	142	1+
305.21902	140	
305.29197	334	1+
306.31922	136	
306.78997	180	
306.87842	324	1+
306.92429	104	
307.08114	206	
307.79417	564	1+
308.29478	792	1+
308.32445	152	1+
308.70382	108	
309.08612	122	
309.15318	206	1+
310.87123	280	1+
311.02309	440	
311.87449	222	1+
312.02633	296	
313.02700	786	
313.16605	152	1+
315.01026	108	
315.11657	106	
316.09565	120	
319.07341	222	1+
320.09259	100	
320.14270	148	
321.21883	210	1+
322.31211	154	
323.02058	142	
323.07470	270	1+
323.23844	504	1+
323.29977	306	1+
324.30191	188	1+
324.32162	198	
324.89405	104	
325.24234	148	
326.17125	642	1+
326.29286	182	
326.70196	110	
327.27260	228	1+
327.79227	106	
328.18754	418	1+
328.31728	130	
328.88686	206	
330.08879	114	
330.87626	122	
332.08658	502	1+
332.19648	124	
336.08803	332	1+
336.88026	118	
337.25338	132	
338.24355	122	
338.28364	148	
339.09838	164	1+
339.16453	246	1+
339.21435	100	
340.35451	112	
341.08845	214	1+
341.25145	392	1+
341.27513	392	1+
341.39261	184	
342.14479	148	
342.27705	350	1+
342.31397	392	1+
343.11103	110	
343.15621	158	
343.20203	116	
343.24416	250	1+
345.08192	224	
END IONS

###FS:    #m/z: 363.95539 #charge 1+
###MS: 5
###MSMS: 8
BEGIN IONS
TITLE=Cmpd 6, +MS2(363.9554), 28.0-35.0eV, 0.2min #8
RTINSECONDS=8.1055
SCANS=5,8
PEPMASS=363.95539	295946
CHARGE=1+
189.86409	294	
193.08325	172	
201.12064	142	
209.94206	514	1+
212.87811	674	1+
214.89541	188	
217.00726	152	
218.02047	132	
218.03789	106	
222.95061	1152	1+
224.94722	1586	1+
225.00475	364	1+
225.96873	376	1+
226.08817	160	
226.87007	114	
226.94641	2988	1+
227.92833	120	
228.05418	114	
228.14489	110	
228.89287	154	
228.94256	4060	1+
230.88891	886	1+
230.97761	212	1+
231.91048	148	
234.14107	184	
234.88336	128	
235.11543	248	
237.13017	254	
237.20855	284	1+
238.13519	124	
239.60213	106	
240.96105	1162	1+
241.08284	128	
241.93796	256	
242.24283	152	1+
242.95725	866	1+
244.03642	758	1+
244.12937	228	1+
244.95567	2260	1+
245.94049	404	
246.95318	2024	1+
247.04357	110	
247.05554	128	
248.03398	768	1+
248.10819	120	
248.23430	114	
248.89913	180	
248.97340	190	
249.12750	210	1+
250.94793	578	1+
250.96898	170	
250.98726	160	
251.06989	108	
251.57615	106	
252.00793	166	
252.23082	112	
253.08326	144	
255.02668	132	
255.06910	170	1+
256.05670	148	
256.11166	154	
258.97283	172	
259.66230	106	
259.96100	392	1+
260.12587	110	
260.96543	328	1+
261.05989	160	
262.05301	586	1+
262.96547	132	
263.05527	496	1+
263.97913	122	
264.04144	124	
265.00093	166	
266.24239	278	1+
266.47861	124	
266.99968	808	1+
267.04741	168	
267.13108	176	
267.97162	200	
268.05435	116	
268.96074	996	1+
273.05462	112	
273.08531	310	1+
275.05651	138	
275.61263	110	
275.98120	114	
277.00082	254	1+
277.07087	436	1+
279.00728	268	1+
279.12823	130	
280.25876	152	
280.93749	130	
281.11422	226	
281.13730	124	
281.91328	150	
282.92532	228	1+
283.07509	286	1+
283.11924	208	1+
283.23866	128	
283.90828	114	
284.04953	154	
285.16966	164	
285.57040	216	1+
285.84352	298	1+
286.06838	142	
286.91788	144	
287.19835	128	
288.06233	1592	1+
290.06266	304	1+
290.93058	204	
291.75263	128	
292.05815	476	1+
292.07223	208	
292.43138	326	1+
292.54179	108	
292.86810	238	1+
293.06317	304	1+
293.11680	108	
293.36978	108	
293.76539	110	
294.14973	142	
294.62455	252	1+
295.09618	134	
295.13751	92	1+
296.99419	126	1+
298.07879	274	
298.88578	176	
299.17259	144	
300.05828	116	
300.81325	138	
300.85085	212	1+
302.05278	298	1+
302.07870	188	
302.21828	332	1+
302.25154	108	
303.13435	288	1+
303.85712	444	
306.22593	154	1+
306.88588	372	1+
307.07766	336	
307.11197	136	
307.13154	142	1+
307.28678	668	1+
307.78621	240	
307.88884	314	1+
308.29332	466	1+
308.87197	158	
309.11261	120	
310.21824	192	1+
310.30762	164	
311.02676	616	1+
311.31555	250	1+
312.87534	118	
313.02721	492	
313.09505	256	1+
315.16215	166	
318.30280	232	1+
318.44010	164	
318.92936	142	
319.00829	106	
319.08215	402	1+
320.08632	338	1+
320.29232	184	
320.92986	136	
322.31085	122	
322.92728	114	
323.01505	136	
323.30913	142	
323.32663	352	1+
324.02070	244	
324.12926	164	
324.32808	296	1+
324.89122	148	
325.29943	212	1+
326.14690	128	
326.26013	398	1+
326.33772	120	
326.96576	220	1+
327.03449	126	
327.24693	116	
328.19233	270	1+
329.17079	106	
329.32852	126	
330.08823	118	
330.15977	150	
331.08652	754	1+
331.13057	144	
332.08797	642	1+
332.17497	110	
332.40234	132	
333.29220	128	
333.32298	262	1+
334.09224	308	1+
334.16400	136	
336.32664	166	
336.80197	224	1+
336.94569	368	1+
337.86147	124	
338.08904	198	1+
338.12244	158	
338.31257	156	
338.90349	122	1+
339.06745	136	
339.27100	132	
341.35738	188	
342.27360	172	
343.20304	112	
343.26595	202	1+
343.90158	194	1+
344.08586	134	
346.31061	154	
346.39874	104	
347.13209	110	
348.15897	278	1+
348.32118	600	1+
349.29443	118	
350.10511	352	1+
350.33455	564	1+
350.37701	114	
355.05113	694	1+
357.05496	682	1+
359.07795	256	1+
359.18889	116	
359.36239	262	1+
360.21488	158	
360.30579	142	
360.92075	124	
361.01613	110	
361.17631	106	
362.19994	114	
363.10516	234	
364.11880	120	
364.21156	110	
365.00234	112	
365.11311	238	1+
365.28976	112	
366.27323	352	1+
367.32832	202	
368.32949	116	
368.42327	436	
END IONS

###FS:    #m/z: 322.92893 #charge 1+
###MS: 9
###MSMS: 10
BEGIN IONS
TITLE=Cmpd 7, +MS2(322.9289), 28.0-35.0eV, 0.2min #10
RTINSECONDS=11.8295
SCANS=9-10
PEPMASS=322.92893	1223890
CHARGE=1+
69.04350	92	
132.45239	94	
172.75071	90	
183.05289	92	
191.95421	340	
192.88963	232	
195.11403	88	
200.99729	130	
201.04406	88	
204.00379	126	
205.01275	120	
205.04570	152	
205.08515	106	
205.94814	396	
205.97337	210	1+
212.89275	222	1+
213.16014	108	
215.00591	94	
215.93566	88	
217.88262	144	
219.02855	158	
219.20853	98	
220.86386	156	
221.93990	188	
222.09210	128	
222.95247	204	
222.97169	126	
223.02316	90	
223.96047	522	
224.97614	412	1+
226.15235	132	
226.88168	88	
228.91157	154	
229.03324	140	
229.89849	230	1+
229.97429	234	1+
230.12084	104	
231.12551	156	
233.06681	534	1+
233.91475	110	
234.05101	130	
235.01137	102	
236.08957	190	1+
238.02528	194	
239.04087	116	
239.07907	220	
240.93939	298	
241.94432	278	
242.86905	124	
242.94027	760	1+
243.25004	88	
243.87502	102	
244.03527	304	
244.93994	484	1+
245.04706	226	1+
245.87690	126	
246.41058	98	
246.97605	518	1+
248.03020	284	
248.39603	100	
249.03682	278	
251.00765	116	
251.04129	130	
251.06982	282	1+
251.92519	160	
252.04580	94	
252.99583	90	
255.11179	92	
255.96365	214	1+
256.08798	116	
257.92541	126	
259.08265	232	
259.95989	230	1+
260.16142	136	
261.89094	210	
262.05008	132	
262.17321	152	
262.22024	144	1+
262.65462	96	
263.05677	154	
263.10305	90	
263.24199	88	
264.09388	248	1+
264.89704	318	1+
265.04963	158	
266.01641	142	
266.24345	186	
266.99926	124	
267.87610	100	
268.00172	836	1+
268.80244	208	1+
269.00340	556	1+
270.27697	112	
272.00000	90	
272.43938	90	
273.22662	92	
274.14273	166	
276.06322	266	
276.09976	98	
276.11883	92	
277.02144	336	1+
277.07370	118	
277.09599	528	
277.24985	94	
279.08997	1240	1+
279.18863	104	
279.26626	122	
280.05790	176	
280.13952	598	1+
281.04548	120	
281.25577	112	
281.28654	88	
282.17185	226	
282.27314	138	
282.40750	94	
282.84057	104	1+
282.89259	88	
282.99408	118	
283.07066	112	
283.26267	292	1+
284.09791	104	
284.29263	1306	1+
284.98867	106	
285.03431	144	
286.06657	140	
286.99183	324	1+
287.80899	98	
288.06250	506	1+
289.52125	92	
289.87723	136	
290.06144	130	
290.09723	98	
292.06027	246	
293.06226	290	1+
293.76762	94	
294.23866	126	
295.19392	128	
296.15885	170	1+
297.00373	110	
297.11499	88	
297.18275	110	
299.08588	140	
300.06686	120	
301.87595	304	1+
301.96143	98	
304.15263	230	1+
304.18874	122	
304.93990	112	
306.29372	160	
306.88512	322	1+
307.08593	174	
307.96217	112	
308.07902	152	
308.29355	552	1+
309.18146	102	
309.95925	236	1+
310.30627	648	
311.02450	450	
311.82396	140	
312.02482	1540	1+
312.13298	108	
312.80718	98	
312.86030	108	
313.02667	1024	1+
313.14177	118	
315.15938	212	1+
319.29977	106	
320.08243	156	
320.15567	106	
320.18375	122	1+
320.22110	118	
321.11817	338	1+
321.27557	128	
321.32044	144	
322.31601	88	
322.89669	126	
323.08721	182	1+
323.13972	98	
323.23649	3798	1+
323.27709	126	
323.63493	96	
324.04341	94	
324.12826	214	1+
324.16895	204	
324.20504	828	1+
324.89004	158	
325.13186	148	1+
325.14758	156	1+
325.19615	88	
325.31103	120	
325.93868	98	
326.16998	146	
326.28128	98	
326.37504	228	1+
327.20271	104	
327.24880	462	1+
327.26403	128	
328.09627	150	1+
328.18825	132	
END IONS

###FS:    #m/z: 340.93949 #charge 1+
###MS: 9
###MSMS: 11
BEGIN IONS
TITLE=Cmpd 8, +MS2(340.9395), 28.0-35.0eV, 0.2min #11
RTINSECONDS=12.601
SCANS=9,11
PEPMASS=340.93949	626588
CHARGE=1+
185.89661	92	
194.88265	88	
198.14649	88	
201.03258	90	
205.01252	130	
211.94512	90	
213.08385	92	
213.93834	2186	1+
215.88675	296	
215.93698	474	
217.88310	90	
217.93719	208	
218.01533	102	
220.94264	172	1+
222.18189	92	
223.95785	374	1+
224.97438	346	
225.10643	204	1+
231.03206	114	
231.94927	1440	1+
232.85523	104	
233.89551	124	
233.94780	472	1+
234.05004	90	
234.43359	92	
234.62726	94	
235.94793	232	
236.96760	118	
238.07115	122	
238.61932	92	
238.97991	158	
239.15924	94	
239.90232	152	
240.23069	598	1+
244.03717	268	1+
245.07830	92	
245.96280	130	
246.97265	168	
248.03302	572	1+
248.98602	192	
249.03755	392	1+
249.09045	134	
249.96056	858	1+
250.90082	160	
251.03800	128	
251.08806	88	
251.11664	94	
251.24137	138	
251.92533	138	
252.03182	94	
254.02753	210	1+
254.96258	1934	1+
255.08324	120	
255.15872	90	
257.05708	130	
257.41333	114	
258.05308	140	
258.90562	106	
258.96462	186	
259.96724	136	
260.23021	106	
262.89160	92	
262.96059	88	
263.05389	290	
263.10231	90	
263.98177	92	
265.01540	130	
265.09253	100	
266.24652	218	1+
266.99966	142	
267.13338	178	
267.57078	162	
267.99830	600	1+
269.00066	444	1+
269.14963	142	
270.05801	92	
271.13365	120	
272.93186	352	1+
272.97847	100	
274.97012	172	
276.97580	94	
279.88023	148	
279.96362	286	
280.06675	136	
280.26455	118	
281.04693	140	
281.43015	100	
281.88114	128	
282.27655	170	
282.97015	112	
283.14865	102	
283.86731	164	
283.94890	88	
284.06244	140	
284.89942	88	
284.92621	212	1+
288.06217	428	
288.20171	118	
290.14854	100	
291.79900	88	
292.37801	94	
292.43688	88	
292.90975	114	
293.06443	242	1+
293.08475	96	
293.43741	90	
293.88043	108	
294.03908	92	
295.15958	96	
295.87308	114	
296.13776	108	
296.32691	92	
297.22144	102	
297.97361	498	1+
298.04992	370	1+
299.00292	122	
299.96835	90	
300.09205	88	
300.23200	122	
302.05053	290	1+
302.17286	350	
302.26779	94	
302.94275	240	1+
305.28603	124	
306.07247	122	
306.27485	126	
306.41890	116	
306.79875	192	
307.07935	134	
308.27028	88	
308.29259	276	
309.31366	114	
310.17882	234	1+
310.29641	92	
311.02378	930	1+
311.20607	102	
311.88693	120	
313.84029	90	
316.19205	90	
317.08157	118	
317.32809	116	
319.08090	132	
320.23655	222	
320.29346	178	
320.96959	90	
321.05567	150	1+
321.18286	102	
321.79317	100	
321.88329	100	
322.13512	176	
322.31888	212	1+
323.01392	210	1+
323.23720	414	
323.88729	250	1+
324.23750	188	
325.08313	146	
325.23036	194	1+
325.78451	158	
326.15824	290	1+
326.33974	90	
326.78581	144	
326.91490	92	
326.97247	88	
327.17240	100	
327.30770	88	
327.80557	216	1+
328.18758	150	
328.88187	168	
329.12205	122	
329.31867	144	
329.87183	88	
332.08785	128	
333.21207	88	
335.23569	134	
335.79921	90	
336.17715	98	
339.22552	156	
341.31103	198	
341.39397	234	1+
342.20398	120	
342.25060	120	
342.31251	92	
343.23913	112	
END IONS

###FS:    #m/z: 363.95546 #charge 1+
###MS: 9
###MSMS: 12
BEGIN IONS
TITLE=Cmpd 9, +MS2(363.9555), 28.0-35.0eV, 0.3min #12
RTINSECONDS=13.373
SCANS=9,12
PEPMASS=363.95546	336094
CHARGE=1+
54.33846	106	
180.86666	98	
200.88985	100	
205.01663	206	1+
207.87565	116	
208.93735	900	1+
209.94049	760	1+
212.87824	1336	1+
213.90091	112	
214.90398	108	
215.97061	132	
219.06381	116	
222.95054	786	1+
223.02286	106	
224.94794	1490	1+
224.97542	156	
225.96948	100	
226.94648	3694	1+
226.97056	222	
227.06135	192	1+
227.18108	98	
227.93046	114	
228.89404	194	
228.94018	3936	1+
230.88826	1202	1+
231.03021	102	
232.03536	106	
232.88895	156	
233.04525	216	1+
233.13275	114	
234.88285	240	
236.12737	180	1+
238.16739	98	
239.90064	104	
240.88349	106	
240.89969	112	
240.93968	178	
240.96114	852	1+
241.93931	718	1+
241.99004	122	
242.88272	122	
242.94085	514	1+
242.96099	540	1+
244.67706	98	
244.95562	1918	1+
245.93934	336	
245.97384	98	
246.03959	140	
246.95263	2164	1+
246.98175	114	
248.03184	626	1+
248.89864	294	1+
249.03606	538	1+
250.42830	96	
250.94604	206	1+
251.03554	122	
251.04918	106	
251.10527	140	
252.22902	146	
253.97928	116	
254.54542	96	
258.09845	108	
258.92268	136	
258.94259	148	
258.97241	398	1+
259.84137	182	1+
260.00262	190	
260.57715	106	
260.92604	134	
260.96946	668	1+
261.91911	100	
262.93449	144	
263.05679	108	
264.05472	100	
265.69007	106	
265.89850	146	
265.97528	164	
266.24787	320	1+
267.97013	188	
268.95956	492	1+
269.00436	110	
269.95046	176	
271.84849	158	
272.15196	148	
272.84456	146	
272.93610	126	
274.00220	102	
275.05587	124	
276.06756	348	1+
276.85704	220	
278.84052	224	1+
280.03513	96	
280.26152	110	
280.93233	112	
281.01072	184	1+
281.70237	104	
281.93307	192	1+
282.10746	110	
282.98088	362	1+
283.06542	98	
286.06595	158	
286.88711	138	
288.06474	534	1+
288.12515	186	
289.57867	180	
292.05889	520	1+
292.26614	142	
292.44103	104	
292.58403	100	
292.88000	104	
292.93563	140	
293.06326	362	1+
294.27342	324	
295.27234	168	
298.80794	186	1+
299.08302	102	
302.22060	206	
302.24470	144	
302.85822	212	
303.85312	184	
303.94038	258	1+
304.22693	174	1+
305.11256	116	
305.98079	104	
306.27377	120	
306.88120	122	
307.05634	112	
307.08833	130	
307.13197	138	
307.30562	130	
307.89091	108	
308.04923	152	
308.13936	126	
308.29580	346	1+
309.01982	100	
309.79863	94	
309.86989	344	1+
309.88728	124	
310.31044	156	
310.32806	154	
310.87485	250	1+
311.02682	152	
311.22662	104	
311.34700	130	
312.02640	144	
313.02825	556	1+
314.90518	158	
316.97175	134	
318.93808	128	
319.07042	268	1+
319.08720	370	1+
320.58511	108	
320.80391	126	
321.81713	96	
322.30361	342	1+
323.01386	660	1+
323.22900	262	1+
324.01652	408	1+
325.27937	104	
325.89690	300	1+
326.02033	112	
326.16906	112	
326.34130	126	
326.87118	156	
328.31128	246	
329.30573	130	
331.86664	126	
332.08813	684	1+
333.79313	104	
336.12777	104	
336.94184	232	1+
337.09030	122	
337.81320	150	
338.76933	128	
338.82355	226	1+
340.94662	136	
341.09130	112	
341.36241	108	
342.27733	336	1+
344.89622	248	1+
346.21825	98	
349.31901	316	
349.35290	164	
350.08820	170	1+
350.10814	118	
350.33976	190	1+
352.89254	132	
354.17284	118	
355.05307	260	
355.21176	102	
356.04965	602	1+
356.18123	132	
359.18681	114	
360.33280	96	
360.78598	96	
361.09043	152	1+
361.89389	118	
363.23348	122	
364.33329	118	
365.15278	100	
365.21263	116	
366.05803	106	
366.96395	146	
367.30064	110	
367.32807	276	1+
368.20011	120	
368.23654	112	
368.42267	478	1+
368.77931	188	1+
368.83525	148	
369.35037	174	
END IONS

###FS:    #m/z: 322.92918 #charge 1+
###MS: 13
###MSMS: 14
BEGIN IONS
TITLE=Cmpd 10, +MS2(322.9292), 28.0-35.0eV, 0.3min #14
RTINSECONDS=17.066
SCANS=13-14
PEPMASS=322.92918	1264188
CHARGE=1+
72.25413	104	
148.24132	102	
191.95315	226	
193.88439	86	
195.10897	96	
201.04255	132	
202.85973	90	
205.94842	398	
206.00929	86	
207.00632	88	
209.00935	120	
212.97259	92	
213.51941	90	
215.88612	168	
215.91241	108	
217.89845	106	
218.88511	94	
221.05423	96	
221.88124	152	
222.11793	94	
222.89633	86	
222.95004	446	
222.96768	124	
223.95949	302	
224.97923	190	
225.88537	90	
226.10136	84	
227.01628	88	
227.86282	88	
227.92987	176	
228.91459	84	
229.00183	162	1+
231.11595	164	
232.11835	90	
233.06737	124	
233.09136	96	
233.89736	112	
235.90273	114	
235.91590	84	
236.09294	104	
238.21121	94	
239.01805	148	
239.07872	320	1+
239.90568	110	
240.51139	96	
240.93948	760	
240.96169	318	
241.20110	92	
241.93767	2498	1+
241.98101	180	1+
242.02378	90	
242.11175	92	
242.94056	2034	1+
243.85373	96	
243.88311	128	
244.03364	132	
244.13958	104	
244.93939	210	
245.04006	212	1+
245.93968	116	
246.94784	100	
246.97491	536	1+
247.16467	92	
248.03052	130	
249.03782	522	1+
250.17478	94	
250.84138	84	
250.97944	118	
251.24229	140	
252.46897	86	
252.88864	102	
253.15609	100	
256.97296	138	
257.96546	88	
259.64458	90	
260.12156	126	
260.90829	114	
261.00168	112	
261.47255	158	
261.89439	150	
262.17526	220	
263.05044	146	
263.07776	180	1+
263.14370	176	1+
263.54870	98	
264.79387	136	
265.01806	88	
265.05660	220	
266.04047	96	
266.14760	98	
266.99874	264	
267.17144	88	
268.00256	204	
269.00443	612	1+
270.89719	100	
272.93551	126	
272.98687	136	
273.07593	136	
273.26512	92	
274.04934	120	
275.84879	100	
276.01236	118	
277.06862	232	
278.40615	104	
278.69136	88	
279.09144	664	1+
279.22635	90	
279.86605	132	
280.04333	94	
280.14025	266	
281.25967	88	
282.27623	340	1+
283.02762	148	
283.06758	414	1+
283.16505	88	
283.18810	84	
283.25940	90	
283.93849	96	
284.29083	942	1+
284.91458	92	
285.00607	198	1+
285.06094	84	
287.09339	100	
288.06043	152	
290.83209	138	
291.28387	226	1+
292.05540	328	
292.88308	130	
293.06617	210	
294.07197	110	
294.27076	92	
295.27923	84	
299.06207	154	
299.93672	104	
303.22406	118	
304.81006	110	
305.18892	152	
305.26376	224	
306.10529	88	
306.16536	94	
306.78227	88	
306.88283	272	
307.07980	138	
307.13420	176	
307.16922	88	
307.20644	108	
307.28608	104	
308.29301	996	1+
308.87890	268	1+
309.39466	94	
310.30772	362	
311.02760	158	
311.88588	132	
311.98113	88	
312.02557	1152	1+
312.82969	88	
313.02694	746	1+
315.01716	204	1+
316.89648	130	
318.01738	178	1+
319.08697	110	
319.16051	124	
320.18329	194	
320.29156	104	
321.11858	194	
321.90075	92	
322.19454	134	
323.23714	1232	1+
323.96413	108	
324.14076	90	
324.20447	582	1+
324.28194	112	
324.89309	192	
325.25001	158	
326.11805	186	1+
326.24434	280	1+
328.15152	104	
END IONS

###FS:    #m/z: 340.93962 #charge 1+
###MS: 13
###MSMS: 15
BEGIN IONS
TITLE=Cmpd 11, +MS2(340.9396), 28.0-35.0eV, 0.3min #15
RTINSECONDS=17.838
SCANS=13,15
PEPMASS=340.93962	671472
CHARGE=1+
144.34129	92	
189.06312	144	
190.86484	110	
196.88510	138	
197.86278	96	
198.87583	100	
204.93559	92	
207.87136	100	
208.95737	166	
210.57247	98	
213.89264	116	
213.93856	2816	1+
215.88588	700	
215.93666	416	
216.01872	128	
217.88038	374	1+
217.93794	92	
221.89187	198	
222.95186	124	
224.97640	224	
226.94557	208	
228.94336	116	
231.85708	90	
231.95036	1854	1+
233.89624	462	1+
233.94744	258	
235.88939	180	
235.94457	288	1+
237.06068	102	
237.23603	94	
237.88846	104	
239.07017	162	
239.09579	182	
240.23107	386	1+
244.03389	200	
244.13223	98	
244.95840	94	
245.03789	142	
245.94194	216	1+
246.05407	138	
246.97560	170	
247.13592	92	
248.16381	94	
248.98328	168	
249.04062	198	
249.95935	578	
250.03592	90	
251.95657	202	
252.10989	142	
254.23559	94	
254.96595	778	
255.07734	162	
255.16061	94	
256.07534	188	
256.25727	124	
256.91547	402	1+
256.96295	478	1+
257.01997	90	
258.05402	146	
258.85969	162	1+
258.96407	334	1+
259.43856	130	
260.11696	122	
260.83679	94	
261.97253	90	
263.05496	92	
263.41695	94	
263.97884	138	
264.07421	132	
264.47071	94	
264.96810	106	
265.01623	240	
266.99495	108	
267.13511	112	
267.54649	92	
269.00115	624	1+
269.38347	90	
270.49526	92	
270.85284	92	
272.83869	96	
272.85895	142	
272.89082	184	1+
272.93231	192	
272.97823	384	
273.48218	102	
274.97147	220	
275.35554	90	
276.53080	96	
276.86345	124	
277.09250	92	
279.13503	148	
279.96655	138	
280.00588	252	1+
280.08868	118	
280.11739	104	
280.75937	100	
280.94964	112	
281.05916	108	
281.22640	90	
282.27533	328	1+
284.59064	90	
285.26621	94	
286.02942	216	1+
288.06400	148	
289.06048	132	
289.88415	102	
290.88430	126	
290.94510	126	
292.15488	138	
292.43492	142	
293.06686	128	
293.26692	90	
295.98169	154	
296.10202	122	
296.33259	116	
296.97479	250	
296.99551	92	
297.96891	138	
298.07862	104	
298.27862	108	
298.30647	128	
299.65312	170	
300.04627	144	
301.05080	104	
302.02389	92	
302.17059	256	1+
302.95259	110	
303.94394	92	
304.17910	108	
304.40819	104	
305.27246	338	1+
305.91858	90	
307.24198	134	
307.30196	124	
307.91325	116	1+
308.18617	108	
308.29335	456	1+
308.66487	92	
308.79406	104	
311.01781	238	
312.02845	354	
313.02908	502	
317.09510	140	
318.12295	150	
319.30439	160	
319.97083	118	
322.13426	104	
323.01114	134	
323.24400	272	
324.13222	196	1+
324.23978	140	
324.28018	96	
324.89146	254	1+
325.25172	208	1+
326.19773	114	
328.18751	214	
328.31621	120	
330.87381	110	
332.08798	182	1+
334.78311	106	
336.26973	92	
337.35753	128	
338.34992	94	
339.03698	124	
339.09250	100	
340.86093	104	
341.24942	112	
341.39550	124	
342.24407	150	1+
342.27816	154	
342.31000	126	
342.90589	110	
343.66580	102	
343.91335	90	
345.98968	128	
END IONS

###FS:    #m/z: 363.95564 #charge 1+
###MS: 13
###MSMS: 16
BEGIN IONS
TITLE=Cmpd 12, +MS2(363.9556), 28.0-35.0eV, 0.3min #16
RTINSECONDS=18.6105
SCANS=13,16
PEPMASS=363.95564	351774
CHARGE=1+
54.05170	96	
150.33443	98	
189.86358	138	
190.89694	106	
191.85811	344	
191.95892	102	
207.87272	98	
207.97163	104	
209.87989	180	1+
209.94381	572	
212.87899	1154	1+
214.89477	96	
222.95237	932	1+
224.94763	1016	1+
224.97332	142	
226.48595	94	
226.94647	2608	1+
226.97133	286	
227.87968	126	
227.93089	308	
228.13655	96	
228.89425	334	1+
228.94098	2988	1+
229.31330	114	1+
230.88928	1690	1+
231.93969	102	
232.87653	326	1+
234.15551	104	
235.09589	96	
235.23914	98	
238.21749	158	
239.02320	176	1+
240.93794	170	
240.96149	1068	1+
241.94215	108	
241.98558	102	
242.93996	218	
242.96031	374	
242.99554	94	
243.93870	148	
244.03344	198	1+
244.95717	1530	1+
245.12658	94	
245.14302	106	
245.89251	116	
245.94048	310	
246.90596	164	
246.95193	1888	1+
247.09469	106	
247.45207	168	1+
248.04194	108	
248.85403	96	
248.90029	440	
249.04066	296	
249.93202	138	
250.09729	230	1+
250.89522	112	
250.94770	168	
251.85504	100	
252.05219	108	
258.94531	176	
258.97200	178	
259.05639	98	
259.82808	174	1+
260.93212	106	
260.96706	488	1+
261.47582	100	
262.84482	102	
263.00102	142	1+
263.04775	114	
263.06514	134	
263.11143	122	
265.06993	98	
267.96921	228	
268.95462	214	
269.00777	348	1+
269.07968	98	
269.96903	448	
270.96027	216	1+
272.93202	150	
278.00486	96	
278.08018	130	
278.79696	102	
281.79070	150	
282.07632	100	
283.01039	108	
283.84707	186	
283.99888	232	1+
284.80245	114	
285.39715	94	
285.84641	166	
286.84816	130	
287.42528	106	
288.06429	226	
288.13259	146	
289.88311	100	
290.07479	94	
290.61079	96	
291.25585	96	
292.06425	134	
292.93122	128	
293.01145	124	
293.87600	146	
295.13151	152	
295.28690	116	
296.80681	190	
296.93222	134	
298.08373	108	
298.42220	102	
298.80393	270	
299.80128	242	1+
299.87422	198	
300.13917	230	1+
300.89472	236	1+
301.85780	118	
302.14586	188	1+
302.21952	94	
303.85428	412	
303.90838	124	
304.46182	110	
305.78104	150	
306.24501	102	
306.43075	302	1+
307.07950	260	1+
307.26219	104	
307.28697	106	
307.30643	170	
307.80102	108	
308.29280	342	
308.79678	96	
308.88303	96	
308.91081	108	
309.29206	164	
309.92228	156	
310.04213	122	
310.30828	210	
311.02670	204	
311.88785	110	
312.03045	96	
313.02670	202	
315.00171	100	
315.85699	152	
316.07383	124	
316.86365	222	1+
317.04339	132	
317.88850	134	
318.74835	146	1+
318.93820	130	
320.08563	134	
321.27265	220	1+
321.81493	116	
321.96827	166	1+
322.93923	116	
324.02124	246	
324.23695	124	
326.87424	324	1+
328.18720	230	
328.30741	138	
329.41714	102	
330.20103	110	
332.09186	148	
332.25786	98	
336.87778	220	1+
340.93976	308	
341.18337	178	1+
341.35520	166	
342.21020	280	1+
343.26677	242	1+
343.88251	94	
345.19802	132	
346.10264	124	
348.32419	188	
349.31916	254	
349.83277	184	1+
350.17748	98	
350.33354	160	
355.05585	132	
356.05470	122	
357.06016	288	
357.68716	146	1+
359.18584	132	
360.11117	94	
361.27962	350	1+
365.04859	112	
365.31076	168	
366.27974	162	
367.18292	136	
367.33035	98	
367.41941	340	1+
368.12223	102	
368.32579	146	
368.42241	244	1+
369.34575	170	
END IONS

###FS:    #m/z: 336.94504 #charge 1+
###MS: 17
###MSMS: 18
BEGIN IONS
TITLE=Cmpd 13, +MS2(336.9450), 28.0-35.0eV, 0.4min #18
RTINSECONDS=22.284
SCANS=17-18
PEPMASS=336.94504	129574
CHARGE=1+
193.88890	146	
196.88213	122	
205.94686	208	
211.94356	7344	
212.87748	186	
212.94477	222	
213.41696	126	
213.89091	116	
213.93888	3056	1+
215.88619	308	1+
215.93515	214	
217.88169	300	
219.02816	192	
221.88990	96	
222.97551	186	
223.95991	156	
223.97369	106	
224.95767	134	
226.89168	302	1+
227.89222	232	1+
228.05914	88	
228.91227	120	
228.93310	114	
229.95456	5046	
230.88619	378	1+
230.96093	156	
231.03057	102	
231.90264	98	
231.93002	94	
231.94944	2688	1+
232.66798	88	1+
232.89374	374	1+
233.02221	88	
233.04516	286	1+
233.89761	314	1+
233.94540	448	1+
233.96764	88	
234.82786	92	
234.93705	246	1+
235.90637	98	
236.08168	96	
237.06437	278	1+
237.90686	150	
239.90643	96	
240.04353	92	
241.79474	90	
243.89490	134	
243.94296	110	
245.89364	236	1+
246.03275	90	
246.05346	114	
246.97358	140	
247.96515	1318	1+
248.03344	1114	1+
249.03843	676	1+
249.06627	102	
249.96046	904	1+
250.72758	88	
250.94516	122	
251.64730	118	
252.07056	128	
252.08723	194	1+
252.24963	132	
252.92393	156	
252.94785	174	
252.97007	3210	1+
253.90780	118	
254.96439	1168	1+
255.07167	510	1+
255.09672	94	
256.04092	134	
256.96657	290	
258.15649	100	
260.03540	274	1+
260.19631	114	
261.05654	92	
261.07368	94	
261.08317	104	
262.67033	92	
263.05028	154	
264.98616	114	
265.66837	90	
267.08837	124	
269.97678	112	
270.93883	100	
270.97905	540	1+
272.17008	86	
272.58571	92	
272.89794	214	1+
272.97290	116	
273.05297	132	
274.05927	92	
274.19328	100	
274.91080	206	1+
275.05308	224	
275.21871	94	
276.84185	138	
277.01284	122	
277.07259	100	
278.11088	176	1+
278.26673	86	
278.83774	138	
279.00765	112	
279.04558	142	
279.81992	134	
281.04504	200	1+
281.07804	96	
281.19524	94	
281.92782	166	1+
282.86519	206	1+
282.89474	92	
283.42976	92	
283.47542	94	
284.98228	94	
285.85388	196	1+
288.06167	372	1+
288.12285	214	1+
291.00458	108	
291.15484	114	1+
291.27598	104	
291.80112	90	
292.01715	136	
292.05834	292	
292.10022	468	1+
292.43678	90	
293.06475	354	
293.89751	92	
293.93819	88	
294.85780	90	
295.06746	134	
295.19949	144	
295.26206	198	1+
297.00069	86	
297.07441	106	
297.98197	116	
300.79437	86	
300.88544	96	
304.13992	90	
304.79412	94	
304.93899	88	
305.29147	152	
305.87917	114	
306.07218	90	
306.78364	90	
306.81243	88	
307.07839	114	
307.22806	90	
307.79392	94	
308.30688	198	
308.67139	92	
308.88641	182	
309.29304	98	
309.88123	94	
310.09689	186	1+
311.02376	194	
311.87481	186	1+
313.03150	142	
313.87500	200	1+
315.16013	104	
316.87240	118	
317.15319	86	
317.90140	128	
318.84515	92	
318.91389	92	
319.07764	116	
319.59427	108	
319.96943	90	
320.08278	226	1+
321.23571	88	
321.26154	184	
321.27635	252	1+
322.13288	116	
322.30988	136	
322.88606	100	
323.23651	202	
324.02317	254	1+
324.89132	138	
325.93425	94	
326.89267	132	
326.95680	92	
327.28980	92	
327.36985	100	
328.89171	128	
330.25781	94	
332.21439	90	
332.29089	182	1+
333.17131	204	
334.76656	92	
336.18098	90	
337.08799	138	
337.22821	92	
340.20305	94	
341.25312	196	
END IONS

###FS:    #m/z: 359.96081 #charge 1+
###MS: 17
###MSMS: 19
BEGIN IONS
TITLE=Cmpd 14, +MS2(359.9608), 28.0-35.0eV, 0.4min #19
RTINSECONDS=23.0565
SCANS=17,19
PEPMASS=359.96081	104042
CHARGE=1+
49.61992	102	
60.01153	92	
67.67596	102	
88.41801	92	
182.55826	94	
189.59989	92	
190.15130	106	
191.10108	152	
205.94709	172	
208.87723	122	
209.94278	266	1+
212.87759	92	
213.10860	92	
217.06856	98	
219.02810	124	
220.99846	170	
222.95170	1360	1+
224.19817	92	
224.94722	870	1+
224.97479	130	
225.01855	90	
226.89393	138	
226.94632	2322	1+
226.97119	234	
227.68287	90	
227.92872	110	
228.94106	2494	1+
229.96022	94	
230.88902	106	
233.04454	140	
233.95784	212	1+
235.17882	90	
236.82931	90	
236.91454	148	
238.22529	96	
238.93934	96	
238.96790	90	
239.43108	90	
239.88480	312	1+
240.94168	112	
240.96346	468	1+
241.94724	126	
242.95885	474	1+
243.57009	90	
243.87283	92	
244.03671	118	
244.89242	160	
244.95850	984	1+
245.94327	188	
246.95264	1462	1+
248.03394	762	1+
248.39980	102	
248.91292	146	
249.03909	522	1+
249.23108	100	
251.03255	404	1+
251.08644	94	
251.96569	112	
253.17542	94	
255.06587	100	
258.86951	92	
258.97566	120	
260.96631	734	1+
261.91363	128	
263.05567	130	
264.06245	114	
264.16268	90	
266.24634	242	
267.02472	172	
267.13792	130	
267.97467	246	1+
268.85809	98	
269.04525	92	
269.11909	186	1+
269.41774	96	
269.96892	108	
273.22079	140	
274.49432	100	
275.05711	178	
276.83850	172	
276.85854	114	
277.07153	110	
277.73455	92	
277.91539	108	
278.91134	102	
280.26009	106	
280.79481	202	
280.88378	238	1+
280.92385	210	1+
281.20123	200	1+
281.26433	114	
281.79074	102	
281.85538	220	1+
283.98183	122	
284.80329	100	
285.44894	96	
285.99893	100	
286.26281	92	
286.41028	98	
286.90723	90	
287.10469	114	
292.05987	192	
292.11469	120	
294.14706	152	
294.18750	280	1+
294.89266	94	
294.92464	124	
295.41384	92	
296.02390	94	
296.88145	110	
297.85998	128	
297.97609	136	
298.19106	230	1+
298.41061	138	
299.80374	296	1+
301.85405	264	1+
302.22502	166	
304.78754	90	
305.30676	92	
306.15277	94	
306.27085	218	
306.28707	128	
306.93328	96	
307.28682	342	1+
308.80545	92	
309.12125	174	
309.79262	138	
310.11008	90	
310.34410	144	
310.87474	114	
311.34384	108	
311.60567	90	
315.87993	94	
316.15851	116	
316.20716	98	
316.89324	96	
316.93689	132	
316.98839	296	1+
318.07974	380	1+
318.30031	486	1+
318.93216	384	1+
319.88728	104	
321.03338	104	
321.09925	374	1+
323.01576	580	1+
323.23579	164	
324.24682	130	
325.03015	172	
325.89901	194	
327.79663	266	1+
328.08368	90	
328.62046	110	
328.80083	164	1+
328.88737	108	
329.38368	92	
330.16902	108	
330.88509	184	1+
331.27625	116	
333.16916	114	
333.40472	94	
334.16969	92	
334.87276	96	
335.30778	92	
335.32711	88	
336.94477	300	1+
337.09257	186	
338.05408	90	
339.23953	130	
340.15875	102	
340.35593	164	
341.36221	130	
342.18210	198	1+
342.90112	100	
343.89041	98	
344.04425	116	
344.21250	108	
344.26955	100	
345.32536	104	
346.24767	98	
346.88003	102	
347.11743	370	1+
347.13771	120	
347.41660	108	
349.11194	118	
351.98992	106	
358.36395	152	
359.18649	422	1+
360.25341	100	
361.09770	96	
END IONS

###FS:    #m/z: 507.84415 #charge 1+
###MS: 17
###MSMS: 20
BEGIN IONS
TITLE=Cmpd 15, +MS2(507.8442), 28.2-35.2eV, 0.4min #20
RTINSECONDS=23.8285
SCANS=17,20
PEPMASS=507.84415	94760
CHARGE=1+
199.88390	174	1+
235.14280	346	
238.94616	204	
240.11495	264	1+
243.19727	144	
244.03406	162	
246.09170	232	1+
248.85718	204	
249.15338	426	
250.09263	186	1+
250.93979	146	
254.09145	146	
256.78886	154	
258.03459	238	1+
258.89850	288	1+
262.13333	576	1+
262.89056	194	1+
264.92067	214	1+
264.95067	232	1+
267.86063	170	
268.10528	146	
268.84680	190	
270.85409	144	
271.86998	508	1+
272.85175	650	1+
275.84922	254	
277.15358	316	1+
278.82802	304	1+
279.12997	496	1+
283.04064	226	1+
283.86610	234	1+
284.08412	220	1+
284.19548	240	
284.93838	466	1+
285.93905	314	1+
286.14178	176	
287.03618	158	
288.86728	232	
289.88022	992	
290.73017	108	1+
290.86410	996	
291.28644	126	1+
291.87929	326	
292.06235	144	
292.09809	174	
292.85867	152	
293.01401	196	1+
293.87332	2360	1+
293.92505	268	1+
295.28055	234	1+
295.95218	226	1+
296.81534	160	1+
296.84771	206	
296.88455	220	
298.87568	558	1+
298.99918	244	1+
299.81608	154	1+
300.85333	458	1+
302.02233	198	1+
303.04501	242	1+
303.10274	148	
303.95060	188	
304.88047	290	
304.95146	226	
304.98665	268	1+
305.21557	144	
306.12924	178	
306.14621	160	
307.10070	190	1+
307.13393	384	1+
307.88860	1994	1+
308.13935	270	1+
308.17840	318	1+
308.87631	350	
308.95327	290	1+
309.30396	300	1+
309.88868	1270	1+
310.15743	414	1+
310.31019	166	1+
310.37088	146	
311.02985	284	1+
311.88421	3954	1+
312.16043	172	
313.01599	162	
313.88519	1492	1+
313.96444	150	
314.86407	1220	1+
314.88912	970	1+
315.13744	214	1+
316.86386	490	1+
316.88948	374	
317.08690	158	
317.89052	180	
318.85480	450	
318.87773	516	1+
320.07731	156	
320.96899	214	1+
322.15658	324	1+
323.00153	180	1+
323.88824	222	
324.12138	144	1+
324.16872	224	1+
324.85905	208	
325.89843	390	
326.24385	312	1+
326.89749	362	
326.99648	534	1+
327.11628	254	1+
327.88125	180	
327.89321	900	1+
328.00031	408	1+
328.06122	214	1+
329.12597	176	1+
330.87965	288	
330.90577	236	
331.07881	162	
331.84967	220	
331.96760	288	
332.87364	766	1+
332.90158	258	
333.17446	1388	1+
333.90062	202	
333.99415	170	
334.14931	222	1+
334.78811	224	
334.87286	478	
334.89698	780	1+
335.88349	294	
336.39610	284	1+
336.89537	222	
336.91627	370	1+
336.94391	220	
337.02573	348	1+
337.88020	658	1+
340.85938	238	1+
340.89548	162	
341.07080	274	1+
341.99631	156	
343.13658	352	1+
343.16180	264	1+
343.87580	248	
343.91419	154	
344.11577	168	1+
345.89770	226	
348.11539	242	1+
348.89073	152	
349.15115	218	1+
350.85267	182	
350.88564	266	
351.00920	166	
351.83293	220	
351.88466	238	
351.90083	180	
352.76975	214	
352.90668	400	
353.84991	186	1+
353.90623	262	
354.89160	496	1+
355.06135	320	1+
355.89414	424	1+
356.33969	146	
357.21311	190	1+
357.91635	152	
358.87339	162	
359.89638	244	1+
360.83171	216	1+
361.83558	174	1+
362.06576	272	1+
362.86431	242	
363.15865	144	
363.85958	338	1+
364.24059	142	1+
366.03236	226	1+
366.16768	212	1+
366.83960	1180	1+
367.70421	276	1+
368.32378	210	1+
368.78381	214	
368.89615	564	1+
369.83683	254	
370.77927	340	1+
370.85039	154	
373.18876	146	
373.90216	154	
374.81382	412	1+
374.89572	338	1+
374.98076	234	1+
375.12529	292	1+
375.78341	154	1+
376.08434	174	1+
376.22203	338	
378.18158	364	1+
379.08517	196	1+
379.71210	228	1+
380.85911	388	1+
381.82119	156	1+
382.85549	256	
383.88984	144	
384.84993	1954	1+
385.01793	156	
385.11686	418	1+
385.20252	162	
385.88762	154	
387.84461	438	1+
388.13443	232	1+
388.79982	448	1+
389.20151	160	
389.22285	192	
389.34582	154	
389.56658	174	
389.84163	186	
389.86321	276	
390.18313	198	
390.84056	852	
391.22557	154	1+
391.80275	240	
391.83057	1092	1+
392.86202	1164	1+
393.08133	580	1+
393.26915	218	1+
393.80201	258	
394.27150	274	1+
394.78182	246	
394.86431	390	1+
395.16109	152	
395.41221	226	1+
396.87509	168	
397.85913	412	1+
398.73578	148	
398.86251	254	1+
399.13956	168	1+
401.12177	274	1+
402.04981	210	1+
402.85925	294	
403.87314	1100	
404.32360	188	1+
404.87089	706	
405.87391	684	
406.05305	142	
406.72364	330	1+
406.85874	232	
407.86589	2810	
408.14250	230	1+
408.85160	1502	
409.81059	322	
409.86538	1866	1+
411.80448	584	1+
411.83973	654	1+
412.56718	100	1+
412.72972	290	1+
412.84235	542	1+
412.86899	552	1+
413.07621	236	
415.87181	546	1+
416.13287	226	1+
416.83634	272	1+
416.87684	316	1+
420.13476	174	1+
421.04473	166	
421.88114	1394	1+
423.39597	154	
423.87324	462	
423.90025	320	1+
424.06142	234	1+
424.14354	254	
424.84389	150	
424.88484	226	
425.14422	188	
425.88123	1158	1+
426.13698	256	1+
426.21028	332	1+
426.86005	1304	1+
427.21374	282	1+
427.74558	252	1+
427.82119	174	1+
428.74734	214	1+
428.84448	580	1+
428.88349	1788	1+
429.07821	262	1+
429.16557	294	1+
429.23788	256	
430.73537	156	
430.88133	368	
431.86639	1072	1+
432.24135	1008	1+
433.82077	142	
433.84862	224	
433.88485	666	1+
434.15802	180	1+
434.42918	206	
434.88955	476	1+
434.97454	174	1+
435.81450	260	1+
436.14213	456	1+
437.14485	390	1+
437.19643	146	
439.14825	354	1+
439.89058	580	
439.92451	186	
440.89346	668	1+
441.91320	160	
442.15393	252	
443.27162	190	1+
444.15330	188	
444.87160	2210	1+
445.38137	190	
446.87212	586	1+
446.89858	210	
447.15425	260	1+
447.81165	142	1+
447.90404	146	
448.24237	170	
449.76686	296	1+
449.87616	864	1+
450.37318	154	
450.41060	186	
453.24672	214	1+
453.90211	224	1+
455.16427	148	
457.90109	1240	1+
460.16218	374	1+
460.22446	180	
462.87976	1078	1+
463.18926	126	1+
465.77741	178	1+
467.88608	1838	1+
468.17300	424	1+
469.17392	330	1+
469.25472	192	1+
477.08899	206	1+
485.27113	236	1+
485.89633	366	
486.27886	154	1+
486.89581	172	
487.23827	266	1+
489.30448	186	
489.36072	164	1+
489.45480	264	1+
490.46118	176	1+
492.41787	188	1+
494.44516	336	1+
501.97858	90	1+
503.35154	3498	1+
503.42369	206	1+
503.46789	322	1+
504.26943	266	1+
504.35413	2126	1+
504.42737	178	1+
505.32775	206	1+
506.24438	254	1+
506.46174	232	1+
507.42887	148	1+
508.91882	176	
509.25848	160	
510.17390	156	1+
510.24437	144	
510.46928	164	
511.21354	232	1+
513.27031	162	1+
END IONS

###FS:    #m/z: 336.94515 #charge 1+
###MS: 21
###MSMS: 22
BEGIN IONS
TITLE=Cmpd 16, +MS2(336.9451), 28.0-35.0eV, 0.5min #22
RTINSECONDS=27.508
SCANS=21-22
PEPMASS=336.94515	157258
CHARGE=1+
93.19656	88	
192.87735	194	1+
192.89185	118	
197.44670	94	
199.86601	140	
203.95050	150	
205.94769	452	
206.97192	462	1+
207.97524	460	1+
209.12607	142	
210.88015	224	1+
211.94377	7758	1+
212.87813	460	
213.87943	282	
213.94008	2794	1+
214.89772	100	
215.13009	94	
215.88817	560	1+
215.93818	438	
217.88155	264	
217.94755	92	
220.01121	94	
222.97473	148	
223.95921	224	
223.97374	446	1+
225.42075	106	
226.49487	94	
226.89778	176	
227.89080	430	1+
229.84267	100	
229.95481	5616	1+
230.88704	556	1+
231.53625	94	
231.94944	3334	1+
232.89113	96	
233.04843	304	1+
233.37282	102	1+
233.42145	90	
233.89560	286	1+
235.21638	92	
235.90748	102	
235.94779	254	
237.89396	104	
238.05171	120	
238.97503	112	
239.90041	120	
240.89998	98	
240.96086	106	
242.21708	92	
243.55832	92	
244.03111	306	1+
244.95891	110	
245.11882	94	
246.16753	92	
246.66053	172	
246.97524	154	
247.01705	106	
247.96500	1502	1+
248.03315	584	1+
248.08133	102	
248.85282	132	
248.89980	528	1+
249.03726	394	1+
249.08734	92	
249.95891	878	1+
250.83221	160	
250.85945	136	
250.92220	186	1+
251.07203	106	
251.84079	104	
252.10587	230	1+
252.90737	176	
252.97002	3864	1+
253.03891	178	
253.40024	92	
253.91541	104	
254.09000	222	
254.90941	92	
254.94084	90	
254.96554	1466	1+
255.07444	616	1+
256.96294	460	1+
257.90443	236	1+
258.40349	102	
258.84656	178	
259.95876	156	1+
262.02836	182	
262.05287	406	1+
264.23217	166	
264.99812	186	1+
265.26180	154	
265.53391	92	
265.74053	114	
265.92939	208	1+
266.16011	120	
266.24511	90	
268.21402	98	
268.84147	122	
269.80058	126	
269.88996	92	
270.84174	178	1+
270.86986	100	
270.97927	270	
272.97559	368	
273.11441	98	
273.79423	92	
274.18950	110	
275.42088	100	
275.93475	90	
276.84714	140	
276.91874	92	
277.07145	122	
277.82844	100	
277.85718	162	
277.96135	182	1+
278.83344	132	
279.07798	122	
280.97098	92	
281.05074	120	
281.86909	122	
282.05133	96	
282.80137	128	
283.02932	92	
283.59727	108	
283.79530	188	1+
285.03844	92	
285.84921	190	
286.15675	118	
286.84934	214	
287.84901	252	1+
288.06565	170	
288.21055	108	
290.86479	340	1+
291.79977	134	
291.93938	100	
292.05817	294	
292.10312	344	1+
292.82125	96	
293.06480	144	
293.10533	198	1+
293.99789	182	
295.83777	138	
295.96874	198	
296.09285	196	1+
296.87711	210	1+
296.97553	112	
296.99092	118	
297.84658	96	
297.97715	384	1+
298.10885	262	1+
299.05781	132	
299.28217	98	
299.85799	94	
301.16178	138	
301.78114	92	
302.85331	124	
303.27200	92	
303.76760	88	
303.89011	100	
304.86903	90	
305.12693	202	1+
305.19071	88	
306.15058	92	
307.07602	98	
307.88907	156	
309.25515	186	1+
309.29429	126	
309.32517	126	
309.86875	568	1+
310.87544	432	1+
311.03144	138	
311.87986	254	1+
312.40203	88	
312.94897	92	
313.11835	176	1+
315.15419	88	
315.93662	88	
319.02370	100	
319.25617	102	
319.60901	110	
320.31020	88	
321.31086	88	
322.08803	112	
322.22669	144	
322.99150	206	1+
323.23627	274	
323.75455	114	1+
323.95064	102	
326.89112	88	
327.30524	96	
328.00329	88	
328.88713	186	
333.06830	180	1+
335.97204	108	
336.05580	104	
336.08292	144	
336.52177	96	
337.08598	126	
337.18239	100	
339.29394	112	
339.43635	90	
340.14652	210	1+
341.86588	96	
END IONS

###FS:    #m/z: 507.84400 #charge 1+
###MS: 21
###MSMS: 23
BEGIN IONS
TITLE=Cmpd 17, +MS2(507.8440), 28.2-35.2eV, 0.5min #23
RTINSECONDS=28.28
SCANS=21,23
PEPMASS=507.84400	124516
CHARGE=1+
191.95601	192	
196.01789	336	1+
202.88817	152	
224.97817	220	
233.89840	258	1+
238.06461	414	1+
238.94569	234	
241.08081	210	
241.88303	190	1+
242.94371	154	
248.85530	252	
249.16101	226	
250.87179	130	1+
252.08068	216	1+
252.85330	152	
254.01982	130	1+
257.90655	298	1+
262.04868	186	1+
262.13266	690	1+
263.10955	194	1+
263.13585	486	1+
263.90338	214	1+
266.16743	364	
266.86342	214	
267.13738	284	
268.85716	202	
271.87482	306	
272.08563	190	1+
272.85177	822	1+
274.79974	154	
274.86698	424	1+
275.84575	148	
276.93158	230	1+
277.90508	262	1+
278.16983	200	1+
278.82622	306	1+
279.90482	158	
281.10386	166	
282.87475	148	
283.12924	148	
284.87396	330	
285.79219	258	1+
285.94199	408	1+
286.79485	222	1+
288.87410	1850	1+
289.06729	200	1+
290.13014	186	
290.86552	1348	1+
291.10405	308	1+
292.07388	166	
293.87266	3010	1+
294.12639	420	1+
294.82849	202	1+
294.95284	172	
295.70479	148	
295.89832	188	
296.00635	284	1+
296.88119	498	1+
297.07324	198	1+
298.85081	194	
298.87655	896	1+
299.84103	160	
300.85171	502	1+
300.87398	170	
301.16639	248	1+
302.12902	198	1+
302.16853	212	1+
303.86103	154	
305.77488	318	1+
305.85689	308	1+
307.28689	664	1+
307.88936	1792	1+
307.97466	162	1+
308.14740	214	
308.29184	354	1+
309.13616	162	
309.15712	476	1+
309.88664	1072	1+
310.15909	410	1+
310.87778	152	
311.88462	2584	
311.91191	236	
312.17179	244	1+
312.22603	282	
312.88500	1436	
313.08886	180	
313.88205	1720	1+
314.81787	162	
314.86452	766	
315.96691	146	
316.86400	468	
316.88774	314	1+
318.86602	158	
318.88510	194	
318.95878	334	1+
319.92819	198	1+
319.96071	266	1+
322.31204	146	
322.82234	218	1+
322.86025	356	
322.88755	300	1+
323.86662	180	
324.85872	838	1+
324.90340	182	
325.89738	1406	1+
326.17180	188	
326.24026	516	1+
327.87864	286	
327.89972	748	
328.19055	156	
329.13071	148	
329.89433	440	
330.83121	180	
330.89009	294	
330.90894	160	
331.89629	1030	1+
332.87385	904	1+
332.90211	768	1+
332.93620	360	1+
333.02452	192	1+
333.17391	546	
333.81917	178	
334.22389	174	1+
334.87278	164	
334.89502	438	
335.38038	154	
335.88355	386	
336.89703	180	
337.02154	422	
337.87855	552	1+
339.05481	212	1+
339.88460	198	
340.81763	166	
340.86802	224	1+
340.89705	378	1+
342.30866	150	
342.39856	220	1+
344.90048	208	
344.91989	190	1+
346.89877	174	
347.89932	240	
348.04064	204	1+
348.16079	196	
348.88570	164	
348.96188	170	
349.00666	152	
349.91345	560	1+
350.06923	358	1+
350.77486	290	1+
350.88340	570	1+
350.95505	322	1+
351.14082	174	1+
351.19723	162	1+
351.83659	330	1+
352.81041	212	1+
352.90948	202	
353.39927	198	1+
354.00953	238	1+
354.05255	158	
355.05738	164	
355.88782	242	
356.06165	470	1+
356.09994	228	1+
356.88629	174	
360.14509	120	1+
360.18332	178	1+
361.86468	154	
362.02449	198	1+
362.86120	184	
362.96522	278	1+
364.03613	334	1+
364.16174	202	1+
364.36460	202	1+
364.84092	234	
366.17269	182	1+
366.78703	174	
366.84088	566	1+
367.70826	398	1+
367.87936	296	
368.09061	236	1+
368.42145	168	
368.89997	666	1+
369.06749	262	1+
369.35348	180	1+
369.83459	186	
370.78726	156	
370.83485	196	
371.06184	368	1+
371.78513	172	1+
372.38509	170	
372.85437	186	
373.87370	176	
376.22012	456	
376.38746	158	
376.86904	164	
377.84101	164	
378.92397	158	
380.85795	390	
380.91712	148	
381.59382	176	
382.06385	200	1+
382.20114	332	1+
382.85536	160	
382.92070	214	1+
383.89750	232	
384.85082	2544	1+
384.90367	162	
386.14952	292	1+
387.40047	158	
388.21321	272	1+
388.79315	212	
388.81131	306	
388.84345	268	
388.91282	210	1+
389.11225	158	
389.16575	164	
389.21627	218	1+
389.77305	208	1+
389.86179	318	
390.84297	860	
390.87194	322	1+
391.84362	518	
392.07627	162	
392.38641	242	1+
392.45983	130	1+
392.82998	346	
392.86220	1270	1+
393.08397	612	1+
393.14339	192	
393.79816	478	1+
393.82569	314	1+
394.78399	392	1+
395.10608	152	
395.21263	184	1+
396.00905	226	1+
396.18025	164	
396.81047	508	1+
397.38530	184	
397.68853	134	1+
397.82061	456	1+
397.86194	158	
398.13129	136	1+
399.22308	282	
399.86585	264	1+
401.24304	366	1+
402.86540	1764	1+
403.87022	1226	1+
404.12650	192	1+
405.11825	152	
405.85928	728	1+
405.90157	474	1+
406.15607	148	
407.86663	2394	
408.85508	1260	
408.95850	180	1+
409.05180	148	
409.08722	156	
409.81671	236	
409.86624	1480	1+
410.07231	184	1+
410.70579	152	
410.84276	450	
411.18370	150	
411.81255	432	
412.80563	536	1+
412.84572	760	1+
412.86736	420	1+
413.07596	486	1+
414.87931	170	
415.19747	180	1+
415.25464	146	
415.81467	198	1+
416.87288	562	1+
418.12570	320	1+
421.15308	168	1+
421.88241	1018	
422.19666	218	1+
422.88185	554	
423.13387	394	1+
423.87385	876	1+
425.24346	162	1+
426.85934	1804	1+
426.93521	222	1+
427.72496	158	
427.80821	304	1+
428.84615	1386	1+
428.88505	2254	1+
429.04284	190	1+
429.07159	186	1+
429.33834	196	1+
430.07063	206	1+
430.88310	352	
431.86630	1900	1+
432.24295	1142	1+
432.41637	200	1+
434.85545	290	1+
435.86148	178	1+
435.89052	260	1+
437.14316	346	1+
437.83269	208	1+
439.89250	1050	1+
441.86443	188	
442.15320	412	1+
444.38483	332	1+
444.87063	3674	1+
445.35448	166	1+
446.24700	290	1+
446.93678	172	1+
447.12664	248	1+
447.18514	218	1+
447.28277	188	1+
448.74380	130	1+
448.89002	520	
449.82281	182	1+
449.87892	1520	1+
451.15891	250	1+
452.86260	174	1+
452.89598	138	1+
454.22710	180	
455.17237	150	
457.25276	176	1+
457.90156	1710	1+
460.15881	586	1+
461.31745	162	
461.74585	156	
462.41392	192	1+
462.88259	1354	1+
464.05537	160	1+
464.69919	196	1+
467.29693	172	1+
467.88762	1428	1+
469.89724	408	
470.22030	184	1+
471.42625	150	
471.67095	176	1+
480.77939	100	1+
480.91786	244	
483.80377	162	1+
485.89676	908	1+
487.29143	162	
487.45744	162	
487.90090	216	
487.96208	168	1+
488.36520	246	1+
488.44589	194	1+
489.77576	156	1+
496.25351	396	1+
502.26500	184	1+
503.35459	1226	1+
505.27075	292	1+
505.32959	224	1+
505.39138	398	1+
505.45415	330	1+
505.80854	198	1+
506.27074	222	1+
506.39347	292	1+
506.45585	256	1+
506.85402	146	1+
508.19478	176	1+
508.28499	216	1+
508.45581	186	
509.36703	274	1+
510.07533	146	1+
510.22627	248	1+
511.07775	114	1+
END IONS

###FS:    #m/z: 359.96092 #charge 1+
###MS: 21
###MSMS: 24
BEGIN IONS
TITLE=Cmpd 18, +MS2(359.9609), 28.0-35.0eV, 0.5min #24
RTINSECONDS=29.052
SCANS=21,24
PEPMASS=359.96092	123010
CHARGE=1+
121.84057	130	
203.88404	94	
209.91743	92	
209.94215	436	
222.95188	1574	1+
223.89132	124	
224.88764	126	
224.94662	1452	1+
226.88926	116	
226.94684	2456	1+
226.97183	476	
227.06646	214	1+
227.93118	192	
228.64373	96	
228.94124	2106	1+
231.02350	170	
233.95658	122	
234.84176	96	
235.11662	150	
236.10998	116	
238.21419	112	
238.97272	192	
239.09119	96	
239.51468	100	
239.64989	92	
240.13542	140	
240.93974	388	1+
240.96171	1016	1+
241.20113	100	
241.80212	94	
241.99908	104	
242.95743	438	
244.04087	100	
244.95613	1400	
245.94197	138	
246.84106	104	1+
246.95156	1406	1+
248.51210	92	
249.03819	472	1+
250.11082	200	1+
250.94406	156	
250.96182	268	
251.06919	254	1+
251.14570	98	
251.82958	102	
252.23295	156	
253.94785	130	
254.83999	106	
254.88576	100	
256.52956	92	
258.13704	116	
258.95423	94	
258.97249	198	
259.99817	184	1+
260.96942	414	1+
261.65275	94	
262.04776	372	1+
262.24327	182	1+
263.93991	142	
264.22901	100	
264.96218	114	
265.85537	288	1+
265.97561	106	
266.86003	290	1+
267.97402	116	
269.96638	186	
270.82942	138	
271.11057	150	
272.35046	104	
273.06922	126	
275.05926	114	
275.10441	264	1+
275.12099	94	
275.57970	100	
276.85691	544	1+
277.06924	114	
277.82043	116	
278.09459	304	1+
279.10130	180	1+
280.15789	104	
280.26257	200	
280.79361	286	
280.99250	154	
281.37237	92	
281.85774	128	
281.93463	100	
281.98774	106	
282.27242	158	
282.96399	122	
283.98312	256	1+
284.82798	116	
285.39713	92	
286.06847	118	
288.07719	96	
289.87839	98	
290.13764	190	1+
292.05991	304	1+
292.13059	92	
293.86271	176	
294.86647	160	
295.02033	150	
297.80748	132	
298.08519	182	
298.80609	382	1+
299.00087	110	
300.78939	134	
301.80999	142	
301.99942	116	
304.89517	94	
305.08262	94	
305.91443	92	
306.01704	190	1+
306.07930	258	1+
306.79071	98	
307.28993	320	1+
307.54413	102	
307.80017	152	
308.87809	98	
309.91359	154	
310.14322	98	
310.30822	116	
310.79913	102	
310.87506	202	
311.39982	98	
311.88292	116	
313.19481	130	
313.87534	110	
314.81923	166	
314.96681	162	
315.85969	254	1+
316.81784	126	
317.07614	96	
317.46171	92	
318.89318	92	
318.93624	170	
319.08144	296	
319.89059	104	
319.93324	108	
320.25957	102	
321.30336	332	1+
322.30917	252	1+
322.93703	260	1+
323.01464	830	1+
323.24130	190	
323.37189	110	
327.82118	94	
328.81949	200	
328.88615	108	
329.19653	92	
329.87498	100	
330.09930	90	
330.16947	118	
334.87066	110	
335.02029	154	
335.87966	134	
335.91418	104	
336.01361	118	
336.94609	280	
337.09259	302	
339.34036	166	
340.18867	136	
340.79612	140	
340.96730	120	
341.14047	270	1+
341.26558	198	1+
342.26996	166	1+
343.21054	104	
344.14323	158	
344.19394	114	
344.41112	104	
345.51965	106	
347.11615	290	
352.89046	92	
354.53836	102	
354.95054	130	
355.33635	102	
355.41517	94	
357.18374	114	
358.19958	168	
358.35940	102	
359.18731	106	
361.35186	140	
362.30150	104	
363.11195	94	
363.26605	136	
363.37469	104	
365.38978	92	
END IONS

###FS:    #m/z: 322.92933 #charge 1+
###MS: 25
###MSMS: 26
BEGIN IONS
TITLE=Cmpd 19, +MS2(322.9293), 28.0-35.0eV, 0.6min #26
RTINSECONDS=32.7675
SCANS=25-26
PEPMASS=322.92933	1298216
CHARGE=1+
96.35344	90	
123.42602	90	
183.93286	110	
191.95291	130	
192.05064	92	
192.88812	158	
193.88845	278	1+
198.89729	186	1+
199.88398	346	1+
205.94761	536	1+
205.96948	90	
206.09027	156	
207.10170	88	
207.98209	106	
210.89959	340	1+
212.89886	218	
215.96813	94	
220.11324	108	
220.16585	90	
222.89981	156	
222.95371	98	
223.17729	84	
223.95967	364	
224.97570	176	
225.86138	94	
226.03108	104	
226.38212	82	
227.92951	118	
227.95263	120	
228.91078	178	
230.90331	278	
231.88936	82	
232.90540	134	
233.89740	130	
233.91511	108	
233.95737	130	
234.91330	102	
235.86112	116	
238.04692	102	
238.21373	252	1+
238.93983	282	
239.07767	346	
239.10052	86	
240.05996	190	1+
240.94001	2540	
241.93860	7166	1+
242.94086	5084	1+
243.13523	126	
243.89291	134	
244.93870	1806	1+
246.97584	322	
247.58395	84	
247.97820	256	
248.03378	234	
248.07679	100	
248.10078	160	
248.90045	114	
248.92711	84	
248.95892	106	
249.03968	104	
249.12434	100	
249.16127	130	
250.11956	84	
250.21184	120	
250.95108	102	
251.15960	100	
251.92231	134	
252.04189	90	
252.85636	126	
252.92208	114	
253.89314	84	
255.78496	136	
255.87511	138	
256.21722	82	
256.32714	98	
256.83831	104	
257.92009	84	
258.08971	142	
258.95617	86	
259.90772	94	
260.16005	90	
260.82543	302	1+
261.47390	96	
261.84723	134	
262.09946	102	
262.98489	90	
263.05123	200	
263.97721	102	
264.86691	120	
265.02563	92	
265.07797	100	
265.26690	170	
265.99604	318	1+
266.02318	86	
266.13671	88	
266.24658	102	
267.85407	86	
268.95648	150	
269.80526	304	1+
271.12372	90	
271.90857	98	
273.85287	216	1+
273.97391	82	
275.06354	192	1+
275.81622	102	
275.84841	204	1+
275.91111	82	
275.96434	122	
276.99008	90	
277.42775	88	
277.79088	86	
279.09084	1132	1+
279.26820	196	1+
280.28589	90	
281.24893	200	1+
281.79857	114	
281.90632	96	
282.85527	116	
283.06719	412	1+
283.79175	268	1+
283.92400	88	
284.29305	1000	1+
284.43340	106	
284.87369	150	1+
284.92500	126	
288.06298	242	
288.87026	180	1+
289.15815	174	1+
290.13158	86	
290.41224	92	
290.85432	252	
290.90589	88	
291.03821	88	
291.85786	102	
292.05533	392	1+
292.44103	98	
292.89912	126	
293.00296	126	
293.85520	270	1+
294.86092	186	1+
295.82519	144	
296.42099	84	
299.86677	134	
301.11604	84	
301.92603	88	
302.00737	94	
303.15654	122	
303.28488	96	
304.18072	110	
304.88474	92	
305.30027	90	
305.88346	92	
305.89719	160	
306.07603	118	
306.27080	102	
306.43853	84	
306.78824	82	
306.88599	154	
307.12795	210	1+
307.31021	116	
307.74440	114	
307.79924	172	
307.88653	132	
307.89216	88	
308.29171	730	1+
308.31345	106	
308.79393	250	1+
308.88369	84	
310.30756	522	1+
310.85416	188	1+
311.88574	158	
311.90197	86	
313.02938	128	
317.29116	104	
320.26824	86	
320.82674	134	
321.09210	130	
321.92516	84	
323.23550	724	1+
323.75285	246	1+
323.88854	710	1+
324.20525	148	
324.68482	86	
324.89190	512	1+
325.09554	150	
326.52147	114	
327.31653	84	
END IONS

###FS:    #m/z: 340.93982 #charge 1+
###MS: 25
###MSMS: 27
BEGIN IONS
TITLE=Cmpd 20, +MS2(340.9398), 28.0-35.0eV, 0.6min #27
RTINSECONDS=33.5395
SCANS=25,27
PEPMASS=340.93982	561554
CHARGE=1+
137.93183	88	
150.20340	92	
173.44712	86	
189.86338	268	1+
192.92837	110	
197.01907	92	
203.92971	122	
205.94776	128	
206.94915	150	
207.87136	114	
208.96549	110	
209.56882	88	
213.87790	96	
213.93978	1558	1+
215.88779	820	1+
215.93737	206	1+
217.87996	144	
218.87957	206	1+
219.88109	140	1+
221.89162	138	
222.95330	112	
223.95675	226	
224.16670	92	
224.97639	214	
226.94985	206	1+
227.19749	104	
229.93203	88	
230.87160	88	
230.88934	184	
230.91047	116	
231.89091	276	
231.94954	1892	1+
232.88815	164	
233.89555	702	1+
235.83584	102	
235.89365	260	
235.94716	138	
236.15163	98	
236.41377	102	
238.14088	108	
238.89066	156	
239.04958	134	
240.84086	118	
242.94176	122	
244.03856	312	1+
244.95886	208	
245.83356	112	
246.97558	208	
247.97753	142	
249.03861	206	
249.89989	110	
249.95968	436	
250.63801	100	
251.56455	96	
252.24123	90	
252.54493	102	
252.79244	208	1+
252.89618	104	
254.87113	94	
254.93808	126	
254.96595	874	1+
255.07127	358	1+
255.13892	88	
255.91504	260	1+
256.07479	304	1+
256.10174	178	
256.26032	120	
256.96114	286	
257.40563	94	
258.43682	90	
259.95815	184	
261.46569	90	
261.88195	166	
262.65257	114	
262.96674	198	1+
263.04453	122	
263.11061	88	
264.21268	88	
265.21985	88	
266.80303	88	
266.93572	100	
267.13063	190	
268.00466	148	
268.10906	90	
268.15950	114	
268.87790	112	
269.00333	98	
270.98406	118	
272.79533	272	1+
272.93476	228	
272.97462	138	
273.91788	368	1+
273.97995	112	
275.26816	94	
276.85219	222	
277.00867	94	
279.10792	90	
279.25292	290	1+
279.85384	152	
279.92643	94	
279.96448	376	
280.80812	96	
281.04594	276	1+
282.27795	168	
283.28379	94	
284.76035	106	
285.85675	142	
286.85302	110	
287.41265	86	
287.89189	88	
288.20236	128	
288.86983	102	
288.98030	94	
289.88003	110	
290.85596	270	1+
291.71101	100	
292.05869	186	
292.73737	102	
292.93767	176	
293.06710	114	
293.85380	178	
294.28256	154	
294.47938	92	
294.67962	114	
296.87642	140	
296.97522	140	
297.00920	90	
297.23785	94	
297.97669	194	
298.30343	128	
299.13756	90	
299.80254	88	
299.86970	138	
300.27274	92	
302.17178	312	1+
302.88045	92	
302.95064	96	
303.89644	92	
304.88473	152	
305.26905	160	
305.89253	96	
306.08195	158	1+
306.88285	530	1+
307.29297	104	
307.30969	102	
307.32695	98	
307.63914	94	
307.79700	194	
307.95686	100	
308.29248	598	1+
309.31835	124	
310.30891	158	
310.86791	100	
311.02957	148	
311.23544	94	
311.88669	190	1+
312.02690	126	
312.95076	88	
313.03411	92	
315.86255	86	
317.43559	124	
321.88460	138	
322.87967	92	
323.24235	204	
324.28247	276	1+
324.89291	428	1+
326.17248	154	
326.26564	92	
326.88874	108	
328.18598	112	
328.32687	98	
329.86888	168	
330.81352	236	1+
330.88452	112	
333.23678	90	
338.29023	120	
338.71939	98	
339.03129	86	
340.17836	190	1+
341.84460	98	
344.90612	178	1+
345.90770	224	1+
END IONS

###FS:    #m/z: 363.95576 #charge 1+
###MS: 25
###MSMS: 28
BEGIN IONS
TITLE=Cmpd 21, +MS2(363.9558), 28.0-35.0eV, 0.6min #28
RTINSECONDS=34.3115
SCANS=25,28
PEPMASS=363.95576	286930
CHARGE=1+
182.86601	120	
187.86611	118	
189.86092	226	
190.19864	100	
191.85898	636	1+
205.94892	228	
207.40601	96	
207.87209	128	
207.94855	128	
209.94188	798	1+
210.88303	376	1+
212.87832	1970	1+
222.95168	1260	1+
224.94816	1336	1+
224.97615	182	
225.03709	98	
225.97465	128	
226.90213	116	
226.94735	3246	1+
226.97512	172	
227.89050	462	1+
227.93240	252	
228.89273	390	1+
228.94169	4610	1+
230.88887	2494	1+
231.02719	114	
232.88218	274	
233.07016	108	
233.88482	376	1+
235.37837	98	
236.80553	116	
239.90409	96	
240.94008	484	
240.96166	1176	1+
241.93881	2048	1+
242.94139	1486	1+
242.95842	572	1+
243.86794	140	
244.13428	206	1+
244.82571	104	
244.94002	258	
244.95594	1870	
245.94237	314	
246.90548	444	
246.95228	2336	1+
248.79970	106	
248.90005	1006	1+
249.03709	100	
250.02430	104	
250.89442	310	
250.94730	120	
250.97068	154	
251.91118	168	
252.03647	138	
253.61743	188	
253.90713	134	
254.92527	104	
254.99844	242	1+
257.79587	188	1+
258.40537	100	
258.96937	216	
260.96797	552	1+
261.84016	206	1+
262.15136	98	
262.80385	98	
263.05467	200	
263.87341	156	1+
264.06467	110	
264.51874	98	
265.07958	216	1+
265.60403	100	
265.89597	138	
265.97568	174	
266.78609	156	
266.85210	104	
266.97186	130	
267.13412	114	
267.97170	236	
268.41531	114	
268.83840	120	
268.95914	270	
269.81086	114	
269.83435	220	1+
269.96755	470	1+
271.91835	110	
273.05798	96	
275.90299	122	
276.86516	150	
277.85470	136	
278.81128	166	
279.80025	118	
280.78835	218	
281.79243	126	
281.85852	212	1+
281.98543	160	
283.78906	270	1+
283.86136	200	
283.98724	238	1+
285.84530	252	
286.01418	120	
288.06600	210	
289.49339	120	
289.92637	268	1+
290.88244	130	
292.43702	102	
293.11669	196	
293.85197	236	1+
294.81555	136	
295.93294	182	
296.80927	140	
296.86282	134	
296.94906	174	
297.80877	144	
297.89220	130	
298.79875	714	1+
298.94987	110	
301.79565	100	
301.81526	102	
301.86042	602	1+
301.87940	116	
301.96242	100	
302.03702	170	
302.21875	96	
302.24817	98	
302.79742	104	
303.14026	136	
303.80375	142	
303.85609	718	1+
304.25777	190	1+
304.80404	136	
305.29263	144	
306.28035	96	
306.43665	194	
306.79515	104	
306.93520	96	
307.28584	542	1+
307.80672	148	
307.88233	138	
308.86657	308	1+
308.89015	190	1+
309.95435	104	
311.86235	264	1+
311.88094	116	
312.98165	100	
313.88028	288	1+
313.91852	110	
315.77308	100	
315.80643	372	1+
315.89476	100	
316.81221	256	1+
318.93358	336	1+
319.87286	138	
320.08578	158	
320.95870	132	
321.29875	168	1+
321.81755	512	1+
321.86572	198	
322.93165	134	
323.34224	98	
324.32392	142	
324.99235	100	
326.86775	544	1+
327.15718	102	
327.80106	172	
328.89002	118	
329.87288	158	
330.88061	104	
331.19854	114	
332.89740	128	
332.93741	112	
335.79677	246	1+
335.83979	96	
336.76972	100	
336.95332	142	
337.01368	102	
337.88517	174	1+
338.33552	114	
338.62914	120	
338.82647	468	1+
339.00429	96	
339.82531	428	1+
340.93646	126	
341.46391	102	
341.87632	190	1+
342.89868	198	
343.27298	170	
343.91393	124	
346.41243	100	
346.61348	98	
347.30035	110	
349.31543	364	
350.35098	138	
350.84171	100	
351.32373	98	
351.90906	130	
352.00425	112	
357.21313	136	
359.18501	146	
361.08358	168	1+
362.08519	134	1+
363.37437	122	
364.32122	98	
365.32031	410	1+
368.30714	98	
369.28443	116	
END IONS

###FS:    #m/z: 322.92932 #charge 1+
###MS: 29
###MSMS: 30
BEGIN IONS
TITLE=Cmpd 22, +MS2(322.9293), 28.0-35.0eV, 0.6min #30
RTINSECONDS=38.0125
SCANS=29-30
PEPMASS=322.92932	1280528
CHARGE=1+
55.96246	84	
164.66050	94	
192.88952	226	
201.04164	320	1+
202.89144	94	
204.96665	288	1+
205.94801	264	
205.97149	244	1+
206.07453	92	
207.97463	132	
210.18096	88	
210.89573	212	
212.03127	102	
213.87417	182	1+
213.95546	94	
215.96643	82	
219.03220	86	
221.94122	152	
221.96256	82	
222.95181	150	
223.37334	84	
223.95788	368	
224.97353	108	
226.86895	130	
226.90338	86	
227.92924	294	1+
227.96095	190	
229.82956	100	
230.14640	90	
230.88765	90	
232.90770	90	
233.15954	86	
233.40461	84	
233.89807	144	
233.92017	86	
234.45840	96	
234.93787	90	
236.01567	94	
236.87489	82	
237.08660	84	
237.20732	98	
238.89503	122	
238.94088	208	
238.95637	92	
239.07835	196	1+
239.90145	122	
239.95321	82	
240.51524	104	
240.93990	2452	
241.93820	9212	1+
242.94009	6558	1+
243.05465	94	
243.10425	90	
243.88625	134	
244.04004	214	1+
244.07017	82	
244.93930	1962	1+
244.98658	120	
246.15793	88	
246.90220	82	
246.97213	550	1+
247.20142	84	
249.03547	82	
249.04828	88	
250.09796	82	
250.22017	108	1+
250.94806	174	
250.96873	100	
250.99614	84	
251.78731	110	
255.10377	160	
256.80798	202	
256.95346	92	
257.79783	144	
257.97524	82	
260.93054	136	
261.79557	82	
261.83259	102	
261.88528	182	1+
262.01432	92	
262.13752	106	
264.23297	156	
264.83233	86	
264.98008	120	
265.00819	100	
266.03755	112	
266.24056	166	
266.86207	274	
267.89618	86	
268.10957	84	
268.98062	98	
269.00256	200	
269.83987	92	
271.09409	154	
271.38451	94	
272.09718	86	
272.13468	130	
273.42740	88	
274.42504	88	
274.83758	178	1+
275.53285	118	
276.01808	94	
276.92278	90	
277.06945	88	
278.00482	90	
278.13163	96	
278.25030	88	
278.43056	126	
278.80698	92	
278.98236	118	
279.08986	828	1+
279.23441	118	
280.15198	240	1+
280.26197	208	1+
280.93187	104	
282.03376	138	
282.54760	98	
283.06510	142	
283.17202	90	
283.66757	84	
284.12264	86	
284.28892	662	1+
284.86614	296	1+
286.18605	94	
287.73328	94	
288.07540	108	
288.14387	94	
289.78907	282	1+
290.85565	112	
291.05545	278	1+
291.06747	88	
291.17592	84	
292.07752	86	
292.12846	96	
292.27814	102	
293.81396	146	
294.86362	122	
295.07935	82	
296.13161	98	
297.83086	118	
298.41800	88	
298.80353	228	1+
298.90429	92	
301.09466	104	
303.38526	86	
303.87257	340	1+
305.26597	150	1+
305.80886	218	
307.08581	92	
307.88692	230	
307.91035	86	
308.29616	692	1+
308.79220	82	
308.87071	208	
309.21643	98	
309.44424	96	
309.87431	142	
310.17521	178	
310.33247	86	
311.02664	242	1+
311.85973	204	
313.03695	104	
313.87921	238	1+
315.23841	88	
315.95818	112	
316.18528	90	
318.15791	98	
320.81757	152	
322.07940	86	
322.31825	92	
323.23645	430	1+
323.92663	106	
324.20377	130	
324.89237	138	
325.30061	82	
326.24640	106	
326.78821	96	
327.89675	166	
END IONS

###FS:    #m/z: 340.93981 #charge 1+
###MS: 29
###MSMS: 31
BEGIN IONS
TITLE=Cmpd 23, +MS2(340.9398), 28.0-35.0eV, 0.7min #31
RTINSECONDS=38.785
SCANS=29,31
PEPMASS=340.93981	513014
CHARGE=1+
190.92840	112	
192.92516	100	
203.92619	88	
205.87903	92	
205.94763	100	
210.88986	88	
210.93812	134	
212.88023	318	1+
213.93856	966	1+
215.88634	870	1+
215.93531	196	
217.85584	228	1+
217.88317	138	
217.93721	138	
221.94775	94	
223.00444	108	
223.97265	176	
224.97241	120	
225.45196	100	
225.86344	142	
226.89487	100	
227.94750	180	1+
228.87000	100	
230.88774	762	1+
231.20454	188	
231.94914	986	1+
232.88609	154	
233.89617	220	
233.94508	132	
234.89694	126	
235.89327	172	
236.15713	100	
236.51498	176	
236.89652	134	
237.06379	102	
237.50091	92	
238.51073	112	
239.11515	102	
239.79767	104	
239.90325	102	
240.12894	116	
240.23191	214	
241.23376	166	
242.20171	94	
242.82649	176	1+
242.94531	248	1+
244.38890	120	
244.95627	228	
244.97092	114	
245.00365	98	
246.94457	144	
246.97367	126	
247.82355	110	
247.97766	118	
248.89819	202	
249.93686	94	
249.98160	114	1+
251.95476	266	1+
252.08582	102	
252.13881	104	
252.23964	144	
254.90836	190	
254.92377	88	
254.96611	302	1+
255.07309	292	
255.09171	136	
255.89670	256	1+
256.55714	90	
256.91026	116	
256.96340	208	
257.07861	160	
258.44672	98	
258.84261	264	1+
258.96358	232	1+
261.91985	162	1+
262.53696	92	
263.98893	92	
264.07478	132	
265.26353	120	
267.00307	112	
268.14167	144	
269.79381	126	
269.86473	272	1+
270.94372	112	
272.84592	150	
272.87467	200	1+
272.93401	146	
272.97961	128	
275.84289	126	
275.96130	310	1+
276.85531	108	
277.46171	90	
279.15890	98	
279.27356	86	
279.95820	142	
280.25650	140	
282.02837	150	
282.27745	168	
282.92774	94	
283.35121	112	
285.07757	88	
285.42820	90	
287.85766	148	1+
288.06604	100	
288.20124	136	
288.80512	98	
291.42987	218	1+
291.49482	88	
292.05220	194	1+
292.19218	130	
293.85111	122	
294.27871	188	1+
294.56571	98	
294.92200	106	
295.97075	106	
296.03751	96	
296.79405	106	
297.83649	242	1+
297.93661	88	
297.97352	164	
298.00546	126	
298.08498	96	
298.33148	98	
298.85942	140	
299.03956	110	
299.05687	90	
299.42849	94	
299.87023	206	
300.06584	100	
300.26033	222	1+
301.02250	146	1+
302.17304	272	1+
302.24621	100	
304.88501	334	1+
307.08015	182	
307.25571	114	
307.29949	124	
307.80398	142	
307.89058	112	
308.29107	454	1+
308.79024	118	
308.87418	130	
308.89354	90	
309.32133	90	
310.82022	98	
310.87594	106	
312.87178	104	
313.02822	130	
314.28004	94	
314.78968	98	
314.81639	122	
314.99635	98	
315.84702	138	
316.17201	92	
319.88139	184	
320.61994	88	
321.28765	142	
321.43630	86	
323.29840	134	
323.46058	96	
323.90646	102	
324.23824	96	
324.89192	578	1+
327.17699	114	
327.82329	92	
327.89010	134	
328.18519	208	
328.31233	124	
328.88978	178	
329.32152	90	
329.81958	138	
330.81261	206	
335.90529	96	
336.80518	122	
338.31183	130	
339.21986	136	
339.33456	90	
342.20181	92	
342.25252	140	
342.89815	110	
END IONS

###FS:    #m/z: 363.95578 #charge 1+
###MS: 29
###MSMS: 32
BEGIN IONS
TITLE=Cmpd 24, +MS2(363.9558), 28.0-35.0eV, 0.7min #32
RTINSECONDS=39.565
SCANS=29,32
PEPMASS=363.95578	231542
CHARGE=1+
189.85972	378	1+
191.85891	262	
196.88644	172	
197.95921	128	
205.95294	112	
207.87351	110	
208.93897	646	1+
209.94214	554	1+
210.88182	346	1+
212.87802	1626	1+
212.95287	92	
213.86053	102	
215.89336	166	
217.89520	114	
219.86661	142	
222.95179	902	1+
223.88709	256	1+
224.94669	1524	1+
225.97156	140	
226.94604	3576	1+
227.88750	622	1+
227.92973	250	
228.89164	532	1+
228.94059	4386	1+
229.71986	104	
230.88840	3258	1+
232.88367	510	1+
233.99210	98	
234.14159	112	
234.87996	278	1+
236.71972	92	
238.94338	92	
239.06998	92	
239.10178	184	
240.88151	210	1+
240.93992	484	
240.95916	944	1+
241.83045	100	
241.93931	2144	1+
242.94156	1384	1+
242.95804	538	
244.95491	2388	1+
245.94083	216	
246.90946	154	1+
246.95175	2890	1+
248.80649	214	1+
248.89888	1152	1+
248.99241	94	
250.94370	302	
251.94625	196	
252.01054	94	
253.82505	212	1+
254.09587	118	
254.46274	104	
255.21048	224	1+
257.02993	134	
258.97028	206	
260.96801	236	
263.84373	174	
263.98137	174	
265.12057	130	
265.56416	100	
265.97855	114	
266.09763	176	1+
266.24081	112	
266.79690	138	
266.81552	186	
266.85813	164	
267.01345	110	
267.36403	94	
267.77026	174	1+
267.78298	114	
267.97165	398	1+
268.80539	356	1+
269.17509	122	
269.66595	106	
269.96615	368	
271.09459	312	1+
271.91096	104	
272.85136	102	
275.80538	146	
276.06454	196	1+
276.80415	102	
276.82548	122	
277.06811	168	1+
277.82456	144	
277.86109	368	1+
277.91992	138	
277.94945	102	
278.04262	152	
278.20538	154	
278.84455	342	1+
279.27431	104	
279.90059	118	
280.00429	340	1+
280.24563	128	
280.78956	520	1+
281.86141	228	
282.84349	546	1+
283.78753	484	1+
283.89316	214	1+
284.82209	132	
285.84320	416	1+
287.83336	92	
287.90862	98	
290.02719	102	
290.12589	200	1+
292.43651	164	
292.85602	196	1+
292.93478	140	
292.97047	152	
293.04118	164	1+
293.06620	120	
293.27432	176	1+
293.42270	114	
294.93003	96	
295.04517	128	1+
295.10503	200	1+
295.93543	130	
296.08629	118	
296.28767	104	
296.80311	152	
297.79967	98	
298.79994	898	1+
298.99469	110	
299.75975	114	
301.80285	458	1+
301.86104	446	1+
302.84964	112	
303.80458	338	
303.85327	810	1+
303.87602	104	
304.99135	92	
305.42278	96	
305.76378	92	
306.06892	92	
306.87312	170	
306.97717	140	
307.28210	116	
307.42901	104	
307.78832	346	1+
307.89084	124	
308.04303	280	1+
308.29025	450	
311.79669	132	
311.86257	184	
312.91455	92	
313.17714	98	
313.47272	96	
313.87785	410	1+
314.77217	110	
316.63741	106	
316.81068	110	
317.88218	286	1+
318.93534	300	
319.09692	100	
319.80945	206	
320.13889	94	
321.07652	128	
321.81511	192	
322.10057	124	
322.13807	102	
322.82292	116	
322.92656	310	1+
323.14676	96	
324.06678	100	
324.88941	230	
325.22538	92	
325.77661	90	
327.97443	94	
328.17304	116	
328.88526	218	1+
331.07936	92	
331.30955	94	
332.61175	122	
334.31795	124	
334.90257	164	1+
335.79251	94	
335.84654	92	
336.94224	716	1+
337.82986	190	
338.11851	104	
338.50725	104	
339.82545	154	
340.82328	234	1+
340.94183	150	
341.86791	94	
342.20420	120	
343.27157	236	1+
343.70685	108	
345.00848	126	
345.18586	102	
345.41443	96	
345.80943	96	
349.31721	116	
350.05079	112	
350.34167	122	
351.33667	128	
351.38718	104	
352.88565	352	1+
354.75889	122	
355.05257	148	
355.56570	118	
359.19163	228	1+
360.10833	274	1+
360.86062	144	
360.92519	92	
361.38467	110	
361.78669	134	1+
361.89936	122	
362.08447	138	
362.35980	174	1+
365.77575	108	
367.13207	112	
368.42180	128	
369.03949	92	
END IONS

###FS:    #m/z: 322.92902 #charge 1+
###MS: 33
###MSMS: 34
BEGIN IONS
TITLE=Cmpd 25, +MS2(322.9290), 28.0-35.0eV, 0.7min #34
RTINSECONDS=43.237
SCANS=33-34
PEPMASS=322.92902	1236838
CHARGE=1+
183.60511	94	
185.13050	78	
188.43674	98	
188.98653	90	
192.88772	252	
194.88093	104	
196.01899	80	
197.96227	128	
205.91782	90	
205.94860	656	1+
206.97056	170	1+
208.63829	86	
214.49652	92	
214.64026	122	
214.89168	142	
215.89447	78	
216.41432	102	
221.06288	136	
221.90347	230	1+
221.94332	94	
222.95389	194	
222.97470	96	
223.95920	710	1+
224.01051	96	
226.86591	92	
227.89602	86	
227.92948	136	
228.11088	84	
228.91091	118	
230.97985	90	
231.92325	88	
233.95648	92	
234.14042	78	
235.82368	148	
237.22940	92	
237.88521	78	
238.20709	88	
238.82617	112	
238.93744	238	
239.02978	172	1+
239.08061	134	
240.06232	96	
240.79905	176	
240.94018	4072	
241.83868	80	
241.94142	2852	
242.94077	8866	1+
243.17011	112	
243.88848	136	1+
244.12589	144	
244.82480	136	
244.93967	1696	1+
246.12210	252	1+
246.83385	142	
246.94405	140	
246.97422	784	1+
248.01874	98	
248.85391	144	
249.05441	110	
249.79407	206	
250.42251	84	
250.97011	118	
251.99754	210	1+
252.04353	134	
252.92202	136	
253.13452	92	
253.24398	88	
255.04914	78	
255.81625	80	
255.92352	128	
256.80682	82	
257.07868	86	
258.39754	98	
258.83009	140	
259.41316	98	
261.13519	86	
261.21343	232	1+
261.83353	106	
261.86312	84	
263.02174	140	
263.06395	112	
264.25088	90	
264.84972	258	1+
265.05388	184	
265.93049	88	
266.05757	118	
266.24464	132	
266.99657	152	
267.79817	136	
268.06316	86	
268.95877	124	
269.00018	134	
269.79450	310	1+
272.48611	84	
272.79816	144	
273.91978	78	
274.04716	94	
276.81258	100	
276.84925	206	
277.85684	104	
278.10577	104	
278.80776	168	1+
279.08984	840	1+
279.19164	176	1+
279.94679	92	
280.13801	136	
280.24475	90	
280.29666	92	
280.81439	106	
282.14342	78	
282.80498	108	
282.85624	142	
283.06919	230	
283.28054	114	
283.78832	182	
283.86229	368	1+
284.04634	100	
284.22392	88	
284.29229	356	1+
284.78906	94	
288.88630	92	
289.08941	94	
289.78794	84	
289.87434	256	1+
290.00199	100	
290.14628	82	
291.80385	152	
292.04370	82	
292.85096	312	1+
294.06553	108	
294.73028	78	
295.08011	106	
296.70227	106	
296.79138	92	
297.06113	82	
297.90316	240	1+
298.80098	136	
301.86261	128	
302.24613	104	
303.25027	80	
305.27012	98	
306.27365	232	
306.79219	450	1+
307.07307	92	
307.89050	244	1+
308.29257	512	1+
309.88314	152	
310.30867	216	
311.12695	78	
311.31152	136	
311.86410	134	
311.88704	154	
312.02604	346	1+
312.42144	94	
312.79971	146	
312.94705	90	
313.80747	116	
313.85558	104	
313.94464	98	
314.39943	82	
316.03450	96	
318.85702	84	
319.75845	80	
320.08401	78	
320.41545	108	
321.90569	144	
322.89192	122	
323.23934	432	1+
324.25699	84	
324.88827	136	
325.27844	86	
325.89832	150	
326.19792	92	
326.83678	84	
326.89793	124	
327.26552	82	
327.39462	82	
END IONS

###FS:    #m/z: 340.93959 #charge 1+
###MS: 33
###MSMS: 35
BEGIN IONS
TITLE=Cmpd 26, +MS2(340.9396), 28.0-35.0eV, 0.8min #35
RTINSECONDS=44.009
SCANS=33,35
PEPMASS=340.93959	473664
CHARGE=1+
186.93096	104	
192.92310	128	
205.94724	120	
210.18253	98	
210.90280	90	
211.94526	130	
212.87602	266	1+
213.13926	114	
213.89431	94	
213.93945	1198	1+
215.88641	654	
215.93722	250	
217.88315	378	1+
222.97185	122	
223.21749	94	
223.96206	244	
224.97345	120	
225.95179	86	
226.87372	106	
227.42891	112	
230.57101	86	
231.88679	282	1+
231.95060	860	
232.16436	84	
233.89780	528	1+
233.94816	388	1+
234.87778	100	
235.89357	240	
235.94576	132	
236.87986	88	
237.15005	112	
237.89108	194	1+
238.53308	92	
239.49570	90	
240.22965	176	
240.83118	94	
241.07176	88	
243.41053	84	
243.83825	92	
244.45805	90	
244.83976	116	
246.06870	158	
246.97508	258	
247.83107	132	
247.95120	86	
248.89939	236	1+
249.42272	96	
249.96064	420	
252.80175	158	
253.51402	112	
253.61744	110	
254.96613	446	
255.07261	354	
255.97205	202	
256.07468	178	
256.87960	90	
256.96313	178	
257.84885	100	
258.97807	86	
259.83057	126	
259.95596	164	
260.09101	104	
261.84725	94	
265.85637	444	1+
266.85917	302	1+
266.91055	84	
267.13346	182	1+
268.07527	86	
268.83712	100	
268.86191	92	
268.95733	128	
268.99479	138	
269.79998	122	
269.93223	86	
270.45277	100	
270.98432	104	
272.84288	132	
272.93223	192	
273.18371	92	
273.43155	86	
275.86715	134	
276.06498	90	
276.49389	106	
276.85634	202	
277.41574	88	
278.84519	198	1+
278.90433	118	
279.15323	110	
280.17365	84	
281.92870	280	1+
282.07187	210	1+
282.27339	132	
282.40747	100	
283.04150	86	
283.41104	88	
283.44228	94	
283.86526	122	
285.01739	94	
285.86384	86	
286.92789	110	
287.80891	134	
289.78813	118	
290.85652	184	
290.93855	88	
291.87773	114	
291.88905	122	
291.93927	92	
292.06231	198	1+
292.43474	202	
293.43707	86	
293.85624	284	1+
295.43042	92	
296.80606	142	
296.97386	114	
297.23480	104	
297.92327	204	1+
297.97923	208	
298.08310	136	
298.88307	122	
299.42001	86	
300.94995	102	
302.86642	134	1+
303.17740	106	
304.07204	96	
304.88666	88	
304.93241	144	
305.80414	100	
306.29223	90	
306.88079	190	
307.15465	94	
307.24311	90	
307.30950	106	
307.80064	264	1+
307.89091	124	
308.29334	118	
308.86990	124	
309.90228	96	
310.81189	108	
310.83189	116	
310.87817	480	1+
311.86354	262	1+
313.02920	162	
314.01015	118	
314.76780	86	
318.14636	92	
318.86588	124	
320.21122	88	
320.27943	92	
320.81365	88	
322.13300	144	
322.44180	98	
323.88219	126	
325.05138	84	
325.88779	106	
325.89825	282	1+
326.01819	98	
326.16568	210	1+
326.85901	88	
326.89544	216	1+
326.99015	88	
327.80996	104	
327.98775	84	
328.82208	164	
330.80774	126	
330.88133	120	
331.84873	84	
332.79332	86	
337.09214	124	
337.32793	94	
337.72385	94	
338.34138	194	1+
340.05006	120	1+
340.42814	102	
341.32797	96	
343.32243	88	
344.90320	86	
END IONS

###FS:    #m/z: 363.95534 #charge 1+
###MS: 33
###MSMS: 36
BEGIN IONS
TITLE=Cmpd 27, +MS2(363.9553), 28.0-35.0eV, 0.8min #36
RTINSECONDS=44.781
SCANS=33,36
PEPMASS=363.95534	185874
CHARGE=1+
80.23203	94	
188.98637	94	
189.86122	540	1+
191.85765	316	
193.08360	126	
194.03659	98	
203.92977	94	
204.00676	92	
205.94659	398	1+
207.87295	114	
207.97133	130	
209.94265	688	
210.88398	274	
212.87796	1694	1+
216.41062	90	
219.86479	108	
220.14045	92	
222.95038	1096	1+
223.01378	100	
224.94756	1668	1+
224.97453	118	
225.97386	98	
226.94606	3536	1+
226.97159	142	
227.89032	136	
227.92991	462	
228.89218	666	
228.94188	3922	1+
230.88665	3426	1+
231.10104	108	
234.88139	116	
235.79009	134	
237.58055	96	
238.21213	116	
240.93975	926	
240.96055	1268	1+
241.20139	104	
241.51598	94	
241.93914	2178	1+
242.94116	1438	1+
243.85493	206	1+
244.44469	94	
244.88757	114	
244.95742	1736	1+
245.94115	516	
246.89849	144	
246.95277	2038	1+
248.00921	120	
248.89992	744	
249.12425	90	
250.64137	170	
250.89588	94	
250.94789	568	1+
250.97104	112	
251.04737	114	
251.91040	140	
251.99989	202	1+
253.12085	120	
253.90314	436	1+
254.90746	290	1+
255.56303	108	
256.39911	90	
256.85688	122	
258.34432	92	
258.84484	122	
258.97272	310	1+
259.90266	144	
259.93913	98	
260.84003	128	
260.96810	492	1+
261.06129	98	
261.80746	208	1+
261.93752	164	
262.04920	238	1+
262.65848	94	
263.05279	198	1+
265.26603	126	
265.97549	104	
266.44910	100	
266.80368	456	1+
266.94987	96	
267.84452	248	1+
267.88221	174	
267.97122	334	
268.90973	102	
268.95476	248	
269.96782	404	
270.92459	230	1+
271.45327	92	
271.69801	92	
272.84518	130	
277.85530	150	
277.87584	100	
278.79730	202	
278.81271	144	
278.85253	264	1+
279.09927	94	
280.79049	414	1+
280.93225	94	
281.41489	156	
281.85797	144	
282.84809	568	1+
282.96394	134	
283.07041	214	
283.92800	158	
283.98103	176	
284.80715	124	
284.82507	144	
285.59617	104	
285.84454	678	1+
286.87867	120	
288.06681	130	
288.86100	236	1+
288.92238	212	1+
292.27316	94	
292.85993	116	
292.95502	90	
293.85458	402	1+
294.24850	102	
294.45604	92	
295.92748	172	
296.80252	162	
296.81864	160	
297.83600	92	
298.01227	106	
298.09981	92	
298.80203	498	1+
299.87088	274	1+
300.09417	124	
300.11352	90	
300.79963	496	1+
300.87413	190	1+
301.80381	356	1+
301.86142	158	
303.10982	106	
303.85417	678	
304.64167	92	
304.81105	138	
305.25968	106	
305.44632	90	
305.78124	260	1+
306.88174	100	
307.12405	110	
307.30620	160	
307.62400	102	
307.79888	118	
307.88682	146	
308.29328	714	1+
310.87838	290	1+
312.02932	114	
312.57988	90	
312.99915	92	
314.26910	120	
315.81548	132	
316.81094	174	
317.95411	310	1+
318.93731	154	
319.68175	102	
319.81850	244	1+
320.41564	90	
320.43315	102	
320.81488	284	1+
321.43844	92	
323.34613	96	
324.12809	236	1+
324.89428	134	
326.16498	162	
326.87286	190	
329.25671	92	
329.87703	128	
329.91157	98	
330.45885	98	
335.87135	94	
336.05103	190	
336.08020	248	1+
336.76771	92	
336.94458	420	1+
337.11662	96	
337.26364	104	
337.33111	104	
338.06447	92	
339.82864	272	1+
339.87853	208	1+
340.93831	130	
346.97209	90	
349.29077	150	1+
349.32822	218	1+
349.48154	96	
350.13521	96	
350.18221	260	1+
353.18741	204	1+
355.76458	208	1+
356.05162	104	
356.93999	92	
357.72081	90	
358.75645	102	
360.19869	306	1+
360.55890	118	
360.86820	104	
363.14210	94	
364.92310	108	
367.13324	190	
367.32784	236	
367.43064	134	
367.77273	124	
END IONS

###FS:    #m/z: 336.94499 #charge 1+
###MS: 37
###MSMS: 38
BEGIN IONS
TITLE=Cmpd 28, +MS2(336.9450), 28.0-35.0eV, 0.8min #38
RTINSECONDS=48.446
SCANS=37-38
PEPMASS=336.94499	126564
CHARGE=1+
92.56465	86	
137.20173	102	
183.12283	86	
186.87379	82	
193.88941	80	
196.88158	128	
197.88245	90	
202.90346	80	
204.14192	84	
205.94955	276	
205.96976	110	
206.94553	140	
207.97610	114	
208.88241	154	
208.94380	142	
209.99404	92	
210.88539	124	
211.39309	78	
211.94376	3454	1+
212.87745	704	1+
213.93869	1494	1+
214.86547	96	
214.89588	80	
215.88516	958	1+
215.93574	370	1+
217.83907	288	1+
217.85945	100	
217.87917	548	1+
218.54552	82	
222.18189	80	
222.42083	96	
222.95399	618	1+
223.97451	296	1+
226.89054	194	
227.89691	144	
228.89522	142	
229.03411	98	
229.95360	2996	1+
230.88723	958	1+
231.02895	112	
231.11918	118	
231.94957	976	1+
232.21495	84	
233.01828	84	
233.89562	542	1+
233.94895	262	1+
235.89459	224	
236.19670	162	
238.41731	94	
238.89337	294	1+
239.97751	156	
240.94129	138	
240.96538	170	
241.01636	88	
241.55215	90	
241.91725	84	
241.98485	82	
244.10315	80	
246.90556	160	
246.94656	90	
246.97847	280	
247.96538	616	
248.03828	278	1+
248.90028	412	1+
249.95804	470	1+
250.02753	112	
250.12517	80	
250.59373	96	
250.88713	84	
250.94305	84	
250.98680	204	
251.00331	88	
251.82522	132	
252.10753	136	
252.85332	90	
252.96991	1534	1+
253.90371	382	1+
254.91948	106	
254.96542	590	1+
255.07388	854	1+
256.25673	142	
256.96209	258	1+
258.84541	342	1+
258.94236	82	
258.97643	114	
259.13796	92	
259.66991	94	
259.91013	80	
259.92436	148	
260.81720	84	
260.91123	156	
261.03717	88	
262.04617	80	
262.83557	180	
264.95013	82	
265.85323	128	
266.98101	92	
267.83473	82	
268.13960	92	
268.84537	264	
269.84397	246	
270.30743	80	
270.39859	80	
270.97837	146	
272.85094	138	
272.97580	138	
272.99902	84	
273.67095	80	
273.84770	116	
274.13879	100	
274.92803	82	
276.41650	110	
276.84187	186	
276.85705	158	
277.07080	316	1+
277.83015	584	1+
277.86351	200	
277.95866	316	1+
278.91037	90	
279.10175	154	
284.23865	100	
284.78950	104	
284.80804	106	
285.85254	138	
286.76370	84	
286.84763	708	1+
286.91397	112	
288.00306	84	
288.91777	92	
289.86191	190	
290.78678	188	1+
290.86039	180	
291.85831	496	1+
292.16405	80	
292.85996	346	1+
293.02474	80	
293.10444	158	
293.29326	112	
293.45215	92	
293.81477	210	1+
294.11300	212	1+
294.89291	120	
296.86850	142	
296.97316	140	
297.80113	84	
300.06522	86	
301.05238	86	
303.45568	86	
304.80902	80	
305.86054	128	
305.89587	158	
306.88386	164	1+
307.26421	122	
307.28394	108	
307.58304	106	
307.80022	86	
308.79214	90	
308.86670	598	1+
309.42493	80	
311.01873	86	
312.16103	86	
314.87661	84	
318.20725	202	1+
318.75625	90	
319.85962	132	
322.13642	114	
322.30755	160	
323.00089	82	
323.32137	216	
324.89330	178	
325.29365	114	
328.88924	224	
329.26767	86	
329.55061	92	
329.68896	96	
329.87363	98	
330.90763	84	
334.01134	148	1+
334.87397	166	
337.24362	84	
337.32646	82	
338.81884	108	
339.14016	94	
339.23132	124	
340.18640	124	
340.93192	90	
342.34746	110	
END IONS

###FS:    #m/z: 359.96091 #charge 1+
###MS: 37
###MSMS: 39
BEGIN IONS
TITLE=Cmpd 29, +MS2(359.9609), 28.0-35.0eV, 0.8min #39
RTINSECONDS=49.218
SCANS=37,39
PEPMASS=359.96091	87984
CHARGE=1+
61.23345	92	
103.05564	100	
134.22495	92	
185.93006	94	
193.08498	144	
203.08544	92	
209.94197	238	
211.88469	106	
214.65853	90	
214.94819	88	
222.95139	1250	1+
223.02373	104	
223.88546	586	1+
224.94681	1692	1+
224.97695	138	
226.89944	120	
226.94639	2098	1+
226.97278	262	
227.85516	110	
227.93164	270	
228.02934	122	
228.94182	2646	1+
228.97805	102	
230.72576	100	
234.86455	106	
237.90208	104	
238.94716	88	
240.93919	586	1+
240.96144	1080	1+
241.04406	150	
241.78219	104	
242.49225	116	
242.95712	524	1+
243.91303	88	
244.14522	90	
244.95685	1076	1+
245.34203	88	
245.45927	100	
245.94148	392	
246.06381	90	
246.95233	1402	1+
247.46660	106	
247.54139	90	
248.80042	198	
249.04224	172	
249.85735	114	
249.98736	98	
250.95021	222	
250.97243	92	
251.88468	134	
252.11578	192	1+
252.88075	124	
253.00957	94	
253.96283	132	
254.42752	92	
255.95177	114	
256.45073	98	
256.64561	98	
258.84999	162	
258.97290	298	1+
259.05726	88	
259.07688	88	
259.79473	100	
260.96535	912	1+
261.88701	162	
265.91633	90	
265.97572	216	
266.81337	324	1+
267.13698	90	
267.97093	132	
268.83788	112	
268.95957	184	
268.98084	98	
269.11403	134	
269.84222	166	
269.96909	334	
270.80449	140	
270.83065	88	
272.79785	122	
272.93028	94	
273.91583	272	1+
275.40242	88	
275.93659	116	
277.80643	312	1+
278.90453	98	
278.92300	90	
280.19766	92	
280.26128	186	1+
280.40830	114	
280.79005	450	1+
281.42008	94	
282.40947	92	
282.43854	102	
282.82021	256	1+
282.84238	154	1+
282.91364	110	
283.88496	98	
283.98189	210	1+
284.86878	90	
284.94935	102	
286.85665	106	
287.39810	92	
291.49461	94	
292.93561	174	
293.84909	136	
293.87812	134	
294.86630	112	
295.86511	270	1+
296.16535	88	
296.80890	350	
297.44186	108	
297.80727	316	
298.40769	94	
298.80324	830	1+
300.57704	92	
300.79841	146	
300.86313	138	
301.13063	94	
302.88138	174	1+
303.81441	192	1+
303.95210	94	
304.06764	94	
304.89902	96	
306.43415	108	
306.79321	184	
306.87876	244	1+
307.28470	196	
307.43679	94	
307.78758	142	
309.11951	206	1+
309.40329	100	
309.86737	248	1+
312.02248	128	
315.39535	92	
315.86105	136	
316.81496	242	
317.00694	98	
318.83335	110	
318.93135	90	
319.08071	130	
319.82476	98	
319.86802	88	
320.63699	112	
320.91924	106	
320.99605	88	
322.16578	134	
323.01904	274	
324.02438	126	
324.88851	374	1+
326.17082	88	
327.79865	98	
328.18727	186	
328.89002	98	
329.21995	120	
329.87169	202	
329.90773	94	
330.87157	100	
332.41906	108	
334.91801	116	
336.94556	444	
338.91230	214	1+
339.34045	164	1+
340.15180	196	1+
340.94214	136	
341.19936	112	
343.41154	94	
344.29510	100	
344.89662	112	
352.88735	228	
353.30700	106	
353.32815	108	
356.29538	100	
356.77151	100	
357.71080	174	
358.01727	96	
359.90855	94	
360.29772	112	
360.83895	94	
360.95567	98	
361.31968	88	
362.34008	98	
363.20209	128	
364.10429	256	1+
END IONS

###FS:    #m/z: 507.84369 #charge 1+
###MS: 37
###MSMS: 40
BEGIN IONS
TITLE=Cmpd 30, +MS2(507.8437), 28.2-35.2eV, 0.9min #40
RTINSECONDS=49.9905
SCANS=37,40
PEPMASS=507.84369	70696
CHARGE=1+
196.01728	130	
199.88679	392	1+
222.97608	162	
223.97281	668	1+
224.97465	466	1+
226.87499	208	1+
227.95355	190	1+
234.94505	198	1+
235.14152	172	
249.15651	164	
250.96985	140	
252.91869	192	1+
262.13758	990	1+
262.91886	234	1+
265.88692	132	
270.07075	138	
271.87088	156	
272.85147	524	1+
272.87407	350	1+
275.85063	138	
277.15126	126	
278.15512	196	
278.83320	194	
279.43143	130	
279.86557	188	
279.96833	128	
281.21723	138	
281.86858	196	
281.95991	128	
283.14336	192	1+
284.19600	146	
284.86459	256	1+
286.94004	136	
287.84856	164	
288.86804	236	
289.87951	1626	1+
290.86411	468	
291.87900	308	
292.86976	176	
292.98218	154	1+
293.87305	1844	1+
294.12747	226	1+
294.81286	282	1+
294.99154	160	1+
295.95652	136	
296.14089	140	
296.85634	150	
296.96979	134	
298.79469	288	1+
298.85341	388	1+
299.10987	218	1+
299.89679	338	1+
300.85046	298	1+
303.95336	166	
305.86170	140	
306.79000	158	
307.13600	172	
307.28495	150	
307.88569	1374	1+
307.97356	144	
308.14271	372	
308.91651	252	1+
309.14984	304	
309.86492	350	1+
309.88793	800	1+
310.15565	230	
311.88252	2760	1+
312.22476	134	
313.77505	192	1+
314.86451	1562	1+
316.85899	132	
317.79134	198	1+
317.85900	476	1+
318.86148	328	1+
319.88664	128	
320.39109	152	
321.87961	212	1+
322.85416	126	
323.97944	214	1+
324.17122	194	1+
324.85837	592	1+
324.98841	254	1+
325.17302	162	1+
325.89769	758	1+
326.23907	494	1+
326.80059	352	1+
327.88470	416	
327.89718	460	1+
328.87922	264	
329.89939	328	1+
330.16012	218	
330.75528	188	1+
330.83643	146	
330.87874	142	
330.97676	132	
331.88924	184	
332.86988	772	1+
332.97678	132	
333.17161	428	1+
334.88975	670	1+
336.94321	494	
337.02876	310	1+
337.88327	138	
337.89414	198	1+
338.81599	176	1+
338.86410	132	
339.85500	146	
340.86423	162	
341.87818	138	
342.01038	218	1+
343.91893	146	
349.78989	144	
349.90112	476	1+
349.98485	176	
350.88777	486	
350.98240	174	1+
351.87710	176	
352.88661	242	
353.78198	310	1+
353.84936	194	
353.89547	166	
355.88975	600	1+
355.92315	168	
355.95311	160	
356.18422	186	
356.89206	422	1+
358.20460	136	
358.87500	166	
359.88177	146	
362.87385	244	1+
363.84658	216	1+
364.90702	162	
366.83656	906	1+
367.70825	314	
368.19299	204	1+
368.70664	188	
368.89512	284	1+
369.09861	152	1+
369.70675	136	
369.83223	956	1+
370.70936	128	
370.79682	162	
371.90032	142	
372.90216	292	1+
373.00050	134	
373.71697	164	
373.97288	128	
374.72761	138	
374.82334	170	
376.22577	210	
377.93043	276	1+
378.79780	244	1+
379.74242	146	
380.85390	224	
381.24840	190	1+
381.86155	150	
382.86059	128	
383.77633	204	
383.88460	520	1+
384.84901	1716	1+
384.88936	390	1+
385.09202	130	
385.85096	960	1+
387.84275	574	1+
388.84435	370	1+
388.87638	154	
389.71368	132	
390.02473	186	
390.71163	134	
390.84011	1966	1+
391.80068	172	
391.90986	252	
392.40782	184	
392.79136	142	
393.08442	410	
393.79485	230	
394.40512	194	
394.78171	290	
394.83649	342	1+
395.78423	150	
396.30472	154	1+
398.28023	154	
398.73092	412	1+
398.86257	128	
399.70982	136	
400.73106	222	1+
400.86677	298	1+
401.23562	352	1+
402.77196	224	1+
402.86087	330	
403.40721	160	
403.82361	298	1+
403.86959	1408	1+
405.12717	204	1+
405.72235	158	
405.86907	296	
405.90370	404	1+
406.38548	200	1+
406.86543	134	
407.72498	330	1+
407.86732	1088	
408.85062	2318	1+
409.86595	708	1+
410.83281	694	
410.86625	454	1+
411.72850	272	1+
411.80876	238	
411.83997	686	1+
412.34856	224	1+
412.72949	226	1+
413.07297	274	
414.74619	142	
415.84200	270	1+
416.76513	154	1+
416.87577	258	1+
419.85361	170	
420.87376	156	
421.74025	216	
421.88185	842	1+
422.82803	216	1+
423.86698	440	
424.86180	284	
425.82241	184	
425.87553	188	
426.31092	132	
426.86038	1752	1+
427.72930	524	1+
428.84691	958	1+
428.88492	472	
429.35851	166	
429.86510	284	
430.74063	490	
430.86156	1612	1+
431.86513	1388	1+
432.24300	452	1+
433.85422	226	
433.86732	302	
434.88494	176	
435.85785	364	1+
438.24819	166	1+
439.89094	966	1+
440.16021	180	1+
441.89879	132	
444.39128	150	
444.82693	184	1+
444.87025	3840	1+
446.76426	164	
447.88775	148	
449.14567	132	
449.69000	140	
449.87414	1388	1+
451.90624	222	
452.83960	130	
457.89983	892	1+
460.89599	178	1+
462.73004	132	
462.88080	1086	1+
463.14453	142	
464.88384	170	
466.78125	132	
467.88589	1594	1+
469.30412	256	1+
470.90565	130	
475.28626	132	
481.91628	140	
485.89710	1340	1+
487.27920	242	1+
488.44981	294	1+
490.31221	136	
493.22351	102	1+
494.61442	130	
495.27329	222	1+
503.46364	204	1+
510.25276	198	
512.10818	142	
END IONS

###FS:    #m/z: 336.94476 #charge 1+
###MS: 41
###MSMS: 42
BEGIN IONS
TITLE=Cmpd 31, +MS2(336.9448), 28.0-35.0eV, 0.9min #42
RTINSECONDS=53.668
SCANS=41-42
PEPMASS=336.94476	121592
CHARGE=1+
97.91234	92	
182.86680	102	
197.09493	100	
197.88067	88	
201.99162	90	
203.93223	162	
204.92699	86	
205.53705	110	
205.94910	316	1+
208.88404	126	
209.94581	86	
211.94338	3718	1+
212.87945	1060	1+
213.93974	1366	1+
215.12449	90	
215.88635	380	1+
215.93658	260	
217.85820	96	
217.88109	622	
217.93490	116	
218.50382	88	
221.94243	168	
223.95784	360	1+
224.97727	312	1+
226.94767	100	
226.96903	100	
227.10033	116	
228.51734	82	
228.89518	102	
229.90964	86	
229.95452	2716	1+
230.88931	1306	1+
231.94935	842	1+
232.89326	398	1+
233.89929	288	1+
233.94570	372	1+
235.89179	126	
236.05815	112	
236.87857	152	
237.11667	104	
237.89840	96	
239.83571	124	
240.79649	112	
240.90225	106	
240.93809	252	1+
241.04026	146	
243.02965	126	
244.08951	88	
244.94793	110	
246.97635	172	
247.05079	84	
247.90075	112	
247.96403	568	1+
248.89808	498	1+
248.91683	84	
249.04000	118	
249.83094	266	1+
250.13683	96	
250.21351	102	
251.97080	126	
252.97005	1710	1+
253.79551	88	
253.91002	254	1+
254.09130	328	
254.96633	698	1+
255.06967	312	1+
255.40585	96	
255.85174	100	
256.91138	222	
256.96133	128	
257.22236	110	
257.34432	82	
257.84710	134	
257.91212	110	
257.94653	124	
258.01649	86	
258.84323	156	
258.90124	106	
259.85209	128	
261.03702	90	
263.05688	88	
265.08840	160	
265.85515	128	
266.00055	86	
267.10203	124	
267.83751	682	1+
268.52391	86	
268.84079	580	1+
270.54967	86	
270.97905	174	
271.91549	190	
272.66043	116	
272.85903	88	
272.92424	124	
272.97529	120	
274.86907	134	
275.05769	182	1+
275.82454	94	
276.85391	438	1+
277.01465	94	
277.05978	84	
277.82918	464	1+
278.05373	90	
278.25461	94	
278.83364	394	1+
278.86726	86	
279.13606	96	
280.26069	122	
281.00852	84	
281.86286	128	
282.80545	86	
285.84643	178	
285.93855	94	
286.84884	558	1+
287.84949	326	1+
288.07726	94	
288.81460	94	
289.39586	106	
289.87772	130	
290.85465	246	
290.94995	82	
291.85464	140	
291.95393	92	
292.05915	268	
292.80343	90	
292.85957	118	
293.06827	150	
293.28998	100	
293.85511	100	
294.86236	92	
295.13499	84	
295.97087	198	
296.26252	106	
296.85935	214	1+
296.93295	88	
296.97351	106	
297.17006	116	
297.58307	98	
297.82287	176	
297.96629	84	
299.88568	90	
300.05554	96	
301.86955	122	
302.95242	158	
303.09665	92	
305.78606	90	
305.85821	90	
306.79540	106	
306.88553	82	
307.88506	208	
308.29052	94	
308.87355	112	
309.42502	96	
309.88913	98	
310.13901	92	
310.87364	254	1+
311.90541	98	
312.51263	88	
313.83817	82	
317.92804	86	
318.12275	100	
320.61564	90	
321.11506	86	
321.77308	88	
321.83483	90	
322.85114	92	
322.93920	92	
323.23764	86	
323.30227	110	
324.89109	544	1+
324.96517	88	
326.88706	128	
328.30802	100	
329.87782	96	
332.77117	180	1+
332.90506	84	
332.93424	94	
335.00558	82	
335.80609	92	
336.77872	86	
337.19122	88	
338.32405	94	
342.39973	92	
END IONS

###FS:    #m/z: 359.96070 #charge 1+
###MS: 41
###MSMS: 43
BEGIN IONS
TITLE=Cmpd 32, +MS2(359.9607), 28.0-35.0eV, 0.9min #43
RTINSECONDS=54.44
SCANS=41,43
PEPMASS=359.96070	84426
CHARGE=1+
83.15171	136	
104.77302	90	
119.93836	108	
182.86190	210	
185.10543	86	
190.93122	88	
196.16680	90	
197.12271	90	
203.86915	162	
205.94579	130	
206.88021	110	
207.54184	116	
208.88380	182	
209.94368	266	
218.95070	106	
220.87720	94	
221.89032	122	
222.95145	1742	1+
223.88884	464	1+
223.97282	134	
224.94758	1264	1+
224.97189	164	
225.96618	118	
226.89494	298	
226.94666	2648	1+
226.97122	312	
227.11119	106	
227.93132	352	
228.89354	98	
228.94214	2600	1+
234.86392	220	
235.08267	108	
236.95888	96	
238.80081	132	
240.83320	192	
240.91948	102	
240.93839	920	1+
240.96007	792	1+
241.78512	86	
241.89588	92	
242.95853	438	
243.49914	100	
243.89633	156	
243.95065	148	
244.79202	84	
244.87997	92	
244.95719	1334	1+
244.98110	88	
245.00535	110	
245.46486	96	
245.94111	162	
246.95226	1232	
246.97560	300	
247.06252	112	
247.80068	492	1+
247.89137	90	
248.10201	86	
248.80171	474	1+
249.04024	144	
250.73366	110	
251.97143	170	
253.37293	118	
253.86186	98	
256.96445	98	
257.89626	86	
257.97136	88	
258.33240	86	
258.97618	154	
260.13432	100	
260.96782	738	1+
261.47580	92	
261.88200	88	
263.05245	188	1+
263.82781	108	
263.97440	202	1+
266.81112	368	1+
266.86210	94	
267.97334	266	1+
268.93449	90	
269.11279	122	
270.11652	96	
271.84244	90	
271.99775	94	
272.84235	130	
272.95644	84	
274.44560	116	
274.85943	118	
275.72058	96	
275.80495	116	
275.92048	154	
277.20888	86	
277.54631	100	
277.80929	158	
278.92460	90	
279.79162	730	1+
279.99405	100	
280.79477	526	1+
280.92979	96	
281.57856	94	
281.85782	114	
282.88000	86	
283.02076	90	
283.04325	86	
283.98347	120	
284.09201	148	
284.80209	94	
284.82486	240	
284.99876	110	
289.89681	98	
290.32843	94	
290.88286	90	
291.85307	234	1+
291.87042	88	
291.90158	202	
292.43688	100	
295.79568	88	
295.82508	106	
295.86884	112	
296.80657	564	1+
296.87490	100	
297.18688	88	
298.80236	736	1+
299.87421	132	
304.80695	112	
306.39853	138	
306.42975	86	
306.79112	90	
307.26445	86	
308.28134	96	
309.29933	92	
310.10569	106	
310.87339	288	1+
311.86070	108	
313.36213	96	
313.81287	88	
314.06861	92	
314.81586	146	
315.85567	92	
316.81946	138	
317.73732	102	
317.81442	98	
317.87317	96	
318.40988	86	
318.87857	252	1+
318.93236	102	
320.31002	160	
321.75417	102	
321.82039	158	
322.27253	122	
323.01549	244	1+
323.27249	92	
323.42525	94	
324.49011	98	
326.88047	208	
327.30758	100	
329.87018	310	1+
330.17477	218	1+
331.79077	146	
332.82607	108	
334.34057	104	
336.94484	408	1+
337.01362	152	
337.83061	170	
338.08438	90	
342.79496	176	
342.86783	108	
342.91317	84	
343.12449	88	
344.90765	96	
347.77595	112	
349.98468	98	
352.87691	114	
356.77294	86	
356.81953	104	
358.19657	124	
363.32792	118	
END IONS

###FS:    #m/z: 507.84381 #charge 1+
###MS: 41
###MSMS: 44
BEGIN IONS
TITLE=Cmpd 33, +MS2(507.8438), 28.2-35.2eV, 1.0min #44
RTINSECONDS=55.2125
SCANS=41,44
PEPMASS=507.84381	70514
CHARGE=1+
213.15525	156	
214.88436	150	
222.97302	200	
224.97554	384	
248.85189	202	1+
249.15825	194	
250.96861	302	
252.09572	164	
253.88664	216	1+
260.08496	138	
262.13467	542	1+
267.14316	178	
267.78088	120	
268.86301	138	
268.91286	218	1+
269.84935	266	1+
269.88487	310	1+
270.13956	146	
271.87406	162	
273.80045	282	1+
273.85393	146	
275.84846	176	
276.80184	120	
277.15065	360	
278.83061	142	
279.13413	150	
279.94513	376	1+
280.92055	226	1+
281.22000	136	
281.81448	166	
282.79444	134	
283.12393	154	
284.87345	354	
285.81710	176	1+
287.85356	356	
288.87308	1104	1+
288.94831	128	
290.86251	874	1+
291.88274	198	
292.05483	134	
292.82200	154	1+
293.87317	1220	1+
294.80501	146	
295.82032	148	
295.87557	574	1+
296.85176	300	1+
297.14436	184	1+
298.80315	300	1+
298.85653	184	
298.89022	126	
300.77853	160	
300.85425	418	1+
300.87595	124	
300.89533	148	
302.88269	218	
303.20220	122	
303.86561	144	
304.85482	148	
304.88016	292	
305.86063	258	
307.13057	342	1+
307.89171	1178	1+
308.13458	292	1+
308.86817	212	
309.88725	328	
310.15560	504	1+
310.92086	206	1+
311.88213	3304	1+
312.22552	168	
313.83131	212	1+
314.13924	132	1+
314.86539	966	1+
316.14524	232	1+
316.85862	288	1+
316.88811	344	1+
318.86117	530	1+
319.39013	178	
322.88998	202	
323.85859	948	1+
325.90109	430	
326.88992	320	
327.88851	598	1+
327.89131	182	
328.85669	138	
329.86372	214	
329.99408	136	
330.87990	192	
330.90256	216	
331.16995	144	
331.89448	472	1+
332.82076	118	
332.87324	996	1+
332.90079	288	1+
333.17459	630	1+
334.87251	170	
334.89958	118	
335.88539	166	
335.90301	124	
336.87779	146	
336.94492	280	1+
337.02209	126	
337.80208	194	1+
337.87930	206	1+
340.42658	156	
340.86466	194	
342.82278	168	
344.87715	136	
345.83205	142	
348.40830	120	
348.96322	180	
349.83546	184	1+
350.15532	244	1+
350.88538	662	1+
351.77422	202	1+
351.86475	152	
352.05746	122	
352.91129	244	
353.84602	460	1+
353.89309	170	
353.91130	132	
355.88741	250	
356.42048	158	
356.89613	126	
357.90263	116	
361.86842	152	
362.84727	156	
363.77613	204	1+
363.91570	278	1+
366.38439	168	
366.83932	676	1+
367.70617	592	1+
367.84212	400	1+
368.80869	196	1+
368.89330	628	1+
369.78959	138	1+
369.83854	310	
370.03184	188	1+
370.84013	224	
370.87898	130	
370.89180	148	
371.17810	128	
371.19164	138	
371.84047	150	
372.04564	200	1+
373.72067	296	1+
373.83191	146	
373.90407	188	
374.81333	262	1+
374.86957	174	1+
376.21840	180	
376.88582	130	
377.79627	158	
377.87232	166	
380.71909	262	
380.85626	308	
381.38336	148	
381.71861	126	
381.85142	380	1+
382.85526	246	1+
383.71343	158	
383.77501	134	
384.21474	128	
384.84890	1652	1+
384.89384	262	1+
386.80629	268	1+
386.88912	192	
387.84488	826	1+
387.88061	124	
388.90078	176	
389.71667	232	1+
390.84076	1684	1+
391.72773	124	
391.91161	168	
392.82700	594	1+
392.85903	384	1+
393.08135	228	
393.79670	200	
394.78625	242	1+
394.83806	178	
396.73353	132	
396.77624	316	1+
397.78348	194	1+
398.73229	388	
398.86459	488	1+
399.71231	148	
399.72935	384	1+
403.86712	1630	1+
405.10838	234	1+
406.80073	148	
406.85193	148	
407.86516	814	
407.91692	298	1+
408.04729	150	1+
408.85190	2104	1+
409.80841	126	
410.72555	134	
410.83872	284	
410.87444	564	1+
411.81290	194	
411.86010	130	
412.72867	192	
412.84510	438	1+
413.08500	194	
415.81107	106	1+
415.89281	208	1+
416.73116	296	1+
416.86804	186	
421.88444	772	1+
423.82494	152	
423.86286	576	1+
423.94802	170	
425.74687	370	1+
425.87525	220	
426.86279	1318	
427.08902	202	1+
427.73013	474	1+
427.86143	720	
428.73457	300	1+
428.84454	1286	1+
428.88663	356	
429.87277	282	1+
430.74275	318	1+
430.84724	172	
431.05392	246	1+
431.86706	1048	1+
432.88721	178	
433.24388	234	
433.85000	228	1+
434.88778	212	
434.91209	140	
438.88626	780	1+
439.88917	656	1+
444.37591	118	
444.76783	214	1+
444.87119	3594	1+
444.93016	162	
446.09497	234	1+
446.24126	310	1+
447.77564	128	
447.87103	214	
448.75632	152	
448.78036	166	
448.89532	154	
449.87594	1060	1+
450.04689	144	1+
450.07411	210	1+
450.11047	120	
450.74919	358	1+
451.86674	168	
451.88806	160	
455.17609	170	1+
457.89987	1018	1+
459.75200	142	
462.88036	1446	1+
464.78085	218	1+
467.11772	160	1+
467.88767	1982	1+
468.85734	134	
469.35152	122	
471.66461	118	
471.75548	120	
474.35662	172	1+
485.90091	1048	1+
487.89807	228	1+
491.90739	154	1+
492.21040	194	1+
492.27504	120	
512.23798	196	1+
END IONS

###FS:    #m/z: 322.92927 #charge 1+
###MS: 45
###MSMS: 46
BEGIN IONS
TITLE=Cmpd 34, +MS2(322.9293), 28.0-35.0eV, 1.0min #46
RTINSECONDS=58.897
SCANS=45-46
PEPMASS=322.92927	1188346
CHARGE=1+
111.95457	78	
118.74026	74	
182.63288	80	
182.90535	116	
191.95709	82	
192.89408	90	
193.44886	84	
193.84843	78	
194.89955	84	
196.86160	170	1+
205.94930	206	1+
206.10647	100	
207.95069	74	
209.02177	98	
209.94160	228	
210.89540	138	
211.89775	78	
213.89434	82	
215.87112	88	
219.87633	86	
219.89812	84	
221.05244	80	
221.94343	166	
222.95148	142	
223.95537	528	1+
226.95324	76	
228.90812	120	
228.92954	92	
229.70491	90	
230.90654	136	
231.13439	92	
233.83623	86	
234.09530	76	
234.46017	76	
235.13888	98	
236.89335	84	
237.06558	74	
237.97592	78	
238.12927	74	
238.93825	192	
239.07974	110	
239.79098	272	1+
240.82970	138	
240.88277	198	1+
240.94051	4400	
240.96112	338	
241.84811	84	
241.94182	3588	
242.94090	9816	1+
243.17352	84	
243.82496	104	
243.99487	102	
244.04566	76	
244.08600	80	
244.82775	86	
244.87531	100	
244.93966	3066	1+
246.83489	80	
246.97134	548	1+
248.95793	286	1+
250.46890	130	
252.12350	82	
252.46884	78	
253.83846	94	
254.84394	150	
255.90625	82	
256.79715	76	
257.80163	112	
258.82818	262	1+
258.97037	80	
259.43878	98	
260.13367	86	
260.82463	408	1+
260.89295	240	1+
260.92813	194	
261.14333	106	
261.33715	86	
261.70205	78	
262.01821	82	
262.15323	76	
262.36435	94	
262.38995	84	
263.01905	122	
263.97836	110	
264.07707	116	
264.80610	92	
265.03208	80	
265.05512	104	
265.84389	218	1+
266.06368	122	
266.24284	90	
266.99388	208	1+
268.95886	184	
270.58014	88	
272.11934	86	
272.84996	142	
273.79511	126	
274.39079	84	
274.80254	280	1+
274.86681	88	
275.19876	96	
275.90946	100	
276.85051	214	1+
277.09315	92	
277.18228	76	
278.81486	166	1+
278.92668	86	
279.09080	768	1+
280.11132	74	
281.09644	86	
282.09493	114	
282.40143	86	
283.07159	160	
283.09449	80	
283.85564	78	
284.28974	306	
284.36302	76	
284.79578	100	
284.87676	118	
284.92621	82	
286.32291	108	
286.97183	98	
288.80353	78	
289.26247	74	
289.55058	84	
289.78387	160	
290.84940	104	
290.88055	122	
291.20423	86	
291.62068	76	
292.81074	132	
293.03172	116	
294.21170	74	
294.81233	84	
296.86791	112	
296.92474	132	
298.18917	100	
298.42020	74	
300.13905	76	
302.14731	170	
302.88144	96	
303.89829	92	
304.66972	94	
304.91760	74	
305.23155	84	
305.89919	122	
306.27881	350	1+
306.79643	224	1+
307.88582	86	
308.29135	370	1+
308.88538	288	1+
310.26314	74	
310.30643	374	
311.12815	124	
311.81871	210	1+
311.87397	148	
312.15689	76	
312.36297	74	
312.41300	84	
312.80445	286	1+
312.86279	76	
314.33873	110	
314.87143	182	1+
314.93327	78	
316.70728	84	
316.82228	234	1+
317.92139	74	
318.79982	84	
318.86673	212	1+
320.81785	100	
322.32708	82	
323.22968	134	
324.88881	400	1+
325.20390	78	
325.80560	138	
327.80758	84	
328.17126	74	
328.37263	76	
END IONS

###FS:    #m/z: 340.93983 #charge 1+
###MS: 45
###MSMS: 47
BEGIN IONS
TITLE=Cmpd 35, +MS2(340.9398), 28.0-35.0eV, 1.0min #47
RTINSECONDS=59.669
SCANS=45,47
PEPMASS=340.93983	451130
CHARGE=1+
196.07216	94	
205.94821	234	
208.95294	110	
210.93620	144	
213.93832	606	
214.89325	132	
215.88489	680	1+
216.93671	92	
217.87903	380	1+
217.93419	88	
222.89084	94	
223.10718	100	
223.95971	140	
224.45559	80	
224.90103	102	
226.94148	100	
228.00706	94	
229.95427	92	
230.09225	90	
230.61410	84	
231.88916	212	
231.94933	918	1+
232.88844	140	
233.89417	654	1+
233.94501	278	1+
236.83911	80	
236.89252	92	
237.08671	136	
237.55573	102	
237.87514	82	
238.04608	162	
238.85573	78	
239.09436	80	
239.79110	142	
239.84278	124	
240.02819	112	
240.83143	230	
240.93702	200	1+
240.96179	174	
241.40742	92	
241.42473	108	
241.84268	136	
242.84031	96	
243.83325	150	
246.97442	130	
247.40418	84	
247.98287	120	
249.96221	426	1+
250.40288	98	
250.91648	86	
250.98799	108	
251.24128	100	
251.95868	152	
252.06330	84	
253.13268	82	
254.90174	150	
254.97001	234	
255.07450	468	
255.41952	90	
255.79160	200	1+
255.89686	220	1+
255.95493	100	
255.98510	78	
256.00070	82	
256.85088	138	
256.96515	356	
257.84425	536	1+
257.94763	80	
261.82717	268	1+
262.37618	84	
262.96685	114	
263.84862	180	
263.97767	84	
264.00675	82	
264.91605	92	
264.96594	84	
266.85919	122	
267.13698	198	1+
268.81558	86	
268.84300	126	
268.86025	134	
269.83592	290	1+
270.86747	140	
271.69024	98	
271.80353	78	
271.91291	106	
272.97381	80	
273.78623	114	
273.91919	96	
274.03288	98	
276.85765	416	1+
277.67936	78	
278.11929	84	
278.84878	278	1+
280.80840	78	
280.92984	98	
281.04901	122	
281.85397	100	
282.27057	88	
282.35365	96	
284.20354	86	
288.98138	164	
289.39812	86	
289.84737	182	1+
290.79757	104	
291.43821	92	
291.80463	192	
292.90931	88	
292.99769	84	
293.87426	122	
294.85715	110	
295.83593	92	
295.97576	166	1+
296.82519	92	
296.86570	100	
297.97694	88	
298.08438	160	
299.78139	122	
300.87306	102	
301.67458	106	
301.85817	214	1+
301.88278	86	
302.17279	174	
302.91257	90	
303.17798	108	
303.78730	84	
303.90076	88	
303.95115	100	
304.98703	86	
306.07012	88	
306.27765	84	
306.88142	148	
307.80034	130	
308.29004	130	
308.67160	80	
308.87376	184	
309.86701	98	
310.14448	94	
310.29601	80	
310.80739	102	
310.87522	428	1+
311.62762	82	
311.85811	206	1+
312.80457	126	
314.37779	80	
317.96712	90	
318.81642	206	1+
320.94680	110	
322.95280	82	
323.63034	108	
323.87997	94	
324.14601	98	
324.89665	232	
325.89200	130	
326.16989	204	
327.71149	102	
327.88617	294	1+
328.18653	136	
330.81267	148	
331.81354	92	
332.77760	92	
333.43869	92	
333.86464	84	
335.75217	86	
337.07173	92	
337.18899	82	
340.29884	82	
340.87192	94	
342.90076	114	
343.90238	96	
344.38141	96	
344.41313	100	
END IONS

###FS:    #m/z: 363.95560 #charge 1+
###MS: 45
###MSMS: 48
BEGIN IONS
TITLE=Cmpd 36, +MS2(363.9556), 28.0-35.0eV, 1.0min #48
RTINSECONDS=60.4405
SCANS=45,48
PEPMASS=363.95560	164962
CHARGE=1+
189.86362	290	1+
191.85920	102	
196.88629	100	
206.95005	260	1+
207.86928	138	
209.86516	138	
209.94405	562	1+
210.88259	342	1+
212.87926	1662	1+
214.01296	100	
214.89335	126	
216.88969	94	
218.52564	166	
222.95066	888	1+
224.94747	524	
225.87479	160	
225.94689	266	
226.89268	110	
226.94654	3728	1+
226.97242	218	
227.93608	206	
228.79158	102	
228.89146	510	1+
228.94154	3304	1+
229.94887	192	1+
230.88846	1830	1+
232.88349	548	1+
234.93252	218	1+
238.07723	158	
238.21635	198	1+
238.79861	88	
238.93912	124	
240.93992	1040	
240.96119	430	
241.14417	104	
241.93749	2698	1+
241.95703	1014	1+
242.01439	156	1+
242.93947	1966	1+
242.95743	676	1+
243.82834	194	
244.03379	88	
244.84748	88	
244.95590	1614	1+
245.04378	108	
245.06661	184	1+
245.09001	246	1+
245.94273	310	
246.09063	168	1+
246.15644	100	
246.80555	102	
246.85901	134	
246.95242	2122	1+
248.43659	90	
248.80090	192	
248.89903	748	1+
248.93844	108	
250.16614	100	
250.89489	342	1+
251.88228	100	
251.95195	148	
252.10424	84	
253.42378	88	
253.90719	118	
255.34328	90	
255.95750	88	
256.65934	116	
257.35619	94	
257.92973	84	
257.95145	84	
258.84335	166	
258.97199	94	
259.58694	94	
259.83492	142	
260.96743	540	1+
262.83388	94	
264.79455	138	
266.78507	88	
266.81117	228	
266.84819	92	
267.78079	88	
267.81547	412	1+
267.97282	260	
268.96337	530	1+
269.80217	126	
269.96973	332	1+
270.79756	98	
271.84325	256	1+
272.94834	108	
273.84225	298	1+
274.45155	86	
274.84676	238	1+
275.93866	86	
276.80931	286	1+
277.08656	136	
277.19050	88	
277.49094	86	
278.79731	120	
278.84276	86	
279.80441	122	
280.79119	774	1+
280.85805	134	
280.97313	180	1+
281.08436	88	
283.06458	144	
283.79408	122	
283.85181	388	
284.79685	132	
284.82648	186	
284.90289	246	1+
285.82507	220	
285.84707	328	1+
286.78944	86	
288.84474	102	
289.86812	130	
289.99372	108	
290.48093	90	
290.49991	84	
291.11500	122	
292.78476	102	
293.42108	164	
293.43737	112	
293.85025	142	
294.86081	128	
296.80813	178	
297.80949	152	
297.88165	88	
298.80187	1398	1+
299.87615	134	
299.89253	100	
300.80160	200	
300.86252	88	
301.80018	164	
301.86248	604	1+
302.80692	144	
303.03432	100	
303.80561	484	1+
303.85408	372	
304.04614	124	
304.25859	92	
304.44715	88	
304.75476	86	
305.82901	86	
306.26214	92	
306.51779	88	
306.88201	148	
306.93873	88	
307.01451	88	
308.45777	86	
308.87866	128	
309.15653	88	1+
311.85716	176	
311.89152	232	1+
311.94427	160	
313.98161	98	
314.57817	90	
316.81135	280	1+
318.88758	84	
318.93474	176	
319.80463	84	
319.82220	138	
321.32190	90	
321.81759	340	1+
322.27755	88	
322.92689	122	
323.89389	314	1+
324.87064	120	
324.89196	376	1+
326.16959	118	
326.87213	136	
327.00033	186	1+
327.35232	86	
328.89152	86	
329.87529	122	
332.40346	84	
332.96332	84	
334.87821	142	
336.31670	100	
336.94342	152	
338.31721	84	
339.82608	324	
340.18984	276	
342.90134	106	
343.27054	108	
344.06482	110	
344.18217	148	
347.43458	86	
351.33733	98	
352.79023	132	
356.42050	94	
362.90123	86	
363.96322	114	
364.19346	86	
364.93701	84	
366.42342	102	
366.92667	110	
367.33100	126	
367.77125	84	
END IONS

###FS:    #m/z: 322.92920 #charge 1+
###MS: 49
###MSMS: 50
BEGIN IONS
TITLE=Cmpd 37, +MS2(322.9292), 28.0-35.0eV, 1.1min #50
RTINSECONDS=64.1125
SCANS=49-50
PEPMASS=322.92920	1137300
CHARGE=1+
192.88926	90	
193.43866	70	
194.96466	100	
195.91946	84	
197.86490	162	1+
197.89379	78	
200.50021	78	
201.04482	92	
203.56005	70	
204.10324	80	
205.95142	268	1+
206.97201	124	
210.89832	132	
212.89464	130	
217.89815	94	
218.89780	82	
221.91701	72	
221.94392	74	
222.95344	130	
223.95735	498	1+
224.13386	90	
225.04943	74	
227.09603	200	1+
227.83088	84	
227.93243	348	1+
227.95336	78	
228.90580	202	1+
230.20032	116	
231.08793	92	
233.95656	162	
234.02780	72	
236.00625	148	
236.09126	80	
236.92404	78	
237.38358	96	
238.93584	130	
239.42172	90	
239.78817	104	
239.99974	74	
240.82236	144	
240.90391	84	
240.94005	3864	
241.94231	2612	
242.02900	88	
242.88767	140	
242.94130	8426	1+
244.93943	2522	1+
245.08052	94	
245.41294	106	
246.37298	82	
246.74016	94	
246.84822	96	
246.89654	92	
246.97670	528	1+
247.03504	200	1+
247.89293	92	
247.92442	72	
249.93432	124	
249.97558	72	
251.47280	72	
251.83515	70	
251.92301	272	
252.81636	76	
256.47665	78	
256.85026	74	
256.89756	86	
257.79612	72	
257.84709	114	
258.94257	106	
259.00559	78	
259.07486	84	
259.10873	74	
260.94569	78	
261.79473	112	
262.82236	90	
263.83114	154	
263.97862	74	
265.07428	192	1+
265.11799	72	
265.72005	94	
266.05066	102	
266.86572	236	1+
267.18717	74	
267.79805	90	
268.06320	92	
268.10642	76	
268.14380	86	
268.19382	72	
268.78353	100	
268.90429	72	
268.95451	74	
270.05308	98	
270.08536	86	
270.86691	100	
271.84706	112	
271.91490	78	
272.57920	76	
272.84285	88	
273.05593	80	
273.86206	76	
274.09193	72	
274.81379	76	
274.86469	76	
274.90737	80	
275.35692	86	
275.80917	88	
276.83619	154	
276.88584	86	
277.16986	78	
278.42325	96	
278.91845	88	
279.09237	738	1+
280.97932	74	
283.07274	108	
283.52686	124	
284.29464	448	1+
287.89734	168	1+
288.40256	86	
289.79229	186	
289.88279	134	
290.85948	352	1+
291.46339	92	
291.94996	100	
292.81065	72	
293.85419	174	1+
293.93160	84	
294.97276	74	
296.37476	76	
296.87992	104	
297.04953	78	
298.81048	78	
299.78491	214	
299.87291	80	
301.41201	76	
302.22921	90	
302.82057	72	
303.24740	90	
304.88510	78	
305.89322	74	
306.22991	70	
306.79524	74	
307.89419	122	
308.29197	82	
308.79614	118	
310.12709	76	
310.30602	212	
311.12484	132	
311.88329	124	
312.86639	78	
312.99631	72	
314.40429	76	
314.61092	84	
314.78066	72	
314.81979	92	
315.93892	76	
316.81422	80	
317.02887	78	
319.18605	72	
321.18750	74	
322.32078	82	
323.01449	80	
323.23498	70	
323.89362	326	1+
324.12883	78	
324.44400	90	
324.89129	186	1+
324.98375	78	
327.28558	74	
327.31643	72	
END IONS

###FS:    #m/z: 340.93960 #charge 1+
###MS: 49
###MSMS: 51
BEGIN IONS
TITLE=Cmpd 38, +MS2(340.9396), 28.0-35.0eV, 1.1min #51
RTINSECONDS=64.8845
SCANS=49,51
PEPMASS=340.93960	447070
CHARGE=1+
192.92611	206	
205.94781	328	1+
208.94547	106	
211.88695	86	
212.87846	154	
212.89522	94	
213.88596	102	
213.93931	772	1+
215.88572	540	
215.93468	248	
217.88370	244	1+
221.94295	144	
222.95143	84	
222.97211	220	
224.92133	92	
224.96999	132	
226.89448	78	
227.99398	88	
228.84225	78	
228.94365	156	
229.95429	84	
230.82889	82	
230.90396	126	
231.42769	86	
231.88805	228	
231.94970	596	1+
232.89768	92	
233.41197	100	
233.89837	318	
233.94842	182	
234.82635	108	
235.89144	246	1+
235.94286	228	1+
236.38575	104	
238.43274	84	
238.68498	84	
239.84004	92	
240.82917	92	
240.84594	92	
240.95209	124	
241.83996	216	
242.93758	102	
244.71926	84	
246.34493	78	
246.97259	126	
247.20338	80	
248.89672	272	
249.90186	116	
249.91214	102	
251.78466	86	
251.94420	92	
251.96370	106	
252.44738	84	
252.98596	82	
253.87905	88	
254.93499	94	
254.96845	208	
255.77811	136	
255.96562	198	
256.78544	94	
256.96255	280	1+
257.58504	96	
257.91434	290	
257.99047	90	
258.84272	592	1+
258.88118	86	
259.52182	80	
260.82353	138	
260.84295	268	
262.05602	92	
266.86977	100	
266.95931	146	
267.26765	82	
267.45926	96	
267.85436	104	
268.12867	106	
268.83722	296	
268.86390	88	
269.11935	122	
271.17442	86	
271.87030	84	
272.17205	92	
272.34841	92	
273.79174	178	
275.80829	82	
275.84030	112	
276.49395	82	
276.81320	146	
276.85544	486	
277.85742	338	
277.96570	248	
278.84632	142	
279.04994	96	
279.12164	80	
279.84994	224	
279.90189	130	
280.24075	84	
280.85909	142	
281.00001	108	
281.41176	102	
281.84447	88	
283.17020	144	
283.85637	114	
285.20229	98	
285.94507	160	
286.02150	88	
286.41457	84	
286.85208	108	
288.80714	88	
289.78865	86	
291.85451	134	
292.93459	100	
294.86473	208	
296.10117	96	
296.85893	410	1+
297.14781	106	
297.97561	164	
300.05799	90	
300.41452	92	
300.78577	152	
301.87790	118	
302.17435	100	
302.84856	84	
303.00238	80	
303.80832	82	
303.95013	140	
304.39107	78	
304.78118	88	
305.93355	86	
307.88808	104	
308.29451	132	
309.32270	108	
310.88032	204	
311.88372	138	
315.88359	120	
317.82272	78	
317.89391	150	
318.59818	84	
319.74270	82	
319.82445	80	
319.87972	94	
321.07538	84	
321.42503	92	
323.24390	78	
324.89063	366	1+
327.17193	118	
328.18927	150	
328.95228	98	
329.86922	112	
330.15064	92	
330.77790	78	
330.81355	92	
332.93196	108	
333.30634	94	
333.39187	230	1+
336.07155	90	
338.31401	168	1+
338.87099	100	
339.30282	82	
340.40301	82	
340.74504	80	
345.46014	80	
END IONS

###FS:    #m/z: 363.95545 #charge 1+
###MS: 49
###MSMS: 52
BEGIN IONS
TITLE=Cmpd 39, +MS2(363.9555), 28.0-35.0eV, 1.1min #52
RTINSECONDS=65.66
SCANS=49,52
PEPMASS=363.95545	161402
CHARGE=1+
113.05383	90	
183.93369	196	
187.86580	126	
189.86391	460	
191.85756	392	1+
192.88729	98	
197.88285	186	1+
197.96626	94	
205.95036	178	
207.08420	94	
209.94350	388	1+
212.40142	96	
212.87786	1490	1+
214.89659	136	
216.40906	94	
219.99663	104	
221.94601	82	
222.89830	228	1+
222.95201	764	1+
223.88090	226	1+
224.94622	1246	1+
224.97946	118	
225.79112	112	
226.46105	102	
226.94707	3288	1+
226.97234	170	
227.93051	354	
228.94211	3442	1+
229.89292	152	
230.10897	106	
230.88816	2380	1+
232.88889	244	1+
234.50352	98	
234.87988	84	
235.11599	122	
237.13016	108	
238.39860	98	
239.88157	84	
240.83002	130	
240.94196	598	
240.96165	490	1+
241.93952	2292	1+
242.94086	1414	1+
244.82882	294	1+
244.95628	1802	1+
245.94146	326	
245.98676	98	
246.80312	108	
246.90406	86	
246.95253	1956	1+
248.04190	84	
248.41148	84	
248.79995	328	1+
248.90137	870	1+
249.21287	90	
250.89472	226	
250.94149	258	1+
253.84110	118	
253.90384	136	
254.94708	136	
258.14096	96	
258.83269	102	
259.81081	84	
260.83890	240	1+
260.96785	406	1+
261.43200	82	
261.82840	106	
262.44830	86	
262.99700	96	
263.97674	98	
264.44674	102	
264.82188	134	
264.95387	154	
265.08793	114	
265.35594	84	
265.97206	362	
266.81587	576	
266.91784	104	
267.12820	144	
267.80490	100	
267.89024	86	
267.97466	370	
268.81313	104	
268.84596	298	1+
268.95858	142	
269.81679	86	
269.91192	84	
269.97100	130	
271.91236	154	
276.23636	102	
276.84072	88	
276.85535	106	
277.75085	92	
278.79606	308	
278.83424	108	
278.96360	92	
279.79760	306	
280.43624	86	
280.79345	416	
280.88150	266	1+
281.79134	262	
281.85634	154	
282.07610	210	1+
282.35779	88	
282.79055	226	
282.85335	96	
283.78984	138	
283.86238	260	1+
283.97620	156	
284.79335	136	
284.81885	176	
285.84475	272	
286.91748	82	
287.56699	98	
287.65830	120	
287.88323	96	
288.86318	130	
289.87875	94	
290.78678	102	
291.88574	108	
291.93948	88	
292.43075	98	
292.79528	146	1+
292.83608	84	
293.11349	124	
293.88939	150	
293.91478	82	
294.82748	130	
295.83663	156	
295.92867	122	
296.80710	482	1+
298.80255	1242	1+
299.86949	92	
300.85607	122	
300.92573	120	
301.06284	104	
301.86035	846	1+
303.80369	208	1+
303.85999	140	
304.28619	92	
304.88782	104	
305.40321	102	
306.43328	282	1+
306.87668	100	
308.90935	220	1+
309.89812	92	
310.31003	110	
310.87579	468	1+
311.86940	92	
311.87796	382	1+
314.81508	160	
316.81368	276	1+
316.93311	84	
318.73627	96	
318.85900	246	1+
319.82101	112	
320.78012	104	
321.02039	94	
321.81698	400	1+
322.93377	130	
323.10397	136	
324.13362	126	
324.88850	288	1+
325.16813	178	1+
328.62429	88	
329.86835	260	1+
330.04042	88	
330.83818	106	
330.89959	94	
331.36990	90	
336.94329	462	
339.83810	164	
340.05659	84	
340.89118	210	1+
341.96334	84	
344.29324	142	
344.41101	100	
346.21841	102	
347.42779	116	
350.36127	88	
350.90891	218	1+
351.76924	84	
352.76020	120	
352.77949	222	1+
354.38810	116	
358.16584	102	
358.71911	84	
360.31435	86	
360.86404	188	1+
360.93655	82	
361.28443	86	
362.83609	128	
364.71158	88	
364.78213	82	
365.83859	132	
367.32356	186	
END IONS

###FS:    #m/z: 322.92915 #charge 1+
###MS: 53
###MSMS: 54
BEGIN IONS
TITLE=Cmpd 40, +MS2(322.9292), 28.0-35.0eV, 1.2min #54
RTINSECONDS=69.3415
SCANS=53-54
PEPMASS=322.92915	1168162
CHARGE=1+
160.99244	78	
187.92125	74	
191.05817	80	
192.08992	72	
192.88627	316	1+
194.44893	96	
194.88430	86	
196.88293	168	
199.88886	78	
201.04356	140	
202.99607	72	
205.95240	88	
205.96996	124	
205.97975	88	
209.12656	84	
212.01140	76	
213.01906	98	
214.41746	90	
214.89616	96	
215.02005	92	
220.85890	82	
220.95197	78	
221.94327	174	
222.95427	708	1+
222.97412	96	
223.11831	72	
223.89473	84	
223.95861	484	1+
224.55332	72	
225.80427	78	
228.90781	160	
229.92844	72	
230.01035	84	
232.88709	82	
234.07088	76	
234.14436	92	
236.00420	72	
237.85647	78	
238.21273	80	
238.83652	72	
238.93717	110	
239.07964	106	
239.79204	118	
240.15148	72	
240.82585	78	
240.94042	3702	
241.46170	70	
241.93867	11764	1+
242.90151	86	
242.94097	8580	1+
243.10948	72	
243.87265	136	
244.81828	154	
244.93944	1566	1+
246.56461	80	
246.66137	72	
246.84426	80	
246.97725	530	1+
248.83777	188	1+
249.03728	72	
249.96222	100	
250.94689	226	
251.33437	70	
251.92284	70	
253.06403	84	
253.83455	198	1+
254.56853	86	
255.14889	80	
255.90040	234	1+
256.11468	76	
257.79973	72	
258.79223	70	
258.82986	112	
259.84641	72	
260.83505	156	
260.93405	76	
261.43405	78	
262.34628	104	
262.91899	74	
263.11440	78	
263.14032	76	
263.97567	122	
264.07334	80	
264.79814	106	
264.89236	70	
265.06209	82	
265.85246	240	1+
266.07601	90	
266.81455	78	
268.95475	168	
269.80917	96	
270.00074	82	
270.44894	82	
271.36244	76	
272.12942	76	
272.78942	314	1+
272.98886	86	
273.78871	186	1+
274.14662	94	
274.85256	70	
275.80683	160	
277.80638	74	
278.12740	72	
278.66659	74	
279.08979	480	1+
280.16050	70	
280.91952	74	
281.04710	102	
281.12371	74	
282.14537	72	
283.04335	88	
283.06959	78	
283.78862	90	
283.96221	128	
284.13300	72	
284.29335	282	1+
284.86444	78	
285.35970	84	
286.02795	134	
286.88435	76	
286.96339	74	
287.87228	76	
289.87576	206	1+
290.93953	72	
291.80295	124	
292.43462	96	
294.80308	138	
295.86481	132	
296.43583	76	
298.78944	140	
298.86990	82	
299.78529	282	1+
299.90688	86	
299.92592	102	
300.83447	72	
301.13302	92	
301.18397	80	
301.87780	126	
302.84519	90	
305.87253	122	
306.87819	96	
307.24289	94	
307.80131	120	
307.88827	164	
308.11099	90	
308.17995	72	
308.29079	70	
308.86776	118	
309.42341	74	
309.91974	98	
310.30242	86	
310.87676	214	
311.14547	72	
311.84463	76	
312.80156	104	
314.42136	76	
317.43532	124	
317.98902	88	
323.05423	72	
323.80737	86	
323.88662	72	
324.78219	72	
324.86287	90	
324.88873	106	
325.89396	72	
326.89133	116	
328.18837	88	
END IONS

###FS:    #m/z: 340.93955 #charge 1+
###MS: 53
###MSMS: 55
BEGIN IONS
TITLE=Cmpd 41, +MS2(340.9395), 28.0-35.0eV, 1.2min #55
RTINSECONDS=70.114
SCANS=53,55
PEPMASS=340.93955	444504
CHARGE=1+
88.95927	88	
101.31061	76	
192.88761	300	1+
192.92616	86	
192.93338	78	
196.87911	278	1+
205.94921	182	
206.89344	74	
208.86369	100	
208.94888	84	
210.93796	82	
211.94063	148	
212.87943	80	
213.93867	1046	1+
214.89434	124	
215.88629	772	1+
217.88425	86	
217.92534	84	
217.93799	84	
218.88174	114	
220.82428	76	
220.88094	78	
221.88898	76	
222.97455	80	
223.96020	444	1+
226.06080	74	
226.16233	98	
228.84454	160	1+
228.95008	260	1+
230.89458	360	1+
231.94949	1100	1+
233.89650	258	1+
233.94654	194	
234.87777	78	
235.11849	104	
235.89460	160	
237.46298	102	
237.75067	88	
238.40985	78	
238.83015	86	
239.90806	82	
240.79400	88	
240.83653	590	1+
240.87923	82	
240.93979	98	
240.99339	78	
241.94596	122	
242.34875	106	
242.95196	92	
243.82691	326	1+
243.88931	86	
244.93929	104	
245.82497	82	
245.84729	114	
246.97511	238	1+
247.49306	108	
248.90514	156	
249.95976	412	1+
250.46903	84	
250.89868	82	
251.04670	90	
251.95786	358	1+
251.97178	74	
253.25369	98	
254.02363	94	
254.90412	160	1+
254.96397	366	1+
255.07218	184	
255.78286	80	
256.08326	90	
256.96311	202	
258.84391	744	1+
258.88361	248	1+
259.67404	80	
259.89961	78	
259.95709	98	
260.83422	304	
261.83902	438	1+
263.93962	78	
264.06915	88	
264.87436	134	
265.14813	84	
265.41895	138	
267.14297	92	
267.87004	112	
267.95758	126	
268.84040	418	1+
270.83258	84	
270.85282	76	
271.01354	102	
272.34422	88	
272.91244	278	1+
272.94828	98	
273.79704	86	
274.42738	88	
275.86119	74	
276.85636	1026	1+
277.90648	74	
277.96123	218	1+
278.84652	878	1+
278.89807	84	
278.94324	84	
279.91089	80	
280.01702	74	
280.41176	78	
280.52894	74	
281.04740	100	
281.86906	74	
281.89793	82	
283.25828	94	
283.79607	74	
284.03160	90	
284.29467	74	
285.01952	78	
286.79897	78	
286.91347	90	
288.95316	94	
289.80339	76	
290.08158	76	
290.77838	86	
291.86185	94	
294.86903	208	
295.10108	80	
295.97013	226	1+
296.86956	120	
297.21859	88	
297.97722	102	
298.41810	78	
299.08662	88	
299.91953	118	
300.12395	80	
300.87415	90	
300.98592	80	
301.90918	94	
302.17074	180	
302.86521	74	
303.94538	156	
305.94429	92	
306.03238	86	
306.88701	166	
306.91561	76	
307.87181	74	
307.89365	152	
308.29390	118	
308.89579	136	
309.14609	78	
309.81377	76	
310.81096	80	
310.87779	384	
311.19666	78	
311.86613	74	
314.88522	100	
316.25289	86	
318.92918	74	
321.42015	104	
321.79942	96	
323.30790	78	
324.89031	244	1+
326.17020	234	1+
327.40536	100	
328.18819	96	
328.87551	74	
328.95598	104	
329.77171	82	
329.80865	186	1+
330.14561	82	
330.98125	78	
331.87913	80	
334.66831	100	
334.82122	94	
335.59889	100	
336.22723	80	
336.94317	74	
337.87933	80	
338.96168	102	
339.86087	128	
341.83183	80	
342.78556	80	
344.90104	82	
END IONS

###FS:    #m/z: 363.95542 #charge 1+
###MS: 53
###MSMS: 56
BEGIN IONS
TITLE=Cmpd 42, +MS2(363.9554), 28.0-35.0eV, 1.2min #56
RTINSECONDS=70.886
SCANS=53,56
PEPMASS=363.95542	166418
CHARGE=1+
191.85718	402	
194.10856	102	
200.60137	84	
204.40864	108	
207.87347	120	
207.94496	116	
208.95773	104	
209.94336	1050	1+
212.87819	1006	1+
214.89418	270	
221.13805	84	
222.95243	810	1+
224.88619	236	1+
224.94864	1364	1+
225.97020	142	
226.94682	4482	1+
226.96842	220	
227.92974	222	
228.89472	374	1+
228.94219	4338	1+
230.88860	1752	1+
230.96359	96	
232.88559	222	
234.87522	138	
234.93772	88	
235.11748	102	
238.93849	230	
240.03255	160	1+
240.93984	1060	
240.96194	266	
241.83099	86	
241.85400	224	1+
241.93977	2354	1+
242.00472	84	
242.94149	1460	1+
243.82263	272	1+
244.82707	228	1+
244.93887	524	
244.95650	1932	1+
245.94747	2454	1+
246.81160	150	
246.90280	244	
246.95189	2044	1+
246.97245	140	
247.00653	98	
247.04109	90	
247.86132	98	
247.89329	100	
248.80070	446	1+
248.89971	1060	1+
249.93803	86	
250.89535	244	
251.03879	84	
251.84270	122	
251.91548	86	
252.01454	88	
252.10986	84	
252.84946	92	
253.90820	100	
254.86425	90	
256.80423	154	
256.97624	92	
258.84360	126	
258.97371	238	
259.10563	194	1+
259.81175	100	
259.89759	86	
260.84552	118	
260.96823	446	
262.12933	150	
263.83597	106	
264.06142	92	
264.81729	128	
264.95616	158	
265.78623	320	1+
265.96696	146	
266.81224	666	1+
266.83549	142	
266.86200	106	
267.97502	212	
268.95543	468	
268.97509	102	
269.81041	196	1+
269.97178	224	
270.96135	172	
271.39662	96	
271.51612	88	
271.91930	104	
274.80046	176	1+
274.84441	96	
275.84851	288	1+
276.42438	130	
277.12439	120	
278.80351	106	
278.84688	240	
279.84532	140	
280.79475	206	
281.79139	736	1+
281.86116	134	
282.40449	128	
282.86206	108	
283.07212	138	
283.85077	234	
283.91241	92	
284.78120	114	
284.79999	94	
284.82473	162	
284.88552	138	
285.35373	90	
285.84499	274	1+
285.91382	88	
286.79281	114	
286.82462	118	
287.79163	94	
290.87429	88	
291.91615	84	
293.12026	120	
293.14499	90	
293.95686	110	
294.86520	84	
295.88477	138	
296.04709	86	
296.81110	112	
296.83555	84	
296.87617	92	
298.80190	1202	1+
298.85153	112	
300.79464	548	1+
301.85800	258	
302.86232	104	
303.44942	86	
303.85487	630	1+
304.93759	84	
307.43299	132	
307.88205	162	
308.87358	86	
309.92808	92	
310.86256	190	1+
310.88849	86	
311.94200	92	
312.02888	136	
312.08087	84	
312.83160	84	
312.95339	124	
312.98814	90	
315.39323	86	
315.86591	280	1+
317.17290	86	
318.81302	436	1+
319.86958	94	
319.99680	108	
321.41876	102	
321.86728	114	
322.93863	168	
323.10260	126	
324.01721	86	
326.32669	98	
326.87312	126	
327.81009	84	
327.88606	106	
328.08346	98	
328.86780	480	1+
331.17099	94	
333.78393	84	
334.29361	98	
334.95593	100	
335.86677	88	
336.94041	90	
337.83404	120	
337.94506	142	
338.42795	96	
338.82632	268	1+
339.06968	88	
340.93978	206	
342.90644	108	
343.26573	120	
343.91657	98	
344.42448	86	
344.89867	90	
346.14524	94	
346.70960	106	
352.08979	94	
353.88310	158	
357.86401	108	
364.44462	90	
364.90777	164	1+
366.36205	84	
END IONS

###FS:    #m/z: 336.94486 #charge 1+
###MS: 57
###MSMS: 58
BEGIN IONS
TITLE=Cmpd 43, +MS2(336.9449), 28.0-35.0eV, 1.3min #58
RTINSECONDS=74.5575
SCANS=57-58
PEPMASS=336.94486	103744
CHARGE=1+
139.23430	82	
178.58533	80	
196.07759	76	
200.54373	88	
206.97264	160	
207.97616	144	
211.94400	4164	1+
212.87812	826	1+
213.93833	1382	1+
215.42729	80	
215.88769	506	1+
215.93778	124	
217.88005	330	
217.93967	90	
219.83979	86	
221.94514	128	
221.96880	102	
223.96254	240	
225.94596	94	
227.04966	80	
227.95139	82	
228.84060	84	
228.89046	126	
228.93704	82	
229.90078	88	
229.91257	90	
229.95404	2970	
230.88918	568	1+
230.95540	82	
231.12507	88	
231.44825	98	
231.91739	78	
231.95030	890	1+
232.46390	86	
232.82998	144	
232.88167	84	
233.82890	84	
233.89722	456	1+
233.94420	80	
234.82206	134	
234.91899	98	
234.95103	78	
235.90260	130	
236.80012	106	
238.01757	76	
240.80865	80	
240.83672	392	1+
241.18635	84	
241.95427	204	1+
244.11057	108	
246.90061	264	1+
246.97483	412	
247.96489	690	1+
248.05609	202	1+
248.90294	90	
249.83225	78	
249.95863	472	
250.83038	96	
250.94915	92	
251.71811	114	
251.87985	162	
251.90924	84	
251.95882	134	
252.61134	76	
252.84566	80	
252.90117	382	1+
252.96932	1638	1+
253.23025	80	
253.83286	128	
253.90280	318	1+
254.96622	1100	1+
255.07158	186	
255.89083	100	
255.94905	276	1+
256.13848	84	
256.25814	100	
257.84573	402	1+
257.89421	80	
257.91198	78	
258.94038	78	
260.83137	228	1+
260.85061	112	
261.15065	94	
261.80744	84	
263.01690	80	
265.85909	110	
267.84030	126	
267.89359	126	
268.81695	80	
268.84241	720	1+
268.92860	86	
268.95775	150	
269.16586	88	
270.98127	150	
271.84849	278	1+
271.91517	116	
271.94510	90	
272.03625	84	
272.25529	94	
272.85118	204	1+
272.87062	120	
272.91730	136	
272.96650	78	
274.47806	78	
274.86322	166	1+
274.90363	80	
275.39858	80	
276.80545	170	1+
276.85658	496	1+
277.83381	136	
278.83125	164	
279.96080	108	
280.10504	76	
280.17297	78	
280.84709	214	1+
280.99969	80	
281.79898	76	
282.05254	80	
284.95128	76	
285.84782	128	
286.85137	626	1+
289.87712	108	
290.86194	106	
290.88930	178	1+
291.85461	188	
291.92894	82	
293.10225	120	
293.25828	92	
293.84729	152	
293.87270	94	
293.92994	76	
294.03686	78	
294.19944	126	
294.86358	160	
294.92397	94	
295.85290	76	
295.88167	144	
296.13799	76	
297.03457	92	
297.11064	132	
297.79065	76	
297.89222	88	
300.74518	106	
300.87596	122	
300.88649	126	
301.07335	82	
302.41946	76	
303.15862	84	
304.86585	96	
305.87249	114	
306.84939	76	
306.88304	184	
307.69724	76	
307.89867	114	
309.86757	198	
309.92602	92	
310.38242	76	
310.87072	116	
314.81991	80	
318.16426	92	
319.06552	112	
321.32635	82	
321.80825	78	
324.89058	308	1+
327.89968	92	
328.19467	84	
329.79869	76	
329.87635	94	
330.05036	78	
332.94344	104	
337.83425	88	
337.85902	124	
337.90423	76	
338.83704	100	
338.91401	90	
338.92972	84	
340.98541	80	
341.18727	90	
341.81371	112	
END IONS

###FS:    #m/z: 507.84353 #charge 1+
###MS: 57
###MSMS: 59
BEGIN IONS
TITLE=Cmpd 44, +MS2(507.8435), 28.2-35.2eV, 1.3min #59
RTINSECONDS=75.329
SCANS=57,59
PEPMASS=507.84353	88830
CHARGE=1+
196.01088	190	
198.88954	172	
214.88766	140	
232.08120	132	
232.89199	560	1+
235.14345	286	
236.88569	244	
241.85958	124	
251.91585	130	
256.88157	198	1+
258.14188	126	
258.79789	198	1+
262.13537	312	1+
269.88277	130	
269.92714	140	
271.80601	156	
272.85438	338	1+
276.85709	120	
277.14996	192	
284.87275	132	
285.85561	248	
286.87979	196	1+
287.85128	1052	1+
287.86884	146	
289.03444	120	
289.87844	536	
290.14492	128	1+
291.37165	284	1+
291.39869	132	
291.87598	438	1+
291.92478	148	
293.87353	1036	1+
295.85520	440	1+
296.81219	136	
296.85576	310	1+
296.87935	168	
297.81826	168	
298.85129	146	
300.80376	134	
300.84795	120	
300.88058	196	1+
302.86046	138	
303.86608	332	
304.88113	208	
305.86155	1402	1+
307.86460	202	
307.89045	772	
308.13888	552	1+
308.87332	444	
308.88885	406	
309.88530	250	
310.15185	306	1+
310.89089	130	
311.12458	128	1+
311.88074	3098	1+
312.82417	198	1+
313.97085	124	
314.86270	1424	1+
315.81959	148	
316.84439	160	
318.85245	142	
321.84094	250	1+
321.87736	118	
322.88818	318	1+
323.87137	404	
323.88983	222	1+
324.85673	314	
325.86086	168	
325.90050	486	
326.23987	148	
326.84651	206	
326.88289	1696	1+
328.86769	210	
329.80474	272	1+
329.99141	194	1+
330.90591	130	
331.77410	160	1+
331.84833	120	
331.90175	158	
332.82540	116	
332.87324	584	1+
333.17168	330	1+
335.76296	224	
335.87825	164	
336.82713	128	
336.88956	208	
336.94451	140	
337.88396	130	
340.85915	146	
341.87183	158	
342.78309	140	
344.75881	202	1+
345.88507	196	1+
346.77484	266	1+
348.89910	166	
348.91747	132	
349.82671	174	1+
349.90298	128	
350.76959	248	1+
350.88359	564	1+
350.91262	120	
350.93742	166	1+
352.84069	428	1+
353.78285	120	
353.84510	312	1+
353.91006	186	1+
355.78727	118	
355.81263	316	1+
355.89118	118	
356.81833	232	1+
356.88665	166	
356.90759	174	1+
357.84864	126	
359.76513	128	1+
359.95607	120	
362.84340	130	
364.84440	166	
366.18468	140	
366.83775	798	1+
367.70552	720	1+
368.70797	474	1+
368.89713	726	1+
369.13111	124	
369.83679	336	
370.02427	148	
370.79763	256	1+
370.83957	182	
370.88249	144	
371.69661	124	
371.83100	132	
371.90160	136	
373.71943	190	1+
373.89816	258	1+
374.77577	144	
374.81318	202	
376.21705	140	1+
376.83152	176	1+
380.38581	268	1+
380.72538	346	1+
380.85305	284	
381.83808	168	
382.71728	194	
382.86051	146	
384.84932	682	1+
386.78098	130	
386.85394	204	
387.84100	372	1+
387.87663	286	1+
388.91159	122	
389.20250	214	
389.76584	120	
390.39947	144	
390.84053	1192	1+
391.18521	180	1+
392.82460	492	1+
392.89681	166	
393.90004	126	
394.79481	152	
394.83635	136	
397.72637	570	1+
398.72799	488	1+
398.86353	232	
398.88836	162	
399.21996	226	1+
399.33640	146	1+
399.69866	130	
399.85227	168	
399.87331	138	
400.72536	150	
401.80991	172	
402.78856	224	1+
402.86113	364	
403.86853	1264	1+
405.77067	216	1+
405.85744	424	
406.85747	206	
407.81582	124	
407.86693	652	
408.85304	2108	1+
409.72582	620	1+
410.08341	206	
410.75096	226	1+
410.83537	1292	1+
411.87835	140	
411.89189	120	
412.77787	122	
412.86557	156	
413.86222	362	1+
414.91429	158	
415.81525	142	
416.83901	136	
416.87877	144	
417.86434	132	
418.73147	216	1+
418.80830	180	
419.93995	146	1+
421.88336	558	
421.91146	116	
422.86507	980	1+
423.79383	360	1+
424.07458	156	
424.76806	176	
424.82064	120	
425.74757	298	1+
425.76942	152	
425.87531	186	
426.73218	704	1+
426.86059	894	
427.85978	586	
428.84583	980	1+
429.78587	124	
430.85131	138	
431.86638	1014	1+
432.24398	452	1+
434.85053	124	
434.87164	174	
439.89093	260	
440.89668	208	
441.79012	130	
441.84058	138	
443.74424	130	
444.87077	3250	1+
445.75312	334	1+
445.83385	128	
446.81293	160	1+
447.70905	160	
447.75121	178	
447.87952	362	1+
448.77320	182	
449.87738	822	1+
450.69654	122	
451.88250	132	
452.75580	124	
456.07881	160	1+
457.90413	596	1+
462.88242	948	1+
464.72263	186	1+
464.88386	340	1+
465.76954	138	
467.88655	1626	1+
468.26581	128	
472.89369	124	
481.91393	226	1+
485.89844	1292	1+
511.24144	124	
END IONS

###FS:    #m/z: 359.96051 #charge 1+
###MS: 57
###MSMS: 60
BEGIN IONS
TITLE=Cmpd 45, +MS2(359.9605), 28.0-35.0eV, 1.3min #60
RTINSECONDS=76.1015
SCANS=57,60
PEPMASS=359.96051	80690
CHARGE=1+
118.38328	90	
187.96997	82	
198.05276	86	
198.88628	92	
201.87452	132	
209.94323	510	1+
210.87216	90	
212.86640	116	
219.89482	86	
220.95481	134	
222.94936	1100	1+
223.89480	84	
224.89026	164	
224.94842	858	1+
224.97336	124	
225.38914	92	
226.82969	172	1+
226.89447	120	
226.94682	2242	1+
226.97174	110	
227.93164	142	
228.89349	102	
228.94188	1698	1+
229.11137	86	
229.95937	116	
230.88833	92	
231.90420	82	
232.14358	76	
233.85035	130	
233.94884	88	
234.52768	80	
234.85784	206	1+
236.82573	82	
238.05752	90	
238.43062	88	
238.93482	112	
240.93945	598	1+
240.96037	1202	1+
241.79655	76	
241.90028	122	
242.12513	102	
242.18806	78	
242.93736	180	
242.95879	472	1+
244.95627	1356	1+
245.94222	304	
246.95249	1832	1+
246.98127	158	
248.80348	412	1+
249.23067	100	
249.95729	104	
250.88113	90	
250.94896	176	
251.84209	130	
253.91796	90	
255.09443	256	1+
255.90078	80	
256.82492	106	
257.45082	98	
257.84681	354	1+
257.87849	94	
258.14493	108	
258.45064	84	
258.84912	304	1+
258.97188	128	
259.14209	80	
259.96291	80	
260.11615	92	
260.83028	94	
260.97107	498	1+
261.44593	120	
263.68628	100	
264.81552	110	
265.81624	126	
265.97291	128	
266.01045	80	
266.52938	84	
266.81397	604	1+
266.93876	82	
267.97246	186	
268.89807	76	
268.95353	104	
269.36351	80	
269.91578	80	
269.96703	260	
270.48933	80	
272.84084	76	
273.41918	108	
273.79084	88	
273.96287	108	
276.86184	82	
276.92245	198	1+
277.42779	92	
277.87354	112	
278.41417	80	
278.52288	78	
278.79844	126	
279.10089	256	1+
280.79354	650	1+
280.84370	78	
281.84980	130	
281.87310	76	
281.90623	76	
282.79245	256	1+
282.85827	194	
282.88871	76	
284.82475	224	1+
285.40330	96	
286.82203	80	
286.92612	132	
287.94470	78	
289.87803	88	
290.88089	78	
291.79903	100	
293.87076	86	
294.40441	82	
295.85039	80	
296.39381	90	
296.80833	158	
297.11595	132	
297.81517	124	
297.88622	102	
298.80315	954	1+
299.42646	96	
299.85587	198	1+
300.28947	138	
302.94770	90	
302.98970	98	
303.76583	110	
303.94081	136	
305.87064	156	1+
306.11424	80	
306.43217	144	
307.30731	78	
308.82681	90	
309.06209	90	
310.31096	86	
310.80868	78	
311.16767	98	
311.85940	80	
311.89643	164	
313.94036	86	
315.83990	124	
316.81118	154	
316.86136	102	
317.42433	98	
317.86783	178	1+
318.93427	212	1+
321.06431	78	
321.82462	132	
323.01869	144	
325.88946	156	
327.28537	76	
330.40990	78	
332.90495	98	
333.40479	76	
333.47257	86	
334.95411	152	
335.43717	88	
336.94489	278	
337.11250	86	
337.90639	86	
340.39168	94	
342.24739	92	
342.83814	78	
343.58195	80	
343.75503	92	
343.91203	86	
345.10366	100	
352.14724	80	
354.38349	76	
354.68643	84	
354.79123	78	
357.85015	78	
359.27772	90	
361.28431	208	
361.76572	78	
362.57866	92	
END IONS

###FS:    #m/z: 336.94509 #charge 1+
###MS: 61
###MSMS: 62
BEGIN IONS
TITLE=Cmpd 46, +MS2(336.9451), 28.0-35.0eV, 1.3min #62
RTINSECONDS=79.7665
SCANS=61-62
PEPMASS=336.94509	86396
CHARGE=1+
182.86446	100	
183.96475	82	
189.87875	92	
192.88914	206	
195.11241	80	
200.94906	76	
204.92866	106	
205.94423	90	
206.94443	86	
210.88078	96	
210.89776	192	
211.94400	3038	1+
212.87752	790	1+
213.93923	800	1+
215.88632	432	1+
215.93682	402	
217.84366	162	
217.88287	174	
217.93414	122	
218.88699	78	
219.49054	78	
221.09454	76	
221.96078	76	
223.54026	112	
223.96078	250	1+
224.97702	124	
226.38762	90	
226.88826	178	1+
229.95384	2692	1+
230.88993	972	1+
231.94913	1104	1+
232.89067	78	
232.90585	90	
233.83504	108	
233.90306	114	
233.94568	342	
234.02398	108	
234.89496	94	
235.79237	132	
235.88864	88	
235.91213	78	
236.83248	256	1+
237.05601	86	
237.52890	80	
237.81870	76	
238.43649	84	
239.83470	128	
239.91170	242	1+
239.95558	78	
240.84100	92	
241.12762	96	
241.84440	176	
242.83872	146	
243.83852	198	
244.44067	98	
246.97581	184	
247.96478	578	1+
248.90040	152	
249.23281	80	
249.85713	82	
249.96160	396	
250.48844	92	
250.82443	168	
250.91739	76	
250.94697	130	
251.07369	100	
251.90607	124	
252.83785	196	
252.96899	1974	1+
253.90593	388	1+
254.51404	80	
254.96649	562	1+
255.07348	132	
255.85923	78	
256.07182	140	
256.89540	84	
256.91275	112	
256.96060	82	
257.00560	100	
257.83487	138	
257.90112	86	
258.84646	430	1+
258.89093	92	
259.82002	174	1+
259.92151	88	
262.08786	94	
263.80128	122	
263.83150	150	
264.84562	196	1+
265.01813	136	
265.24592	92	
267.91443	80	
267.97665	132	
268.35945	88	
268.83683	238	
268.88359	76	
269.39763	76	
269.41575	78	
269.85357	94	
269.88170	96	
270.05407	150	
270.85062	84	
270.98094	294	1+
270.99826	78	
272.44162	86	
272.85331	102	
274.80181	92	
274.86672	120	
274.89117	88	
275.85839	132	
275.88037	146	1+
276.15303	80	
276.53047	78	
276.85610	854	1+
277.82514	94	
278.10181	92	
278.83729	146	
279.80346	174	1+
279.82888	134	
279.88930	78	
280.25735	78	
280.83929	100	
281.04844	84	
283.42962	116	
283.94778	148	
284.39194	84	
284.89931	76	
285.84658	486	1+
286.43710	84	
286.85016	414	1+
287.32138	94	
288.05213	78	
288.85902	82	
289.85573	90	
290.86106	170	
291.85751	136	
291.89129	76	
291.90796	98	
292.68261	80	
293.10332	90	
293.85970	356	1+
293.99496	86	
294.86382	224	1+
296.92965	136	
297.98065	86	
298.92295	122	
299.88013	122	
300.48365	90	
301.86936	324	1+
301.90715	104	
303.43847	86	
303.98652	84	
305.87580	414	1+
306.88004	266	1+
309.88485	162	1+
310.86652	130	
312.88347	102	
312.95107	90	
314.82225	80	
315.27971	86	
316.86958	138	
319.30005	82	
320.27926	100	
321.83710	100	
324.02160	86	
324.14289	84	
324.88265	120	
325.89127	198	
328.89574	84	
330.81140	80	
331.45014	82	
332.25139	78	
334.12947	88	
334.87079	86	
336.02245	76	
336.95225	78	
339.86973	98	
340.83792	78	
341.67965	92	
341.92689	80	
END IONS

###FS:    #m/z: 507.84359 #charge 1+
###MS: 61
###MSMS: 63
BEGIN IONS
TITLE=Cmpd 47, +MS2(507.8436), 28.2-35.2eV, 1.4min #63
RTINSECONDS=80.5385
SCANS=61,63
PEPMASS=507.84359	80872
CHARGE=1+
196.01479	150	
214.88595	364	
222.97475	158	
224.97841	124	
227.95054	154	
232.89622	180	
234.88976	144	
236.89009	134	
236.90303	150	
239.85200	144	
242.89958	128	
252.08271	188	1+
257.89622	228	
257.92790	114	
261.88212	186	
262.13997	252	
262.90148	146	
266.85715	144	
268.78915	226	1+
270.85879	248	1+
272.85317	312	
277.12256	284	1+
277.15358	204	
278.83300	234	1+
279.85358	130	
281.96071	166	1+
286.14021	120	
286.78104	276	1+
287.85315	870	1+
288.87548	644	1+
290.86211	532	
293.87387	1090	1+
294.83470	136	
294.85972	132	
295.87380	300	1+
296.80600	140	
296.85241	264	
298.85542	278	1+
298.88685	156	
299.80700	160	
299.88091	214	
299.91493	158	
300.80683	140	
300.85681	188	
301.84719	200	
302.88454	132	
302.94599	124	
303.86709	660	1+
304.78412	162	1+
305.86443	780	1+
307.88810	270	
308.14312	152	
308.87549	428	
309.14272	140	
309.86702	202	
309.88783	538	1+
310.16180	464	
311.88300	2084	1+
312.02317	170	
312.22159	114	
314.83471	124	
314.86092	1102	1+
314.89123	316	1+
315.82397	124	
316.61101	112	
316.88856	142	
317.89089	190	
317.93724	108	1+
318.81970	208	1+
318.86273	130	
320.85686	118	
322.90053	178	
323.87278	142	
324.86098	228	
325.89926	330	
326.88408	1898	1+
327.81294	264	1+
330.06148	116	
330.88329	266	1+
332.87735	940	1+
332.90750	128	
333.18029	204	1+
333.76210	118	
333.78447	356	1+
334.87141	216	
336.87515	350	1+
336.94277	252	1+
337.87921	246	1+
338.78388	164	
339.90587	118	
340.86282	152	
345.81928	120	
345.88105	172	1+
347.77875	344	1+
348.75555	174	1+
348.88421	142	
350.76509	230	1+
350.82465	166	
350.88741	250	
350.90745	188	
351.83585	182	
351.88947	162	
353.84942	222	
355.37386	196	1+
355.84213	186	1+
355.88941	220	
356.89830	144	
359.87638	214	1+
360.75837	142	
361.86606	120	
362.84649	178	
362.86683	124	
363.70262	176	1+
366.78162	532	1+
366.83876	508	1+
367.70628	482	1+
368.70864	284	1+
368.89371	622	1+
369.78034	380	1+
369.83505	322	
369.87901	180	
369.97478	140	
370.80198	180	
370.83932	180	
373.71498	136	
373.73133	308	1+
373.90357	284	
374.81725	186	
380.71947	348	
380.84832	272	1+
381.71950	164	
382.80181	152	
382.95581	114	
383.40036	124	
383.71772	172	
384.84828	368	
385.84922	202	
387.84652	186	
387.85911	218	
388.79703	148	
389.19683	170	1+
390.00307	156	1+
390.83896	1184	1+
391.91103	172	
392.82503	416	1+
392.86262	378	
394.79740	130	
398.43228	132	
399.73548	140	
399.85216	354	
400.72468	494	1+
400.84911	170	
402.86509	1106	1+
403.86954	792	1+
405.74068	154	
405.78595	120	
405.85761	372	
405.89030	134	
406.71774	134	
406.74866	444	1+
406.85667	170	
407.68331	152	1+
407.72724	282	
407.86670	748	
407.90496	206	1+
408.06665	124	
408.85162	1886	1+
409.73068	196	
409.81304	128	
410.72593	284	1+
410.83591	670	1+
410.86827	286	1+
411.05525	158	
411.80846	236	
412.84065	160	
412.87269	148	
413.07176	498	
413.43374	114	
413.67543	180	1+
413.83559	140	
413.85982	126	
414.88716	214	
415.87283	150	
416.87226	444	1+
417.85609	134	
418.72838	178	1+
421.74178	256	1+
421.88117	370	
422.86543	644	1+
423.76981	150	
424.77559	136	
425.75097	354	
425.85922	1282	1+
426.74647	210	
426.86069	1080	1+
427.73643	728	1+
427.79249	216	1+
428.73836	438	1+
428.84770	912	1+
428.88578	620	1+
429.70267	146	
430.80631	124	
430.84243	180	
430.87590	144	
431.86758	722	1+
432.24016	746	1+
432.88926	144	
433.84392	166	
434.87615	116	
438.06527	132	
439.89231	538	1+
441.23488	130	
442.73512	172	1+
444.74305	234	1+
444.76015	144	
444.87062	2432	1+
445.77533	132	
446.12282	150	
447.71346	232	
447.89110	122	
448.76556	134	
448.78299	232	
449.68809	258	
449.87586	852	1+
450.77003	226	1+
451.89595	278	1+
457.90529	506	1+
462.88128	932	1+
464.78649	170	
464.88184	132	
467.77982	208	1+
467.88874	1756	1+
470.19776	122	
485.89720	862	1+
487.89655	130	
488.81740	200	1+
490.90285	162	
504.19160	170	1+
507.91032	134	1+
511.80036	178	1+
END IONS

###FS:    #m/z: 359.96052 #charge 1+
###MS: 61
###MSMS: 64
BEGIN IONS
TITLE=Cmpd 48, +MS2(359.9605), 28.0-35.0eV, 1.4min #64
RTINSECONDS=81.311
SCANS=61,64
PEPMASS=359.96052	63080
CHARGE=1+
100.51249	96	
111.52344	78	
159.81214	74	
184.86008	74	
209.94280	670	1+
214.09373	74	
221.88301	206	1+
221.94347	108	
222.95137	808	1+
223.83637	86	
224.94681	1012	1+
225.46135	82	
225.96987	106	
226.94682	3316	1+
226.96905	248	
227.89171	92	
227.92834	162	
228.94093	2546	1+
233.83074	82	
234.03162	90	
238.38317	76	
239.08706	102	
240.82371	88	
240.83309	100	
240.88991	86	
240.93879	952	1+
240.96325	758	1+
242.96107	304	
243.83635	84	
244.84964	72	
244.95719	1160	1+
245.93907	180	
246.00083	76	
246.95358	1158	1+
247.80414	332	1+
248.80605	232	1+
250.87752	74	
250.92226	80	
250.94702	86	
251.92858	74	
252.05625	74	
253.83261	116	
253.88358	82	
253.90402	208	1+
254.89500	196	1+
255.86753	82	
257.17305	90	
258.13884	78	
258.83276	152	
259.14812	100	
259.44461	80	
259.79492	74	
259.83855	96	
260.96754	318	1+
262.25488	88	
262.95670	72	
263.51989	80	
264.81994	102	
264.91607	74	
264.93206	78	
265.04613	76	
265.97832	94	
266.81272	344	1+
266.84629	72	
266.88400	108	
267.97303	396	
268.96230	400	1+
269.96663	330	1+
274.98492	86	
276.11201	76	
276.85582	218	
278.79831	178	
278.84262	120	
278.86019	152	
279.36581	86	
279.79284	76	
279.85654	84	
280.05389	78	
280.10561	76	
280.14203	96	
280.79378	392	
280.83534	108	
281.79184	556	1+
281.85294	140	1+
282.08765	76	
283.73175	96	
283.98817	86	
284.02947	76	
284.82600	86	
286.89459	102	
288.41684	76	
288.92807	96	
289.91216	86	
290.84953	74	
290.87757	76	
291.13859	74	
291.97918	76	
292.81008	92	
292.86171	118	
294.43933	82	
294.87211	108	
295.86575	158	
296.80972	212	
296.91367	82	
297.18903	88	
297.80984	102	
298.50701	82	
298.80282	1236	1+
298.84660	84	
298.99521	86	
299.42213	78	
299.85786	76	
300.41318	104	
300.80141	228	
301.87403	152	
303.95060	154	
305.61339	98	
305.89173	216	1+
306.28385	90	
306.85770	74	
307.33971	78	
307.37218	94	
308.54116	78	
309.42264	84	
310.87869	194	
311.86160	110	
311.95725	92	
312.00307	84	
314.82016	128	
315.81847	134	
315.88199	136	
316.07833	72	
316.81500	424	1+
318.12958	88	
318.93121	114	
319.87025	142	
321.37665	96	
321.81607	180	
323.01655	78	
324.15001	74	
325.10758	84	
327.80683	90	
328.77349	92	
329.21194	78	
329.86975	138	
330.56361	78	
330.80703	74	
332.88946	94	
333.49471	90	
333.63797	82	
333.81960	172	
334.22375	88	
336.94243	110	
337.94133	118	
338.87072	112	
340.18992	78	
341.25761	82	
341.39599	92	
342.96346	88	
343.84653	90	
346.20660	72	
354.09700	94	
354.39499	74	
357.00472	78	
357.87550	82	
358.02200	76	
358.19966	158	
358.44055	80	
358.76368	106	
360.86241	80	
361.32872	92	
361.75576	74	
362.38675	84	
END IONS

###FS:    #m/z: 322.92924 #charge 1+
###MS: 65
###MSMS: 66
BEGIN IONS
TITLE=Cmpd 49, +MS2(322.9292), 28.0-35.0eV, 1.4min #66
RTINSECONDS=84.9895
SCANS=65-66
PEPMASS=322.92924	1493136
CHARGE=1+
110.03345	72	
189.92280	102	
191.11422	72	
192.88805	130	
193.88448	72	
195.96553	72	
196.88287	76	
196.98307	74	
203.50910	70	
205.94778	172	
205.97254	162	1+
206.88119	70	
210.90071	90	
212.14546	94	
212.89397	82	
213.89218	140	1+
213.92482	70	
219.79622	82	
220.44491	88	
221.09628	70	
223.86349	78	
223.96019	504	1+
225.02250	70	
225.88539	78	
226.97511	86	
227.09608	74	
227.93673	72	
228.90832	132	
230.87713	80	
233.18722	80	
233.85295	70	
233.88995	84	
233.95284	76	
235.84952	88	
236.53288	82	
237.04857	76	
237.93043	84	
238.91620	70	
238.93723	438	
240.94045	3674	
240.96533	128	
241.07983	162	1+
241.46434	82	
241.94143	3278	
242.87464	82	
242.94068	9074	1+
243.23986	110	1+
243.63879	92	
243.79259	70	
243.81722	88	
244.82955	72	
244.93950	2452	1+
244.98282	144	
246.05022	78	
246.16030	70	
246.85098	110	
246.97536	124	
247.05099	76	
247.39836	72	
247.97314	102	
250.16609	78	
251.04092	76	
251.06790	96	
253.83436	74	
253.91880	72	
254.95670	92	
255.95354	78	
256.02233	76	
256.58081	106	
257.79584	70	
257.90975	76	
258.83448	146	
259.09847	90	
259.91568	88	
259.94135	70	
260.15341	84	
260.19272	90	
260.82714	140	
261.39640	90	
261.83114	190	
262.04607	76	
262.18145	72	
262.79801	72	
262.83369	114	
263.82996	80	
263.97563	154	
264.02745	74	
264.09808	138	1+
264.97326	112	
266.04247	84	
266.11039	70	
266.86500	108	
267.02079	84	
267.84811	74	
268.92218	98	
268.95757	94	
269.85187	208	1+
272.12769	80	
272.17201	72	
272.42729	84	
272.67460	86	
272.85736	70	
272.87952	70	
273.63034	92	
274.97849	76	
275.43330	72	
275.81482	88	
275.91431	68	
275.93238	172	
276.36528	96	
276.84882	78	
277.86750	78	
278.24635	82	
278.83276	70	
279.09275	766	1+
279.88312	78	
280.84759	130	
281.05123	74	
282.89690	70	
283.06844	272	1+
283.09243	82	
283.80119	130	
283.86223	84	
284.29298	480	1+
284.87229	112	
286.15467	84	
286.41021	92	
286.81971	78	
286.91668	124	
287.81043	72	
288.78023	198	1+
289.02617	84	
289.87549	214	1+
290.14819	98	
290.86503	254	1+
291.14616	86	
291.80653	88	
293.84973	254	1+
296.40455	86	
298.19122	74	
298.81261	78	
298.86359	92	
299.87490	78	
300.91585	92	
304.44711	94	
304.87887	128	
304.94831	84	
305.87314	76	
306.79772	106	
306.88381	116	
307.89295	100	
308.83103	74	
308.87963	68	
309.88971	70	
309.91979	96	
309.98705	86	
310.80669	76	
310.85676	88	
310.87175	76	
311.92488	104	
319.15577	194	1+
319.83810	92	
322.22489	72	
322.42347	70	
323.88401	170	1+
324.71815	74	
325.16322	90	
325.80859	130	
END IONS

###FS:    #m/z: 340.93979 #charge 1+
###MS: 65
###MSMS: 67
BEGIN IONS
TITLE=Cmpd 50, +MS2(340.9398), 28.0-35.0eV, 1.5min #67
RTINSECONDS=85.762
SCANS=65,67
PEPMASS=340.93979	556632
CHARGE=1+
192.93215	76	
195.08646	78	
205.95026	120	
208.95616	88	
212.87725	124	
213.93814	854	1+
214.87813	124	
215.88765	488	1+
215.93625	268	
218.88326	74	
218.89961	78	
222.97174	130	
223.82896	138	
223.96779	84	
225.88586	116	
226.86632	82	
226.95511	84	
227.94965	78	
228.84210	78	
228.94850	128	1+
230.52660	108	
231.95062	1184	1+
232.01097	82	
232.88889	74	
232.96751	84	
233.89630	284	1+
233.94678	360	
235.89042	106	
238.88435	96	
239.88625	160	
240.11921	98	
240.18589	90	
240.22855	92	
240.83528	92	
241.83943	658	1+
241.94839	104	
242.85568	102	
246.94605	102	
246.97229	218	
247.44867	86	
247.93168	86	
247.97630	84	
249.96065	372	
250.63994	80	
250.94383	92	
251.95981	148	
252.04242	82	
252.07073	82	
252.90815	92	
254.44125	88	
254.52365	94	
254.90344	82	
254.92468	78	
254.96509	840	1+
255.07834	76	
255.14495	78	
255.83818	100	
256.85479	168	
256.96948	138	
257.19473	78	
257.79967	78	
257.85370	100	
258.09526	100	
258.84419	322	
258.89296	76	
259.85310	226	
259.95550	138	
260.82816	198	
260.84532	134	
260.93010	88	
261.83823	164	
261.86516	122	
261.92381	76	
262.96501	92	
263.01890	100	
264.41270	88	
264.96322	150	
264.98173	92	
265.83652	94	
265.95659	106	
266.20263	86	
266.35493	86	
267.14174	80	
267.84208	82	
268.84360	114	
269.84118	200	
270.83458	90	
270.85890	90	
271.80153	92	
272.88547	90	
272.97876	82	
274.86404	156	
274.89472	94	
275.86443	88	
276.40582	90	
276.81637	82	
276.85861	948	1+
277.90463	82	
278.84425	1318	1+
278.92872	82	
281.04703	142	
284.87655	84	
284.91194	78	
288.82165	90	
290.88706	76	
291.03376	94	
292.94520	78	
293.01884	96	
293.06410	148	
293.43138	328	1+
293.79480	74	
293.85073	156	
293.87063	164	
294.80811	76	
294.86500	128	
294.92352	86	
295.87293	114	
296.86069	150	
297.85944	88	
297.90915	90	
298.22323	80	
298.40320	76	
299.06114	80	
300.03885	78	
300.18099	82	
300.89241	100	
301.86131	118	
302.17096	118	
302.80778	84	
302.85913	76	
302.94390	182	
304.44406	286	1+
304.99792	78	
308.86946	140	
309.92216	88	
310.87069	140	
311.18550	88	
311.80327	86	
311.83323	84	
311.88316	74	
311.91172	86	
313.03583	104	
313.81467	152	
314.14502	78	
314.86511	102	
315.89115	86	
317.76730	106	
321.42499	104	
322.81570	80	
324.83909	244	1+
324.88859	124	
325.26473	76	
328.87978	90	
328.89542	112	
329.87119	210	1+
329.88955	76	
331.07943	86	
332.86384	90	
334.83895	96	
335.41004	76	
341.86784	94	
342.71071	76	
342.90295	148	
END IONS

###FS:    #m/z: 363.95551 #charge 1+
###MS: 65
###MSMS: 68
BEGIN IONS
TITLE=Cmpd 51, +MS2(363.9555), 28.0-35.0eV, 1.5min #68
RTINSECONDS=86.534
SCANS=65,68
PEPMASS=363.95551	213500
CHARGE=1+
78.26771	76	
103.50255	78	
133.39532	90	
179.36038	96	
187.00822	76	
189.86386	88	
191.85506	76	
203.92431	102	
205.25556	100	
206.96238	82	
209.94217	606	1+
210.88287	292	
211.86471	82	
212.88060	672	1+
217.00909	76	
222.88899	74	
222.95104	510	1+
223.91522	78	
224.94779	1046	1+
224.97096	74	
226.11781	86	
226.50023	112	
226.88329	78	
226.94625	3228	1+
226.97176	204	
227.88199	80	
227.92999	80	
228.89847	374	
228.94121	2958	1+
228.99638	78	
230.88847	1712	1+
231.90811	76	
232.42655	84	
232.87942	126	
234.84170	76	
235.87052	76	
240.93966	588	
240.96248	542	1+
241.93872	2266	1+
242.54000	74	
242.94161	1886	1+
244.61145	104	
244.88422	80	
244.95667	1928	1+
245.82115	78	
245.94123	224	
246.85092	80	
246.95232	2284	1+
246.97777	210	
248.80164	330	1+
248.89797	752	1+
250.85058	92	
250.97037	206	
251.94825	80	
253.11893	80	
253.82472	78	
254.41585	106	
256.06552	88	
257.08510	94	
258.97131	168	
260.83093	212	1+
260.96691	348	1+
261.15021	76	
262.97389	216	1+
263.87779	96	
263.90022	194	1+
264.81914	288	1+
264.83768	82	
265.87032	92	
265.98004	92	
266.80946	854	1+
266.96899	598	1+
267.78569	82	
267.81125	556	1+
267.97240	500	1+
268.53575	100	
268.84297	110	
268.96199	524	1+
269.30703	88	
269.96657	388	1+
270.01877	88	
270.16417	118	
270.86217	186	
271.15191	98	
271.19251	96	
272.93109	86	
276.85237	132	
276.86697	82	
278.79228	92	
278.81009	134	
278.84145	128	
278.91431	80	
279.79682	94	
280.09525	82	
280.79221	918	1+
280.84334	104	
281.04088	78	
282.78926	132	
282.82842	126	
282.86857	126	
283.07669	74	
283.66745	90	
283.79376	106	
283.83135	98	
284.82640	374	
284.84566	338	1+
285.79313	90	
285.84872	288	1+
285.90343	116	
287.81058	76	
290.04158	84	
290.78543	118	
290.85399	184	1+
293.85048	104	
294.84810	86	
294.92402	128	
296.80995	314	
298.80452	1090	1+
299.86435	82	
300.03216	76	
300.07068	78	
300.08741	80	
300.80106	556	1+
301.86265	78	
302.79839	86	
303.80463	82	
303.85797	796	1+
304.80487	78	
305.91849	88	
306.12350	80	
306.43341	92	
306.82973	96	
307.80919	78	
308.87684	104	
308.89809	96	
309.91555	102	
312.43675	92	
312.82418	82	
312.87314	88	
313.91238	80	
316.81110	180	
316.83401	84	
318.82638	98	
319.81984	150	
320.93445	84	
321.86284	188	
321.87847	78	
321.97589	78	
322.84668	74	
322.92692	128	
323.82481	82	
324.90638	112	
326.87099	190	
327.87446	76	
329.87338	200	
331.14676	74	
332.37686	78	
333.09115	84	
333.11127	80	
336.06933	76	
336.94823	264	
340.87900	74	
342.85877	82	
345.01273	76	
345.31854	74	
347.38601	74	
347.86984	74	
350.07896	74	
351.76956	78	
352.36619	106	
352.89081	74	
353.84040	80	
354.86646	82	
356.92161	110	
359.42428	74	
359.54751	84	
360.86778	116	
361.73986	84	
362.20447	78	
363.89588	78	
366.17398	76	
368.36512	76	
END IONS

###FS:    #m/z: 322.92919 #charge 1+
###MS: 69
###MSMS: 70
BEGIN IONS
TITLE=Cmpd 52, +MS2(322.9292), 28.0-35.0eV, 1.5min #70
RTINSECONDS=90.2195
SCANS=69-70
PEPMASS=322.92919	1141024
CHARGE=1+
117.23329	62	
144.13197	112	
184.99211	72	
188.98645	68	
197.95943	64	
199.88547	70	
201.04158	218	
205.94888	248	1+
207.97570	136	
208.02701	72	
209.82854	76	
210.92386	78	
215.87987	68	
216.93988	66	
217.06313	72	
217.10482	68	
220.39009	82	
220.88628	72	
221.06876	62	
221.88017	62	
221.94421	78	
222.94484	234	
223.95782	134	
224.97998	70	
225.12027	86	
225.54577	72	
226.97099	138	
227.93258	128	
228.79040	92	
230.83304	126	
233.01645	82	
233.13829	98	
235.88550	98	
238.93965	248	
239.08128	116	
239.43855	98	
239.89496	222	1+
240.82035	62	
240.93883	5092	1+
242.74257	62	
242.82134	86	
242.94055	6160	1+
243.23415	74	
243.81771	102	
243.84407	62	
243.91315	68	
244.81440	134	
244.86362	66	
244.93978	1942	1+
245.99044	72	
246.82118	62	
246.97428	236	
247.24016	116	
247.89110	86	
249.06414	78	
249.57578	110	
249.83615	64	
250.79579	68	
250.85125	74	
251.00875	80	
251.05255	62	
251.15356	88	
251.91837	100	
252.06610	92	
252.92941	88	
253.06637	70	
255.79834	96	
255.94969	94	
256.14059	64	
257.80123	62	
258.79448	64	
258.83236	240	1+
259.09887	62	
260.90601	66	
261.82746	84	
262.02477	82	
262.83553	66	
263.13470	62	
263.97555	142	
265.89847	76	
265.92648	72	
266.04055	70	
266.85848	66	
268.04701	68	
271.87160	68	
273.79282	68	
274.35817	62	
274.79960	74	
274.82805	76	
275.88789	76	
276.84578	82	
277.81823	220	1+
277.92273	94	
279.08963	596	1+
279.80270	66	
279.85270	70	
281.85031	76	
282.27541	78	
282.85743	72	
283.06994	72	
283.90763	78	
283.94293	90	
283.97378	140	
284.29357	396	1+
284.88921	76	
285.12746	64	
286.86781	78	
287.84986	68	
288.80439	66	
289.78910	144	
289.85135	76	
289.87928	224	
290.40982	74	
291.39826	84	
292.01093	68	
292.43688	68	
293.86654	96	
294.82065	108	
294.86307	78	
295.03802	66	
295.80231	68	
296.87163	66	
300.79851	66	
301.06923	76	
301.30973	80	
301.87733	62	
302.87226	72	
303.94382	70	
304.24136	74	
304.27328	76	
304.87336	158	
304.96118	72	
306.02581	64	
307.05146	76	
307.15885	70	
307.81233	66	
308.37155	78	
308.95404	66	
308.98657	74	
310.13802	84	
311.82491	76	
311.91375	70	
312.78829	72	
314.89631	80	
316.35577	118	
318.31322	72	
319.82662	64	
320.18244	66	
321.10819	72	
321.16097	70	
322.03951	66	
324.19413	66	
324.26475	90	
324.32698	104	
324.89321	76	
324.95032	66	
325.33236	78	
325.78772	68	
325.89406	132	
END IONS

###FS:    #m/z: 340.93964 #charge 1+
###MS: 69
###MSMS: 71
BEGIN IONS
TITLE=Cmpd 53, +MS2(340.9396), 28.0-35.0eV, 1.5min #71
RTINSECONDS=90.992
SCANS=69,71
PEPMASS=340.93964	445494
CHARGE=1+
109.04900	78	
175.09066	88	
184.96514	78	
205.96725	74	
207.97391	124	
210.89713	80	
210.94540	76	
212.87925	124	
212.94370	126	
213.93854	1082	1+
214.89483	128	
215.51387	80	
215.88694	220	1+
215.93830	114	
215.95091	78	
217.88289	130	
217.93138	80	
218.87236	78	
222.90894	90	
222.97249	168	
224.96013	76	
226.96820	116	
228.91108	78	
228.94072	132	
230.89018	80	
231.94858	914	1+
232.82917	98	
233.89742	122	
233.94813	278	1+
234.03352	82	
235.88993	168	
238.86714	80	
238.89365	118	
239.95381	76	
239.98634	88	
240.22969	148	
240.83251	134	
241.81579	90	
241.84183	220	
241.97816	92	
242.82942	140	
242.85957	74	
243.51038	80	
243.83531	128	
244.95639	128	
245.46675	82	
245.87709	94	
246.44713	80	
248.04006	80	
249.96077	266	
251.96283	128	
252.40443	76	
252.95883	94	
253.51175	110	
254.00108	104	
254.79976	90	
254.96572	462	
255.07355	80	
255.13514	80	
255.95803	342	1+
256.84930	226	
256.96149	238	1+
257.93450	140	
258.84472	870	1+
259.90861	134	
260.33554	76	
260.83432	602	1+
261.01345	74	
262.02614	84	
262.16739	76	
263.13862	92	
263.85980	130	
263.89242	80	
263.90643	94	
264.43856	90	
264.85235	92	
265.09003	80	
266.84433	78	
266.86250	178	
268.00079	82	
268.84283	310	1+
269.82709	74	
269.93012	116	
270.82966	228	
271.91488	94	
272.01820	82	
272.92886	156	
272.97606	144	
273.84786	90	
273.98797	96	
274.09376	84	
274.85962	162	
274.87573	200	
274.90979	72	
275.84401	134	
275.86118	124	
276.85458	1056	1+
277.04941	106	
277.82654	78	
277.90030	96	
277.93583	72	
278.80605	84	
278.84372	986	1+
278.86412	160	
279.91292	132	
279.96436	94	
280.86096	80	
281.40153	90	
281.85529	474	1+
282.82240	86	
284.93886	86	
285.01970	78	
286.40005	74	
287.24621	92	
288.89062	92	
288.95967	78	
289.81161	78	
291.15100	78	
292.43162	94	
293.07555	76	
293.84698	186	1+
294.67106	84	
295.44092	90	
295.87417	110	
295.99001	76	
296.85135	96	
297.07059	106	
297.79288	76	
299.01466	80	
299.86785	268	
300.06061	104	
300.40917	76	
301.17549	86	
301.85853	196	
302.17715	92	
302.81645	76	
302.85958	122	
302.93823	76	
303.87971	74	
303.93925	96	
304.44319	134	
304.70401	76	
305.89706	78	
306.80178	74	
306.88091	134	
308.42768	84	
308.87872	150	
309.00394	72	
310.87984	116	
311.85829	98	
312.78621	76	
315.93730	84	
321.89420	78	
321.92728	106	
324.16531	86	
327.18588	84	
328.19258	74	
328.81112	74	
328.96021	84	
329.87777	126	
331.02804	74	
335.95454	80	
339.28685	104	
END IONS

###FS:    #m/z: 363.95549 #charge 1+
###MS: 69
###MSMS: 72
BEGIN IONS
TITLE=Cmpd 54, +MS2(363.9555), 28.0-35.0eV, 1.6min #72
RTINSECONDS=91.764
SCANS=69,72
PEPMASS=363.95549	166616
CHARGE=1+
189.86190	248	1+
191.85818	78	
194.93214	80	
200.06418	88	
207.87104	178	
208.94075	90	
209.88896	78	
209.94353	530	1+
210.88418	88	
212.87874	596	
215.88909	84	
221.89501	82	
222.95215	516	
224.50880	86	
224.89413	122	
224.94837	678	1+
226.94628	3132	1+
226.97040	190	1+
227.93053	158	
228.89015	266	1+
228.94177	3632	1+
230.88788	800	1+
232.89152	186	
233.41978	96	
233.79313	92	
234.47128	86	
234.87524	84	
235.03184	90	
235.84600	80	
235.87888	90	
237.89636	100	
240.07938	160	
240.78576	88	
240.83568	100	
240.94089	716	
240.96165	236	
241.84099	132	
241.93801	2024	1+
241.96461	124	
242.93988	1436	1+
243.81887	180	
243.95777	138	
244.82682	128	
244.93763	618	
244.95677	2208	1+
245.07486	78	
245.44200	102	
245.82477	94	
245.94110	304	
246.13289	106	
246.81179	78	
246.90217	160	
246.95267	1842	1+
248.22022	78	
248.80552	106	
248.86826	100	
248.89925	472	1+
249.44223	86	
249.78432	194	1+
249.80506	124	
249.84367	118	
250.94445	152	
251.86234	100	
251.89190	80	
251.91922	78	
254.07115	84	
255.95744	90	
256.84650	86	
257.89236	82	
259.83482	82	
259.89509	140	
259.93911	84	
260.61671	92	
260.82914	142	
261.13307	108	
261.96674	88	
262.54900	80	
263.84597	210	
264.79042	98	
264.81536	116	
264.97993	82	
265.08598	96	
265.82899	90	
266.79024	196	1+
266.81368	202	
266.85626	90	
267.81798	204	
267.95453	100	
267.96976	172	
268.09133	80	
268.81277	128	
268.96068	142	
269.97196	284	
270.52353	102	
270.80626	78	
270.85658	182	1+
271.92433	160	1+
273.85587	92	
273.91690	82	
274.81396	82	
275.42066	84	
276.07101	104	
276.38360	82	
276.82889	184	1+
277.87634	120	
278.09331	194	1+
278.79602	282	
278.85495	156	
279.79691	278	
280.50375	112	
280.78922	1034	1+
280.91538	78	
281.98653	78	
283.16213	92	
283.83220	128	
283.97360	82	
284.82053	302	
284.93505	124	
285.44491	102	
285.84299	120	
285.92357	94	
286.81727	178	
288.17928	100	
288.84272	84	
288.92621	106	
289.87400	110	
291.84447	86	
292.87237	120	
292.93685	88	
295.80787	108	
295.92674	80	
296.81221	348	
297.79896	1672	1+
298.97412	78	
299.78551	114	
299.80146	930	1+
300.81979	216	1+
301.85897	292	1+
303.80948	134	
303.85415	414	
304.80688	84	
305.40129	90	
307.81342	80	
307.84993	78	
312.90585	82	
314.82413	96	
316.81365	406	1+
318.43171	86	
318.82383	104	
319.80609	186	
321.82151	140	
322.30208	104	
322.92455	134	
323.01480	108	
324.89150	104	
326.89627	138	
327.08178	80	
327.88911	78	
328.58873	82	
329.87370	192	
330.07916	80	
336.94665	94	
338.17520	94	
338.92743	102	
338.95232	94	
339.82853	114	
340.93662	108	
342.91087	78	
344.14442	78	
344.75094	198	1+
353.76644	82	
353.88800	140	
355.20708	86	
366.82294	82	
367.33221	126	
368.83872	90	
END IONS

###FS:    #m/z: 322.92931 #charge 1+
###MS: 73
###MSMS: 74
BEGIN IONS
TITLE=Cmpd 55, +MS2(322.9293), 28.0-35.0eV, 1.6min #74
RTINSECONDS=95.435
SCANS=73-74
PEPMASS=322.92931	1217524
CHARGE=1+
180.87166	68	
192.88642	102	
193.89338	144	
194.98703	100	
199.86438	68	
202.04733	82	
205.94907	318	1+
209.08554	72	
211.02362	72	
213.04796	68	
214.89602	118	
220.03316	70	
220.87638	142	
221.90011	92	
222.95233	132	
223.95828	276	
226.84040	62	
226.87923	72	
227.79232	64	
227.86450	66	
227.93313	72	
228.91091	70	
230.83039	68	
230.90817	76	
231.12338	72	
231.89676	70	
232.89079	72	
232.91702	70	
234.08406	80	
235.40331	78	
236.88980	86	
237.05808	72	
238.39271	78	
238.92030	90	
238.94023	232	
239.07997	288	
239.10427	68	
240.79900	70	
240.93997	2928	
241.07958	82	
241.94171	2180	
242.00661	86	
242.82031	66	
242.89201	82	
242.94059	6514	1+
243.24590	66	
243.96304	70	
244.80960	62	
244.93933	1684	1+
245.83260	76	
246.78652	76	
246.85180	136	
246.89630	72	
246.97210	372	1+
247.49519	78	
247.84098	72	
248.00065	64	
248.84748	108	
248.86840	86	
249.00599	68	
249.13659	66	
249.85956	74	
250.95889	68	
251.38908	86	
251.92098	68	
252.07680	70	
254.90797	88	
255.07620	82	
255.92827	88	
256.44320	86	
256.81666	72	
258.83197	166	
258.89887	66	
258.97010	74	
259.84223	76	
259.86403	72	
259.94543	84	
260.14706	76	
261.04303	68	
261.14429	84	
261.18835	74	
261.82968	70	
262.04186	64	
262.08589	94	
262.83254	118	
263.02273	92	
263.42735	66	
265.12436	90	
265.24803	64	
266.86050	132	
266.96650	86	
266.98856	80	
267.82985	70	
268.84584	154	1+
269.15794	84	
270.01461	90	
272.34607	80	
273.09672	70	
274.78371	74	
274.86092	140	
275.13160	74	
275.81028	80	
276.15902	86	
276.80427	72	
276.85303	224	1+
276.99837	88	
277.38815	96	
279.09016	888	1+
279.81690	110	
280.11376	72	
281.86693	64	
281.90845	70	
282.85667	114	
283.06735	234	
283.09901	64	
283.13239	72	
283.27500	66	
283.86191	64	
283.96362	66	
284.13215	76	
284.25952	78	
284.29126	502	1+
284.81518	132	
286.78848	66	
287.46268	88	
289.90167	88	
291.97279	68	
294.85761	106	
297.02391	80	
297.07685	64	
299.60530	72	
299.78150	88	
302.82064	72	
302.87842	74	
303.87523	88	
303.94364	64	
304.88942	146	
306.88557	72	
307.80255	68	
307.82200	66	
308.06016	92	
308.29457	70	
312.84728	76	
314.81026	72	
315.83793	64	
318.79534	72	
318.82217	72	
320.14377	66	
320.91029	66	
322.72102	74	
322.99365	100	
323.23955	80	
323.87277	92	
324.56994	78	
324.85978	66	
324.89461	286	1+
325.82870	96	
326.87806	140	
327.87890	84	
END IONS

###FS:    #m/z: 340.93987 #charge 1+
###MS: 73
###MSMS: 75
BEGIN IONS
TITLE=Cmpd 56, +MS2(340.9399), 28.0-35.0eV, 1.6min #75
RTINSECONDS=96.2075
SCANS=73,75
PEPMASS=340.93987	479492
CHARGE=1+
111.15567	90	
178.86911	80	
180.86510	72	
189.86696	76	
194.04520	88	
198.89693	86	
200.85543	74	
205.95039	142	
212.87532	118	
212.89732	84	
213.93992	328	
215.17674	94	
215.88333	154	
217.87833	76	
218.88692	78	
222.97333	76	
223.83409	74	
223.95591	120	
224.83488	96	
226.85184	74	
226.94344	312	1+
227.83303	82	
227.94661	246	1+
228.13874	74	
228.84370	134	
230.87320	72	
230.88857	80	
231.12349	88	
231.90143	140	
231.94907	764	1+
233.89548	122	
235.88799	76	
235.94793	92	
237.82272	84	
237.96263	72	
238.91254	76	
238.93353	72	
239.44616	78	
239.78838	78	
239.85199	96	
239.89724	104	
240.03376	92	
240.95045	190	1+
241.84324	442	1+
243.02233	72	
243.34201	84	
243.63509	78	
243.82811	132	
244.05113	78	
244.91785	82	
245.86900	74	
245.90686	80	
246.97515	186	
247.96271	88	
248.97303	96	
249.16484	78	
249.89908	142	
249.96342	206	
250.89765	200	
254.82730	84	
254.91856	206	
254.96452	584	1+
255.03904	78	
255.05475	86	
255.90871	88	
255.95163	78	
256.00666	80	
256.84871	236	
256.91639	166	
256.95063	90	
257.26552	74	
257.80745	78	
257.85952	112	
258.02553	72	
258.41110	74	
258.84263	428	
258.90489	72	
259.79264	204	1+
259.84777	244	
259.95577	104	
260.83552	380	
261.84273	308	
261.92470	72	
262.88346	78	
264.16926	78	
264.86447	292	1+
267.13220	158	
268.84004	408	
269.47843	90	
270.82894	302	1+
270.94384	74	
270.98831	80	
272.93235	114	
272.97800	132	
273.85391	86	
273.97684	94	
274.85520	690	1+
274.89163	134	
275.04821	78	
275.17013	70	
275.85642	1052	1+
275.95901	94	
277.97389	78	
278.84538	958	1+
279.92690	300	1+
280.88462	80	
281.04658	220	1+
281.84546	146	
282.41998	90	
282.87647	122	
282.91119	152	
283.86287	72	
285.40350	88	
286.15455	72	
287.20040	84	
288.83610	112	
289.87876	76	
290.79498	84	
290.85177	74	
291.04219	84	
292.08638	74	
294.27510	86	
294.86697	100	
295.67107	80	
295.85224	324	1+
296.86083	168	1+
297.84555	74	
297.95156	118	
299.00803	74	
299.87556	134	
300.74506	72	
300.87462	72	
301.86083	156	
302.17422	226	
302.83355	84	
302.86813	78	
306.10119	78	
306.87747	104	
307.88819	94	
308.88403	204	1+
311.88279	74	
313.88141	72	
313.91230	80	
316.52608	70	
317.19275	98	
319.25604	74	
320.61544	92	
320.96952	104	
324.73795	82	
324.89459	188	1+
326.96776	84	
327.88313	70	
328.87276	78	
329.03363	70	
329.86879	140	
329.88528	72	
331.02595	106	
332.57846	76	
333.86886	90	
335.17197	72	
337.13934	90	
337.83661	90	
338.32895	70	
339.40012	194	
340.34181	108	
341.82299	72	
344.43390	72	
344.86680	76	
END IONS

###FS:    #m/z: 363.95573 #charge 1+
###MS: 73
###MSMS: 76
BEGIN IONS
TITLE=Cmpd 57, +MS2(363.9557), 28.0-35.0eV, 1.7min #76
RTINSECONDS=96.9795
SCANS=73,76
PEPMASS=363.95573	177694
CHARGE=1+
86.91661	74	
160.95824	110	
182.86888	180	
187.86228	84	
189.86511	152	
190.94784	78	
191.85256	158	
192.93346	92	
196.88288	144	
197.95789	92	
205.92143	90	
205.95139	96	
207.87241	198	
209.91383	84	
209.94265	520	1+
210.88635	116	
212.87940	730	1+
212.89796	122	
219.10697	100	
222.95113	620	1+
222.97301	114	
224.94922	942	1+
225.04822	80	
226.94679	3348	1+
228.89237	146	
228.94169	3098	1+
229.89714	80	
230.83274	110	
230.88830	1398	1+
231.47643	92	
231.79799	118	
234.82129	84	
234.88134	74	
235.14676	76	
235.78167	80	
238.92229	98	
240.37254	86	
240.83357	84	
240.94035	552	
240.96531	342	
241.94075	434	
242.94199	1328	1+
243.43053	254	1+
243.81730	392	1+
243.83193	176	
243.95479	130	
244.82215	388	1+
244.89418	74	
244.94053	208	
244.95666	1380	
245.00531	78	
245.06789	84	
245.94631	232	
246.79611	80	
246.90663	174	
246.95214	1732	
248.11961	92	
248.86246	98	
248.89935	540	1+
249.80505	162	
250.79469	92	
250.94829	112	
251.80039	100	
254.58227	92	
258.83336	134	
258.97166	178	
259.03133	80	
260.83112	74	
260.85501	190	1+
261.38466	76	
261.93468	108	
261.96959	78	
263.83013	164	
263.97962	154	
264.82099	110	
265.08727	74	
265.88413	76	
265.96965	78	
266.81230	450	1+
267.85128	120	
267.89643	76	
267.97379	164	
268.81155	76	
268.88202	80	
269.38764	76	
269.45454	76	
269.96372	176	
272.02802	82	
276.02440	104	
276.80642	94	
276.85444	362	1+
278.05980	74	
278.55967	88	
278.84447	442	1+
279.79429	222	
280.79245	742	1+
280.91972	76	
281.45081	76	
282.79251	180	
282.91164	182	1+
283.06174	94	
283.78913	80	
283.88287	86	
284.82170	122	
284.85194	114	
285.83069	120	
285.84564	248	
286.13199	88	
286.40835	92	
287.56882	84	
288.10657	86	
288.80116	82	
289.80743	76	
292.85959	212	1+
293.01244	92	
294.36986	74	
296.81233	104	
297.73335	88	
297.80637	122	
298.80522	406	
299.80347	216	
300.80551	342	
300.94954	94	
301.79515	142	
301.80117	132	
301.80914	190	
301.85762	170	
302.80803	234	1+
303.85521	300	1+
305.14568	74	
306.43646	92	
306.87694	120	
307.83057	78	
308.21652	78	
309.12912	96	
311.73836	84	
311.88984	76	
312.85996	78	
314.81245	442	1+
314.94872	80	
317.81783	232	1+
318.14492	82	
319.73231	78	
321.37009	76	
322.81172	204	1+
323.87778	76	
324.01808	134	
324.78147	98	
324.87569	78	
324.89534	232	1+
325.95155	88	
326.87190	160	
327.16122	142	
331.88660	76	
333.90042	90	
334.16104	84	
334.98293	84	
336.94502	216	1+
339.08113	78	
339.82081	124	
340.83559	86	
340.90855	82	
340.93779	206	
342.90211	76	
350.91074	82	
352.75051	90	
352.91949	80	
353.89847	90	
356.77513	80	
360.28607	74	
360.76872	78	
362.84732	80	
362.90610	92	
367.44157	86	
368.13878	90	
368.90947	82	
END IONS

###FS:    #m/z: 336.94485 #charge 1+
###MS: 77
###MSMS: 78
BEGIN IONS
TITLE=Cmpd 58, +MS2(336.9449), 28.0-35.0eV, 1.7min #78
RTINSECONDS=100.64
SCANS=77-78
PEPMASS=336.94485	67848
CHARGE=1+
103.75255	76	
147.97530	76	
164.03872	116	
185.97362	76	
205.44763	96	
205.94785	266	1+
206.97632	68	
207.97427	68	
209.89437	84	
210.88281	66	
211.94369	1874	1+
211.97163	72	
212.87979	428	1+
213.93989	690	
215.88585	122	
215.93359	128	
216.88231	70	
217.88243	248	1+
218.72150	70	
222.86702	82	
223.82890	66	
223.84252	190	
223.96403	108	
224.96736	72	
227.10683	72	
228.04236	66	
228.91020	76	
229.89004	108	
229.95292	1324	1+
230.88861	1308	1+
231.94832	650	1+
232.82708	66	
232.88880	92	
233.94783	88	
234.82594	70	
235.79340	86	
235.95157	72	
236.82476	70	
237.82925	284	1+
239.85357	70	
239.90049	68	
239.92371	80	
240.84941	104	
241.84131	516	1+
242.85414	90	
243.87269	82	
244.03399	102	
244.86318	74	
245.84611	94	
245.89053	72	
246.90203	84	
246.97256	166	
247.96276	210	
247.99961	76	
248.90056	320	1+
248.96371	382	1+
249.83234	74	
250.82740	118	
250.95397	146	
251.06616	86	
251.08373	68	
251.83016	94	
251.95516	134	
252.09841	72	
252.96972	1074	1+
253.90969	128	
254.07642	68	
254.92218	76	
254.96833	146	
255.00560	78	
255.07128	302	1+
255.96109	66	
256.86039	66	
256.91127	80	
257.24992	84	
257.84891	76	
257.90184	78	
257.92199	84	
258.84457	298	
259.85029	376	
260.03238	82	
260.94610	102	
261.79767	88	
261.83439	390	1+
261.84775	168	
262.11947	100	
263.04876	88	
264.11322	68	
266.91533	150	
267.15138	70	
267.83643	80	
267.90451	80	
268.83950	578	1+
269.64985	84	
269.85961	88	
269.92216	80	
270.97417	68	
271.83895	116	
271.91348	132	
272.12148	78	
272.53291	74	
272.97472	76	
273.91074	68	
274.87328	130	
274.89506	132	
275.52880	80	
275.86048	130	
275.92966	66	
276.67529	70	
276.85807	620	1+
277.86196	432	1+
277.96808	74	
278.35888	74	
278.83624	358	1+
278.88340	72	
279.09952	132	
279.86825	204	1+
279.89770	86	
280.84144	72	
281.08848	86	
281.89607	74	
282.27958	88	
283.02702	74	
285.85217	268	
286.84791	814	1+
287.91480	108	
288.01051	68	
289.59015	104	
291.88298	70	
292.88167	132	
293.10068	68	
293.79922	84	
293.87429	210	
294.85987	266	1+
297.01800	74	
297.87794	136	
298.15304	78	
298.30547	182	
298.87227	224	1+
299.01705	86	
299.79003	86	
299.89852	76	
299.93234	78	
302.21851	80	
304.44263	84	
305.91439	80	
307.89349	72	
307.97067	72	
308.86975	78	
308.87714	76	
310.01258	76	
310.81511	74	
310.86207	208	
312.95114	136	
316.42784	106	
317.88074	78	
320.02888	84	
321.87887	80	
322.84897	74	
322.89540	76	
323.88592	76	
323.96397	74	
324.88826	72	
327.96117	80	
328.58856	78	
329.87901	112	
331.54672	70	
331.91993	84	
333.40286	84	
336.13897	78	
338.17618	126	
339.82778	66	
END IONS

###FS:    #m/z: 359.96056 #charge 1+
###MS: 77
###MSMS: 79
BEGIN IONS
TITLE=Cmpd 59, +MS2(359.9606), 28.0-35.0eV, 1.7min #79
RTINSECONDS=101.412
SCANS=77,79
PEPMASS=359.96056	50464
CHARGE=1+
116.75914	92	
172.94287	100	
198.95056	72	
199.00778	80	
206.96412	72	
207.94947	120	
209.92085	76	
209.94491	304	1+
210.89153	84	
212.87552	72	
215.43815	72	
217.12826	74	
221.88953	118	
222.95336	858	1+
224.94956	850	1+
226.94710	1276	1+
227.06615	74	
227.93120	90	
228.94149	2074	1+
230.82095	84	
230.95938	78	
233.96386	76	
234.09914	80	
235.06975	72	
235.98768	72	
236.84372	168	
240.13068	84	
240.82150	88	
240.84499	152	1+
240.94155	466	1+
240.96326	528	1+
241.12123	102	
241.89979	76	
242.79173	112	
242.88052	90	
242.95783	160	
244.87415	102	
244.90751	188	
244.95622	1086	1+
245.89607	98	
245.94111	208	
246.80823	118	
246.95235	926	
248.80413	104	
249.07155	76	
249.14161	84	
249.42851	94	
250.79447	114	
250.94978	224	
250.96869	94	
251.97730	72	
252.10257	86	
252.11579	74	
252.95201	130	
253.91476	138	
255.87720	74	
255.89675	106	
255.93176	72	
256.55328	88	
256.86826	80	
257.15167	84	
257.83323	92	
258.84536	238	1+
258.95619	80	
258.97399	70	
259.96581	70	
260.80341	74	
260.96486	336	
261.79168	72	
261.82363	74	
261.90687	72	
262.80601	76	
264.81426	76	
265.03217	84	
265.42984	84	
265.86227	74	
266.81595	180	
266.97660	90	
267.80988	106	
267.87424	72	
267.97268	236	
268.86183	82	
269.81905	82	
269.91388	74	
269.96914	188	
270.82857	76	
274.38745	74	
275.05122	134	
275.86660	108	
275.92666	88	
276.81204	150	
276.85839	196	
277.82659	116	
278.79457	102	
278.84363	228	
278.94925	210	1+
279.79147	1098	1+
279.87289	70	
280.79370	904	1+
280.82889	72	
281.03886	90	
282.79081	210	
282.92163	86	
283.79699	116	
283.82314	72	
283.85784	74	
283.98434	72	
284.37954	74	
284.82069	132	
285.82660	72	
286.90948	74	
291.09466	84	
291.98145	76	
292.12415	72	
293.11876	94	
295.42391	72	
296.15262	86	
296.80868	254	
297.80827	112	
298.80211	916	1+
299.87420	110	
301.17582	78	
301.84278	72	
302.88496	112	
304.00289	84	
306.90708	104	
306.96326	74	
308.23171	76	
309.87536	268	1+
310.14447	70	
310.81073	78	
310.87176	272	1+
312.12833	88	
315.20583	76	
315.81651	76	
316.81670	176	
317.81629	144	
318.80428	90	
319.07607	108	
319.83123	82	
319.88602	136	
320.08637	72	
321.82802	106	
321.94322	72	
322.93071	74	
324.89302	112	
328.88835	158	
328.95564	78	
330.05916	82	
330.10864	74	
331.00794	86	
336.85548	118	
338.85306	70	
339.77330	84	
340.80025	76	
341.67943	80	
341.89509	72	
342.14278	74	
344.41136	88	
345.87544	84	
348.76138	70	
350.83759	74	
356.42054	74	
358.20531	80	
360.75482	74	
364.71406	94	
END IONS

###FS:    #m/z: 507.84367 #charge 1+
###MS: 77
###MSMS: 80
BEGIN IONS
TITLE=Cmpd 60, +MS2(507.8437), 28.2-35.2eV, 1.7min #80
RTINSECONDS=102.184
SCANS=77,80
PEPMASS=507.84367	46850
CHARGE=1+
220.05483	98	
222.97319	122	
224.04382	136	
224.97809	128	
238.07187	104	
238.86804	134	
249.15580	158	
250.90205	120	
258.87515	114	
259.90762	98	
260.88143	176	
261.13133	366	1+
262.13400	322	1+
265.08528	148	
272.85437	206	1+
277.15061	138	
281.79814	206	1+
282.13930	102	
282.88115	146	
286.87903	178	1+
287.85167	168	
288.87314	684	1+
289.03297	142	
289.87742	584	1+
290.86411	228	
291.86321	212	
293.87528	334	
293.98859	172	
294.86872	220	1+
294.88091	170	
295.85028	346	1+
295.89342	116	
296.85512	360	1+
300.82414	144	
301.84293	248	1+
301.98619	136	
303.86844	272	1+
304.41264	126	
304.85601	556	1+
305.85961	482	1+
305.95906	114	
307.88985	758	1+
308.02983	98	
308.14436	280	
308.87055	510	
309.14506	130	
309.88471	148	
310.15767	518	1+
310.81189	154	
310.88599	138	
311.88371	1070	1+
313.88552	226	
314.38573	96	
314.86178	872	1+
314.88445	290	1+
316.80850	184	
318.76904	142	
318.90514	100	
321.78982	134	
321.84715	218	1+
322.89079	142	
323.13814	126	
324.86028	190	
325.81297	202	1+
325.89495	134	
326.84058	272	1+
326.88277	1256	1+
326.96003	154	
327.90681	170	
329.82361	120	
330.87986	192	
331.36553	100	
331.89507	178	1+
332.78523	206	1+
332.87454	480	1+
332.93229	124	
333.17696	140	
333.19055	152	
334.54046	102	
335.75522	128	
335.83526	100	
335.85408	160	
335.88394	384	1+
336.94795	190	
338.08230	126	
338.85048	126	
341.82678	114	
341.86103	190	1+
344.03063	102	
346.76449	122	
347.77501	142	
348.77622	114	
348.84068	132	
348.88826	164	
350.82541	132	
350.88587	188	
350.90313	126	
351.77677	116	
351.79988	114	
352.87758	134	
352.90975	142	
355.88801	226	1+
356.86046	98	
361.78857	220	1+
363.62672	104	
363.77238	124	
363.81716	114	
365.78639	112	
366.73736	126	
366.83884	444	1+
367.70865	480	1+
367.76336	128	
368.89771	488	1+
369.83796	368	1+
371.89840	146	
375.85528	192	1+
375.89002	100	
376.22145	122	
376.77886	142	
377.73298	260	1+
380.71372	370	1+
380.85714	110	
383.71114	194	1+
383.77792	188	
384.84902	442	1+
386.74771	116	
388.84407	144	
389.83954	102	
390.02345	106	
390.30006	112	
390.77826	122	
390.80321	280	1+
390.83827	750	1+
392.83620	214	
394.80601	96	
394.82944	150	
396.72442	226	1+
398.79643	132	
398.86657	148	
399.72257	602	1+
399.84581	230	
400.72448	410	1+
402.86606	180	
403.80740	122	
403.87115	274	
404.85978	562	1+
405.86189	408	1+
406.71606	146	1+
406.82006	102	
407.74816	396	1+
407.86419	258	
408.85290	1086	1+
409.72545	212	
409.87249	200	
410.80506	338	1+
410.83174	208	
411.83939	446	1+
412.15343	158	
412.73223	136	
413.88890	136	
414.75966	102	
414.89558	106	
415.89747	206	1+
416.72510	128	
416.79561	98	
416.84088	274	1+
420.81932	232	1+
420.87205	122	
421.87699	302	
422.87788	206	
423.77074	252	
423.80777	136	
423.86611	362	1+
424.77187	144	
425.75578	284	
425.87979	120	
426.75828	294	
426.80805	120	
426.86018	692	
427.73213	566	1+
427.86251	438	
428.08804	162	
428.84681	606	1+
429.86647	104	
430.73959	106	
430.76350	158	1+
430.87446	144	
431.70914	124	
431.86856	418	
432.86879	226	
433.84893	142	
435.88933	176	
439.75199	116	
439.89230	192	
440.88365	254	1+
441.76283	104	
443.75790	414	1+
444.87238	2468	1+
445.73692	304	1+
446.87381	420	1+
447.70338	122	
447.72067	108	
448.76382	126	
449.87637	394	1+
450.75097	284	
450.79373	98	
451.74646	132	
457.90738	176	
462.88636	818	1+
465.71538	110	
467.88594	1174	1+
469.88668	172	
482.79354	102	
485.89724	372	1+
487.29636	98	
488.89171	116	
504.79780	98	
509.27859	142	1+
510.28267	138	1+
END IONS

###FS:    #m/z: 336.94429 #charge 1+
###MS: 81
###MSMS: 82
BEGIN IONS
TITLE=Cmpd 61, +MS2(336.9443), 28.0-35.0eV, 1.8min #82
RTINSECONDS=105.852
SCANS=81-82
PEPMASS=336.94429	63304
CHARGE=1+
182.45890	86	
182.86822	126	
190.50191	104	
192.88728	88	
198.03047	80	
198.95403	90	
199.97210	78	
205.95100	122	
207.41456	80	
209.08974	114	
210.88453	72	
211.03972	84	
211.94310	1498	1+
212.87681	462	1+
213.89265	168	1+
213.93835	830	1+
215.88492	156	
215.93657	138	
215.96124	102	
216.96576	78	
218.89594	84	
219.93310	106	
223.95635	172	
224.96403	80	
226.85708	124	
226.89508	202	
228.01261	102	
229.84647	72	
229.95450	1906	1+
230.88925	708	1+
231.46574	80	
231.95066	562	1+
232.03263	88	
233.94591	232	
234.02035	86	
234.83990	84	
234.88517	132	
234.94850	114	
235.84916	186	1+
236.82136	72	
236.91647	82	
236.99238	74	
237.06587	86	
237.89645	72	
239.79576	82	
240.83612	788	1+
241.84005	564	1+
241.97792	88	
243.86376	80	
243.88832	72	
244.41563	74	
244.43483	76	
245.90369	84	
246.97808	186	
247.90287	70	
247.96347	276	
248.90109	76	
249.84398	74	
249.95904	190	
250.02619	96	
250.83675	138	
250.94959	100	
251.83351	72	
251.98125	70	
252.97023	694	1+
253.11938	104	
253.62534	98	
253.90510	252	
254.96291	278	
255.07453	96	
255.37261	70	
256.45284	84	
256.86018	72	
257.84136	490	1+
257.85979	154	
257.89637	94	
257.93989	82	
258.14665	78	
258.84406	352	1+
259.80822	90	
260.41872	106	
260.52530	106	
260.84968	152	
260.93805	106	
261.83212	124	
261.96463	78	
262.87740	70	
262.94804	98	
263.01094	92	
264.82620	78	
264.98814	72	
265.09610	86	
266.86623	74	
267.08888	72	
267.15929	78	
267.83995	176	
268.02885	76	
268.83880	1112	1+
270.98165	146	
271.40483	90	
271.84376	214	1+
271.94737	70	
272.41081	94	
274.85765	212	
274.98696	72	
275.80443	72	
275.84085	72	
275.86735	122	
276.01812	86	
276.42025	120	
276.85726	984	1+
276.95141	88	
277.83534	510	1+
277.88529	86	
277.91867	116	
278.06813	80	
283.86626	90	
283.89715	100	
285.84995	338	
286.85177	280	
286.91529	92	
287.84607	194	
288.84768	100	
288.85963	118	
290.85175	238	1+
291.00446	82	
291.50941	80	
292.84549	136	
293.10678	72	
293.86681	428	1+
294.18007	72	
294.25605	76	
294.86709	350	1+
294.94515	94	
297.00474	70	
297.08131	74	
299.87499	150	
300.88392	70	
301.84288	146	
304.36970	76	
304.86414	86	
305.86896	72	
306.55008	78	
306.85337	78	
308.86975	376	1+
310.91273	92	
311.80756	72	
311.87519	70	
311.89283	72	
312.10679	70	
312.85306	74	
314.81997	84	
315.75766	72	
317.88854	76	
318.17309	80	
321.16332	82	
323.63257	102	
323.88671	74	
324.88854	114	
331.91130	92	
332.76172	78	
333.08207	76	
333.16951	72	
333.79730	72	
335.10218	72	
335.78387	86	
336.11904	74	
337.34025	78	
340.78810	92	
340.93559	80	
341.89318	72	
END IONS

###FS:    #m/z: 507.84306 #charge 1+
###MS: 81
###MSMS: 83
BEGIN IONS
TITLE=Cmpd 62, +MS2(507.8431), 28.2-35.2eV, 1.8min #83
RTINSECONDS=106.624
SCANS=81,83
PEPMASS=507.84306	47020
CHARGE=1+
207.88725	110	
223.98020	102	
224.97761	210	
226.86914	154	
232.89485	166	
236.09875	106	
248.90723	102	
258.87259	116	
262.13947	112	
263.13569	110	
264.02546	100	
265.89753	210	1+
271.38831	128	
275.85521	128	
277.81095	118	
278.83515	114	
279.82242	122	
280.39488	102	
281.86963	166	
287.85049	368	
289.88012	366	
292.14083	126	
293.82996	114	
293.85759	108	
293.87391	242	1+
296.14087	128	
296.85247	138	
298.83870	116	
300.84112	148	
303.86771	458	1+
305.86279	708	
307.88792	726	1+
308.14079	520	1+
308.87011	428	1+
309.89044	390	
310.15808	144	
311.88365	582	
312.17453	122	
312.88458	342	
313.87297	184	
314.40822	112	
314.86014	432	1+
322.32634	116	
322.88878	126	
323.87243	284	
324.85888	134	
324.90499	134	
325.87764	134	
325.89639	216	
326.88232	1066	1+
327.82311	116	
328.96579	204	1+
330.83405	318	1+
332.88016	464	1+
333.17283	326	
333.79770	186	1+
334.86371	308	1+
335.09744	106	
335.78303	182	1+
335.84920	128	
336.00651	126	
337.00375	238	1+
337.88647	270	1+
344.75850	140	
345.82693	112	
346.82095	286	1+
347.77854	148	
348.73237	124	
348.89135	152	
348.90628	114	
349.75958	466	1+
350.76602	300	1+
350.91656	230	1+
351.88652	112	
353.31876	106	
353.85318	176	
354.90554	116	
355.89065	118	
357.83208	136	
357.88308	158	
358.80938	112	
359.77709	140	
361.85961	134	
363.81889	154	
364.97771	106	
366.76552	432	1+
366.84055	138	
367.72048	256	
367.76821	294	1+
368.89524	102	
369.01067	174	
369.81129	178	1+
369.83458	396	1+
369.89150	102	
370.06158	108	
371.18653	180	1+
371.83156	100	
371.90556	122	
372.87279	190	1+
373.90009	170	
374.75402	110	
380.71342	180	
380.85372	158	
381.71920	152	
384.85169	366	1+
386.41167	100	
386.79432	124	
386.85344	130	
387.85063	134	
388.84296	122	
389.86350	100	
390.83954	794	1+
391.17712	122	
391.80970	120	
392.72137	114	
392.82616	528	1+
392.90148	232	1+
393.79918	136	
394.78710	112	
394.83073	180	
398.72800	404	1+
398.86016	116	
400.69899	126	
400.73021	134	
400.85542	102	
401.72706	206	1+
402.86598	688	1+
403.27083	102	
405.72909	120	
405.77041	134	
405.85769	142	
406.75816	328	1+
406.85517	264	
407.74000	294	1+
407.86603	562	
408.85044	1182	1+
409.07127	102	
409.73299	220	
409.75957	160	
410.83573	584	1+
411.73647	126	
411.75909	108	
411.77200	110	
412.84653	102	
413.06935	116	
417.87610	120	
418.84866	112	
421.81732	256	1+
421.87785	184	
422.88409	430	
423.75472	134	
423.77678	232	
423.86928	128	
424.77681	168	
425.30659	112	
425.75330	346	
425.88630	150	
426.76453	194	
426.80586	232	1+
426.86178	1506	1+
427.73523	594	1+
427.75306	136	
428.68542	174	1+
428.84472	766	1+
430.73695	398	1+
431.86618	172	
432.23807	196	
432.68638	138	
432.84046	146	
432.86593	190	
433.84756	190	1+
433.86388	240	1+
438.84449	126	1+
439.69607	178	1+
439.89526	206	
440.75674	124	
443.76177	124	
444.38740	112	
444.87098	1304	1+
445.71253	166	1+
445.74893	162	
446.76074	144	
446.87173	462	1+
447.70711	126	
447.77955	122	
449.87547	790	1+
450.69916	126	
450.73909	122	
450.75988	136	
452.89925	100	
454.30817	106	
457.73781	160	1+
457.90105	226	
458.90656	120	
459.21678	138	
460.89703	292	1+
462.88021	748	1+
464.78943	146	
465.72226	210	1+
467.88550	1080	1+
469.90244	182	
470.71055	130	
474.86991	106	
485.89571	214	
486.85622	144	
486.90036	384	
506.22162	100	
END IONS

###FS:    #m/z: 359.96028 #charge 1+
###MS: 81
###MSMS: 84
BEGIN IONS
TITLE=Cmpd 63, +MS2(359.9603), 28.0-35.0eV, 1.8min #84
RTINSECONDS=107.396
SCANS=81,84
PEPMASS=359.96028	46224
CHARGE=1+
162.37761	72	
183.85964	90	
183.92976	92	
188.06595	72	
191.10431	70	
197.91614	92	
199.86810	88	
201.02765	80	
205.95303	72	
208.93840	82	
209.94479	182	
210.93980	100	
212.82930	72	
212.89524	80	
217.27130	88	
218.88504	84	
222.95302	740	1+
223.89304	108	
224.94894	490	1+
225.16100	74	
226.02224	72	
226.94686	2450	1+
226.97050	174	
227.88309	70	
228.90345	72	
228.94111	1518	1+
230.93800	110	
231.89792	106	
232.89093	114	
232.95651	74	
233.85446	188	1+
234.83236	74	
235.11756	134	
238.11983	78	
238.93641	98	
240.82102	130	
240.83173	94	
240.93875	282	
240.95927	448	1+
241.12871	84	
241.94552	126	
243.95897	84	
244.95603	832	1+
245.41871	78	
245.94409	130	
246.95252	954	
246.97150	154	
247.80999	80	
248.80194	406	1+
248.97680	94	
249.43838	96	
249.80276	268	1+
250.95311	286	1+
252.15661	80	
253.10341	82	
253.93061	92	
254.44506	80	
254.88404	100	
255.41791	76	
258.14375	130	
258.90699	84	
259.03752	94	
259.79487	72	
259.81068	92	
259.94337	82	
260.44029	78	
260.80735	76	
260.94854	118	
260.96892	228	
261.97090	116	
262.94726	76	
263.98102	192	
264.80409	84	
264.81782	92	
264.97991	166	
266.81224	410	1+
267.97749	108	
268.08320	72	
268.95377	124	
269.41609	104	
269.96878	230	
270.61047	96	
271.02052	88	
272.96840	96	
273.35414	98	
273.84776	84	
274.10001	112	
274.50453	76	
274.80174	92	
274.84216	94	
274.86124	150	
275.58187	92	
275.92232	86	
276.80904	112	
276.85905	72	
277.85239	114	
278.79197	110	
278.80951	122	
278.84229	144	
278.94955	86	
279.80016	118	
279.85221	72	
280.79149	606	1+
280.90926	82	
281.89919	72	
281.94347	80	
282.13914	82	
284.45824	126	
284.82362	124	
284.87663	72	
286.04892	82	
289.88270	92	
291.90376	98	
292.88654	74	
293.11564	72	
293.42889	104	
293.94024	94	
294.85058	70	
295.04778	118	
296.80935	404	
297.13606	82	
298.07676	104	
298.80207	788	1+
300.85074	80	
301.09040	72	
301.50174	86	
302.41723	92	
304.05511	84	
306.88929	84	
307.35494	106	
308.84650	82	
309.07706	78	
311.86082	108	
313.35338	78	
315.17955	84	
315.90805	86	
316.81085	120	
316.83034	88	
318.93285	138	
319.18516	70	
322.02774	94	
322.72978	78	
322.88434	74	
322.93016	166	
325.14116	78	
325.85408	86	
325.91214	86	
332.88259	76	
335.82863	76	
336.94502	122	
345.12040	82	
349.78233	114	
352.18188	84	
352.81098	76	
355.41285	72	
355.77628	74	
356.90036	108	
360.84562	72	
360.86471	72	
361.21689	72	
362.05279	82	
364.01581	76	
365.39437	76	
END IONS

###FS:    #m/z: 322.92921 #charge 1+
###MS: 85
###MSMS: 86
BEGIN IONS
TITLE=Cmpd 64, +MS2(322.9292), 28.0-35.0eV, 1.9min #86
RTINSECONDS=111.069
SCANS=85-86
PEPMASS=322.92921	1096384
CHARGE=1+
193.07476	86	
196.02056	66	
196.88289	78	
197.96309	66	
198.88777	92	
205.94721	286	
207.97272	126	
208.05364	66	
208.20410	72	
209.91905	76	
209.94777	92	
211.02897	78	
214.63164	74	
215.96825	70	
217.08308	66	
221.89665	130	
221.91377	182	1+
221.94416	76	
222.95145	188	
223.95950	182	
224.06570	76	
225.86329	88	
226.89245	70	
226.95177	80	
227.93528	118	
227.95529	118	
230.83098	80	
230.91801	82	
230.97022	68	
231.43518	66	
232.85694	68	
233.03702	76	
235.11878	80	
236.45537	90	
237.90477	74	
238.01822	78	
238.11786	64	
238.88410	66	
238.93990	234	
239.07632	70	
239.78455	68	
240.82068	172	
240.93897	3006	
241.94107	2062	
242.86269	76	
242.94115	6096	1+
244.81853	116	
244.85757	110	
244.93918	1524	1+
245.79415	70	
246.85574	62	
246.97271	470	1+
247.84851	68	
247.88898	102	
248.78891	78	
248.83176	64	
249.11073	66	
250.85290	146	
250.94825	126	
252.84390	62	
253.08957	62	
253.95380	102	
254.09239	96	
254.79601	64	
254.83930	62	
256.90262	140	
257.01748	80	
258.15287	80	
258.80432	92	
258.83121	304	
260.82587	68	
261.82832	152	
262.15316	70	
262.71432	76	
263.83061	112	
264.93624	66	
265.87077	104	
265.92697	92	
266.05644	146	
266.83340	88	
266.86039	68	
267.02340	96	
267.13700	78	
267.79940	68	
267.85216	114	
267.88449	70	
268.84387	78	
268.86399	68	
268.95291	64	
268.98066	68	
269.08335	72	
269.82306	86	
273.44364	80	
274.78867	108	
274.85055	70	
274.89516	98	
275.91920	70	
276.81236	68	
277.15403	64	
278.79954	72	
278.82644	78	
278.84678	62	
279.08983	754	
279.24202	84	
279.28148	64	
279.98208	102	
280.86594	84	
280.91332	66	
281.43837	78	
281.51663	84	
282.20495	84	
282.86233	266	1+
283.79989	68	
284.29442	112	
284.80854	64	
285.41007	64	
285.84057	66	
288.20029	92	
289.81788	76	
290.07109	66	
290.87027	94	
290.92691	112	
291.02750	76	
291.89368	68	
292.81270	66	
292.99996	84	
296.85480	78	
299.18456	72	
300.05999	62	
304.92716	64	
305.08370	68	
307.83982	70	
307.89244	140	
308.88147	180	1+
309.83968	84	
309.87127	188	1+
309.93467	74	
310.82596	68	
313.82291	72	
314.49148	64	
316.11747	72	
316.78410	72	
318.82646	66	
318.90507	94	
320.12318	64	
320.31484	64	
320.72582	70	
321.77512	72	
321.82330	90	
322.17425	78	
322.21189	78	
322.27773	76	
324.24049	84	
324.89620	80	
325.82765	66	
326.34433	90	
327.70971	64	
END IONS

###FS:    #m/z: 340.93964 #charge 1+
###MS: 85
###MSMS: 87
BEGIN IONS
TITLE=Cmpd 65, +MS2(340.9396), 28.0-35.0eV, 1.9min #87
RTINSECONDS=111.841
SCANS=85,87
PEPMASS=340.93964	425682
CHARGE=1+
47.16098	66	
59.50103	88	
119.09910	78	
191.91802	66	
192.92387	158	
196.88047	124	
198.96274	84	
208.06970	92	
211.94676	82	
212.88662	66	
213.17652	66	
213.93870	600	1+
214.86162	68	
214.89437	70	
215.88544	68	
217.94132	68	
218.88171	114	
218.89776	90	
221.88926	80	
222.00641	78	
223.95718	78	
223.97196	120	
223.98867	84	
224.95914	72	
226.96819	134	
227.83929	364	1+
227.88071	70	
228.89979	74	
228.93521	138	
230.89083	346	1+
231.91764	74	
231.94747	722	1+
232.84400	70	
234.93394	94	
235.92521	76	
235.94761	68	
237.06107	92	
237.89251	78	
237.93052	70	
238.78752	74	
238.85582	178	1+
238.88701	72	
239.84399	66	
240.83282	238	
241.84274	308	
242.06002	100	
242.79033	72	
242.83274	140	
242.87857	66	
242.93837	212	
243.83399	214	1+
243.84785	98	
245.44411	68	
246.97558	178	
249.95923	106	
250.94377	92	
251.95137	228	1+
252.11173	86	
253.85004	70	
253.96013	332	1+
254.92154	94	
255.51371	96	
255.80263	92	
255.90478	72	
255.92006	96	
256.03929	72	
256.26050	72	
256.44683	100	
256.84933	116	
256.86390	70	
256.89460	252	1+
256.91129	80	
256.94301	80	
257.79761	110	
257.83305	92	
258.14667	72	
258.84504	622	1+
259.88789	78	
259.96036	90	
260.83128	166	
261.05902	80	
261.84359	66	
262.71055	90	
262.91723	80	
264.87304	90	
264.90637	98	
265.85070	86	
266.84647	146	
266.92663	92	
267.84312	110	
268.83897	484	1+
268.96263	92	
269.01688	72	
270.82225	98	
270.83972	196	
271.82363	68	
271.84423	82	
271.93715	82	
271.98577	66	
272.84492	74	
272.93483	148	
272.98698	70	
273.06598	66	
274.85913	128	
275.82037	78	
275.86654	102	
276.85282	412	
277.84163	84	
277.86062	440	
278.84264	990	1+
279.08778	160	
279.42765	72	
279.87583	120	
281.00212	78	
281.89171	84	
283.35124	72	
283.89506	82	
284.43109	88	
288.54218	100	
289.12226	114	
289.79455	116	
289.89554	86	
290.33023	80	
290.86999	178	1+
291.81369	84	
292.41165	70	
292.83963	72	
294.03058	86	
294.04972	74	
294.86564	140	
295.84716	224	1+
295.87046	118	
297.88867	162	
297.91763	72	
298.13379	74	
298.79156	96	
299.58777	76	
299.75137	88	
299.87514	68	
300.91673	88	
300.98183	88	
301.87075	114	
303.80584	78	
303.88785	92	
305.87368	88	
308.87410	72	
309.88057	192	1+
311.58204	84	
314.19502	68	
316.87789	82	
316.93486	98	
317.19040	88	
318.95570	68	
319.43154	112	
320.95634	86	
322.89528	72	
324.89264	216	1+
328.18770	88	
329.81394	76	
330.05899	68	
330.86500	68	
331.61816	74	
332.06335	74	
337.98542	70	
341.10546	68	
343.91009	70	
END IONS

###FS:    #m/z: 363.95548 #charge 1+
###MS: 85
###MSMS: 88
BEGIN IONS
TITLE=Cmpd 66, +MS2(363.9555), 28.0-35.0eV, 1.9min #88
RTINSECONDS=112.613
SCANS=85,88
PEPMASS=363.95548	163268
CHARGE=1+
182.86528	80	
189.86462	228	
191.86023	76	
194.86569	88	
196.88047	128	
197.88522	74	
207.12651	100	
209.86691	146	
209.94197	198	1+
210.88251	244	
211.88605	124	
211.93935	118	
212.87671	700	
212.93301	78	
215.96660	72	
219.98557	88	
222.95080	264	
223.94498	956	1+
223.97015	102	
224.94728	814	1+
224.97464	80	
225.91480	84	
226.88315	78	
226.94641	2956	1+
226.97422	110	
227.83478	74	
228.89343	222	
228.94127	3338	1+
230.88861	1068	1+
231.80339	124	
231.99222	74	
232.06721	86	
232.92651	102	
233.86078	82	
233.88893	98	
238.92987	102	
240.03768	104	
240.05643	86	
240.94142	500	
240.96166	264	
241.93736	1798	1+
242.06038	74	
242.08330	74	
242.86330	88	
242.94024	1496	1+
243.82183	128	
243.97868	84	
244.85782	98	
244.95747	1630	1+
245.93913	108	
246.90094	118	
246.95263	1616	1+
246.97747	146	
248.80407	180	
248.84534	78	
248.90269	424	
249.44008	84	
249.80397	128	
249.93196	84	
250.79353	76	
250.80929	84	
250.90580	176	
252.00496	96	
252.07318	78	
253.80708	78	
253.83712	98	
253.90864	166	
254.97543	102	
258.83091	116	
258.84610	152	
259.83544	122	
260.83339	104	
260.97053	202	
261.83832	180	
261.91340	76	
263.09048	78	
263.97968	74	
264.16084	90	
264.82596	134	
265.02357	174	1+
265.78363	290	1+
265.97620	78	
266.12888	80	
266.47948	114	
266.78446	212	1+
266.81110	278	1+
266.85305	100	
267.13212	140	
267.97155	218	
269.84530	76	
269.86735	90	
269.96605	310	1+
270.03716	78	
270.36217	82	
271.57695	86	
271.78390	78	
271.86267	146	
273.85154	188	1+
276.81762	74	
277.81653	86	
277.85149	380	1+
278.85323	262	1+
278.97385	106	
280.79326	242	
281.79490	126	
281.86366	174	
282.85954	108	
282.93167	78	
283.79707	106	
285.08399	84	
285.82840	130	
285.85187	82	
289.88502	92	
290.85978	76	
291.11683	84	
291.40456	96	
292.43356	108	
293.86418	80	
293.93610	98	
295.43068	74	
296.80581	276	1+
297.93872	102	1+
298.11184	90	
298.80157	960	1+
300.80102	116	
301.81263	116	
301.86434	162	
302.24864	94	
302.85073	80	
303.85659	252	
305.92299	108	
306.15903	88	
307.87663	94	
307.93625	78	
308.89146	80	
310.38672	74	
314.82188	74	
315.80981	410	1+
316.81224	344	1+
317.38944	92	
318.93490	124	
319.09592	86	
319.40294	82	
320.82050	424	1+
320.92131	86	
321.38129	84	
321.82611	286	1+
322.93257	86	
324.09229	82	
324.89297	158	
328.88680	80	
329.86660	102	
330.81132	82	
336.94949	104	
337.74175	78	
340.93769	134	
341.73861	74	
342.04611	86	
342.91561	114	
343.92129	96	
345.19750	78	
345.86405	86	
347.22422	112	
347.71165	82	
349.31625	78	
349.79263	144	
350.30626	100	
352.60837	84	
352.89446	82	
356.15401	104	
357.89211	74	
358.41952	82	
360.86214	76	
362.71910	82	
363.95453	80	
END IONS

###FS:    #m/z: 322.92939 #charge 1+
###MS: 89
###MSMS: 90
BEGIN IONS
TITLE=Cmpd 67, +MS2(322.9294), 28.0-35.0eV, 2.0min #90
RTINSECONDS=116.301
SCANS=89-90
PEPMASS=322.92939	1101942
CHARGE=1+
81.01260	84	
180.00740	72	
183.03802	72	
186.00537	82	
192.88693	110	
193.89630	68	
200.01577	70	
200.06252	76	
200.84125	76	
201.04339	78	
203.95600	66	
203.98406	70	
205.94889	278	
207.97903	64	
208.93827	78	
209.12143	60	
210.90406	90	
210.92534	68	
212.89393	122	
214.93925	106	
215.89980	66	
215.95042	68	
216.20484	72	
218.84894	78	
219.61970	64	
220.05284	68	
220.88043	74	
221.06919	112	
221.96589	76	
222.39095	90	
222.87831	62	
223.86716	70	
223.88737	70	
223.95623	240	
225.82811	78	
226.90353	88	
228.03351	62	
233.93381	74	
237.01652	66	
237.88891	68	
238.88999	66	
238.94000	244	
239.07827	218	
240.00346	96	
240.05685	62	
240.80484	66	
240.82065	112	
240.94061	2810	
241.93882	7686	1+
242.59158	72	
242.81865	402	1+
242.90725	78	
242.94105	5382	1+
244.94092	1144	
245.22086	62	
245.87688	66	
246.21941	62	
246.82328	142	
246.84771	64	
246.97723	206	
247.80049	90	
247.85633	68	
247.97630	100	
248.83758	126	
249.92139	76	
250.17075	58	
251.91891	78	
252.83421	72	
253.83464	86	
254.92318	76	
255.12739	68	
256.80367	106	
256.89486	178	
257.13754	68	
257.89830	92	
258.83186	280	1+
258.88889	60	
259.09306	70	
261.82897	122	
261.97390	70	
262.79605	70	
262.82072	154	
264.79007	58	
264.87501	132	
266.07648	68	
266.09251	80	
268.84373	62	
269.85927	96	
269.89387	62	
270.83258	84	
272.43764	118	
274.18525	68	
275.80835	68	
276.04077	78	
276.39771	72	
276.84325	72	
279.06896	122	
279.09029	756	1+
279.81971	72	
279.92842	80	
280.11166	66	
280.85355	70	
282.07948	84	
282.96902	124	
283.03701	74	
283.06803	82	
284.29421	418	
284.78570	68	
284.86409	144	
284.99256	74	
285.31404	76	
285.86394	72	
286.41858	78	
287.86331	68	
288.94307	78	
289.79102	202	1+
289.86624	78	
289.88491	94	
291.18253	90	
292.86117	72	
294.86302	70	
295.83637	72	
295.89072	108	
296.93301	76	
297.14667	64	
297.44519	94	
298.04905	76	
299.78292	88	
300.94320	58	
301.86645	144	
302.24207	62	
304.80697	58	
304.87768	68	
305.90116	60	
306.75649	70	
306.87058	66	
307.80443	118	
308.80332	64	
309.88519	148	
310.89350	80	
310.92802	64	
311.80512	64	
312.15458	74	
312.88824	112	
313.90760	92	
315.45862	62	
319.88802	66	
321.82126	62	
322.05500	70	
323.04519	76	
323.09853	64	
324.81334	66	
324.88886	118	
325.11438	60	
325.90298	68	
326.17328	80	
END IONS

###FS:    #m/z: 340.93973 #charge 1+
###MS: 89
###MSMS: 91
BEGIN IONS
TITLE=Cmpd 68, +MS2(340.9397), 28.0-35.0eV, 2.0min #91
RTINSECONDS=117.072
SCANS=89,91
PEPMASS=340.93973	454246
CHARGE=1+
190.94403	122	
192.92646	74	
197.88693	72	
203.05392	88	
205.94964	68	
210.85426	82	
210.93557	186	
213.93834	460	1+
215.41275	78	
215.88746	122	
215.94121	142	
217.88271	136	
222.42206	108	
223.11085	66	
224.84014	84	
225.96300	82	
226.00352	78	
226.89440	68	
227.07377	68	
227.88509	70	
228.86145	80	
229.94521	78	
230.88825	178	
231.88829	134	
231.94955	408	1+
232.84408	90	
233.40468	74	
233.95076	66	
235.89128	72	
235.90442	74	
236.16290	86	
236.79930	70	
237.83187	96	
238.06690	176	
238.85519	130	
239.11949	80	
239.88170	68	
239.90193	120	
239.98429	80	
240.83668	436	1+
241.79833	80	
241.84037	302	1+
241.90303	116	
242.89391	68	
243.83042	200	
244.83764	146	
245.83080	92	
246.85240	76	
247.93955	70	
249.89636	74	
249.96109	178	
250.99090	146	1+
251.07953	66	
251.95335	94	
253.79161	76	
253.83450	70	
254.83144	76	
254.88812	76	
254.90980	222	
254.96554	140	
256.95364	84	
257.50224	66	
257.85179	126	
258.84388	310	
259.85072	362	
260.83604	482	1+
261.83906	298	1+
261.88675	86	
262.90151	132	
262.96341	78	
264.55046	78	
264.90235	76	
264.95807	96	
266.84702	118	
267.13276	86	
268.84050	274	
269.78305	68	
269.80700	66	
269.82307	92	
269.84282	222	
270.82839	72	
271.87428	66	
272.93417	72	
274.81780	70	
274.85762	162	
274.87616	124	
274.90555	70	
275.83458	68	
275.87546	86	
275.99371	74	
276.85538	440	
276.98815	118	
277.84143	824	1+
277.87090	130	
277.92953	150	
278.80386	76	
278.84483	770	1+
279.88488	78	
280.90746	66	
280.99932	68	
281.92066	66	
282.84308	82	
282.86814	156	
282.91311	74	
283.42568	92	
283.84121	78	
284.57814	88	
284.85785	84	
289.56305	74	
290.87649	82	
291.52618	72	
292.87830	68	
292.93878	88	
293.86875	80	
294.86448	68	
294.95813	76	
295.84016	148	
297.00871	136	
297.50463	82	
297.89453	72	
297.98531	90	
298.02982	72	
298.07049	72	
298.42014	78	
298.86613	68	
298.99102	82	
299.42859	68	
299.87258	68	
301.86904	72	
302.85817	128	
302.94514	78	
303.84510	68	
304.44462	74	
305.43548	108	
305.92256	72	
306.43182	80	
307.92752	94	
308.03969	70	
308.86306	128	
310.41514	78	
310.87981	112	
312.87287	114	
313.10812	74	
313.83615	70	
319.95638	88	
323.84928	70	
324.89294	94	
326.90133	70	
328.81789	102	
328.95368	102	
329.18783	74	
329.60429	84	
330.19552	68	
335.01225	72	
339.17152	70	
342.20867	98	
344.25184	80	
344.73680	70	
345.21839	70	
END IONS

###FS:    #m/z: 363.95566 #charge 1+
###MS: 89
###MSMS: 92
BEGIN IONS
TITLE=Cmpd 69, +MS2(363.9557), 28.0-35.0eV, 2.0min #92
RTINSECONDS=117.844
SCANS=89,92
PEPMASS=363.95566	171076
CHARGE=1+
71.70622	92	
100.94738	98	
127.70090	72	
178.94618	78	
181.86536	108	
182.95502	78	
183.97797	84	
191.85775	516	1+
195.10207	84	
197.86997	76	
207.88711	90	
207.94628	74	
209.94293	514	
212.87987	732	1+
213.86941	70	
216.09337	70	
218.03184	96	
222.95218	480	1+
224.94601	836	1+
224.98187	80	
225.88362	74	
226.94659	2232	1+
226.97067	224	
227.06154	92	
227.35858	102	
227.93155	150	
228.89212	292	1+
228.94191	4506	1+
230.39230	72	
230.84037	94	
230.88797	1006	1+
232.59117	92	
232.88340	74	
233.87948	316	1+
234.99015	96	1+
235.81965	70	
237.05251	72	
237.64655	80	
240.93974	438	
240.96228	294	
241.94023	306	
241.96629	140	
242.85933	76	
242.88245	68	
242.90337	74	
242.94122	1052	1+
242.95987	310	
243.83209	80	
244.82296	94	
244.84111	106	
244.95695	1736	1+
245.83249	80	
245.94044	244	
246.43760	74	
246.95231	1548	1+
247.52187	84	
247.79939	544	1+
248.80031	486	1+
248.90008	324	
250.02599	78	
250.94318	200	1+
250.97238	82	
251.78270	92	
252.89469	88	
253.15640	124	
254.88045	82	
256.86781	74	
258.44860	88	
258.83705	120	
258.96888	116	
259.55548	84	
260.82822	258	1+
260.96701	168	
261.84285	76	
263.83384	104	
263.85188	90	
265.38387	80	
266.11273	90	
266.81577	202	
266.91238	78	
267.84599	76	
267.86411	84	
267.97449	450	1+
268.81955	72	
268.83642	80	
269.81052	70	
269.96707	362	1+
270.53556	90	
270.85891	74	
271.52817	76	
274.65106	74	
274.83615	70	
274.86096	72	
275.07847	80	
275.92433	126	
276.35492	104	
276.37327	88	
276.45299	108	
277.80394	72	
279.00885	78	
279.62223	78	
279.78915	980	1+
280.79146	844	1+
280.92304	92	
281.83204	82	
281.85128	234	1+
282.78958	180	
283.80299	140	
283.97584	72	
284.03526	100	
284.35290	72	
284.80397	86	
284.82495	130	
284.84931	592	1+
288.85322	78	
289.87354	152	
290.78176	112	
290.86317	70	
290.98331	84	
292.43041	88	
292.47456	72	
292.97662	92	
293.98226	70	
294.37822	84	
296.07456	86	
296.80772	312	1+
298.09996	72	
298.40311	72	
298.80420	606	1+
300.79980	502	1+
300.88779	90	
301.82389	70	
301.86195	266	1+
303.77199	90	
303.86009	218	1+
304.38497	82	
304.44701	70	
304.80726	72	
306.11481	90	
306.84902	84	
306.88287	176	
306.96511	94	
307.03226	72	
308.79919	78	
309.39012	74	
309.72098	76	
311.33293	100	
313.95333	80	
314.82050	176	
314.93553	260	1+
316.80273	72	
316.81698	94	
318.86149	80	
321.29313	100	
321.87126	140	
323.01014	92	
323.90697	84	
323.92213	80	
328.77998	70	
329.87512	140	
329.90978	74	
331.81959	100	
336.93939	224	1+
339.89362	80	
340.93540	70	
343.17963	70	
344.52277	82	
344.83500	100	
345.19579	134	
346.54751	88	
346.90390	104	
348.91002	72	
349.80304	70	
354.20352	84	
354.76518	82	
355.90835	78	
356.37070	74	
360.85502	84	
366.33407	96	
369.43785	94	
END IONS

###FS:    #m/z: 322.92927 #charge 1+
###MS: 93
###MSMS: 94
BEGIN IONS
TITLE=Cmpd 70, +MS2(322.9293), 28.0-35.0eV, 2.0min #94
RTINSECONDS=121.535
SCANS=93-94
PEPMASS=322.92927	1157174
CHARGE=1+
58.60369	62	
185.86824	72	
193.88455	88	
197.96302	84	
201.04335	66	
201.38472	62	
204.99544	72	
205.95351	82	
206.94803	70	
207.96929	82	
209.13542	82	
209.93027	72	
209.94429	84	
209.97456	62	
215.96828	70	
217.91078	86	
221.88372	80	
222.86890	74	
222.95177	132	
223.96366	172	
224.96039	86	
225.92242	66	
226.89225	68	
227.97924	76	
228.83495	82	
228.84797	74	
229.93582	92	
230.04181	60	
230.81728	64	
230.90901	74	
233.85866	66	
233.91693	66	
234.95665	84	
235.12231	76	
235.88109	110	
236.01391	78	
236.79925	70	
237.82852	70	
238.02720	72	
238.69075	70	
238.88231	72	
238.93776	266	
239.82436	62	
239.88536	78	
240.82287	148	
240.89846	252	1+
240.93966	1942	
240.97233	86	
241.88026	146	
241.90072	210	1+
241.93922	7610	1+
242.94116	5368	1+
243.82483	64	
244.93846	1338	1+
245.11113	60	
245.79399	80	
246.91016	100	
246.97720	194	
247.38859	86	
247.93987	72	
248.84338	74	
249.85345	70	
251.92496	70	
252.42006	94	
253.91289	66	
254.80970	64	
254.83413	170	
254.88227	72	
256.03336	206	
256.81061	60	
256.88754	70	
257.84896	70	
258.83790	68	
258.89121	68	
259.51958	84	
260.03223	72	
260.82866	130	
260.86654	100	
261.43401	114	
261.83098	72	
262.83697	104	
265.05932	116	
266.05446	86	
266.84019	84	
266.86817	68	
267.41028	76	
267.51960	70	
267.77577	74	
267.86402	70	
268.02533	136	
268.04098	78	
268.91018	80	
268.96264	136	
269.05203	62	
269.11552	92	
269.89992	96	
272.84506	94	
273.10880	78	
274.78761	64	
277.02895	86	
279.09083	790	1+
279.77255	76	
279.89957	72	
280.10525	158	
282.07552	64	
282.23424	64	
282.79972	96	
283.06407	74	
283.09195	110	
283.45654	88	
283.96853	174	
284.29429	218	
284.86926	70	
287.15061	92	
289.16223	68	
289.88037	68	
290.85160	74	
291.81198	72	
291.87636	80	
292.43682	76	
293.86688	72	
294.85663	76	
294.91167	94	
296.66669	62	
297.01985	66	
297.75231	78	
302.20580	74	
302.81435	72	
302.88064	152	
302.90632	78	
304.07250	66	
305.18659	72	
305.86905	78	
306.88165	84	
307.11570	60	
307.82419	86	
307.88514	72	
308.89196	114	
309.73573	74	
309.87850	108	
310.91381	64	
311.85745	60	
312.80606	82	
312.83851	74	
316.81235	72	
316.88892	72	
319.20801	66	
319.94984	90	
321.82141	60	
321.88990	92	
323.88598	232	1+
324.16095	62	
324.89425	144	1+
326.37747	74	
326.76380	68	
327.39886	72	
327.86815	70	
327.95025	92	
END IONS

###FS:    #m/z: 340.93976 #charge 1+
###MS: 93
###MSMS: 95
BEGIN IONS
TITLE=Cmpd 71, +MS2(340.9398), 28.0-35.0eV, 2.1min #95
RTINSECONDS=122.307
SCANS=93,95
PEPMASS=340.93976	452140
CHARGE=1+
171.16142	70	
183.95965	106	
190.93519	112	
192.92733	102	
203.08361	82	
204.40350	84	
205.95015	138	
208.94037	82	
210.88282	76	
212.83441	104	
212.87497	364	1+
212.97769	84	
213.93689	412	1+
215.88483	148	
215.93578	92	
215.96814	90	
217.10506	90	
217.38010	92	
223.82690	74	
224.82354	76	
224.93615	80	
224.98045	80	
226.89595	72	
226.94674	152	
228.93532	92	
230.47620	98	
230.89481	134	
231.95102	634	1+
233.89848	124	
234.96451	78	
235.89485	90	
237.82076	70	
237.86031	78	
237.90255	80	
238.85224	78	
239.85108	88	
239.90058	118	
240.83719	106	
240.94012	88	
241.84079	378	
241.94356	130	
242.52696	76	
242.83473	104	
243.83470	78	
243.96498	84	
245.48233	78	
246.15796	96	
247.82154	72	
249.95970	248	1+
249.97892	70	
251.06024	84	
251.92843	88	
252.23274	88	
253.01345	76	
253.17986	86	
254.42392	94	
254.91169	80	
254.96497	260	
255.88594	112	
256.05392	78	
256.25834	78	
256.45103	90	
256.85222	270	1+
256.89741	76	
256.96354	178	
257.83140	102	
258.84309	234	
258.96417	78	
259.63060	94	
259.85286	136	
260.83235	524	1+
262.06790	110	
262.84508	86	
262.88738	92	
267.13143	70	
267.80396	98	
268.18581	78	
268.83789	92	
268.93037	78	
269.10966	126	
269.84138	70	
270.79220	72	
270.83357	174	
271.39489	84	
271.80954	82	
272.64435	90	
272.93152	134	
273.96587	74	
274.86768	140	
275.81617	86	
275.84816	166	
275.86838	138	
275.94711	94	
276.85708	876	1+
277.13714	72	
277.91899	72	
278.84296	650	1+
279.42949	86	
279.86787	84	
280.07219	74	
280.84258	72	
281.85696	104	
284.98241	84	
285.20205	72	
285.86403	92	
285.93879	78	
286.41448	70	
289.92690	88	
291.13657	82	
291.84318	78	
292.86303	84	
292.87972	126	
293.85955	78	
294.85890	116	
295.39026	74	
295.86577	86	
295.88565	78	
295.93283	76	
295.99656	80	
297.87883	74	
297.90135	108	
299.42242	108	
299.86661	144	
299.88331	220	
300.11970	70	
300.92621	70	
300.97322	80	
301.85521	72	
301.86960	82	
301.90258	76	
303.17335	90	
304.26260	78	
304.43949	104	
305.44622	82	
307.88854	130	
310.17729	70	
310.87194	78	
311.85789	100	
318.88101	72	
320.75401	128	
321.76873	76	
321.89199	72	
322.88828	166	1+
324.93089	92	
325.21863	78	
326.17794	74	
326.88129	72	
326.89914	72	
327.18980	80	
328.78895	76	
329.87073	112	
330.80457	86	
334.87725	72	
335.76356	70	
336.13233	78	
339.89022	210	1+
341.27337	76	
342.90506	112	
342.92439	76	
344.92631	92	
END IONS

###FS:    #m/z: 363.95552 #charge 1+
###MS: 93
###MSMS: 96
BEGIN IONS
TITLE=Cmpd 72, +MS2(363.9555), 28.0-35.0eV, 2.1min #96
RTINSECONDS=123.081
SCANS=93,96
PEPMASS=363.95552	172380
CHARGE=1+
184.92677	72	
187.86384	74	
189.86186	154	
191.93676	78	
201.87460	72	
207.87330	208	
209.94256	534	1+
210.88275	100	
212.87757	406	1+
214.89599	92	
219.86368	80	
222.95047	242	
223.95209	98	
224.95008	736	1+
225.88294	96	
225.96818	286	1+
225.99429	80	
226.94705	3794	1+
227.05877	80	
227.92981	194	
228.09440	78	
228.89440	86	
228.94160	3166	1+
230.82051	80	
230.88869	1268	1+
231.94906	78	
232.88588	274	
233.86059	72	
233.96217	82	
234.13664	82	
234.92643	72	
238.94005	146	
238.98836	76	
239.07144	126	
240.94091	400	
240.97265	136	
241.85783	198	
241.89024	86	
241.93745	1436	1+
241.96068	146	
242.93945	884	1+
242.95708	188	
244.81749	84	
244.95577	1504	1+
245.93945	168	
246.86163	84	
246.89814	90	
246.95164	1368	1+
247.79932	520	1+
248.83883	122	
248.89930	206	
249.09496	86	
250.89666	76	
251.06778	120	
251.94813	88	
252.89242	78	
253.90625	74	
256.05583	102	
256.89552	94	
257.07868	82	
257.39722	90	
257.84505	72	
257.97156	222	1+
258.84365	286	1+
259.44448	94	
260.12353	98	
260.93606	72	
260.96793	396	
261.01537	108	
261.84135	122	
263.51702	86	
263.83193	76	
263.84642	160	
263.97553	82	
264.79636	72	
264.82028	126	
264.87501	92	
264.98603	86	
265.08387	76	
266.05684	88	
266.42111	86	
266.81203	330	
266.86617	82	
267.81544	174	
267.97441	448	1+
268.81354	160	
268.95658	78	
269.96504	208	
272.42731	86	
274.81415	76	
274.86477	72	
276.80707	102	
276.83914	96	
276.86139	94	
277.52379	88	
278.12132	82	
278.83861	72	
278.86444	94	
279.10194	148	
280.32648	72	
280.76308	78	
280.78686	156	
280.80414	150	
280.92359	86	
280.96686	72	
281.10366	72	
281.79360	144	
281.89965	90	
282.12704	86	
282.17252	76	
282.79092	432	1+
282.81698	92	
283.85097	364	1+
283.98454	110	
284.39794	76	
284.82912	106	
284.98236	82	
285.36166	96	
285.95524	76	
286.83047	78	
287.00909	78	
289.87641	74	
290.01243	78	
292.02023	78	
292.44090	110	
292.88014	80	
293.87357	124	
294.86605	336	1+
296.89684	76	
297.80073	744	1+
298.80053	852	1+
298.86056	100	
298.99751	74	
299.51160	90	
299.86658	128	
300.88585	92	
301.43787	194	1+
301.81876	150	
301.86345	76	
302.80466	84	
302.90629	86	
303.85316	204	
303.94383	94	
304.93379	86	
304.94992	94	
304.98925	88	
307.94524	78	
308.95599	78	
309.87422	252	1+
312.03072	72	
312.85805	86	
316.82649	84	
317.20391	80	
317.87008	206	1+
321.81511	200	1+
324.13655	92	
324.87869	110	
325.78127	80	
326.17348	72	
326.88495	74	
328.99139	80	
329.95688	90	
335.06842	90	
335.88594	96	
340.82629	72	
343.90996	96	
345.06765	74	
345.76595	76	
351.90751	74	
352.89399	74	
357.94784	88	
360.77773	72	
365.77719	72	
368.88607	82	
END IONS

###FS:    #m/z: 336.94510 #charge 1+
###MS: 97
###MSMS: 98
BEGIN IONS
TITLE=Cmpd 73, +MS2(336.9451), 28.0-35.0eV, 2.1min #98
RTINSECONDS=126.751
SCANS=97-98
PEPMASS=336.94510	62616
CHARGE=1+
83.47342	70	
187.88908	80	
189.92280	72	
192.89596	78	
202.96811	70	
203.05904	74	
203.93311	74	
205.94953	146	
206.00054	92	
207.97758	78	
208.88030	162	
209.94103	122	
211.90049	76	
211.94314	1286	1+
211.98086	74	
212.88052	198	
213.87992	150	
213.93681	446	1+
215.88575	74	
217.83984	70	
218.87246	78	
223.18260	74	
223.96168	268	1+
224.04558	80	
226.89403	76	
226.94608	72	
227.90345	94	
227.93111	104	
228.91109	74	
229.13180	74	
229.49838	102	
229.88694	450	1+
229.95503	1130	
230.04184	98	
231.87953	88	
231.90314	88	
231.94949	720	1+
232.02406	78	
232.93403	70	
233.82666	80	
233.89488	102	
233.94698	78	
234.11988	76	
234.82851	76	
235.88163	72	
235.91541	70	
236.08160	100	
236.11020	104	
236.79748	76	
237.84708	86	
237.98740	70	
238.04044	72	
238.85002	70	
238.89104	178	1+
239.04918	68	
239.84009	70	
240.84457	116	
241.84223	462	1+
241.85908	70	
242.10989	72	
243.83663	274	1+
246.96673	564	1+
247.96761	382	1+
248.05809	242	1+
248.90026	326	1+
249.96028	68	
249.98568	76	
250.94692	142	
251.83721	128	
251.97373	90	
252.83594	72	
252.95020	92	
252.97018	812	1+
253.91273	118	
254.12203	78	
254.91018	90	
254.96544	278	
255.08883	70	
255.93012	78	
256.08742	102	
256.26402	96	
256.85409	86	
256.93581	212	1+
257.83343	68	
257.84855	134	
257.86089	98	
257.88815	86	
257.90240	150	
258.84673	986	1+
258.86921	68	
259.42118	80	
260.87263	92	
260.93107	136	
261.82762	190	
261.85430	112	
261.99241	78	
265.08294	120	
265.51620	96	
266.84424	146	
266.85860	72	
267.82899	126	
267.83976	100	
268.84039	408	
269.80735	82	
269.83975	236	
270.84158	294	1+
270.98741	124	
272.97278	68	
273.87225	72	
274.86153	122	
275.84301	72	
275.86463	134	
275.88979	84	
276.03053	94	
276.85670	722	1+
277.96344	100	
278.12586	68	
278.83496	260	
278.98227	72	
279.10088	68	
279.83559	178	
280.14855	84	
280.84053	94	
281.63430	76	
281.85265	238	1+
282.90490	74	
283.36048	88	
285.85048	116	
286.15461	74	
286.79492	78	
286.84867	706	1+
286.89471	80	
288.03534	84	
289.87410	240	1+
292.10115	84	
292.85996	78	
293.11150	130	
294.10096	72	
294.11462	80	
294.87062	120	
295.20468	92	
295.39674	102	
296.89483	308	1+
299.05444	108	
299.87449	158	
300.06278	68	
300.13446	70	
300.84950	74	
300.88191	70	
301.88037	134	
302.85058	74	
305.72530	78	
305.87357	102	
306.14427	70	
307.85286	72	
309.86983	274	1+
310.13358	74	
313.15579	78	
314.80282	70	
315.45424	102	
316.01063	70	
317.96280	72	
318.92918	68	
321.89683	78	
322.42986	108	
324.87293	98	
324.89565	166	
325.90954	72	
331.63834	114	
332.02526	68	
334.78067	78	
337.17768	76	
END IONS

###FS:    #m/z: 507.84392 #charge 1+
###MS: 97
###MSMS: 99
BEGIN IONS
TITLE=Cmpd 74, +MS2(507.8439), 28.2-35.2eV, 2.2min #99
RTINSECONDS=127.523
SCANS=97,99
PEPMASS=507.84392	46628
CHARGE=1+
196.01235	128	
200.99962	94	
223.97662	164	
232.89497	382	1+
238.94825	110	
239.91200	94	
246.10472	104	
250.86385	102	
250.90608	146	
259.86879	278	1+
259.94142	108	
262.13542	94	
263.13927	154	
269.91813	98	
271.94207	144	
275.06239	94	
278.10090	98	
282.90085	116	
285.65035	102	
285.85684	114	
286.87241	290	1+
287.85164	270	
287.89548	96	
290.88343	320	1+
291.86879	124	
291.88795	220	1+
293.87080	688	1+
294.18232	100	
294.87248	432	1+
295.81482	106	
296.84341	202	
297.78446	102	
297.84840	294	1+
298.88274	188	
300.83804	156	
303.86508	208	
304.85502	362	1+
304.88831	190	
305.86008	254	1+
305.89515	128	
307.88948	424	1+
308.14085	320	1+
308.87089	504	1+
309.87057	114	
309.88380	116	
310.15485	266	
310.89148	144	
311.15892	108	
311.88543	686	1+
313.42264	118	
313.87842	132	
313.92688	134	
314.86474	952	1+
317.77494	154	
318.87099	100	
322.88556	124	
323.94632	96	
325.83759	94	
325.89662	102	
325.96911	144	
326.88636	322	
327.88251	142	
328.87874	142	
329.93611	100	
330.55716	114	
330.82260	100	
333.17265	240	
334.89711	150	
335.83885	194	
336.93940	168	
337.87925	136	
339.38865	100	
341.87708	214	1+
342.78083	96	
343.41387	102	
344.88492	144	
346.97270	100	
347.77530	288	
348.79068	286	1+
349.75336	128	
350.88809	138	
351.88396	108	
352.77342	112	
353.77219	134	
353.78394	130	
353.85049	130	
355.88431	134	
356.78712	128	
356.85442	136	
356.88881	150	
357.82820	190	1+
358.77539	120	
358.86367	98	
359.89003	172	
360.10184	98	
364.57810	118	
365.78724	160	
366.74026	204	1+
366.84185	96	
367.70963	222	1+
367.84229	152	
368.89056	192	
369.83301	468	1+
370.80280	190	
371.80417	102	
372.81490	94	
374.81367	234	1+
374.89255	180	1+
378.74158	136	
382.71447	102	
383.78152	180	
383.80224	96	
384.84947	320	
385.74091	152	
385.83243	276	1+
385.84924	160	
388.77023	104	
388.79166	256	1+
389.19955	170	
390.83834	604	1+
392.82818	296	1+
393.39669	96	
393.74526	136	
393.90460	138	
395.89979	110	
396.73064	126	
397.72696	368	1+
398.72908	314	1+
398.79206	200	1+
398.87351	106	
399.84904	230	1+
400.72730	104	
403.80938	116	
403.87143	198	
404.86902	98	
405.37171	94	
405.75757	216	
405.85836	300	1+
405.87417	144	
406.76303	160	
407.74415	274	
407.86320	240	
408.72304	394	1+
408.84874	910	1+
409.72321	268	1+
409.76024	182	1+
410.84000	250	
411.83609	340	1+
412.37921	100	
412.85992	126	
414.68263	108	
418.19888	94	
420.87744	118	
421.88138	108	
422.86500	156	
423.77769	222	
423.84229	154	
423.86842	216	
424.75490	118	
424.82562	136	
424.88951	112	
425.30329	102	
425.75123	438	
425.79861	174	
426.73094	730	1+
426.75363	212	
426.82840	164	1+
426.86200	576	1+
428.81357	172	1+
428.84672	580	1+
429.73382	272	
430.86170	724	1+
431.79577	126	
431.86519	626	1+
432.24052	98	
432.82336	180	1+
435.71412	120	
439.88881	412	1+
441.77811	132	
442.87410	112	
444.87120	1868	1+
445.75277	128	
446.71102	500	1+
446.77705	162	
448.76513	200	
448.78462	118	
449.80384	98	
450.87256	120	
451.75670	100	
457.90301	188	
458.90768	126	
459.90362	242	
462.87855	502	1+
462.90600	170	
463.73846	110	
467.88843	692	1+
469.89025	230	1+
485.28030	96	
485.87779	134	
485.89912	492	1+
490.89936	104	
498.56129	108	
510.67613	214	1+
END IONS

###FS:    #m/z: 359.96077 #charge 1+
###MS: 97
###MSMS: 100
BEGIN IONS
TITLE=Cmpd 75, +MS2(359.9608), 28.0-35.0eV, 2.2min #100
RTINSECONDS=128.303
SCANS=97,100
PEPMASS=359.96077	42488
CHARGE=1+
48.78701	76	
194.88249	74	
197.08963	70	
201.03616	92	
205.94884	126	
209.94342	494	1+
210.90046	88	
211.15048	94	
212.85599	72	
220.95493	192	
222.73893	96	
222.95019	598	1+
223.90408	100	
224.94821	478	1+
224.97101	74	
225.97073	114	
226.94610	1934	1+
226.97016	72	
227.92560	78	
228.94222	1686	1+
230.88642	92	
230.90689	82	
233.09522	90	
233.41778	106	
233.96522	100	
234.86806	72	
235.09402	78	
235.11652	80	
237.05972	76	
237.91563	70	
240.07568	106	
240.83832	128	
240.86902	72	
240.93948	206	
240.96064	444	1+
241.94286	172	
242.88838	70	
242.95773	200	
243.94396	72	
244.95649	1016	1+
245.88831	80	
246.00384	92	
246.44513	88	
246.80380	74	
246.95344	750	1+
246.97639	92	
247.07201	68	
247.50134	96	
249.79748	70	
250.11549	72	
251.14204	94	
252.07697	72	
252.09834	84	
252.84962	68	
252.87174	142	
252.95647	192	
253.08950	78	
253.83045	76	
257.08061	80	
257.82330	68	
258.14289	74	
258.84495	122	
258.91135	172	
258.97425	222	
260.83124	154	
260.93802	68	
260.96597	414	1+
261.82155	80	
262.81969	68	
263.84991	98	
264.81787	134	
264.96361	108	
265.92810	80	
266.81148	414	1+
267.78198	68	
267.97198	178	
268.85111	178	1+
268.90072	192	1+
268.95277	68	
269.96957	72	
270.47526	70	
273.13509	90	
273.32995	72	
273.94673	76	
274.40900	88	
276.85706	114	
276.92873	96	
277.92137	84	
278.83826	70	
279.18917	72	
280.79393	178	
280.86410	150	
281.42635	142	
281.79300	92	
283.84962	74	
283.98189	68	
284.82219	224	
286.91731	84	
287.13381	78	
288.76548	74	
288.82181	78	
289.87886	70	
291.85339	70	
292.80577	108	
293.11336	74	
294.11499	78	
294.84419	74	
294.88556	144	
295.84834	72	
295.86744	74	
296.81037	184	
296.83416	252	1+
296.94089	94	
297.80759	72	
297.93482	72	
298.19307	88	
298.80324	710	1+
299.79640	92	
299.87493	84	
299.91968	70	
300.39819	88	
300.80422	134	
301.91958	100	
302.78883	70	
305.33267	104	
306.93719	92	
308.88707	80	
308.91762	90	
309.13466	98	
309.79552	136	
310.79377	106	
313.07532	72	
314.82434	96	
316.81407	202	
317.34793	74	
317.93665	76	
318.93292	168	
319.02571	112	
319.81801	78	
320.16290	68	
320.42856	78	
320.92999	80	
321.98450	98	
323.98853	72	
324.94478	82	
325.82549	96	
328.06348	106	
329.06982	72	
331.09506	70	
331.88249	70	
335.10425	78	
336.94581	476	1+
337.11455	68	
337.40766	84	
338.74468	76	
339.31181	88	
339.46348	82	
342.04951	94	
343.74135	90	
349.37138	74	
349.77858	150	1+
353.86804	86	
354.06706	94	
357.16317	160	
360.76168	136	
360.86456	80	
END IONS

###FS:    #m/z: 336.94464 #charge 1+
###MS: 101
###MSMS: 102
BEGIN IONS
TITLE=Cmpd 76, +MS2(336.9446), 28.0-35.0eV, 2.2min #102
RTINSECONDS=131.988
SCANS=101-102
PEPMASS=336.94464	58370
CHARGE=1+
182.86737	86	
184.85661	80	
194.88772	76	
196.88465	238	
197.90763	82	
205.94913	340	1+
206.84735	74	
207.10179	68	
207.95282	66	
207.97283	100	
208.88304	150	
209.88733	70	
210.03480	72	
210.85072	84	
210.88477	66	
211.94406	1548	1+
212.87651	428	1+
213.88584	246	1+
213.93790	608	
213.97549	68	
214.42300	88	
215.36437	80	
215.94056	108	
219.07239	66	
223.97459	92	
224.97114	82	
226.92377	86	
227.95366	76	
228.84882	92	
228.88686	104	
229.91894	70	
229.95352	1344	1+
230.88722	576	1+
231.82564	214	1+
231.94995	762	1+
232.82638	132	1+
233.94741	78	
234.82492	70	
235.83540	142	
236.89738	70	
238.10467	78	
239.54525	94	
240.82057	68	
240.96101	78	
241.84111	416	1+
241.87982	164	1+
242.96300	70	
243.84392	138	
243.90339	74	
243.99166	90	
246.14660	88	
246.84995	66	
246.97419	98	
247.96514	190	
248.83154	66	
248.90108	288	1+
249.41872	84	
249.47904	82	
250.97285	72	
250.99441	74	
251.89142	66	
251.92470	68	
252.90979	66	
252.97037	1026	1+
253.08102	208	1+
253.83534	108	
253.90332	156	
254.96890	498	1+
255.95168	68	
256.26389	74	
256.38629	72	
256.45118	70	
256.84748	190	
256.88962	66	
256.97054	138	
257.83399	68	
257.85139	118	
258.24549	72	
258.84930	718	1+
259.85467	398	1+
260.82690	82	
260.99152	68	
261.83386	80	
262.85150	74	
262.88346	82	
262.95116	74	
263.05872	80	
263.46720	80	
265.08488	200	
266.86065	242	1+
267.82207	72	
267.96957	124	
267.99088	66	
268.84274	572	1+
270.76175	72	
270.84420	244	1+
270.97912	126	
272.11308	68	
272.12180	72	
273.04600	66	
273.87259	68	
273.97778	68	
274.37033	78	
274.85886	76	
274.89606	130	
275.85738	910	1+
275.88338	68	
275.98959	68	
276.85904	776	1+
277.83277	68	
278.84356	110	
279.83923	166	
279.98807	86	
280.85240	104	
281.13365	84	
281.83013	82	
282.10415	82	
282.87610	74	
282.89457	68	
283.99431	72	
285.85349	134	
286.84889	1162	1+
287.93742	84	
288.20627	94	
289.87301	84	
290.88133	76	
292.10932	78	
292.14954	84	
292.43277	76	
293.10849	116	
293.84788	112	
294.12645	66	
294.85164	196	1+
294.89057	222	1+
294.98114	74	
295.08142	66	
295.14181	68	
295.88036	68	
295.93518	72	
296.07242	92	
296.88017	158	
299.87248	116	
301.05871	72	
301.88229	140	
302.85268	68	
302.92119	88	
303.85810	74	
305.76824	66	
307.16745	64	
307.88026	88	
309.86933	104	
309.92433	72	
310.86314	136	
310.91248	74	
311.86193	82	
312.37620	66	
313.90012	86	
314.80922	92	
315.81650	84	
316.86682	78	
317.90593	68	
319.37452	96	
320.88392	70	
322.87526	64	
324.42162	70	
326.83898	74	
326.96118	74	
327.44977	70	
332.17497	66	
332.20872	76	
334.86165	70	
337.22284	80	
338.86866	94	
338.89578	68	
339.27748	70	
END IONS

###FS:    #m/z: 507.84324 #charge 1+
###MS: 101
###MSMS: 103
BEGIN IONS
TITLE=Cmpd 77, +MS2(507.8432), 28.2-35.2eV, 2.2min #103
RTINSECONDS=132.76
SCANS=101,103
PEPMASS=507.84324	45018
CHARGE=1+
196.01579	178	1+
222.97351	108	
224.97522	178	
232.89306	126	
235.13945	104	
250.96560	120	
260.89591	134	
261.49379	102	
262.13806	190	
263.13366	150	
271.78925	100	
275.86284	276	1+
277.14862	130	
277.89510	140	
280.38480	108	
285.92422	100	
286.13688	118	
287.84718	196	
289.88126	292	
290.85939	468	1+
291.16988	114	
293.86965	176	
294.87475	478	1+
296.85373	126	
298.86797	174	
299.85081	160	
303.86156	96	
305.86311	468	1+
306.88584	96	
307.12240	156	
308.14378	160	
308.86907	134	
309.12362	100	
309.88272	310	
310.15815	274	1+
311.37642	104	
311.88271	1000	1+
313.96612	120	
314.86271	766	1+
315.77953	112	
315.96119	146	
316.78166	100	
318.85935	120	
319.87755	138	
320.85808	102	
320.87100	100	
321.40523	142	
322.85113	250	1+
322.89451	194	1+
323.97369	116	
324.86229	208	
325.89916	184	
326.22462	104	
326.88095	918	1+
327.89706	574	1+
328.76426	126	
328.87520	260	
329.34372	100	
329.89289	114	
330.88391	152	
331.00734	132	
331.88443	104	
332.86889	180	
333.89387	140	
334.95685	120	
336.87811	106	
337.87883	146	
338.82893	172	1+
338.89067	110	
340.86966	142	
344.95818	102	
346.86278	106	
347.75665	110	
347.77671	354	1+
348.84825	150	
349.75383	108	
350.77196	132	
350.82873	102	
350.88425	384	1+
353.02689	256	1+
355.85731	124	
356.14037	98	
356.99898	106	
357.84450	216	
358.90317	156	
366.70946	118	
366.74239	154	
366.83437	108	
367.70570	148	
367.76584	208	
367.80927	142	
368.84628	94	
369.83545	260	1+
369.88763	190	
372.29729	102	
372.83133	106	
374.81736	118	
374.89093	100	
375.89743	106	
376.88219	210	1+
381.75649	328	1+
383.80378	138	1+
384.84708	598	1+
386.79001	202	1+
386.92563	96	
387.39212	98	
388.77833	112	
389.35944	96	
389.71514	128	
390.83637	280	1+
391.74513	140	
392.82723	332	
392.86105	314	1+
394.77943	124	
394.84614	116	
395.87045	254	1+
398.91957	102	
399.72923	214	
399.85583	148	
403.80646	110	
403.87481	100	
404.77469	352	1+
404.87618	142	
405.75227	114	
405.85602	128	
405.87241	306	
406.85505	190	
407.73568	152	
407.86504	332	
408.73569	192	
408.85267	942	1+
409.28701	98	
409.72058	446	1+
409.83283	686	1+
410.83626	614	1+
410.87114	142	
411.08018	120	
411.73393	380	1+
411.80892	144	
412.71435	96	
413.07536	204	1+
414.36557	102	
414.77438	144	
417.73870	112	
417.85915	128	
421.80283	112	
421.87944	224	
422.85037	154	
422.88258	144	
423.77395	598	1+
423.87023	190	
425.75185	366	
425.87710	152	
426.74669	150	
426.76205	210	
426.85874	722	1+
426.91081	126	
427.73268	596	1+
427.76976	142	
427.78989	164	1+
428.75567	266	
428.84789	798	1+
429.69955	268	
429.75046	114	
430.84086	106	
431.21188	142	1+
431.86921	400	
432.25084	114	
432.86740	222	
439.89509	108	
443.76031	256	
444.75598	104	
444.87275	1474	1+
445.73669	120	
445.89567	114	
446.77908	370	1+
446.87451	352	1+
447.71752	188	
447.75755	318	1+
448.69653	256	1+
449.87721	536	1+
450.74494	124	
451.74663	108	
451.87268	104	
453.71666	124	
454.84973	134	
456.24379	110	
457.90122	640	1+
462.87927	128	
463.89015	124	
464.78783	206	1+
464.87664	102	
467.88862	532	
468.88822	302	
474.28684	96	
480.79385	96	
485.90094	712	1+
END IONS

###FS:    #m/z: 359.96054 #charge 1+
###MS: 101
###MSMS: 104
BEGIN IONS
TITLE=Cmpd 78, +MS2(359.9605), 28.0-35.0eV, 2.3min #104
RTINSECONDS=133.531
SCANS=101,104
PEPMASS=359.96054	43626
CHARGE=1+
181.86862	74	
192.92122	74	
195.06421	78	
195.10874	80	
199.07182	68	
205.34568	100	
205.94622	74	
208.88404	104	
209.00241	82	
209.94426	150	
216.41413	78	
218.94537	70	
221.89315	72	
222.11795	76	
222.95257	564	1+
223.08375	76	
224.91408	78	
224.94634	578	1+
225.97035	148	
226.94639	2120	1+
227.92875	216	
228.09991	82	
228.94191	1652	1+
232.52537	72	
232.80083	80	
233.86998	70	
233.94884	70	
234.93233	80	
235.90618	84	
239.07375	70	
239.90055	80	
240.82090	76	
240.83349	82	
240.93922	222	
240.96640	362	
241.94285	168	
242.14054	90	
242.94091	164	
242.95748	126	
243.96668	84	
244.95676	1538	
245.94925	80	
246.02108	68	
246.95233	886	1+
247.87566	84	
247.98006	124	
247.99565	74	
248.04197	82	
248.80270	210	
248.83147	166	
248.97493	74	
249.80960	112	
250.94861	210	
251.03467	68	
252.87675	150	
252.95057	120	
254.90762	84	
257.99478	76	
260.84115	106	
260.89484	86	
260.96907	320	1+
261.06492	70	
261.85233	140	
266.15692	72	
266.81495	336	1+
267.09326	78	
267.87830	84	
267.97309	96	
268.90234	88	
269.96659	108	
270.84468	76	
270.89220	72	
271.99177	84	
273.52886	94	
273.84976	78	
273.96361	80	
274.77540	76	
274.84451	84	
274.89913	72	
275.91507	212	1+
275.96912	90	
276.15124	70	
276.85292	174	
277.01477	70	
277.43587	70	
277.80088	78	
278.11358	78	
278.79733	98	
278.85604	140	
280.11770	112	
280.79417	652	1+
280.93043	80	
281.85768	166	1+
281.89280	74	
281.89907	70	
281.98025	72	
282.78938	108	
282.83869	108	
283.83124	72	
284.82210	378	1+
284.87271	92	
284.89513	70	
287.85629	76	
288.12908	78	
288.92608	72	
292.14732	88	
292.43478	74	
293.76116	114	
294.43087	106	
294.64152	78	
294.77679	78	
294.84401	82	
295.92752	134	
297.77568	72	
297.80020	1030	1+
298.80220	844	1+
300.86476	196	
301.79265	120	
301.83432	98	
301.87493	92	
301.94315	76	
302.57735	82	
303.80696	72	
303.89228	82	
304.87910	122	
305.57285	104	
306.88456	120	
309.87185	196	1+
311.80298	70	
313.87080	72	
314.16871	100	
315.87083	80	
316.35238	72	
316.81407	330	
318.81958	78	
318.93416	122	
318.96250	74	
319.85747	78	
321.81708	84	
323.01440	90	
323.08084	72	
323.80271	82	
325.02376	82	
326.81011	80	
331.90665	80	
332.81013	72	
332.84206	72	
336.88254	72	
336.90525	72	
336.94498	74	
339.82814	70	
340.11524	76	
342.23576	76	
342.90411	70	
347.01388	84	
353.82777	78	
355.77863	72	
356.84709	76	
357.22066	70	
357.77297	116	
358.17051	82	
358.87045	86	
361.35923	110	
362.52010	106	
END IONS

###FS:    #m/z: 322.92932 #charge 1+
###MS: 105
###MSMS: 106
BEGIN IONS
TITLE=Cmpd 79, +MS2(322.9293), 28.0-35.0eV, 2.3min #106
RTINSECONDS=137.219
SCANS=105-106
PEPMASS=322.92932	1038598
CHARGE=1+
46.16355	86	
159.85084	74	
189.12655	60	
192.85310	70	
193.50844	92	
194.08970	78	
196.01033	66	
198.92642	82	
200.87098	74	
201.04699	114	
206.97078	66	
207.89073	64	
207.97602	70	
208.94168	66	
210.90430	126	
210.95232	90	
216.90939	76	
217.89269	70	
218.84634	152	
221.94803	62	
222.95131	236	
223.96140	136	
227.82526	76	
227.87556	72	
227.94802	70	
228.09230	78	
228.91305	68	
229.03388	72	
231.11956	84	
232.03890	72	
233.00322	96	
233.84935	88	
234.82871	66	
236.25528	100	
237.01471	68	
237.05619	60	
238.88410	126	
238.94409	68	
239.10075	58	
239.79518	130	
239.92124	104	
240.18190	84	
240.82021	134	
240.94049	2012	
241.34809	58	
241.94189	1720	
242.83458	70	
242.94150	4516	1+
243.82003	156	
243.87479	58	
244.81818	110	
244.88416	66	
244.93954	1190	1+
246.84587	100	
246.93125	66	
246.97569	278	1+
247.24952	56	
247.47586	74	
248.83321	70	
248.85085	86	
248.91677	58	
251.01914	62	
251.07949	60	
251.78824	72	
252.04178	92	
252.90217	62	
253.86694	90	
254.43155	106	
254.91160	70	
255.90838	74	
256.89576	116	
257.53150	76	
258.02048	76	
258.82982	342	1+
260.82941	222	
260.94982	62	
261.02515	66	
262.04206	84	
262.39187	86	
262.83000	262	1+
263.17222	86	
263.79024	58	
263.89958	74	
263.97839	126	
266.04853	78	
266.08393	86	
266.79995	84	
266.85349	154	
266.87149	68	
266.89031	80	
269.78904	76	
270.85688	82	
271.00661	66	
272.84331	68	
273.07403	90	
273.78711	62	
273.84560	60	
274.42949	76	
275.03584	58	
275.81196	196	1+
279.09055	820	1+
279.87298	74	
281.09662	84	
282.05257	72	
282.88035	82	
283.86596	82	
283.96756	68	
284.05758	122	
284.29103	260	1+
284.87206	98	
284.99889	82	
285.10925	96	
285.28150	66	
285.86610	80	
285.96963	72	
286.10076	90	
286.17354	68	
286.80521	58	
286.91577	88	
287.91440	66	
288.90750	92	
289.87757	78	
290.86038	104	
290.88306	62	
291.00891	88	
291.03784	64	
292.16591	68	
292.85402	90	
293.87476	82	
296.12103	76	
296.85243	72	
296.92446	70	
297.37543	88	
298.05961	62	
298.80186	58	
298.81947	72	
299.78274	102	
300.86493	66	
301.90680	66	
302.85911	62	
303.19470	84	
304.90540	74	
307.88606	164	
308.01624	84	
309.87232	68	
310.87806	96	
311.86391	62	
311.92229	94	
315.41087	90	
320.21562	80	
322.85764	68	
323.82912	66	
324.01063	86	
324.78181	66	
325.24948	66	
325.76354	58	
325.90321	70	
326.94160	72	
END IONS

###FS:    #m/z: 340.93983 #charge 1+
###MS: 105
###MSMS: 107
BEGIN IONS
TITLE=Cmpd 80, +MS2(340.9398), 28.0-35.0eV, 2.3min #107
RTINSECONDS=137.991
SCANS=105,107
PEPMASS=340.93983	416524
CHARGE=1+
197.86627	70	
197.92180	70	
199.87850	64	
206.97632	80	
208.88339	78	
208.94907	72	
209.94749	72	
210.90259	96	
210.93803	68	
211.82170	72	
211.93091	84	
213.93890	440	1+
215.88940	66	
215.93837	164	
216.05839	86	
216.53885	100	
217.86345	80	
217.87769	192	1+
222.81069	84	
222.89276	72	
223.82878	126	
224.83837	76	
227.63819	84	
228.40963	66	
229.91152	64	
229.96458	96	
230.45562	72	
230.84623	122	
230.88641	300	1+
231.85026	70	
231.94936	526	1+
232.04652	118	
232.82514	84	
232.88790	124	
232.91348	84	
233.89472	70	
233.94523	64	
235.94777	76	
236.90681	80	
238.05171	88	
239.89994	92	
240.83627	126	
241.84028	486	
241.89970	84	
242.83239	84	
242.85330	100	
242.88064	74	
243.82847	82	
243.84131	138	
244.84584	64	
244.89996	70	
245.83242	118	
245.91353	66	
246.44539	82	
246.97553	68	
248.89953	106	
248.98844	72	
249.98571	78	
252.93146	68	
252.96285	78	
253.85780	66	
254.92281	112	
255.79108	74	
255.90666	68	
255.95186	100	
256.85541	294	1+
256.89007	70	
256.96238	70	
257.39184	84	
258.84606	648	
259.85492	300	
259.91339	70	
259.95823	138	
260.80715	74	
260.84069	118	
261.83774	92	
261.89812	72	
262.90524	68	
262.92933	64	
262.96506	70	
264.62452	92	
266.08679	78	
266.81396	86	
266.84878	202	
267.00065	76	
267.90050	88	
268.60828	94	
268.84034	362	
269.08575	64	
270.83413	206	
273.17168	76	
274.92368	100	
275.84061	66	
275.87082	138	
276.79599	78	
276.85894	958	1+
277.86442	536	1+
278.84352	720	1+
279.86778	146	
279.88733	68	
279.94282	90	
280.86151	66	
283.36144	74	
284.04191	76	
284.29271	74	
285.32645	72	
285.74564	98	
288.85511	94	
288.90730	74	
292.85749	96	
294.86647	132	
294.89689	76	
296.89100	168	1+
297.97256	76	
298.17840	82	
298.42643	84	
298.92304	74	
299.41210	68	
299.87108	230	1+
299.88576	78	
300.96258	88	
301.08188	72	
301.87050	182	
301.98795	78	
302.96842	84	
303.20553	64	
303.87094	74	
303.94572	94	
304.89486	70	
305.11136	70	
306.61884	92	
307.87696	86	
308.86771	70	
310.01482	88	
311.89150	76	
312.95122	102	
314.20842	68	
315.99564	100	
316.07383	86	
318.88081	106	
318.95120	76	
321.98446	102	
322.89950	68	
324.89512	74	
325.90171	70	
326.12931	72	
326.90369	66	
327.99687	66	
331.53992	92	
331.81479	80	
333.84002	80	
334.87504	80	
335.82395	78	
336.08495	84	
336.38209	68	
338.83235	82	
341.15776	72	
341.86108	80	
343.73017	70	
345.77263	68	
END IONS

###FS:    #m/z: 363.95564 #charge 1+
###MS: 105
###MSMS: 108
BEGIN IONS
TITLE=Cmpd 81, +MS2(363.9556), 28.0-35.0eV, 2.4min #108
RTINSECONDS=138.763
SCANS=105,108
PEPMASS=363.95564	156124
CHARGE=1+
196.89232	84	
199.93557	74	
205.41958	72	
207.11769	76	
208.87810	72	
209.94362	502	
210.88589	76	
211.08601	78	
211.88687	72	
212.87901	354	
214.89255	84	
217.86985	128	
222.95094	388	
223.81774	76	
223.95865	188	
224.89158	80	
224.94789	826	1+
226.94608	2932	1+
227.39742	90	
227.93041	144	
228.89424	136	
228.94182	3080	1+
229.03470	124	
230.01938	78	
230.89022	828	1+
231.11955	84	
233.13833	116	
235.10906	76	
236.11574	82	
237.05451	96	
237.98734	74	
238.85574	118	
240.82511	130	
240.94171	336	
240.96380	246	1+
241.09446	78	
241.93900	1200	1+
242.14878	90	1+
242.81376	82	
242.94126	770	1+
243.99524	82	
244.47330	86	
244.95606	1638	1+
245.09018	80	
245.94241	106	
246.10231	76	
246.80586	74	
246.90244	102	
246.95192	1968	1+
248.80070	388	1+
248.84568	76	
248.90285	428	1+
248.96928	84	
250.08439	72	
250.12350	76	
250.94252	146	
250.97137	154	
251.04562	112	
251.84486	72	
253.16179	92	
254.00494	96	
254.45119	78	
255.09989	80	
258.83510	158	
259.19544	74	
260.83451	206	1+
260.88629	96	
260.96926	140	
261.88305	72	
261.93667	136	
263.35149	102	
263.81889	74	
264.82360	114	
264.96352	128	
265.09181	82	
266.78803	84	
266.81392	156	
266.85545	158	
266.94458	74	
267.97366	350	
268.91711	82	
268.95503	120	
269.85342	76	
269.96600	202	
270.84055	92	
271.58674	116	
271.80538	102	
271.84504	88	
271.86073	74	
271.91480	78	
272.86329	78	
274.88108	90	
276.82817	98	
277.87207	88	
278.09880	94	
280.79023	426	1+
280.80503	142	
281.43232	98	
281.78094	80	
281.92200	138	
282.79206	176	
282.83681	72	
282.96896	92	
283.06629	176	
283.78754	124	
283.85084	78	
284.79373	102	
284.82378	102	
284.84784	76	
285.79361	76	
285.84792	116	
288.13646	78	
288.44155	110	
288.92195	84	
290.88129	84	
291.56837	86	
292.93888	90	
293.43304	78	
294.81882	94	
294.87350	74	
295.90762	84	
297.11489	92	
298.42001	82	
298.80011	854	1+
299.54335	100	
301.01775	72	
301.86005	288	1+
303.03444	82	
303.85298	348	
306.27520	80	
306.34807	76	
307.89299	78	
308.87232	164	
308.96053	82	
309.12029	72	
309.38816	86	
315.90178	80	
316.81397	110	
317.81430	124	
321.81767	132	
321.87475	196	1+
321.92290	80	
322.04415	74	
322.82889	80	
322.88561	216	1+
322.91823	272	1+
323.80937	80	
326.17785	80	
326.33754	82	
326.86851	100	
327.09006	80	
327.61900	74	
327.88119	74	
328.41713	92	
336.94084	224	1+
337.07219	78	
338.43709	76	
341.00896	88	
345.13815	74	
347.72303	74	
351.96053	100	
352.88333	96	
353.27013	92	
353.76879	74	
354.60347	96	
358.41917	96	
365.11285	82	
365.49792	80	
366.83948	84	
367.42708	142	
END IONS

###FS:    #m/z: 322.92925 #charge 1+
###MS: 109
###MSMS: 110
BEGIN IONS
TITLE=Cmpd 82, +MS2(322.9292), 28.0-35.0eV, 2.4min #110
RTINSECONDS=142.479
SCANS=109-110
PEPMASS=322.92925	987066
CHARGE=1+
146.83793	80	
172.05901	54	
192.89040	206	1+
195.88836	76	
197.08973	60	
197.96996	80	
199.94077	72	
201.04421	122	
205.94551	110	
206.48399	66	
206.92630	76	
208.05744	64	
211.03622	84	
211.94888	90	
215.84373	72	
216.84830	80	
216.89144	92	
217.12124	80	
218.85239	68	
220.96288	74	
221.89302	56	
221.94285	186	1+
221.96624	100	
223.95854	118	
224.44799	68	
224.95995	54	
226.15674	100	
227.11058	80	
227.18078	74	
228.43551	76	
228.81836	76	
229.90200	78	
230.83431	124	
230.88882	154	
231.42410	84	
231.86498	72	
233.83612	68	
235.05271	66	
236.16269	78	
236.79935	64	
236.96180	58	
237.80547	72	
237.88690	72	
238.05003	52	
238.93267	108	
239.07749	68	
239.78294	60	
239.92174	84	
240.81624	106	
240.90550	58	
240.93942	1898	
241.19772	86	
241.82319	70	
241.93866	5786	1+
242.94079	4110	1+
243.04686	86	
243.82109	230	
243.84220	58	
244.81934	96	
244.93964	1260	1+
246.97345	126	
247.13373	58	
248.83940	74	
249.01275	72	
249.18231	80	
249.52166	104	
249.89416	54	
251.10306	72	
252.02417	58	
252.78131	76	
252.84654	106	
253.07121	70	
253.83433	52	
254.91142	92	
256.40002	94	
256.87377	54	
256.89551	104	
256.91311	64	
257.18683	90	
257.90612	86	
258.83608	326	1+
258.90082	82	
258.99178	72	
259.89000	92	
260.82676	68	
261.83282	126	
262.04832	70	
262.83016	100	
263.83592	76	
264.87217	60	
265.06007	72	
265.86015	86	
265.89434	66	
266.81193	84	
266.85553	106	
266.98457	54	
268.79370	52	
268.96079	68	
270.91149	68	
274.81795	72	
274.93816	84	
275.94702	72	
276.85730	74	
277.83470	80	
277.93708	62	
278.84074	78	
279.04994	86	
279.08860	774	1+
279.22627	102	
280.12823	82	
281.85285	94	
282.05058	54	
282.08366	80	
283.06932	104	
283.97153	60	
284.29427	418	1+
284.86672	188	
285.81241	72	
286.81362	64	
288.75957	66	
289.80771	66	
289.86810	88	
289.95786	72	
290.85599	58	
292.80436	56	
293.87400	120	
293.98045	58	
294.10869	68	
294.88408	60	
296.80785	60	
296.86754	54	
296.95392	54	
297.07525	60	
297.88782	60	
299.77931	70	
299.86422	58	
300.89002	52	
304.22433	76	
306.79653	142	1+
307.89094	68	
308.88372	56	
309.86767	60	
309.89226	54	
312.85352	52	
312.95982	76	
316.16802	56	
319.89684	66	
320.24849	58	
320.86186	52	
321.74417	68	
321.90982	50	
322.20272	64	
322.80920	72	
323.88488	60	
325.23616	66	
325.32234	78	
325.89653	72	
326.71699	82	
328.41726	90	
END IONS

###FS:    #m/z: 340.93975 #charge 1+
###MS: 109
###MSMS: 111
BEGIN IONS
TITLE=Cmpd 83, +MS2(340.9398), 28.0-35.0eV, 2.4min #111
RTINSECONDS=143.251
SCANS=109,111
PEPMASS=340.93975	406144
CHARGE=1+
190.94469	68	
197.87303	74	
200.84305	98	
200.88289	70	
205.94935	84	
207.97224	70	
208.60683	68	
208.88325	72	
209.95647	66	
210.89895	144	
212.88337	116	
213.93890	214	
214.93541	66	
215.88693	384	1+
215.92885	68	
217.85461	74	
217.88534	78	
218.89779	72	
220.75315	72	
221.89292	66	
222.62341	100	
223.83217	82	
223.94821	64	
225.89286	88	
226.87942	66	
226.95176	66	
226.98839	72	
227.88094	92	
229.03353	62	
229.95257	96	
230.88909	106	
230.90510	144	1+
231.94946	130	
232.94533	78	
233.89727	134	
233.94452	86	
237.12241	72	
238.83473	68	
239.84015	112	
239.90047	72	
239.92142	74	
240.83184	64	
240.84116	414	1+
240.96127	90	
241.84342	348	1+
242.82991	88	
243.83531	128	
244.95679	80	
245.83670	70	
245.89040	84	
246.80368	68	
246.88305	64	
246.89862	86	
246.97526	140	
246.98764	82	
248.98873	206	1+
250.53926	106	
250.82685	82	
250.89472	88	
250.97077	68	
251.87389	108	
251.96176	68	
252.92192	70	
254.83337	74	
254.96756	186	
255.84339	68	
256.25825	88	
256.85126	150	
256.86687	146	
256.89270	160	
258.09964	62	
258.84658	908	1+
258.88722	78	
259.85044	656	1+
259.87376	84	
259.96520	66	
260.11953	64	
260.92223	72	
261.83791	70	
261.88123	64	
263.88735	66	
263.94372	66	
264.82833	64	
264.86515	138	
265.92027	64	
267.13523	78	
268.07143	62	
268.83939	452	1+
271.91700	72	
272.85756	84	
272.91805	80	
272.93715	82	
272.97517	64	
273.88132	152	
273.97780	86	
274.85908	206	
274.87921	66	
274.89638	86	
275.84494	66	
275.86102	78	
275.87652	74	
276.85724	922	1+
277.92311	64	
278.03139	88	
278.91448	80	
279.51535	70	
279.85099	166	
279.92751	212	1+
279.94707	72	
279.96250	76	
280.85412	100	
281.12116	70	
281.43446	92	
281.51250	100	
284.88688	78	
285.23739	72	
285.88434	70	
290.95422	70	
291.85956	82	
292.87675	130	
293.44566	78	
294.91365	80	
295.87190	128	
296.86300	126	
297.89307	98	
298.31005	66	
298.85946	68	
298.88016	86	
299.04198	74	
299.31184	116	
299.86748	198	1+
300.88570	62	
301.53593	92	
302.17206	292	
302.94279	98	
304.55190	92	
304.81782	80	
307.08132	72	
307.89364	72	
308.66091	92	
309.89186	62	
310.87715	74	
310.97770	72	
312.80349	68	
316.40605	74	
316.87799	72	
318.93132	80	
318.98200	70	
321.25342	90	
321.88364	72	
324.89128	102	
325.89883	72	
327.38543	100	
335.22783	66	
336.52873	76	
341.40745	72	
341.85206	78	
342.88134	64	
343.88472	72	
344.18539	76	
345.81844	62	
END IONS

###FS:    #m/z: 363.95581 #charge 1+
###MS: 109
###MSMS: 112
BEGIN IONS
TITLE=Cmpd 84, +MS2(363.9558), 28.0-35.0eV, 2.4min #112
RTINSECONDS=144.024
SCANS=109,112
PEPMASS=363.95581	145566
CHARGE=1+
185.14767	82	
191.85707	124	
196.88383	122	
199.93227	72	
205.98479	80	
206.95848	86	
207.86785	78	
209.94164	258	1+
210.88511	114	
212.87806	562	1+
215.84396	88	
217.06172	88	
222.95369	330	1+
224.84009	78	
224.94770	840	1+
224.96911	78	
225.07606	84	
225.97392	204	1+
226.09415	76	
226.90541	74	
226.94679	2046	1+
227.92919	134	
228.94112	2178	1+
229.47728	96	
229.89110	72	
229.90955	80	
230.88743	1506	1+
231.90644	74	
233.81379	72	
233.88457	74	
235.88555	84	
239.08300	96	
240.81421	94	
240.94077	534	
240.96282	210	
241.93806	1086	1+
242.81824	262	
242.94007	776	1+
242.95737	302	1+
243.56584	84	
243.81743	156	
243.84789	72	
244.16416	72	
244.81904	76	
244.95611	1254	1+
245.83188	148	
245.94644	72	
246.38918	116	
246.95389	1290	1+
248.80256	156	
248.90071	342	1+
250.38919	84	
250.80669	140	
250.89443	104	
250.96686	84	
251.80103	158	
251.90982	120	
252.10244	76	
252.60958	134	
252.84158	84	
252.86694	84	
253.90474	72	
254.86833	72	
254.91011	70	
256.84640	74	
256.88978	98	
258.82777	80	
258.97319	198	
259.84406	70	
260.83242	130	
260.88845	84	
260.92192	100	
260.96865	326	1+
261.02541	72	
261.83113	202	
262.54910	70	
264.60461	100	
265.62000	96	
265.81483	134	
265.91435	82	
265.97486	148	
266.81482	126	
267.97219	296	1+
268.71867	92	
268.80359	72	
268.94850	72	
269.81639	72	
269.84041	368	1+
269.96714	292	1+
271.91817	110	
272.43978	80	
275.87487	78	
276.85954	146	
276.88202	112	
277.85323	362	1+
278.79925	124	
278.85658	286	1+
278.92482	74	
279.09925	132	
279.79286	440	1+
279.99373	96	
280.79472	322	1+
281.49217	88	
281.82609	72	
281.85767	70	
281.98037	76	
282.78486	342	1+
282.79353	74	
283.06173	74	
283.79259	298	1+
284.11862	82	
284.82337	184	1+
285.84295	172	
286.86339	90	
289.87007	124	
291.44015	78	
292.43069	96	
295.79788	74	
296.87611	74	
297.19360	72	
297.81073	124	
298.80228	420	
299.80509	218	
299.87508	84	
300.42792	96	
300.79315	194	1+
301.22686	88	
301.86737	302	
302.24815	70	
303.66753	92	
303.79397	158	1+
303.85464	360	1+
304.77113	106	
305.94016	90	
307.88667	84	
308.06324	70	
308.52038	72	
309.32144	70	
309.86349	112	
310.81959	76	
312.86255	114	
312.94250	74	
313.16417	146	
313.45551	106	
314.07531	96	
314.82097	80	
316.64380	92	
317.87963	76	
317.96062	114	
318.05260	94	
318.95558	102	
319.81573	110	
321.40963	96	
321.81882	102	
324.88089	400	1+
325.13893	76	
325.86754	80	
326.17026	166	
326.33516	80	
329.85834	88	
329.91187	112	
332.39663	106	
337.17318	76	
337.38539	90	
337.79370	72	
337.94038	92	
339.95214	86	
341.89550	74	
342.23815	76	
343.22266	80	
345.97601	74	
348.41476	70	
356.83372	80	
357.85475	74	
362.19034	74	
362.99945	72	
366.42800	84	
366.73093	116	
368.33427	78	
END IONS

###FS:    #m/z: 322.92934 #charge 1+
###MS: 113
###MSMS: 114
BEGIN IONS
TITLE=Cmpd 85, +MS2(322.9293), 28.0-35.0eV, 2.5min #114
RTINSECONDS=147.697
SCANS=113-114
PEPMASS=322.92934	903138
CHARGE=1+
96.40041	58	
190.09214	84	
193.14147	54	
195.94667	66	
200.83559	72	
202.91931	86	
203.86999	56	
205.94780	72	
207.97601	118	
210.89514	82	
211.00054	70	
211.03111	70	
212.04547	56	
213.84767	78	
214.88708	92	
215.92485	60	
220.48305	96	
220.87476	126	
221.90948	72	
221.94235	86	
222.19587	50	
222.95524	578	1+
223.96092	352	1+
224.56945	68	
224.81816	80	
224.89720	52	
224.97634	66	
225.90555	52	
226.88309	68	
227.10131	90	
227.11417	94	
227.92762	58	
228.07374	82	
228.90743	70	
230.01953	80	
230.83042	68	
232.90199	60	
233.95297	200	1+
237.05451	72	
238.93572	206	
238.95056	52	
240.82657	144	
240.93991	1512	
241.93891	5918	1+
242.14411	68	
242.82110	218	1+
242.94105	4112	1+
242.98007	64	
243.84988	76	
243.86807	52	
244.07781	64	
244.93956	684	1+
246.86276	164	
246.97565	282	1+
247.24560	58	
247.40807	100	
248.13793	86	
248.15586	80	
248.85700	90	
250.91613	72	
250.94355	116	
251.07221	86	
251.86636	58	
251.92487	70	
253.83441	60	
253.88643	70	
253.90246	60	
254.83151	64	
255.06055	68	
255.15261	54	
256.09545	76	
256.78712	48	
256.90000	180	
258.00078	86	
258.83815	144	
260.88454	64	
261.83253	240	
262.84989	60	
262.89320	66	
263.87184	60	
263.94537	64	
263.97177	78	
264.08953	80	
264.87604	66	
265.85619	88	
266.85345	66	
266.85882	84	
266.87494	60	
267.94079	74	
268.08728	76	
268.96030	66	
270.80435	72	
271.85622	60	
272.43966	78	
272.80038	92	
275.82006	66	
276.84908	84	
278.03337	80	
278.11133	82	
278.41221	90	
279.09044	668	1+
279.26525	96	
279.91025	108	
282.79344	72	
282.88208	66	
283.06832	52	
283.45863	84	
283.80609	68	
283.91156	64	
284.06924	56	
284.29190	150	
284.85792	68	
284.95951	82	
285.29325	86	
286.80337	56	
286.88623	80	
287.86677	72	
287.88532	78	
288.79715	210	1+
288.86783	70	
288.99702	68	
291.11142	60	
292.10170	94	
292.85695	100	
295.06139	56	
295.81871	72	
295.87779	72	
296.81420	54	
297.77771	78	
297.86295	56	
298.90854	74	
298.95920	70	
302.06285	76	
302.16970	56	
302.88069	88	
304.90324	90	
305.89577	58	
305.92689	76	
306.09437	48	
306.88140	70	
307.88795	66	
309.86429	68	
309.88080	72	
311.84919	86	
314.84594	64	
315.90144	76	
316.80801	60	
317.34384	48	
317.81833	64	
318.85458	84	
319.14618	66	
320.80896	78	
322.80274	52	
323.20849	94	
323.75868	56	
324.04344	56	
325.20059	70	
325.90109	64	
326.13797	86	
327.89660	70	
END IONS

###FS:    #m/z: 340.93978 #charge 1+
###MS: 113
###MSMS: 115
BEGIN IONS
TITLE=Cmpd 86, +MS2(340.9398), 28.0-35.0eV, 2.5min #115
RTINSECONDS=148.469
SCANS=113,115
PEPMASS=340.93978	387696
CHARGE=1+
167.95882	78	
192.92032	96	
193.94605	78	
202.08587	68	
205.89860	72	
205.95134	184	
209.99954	76	
210.08841	84	
213.87697	82	
213.93865	172	
214.93356	68	
215.89068	120	
219.15401	84	
220.88437	72	
221.96986	70	
223.83070	142	
224.83792	66	
225.89637	78	
226.94046	68	
227.09954	66	
228.81634	92	
228.84558	82	
228.95087	156	
229.11167	74	
229.47796	88	
231.89734	82	
231.94768	138	
232.40964	78	
232.83109	94	
232.95225	98	
233.87462	70	
233.91876	74	
235.89567	166	
236.39703	112	
237.13191	78	
237.91327	82	
238.88174	176	
238.95073	68	
239.14990	68	
239.85758	116	
240.79546	86	
240.83528	72	
241.84139	660	1+
241.90186	66	
242.04864	108	
243.82813	152	
246.39306	100	
246.43940	78	
246.82947	66	
246.85475	100	
247.97801	84	
250.94526	78	
251.82930	76	
252.95683	114	
253.90036	136	
254.84003	92	
254.96289	316	1+
255.07322	70	
256.02235	72	
256.82702	68	
256.84894	190	
256.92900	88	
257.80170	72	
257.84828	148	
258.26306	74	
258.84454	286	
258.96516	106	
259.85092	258	
259.95307	160	
260.83059	322	1+
261.93064	82	
262.28346	108	
262.84332	70	
262.92543	66	
263.04088	72	
264.90490	100	
265.38613	92	
268.84231	146	
269.82121	68	
269.84188	70	
270.86688	72	
272.94238	66	
273.13705	92	
273.84174	80	
274.07969	94	
274.86819	236	1+
274.89947	66	
275.17234	76	
276.85715	268	
277.40723	78	
277.81853	82	
277.86036	290	
278.82454	82	
278.84411	412	
279.85657	192	
280.84711	138	
280.88148	128	
281.86099	72	
282.86874	102	
282.96095	66	
283.91148	70	
284.81051	78	
286.79506	76	
288.75732	70	
288.83825	84	
289.37711	76	
290.86054	300	
290.88072	90	
292.43063	80	
293.77401	72	
294.86748	116	
295.96921	68	
297.15090	78	
297.89436	114	
298.30628	114	
299.03762	78	
300.87394	150	
300.90274	68	
301.85695	130	
301.87250	66	
302.00286	72	
302.05417	78	
302.17476	124	
302.86411	72	
304.44917	76	
304.67191	90	
304.92727	68	
304.94189	92	
305.92681	66	
306.43855	90	
307.89106	88	
307.99679	92	
308.12584	70	
308.17097	88	
308.88260	198	
311.11392	68	
311.72315	66	
311.85545	72	
311.88632	78	
311.92462	86	
321.21409	66	
322.02403	70	
322.46072	78	
323.16871	80	
324.88914	116	
325.00586	68	
326.19517	68	
326.88363	72	
328.18610	76	
337.22234	84	
337.87165	100	
338.40099	68	
340.63178	94	
342.90398	68	
END IONS

###FS:    #m/z: 363.95537 #charge 1+
###MS: 113
###MSMS: 116
BEGIN IONS
TITLE=Cmpd 87, +MS2(363.9554), 28.0-35.0eV, 2.5min #116
RTINSECONDS=149.241
SCANS=113,116
PEPMASS=363.95537	139328
CHARGE=1+
126.20259	74	
186.86550	78	
187.98680	92	
191.85701	226	
201.93046	70	
203.95595	76	
205.92476	76	
209.02897	72	
209.89810	70	
209.94385	360	1+
210.89333	74	
212.87751	768	1+
216.05320	72	
216.97802	76	
217.02485	86	
220.95182	70	
222.94998	502	1+
224.94802	410	1+
225.05538	72	
225.90371	70	
226.82888	110	
226.94712	2546	1+
227.03768	74	
228.89611	204	
228.94214	2472	1+
229.87069	82	
230.08825	70	
230.82872	88	
230.88860	806	1+
232.83090	80	
232.88444	96	
232.90379	68	
233.96773	90	
235.94601	72	
239.03592	70	
239.89299	76	
240.84465	74	
240.87214	100	
240.93801	262	
240.96143	258	
241.93854	964	1+
241.96336	202	
242.09085	88	
242.82255	186	1+
242.94106	806	1+
242.96118	618	1+
243.85548	90	
244.95663	1700	1+
245.02468	88	
245.94013	266	
246.81045	130	
246.86546	78	
246.90251	76	
246.95434	766	
247.80382	230	1+
247.90843	84	
248.40359	106	
248.83909	254	1+
248.89852	480	1+
250.79966	72	
250.89775	238	
250.94359	72	
252.11117	92	
253.08580	74	
253.90272	96	
253.95189	82	
254.90778	138	
256.07546	78	
257.41740	82	
257.85316	78	
258.10686	80	
258.85145	182	
258.97727	78	
259.11053	70	
259.81065	68	
259.84805	152	
260.42451	96	
260.96536	200	1+
261.83335	142	
262.08774	76	
262.13738	72	
262.83986	98	
262.93144	86	
263.83478	70	
265.82009	76	
266.79199	92	
266.81255	236	
266.97072	72	
267.84002	68	
267.97376	286	
268.96051	542	1+
269.81944	74	
269.96718	318	1+
271.85800	80	
274.93996	88	
274.99112	94	
276.80850	114	
276.85120	76	
277.11287	74	
278.07629	72	
278.80167	136	
278.84445	132	
279.09940	210	
279.80645	80	
279.83380	72	
279.87204	82	
279.90568	76	
280.79437	608	1+
281.10501	82	
281.85826	166	1+
282.84958	218	1+
283.07039	72	
283.86772	90	
283.88209	82	
284.54727	90	
284.82566	236	1+
285.85105	102	
290.85246	134	1+
290.99806	74	
291.10462	138	1+
291.80041	88	
291.83437	80	
292.81697	84	
294.57402	74	
294.87334	82	
295.94613	112	
296.81008	180	
297.80775	128	
298.03854	68	
298.80082	440	1+
299.15061	70	
301.85897	236	
303.85301	376	1+
303.95419	80	
304.02930	72	
305.92054	96	
306.43834	72	
306.87089	148	
307.83480	78	
307.88651	102	
308.93192	144	
309.17874	86	
309.21778	72	
309.81269	88	
310.87008	100	
316.81077	390	1+
318.93476	116	
319.84435	90	
320.81809	72	
321.86795	70	
321.90978	90	
322.15417	72	
324.88272	74	
325.96429	80	
326.41749	88	
326.86572	116	
328.38386	88	
329.86740	68	
334.09171	74	
334.87558	106	
335.09768	80	
336.94256	212	
338.57056	100	
338.94345	80	
343.93479	98	
344.86491	70	
347.37736	70	
351.77393	78	
352.17510	70	
356.11013	74	
358.76984	92	
358.93558	84	
360.71143	74	
361.04657	74	
362.85462	72	
362.97141	70	
366.92412	86	
END IONS

###FS:    #m/z: 336.94455 #charge 1+
###MS: 117
###MSMS: 118
BEGIN IONS
TITLE=Cmpd 88, +MS2(336.9446), 28.0-35.0eV, 2.6min #118
RTINSECONDS=152.911
SCANS=117-118
PEPMASS=336.94455	58658
CHARGE=1+
70.87078	74	
188.88367	66	
192.89064	82	
193.89638	70	
194.92720	66	
196.88817	76	
200.95092	78	
203.94713	68	
207.96879	68	
209.15122	84	
209.94259	62	
211.03195	96	
211.85387	62	
211.94358	958	
212.87776	922	1+
213.93903	108	
214.94448	78	
215.93594	132	
218.10659	64	
219.83648	94	
221.94396	66	
223.96178	102	
224.83948	116	
224.86957	72	
227.09754	84	
227.89970	76	
228.89521	194	
229.95393	476	1+
230.09616	64	
230.88981	420	1+
231.11953	66	
231.94761	290	1+
232.82475	224	1+
232.88647	100	
234.01077	102	
234.85876	78	
235.87796	88	
236.84956	262	1+
236.89735	122	
238.12194	70	
238.94661	66	
239.84291	130	
239.90623	72	
240.81805	68	
240.83888	116	
240.85297	84	
241.84146	432	1+
244.79611	76	
245.05918	78	
246.85793	118	
247.04685	64	
247.38881	94	
247.84664	64	
247.96678	70	
248.89624	140	
248.99243	120	
249.14549	68	
249.82833	162	
249.88828	68	
250.82477	154	
250.89258	66	
250.95296	66	
250.99321	64	
251.83897	106	
251.90943	76	
251.95969	112	
252.89829	92	
252.97035	476	1+
253.83257	80	
253.90475	76	
253.94995	68	
254.86634	72	
254.96252	84	
254.97637	64	
255.07424	78	
255.97323	68	
256.52366	102	
256.87584	68	
256.89769	64	
256.91518	64	
257.15936	84	
257.26757	66	
257.56716	112	
257.90833	74	
258.85275	128	
258.94652	64	
259.85195	580	1+
259.95897	76	
261.47577	80	
261.85143	64	
261.88919	72	
262.83565	68	
262.85870	122	
262.93540	70	
262.95136	80	
264.87438	64	
267.05679	66	
267.83982	200	
268.80545	68	
268.83948	818	1+
270.95947	84	
272.84193	90	
272.87625	140	
273.92928	90	
274.85998	148	
275.84629	74	
275.86041	122	
276.85787	1062	1+
276.87803	78	
276.91534	64	
277.83683	82	
277.93704	78	
278.83639	152	
279.83895	108	
280.41366	90	
280.83899	76	
283.83940	72	
285.40966	70	
285.84556	70	
286.85296	394	
287.84849	534	1+
288.88447	90	
289.51076	98	
291.10729	72	
291.85682	66	
292.07357	66	
292.86778	74	
293.10736	266	
293.84935	64	
294.86319	202	1+
296.27108	66	
298.04499	72	
298.30511	132	
298.86138	84	
298.88056	76	
298.94728	100	
299.01418	68	
299.78979	74	
299.86558	218	1+
302.81023	82	
304.10220	70	
304.23673	68	
306.88849	80	
307.60655	78	
307.80064	92	
308.87124	108	
310.23098	68	
310.27238	72	
310.87345	112	
313.87292	70	
314.93216	96	
318.93689	64	
318.95643	72	
319.88386	64	
322.28857	72	
322.80922	84	
324.89447	104	
325.89409	96	
328.88691	62	
329.87320	66	
332.33842	80	
337.13984	76	
337.86812	70	
339.79709	78	
END IONS

###FS:    #m/z: 359.96038 #charge 1+
###MS: 117
###MSMS: 119
BEGIN IONS
TITLE=Cmpd 89, +MS2(359.9604), 28.0-35.0eV, 2.6min #119
RTINSECONDS=153.683
SCANS=117,119
PEPMASS=359.96038	41434
CHARGE=1+
115.45983	106	
164.27312	74	
186.92943	84	
195.93310	72	
197.07251	72	
197.88177	66	
200.94559	84	
205.94977	84	
207.76658	92	
209.94134	142	
210.89334	66	
213.09609	84	
213.91416	84	
214.87427	74	
217.86137	68	
219.90355	76	
220.95923	82	
221.97722	70	
222.95000	338	1+
224.94737	464	1+
226.87636	102	
226.88961	74	
226.94640	1196	1+
226.97125	76	
227.91818	70	
227.93226	104	
228.94127	1304	1+
232.82904	92	
233.95642	72	
234.55973	82	
234.86062	74	
234.94338	78	
235.85552	70	
235.94240	74	
238.01056	94	
238.05579	76	
239.07007	142	
239.14420	88	
240.94198	356	1+
240.96274	574	
241.80442	66	
241.85197	78	
242.96019	94	
243.94157	84	
244.04911	102	
244.95487	1270	1+
245.83257	76	
245.93809	122	
246.95237	964	
246.97082	124	
248.80482	66	
250.40889	118	
250.95009	134	
252.87380	120	
252.95525	146	
254.03007	92	
254.51755	90	
254.85085	74	
255.87841	70	
256.04192	88	
257.07473	72	
258.83507	66	
258.97087	180	
259.97695	100	
260.97194	162	
261.83946	68	
261.88333	76	
261.99028	66	
262.94735	88	
263.93958	92	
263.97186	74	
264.36291	80	
264.81697	122	
264.85591	68	
266.81157	890	1+
268.90440	74	
269.96861	302	
270.85284	84	
272.84678	70	
273.96782	88	
274.79988	68	
276.81230	76	
276.85576	212	1+
278.79872	138	
278.84057	68	
279.10116	104	
280.40925	76	
280.79398	428	
280.92587	74	
281.99066	82	
282.17244	96	
282.83470	124	
283.81029	72	
283.85028	154	
283.98187	76	
284.82398	140	
286.41992	96	
286.82210	66	
289.85887	70	
290.79500	78	
290.97503	84	
291.10732	74	
291.83680	114	
291.97523	66	
292.43702	104	
292.88043	74	
293.85626	68	
293.98110	98	
294.84823	72	
295.01947	126	
296.80664	144	
297.44716	88	
298.80152	970	1+
299.01892	108	
299.87475	94	
300.01338	88	
303.07107	68	
303.64632	108	
303.89012	76	
306.42550	92	
309.79848	68	
309.88931	82	
310.04311	68	
310.88655	72	
311.87466	74	
312.95753	66	
313.86879	90	
313.93149	78	
315.08174	72	
316.09343	76	
316.81155	218	
317.43546	74	
317.86689	74	
318.12859	72	
320.82005	90	
320.96082	78	
321.11712	74	
321.81936	116	
323.01611	70	
328.14199	66	
329.86974	68	
331.18242	78	
333.82646	92	
334.12298	74	
334.95811	86	
336.94568	178	
337.04680	72	
338.12331	84	
339.90225	74	
344.31767	90	
344.94680	82	
346.93125	82	
348.16086	72	
348.90136	80	
351.02804	72	
352.93325	94	
359.62215	76	
359.97361	80	
364.83808	68	
END IONS

###FS:    #m/z: 507.84313 #charge 1+
###MS: 117
###MSMS: 120
BEGIN IONS
TITLE=Cmpd 90, +MS2(507.8431), 28.2-35.2eV, 2.6min #120
RTINSECONDS=154.456
SCANS=117,120
PEPMASS=507.84313	35244
CHARGE=1+
196.01552	208	
222.97638	184	
224.97724	210	
226.11722	90	
232.89758	214	
235.14128	118	
240.79329	92	
241.85393	94	
252.07699	116	
256.05578	88	
257.87266	220	1+
259.01749	112	
260.11940	96	
268.60220	102	
275.86328	98	
278.83965	264	1+
287.85133	176	
290.13493	162	1+
291.87362	124	
293.86186	144	
293.87323	154	
293.95676	100	
296.85596	200	
298.44131	94	
303.86453	274	1+
305.86274	682	
307.89102	508	1+
308.14221	216	
308.87192	370	1+
309.14844	90	
310.15408	186	
310.88302	642	1+
312.83143	122	
312.87398	186	
314.51492	92	
314.86712	436	1+
314.89113	146	
316.16558	88	
318.82076	126	
320.78754	88	
323.02645	110	
323.39193	92	
323.86693	186	
324.86215	168	
325.89946	184	
326.23787	108	
326.88264	562	1+
327.76534	94	
329.02828	160	1+
329.81193	200	1+
329.93250	100	
332.87610	278	
333.17393	208	1+
334.19389	100	
334.80181	120	
335.67999	86	
335.88708	114	
336.86122	126	
336.93997	116	
337.88004	340	1+
337.94016	94	
339.86686	114	
341.89009	216	1+
342.39723	94	
346.89270	112	
347.41199	102	
347.77505	118	
348.77488	114	
348.91439	90	
349.75944	312	1+
349.87678	232	1+
350.11303	104	
350.76314	234	1+
350.82385	174	
351.81896	108	
353.92351	88	
354.79600	130	
354.88296	116	
355.81600	228	1+
356.00112	138	
356.89596	138	
357.85664	198	
359.14892	90	
360.85302	118	
363.84851	148	
364.37626	112	
367.70480	384	1+
368.23991	94	
368.76470	140	
368.89398	172	
369.71266	134	
370.03162	86	
370.79741	428	1+
371.90506	128	
373.04611	90	
373.81529	244	1+
374.77280	108	
374.79549	88	
376.21908	114	
379.36915	94	
380.71786	146	
380.77705	260	1+
380.85921	192	
381.85261	110	
383.26449	88	
384.53334	90	
384.84550	94	
385.89285	88	
386.84191	420	1+
390.83704	540	1+
391.77156	132	
392.71437	94	
392.82562	182	
393.73038	94	
393.85274	170	
394.78227	206	
394.82909	98	
395.73883	100	
395.90419	94	
396.78895	166	1+
396.82163	96	
397.72417	216	1+
400.72866	94	
401.79304	130	
402.77414	108	
402.85040	140	
403.86824	122	
404.86220	100	
405.13644	92	
405.75748	492	1+
405.86377	176	
406.85408	90	
407.73967	182	
407.86258	190	
408.41092	126	
408.75243	410	1+
408.84784	1018	1+
409.73308	254	1+
410.72150	112	
410.83751	378	1+
411.68536	124	1+
411.71312	96	
415.76898	112	
415.84560	410	1+
416.75369	112	
420.74884	90	
421.77417	114	
421.88198	304	1+
422.82099	118	
423.76661	448	
423.86423	90	
424.79125	122	
424.86497	144	
425.75597	346	
426.75549	288	
426.86154	502	1+
427.73194	514	1+
427.77476	160	
428.76515	90	
428.84519	244	
428.87478	112	
429.69480	94	
429.85654	154	
430.74135	134	
430.84205	92	
431.86684	632	1+
432.05300	110	
432.24092	298	1+
432.69146	148	
433.85272	158	
434.70519	98	
439.89078	208	
440.82491	90	
441.78471	198	1+
443.76542	200	1+
444.87178	1216	1+
445.75179	106	
446.68389	100	
446.88338	204	
447.70593	122	
447.87323	92	
448.70849	196	1+
448.77643	128	
449.68871	94	
449.87279	548	1+
450.69284	98	
450.75626	392	1+
450.76918	128	
457.90545	128	
462.88175	728	1+
467.88686	768	1+
477.23576	88	
480.21530	88	
485.89663	698	1+
486.90112	400	1+
487.64368	100	
492.72891	104	
510.28350	114	
END IONS

###FS:    #m/z: 336.94489 #charge 1+
###MS: 121
###MSMS: 122
BEGIN IONS
TITLE=Cmpd 91, +MS2(336.9449), 28.0-35.0eV, 2.6min #122
RTINSECONDS=158.114
SCANS=121-122
PEPMASS=336.94489	54110
CHARGE=1+
50.84876	94	
167.50734	88	
176.57745	68	
194.96827	84	
196.87781	66	
196.89344	68	
197.02248	76	
197.88859	82	
201.88343	72	
205.94598	212	
205.97060	102	
207.97066	72	
211.94355	1206	1+
212.87822	240	
213.52473	86	
213.93920	722	
218.84142	70	
220.06043	68	
223.95922	66	
224.75922	88	
224.83856	80	
224.96221	90	
226.88124	66	
226.95184	66	
227.10686	78	
228.89321	142	1+
229.95457	722	
230.88930	682	1+
231.56410	78	
231.95144	394	1+
233.82473	106	
233.91515	78	
234.46200	92	
235.48601	68	
238.46114	84	
238.90145	70	
239.92348	72	
240.83889	404	1+
240.85058	128	
242.07929	78	
243.83822	118	
244.12774	78	
244.84632	76	
245.10163	72	
247.95889	68	
248.90079	264	
248.99418	82	
249.12791	72	
249.94297	70	
249.95880	136	
250.82877	186	1+
250.89681	76	
250.94916	148	
251.07424	142	
251.98114	72	
252.82849	240	1+
252.97028	692	1+
253.91276	80	
254.86066	66	
254.90762	68	
254.96657	172	
255.86718	134	
255.95006	78	
255.96846	72	
256.13640	104	
256.84971	134	
257.41485	98	
257.83593	130	
257.85554	76	
258.84765	174	
258.97980	82	
259.85417	232	
260.08365	82	
260.83284	138	
260.85359	168	
261.83619	156	
262.83402	144	
262.95533	74	
263.84402	92	
263.86596	68	
264.80632	74	
264.87027	72	
265.02994	68	
266.85824	92	
267.84043	128	
268.78544	70	
268.83739	528	1+
270.44057	84	
270.97950	74	
271.91886	66	
271.95717	66	
273.75012	66	
273.93920	100	
274.14049	70	
274.42525	86	
274.85981	78	
274.87509	160	
275.81218	74	
275.84495	96	
275.87730	72	
276.81843	84	
276.85734	1104	1+
276.97384	70	
278.47800	94	
278.82813	138	
278.84557	116	
279.09907	68	
279.87738	128	
280.37218	72	
280.84943	68	
281.89601	108	
283.81224	70	
283.89293	74	
285.85170	178	
285.94380	90	
286.84863	626	1+
287.00707	94	
288.03364	88	
288.19622	68	
288.99294	86	
289.95191	74	
291.86369	100	
292.00644	78	
292.92441	118	
293.05671	84	
293.86654	120	
294.87082	124	
294.89484	66	
295.97149	92	
296.92038	70	
297.01129	68	
297.88827	144	
298.82121	86	
298.89117	74	
299.87371	284	1+
300.08763	72	
300.83490	72	
305.86483	66	
306.88498	70	
307.87745	68	
310.85631	78	
310.87602	76	
313.87730	72	
314.82208	72	
315.81432	78	
320.21320	102	
320.87050	84	
320.89087	82	
321.83497	72	
323.78498	86	
324.01715	66	
324.88637	72	
324.90510	114	
326.16242	74	
326.52420	100	
328.17709	104	
333.29934	66	
335.14698	74	
336.72241	78	
336.79257	76	
338.17730	74	
339.12636	84	
END IONS

###FS:    #m/z: 359.96051 #charge 1+
###MS: 121
###MSMS: 123
BEGIN IONS
TITLE=Cmpd 92, +MS2(359.9605), 28.0-35.0eV, 2.7min #123
RTINSECONDS=158.887
SCANS=121,123
PEPMASS=359.96051	37584
CHARGE=1+
200.87594	76	
202.89657	82	
209.88446	142	
209.91565	86	
209.94163	230	
216.89132	70	
221.94228	86	
222.89251	92	
222.95214	892	1+
223.13835	104	
224.95079	986	1+
224.98014	80	
225.94592	122	
226.86283	78	
226.94573	1310	1+
227.08506	68	
228.55997	76	
228.94161	1756	1+
231.80409	102	
232.82531	72	
232.94509	158	
233.96236	72	
234.94194	72	
236.06088	76	
238.91820	68	
238.96578	90	
240.82422	74	
240.93876	262	
240.96220	254	1+
241.93842	214	
242.89954	76	
242.96212	370	
243.85763	68	
243.95316	850	1+
243.97824	90	
244.95625	718	1+
245.94163	128	
246.95122	742	
246.96893	112	
247.81850	210	1+
248.80049	146	
248.97643	120	
249.80592	134	
249.92710	70	
250.06115	70	
250.94907	108	
250.96741	206	
252.87561	216	1+
252.95712	140	
253.01723	108	
253.92280	68	
255.83169	118	
255.92054	84	
256.91943	72	
258.44279	94	
258.97490	188	
259.05881	84	
260.91632	68	
260.94929	126	
260.97068	256	
261.01957	80	
261.40430	86	
261.95366	102	
261.96745	140	
262.09563	84	
262.84962	68	
264.80824	74	
264.98993	68	
265.86225	92	
266.92246	80	
267.12920	84	
267.41439	90	
268.96225	264	1+
269.41389	90	
269.55696	72	
269.73445	78	
269.89039	204	1+
269.96790	186	1+
270.14187	102	
271.14999	72	
272.55706	94	
273.02942	78	
273.97005	102	
275.84908	78	
275.97128	132	
276.80809	272	1+
276.85712	170	
277.85527	78	
277.92079	94	
278.77300	74	
278.79358	98	
278.84342	122	
280.79161	370	1+
280.91139	90	
281.84989	174	1+
283.12798	92	
284.04857	78	
284.82952	114	
284.99686	92	
287.66050	102	
287.96052	72	
288.84496	70	
289.08271	128	
290.85176	70	
292.86315	70	
293.43953	84	
293.85206	74	
293.93564	70	
294.80876	192	1+
296.92462	78	
297.08113	86	
297.88787	74	
297.91775	76	
297.96860	92	
298.80282	768	1+
299.00186	76	
299.41609	84	
299.87290	72	
300.42826	76	
300.80244	276	
300.87518	74	
301.86426	82	
305.91560	76	
307.13105	76	
308.45157	74	
310.10580	92	
310.16175	80	
310.51013	72	
311.90061	70	
314.86778	70	
315.82075	74	
315.88449	74	
316.81169	152	
317.10307	74	
318.37688	68	
318.92880	72	
319.03022	72	
319.95423	72	
320.76940	72	
320.92553	82	
321.74736	78	
322.32861	122	
322.81658	134	
322.93002	202	1+
323.01223	76	
324.84210	72	
326.88931	134	
328.18436	70	
329.94769	92	
330.57477	74	
334.84579	68	
336.47029	72	
336.95227	82	
339.15147	92	
340.94370	216	
341.89286	72	
342.89031	74	
344.05325	86	
344.88732	70	
346.90621	74	
348.76803	82	
350.11756	78	
354.14316	80	
355.41533	90	
356.94925	106	
357.23920	104	
359.21500	72	
360.32814	94	
END IONS

###FS:    #m/z: 507.84358 #charge 1+
###MS: 121
###MSMS: 124
BEGIN IONS
TITLE=Cmpd 93, +MS2(507.8436), 28.2-35.2eV, 2.7min #124
RTINSECONDS=159.659
SCANS=121,124
PEPMASS=507.84358	32766
CHARGE=1+
196.01626	192	
222.97330	116	
224.97525	346	
235.14082	144	
245.58817	92	
247.03934	92	
263.13658	142	
267.17013	162	
267.90438	98	
273.87504	96	
274.80258	140	
275.84821	122	
281.85466	94	
286.85276	578	1+
289.87784	408	1+
291.87699	180	
293.86055	428	1+
293.87705	98	
294.86257	312	1+
294.88114	176	
296.85695	160	
297.85175	120	
299.81630	188	1+
299.87317	122	
299.91757	96	
300.84998	96	
303.86365	298	1+
303.97887	96	
305.86208	368	
306.38455	180	
307.85226	176	
307.89508	130	
308.13975	292	1+
308.87784	164	
308.88994	188	
309.86374	138	
309.88982	144	
310.15996	126	
310.87403	92	
311.84280	212	1+
311.88502	164	
312.88580	118	
314.86753	362	1+
316.85586	226	1+
320.87828	96	
321.86716	152	
323.83124	106	
323.86600	118	
323.90592	144	
324.86465	164	
325.89591	234	
325.92433	130	
326.88331	670	1+
327.85540	118	
328.81622	188	1+
328.86816	172	1+
328.88434	188	
328.89869	174	
330.78462	116	
331.84982	122	
331.87138	112	
332.87556	450	1+
332.90841	110	
332.95908	234	1+
336.78132	94	
337.88311	302	1+
339.83810	106	
344.90558	122	
345.77256	172	
347.78104	284	1+
349.75113	140	
350.88483	336	1+
351.76856	182	
352.87387	280	1+
353.78508	144	
355.85080	278	1+
355.88988	278	1+
356.74188	134	
357.71852	104	
359.77630	110	
361.80690	122	1+
363.84095	274	1+
365.77979	116	
366.73861	154	
368.83796	270	1+
368.89384	128	
370.83026	118	
371.71595	116	
372.28754	98	
372.77978	102	
372.81624	144	
372.90351	94	
374.79654	190	
374.81838	112	
376.21776	172	
377.38184	100	
380.71660	210	
382.79597	116	
383.71962	190	
383.88773	94	
384.85399	142	
385.77269	238	1+
385.85622	118	
387.71802	96	
388.78899	114	
390.78316	126	
390.84483	362	
391.81986	330	1+
391.83991	180	
392.85974	188	1+
393.89299	142	
394.83905	138	
395.72356	116	
395.74663	112	
398.72780	250	
399.72905	106	
399.84426	190	
400.85407	100	
402.91318	126	
403.87066	208	
404.87105	182	
405.51241	102	
405.75999	138	
405.78605	98	
405.85507	136	
406.76121	136	
407.30506	104	
407.73096	186	
407.74350	546	1+
407.86492	236	
408.74661	394	1+
408.85049	780	1+
409.72082	142	
410.73326	102	
410.77282	236	1+
410.83530	210	
411.75669	194	1+
411.81070	142	
411.97687	110	
413.07318	160	
413.96574	98	
414.74793	152	
416.74076	140	
418.75036	142	
421.87469	132	
421.89037	156	
422.00869	116	
422.86656	160	
422.88396	114	
423.76886	590	1+
423.86837	214	
425.75442	486	1+
426.85878	340	
427.73315	386	
427.80791	108	
427.85850	150	
428.73208	250	
428.84548	618	1+
429.72709	148	
429.75313	136	
430.75472	186	
431.86381	398	1+
432.23848	372	1+
434.87485	108	
435.20555	94	
439.79420	92	
439.89746	192	
439.92044	118	
440.89384	100	
441.88040	138	
442.22879	94	
442.79679	106	
443.76314	148	1+
444.87087	1608	1+
445.70419	118	
445.74259	240	
445.77984	142	
446.74516	118	
446.79020	110	
448.75970	144	
448.78533	364	1+
449.87792	398	1+
450.75022	126	
451.21550	106	
457.90100	288	1+
460.22849	112	
461.20775	118	
462.88134	654	1+
465.73415	102	
467.70195	276	1+
467.88574	746	1+
472.72898	106	
485.89649	342	1+
499.64989	108	
505.33330	150	
509.28431	104	
END IONS

###FS:    #m/z: 322.92930 #charge 1+
###MS: 125
###MSMS: 126
BEGIN IONS
TITLE=Cmpd 94, +MS2(322.9293), 28.0-35.0eV, 2.7min #126
RTINSECONDS=163.319
SCANS=125-126
PEPMASS=322.92930	811718
CHARGE=1+
91.84789	62	
101.18691	66	
147.21151	88	
183.96950	60	
192.88924	92	
196.01548	74	
198.87287	78	
199.89217	78	
200.84323	54	
201.04417	242	
205.94959	80	
205.97081	234	1+
206.03574	74	
207.00102	74	
210.85972	84	
211.92363	78	
212.89728	72	
219.88888	58	
220.87356	70	
221.88382	76	
222.94051	70	
222.95326	68	
222.97132	58	
223.95804	202	
224.95975	120	
225.04272	78	
226.81266	64	
226.90320	66	
227.92913	70	
227.95175	56	
228.90963	70	
230.83679	54	
230.84993	62	
230.86746	60	
233.91436	106	
234.92104	76	
235.82763	60	
236.01374	84	
236.07622	68	
236.13463	58	
236.87691	92	
237.89301	58	
238.88218	92	
239.07815	152	
239.79227	86	
240.82643	126	
240.93972	1770	
241.82908	86	
241.91766	72	
241.94107	1058	
242.82220	214	
242.94046	3794	1+
242.97654	64	
243.84319	60	
244.38887	58	
244.82282	64	
244.84392	60	
244.93933	910	
245.17099	84	
245.89033	74	
246.57838	92	
246.85222	118	
246.98049	126	
246.99869	80	
247.97428	56	
248.82217	72	
248.84508	76	
249.97773	94	
250.15641	74	
250.95419	102	
251.91115	72	
251.92661	58	
252.07899	60	
253.81086	54	
254.79426	58	
254.83540	84	
254.90502	286	1+
254.95662	100	
255.10181	56	
256.89260	144	
258.83308	224	1+
258.88931	112	
260.83719	86	
260.93622	92	
261.82810	290	1+
262.79724	150	
263.86768	60	
263.90993	56	
263.97970	78	
264.48258	80	
264.97802	60	
265.05816	58	
266.79185	70	
266.83710	56	
266.99106	58	
267.81191	58	
267.84598	68	
268.95848	154	
269.72615	92	
270.93809	64	
272.84498	98	
272.97889	80	
273.78894	70	
274.21573	104	
278.09262	58	
278.84281	64	
279.09044	740	1+
279.23856	74	
281.05335	66	
281.86493	58	
283.78942	56	
283.85700	90	
284.01519	88	
284.29022	604	1+
284.84917	70	
284.86417	70	
285.12981	82	
288.76352	62	
289.88286	68	
290.11890	80	
290.99402	72	
291.86582	54	
294.85031	58	
295.86750	60	
298.87437	74	
300.86821	70	
301.78969	72	
302.86753	56	
302.98995	72	
304.09551	88	
304.73810	56	
304.88846	74	
306.15485	62	
306.88372	236	1+
307.11134	54	
308.86568	72	
308.89182	56	
309.90034	62	
310.41908	132	
311.22648	66	
311.44334	78	
311.86829	94	
314.04918	78	
314.12956	68	
314.74842	72	
316.81885	74	
319.20826	68	
321.11465	66	
321.42744	86	
321.81492	62	
322.23158	68	
322.42762	70	
323.04539	58	
323.83410	58	
324.32695	68	
324.88878	74	
325.90108	70	
327.89247	64	
END IONS

###FS:    #m/z: 340.93974 #charge 1+
###MS: 125
###MSMS: 127
BEGIN IONS
TITLE=Cmpd 95, +MS2(340.9397), 28.0-35.0eV, 2.8min #127
RTINSECONDS=164.1
SCANS=125,127
PEPMASS=340.93974	362288
CHARGE=1+
69.08625	94	
180.88862	66	
190.92935	92	
190.94652	66	
192.08987	76	
192.92489	72	
196.88291	90	
200.88132	88	
203.86116	68	
208.95935	74	
210.89701	76	
211.09840	66	
212.90060	70	
213.87508	64	
213.88729	76	
213.94111	108	
214.89182	118	
215.89126	76	
215.94069	150	
216.85898	64	
219.89472	72	
220.87722	76	
223.95917	208	
224.04732	76	
225.83362	72	
226.89405	70	
226.96621	60	
227.78487	62	
227.83204	60	
229.88509	354	1+
230.02141	82	
231.94831	422	1+
233.94368	66	
234.01829	142	
235.94402	80	
237.00509	80	
237.12233	72	
237.82450	78	
240.85640	64	
240.92287	78	
241.12677	90	
241.84404	438	1+
241.96094	92	
242.82514	74	
242.94194	64	
244.83082	76	
245.87327	72	
246.85208	154	
247.98392	152	
248.42870	68	
248.84683	66	
248.89574	78	
248.97690	66	
249.99329	92	
250.21885	62	
250.49040	86	
251.65614	74	
252.10313	202	1+
252.88669	66	
254.83125	78	
254.90177	84	
254.92547	88	
254.96303	70	
255.13903	70	
256.13480	82	
256.18561	64	
256.85486	96	
256.96236	68	
257.04734	88	
257.86903	124	
258.85001	688	1+
258.93700	84	
259.83219	134	
259.85249	510	1+
259.90167	66	
259.95307	90	
260.00121	86	
260.83686	230	
260.91419	66	
260.95175	68	
261.83988	138	
261.89682	72	
262.38625	80	
263.85123	112	
263.87990	94	
264.03942	82	
264.86573	72	
265.84071	88	
266.41336	84	
266.85015	68	
267.87022	80	
268.83810	692	1+
269.79525	70	
269.84065	422	1+
271.84277	222	1+
274.86065	84	
274.91157	74	
275.41684	80	
275.85789	62	
275.89874	102	
276.85541	1088	1+
278.84436	762	
278.88991	64	
278.92060	76	
278.96374	62	
278.98238	60	
279.96411	68	
280.84332	70	
280.95259	78	
281.05359	66	
282.85851	120	
282.91234	82	
286.84466	78	
288.88027	62	
291.16178	66	
291.43808	78	
292.93898	78	
294.85656	68	
295.40526	80	
295.86649	88	
297.89633	60	
297.99376	74	
298.08712	72	
298.23553	66	
298.91685	92	
298.93792	156	
299.87297	168	
300.84764	60	
300.87386	66	
301.86907	300	1+
302.95535	66	
303.08382	72	
303.18178	66	
303.83643	76	
306.88163	132	
306.92660	68	
307.43881	66	
307.80702	70	
308.36523	80	
308.87717	92	
309.15267	72	
310.42358	88	
310.87498	156	
311.87020	60	
312.80542	64	
315.09022	68	
315.45654	68	
317.87567	64	
319.87061	60	
320.13680	74	
321.24680	74	
324.14763	82	
324.67417	72	
326.89464	68	
328.81335	110	
329.88319	66	
331.11530	70	
331.81287	108	
332.81308	62	
342.89946	70	
343.95552	70	
END IONS

###FS:    #m/z: 363.95555 #charge 1+
###MS: 125
###MSMS: 128
BEGIN IONS
TITLE=Cmpd 96, +MS2(363.9555), 28.0-35.0eV, 2.8min #128
RTINSECONDS=164.873
SCANS=125,128
PEPMASS=363.95555	132304
CHARGE=1+
158.07505	82	
166.84042	102	
178.94454	80	
189.86027	72	
191.04982	70	
191.85447	126	
193.94105	94	
196.87954	94	
209.94247	478	1+
210.88640	88	
211.88781	78	
212.87908	626	1+
219.09612	70	
222.89846	84	
222.95373	362	
223.83432	88	
223.89674	108	
224.55844	86	
224.94783	548	1+
226.48356	92	
226.94627	2476	1+
227.02321	86	
228.89499	106	
228.94206	2354	1+
229.08195	90	
230.83357	88	
230.88868	778	1+
232.88429	78	
234.15350	88	
234.87767	84	
235.85094	170	1+
239.96329	88	
240.82742	100	
240.93944	366	
240.96121	462	1+
241.83407	118	
241.93891	1148	1+
242.94151	682	1+
242.95660	354	
243.81963	108	
243.89761	74	
244.82463	80	
244.95638	738	1+
245.94063	156	
246.90287	126	
246.95151	1688	1+
246.97096	218	
248.80329	172	
248.84513	76	
248.86854	76	
248.90037	308	
249.80762	94	
250.89420	142	
250.94799	72	
251.07634	128	
253.59211	100	
253.83515	84	
253.90829	78	
254.85681	74	
255.38609	94	
258.83211	80	
258.97405	76	
259.05115	80	
259.40520	72	
259.96258	378	1+
260.83251	162	
260.91196	76	
261.16038	74	
261.82157	72	
261.84308	72	
261.86547	98	
262.34629	92	
262.82698	72	
263.49257	110	
263.86392	72	
264.97798	80	
265.83131	82	
266.81329	256	
266.85623	76	
267.34805	86	
268.81671	190	1+
269.78087	74	
269.85593	84	
269.96824	294	
270.50743	84	
271.91396	218	
272.92321	102	
275.11917	82	
276.85340	72	
278.79775	166	
278.84676	258	1+
278.91027	74	
279.79321	134	
279.87916	86	
280.79312	690	1+
280.82079	90	
281.77897	72	
282.88829	72	
283.07004	112	
283.14349	90	
284.82550	174	
285.84459	110	
287.86806	122	
288.10209	96	
289.86846	102	
290.43705	88	
291.86187	74	
292.85510	72	
293.11991	90	
293.45396	96	
294.12233	96	
294.89453	78	
295.90348	100	
296.80717	140	
297.42969	84	
297.80775	74	
298.80250	938	1+
299.38400	74	
300.01944	82	
300.80168	298	1+
301.86105	144	
303.85021	128	
303.86640	144	
304.77253	88	
305.43112	78	
305.89921	72	
305.92068	94	
306.43894	92	
308.95424	84	
314.95059	78	
316.12206	74	
316.43205	72	
316.81395	272	
317.81585	216	
319.64238	82	
320.88378	94	
320.93868	92	
321.09981	86	
321.59710	86	
322.81576	74	
322.92812	102	
323.01217	76	
323.82502	124	
324.88098	98	
325.15214	92	
325.38904	100	
326.09374	70	
326.83253	82	
326.86377	100	
327.15229	72	
327.89247	72	
328.08593	82	
328.82463	76	
328.87560	94	
333.92528	74	
335.44833	90	
336.94213	122	
340.93576	70	
343.89399	72	
344.15378	84	
344.90356	86	
345.05852	84	
345.24557	100	
348.93795	78	
352.13346	84	
355.04984	76	
366.33166	86	
368.83626	72	
END IONS

###FS:    #m/z: 322.92923 #charge 1+
###MS: 129
###MSMS: 130
BEGIN IONS
TITLE=Cmpd 97, +MS2(322.9292), 28.0-35.0eV, 2.8min #130
RTINSECONDS=168.58
SCANS=129-130
PEPMASS=322.92923	787038
CHARGE=1+
51.19175	80	
136.00613	60	
189.91762	84	
194.10189	66	
195.10211	74	
197.86453	68	
201.04475	158	
201.93551	62	
206.81183	70	
207.97223	62	
208.83179	92	
209.91579	70	
209.98840	70	
212.92411	64	
213.89639	92	
213.92126	64	
215.86019	66	
215.91969	72	
215.97026	88	
218.89377	68	
219.12889	78	
220.87347	84	
221.09638	62	
222.95322	390	1+
223.01206	62	
223.79371	80	
223.88759	72	
223.95658	308	1+
224.97286	66	
226.81817	86	
227.89990	70	
229.91735	70	
230.83039	78	
230.84808	90	
231.00398	70	
231.83899	88	
232.85326	76	
237.99900	66	
238.04431	62	
238.58615	76	
238.71712	84	
238.83492	72	
238.94277	96	
238.96555	72	
239.96897	78	
240.81617	66	
240.90002	76	
240.94069	1454	
240.96670	74	
241.01552	74	
241.94247	988	
242.11368	84	
242.81941	112	
242.84307	112	
242.94103	3582	1+
243.83271	128	
244.82285	64	
244.93976	834	
244.98690	112	
245.81338	64	
246.86518	64	
246.89824	80	
246.97459	128	
248.00544	60	
248.84192	66	
248.85709	130	
249.39129	128	
250.94463	78	
251.10878	86	
251.51161	70	
251.88681	136	
252.92947	84	
254.03599	74	
254.86446	68	
255.08020	64	
255.44588	60	
256.89818	140	
258.35000	84	
258.44703	82	
258.83589	102	
259.69786	80	
259.84044	78	
260.83069	68	
261.83513	164	
261.90678	72	
262.05981	62	
262.84214	64	
263.02483	98	
264.03964	74	
264.87809	64	
265.06636	64	
265.17595	66	
265.87203	68	
266.84238	64	
266.87278	174	1+
268.17184	102	
268.82769	66	
269.86368	66	
270.10163	58	
270.85879	70	
272.12983	58	
274.04333	74	
274.09610	62	
277.16580	82	
278.99222	90	
279.08928	718	1+
280.40737	100	
281.86284	68	
281.99456	64	
282.88047	66	
283.04976	78	
283.84147	68	
284.05227	84	
284.29024	236	
284.84162	60	
284.86644	98	
284.88275	60	
285.29735	136	
285.47803	72	
286.30008	72	
289.79274	62	
289.85341	72	
289.87560	72	
290.86856	80	
291.81151	64	
291.94979	62	
292.86134	74	
292.95781	74	
294.10446	80	
294.87063	80	
301.85769	60	
302.82081	90	
303.94570	110	
304.72969	68	
305.58385	64	
306.87969	84	
307.80044	110	
307.88647	190	
309.86570	80	
309.90491	120	
310.46886	88	
312.89037	84	
313.81201	70	
313.87088	78	
320.17362	60	
321.42331	74	
321.81936	72	
322.93946	118	
323.88646	62	
324.39047	70	
325.32033	106	
325.89444	74	
326.25570	68	
327.28329	88	
327.88765	72	
END IONS

###FS:    #m/z: 340.93977 #charge 1+
###MS: 129
###MSMS: 131
BEGIN IONS
TITLE=Cmpd 98, +MS2(340.9398), 28.0-35.0eV, 2.8min #131
RTINSECONDS=169.352
SCANS=129,131
PEPMASS=340.93977	345328
CHARGE=1+
54.91272	72	
185.02189	70	
192.92149	88	
200.87600	62	
201.49786	118	
206.97935	90	
207.06295	64	
209.05210	74	
210.93190	66	
211.89689	58	
212.98318	90	
213.93845	254	
214.89281	68	
214.90467	70	
220.87165	68	
223.12183	82	
223.89476	58	
224.84203	100	
226.89038	80	
226.96837	66	
227.95165	90	
228.94064	88	
229.84467	70	
231.88896	336	1+
231.95187	264	
233.90711	58	
234.93209	84	
235.10551	92	
235.96293	62	
236.13853	72	
238.88407	72	
238.90504	62	
239.78664	72	
239.84828	64	
240.83654	80	
240.86765	82	
241.83425	188	1+
241.90550	84	
243.83523	204	1+
244.00520	104	
244.77098	66	
244.82081	64	
244.86512	82	
245.40535	58	
245.89424	68	
246.94869	102	
246.97414	146	
247.84808	60	
249.85336	68	
250.96486	82	
250.98851	68	
253.06435	72	
254.96257	80	
255.00151	72	
255.07020	98	
255.97926	78	
256.18750	70	
256.96173	78	
257.91614	74	
258.84184	314	
259.83617	86	
259.85445	110	
259.95803	150	
260.83421	276	
260.85277	62	
260.91941	60	
261.84945	296	1+
262.83772	82	
262.87939	64	
262.92568	70	
263.92601	74	
264.86708	136	
267.91274	84	
268.84031	458	1+
268.95148	134	
269.82319	76	
269.91218	60	
270.83433	148	
270.96599	92	
272.87946	74	
272.93349	124	
274.85959	112	
274.89754	74	
275.86649	82	
275.88789	68	
276.85625	248	
277.86555	362	
277.92519	70	
278.13187	64	
278.80940	96	
278.84598	422	
279.85708	750	1+
279.88233	144	
279.92436	80	
280.85880	474	1+
281.96610	82	
282.04758	80	
282.86362	68	
282.88983	116	
283.87594	196	1+
284.85795	82	
285.86914	94	
286.91165	72	
288.19426	68	
288.83621	84	
289.87871	66	
290.80486	94	
292.44719	78	
292.85747	64	
293.14156	88	
293.91656	82	
293.96576	74	
294.15094	68	
294.84336	92	
296.92439	68	
296.97318	74	
297.88704	180	
297.93228	70	
298.11680	70	
298.86447	60	
298.90649	64	
299.81117	68	
299.87127	192	
300.04750	76	
301.86134	238	
301.87917	60	
302.02206	68	
302.23585	76	
302.79290	58	
303.92023	100	
305.35585	66	
306.19986	62	
307.78501	66	
308.88510	72	
309.81365	78	
310.88460	74	
312.41708	78	
316.77074	64	
319.75890	76	
320.40928	68	
324.02568	66	
324.90198	92	
326.17361	66	
326.25562	80	
326.82785	72	
327.39219	76	
329.86605	106	
330.68225	68	
332.81112	70	
335.76560	74	
336.40938	76	
336.94768	60	
337.90429	74	
338.00126	68	
339.12875	72	
339.43186	68	
342.11118	94	
344.21279	66	
END IONS

###FS:    #m/z: 363.95535 #charge 1+
###MS: 129
###MSMS: 132
BEGIN IONS
TITLE=Cmpd 99, +MS2(363.9554), 28.0-35.0eV, 2.9min #132
RTINSECONDS=170.124
SCANS=129,132
PEPMASS=363.95535	127406
CHARGE=1+
68.74068	82	
101.77699	88	
190.91402	90	
205.82978	68	
209.94128	554	1+
211.88450	84	
212.87875	732	1+
214.88803	68	
215.46865	84	
215.85657	72	
222.95484	328	1+
223.88377	68	
224.94666	818	1+
224.97846	72	
225.97142	132	
226.49857	68	
226.87370	72	
226.94705	1812	1+
226.96999	114	
227.93166	206	
228.90490	78	
228.94227	1926	1+
230.78568	88	
230.88906	1092	1+
232.88394	246	1+
233.85128	128	
233.93210	78	
238.83852	74	
238.97923	78	
239.04931	82	
240.54008	116	
240.79897	76	
240.94085	376	
240.96136	364	
241.93829	1166	1+
242.82101	68	
242.94028	734	1+
243.81722	72	
244.10470	84	
244.83460	80	
244.95656	1476	1+
244.99565	80	
245.09197	68	
246.83063	70	
246.90633	70	
246.95270	1246	1+
247.97037	78	
248.00703	74	
248.80072	74	
248.89667	682	1+
248.94332	92	
249.08574	72	
250.80506	88	
251.06317	230	1+
253.08377	70	
253.55490	72	
257.82559	70	
258.84236	88	
259.84642	78	
260.96940	272	
261.01370	72	
261.82953	256	1+
263.97766	124	
264.82537	86	
264.85205	82	
264.87804	92	
265.08816	78	
265.41620	84	
265.81523	106	
265.84018	68	
265.85795	210	1+
265.91004	72	
265.97825	74	
266.81106	478	1+
267.05081	78	
267.42665	68	
267.97169	92	
268.84796	96	
268.90386	68	
268.96404	488	1+
269.57321	86	
269.77890	92	
269.83593	70	
269.87560	116	
269.96909	356	1+
270.86536	72	
271.85045	224	1+
272.48221	70	
273.90285	86	
274.81587	152	
275.39224	90	
276.06943	68	
276.85477	312	1+
277.91656	72	
278.15852	72	
279.10820	136	
279.78878	536	1+
280.41553	78	
280.79093	448	1+
281.83987	70	
281.89479	110	
282.79110	156	
282.82849	76	
282.89044	146	
282.93999	84	
282.96103	84	
283.04783	72	
283.09545	112	
283.39873	90	
283.78552	78	
283.95220	78	
284.82287	82	
285.83690	74	
285.93339	86	
288.09793	80	
289.82620	68	
289.86814	80	
291.09977	196	
291.86848	74	
292.43470	118	
293.38061	72	
293.73601	74	
293.97400	82	
294.16756	78	
294.27495	100	
296.42543	78	
296.80897	168	
297.14684	102	
297.80983	122	
297.91984	76	
298.80363	566	1+
299.84716	82	
301.79269	218	1+
301.85903	110	
302.86132	342	1+
303.93368	88	
306.08832	82	
306.61668	104	
306.81115	72	
306.88335	222	1+
308.14283	76	
308.93043	72	
310.11201	70	
311.71876	74	
312.05496	76	
312.58660	94	
314.17764	98	
314.81501	212	
314.84116	102	
315.81246	244	1+
318.80664	74	
320.91587	146	
321.08169	68	
321.82313	120	
321.86446	110	
325.04559	82	
325.13919	68	
325.19180	74	
325.80307	70	
326.81923	72	
326.88042	144	
327.83421	68	
329.37257	80	
329.87008	122	
331.90885	72	
332.55583	78	
335.80169	102	
336.62328	72	
336.94293	148	
338.09373	82	
338.94344	74	
343.90526	142	
348.15840	86	
349.76403	70	
357.00274	78	
360.15808	78	
362.95988	74	
366.02601	84	
END IONS

###FS:    #m/z: 322.92912 #charge 1+
###MS: 133
###MSMS: 134
BEGIN IONS
TITLE=Cmpd 100, +MS2(322.9291), 28.0-35.0eV, 2.9min #134
RTINSECONDS=173.795
SCANS=133-134
PEPMASS=322.92912	765680
CHARGE=1+
48.53856	74	
57.67104	82	
179.25022	66	
179.72243	78	
185.14396	58	
193.96822	70	
195.03677	82	
195.91925	72	
197.04322	64	
197.86138	54	
197.88690	60	
201.04880	50	
201.91644	56	
202.89641	70	
205.03403	60	
205.95469	68	
205.97268	50	
206.95141	68	
207.07170	58	
207.97753	58	
208.90620	88	
209.89239	80	
209.94763	54	
210.89702	50	
211.11260	68	
214.98352	66	
216.89857	48	
218.84362	52	
218.89068	78	
219.95098	64	
220.87829	72	
221.05963	58	
221.87379	162	
222.57762	86	
222.94968	476	1+
223.83964	48	
224.81618	78	
225.81352	94	
226.15136	68	
227.89960	80	
227.92921	76	
228.84780	60	
228.90727	70	
229.83900	68	
230.82777	114	
230.84537	90	
237.16393	60	
238.58231	94	
238.88987	50	
239.07944	66	
239.94617	70	
240.94007	1562	
240.98394	68	
241.79658	50	
241.94097	1072	
241.96256	60	
242.82614	106	
242.94107	4044	1+
243.17155	60	
243.82025	258	1+
244.83832	78	
244.93861	784	1+
244.95848	94	
244.98035	54	
245.85390	66	
246.90051	60	
246.98027	78	
247.43517	106	
247.86627	72	
248.83762	84	
249.93306	78	
249.96801	70	
250.93267	76	
251.94602	68	
252.83578	64	
253.16599	70	
254.82350	80	
254.87037	70	
254.91535	58	
254.96084	50	
255.12149	60	
257.39172	74	
257.79370	74	
257.89056	92	
258.82999	84	
258.84976	88	
259.83429	74	
261.83937	260	1+
261.97642	98	
263.82819	114	
264.79807	52	
264.82822	74	
266.83451	64	
266.87237	72	
266.99678	66	
267.14503	64	
268.34255	92	
268.79534	78	
268.84170	72	
270.85118	68	
271.03257	96	
271.09523	74	
272.78603	62	
272.84432	60	
272.94863	72	
273.78895	60	
274.91567	66	
276.27532	64	
277.06977	70	
278.81394	52	
278.84252	68	
279.08994	798	1+
279.87090	68	
280.85877	70	
281.08867	52	
281.86291	58	
282.13084	64	
282.91352	72	
283.07438	94	
284.29165	356	1+
284.86414	80	
284.91395	58	
285.10273	92	
285.78738	66	
285.86799	68	
289.15589	76	
290.16520	68	
292.03404	78	
292.10961	78	
296.80945	94	
296.87359	70	
296.89065	52	
296.90753	78	
296.94143	48	
297.06410	86	
299.86629	62	
301.23500	70	
304.15349	78	
304.89693	50	
305.86910	64	
305.99826	52	
306.16557	58	
306.24085	58	
307.89120	66	
311.06105	56	
312.81645	82	
315.44997	88	
318.93827	78	
320.76434	60	
321.82409	70	
322.42126	78	
324.90126	86	
325.33591	68	
325.80538	68	
326.36881	90	
326.90233	142	
327.35201	96	
END IONS

###FS:    #m/z: 340.93957 #charge 1+
###MS: 133
###MSMS: 135
BEGIN IONS
TITLE=Cmpd 101, +MS2(340.9396), 28.0-35.0eV, 2.9min #135
RTINSECONDS=174.567
SCANS=133,135
PEPMASS=340.93957	328914
CHARGE=1+
143.70199	70	
170.79060	68	
182.86368	68	
192.92525	202	
196.88325	282	
205.94905	78	
212.88121	70	
213.88543	84	
213.93730	258	
220.89364	68	
221.89067	78	
226.83823	90	
226.89228	68	
226.94928	128	
227.83298	86	
227.89255	68	
228.84526	122	
228.95181	84	
230.87132	66	
230.88816	80	
231.86894	68	
231.95570	118	
232.88738	80	
233.01679	64	
233.87954	68	
233.90021	64	
233.95463	124	
236.89918	68	
237.06741	78	
237.83523	180	1+
237.89049	68	
238.53106	80	
239.82031	74	
239.87272	128	
240.23150	88	
240.83839	1064	1+
240.96300	68	
241.11768	62	
241.84191	902	1+
241.90025	222	1+
242.95903	72	
243.84927	138	
243.87453	62	
245.03607	64	
246.94399	128	
248.89743	84	
249.90060	72	
249.96040	122	
251.88388	84	
252.97848	76	
253.14253	68	
253.90876	68	
254.96633	66	
255.07826	72	
255.88484	76	
256.90123	96	
256.96234	82	
258.84599	368	
259.85810	282	1+
259.95512	132	
259.97895	82	
260.83190	192	
261.83895	162	
262.83192	144	
263.24030	74	
264.03089	66	
265.85055	88	
265.92024	82	
266.86586	74	
266.98337	72	
267.96073	64	
268.83499	166	
269.46421	98	
269.84198	94	
269.86754	86	
269.91814	76	
270.82938	66	
270.86482	84	
272.84178	92	
272.86938	76	
272.92687	112	
272.98127	62	
273.44171	98	
273.55818	82	
273.87604	76	
274.79548	82	
274.86133	124	
274.90139	80	
275.41855	76	
275.82258	70	
276.05683	98	
276.85676	848	1+
277.93181	80	
278.07439	88	
278.40225	112	
278.78956	68	
278.84327	506	1+
278.87667	130	
278.95318	64	
280.78991	78	
280.84357	212	
282.87464	100	
283.53963	78	
284.89943	72	
284.93656	88	
287.88325	74	
287.94578	118	
289.87679	72	
290.78660	78	
290.88080	70	
291.85334	82	
293.86128	194	1+
295.80833	78	
296.23097	78	
296.85580	74	
296.92679	72	
297.84548	68	
297.88124	78	
298.04528	72	
298.26982	68	
299.88128	72	
300.88313	112	
301.17564	68	
301.86224	200	
302.17351	76	
302.85247	70	
303.20556	102	
303.86727	78	
303.94458	166	
304.14713	72	
304.95273	66	
306.44467	70	
306.88201	138	
307.80072	70	
307.88911	94	
309.04904	68	
311.88351	64	
312.81876	68	
312.89691	78	
313.15771	72	
315.87738	76	
316.76507	78	
320.22418	66	
321.84813	84	
324.16073	78	
324.89721	72	
325.90504	72	
327.17218	112	
328.96262	64	
330.83820	70	
333.82219	78	
334.17876	88	
334.73341	66	
339.72157	74	
340.91308	74	
342.27793	100	
342.62733	66	
344.41321	78	
END IONS

###FS:    #m/z: 363.95541 #charge 1+
###MS: 133
###MSMS: 136
BEGIN IONS
TITLE=Cmpd 102, +MS2(363.9554), 28.0-35.0eV, 3.0min #136
RTINSECONDS=175.339
SCANS=133,136
PEPMASS=363.95541	117806
CHARGE=1+
141.06315	104	
189.86137	496	
191.02941	100	
191.85520	74	
193.85878	76	
196.90733	72	
197.24318	80	
201.87105	88	
204.72462	68	
209.94150	86	
210.88844	74	
212.87680	534	1+
217.06685	78	
221.85837	82	
222.94951	186	
223.89299	68	
223.95808	254	1+
224.94944	386	1+
226.89063	94	
226.94649	1552	1+
227.92923	128	
228.89540	440	
228.94215	1828	1+
230.88853	634	1+
231.50426	74	
232.88438	166	
233.88683	74	
234.93775	78	
235.88568	70	
237.13366	92	
237.92478	68	
238.05764	66	
238.93957	76	
239.10458	70	
239.96673	84	
240.81867	128	
240.83527	136	
240.93902	308	
240.96126	240	
241.90936	82	
241.93917	278	
241.95956	148	
242.05079	88	
242.39862	72	
242.83168	106	
242.94286	826	1+
244.82321	68	
244.95497	1138	1+
245.84430	68	
246.10957	80	
246.90222	74	
246.95185	1252	1+
246.97554	146	
248.80584	358	1+
248.90112	172	1+
249.97183	84	
250.94733	66	
250.97288	68	
251.06777	68	
251.38319	92	
255.05090	84	
255.95351	86	
258.44105	70	
258.84278	128	
259.10428	70	
259.82882	204	1+
259.84427	66	
259.90575	80	
260.85567	100	
260.96499	270	1+
261.88311	74	
262.14365	100	
262.83196	172	
264.09593	158	1+
264.82021	70	
265.78805	72	
265.98739	78	
266.80858	124	
266.88028	74	
267.81177	70	
267.97010	130	
268.45739	80	
268.95856	74	
268.97800	66	
269.45821	74	
269.86662	150	
269.96830	164	
271.91495	68	
275.86739	94	
277.01465	68	
277.85744	84	
277.91445	80	
278.79345	112	
278.84137	86	
279.30225	72	
279.79883	72	
280.16483	100	
280.79015	226	1+
280.83298	92	
280.86391	80	
281.68144	100	
282.08777	74	
282.78833	352	1+
282.88438	102	
283.86367	66	
284.82264	242	
284.87065	162	
285.78962	136	
285.84319	128	
287.91450	162	
289.88289	184	
290.84729	70	
290.87868	78	
291.04630	76	
291.12191	68	
291.79566	126	
294.86634	146	
295.88250	76	
296.80361	102	
297.87515	72	
298.79924	796	1+
299.87073	86	
300.07953	74	
300.22150	72	
301.09076	82	
301.80297	76	
301.85975	126	
302.09075	72	
302.80987	98	
303.85296	168	
304.13189	86	
304.28856	118	
304.86478	72	
304.95277	94	
307.84060	74	
307.89984	88	
308.87002	80	
309.19798	70	
310.87372	70	
311.12485	88	
311.87683	78	
311.90496	114	
314.83511	80	
315.43884	72	
316.81238	146	
317.87556	90	
318.79759	68	
319.99783	68	
321.42512	78	
321.81930	126	
321.85663	78	
322.13909	72	
323.81542	76	
328.82661	72	
332.03658	80	
335.17160	84	
337.40558	72	
337.94473	80	
343.41392	72	
350.52670	74	
351.88236	78	
352.88248	66	
354.78795	70	
357.89195	92	
364.50533	102	
366.75451	84	
366.90576	118	
END IONS

###FS:    #m/z: 336.94473 #charge 1+
###MS: 137
###MSMS: 138
BEGIN IONS
TITLE=Cmpd 103, +MS2(336.9447), 28.0-35.0eV, 3.0min #138
RTINSECONDS=179.014
SCANS=137-138
PEPMASS=336.94473	48942
CHARGE=1+
89.67321	70	
191.90971	102	
193.88087	72	
196.88364	78	
198.87634	74	
200.94782	70	
205.95133	154	
208.05350	80	
209.84815	78	
210.88023	140	
211.94235	968	1+
212.87509	292	1+
212.89773	80	
213.93957	598	
215.93419	88	
215.99902	62	
216.89342	68	
217.88392	120	
217.98700	74	
218.84521	72	
221.89468	90	
221.96844	106	
224.98060	64	
225.85385	78	
226.54288	100	
226.86453	68	
227.83843	86	
228.84107	148	
229.02985	76	
229.95590	604	1+
230.52822	86	
230.88941	630	1+
231.94874	300	
232.81580	66	
232.95480	126	
233.89625	238	
234.84382	66	
235.07637	124	
235.11495	92	
235.83270	78	
236.85267	98	
236.88405	76	
237.16006	66	
238.04653	84	
238.80087	68	
238.82188	156	1+
238.88232	78	
239.85295	160	
240.92101	70	
241.84555	368	1+
242.08148	66	
243.51804	104	
244.84594	76	
246.43938	94	
246.98126	62	
247.97624	62	
248.90421	136	
249.83399	68	
249.95812	64	
250.82770	186	
250.88962	96	
250.95715	82	
250.99101	106	
251.03293	62	
251.17322	92	
251.82935	210	1+
251.93450	60	
252.94215	156	
252.97104	366	
253.94194	98	
254.89564	62	
254.96450	134	
256.07922	72	
256.84350	126	
257.83007	78	
257.85402	98	
258.84581	910	1+
259.95709	130	
260.82723	86	
260.91421	76	
261.83027	212	1+
262.87938	80	
263.85404	70	
264.02757	64	
264.86418	198	
265.96644	78	
266.86314	70	
267.13141	68	
267.79819	70	
267.83825	124	
268.84465	464	1+
269.83917	100	
271.09505	64	
271.92124	68	
271.98991	76	
273.86780	90	
274.86125	114	
274.87449	114	
275.86517	138	
276.85817	434	1+
277.84322	88	
277.86432	274	1+
278.83928	324	1+
278.98410	74	
279.13842	62	
279.82757	90	
279.87077	70	
279.91024	146	
280.80024	62	
280.88242	74	
282.83692	78	
282.97549	68	
285.85154	82	
286.85186	370	1+
287.87681	80	
287.96880	76	
288.93476	66	
289.13492	78	
289.40417	92	
289.51101	76	
289.85260	114	
289.95396	82	
292.07587	86	
292.87162	80	
292.93888	102	
293.10792	472	1+
293.99489	68	
294.86803	144	
295.03998	70	
295.87389	76	
297.88999	112	
298.31002	90	
299.47117	78	
299.87503	234	1+
301.82790	62	
301.88557	90	
302.43829	64	
302.94926	98	
302.97484	72	
304.85849	62	
305.85301	114	
307.13538	80	
307.99908	90	
308.85918	82	
308.88089	86	
309.86154	86	
310.85403	64	
310.87386	130	
310.89568	108	
311.84019	84	
313.12956	68	
313.89333	68	
318.77001	118	
318.83301	72	
320.01141	106	
323.84452	64	
327.09929	60	
329.86725	78	
330.86930	78	
331.78388	72	
333.34453	76	
336.13915	66	
337.31786	84	
338.72193	78	
340.43688	82	
340.76106	84	
END IONS

###FS:    #m/z: 359.96043 #charge 1+
###MS: 137
###MSMS: 139
BEGIN IONS
TITLE=Cmpd 104, +MS2(359.9604), 28.0-35.0eV, 3.0min #139
RTINSECONDS=179.786
SCANS=137,139
PEPMASS=359.96043	35702
CHARGE=1+
182.86202	72	
184.07788	76	
189.96536	68	
192.88921	76	
196.87942	68	
200.99621	70	
207.94772	170	
209.93257	106	
209.94460	198	
210.95056	84	
215.08142	70	
215.87984	78	
215.96668	82	
217.97571	70	
222.95194	504	
223.89033	78	
224.94667	494	1+
224.96738	426	1+
226.94657	1748	1+
228.94140	1848	1+
234.84378	90	
236.88447	96	
238.96476	76	
240.83924	78	
240.89270	76	
240.93967	472	1+
240.96353	490	1+
241.08495	74	
241.83377	136	
241.88840	86	
242.95788	242	
244.90566	94	
244.93061	84	
244.95618	1312	1+
245.37083	94	
245.93721	182	
246.95223	854	
246.97639	100	
247.97607	98	
248.80256	242	1+
249.83925	72	
249.93876	84	
250.94690	162	
252.94737	182	1+
253.87548	78	
255.89461	76	
256.72454	92	
257.90199	76	
258.07017	72	
258.09136	90	
258.11719	80	
258.97112	68	
260.97682	156	
261.83158	74	
261.96440	80	
263.05468	76	
263.93565	80	
264.04931	74	
264.81618	126	
264.87208	78	
266.81520	86	
267.97149	250	
268.05109	78	
268.40098	72	
268.86401	76	
268.91523	108	
268.95345	108	
268.99287	70	
269.97132	162	
270.42239	82	
270.87924	80	
270.96817	92	
273.87219	72	
275.97435	128	
276.85986	236	
276.90838	100	
277.90018	84	
277.94125	72	
278.04986	100	
278.09877	82	
278.79635	96	
278.84098	100	
278.90641	76	
279.36001	70	
279.54248	90	
280.79188	564	1+
280.85217	82	
281.18717	68	
281.85171	68	
281.92281	74	
281.94532	76	
283.82879	72	
284.04613	70	
284.12864	76	
284.82275	72	
284.91611	68	
287.41085	78	
287.91465	80	
288.13775	78	
289.08256	90	
289.14742	100	
290.79349	70	
291.78858	92	
292.79207	90	
295.82718	82	
295.85685	80	
296.80406	148	
297.80865	124	
298.80271	736	1+
298.91040	68	
299.08675	86	
299.13646	126	
300.78426	68	
300.80121	200	
301.07752	78	
302.81336	68	
303.81954	76	
304.07826	68	
305.15212	84	
306.12286	68	
306.87713	70	
308.13243	70	
309.11821	140	
309.89175	122	
310.41477	104	
311.86192	74	
312.28897	92	
312.76206	74	
315.82274	70	
316.81247	252	1+
317.92136	70	
318.80192	76	
318.93631	142	
319.95387	74	
321.12815	76	
321.81270	82	
322.13887	86	
323.01704	212	
324.31984	84	
324.89303	72	
326.15829	86	
328.75106	86	
329.87434	72	
331.86859	88	
336.94449	158	
338.75351	100	
340.93790	68	
340.95820	78	
342.62675	100	
342.79043	82	
342.89706	72	
343.16810	80	
343.82125	96	
343.98738	96	
345.93937	70	
346.04219	78	
348.22038	70	
353.88678	72	
354.79501	78	
358.80282	68	
360.18132	72	
360.90418	80	
END IONS

###FS:    #m/z: 507.84280 #charge 1+
###MS: 137
###MSMS: 140
BEGIN IONS
TITLE=Cmpd 105, +MS2(507.8428), 28.2-35.2eV, 3.0min #140
RTINSECONDS=180.558
SCANS=137,140
PEPMASS=507.84280	25590
CHARGE=1+
196.01423	302	1+
217.89973	96	
223.97363	566	1+
229.95640	94	
232.89647	134	
243.03194	90	
250.90975	108	
250.96683	150	
253.13272	94	
258.92620	152	
262.13614	126	
268.11749	92	
272.38715	120	
273.85303	100	
279.38862	104	
280.36436	112	
280.82969	116	
281.80334	116	
285.94103	92	
287.85535	358	1+
289.85968	88	
289.88265	124	
290.82523	158	1+
291.94443	96	
292.85080	94	
292.86738	90	
293.87399	336	
294.87709	248	
296.97101	90	
297.85262	90	
297.87533	174	1+
298.84544	152	
298.89982	96	
299.75169	92	
300.42177	92	
300.56424	90	
300.85690	214	
302.85932	92	
303.86464	124	
304.98260	102	
305.86518	302	1+
307.89039	312	
308.14063	494	1+
308.86976	614	1+
308.93855	102	
310.15709	124	
310.37397	92	
311.88245	718	1+
312.79266	112	
314.86370	568	1+
317.87531	236	1+
319.35931	92	
320.82328	124	
323.87511	134	
324.86408	166	
325.83097	116	
325.89989	208	
326.88664	786	1+
327.81135	204	1+
328.87578	108	
330.15999	132	
330.87496	120	
332.83687	148	
332.87013	392	1+
333.17414	118	
334.33178	94	
334.89246	116	
335.77961	92	
335.89779	268	
336.87419	100	
336.94277	146	
337.88008	246	
339.87828	92	
344.80647	122	
345.55807	112	
347.77885	196	
348.07587	116	
350.77073	90	
350.83004	106	
350.84861	98	
350.88328	178	
350.90494	104	
351.88018	108	
352.78953	126	
353.85732	116	
355.86350	132	
355.89165	348	1+
358.84212	328	1+
363.28959	90	
364.86892	116	
367.70979	240	1+
367.76784	366	1+
368.76991	258	1+
368.87872	122	
369.83633	158	
370.78666	128	
371.11417	94	
373.89513	90	
374.79262	90	
375.82064	90	
377.43225	104	
380.36486	92	
380.71530	116	
381.83355	108	
383.77494	106	
383.79613	122	
384.84586	602	1+
387.85057	100	
388.84664	158	
390.03827	142	
390.05675	238	1+
390.20957	124	
390.73481	124	
390.78017	92	
390.84113	230	1+
391.38025	90	
392.82602	396	1+
392.87133	142	
394.76434	110	
394.91290	96	
398.72772	562	1+
399.85143	128	
403.41836	104	
403.81601	178	1+
403.86866	220	
404.86875	138	
405.76203	126	
405.86062	136	
406.77508	130	
407.67286	114	1+
407.74657	552	1+
407.86442	570	
408.84608	892	1+
409.72150	678	1+
410.83475	232	
412.84612	90	
413.75127	124	
413.83026	198	1+
419.72981	128	
421.77701	92	
421.87980	192	
423.77390	366	
423.82406	530	1+
423.86804	374	1+
424.77050	210	
425.75120	566	
425.86808	114	
426.75063	310	
426.78497	118	
426.86146	276	
426.89987	168	
426.94468	102	
427.74312	190	
427.86399	208	
428.75046	186	
428.84358	436	1+
428.88194	172	
430.69935	122	
430.84803	96	
431.86561	196	
432.23814	178	
432.68937	108	
432.86671	132	
434.84679	124	
434.89493	160	
435.71824	130	
441.23104	138	
442.77480	324	1+
444.86967	1428	1+
444.90138	116	
445.74807	208	1+
445.78677	138	
446.71840	180	1+
446.78931	136	
447.80798	124	
448.77115	186	
449.87705	154	
450.70119	126	
450.74954	294	1+
450.87683	106	
451.89065	94	
454.65102	126	
457.90314	118	
459.80079	114	
461.60919	102	
462.87836	706	1+
463.21186	94	
467.88740	898	1+
468.72793	102	
468.78409	92	
485.89828	518	1+
512.28537	110	1+
END IONS

###FS:    #m/z: 336.94493 #charge 1+
###MS: 141
###MSMS: 142
BEGIN IONS
TITLE=Cmpd 106, +MS2(336.9449), 28.0-35.0eV, 3.1min #142
RTINSECONDS=184.234
SCANS=141-142
PEPMASS=336.94493	51556
CHARGE=1+
190.50052	88	
192.88801	88	
194.96825	118	
196.85904	72	
205.94706	134	
205.96773	180	
206.13277	104	
208.88349	98	
208.97569	72	
209.12110	80	
209.93864	76	
210.08861	68	
211.94271	1720	
212.87970	680	
213.93963	1172	1+
215.89307	148	
215.94241	194	
216.89502	76	
217.09592	72	
217.88273	152	
217.93815	88	
218.84198	68	
218.96165	76	
223.95559	74	
223.97984	78	
224.84155	104	
226.94333	136	
227.85888	92	
228.90632	122	
229.88779	68	
229.95371	1170	1+
230.88859	378	
231.88669	570	1+
231.94905	546	
232.83080	70	
232.92285	88	
233.94993	124	
235.88864	90	
235.93824	74	
236.08203	72	
236.86118	70	
237.05977	76	
237.86808	134	
238.15217	72	
239.06811	68	
239.78628	68	
239.84157	74	
240.83609	822	1+
240.85824	90	
244.12536	68	
244.78830	72	
244.84038	284	1+
245.92317	94	
246.52434	84	
246.90627	72	
246.97391	124	
247.96583	256	
248.83163	70	
248.90126	392	1+
248.96964	142	
248.99034	70	
249.82750	306	1+
249.95932	136	
250.05358	70	
250.94891	80	
251.06989	80	
251.96991	82	
252.83374	84	
252.97033	842	1+
253.04458	80	
253.90803	280	1+
253.93740	76	
254.83895	72	
254.86134	78	
254.96338	494	1+
255.07083	98	
256.84844	100	
256.89188	74	
257.81137	70	
257.84871	74	
257.94376	72	
258.84742	668	1+
258.88115	66	
259.60875	110	
260.82519	144	
261.83215	194	
262.93119	72	
264.86659	102	
266.15870	68	
267.83929	108	
267.88031	88	
268.83913	1040	1+
270.98066	68	
271.89462	84	
272.84888	96	
272.86527	66	
272.92088	150	
273.15974	72	
274.83212	84	
274.85669	108	
275.87022	72	
276.85627	462	1+
277.19273	68	
278.83608	242	
279.83583	192	
279.87538	168	
282.88186	78	
283.03522	68	
284.40644	86	
286.84949	958	1+
288.86012	98	
289.83043	112	
290.13816	68	
290.85148	70	
291.11159	66	
291.88076	86	
291.93514	68	
293.10863	156	
293.84738	70	
294.11194	102	
294.85244	80	
294.87335	72	
295.08237	74	
295.11196	72	
297.01539	82	
297.87708	222	1+
297.89437	76	
298.86157	80	
299.01218	66	
299.10365	92	
299.89591	76	
301.00293	76	
302.14855	70	
302.90854	76	
303.80673	70	
303.88137	72	
304.52408	102	
304.86910	144	
305.75768	88	
305.87518	340	1+
306.12041	86	
306.87945	276	1+
307.44528	80	
307.82009	72	
308.58090	110	
309.86921	174	
310.14664	70	
310.81742	92	
310.86199	70	
310.91262	66	
313.61187	92	
315.53689	106	
316.03249	70	
316.80772	68	
318.88091	78	
319.95862	76	
320.15851	86	
321.76230	106	
322.42330	70	
322.85324	84	
323.35911	68	
328.94796	88	
329.75800	70	
331.72797	70	
337.02936	68	
338.17062	78	
339.18553	72	
END IONS

###FS:    #m/z: 507.84279 #charge 1+
###MS: 141
###MSMS: 143
BEGIN IONS
TITLE=Cmpd 107, +MS2(507.8428), 28.2-35.2eV, 3.1min #143
RTINSECONDS=185.006
SCANS=141,143
PEPMASS=507.84279	45780
CHARGE=1+
110.81799	134	
197.01308	146	
232.89617	166	
248.85122	132	
251.91690	152	
252.07811	198	
256.08747	122	
258.88191	96	
262.13959	106	
263.02900	100	
272.85053	210	1+
273.87225	98	
278.84196	110	
284.89756	172	
286.87074	164	
287.85300	252	
287.86373	326	1+
289.88360	134	
290.86495	196	
291.84071	106	
293.87322	466	1+
296.86321	98	
299.85684	112	
300.82693	104	
301.82865	108	
303.87301	188	
305.86445	292	
306.86258	230	
307.88688	246	
308.13958	446	1+
308.87222	842	1+
309.84815	142	
309.88981	298	
310.15825	272	1+
311.88565	382	
312.80453	120	
312.88378	694	1+
314.86341	240	
315.86634	114	
317.04419	106	
319.83341	102	
321.38370	172	
322.79587	104	
322.89112	144	
323.86775	144	
324.86051	184	
325.85427	124	
325.89679	174	
326.88396	1020	1+
327.38792	102	
327.80670	168	
328.87308	124	
329.90220	174	1+
330.81553	306	1+
332.24000	100	
332.86953	494	1+
333.17092	138	
336.77841	114	
336.88448	124	
337.37401	96	
337.78103	154	
337.93938	102	
340.01146	108	
340.84713	100	
345.81805	210	1+
347.85976	140	
348.73105	150	
348.83483	100	
349.75561	296	1+
349.82953	228	1+
350.32910	100	
352.48348	100	
353.84745	108	
354.79845	158	
355.70377	108	
355.88901	114	
356.88989	108	
357.83636	154	
358.85060	184	1+
359.00702	106	
360.76279	202	
363.76658	284	1+
365.38850	98	
365.79076	252	
366.85452	130	
368.76454	324	1+
368.90059	140	
369.83401	332	
371.83336	130	
372.78619	404	1+
373.72466	106	
374.81463	132	
375.74743	110	
378.72444	96	
380.72198	164	
380.85121	212	1+
383.12811	130	
383.77879	148	
384.39879	124	
384.85170	638	1+
385.78453	106	
387.72479	152	1+
387.84646	176	
387.93913	158	1+
389.71675	102	
389.86630	110	
390.76642	108	
390.83877	560	1+
390.92226	106	
391.78555	114	
392.82630	414	1+
392.86139	186	
392.88026	128	
393.86670	196	
394.32037	108	
395.77327	124	
396.87491	112	
397.74968	190	1+
398.72862	430	1+
399.23070	106	
400.72011	114	
400.85091	136	1+
403.86339	204	
403.93405	122	
404.87080	164	
405.76008	206	
406.78612	196	1+
406.86119	152	
407.74435	210	
407.86525	278	
408.06677	152	
408.73812	114	
408.85286	770	1+
409.71970	202	
410.73051	194	
410.78900	184	
410.83857	230	
410.85733	200	
411.75653	100	
411.83975	138	
412.34589	110	
412.73895	106	
413.88441	130	
415.84270	136	
421.88379	256	1+
422.81782	102	
423.77124	288	
423.86512	162	
424.77556	150	
425.75283	826	1+
425.78760	120	
425.87823	132	
426.77158	170	
426.86030	616	1+
427.73055	322	
427.76259	274	1+
428.74621	128	
428.80389	102	
428.85034	282	
428.87283	138	
429.80401	96	
429.84392	250	
430.84160	186	
430.88711	114	
431.74564	106	
431.86528	340	1+
432.24716	120	
433.91836	114	
434.87847	102	
435.70682	162	
437.88456	142	
439.89238	228	1+
441.78429	108	
442.88066	98	
443.15342	98	
443.75773	134	
444.87005	614	
445.71512	110	
445.74276	208	
446.74380	124	
446.87125	262	1+
447.71134	372	1+
447.80432	122	
448.76986	220	1+
449.87611	508	1+
452.73956	112	
457.90470	316	1+
462.88249	428	1+
465.71765	122	
467.88541	472	1+
468.78659	118	
470.72514	114	
471.72318	180	1+
485.89533	680	1+
END IONS

###FS:    #m/z: 359.96047 #charge 1+
###MS: 141
###MSMS: 144
BEGIN IONS
TITLE=Cmpd 108, +MS2(359.9605), 28.0-35.0eV, 3.1min #144
RTINSECONDS=185.786
SCANS=141,144
PEPMASS=359.96047	39848
CHARGE=1+
57.81846	112	
113.51787	96	
193.06446	100	
201.87471	78	
209.83916	92	
209.94338	158	
210.02741	72	
217.86165	76	
220.88255	72	
220.95368	78	
222.87628	84	
222.95152	302	
223.89109	156	
223.95549	164	
224.95120	298	
225.94439	168	
226.89520	90	
226.94661	1738	1+
226.97400	186	
227.89788	72	
228.94251	2322	1+
230.84337	72	
230.97404	72	
232.82351	92	
234.96294	78	
235.47074	72	
236.09501	80	
236.47238	98	
236.84074	76	
238.93171	108	
239.07386	70	
239.92710	70	
240.94057	342	1+
240.96216	412	1+
241.60186	86	
242.12336	94	
242.95539	132	
244.44270	70	
244.89040	72	
244.95615	910	
245.39561	76	
245.94677	70	
246.02894	80	
246.80860	230	
246.87127	74	
246.95187	1300	1+
249.94701	72	
250.95420	162	
251.06670	70	
252.83982	70	
252.87477	72	
252.95567	146	
254.40785	92	
256.97840	68	
257.12623	94	
257.15535	82	
257.83141	76	
258.97071	116	
259.79865	152	
260.83015	104	
260.96461	108	
262.81979	72	
262.86982	68	
262.94773	164	
263.82219	68	
263.89207	76	
265.93247	70	
266.15872	76	
266.81281	332	1+
266.87822	78	
266.90262	72	
267.97341	362	
269.41795	76	
269.96512	366	
271.84480	236	1+
272.88363	94	
273.55347	98	
273.92096	78	
274.91384	70	
275.10499	88	
276.84069	156	
276.85885	146	
278.84307	152	
279.79678	190	
280.11360	74	
280.26318	74	
280.46067	88	
280.79417	208	
280.87236	76	
280.92979	72	
281.79350	184	
282.83070	72	
282.89114	90	
283.78335	86	
283.89534	72	
283.98510	122	
284.82471	96	
284.87376	100	
284.92425	102	
285.02372	92	
285.83114	70	
286.82505	136	
286.97817	76	
287.01523	84	
288.84663	76	
288.93231	76	
289.08491	90	
291.79080	84	
291.92494	78	
292.13656	92	
293.12390	114	
293.52588	76	
295.05891	100	
295.93423	98	
296.80745	160	
296.87988	72	
297.95760	84	
298.80248	796	1+
300.80523	128	
303.89656	86	
303.98453	102	
304.44896	102	
304.84581	86	
305.41177	76	
306.89037	70	
307.13509	72	
308.13042	76	
310.87594	72	
315.83634	70	
315.95151	94	
317.32383	72	
320.04218	78	
320.38252	90	
320.94973	90	
321.14136	70	
322.82459	84	
322.92857	70	
325.45552	72	
325.89435	146	
326.16037	128	
327.88319	90	
329.89606	70	
330.63281	82	
331.33415	72	
332.81586	88	
334.87031	74	
336.46102	92	
336.87130	70	
336.94320	156	
339.58362	74	
340.02686	68	
340.19451	78	
340.89018	72	
341.25767	84	
342.21096	68	
342.46759	82	
347.69828	76	
350.90206	70	
END IONS

###FS:    #m/z: 322.92911 #charge 1+
###MS: 145
###MSMS: 146
BEGIN IONS
TITLE=Cmpd 109, +MS2(322.9291), 28.0-35.0eV, 3.2min #146
RTINSECONDS=189.478
SCANS=145-146
PEPMASS=322.92911	1094522
CHARGE=1+
139.42120	76	
145.02805	76	
191.95377	52	
193.88799	74	
195.89871	70	
195.92256	70	
196.88102	84	
196.94508	100	
197.91136	70	
198.92644	62	
201.04324	66	
203.29042	56	
204.88965	58	
205.94725	320	1+
208.90792	70	
209.94418	54	
210.86832	66	
210.89978	144	
213.87378	92	
214.89693	100	
215.89075	104	
216.08268	50	
222.18219	112	
222.97406	122	
223.02821	102	
224.82244	70	
224.86593	58	
225.06311	70	
227.90530	70	
227.93098	68	
230.85125	58	
231.06554	82	
233.91505	58	
233.94325	74	
236.82003	54	
236.90128	58	
237.00550	64	
237.08478	66	
237.84342	58	
238.89746	78	
238.94058	144	
238.96557	70	
239.07221	52	
239.96907	76	
240.02257	62	
240.82204	124	
240.89426	58	
240.93984	1726	
241.85682	138	
241.93872	5828	1+
241.97816	106	
242.81846	408	1+
242.94090	4174	1+
242.98189	84	
243.81902	284	1+
243.90923	74	
244.79400	56	
244.85771	64	
244.88268	66	
244.93879	1274	
245.87891	76	
246.03887	78	
246.84636	64	
246.94262	82	
246.97413	78	
248.83764	124	
248.85718	146	
249.84805	56	
250.91416	58	
250.96676	78	
252.87287	76	
253.16016	50	
254.85684	74	
255.82606	68	
255.95553	76	
256.03414	72	
256.78501	72	
258.82887	220	
258.85574	106	
258.89910	76	
258.97433	58	
261.83205	54	
261.94879	76	
261.99842	54	
262.82980	172	
263.07220	112	1+
263.85807	66	
263.96987	66	
264.86831	58	
264.92207	82	
266.02243	58	
266.13463	74	
266.84230	52	
267.90631	76	
267.94247	52	
268.95607	216	1+
269.87941	62	
270.11949	56	
270.14267	62	
271.83416	64	
271.87030	54	
272.84811	196	1+
275.81048	68	
276.08138	102	
276.84550	84	
277.96779	98	
279.08896	940	1+
279.19973	54	
279.90990	86	
280.12558	68	
281.61554	54	
282.74583	90	
282.80564	66	
282.88625	74	
283.03077	68	
283.51699	70	
283.96960	72	
284.29098	424	1+
284.79985	54	
284.85811	78	
285.84953	66	
286.18597	60	
286.86131	114	
288.79890	68	
289.87172	70	
289.88907	70	
290.79065	78	
290.82622	76	
291.81989	72	
293.85421	48	
293.94955	60	
294.84817	78	
295.18996	92	
295.86940	60	
296.85484	76	
297.75216	50	
297.79287	72	
298.80526	58	
300.87500	72	
301.79200	50	
301.86419	90	
303.11778	74	
303.86883	62	
305.22289	88	
305.80685	66	
305.87097	58	
305.93127	64	
307.80048	52	
307.89101	96	
308.88515	90	
309.25216	80	
309.62601	80	
310.87117	194	1+
313.01200	62	
313.79891	54	
319.17207	212	1+
320.15438	54	
322.87289	70	
324.86658	60	
324.90417	70	
325.90107	80	
326.24877	78	
END IONS

###FS:    #m/z: 340.93958 #charge 1+
###MS: 145
###MSMS: 147
BEGIN IONS
TITLE=Cmpd 110, +MS2(340.9396), 28.0-35.0eV, 3.2min #147
RTINSECONDS=190.25
SCANS=145,147
PEPMASS=340.93958	429832
CHARGE=1+
74.10288	74	
112.98458	80	
125.26238	84	
183.92448	70	
190.95474	66	
191.95557	72	
192.92240	98	
193.94934	88	
194.90146	76	
197.08785	68	
210.93986	82	
211.94845	72	
213.93820	280	1+
215.82943	80	
215.88358	184	1+
215.92509	78	
216.89503	74	
223.82956	120	
223.94082	126	
223.95755	134	
226.79440	68	
226.95152	70	
227.42555	70	
228.84094	118	
229.85378	68	
230.07542	66	
230.88905	142	
231.88861	182	
231.94902	272	
232.09127	72	
237.90602	78	
238.83649	68	
238.88794	80	
239.87565	66	
240.83787	106	
240.95698	78	
241.84497	268	
242.84589	126	
242.97988	86	
243.50291	96	
243.83409	242	
243.85253	122	
243.89181	72	
244.83456	102	
249.96124	160	
252.84530	76	
253.03117	84	
253.90476	68	
254.87072	114	
254.96553	140	
255.10556	76	
256.25849	68	
256.85324	124	
257.87868	84	
257.97537	106	
258.81238	68	
258.84549	360	
258.93642	72	
259.85196	370	
259.89640	74	
259.96403	66	
260.06988	76	
260.83728	254	
261.47597	82	
261.83854	130	
261.89894	84	
262.05586	92	
262.80984	66	
262.85054	136	
262.96499	78	
263.85646	74	
264.86103	112	
264.90611	70	
265.45406	92	
266.04670	92	
266.89033	72	
267.77782	66	
267.86606	72	
268.84354	88	
269.12561	68	
270.83667	84	
272.43947	84	
272.91407	68	
272.93819	92	
272.97695	66	
272.99078	80	
274.87823	138	
274.89553	66	
275.83472	114	
275.87147	154	
276.85657	408	
276.89413	80	
277.86079	276	
277.92472	106	
277.94710	84	
278.84469	374	
279.84035	110	
279.86193	148	
279.89020	78	
279.92428	88	
280.81051	84	
281.04702	88	
281.83414	116	
281.85494	156	
281.89560	172	
282.46118	68	
282.85956	138	
282.88082	70	
283.11401	70	
283.83097	84	
284.89125	72	
286.99044	68	
289.83479	86	
293.84324	80	
294.86851	110	
295.99198	80	
296.85506	176	1+
297.22703	110	
297.84367	150	
299.46914	82	
299.84930	76	
299.87048	224	
299.96453	74	
300.78132	72	
300.82119	68	
300.86491	80	
300.89631	78	
300.94760	74	
301.91547	70	
302.86616	110	
302.94701	66	
302.98308	74	
305.42026	96	
307.03012	68	
313.97078	68	
315.43042	92	
317.77243	68	
318.96414	68	
321.88765	70	
322.28209	94	
322.81391	80	
328.18800	82	
328.89138	74	
330.50569	76	
330.87595	72	
335.01194	66	
335.03476	90	
339.70815	92	
340.82908	86	
342.90657	66	
344.17859	70	
345.11111	78	
345.88009	74	
END IONS

###FS:    #m/z: 363.95535 #charge 1+
###MS: 145
###MSMS: 148
BEGIN IONS
TITLE=Cmpd 111, +MS2(363.9553), 28.0-35.0eV, 3.2min #148
RTINSECONDS=191.022
SCANS=145,148
PEPMASS=363.95535	169516
CHARGE=1+
87.79920	106	
180.85356	70	
185.93198	78	
186.96956	82	
191.85719	150	
196.88115	74	
198.92663	82	
200.94771	72	
205.94712	146	
208.96054	134	
209.94301	694	1+
210.88178	188	1+
212.87811	772	1+
213.08890	88	
215.89079	74	
215.93394	102	
218.89613	72	
220.98497	78	
222.95278	400	1+
223.97030	70	
224.52390	78	
224.89269	130	
224.94976	458	
225.94562	208	
226.88191	220	1+
226.89619	80	
226.94659	2242	1+
226.98135	148	
227.93098	88	
228.94161	2706	1+
228.96471	92	
230.84930	238	1+
230.88776	1038	1+
230.92165	68	
231.00562	68	
232.88709	70	
234.87596	80	
234.96610	110	
235.14679	74	
236.82373	74	
240.94066	418	
240.96251	238	
241.94057	556	
241.95805	472	1+
242.94236	522	
242.95962	338	1+
242.97615	90	
244.95545	1020	1+
245.69210	152	
245.94148	132	
246.90779	70	
246.95189	1436	1+
246.97871	102	
248.80349	242	1+
248.84421	118	
248.90118	516	
250.80355	86	
250.89678	110	
251.80978	74	
251.94504	198	
253.87960	88	
253.90586	152	
255.01177	124	
255.57268	80	
256.85605	70	
256.87401	72	
256.89754	74	
258.09265	78	
258.83143	98	
258.84596	72	
258.97207	80	
260.97647	124	
262.83483	126	
262.84968	104	
262.96475	70	
263.78833	72	
263.82797	94	
263.84608	126	
263.88384	74	
263.97757	72	
264.82820	78	
264.85226	74	
265.08620	74	
266.81029	440	1+
267.42420	72	
267.87645	72	
267.97484	190	
268.81290	140	
268.84571	86	
269.83927	108	
269.96934	494	1+
270.80836	70	
271.09769	82	
271.40293	96	
276.81437	74	
277.91859	72	
278.46140	76	
278.85217	118	
279.07850	74	
279.79955	70	
279.86670	78	
280.13390	74	
280.79364	664	1+
280.94222	70	
281.16642	86	
282.86377	72	
282.90061	90	
283.42965	96	
283.78969	156	
284.82665	180	
284.86397	80	
285.07367	70	
285.82718	92	
285.84375	166	
287.11506	78	
289.86948	102	
292.85859	74	
293.85013	188	
293.90033	84	
293.93382	110	
294.86298	118	
296.80980	376	1+
297.97088	74	
298.80117	322	
298.89141	84	
299.79877	646	1+
299.87070	102	
300.90497	86	
301.78551	84	
301.81719	136	
301.86104	90	
301.89649	72	
301.93025	70	
302.95111	92	
303.85297	140	
303.86558	70	
305.44611	90	
307.13097	74	
307.87910	110	
309.91666	158	
311.88129	72	
315.02713	86	
315.93970	136	
318.80617	126	
318.88320	72	
318.94018	78	
319.07642	74	
319.72375	70	
320.93478	74	
321.81284	74	
323.15574	118	
324.82225	82	
325.14317	88	
327.89054	94	
328.29476	72	
329.84995	90	
334.39434	74	
336.94217	112	
337.83406	68	
338.97056	78	
343.39986	102	
343.91206	84	
349.41505	84	
352.83190	76	
358.77529	72	
361.75846	80	
362.19961	70	
367.17344	70	
368.32984	76	
END IONS

###FS:    #m/z: 322.92914 #charge 1+
###MS: 149
###MSMS: 150
BEGIN IONS
TITLE=Cmpd 112, +MS2(322.9291), 28.0-35.0eV, 3.3min #150
RTINSECONDS=194.717
SCANS=149-150
PEPMASS=322.92914	842112
CHARGE=1+
190.89203	84	
193.88951	78	
195.92092	68	
198.03896	64	
201.04453	64	
205.95026	134	
207.94028	78	
207.95451	80	
212.67314	82	
213.08002	90	
213.89077	80	
214.83479	64	
215.82949	52	
215.88356	72	
216.89308	68	
216.96182	84	
218.35867	100	
220.89253	70	
221.10773	76	
221.90959	62	
222.09434	60	
223.88377	96	
223.95878	178	
225.95744	64	
227.11264	66	
227.92834	130	
228.84029	72	
229.20255	62	
230.82320	58	
230.84393	60	
230.91041	62	
231.96793	78	
232.43032	70	
234.03147	66	
236.85588	76	
237.12300	132	
237.92848	64	
238.93770	108	
239.07680	172	
239.89499	58	
240.08314	66	
240.82354	66	
240.94014	1198	
241.82339	68	
241.93924	5320	1+
242.17473	62	
242.94134	3660	1+
243.81991	226	1+
244.93901	688	1+
245.59960	58	
246.01170	84	
246.44130	92	
246.84629	64	
246.94658	82	
246.97570	122	
247.98009	82	
248.84446	88	
248.88172	68	
248.92639	80	
248.96736	98	
249.84392	60	
251.12246	68	
251.25087	62	
256.84676	90	
256.99029	60	
257.93961	68	
258.83446	102	
258.97634	64	
259.06088	66	
259.84561	68	
260.83272	116	
260.99962	72	
261.12251	90	
261.82911	164	
262.22283	90	
262.79574	66	
264.83608	72	
265.08798	114	
265.86650	72	
266.43307	86	
266.80583	70	
266.83189	52	
266.85344	68	
266.91842	72	
267.79016	66	
267.96864	52	
268.81619	152	
268.84583	76	
271.01863	82	
271.86389	52	
272.12771	66	
272.79413	52	
273.93916	100	
274.81830	88	
274.86259	100	
277.86578	58	
277.98881	58	
278.03332	74	
278.08448	72	
279.08886	872	1+
279.84609	54	
279.91332	128	
280.04743	56	
280.12609	66	
280.88448	76	
281.78678	72	
281.87355	70	
282.49834	84	
283.06874	158	
283.83505	56	
284.07304	100	
284.29261	576	1+
284.87448	94	
285.00712	72	
285.16276	82	
285.57129	102	
285.97398	74	
287.82516	72	
288.85101	66	
289.87645	124	
290.79073	74	
290.87869	56	
291.80027	66	
292.16414	64	
292.43707	90	
294.85663	68	
297.14648	60	
299.86855	54	
301.14784	74	
301.85562	80	
302.09061	56	
302.10988	70	
302.39778	54	
303.21030	54	
303.86042	68	
306.41934	70	
306.87515	178	1+
306.89430	70	
307.79856	72	
307.89772	56	
308.81403	82	
308.84846	62	
309.81150	62	
310.88041	54	
311.43476	74	
311.80963	52	
312.89519	106	
312.99477	86	
314.84096	68	
317.84448	74	
317.86206	54	
318.00433	68	
320.31041	58	
324.13194	64	
324.88935	148	
326.27965	72	
326.90114	56	
END IONS

###FS:    #m/z: 340.93952 #charge 1+
###MS: 149
###MSMS: 151
BEGIN IONS
TITLE=Cmpd 113, +MS2(340.9395), 28.0-35.0eV, 3.3min #151
RTINSECONDS=195.489
SCANS=149,151
PEPMASS=340.93952	363852
CHARGE=1+
182.86858	62	
183.86950	100	
190.94618	92	
192.92705	88	
196.88452	74	
202.87883	72	
206.97118	68	
212.87408	66	
213.93659	186	
214.94246	68	
219.83069	76	
221.87479	166	
223.83131	106	
223.96092	80	
224.87790	134	
225.84130	68	
225.89457	84	
226.84237	74	
226.86497	64	
227.94065	64	
228.95924	72	
229.04565	156	
230.83087	94	
230.86422	64	
230.89244	116	
231.90607	64	
231.94918	234	
233.07094	72	
234.90010	90	
235.86851	90	
236.89732	72	
237.12251	80	
238.85361	70	
238.89170	128	
239.79620	64	
239.84925	134	
239.86271	70	
240.23028	76	
240.83222	66	
241.84047	632	1+
241.91100	68	
241.94731	64	
242.05240	76	
243.83918	304	
243.97241	76	
244.98995	72	
245.84210	64	
245.90006	66	
245.94056	70	
245.97130	90	
246.88681	66	
246.94669	62	
247.95106	94	
248.98365	70	
249.84956	82	
250.88512	66	
250.97159	72	
250.99430	64	
251.91719	62	
252.10619	80	
252.84752	66	
254.96518	166	
255.06542	92	
256.26223	88	
256.84653	222	1+
256.89446	86	
257.90671	208	1+
258.80602	64	
258.93060	92	
258.95610	66	
258.97790	100	
259.10850	70	
259.76885	100	
259.84595	114	
260.83776	72	
261.83541	118	
261.99233	72	
262.82968	62	
262.92140	72	
263.83619	84	
264.90038	74	
266.84818	72	
268.84404	150	
268.96271	72	
269.50457	82	
269.84939	142	
270.83430	124	
271.10343	96	
272.91386	72	
272.93646	72	
273.79283	70	
273.90670	66	
275.35360	64	
275.86142	104	
276.81849	68	
276.85606	282	
277.86530	338	
277.98602	62	
278.84563	466	1+
278.88131	98	
279.07074	70	
279.36162	100	
280.10560	62	
281.08815	66	
281.47774	92	
282.86366	202	
282.92760	96	
283.84741	72	
286.79686	68	
287.91052	66	
289.60078	100	
290.85615	98	
291.94573	68	
292.88665	74	
292.95986	74	
292.99777	90	
293.17934	108	
294.11713	74	
294.86429	130	
294.88422	82	
295.80430	78	
295.84735	114	
297.80134	66	
297.81814	86	
298.08502	68	
298.31635	62	
299.84958	70	
299.87202	156	
302.85476	72	
302.94424	78	
303.11585	62	
304.94184	94	
307.79396	86	
307.86764	68	
307.89706	64	
310.82392	72	
313.90765	66	
316.88231	68	
320.89734	70	
323.39192	74	
323.82498	66	
324.89168	112	
325.87438	94	
326.89931	96	
327.88096	94	
328.06589	72	
328.18123	66	
328.80921	72	
329.20975	88	
336.90486	98	
338.39647	98	
338.41478	98	
343.91000	82	
345.09248	66	
END IONS

###FS:    #m/z: 363.95524 #charge 1+
###MS: 149
###MSMS: 152
BEGIN IONS
TITLE=Cmpd 114, +MS2(363.9552), 28.0-35.0eV, 3.3min #152
RTINSECONDS=196.261
SCANS=149,152
PEPMASS=363.95524	135168
CHARGE=1+
181.93486	74	
187.87085	78	
189.86879	78	
191.85975	152	
206.99211	70	
207.94729	94	
209.94239	340	
210.56930	72	
212.87628	518	
215.83660	74	
222.89306	92	
222.95230	554	1+
224.81444	70	
224.82910	88	
224.94750	288	
224.96295	156	
225.05574	68	
225.87214	72	
225.94632	152	
226.89260	70	
226.94673	1618	1+
226.97695	98	
228.89362	290	1+
228.94192	2220	1+
230.83307	124	
230.88829	958	
234.88513	70	
238.79865	74	
239.96553	80	
240.82274	164	
240.93857	1016	1+
240.96355	258	
241.83672	70	
241.96346	140	
242.94028	926	1+
243.83052	80	
244.95601	1350	
245.94341	94	
245.97054	262	1+
246.95104	844	1+
247.08958	80	
247.20264	82	
248.79872	136	
248.81189	158	
248.84744	238	1+
248.89808	260	
248.95558	88	
249.79674	70	
249.91560	70	
250.79675	110	
250.97471	98	
251.03882	70	
252.80066	70	
252.89076	72	
253.08823	106	
253.17956	92	
253.41983	98	
253.90800	136	
254.91932	96	
255.96556	78	
255.99135	72	
256.87589	82	
258.97624	100	
260.83478	376	1+
260.87642	70	
260.96426	216	
260.97940	80	
262.50328	76	
262.83004	170	
262.96328	70	
263.97766	144	
264.86425	90	
265.98803	72	
266.81083	434	1+
266.93289	70	
267.09683	70	
267.13704	70	
267.97265	288	
268.87840	70	
268.95958	164	
269.87170	82	
269.96816	320	
271.85874	176	1+
272.06249	72	
272.40518	90	
276.86276	120	
276.95762	78	
277.80994	148	
278.84657	236	
279.10214	132	
280.79149	550	1+
281.08419	78	
281.86022	278	1+
281.88569	82	
282.78853	416	1+
283.80629	128	
284.82561	128	
285.20649	88	
285.37853	78	
285.80936	196	1+
285.83277	72	
285.87227	82	
288.90949	76	
289.08494	88	
289.34565	82	
289.52132	72	
289.87006	96	
289.88773	120	
290.80990	74	
290.88070	142	
291.86367	70	
291.96237	72	
292.99155	78	
296.81146	130	
297.02177	72	
297.51109	70	
297.80316	76	
298.80114	578	1+
299.86957	116	
300.80032	298	
301.78963	76	
301.81115	148	
302.85280	610	1+
302.90844	94	
303.10718	84	
303.85217	390	1+
303.93580	190	1+
303.99293	72	
304.41107	86	
304.46405	86	
304.87633	70	
307.87370	94	
310.88684	70	
311.12473	90	
312.15040	72	
312.41692	86	
312.85774	86	
314.82423	72	
315.87313	68	
316.20507	84	
316.94994	92	
318.93797	128	
319.81433	92	
320.14105	70	
320.61784	84	
320.76312	78	
321.86483	146	
322.79354	72	
323.84033	78	
324.80660	86	
324.89303	100	
326.86998	158	
327.80556	82	
329.86985	82	
334.09844	70	
334.28902	114	
336.18192	74	
336.94179	230	1+
338.80982	74	
338.83268	72	
338.85497	74	
339.94985	74	
340.94220	92	
343.65932	98	
343.99170	80	
344.90353	94	
352.89414	98	
353.17776	70	
357.21868	72	
361.18192	70	
363.85220	116	
END IONS

###FS:    #m/z: 322.92892 #charge 1+
###MS: 153
###MSMS: 154
BEGIN IONS
TITLE=Cmpd 115, +MS2(322.9289), 28.0-35.0eV, 3.3min #154
RTINSECONDS=199.943
SCANS=153-154
PEPMASS=322.92892	747672
CHARGE=1+
151.23605	70	
168.03529	84	
174.28248	98	
184.85674	54	
193.99909	64	
194.05707	88	
194.96835	86	
196.01231	72	
196.88297	90	
198.26366	44	
198.27740	60	
200.84004	66	
201.04245	108	
202.87026	42	
205.94920	124	
206.94992	74	
210.90236	88	
211.96117	108	
213.90619	52	
216.85524	64	
216.93131	78	
218.84267	112	
218.91248	72	
221.94349	92	
222.03180	76	
222.95420	128	
223.95943	70	
225.03356	74	
227.03094	72	
227.82745	58	
227.93481	148	
228.90178	72	
228.97805	56	
230.82695	66	
230.85478	50	
233.85486	72	
234.02624	66	
235.03568	70	
236.01389	64	
237.00703	46	
238.88529	112	
238.93908	80	
239.91369	68	
240.27177	68	
240.47152	82	
240.82385	78	
240.94007	1484	
241.94157	1052	
242.81907	88	
242.94101	3394	1+
243.82658	70	
244.82233	64	
244.93914	1070	1+
244.98433	62	
245.82324	46	
246.84279	60	
246.97342	230	
247.79251	88	
248.10931	68	
248.87400	64	
250.96752	66	
252.05527	114	
252.08638	72	
252.99762	74	
253.90891	84	
254.86834	148	
255.39220	66	
255.79661	60	
255.93393	58	
257.89813	80	
257.91578	72	
258.04997	96	
259.80786	52	
260.82681	74	
261.83035	90	
262.82495	74	
264.87241	62	
264.93397	70	
265.08386	42	
265.25204	86	
265.86219	52	
266.81405	72	
266.85808	64	
267.16137	66	
267.78345	60	
267.79487	54	
268.90246	74	
269.10234	44	
269.79497	60	
269.85219	44	
272.85252	160	
274.79341	72	
274.88303	72	
275.05430	76	
275.83862	82	
276.83677	42	
277.86134	50	
277.93152	66	
278.87154	58	
279.09021	1000	1+
279.90604	58	
280.09953	82	
280.84672	56	
281.47158	92	
281.91435	66	
282.93609	60	
283.04979	70	
283.20672	38	
283.35325	72	
283.78700	90	
283.85365	74	
283.96529	60	
284.29271	236	
284.31104	50	
284.87303	118	
285.80617	38	
285.88477	58	
285.90540	70	
286.03677	56	
287.88351	82	
288.40675	88	
289.87744	126	
290.15883	74	
292.16177	58	
293.01257	50	
294.15266	58	
294.84837	64	
294.87758	96	
294.92236	64	
295.54044	42	
295.82540	62	
295.86138	52	
296.43595	42	
297.91551	96	
299.05609	40	
300.81333	78	
301.34406	102	
302.80168	72	
303.94585	80	
306.76743	46	
307.77476	72	
307.81761	76	
307.88841	170	
309.90682	66	
313.16198	110	
317.89947	60	
318.86179	62	
320.10236	130	
322.59749	64	
322.80487	58	
323.09396	84	
323.23759	50	
324.89173	236	1+
325.89983	210	1+
328.29726	58	
END IONS

###FS:    #m/z: 340.93936 #charge 1+
###MS: 153
###MSMS: 155
BEGIN IONS
TITLE=Cmpd 116, +MS2(340.9394), 28.0-35.0eV, 3.4min #155
RTINSECONDS=200.714
SCANS=153,155
PEPMASS=340.93936	309868
CHARGE=1+
183.92624	78	
191.95549	84	
206.89680	76	
210.93689	156	
212.87721	256	1+
213.93525	298	1+
214.95019	84	
215.91609	90	
217.88366	148	
218.93786	72	
219.35595	68	
220.88114	98	
221.89117	72	
222.82837	62	
222.95531	62	
223.96948	76	
224.83742	108	
225.84227	142	
226.84412	86	
227.83476	66	
228.84559	150	
228.86652	78	
228.91270	92	
229.00762	80	
229.95073	70	
231.88955	80	
231.94903	282	1+
232.88891	72	
234.91704	66	
236.81606	72	
236.87943	82	
237.90290	104	
238.45681	66	
238.82156	74	
238.84451	78	
238.88796	112	
238.92781	66	
239.85244	88	
239.86350	118	
239.92722	84	
240.07126	88	
240.22776	76	
240.84849	124	
241.84190	528	1+
241.98009	102	
243.49513	90	
243.83425	72	
244.82703	70	
245.84816	76	
245.94052	106	
246.44716	84	
246.85217	140	
246.98108	108	
247.04492	62	
248.85671	88	
248.89753	68	
248.94785	84	
249.97472	140	
250.83652	78	
253.09162	64	
253.90496	150	
253.97739	72	
254.96656	84	
255.07356	126	
256.84547	132	
256.86348	82	
257.86263	78	
258.84548	684	1+
258.88514	66	
259.91360	74	
260.07996	102	
260.83765	418	1+
260.85081	196	
261.88888	114	
262.78996	68	
262.83897	142	
262.87943	78	
262.93341	64	
263.85298	78	
263.88985	84	
263.95969	86	
264.41059	90	
264.83029	96	
265.15585	74	
265.63214	90	
265.85829	72	
266.87181	82	
267.00986	68	
267.13736	62	
267.84885	78	
268.84159	156	
269.13783	106	
270.56992	76	
270.83270	70	
271.79342	68	
272.81517	188	1+
273.79943	74	
273.90064	76	
275.84515	78	
275.86763	70	
276.85526	540	
277.83701	68	
277.86199	254	
277.90033	74	
277.94313	78	
278.84333	452	
279.85473	328	1+
279.91206	80	
280.92798	66	
281.88795	68	
282.40334	70	
283.84787	68	
288.84257	88	
289.88195	70	
290.86829	66	
292.43268	72	
293.85787	70	
294.82944	80	
294.86522	140	
296.12314	74	
296.86290	98	
297.89211	72	
299.03155	88	
299.05498	84	
299.86868	70	
299.92392	76	
300.90093	88	
300.94757	72	
302.84846	62	
302.88693	88	
303.86939	144	1+
304.91833	72	
305.35592	72	
306.35895	88	
307.81146	68	
308.17760	68	
310.88956	70	
312.18059	64	
312.80152	78	
312.86253	74	
314.88315	72	
316.14643	70	
318.90939	72	
320.76720	78	
321.00927	92	
324.15631	90	
326.87713	64	
328.36602	76	
330.82131	64	
332.81334	68	
334.76980	68	
338.85720	86	
339.17154	62	
339.79375	72	
339.85040	76	
341.42752	98	
344.89548	130	
345.35487	66	
346.20689	72	
END IONS

###FS:    #m/z: 363.95502 #charge 1+
###MS: 153
###MSMS: 156
BEGIN IONS
TITLE=Cmpd 117, +MS2(363.9550), 28.0-35.0eV, 3.4min #156
RTINSECONDS=201.495
SCANS=153,156
PEPMASS=363.95502	119132
CHARGE=1+
73.51424	86	
154.57642	94	
189.86373	116	
191.85743	268	
193.89660	78	
202.96132	78	
207.41635	82	
207.94909	68	
209.94361	380	
210.88269	134	
211.15372	94	
212.87965	412	
218.10465	70	
218.84869	74	
222.95135	806	1+
224.94495	102	
225.45746	80	
225.86990	72	
225.97409	74	
226.88217	70	
226.94595	1638	1+
227.92869	138	
228.89357	150	
228.94176	1642	1+
230.83474	124	
230.86174	94	
230.88808	804	1+
233.85898	72	
233.99951	86	
234.88281	136	
238.98090	94	
240.93996	318	
240.96402	256	
241.83137	80	
241.86346	70	
241.93860	1266	1+
242.82005	92	
242.94082	884	1+
243.83292	308	1+
243.88218	68	
243.89967	92	
244.95632	1232	1+
245.94365	196	
246.90313	84	
246.95256	1336	1+
247.01439	68	
247.23994	86	
248.80033	138	
248.89978	626	1+
248.97878	74	
249.80312	104	
250.79625	82	
250.89572	226	
251.07184	76	
252.10023	66	
252.85338	68	
254.09873	78	
256.89553	66	
257.89235	104	
258.82509	122	
258.84785	72	
258.93857	72	
258.97855	86	
259.39715	82	
259.82970	384	1+
259.85012	72	
260.96741	576	1+
261.05516	92	
261.95477	76	
262.88135	86	
262.95141	80	
263.52107	88	
263.85412	74	
263.88190	150	
263.90479	142	
264.82212	132	
264.97356	68	
265.81622	72	
266.81361	168	
266.86200	80	
267.81389	66	
267.96931	128	
268.79552	210	1+
268.81392	90	
269.02496	68	
269.96420	296	1+
271.86852	72	
271.94993	72	
272.45361	68	
272.85517	88	
274.82194	74	
276.84949	80	
277.80613	78	
278.79594	114	
278.84252	150	
279.09844	208	1+
279.80072	74	
279.87708	96	
280.79078	732	1+
281.87336	76	
281.89083	180	1+
281.99910	74	
282.83469	86	
282.88215	72	
283.06621	94	
283.79909	106	
284.06479	68	
284.85084	100	
284.96360	84	
285.12946	94	
285.84589	250	
286.81947	78	
287.81031	70	
287.93344	68	
288.84240	74	
289.13472	72	
289.87278	114	
291.92889	82	
293.11555	68	
293.82435	88	
294.81883	72	
294.86455	110	
295.92878	70	
295.97738	82	
297.80819	164	
297.95380	82	
298.80355	666	1+
299.04198	74	
299.87595	78	
300.42830	88	
300.80120	284	1+
301.86084	104	
303.01304	76	
303.79299	78	
303.85181	292	
306.84540	70	
308.88949	84	
309.86898	134	
314.08176	76	
314.45393	98	
316.76846	70	
316.81570	334	1+
318.11846	94	
318.93204	124	
319.42934	102	
319.81472	144	
324.84440	76	
325.81200	70	
325.90099	80	
326.17144	78	
326.77904	68	
327.83663	78	
328.17295	76	
328.28340	98	
334.87517	70	
336.94899	96	
337.74384	86	
337.94471	88	
338.15475	78	
338.88429	74	
348.93308	68	
349.98908	80	
352.29456	98	
352.88943	70	
353.91428	76	
359.09376	78	
359.85870	82	
360.76631	88	
362.86411	72	
369.03673	84	
END IONS

###FS:    #m/z: 336.94433 #charge 1+
###MS: 157
###MSMS: 158
BEGIN IONS
TITLE=Cmpd 118, +MS2(336.9443), 28.0-35.0eV, 3.4min #158
RTINSECONDS=205.165
SCANS=157-158
PEPMASS=336.94433	46454
CHARGE=1+
131.79757	76	
174.30530	78	
182.86860	146	
185.86984	72	
195.10878	76	
197.12945	76	
201.92677	68	
201.97213	64	
208.67059	80	
210.88272	72	
210.90224	72	
211.94439	564	1+
212.87655	406	1+
212.89403	66	
213.93868	324	1+
214.87422	70	
214.89588	108	
220.87005	66	
221.88191	68	
223.95813	132	
224.06214	68	
224.83932	116	
226.94625	62	
227.83851	76	
227.94954	68	
228.46159	84	
228.89410	128	
228.93718	74	
229.10604	72	
229.95531	340	1+
230.85827	92	
230.88929	598	1+
231.36979	80	
231.94920	98	
232.84197	62	
232.87409	68	
232.88677	76	
233.82692	78	
233.89706	64	
234.02592	78	
236.91427	66	
237.80160	98	
238.16730	74	
239.84641	188	
240.13458	90	
240.83719	450	1+
242.12123	80	
242.83929	400	1+
244.46570	72	
246.97557	90	
247.96369	142	
248.96708	62	
249.95903	152	
250.02414	66	
250.82773	168	
250.95151	84	
251.88386	68	
251.89933	80	
252.07499	84	
252.10478	64	
252.92351	78	
252.97004	314	1+
253.08528	68	
253.13254	96	
253.84057	92	
253.90091	172	
253.93622	70	
254.91350	86	
254.96131	294	
256.07510	120	
257.08250	72	
257.85063	90	
257.87010	94	
258.84635	660	1+
258.91486	68	
259.82449	64	
259.85054	554	1+
261.84059	86	
261.93280	66	
262.83056	164	
262.90339	96	
263.82590	66	
266.93854	72	
267.04893	84	
267.84210	198	
267.94662	68	
268.83928	426	
268.87410	78	
268.90810	66	
268.98803	88	
269.80138	72	
269.83499	130	
270.97017	76	
271.91576	86	
274.87296	74	
275.83876	66	
275.85898	66	
276.10801	92	
276.85663	666	1+
276.87091	212	
276.95529	68	
277.10051	102	
277.83142	764	1+
278.88564	82	
278.99867	220	1+
279.86473	64	
280.43832	84	
282.05071	84	
282.86678	136	
285.84891	132	
286.02599	62	
286.19442	72	
286.84787	148	
287.85284	208	
288.86570	86	
288.93231	66	
289.85134	62	
289.88531	72	
291.80706	72	
292.09080	82	
292.85802	66	
293.10783	128	
293.43512	104	
293.99472	126	
294.11040	118	
294.87143	78	
294.94306	76	
295.03160	70	
295.86553	64	
295.89946	82	
296.16914	116	
296.23282	64	
297.87703	76	
297.97478	80	
298.95065	72	
299.78769	68	
300.85373	92	
301.01370	74	
303.84945	80	
303.89448	76	
306.88444	250	1+
308.79890	78	
309.14431	92	
309.86859	118	
310.86255	126	
310.88405	138	
311.02317	84	
312.86848	68	
312.95579	88	
315.06363	60	
317.41773	68	
317.66948	88	
324.90179	76	
325.90680	60	
330.89661	60	
331.06146	74	
334.80526	74	
335.18560	68	
337.14164	72	
337.15693	74	
337.18504	68	
339.22604	64	
340.13002	102	
340.79750	98	
END IONS

###FS:    #m/z: 359.96034 #charge 1+
###MS: 157
###MSMS: 159
BEGIN IONS
TITLE=Cmpd 119, +MS2(359.9603), 28.0-35.0eV, 3.5min #159
RTINSECONDS=205.937
SCANS=157,159
PEPMASS=359.96034	32406
CHARGE=1+
74.39285	86	
88.73709	96	
145.14058	72	
191.93498	74	
198.07700	70	
198.87273	78	
205.94996	120	
209.93939	160	
214.51094	72	
221.89130	98	
222.95175	150	
223.88564	142	
223.95158	134	
224.91031	64	
224.94689	522	1+
224.97633	68	
225.86669	66	
225.97381	66	
226.94707	1320	1+
228.34300	86	
228.90904	90	
228.93988	1224	1+
231.40543	86	
231.83909	80	
231.88366	66	
232.82355	78	
233.97145	134	
234.94337	82	
235.86461	76	
236.85766	68	
237.14572	96	
238.85363	72	
238.99216	90	
239.97844	86	
240.78968	72	
240.86566	70	
240.93772	352	1+
240.96216	402	1+
241.08504	70	
242.82326	74	
242.95943	278	
243.08135	80	
244.85567	90	
244.95597	834	1+
245.84019	76	
245.94200	122	
246.08715	72	
246.95288	532	1+
247.80596	70	
248.80600	180	
249.34503	90	
250.87175	66	
250.89409	94	
251.85462	98	
252.87590	138	
253.05258	64	
253.08217	74	
253.83860	88	
255.05265	66	
256.88990	66	
256.93683	76	
257.85156	252	1+
258.14294	92	
258.83205	128	
260.10759	76	
260.96707	206	
261.89118	76	
261.92639	80	
262.53912	76	
263.58088	72	
263.97763	78	
265.97254	72	
266.81230	428	1+
267.84394	78	
267.96262	98	
268.84982	258	1+
269.96888	152	
270.18617	68	
270.87903	74	
270.96402	82	
271.82361	86	
271.84599	78	
272.86346	74	
273.84397	102	
274.85456	72	
274.92192	72	
275.81008	68	
275.92033	98	
275.97944	102	
276.98574	86	
277.89021	64	
278.79784	62	
278.84047	64	
278.86745	76	
280.79320	554	1+
281.40767	108	
281.81964	74	
281.93311	64	
283.09704	70	
283.82489	86	
284.82040	312	1+
284.98990	66	
285.83687	94	
285.88882	68	
286.45799	138	
287.79597	74	
288.01057	66	
289.82008	72	
291.85775	68	
291.90620	66	
292.87161	68	
292.99379	70	
293.83290	80	
294.81635	76	
294.88185	72	
295.02970	100	
295.95193	76	
296.80951	66	
296.95191	72	
297.80111	74	
298.80182	776	1+
300.78591	66	
301.94104	72	
302.81002	86	
302.84634	72	
303.02836	72	
303.94467	102	
308.80325	74	
308.87661	106	
309.91524	72	
311.12083	70	
311.87722	80	
312.92977	72	
315.81574	146	
316.14810	72	
316.81343	190	
316.94810	70	
317.86658	92	
318.08766	98	
318.93161	72	
321.83713	80	
322.29095	88	
323.01431	66	
323.13341	74	
326.16014	72	
327.36747	62	
329.86967	66	
332.97463	80	
336.93985	142	
338.76005	76	
339.03828	66	
339.26461	66	
340.19890	70	
340.89493	68	
343.90528	74	
345.72923	86	
345.79780	80	
349.84002	70	
352.03910	76	
355.98962	74	
357.22318	74	
359.96224	70	
363.18885	74	
END IONS

###FS:    #m/z: 507.84263 #charge 1+
###MS: 157
###MSMS: 160
BEGIN IONS
TITLE=Cmpd 120, +MS2(507.8426), 28.2-35.2eV, 3.5min #160
RTINSECONDS=206.709
SCANS=157,160
PEPMASS=507.84263	21986
CHARGE=1+
89.91266	98	
210.02965	88	
224.97737	104	
232.89684	134	
257.38764	104	
259.95793	158	
260.06214	94	
265.52804	94	
266.16463	114	
267.40826	88	
268.96767	122	
270.88501	96	
276.37740	82	
276.81027	88	
279.13173	88	
280.10708	86	
280.78882	144	
280.90735	100	
281.22228	92	
281.96396	138	
287.79362	84	
287.85370	160	
293.87223	184	
294.86300	154	1+
295.34191	88	
295.89065	84	
297.85738	116	
303.10486	84	
304.78704	114	
304.87347	100	
305.86900	140	
306.12242	140	
306.79975	86	
307.86139	100	
307.88816	502	
308.13980	160	1+
308.17316	142	
308.87503	160	
309.99774	140	
310.80871	84	
310.87229	106	
311.15949	120	
311.88226	376	1+
313.58371	84	
313.96434	88	
314.86427	150	
315.86871	176	
316.98881	122	
320.91271	86	
323.88442	98	
324.86680	98	
326.87761	172	
326.89931	344	1+
328.05583	190	1+
328.81788	84	
328.88332	104	
329.87611	102	
331.79423	94	
332.14398	82	
332.31608	122	
332.49931	100	
332.87324	138	
333.17500	116	
334.83179	144	1+
335.90390	126	
337.80217	152	
338.88194	108	
339.37301	86	
339.40588	94	
340.89505	120	
343.79596	92	
346.90897	130	
347.77497	338	1+
348.90195	136	
350.03971	86	
350.88675	140	
352.75967	206	1+
354.28433	92	
355.85527	158	
356.87056	86	
357.83601	146	
362.77832	190	1+
363.35278	88	
365.77992	246	1+
366.83051	218	1+
368.70668	146	
369.80223	218	1+
369.83227	84	
372.72843	110	
372.82744	136	
373.82425	100	
374.71926	290	1+
374.81259	88	
374.92532	118	
376.13779	86	
379.71940	282	1+
379.89073	98	
381.83862	94	
382.78987	86	
384.84811	350	1+
385.77350	164	
386.77610	194	1+
387.74087	96	
390.05464	92	
390.74719	104	
390.83984	302	1+
391.74363	100	
396.26600	94	
396.75216	168	1+
397.50160	88	
397.64329	88	
398.80434	108	
399.72490	188	1+
399.84514	178	
402.93564	94	
402.97261	90	
403.87391	174	
405.74160	168	
405.76538	134	
405.85142	224	
407.74503	348	1+
407.87750	144	
408.85122	462	1+
409.73166	128	
409.83209	252	1+
410.72409	98	
410.83638	214	1+
412.35850	94	
412.74509	142	
412.82939	98	
413.23902	92	
413.74661	100	
414.68328	94	
414.83784	190	
414.85814	132	
416.59156	116	
416.82501	194	1+
417.69930	138	
420.72112	108	
421.77204	118	
422.82651	170	1+
423.77349	294	
423.86306	130	
424.77131	190	
425.75209	922	1+
426.86466	402	
427.73263	294	
427.86199	246	
428.73435	396	1+
428.84951	402	1+
429.93353	86	
430.69773	122	
430.85737	408	1+
431.86280	282	1+
432.24583	108	
434.37758	104	
436.71631	94	
441.75649	100	
441.78090	166	
443.76265	158	
444.87143	554	1+
445.76018	138	
446.73096	82	
446.87132	252	1+
447.71613	100	
448.77450	152	
449.75140	100	
450.76331	152	
451.74657	112	
458.90303	96	
460.74146	84	
461.23224	86	
462.87982	314	
463.87968	146	
467.88622	466	1+
468.91159	96	
472.88794	136	
480.14006	88	
481.99824	102	
485.89289	152	
486.90707	96	
492.73272	92	
509.28295	160	
END IONS

###FS:    #m/z: 336.94453 #charge 1+
###MS: 161
###MSMS: 162
BEGIN IONS
TITLE=Cmpd 121, +MS2(336.9445), 28.0-35.0eV, 3.5min #162
RTINSECONDS=210.364
SCANS=161-162
PEPMASS=336.94453	44902
CHARGE=1+
182.08276	66	
186.94266	62	
189.95692	68	
196.10827	66	
198.95106	66	
206.95868	68	
208.83897	80	
208.88150	62	
211.94191	452	
212.87723	366	1+
213.93729	372	1+
215.88906	106	
215.93062	88	
216.93835	78	
217.88367	74	
218.84052	120	
218.97227	66	
219.94922	82	
220.88791	68	
221.94925	184	1+
224.88063	82	
226.69805	68	
226.89564	144	
227.95363	68	
229.12254	86	
229.95271	620	1+
230.84280	90	
230.88617	512	1+
230.97410	64	
231.62040	94	
231.95358	262	1+
233.88980	68	
235.94765	76	
236.91068	94	
237.06167	64	
237.86418	70	
238.15398	86	
238.95082	70	
239.11391	66	
239.86442	70	
239.94223	86	
240.13454	74	
240.83459	610	1+
240.84809	92	
240.88483	66	
241.00304	86	
241.96093	78	
242.89574	74	
242.96499	66	
244.12228	88	
244.86706	108	
246.99495	92	
247.96609	78	
248.11157	74	
248.43850	90	
248.90024	192	
249.90009	110	
249.96118	94	
249.99113	64	
250.82815	432	1+
250.89496	84	
250.95167	82	
250.98752	152	
251.06869	126	
251.95201	60	
252.93154	110	
252.96764	608	1+
253.90310	96	
253.95394	70	
254.83697	62	
254.91356	72	
254.96569	108	
255.08189	66	
255.85360	62	
255.97151	84	
256.86244	118	
257.24420	70	
257.79410	66	
257.82918	62	
258.84275	414	
258.95994	98	
259.85069	184	
259.89779	76	
259.95538	70	
260.42847	84	
260.85362	116	
260.87076	120	
261.82762	60	
261.84247	86	
262.06759	68	
262.83775	82	
262.85466	114	
262.95155	116	
263.91561	82	
264.86623	68	
265.13799	90	
267.83906	602	1+
268.07159	66	
268.84329	456	1+
269.83315	142	
270.84740	100	
271.85389	62	
272.84492	108	
274.08597	66	
274.31149	74	
274.86460	72	
274.97261	66	
275.85114	70	
275.86896	150	
276.85919	636	1+
276.88793	94	
277.83514	68	
278.83496	418	1+
279.00664	84	
279.09691	80	
279.83675	288	1+
279.85830	72	
282.01785	68	
282.85960	78	
285.85103	70	
285.85871	72	
286.84815	366	1+
286.90919	68	
286.94450	82	
287.84679	312	1+
288.19799	68	
288.89262	62	
289.87017	74	
290.88758	62	
292.18691	74	
292.94091	74	
293.10460	164	
294.11056	62	
294.86941	68	
295.99233	64	
296.04090	70	
296.76367	78	
296.89621	86	
296.91825	62	
297.89490	114	
298.42241	90	
298.88707	84	
299.87487	72	
299.96840	68	
300.86234	82	
301.10537	62	
302.67963	78	
303.80433	78	
303.85798	68	
307.88903	114	
308.87866	106	
309.41408	84	
310.95809	70	
312.15246	82	
312.89588	136	
313.87080	82	
314.82242	88	
317.20138	94	
321.75757	82	
326.94559	86	
332.89612	66	
333.87590	98	
336.05373	72	
338.17068	76	
339.92271	92	
340.92403	74	
END IONS

###FS:    #m/z: 359.96019 #charge 1+
###MS: 161
###MSMS: 163
BEGIN IONS
TITLE=Cmpd 122, +MS2(359.9602), 28.0-35.0eV, 3.5min #163
RTINSECONDS=211.137
SCANS=161,163
PEPMASS=359.96019	31278
CHARGE=1+
130.85347	68	
182.86549	80	
188.53079	78	
192.00821	72	
203.93850	90	
208.02516	80	
209.94416	90	
212.87918	66	
216.85146	84	
222.95385	270	
224.89176	94	
224.92492	66	
224.94859	614	1+
224.97261	100	
226.94550	1274	1+
227.51793	100	
227.93106	64	
228.94179	1524	
229.39254	86	
234.14055	76	
234.86288	68	
238.08403	76	
239.08140	66	
240.93860	270	1+
240.96243	308	
241.78265	72	
242.84613	68	
242.96010	316	
243.83461	62	
243.90137	72	
243.99176	66	
244.95759	674	1+
245.93944	128	
246.10067	70	
246.95197	640	
248.80521	120	
249.13184	82	
249.97367	76	
250.89328	62	
250.93599	70	
251.03485	88	
251.06413	92	
251.07753	72	
251.83746	70	
251.93499	70	
251.97134	80	
253.87942	72	
253.91752	80	
256.08921	80	
256.85799	60	
256.99398	90	
257.06677	88	
258.13129	92	
258.97252	96	
259.90029	190	1+
259.97487	88	
261.96410	232	1+
261.98820	86	
263.37974	66	
264.81633	120	
264.86616	76	
265.80676	80	
266.12865	64	
266.81245	164	
266.83955	74	
267.80688	146	
267.97193	126	
269.84119	82	
269.97587	78	
270.88580	72	
272.91608	64	
273.78316	66	
273.87232	82	
274.85250	84	
276.85315	80	
276.90430	72	
277.10068	78	
277.80193	128	
278.79523	384	1+
278.84487	204	1+
279.09926	78	
279.92836	82	
280.79231	492	1+
281.37869	74	
281.83833	62	
282.82703	68	
282.84029	64	
283.06837	72	
283.17992	72	
284.10434	72	
284.82385	146	
285.79131	66	
285.82957	92	
288.83248	92	
289.74495	72	
289.89118	96	
290.10439	72	
290.87915	114	
291.80787	126	
292.87152	84	
293.08011	76	
293.85337	74	
294.86287	80	
295.81265	92	
295.84825	74	
295.92694	64	
296.80458	322	1+
296.93285	64	
298.80324	874	1+
299.01437	74	
301.86097	96	
304.82446	70	
305.11990	62	
305.57293	68	
306.42984	70	
307.02104	86	
307.88915	74	
308.13792	92	
308.84623	66	
308.87660	70	
309.12091	76	
309.79756	62	
309.87378	86	
310.42779	96	
311.13384	66	
313.16416	74	
313.87553	70	
313.89003	74	
315.82290	64	
316.91718	76	
317.44634	92	
318.93213	86	
319.81845	84	
320.00665	66	
320.12765	78	
320.16740	76	
320.29234	64	
320.61341	104	
321.74230	66	
322.82364	82	
322.99260	68	
324.89492	78	
329.88068	68	
330.92291	82	
334.29113	98	
336.94329	130	
337.04929	92	
337.87917	72	
338.11681	62	
340.80164	90	
340.90824	88	
341.95004	72	
342.91536	108	
344.97414	72	
348.08732	68	
349.13502	62	
353.32784	78	
355.19306	68	
358.88701	70	
359.95987	72	
360.62642	68	
END IONS

###FS:    #m/z: 507.84283 #charge 1+
###MS: 161
###MSMS: 164
BEGIN IONS
TITLE=Cmpd 123, +MS2(507.8428), 28.2-35.2eV, 3.6min #164
RTINSECONDS=211.909
SCANS=161,164
PEPMASS=507.84283	20594
CHARGE=1+
158.48621	90	
224.10444	94	
224.98187	92	
234.40733	92	
235.14230	200	
251.89734	90	
252.07395	104	
263.13536	138	
266.16193	128	
284.79578	90	
287.85137	334	
288.81444	114	
290.03032	110	
291.86573	126	
293.87433	158	
295.87802	90	
296.99998	142	
301.84701	220	1+
302.41074	100	
303.86440	120	
304.95265	92	
305.85788	142	
308.14082	494	1+
308.83019	128	
308.87614	180	
309.06733	88	
310.15549	242	
311.16142	114	
311.88121	482	1+
312.81056	100	
314.86026	384	1+
315.22087	90	
316.44070	94	
316.88672	214	1+
318.37044	94	
318.82419	98	
320.04839	92	
323.87203	146	
325.00046	134	
325.82118	100	
326.23776	174	
326.81696	130	
326.88238	278	
327.77056	184	1+
327.89420	192	
327.92018	104	
328.88782	170	1+
330.42504	108	
331.81025	104	
333.88178	90	
335.88490	132	
340.81413	94	
341.35286	102	
342.77579	156	
343.78020	108	
345.23178	118	
346.96344	92	
347.77681	230	1+
347.88880	212	1+
348.83826	98	
349.74995	108	
349.75746	110	
350.40493	110	
350.88708	222	
351.77596	102	
351.80857	156	
353.33934	90	
353.82197	116	
353.95394	116	
355.88128	132	
357.84772	194	
359.99134	100	
364.87104	102	
365.77205	114	
366.79137	272	1+
368.70670	110	
368.90425	140	
369.77484	154	1+
370.87981	190	
371.79754	140	
374.04272	108	
374.83312	94	
375.89629	128	
379.36660	134	
380.71442	270	1+
382.03114	132	
382.77647	98	
383.79425	170	
384.85801	158	
385.84639	206	
386.78240	108	
389.71201	150	
389.84418	90	
390.80147	120	
390.83990	240	
391.75329	124	
391.84082	192	
392.74531	92	
392.82591	190	
393.82644	316	1+
398.72398	142	
399.72601	120	
399.85039	94	
400.81185	102	
402.56058	98	
402.82029	124	
403.80416	140	
405.75822	186	
405.85998	124	
406.76746	180	
406.78550	122	
407.72286	122	
407.74289	496	1+
407.86520	142	
408.40846	116	
408.86443	138	
409.72138	100	
409.84787	102	
410.72544	118	
410.81235	166	1+
410.83494	280	
410.86186	132	
411.75547	90	
412.75857	152	1+
412.79761	92	
412.83601	122	
415.87810	248	1+
421.88629	230	
422.77004	544	1+
422.86148	312	1+
423.77229	468	1+
425.75233	712	1+
426.86641	134	
427.73080	312	
427.87009	100	
428.75291	222	
428.80176	150	
428.84934	240	
429.68654	90	
429.74245	146	
429.85932	170	
430.71192	96	
431.86622	256	
432.24441	130	
432.86132	116	
433.84313	88	
435.76351	122	
436.85271	124	
441.78724	244	1+
443.76406	276	
444.87170	798	1+
445.73341	94	
446.78432	102	
447.70889	202	
447.75342	126	
447.89895	100	
448.70358	114	
448.76440	154	
449.76992	104	
449.87765	140	
450.69969	108	
450.76381	90	
450.87632	150	
457.76025	96	
462.87968	190	
462.90136	136	
463.88426	188	
464.88165	124	
466.71755	110	
467.88617	694	1+
472.28643	104	
485.89475	98	
488.72888	106	
493.09817	96	
END IONS

###FS:    #m/z: 322.92917 #charge 1+
###MS: 165
###MSMS: 166
BEGIN IONS
TITLE=Cmpd 124, +MS2(322.9292), 28.0-35.0eV, 3.6min #166
RTINSECONDS=215.574
SCANS=165-166
PEPMASS=322.92917	623408
CHARGE=1+
112.43721	90	
188.95272	56	
192.87351	60	
195.89010	94	
195.91929	84	
195.96565	84	
196.88456	66	
197.01913	52	
200.83446	84	
200.86899	70	
200.93871	60	
201.03998	82	
205.94767	58	
206.90579	78	
207.97588	134	
208.93486	78	
212.89354	72	
213.86424	74	
214.12814	78	
215.12452	82	
215.89053	76	
216.85337	52	
218.87452	68	
220.84433	50	
222.08160	60	
222.97151	62	
223.05222	66	
223.95441	116	
224.88059	90	
224.96714	72	
227.88464	56	
227.92001	88	
228.05731	54	
228.85509	54	
228.89063	74	
230.84108	54	
230.89781	68	
231.11809	68	
233.94342	70	
234.93967	92	
235.55193	112	
235.84206	92	
235.96838	46	
236.10807	72	
237.06287	52	
237.87376	56	
237.89471	60	
238.00245	50	
238.88776	58	
238.93950	166	
240.93996	1332	
240.96331	80	
241.84465	56	
241.93829	4436	1+
242.19803	72	
242.94004	3102	1+
243.44854	66	
244.12948	106	
244.81838	46	
244.84808	54	
244.93905	806	
245.01911	72	
245.82282	62	
246.97359	126	
247.12366	60	
248.84928	52	
248.97924	58	
250.05739	62	
250.90281	92	
250.94722	56	
250.99431	70	
251.06707	100	
251.51567	92	
251.88392	90	
254.87037	60	
254.90586	66	
255.06280	64	
255.94585	66	
256.89808	90	
256.92511	46	
257.07847	68	
257.79979	104	
257.82961	302	1+
257.89429	52	
258.03842	98	
258.89690	88	
260.82326	66	
261.82682	264	1+
262.85161	100	
263.07064	56	
263.83009	106	
264.06755	64	
264.84022	66	
264.85642	60	
267.93837	66	
268.14173	54	
268.17215	68	
268.93847	60	
268.95434	50	
271.90077	72	
271.99178	70	
272.01606	48	
275.42845	110	
277.91896	66	
278.09475	78	
278.20105	78	
278.53938	82	
278.84671	62	
279.09029	684	1+
279.79312	68	
279.90984	50	
280.90736	82	
281.85153	64	
281.93097	82	
282.04847	64	
282.88141	80	
283.28098	50	
283.97145	54	
284.29265	172	
284.86071	66	
285.14844	68	
285.17335	70	
286.03826	70	
288.04375	62	
288.86793	72	
290.86004	90	
292.90094	54	
294.85670	68	
298.43615	58	
298.78722	70	
298.85525	64	
298.88262	90	
299.86656	50	
302.80560	56	
302.86559	56	
303.75933	66	
304.88152	64	
305.91819	58	
307.80466	64	
307.88758	140	
310.88463	56	
313.05763	66	
317.62150	52	
317.75702	82	
318.04425	72	
318.81210	118	
318.93156	60	
322.24031	58	
323.12243	76	
324.25813	54	
324.96393	70	
325.90139	92	
327.26566	50	
327.28565	84	
328.39929	104	
END IONS

###FS:    #m/z: 340.93956 #charge 1+
###MS: 165
###MSMS: 167
BEGIN IONS
TITLE=Cmpd 125, +MS2(340.9396), 28.0-35.0eV, 3.6min #167
RTINSECONDS=216.346
SCANS=165,167
PEPMASS=340.93956	284962
CHARGE=1+
185.92826	66	
190.95755	64	
191.95299	64	
192.88712	84	
192.92644	66	
193.95308	68	
197.86447	66	
210.84363	68	
212.87492	102	
213.93947	270	
216.88809	76	
217.88425	224	1+
217.91812	72	
223.83061	66	
224.55113	120	
224.83771	132	
226.06644	74	
226.86669	72	
227.08094	132	
227.94612	74	
228.51363	80	
228.84131	164	
228.94626	120	
229.83479	60	
231.84820	66	
231.89152	78	
231.94896	186	
233.94509	58	
234.90013	98	
235.86283	80	
236.85016	56	
236.86309	68	
238.87884	78	
239.84942	62	
240.83708	956	1+
240.84970	90	
241.82011	70	
241.84073	730	1+
241.89055	60	
241.90364	100	
242.90736	112	
243.50854	100	
243.82679	82	
244.82362	226	1+
244.83857	62	
244.95568	66	
246.85811	74	
246.93116	76	
247.90449	58	
249.89985	76	
249.91374	60	
249.94072	80	
249.95841	70	
250.81537	68	
252.86910	86	
252.91803	68	
254.91166	88	
255.92028	60	
256.83041	72	
256.85034	76	
256.89163	62	
257.83224	94	
258.84365	254	
258.91093	78	
259.85066	236	
259.91944	92	
259.95835	58	
260.83220	232	
260.85335	342	
260.91412	72	
261.84359	212	
262.83142	70	
262.92547	64	
263.64559	60	
263.84426	60	
263.88801	68	
264.87602	72	
266.08656	66	
266.42741	68	
266.86636	62	
267.84565	100	
268.84133	214	
268.97056	72	
270.82475	66	
270.96778	68	
271.82796	60	
272.83058	84	
272.86035	58	
273.65284	94	
273.79113	58	
274.86710	122	
275.86746	70	
275.90804	70	
276.80431	66	
276.85578	1154	1+
277.00045	76	
277.92117	74	
278.84597	220	
278.92877	116	
279.88126	58	
279.91214	64	
280.86471	66	
280.94419	70	
281.00398	60	
281.85548	80	
281.88955	68	
282.87621	124	
282.92164	68	
283.01415	58	
284.86262	66	
284.87901	116	
284.96552	64	
285.13774	74	
285.81414	62	
285.93461	76	
288.85929	80	
289.94131	76	
290.81609	82	
292.43367	178	
292.87063	120	
293.86866	78	
294.86782	356	
297.07272	66	
297.87521	64	
297.89035	284	1+
298.05978	66	
298.23764	80	
298.30168	62	
298.80012	66	
299.19953	56	
299.87574	164	
300.02177	86	
300.85378	60	
303.93728	80	
304.44074	68	
306.87485	78	
308.89357	64	
309.79482	66	
310.04928	78	
311.91172	100	
313.79924	72	
313.90016	62	
315.12086	80	
315.45185	96	
315.87531	74	
317.02419	80	
317.82752	60	
320.70116	72	
320.79572	70	
324.81544	62	
324.86878	74	
337.49342	106	
338.29246	94	
339.83488	70	
340.28953	126	
342.90422	198	1+
343.21111	56	
END IONS

###FS:    #m/z: 363.95542 #charge 1+
###MS: 165
###MSMS: 168
BEGIN IONS
TITLE=Cmpd 126, +MS2(363.9554), 28.0-35.0eV, 3.7min #168
RTINSECONDS=217.118
SCANS=165,168
PEPMASS=363.95542	105052
CHARGE=1+
58.90581	66	
149.65153	66	
189.86065	208	
191.86196	156	
194.88790	66	
202.86845	84	
204.95318	76	
207.87075	146	
207.97041	72	
209.94425	256	
211.87356	78	
211.91266	112	
212.87878	572	
213.84792	82	
214.05826	76	
214.88955	72	
222.95294	444	1+
224.94600	596	1+
225.88347	72	
225.96862	146	
226.88665	68	
226.94645	1772	1+
228.89191	120	
228.94281	2020	1+
230.88997	404	
234.03512	104	
235.09987	76	
235.38796	84	
235.85527	94	
238.43644	92	
238.93633	118	
240.82806	142	
240.93780	428	1+
240.96354	270	1+
242.94143	920	1+
243.82967	68	
244.81904	70	
244.90530	80	
244.93904	178	
244.95520	1022	1+
245.94278	180	
246.95426	754	1+
246.99707	72	
248.80274	180	1+
248.83896	182	
248.89743	140	
248.95592	66	
249.01856	70	
249.03209	94	
250.02428	68	
250.91035	78	
251.93081	68	
252.10794	70	
252.89023	106	
253.83849	78	
253.90358	72	
256.85414	68	
257.18307	66	
258.82991	144	
258.85165	94	
259.84419	84	
259.88207	66	
260.07980	70	
260.83390	112	
260.96573	152	
261.83709	254	1+
262.96718	70	
264.81559	190	1+
264.96745	98	
265.41998	88	
266.81467	386	
268.07549	74	
268.81474	150	
268.84437	108	
268.86019	70	
269.86757	104	
269.92530	68	
269.96465	130	
270.09738	102	
270.14427	72	
270.95199	96	
271.87217	72	
271.91677	80	
274.86080	66	
275.36388	70	
276.85895	202	
277.85901	262	1+
278.41213	80	
278.86184	162	1+
278.87972	82	
279.08260	74	
279.09986	144	
279.79767	78	
279.84838	80	
279.90782	80	
280.03125	84	
280.79436	228	
280.84150	74	
281.11296	72	
281.13148	70	
281.79326	138	
281.87123	80	
281.97414	154	1+
282.79052	226	
282.95029	78	
284.85067	120	
285.84588	110	
286.84639	72	
286.88663	118	
287.36888	86	
287.82306	148	
287.88124	106	
288.90100	80	
289.86315	78	
291.33976	82	
292.41165	92	
293.43722	80	
295.86560	70	
296.80277	74	
297.02596	70	
297.80845	214	
297.99817	82	
298.80111	902	1+
299.87084	68	
299.95138	70	
300.80173	330	1+
301.11160	136	
301.73398	66	
301.77680	76	
301.86120	120	
301.95387	86	
302.01341	84	
303.85331	246	1+
305.86584	86	
307.78570	76	
311.38501	90	
313.93598	74	
314.31024	80	
315.34724	68	
315.84887	100	
316.81599	408	1+
317.28660	80	
317.92998	72	
318.80281	68	
319.37250	96	
320.01548	70	
321.30661	78	
321.81825	140	
321.86486	68	
323.07403	70	
323.43611	78	
326.82050	72	
326.87134	140	
327.92783	70	
328.03223	104	
329.13174	76	
329.87396	70	
331.67858	72	
336.14609	84	
340.90626	76	
340.94483	76	
342.79494	92	
343.90538	90	
351.76939	66	
353.10887	72	
356.76882	66	
358.56576	82	
360.27243	68	
368.12223	76	
END IONS

###FS:    #m/z: 322.92923 #charge 1+
###MS: 169
###MSMS: 170
BEGIN IONS
TITLE=Cmpd 127, +MS2(322.9292), 28.0-35.0eV, 3.7min #170
RTINSECONDS=220.795
SCANS=169-170
PEPMASS=322.92923	551402
CHARGE=1+
53.14648	68	
85.99974	64	
139.16716	52	
185.92604	136	
190.93092	58	
192.88717	150	
194.90850	64	
195.91589	56	
197.86790	70	
200.83606	56	
201.04572	168	
203.08383	92	
203.97728	54	
204.07524	62	
208.83515	48	
210.05447	58	
212.04683	68	
212.90063	88	
213.89458	70	
214.89424	50	
216.85877	70	
217.04697	82	
218.89436	72	
220.87884	74	
221.06865	50	
221.94599	74	
222.88914	56	
223.95546	168	
225.86167	52	
228.84971	154	
228.93365	44	
230.07185	78	
230.43118	106	
230.82808	206	
230.84388	154	
232.81976	64	
235.82884	88	
236.00743	208	1+
237.05608	70	
238.17857	72	
239.14232	76	
239.85316	54	
240.94101	926	
241.93899	3582	1+
242.14620	70	
242.81531	206	1+
242.94104	2580	1+
244.85559	76	
244.93961	902	1+
245.10945	52	
245.89302	52	
246.41624	74	
246.84831	70	
246.97591	130	
246.98925	166	
247.05088	48	
247.84071	62	
248.64202	44	
248.85873	56	
248.94579	58	
249.89235	48	
251.03480	54	
251.92883	58	
253.86187	66	
255.86521	56	
255.90107	68	
255.92408	78	
256.12846	82	
256.89426	142	
258.05003	66	
258.83597	288	1+
258.97214	58	
259.93732	86	
260.84477	54	
260.89828	110	
261.83046	64	
262.83190	60	
262.85423	58	
264.84633	82	
264.97987	66	
265.85645	42	
265.87611	58	
266.15243	54	
266.81606	48	
266.87582	44	
266.96267	46	
268.83944	56	
269.85361	56	
269.87544	56	
270.78992	54	
271.85792	92	
274.80353	96	
274.84923	72	
275.80237	48	
275.86516	78	
276.85935	74	
279.03331	50	
279.09100	534	
279.91814	46	
280.09576	290	
280.37046	76	
280.83306	62	
281.88134	70	
281.92679	70	
282.27687	204	
282.88048	68	
283.03906	62	
283.08246	56	
283.96559	52	
284.20333	60	
284.29139	426	1+
284.35059	80	
285.86597	94	
286.90741	82	
286.95257	64	
286.98832	48	
287.89795	60	
289.86400	94	
289.88189	102	
291.04832	62	
291.79924	56	
292.27123	52	
292.74538	56	
292.86120	76	
293.87113	68	
294.83133	62	
294.87144	48	
295.76446	60	
296.06189	78	
296.15062	64	
297.81878	208	1+
298.86361	72	
299.03992	66	
304.41264	58	
304.89931	70	
305.87980	62	
306.87488	46	
307.79609	52	
307.81803	80	
308.87621	66	
309.12233	74	
310.31736	52	
311.03815	68	
313.87727	62	
315.71893	54	
320.21751	52	
320.76296	68	
320.82892	48	
323.88664	66	
323.90650	62	
324.41315	94	
324.78239	64	
326.19766	64	
326.72154	60	
327.15038	66	
327.26991	52	
327.71735	54	
327.89001	116	
END IONS

###FS:    #m/z: 340.93972 #charge 1+
###MS: 169
###MSMS: 171
BEGIN IONS
TITLE=Cmpd 128, +MS2(340.9397), 28.0-35.0eV, 3.7min #171
RTINSECONDS=221.567
SCANS=169,171
PEPMASS=340.93972	271562
CHARGE=1+
89.54978	194	
191.95275	70	
192.92603	114	
202.12046	74	
202.93860	68	
205.95145	76	
208.07469	80	
208.88322	60	
212.88296	90	
213.94038	240	
214.93538	66	
217.93460	62	
221.87475	90	
223.96641	78	
224.84010	64	
224.98478	72	
226.83676	60	
226.94334	66	
227.03834	74	
227.95000	66	
228.83856	76	
228.94234	92	
230.85384	80	
230.89753	80	
231.94719	66	
233.89627	72	
234.85468	68	
238.89345	56	
238.94860	70	
239.84476	124	
239.88707	56	
239.92221	114	
240.84078	68	
240.89433	68	
241.84360	594	1+
243.83257	196	
244.84962	76	
244.91695	78	
244.97070	84	
245.83637	78	
246.86758	64	
248.85479	148	
248.89730	64	
248.96530	68	
248.99029	72	
249.85355	78	
250.99002	56	
251.33255	76	
251.89158	84	
251.96183	62	
252.95300	86	
253.53131	86	
254.90184	56	
254.96535	118	
255.83568	72	
255.90874	64	
256.88740	118	
257.85192	112	
257.88228	104	
257.91579	54	
258.56730	80	
258.84604	394	
258.89866	78	
259.03369	56	
259.85528	290	
259.95363	122	
260.83390	664	1+
260.85112	268	
261.46195	82	
262.85145	168	
263.17433	72	
264.87000	88	
265.01600	64	
265.92428	72	
266.41122	76	
266.84730	82	
266.88444	88	
266.99465	58	
267.82797	176	
267.86628	80	
267.91240	68	
268.80169	66	
268.84086	158	
268.95648	100	
269.95440	84	
270.83254	198	1+
270.92306	84	
271.85592	74	
271.90492	68	
272.97516	60	
274.78335	74	
274.85944	92	
274.87537	70	
275.86317	70	
275.87934	60	
275.94883	66	
275.98587	58	
276.85582	336	
277.83696	62	
277.85837	568	1+
277.91802	96	
278.10920	70	
278.80794	72	
278.84542	312	
278.85996	364	1+
279.09901	68	
279.84999	428	
279.88332	64	
280.08897	64	
280.83350	62	
280.91744	82	
280.99985	82	
281.40554	86	
282.84675	58	
283.83952	70	
284.85380	74	
286.85960	78	
289.06163	66	
290.85576	76	
292.87201	58	
293.85607	72	
294.85683	66	
294.94734	64	
295.86344	64	
295.89063	96	
296.03715	56	
297.84954	56	
297.89314	304	1+
297.91766	78	
298.30799	94	
299.03128	56	
299.88098	58	
300.82838	78	
300.87515	72	
301.85884	210	
302.85122	132	
302.87094	78	
303.56478	92	
304.92699	80	
307.79406	66	
307.88049	92	
308.27496	74	
308.88711	54	
309.87695	76	
310.82160	68	
310.93218	56	
311.88765	78	
313.81267	54	
323.07852	66	
323.88015	266	1+
328.61338	104	
328.82034	58	
329.82294	66	
329.87171	56	
332.90988	72	
334.60784	80	
336.30785	72	
END IONS

###FS:    #m/z: 363.95551 #charge 1+
###MS: 169
###MSMS: 172
BEGIN IONS
TITLE=Cmpd 129, +MS2(363.9555), 28.0-35.0eV, 3.7min #172
RTINSECONDS=222.346
SCANS=169,172
PEPMASS=363.95551	94616
CHARGE=1+
52.17435	72	
95.26930	72	
112.22484	70	
133.37968	94	
136.44464	80	
182.86866	80	
191.85692	68	
197.91796	88	
201.87282	84	
205.95115	78	
207.95247	78	
209.94056	128	
210.88718	130	
212.87869	558	1+
214.89608	72	
216.79541	80	
222.95296	106	
223.06139	72	
224.86055	82	
224.94649	234	
224.99333	68	
225.88719	72	
225.94302	134	
226.88490	80	
226.94608	2020	1+
226.97359	82	
228.89705	378	1+
228.94126	1170	1+
230.02710	80	
230.82812	96	
230.88987	468	
231.01307	84	
231.13667	98	
232.88185	70	
235.44649	80	
238.06495	88	
238.93720	98	
240.83354	72	
240.94344	168	
241.82926	68	
241.94107	204	
242.82505	92	
242.94073	658	1+
242.95858	216	
243.82850	74	
243.84186	70	
243.87521	74	
244.93912	170	
244.95687	910	1+
245.94216	318	
246.54945	108	
246.89202	88	
246.95310	934	
247.91635	72	
247.97821	126	
248.79689	112	
248.89921	436	
249.80579	144	
249.96810	72	
250.89493	72	
250.94923	214	
252.79463	70	
255.23120	72	
256.83632	72	
258.83917	112	
259.84504	70	
260.83241	68	
260.84492	110	
260.96670	150	
261.82952	356	1+
262.56303	76	
263.84794	70	
263.88199	70	
264.87815	76	
264.97814	76	
266.43547	78	
266.81321	270	
267.81042	298	1+
268.85201	84	
269.17952	106	
269.81504	78	
269.96696	176	
270.01895	112	
271.91075	70	
275.04811	72	
275.90229	68	
276.85438	186	1+
278.79573	144	
278.84619	144	
278.88392	90	
279.80042	74	
279.85154	106	
279.93473	68	
280.10512	68	
280.78991	448	1+
280.92873	118	
281.92684	90	
281.95971	68	
283.22503	94	
283.78740	100	
283.80201	80	
283.84756	160	
284.07306	84	
284.49317	84	
284.81070	172	1+
284.82801	138	
285.84676	134	
287.88991	74	
289.83253	90	
289.86903	134	
290.37434	70	
290.79078	68	
291.11993	78	
292.93269	90	
293.88757	90	
295.86334	86	
296.42532	96	
298.80198	898	1+
300.79416	100	
300.84323	82	
301.10295	78	
301.80964	90	
301.85874	126	
303.85728	142	
303.91232	80	
303.94153	72	
306.93518	96	
307.88431	114	
308.81197	82	
308.87215	74	
309.03641	96	
313.13397	78	
314.00102	68	
315.82060	72	
319.81379	276	1+
320.93216	72	
322.73630	98	
322.81579	114	
322.89528	70	
323.82191	118	
324.89191	134	
326.88580	94	
326.93220	92	
327.93882	82	
329.08529	76	
332.84693	74	
334.75812	72	
337.93786	88	
339.09721	74	
339.66241	92	
339.74410	88	
340.81079	92	
341.37116	76	
347.06814	84	
347.21714	70	
350.79612	68	
350.90153	74	
356.97045	74	
358.90288	86	
361.13268	76	
363.92212	80	
364.91285	104	
367.13114	126	
END IONS

###FS:    #m/z: 322.92914 #charge 1+
###MS: 173
###MSMS: 174
BEGIN IONS
TITLE=Cmpd 130, +MS2(322.9291), 28.0-35.0eV, 3.8min #174
RTINSECONDS=226.021
SCANS=173-174
PEPMASS=322.92914	537076
CHARGE=1+
76.95773	68	
183.07477	68	
196.88817	78	
197.86451	44	
197.96482	44	
201.03943	126	
202.04555	94	
205.95290	154	
205.97050	72	
206.95013	54	
213.92864	40	
215.84205	58	
215.87975	76	
216.85031	42	
218.84375	62	
219.05241	102	
220.93185	62	
221.93911	48	
222.95076	68	
223.02498	42	
223.88191	70	
223.95565	44	
224.82383	76	
226.04032	60	
226.82936	48	
226.84645	64	
226.93105	100	
227.89590	60	
228.83286	74	
230.83264	62	
230.84606	64	
231.07098	52	
234.41307	100	
234.49633	36	
234.92303	56	
235.08488	84	
235.88189	64	
236.86141	90	
236.92589	62	
237.00346	58	
237.07336	64	
237.88724	68	
237.98160	72	
238.45744	116	
238.93549	54	
238.94898	46	
239.08008	76	
239.85667	52	
239.97128	62	
240.00317	58	
240.82388	72	
240.93918	1202	
240.96957	66	
241.83283	56	
241.91871	60	
241.93851	3874	1+
242.81751	50	
242.94103	2732	1+
243.09284	78	
243.28429	36	
243.56624	72	
243.81131	86	
243.84776	76	
244.82642	144	
244.93901	1086	1+
244.97580	38	
245.74360	38	
245.83348	70	
245.96729	64	
246.97451	276	1+
247.85060	44	
248.84848	48	
248.97128	44	
249.75044	100	
249.97377	72	
250.97242	48	
251.83548	70	
253.13055	74	
253.82983	88	
254.90166	72	
257.02147	62	
257.89615	58	
258.83841	184	
258.94448	94	
260.91617	80	
261.03301	64	
261.18008	80	
261.82740	52	
261.91870	68	
262.04008	52	
262.82738	126	
263.02481	108	
264.13729	66	
264.85983	48	
264.88236	50	
264.93237	72	
265.08819	98	
265.87625	66	
266.81229	40	
266.86371	110	
267.04294	82	
268.05700	68	
268.08326	54	
268.84192	52	
270.89735	66	
271.10372	128	
272.80230	74	
273.05578	70	
273.79486	58	
273.81326	68	
277.48280	42	
278.05388	76	
278.18696	70	
279.09018	926	1+
279.86906	68	
280.17506	72	
281.38443	76	
282.81414	88	
284.07316	70	
284.29208	234	
284.84986	80	
284.86457	72	
285.28889	180	
285.92842	72	
287.16507	48	
289.86402	68	
291.87440	68	
295.83144	56	
301.88992	52	
301.94362	74	
303.87968	88	
305.86697	74	
305.88199	54	
306.84907	52	
307.89135	38	
308.25082	42	
310.03006	56	
311.92913	66	
316.28594	106	
317.84485	48	
317.86633	40	
320.15832	78	
320.25750	52	
320.93454	74	
321.88137	62	
322.90836	66	
322.95073	70	
322.96598	72	
323.87809	54	
324.12782	52	
324.15861	70	
324.89712	72	
325.32205	168	
325.90510	46	
327.26589	58	
END IONS

###FS:    #m/z: 340.93964 #charge 1+
###MS: 173
###MSMS: 175
BEGIN IONS
TITLE=Cmpd 131, +MS2(340.9396), 28.0-35.0eV, 3.8min #175
RTINSECONDS=226.793
SCANS=173,175
PEPMASS=340.93964	257718
CHARGE=1+
188.47356	78	
192.44740	80	
197.88517	68	
204.95160	68	
207.97298	92	
208.38649	96	
209.93866	72	
209.95644	64	
213.93924	84	
214.88998	180	
215.93605	66	
216.25562	74	
217.88159	62	
218.85245	100	
218.88528	86	
224.83405	114	
224.97824	94	
226.89780	82	
228.93695	92	
229.87439	74	
230.84164	74	
230.88819	304	1+
231.52877	88	
231.94568	134	
232.90962	64	
232.94716	64	
233.06525	70	
233.94688	170	
234.93415	88	
235.88948	66	
236.03056	94	
236.83133	84	
236.89938	94	
238.84047	76	
238.88786	64	
239.84205	78	
240.83528	80	
240.84220	396	1+
240.90178	88	
240.94037	72	
241.13638	72	
241.79098	70	
241.84411	338	1+
242.83106	60	
243.84221	70	
244.82971	118	
244.88895	102	
246.85336	114	
246.94871	64	
246.97353	178	
248.85488	64	
249.83430	68	
249.87121	62	
249.95420	88	
249.96466	72	
250.83631	88	
250.94361	62	
250.97361	100	
252.96468	72	
253.95559	72	
254.53518	84	
254.96639	194	
256.25654	72	
256.85751	62	
256.89152	62	
257.83135	136	
257.86286	154	
257.93721	138	
258.84779	112	
259.84995	174	
259.95778	120	
260.83775	546	1+
260.85109	160	
261.16210	90	
261.84328	362	1+
262.03215	60	
263.00896	74	
263.89390	74	
264.86432	148	
266.84590	72	
266.86829	70	
267.01662	64	
267.86608	70	
267.92047	66	
268.84030	314	1+
269.85360	86	
269.96651	96	
272.79835	90	
272.83088	80	
272.91617	74	
272.95440	68	
273.83374	80	
273.87796	92	
273.93102	94	
274.86059	366	1+
274.90975	64	
275.84269	72	
276.85569	1098	1+
276.88605	134	
277.87796	104	
277.92394	122	
277.94946	78	
277.97457	126	
278.84652	574	1+
278.89758	110	
281.85659	78	
282.88437	92	
282.95743	70	
282.98333	70	
284.35046	68	
285.87435	80	
285.94076	68	
286.14855	74	
287.04651	78	
291.89093	66	
291.92472	70	
293.10535	70	
293.18487	90	
293.87900	86	
294.86622	134	
294.88205	72	
295.00641	80	
295.86604	74	
296.89939	66	
297.01341	80	
297.84352	74	
298.86364	78	
299.01013	78	
299.87860	70	
300.06031	88	
300.88012	62	
300.91143	60	
301.85396	66	
304.92288	64	
304.95269	74	
308.28161	74	
309.05375	76	
309.39448	82	
312.04832	68	
312.89921	100	
313.53164	94	
314.86359	86	
315.92111	68	
320.15611	72	
321.81303	66	
321.95190	80	
322.80490	76	
324.89615	70	
325.90520	72	
329.76702	90	
329.87196	72	
333.41388	62	
333.96118	72	
335.91853	64	
339.24178	80	
340.49153	96	
340.92943	102	
343.41384	70	
344.75298	82	
END IONS

###FS:    #m/z: 363.95532 #charge 1+
###MS: 173
###MSMS: 176
BEGIN IONS
TITLE=Cmpd 132, +MS2(363.9553), 28.0-35.0eV, 3.8min #176
RTINSECONDS=227.565
SCANS=173,176
PEPMASS=363.95532	86104
CHARGE=1+
189.86241	124	
191.12633	100	
191.95379	80	
196.88158	268	1+
200.94401	72	
209.94227	134	
210.88451	84	
210.94525	142	
212.87842	138	
213.87558	156	
214.89171	84	
217.86897	80	
222.95128	406	
223.88755	72	
223.97368	72	
224.94606	720	1+
224.97116	72	
225.97098	130	
226.94680	1602	1+
228.83141	72	
228.89572	98	
228.94142	1422	1+
229.85011	72	
230.88731	730	1+
231.82769	78	
233.04265	82	
233.95466	70	
234.87993	146	
237.53488	70	
240.93773	312	
240.96592	68	
241.94105	180	
242.59944	84	
242.82717	76	
242.94165	764	1+
243.82097	70	
243.89979	76	
243.95893	74	
244.95515	612	1+
245.06695	68	
245.61519	114	
245.94076	162	
246.83110	74	
246.95124	598	1+
248.80610	72	
248.89919	232	
249.80673	72	
249.85268	80	
250.80039	112	
250.89519	138	
252.89628	74	
253.90866	142	
254.90566	70	
255.85086	70	
255.91037	100	
255.97738	74	
256.05581	74	
256.84223	76	
257.41129	100	
258.60074	90	
258.83191	248	
258.85344	82	
258.89886	74	
258.92456	68	
260.96836	224	1+
261.83680	104	
262.09359	76	
262.83792	68	
264.81839	134	
265.03417	68	
265.14801	70	
265.81812	122	
266.81125	144	
266.85027	88	
267.92230	72	
267.97196	238	1+
268.81072	154	
269.95705	68	
270.79646	76	
270.81193	110	
271.01025	86	
273.83799	70	
274.81262	220	1+
274.89955	74	
275.81432	150	1+
276.86015	180	
277.83369	184	1+
278.40398	106	
278.81603	70	
278.87368	88	
279.10684	70	
279.95501	74	
280.79232	912	1+
281.86296	72	
281.90288	72	
282.91754	78	
283.05972	78	
283.78587	100	
283.85002	70	
283.98691	114	
284.82369	172	
284.86829	94	
284.90150	72	
285.84222	136	
285.94294	78	
286.78770	94	
287.88774	74	
288.79246	72	
291.90161	74	
292.86099	72	
292.93481	74	
293.09883	94	
294.12393	124	
295.07182	80	
295.80844	94	
295.88008	78	
296.80910	284	1+
298.80402	756	1+
299.00576	74	
300.80435	158	
301.33975	84	
301.80144	120	
301.91534	86	
302.42373	78	
302.79697	76	
303.85496	188	
303.93718	72	
304.25620	82	
305.11991	128	
307.12865	84	
307.43435	76	
307.82485	100	
308.95000	86	
313.86416	76	
315.81259	394	1+
316.81602	334	1+
316.86499	94	
316.92573	80	
317.60156	110	
318.81438	130	
318.93589	72	
321.86583	86	
322.83589	82	
323.01235	76	
323.17326	70	
325.02029	130	
325.36460	84	
326.33799	70	
326.84175	74	
326.87055	76	
328.17664	74	
328.94031	78	
329.87845	68	
336.83064	76	
336.94764	68	
338.87204	148	
343.69591	72	
343.97138	76	
346.06744	80	
347.17626	92	
348.67183	86	
350.96624	80	
359.96453	76	
360.91800	82	
361.83082	80	
365.79826	74	
365.90569	82	
367.42506	104	
END IONS

###FS:    #m/z: 336.94456 #charge 1+
###MS: 177
###MSMS: 178
BEGIN IONS
TITLE=Cmpd 133, +MS2(336.9446), 28.0-35.0eV, 3.9min #178
RTINSECONDS=231.218
SCANS=177-178
PEPMASS=336.94456	41912
CHARGE=1+
98.34773	80	
138.99825	72	
186.85037	80	
188.02234	78	
197.95605	76	
200.88302	78	
201.12323	66	
201.88684	82	
210.95755	74	
211.94238	834	
212.04897	68	
212.87866	204	
213.01922	74	
213.93703	442	1+
215.05089	98	
216.89302	66	
216.92393	72	
217.82534	68	
217.94161	84	
218.89776	66	
220.88632	74	
222.95321	66	
223.97195	70	
224.83697	80	
228.84709	178	
229.95278	348	
230.89012	312	1+
231.95263	126	
232.82330	72	
232.89828	64	
232.94712	68	
233.82700	78	
233.87362	66	
233.89722	98	
234.82201	150	
237.85266	66	
238.83995	290	1+
238.85376	76	
239.86263	70	
241.84004	240	
241.85830	76	
243.84036	126	
243.95133	64	
244.84396	72	
244.95142	66	
244.98269	68	
245.94609	136	
247.85426	72	
247.96615	170	
248.89174	92	
248.90531	68	
249.12031	82	
249.95615	98	
249.98923	90	
250.83294	324	1+
250.94736	74	
250.96670	88	
251.15169	84	
251.90240	146	
251.95773	86	
252.84754	74	
252.97126	354	
253.09043	64	
253.91015	76	
254.86068	72	
254.90201	74	
254.92169	114	
254.96167	154	
254.97810	82	
255.07357	118	
255.99119	66	
256.81872	72	
256.84692	258	
256.89741	82	
257.87433	86	
257.96227	138	
258.84195	136	
258.87493	68	
258.93462	68	
259.85346	246	
260.10771	66	
260.85614	162	
261.13074	64	
261.83354	84	
261.85309	90	
262.93131	64	
263.40325	70	
264.15307	76	
266.86054	68	
266.91646	108	
266.99061	70	
267.84529	82	
268.84025	430	1+
270.98025	78	
271.09958	64	
271.92280	90	
272.85503	94	
273.66926	96	
273.99022	66	
274.87620	74	
275.42283	96	
275.84505	78	
275.86309	88	
275.88574	80	
276.69576	76	
276.85698	902	1+
277.83499	90	
278.81420	66	
278.83019	464	1+
279.06427	64	
279.86575	200	1+
279.91400	66	
279.98389	72	
281.11928	98	
281.89182	78	
283.88078	72	
284.04603	78	
284.53462	86	
285.84823	150	
285.87627	70	
286.41430	94	
286.43493	92	
286.85008	470	1+
286.91746	82	
289.77677	68	
289.88381	64	
289.99777	86	
290.51666	80	
291.85559	90	
292.84426	66	
292.88828	70	
292.92640	78	
293.10689	72	
293.12161	72	
293.83075	72	
293.85332	68	
293.99264	76	
294.17823	74	
298.30816	70	
298.95769	66	
299.26952	68	
299.87061	280	1+
301.76407	68	
304.85844	76	
305.89903	74	
306.11827	74	
310.42148	78	
310.87588	78	
315.13817	76	
318.13903	74	
318.86985	82	
319.89042	78	
322.11930	70	
323.13171	68	
325.89398	66	
325.94083	80	
333.16034	80	
336.03082	64	
341.38459	70	
342.14745	72	
END IONS

###FS:    #m/z: 359.96020 #charge 1+
###MS: 177
###MSMS: 179
BEGIN IONS
TITLE=Cmpd 134, +MS2(359.9602), 28.0-35.0eV, 3.9min #179
RTINSECONDS=231.991
SCANS=177,179
PEPMASS=359.96020	29288
CHARGE=1+
89.70673	90	
198.95597	64	
208.89755	76	
209.94256	140	
216.85510	68	
216.89314	76	
218.08846	74	
222.94878	446	1+
224.94220	120	
224.97145	148	
225.94612	72	
226.94653	1024	1+
226.97052	184	
228.94267	874	
229.24905	74	
229.83925	68	
232.96973	66	
234.86298	70	
234.98687	78	
235.86479	78	
236.37029	64	
236.85070	142	
237.05098	66	
237.81515	72	
238.86341	82	
239.09112	68	
239.14975	64	
240.00321	66	
240.87163	70	
240.94009	258	1+
240.96305	150	
241.91295	72	
242.95577	286	
243.98796	88	
244.80781	72	
244.85541	72	
244.95617	674	1+
245.93798	136	
246.81355	138	
246.95177	538	1+
250.88136	66	
250.94867	118	
250.96202	162	
251.95585	64	
252.83382	72	
252.87477	68	
252.95421	202	
253.56262	70	
253.83368	66	
255.39786	84	
258.14298	70	
259.80260	66	
259.91949	62	
260.80306	100	
260.83289	128	
260.94794	116	
260.97077	190	
261.83570	66	
261.85918	74	
261.97389	126	
262.82187	84	
262.95113	74	
263.92793	100	
264.04726	70	
264.81510	80	
265.85667	64	
265.97440	76	
266.81340	460	
267.08495	76	
267.97275	76	
268.95719	162	
269.13391	96	
269.84884	64	
270.04923	70	
270.83172	64	
270.88379	116	
270.90107	66	
270.94188	74	
271.61520	108	
272.96373	202	1+
275.10130	86	
276.80781	102	
276.85419	126	
277.94564	68	
278.79951	108	
278.83765	80	
278.87965	68	
278.91442	68	
279.01486	74	
279.10309	76	
280.79276	666	1+
280.81686	108	
281.85285	66	
282.91110	80	
283.86606	74	
284.01714	80	
284.82391	312	
285.78520	90	
287.13576	78	
287.53343	68	
288.84865	68	
289.02416	82	
289.92905	74	
294.42870	94	
294.85868	70	
296.07248	106	
296.80805	180	
297.80030	864	1+
297.97107	66	
298.91661	86	
299.16745	72	
301.85801	74	
301.94945	68	
303.74655	66	
303.79835	70	
305.86710	70	
308.13709	68	
308.87428	76	
309.80945	138	
309.83748	76	
310.80850	64	
311.13394	94	
311.15520	70	
311.85771	66	
312.09808	76	
312.44090	88	
312.96004	66	
312.98153	88	
313.82302	66	
313.93609	76	
315.81893	74	
316.28354	80	
316.81092	160	
318.08322	82	
319.12471	84	
319.83131	72	
322.03083	70	
322.30226	64	
322.81421	86	
324.04185	66	
325.85885	90	
330.88294	68	
335.90029	70	
336.95237	98	
337.94725	70	
338.94540	66	
340.17189	70	
343.30004	84	
344.17610	74	
344.41128	62	
344.79396	70	
352.89170	66	
357.25801	92	
358.06851	98	
359.02625	72	
359.85758	70	
363.78118	70	
364.79603	88	
END IONS

###FS:    #m/z: 313.92861 #charge 1+
###MS: 177
###MSMS: 180
BEGIN IONS
TITLE=Cmpd 135, +MS2(313.9286), 28.0-35.0eV, 3.9min #180
RTINSECONDS=232.762
SCANS=177,180
PEPMASS=313.92861	16254
CHARGE=1+
51.80067	18	
53.37306	62	
56.11238	24	
62.40169	18	
80.69833	22	
93.14841	20	
118.72025	18	
124.03927	16	
124.09398	16	
126.22601	16	
126.34606	16	
126.86832	16	
128.35393	16	
128.44298	16	
129.25698	16	
131.21882	16	
131.59043	16	
131.98513	16	
132.07543	16	
132.98013	16	
134.13809	16	
134.67336	16	
136.35436	16	
136.65276	16	
137.02048	16	
138.93882	16	
139.46907	16	
139.65475	16	
143.11210	18	
183.58670	18	
191.92317	72	
193.96991	50	
195.88998	70	
196.06019	48	
197.93357	28	
198.96118	84	
199.92025	46	
205.79470	70	
205.95282	68	
207.88353	70	
209.48352	18	
209.86768	58	
210.33034	18	
210.90221	58	
214.90672	60	
227.84034	70	
227.88067	170	
227.92924	70	
228.03314	26	
228.95404	60	
229.82983	78	
230.93852	32	
231.85391	80	
231.90047	66	
233.03715	66	
233.95068	46	
234.94368	56	
234.96606	22	
235.95512	94	
235.97361	26	
236.28735	18	
237.87548	68	
239.87801	108	
240.89226	74	
242.90925	66	
243.06794	64	
245.89257	104	
246.08311	52	
246.97572	26	
247.38098	94	
247.88889	82	
247.98038	60	
248.94593	58	
249.89222	72	
249.94702	420	1+
250.12358	30	
250.83633	36	
250.89906	308	
250.91595	22	
250.98219	66	
251.14741	26	
251.83321	44	
251.89388	108	
252.43565	36	
252.86517	72	
253.07788	76	
253.46504	50	
254.69215	22	
254.79778	66	
255.10398	40	
256.59260	20	
260.80114	86	
260.94408	120	
262.58995	18	
262.83981	42	
263.83430	70	
263.89933	208	
263.94463	20	
264.26304	28	
265.78864	38	
265.90867	32	
266.86206	30	
267.03316	68	
268.86188	52	
268.90356	88	
269.23449	18	
269.78285	78	
269.91178	56	
270.96388	66	
272.83879	82	
273.10463	22	
273.50945	22	
274.78979	74	
275.96904	60	
276.01428	48	
276.92683	40	
277.02293	78	
277.85521	66	
278.41823	60	
279.09898	70	
282.02000	50	
282.85743	64	
284.87354	46	
285.97411	60	
286.20328	18	
286.91305	200	1+
288.87366	30	
288.92191	124	
289.70008	24	
289.87847	92	
292.59026	64	
293.89173	18	
295.00003	20	
295.60386	30	
296.26883	60	
298.91601	86	
299.12702	82	
301.32149	26	
303.79144	58	
304.10217	88	
304.58616	20	
306.88128	46	
309.84396	68	
310.89951	56	
310.92964	78	
311.50932	20	
313.33157	66	
314.28364	46	
314.61309	96	
315.29603	36	
316.05674	106	
317.42267	54	
END IONS

###FS:    #m/z: 336.94457 #charge 1+
###MS: 181
###MSMS: 182
BEGIN IONS
TITLE=Cmpd 136, +MS2(336.9446), 28.0-35.0eV, 4.0min #182
RTINSECONDS=236.414
SCANS=181-182
PEPMASS=336.94457	43644
CHARGE=1+
82.59398	74	
169.12412	76	
191.95397	78	
196.88448	70	
207.39545	92	
208.37591	84	
208.82283	66	
210.89525	86	
211.94436	420	
212.87690	194	
213.88468	98	
213.94043	236	
214.87633	78	
215.85091	62	
215.89772	58	
217.03092	58	
218.89242	76	
219.84737	68	
221.84929	110	
221.95675	78	
222.95178	170	
223.36232	60	
225.94525	146	
229.02982	70	
229.10407	66	
229.84076	82	
229.95358	272	
230.88695	464	1+
231.07343	62	
231.95258	202	
232.82706	82	
233.89808	82	
234.82886	126	
234.93964	106	
235.07544	58	
235.82316	64	
237.09967	70	
238.85975	104	
239.07417	66	
239.82094	60	
239.83999	74	
240.84888	84	
240.96662	72	
241.84323	272	
242.83947	72	
242.87116	58	
242.97631	80	
243.01255	64	
243.83974	68	
243.85347	68	
243.90761	86	
244.83647	60	
244.86508	84	
247.96732	220	
248.47906	106	
248.89734	232	
249.97009	80	
250.82773	70	
250.95011	116	
251.83765	272	1+
251.87625	66	
251.90509	88	
251.95702	74	
252.92986	66	
252.96875	134	
253.90325	186	
253.97532	88	
254.81264	172	1+
254.94699	76	
254.96253	122	
255.88102	70	
256.85330	248	1+
256.95766	60	
257.86772	66	
258.84667	950	1+
258.98791	82	
259.14785	68	
260.24415	62	
261.84642	102	
261.98812	58	
262.85115	58	
263.36946	72	
264.88037	118	
266.87422	66	
267.83749	128	
267.87090	90	
268.35066	66	
268.84094	490	1+
268.90635	102	
268.95679	60	
273.84817	62	
273.98585	106	
274.85899	124	
274.89475	102	
275.16417	70	
275.86366	164	
275.88544	84	
275.99282	134	
276.86024	820	1+
277.16574	78	
277.79776	58	
277.83832	222	
277.92505	70	
278.83330	470	1+
278.94244	86	
279.10303	90	
279.15435	74	
279.20990	60	
279.85874	116	
279.92421	86	
281.00084	146	
282.85724	66	
285.86186	70	
286.37501	84	
286.84634	746	1+
286.94181	100	
287.84773	452	1+
287.91456	66	
288.86941	66	
289.86629	60	
290.86174	78	
292.18100	70	
292.90567	64	
293.11312	98	
293.88793	62	
294.10624	62	
294.84324	144	1+
294.86934	80	
294.89673	58	
297.87309	64	
298.01725	72	
298.30978	66	
298.79774	72	
299.25030	70	
299.87123	162	
300.85588	66	
300.87920	62	
304.79400	62	
304.85760	86	
306.44068	84	
306.87688	58	
307.91036	58	
308.86335	60	
308.97137	82	
309.86917	120	
310.10985	72	
310.87393	88	
313.10546	58	
317.59297	104	
317.86918	66	
318.89420	68	
321.01392	66	
322.13929	78	
324.88495	80	
327.37005	104	
327.94545	72	
332.85158	70	
333.12715	70	
334.87532	72	
338.80095	94	
339.73974	70	
END IONS

###FS:    #m/z: 359.96021 #charge 1+
###MS: 181
###MSMS: 183
BEGIN IONS
TITLE=Cmpd 137, +MS2(359.9602), 28.0-35.0eV, 4.0min #183
RTINSECONDS=237.194
SCANS=181,183
PEPMASS=359.96021	28954
CHARGE=1+
102.17145	90	
133.68328	68	
181.77267	80	
185.91654	64	
207.94894	72	
209.90318	72	
209.94087	228	
216.85546	70	
218.92503	80	
222.95359	224	
223.87489	222	1+
223.95907	198	
224.94799	412	
224.98033	64	
225.96337	88	
226.55006	64	
226.94710	998	1+
227.93235	74	
228.84208	78	
228.94144	634	
230.44885	120	
230.82086	66	
230.83765	64	
231.85017	112	
232.82508	156	
232.94350	142	
233.88512	88	
233.96009	64	
234.81183	92	
234.86312	130	
234.94170	96	
235.82048	156	
235.89874	72	
236.91661	68	
237.88924	72	
238.93563	66	
239.06863	104	
240.90936	118	
240.94106	84	
240.96121	198	
241.54870	100	
241.93442	88	
242.11563	64	
242.90147	68	
242.95531	236	1+
242.97202	108	
243.87261	74	
244.95530	930	1+
245.84614	68	
246.81350	74	
246.84072	66	
246.95143	726	1+
248.02454	76	
248.80132	258	1+
248.88999	64	
250.04383	72	
250.95287	102	
251.04096	72	
252.90818	74	
252.95345	220	
254.91166	70	
256.86472	78	
257.15350	86	
258.84167	74	
258.96437	80	
259.13028	64	
259.88398	70	
260.08386	64	
260.87271	70	
260.96953	72	
261.08679	98	
262.99673	64	
263.08456	88	
263.97962	78	
264.02552	62	
264.81698	162	
265.78827	84	
266.81381	318	
267.06522	72	
269.92400	76	
270.03301	68	
273.51672	72	
274.84417	86	
274.94007	72	
275.07047	80	
275.81023	78	
275.84092	66	
275.96929	76	
276.81018	90	
276.86337	66	
278.84233	168	
279.09708	76	
279.84638	66	
279.93453	86	
280.79272	446	1+
283.09100	68	
284.82751	136	
284.88278	64	
285.09609	108	
285.86817	88	
286.81765	66	
287.79594	70	
288.20024	64	
290.80754	70	
290.90822	82	
290.97004	68	
291.78924	82	
291.85837	134	
292.78249	66	
292.85700	64	
292.89482	80	
293.49002	70	
294.87551	68	
294.93904	78	
296.80182	66	
297.42830	90	
298.80092	860	1+
300.38758	110	
300.86450	66	
301.01589	72	
301.07991	70	
301.41671	68	
301.86436	142	
302.88905	76	
302.92541	72	
303.58843	76	
304.87371	70	
306.13520	90	
306.88597	64	
309.90705	72	
311.86723	66	
312.42135	74	
315.26267	96	
315.81871	64	
316.81376	122	
317.15765	72	
318.94484	72	
322.15638	72	
322.93039	66	
323.02309	80	
327.13451	78	
330.49476	70	
330.88968	64	
333.11844	78	
336.94117	156	
337.90453	86	
337.96520	72	
338.13204	68	
342.61761	80	
345.06549	92	
345.93970	100	
356.75669	72	
356.79184	72	
357.19983	64	
357.22578	70	
358.19293	120	
363.23814	66	
364.91077	68	
END IONS

###FS:    #m/z: 313.92855 #charge 1+
###MS: 181
###MSMS: 184
BEGIN IONS
TITLE=Cmpd 138, +MS2(313.9285), 28.0-35.0eV, 4.0min #184
RTINSECONDS=237.966
SCANS=181,184
PEPMASS=313.92855	16710
CHARGE=1+
47.17265	18	
60.94088	74	
67.67694	18	
83.46784	18	
87.91306	18	
94.87423	46	
98.88655	86	
112.15151	18	
133.13877	32	
135.05275	20	
150.37036	18	
156.39972	18	
166.10212	18	
185.57531	28	
189.92123	72	
193.97489	58	
194.08440	38	
195.89173	82	
205.09388	66	
205.95137	62	
207.04150	22	
207.93146	76	
210.86862	54	
211.95757	62	
212.88456	84	
213.99123	64	
221.04142	40	
221.76673	18	
223.96306	62	
224.54389	100	
226.95705	72	
227.87940	90	
227.92361	62	
227.94623	66	
228.90900	76	
230.93291	50	
231.21696	32	
231.94726	54	
232.94058	72	
233.06895	46	
233.97709	66	
234.86098	50	
234.97180	86	
235.21825	20	
237.83223	42	
242.07744	70	
242.87257	34	
244.98241	66	
245.55341	26	
245.88715	48	
245.96372	54	
246.34303	32	
246.96617	56	
247.88437	52	
247.97816	72	
248.13697	64	
248.85685	64	
248.90128	68	
248.91662	64	
248.94996	152	
249.83245	64	
249.84587	94	
249.95237	76	
250.46908	70	
250.85495	32	
250.94999	162	
251.43195	58	
252.71662	94	
252.82225	68	
252.84515	44	
252.86413	88	
252.92964	70
[truncated: 1,940,027 more chars]
