# Supplementary material for: High-Throughput Venomics
Source: J Proteome Res. 2023 Apr 3;22(6):1734–46. doi: 10.1021/acs.jproteome.2c00780 (PMC10243144; doi:10.1021/acs.jproteome.2c00780)
Supplement: Supplementary file 9 — pr2c00780_si_009.zip [file pr2c00780_si_009.zip › Manual files/Calloselasma rhodostoma MGF/210702_Calloselasma_halfplate000109_5.1.201.mgf]

###	D:\Data\Julien\210702_Cr_half_TFA\210702_Calloselasma_halfplate000109.d\ProteinAnalysisResults.mgf
###	D:\Data\Julien\210702_Cr_half_TFA\210702_Calloselasma_halfplate000109.d\analysis.baf
###	210702_Calloselasma_halfplate000109.d
###	Instrument: maXis HD
###	Manufacturer: Bruker
###    PeakWidth 0.30, MiniumIntensity 10, S/N 1Apply threshold 0, Threshold 10
###    Retain Residuals no, Create neutrally no,
###    FullScan Parameters: AdductIon (+)+H (-)-H, LowMass 0, HighMass 8000, MaxCharge charge decon 4, MinPeaks 3
###    Perf. isotope decon yes, Max Charge Istopic decon 6, MW agreement 0.00, Abund. cutoff 2.00, Envelope cutoff 75.00
###    MaxRes   Parameters: AdductIon (+)+H (-)-H, LowMass 0, HighMass 8000 
###    Perf. isotope decon yes, Max Charge Istopic decon 6, Abund. cutoff 2.00
###    MSn      Parameters: AdductIon (+)+H (-)-H, LowMass 0, HighMass 8000 
###    Perf. isotope decon yes, Max Charge Istopic decon 4, Abund. cutoff 0.05
###    Global Charge Limit: no 3, Prefer FullScan Result: yes, Export what: 2 (0=non deconv/1=deconv only/2=mixed), NoMSMSSignals: 150, Intensity threshold: 10, NoMSSignals (deconv): 2, NoMSSignals (non-deconv): 2, NormalizeData: no, SingleCharged: yes
###
COM=210702_Calloselasma_halfplate000109.d
USERNAME=Demo User

###FS:    #m/z: 322.92929 #charge 1+
###MS: 2
###MSMS: 3
BEGIN IONS
TITLE=Cmpd 1, +MS2(322.9293), 28.0-35.0eV, 0.0min #3
RTINSECONDS=1.8645
SCANS=2-3
PEPMASS=322.92929	623478
CHARGE=1+
208.94531	8004	1+
211.94388	22440	1+
213.93915	16778	1+
215.93655	2332	
217.93957	1902	
222.95169	24280	1+
224.94971	5156	
226.94635	56222	1+
227.19761	3556	
228.94227	96278	1+
231.95135	9672	
233.94713	2280	
234.96978	4890	
234.99763	5284	
235.20295	1798	
238.14756	5848	
239.07896	1868	
239.14653	12654	
239.98071	2044	
240.23057	2806	
240.96201	13126	
242.96087	1956	
243.22922	5752	
244.95704	30416	
245.18359	2730	
245.22351	2336	
245.63110	2926	
245.94161	5080	
246.95212	30084	1+
246.97511	3578	
247.24016	2536	
248.95288	2942	
249.91050	2566	
249.97152	47054	1+
250.94624	26314	1+
250.99710	4806	
251.19821	3938	
252.47024	1808	
252.97093	599530	1+
253.18047	1884	
253.21313	4436	
253.90571	2308	
254.94126	45742	1+
254.96615	224110	1+
255.22937	3608	
256.26172	5300	
256.91228	2018	
256.96342	31634	1+
258.96465	7946	
260.16188	5872	
261.97850	4990	
262.96695	2226	
263.05493	2800	
263.97821	77842	1+
265.16141	1912	
265.24966	2218	
265.97565	7734	
267.26596	2236	
267.97292	21560	
268.95894	16026	1+
269.20858	1922	
270.98048	13394	1+
272.95147	8854	
272.97713	4372	
273.18614	2546	
274.08871	2066	
274.27177	4058	
277.21412	2462	
279.09106	4772	
279.22886	5782	
280.26145	2172	
281.24466	11778	1+
281.98919	1860	
282.17409	4650	
282.27645	8360	
283.17281	13564	1+
283.22289	2056	
283.26024	12670	1+
283.94744	3642	
284.29183	4670	
284.32921	1990	
285.20068	2708	
285.21945	2596	
285.23916	1852	
285.94094	52996	1+
285.98340	11768	
287.25199	17284	1+
287.65923	1920	
288.06415	1914	
288.20483	3060	
289.23508	1776	
289.66022	2058	
290.26613	19144	1+
291.09891	4082	
291.15933	2776	
291.19545	7318	
291.97275	6328	
292.05930	3812	
292.10170	2284	
293.10582	2850	
293.20775	6540	
293.24512	2524	
293.97498	19500	1+
293.99676	36126	1+
294.17777	2400	
294.93663	6792	
295.12738	3198	
295.22379	10246	1+
295.25834	2382	
295.96846	2232	
295.99252	12830	1+
296.29202	2540	
297.07943	5636	1+
297.16780	1832	
297.20243	2152	
297.22218	3608	
297.24152	17580	1+
297.90366	1970	
297.99052	2026	
298.27189	3986	
299.20013	2950	
299.23771	2758	
300.28645	3312	
302.17218	7514	1+
302.30259	9856	1+
302.94479	4628	
303.95089	15648	1+
303.99404	8256	1+
304.18648	5018	
304.28275	3860	
305.24489	2462	
305.26574	5460	
305.95134	3792	
306.90405	2088	
307.08347	1874	
307.18676	1828	
307.24530	39240	1+
308.14051	2392	
308.21650	1902	
308.29262	2152	
308.87208	2766	
309.18653	3760	
309.20024	3004	
309.22019	1996	
309.25916	6702	1+
309.27265	3762	
309.67173	2338	
310.17193	1772	
310.30776	8078	1+
311.05280	4378	
311.16391	6292	1+
311.21856	8566	1+
311.25620	3008	
311.27292	5850	1+
311.67022	2086	
311.86840	8622	1+
311.93463	6496	
311.98519	17636	1+
312.32348	4332	
312.94681	5928	
313.17307	2478	
313.21824	2914	
313.23527	4232	
313.26937	7486	1+
313.86549	4012	
313.92824	127656	1+
314.89225	3786	
315.17948	2324	
315.23009	1992	
315.24833	1922	
316.28150	11132	1+
316.31756	3676	
316.88804	1948	
316.93947	3332	
317.20840	1972	
318.29814	28050	1+
318.93384	79194	1+
319.22298	1904	
320.93331	80296	1+
321.19161	9114	1+
321.23726	2764	
321.27713	1852	
322.19530	7500	1+
322.87643	3696	
322.92919	1431536	1+
323.01530	3120	
323.12313	2940	
323.18771	3052	
323.23716	16118	1+
323.29188	2408	
324.28669	3840	
324.32141	7398	1+
324.87716	1966	
325.19856	2330	
325.25272	33210	1+
325.29543	8154	1+
325.90160	1978	
326.17257	3724	
326.20026	3716	
326.30054	5238	1+
326.87146	16660	1+
326.96831	4886	
327.00502	5684	
327.17586	2482	
327.19877	13488	1+
327.26875	54814	1+
328.31721	3516	
END IONS

###FS:    #m/z: 340.93971 #charge 1+
###MS: 2
###MSMS: 4
BEGIN IONS
TITLE=Cmpd 2, +MS2(340.9397), 28.0-35.0eV, 0.1min #4
RTINSECONDS=2.637
SCANS=2,4
PEPMASS=340.93971	295146
CHARGE=1+
212.94684	108	
213.93954	1770	1+
215.88861	268	
215.93737	576	
217.93553	264	
218.47504	102	
221.89004	124	
222.95206	174	1+
226.94986	114	
230.43860	100	
231.11949	150	
231.95006	2466	1+
233.89634	276	
233.94828	432	
234.07364	246	1+
234.14578	122	
236.05322	102	
236.44385	136	
237.06328	124	
237.58790	104	
237.97240	202	1+
238.05334	142	
239.06258	94	
239.14620	102	
239.96243	122	
240.10341	118	
240.23014	1082	1+
240.70766	120	
241.03342	130	
241.12140	354	1+
242.96134	130	
243.01239	148	
243.14561	110	
243.89567	128	
244.03148	236	
245.04491	152	
246.95698	210	1+
246.97420	178	
247.93970	178	
248.03526	296	1+
248.08410	102	
248.52941	102	
248.98231	174	1+
249.96178	638	1+
251.09124	178	1+
251.25155	128	
252.20856	150	
252.96144	100	
253.96891	104	
254.28483	146	
254.96470	542	
255.07225	598	1+
255.09609	180	
255.15977	132	
255.96000	1020	1+
256.01859	148	
256.91275	170	1+
256.96170	766	1+
257.04224	242	1+
257.14349	234	
259.11047	234	1+
260.06869	118	
260.16475	112	
260.91251	118	
263.12435	114	
264.07228	206	1+
264.23126	94	
264.94779	186	1+
265.01655	400	1+
266.99123	166	
267.02379	136	
267.13875	560	1+
267.28552	98	
267.92616	142	
268.00418	102	
269.01524	190	1+
269.19108	130	
269.95269	142	1+
272.11787	128	
272.98231	192	
273.14319	142	
274.06924	308	1+
274.89924	96	
276.26042	100	
277.01120	212	1+
278.24771	116	
279.01049	204	1+
279.10395	114	
279.18926	102	
279.26799	126	
280.08524	178	1+
280.26235	120	
281.04984	354	
281.97581	154	
282.03883	384	1+
282.27707	344	1+
282.31218	130	
283.02949	132	
283.06492	220	1+
284.20892	126	
284.29247	184	
285.04683	124	
285.20040	154	1+
286.15198	188	1+
286.91746	102	
287.63934	152	
288.06682	596	1+
288.92009	114	
289.00947	178	1+
289.10022	96	
290.01398	198	1+
290.15662	108	
292.05613	146	
292.28260	140	
292.43328	100	
293.02869	238	1+
293.10051	136	
293.85846	140	
294.09187	96	
295.03208	232	1+
295.12930	104	
295.98978	250	
296.12619	140	
296.24038	120	
296.32536	270	
296.97000	312	1+
297.14659	210	
297.17197	198	
297.33619	118	
298.08282	390	1+
298.15474	216	1+
298.30710	160	
298.43277	126	
298.58198	232	
299.06197	242	
300.05987	140	
300.23297	230	
301.03200	132	1+
301.12357	136	
301.25614	146	
302.17451	386	
302.26340	94	
302.94476	98	
302.96090	132	
305.22745	126	
306.06868	188	1+
306.27345	226	
306.77616	158	
306.79822	416	1+
306.82279	120	
307.24262	374	1+
307.88945	182	
308.29269	848	1+
310.25426	126	
310.57745	100	
310.87770	146	
311.66884	106	
313.02843	286	
315.80104	96	
316.44786	102	
318.59665	268	
319.20445	196	
319.93438	96	
320.21186	474	1+
321.08320	262	1+
321.17998	108	
322.13663	398	1+
322.16299	120	
322.23419	108	
322.30535	158	
323.01876	106	
323.23775	1274	1+
323.30426	168	
324.28411	130	
324.89070	144	
325.18729	180	
325.55570	120	
326.15921	340	1+
326.26090	164	
326.33949	244	
327.11981	118	
327.30870	160	
328.02347	100	
328.18945	138	
329.11989	126	
329.32296	100	
331.17066	196	1+
332.09378	120	
337.19002	112	
337.21841	218	
337.25253	520	1+
338.19080	94	
338.99659	100	
339.16893	134	
339.23400	140	
340.14786	130	
340.20610	210	1+
340.35679	152	
340.39224	298	1+
341.24360	458	1+
342.28477	140	
342.31259	368	1+
343.11680	112	
343.20776	144	
344.21894	124	
345.11399	128	
345.16226	128	
END IONS

###FS:    #m/z: 531.40546 #charge 1+
###MS: 2
###MSMS: 5
BEGIN IONS
TITLE=Cmpd 3, +MS2(531.4055), 28.8-35.9eV, 0.1min #5
RTINSECONDS=3.409
SCANS=2,5
PEPMASS=531.40546	188936
CHARGE=1+
189.07002	174	
225.88542	162	
229.07489	208	1+
231.97063	256	1+
236.04830	204	1+
236.88102	212	1+
237.13739	220	1+
238.05890	186	
241.87768	292	
244.03376	164	
244.15160	300	1+
244.96021	370	1+
247.10279	214	
249.13035	252	1+
251.07187	424	1+
252.07456	252	1+
252.15064	244	1+
254.89015	176	
254.92517	230	
255.22723	296	
257.10220	350	1+
259.03707	224	1+
261.07445	216	1+
262.94548	196	1+
264.07239	294	1+
266.15024	518	1+
266.85735	146	1+
266.99534	246	
267.13356	230	1+
268.10703	442	1+
268.96399	204	1+
269.03387	292	1+
270.87122	184	1+
271.24377	284	1+
272.12122	212	
273.18632	552	1+
275.06258	220	1+
278.01215	252	1+
280.12269	164	
281.17263	230	1+
283.11859	168	1+
283.26093	662	1+
284.15886	242	
285.00679	354	1+
285.85723	164	
286.05923	304	1+
289.87928	158	
290.16122	156	1+
291.19533	226	
293.04131	244	1+
293.06728	218	
293.25476	118	1+
293.87241	378	1+
294.20646	228	1+
295.04244	180	1+
295.91817	1752	1+
296.13618	342	1+
296.88004	548	1+
297.84991	408	1+
297.91633	222	
298.85262	352	1+
298.87667	1288	1+
299.05459	330	1+
299.07444	174	
300.84669	308	
300.87187	560	1+
300.99296	324	1+
301.28751	180	
302.02608	294	1+
302.90528	196	1+
303.02855	212	1+
303.95145	418	
305.15419	158	
305.90180	254	1+
306.09445	288	1+
307.09628	244	1+
307.28662	668	1+
307.89104	846	1+
308.18653	254	1+
309.18745	160	1+
309.88573	298	1+
311.07845	278	1+
311.88622	430	
312.88035	368	1+
312.92628	166	
313.92867	5474	1+
314.86713	306	
314.89211	2178	1+
315.86666	234	
316.86289	974	1+
316.88898	1160	
316.95213	180	1+
317.08466	254	1+
318.11268	316	1+
318.15743	230	
318.88264	528	1+
318.93175	1138	1+
319.11453	178	1+
319.18623	302	1+
319.85730	354	1+
320.98647	322	1+
321.98858	182	1+
322.03980	246	1+
322.27996	172	
323.12369	330	1+
323.24265	204	
323.28784	204	1+
323.85660	372	1+
323.88231	172	
324.10071	228	1+
324.12845	276	1+
325.01764	284	1+
325.10717	166	1+
325.90047	350	1+
326.02336	196	1+
326.04844	180	1+
326.13139	162	
326.89124	336	1+
327.23297	216	1+
327.89816	202	1+
328.14927	164	1+
328.18904	216	1+
329.88084	264	
330.86678	428	1+
331.12948	208	1+
332.08426	160	
332.87634	486	
332.90274	1022	1+
333.86314	258	1+
334.11788	446	1+
334.89513	1672	1+
335.09310	334	1+
335.97435	218	1+
336.17193	260	
336.86200	226	
336.94330	2950	1+
337.14584	178	
337.18509	774	1+
337.88182	640	1+
338.13343	214	1+
338.19004	668	1+
338.84956	178	
339.88214	218	
340.10880	530	1+
340.90639	168	
342.22091	276	1+
342.32932	130	1+
343.00625	256	1+
343.96367	210	1+
345.13154	190	
345.20669	2722	1+
345.40537	134	1+
347.10392	162	1+
348.87887	184	
348.92013	250	
348.96147	190	1+
349.13274	426	1+
349.90778	160	
350.06628	256	1+
350.09435	286	1+
350.33625	150	1+
350.73458	186	
350.87657	532	1+
351.01445	164	
351.90695	630	1+
352.90929	532	1+
353.15075	158	
354.90334	188	
355.06784	348	1+
355.11409	188	
355.22224	262	
355.39435	78	1+
355.89108	572	1+
356.18416	202	
357.13196	304	1+
357.85834	170	1+
357.89056	306	1+
357.92302	338	1+
358.16880	164	
358.92913	308	1+
360.14005	462	1+
360.15768	320	1+
361.09407	186	
361.86377	258	1+
363.09898	214	1+
363.16981	230	
363.21728	274	1+
363.86135	260	1+
364.10035	168	1+
365.14003	384	1+
365.19657	216	1+
366.00504	210	1+
366.18729	234	1+
367.78363	160	1+
367.90471	258	1+
368.04042	206	1+
368.17501	478	1+
368.89195	222	
368.93383	214	1+
369.17848	370	1+
369.84748	194	
369.98893	194	1+
370.19197	298	1+
370.25200	216	1+
371.84785	196	
372.90505	224	1+
373.02077	230	
373.04839	166	1+
373.08112	232	1+
373.13083	152	1+
373.78806	160	
374.84760	252	1+
375.02446	248	1+
375.81411	224	1+
376.81894	148	1+
376.87982	528	1+
377.06735	166	
378.06493	330	1+
379.19542	368	1+
379.35589	250	1+
380.85619	494	1+
381.15033	350	1+
383.11860	304	1+
383.33038	216	
384.84558	750	1+
384.96690	408	1+
385.07090	242	1+
385.20323	182	
385.32001	176	
386.14400	176	
386.20860	298	1+
386.88350	172	
386.97910	238	1+
387.82713	198	1+
388.10623	256	1+
389.05544	208	1+
389.86481	162	
390.80584	374	1+
390.84311	562	
391.83955	348	
391.90071	400	1+
392.06964	180	
392.86348	3008	1+
393.22627	198	
394.21001	168	
394.38461	172	1+
394.79391	164	
394.83314	878	1+
394.86074	1192	1+
395.06034	172	
395.33325	228	1+
395.78582	256	1+
396.16578	206	
396.25721	244	1+
396.85951	334	1+
397.05949	238	1+
397.14557	254	1+
397.18928	184	
397.25690	168	1+
398.86714	188	
398.91512	160	
399.09495	230	1+
399.22693	182	
399.26581	168	
399.31997	148	1+
400.16578	206	1+
402.17730	208	
403.07056	232	1+
403.21254	300	1+
403.87147	1088	1+
404.85939	628	1+
405.19513	180	
405.88191	436	1+
405.90554	346	1+
406.19653	384	1+
406.31460	174	1+
407.71338	172	1+
407.86757	322	
408.29446	222	1+
408.85139	734	
409.85463	442	
409.87404	358	
409.90494	890	1+
409.95560	258	1+
410.13089	314	
410.84603	530	1+
410.87465	2882	1+
410.90432	508	1+
411.18333	412	1+
411.20871	286	1+
411.26111	172	1+
411.34854	196	1+
412.06984	328	1+
412.12697	168	
412.14869	162	
412.84360	1520	1+
412.87041	1176	1+
413.93490	192	1+
414.07865	304	1+
414.81241	334	1+
415.12821	228	1+
415.19081	426	1+
415.29301	250	
415.84395	228	
416.23917	160	
416.88102	266	
417.27712	158	
419.22582	172	
419.84256	172	
420.13955	358	1+
420.96661	180	
421.88179	576	
422.12757	316	1+
422.18891	372	1+
422.87748	804	1+
423.05052	118	1+
423.13030	228	1+
423.19521	370	1+
423.36036	346	1+
425.14889	282	1+
425.24263	192	
425.88792	254	
426.86457	494	
426.88883	388	
427.03012	332	1+
427.85999	332	
428.13341	376	1+
428.30310	134	1+
428.88513	5802	1+
429.19485	244	1+
429.21754	160	
429.77379	140	1+
430.10682	200	1+
430.24226	184	1+
430.88192	2230	
431.10934	222	1+
431.16788	438	1+
431.86306	746	
432.01927	196	1+
432.17377	266	1+
432.86976	384	
432.92530	158	
433.09214	266	1+
433.88354	890	1+
434.06949	192	1+
434.20682	204	1+
434.29320	128	1+
434.68352	164	
435.36264	164	
435.86014	414	
436.37798	118	1+
437.14766	200	
437.83850	210	1+
437.87654	218	1+
438.23438	196	
439.00709	178	1+
439.27580	130	1+
439.89048	998	1+
440.23872	396	1+
441.24268	336	1+
442.19127	178	
442.87663	200	
443.23094	216	
444.20594	316	1+
444.87214	1248	1+
444.97911	170	1+
445.84976	168	
446.14301	648	1+
446.24403	332	1+
446.39626	352	1+
446.43864	200	1+
446.89065	580	1+
448.88728	214	
449.14514	204	
449.34414	192	1+
449.87626	530	
449.96305	308	1+
450.15321	306	1+
450.39143	268	1+
450.87905	376	
451.15547	212	1+
451.90024	834	1+
452.26007	328	1+
453.05971	172	
453.19635	296	1+
453.89208	512	1+
454.24157	160	
455.09360	166	
456.17430	188	
457.90229	686	1+
459.26483	242	1+
460.03712	206	1+
460.14621	172	1+
460.26393	292	1+
461.17876	320	1+
461.22085	192	1+
462.36855	196	
462.88088	730	1+
464.38760	292	1+
464.89893	222	1+
465.23183	274	1+
466.33255	170	1+
467.23208	320	1+
467.45252	160	
467.88901	1294	1+
468.17589	418	1+
468.40996	258	1+
469.13859	260	1+
469.17834	272	1+
469.21083	200	1+
469.90937	654	1+
470.29452	174	
471.90676	222	
471.96621	208	1+
472.24356	232	1+
472.30360	400	1+
473.30318	270	1+
475.07044	176	
475.30776	198	1+
475.33932	328	1+
476.40114	314	1+
477.30548	216	1+
480.91059	212	1+
482.23965	228	1+
483.32488	160	
485.89694	716	1+
486.06302	282	1+
486.33499	516	1+
486.43821	298	1+
486.90711	444	1+
487.34110	396	1+
487.90592	256	1+
488.31572	316	1+
489.28058	154	1+
490.47956	126	1+
491.24425	186	
491.27345	284	1+
491.35590	268	1+
492.16759	150	1+
493.30781	178	
493.35321	248	1+
493.44296	274	1+
494.26629	166	
495.10297	370	1+
495.16238	188	
495.26572	296	1+
495.69719	112	1+
499.25581	210	1+
499.35732	640	1+
500.26269	152	1+
500.36104	504	1+
501.23809	122	1+
503.13356	400	1+
503.79743	154	1+
503.90333	206	1+
506.74650	184	1+
508.00636	106	1+
508.91306	132	1+
509.22285	150	1+
509.25993	280	1+
509.29204	300	1+
509.32644	488	1+
509.37923	342	1+
509.41079	330	1+
510.05299	1560	1+
510.43394	246	1+
510.47633	172	1+
511.35789	470	1+
512.24573	212	1+
512.28151	284	1+
512.36014	404	1+
512.41662	174	
512.46681	326	1+
512.88811	214	1+
512.98918	168	1+
513.13238	800	1+
513.40223	160	
514.22000	120	1+
514.42014	176	
515.24899	214	
515.31041	224	1+
515.38849	350	1+
516.31656	154	1+
517.44447	304	1+
518.15097	178	
518.50023	170	1+
518.91857	164	1+
520.46063	178	1+
521.27593	180	
522.23568	230	1+
522.30939	152	1+
522.78140	214	
523.80501	102	1+
524.42635	178	1+
524.76931	166	1+
527.06087	562	1+
527.38494	398	1+
527.50654	1110	1+
527.53821	488	1+
527.75063	122	1+
528.06361	372	1+
528.10428	188	1+
528.41937	244	
528.44542	214	
528.51116	956	1+
528.54523	504	1+
528.89333	250	1+
529.33204	280	
529.40614	722	1+
529.89520	220	1+
530.26825	316	1+
530.33758	268	
530.48934	1026	1+
531.14609	298	1+
531.27426	242	1+
531.30172	278	1+
531.34961	2092	1+
531.39782	836	1+
531.78869	114	1+
532.18098	122	1+
532.33301	204	
532.45645	298	
533.08863	264	1+
533.35759	1068	1+
533.45320	902	1+
533.47612	236	
533.77803	98	1+
534.05654	198	1+
534.09090	198	1+
534.28119	364	1+
534.46057	680	1+
534.50087	546	1+
535.14581	160	1+
535.25996	362	1+
535.33108	394	1+
END IONS

###FS:    #m/z: 340.94009 #charge 1+
###MS: 6
###MSMS: 7
BEGIN IONS
TITLE=Cmpd 4, +MS2(340.9401), 28.0-35.0eV, 0.1min #7
RTINSECONDS=7.097
SCANS=6-7
PEPMASS=340.94009	323048
CHARGE=1+
185.09316	132	
187.01161	112	
189.12478	150	
201.03250	110	
205.95119	186	
207.97393	138	
208.95553	224	
208.97655	162	
210.18085	114	
211.03440	96	
211.94462	138	
212.87920	134	
212.89566	132	
213.93967	2902	1+
215.88688	356	
215.93644	420	
217.00664	94	
217.12469	98	
217.88716	128	
221.94344	194	1+
222.94654	202	1+
224.00789	120	
226.07357	108	
226.87200	100	
226.94628	136	
227.17057	198	1+
228.22933	136	
228.91718	212	1+
229.00776	100	
231.95030	2238	1+
233.13188	194	1+
233.18638	214	1+
233.90139	334	1+
233.94712	1058	1+
234.88949	96	
235.04746	344	1+
235.89341	222	1+
236.06535	96	
236.08891	122	
237.07358	302	1+
237.84520	100	
238.90126	404	1+
239.90298	344	1+
240.00378	106	
240.13633	98	
240.23061	728	1+
241.07905	92	
241.89613	130	
242.96784	102	
243.10829	94	
243.89257	92	
244.03925	130	
244.08581	106	
244.95525	138	
246.97657	196	1+
247.09608	140	
247.23671	114	
247.94250	142	
248.02945	120	
248.23929	130	
248.98769	350	1+
249.96264	410	
250.95313	610	1+
250.98143	134	
251.07299	184	1+
251.95772	442	1+
252.22987	136	
252.26487	126	
253.19023	150	
254.02647	106	
254.96556	776	1+
255.07331	488	1+
255.12954	196	1+
256.64753	108	
256.96306	334	
257.06275	202	1+
259.00800	92	1+
259.95011	110	
260.06192	98	
260.54131	102	
261.60695	106	
261.99881	112	
263.05443	374	1+
263.17393	254	1+
264.10130	166	
265.01853	182	1+
265.56189	92	
266.11069	246	1+
266.94374	96	
267.00151	114	
267.04311	144	
267.13480	138	
267.18033	246	1+
268.00378	258	
268.99803	204	
269.01662	114	
272.04844	94	
272.97607	124	
274.97202	178	1+
275.75311	106	
276.09314	190	
276.85230	124	
277.95891	134	
278.10883	240	1+
278.28807	118	
279.96152	206	
279.97834	112	
280.26175	272	1+
281.04696	444	1+
282.27593	356	1+
283.02312	156	
283.13764	138	
283.16436	162	
283.19296	116	
283.96141	300	1+
284.03068	134	
284.13996	142	
285.20041	212	1+
286.06737	114	
288.02581	98	
288.06581	174	
289.06771	138	
290.06084	156	1+
291.16104	124	
293.85187	114	
294.27483	126	
295.24018	122	
295.88721	128	
295.97344	150	
296.32672	294	1+
296.97359	166	
297.01173	160	
297.72283	92	
297.97734	102	
298.06761	98	
298.07987	184	
298.30877	138	
299.00260	134	
299.05980	364	1+
299.92419	368	1+
300.93013	268	1+
300.95410	106	
302.02011	112	
302.17117	176	
303.17861	136	
303.22028	200	1+
304.88743	112	
306.88592	126	
306.95421	126	
307.10211	106	
307.27827	136	
307.30511	154	
307.88329	118	
308.23941	110	
308.29514	456	1+
309.02540	134	
309.08925	230	1+
309.32272	228	
309.93294	102	
310.30761	122	
310.88068	120	
311.13940	134	
312.02629	580	1+
312.19578	98	
313.02998	504	1+
314.13325	116	
316.87190	212	1+
318.96208	98	
320.97094	152	1+
321.22094	448	1+
321.32381	134	
322.13525	454	1+
323.01688	194	
323.19753	134	
323.23832	1308	1+
323.30362	166	
324.11016	140	
324.17658	104	
324.32510	180	
325.11595	328	1+
325.21237	110	
326.02667	148	
326.17535	286	
326.24496	112	
326.30223	114	
328.00877	222	1+
328.18728	172	1+
329.12128	290	1+
330.87089	144	
331.28277	100	
332.09006	182	
334.31220	146	
335.79483	92	
336.16933	142	
337.08825	180	1+
337.25364	236	
338.24801	106	
339.14423	224	1+
339.23308	108	
340.39188	226	
341.09462	180	1+
341.16689	132	
341.24530	494	1+
341.39416	100	
342.27920	340	
342.31588	308	1+
342.32577	140	
343.18325	116	
343.20659	410	1+
344.08943	148	
344.15520	104	
344.29506	106	
345.23596	118	
END IONS

###FS:    #m/z: 363.95608 #charge 1+
###MS: 6
###MSMS: 8
BEGIN IONS
TITLE=Cmpd 5, +MS2(363.9561), 28.0-35.0eV, 0.2min #8
RTINSECONDS=7.87
SCANS=6,8
PEPMASS=363.95608	178694
CHARGE=1+
69.22131	192	
105.58540	106	
191.95178	164	
192.89073	152	
200.01215	146	
207.09496	102	
210.94265	144	
212.87694	264	
222.95138	934	1+
222.97437	108	
223.16038	124	
223.97336	208	1+
224.94801	1018	1+
226.94698	1884	1+
227.03147	96	
227.93060	226	
228.94299	1930	1+
230.88937	498	1+
232.88252	100	
233.04572	106	
235.11752	200	
236.61413	100	
237.13051	134	
237.95640	106	
238.06739	210	1+
238.21341	158	
240.96370	624	1+
241.73743	100	
241.93465	154	
242.03921	162	
242.95934	546	1+
243.08567	220	1+
243.38603	108	
244.03353	520	1+
244.95717	910	
245.07109	136	
245.94102	220	
246.95109	1380	1+
246.97222	122	
248.01193	132	
249.03935	344	
250.95053	152	
252.22954	198	
252.94441	110	
257.19066	96	
257.90428	100	
258.97193	230	
260.96801	618	1+
263.05368	180	
263.12251	194	
263.24625	104	
263.98008	114	
264.95203	116	
265.08314	178	
265.15283	132	
265.97325	166	
266.24449	388	
267.18719	104	
267.97319	194	
268.00049	448	1+
268.95530	244	
269.96597	134	
271.09910	122	1+
271.23932	136	
272.22974	220	1+
274.84515	138	
274.91776	156	
276.99788	114	
278.11983	114	
279.04399	150	
280.05608	100	
280.92595	134	
281.11498	170	1+
281.13908	100	
283.98129	130	
284.06155	126	
284.29540	196	
284.85681	202	1+
285.15018	120	
286.26097	100	
287.21066	150	
288.06266	602	1+
289.14092	136	
289.22887	96	
290.90875	112	
292.05349	122	
292.11961	128	
292.43704	208	
293.18708	106	
295.14805	214	1+
296.64555	110	
298.07994	126	
299.10610	336	1+
299.14392	128	
300.11073	264	1+
300.17404	106	
300.94752	152	
301.00508	114	
302.21859	116	
302.24190	154	
303.10554	194	
303.22056	352	1+
303.85751	104	
303.95390	132	
304.02513	98	
304.76124	142	
305.10183	134	
305.94850	104	
306.03657	122	
306.15698	154	
306.27811	126	
306.77255	108	
306.87977	166	1+
307.02906	98	
307.16492	130	
307.28170	228	
307.78937	116	
307.99663	96	
308.29383	498	1+
308.79866	100	
308.91450	214	
309.03503	144	
309.25947	130	
310.30724	284	
310.94715	106	
311.02815	112	
311.16265	108	
311.18209	100	
311.30796	144	
311.86750	388	1+
313.02699	434	
313.09215	104	
314.07997	110	
315.30472	138	
319.30332	192	
319.88492	112	
321.39224	102	
322.31867	126	
323.23536	376	1+
324.01568	220	1+
324.23630	336	1+
324.32138	138	
325.39546	114	
326.33717	228	1+
326.95849	184	1+
327.07361	208	1+
327.80647	164	
328.18976	120	
329.11855	96	
329.16991	114	
332.08649	522	1+
334.29129	110	
335.79353	124	
336.01543	164	
336.94492	146	
337.09242	186	
338.17237	102	
339.82991	140	
340.34878	98	
341.36172	118	
342.24833	172	1+
343.04049	130	
343.90996	104	
344.13871	146	
345.18533	190	1+
347.22831	112	
347.30789	102	
349.12402	106	
349.31942	374	1+
351.10563	110	
351.33393	210	
354.20835	236	1+
355.04893	398	1+
358.74119	128	
359.18392	188	
359.85652	118	
360.11236	224	1+
360.21154	204	
360.31438	198	1+
360.33742	120	
360.35739	258	1+
361.16349	134	
361.25236	156	1+
362.11943	126	
364.35536	288	1+
365.28450	554	1+
365.31611	122	
366.03945	208	1+
366.38811	122	
367.13181	130	
367.32710	146	
368.12124	110	
368.18459	172	1+
368.22373	176	
368.32681	198	1+
368.38517	142	
368.42334	572	1+
369.29621	104	
END IONS

###FS:    #m/z: 531.40618 #charge 1+
###MS: 6
###MSMS: 9
BEGIN IONS
TITLE=Cmpd 6, +MS2(531.4062), 28.8-35.9eV, 0.2min #9
RTINSECONDS=8.642
SCANS=6,9
PEPMASS=531.40618	144558
CHARGE=1+
199.93690	214	
222.87289	186	
236.88205	520	1+
238.06146	286	1+
238.09873	160	
238.87711	510	1+
239.87780	332	1+
240.99497	202	1+
241.21347	156	
244.03601	244	1+
244.08535	196	1+
244.95540	394	1+
245.03658	162	1+
248.15608	236	1+
250.14489	150	
253.08514	248	1+
253.89349	186	1+
254.12763	154	
255.91242	206	1+
256.88838	460	1+
257.88951	334	1+
258.94147	154	
258.96437	460	1+
259.85140	254	1+
259.99682	310	1+
260.90042	158	
263.10180	152	
263.12978	268	1+
264.04429	272	1+
266.99549	368	1+
267.13371	302	1+
268.11247	198	1+
269.08792	224	1+
271.05735	156	
272.07351	224	
272.85238	250	1+
273.18680	244	
277.87266	160	
278.02452	210	1+
278.08770	162	
278.86211	168	1+
279.04791	150	
280.11213	218	
280.88802	186	1+
283.26332	338	1+
283.90324	264	1+
283.94306	190	1+
285.00436	158	
285.08933	150	
289.88378	236	
290.02245	302	1+
290.88049	490	1+
291.10396	318	1+
291.19360	320	1+
291.86095	194	
292.08954	150	
293.03745	266	1+
293.87131	878	1+
295.13266	438	1+
295.87386	194	
295.89826	150	
295.91826	1818	1+
296.16071	242	1+
296.87912	1182	1+
298.39911	144	1+
298.85420	166	
298.87510	1518	1+
298.93392	206	1+
299.09744	204	1+
299.93825	370	1+
300.04248	196	1+
300.84683	360	
300.87552	434	
301.40272	156	1+
301.87707	198	
302.04790	238	1+
303.09610	218	
304.99156	370	1+
305.26911	560	1+
305.78007	184	1+
305.97508	150	1+
306.04082	150	
307.12666	224	1+
307.88881	486	
308.17346	148	
308.79627	164	
308.88474	650	1+
309.88635	406	1+
311.13479	206	1+
311.19903	220	1+
311.28854	292	1+
311.88497	1048	1+
311.94126	148	
313.79444	272	1+
313.88486	1538	1+
313.92781	3962	1+
314.02868	202	1+
314.13731	162	
314.86545	580	1+
314.88962	1304	1+
315.83289	372	1+
316.88720	1280	1+
317.19170	206	1+
317.85651	652	1+
318.85687	496	1+
318.88492	560	1+
318.93709	976	1+
320.90314	236	1+
321.37020	142	1+
321.86946	240	1+
323.89814	316	1+
323.92451	180	
324.03961	178	1+
324.13100	420	1+
324.88619	188	
325.16850	340	1+
325.23262	158	
326.08713	194	1+
326.17268	226	1+
326.29250	130	1+
327.06968	154	
327.13011	302	1+
328.02111	260	1+
328.85307	186	
329.31689	182	1+
329.89130	378	1+
330.09280	216	1+
330.86612	754	1+
332.04981	248	1+
332.90152	1262	1+
332.93318	206	
333.01647	224	1+
333.16072	328	1+
333.87993	346	
334.21443	156	1+
334.87891	916	1+
334.89597	1446	1+
335.03732	404	1+
335.08199	300	1+
335.12715	172	
335.31953	254	1+
336.04010	270	1+
336.12715	230	1+
336.17111	344	1+
336.94334	2606	1+
337.08164	272	1+
338.18718	862	1+
338.88279	734	1+
339.02777	310	1+
339.06074	210	1+
340.86712	284	1+
341.98380	212	
342.30764	238	1+
344.89129	236	
345.20667	1750	1+
346.44233	190	1+
346.90527	152	
347.87346	532	1+
348.08137	156	
348.87710	388	1+
348.91937	202	1+
349.06402	192	1+
349.18365	198	1+
350.87489	604	1+
351.84449	348	1+
352.02063	208	1+
352.90958	676	1+
353.14732	256	1+
353.18248	310	1+
353.83078	152	
353.96514	164	
354.85880	384	1+
354.90452	234	
355.06738	412	1+
355.10237	202	1+
355.29967	244	1+
355.78166	220	
356.13919	388	1+
356.17425	236	1+
356.40542	246	1+
356.89547	150	
357.14004	240	1+
357.32277	160	1+
358.87456	220	
358.91860	238	1+
359.95455	298	1+
360.13758	172	
361.87275	340	1+
363.22274	244	
364.08028	348	1+
364.95495	244	1+
365.68841	130	1+
365.85443	172	1+
366.14840	286	1+
366.37108	196	1+
366.83790	292	1+
368.01752	162	
368.89490	392	1+
369.09614	228	1+
369.15746	166	1+
369.84290	246	
370.19544	270	1+
370.22205	320	1+
371.27252	166	1+
371.90505	214	
371.96973	258	1+
372.11195	176	
373.05898	266	1+
373.11466	176	
373.12699	346	1+
373.90776	178	
374.19494	348	1+
374.37985	154	
374.82843	150	
375.30756	144	1+
376.33579	186	1+
376.88637	326	1+
377.17577	196	
377.19445	216	
378.08923	162	1+
378.37458	166	
378.82061	184	1+
379.16216	368	1+
379.90283	154	
380.07493	188	1+
380.12993	194	1+
380.35485	210	1+
380.84703	276	1+
380.89322	312	1+
380.90934	216	
380.98896	146	
381.19679	242	1+
381.31212	178	
381.77414	238	1+
382.17755	310	1+
382.20100	164	1+
383.15661	192	
383.23889	218	1+
383.97023	204	1+
384.84864	826	1+
385.97475	180	1+
387.05865	288	1+
387.78685	182	1+
387.85101	460	1+
387.88516	146	
388.19269	152	
389.09855	300	1+
389.12313	348	1+
389.85575	196	
390.12663	292	1+
390.83893	578	1+
391.20303	246	1+
391.89705	232	
392.86266	2566	1+
393.05137	336	1+
393.08253	168	
393.77970	252	1+
393.79525	146	
393.82725	686	1+
394.05030	194	1+
394.19486	260	1+
394.78485	182	1+
394.83185	590	1+
394.86031	1500	1+
395.23548	166	1+
396.20201	320	1+
396.24377	206	1+
396.78422	374	1+
396.80917	204	
396.89313	146	
397.12515	284	1+
398.12680	272	1+
398.86136	296	1+
398.91682	360	1+
399.19569	160	
399.21822	164	
399.35961	168	
401.17076	160	
402.22726	308	1+
402.51269	128	1+
402.86037	158	
403.17311	298	1+
403.87052	1152	1+
405.25334	166	
405.87878	420	1+
406.22943	198	1+
406.85567	292	
407.12849	262	1+
407.17633	232	1+
407.25259	270	1+
407.86536	834	
408.60745	98	1+
408.85967	480	
408.86903	558	
409.09225	314	1+
409.85268	686	
409.87942	422	
409.91217	224	
410.09914	256	1+
410.12701	176	
410.84458	416	1+
410.87412	3496	1+
410.91398	206	1+
411.18811	190	
411.23046	172	
411.80789	336	1+
412.84376	2194	1+
412.86941	1708	1+
413.15468	164	
413.20637	172	
414.22964	458	1+
414.81778	184	
414.86163	274	1+
415.81775	142	1+
416.15271	316	1+
416.87515	274	
416.97529	182	1+
417.24035	238	1+
417.88435	176	
419.04726	174	1+
419.12197	298	1+
419.33372	150	1+
420.12790	250	1+
421.88500	790	1+
422.10169	200	1+
422.18862	164	
423.02343	222	1+
423.12654	186	1+
423.19397	220	1+
423.22187	172	1+
423.25144	328	1+
423.87535	292	
424.25789	232	1+
424.87601	168	
425.87489	152	
426.17633	428	1+
426.76083	112	1+
426.86387	334	
426.87830	740	1+
426.95843	194	1+
427.86018	212	
427.90030	160	
428.00040	172	
428.14092	580	1+
428.23347	322	1+
428.88451	7540	1+
429.10319	148	
429.26659	376	1+
430.07112	150	
430.12311	246	
430.85571	688	
430.87994	2526	1+
431.09057	276	1+
431.17096	474	1+
432.84354	304	1+
432.87267	1194	1+
433.14870	178	1+
434.88512	310	
435.86107	526	1+
435.88719	174	
438.10056	230	1+
438.17185	344	1+
438.82202	156	
439.07488	198	1+
439.19564	182	1+
439.89226	990	1+
439.92343	142	1+
440.87429	224	1+
444.82894	208	1+
444.87117	780	
445.06727	306	1+
445.87257	662	
446.14956	202	
446.89407	886	1+
447.26259	156	
447.80219	224	1+
448.05203	264	1+
448.89080	336	
449.05307	256	1+
449.87735	448	
450.38397	224	1+
450.87358	494	1+
451.25773	248	1+
451.89947	280	
452.00817	210	
452.18143	276	1+
453.87784	350	1+
453.90157	408	1+
455.08280	180	
455.30575	182	1+
455.33581	202	1+
457.22038	198	1+
457.90273	350	
458.90973	184	
459.15162	152	
459.33551	220	1+
460.36126	150	
462.87055	204	
463.88743	192	
464.38518	224	1+
465.89883	188	
466.89705	158	
467.88630	1460	1+
468.78758	96	1+
468.85473	164	
469.21219	196	1+
469.24965	150	
469.90798	360	1+
470.50724	90	1+
471.90436	332	1+
473.25169	148	
474.23883	238	1+
476.02975	162	1+
476.20121	146	
477.26341	296	1+
479.90961	224	1+
480.09041	232	1+
481.87038	266	1+
482.01135	278	1+
485.22513	292	1+
485.89764	700	1+
486.22895	250	1+
486.26517	582	1+
487.26857	524	1+
487.34239	326	1+
488.24573	376	1+
488.35004	192	1+
489.21646	252	1+
489.25223	274	1+
490.13582	150	
490.31577	212	
490.90024	156	1+
491.34705	178	
491.76015	204	1+
492.37943	196	
494.28253	180	1+
494.36544	350	1+
495.37009	244	1+
496.87855	172	1+
497.18243	142	1+
497.24778	204	
497.30572	180	
500.23095	302	1+
500.25937	270	1+
500.35092	182	1+
503.12851	378	1+
504.21024	206	1+
506.07640	176	1+
507.42713	230	1+
507.90336	188	1+
508.15261	156	
508.34541	268	1+
508.90864	132	1+
509.36394	158	1+
509.42485	380	1+
509.47185	198	1+
510.03687	160	
510.05496	864	1+
510.31923	174	1+
510.42771	288	1+
511.05300	672	1+
511.30247	212	1+
511.38784	402	1+
511.47220	344	1+
512.30717	156	1+
512.39159	244	1+
513.13156	798	1+
513.22841	274	1+
513.26495	306	1+
513.44536	164	
514.22952	200	1+
514.41209	266	1+
514.46121	260	1+
515.33216	234	1+
515.38314	292	1+
516.29555	204	1+
516.45839	358	1+
517.47124	248	1+
518.91868	282	1+
519.92449	216	1+
521.77431	342	1+
522.77498	270	1+
527.05686	422	1+
527.20305	226	1+
527.27567	208	1+
527.35594	206	1+
527.38851	396	1+
527.42342	308	
527.44450	328	1+
528.05948	302	1+
528.27817	150	1+
528.31510	154	
528.38922	262	1+
528.51088	446	1+
529.42286	430	1+
529.45408	732	1+
529.49350	396	1+
529.51889	264	1+
530.19126	116	1+
530.24614	146	
530.32803	174	
530.45772	558	1+
531.13619	382	1+
531.27366	294	1+
531.35039	982	1+
531.39112	462	1+
531.49858	370	1+
532.10058	320	1+
532.23736	222	1+
532.27427	190	1+
532.30395	376	1+
532.39335	354	1+
532.56328	158	1+
533.35365	624	1+
533.43616	648	1+
533.46597	498	1+
533.96117	214	1+
534.27781	224	1+
534.32553	168	
534.47008	348	1+
534.49720	234	
535.35590	276	1+
535.41344	262	1+
END IONS

###FS:    #m/z: 340.93999 #charge 1+
###MS: 10
###MSMS: 11
BEGIN IONS
TITLE=Cmpd 7, +MS2(340.9400), 28.0-35.0eV, 0.2min #11
RTINSECONDS=12.325
SCANS=10-11
PEPMASS=340.93999	369368
CHARGE=1+
195.06272	90	
199.88181	94	
200.00880	210	1+
205.95060	204	
207.07989	156	
208.95489	88	
211.89914	134	
212.87570	188	1+
212.94649	180	
213.16781	88	
213.93944	3088	1+
214.89075	94	
215.88753	568	
215.93726	710	1+
215.99196	90	
217.88185	154	
217.94002	302	
221.88669	166	
221.99169	94	
222.95443	128	
223.07424	114	
223.97564	208	
224.97286	186	
227.05330	86	
231.94859	3656	1+
233.89851	204	
234.04299	112	
234.20829	122	
235.43680	86	
235.94520	122	
236.03832	190	1+
236.11580	94	
239.03228	88	
239.90232	282	
240.22821	172	
241.09823	100	
241.23232	92	
242.89034	286	1+
242.94169	156	
244.03787	102	
244.05594	262	1+
244.96561	266	1+
244.98474	102	
247.12223	374	1+
248.64939	104	
248.69229	98	
249.95715	684	1+
249.98610	142	
250.19538	92	
250.92137	256	1+
250.99051	126	
251.15178	92	
251.92438	182	1+
252.11397	90	
253.95459	86	
254.28552	172	
254.96632	1334	1+
255.05000	108	
255.07191	182	
256.96427	190	
257.08367	124	
257.89052	88	
258.95982	168	1+
259.89425	94	
261.48913	110	
261.52549	98	
262.92721	126	
262.96649	202	
263.05148	232	1+
263.17403	200	1+
263.23216	88	
263.98559	92	
264.96417	90	
265.01702	374	1+
265.03492	126	
266.16755	94	
266.28308	88	
267.00166	214	
267.13502	178	
267.97289	90	
267.99952	500	1+
268.14147	94	
268.95386	110	
269.18867	100	
269.46008	90	
269.68183	94	
270.94993	88	
272.87164	122	
272.97192	174	
273.11468	122	
273.92710	88	
274.82031	112	
274.90900	198	1+
275.26597	104	
276.50022	100	
279.28202	98	
279.96262	252	
280.04747	550	1+
280.13472	96	
280.15650	98	
280.25904	92	
281.12236	114	
282.27533	372	1+
283.26188	92	
284.13928	104	
286.88291	100	
288.06274	314	1+
289.26447	186	1+
290.94694	140	
292.03664	148	
292.84269	154	1+
293.22293	88	
294.54037	98	
294.66612	158	
295.91410	88	
295.97154	336	1+
296.03745	134	
296.13912	142	
296.19176	92	
296.25635	114	
296.32880	150	
296.93910	94	
297.97298	240	
299.00751	106	
299.06183	114	
300.04816	114	
301.02288	110	
302.16982	272	
303.21492	170	1+
304.26086	160	
305.26503	92	
305.78741	92	
305.90547	94	
306.88338	114	
306.90350	88	
307.08003	126	
307.89140	104	
308.29223	386	1+
308.86917	124	
309.85610	124	
310.12710	96	
310.28957	106	
310.87358	162	
311.02462	220	
311.15820	106	
311.88369	118	
312.02665	1012	1+
312.87004	96	
312.94309	106	
313.02899	664	1+
314.13003	114	
316.16374	110	
319.07009	196	1+
319.25474	374	1+
319.54584	96	
321.03300	92	
322.12933	266	1+
323.23919	802	1+
323.31308	136	
324.06405	116	
325.16795	320	1+
325.28124	184	1+
326.13128	198	1+
326.23546	160	
326.25636	236	1+
326.33864	126	
327.08934	170	1+
327.17807	270	1+
328.30913	196	
328.60615	92	
332.07352	116	
334.16308	90	
334.32689	180	1+
334.96290	86	
337.19731	178	
337.35569	146	
338.19905	94	
339.16920	114	
339.23048	182	
340.06484	150	
340.11745	100	
340.22804	124	
340.39501	96	
341.17436	90	
341.25210	200	
342.23733	120	
342.31296	232	1+
342.90142	352	1+
343.20037	314	
343.71852	98	
344.21356	142	
344.32747	122	
345.05626	86	
END IONS

###FS:    #m/z: 363.95606 #charge 1+
###MS: 10
###MSMS: 12
BEGIN IONS
TITLE=Cmpd 8, +MS2(363.9561), 28.0-35.0eV, 0.2min #12
RTINSECONDS=13.097
SCANS=10,12
PEPMASS=363.95606	194998
CHARGE=1+
187.14927	96	
191.85976	100	
204.10681	92	
206.01123	100	
209.94114	318	
210.88346	136	
212.87929	258	
213.88206	134	
214.88378	172	1+
222.95041	722	1+
222.96900	106	
224.08503	98	
224.60844	96	
224.94740	1264	1+
225.62714	100	
225.88748	136	
225.97017	92	
226.04416	98	
226.94692	2642	1+
227.93308	404	
228.12733	150	1+
228.13988	112	1+
228.80141	116	
228.89348	120	
228.94280	2782	1+
230.07912	102	
230.88843	630	1+
232.03153	92	
232.88790	346	1+
234.98678	116	
235.11523	96	
236.12223	130	
237.13345	152	
237.98155	108	
238.04065	186	1+
238.13193	148	
238.21637	98	
238.89261	126	
239.17642	92	
240.96128	528	
241.93669	1054	1+
242.02673	184	
242.93890	796	1+
242.95827	302	
244.03637	122	
244.95709	1310	1+
245.94127	156	
246.95334	1032	1+
248.89832	504	1+
249.03744	250	1+
250.24969	98	
252.03291	120	
255.54713	108	
256.14890	100	
256.93269	238	1+
257.93446	172	1+
259.94902	100	
260.17601	108	
260.45636	96	
260.96808	256	
261.11979	118	
262.05071	190	1+
263.53670	94	
263.97571	110	
264.09943	108	
264.96953	146	
265.75236	98	
266.24974	104	
266.86194	190	1+
267.00586	118	
267.06687	100	
267.13795	98	
267.97181	446	1+
268.11075	98	
269.00074	128	
269.11630	96	
270.82694	138	
270.97137	190	1+
272.18005	184	1+
272.93228	418	
273.99919	126	
277.13596	168	1+
279.01637	320	1+
281.05328	108	
281.09675	98	
282.92625	156	
282.94483	122	
283.07150	318	
283.84554	162	
283.86474	156	
284.05070	116	
284.54106	96	
285.09144	186	
286.07379	144	
286.15488	98	
287.68984	112	
288.06183	166	1+
288.07819	100	
288.52864	138	
290.94143	94	
293.06687	168	
293.94035	98	
294.90396	184	
294.92823	104	
295.91831	96	
296.04559	208	1+
296.44874	98	
297.07168	258	1+
297.18483	92	
298.58308	242	
299.88279	202	1+
300.04235	122	
300.08685	108	
300.12094	110	
301.14022	146	
301.99722	112	
302.22823	146	
302.85614	482	1+
303.03518	226	1+
303.85614	352	1+
303.94761	142	
304.22190	100	
304.26400	220	
306.43317	154	
306.78637	392	1+
306.87931	312	1+
307.28848	396	1+
307.78778	262	1+
307.80312	228	
308.31786	108	
309.02951	150	
309.86312	118	
310.01865	98	
310.04554	140	
312.02890	218	1+
312.11419	98	
312.35189	96	
313.03050	140	1+
313.92259	298	1+
314.40413	92	
315.10750	116	
318.93857	158	
319.09862	148	
320.81442	342	1+
321.07388	194	1+
321.11389	100	
321.18101	112	
321.86531	256	
322.28189	276	1+
323.01778	116	
323.16988	104	
323.32807	106	
324.02171	188	
324.24859	140	
324.32041	120	
324.89464	440	1+
325.89687	260	1+
326.97308	132	
328.30587	94	
332.08543	186	
332.88737	98	
333.08551	92	
333.33977	100	
334.82343	94	
335.07728	100	
336.08132	150	
336.94099	128	
337.32463	108	
337.65834	94	
338.39173	92	
339.04841	114	
339.16708	100	
339.31869	92	
341.07073	92	
342.32907	132	
343.10958	110	
343.12157	242	1+
343.14139	374	1+
343.26956	108	
345.09550	242	1+
346.30602	120	
349.32094	306	1+
350.87042	224	1+
351.19703	102	
351.33279	130	
352.38223	92	
356.05331	96	
357.05366	314	
359.18895	92	
361.28185	98	
362.34816	188	
363.10715	110	
363.21128	174	
364.20763	100	
365.28406	358	1+
366.17017	174	1+
366.34539	194	
367.32817	452	1+
368.42524	206	
369.04949	100	
369.34489	124	
369.36490	164	
END IONS

###FS:    #m/z: 336.94537 #charge 1+
###MS: 10
###MSMS: 13
BEGIN IONS
TITLE=Cmpd 9, +MS2(336.9454), 28.0-35.0eV, 0.3min #13
RTINSECONDS=13.8695
SCANS=10,13
PEPMASS=336.94537	122082
CHARGE=1+
58.17203	118	
88.59471	92	
183.78801	104	
185.01361	94	
192.88827	134	
194.00578	102	
203.01188	92	
203.93406	148	
205.94420	156	
211.94395	8136	
212.87650	122	
212.94618	330	
213.93950	3846	1+
214.12033	90	
214.88271	444	1+
215.93736	446	
216.88178	318	1+
221.89120	138	
223.70730	92	
223.97464	262	1+
225.58106	92	
227.07710	90	
227.09769	90	
227.86983	98	
228.89147	134	
229.19952	104	
229.95458	6748	
229.99183	224	1+
230.88973	336	
230.95742	164	
231.94962	4434	1+
233.04508	118	
233.09550	122	
233.89576	410	1+
233.94912	282	
234.00520	98	
234.87580	120	
235.03023	98	
235.89148	126	
237.06193	144	
238.89252	294	1+
240.95374	94	
242.97925	112	
243.03643	168	1+
243.56021	100	
245.16893	92	
245.22478	104	
246.10849	98	
246.97435	174	
247.96474	2386	
248.03270	238	
248.45985	110	
248.90342	218	1+
248.98765	126	
249.04140	678	
249.63703	114	
249.96035	988	1+
250.14545	108	
250.99095	232	
251.95990	184	
252.13152	92	
252.97021	3456	1+
253.51832	96	
254.08616	90	
254.22381	120	
254.96564	2226	1+
255.07422	498	1+
255.12476	96	
255.92241	96	
255.94282	134	
256.91309	128	
256.96243	174	
257.91471	96	
257.96178	226	1+
258.19226	92	
258.91766	90	
260.15516	100	
261.06409	108	
261.89887	110	
262.40423	94	
263.05271	330	
263.87793	350	1+
264.79728	132	
265.53812	92	
265.92965	184	1+
266.05851	90	
266.25891	108	
267.10703	144	
270.98292	398	
271.79697	134	
272.82455	98	
272.87293	90	
273.14318	104	
273.26901	90	
274.19056	148	
274.44547	94	
274.84592	200	1+
274.96358	108	
275.05903	102	
275.91888	134	
276.99080	180	1+
277.14263	202	1+
277.24756	92	
277.96590	96	
278.14365	232	1+
278.16237	96	
278.29136	98	
279.96756	98	
280.04111	328	1+
280.26120	142	
280.94370	126	
281.04427	254	1+
281.94134	92	
283.02421	202	
283.27662	92	
284.03571	98	
284.86744	124	
287.43367	94	
287.78553	96	
288.06518	274	1+
289.51177	136	
290.87310	114	
291.12814	92	
292.05340	148	
292.98937	140	
293.06749	420	1+
293.11006	148	
293.99549	224	
295.15610	110	
295.97069	446	1+
296.92928	92	
298.08598	92	
299.05604	338	1+
299.61346	90	
301.87253	178	1+
302.98100	96	
303.17319	116	
303.26086	96	
303.73401	90	
304.77498	90	
306.07466	118	
306.79320	108	
307.11164	138	
307.28917	178	1+
307.30343	108	
307.79915	238	
307.89075	120	
308.08285	110	
308.31562	98	
308.66723	94	
310.28829	132	
310.87856	100	
311.02672	126	
311.88200	92	
312.82952	92	
312.88238	132	
314.00408	198	1+
314.28444	98	
314.92599	108	
315.08143	106	
316.16501	110	
318.08220	96	
318.59170	104	
319.07937	130	
319.10038	218	1+
320.07039	98	
321.15407	118	
321.69394	100	
322.18166	106	
322.30560	114	
323.13611	96	
325.88408	334	1+
328.31137	136	
329.88032	104	
330.95665	94	
332.09017	98	
333.07751	90	
333.16943	278	1+
333.27039	92	
334.12568	288	1+
334.24118	164	
335.81521	96	
337.33612	156	1+
339.22629	116	
340.38918	128	
END IONS

###FS:    #m/z: 322.92958 #charge 1+
###MS: 14
###MSMS: 15
BEGIN IONS
TITLE=Cmpd 10, +MS2(322.9296), 28.0-35.0eV, 0.3min #15
RTINSECONDS=17.5485
SCANS=14-15
PEPMASS=322.92958	1243766
CHARGE=1+
49.90323	234	
64.84645	84	
73.64066	84	
175.09400	110	
189.04217	86	
191.13473	100	
191.95475	110	
195.11395	92	
200.00852	116	
201.93575	88	
202.05779	86	
205.94906	210	
206.93038	86	
208.98181	96	
212.89424	136	
213.09045	98	
215.12724	108	
215.89325	84	
218.11498	134	
218.57625	94	
222.95260	570	1+
223.08651	84	
224.02048	100	
224.45023	94	
224.93026	138	
224.97746	356	1+
225.48518	84	
225.96835	92	
226.11250	92	
230.12017	84	
230.88811	86	
231.11980	88	
231.90162	102	
231.94726	84	
234.05280	112	
235.14482	98	
237.06523	88	
237.16575	86	
238.21280	142	
238.94010	106	
238.95429	354	1+
239.06257	218	1+
239.07537	108	
239.92639	122	
239.97845	88	
240.08691	84	
240.83906	90	
240.94036	928	
241.87675	86	
241.91518	90	
241.94161	752	
242.94247	2292	1+
243.03214	302	1+
243.88646	180	
244.10880	92	
244.93905	380	
246.09828	100	
246.97740	418	
247.04443	142	
248.02719	122	
248.79663	90	
248.94738	88	
249.04075	212	
249.96789	88	
250.94756	164	
251.07561	124	
252.23174	136	
252.97445	94	
253.05060	84	
254.94676	90	
255.06895	156	
255.22851	128	
255.78307	112	
256.03678	86	
257.08429	84	
257.40747	94	
258.03036	84	
258.88302	108	
258.98999	90	
260.12423	106	
260.18008	172	
261.73183	100	
261.89379	286	1+
262.05179	256	1+
263.97719	248	1+
265.14964	110	
265.25528	138	
266.03848	120	
266.14844	98	
266.25017	86	
266.86770	92	
266.92661	84	
266.99780	162	
267.04896	96	
267.87729	124	
267.99811	612	1+
268.95581	106	
269.07946	92	
270.95133	100	
273.14961	84	
274.42926	92	
275.56764	92	
276.07740	94	
277.84332	90	
278.07162	92	
279.09149	778	1+
279.23324	172	
280.13992	590	1+
282.02955	220	1+
282.27200	128	
282.85744	112	
282.88016	84	
283.06604	144	
283.09348	84	
283.83905	90	
284.29251	892	1+
284.97368	84	
285.44273	98	
285.88087	100	
287.00558	158	1+
288.06394	216	
288.88420	108	
290.86108	178	1+
291.43611	92	
291.98988	84	
292.05797	130	
293.40978	92	
295.25107	86	
302.17152	146	
303.24604	88	
304.25315	114	
305.00644	94	
305.29209	120	
305.88336	248	1+
306.04105	82	
306.12459	158	
306.22590	88	
306.27763	156	
307.02243	90	
307.08232	92	
307.23934	168	
307.28803	84	
307.80267	94	
308.29370	742	1+
308.86885	146	
309.22557	112	
309.32340	124	
310.30909	434	1+
310.88369	112	
310.96884	114	
311.02757	112	
311.85942	96	
312.02440	564	1+
314.51934	102	
315.92542	86	
319.30786	152	
319.80262	88	
321.11397	116	
321.15461	142	
321.92735	90	
322.17102	160	
322.99919	92	
323.15310	98	
323.23880	1160	1+
323.30293	104	
323.88745	294	1+
323.96146	86	
324.14076	122	
324.17851	214	1+
324.20353	368	1+
325.89229	326	1+
326.15508	148	1+
327.22093	86	
327.24698	192	
328.18368	98	
328.27776	100	
END IONS

###FS:    #m/z: 363.95615 #charge 1+
###MS: 14
###MSMS: 16
BEGIN IONS
TITLE=Cmpd 11, +MS2(363.9562), 28.0-35.0eV, 0.3min #16
RTINSECONDS=18.3205
SCANS=14,16
PEPMASS=363.95615	364348
CHARGE=1+
165.12876	98	
177.69172	96	
183.86302	100	
186.08915	92	
196.88375	230	1+
201.87209	160	
207.87414	360	1+
208.93890	110	
209.94344	1074	1+
209.97074	96	
210.88552	106	
211.62868	96	
211.93861	222	1+
212.87863	768	1+
222.02305	96	
222.13821	96	
222.95183	884	1+
223.43771	92	
224.95060	626	1+
224.97048	144	
226.94742	2844	1+
226.97085	254	
227.93092	262	
228.06095	92	
228.86073	120	
228.89592	318	1+
228.94238	3786	1+
230.88772	1534	1+
232.88344	370	1+
235.08024	120	
236.04966	130	
236.12481	400	1+
236.20785	108	
236.86738	96	
236.98271	106	
237.13132	252	1+
237.97390	92	
238.09414	114	
238.79412	110	
240.14964	92	
240.93767	160	
240.96208	348	
241.94259	204	
241.95744	470	1+
242.05431	90	
242.13875	130	
242.81954	186	1+
242.93966	360	
242.95959	306	1+
243.15994	100	
243.62160	90	
244.03461	426	
244.95665	1524	
245.94270	316	
246.95271	1870	1+
248.03225	110	
248.90057	592	1+
249.65755	100	
251.07199	206	1+
251.10464	100	
251.90955	142	
252.03363	134	
253.09636	114	
254.06334	90	
254.95090	202	1+
255.06250	104	
256.88089	90	
258.92494	160	
258.97406	366	1+
259.05709	92	
260.05034	102	
260.40878	96	
260.97057	424	
263.11146	164	1+
264.70835	92	
264.79619	90	
265.05236	126	
266.09269	92	
266.25055	106	
266.99732	96	
267.89436	136	
267.96774	108	
268.95982	178	
269.84729	92	
269.96938	524	1+
271.07139	90	
271.19028	92	
271.92078	100	
272.92994	200	
274.84621	190	1+
277.15360	158	
277.85455	206	1+
277.91935	108	
279.12431	174	1+
280.79432	146	
280.95746	270	1+
281.01285	124	
281.07200	92	
281.96044	218	1+
282.01662	90	
282.78298	198	1+
283.06552	140	
284.80596	98	
284.95399	194	
285.84481	166	
287.81458	100	
288.05985	200	1+
290.92474	94	
291.97931	92	
293.86998	110	
294.27793	242	
294.31715	90	
294.92641	94	
295.11953	128	
295.43012	228	1+
295.89300	96	
296.80403	164	
296.86667	122	
296.94581	152	
298.79781	162	
298.88449	102	
299.87157	320	1+
301.14351	130	
301.79703	120	
301.85849	402	1+
302.09493	204	1+
302.16332	246	1+
302.21921	240	1+
302.82284	98	
302.94232	318	1+
303.26548	312	1+
303.79963	116	
303.85777	210	
304.12353	94	
304.87878	152	1+
305.40792	106	
305.78534	116	
306.79336	106	
308.12954	228	1+
308.25961	112	
308.29379	394	
309.06411	92	
309.29667	204	
310.30697	140	
310.87974	142	
311.02793	142	
311.87878	130	
312.02852	288	1+
312.89277	96	
313.03062	198	1+
314.59772	102	
314.96229	128	1+
317.92642	104	
318.84984	132	1+
318.93677	132	
319.16846	100	
321.81801	110	
322.08682	184	1+
323.05615	104	
323.27557	124	
324.02036	90	
326.87887	182	
327.31436	226	1+
329.18996	128	
329.86988	92	
330.30726	94	
332.09051	224	
336.19812	156	1+
336.34050	266	1+
336.94356	124	
337.30022	100	
338.57044	92	
340.94314	104	
343.27222	128	
344.19620	160	
344.21391	92	
344.96730	94	
345.94416	102	
347.29978	110	
349.12123	142	
349.25795	94	
349.32216	314	1+
349.90415	110	
350.35386	130	
351.32892	124	
355.04902	128	
356.19330	194	
356.31162	92	
357.05984	188	
357.08387	134	
358.28757	228	1+
361.19847	102	
363.10724	90	
363.35642	104	
364.18204	110	
365.16084	90	
365.31522	98	
365.38617	200	1+
365.77600	134	
367.29102	106	
367.32244	142	
368.21894	136	
368.42139	420	1+
END IONS

###FS:    #m/z: 336.94531 #charge 1+
###MS: 14
###MSMS: 17
BEGIN IONS
TITLE=Cmpd 12, +MS2(336.9453), 28.0-35.0eV, 0.4min #17
RTINSECONDS=19.093
SCANS=14,17
PEPMASS=336.94531	155798
CHARGE=1+
77.59864	94	
203.55639	104	
205.94799	112	
206.97448	88	
208.97792	188	
210.88283	144	
211.94324	6590	
212.87812	104	
212.94299	262	
213.93968	3244	1+
215.88856	294	
215.93695	256	
216.88458	132	
217.88362	194	
217.93837	220	
221.89096	114	
222.97279	166	1+
223.01734	90	
228.90620	146	1+
229.95492	5722	1+
230.15999	134	1+
230.88774	594	1+
230.99301	96	
231.14937	82	
231.94988	3012	
232.13388	84	
232.85897	84	
232.97498	94	
233.18899	82	
233.94512	442	1+
233.99761	86	
235.07529	152	
235.11010	214	1+
237.43059	82	
238.07583	118	
238.20983	116	
238.89641	138	
239.00003	90	
239.04970	88	
240.00137	90	
240.95916	108	
243.84152	112	
243.97107	210	1+
247.96613	1324	1+
248.89917	142	
248.98650	90	
249.03657	252	
249.96030	796	1+
250.97256	116	
251.04025	220	1+
251.93049	78	
251.95893	194	
252.07287	86	
252.22319	88	
252.97012	3624	1+
254.80870	102	
254.88621	88	
254.91299	82	
254.96533	1988	1+
255.07330	542	1+
256.89986	120	
256.96644	162	
257.01309	88	
257.90800	140	
257.98292	100	
258.02244	80	
258.04040	98	
258.05378	88	
258.97156	114	
262.45769	104	
263.05801	288	
263.13843	82	
263.24589	78	
264.42482	80	
264.90200	102	
264.98040	112	1+
266.13653	82	
266.85246	94	
267.13705	86	
268.18417	90	
268.84034	164	
269.79719	88	
269.82094	84	
270.98079	626	1+
271.05552	182	1+
272.97555	264	1+
273.08447	116	
273.84726	142	
274.97768	150	
275.05701	140	
276.89612	88	
277.77349	108	
277.91235	92	
277.96403	296	1+
278.00485	84	
279.03327	84	
279.11345	84	
279.70717	94	
280.26145	86	
280.94073	116	
281.00408	84	
281.05053	204	1+
282.02764	266	1+
282.57969	92	
282.85513	82	
283.02836	190	1+
286.26677	90	
286.79074	218	1+
286.84416	96	
287.85320	124	
289.04811	90	
292.06359	238	1+
292.43485	84	
293.10553	210	
293.87512	100	
293.97103	80	
293.99354	288	1+
294.10641	92	
295.67940	82	
295.97313	148	
296.22868	84	
296.97212	134	
297.29260	84	
298.08298	366	1+
298.30761	182	
298.81260	80	
298.87067	92	
298.90104	120	
298.94079	154	
299.05818	482	1+
299.94961	84	
300.77330	84	
300.81546	88	
302.01587	146	
303.03238	84	
303.40884	78	
304.06563	78	
304.58844	94	
305.87805	228	1+
306.27864	164	
306.77794	106	
307.17178	78	
307.29113	84	
307.31628	92	
308.82112	168	1+
308.88266	78	
309.32682	120	
310.32214	122	
310.77402	98	
310.89530	94	
311.02594	166	
311.21370	78	
311.87011	246	1+
311.89221	132	
313.03306	102	
313.82821	280	1+
315.03150	78	
317.11956	142	
317.13591	112	
318.06807	82	
319.17068	82	
320.89092	204	1+
321.80834	80	
322.16687	176	1+
323.23498	122	
323.50440	92	
324.89080	174	
324.90699	174	
325.91405	100	
326.23107	82	
326.61700	120	
327.80777	88	
329.17854	80	
329.92526	78	
330.88739	108	
331.08854	104	
332.09071	86	
332.29167	92	
335.06608	80	
336.30292	90	
336.90165	156	
337.09337	112	
337.11937	88	
337.35056	166	1+
338.25280	236	1+
339.28471	82	
END IONS

###FS:    #m/z: 322.92956 #charge 1+
###MS: 18
###MSMS: 19
BEGIN IONS
TITLE=Cmpd 13, +MS2(322.9296), 28.0-35.0eV, 0.4min #19
RTINSECONDS=22.7885
SCANS=18-19
PEPMASS=322.92956	1034808
CHARGE=1+
189.86361	82	
189.95999	90	
191.95476	90	
192.89085	248	
193.95803	84	
201.04308	128	
205.94752	406	1+
205.96670	118	
209.12476	146	
209.26416	98	
210.02964	90	
214.12633	82	
215.45627	94	
215.88557	196	
216.88455	186	
221.94049	86	
222.95158	102	
223.95750	310	
223.97628	162	
227.95177	184	1+
230.39052	102	
230.90969	140	
231.89686	84	
232.88898	90	
233.89720	84	
233.91038	100	
235.44252	106	
236.62749	90	
237.65386	84	
238.93834	134	
239.07679	148	
239.79627	84	
239.98613	86	
240.81994	104	
240.90011	86	
240.94082	1558	
241.04112	94	
241.94274	794	
242.94104	2422	1+
243.07855	84	
243.87960	192	
244.51355	114	
244.93873	910	1+
244.98697	132	
245.43630	90	
246.98043	120	
247.97738	116	
248.86476	168	
248.99745	210	1+
250.20890	82	
251.78453	128	
251.92619	194	
252.10616	120	
252.13923	90	
252.24256	88	
253.26933	96	
253.40620	100	
253.42216	100	
253.96539	100	
254.95665	82	
254.99391	86	
255.11327	84	
255.28432	160	
256.91743	88	
256.96846	98	
258.12913	116	
259.08604	118	
259.93520	88	
260.17273	150	
260.98000	226	1+
261.40855	82	
261.57503	84	
262.04088	102	
262.96991	258	1+
263.07642	84	
263.11235	96	
263.17098	96	
263.21619	92	
264.26697	112	
265.06140	110	
265.84975	98	
266.15278	84	
266.99874	198	
267.13395	92	
267.41435	98	
267.85785	102	
268.00223	224	
268.05077	90	
269.00371	444	
271.77917	84	
273.79601	136	
276.16729	92	
278.10913	86	
278.98573	114	
279.08991	1012	1+
279.22950	132	
280.25850	110	
280.93598	88	
281.01544	192	1+
282.17411	102	
282.27228	106	
282.85324	82	
283.07230	218	
283.28774	100	
284.29304	850	1+
284.36891	88	
284.87716	124	
285.00096	82	
285.07574	82	
285.86625	96	
286.92014	148	
287.10084	102	
288.06785	144	
288.20435	92	
289.14353	224	
289.78836	102	
289.87761	174	
290.85572	90	
290.87962	112	
291.24940	86	
291.81925	168	
292.07434	108	
292.16861	94	
292.22258	88	
292.60501	84	
293.16582	130	
293.29013	144	
294.28006	126	
294.82316	124	
295.81587	140	
295.85741	82	
298.26550	100	
298.96757	82	
301.85896	114	
304.68911	102	
305.09418	88	
305.25953	82	
306.88325	88	
307.28376	116	
307.78656	96	
307.89023	130	
308.29269	328	
308.89968	180	1+
309.29299	156	
310.30820	496	
311.02517	176	
311.89043	214	1+
312.02569	420	1+
312.35634	112	
312.77644	116	
312.87540	122	
313.02761	356	1+
315.87382	374	1+
318.85349	134	
319.09397	98	
319.30179	262	1+
320.30468	218	1+
321.02931	102	
323.23816	1128	1+
323.29708	84	
323.83596	82	
323.89077	520	1+
324.13590	228	
324.20019	330	1+
324.89441	454	1+
325.76805	96	
326.34155	104	
326.37705	84	
327.27670	82	
328.00995	82	
328.50166	82	
END IONS

###FS:    #m/z: 336.94549 #charge 1+
###MS: 18
###MSMS: 20
BEGIN IONS
TITLE=Cmpd 14, +MS2(336.9455), 28.0-35.0eV, 0.4min #20
RTINSECONDS=23.5605
SCANS=18,20
PEPMASS=336.94549	126312
CHARGE=1+
58.03710	96	
197.87976	216	1+
205.01312	120	
205.14308	90	
205.94824	428	1+
208.98292	124	
209.88724	92	
210.88905	84	
211.94385	6538	1+
212.02866	100	1+
212.87831	284	
213.89284	154	
213.93972	2588	1+
213.99551	90	
214.43236	106	
215.88629	852	1+
215.93840	256	
216.45946	98	
217.88183	326	1+
223.97322	108	
224.48129	112	
225.11661	86	
225.94613	86	
226.89269	132	
226.96074	238	1+
229.95464	6098	
230.88809	296	
230.95913	218	
231.88617	128	
231.94886	3202	1+
233.06823	106	
233.41007	98	
233.89750	630	1+
234.04671	100	
235.03587	92	
235.89594	240	1+
235.94783	86	
237.06448	106	
238.95512	132	
239.90266	130	
240.88877	86	
242.88831	96	
242.95802	140	
245.22463	84	
246.97420	222	
247.96529	1530	1+
248.03258	218	
248.85246	88	
248.98454	156	
249.04386	118	
249.89184	92	
249.95986	1028	1+
250.43027	90	
250.90459	176	1+
251.11672	102	
252.01033	86	
252.06635	120	
252.24238	90	
252.97004	3334	1+
253.05635	116	
253.90279	116	
253.95479	160	
254.08918	450	1+
254.96694	1586	1+
255.07516	784	1+
256.90580	86	
258.84699	130	
259.91283	118	
260.08590	92	
261.83315	86	
261.88404	194	
263.05470	116	
263.65443	94	
264.87422	146	
265.01911	144	
266.88561	118	
266.99821	234	1+
268.84505	164	
269.11693	128	
269.80040	132	
270.04523	88	
270.79432	144	
270.98214	332	
271.01883	118	
271.92216	172	
271.99993	86	
272.97738	214	
273.97376	94	
274.85203	100	
275.91237	118	
276.24883	84	
276.97174	116	
277.07162	132	
277.96288	86	
278.85487	102	
278.97315	154	
279.96851	126	
280.29842	88	
281.04806	120	
281.46556	100	
281.58683	84	
281.90378	88	
282.28154	130	
282.89025	140	
283.02720	92	
283.78950	88	
284.02166	210	1+
286.09664	156	
286.76952	90	
287.26479	118	
287.85336	128	
288.81482	86	
288.93430	94	
289.14321	130	
290.14081	118	
290.26127	92	
292.05362	122	
293.10648	210	1+
293.29013	84	
293.99922	132	
294.18496	126	
294.28776	122	
294.66825	196	
295.06966	112	
295.88717	192	
295.98488	104	
297.94089	90	
297.97212	398	1+
298.43621	94	
298.61112	98	
299.06218	136	
299.40937	100	
299.92950	84	
300.22932	224	
303.08454	88	
304.28394	100	
305.87430	126	
306.27822	146	
306.88545	88	
307.30534	90	
307.88760	180	
308.28768	104	
309.32196	112	
310.07025	88	
310.41280	90	
314.41032	88	
314.54314	84	
315.16017	98	
315.28180	106	
316.16819	112	
318.19116	182	1+
318.27721	124	
318.89417	94	
323.23873	282	
323.31364	92	
324.46069	102	
324.78804	260	1+
324.89620	196	
325.89465	84	
326.10029	84	
326.94971	136	
327.71339	120	
327.81307	96	
328.89192	138	
328.90876	86	
329.31221	90	
329.86925	158	
330.88724	100	
333.32173	120	
335.00801	108	
335.91629	88	
337.06724	120	
337.08995	248	1+
337.16081	180	1+
338.33277	192	1+
339.09241	94	
339.12270	184	1+
341.35309	102	
END IONS

###FS:    #m/z: 359.96115 #charge 1+
###MS: 18
###MSMS: 21
BEGIN IONS
TITLE=Cmpd 15, +MS2(359.9611), 28.0-35.0eV, 0.4min #21
RTINSECONDS=24.3325
SCANS=18,21
PEPMASS=359.96115	99560
CHARGE=1+
93.86161	102	
198.05131	96	
198.65294	100	
204.00764	124	
205.95139	100	
208.41168	100	
208.96339	150	
209.93876	304	1+
213.48328	96	
221.89100	154	
222.95263	1220	1+
223.88764	226	1+
224.94820	1176	1+
225.97053	162	
226.11691	94	
226.94610	2678	1+
227.93197	192	
228.94139	3210	1+
230.19846	96	
233.85302	104	
233.95158	114	
234.97968	196	1+
236.08371	94	
236.11545	114	
236.83219	148	
238.08018	96	
238.90679	110	
239.09844	178	1+
239.14449	116	
239.89109	96	
240.83280	110	
240.93952	260	1+
240.96525	370	1+
241.78520	130	
242.95812	532	1+
244.95712	1254	
245.00354	102	
245.11495	212	1+
245.43991	100	
245.94288	310	
246.95348	1112	
246.98698	134	
247.60517	96	
248.09794	94	
249.04473	174	
250.07201	118	
250.94475	138	
252.04180	98	
252.22842	128	
253.83363	102	
254.10826	100	
254.16507	106	
254.85172	108	
256.16996	142	
257.03129	146	
257.15657	188	
258.15308	178	
258.91542	142	
258.96940	200	
259.94148	94	
259.97674	162	
260.37503	100	
260.96960	516	1+
262.92869	164	
262.96389	146	
263.06555	268	1+
263.82939	148	
263.97744	94	
265.11692	104	
265.25768	94	
265.89658	94	
266.24650	172	
267.00308	124	
267.13547	126	
267.97359	150	
268.92099	144	
268.96054	116	
269.80065	114	
269.96937	326	
270.98701	104	
271.84184	162	
275.06257	104	
278.24629	102	
278.79962	96	
278.94326	100	
279.91791	194	1+
281.26520	142	
282.27338	104	
282.80778	106	
283.07744	114	
283.98361	230	
284.13087	98	
285.21648	102	
285.40758	104	
285.99890	208	1+
286.82005	108	
287.12075	96	
287.15660	132	
287.41591	108	
288.05988	132	
289.06141	138	1+
292.43669	94	
292.93841	180	
293.06180	178	
294.27629	144	
295.02834	114	
295.92746	224	1+
298.04172	136	
298.08741	156	
299.16093	102	
299.25235	118	
299.86120	244	1+
300.22393	102	
301.07653	134	
301.87719	316	1+
303.94249	180	
305.10942	100	
305.25638	100	
305.78617	94	
306.79350	358	1+
306.88070	312	1+
307.29285	94	
307.31138	140	
307.43435	104	
308.88305	264	1+
309.12275	134	
309.41804	128	
310.26337	112	
310.30770	128	
310.34208	110	
310.87948	418	1+
310.95919	198	1+
314.80747	104	
315.15872	120	
317.26927	94	
317.87759	108	
318.79993	98	
318.93302	126	
319.09929	108	
319.85724	132	
321.02708	96	
321.21869	106	
321.42958	100	
322.30987	124	
322.92705	166	
323.01390	630	1+
323.23791	282	1+
324.29690	122	
324.89150	366	1+
325.87063	226	1+
326.15845	314	1+
328.81314	158	
328.88509	142	
329.06056	114	
330.87314	132	
332.29035	110	
333.25487	98	
334.13500	164	
334.94973	130	
336.84027	124	
336.94350	396	1+
337.12055	140	
338.79199	96	
339.29775	148	
340.35612	322	1+
340.94204	180	
341.02628	98	
341.13413	110	
342.20173	116	
342.27431	152	
343.26756	186	
347.11497	264	
347.34997	170	
348.11718	394	1+
351.79705	220	1+
354.21041	96	
355.20248	118	
357.22211	116	
357.78051	100	
358.16412	178	
358.19941	124	
359.88292	112	
360.11132	136	
364.33334	116	
365.07310	204	1+
END IONS

###FS:    #m/z: 322.92946 #charge 1+
###MS: 22
###MSMS: 23
BEGIN IONS
TITLE=Cmpd 16, +MS2(322.9295), 28.0-35.0eV, 0.5min #23
RTINSECONDS=28.0305
SCANS=22-23
PEPMASS=322.92946	1369130
CHARGE=1+
179.44912	80	
186.91746	80	
188.89028	78	
190.96671	112	
191.95598	86	
192.89056	136	
196.85556	80	
196.88633	146	
197.50521	90	
198.92647	90	
200.88991	88	
205.95208	256	
206.98163	80	
207.07890	80	
207.97226	154	
210.90200	100	
214.09396	82	
215.88560	366	1+
217.01076	80	
219.17301	182	
220.97202	82	
222.95542	248	
223.96134	652	
224.94017	80	
227.93078	90	
230.84821	128	
230.86816	224	
233.89770	150	
233.91464	80	
233.95729	130	
234.03512	88	
234.90176	112	
236.01854	88	
237.91349	90	
238.04034	80	
238.93515	218	
239.07616	158	
239.24108	100	
239.90601	138	
239.95566	106	
240.05916	112	
240.08353	86	
240.90016	84	
240.94021	1538	
241.15000	136	1+
241.93700	6858	1+
242.62591	88	
242.93906	5220	1+
242.99635	98	
243.88237	140	
244.03462	130	
244.88253	180	
244.90541	102	
244.97762	128	
246.86745	96	
246.97305	324	1+
247.94445	80	
248.85399	110	
248.93446	98	
250.03987	82	
250.83447	84	
250.94288	98	
251.12043	92	
251.64410	92	
255.10087	146	
257.74059	80	
257.83331	92	
258.14475	80	
259.19149	100	
263.86982	84	
263.95773	104	
264.82984	196	1+
265.05552	162	
265.83584	232	1+
266.06054	84	
266.24576	164	
268.86400	80	
268.95171	82	
269.00408	182	
271.17174	100	
271.84817	94	
272.81065	78	
273.07605	88	
273.91171	96	
274.03380	96	
274.93620	92	
275.39839	104	
276.00652	204	1+
276.74928	96	
276.89617	82	
277.16154	86	
278.79042	170	1+
279.09185	570	1+
279.27347	104	
280.26027	98	
281.84423	92	
282.05267	80	
283.02244	94	
283.07022	364	1+
283.28937	858	1+
283.72162	90	
286.74350	104	
286.90064	92	
286.91925	98	
289.79054	118	
290.88345	166	
291.06863	142	
291.80367	114	
292.07269	80	
293.15211	82	
293.29253	98	
293.87266	84	
294.25601	78	
294.82915	112	
294.85787	116	
295.09716	92	
296.94409	136	
297.04091	92	
297.92809	102	
299.41353	88	
301.11789	78	
302.24295	126	
304.88111	104	
305.03186	128	
305.09650	86	
305.86978	96	
306.29401	98	
306.77382	92	
307.05384	80	
307.88744	102	
308.29213	494	1+
308.79553	148	
308.86483	166	
309.02219	100	
309.84172	84	
310.30836	284	
310.91386	164	
311.01898	150	
311.85092	78	
312.02882	602	1+
313.10121	114	
313.28593	80	
315.89203	88	
317.07768	124	
318.26292	88	
319.17385	106	
320.15307	140	
320.22220	80	
320.61766	96	
321.09359	144	1+
321.42539	82	
321.75538	94	
322.30319	116	
323.02987	118	
323.23696	320	
323.25921	134	
323.36228	92	
323.95324	84	
324.24106	262	
324.89435	114	
325.10845	118	
325.89511	120	
326.09437	116	
327.96311	106	
328.18454	102	
END IONS

###FS:    #m/z: 340.93998 #charge 1+
###MS: 22
###MSMS: 24
BEGIN IONS
TITLE=Cmpd 17, +MS2(340.9400), 28.0-35.0eV, 0.5min #24
RTINSECONDS=28.803
SCANS=22,24
PEPMASS=340.93998	668772
CHARGE=1+
150.10260	106	
156.93323	98	
196.88317	104	
208.11914	94	
210.90585	92	
210.93825	194	
212.87418	98	
213.87890	102	
213.93928	2004	1+
215.88662	724	1+
215.93529	168	
217.85459	96	
217.88302	180	
217.93712	102	
220.89528	94	
223.40637	92	
224.96341	92	
226.11615	90	
226.94264	132	
228.89166	180	1+
231.07286	86	
231.88705	144	
231.94981	1612	1+
232.89132	526	1+
233.89551	446	1+
233.94786	610	1+
235.03372	196	1+
235.89200	146	
236.89512	106	
238.92573	100	
238.99977	136	
240.22865	160	
240.90445	100	
240.94596	96	
243.70988	90	
244.19793	136	
244.95420	216	
245.94434	102	
246.94756	130	
246.97859	130	
247.94536	94	
248.89806	184	
248.98935	162	
249.00580	86	
249.03509	206	1+
249.21918	88	
249.79720	86	
249.96151	310	
250.95457	126	
251.53319	92	
251.95975	122	
252.79669	114	
253.70541	86	
254.07111	406	1+
254.91395	88	
254.96478	812	1+
255.07402	346	1+
255.20836	192	1+
256.85208	138	
256.96362	158	
260.93600	92	
261.22976	88	
261.88288	92	
262.96408	110	
262.99180	86	
263.24307	184	
263.88147	96	
264.93399	94	
266.86786	120	
267.13521	438	
267.99941	240	1+
270.89217	200	1+
272.63204	102	
272.65628	88	
272.93406	356	
273.86808	88	
273.92126	134	
274.03517	208	1+
274.84430	108	
274.96116	112	
276.07721	90	
276.15695	96	
277.02765	96	
277.42361	86	
277.91676	110	
278.85582	110	
278.96005	216	
279.96419	120	
280.26066	168	
281.05111	190	
281.24213	98	
281.89812	86	
281.93078	92	
282.07179	154	1+
282.80528	144	
284.03359	90	
284.97146	120	
286.60761	86	
286.73257	88	
287.16113	96	
288.06327	246	
288.40671	94	
291.25789	100	
291.68025	88	
292.43543	298	
293.43976	180	
293.58447	96	
293.87439	90	
295.03735	112	
295.41986	88	
295.91592	90	
297.97453	216	
298.14455	98	
299.56018	86	
301.05569	98	
301.22886	94	
301.57413	98	
302.17480	446	
302.87873	90	
303.94283	244	
303.96924	96	
304.07565	128	
304.14693	104	
305.85875	126	
306.29002	90	
306.58450	86	
306.88056	304	1+
307.17391	88	
307.28630	314	
307.79822	206	
308.30369	168	
308.79020	102	
309.29354	118	
309.36434	88	
309.42936	88	
310.87973	88	
310.92398	100	
311.02865	146	
311.92495	96	
312.01004	86	
313.02501	154	
313.85781	86	
313.88226	110	
314.45188	102	
315.00890	134	
315.88052	106	
316.43197	92	
319.05002	178	1+
319.10463	86	
320.15181	96	
320.78930	92	
322.23767	134	1+
322.26956	118	
323.30353	104	
323.40765	86	
324.01999	98	
324.88078	136	
325.27114	122	
326.17297	170	
326.89176	222	
327.87387	136	
328.01245	188	
328.18890	242	
329.31775	92	
334.81220	86	
336.79679	96	
337.35265	122	
342.20402	110	
342.31611	106	
345.08685	106	
END IONS

###FS:    #m/z: 359.96116 #charge 1+
###MS: 22
###MSMS: 25
BEGIN IONS
TITLE=Cmpd 18, +MS2(359.9612), 28.0-35.0eV, 0.5min #25
RTINSECONDS=29.575
SCANS=22,25
PEPMASS=359.96116	140550
CHARGE=1+
207.94966	104	
209.94388	212	
210.89885	96	
212.99051	98	
220.95670	100	
221.88927	94	
222.95113	1994	1+
223.88798	178	1+
224.94679	1920	1+
224.97202	214	
225.01732	130	
225.97615	110	
226.94617	2222	
226.97097	334	1+
227.08063	110	
227.93264	132	
228.94153	3494	1+
231.02418	92	
233.09152	96	
233.84868	124	
236.05538	96	
238.57101	110	
238.89563	134	
238.96492	184	
239.14465	172	1+
239.52583	92	
240.12896	126	
240.83885	94	
240.94185	312	
240.96050	1568	1+
241.27210	94	
241.93997	194	
244.95697	1480	
245.17054	98	
245.94719	1300	1+
246.02488	96	
246.45299	94	
246.95096	1092	1+
248.80350	120	
249.00335	158	1+
249.04356	134	
250.94912	156	
251.03139	384	1+
252.25573	104	
253.15834	188	1+
253.28295	94	
254.40987	108	
254.86962	120	
255.09987	92	
256.91799	96	
257.16040	194	
257.91367	148	1+
258.85107	190	1+
258.94237	104	
258.97237	170	
260.14875	118	
260.96680	632	1+
263.05456	122	
263.84384	98	
264.79397	102	
265.80725	118	1+
265.97458	160	
266.86076	116	
267.13634	244	1+
267.97358	438	1+
268.61019	96	
268.79635	118	
268.96201	402	1+
269.10663	110	
271.13315	230	1+
271.90268	104	
272.82103	100	
273.04590	104	
274.19272	118	
275.24773	114	
276.02044	98	
276.85435	98	
276.91415	184	1+
277.06434	104	
277.15181	92	
278.24102	126	
278.79962	130	
279.80606	158	
280.10916	106	
281.85511	266	1+
281.99045	96	
282.82643	124	
283.12682	136	
287.09237	98	
288.40931	120	
288.60666	108	
288.78543	256	1+
289.06793	104	
289.98946	92	
290.85794	340	1+
290.87979	232	1+
292.05632	124	
292.43516	178	
292.93677	90	
292.98696	126	1+
293.59522	100	
293.84713	162	
295.02148	224	1+
295.06451	110	
296.84631	96	
297.02623	100	
297.07200	96	
297.81011	102	
297.85251	94	
298.13935	130	
298.80434	168	
299.80911	100	
299.86079	224	1+
301.41301	100	
302.13101	92	
302.22031	100	
303.99944	94	
304.43826	98	
304.77892	98	
305.15836	288	1+
306.43220	92	
306.79158	150	
307.89112	124	
308.27199	106	
308.29092	196	
308.79239	174	1+
310.34482	142	
310.39781	100	
310.41690	102	
310.86900	406	1+
311.43469	92	
311.82482	108	
312.81146	166	
312.90765	96	
313.88503	118	
314.81677	154	
314.88873	150	
315.85483	120	
318.59378	120	
318.93591	406	
319.85456	128	
319.91326	234	1+
321.81777	122	
322.34286	110	
323.01540	700	1+
323.23584	134	
323.73418	92	
324.29873	106	
324.89643	360	1+
325.13017	124	1+
326.15386	116	
327.87339	166	
328.18578	128	
328.82208	116	
328.88701	112	
331.86624	192	1+
332.26448	102	
333.16737	198	1+
333.25207	92	
333.75270	102	
334.87540	116	
336.32681	110	
336.94409	314	
337.09553	94	
337.83066	120	
337.94720	132	
338.16983	124	
338.33543	122	
338.79869	106	
338.94884	108	
339.87802	156	1+
339.90232	108	
340.35626	550	1+
342.06247	180	1+
342.28017	94	
343.27279	142	
343.42031	110	
344.18751	92	
344.32910	104	
347.11720	330	1+
349.40548	118	
350.33918	132	
353.43638	122	
354.89919	106	
356.20930	96	
356.35352	92	
356.45026	120	
358.19690	110	
358.36448	166	
359.32644	176	1+
362.12460	226	1+
363.30197	126	
364.31343	178	1+
365.17131	96	
END IONS

###FS:    #m/z: 340.93990 #charge 1+
###MS: 26
###MSMS: 27
BEGIN IONS
TITLE=Cmpd 19, +MS2(340.9399), 28.0-35.0eV, 0.6min #27
RTINSECONDS=33.25
SCANS=26-27
PEPMASS=340.93990	558280
CHARGE=1+
152.74987	128	
189.86376	100	
190.86137	94	
190.93942	88	
201.88762	118	
205.95028	138	
208.98097	100	
210.93566	132	
211.94695	120	
213.89066	138	
213.93883	982	1+
214.88049	148	
215.88568	838	1+
215.93519	300	
216.40361	90	
217.88144	574	1+
217.93678	92	
221.89384	138	
221.94269	118	
222.95015	256	1+
223.44292	98	
223.97128	272	1+
224.97511	198	1+
225.88061	122	
229.90451	110	
230.84819	226	1+
230.88940	136	
231.57357	100	
231.89129	94	
231.94982	1126	1+
233.42900	102	
233.89644	446	1+
233.94567	160	
235.54428	124	
235.89642	266	
238.08223	104	
239.94712	96	
240.22758	356	
240.93963	198	1+
241.83529	154	
242.94464	116	
243.88852	132	
243.97842	190	1+
244.95461	194	
245.83563	142	
246.15424	112	
246.44356	92	
246.97379	168	
248.89714	132	
249.03397	120	
249.90093	146	
249.96097	336	
251.02308	90	
251.95971	114	
252.10777	104	
253.90737	230	1+
254.93949	104	
254.96402	1122	1+
255.07288	460	1+
256.06128	100	
256.84681	88	
258.89381	360	1+
258.96164	148	
259.84518	142	
260.95101	142	
261.43198	94	
262.96694	234	1+
263.24592	90	
263.43130	106	
264.06033	124	
264.81541	104	
264.94425	96	
265.25991	92	
266.05035	110	
266.96092	180	1+
267.02491	88	
267.13557	232	1+
268.21801	104	
269.02622	164	
269.79957	134	
271.89043	114	
272.93453	124	
273.06008	88	
273.85298	98	
273.93793	116	
277.04525	100	
277.84169	234	1+
277.95962	134	
278.25656	90	
278.86086	158	
278.95843	274	1+
279.35744	98	
280.26013	146	
281.81988	92	
281.84963	248	1+
281.98363	134	
283.27805	138	
283.85329	288	1+
284.29663	96	
284.42502	88	
285.49688	92	
286.40878	118	
287.14230	92	
287.41600	108	
288.07364	246	1+
289.87745	110	
290.85626	154	
290.91551	140	
292.10059	158	
292.84982	228	1+
295.28509	88	
296.96896	354	1+
297.18671	90	
297.88812	102	
297.91455	138	
297.97028	256	1+
298.12585	184	1+
298.14243	86	
299.25663	98	
299.48155	106	
299.78339	102	
301.05159	144	
302.17336	304	1+
302.88592	226	1+
302.94454	202	
302.97482	142	
303.72487	142	
303.75732	122	
306.88138	224	
306.90258	204	1+
308.29205	98	
308.86539	114	
308.88231	326	1+
309.22847	104	
309.29585	144	
309.32533	106	
309.81582	90	
310.02776	218	1+
310.87258	162	
310.92013	136	
311.88164	204	
312.02810	236	1+
312.79705	90	
313.87817	148	
314.01990	210	1+
317.20436	104	
317.27343	94	
319.05643	90	
319.29315	88	
320.17946	92	
321.32164	108	
322.13002	88	
322.30773	144	
322.88746	96	
323.02550	88	
323.23708	116	
323.92416	90	
324.28738	142	
324.30313	146	
324.32530	116	
324.89339	284	1+
325.85433	96	
326.17567	150	
326.30009	88	
326.88804	128	
326.90705	98	
327.12036	176	
327.24994	104	
327.79995	150	
328.19519	98	
328.88632	118	
329.86082	126	
329.89297	90	
334.82365	104	
338.33265	112	
338.80312	138	
338.98055	88	
340.12244	124	
341.25977	106	
342.19851	246	1+
342.90357	136	
343.23712	124	
343.98739	106	
345.72008	130	
345.97829	92	
346.09719	92	
END IONS

###FS:    #m/z: 363.95575 #charge 1+
###MS: 26
###MSMS: 28
BEGIN IONS
TITLE=Cmpd 20, +MS2(363.9557), 28.0-35.0eV, 0.6min #28
RTINSECONDS=34.022
SCANS=26,28
PEPMASS=363.95575	254228
CHARGE=1+
189.86157	322	
191.85683	338	1+
196.87941	210	
199.12904	106	
200.88921	160	
204.57536	100	
209.89207	108	
209.94173	570	1+
210.88423	308	
212.87719	1264	1+
214.89555	266	1+
215.88440	146	
222.95073	1212	1+
223.88427	216	1+
224.38397	122	
224.94793	862	
225.94883	426	
225.96798	124	
226.89173	124	
226.94669	4372	1+
227.93183	200	
228.89377	674	
228.90953	104	
228.94109	4710	1+
228.99891	122	1+
230.07566	124	
230.88916	2330	1+
231.97992	124	
232.88392	468	1+
232.90127	130	
234.87876	294	1+
235.12124	108	
239.89989	112	
240.88731	108	
240.93918	676	
240.96194	632	
241.94187	702	
242.82825	220	1+
242.94154	1890	1+
243.08935	100	
243.95757	270	
244.95625	2554	1+
245.05591	102	
245.94223	386	
246.06675	114	
246.56285	104	
246.95106	1742	
247.93632	116	
248.80341	344	1+
248.85358	122	
248.89721	638	1+
248.92043	134	
248.97638	128	
249.04200	120	
250.89599	396	1+
250.94700	442	1+
250.96876	148	
251.02960	122	
251.11846	112	
253.83750	102	
253.90024	146	
254.09797	102	
254.95474	102	
260.11978	124	
260.96779	600	1+
261.83344	112	
261.95640	220	1+
263.16630	148	
263.83579	116	
264.92206	124	
266.81017	332	1+
267.12485	126	
267.24838	124	
267.81276	220	1+
267.84593	126	
267.97256	690	
268.58000	114	
268.90498	162	
268.96112	684	1+
269.79938	140	
270.02076	114	
270.41702	110	
270.86493	104	
271.85004	244	1+
271.91572	244	1+
273.79327	162	
275.14088	146	
276.14269	104	
276.85825	252	
277.84681	150	
277.91392	122	
278.67595	112	
278.84906	106	
278.96578	158	
279.84216	118	
279.97555	114	
280.79020	334	1+
281.54130	106	
282.84904	110	
282.89979	168	
283.06406	244	1+
283.78856	124	
283.85092	338	
283.91523	124	
283.98456	266	
284.79031	252	1+
284.85261	180	
285.54630	100	
285.84964	144	
285.93961	140	
286.91133	102	
287.24011	116	
287.77155	108	
287.87736	132	
287.91562	174	
288.06554	102	
288.31313	108	
289.78411	114	
289.99452	104	
291.88075	108	
292.43896	158	
292.82403	190	1+
292.86419	126	
292.93742	142	
294.92377	474	1+
295.86663	232	1+
295.90297	162	1+
295.92704	406	1+
296.02573	144	
296.80321	278	1+
298.80066	492	1+
300.86973	128	
301.86140	482	1+
301.95897	188	1+
302.09598	188	1+
302.22228	100	
302.80231	548	1+
303.12551	124	
303.16515	100	
303.85649	534	1+
304.83527	170	
305.00342	140	1+
305.94011	138	
306.27844	124	
306.30023	248	
307.28459	426	1+
307.79401	228	1+
309.88959	146	
310.30391	158	
310.87806	272	
311.88285	142	
312.02662	162	
312.06020	124	
312.15132	134	
314.26473	104	
314.42809	110	
315.81035	384	1+
316.81090	240	1+
318.93613	130	
320.83941	130	
321.81645	526	1+
321.94734	104	
322.28995	140	
324.28203	240	1+
324.89194	146	
325.79148	220	1+
325.90072	202	
326.86673	164	
326.90941	110	
327.00587	172	1+
327.28038	152	
327.81182	306	1+
327.88591	118	
328.88683	192	
329.32011	158	
329.87099	136	
329.98229	136	1+
333.75782	128	
334.95835	160	
336.94245	568	1+
338.87671	220	1+
339.82692	440	1+
339.86415	108	
340.93996	140	
342.90004	124	
343.88050	102	
344.21384	116	
346.90277	118	
346.94145	102	
347.17006	212	1+
348.82798	238	1+
349.31843	784	1+
349.34972	148	
350.34265	102	
352.88375	158	
352.90314	212	1+
352.96095	132	
360.17853	114	
360.21381	142	
360.28293	152	
362.84140	112	
364.36051	172	
365.35122	132	
365.38226	146	
367.13586	184	
367.32764	120	
368.42094	100	
368.83197	102	
369.34510	146	
END IONS

###FS:    #m/z: 359.96083 #charge 1+
###MS: 26
###MSMS: 29
BEGIN IONS
TITLE=Cmpd 21, +MS2(359.9608), 28.0-35.0eV, 0.6min #29
RTINSECONDS=34.794
SCANS=26,29
PEPMASS=359.96083	117958
CHARGE=1+
98.49273	132	
101.64442	100	
188.53085	110	
196.86276	188	1+
201.93695	128	
205.94872	346	1+
208.94443	114	
209.94511	266	
222.95097	1406	1+
224.89851	96	
224.94818	1830	1+
226.88714	200	1+
226.94540	2962	1+
226.97188	316	
228.94165	2650	
233.92125	162	1+
234.68207	106	
234.86450	102	
235.15068	102	
235.90831	204	1+
236.84581	96	
240.89680	352	1+
240.94060	402	
240.96060	1024	1+
241.89732	240	1+
241.94205	262	
242.95773	980	1+
244.95647	2428	1+
245.83343	126	
245.86763	110	
245.93996	192	
246.09647	126	
246.80288	118	
246.95226	1250	
246.97277	468	
247.02176	104	
248.03036	200	1+
248.81424	100	
249.22252	134	
250.95090	258	
250.98647	122	
251.03779	150	
251.97180	94	
255.17997	116	
256.69874	100	
256.90730	108	
257.15452	166	
258.14151	332	
258.93072	100	
258.97407	500	
259.79594	136	
259.80682	122	
260.83797	130	
260.96669	572	1+
261.37652	108	
262.57299	96	
263.72973	106	
264.11714	118	
264.13395	250	1+
264.83937	98	
264.96659	482	1+
265.82122	100	
265.83096	132	
266.10625	158	1+
266.64963	104	
266.81208	250	
266.86508	122	
267.13458	118	
267.81324	138	
267.92699	140	1+
268.84839	122	
268.90044	200	1+
268.96202	232	1+
270.66088	96	
270.72761	102	
270.94261	102	
271.50797	94	
271.84175	160	
272.42525	108	
272.85039	296	1+
273.51876	104	
275.09898	142	
275.39052	96	
276.84375	264	1+
277.01207	162	1+
277.87821	106	
278.79813	134	
278.95093	112	
278.99551	116	
279.09782	112	
280.76540	98	
280.79168	142	
281.85766	100	
282.16207	98	
283.18996	96	
283.42797	104	
283.98673	216	
284.43125	98	
284.82023	212	1+
284.86714	304	1+
284.92648	104	
286.00036	190	1+
286.77193	96	
286.90934	98	
287.91470	94	
289.85933	100	
291.03203	100	
292.13026	290	1+
292.87142	114	
292.94098	114	
293.84993	124	
293.87721	102	
294.43940	106	
295.02234	228	
295.82815	186	1+
295.92485	114	
297.81154	246	
298.08292	218	
298.80449	252	
299.80484	310	1+
299.86344	98	
302.22121	180	
302.78807	94	
303.00669	232	1+
303.80224	136	
303.93672	160	
303.95432	94	
304.26465	244	1+
304.53925	98	
304.60321	98	
305.27484	288	1+
305.78721	396	1+
306.42526	116	
306.88228	134	
306.93098	104	
307.93722	130	
308.28985	350	1+
309.87427	292	1+
310.30420	120	
310.34157	112	
311.86082	118	
315.74277	132	
315.87460	98	
316.81454	136	
318.13395	104	
319.01903	100	
319.75779	116	
319.85972	290	
320.32495	116	
321.41878	94	
321.81743	164	1+
322.87933	110	
322.93858	152	
323.01532	442	1+
323.17537	136	
323.29910	158	
324.32492	98	
325.01969	100	
326.16249	158	
327.30603	94	
327.80222	130	
328.09454	102	
328.81101	96	
328.89023	124	
329.19199	132	
330.87630	232	1+
331.73884	112	
332.09783	114	
333.87019	236	1+
336.80561	96	
336.94109	238	
337.11523	128	
338.87207	106	
339.34116	100	
340.19400	114	
340.35572	118	
340.82888	110	
341.02745	116	
341.13271	128	
341.19822	220	1+
341.93398	172	
343.28390	102	
343.48569	118	
344.90171	228	1+
345.17634	128	1+
349.01151	96	
352.88542	224	1+
353.31553	136	
354.52958	104	
358.15736	242	1+
358.20427	100	
359.20543	96	
359.95305	98	
362.33651	190	1+
363.28186	194	1+
363.37386	106	
364.36017	116	
END IONS

###FS:    #m/z: 340.93977 #charge 1+
###MS: 30
###MSMS: 31
BEGIN IONS
TITLE=Cmpd 22, +MS2(340.9398), 28.0-35.0eV, 0.7min #31
RTINSECONDS=38.472
SCANS=30-31
PEPMASS=340.93977	540390
CHARGE=1+
51.45929	146	
62.18752	112	
146.60869	88	
190.94911	96	
191.08370	102	
192.88748	102	
192.92427	346	
198.86410	144	
199.41877	94	
208.88147	160	
210.93663	168	
212.87823	122	
213.88206	98	
213.93861	1874	1+
215.88702	412	1+
215.93666	284	
217.88356	128	
221.89260	98	
223.95805	198	
224.96720	134	
226.89237	326	1+
228.56737	90	
228.89190	98	
228.90912	88	
228.94791	102	
230.14608	96	
230.88865	266	
230.90708	150	
231.12284	124	
231.89254	142	
231.94751	1708	1+
233.04276	96	
233.89844	420	
234.50154	94	
234.89101	634	1+
235.02622	108	
235.43268	98	
235.89245	430	1+
235.94860	146	
237.09248	104	
237.86407	102	
237.89112	124	
238.14265	90	
239.86048	94	
240.22668	164	
240.83081	144	
242.01635	94	
242.06941	96	
242.94117	108	
243.95871	112	
244.95940	342	1+
245.87095	124	
246.84041	152	
246.97258	374	
248.06492	88	
248.89940	300	
249.67478	100	
249.96047	314	1+
250.63249	100	
251.17678	92	
251.78524	214	1+
252.22911	208	
252.87101	98	
252.96295	116	
254.86645	90	
254.96452	552	1+
255.07299	558	1+
255.13514	120	
255.20577	156	
255.91457	200	1+
256.96231	574	1+
257.93562	90	
258.84828	220	
258.88376	100	
258.90499	128	
259.85311	100	
261.84340	90	
262.95868	94	
263.49507	106	
263.83868	148	
265.05315	92	
267.13516	140	
268.00168	96	
268.80377	88	
269.79953	284	1+
269.90980	94	
270.42251	90	
271.44517	90	
272.93564	128	
272.98500	92	
273.79444	192	1+
275.93258	94	
276.80798	260	1+
276.85440	274	1+
279.84763	166	1+
279.90978	90	
279.96172	164	
281.04723	104	
282.27295	130	
283.02931	92	
283.42053	166	
283.86695	112	
285.85994	98	
288.20450	152	
288.41276	108	
289.78892	92	
290.94001	254	
291.24544	88	
291.80301	148	
292.25563	120	
292.43890	188	
292.87395	118	
293.06619	128	
293.84928	120	
294.86606	120	
295.86657	90	
295.89995	112	
296.97444	318	1+
297.86059	88	
298.00883	98	
298.58149	90	
298.80414	88	
300.51725	96	
300.78350	148	
300.93087	128	
302.18437	102	
303.25027	90	
303.95452	96	
304.70386	100	
306.88149	224	
307.12763	126	1+
307.28855	420	1+
307.30277	106	
307.79582	184	
307.88547	238	
308.80399	100	
310.87617	296	1+
310.95803	100	
311.02468	316	1+
311.85657	116	
312.02583	244	1+
312.86926	122	
313.86001	100	
313.91006	92	
315.80135	100	
316.91054	110	
316.93120	108	
317.10315	126	
318.16443	90	
318.59138	142	
320.01909	168	
320.14058	92	
320.28559	124	
321.20974	92	
321.29541	146	
322.90150	128	
323.16584	106	
323.23705	116	
324.28898	178	1+
324.89139	104	
324.97384	92	
326.17125	194	1+
326.88907	102	
327.87031	88	
329.80349	88	
329.86822	262	
329.88444	138	
330.81980	206	1+
332.09010	92	
335.89705	96	
336.13460	92	
337.05075	104	
337.12811	104	
340.88324	108	
342.20318	88	
342.89814	124	
343.27028	120	1+
344.89869	114	
END IONS

###FS:    #m/z: 363.95559 #charge 1+
###MS: 30
###MSMS: 32
BEGIN IONS
TITLE=Cmpd 23, +MS2(363.9556), 28.0-35.0eV, 0.7min #32
RTINSECONDS=39.2445
SCANS=30,32
PEPMASS=363.95559	226546
CHARGE=1+
47.22321	110	
183.93422	104	
189.86155	332	1+
191.85932	422	
205.94673	128	
207.87215	130	
208.93946	128	
209.87577	338	1+
209.92208	110	
209.94215	790	
210.88143	192	1+
211.97357	106	
212.87760	1350	1+
214.91588	104	
215.88770	92	
222.95176	1348	1+
224.88791	92	
224.92130	146	
224.94644	1110	1+
225.88371	182	
226.88556	136	
226.94592	4462	1+
226.97428	202	
227.93183	134	
228.89290	730	1+
228.94188	4570	1+
229.84833	98	
230.88924	2682	1+
230.98615	130	
232.88330	454	
232.95589	106	
233.95948	114	
234.88177	166	
235.07723	100	
235.82459	94	
235.90740	104	
238.94828	198	
240.83715	122	
240.93933	700	
240.96068	666	
241.94024	2146	1+
241.96043	360	
242.94313	1494	1+
244.11042	94	
244.95502	2080	1+
245.03956	116	
245.85473	152	1+
245.94193	318	
246.79143	138	
246.90109	520	
246.95218	2648	1+
246.97577	354	
248.81094	136	
248.82563	104	
248.85122	146	
248.89752	872	1+
249.09762	96	
250.89775	136	
251.80010	150	
251.91231	164	
253.83056	118	
253.90757	102	
257.40757	96	
258.83630	288	1+
258.97121	258	1+
259.44253	94	
259.82728	106	
259.89323	188	1+
260.96618	754	1+
263.97705	184	
264.23016	148	
264.81672	150	
264.96845	360	1+
265.97447	238	1+
266.24305	280	1+
266.82338	160	
267.16322	98	
267.81706	108	
267.97167	564	1+
268.90607	140	
268.92935	92	
268.95998	116	
269.22244	98	
269.96358	296	
270.97012	200	
271.04692	330	1+
271.91754	116	
272.92158	98	
273.85091	96	
275.91970	162	
276.57775	144	
276.80986	96	
278.77908	114	
278.80062	102	
279.84966	134	
280.79036	466	1+
281.43214	100	
283.79270	192	
283.85072	334	1+
283.98458	116	
284.78997	170	
284.82353	234	
284.87452	94	
284.98961	92	
285.44895	104	
285.84314	446	1+
285.89421	92	
286.91322	104	
287.47938	102	
289.08358	110	
289.55460	94	
289.87945	186	
289.92674	114	
290.78309	278	1+
290.86139	276	1+
290.92984	116	
291.29026	130	1+
291.94192	100	
293.14260	196	1+
293.85412	102	
294.84862	216	1+
295.88934	156	
296.00710	106	
296.80838	146	
296.93728	98	
297.65897	96	
297.81403	98	
297.95994	94	
298.80509	510	1+
299.87456	162	
300.80085	130	
301.80986	418	1+
301.86163	526	1+
303.80439	454	1+
303.85294	766	1+
303.94363	442	1+
304.30977	106	
304.92264	280	1+
306.43206	92	
306.88365	322	1+
307.12028	92	
307.28402	98	
307.30846	114	
307.78906	114	
308.29309	358	1+
308.86884	124	
309.31463	210	1+
310.87879	328	1+
313.02439	114	
313.37500	106	
313.80197	114	
313.88314	162	
314.41482	98	
314.77624	100	
315.85012	146	
316.80913	282	1+
317.43481	102	
318.92925	188	
319.02850	96	
319.82287	154	
319.86714	130	
319.93236	118	
320.83350	190	1+
321.81263	334	1+
321.86332	134	
322.00940	174	1+
322.15701	148	
322.30990	128	
324.26174	128	
326.25475	164	
326.78585	106	
326.87264	460	1+
326.89632	120	
327.79334	172	
328.26691	116	
328.81581	112	
329.87282	140	
332.29429	112	
336.94236	546	1+
338.86881	144	
339.82638	322	
340.93596	130	
342.15489	178	1+
342.90534	120	
343.41797	94	
343.91093	208	
344.28919	116	
344.90038	148	
345.90941	94	
346.14348	166	1+
348.32931	102	
350.10870	142	
351.33641	136	
352.14639	184	1+
352.88698	134	
353.85672	96	
354.14803	130	1+
356.56987	96	1+
357.92654	102	
360.15710	216	1+
360.97166	100	
363.88905	94	
364.33861	148	
364.34806	192	1+
365.32689	98	
367.32812	236	1+
368.19745	92	
369.44027	110	
END IONS

###FS:    #m/z: 336.94496 #charge 1+
###MS: 30
###MSMS: 33
BEGIN IONS
TITLE=Cmpd 24, +MS2(336.9450), 28.0-35.0eV, 0.7min #33
RTINSECONDS=40.017
SCANS=30,33
PEPMASS=336.94496	148786
CHARGE=1+
125.35147	88	
139.15175	104	
185.86490	88	
193.01157	100	
206.94798	84	
207.87288	92	
207.97210	124	
210.89832	146	
211.94306	3698	1+
212.87756	588	1+
213.93969	1548	1+
214.89509	124	
215.88666	614	1+
217.88431	192	
217.93350	112	
221.11991	118	
222.94893	136	
223.95863	114	
224.97563	222	
225.19594	92	
226.01844	104	
226.89705	128	
228.89038	166	
229.09850	98	
229.95424	3546	1+
230.88862	1826	1+
231.11702	180	1+
231.52312	84	
231.94954	1810	1+
233.82679	212	
233.94884	216	
234.14738	108	
234.42790	94	
234.82067	88	
234.83591	252	1+
235.07017	94	
235.89550	240	
235.95831	268	1+
236.08275	110	
237.06905	100	
238.21619	118	
238.57486	88	
239.82514	90	
240.55339	94	
240.96169	196	
241.89633	86	
242.64117	92	
244.49044	90	
245.85182	86	
246.97378	404	
246.99698	94	
247.08889	104	
247.96508	1328	1+
248.04359	140	
248.44050	94	
248.85487	100	
248.89865	646	1+
249.82360	92	
249.95826	534	1+
250.65664	172	
250.97970	104	
251.83737	314	1+
252.05945	160	1+
252.97056	2490	1+
253.83265	320	1+
254.02603	108	
254.90464	106	
254.96324	878	1+
255.07596	496	1+
255.09944	108	
255.90453	132	
256.71044	100	
256.88129	118	
256.90549	92	
258.18266	88	
258.84697	152	
260.13935	110	
261.39060	104	
263.04873	138	
263.21797	106	
264.10353	94	
265.00990	158	1+
266.63975	98	
268.84095	206	
269.79579	170	
269.84175	96	
270.80680	118	
270.98078	654	1+
271.13806	90	
272.83848	96	
272.97671	144	
273.89050	84	
274.42141	94	
274.56773	104	
274.83016	106	
274.90283	108	
275.86380	126	
276.85782	120	
277.82810	112	
277.96828	132	
279.96757	136	
280.96098	84	
282.85898	246	1+
284.01501	94	
285.84952	120	
286.84936	570	1+
287.03817	102	
288.55252	104	
289.85472	228	1+
289.88820	136	
290.18391	98	
290.81754	88	
291.44667	106	
292.09169	86	
292.16413	88	
292.44003	82	
292.85519	110	
292.94092	88	
293.85185	98	
293.87076	136	
294.17504	144	
294.43304	122	
294.66695	112	
294.68600	122	
294.85381	200	
294.89809	256	1+
295.98014	118	
296.09924	114	
296.42325	86	
296.80376	84	
296.86771	174	1+
296.95296	88	
297.91474	324	1+
298.08284	164	
298.40944	128	
300.86864	170	1+
302.15826	86	
303.86427	88	
304.22398	100	
305.29171	92	
305.90128	102	
305.92814	178	
306.88240	208	
307.05766	84	
307.09452	96	
307.29036	168	
307.31029	100	
307.79529	156	
307.88081	114	
308.29311	282	
308.86448	138	
309.27568	92	
309.87178	550	1+
310.01706	182	1+
310.87509	492	1+
313.77484	84	
315.95810	96	
316.93702	84	
317.19490	84	
319.09834	92	
319.93428	90	
320.01126	92	
320.30953	220	1+
321.03110	124	
321.11059	94	
322.90422	100	
324.89180	180	
325.80318	90	
325.89613	174	
326.00973	84	
326.98177	98	
327.02332	84	
328.81474	178	
328.87405	234	1+
329.69097	98	
330.65277	92	
332.07690	260	1+
333.99250	102	
334.04872	84	
334.87967	84	
337.60386	90	
338.39103	216	1+
340.15172	94	
342.20237	154	
342.39953	84	
END IONS

###FS:    #m/z: 322.92913 #charge 1+
###MS: 34
###MSMS: 35
BEGIN IONS
TITLE=Cmpd 25, +MS2(322.9291), 28.0-35.0eV, 0.7min #35
RTINSECONDS=43.701
SCANS=34-35
PEPMASS=322.92913	1254470
CHARGE=1+
78.73637	96	
172.59111	90	
192.54966	92	
192.88742	198	
193.88819	206	1+
193.98702	78	
195.91576	80	
197.05707	96	
199.88714	82	
200.88656	84	
201.03966	136	
201.85897	84	
202.07219	234	1+
204.53359	98	
205.94737	344	
209.94090	270	
210.89809	222	1+
211.94505	88	
214.89703	82	
215.88876	130	
215.97750	90	
217.87484	200	1+
218.88364	218	1+
221.92575	92	
222.89515	92	
222.97130	114	
223.95685	1274	1+
225.92717	96	
226.21031	92	
227.87714	88	
227.92869	280	
228.90660	112	
230.07004	84	
230.88923	172	
230.90069	350	1+
233.05388	94	
234.93416	94	
235.87232	82	
236.01751	88	
237.05535	274	1+
237.85463	88	
238.94203	248	1+
239.07560	144	
239.78699	224	1+
239.79536	142	
240.93915	4286	
241.94116	2606	
241.96612	162	
242.62627	100	
242.94005	8412	1+
243.17351	90	
243.87412	84	
244.81710	116	
244.90737	84	
244.93875	2820	1+
245.13020	82	
245.47303	92	
246.39120	184	
246.58218	120	
246.97611	578	1+
248.06313	100	
248.85526	164	
249.22701	80	
249.83793	88	
250.09232	84	
250.89687	84	
250.94054	80	
251.00172	80	
251.04424	146	
251.36783	80	
251.92794	212	
252.16660	86	
252.78353	170	1+
256.04035	102	
256.10682	92	
256.98015	82	
258.82998	80	
259.80385	104	
261.53742	88	
262.80801	92	
262.84038	122	
264.43292	78	
264.96018	124	
265.03395	88	
265.05869	86	
265.96667	98	
266.06674	96	
266.19277	86	
266.25086	142	
266.99253	92	
267.14345	94	
268.41936	104	
268.95339	114	
269.23847	84	
269.80021	364	1+
269.95430	80	
270.85778	160	
273.12076	88	
274.84330	126	
276.86548	172	
277.80828	116	
278.24694	174	1+
279.09203	276	
279.79681	98	
280.09219	134	
280.79491	180	1+
280.94842	96	
281.02248	80	
281.96587	80	
282.27708	108	
282.85327	84	
282.91329	82	
283.03936	84	
283.06903	270	1+
283.78713	168	
283.85371	174	
284.09379	78	
284.29093	276	
284.80194	90	
284.87525	164	
285.29048	126	
286.74519	102	
286.79892	94	
286.86338	264	1+
286.91789	200	
287.79307	82	
287.81122	86	
287.88144	84	
291.14221	140	1+
291.80307	90	
292.05635	84	
293.11755	88	
293.51285	92	
294.24974	80	
294.26652	128	
297.85489	114	
297.93862	84	
298.42252	116	
298.53033	92	
299.78474	222	
300.44939	88	
301.01366	82	
301.75743	80	
302.14706	140	
302.24412	78	
302.88651	158	
305.87849	268	1+
306.27362	156	
306.88281	226	1+
307.28903	706	1+
307.30227	120	
307.79675	464	1+
308.29433	478	1+
308.76450	82	
309.88711	118	
310.31232	140	
310.80873	92	
311.31137	108	
312.80137	92	
312.83761	122	
313.92064	84	
314.19706	94	
314.97449	88	
315.82672	190	
318.08320	220	1+
318.28820	286	1+
318.39168	130	
319.14404	84	
319.24514	86	
319.94074	84	
320.15838	132	
323.23396	200	
324.89376	378	1+
325.18530	92	
325.36016	82	
326.29307	84	
327.92764	80	
328.00127	102	
END IONS

###FS:    #m/z: 363.95561 #charge 1+
###MS: 34
###MSMS: 36
BEGIN IONS
TITLE=Cmpd 26, +MS2(363.9556), 28.0-35.0eV, 0.8min #36
RTINSECONDS=44.4735
SCANS=34,36
PEPMASS=363.95561	168564
CHARGE=1+
81.11305	94	
104.50674	106	
186.41432	104	
189.85958	422	
191.08135	164	
191.85728	464	
196.88225	206	
205.94688	324	1+
208.93741	122	
209.94305	776	1+
210.34465	94	
210.88316	294	1+
212.87840	780	1+
218.08106	92	
222.95127	956	
223.95616	500	
224.94738	1028	1+
225.11135	160	
225.88104	504	1+
225.97953	130	
226.06165	124	
226.94682	4544	1+
226.96939	300	
227.93226	246	
228.89355	634	1+
228.94174	4530	1+
230.78978	92	
230.88955	2900	1+
233.10649	98	
233.88520	130	
233.96098	152	
234.15161	100	
235.11668	102	
235.82032	126	
239.07765	100	
239.17668	92	
240.93893	504	
240.96142	904	1+
241.93857	2686	1+
242.41758	100	
242.94006	1830	1+
242.95877	508	
242.99493	148	
243.71614	120	
243.95376	2270	1+
244.83053	130	
244.95595	1886	1+
245.45339	116	
245.87095	96	
245.94589	162	
246.02117	96	
246.18179	106	
246.90115	254	1+
246.95252	2198	1+
246.97509	160	
247.62049	128	
248.80252	200	1+
248.89704	1082	1+
249.23071	142	
250.94677	322	
250.97329	136	
251.03960	92	
251.40647	116	
251.78347	142	
252.22880	92	
253.90482	122	
255.47237	100	
255.83192	94	
257.92204	94	
258.44090	166	
258.83918	200	
259.84336	144	
260.94811	116	
260.96745	366	
261.88706	110	
261.97187	348	1+
263.45496	96	
263.51293	104	
263.86341	142	
263.95177	98	
264.38478	102	
264.97178	286	1+
265.05815	122	
265.78476	188	1+
265.81269	324	1+
265.93330	112	
267.96828	176	
268.54182	104	
268.84128	136	
268.95822	234	
269.80759	96	
269.96817	672	
270.05910	92	
271.02060	104	
271.84094	220	1+
271.91349	270	
272.90168	106	
273.04977	96	
273.90627	92	
275.07386	200	1+
276.80638	122	
276.86407	196	
279.27950	128	
279.84016	94	
279.92426	114	
280.16887	92	
280.79528	588	1+
281.18915	108	
282.27546	96	
282.78837	494	1+
282.84320	132	
283.06640	180	
283.85173	108	
284.98440	134	
285.84802	414	
290.78721	220	
290.80377	122	
290.83280	114	
291.52848	102	
291.80099	94	
292.42626	98	
294.85690	132	
294.92623	98	
295.37124	106	
295.86112	94	
296.58492	124	
296.80546	198	
297.43126	174	
297.80804	138	
297.91972	204	1+
298.37370	102	
298.80303	862	1+
299.87134	178	
300.13382	122	
300.15533	128	
301.79816	308	1+
301.85850	622	1+
302.94449	244	1+
303.44287	100	
303.80883	250	1+
303.85508	394	
305.06640	100	
305.13390	152	
306.27719	152	
306.88220	560	1+
306.93496	126	
307.28864	728	1+
307.78219	198	
307.88700	372	1+
308.29480	398	1+
308.87068	170	1+
309.83963	130	
310.94509	100	
312.88387	108	
314.81901	124	
315.45213	110	
316.03684	92	
316.81481	116	
317.87121	104	
318.82865	340	1+
319.87121	114	
321.81680	96	
321.86458	102	
322.92539	154	
323.02313	146	
323.07407	142	
323.92633	96	
326.16830	164	
326.87352	230	
327.89440	98	
328.07909	100	
328.80551	176	
330.82691	98	
334.89829	182	1+
336.80840	98	
336.94351	416	
337.81176	194	
337.94891	202	
339.82961	356	1+
341.98844	94	
342.28037	146	
343.82380	100	
345.79120	92	
347.31309	234	1+
349.75842	212	1+
352.88176	124	
354.31410	102	
355.31369	148	
355.37583	96	
355.41292	100	
356.73571	100	
358.19098	180	1+
362.31183	148	1+
365.32244	256	1+
365.81241	92	
366.32954	220	1+
367.42508	126	
END IONS

###FS:    #m/z: 336.94494 #charge 1+
###MS: 34
###MSMS: 37
BEGIN IONS
TITLE=Cmpd 27, +MS2(336.9449), 28.0-35.0eV, 0.8min #37
RTINSECONDS=45.2455
SCANS=34,37
PEPMASS=336.94494	131140
CHARGE=1+
52.77572	86	
108.62502	88	
183.86637	88	
192.88588	138	
193.88691	98	
196.88796	86	
206.97525	142	1+
208.51966	88	
208.92416	90	
211.94365	3032	1+
212.87842	694	1+
213.93823	1734	1+
214.89146	142	
215.88481	292	
216.88557	186	
217.88264	312	
219.67245	98	
219.99130	90	
223.00628	92	
223.95625	144	
223.97271	140	
224.96989	288	1+
226.10120	94	
226.89272	92	
227.00133	90	
228.13136	108	
228.89483	330	
229.95346	2870	1+
230.88891	1288	1+
231.02617	86	
231.92227	92	
231.94983	1650	1+
232.10448	88	
233.82898	106	
233.87074	154	1+
233.89592	284	
233.94373	268	
235.88982	142	
236.05850	86	
237.05972	108	
239.90138	344	1+
240.84280	84	
240.93760	110	
240.96687	102	
244.12401	152	
244.81700	122	
245.96162	84	
246.73066	92	
246.97519	146	
247.96561	740	1+
248.89787	416	1+
249.04332	106	
249.12224	98	
249.22795	102	
249.95992	694	1+
250.87530	98	
250.91830	88	
251.02335	86	
251.07197	210	1+
252.89997	420	1+
252.97029	1954	1+
253.14847	94	
253.90363	302	1+
254.61941	110	
254.96632	942	1+
255.00792	136	
255.07312	398	
256.06018	88	
256.86986	86	
256.91603	342	1+
256.95952	174	
258.00862	92	
258.80631	88	
258.84988	228	1+
258.91185	140	
259.42090	104	
259.44062	106	
260.84548	108	
261.83008	130	
261.95481	82	
262.65873	92	
262.91468	130	
263.50907	82	
263.84213	126	
264.88824	86	
265.01370	124	
266.01053	90	
266.86317	160	
267.02081	82	
267.07707	110	
268.84156	446	1+
269.79665	146	
270.98183	118	
272.11723	86	
272.84735	136	
274.81318	82	
274.85572	128	
275.05627	112	
275.98542	272	1+
276.07946	92	
276.10623	92	
276.85410	360	1+
277.83146	398	1+
278.48380	100	
279.97158	90	
281.05290	90	
282.85974	172	
283.07632	84	
284.08537	86	
284.40829	100	
285.19898	92	
286.84909	496	1+
287.93537	96	
288.85998	86	
291.05036	84	
291.85438	108	
292.05190	122	
292.81068	136	
292.85996	136	
292.93647	114	
293.07556	90	
293.10862	108	
293.85960	94	
293.95697	118	
296.00572	186	1+
297.41538	106	
297.87583	152	
298.25515	86	
298.86413	224	1+
300.40669	86	
300.79282	124	
301.02518	102	
302.85285	110	
302.89562	86	
303.82006	86	
304.26005	112	
305.27667	106	
305.84955	110	
306.29005	98	
306.43215	106	
306.79026	460	1+
306.88215	148	
307.49897	106	
308.29313	144	
308.87794	84	
309.30630	90	
309.42477	98	
309.86432	278	
310.43273	94	
310.58363	104	
310.77223	102	
310.87846	248	
311.88321	136	
312.87707	108	
313.45094	84	
314.84828	90	
320.13962	90	
321.03982	124	
322.02982	116	
323.81179	100	
323.94627	102	
324.28736	124	
324.89152	342	
325.90766	90	
328.88436	246	
329.81363	110	
331.88781	136	
332.24695	94	
332.83109	106	
332.88937	84	
333.70983	96	
334.06211	100	
334.20339	102	
336.29461	94	
336.33713	104	
337.21147	82	
339.25766	84	
341.80467	92	
END IONS

###FS:    #m/z: 322.92913 #charge 1+
###MS: 38
###MSMS: 39
BEGIN IONS
TITLE=Cmpd 28, +MS2(322.9291), 28.0-35.0eV, 0.8min #39
RTINSECONDS=48.948
SCANS=38-39
PEPMASS=322.92913	1164668
CHARGE=1+
74.82678	82	
190.90036	84	
192.88872	262	
193.01158	80	
197.87737	212	1+
204.09453	84	
205.94920	236	
206.54142	92	
206.94994	110	
207.97555	132	
209.13313	146	
210.82921	78	
210.89829	112	
212.40837	108	
212.89126	258	1+
214.89065	420	1+
214.90738	116	
220.88575	124	
221.88986	124	
222.95668	1016	1+
223.96078	840	1+
226.04072	78	
227.63282	106	
227.84787	94	
227.89947	80	
228.90926	134	
230.36415	122	
230.78949	78	
230.88547	138	
231.90610	90	
231.95869	80	
232.94790	206	1+
235.82270	142	
237.19617	82	
238.06525	280	1+
238.09183	78	
238.21414	126	
238.94174	406	1+
239.78713	136	
239.90620	88	
240.82577	100	
240.94064	3448	
241.03909	98	
241.89715	172	
241.94120	2472	
242.12812	126	
242.84231	100	
242.94062	9434	1+
242.98855	170	
243.07725	80	
243.14281	94	
243.79016	96	
243.82295	104	
244.81702	86	
244.93827	1858	1+
244.98899	78	
246.97439	328	
247.38684	134	
247.97585	146	
248.85483	124	
248.87617	86	
248.95162	78	
251.92650	176	
252.42194	154	
252.88648	100	
254.96563	140	
254.99582	84	
255.13393	92	
256.90433	104	
256.99577	80	
258.52761	102	
258.83207	120	
259.91280	126	
261.79748	96	
262.20306	114	
264.00283	124	
265.08113	142	
265.20179	80	
266.03636	88	
266.13462	132	
266.85852	294	1+
267.04692	78	
267.25575	80	
268.84582	112	
268.95609	232	
269.80058	314	1+
270.36194	102	
271.43705	92	
271.79544	136	
271.81887	100	
271.84247	128	
271.92481	84	
272.80037	94	
273.02998	118	
274.14543	80	
275.81204	86	
276.18037	106	
278.85495	126	
279.09149	542	1+
280.24300	104	
280.39498	92	
281.09860	152	
281.80797	404	1+
282.27748	182	
282.78807	172	1+
282.81355	336	1+
282.96529	186	1+
283.06735	126	
283.84621	214	1+
283.86309	126	
284.13495	80	
284.29252	256	1+
284.87458	150	
285.14625	106	
286.41019	110	
286.79865	314	1+
287.91177	94	
288.83278	126	
288.85505	150	
289.78829	228	
289.87644	100	
290.79714	320	1+
290.85918	90	
290.86868	94	
291.03407	88	
292.16016	188	1+
293.06735	78	
293.72575	78	
294.85937	142	
297.72472	92	
297.80188	106	
297.87532	82	
299.78474	102	
300.91787	84	
301.86004	82	
301.89865	90	
302.03293	78	
302.15666	102	
302.20807	188	1+
302.84893	86	
303.78527	90	
304.78482	106	
305.74664	100	
306.30704	124	
306.99261	80	
307.30943	84	
307.79662	192	
307.83921	82	
307.88410	96	
308.15802	126	
308.29088	188	
308.66738	90	
308.87897	152	
309.29622	112	
309.87391	92	
310.01893	220	1+
310.30435	318	
310.80289	216	1+
310.87208	200	
311.88362	196	
312.25673	98	
313.15102	106	
314.29706	100	
315.61345	106	
315.79663	82	
316.95865	80	
320.18479	82	
321.28673	80	
321.32947	138	1+
322.82441	106	
322.89379	132	
323.23654	198	
324.89280	518	1+
326.13600	92	
327.24760	80	
327.77205	100	
327.88173	114	
END IONS

###FS:    #m/z: 336.94488 #charge 1+
###MS: 38
###MSMS: 40
BEGIN IONS
TITLE=Cmpd 29, +MS2(336.9449), 28.0-35.0eV, 0.9min #40
RTINSECONDS=49.7205
SCANS=38,40
PEPMASS=336.94488	125114
CHARGE=1+
181.54102	78	
196.88787	116	
198.94138	106	
199.87318	78	
203.87541	92	
205.95338	508	1+
206.97192	178	1+
208.88426	340	1+
211.94311	2782	
212.87918	782	1+
212.95040	88	
213.89338	106	
213.93883	1432	1+
215.86020	104	
215.88443	360	1+
215.94020	134	
215.96827	84	
217.86360	90	
218.87340	76	
220.90765	90	
223.87474	92	
223.91138	80	
224.97229	126	
224.98620	128	
226.89158	186	1+
227.78344	88	
229.82961	84	
229.95438	3006	1+
230.02139	82	
230.89080	918	1+
231.94916	1936	1+
232.90360	138	
233.00530	78	
233.89852	558	1+
234.12355	76	
235.79687	96	
235.88869	122	
236.06287	244	1+
236.94584	98	
238.88881	104	
239.90443	86	
241.52752	82	
242.93970	76	
244.46747	86	
244.86795	100	
247.96469	692	1+
248.89897	420	1+
249.96160	274	1+
249.97828	90	
250.04934	82	
250.43033	80	
250.82713	438	1+
250.91282	356	1+
251.86406	78	
251.91631	244	1+
251.93242	80	
252.01056	82	
252.56363	118	
252.96997	1578	1+
253.90777	138	
254.06140	78	
254.08937	76	
254.96689	826	1+
255.07237	90	
255.90053	100	
256.14420	78	
256.52553	86	
256.80056	208	1+
256.91620	84	
256.96081	176	1+
257.83593	230	1+
257.85484	78	
257.92821	78	
257.94580	86	
258.14651	126	
258.99398	92	
260.22031	76	
263.05338	140	
263.42113	94	
263.86171	78	
263.98555	78	
265.98256	80	
266.12348	92	
266.56164	86	
267.84098	774	1+
267.89441	82	
268.15960	80	
268.84028	754	1+
268.95047	96	
270.97820	178	
271.91417	280	1+
271.95116	88	
272.27125	98	
272.97109	168	1+
274.39066	78	
274.85393	136	
274.89389	140	
275.86339	84	
276.85201	418	
276.89396	76	
276.91048	104	
278.83441	880	1+
279.78984	180	1+
279.97098	198	1+
281.87315	110	
282.55806	88	
283.11779	84	
283.90950	78	
283.93236	106	
283.98644	78	
284.87237	144	
284.94908	82	
285.85349	120	
285.91789	80	
286.85384	134	
288.10000	80	
289.09722	90	
289.46098	78	
289.88842	86	
290.09552	264	1+
290.86517	82	
291.85862	112	
292.37162	78	
292.82648	168	
292.86106	80	
293.47709	94	
293.94004	80	
294.29059	142	
294.85538	154	
295.99948	80	
296.24555	94	
296.86102	96	
297.11274	88	
297.25701	76	
297.84946	78	
298.12121	76	
298.30682	90	
299.87238	184	
299.90682	102	
301.05834	80	
302.81846	96	
303.76805	86	
305.14811	76	
305.29175	144	
305.92056	78	
306.28582	196	1+
306.74587	96	
306.88026	240	
307.89319	170	
308.86492	112	
308.88349	148	
310.87680	420	1+
312.17063	76	
314.97936	84	
315.79918	88	
315.82290	78	
316.13821	104	
316.83004	90	
317.43099	82	
317.93245	78	
319.90809	82	
320.14414	186	1+
321.88424	132	
322.90194	128	
323.30150	90	
324.48380	102	
325.78988	92	
325.89771	162	
326.96773	84	
327.26993	78	
329.16075	88	
329.30757	88	
329.87393	116	
329.94746	90	
331.34974	84	
331.70068	76	
331.86858	76	
335.15181	88	
336.32847	80	
336.62547	80	
338.02825	88	
338.86656	90	
339.33216	90	
340.39597	88	
END IONS

###FS:    #m/z: 359.96058 #charge 1+
###MS: 38
###MSMS: 41
BEGIN IONS
TITLE=Cmpd 30, +MS2(359.9606), 28.0-35.0eV, 0.9min #41
RTINSECONDS=50.4925
SCANS=38,41
PEPMASS=359.96058	94116
CHARGE=1+
97.38081	100	
174.44318	90	
186.06579	92	
191.10472	160	
198.95500	130	
200.87470	150	
204.90062	102	
208.93982	822	1+
209.94310	694	1+
212.86511	86	
216.87688	96	
217.88699	86	
217.92343	102	
221.88652	142	
222.95070	1210	1+
223.88951	234	
224.89373	98	
224.94584	1574	1+
225.47405	88	
225.96831	338	1+
226.88942	202	
226.94616	2462	1+
227.93031	190	
228.12785	86	
228.94091	2482	1+
238.01184	108	
238.81570	112	
238.89456	158	
238.93624	124	
239.90052	86	
240.54174	88	
240.93811	1036	1+
240.96084	1444	1+
241.04329	88	
241.11119	232	
241.78831	142	
241.89986	142	
242.95810	506	
243.94186	88	
244.95673	1390	
245.93931	250	
246.80401	90	
246.90295	136	
246.95216	1046	
246.97503	182	
247.57800	114	
248.79928	168	
248.85795	102	
250.89881	88	
250.96529	174	1+
251.06114	110	
251.61904	88	
252.95276	126	
255.94912	218	1+
256.09010	216	1+
257.01490	134	
257.45100	88	
257.79647	114	
258.14134	274	
258.82887	112	
258.84404	174	
258.97342	392	
259.84466	98	
260.96870	684	1+
262.94942	156	
263.10651	152	
263.97635	170	
264.97433	306	1+
265.02329	138	
265.81768	94	
265.85421	150	
266.25188	180	
266.81311	268	
266.86430	148	
267.13994	156	
267.81500	114	
267.89356	104	
267.97215	116	
268.07428	98	
268.80925	98	
268.95999	722	1+
269.40610	90	
272.42120	92	
272.71323	100	
273.88587	174	1+
274.84582	102	
275.89105	216	1+
276.57150	90	
276.79992	260	1+
276.85226	318	1+
280.79387	394	
280.87065	158	
280.97040	264	1+
281.36840	88	
281.87111	140	
281.94335	90	
283.01054	104	
283.09773	242	1+
285.07339	86	
285.36392	106	
285.82267	102	
287.01020	88	
287.80973	132	
289.38534	96	
290.79111	202	1+
292.33404	114	
292.43617	314	
293.85183	310	1+
294.27620	134	
297.80666	92	
298.80213	704	1+
298.88226	112	
299.87446	104	
300.86594	96	
300.89971	300	1+
301.26499	138	
301.85219	142	
304.88753	116	
305.26177	88	
305.91900	90	
306.27811	148	
306.45339	98	
306.87697	160	
306.93295	98	
307.30966	136	
307.78568	312	1+
307.89191	184	
308.29049	150	
308.86983	88	
308.87929	98	
308.90678	88	
309.26198	94	
309.80725	132	
310.87744	264	1+
312.86622	152	
314.76987	88	
314.79606	96	
314.84378	92	
315.59400	112	
316.80573	110	
316.81769	136	
318.82289	92	
318.93393	112	
319.68180	86	
320.12345	88	
320.79538	160	
321.09729	92	
321.82309	346	1+
321.92520	100	
322.31762	90	
323.01653	142	
324.75805	100	
324.88977	226	
325.25666	114	
328.80214	102	
328.88666	108	
329.51270	100	
329.87020	104	
330.17212	146	
331.24480	100	
333.78979	152	
335.88878	106	
336.87205	130	
336.94132	574	1+
341.13848	136	
341.25402	166	
342.90519	128	
343.84842	88	
343.91196	116	
345.89750	102	
351.85249	100	
352.09202	100	
352.88615	118	
354.76487	98	
356.21481	92	
357.88427	94	
358.86890	88	
363.95166	108	
364.71615	88	
END IONS

###FS:    #m/z: 322.92906 #charge 1+
###MS: 42
###MSMS: 43
BEGIN IONS
TITLE=Cmpd 31, +MS2(322.9291), 28.0-35.0eV, 0.9min #43
RTINSECONDS=54.18
SCANS=42-43
PEPMASS=322.92906	1152938
CHARGE=1+
190.89287	78	
192.96224	106	
194.88611	80	
195.41074	86	
198.98186	80	
201.04701	80	
205.02204	92	
205.94875	246	
206.94679	222	
208.92943	92	
210.90163	118	
213.05840	80	
214.89284	166	
217.10653	86	
219.87458	78	
221.89195	114	
221.95066	132	
221.96639	136	
222.95314	890	1+
223.95745	734	1+
225.04825	98	
225.88912	84	
226.06270	80	
226.13090	76	
226.14766	90	
226.84224	76	
227.08472	112	
227.10311	222	1+
227.93363	122	
230.90239	76	
231.04120	92	
231.94161	88	
232.90225	194	
233.89578	166	
234.09905	76	
235.13929	90	
235.78749	84	
235.95903	76	
236.07418	214	1+
238.93768	360	
238.95702	112	
239.88348	94	
239.95459	192	
240.00128	78	
240.11797	162	1+
240.14604	82	
240.46937	78	
240.82397	76	
240.93947	3444	
241.00409	78	
241.93827	11714	1+
242.13436	184	1+
242.81564	78	
242.94058	8252	1+
243.21328	114	
243.82403	104	
243.85893	84	
243.87242	84	
244.03586	90	
244.12826	90	
244.93859	1620	1+
245.88611	240	1+
246.43746	80	
246.97479	684	1+
248.09033	88	
248.36903	76	
248.83453	304	1+
248.91751	90	
248.94973	78	
249.44884	100	
249.89801	112	
250.06803	178	1+
251.07214	218	1+
251.10504	96	
251.92401	154	
252.96857	94	
254.50575	100	
255.11040	94	
256.83640	128	
257.01175	94	
257.04720	86	
257.83976	140	
258.79540	160	
259.90359	82	
260.35536	80	
261.49389	98	
262.82954	252	1+
263.07052	88	
264.24104	102	
264.80166	78	
265.01959	88	
265.05711	130	
265.23801	78	
266.47923	84	
266.88240	82	
268.14362	82	
268.87997	78	
268.95613	130	1+
269.00494	90	
269.79668	98	
270.23069	80	
271.42109	80	
271.53843	82	
271.89657	82	
272.13417	196	
272.43146	86	
272.80367	86	
272.84219	134	
274.48830	86	
274.84011	110	
275.80903	284	1+
276.84263	98	
278.06421	78	
278.85910	94	
279.08931	802	1+
279.91955	100	
280.81896	136	
281.04290	78	
281.16232	84	
281.23851	88	
281.85712	182	1+
282.27585	80	
283.07683	158	
283.78871	78	
283.87303	210	1+
284.29259	284	
286.91938	100	
288.10864	98	
289.80637	140	
289.87530	316	1+
290.78455	94	
291.78133	164	1+
292.87823	206	1+
293.78077	90	
294.88107	144	
295.01898	126	
295.41153	102	
296.86830	126	
296.91797	106	
297.10433	90	
299.10718	86	
299.78534	88	
299.83090	88	
299.87508	90	
301.94312	82	
302.24944	114	
302.86261	84	
302.88042	226	1+
303.94163	168	
304.27171	198	1+
304.99131	76	
306.88208	196	
307.29190	670	1+
307.88270	114	
308.16878	78	
308.39115	84	
308.79597	124	
308.90136	170	
309.80433	130	
309.88321	96	
309.91113	80	
310.87072	186	
311.83356	90	
314.82223	90	
315.79674	84	
317.06531	82	
318.86182	126	
318.87824	82	
320.43084	84	
320.54734	78	
322.24605	90	
324.89047	320	1+
325.97829	88	
326.05796	84	
326.96376	80	
327.10565	86	
327.39908	96	
END IONS

###FS:    #m/z: 340.93945 #charge 1+
###MS: 42
###MSMS: 44
BEGIN IONS
TITLE=Cmpd 32, +MS2(340.9394), 28.0-35.0eV, 0.9min #44
RTINSECONDS=54.952
SCANS=42,44
PEPMASS=340.93945	429600
CHARGE=1+
76.15063	82	
192.92788	82	
194.92209	90	
205.01312	84	
210.93574	242	
213.88889	160	
213.93781	712	
214.88311	744	1+
214.98403	88	
215.88516	620	1+
215.93706	238	
217.88252	104	
219.88320	110	
219.89482	88	
220.87348	96	
222.94759	86	
223.92047	86	
223.96070	150	
225.88152	92	
226.79066	108	
229.90347	100	
230.88999	142	
230.95364	86	
231.88491	166	
231.95019	746	1+
232.48052	92	
232.88778	94	
233.89495	432	1+
233.94889	126	
235.10921	88	
235.15439	82	
235.79319	128	
235.86253	92	
235.88989	382	1+
236.00816	92	
237.06273	118	
237.39462	84	
237.96822	92	
239.87953	118	
239.90549	118	
241.98562	156	
243.83027	212	
244.50203	84	
244.82484	94	
246.83687	88	
246.97687	308	1+
247.95669	100	
248.43668	88	
248.84489	84	
248.92176	220	1+
248.98661	132	
249.96009	332	1+
250.48082	84	
250.89389	126	
251.21977	92	
251.42615	100	
251.90810	128	
251.92477	132	
254.96319	696	1+
255.07421	328	1+
255.13452	144	
255.52383	84	
255.80831	88	
256.96539	200	
257.09241	158	
257.26391	86	
257.79359	90	
257.97489	164	
258.84686	94	
258.97464	82	
259.84642	112	
259.90051	118	
260.85966	182	
262.96624	102	
264.02328	110	
264.09296	82	
265.02067	116	
265.05337	98	
266.86317	148	
267.13387	114	
267.79229	128	
267.84637	82	
268.84145	172	
268.95642	122	
269.79811	96	
269.80997	114	
271.04093	82	
271.97615	246	1+
272.92447	88	
273.80287	100	
274.03474	100	
274.85072	148	
275.05197	88	
275.84970	130	
276.82126	100	
276.85560	452	1+
277.05983	94	
277.16161	98	
277.81244	82	
277.90968	86	
277.95842	98	
278.85120	110	
280.07603	112	
282.86360	126	
283.02079	94	
283.18785	90	
284.79784	92	
284.85871	136	
285.24549	102	
285.41585	86	
288.21908	84	
289.79094	134	
291.20123	80	
292.86009	94	
292.93348	144	
294.41195	82	
294.85910	154	
295.84004	110	
295.87294	334	1+
296.25641	86	
296.80989	134	
296.87346	296	1+
296.97222	116	
297.14372	98	
298.31408	84	
298.57722	94	
300.05705	164	
301.99239	90	
302.17079	316	
303.16945	144	
303.87578	204	
303.94020	156	
304.89155	136	
305.80658	82	
306.88187	428	1+
306.95706	92	
307.79577	172	1+
308.28937	174	
309.17211	92	
309.42272	102	
310.10997	96	
310.87555	332	1+
314.81312	114	
316.82066	140	
320.91016	102	
322.93187	158	
323.51331	86	
324.28805	124	
324.88945	210	
325.14759	88	
325.89236	138	
326.87662	146	
327.31416	92	
328.18774	100	
328.80451	88	
329.87115	196	
330.81734	92	
334.96217	112	
335.07522	82	
338.34227	82	
338.77485	102	
338.86979	110	
338.90953	96	
340.73835	82	
342.90433	82	
343.18808	222	1+
343.90651	128	
344.73804	130	
END IONS

###FS:    #m/z: 359.96071 #charge 1+
###MS: 42
###MSMS: 45
BEGIN IONS
TITLE=Cmpd 33, +MS2(359.9607), 28.0-35.0eV, 1.0min #45
RTINSECONDS=55.724
SCANS=42,45
PEPMASS=359.96071	93300
CHARGE=1+
196.88289	120	
205.94844	206	
206.89950	84	
208.88504	94	
208.93983	420	1+
209.94281	354	1+
214.89941	88	
215.87454	100	
219.90916	106	
222.95114	926	1+
223.88685	326	1+
224.94707	1660	1+
225.96893	164	
226.94690	2078	1+
226.97175	328	
227.41781	100	
228.94192	2136	
230.89414	104	
233.08792	114	
233.47401	134	
233.95959	186	
234.89640	102	
235.04890	92	
236.89171	86	
239.14901	134	
240.83020	98	
240.93951	348	
240.96284	1460	1+
241.52760	94	
241.90266	120	
241.94019	352	
242.51899	86	
242.88338	108	
242.90155	86	
242.95946	668	1+
244.95699	1668	1+
245.94076	154	
245.97010	164	
246.95180	962	1+
247.97268	226	
248.80561	182	
249.04349	126	
249.15714	104	
250.96581	130	
251.86918	142	
255.10871	144	
255.86120	106	
255.95575	86	
257.15710	206	
257.40856	178	
257.82781	96	
258.14302	212	
258.84476	144	1+
258.96837	248	1+
259.49035	92	
259.94519	94	
260.96761	414	1+
262.14135	88	
262.96226	88	
263.04063	126	
263.97640	94	
264.84717	92	
265.12060	204	1+
266.81290	556	1+
266.92040	96	
266.97455	142	
267.97511	144	
268.02360	206	1+
268.78753	102	
268.95362	116	
269.97071	228	
270.11352	92	
270.90162	326	1+
272.86434	128	
273.52683	116	
274.11443	196	1+
275.90632	88	
275.97760	110	
276.80969	138	
276.85108	96	
278.79686	188	
278.85486	116	
279.25913	106	
279.79962	156	
280.10484	84	
280.26059	126	
280.79146	802	1+
280.87275	146	
281.40757	102	
281.85279	154	
281.92489	128	
281.98838	96	
282.08528	126	
283.15885	92	
283.62054	92	
283.98619	86	
284.44568	90	
284.82601	152	
285.43225	88	
285.89725	84	
285.93654	188	
287.38989	88	
289.84935	240	1+
290.39742	110	
290.43702	86	
290.85368	208	1+
290.94393	86	
292.43269	94	
292.46192	90	
292.85381	306	1+
292.93684	102	
293.12067	106	
294.07693	92	
294.15692	86	
294.27494	92	
294.79674	120	
296.80465	240	
296.91165	176	
296.93072	88	
297.79775	132	
298.15918	108	
298.80269	1158	1+
299.14024	92	
299.86664	112	
300.03474	104	
300.79823	84	
301.02308	88	
301.07997	144	
301.39717	84	
302.80353	112	
303.05415	86	
304.44271	90	
304.81206	88	
306.43102	134	
306.78910	100	
307.14252	90	
307.28172	90	
307.81041	146	
307.88413	226	1+
308.30930	94	
309.07705	94	
310.87642	154	
311.94842	100	
313.02072	92	
315.97335	98	
316.81777	114	
317.00692	126	
319.20771	90	
321.81809	126	
322.87539	126	
322.89753	96	
322.93951	94	
323.01536	192	
325.83211	102	
326.89807	144	
327.37217	84	
329.75832	120	
334.90895	102	
336.87005	116	
336.93978	282	1+
337.09215	86	
337.11366	118	
340.94037	156	
342.20302	94	
343.19955	112	
348.77756	224	1+
349.90541	116	
352.84739	98	
356.08235	88	
356.59693	100	
356.76689	140	
356.92631	96	
357.83391	98	
360.15794	94	
363.83520	96	
365.01414	94	
END IONS

###FS:    #m/z: 340.93974 #charge 1+
###MS: 46
###MSMS: 47
BEGIN IONS
TITLE=Cmpd 34, +MS2(340.9397), 28.0-35.0eV, 1.0min #47
RTINSECONDS=59.3845
SCANS=46-47
PEPMASS=340.93974	474680
CHARGE=1+
97.58561	86	
189.86316	160	
190.86705	112	
190.92948	90	
192.92706	152	
194.91939	146	
199.88535	84	
201.93581	86	
202.83708	114	
205.94887	266	
206.90568	82	
207.40426	88	
208.88360	218	
208.97956	112	
210.93675	122	
212.89033	138	
213.93907	1202	1+
215.88501	750	1+
217.88427	380	
223.96285	158	
226.83135	154	
226.87071	140	
227.06820	86	
229.95282	160	
230.89129	152	
231.89029	86	
231.94981	976	1+
233.89629	148	
233.94742	116	
234.89252	124	
235.89153	168	
235.94971	124	
236.89880	134	
239.89650	210	1+
240.24096	100	
240.83404	146	
241.23002	102	
241.84711	96	
242.94152	174	
243.82945	188	1+
246.97564	232	
247.97247	116	
249.87898	84	
249.96034	370	1+
253.11314	86	
253.13835	90	
253.90523	90	
254.96665	542	1+
255.07298	160	
255.89076	100	
256.85335	122	
256.91014	98	
256.96103	362	1+
257.11992	98	
257.91526	308	1+
258.11529	90	
258.84269	650	1+
259.90941	98	
260.83455	126	
260.90859	84	
260.99947	86	
263.41312	90	
263.58664	108	
263.79793	88	
263.83979	84	
264.85135	132	
264.92611	88	
265.42386	92	
266.02653	86	
267.87426	82	
268.10757	84	
268.84283	256	
269.78745	148	1+
270.40063	96	
270.53560	102	
272.13576	92	
272.97472	82	
273.13707	112	
273.79175	138	
273.93572	134	
274.14677	104	
275.80257	90	
275.86039	130	
276.80601	212	1+
276.85621	1036	1+
278.83353	96	
278.85077	266	1+
279.89561	92	
279.96360	80	
280.26352	104	
280.84537	222	
280.91478	116	
280.93178	98	
281.15419	82	
281.80272	218	1+
281.86099	82	
282.04689	102	
282.27209	164	
282.39541	80	
282.83476	90	
282.92746	80	
283.17956	88	
283.78647	94	
284.78780	86	
285.43013	92	
286.03012	86	
286.66800	86	
287.00924	90	
288.81330	118	
289.41250	102	
289.80780	84	
290.85856	172	
290.89130	80	
291.86180	118	
292.19291	80	
292.36758	80	
292.83389	90	
293.14692	90	
294.84902	112	
294.86861	482	1+
294.94303	84	
295.97292	192	1+
296.86913	102	
296.89134	124	
297.42219	80	
299.03762	84	
299.77987	106	
300.85729	268	1+
301.01565	86	
301.67876	84	
304.18872	92	
306.79088	82	
307.12694	96	
307.88644	102	
308.13482	88	
308.29494	118	
308.50754	98	
309.17851	88	
309.87948	86	
310.87840	376	1+
311.86046	194	
312.85781	82	
314.39738	88	
316.81996	204	1+
316.89238	204	1+
317.93883	86	
318.87872	88	
319.77394	90	
320.82722	104	
320.84670	94	
321.06443	84	
321.28834	118	
323.16914	84	
324.28613	166	
324.89635	106	
326.17366	184	
327.80333	82	
328.18930	124	
328.89579	82	
329.75376	90	
330.81907	108	
336.32842	88	
336.80372	96	
338.40302	88	
339.33005	98	
339.39124	84	
339.67609	86	
342.38138	82	
342.89971	152	
344.90686	160	
346.21136	100	
END IONS

###FS:    #m/z: 363.95551 #charge 1+
###MS: 46
###MSMS: 48
BEGIN IONS
TITLE=Cmpd 35, +MS2(363.9555), 28.0-35.0eV, 1.0min #48
RTINSECONDS=60.1645
SCANS=46,48
PEPMASS=363.95551	169088
CHARGE=1+
189.86029	662	1+
191.85776	150	
196.88276	218	1+
197.30018	92	
202.86874	88	
205.94769	140	
207.40596	100	
207.87318	250	1+
209.86579	118	
209.94277	512	1+
210.88423	390	1+
212.87873	1728	1+
214.89650	142	
215.88721	102	
222.90198	86	
222.95331	1080	1+
223.93956	90	
224.94707	1232	1+
225.97320	114	
226.01471	90	
226.94694	3448	1+
226.97174	206	
227.09752	112	
227.92991	174	
228.89375	258	1+
228.94179	2802	1+
230.10902	100	
230.61954	102	
230.78786	106	
230.88852	2324	1+
232.88805	202	
234.14399	164	
235.84520	174	
237.56876	86	
240.94002	890	
240.95971	864	1+
241.08290	92	
241.93831	2350	1+
242.85359	92	
242.89605	92	
242.94075	1726	1+
243.82796	230	
243.91101	106	
244.81751	118	
244.95519	2180	1+
246.83504	122	
246.90132	120	
246.95146	1760	1+
248.80156	182	
248.89883	974	1+
249.07200	88	
249.80381	128	
249.98215	108	
250.19071	98	
250.94994	174	
251.06485	130	
251.79682	126	
252.23961	124	
253.56865	92	
253.80636	88	
253.83666	136	
253.90305	206	
254.09214	108	
258.80970	206	1+
258.83987	284	1+
258.97344	104	
259.93740	92	
260.39075	86	
260.96706	954	1+
261.80528	210	1+
263.07743	134	
263.90967	86	
263.96252	262	1+
264.17897	100	
264.81525	114	
264.85904	104	
264.96564	226	1+
265.80792	394	1+
266.81001	334	1+
267.89823	92	
267.97152	304	
268.80748	302	1+
268.95867	146	
269.04108	92	
269.96834	530	1+
270.80342	198	
271.03385	126	
271.79550	90	
271.84409	202	
272.84366	94	
274.43918	94	
274.91764	96	
276.85382	320	1+
277.92598	344	1+
278.10703	92	
278.79326	122	
278.92909	284	1+
279.40907	100	
279.79760	124	
279.85290	128	
279.91594	88	
280.10458	308	1+
280.76932	86	
280.79490	424	
281.79110	618	1+
281.87783	246	1+
282.00914	90	
282.82849	324	1+
282.98372	96	
283.10392	108	
283.84907	134	
285.84827	260	1+
286.12688	100	
286.80135	92	
287.53339	88	
288.91896	126	
289.82630	146	
290.78597	304	1+
290.85636	98	
290.88058	128	
292.01399	154	
293.11300	108	
293.33641	100	
293.43769	98	
293.93080	166	
294.85332	106	
295.89484	92	
296.80568	174	
296.93262	160	
297.80312	98	
297.87111	114	
297.91367	90	
298.80014	1448	1+
301.65761	98	
301.80581	392	1+
301.85878	144	
302.80076	576	1+
302.85250	990	1+
303.80483	478	1+
303.85508	826	1+
304.91412	92	
304.94559	320	1+
305.42070	92	
305.44177	108	
305.87909	290	1+
308.29733	120	
308.79039	104	
309.14184	124	
310.86663	158	
311.86172	146	
313.12289	84	
315.40934	236	1+
315.43673	90	
315.81858	154	
316.81565	354	1+
316.89095	112	
317.75182	116	
317.81688	210	1+
317.94318	112	
318.59598	96	
318.93455	206	
319.82634	186	
319.86882	94	
321.12800	86	
321.81766	160	
321.86081	190	
322.81992	142	
322.94622	84	
323.81152	100	
324.24862	128	
324.88973	104	
325.84776	88	
325.88073	94	
326.14242	90	
326.87168	476	1+
327.80097	96	
327.92364	86	
328.18428	94	
329.86370	112	
330.39424	88	
333.78381	96	
335.93719	388	1+
336.94113	324	1+
338.80320	98	
338.94664	130	
339.01664	108	
339.83347	286	1+
341.92241	90	
341.93961	138	
342.27485	96	
342.90210	94	
346.74465	208	1+
346.93142	104	
350.10302	94	
350.14765	84	
350.39570	100	
351.33320	142	
351.91900	94	
352.95170	88	
353.76440	98	
359.95745	134	
367.32754	144	
368.83791	108	
END IONS

###FS:    #m/z: 359.96072 #charge 1+
###MS: 46
###MSMS: 49
BEGIN IONS
TITLE=Cmpd 36, +MS2(359.9607), 28.0-35.0eV, 1.1min #49
RTINSECONDS=60.937
SCANS=46,49
PEPMASS=359.96072	90146
CHARGE=1+
48.60453	124	
194.93229	154	
201.87269	84	
205.95141	130	
206.88269	116	
208.88507	140	
208.94209	92	
208.96138	140	
209.94150	490	1+
210.86509	84	
214.90143	86	
217.55729	114	
222.95042	1270	1+
223.10999	90	
224.94693	1302	1+
225.09805	90	
226.11969	146	
226.82921	92	
226.89049	142	
226.94635	2582	1+
226.97443	106	
228.88865	218	1+
228.90912	92	
228.94177	2920	
229.13221	110	
231.42607	98	
231.82116	214	1+
232.01552	96	
233.96424	170	
234.89465	84	
235.82045	194	
235.97881	112	
240.94139	260	
240.96158	836	1+
241.90006	160	
241.94001	272	
242.94338	178	
242.95459	340	1+
244.09122	114	
244.95588	1286	1+
245.94399	122	
246.95036	1332	1+
246.97399	304	1+
247.01023	92	
248.46943	106	
248.54493	86	
248.80301	162	
249.38762	100	
250.94534	140	
252.93710	88	
252.95384	134	
253.83440	110	
254.33738	90	
255.41156	98	
256.81490	82	
256.96637	98	
256.98143	84	
258.04435	92	
258.14617	134	
258.44486	86	
258.83841	216	1+
258.90484	94	
258.97515	352	1+
259.16012	88	
260.97018	588	
261.84002	176	1+
263.52095	102	
263.72055	94	
263.79194	92	
264.82060	94	
265.01588	100	
265.85219	100	
265.90025	118	
266.81003	526	1+
267.13333	96	
268.33664	84	
268.96123	86	
268.97760	142	
269.08769	92	
269.84829	82	
269.97103	226	
270.92337	86	
270.96936	202	
271.64563	88	
271.84560	148	
272.94222	98	
274.81185	190	1+
274.86359	112	
275.86648	108	
276.04291	84	
276.85489	366	1+
276.89193	84	
277.02501	130	
277.80894	130	
278.79754	172	
279.09603	128	
280.10331	136	
280.79469	388	
281.06371	96	
281.79586	234	
282.54781	90	
283.92938	84	
284.82285	214	
287.85528	144	
288.40886	92	
288.99946	124	
289.40418	82	
289.92308	124	
290.51248	92	
290.86107	132	
290.88391	272	1+
291.93931	92	
292.43794	216	
292.93702	112	
293.43712	102	
293.85493	136	
294.81642	88	
294.85004	214	1+
296.65998	92	
296.80642	112	
296.99866	86	
297.35855	90	
297.80979	134	
297.87290	190	1+
298.80248	906	1+
300.80034	134	
300.88990	100	
303.36149	88	
303.77758	180	1+
303.94453	154	
305.29316	92	
305.50841	88	
306.79410	420	1+
306.87924	124	
307.79849	352	1+
308.29384	158	
309.92829	102	
310.98958	98	
312.94684	82	
316.81658	186	
317.82509	84	
318.45346	92	
318.93591	92	
319.04996	88	
320.86415	184	1+
321.81597	86	
322.93379	98	
323.01399	170	1+
324.89037	142	
325.14337	108	
327.03413	98	
327.94332	112	
328.16371	94	
328.18143	86	
329.32768	88	
329.86370	296	1+
336.32368	84	
336.63019	106	
336.94009	96	
336.95351	188	
337.92857	128	1+
337.95870	132	
338.38951	84	
339.88502	94	
340.17211	202	1+
342.85385	92	
343.08131	86	
343.90343	82	
347.18307	88	
350.76279	214	1+
351.90561	86	
352.89087	128	
353.15267	98	
354.20351	84	
355.70498	84	
357.19282	84	
358.08935	82	
358.20171	142	
360.17924	88	
363.71590	106	
END IONS

###FS:    #m/z: 340.93968 #charge 1+
###MS: 50
###MSMS: 51
BEGIN IONS
TITLE=Cmpd 37, +MS2(340.9397), 28.0-35.0eV, 1.1min #51
RTINSECONDS=64.6135
SCANS=50-51
PEPMASS=340.93968	438206
CHARGE=1+
183.87139	124	
187.87416	90	
188.96016	104	
189.86205	84	
193.88796	86	
205.94721	128	
206.90914	94	
207.07895	86	
208.13507	88	
208.88501	146	
210.93800	198	
212.07747	80	
212.88047	96	
213.87842	116	
213.93811	1430	1+
214.88349	78	
215.88442	868	1+
215.93623	236	
218.86694	86	
218.90150	172	1+
220.87667	144	
220.97776	82	
221.96979	82	
223.95755	380	1+
224.97447	146	
225.90577	144	
226.94657	218	1+
227.11892	138	
227.78690	100	
228.94320	122	
229.62113	108	
229.95645	100	
231.88778	142	
231.94970	1256	1+
232.89199	598	1+
233.10071	82	
233.89692	450	1+
233.94691	360	1+
235.07333	80	
235.12429	78	
235.87136	94	
236.94084	78	
238.88633	80	
239.10504	172	1+
239.44037	86	
239.78944	102	
239.82435	138	
239.84154	84	
240.22874	318	1+
240.83189	104	
241.05460	98	
241.85357	120	
241.88094	96	
242.94260	144	
243.83376	206	
244.95534	80	
245.83829	86	
246.19272	92	
246.97614	316	
246.99470	80	
249.11832	80	
249.88590	102	
250.99697	144	
251.03103	78	
251.95204	88	
253.42204	90	
253.43740	90	
253.91809	226	1+
254.96371	364	1+
255.07022	116	
255.42549	78	
256.50518	96	
256.84619	100	
256.96164	226	1+
257.83508	86	
258.84423	194	
258.94653	82	
259.85277	118	
259.89097	96	
260.16125	82	
260.83221	300	1+
263.88780	78	
264.85421	90	
265.02517	108	
266.84391	78	
266.98995	128	1+
267.13539	208	
267.79057	122	
268.84505	96	
269.79680	220	
270.92955	80	
271.42970	90	
272.85501	82	
273.93166	100	
275.86722	78	
276.01235	90	
276.60813	112	
276.85442	510	
277.79379	88	
277.86335	382	
278.25858	86	
278.84042	362	
278.92053	102	
279.40894	80	
279.84736	454	1+
280.83327	92	
282.87204	80	
283.05003	96	
283.76357	82	
284.94138	98	
285.94490	78	
286.99449	88	
287.90220	84	
288.83634	118	
289.85982	176	1+
292.81287	120	
294.43947	88	
294.86214	234	1+
295.04250	92	
295.93285	100	
296.17593	78	
296.85176	116	
297.84345	84	
298.02379	80	
298.84934	136	
298.88151	136	
299.06554	78	
299.16313	80	
299.78235	78	
299.87262	220	
300.78240	112	
300.86347	222	1+
303.16273	78	
303.44070	78	
304.27563	120	
304.42124	92	
304.82423	102	
305.06423	78	
305.78727	104	
306.78894	108	
306.88341	130	
307.13965	88	
307.79921	228	
309.87620	422	1+
310.30642	82	
313.06196	106	
313.89167	104	
314.86697	154	
316.85370	92	
317.43323	98	
321.03069	96	
321.24010	80	
323.30246	144	
323.88465	112	
324.86056	230	1+
325.80918	84	
326.81019	86	
326.89933	214	1+
327.82987	84	
328.19019	80	
328.88469	152	
329.21643	104	
329.86858	144	
330.19900	140	
334.87278	78	
336.06271	82	
337.30404	90	
338.03725	80	
338.87893	158	
339.82495	116	
340.89693	92	
341.25528	102	
344.01225	88	
END IONS

###FS:    #m/z: 363.95536 #charge 1+
###MS: 50
###MSMS: 52
BEGIN IONS
TITLE=Cmpd 38, +MS2(363.9554), 28.0-35.0eV, 1.1min #52
RTINSECONDS=65.3855
SCANS=50,52
PEPMASS=363.95536	163256
CHARGE=1+
172.83946	84	
189.86359	252	1+
191.85803	368	
197.96643	88	
199.98269	92	
200.44480	90	
200.85492	84	
203.44768	88	
209.87692	332	1+
209.94541	558	1+
211.04150	82	
212.87907	946	1+
214.89131	196	1+
220.56319	104	
222.95035	1130	1+
223.89189	136	
224.94659	1286	1+
226.94621	3188	1+
226.97269	230	
227.87735	84	
227.89256	94	
228.89036	268	
228.94218	2936	
229.94834	96	
230.88884	1782	1+
232.89453	144	
233.03345	86	
234.14775	136	
234.88101	224	
236.15331	94	
236.79628	140	
236.87090	88	
237.19624	100	
237.91164	90	
238.03665	86	
238.97154	82	
238.99223	84	
239.89674	84	
240.76477	84	
240.83368	120	
240.94121	898	
240.96184	1008	1+
241.89021	92	
241.93962	544	
242.94189	1618	1+
244.91094	124	
244.93806	240	
244.95670	2390	1+
245.85228	90	
245.94211	196	
246.81401	142	
246.90701	134	
246.95200	2472	1+
247.80567	168	
247.93592	86	
248.80327	146	
248.89953	1032	1+
249.81512	84	
250.80117	154	
250.94775	346	1+
250.96950	314	1+
251.80973	92	
252.00746	162	
252.11006	84	
253.90472	232	
254.08880	84	
257.07276	90	
257.13156	92	
258.74290	86	
258.84546	178	
258.97061	130	
259.84525	184	
260.10573	88	
260.58120	90	
260.83408	148	
260.96810	482	
261.42252	90	
261.82862	302	
262.83195	258	
263.98207	136	
264.57057	86	
264.86815	84	
264.91413	108	
265.35591	86	
265.97414	94	
266.81521	540	1+
266.86017	88	
267.97355	284	
268.84289	104	
268.87083	124	
268.96217	472	1+
269.07738	84	
269.41187	90	
269.92159	130	
270.83284	88	
272.84749	200	
273.21412	90	
273.84840	232	1+
275.41968	88	
275.90576	180	1+
276.80768	288	1+
276.85182	282	1+
278.80269	146	
279.10269	230	1+
280.79180	836	1+
281.18936	84	
281.92475	92	
282.14272	92	
282.79045	150	
282.80478	134	
283.06811	82	
283.78434	188	
283.84715	238	
284.79557	278	1+
284.82969	82	
284.86835	128	
284.91800	98	
285.84420	628	1+
285.89513	90	
286.82298	106	
288.94915	86	
289.40019	92	
289.86312	130	
290.78699	134	
290.82630	88	
291.93321	142	
292.38227	112	
292.93215	108	
293.29874	84	
293.43106	86	
294.81855	92	
294.92840	108	
295.92967	202	1+
296.80896	300	
297.38367	84	
297.80755	244	
298.80112	2198	1+
299.49878	82	
299.86765	178	
300.86196	136	
301.78712	142	
301.80410	150	
301.85617	206	
301.90474	96	
303.23822	92	
303.80872	280	1+
303.85400	494	1+
304.32502	86	
306.18480	88	
307.30742	108	
307.86959	210	1+
308.29059	228	
309.29682	108	
309.79034	82	
309.95237	94	
310.22902	86	
311.86135	134	
312.87294	166	
314.82080	172	
315.45552	170	
315.85489	128	
316.80924	358	1+
317.89936	130	
319.81988	608	1+
322.93426	150	
326.87286	318	1+
328.29052	82	
328.97375	108	
332.75955	92	
335.90514	96	
336.94233	306	1+
337.92930	82	
339.82236	92	
342.90739	118	
344.83724	82	
348.41273	86	
350.09086	82	
353.83369	86	
354.75402	194	
360.11367	104	
361.32640	94	
361.77970	128	
361.87529	84	
363.78394	84	
364.72713	140	1+
367.87254	86	
END IONS

###FS:    #m/z: 336.94488 #charge 1+
###MS: 50
###MSMS: 53
BEGIN IONS
TITLE=Cmpd 39, +MS2(336.9449), 28.0-35.0eV, 1.1min #53
RTINSECONDS=66.158
SCANS=50,53
PEPMASS=336.94488	109492
CHARGE=1+
187.87399	94	
190.89551	78	
192.88905	92	
193.88283	78	
195.89351	94	
196.88314	138	
196.96395	92	
197.13089	76	
205.97211	210	1+
206.95141	78	
210.88550	178	1+
211.03808	106	
211.82383	106	
211.94338	2674	1+
212.39222	110	
212.87757	554	1+
213.93941	1218	1+
215.88580	618	
215.93668	144	
217.88304	212	1+
221.57121	90	
222.87637	96	
223.95016	92	
223.97296	162	
223.98921	78	
224.53644	80	
225.44811	96	
225.79851	80	
225.88378	78	
226.89439	88	
228.89448	154	
229.95392	3316	1+
230.88777	1526	1+
231.94886	1776	1+
232.53867	80	
233.14010	86	
233.82136	120	
235.89127	124	
236.08349	78	
236.09867	94	
236.85430	104	
238.88219	80	
238.90207	182	1+
239.03407	92	
239.14768	122	
240.37980	92	
242.48635	90	
243.84253	84	
246.55517	90	
246.90302	136	
246.97746	108	
247.96445	564	1+
248.85255	104	
248.89855	574	1+
249.03678	80	
249.82861	330	1+
249.88454	80	
249.96245	378	1+
250.65557	96	
250.95164	170	
251.07156	140	
251.15362	96	
251.92700	106	
251.95555	118	
252.97133	1086	1+
253.83877	82	
253.90572	120	
254.91954	88	
254.96429	630	1+
255.07344	282	1+
255.85865	144	
256.88348	298	1+
257.06903	92	
257.83075	152	
257.85100	168	
258.84896	238	
258.91263	98	
258.95019	98	
259.85565	172	
260.83290	136	
260.94787	78	
261.83334	144	
262.89530	78	
263.08064	82	
263.83987	100	
263.87637	96	
264.19317	90	
265.85284	116	
265.96004	116	
266.08419	78	
266.84380	90	
267.13316	78	
267.83724	892	1+
267.85542	130	
268.84082	792	1+
268.85753	92	
269.79903	140	
272.97628	198	
273.89264	78	
274.86012	144	
275.86945	86	
276.85630	258	
276.90647	78	
277.83324	100	
277.86109	128	
278.78394	144	1+
278.83752	292	
279.84062	158	
279.96471	98	
280.85222	108	
282.03809	104	
282.85334	98	
285.42601	106	
285.86360	114	
285.95126	92	
286.14228	78	
286.42462	96	
286.84833	754	1+
287.37311	84	
289.82226	84	
289.86609	114	
289.89548	84	
290.76982	90	
291.85647	100	
291.87471	80	
292.88315	220	1+
292.90941	102	
292.93482	104	
293.10334	250	
293.74447	78	
294.85650	282	1+
295.36285	88	
295.39251	108	
297.80215	140	
297.89330	132	
298.39460	78	
298.87478	86	
299.99598	96	
302.03479	84	
303.25457	94	
303.41303	82	
303.54142	92	
305.04286	100	
306.42005	122	
306.94158	94	
310.38020	84	
310.41356	140	
310.86497	98	
311.83143	78	
311.87518	140	
312.72091	80	
312.83807	90	
312.89925	78	
313.87154	100	
314.82647	84	
315.05974	86	
317.90187	76	
318.61124	84	
320.95211	92	
321.86571	90	
322.69253	88	
329.32104	102	
329.87173	128	
330.12603	88	
330.81632	218	1+
331.91332	78	
332.75741	96	
332.91844	84	
333.07106	82	
333.20757	82	
333.82628	120	
334.95602	76	
338.18400	104	
338.87302	108	
342.34731	78	
END IONS

###FS:    #m/z: 322.92944 #charge 1+
###MS: 54
###MSMS: 55
BEGIN IONS
TITLE=Cmpd 40, +MS2(322.9294), 28.0-35.0eV, 1.2min #55
RTINSECONDS=69.8275
SCANS=54-55
PEPMASS=322.92944	1185470
CHARGE=1+
67.01593	84	
123.13152	80	
187.03175	82	
187.99024	92	
190.12095	80	
190.25968	100	
192.88704	140	
196.06717	92	
196.13408	86	
196.88459	186	
198.92129	100	
201.04068	142	
205.95151	218	
205.96777	102	
206.92508	90	
207.06652	84	
207.94899	76	
209.89423	76	
211.89845	128	
212.89773	146	
213.49046	86	
214.89041	128	
214.90166	94	
215.93590	86	
217.00904	82	
221.94241	172	
222.89087	80	
222.95075	224	
223.95869	182	
224.96735	90	
228.89995	82	
228.93878	90	
229.44627	86	
229.92080	102	
230.82290	76	
232.04650	76	
232.90097	90	
233.88404	122	
234.50123	78	
234.94395	104	
234.96784	78	
235.62540	94	
236.84536	82	
237.03750	78	
238.93895	118	
239.17847	78	
240.93963	3662	
241.94051	2586	
242.94093	7212	1+
243.07043	94	1+
244.93954	1796	1+
245.99643	74	
246.14646	82	
246.97633	392	1+
247.01622	78	
247.03907	78	
248.08503	100	
250.94613	168	
251.86255	90	
251.92212	120	
252.09446	86	
252.79463	74	
252.84368	78	
254.91139	94	
255.10590	74	
256.78521	78	
256.90416	92	
256.95653	84	
258.97268	114	
259.09073	92	
259.79673	76	
259.83030	80	
260.34347	82	
260.80432	126	
260.87645	84	
260.93194	96	
260.98975	136	1+
261.03544	112	
261.12843	78	
261.91496	88	
262.82824	116	
264.97592	74	
265.05437	224	1+
265.91254	82	
266.78806	80	
266.85640	108	
269.95433	80	
270.03485	74	
270.43290	90	
270.84799	86	
272.84667	284	1+
273.48848	82	
273.79114	192	
274.78930	118	
275.36381	76	
275.80892	148	
276.85802	138	
277.23524	122	
277.94528	92	
279.08885	978	1+
279.23045	80	
279.94475	90	
281.98666	78	
282.03182	86	
282.81612	88	
282.99182	82	
283.06917	194	
283.78204	180	1+
284.29523	352	1+
284.87381	76	
285.85696	146	
286.81125	190	1+
286.84649	96	
287.84997	92	
287.93994	74	
288.86355	142	
289.07241	78	
289.78567	84	
289.88269	180	
290.78830	132	
290.85467	102	
290.99398	84	
291.36468	78	
291.80406	122	
292.80233	108	
292.87593	78	
294.26652	84	
294.43718	78	
294.85953	112	
295.54038	102	
295.88454	114	
296.49288	74	
296.81179	222	1+
297.78851	84	
298.14252	86	
299.78167	80	
300.87013	170	
301.87720	156	
303.25055	86	
304.87237	108	
304.91619	86	
305.54494	80	
305.81536	82	
306.39719	130	
306.86622	90	
307.39585	94	
307.79447	116	
307.88514	176	
308.29211	76	
308.88175	88	
309.13105	76	
310.30451	160	
310.87478	146	
311.88598	142	
315.01819	78	
315.28616	84	
317.43330	98	
319.07603	74	
320.04006	76	
324.20712	120	
324.89090	180	
327.28928	114	
END IONS

###FS:    #m/z: 363.95574 #charge 1+
###MS: 54
###MSMS: 56
BEGIN IONS
TITLE=Cmpd 41, +MS2(363.9557), 28.0-35.0eV, 1.2min #56
RTINSECONDS=70.6
SCANS=54,56
PEPMASS=363.95574	167746
CHARGE=1+
71.62102	88	
178.93837	92	
187.93615	96	
189.86131	308	
191.86082	148	
192.85651	100	
196.88107	392	1+
205.90002	84	
205.94805	142	
207.87326	138	
207.94724	92	
209.94318	544	1+
210.88372	224	
212.87944	1378	1+
222.95052	646	1+
224.88709	510	1+
224.94704	870	1+
225.97276	84	
226.94670	3462	1+
227.93167	248	
228.85153	90	
228.89598	306	1+
228.94123	4258	1+
229.07543	96	
229.49649	84	
230.79148	152	1+
230.88887	1568	1+
232.88658	248	1+
232.95461	158	
234.98564	134	
235.43897	88	
235.87802	90	
237.05621	214	1+
237.12809	94	
238.93654	114	
239.18034	84	
240.82021	130	
240.94036	686	
240.96104	406	
241.88519	290	1+
241.93844	2808	1+
242.82429	98	
242.94022	2002	1+
243.83412	196	
243.95958	142	
244.83449	114	
244.93681	484	
244.95651	1604	1+
245.82543	100	
245.94652	2180	1+
246.87916	88	
246.90430	134	
246.95271	1530	1+
246.97373	138	
247.93777	100	
248.80159	306	1+
248.89922	462	1+
249.00412	88	
250.96956	310	1+
251.04841	92	
252.89155	90	
253.83806	92	
253.90300	186	
254.64323	92	
257.13506	194	
257.80559	96	
258.43679	86	
258.84316	218	1+
258.97124	100	
260.55911	98	
260.96794	654	1+
261.84958	86	
264.00959	84	
264.79056	150	1+
264.88624	102	
264.96480	204	1+
264.97920	126	
265.88218	94	
266.46741	108	
266.81585	312	
267.81067	146	
268.39887	112	
268.79035	222	
268.80955	406	
268.96358	576	1+
269.92582	124	
269.95042	170	
269.97152	338	1+
271.04874	86	
271.45721	86	
271.91935	142	
272.80430	130	
272.82651	102	
272.84075	90	
272.99327	110	
273.07940	134	
275.87147	108	
276.85642	406	1+
277.09151	194	1+
278.79502	288	1+
278.84154	192	
279.96756	88	
280.79274	814	1+
281.89406	234	1+
282.02181	84	
282.79069	94	
282.85955	96	
283.04531	84	
283.06521	126	
283.98216	84	
284.82358	264	
285.13777	92	
285.82046	364	1+
285.83580	128	
285.84998	120	
286.86049	84	
286.89486	130	
287.07713	90	
288.84363	92	
290.78625	352	1+
291.93325	102	
292.43374	126	
293.85184	186	
293.92959	86	
294.86147	82	
294.92835	180	
295.81188	450	1+
297.80560	176	
298.80399	1222	1+
299.86750	100	
300.03865	98	
300.78728	190	
300.80950	262	
301.00184	140	
301.79705	138	
301.81174	172	
301.85902	182	
302.85368	526	1+
302.88105	224	
303.80479	298	1+
303.94589	112	
305.97734	148	
307.39796	94	
307.42807	100	
307.90189	92	
308.88372	148	
311.43908	84	
312.39754	96	
313.93070	128	
314.31669	94	
314.79615	110	
314.86261	134	
315.00079	90	
315.81531	478	1+
316.81348	284	1+
318.81293	302	1+
318.93621	114	
321.05559	108	
322.88847	90	
322.93286	108	
323.82026	120	
324.90044	230	
324.93479	84	
326.87454	142	
327.41418	108	
328.80008	88	
328.88682	84	
329.82465	174	
329.86617	106	
329.88341	240	1+
330.31803	100	
330.66398	86	
331.83073	100	
335.88843	152	
336.94516	252	1+
338.79166	94	
338.86855	144	
340.93138	128	
341.83378	94	
343.26508	106	
344.18999	120	
350.10839	82	
350.79108	130	
351.10398	150	
353.38098	84	
354.76739	88	
355.92944	104	
360.70591	134	1+
360.83934	152	1+
360.86807	142	
363.71687	134	
363.78140	82	
364.16304	82	
365.78168	122	
365.91816	110	
367.26993	84	
END IONS

###FS:    #m/z: 336.94518 #charge 1+
###MS: 54
###MSMS: 57
BEGIN IONS
TITLE=Cmpd 42, +MS2(336.9452), 28.0-35.0eV, 1.2min #57
RTINSECONDS=71.372
SCANS=54,57
PEPMASS=336.94518	107586
CHARGE=1+
85.67206	78	
196.86380	122	
196.88222	274	1+
200.09890	74	
203.04857	92	
205.95063	84	
206.04451	134	
206.98195	128	
207.97459	114	
208.94716	74	
208.98259	78	
209.89764	82	
211.04890	74	
211.94317	3240	
212.87940	1060	1+
212.95446	86	
213.93962	1796	1+
215.88526	602	1+
215.93730	276	
216.99810	78	
219.83816	82	
221.93686	82	
222.17102	76	
223.95724	160	
223.98842	88	
224.97252	84	
226.09217	84	
226.11512	108	
227.95393	134	
228.89430	214	
229.95364	3366	1+
230.63464	98	
230.88856	1042	1+
231.94940	1436	1+
232.41540	76	
232.82720	76	
233.89565	374	1+
233.94552	316	
234.82007	88	
234.91464	100	
235.07586	114	
235.87202	96	
236.11383	74	
236.12528	78	
239.90269	80	
240.13467	80	
240.23921	96	
240.50372	86	
240.83874	566	1+
240.99722	82	
241.27398	76	
241.83944	358	1+
241.98584	76	
242.10977	96	
243.84395	140	
244.11811	204	1+
244.95766	108	
245.84429	90	
245.88735	104	
246.90797	78	
247.93943	108	
247.96487	822	
248.89887	532	1+
249.82925	122	
249.96184	456	1+
249.99123	124	
250.83676	352	1+
251.83923	256	1+
251.91099	88	
252.52723	92	
252.79682	108	
252.97035	2190	1+
253.86003	78	
253.89253	94	
253.90308	466	1+
254.24371	76	
254.84664	298	1+
254.93818	134	
254.96542	590	1+
255.07761	170	
255.88465	230	1+
256.00661	80	
256.07843	120	
256.96269	178	
257.26784	80	
257.83265	124	
258.84328	616	1+
260.85290	122	
262.16140	74	
263.97172	108	
264.80234	96	
264.84734	226	1+
264.91199	84	
266.95108	156	1+
267.84360	244	
268.83802	848	1+
269.11182	92	
270.97900	202	
271.95545	86	
272.91200	106	
273.07208	96	
274.85838	100	
274.87679	124	
275.86871	212	
276.59404	76	
276.85773	154	
277.83390	152	
277.91460	82	
278.37929	94	
278.78591	158	1+
278.85947	204	
279.09970	88	
279.83363	78	
280.25716	78	
281.11501	78	
281.79304	84	
281.86295	84	
282.86521	174	1+
282.88127	146	
283.91163	88	
286.15445	76	
286.85172	384	
287.41680	84	
287.85442	402	1+
287.86905	98	
287.88512	78	
289.91638	76	
290.78029	96	
290.86436	92	
291.81239	124	
291.85663	108	
292.85847	210	
293.10041	94	
293.87463	146	
293.99336	78	
295.06973	78	
295.98665	160	
296.85271	232	1+
296.87222	110	
297.43680	118	
297.81582	112	
298.08060	156	
298.30550	86	
299.03588	118	
299.08873	92	
299.42016	86	
299.80275	92	
300.98143	118	
305.04495	86	
305.06978	80	
305.92270	86	
306.88046	172	1+
308.41476	76	
308.86152	92	
310.87522	212	
310.92136	88	
312.87399	194	
313.95766	96	
314.64348	76	
315.93318	108	
317.66962	100	
318.86351	80	
319.09147	78	
320.42213	82	
321.92927	76	
322.84428	88	
322.91783	138	
323.82254	88	
324.89298	138	
325.14519	88	
328.88972	124	
332.41909	86	
333.83423	100	
334.96276	84	
335.22589	94	
335.88484	88	
336.76954	84	
341.01818	130	
342.22256	80	
END IONS

###FS:    #m/z: 322.92933 #charge 1+
###MS: 58
###MSMS: 59
BEGIN IONS
TITLE=Cmpd 43, +MS2(322.9293), 28.0-35.0eV, 1.3min #59
RTINSECONDS=75.052
SCANS=58-59
PEPMASS=322.92933	1554898
CHARGE=1+
91.40805	78	
123.70714	96	
169.85466	82	
190.89372	78	
192.88962	232	1+
193.44368	82	
194.08104	90	
196.11704	88	
205.94852	480	1+
206.01306	76	
206.92686	118	
206.96595	198	1+
207.94388	80	
207.96827	170	1+
209.93896	80	
210.89985	146	
212.09874	72	
212.89782	116	
213.98623	88	
219.05071	78	
219.07790	82	
221.09246	88	
221.80869	84	
221.89308	80	
221.94487	168	
222.95317	122	
223.95884	494	1+
225.11258	80	
225.19749	76	
225.48133	76	
225.89115	72	
226.27860	74	
227.10508	72	
227.79033	84	
228.10344	72	
228.84029	76	
228.89671	114	
229.13415	74	
230.88886	128	
230.98150	80	
232.05209	74	
232.89582	140	
233.63723	96	
235.15424	72	
235.93824	94	
236.80493	74	
236.95793	78	
237.79427	130	
238.04829	74	
238.07760	294	1+
238.93945	254	1+
240.89765	78	
240.94059	3598	
241.84054	92	
241.93924	13842	1+
242.19006	72	
242.84805	74	
242.91767	76	
242.94155	9688	1+
243.82680	72	
243.87981	130	
244.81622	146	
244.88275	74	
244.90298	96	
244.93925	2110	
246.97646	428	1+
247.38502	74	
248.93451	102	
251.07450	112	
251.15369	90	
252.07784	82	
252.88611	80	
253.91664	72	
254.44142	94	
255.10306	96	
256.84772	176	1+
258.83245	116	
258.97811	122	1+
259.84406	72	
260.83025	106	
262.43562	80	
262.82998	352	1+
262.84366	112	
263.17050	74	
264.08536	78	
265.06079	498	1+
265.11607	74	
266.02858	72	
268.34675	72	
270.42492	78	
271.36261	86	
271.80170	84	
271.81756	76	
272.78227	106	
272.80433	78	
272.93838	98	
273.79109	168	
273.81933	126	1+
275.81201	74	
276.80439	126	
276.82052	102	
276.85639	232	1+
277.50951	90	
277.83477	78	
278.84261	126	
279.08996	902	1+
279.11668	216	1+
280.78971	174	1+
280.83711	90	
281.92806	164	1+
282.87985	262	1+
282.97205	182	
283.06827	194	
283.87471	342	1+
283.96549	94	
284.07289	76	
284.29150	322	1+
284.86568	124	
285.20221	76	
286.11716	80	
286.79895	196	1+
286.88242	78	
286.90726	72	
287.82308	84	
288.41280	82	
289.56289	88	
290.85953	128	
292.00644	84	
292.16397	106	
293.82855	90	
293.84741	74	
294.84941	114	
296.80953	154	
296.92668	76	
297.00063	88	
298.08326	82	
298.83382	72	
298.88502	82	
299.02504	80	
299.80499	84	
299.87486	72	
300.78270	124	
300.81290	72	
302.17579	82	
302.97701	86	
303.86648	78	
304.88536	122	
305.22079	86	
306.88211	112	
306.93953	92	
307.79730	198	
307.89297	164	
308.29268	160	1+
308.85739	82	
308.88866	152	
309.03196	72	
309.89152	80	
310.30471	138	
312.17096	106	
312.42566	72	
312.83612	92	
312.88417	184	1+
313.86405	236	1+
314.44751	72	
314.82452	90	
315.43204	134	1+
315.81515	96	
317.18394	130	
319.91992	110	
320.16303	74	
321.94925	84	
323.88685	120	
324.37968	92	
324.89152	142	
325.01922	76	
326.89022	78	
327.87815	78	
328.04592	80	
END IONS

###FS:    #m/z: 507.84416 #charge 1+
###MS: 58
###MSMS: 60
BEGIN IONS
TITLE=Cmpd 44, +MS2(507.8442), 28.2-35.2eV, 1.3min #60
RTINSECONDS=75.824
SCANS=58,60
PEPMASS=507.84416	112934
CHARGE=1+
196.01436	266	
197.89297	144	
198.88558	360	1+
214.88492	152	
224.97588	250	
231.89555	546	1+
235.13984	258	1+
240.08074	206	
248.09638	246	1+
248.14686	194	1+
249.09772	204	1+
252.07399	150	
252.89235	142	1+
258.87432	292	1+
262.13764	238	
262.91189	220	1+
263.13825	134	
266.16723	212	
270.88031	152	
271.84573	226	1+
275.84877	126	
276.92502	144	
277.15238	252	
278.83402	156	
279.79163	208	1+
284.19416	262	
284.76999	182	1+
285.85551	400	1+
286.51006	192	1+
287.78289	244	1+
287.85114	822	
288.78557	174	1+
288.86839	170	
289.84837	266	
289.87830	628	1+
290.86295	496	1+
290.89941	146	
293.80395	142	
293.87206	1398	1+
294.11948	136	
296.84835	494	1+
297.87785	356	1+
300.85116	232	1+
303.86902	736	1+
305.86221	1132	1+
307.73856	136	1+
307.88943	458	
307.91608	204	
308.14145	692	1+
308.87194	886	1+
308.89058	348	
309.38062	162	
309.88435	228	
309.95813	230	1+
310.15410	204	
310.91363	176	
311.88388	3344	1+
313.88256	782	1+
314.86425	1682	1+
315.37663	194	1+
315.88965	174	
316.86273	436	
316.89872	136	
318.82211	278	1+
318.85825	184	
323.87175	354	
324.86091	394	
325.80169	256	1+
325.86377	174	
325.90073	578	
326.24154	174	
326.88304	1674	
327.89949	450	
328.83395	250	1+
328.88319	454	1+
329.01676	186	1+
330.87376	252	
331.82164	212	1+
331.88827	146	
332.82306	190	1+
332.87445	682	1+
333.17432	316	
334.17103	142	
334.89271	500	1+
335.84128	210	
336.04015	162	
336.86637	188	
336.94749	270	
337.88859	154	
338.82130	112	1+
338.89754	152	
340.99012	134	
341.82329	204	1+
343.87777	196	
345.83422	146	
347.78551	124	
348.40457	190	
348.72238	186	1+
348.77905	128	
348.89333	202	
349.75544	162	
349.89474	234	
350.05448	218	1+
350.83104	166	
350.88714	496	1+
350.95533	134	
351.78516	276	1+
353.85914	218	
353.89432	140	
354.81040	200	
354.90451	244	
355.89231	372	
356.77717	256	1+
356.88258	128	
357.83527	152	
360.75819	156	
361.83811	338	1+
361.86535	382	1+
362.86809	312	1+
366.84006	908	1+
367.70617	764	1+
367.90658	142	
368.05723	158	
368.89358	154	
369.38385	130	
369.83462	318	
369.90762	156	
370.84009	150	
370.92501	228	1+
371.72521	158	
371.82424	222	1+
371.90069	212	1+
372.90061	208	1+
373.71424	148	
373.80890	406	1+
374.72672	152	1+
374.81514	268	1+
376.87943	380	1+
380.72137	234	
380.85422	310	1+
381.71699	206	
381.83265	308	1+
383.88525	232	
384.75901	210	1+
384.85007	1166	1+
385.78040	126	
385.82130	122	
386.84230	206	
387.20957	152	
387.84654	400	
389.71750	260	1+
389.86876	178	
390.84137	884	
391.83756	488	
391.91248	154	
392.72969	140	
392.82602	868	1+
392.86761	388	1+
393.84608	334	1+
394.78356	264	
395.83106	146	
395.90211	168	
396.74760	134	
396.87535	156	
398.73342	228	
398.86814	158	
399.72909	244	
399.80696	172	1+
399.84608	214	
400.72405	182	
400.86017	148	
402.86433	204	
403.80381	268	1+
403.87322	638	1+
405.22624	124	
405.86910	344	
406.86023	182	
407.74484	264	
407.80986	124	
407.86691	1382	
408.85431	1598	1+
409.73021	196	
410.73264	142	
410.83553	914	1+
410.86020	546	1+
411.45991	94	1+
411.73118	364	1+
412.73813	236	1+
412.84312	144	
412.95292	106	1+
413.07218	174	
414.88040	416	1+
416.80903	256	1+
416.84424	212	
417.75808	208	1+
417.86034	142	
418.73389	134	
421.88053	392	
422.73382	144	
422.75944	128	
422.88141	350	
423.86912	716	1+
424.81887	436	1+
425.74953	720	1+
425.86655	146	
426.78358	276	1+
426.85877	962	
426.93815	136	
427.73443	588	1+
427.86706	590	
428.84623	864	1+
428.88234	316	
429.73081	412	1+
429.80515	126	
429.88150	204	
430.73922	374	1+
430.80580	138	
430.85428	294	
430.88098	152	
431.86557	954	1+
432.23843	456	1+
433.38663	152	
434.89037	148	
436.86557	188	1+
439.64232	136	
439.89350	596	1+
442.86822	132	
443.79494	160	1+
444.87175	2542	1+
445.74428	232	
446.37344	166	
446.73626	380	1+
446.75689	228	
446.78299	126	
446.87735	632	1+
447.70413	206	
448.70675	170	
448.76991	192	
449.69156	172	
449.87739	1332	1+
450.70107	138	
450.76166	128	
451.75697	152	
457.90277	566	1+
462.88205	932	1+
462.90869	126	
464.78208	156	
465.70621	128	
467.88646	2020	1+
468.97718	124	
470.72004	168	
485.89915	804	1+
486.84284	152	
510.23233	110	1+
END IONS

###FS:    #m/z: 336.94513 #charge 1+
###MS: 58
###MSMS: 61
BEGIN IONS
TITLE=Cmpd 45, +MS2(336.9451), 28.0-35.0eV, 1.3min #61
RTINSECONDS=76.5965
SCANS=58,61
PEPMASS=336.94513	111942
CHARGE=1+
49.24095	90	
202.04917	72	
203.07310	90	
203.93310	92	
204.02788	72	
205.94779	76	
206.67268	96	
208.56934	98	
209.13007	96	
210.88458	226	
210.89875	88	
211.94362	3704	1+
212.87829	286	
213.89257	88	
213.93838	1532	1+
214.87928	590	1+
214.90497	70	
215.88412	402	1+
215.93903	174	
217.88166	144	
217.97064	82	
219.89734	130	
221.04675	80	
221.89115	166	
224.97386	156	
228.84425	100	
228.89212	146	
229.10242	82	
229.90410	96	
229.95407	2986	1+
230.88901	786	1+
231.95045	1282	1+
232.12686	72	
232.82768	80	
232.93104	80	
233.89832	210	
233.94480	244	
234.14422	76	
234.83297	138	
236.07754	86	
236.12876	92	
237.05254	92	
239.07023	74	
239.37578	88	
239.78825	120	
240.84583	196	
240.90004	80	
240.96500	76	
241.04862	80	
241.84151	562	1+
241.99923	70	
242.88627	80	
244.84000	84	
245.94412	84	
246.05024	78	
246.38914	74	
246.90105	116	
246.97853	76	
247.96526	806	
248.83743	76	
248.89805	170	1+
249.06408	82	
249.95752	400	1+
250.82764	412	1+
250.97374	76	
250.99032	78	
251.07356	98	
251.15566	78	
251.83218	304	1+
252.90636	214	1+
252.97044	1246	1+
253.08697	100	
254.96398	814	1+
255.07523	86	
255.09886	82	
256.07549	198	
256.84523	362	1+
256.89890	96	
257.45283	90	
257.73862	102	
257.89841	78	
258.69346	96	
258.96186	144	
259.35344	74	
259.85209	150	
261.81941	72	
262.94978	104	
265.01788	70	
265.08216	76	
265.80830	70	
265.82834	72	
266.84328	102	
267.39198	116	
267.84387	520	1+
268.08127	82	
268.79343	72	
271.40991	106	
271.89041	76	
271.91344	100	
271.98748	72	
272.42956	74	
272.84894	94	
273.25889	94	
273.86037	226	1+
273.91734	94	
274.57184	124	
274.87906	104	
275.96710	76	
276.85633	462	1+
277.83600	440	1+
278.90151	180	1+
279.78382	86	
280.25727	74	
281.67952	94	
282.79948	86	
282.86465	166	1+
284.80214	80	
285.00987	116	
285.06712	82	
285.85115	152	
286.41053	88	
286.85522	630	1+
287.84572	300	1+
287.92734	102	
292.86715	114	
293.10607	164	
293.76328	76	
293.99529	144	
294.54669	94	
294.91911	152	
295.82303	88	
295.96637	90	
295.99010	84	
296.97293	84	
298.01540	70	
299.78554	176	1+
299.80893	78	
299.86985	328	1+
300.42165	90	
302.15303	92	
302.90418	94	
303.77019	86	
304.85841	72	
305.78977	94	
306.90271	100	
308.87818	132	
309.87850	86	
309.90884	84	
310.42908	210	
310.87699	214	
311.86490	86	
312.71911	112	
313.67930	76	
313.77727	90	
315.79694	90	
317.88873	72	
319.89279	72	
320.16107	70	
321.93837	82	
322.28207	78	
322.78260	72	
322.90395	74	
323.36100	78	
324.89561	142	
327.88023	112	
330.82036	86	
332.39928	82	
332.69238	90	
334.60471	96	
337.97616	72	
338.16637	82	
338.43018	94	
338.80096	80	
339.82581	72	
341.41629	76	
342.35633	80	
END IONS

###FS:    #m/z: 322.92943 #charge 1+
###MS: 62
###MSMS: 63
BEGIN IONS
TITLE=Cmpd 46, +MS2(322.9294), 28.0-35.0eV, 1.4min #63
RTINSECONDS=80.2785
SCANS=62-63
PEPMASS=322.92943	1170350
CHARGE=1+
154.91084	74	
158.84186	72	
179.99912	90	
191.85865	80	
192.88709	82	
193.88961	114	
194.00762	78	
195.08987	82	
195.92104	72	
196.98960	70	
198.89020	88	
200.88845	66	
201.04316	74	
201.94092	94	
203.08524	78	
203.95933	72	
205.95176	320	
205.97067	160	
206.88451	70	
207.89326	136	
207.95786	76	
208.89280	198	1+
209.94235	90	
210.19841	76	
211.88627	74	
211.93989	76	
212.87839	68	
212.90605	70	
213.01707	70	
215.87961	200	1+
219.88356	158	
221.94072	68	
221.96602	92	
222.12877	78	
223.09820	72	
223.96163	236	
225.10734	70	
225.95900	68	
226.86815	72	
227.93038	186	
228.84041	78	
228.92573	90	
231.62404	106	
235.81936	68	
235.86296	84	
236.88807	66	
237.09775	70	
238.88992	68	
238.94022	488	1+
239.78456	208	
239.90456	98	
240.00919	68	
240.67897	92	
240.94021	2692	
241.39001	72	
241.94127	2194	
242.82508	66	
242.94113	7520	1+
243.82678	86	
244.08379	72	
244.82700	178	
244.94028	1440	1+
246.97837	344	1+
248.84917	130	
249.93185	156	
250.80133	74	
250.90863	376	1+
251.92203	218	1+
254.02013	70	
255.10197	66	
255.83371	74	
255.92045	70	
256.12645	66	
256.86528	92	
258.15099	74	
258.81161	124	
258.83381	84	
260.83534	136	
261.10480	68	
261.47592	170	
261.79554	74	
262.82885	304	1+
262.93118	70	
263.86964	88	
264.85833	94	
265.11990	70	
265.80174	76	
267.85442	76	
268.09328	88	
268.80650	122	
272.79138	304	1+
272.83692	70	
272.86332	70	
272.98305	100	
273.16959	78	
277.85224	100	
278.84674	66	
279.08953	914	1+
279.90196	90	
280.78804	68	
280.88870	82	
281.09749	132	
281.92878	92	
281.96582	76	
282.17427	66	
282.28173	80	
282.85773	66	
283.06627	220	
283.79170	66	
283.86004	82	
284.07085	100	
284.12912	72	
284.29097	440	
286.90287	80	
288.81664	96	
289.85137	210	1+
289.88117	130	
290.80570	90	
291.81090	134	
291.91192	74	
294.86477	80	
294.99171	68	
297.83323	88	
297.93667	82	
298.41781	82	
298.78359	74	
298.88506	74	
299.84109	84	
300.86435	142	
302.03481	72	
302.14654	72	
302.81650	100	
302.88513	78	
303.72519	74	
303.86885	216	1+
304.26041	94	
305.85619	72	
306.09906	70	
306.27100	80	
306.76091	78	
306.88108	402	1+
307.80054	80	
307.88480	270	1+
308.94073	72	
309.29995	76	
309.91526	76	
310.26790	72	
310.38672	84	
312.42152	84	
313.16033	78	
313.34448	80	
313.96852	94	
314.76968	78	
314.83063	68	
314.89180	66	
317.10746	84	
321.38989	78	
321.74006	72	
321.89452	74	
324.26479	76	
324.51893	68	
324.88868	178	
326.16891	74	
327.17453	70	
327.88584	82	
END IONS

###FS:    #m/z: 340.93993 #charge 1+
###MS: 62
###MSMS: 64
BEGIN IONS
TITLE=Cmpd 47, +MS2(340.9399), 28.0-35.0eV, 1.4min #64
RTINSECONDS=81.051
SCANS=62,64
PEPMASS=340.93993	451894
CHARGE=1+
65.33569	92	
128.00776	84	
188.94769	70	
192.89070	98	
193.93399	74	
195.08470	76	
197.52423	76	
199.88358	104	
208.93845	78	
208.95590	80	
213.88378	82	
213.93881	382	
214.88865	116	
215.88840	184	
215.93591	138	
216.14149	72	
216.88494	224	1+
217.87835	80	
217.94121	74	
219.09596	76	
219.38497	112	
219.88121	72	
223.95839	272	1+
227.93305	86	
227.94969	84	
230.63093	92	
230.88907	424	1+
231.95032	480	
233.86994	94	
233.94955	194	
237.02787	76	
238.85408	76	
240.83508	274	
240.89433	92	
241.05498	98	
241.84462	400	1+
241.87890	70	
243.01825	76	
243.83031	276	1+
246.97545	148	
248.90214	138	
249.90193	110	
249.95731	140	
251.80586	90	
251.94025	88	
252.96674	100	
253.88155	102	
253.90226	224	1+
254.96501	304	1+
255.79838	70	
256.85374	114	
257.85787	70	
258.84402	154	
258.85986	126	
259.55414	96	
259.85219	272	
259.89706	164	
260.83470	194	
261.83694	116	
261.87700	100	
261.97253	74	
262.90246	92	
262.92532	72	
263.80997	86	
263.83198	92	
263.88391	144	
264.06841	118	
264.91641	72	
266.17272	72	
267.05913	86	
268.84053	262	
268.95678	156	
269.14984	72	
269.21658	72	
270.83363	104	
271.03682	72	
272.89759	72	
272.98281	142	
273.75226	90	
274.88394	148	
275.86387	192	
276.48748	92	
276.85630	498	
277.16197	76	
277.86909	192	
277.92525	140	
278.15626	72	
278.84299	590	1+
278.86543	76	
279.80509	94	
279.87912	152	
279.90173	78	
282.87814	72	
283.56434	94	
283.79807	112	
283.86201	162	
287.40227	76	
287.54806	72	
287.88337	98	
288.85920	72	
289.80538	70	
289.87771	100	
290.27823	84	
290.81074	78	
290.87127	70	
291.40695	74	
291.42558	74	
292.45769	70	
293.84772	264	
293.87986	100	
294.86291	148	
295.48141	70	
296.01309	86	
296.48663	88	
296.81405	92	
296.86486	186	
297.86226	80	
297.93661	74	
297.98327	78	
298.98080	80	
299.06335	74	
299.78153	80	
299.86858	180	
301.85729	110	
303.88152	78	
305.92478	94	
307.89061	152	
308.94771	80	
309.80082	76	
309.87848	72	
311.04735	74	
311.87003	70	
313.03390	76	
313.35121	106	
313.88603	72	
313.91222	76	
314.18398	80	
314.94623	86	
316.14403	74	
321.91408	78	
322.82902	70	
322.87987	84	
323.30149	86	
323.85588	78	
324.89309	148	
326.97685	70	
327.70991	72	
328.76826	102	
329.89454	70	
330.83077	124	
334.15864	72	
334.76730	82	
336.90515	80	
342.20139	86	
342.89087	78	
343.26822	70	
344.30514	102	
344.90471	128	
END IONS

###FS:    #m/z: 507.84370 #charge 1+
###MS: 62
###MSMS: 65
BEGIN IONS
TITLE=Cmpd 48, +MS2(507.8437), 28.2-35.2eV, 1.4min #65
RTINSECONDS=81.823
SCANS=62,65
PEPMASS=507.84370	89282
CHARGE=1+
209.94399	128	
214.88532	252	
224.97470	316	
227.95582	108	
235.14217	144	
250.34084	106	
250.90731	134	
258.87798	184	
260.79899	128	
260.87865	162	
262.13164	152	
263.84330	114	
264.78115	108	
269.08265	126	
272.85396	364	1+
275.85113	152	
276.79506	118	
278.53947	106	
278.83498	132	
279.13082	150	
279.83193	146	
287.85129	552	1+
289.04665	164	
289.87962	262	
290.86226	538	1+
291.88072	128	
293.87342	484	
294.86692	502	1+
294.87966	442	
295.80783	198	1+
295.87445	498	1+
296.85194	296	
297.85229	342	1+
298.88303	250	1+
300.80201	112	
300.85307	106	
301.86989	184	
302.34635	130	
302.85882	146	
302.88055	132	
303.82154	168	1+
303.86786	460	
305.86283	488	
306.12406	150	
306.88713	126	
307.88859	790	
308.13952	306	
308.46885	108	
308.87730	1138	1+
310.91463	106	
311.13990	102	
311.88315	2522	1+
311.97629	168	1+
312.04299	132	
313.88064	124	
314.86382	944	1+
315.88363	136	
315.91665	192	1+
316.85111	166	
317.76467	144	
319.91899	104	
321.87739	118	
323.38300	108	
323.87246	278	
324.86292	218	
325.89644	242	
326.24427	366	1+
326.88134	1464	1+
327.89808	324	1+
328.88361	280	
329.88507	168	
330.81802	112	
330.83531	120	
330.87710	202	
331.87403	110	
331.89811	354	1+
332.40385	200	1+
332.53550	102	
332.87731	412	1+
333.17524	322	1+
333.82916	246	1+
336.87665	112	
336.94384	204	
337.87703	434	1+
338.01168	116	
339.88613	146	
345.90780	104	
347.77472	204	1+
348.91133	168	
349.01933	102	
350.88645	170	
353.34304	120	
353.78012	116	
353.80629	214	1+
353.84997	118	
353.91002	214	
354.03285	110	
355.89212	194	
356.86782	122	
360.00463	116	
360.95945	112	
362.79270	108	
365.03875	140	
366.71440	126	
366.83971	474	1+
367.70915	296	
367.76457	354	1+
368.70301	146	
368.76680	224	1+
368.89413	434	1+
369.72364	422	1+
369.83281	502	1+
370.72923	292	1+
372.79600	130	
373.78712	148	1+
373.83660	126	
373.90433	150	
374.81647	202	
374.88784	202	1+
375.34985	108	
375.73302	276	1+
376.22132	150	
378.77800	108	
380.39571	162	1+
380.71873	168	
380.85788	110	
381.83875	282	
382.71407	108	
382.85659	116	
383.77585	134	
384.71164	106	
384.84908	622	
384.88789	102	
385.39110	128	
385.77722	242	1+
385.85025	298	
386.05079	162	1+
386.83907	140	
387.84509	196	
388.84836	104	
389.20275	136	
389.76982	248	1+
390.80710	104	
390.84172	664	1+
392.82507	160	
392.87096	254	1+
393.79863	122	
393.82475	274	1+
394.06597	106	
394.87095	174	
394.89605	136	
395.77809	156	1+
398.72667	408	
398.79974	176	1+
398.86543	106	
399.73353	190	
399.84839	258	
400.71902	110	
400.85919	164	
402.75878	308	1+
402.86514	856	1+
404.72755	114	
405.86007	514	1+
405.90986	182	1+
406.56390	116	
406.73523	318	1+
407.39977	232	1+
407.73984	272	1+
407.87168	502	
408.71936	462	1+
408.84982	1452	1+
409.72192	388	1+
409.86788	566	1+
410.74243	140	
410.83728	678	1+
410.87189	348	1+
411.80922	172	
412.84811	116	
412.86272	194	
413.86625	116	
414.06908	156	
415.87068	142	
416.88601	176	1+
419.73835	118	
421.88202	202	
422.87370	502	1+
423.77646	124	
423.82375	194	
424.74978	582	1+
424.83307	112	
424.87341	438	1+
425.75383	502	1+
426.85957	1060	1+
427.73324	1008	1+
428.74874	210	
428.84361	746	1+
428.88021	396	1+
430.73982	170	
430.84786	126	
430.88130	106	
431.86627	882	1+
432.24138	264	1+
433.84793	226	1+
434.89629	106	
439.89305	858	1+
440.36139	160	1+
441.75406	138	
443.77515	244	1+
444.87095	2366	1+
445.75156	398	
447.70740	442	1+
447.75205	312	1+
449.68589	122	
449.87896	698	1+
450.74529	164	
450.77447	112	
451.86249	128	
456.24264	146	
457.90308	392	1+
462.88023	866	1+
464.72928	112	
464.79106	124	
465.72294	162	
467.88682	1840	1+
470.72769	148	
475.39217	110	
485.89603	920	1+
491.74250	110	
508.91037	258	
510.86285	174	
END IONS

###FS:    #m/z: 340.94002 #charge 1+
###MS: 66
###MSMS: 67
BEGIN IONS
TITLE=Cmpd 49, +MS2(340.9400), 28.0-35.0eV, 1.4min #67
RTINSECONDS=85.4935
SCANS=66-67
PEPMASS=340.94002	506502
CHARGE=1+
120.41874	94	
165.52812	78	
184.78985	80	
190.92780	78	
192.92877	254	1+
196.88259	276	
201.93901	90	
203.92630	78	
205.94931	146	
208.95781	100	
210.04915	80	
210.93598	124	
212.87477	200	1+
213.93984	1010	1+
215.88856	270	1+
215.93934	206	
221.42705	92	
221.88933	78	
222.93495	106	
223.05969	106	
223.95768	282	
224.95878	286	1+
225.84851	94	
226.94425	80	
228.13125	88	
228.93613	118	
228.95006	128	
230.89386	86	
231.94902	1454	1+
232.11564	82	
232.40587	76	
232.88766	202	
233.83629	158	
233.89529	100	
233.94754	292	1+
234.03232	92	
235.87070	82	
235.94588	122	
236.02317	96	
236.89359	76	
237.05454	120	
239.85110	78	
240.83831	584	1+
242.94016	138	
243.83140	404	1+
245.93278	92	
245.99805	84	
246.06373	76	
246.97435	232	
247.80146	200	1+
249.95893	144	
251.12228	88	
251.53922	84	
251.95751	122	
252.05353	94	
252.11800	114	
253.89923	136	
253.92561	78	
253.95314	96	
254.86828	76	
254.90583	222	
254.96487	740	1+
255.07868	124	
255.53530	84	
255.80152	136	
256.26614	76	
256.89951	90	
256.91569	122	
256.96532	164	
257.83220	150	
257.84906	110	
258.84451	340	
259.85099	336	
259.89251	120	
259.96165	96	
260.83376	366	
260.86651	86	
261.84282	198	
262.83556	120	
262.96321	110	
265.08594	122	
266.86335	138	
267.13316	78	
267.83492	414	1+
268.83911	344	1+
269.79728	78	
270.84245	170	
272.85083	240	
274.86480	130	
274.97282	80	
276.85506	460	
277.85953	290	
277.87987	126	
278.84603	924	1+
279.43125	108	
279.60586	86	
279.93378	78	
280.85148	192	1+
280.93272	156	
281.05528	144	
281.13388	80	
281.86811	80	
285.00939	78	
286.42676	92	
286.85736	80	
287.03555	80	
287.58971	106	
287.92304	78	
288.45463	92	
289.28531	78	
290.88078	86	
290.94767	76	
290.98552	78	
291.12369	86	
292.43790	164	
293.85355	76	
293.87396	134	
294.15899	78	
294.86439	222	1+
295.82725	82	
295.97387	102	
297.25475	82	
297.97479	112	
298.08521	98	
298.86346	110	
299.78373	76	
299.81599	78	
299.87373	334	
300.85589	78	
300.87508	270	
301.85643	134	
302.17080	154	
302.85645	92	
303.17986	80	
303.56725	92	
306.07535	76	
306.43636	78	
307.00395	78	
311.88502	116	
312.60587	94	
312.88192	80	
313.89022	76	
313.90979	82	
315.18592	82	
317.87640	84	
318.89651	90	
320.58681	80	
323.86460	84	
323.96393	76	
324.88595	120	
325.86975	80	
326.16995	96	
327.88980	110	
327.93015	80	
329.95912	94	
330.81149	88	
332.41050	82	
337.24538	78	
337.39643	88	
337.90430	82	
340.87877	100	
342.20853	86	
342.90542	120	
343.90616	110	
345.66545	82	
345.90056	114	
END IONS

###FS:    #m/z: 363.95566 #charge 1+
###MS: 66
###MSMS: 68
BEGIN IONS
TITLE=Cmpd 50, +MS2(363.9557), 28.0-35.0eV, 1.5min #68
RTINSECONDS=86.2655
SCANS=66,68
PEPMASS=363.95566	197028
CHARGE=1+
59.90423	88	
106.94237	94	
174.72853	118	
185.86464	124	
190.86672	134	
191.85584	166	
192.88894	86	
200.87775	88	
201.97054	94	
207.87237	102	
209.94397	986	1+
209.99554	94	
210.88154	102	
212.87859	926	1+
214.89434	174	
216.94371	84	
218.89602	140	
220.12422	80	
222.95194	426	1+
224.94767	884	1+
225.88927	84	
225.97291	88	
226.87711	82	
226.94719	3632	1+
226.97736	128	
227.93050	160	
228.89189	232	
228.90982	116	
228.94127	4042	1+
229.08432	100	
229.89379	100	
230.88811	1188	1+
232.88436	116	
233.15213	84	
233.79340	172	1+
234.14040	88	
235.06761	78	
235.11696	172	
236.83604	170	
237.57853	98	
237.91512	96	
238.05538	78	
238.94074	118	
240.83199	90	
240.94050	570	
240.96290	464	1+
241.89030	74	
241.94356	412	
242.42917	92	
242.54942	84	
242.94096	1688	1+
243.83003	114	
243.84993	76	
244.95614	2048	1+
245.01314	84	
245.93848	200	
246.86731	78	
246.90596	186	
246.95262	1978	1+
247.79905	456	1+
247.91008	78	
248.14138	86	
248.80088	384	1+
248.89877	398	1+
249.06285	178	1+
249.91657	138	
250.02635	78	
250.49594	104	
250.78757	162	1+
250.89671	142	
255.92614	80	
257.08205	80	
257.41717	80	
258.37994	76	
258.83323	118	
258.84548	438	1+
258.94430	78	
258.97086	120	
259.44075	84	
260.83181	446	1+
260.97046	210	
261.16827	84	
263.98379	94	
264.80000	86	
264.87202	78	
264.98229	96	
265.08644	142	
266.81020	544	1+
267.03874	84	
267.78686	88	
267.97118	270	
268.84486	234	1+
268.95973	102	
269.96624	134	
271.91288	80	
272.40499	84	
272.88128	94	
273.14337	76	
274.84786	220	1+
274.88115	88	
276.80531	110	
278.80034	280	1+
278.84682	116	
278.91857	94	
279.10343	192	
279.39059	84	
280.79224	598	1+
281.41776	92	
281.84487	126	
282.78682	664	1+
282.82210	226	1+
282.85385	316	1+
283.88585	158	1+
285.84751	374	1+
285.98419	88	
286.80724	106	
288.92818	82	
289.87332	146	
291.12274	130	
291.82107	110	
291.85913	84	
293.11881	94	
294.86583	140	
295.79151	78	
295.85045	78	
296.80758	92	
297.00282	104	
297.80091	736	1+
299.88838	108	
300.79773	504	1+
301.00221	96	
301.79921	328	1+
301.85952	160	
302.87614	84	
303.85494	252	
305.81341	94	
306.85841	138	
306.93721	90	
307.14321	192	1+
307.87400	166	
307.89790	78	
308.29140	90	
308.87851	82	
309.39895	90	
310.83038	86	
310.99531	84	
313.93597	84	
314.82859	80	
315.81755	94	
318.93128	90	
320.80910	88	
321.57953	86	
321.81708	80	
321.86485	122	
322.06866	124	
322.82469	78	
322.93149	164	
323.16634	134	
324.14408	98	
324.23388	80	
325.14804	76	
325.28989	128	
325.81014	76	
326.33556	88	
328.41288	78	
329.83201	76	
329.86985	80	
329.88755	78	
330.87447	174	
331.18439	94	
332.09446	76	
336.94505	124	
339.83249	114	
340.42767	92	
342.90183	110	
344.41532	116	
345.01760	84	
345.95765	82	
348.94442	82	
352.20256	78	
355.89248	80	
356.41831	78	
364.04352	84	
END IONS

###FS:    #m/z: 507.84405 #charge 1+
###MS: 66
###MSMS: 69
BEGIN IONS
TITLE=Cmpd 51, +MS2(507.8440), 28.2-35.2eV, 1.5min #69
RTINSECONDS=87.0375
SCANS=66,69
PEPMASS=507.84405	86320
CHARGE=1+
196.01381	136	
214.88603	480	1+
224.97490	120	
227.95795	118	
232.89551	414	
235.92331	154	
237.85046	178	
241.85175	122	1+
242.89282	120	
253.59193	116	
262.14037	120	
263.13489	114	
271.85495	108	
272.85329	172	
273.85311	150	
275.85379	116	
277.15113	116	
282.86769	108	
284.87880	112	
286.86921	140	
287.81515	110	
287.85159	592	
287.90402	116	
288.86761	836	1+
289.86949	650	1+
289.88785	122	
291.85851	230	
292.79381	120	
292.86247	130	
293.87248	754	
294.89678	114	
296.84981	122	
297.40067	112	
297.92096	126	
298.87494	262	
299.84937	124	
300.84308	146	
301.86379	132	
302.86168	444	1+
305.86058	794	1+
307.88655	262	
308.14146	686	1+
308.87283	440	
309.86985	220	
310.87007	154	
310.88598	112	
311.16074	122	
311.88216	2212	1+
314.77812	176	
314.86608	664	1+
315.16898	200	
316.07786	158	1+
316.86387	242	1+
316.89130	164	1+
318.93283	112	
319.85171	294	1+
319.87743	170	
319.93127	196	1+
320.88223	472	1+
321.88821	436	1+
323.87250	202	
324.86027	406	1+
324.88040	146	
325.37704	222	1+
325.90013	318	
326.24415	330	1+
326.41518	112	
326.88352	1198	1+
327.09014	110	
327.82202	156	1+
328.87450	464	1+
330.16004	140	
330.82567	156	
331.81444	134	
331.88643	108	
332.87406	462	1+
332.89871	398	1+
333.17362	506	1+
334.77129	130	1+
334.79195	126	
334.87844	214	
335.84486	142	
336.83008	226	1+
337.88187	282	1+
337.95145	128	
338.92767	142	
339.76826	168	1+
340.88335	128	
342.93365	112	
343.86769	184	1+
346.85287	112	
347.77614	216	
348.91449	178	
349.76735	146	
349.88525	476	1+
350.90700	264	1+
351.83057	134	
351.85098	138	
352.78102	118	
353.91442	130	
355.88667	196	1+
356.78928	120	
356.89116	182	1+
357.91568	200	1+
359.87263	120	
361.77097	108	
361.85962	134	
362.84722	130	
364.74141	122	
366.71304	114	
366.78656	138	
366.83719	638	1+
367.71039	178	
368.70627	254	1+
368.77948	140	
368.89825	194	
369.83337	178	
370.14416	124	
370.79627	338	1+
370.83618	120	
371.37154	322	1+
372.18554	116	
373.78801	118	
373.90783	186	
374.81531	160	
374.89122	126	
375.73320	126	
375.88573	240	1+
376.22169	142	
377.73048	136	
380.71794	382	1+
381.83643	116	
382.72092	146	
383.78075	118	
384.84756	1170	1+
387.85093	234	
388.84804	126	
389.19859	116	
389.71467	126	
390.83940	1124	1+
390.87059	124	
391.75682	112	
392.82871	334	1+
392.86367	176	1+
393.79773	254	1+
394.73080	240	1+
398.72371	586	1+
399.79410	134	1+
399.81520	134	
399.84742	390	
402.86088	138	
403.81752	190	1+
403.86821	362	
403.90910	192	1+
404.17100	146	
404.87175	590	1+
405.85561	264	
405.87391	364	1+
405.89780	144	
406.75875	138	
406.85428	172	
407.74065	618	1+
407.85784	2024	1+
408.05110	112	
410.73452	186	
410.84255	448	
411.77565	110	
411.83973	552	1+
411.87580	112	
412.72830	172	
412.87414	126	
413.07416	228	
413.75962	106	
416.88497	118	
417.82371	118	
417.85494	184	
418.84350	108	
418.86494	114	
421.73906	292	1+
421.75419	218	
421.88015	190	
422.86466	442	
423.71823	258	1+
423.77167	252	1+
423.86789	230	
424.03009	112	
424.82724	172	1+
424.86571	132	
425.30713	112	
425.74794	696	1+
426.86126	1050	1+
427.72984	516	1+
428.84648	330	1+
428.88085	266	
429.69649	128	
429.89204	192	
430.73693	114	
430.86095	1048	1+
431.86526	894	1+
432.24283	226	
432.68844	304	1+
435.88457	214	
439.89262	410	
443.74624	110	
443.90096	142	
444.87099	2304	1+
445.70281	130	
445.73995	498	1+
445.79359	128	
446.10927	112	
446.86776	342	1+
446.88801	140	
447.70255	310	1+
448.75512	316	1+
448.78408	120	
448.89565	114	
449.87462	926	1+
457.90928	174	
462.87867	808	1+
464.71279	328	1+
467.88802	1534	1+
468.71063	138	
469.23053	116	
483.79912	254	1+
485.89826	1082	1+
486.84448	106	
487.27677	114	
509.85717	120	
END IONS

###FS:    #m/z: 340.93998 #charge 1+
###MS: 70
###MSMS: 71
BEGIN IONS
TITLE=Cmpd 52, +MS2(340.9400), 28.0-35.0eV, 1.5min #71
RTINSECONDS=90.6995
SCANS=70-71
PEPMASS=340.93998	519730
CHARGE=1+
77.87804	86	
104.66379	78	
155.95949	100	
190.94970	96	
192.89409	80	
192.92548	96	
193.93223	74	
200.01730	74	
205.94876	256	1+
206.98098	148	
208.88522	80	
209.09995	78	
210.84173	76	
210.88282	76	
210.93792	142	
212.87953	262	1+
213.94033	938	1+
214.02189	74	
214.26270	78	
214.89856	132	
215.88324	476	1+
217.93352	178	
218.86523	78	
222.49949	80	
222.94979	82	
223.01387	88	
223.61732	78	
223.95949	114	
223.97868	80	
226.88205	120	
226.91276	82	
228.94646	74	
230.88662	94	
231.94910	1188	1+
233.04262	76	
233.89713	196	
233.94983	150	
234.48820	100	
235.89885	88	
238.89004	82	
239.10437	76	
240.22762	128	
240.83127	202	
240.85351	116	
240.90478	126	
241.05850	100	
241.83806	280	
242.84994	124	
243.14088	74	
243.82667	304	1+
244.86530	88	
245.88623	76	
246.97521	146	
247.89313	78	
247.96853	82	
249.42839	98	
249.96064	322	
251.84397	100	
252.82004	74	
253.11488	72	
253.84058	74	
254.55689	78	
254.85034	72	
254.96919	258	1+
255.09454	118	
256.85996	126	
256.89546	86	
256.91476	94	
257.80386	84	
257.85013	138	
258.84385	492	
259.85284	396	1+
259.90579	180	1+
260.83431	618	1+
262.41401	82	
264.82821	90	
266.99654	100	
267.13503	74	
267.34594	82	
267.86133	162	
267.92834	78	
268.84139	510	1+
268.89112	88	
268.99787	74	
270.82400	198	
272.34644	82	
272.85109	82	
272.91506	128	
272.93302	188	
274.79569	116	
274.81700	122	
274.85587	108	
274.88165	114	
275.84524	72	
275.85687	1254	1+
277.92699	82	
278.12974	78	
278.84478	934	1+
278.96145	92	
279.96345	76	
280.86126	106	
281.25516	78	
281.86441	82	
281.88779	72	
282.05594	74	
282.88030	130	
283.79330	210	1+
283.88145	170	1+
283.94882	86	
284.93247	74	
285.16060	76	
288.14180	72	
288.36314	80	
289.28727	80	
290.88931	76	
292.87573	108	
293.90586	132	
294.18639	80	
294.85178	134	
294.86474	106	
295.90556	74	
296.10810	92	
296.85973	122	
297.97189	142	
298.89759	76	
298.99313	78	
299.86206	84	
300.16630	76	
300.85837	82	
301.86373	118	
301.88576	98	
302.94472	154	
303.86231	166	
305.94225	72	
307.72076	86	
307.80280	130	
307.87698	216	1+
309.95853	82	
311.86165	84	
312.21949	86	
314.95518	84	
316.86500	92	
317.43326	92	
320.17158	80	
320.87296	132	
321.92526	84	
322.89306	82	
323.12040	74	
323.39877	100	
324.89209	114	
326.17280	100	
327.17293	94	
327.87016	84	
328.11922	78	
328.75542	80	
328.81776	78	
328.88700	138	
329.87506	154	
330.42088	80	
330.81421	224	1+
336.88472	72	
337.40779	74	
340.89035	120	
340.90534	72	
342.89715	116	
344.69133	86	
346.27326	100	
END IONS

###FS:    #m/z: 363.95588 #charge 1+
###MS: 70
###MSMS: 72
BEGIN IONS
TITLE=Cmpd 53, +MS2(363.9559), 28.0-35.0eV, 1.6min #72
RTINSECONDS=91.472
SCANS=70,72
PEPMASS=363.95588	188972
CHARGE=1+
59.20012	100	
61.42103	78	
191.85875	338	
196.88495	86	
200.88806	76	
202.53267	104	
203.07998	84	
205.95142	80	
209.86768	86	
209.94343	518	1+
210.88660	112	
211.94684	94	
212.87838	798	1+
215.12261	76	
219.86484	112	
222.95333	438	
223.95042	300	
224.88313	212	1+
224.92675	96	
224.94742	810	1+
224.97537	108	
226.94604	3668	1+
227.83284	92	
227.92839	262	
228.89261	228	
228.94144	3698	1+
229.00014	92	
229.89479	96	
230.88932	1232	1+
232.88233	114	
232.90391	100	
234.87866	142	
235.15053	98	
237.12857	94	
237.92478	144	
239.07204	76	
240.45045	76	
240.82956	172	
240.94005	1042	1+
240.96530	314	1+
241.85205	78	
242.81717	92	
242.84854	94	
242.94178	802	
242.96248	164	
243.95966	310	
244.82301	88	
244.93732	352	
244.95632	1978	1+
245.10554	78	
245.82965	104	
245.97649	106	
246.49903	78	
246.95248	2854	1+
246.97870	92	
248.45407	90	
248.80342	346	1+
248.89755	460	1+
249.05237	86	
249.93533	152	
250.07488	86	
250.94743	98	
251.07197	110	
252.47093	98	
254.84164	102	
254.90244	116	
257.04317	86	
258.83650	202	
258.96635	78	
259.92346	84	
259.94345	82	
260.83785	80	
260.96783	296	1+
261.05498	92	
263.85587	94	
263.97552	82	
264.39882	122	
264.81975	154	
264.96147	86	
265.91245	78	
266.81345	554	1+
267.12969	234	1+
267.88219	88	
267.97155	292	1+
268.95231	122	
269.11256	142	
269.96963	512	1+
271.89257	86	
272.86746	100	
276.81083	128	
277.03709	76	
277.06739	90	
277.84954	456	1+
278.84941	522	1+
279.39445	100	
279.89967	94	
280.79389	612	1+
281.85256	76	
281.92275	102	
282.08365	88	
282.27744	84	
282.79052	144	
283.85362	76	
283.90531	84	
283.98431	78	
284.28833	90	
285.84670	390	1+
286.33764	98	
286.97301	92	
287.43152	92	
289.04701	88	
290.17333	94	
290.39504	80	
290.79505	82	
290.81373	78	
290.85904	166	
290.93530	94	
291.82200	84	
292.39872	94	
292.44249	124	
292.79961	222	1+
292.98115	76	
293.02672	162	
293.43932	96	
294.86477	80	
295.92638	88	
296.80814	258	1+
296.83246	114	
297.82653	82	
298.41542	100	
298.80325	1184	1+
298.88714	84	
300.79158	160	
301.80458	158	
301.82392	78	
301.85809	214	
302.80542	136	
302.86130	90	
302.91037	80	
303.85363	506	
304.95908	90	
306.87935	86	
307.89514	96	
310.35213	86	
311.85953	80	
311.87729	90	
311.89229	86	
315.45111	138	
315.94066	78	
316.81349	300	
318.93314	92	
319.81706	182	
319.93737	140	
321.82051	226	
321.86230	110	
322.86876	78	
322.92790	160	
323.15831	78	
326.87120	134	
336.94475	228	
337.09317	100	
337.88618	82	
340.92940	182	1+
342.89751	82	
344.40861	82	
353.12274	88	
355.18836	78	
356.84470	84	
360.90648	84	
363.83141	94	
364.10214	76	
366.20704	100	
366.79462	86	
366.97561	88	
367.13575	90	
368.46854	84	
END IONS

###FS:    #m/z: 336.94500 #charge 1+
###MS: 70
###MSMS: 73
BEGIN IONS
TITLE=Cmpd 54, +MS2(336.9450), 28.0-35.0eV, 1.6min #73
RTINSECONDS=92.244
SCANS=70,73
PEPMASS=336.94500	80648
CHARGE=1+
83.53399	80	
189.86518	74	
196.88876	168	
197.87144	66	
202.96478	72	
205.77496	76	
205.94781	136	
206.97832	120	
209.91919	78	
211.94400	1842	1+
212.87992	558	1+
213.86063	66	
213.93794	934	1+
214.88337	66	
215.88803	278	1+
215.93710	126	
218.91623	84	
220.11846	90	
220.87141	72	
221.92415	78	
222.97711	80	
224.14282	122	
225.84479	74	
225.87236	70	
226.97183	106	
228.85145	72	
228.89645	72	
229.13580	92	
229.95445	1914	1+
230.88872	890	1+
230.92460	102	
231.84293	72	
231.94821	696	1+
233.82348	184	1+
233.89326	196	1+
233.95124	98	
234.99622	80	
235.94615	106	
236.82550	70	
236.89162	86	
238.09704	78	
238.79738	72	
239.85757	96	
240.83764	570	1+
241.84162	476	1+
241.89144	88	
243.85564	72	
245.48983	72	
246.90130	128	
246.97513	268	
247.96682	412	1+
248.79482	82	
248.89828	144	
249.03913	74	
249.83216	84	
249.90031	66	
249.96184	458	1+
251.79256	68	
251.83318	150	
252.97261	974	1+
253.14823	70	
254.90191	68	
254.91799	98	
254.96651	396	
255.07128	128	
255.88692	92	
256.46880	76	
256.80693	148	
257.01001	84	
257.93778	70	
258.45266	78	
258.84680	262	
258.96035	86	
259.80105	82	
259.86183	168	
259.99292	68	
260.83032	104	
260.85758	106	
260.89431	104	
260.91627	70	
260.94580	120	
261.02931	78	
263.90375	74	
264.01906	76	
264.83225	70	
264.86407	90	
265.02188	124	
265.85634	76	
266.84070	68	
267.83831	574	1+
268.80537	88	
268.84056	484	1+
270.83783	216	1+
270.98012	152	
272.43970	96	
273.85209	222	1+
273.90891	146	
276.85614	730	1+
277.96362	74	
278.42659	88	
278.83420	574	1+
279.80318	88	
280.06405	70	
280.14819	76	
281.74962	72	
281.98862	76	
282.14565	84	
282.82238	70	
282.88489	94	
283.41755	114	
283.80015	88	
284.87095	108	
285.85102	138	
286.37495	90	
286.84982	464	1+
289.91407	86	
290.15076	76	
290.85229	74	
290.87069	84	
290.88504	80	
291.97533	72	
292.43882	72	
292.83595	80	
292.89271	78	
293.10378	180	
293.99693	140	
294.11049	132	
294.17488	72	
295.20697	100	
295.34415	82	
295.86140	86	
295.88020	70	
296.56505	70	
297.08528	78	
298.08506	94	
298.22093	70	
298.26562	70	
298.96550	72	
299.14166	78	
299.98542	104	
300.94552	78	
302.03061	92	
302.05246	66	
302.95139	70	
303.86011	68	
303.94579	84	
305.40515	72	
305.42464	94	
305.90238	154	
306.11818	76	
306.88219	104	
307.80913	70	
308.04402	76	
308.86996	86	
309.86358	68	
310.87270	126	
312.88400	70	
314.15369	78	
315.18783	74	
316.07178	66	
322.28640	100	
322.93739	70	
323.22859	96	
324.88831	74	
325.89757	162	
326.62171	94	
326.89262	76	
329.44151	86	
329.87444	76	
333.99703	90	
341.77038	70	
END IONS

###FS:    #m/z: 322.92941 #charge 1+
###MS: 74
###MSMS: 75
BEGIN IONS
TITLE=Cmpd 55, +MS2(322.9294), 28.0-35.0eV, 1.6min #75
RTINSECONDS=95.9095
SCANS=74-75
PEPMASS=322.92941	1109020
CHARGE=1+
180.86656	82	
187.99526	62	
189.06403	72	
190.90379	76	
192.89059	70	
195.10885	62	
195.49332	90	
195.91756	92	
201.04409	150	
201.90593	64	
205.95000	68	
207.97032	62	
210.90647	72	
212.89367	66	
218.88691	76	
221.06941	66	
223.05056	64	
223.37691	74	
223.95639	258	1+
224.84762	56	
225.45377	76	
225.86308	58	
226.15842	72	
226.82214	66	
227.05353	80	
227.83327	82	
227.95167	68	
229.09474	74	
230.83220	64	
231.06168	60	
233.04633	104	
233.83265	68	
234.09738	92	
235.88586	62	
235.90253	98	
236.83131	74	
236.94504	68	
237.16022	90	
238.94031	108	
239.08118	70	
239.83226	66	
240.82466	86	
240.94029	2412	
241.02794	62	
241.83719	64	
241.93910	5858	1+
242.81751	254	1+
242.88834	56	
242.90895	74	
242.94089	4004	1+
244.93998	1054	1+
245.20696	56	
245.81726	84	
246.97561	202	
247.24298	66	
248.99616	78	
249.09695	78	
250.14696	68	
250.46314	82	
250.94767	102	
251.79029	78	
251.92872	90	
252.38114	80	
253.62728	82	
254.02633	78	
254.12611	62	
254.82913	78	
254.99001	80	
255.02357	82	
256.87786	78	
256.89750	100	
258.83013	214	
260.33738	112	
260.83193	72	
261.79747	74	
261.82908	314	1+
263.85582	84	
263.97671	146	
264.85956	102	
265.02224	98	
265.05436	62	
265.15025	68	
265.86219	56	
265.90834	90	
266.07250	82	
266.84443	60	
267.13110	70	
267.78984	54	
267.80914	66	
268.86983	60	
268.89401	72	
269.79644	124	
269.97439	60	
272.82090	90	
273.78881	146	
274.79392	70	
275.81840	56	
276.42043	92	
276.83485	70	
277.81622	82	
279.04362	66	
279.08886	900	1+
279.80355	214	1+
279.91252	124	
280.84103	66	
280.85568	72	
281.90816	68	
282.22596	72	
282.85332	76	
283.22095	76	
283.91357	104	
284.29122	316	1+
285.05790	124	
285.20610	72	
285.98226	82	
286.90523	80	
287.16706	100	
288.91584	68	
289.87652	86	
290.85565	62	
290.97950	76	
291.80489	68	
292.82138	62	
294.25643	94	
295.87833	56	
296.85600	70	
297.89125	146	
298.82344	62	
298.86368	86	
299.75343	58	
299.78483	176	
299.98338	58	
300.80479	64	
300.86908	66	
301.86406	80	
302.88067	72	
304.56494	102	
305.15428	66	
306.86830	72	
307.87653	126	
307.89458	126	
307.92757	74	
308.15362	58	
308.86657	82	
309.81151	80	
310.27833	68	
310.84563	70	
312.87736	70	
313.16207	74	
314.81788	60	
317.81842	66	
317.88863	64	
323.75416	66	
323.88166	198	1+
323.90663	68	
323.97510	72	
325.14520	72	
325.90562	104	
326.89889	74	
327.75236	76	
END IONS

###FS:    #m/z: 363.95566 #charge 1+
###MS: 74
###MSMS: 76
BEGIN IONS
TITLE=Cmpd 56, +MS2(363.9557), 28.0-35.0eV, 1.6min #76
RTINSECONDS=96.69
SCANS=74,76
PEPMASS=363.95566	154412
CHARGE=1+
86.33596	86	
189.86323	236	
191.85972	152	
193.85192	76	
208.89015	74	
208.95849	108	
209.94332	452	1+
210.88259	72	
212.83099	80	
212.87907	662	1+
217.93072	74	
222.08156	104	
222.95113	262	
223.88429	254	1+
223.95315	238	
224.94535	480	1+
224.96561	216	1+
225.61173	74	
226.94639	2558	1+
227.93134	106	
228.83279	94	
228.89323	374	
228.94142	2998	1+
229.09647	92	
230.88906	784	1+
232.88675	86	
232.96596	88	
236.82005	76	
236.89542	82	
238.44018	90	
239.08171	94	
239.92524	72	
240.82374	80	
240.94078	344	
240.96290	176	
241.83078	202	1+
241.94212	344	
241.96312	76	
242.94206	950	1+
243.82592	108	
244.95583	1470	
245.94205	466	
246.90725	102	
246.95248	1336	1+
248.80369	268	
248.90248	376	1+
249.80055	122	
250.13872	84	
250.84835	82	
250.89675	310	1+
250.94397	92	
250.97211	132	
253.83463	76	
254.05164	84	
255.80048	78	
258.82827	100	
258.84657	182	
259.84972	110	
260.81298	74	
260.84146	124	
260.96621	110	
261.83370	146	
262.82609	100	
263.99163	80	
264.82025	108	
265.04828	84	
265.97259	112	
266.12337	74	
266.81426	368	
266.85328	102	
267.78797	72	
267.81181	372	1+
267.97170	342	1+
268.88394	74	
268.95667	80	
269.96860	348	
270.35605	76	
270.95389	78	
271.85219	160	
271.96951	86	
272.86317	76	
273.82356	72	
274.99303	74	
276.80872	138	
276.84695	198	1+
277.92205	144	
278.79797	204	
279.09904	150	
279.79669	452	1+
280.79700	308	1+
280.83939	78	
280.86064	74	
281.90438	74	
282.79239	114	
282.86078	170	1+
282.93206	76	
283.03677	98	
283.06620	92	
283.79187	112	
283.84166	78	
284.42083	78	
284.82417	204	
285.04027	86	
285.84516	236	1+
285.89075	78	
286.09262	78	
286.82583	74	
288.81134	82	
288.83433	92	
290.86404	74	
294.40563	88	
294.84950	180	
295.83371	92	
296.44890	90	
296.81038	232	
297.15524	72	
297.80669	116	
297.85234	144	
298.80315	810	1+
300.80358	234	
301.86115	316	1+
301.88209	150	
303.01306	74	
303.60777	76	
303.80366	114	
303.85325	302	
304.89076	78	
305.43797	150	
305.93998	92	
306.15679	78	
307.87211	74	
309.83693	116	
310.41267	76	
311.87026	134	
311.93475	146	
312.18500	80	
312.20872	86	
315.81639	264	1+
315.95395	84	
316.13490	112	
317.03079	92	
318.93579	78	
321.74014	80	
321.81449	264	1+
321.92835	150	
323.88039	224	1+
325.90957	86	
326.34363	112	
326.87032	120	
326.94990	76	
327.12778	74	
330.87252	104	
331.92221	78	
332.40572	72	
333.16533	108	
334.41450	80	
334.84120	88	
334.87826	78	
336.94269	224	
337.97900	72	
342.97217	76	
344.26503	76	
346.05391	102	
346.60888	102	
347.35686	74	
347.87892	84	
349.30244	98	
349.46796	80	
350.01657	72	
350.89310	134	
352.35700	80	
356.91697	84	
358.42170	78	
363.95869	126	
366.91982	112	
END IONS

###FS:    #m/z: 336.94493 #charge 1+
###MS: 74
###MSMS: 77
BEGIN IONS
TITLE=Cmpd 57, +MS2(336.9449), 28.0-35.0eV, 1.7min #77
RTINSECONDS=97.4625
SCANS=74,77
PEPMASS=336.94493	70928
CHARGE=1+
60.99364	68	
191.95727	70	
204.97984	66	
205.94579	136	
205.97280	76	
210.88635	88	
210.89867	86	
211.88425	68	
211.94413	1504	1+
212.87876	614	1+
213.94040	882	1+
214.86002	76	
214.89699	136	
215.88434	128	
215.93489	70	
216.88426	78	
218.88146	70	
222.84676	82	
222.93851	74	
223.95863	164	
223.97943	118	
225.08540	72	
227.88300	70	
228.89114	78	
229.88497	456	1+
229.95536	1124	1+
230.88720	380	1+
231.90176	82	
231.94895	672	1+
233.83609	86	
233.89764	314	1+
233.98257	100	
234.14631	84	
234.82035	322	1+
235.09785	104	
236.84085	78	
237.89083	78	
237.94981	66	
238.06682	102	
238.85183	88	
240.83462	120	
241.52752	86	
241.84265	172	
242.84173	156	
243.87843	76	
245.36882	92	
246.90743	110	
246.97377	72	
247.06624	72	
247.90264	76	
247.96431	170	
247.99111	80	
248.13304	66	
248.89713	84	
249.95733	264	1+
250.82659	128	
250.88289	244	1+
251.03681	64	
251.33840	68	
252.78893	80	
252.82326	140	
252.89273	246	1+
252.97093	626	1+
253.08959	64	
253.42116	64	
253.90686	70	
254.44122	96	
254.85974	112	
254.96423	446	1+
256.25850	72	
256.84815	134	
257.82716	74	
257.85163	176	
258.84605	418	
259.86728	78	
260.49588	176	
260.82694	108	
260.84887	118	
261.06685	80	
261.84354	70	
262.90720	68	
263.97554	68	
266.01656	76	
266.88621	96	
267.08501	64	
267.84785	126	
268.29046	74	
268.83934	634	1+
268.85925	108	
270.84678	68	
270.98311	130	
271.84597	164	
272.84902	138	
272.93856	72	
273.86065	280	1+
274.79972	70	
274.89756	68	
275.98572	86	
276.85739	496	1+
277.84531	88	
277.92305	86	
278.16223	70	
278.84013	156	
279.09311	64	
279.83367	116	
279.85978	160	
280.85351	80	
281.88332	64	
282.04243	84	
282.08804	80	
282.36632	78	
283.05561	84	
283.43228	72	
283.83091	66	
284.08126	80	
285.84845	548	1+
286.85206	370	1+
288.06491	72	
289.00545	78	
291.23894	66	
291.80780	66	
291.85842	144	
291.88070	92	
292.10261	118	
294.03938	98	
294.10677	70	
294.15281	80	
294.86830	274	
295.17330	80	
297.09803	98	
298.11697	74	
298.31432	76	
300.84828	118	
300.96227	74	
301.05643	70	
301.72978	70	
303.47688	78	
304.87383	104	
305.95489	70	
306.90291	64	
307.87961	88	
309.86838	132	
310.87550	118	
314.90917	90	
315.39548	80	
317.05292	66	
317.87269	68	
318.75616	72	
319.94101	82	
320.16047	70	
322.47184	102	
322.89962	68	
323.85132	78	
324.95273	72	
328.82480	70	
329.35685	82	
331.40570	84	
332.78654	70	
332.95188	78	
333.75685	72	
335.08621	68	
336.32830	78	
337.89350	64	
338.85271	78	
338.86898	70	
339.76424	84	
340.42321	94	
341.82254	78	
342.31083	68	
END IONS

###FS:    #m/z: 322.92951 #charge 1+
###MS: 78
###MSMS: 79
BEGIN IONS
TITLE=Cmpd 58, +MS2(322.9295), 28.0-35.0eV, 1.7min #79
RTINSECONDS=101.158
SCANS=78-79
PEPMASS=322.92951	856124
CHARGE=1+
190.93179	112	
192.06075	86	
192.89218	72	
193.89317	70	
197.96486	76	
198.96127	80	
199.86093	72	
201.04499	98	
201.97575	70	
202.05581	98	
202.52220	88	
205.94887	210	
208.13178	80	
208.83213	72	
208.92215	64	
210.10595	64	
210.90091	66	
211.11618	64	
211.88235	66	
212.89522	66	
213.02422	84	
215.87600	134	
216.88941	62	
217.89978	76	
220.88093	130	
220.98650	72	
221.07076	72	
221.43775	78	
221.89611	64	
222.95539	554	1+
223.96037	390	1+
226.84573	60	
227.10669	60	
227.93463	74	
228.90643	96	
228.93898	84	
232.55735	76	
232.90741	112	
234.88316	68	
234.93414	92	
238.88453	136	1+
238.94034	186	
239.07609	76	
240.66764	76	
240.94086	2046	
241.83490	66	
241.93902	5848	1+
242.79821	88	
242.83853	66	
242.91359	78	
242.94160	4222	1+
243.82585	124	
244.93932	1134	
244.98046	90	
245.81706	80	
245.84017	60	
246.97403	208	1+
247.85287	118	
248.83146	76	
248.98556	132	
249.89612	68	
249.97589	96	
250.89422	80	
250.91195	64	
251.33250	80	
251.50977	86	
251.92447	62	
252.93161	86	
253.01345	82	
253.95522	88	
254.05745	68	
254.12593	68	
254.91950	86	
256.78138	68	
256.85837	68	
256.89628	68	
256.90936	82	
257.79799	66	
257.85688	68	
257.95332	68	
258.04832	88	
258.79799	92	
258.83464	68	
258.89889	70	
260.15693	78	
260.82796	186	
260.88043	64	
260.90836	78	
261.83501	130	
262.84388	84	
263.82314	66	
263.83654	64	
263.98985	72	
265.51195	76	
266.01061	74	
266.52338	102	
266.84206	82	
266.85735	104	
267.04706	70	
268.17396	66	
268.19194	82	
268.41089	72	
268.82796	60	
268.95570	130	
269.03094	64	
269.79304	68	
270.79798	68	
271.84449	178	1+
272.78004	70	
275.00132	58	
276.07743	72	
276.84548	92	
276.90222	72	
278.84836	72	
278.95136	74	
279.09144	814	1+
280.83266	72	
280.90957	60	
281.54778	72	
281.87522	112	
281.89576	66	
282.87240	122	
283.06419	100	
283.85780	64	
284.29505	332	1+
284.86851	86	
285.95295	160	1+
289.78813	232	1+
289.87287	114	
292.18710	82	
293.43522	66	
293.84621	112	
295.96031	72	
297.85663	64	
298.13573	64	
300.79230	80	
300.83908	92	
301.86427	62	
302.86128	64	
305.10517	80	
305.42462	92	
305.84112	84	
306.05472	94	
307.88720	234	1+
308.86112	72	
309.13327	88	
310.92754	76	
312.85392	76	
312.88813	74	
315.39547	68	
316.81458	64	
317.86874	68	
318.83720	74	
320.13231	72	
320.95223	86	
322.07717	66	
323.10306	70	
323.12711	62	
324.09882	64	
324.89220	258	1+
325.82120	76	
326.17571	78	
327.07487	64	
END IONS

###FS:    #m/z: 336.94531 #charge 1+
###MS: 78
###MSMS: 80
BEGIN IONS
TITLE=Cmpd 59, +MS2(336.9453), 28.0-35.0eV, 1.7min #80
RTINSECONDS=101.931
SCANS=78,80
PEPMASS=336.94531	59590
CHARGE=1+
91.48903	92	
98.59511	88	
110.29504	68	
167.18949	74	
175.88121	82	
179.63536	80	
182.87026	88	
188.53254	76	
191.07857	96	
192.88982	128	
196.88038	154	
198.95961	72	
203.49692	78	
203.95760	72	
207.87836	86	
209.08909	84	
209.94416	84	
211.94300	1444	1+
212.87803	116	
213.93799	422	1+
214.88162	76	
215.93700	300	
219.84534	70	
223.00095	86	
223.95898	92	
224.83851	86	
224.89905	76	
224.96433	128	
226.97178	68	
227.90799	156	
228.84100	112	
229.91152	88	
229.95343	1168	
230.88850	748	1+
231.95091	412	1+
231.98110	70	
233.82574	76	
233.88307	96	
234.82464	70	
236.81995	72	
238.07661	72	
239.06640	96	
239.81497	76	
240.92287	84	
241.84221	134	
242.84458	70	
244.96512	78	
245.82846	70	
246.90187	150	
247.05067	100	
247.96522	166	
248.89882	310	
249.83058	186	1+
249.89831	138	
249.96401	184	
250.82663	162	1+
250.89282	90	
250.95272	68	
250.99217	106	
251.07195	86	
251.95640	102	
252.04557	70	
252.07877	84	
252.95283	178	
252.96953	756	
253.10545	70	
253.90198	126	
254.90275	110	
254.96623	246	1+
256.01086	96	
256.18374	70	
256.86788	70	
257.44714	88	
257.84860	154	
258.84289	308	
258.88407	148	
260.13339	86	
260.84003	114	
260.99979	90	
261.82560	72	
262.87121	72	
263.51882	84	
263.97403	68	
264.40474	106	
265.91833	78	
266.86425	76	
267.84187	114	
268.83674	590	1+
269.88151	74	
269.93852	70	
271.84580	124	
272.89357	84	
272.98491	80	
273.96157	72	
274.85683	70	
275.85975	106	
275.90252	78	
276.02856	68	
276.85859	796	1+
278.83911	162	
278.96182	72	
279.92222	72	
280.10913	82	
281.96427	88	
282.85135	68	
284.90151	84	
285.85316	194	
286.84859	280	
286.87343	182	1+
287.12732	94	
287.84418	216	
289.88933	68	
290.87778	98	
291.04044	72	
291.80917	88	
292.04221	70	
293.10546	128	
293.85160	122	
293.99714	74	
295.17925	74	
295.86766	96	
297.85172	72	
297.88571	84	
299.06125	74	
299.77731	68	
299.85374	70	
299.87372	96	
300.87976	74	
301.90896	94	
303.86151	72	
303.94619	90	
304.45745	130	
304.87754	68	
305.81563	72	
306.15040	78	
306.75885	72	
307.76295	76	
308.86726	380	1+
308.90465	70	
310.41901	76	
313.37925	76	
314.09052	74	
315.87766	74	
320.37138	92	
321.05343	82	
322.88191	76	
324.44615	78	
324.89300	68	
325.89620	94	
326.96764	142	
329.17608	94	
330.18438	104	
332.23126	68	
334.12946	76	
334.82570	108	
335.88944	78	
337.86139	80	
338.93649	92	
339.33263	72	
339.78269	72	
339.90282	70	
END IONS

###FS:    #m/z: 507.84364 #charge 1+
###MS: 78
###MSMS: 81
BEGIN IONS
TITLE=Cmpd 60, +MS2(507.8436), 28.2-35.2eV, 1.8min #81
RTINSECONDS=102.703
SCANS=78,81
PEPMASS=507.84364	53084
CHARGE=1+
209.87992	106	
212.04395	116	
222.97346	150	1+
224.97439	124	
236.88222	114	
243.86133	104	
250.90445	110	
251.91544	118	
258.91660	98	
261.47786	120	
266.16748	126	
268.77308	98	
271.11356	96	
272.85269	264	1+
276.87061	146	
278.82848	118	
285.85391	126	
286.86160	110	
287.85195	742	1+
289.88237	388	1+
290.12788	198	
290.88568	252	1+
293.85630	156	
293.87354	406	
294.87413	230	
295.85933	124	
295.87594	150	
296.85280	134	
297.87388	124	
298.85155	194	1+
303.86347	300	
305.46557	102	
305.86277	338	
305.87979	252	1+
307.03512	156	
307.89025	402	
308.14005	278	1+
308.87293	254	
309.03439	132	
309.88545	204	1+
310.14925	118	
311.16255	124	
311.34154	98	
311.88352	1362	1+
311.91275	122	
312.81449	118	
312.86707	130	
314.86286	284	
315.86460	154	
316.86271	102	
319.87376	212	1+
323.82737	102	
323.87259	214	
324.85821	158	
324.90521	140	
325.89995	328	
326.82631	138	
326.88062	1158	1+
327.80095	114	
329.78493	128	
330.83216	118	
331.82035	98	
331.87025	656	1+
332.87301	546	1+
332.89603	156	
332.92985	126	
333.17710	138	
335.83911	120	
336.88692	118	
336.94669	118	
336.99736	218	1+
337.88363	470	1+
339.14408	98	
341.29050	98	
342.83234	130	
345.93366	128	
346.97009	136	
347.01136	100	
347.76297	108	
347.87589	96	
348.84496	134	
349.75579	298	1+
350.88503	598	1+
351.13661	136	
353.78627	126	
353.83440	218	1+
353.87489	118	
355.89415	160	
359.81662	132	
359.87747	98	
361.91915	126	
364.85078	258	1+
365.78704	172	
366.18389	110	
366.83803	116	
367.71017	240	
367.77526	158	
368.70967	116	
368.76249	96	
368.89861	142	
369.70831	114	
369.77613	110	
369.83493	270	
370.78255	172	1+
371.85643	102	
371.99371	98	
373.40549	104	
373.81170	210	1+
373.90549	176	
374.07811	116	
374.79131	124	
374.89219	122	
377.82282	126	
380.71800	288	
381.79994	104	
381.83783	96	
381.85834	190	1+
384.35559	104	
384.85102	914	1+
384.88814	152	
385.77188	224	
387.84846	300	
388.06229	128	
389.20804	136	
389.70779	146	
390.84212	798	1+
391.90959	256	1+
392.82582	378	1+
394.72831	166	
394.84362	138	
396.78087	102	
398.73180	320	1+
398.86626	228	1+
399.72109	234	1+
399.84260	166	
400.86168	298	1+
402.82688	104	
403.86690	202	
404.87238	156	
405.75651	150	
405.86020	180	
406.76380	148	
406.85480	1532	1+
407.74405	98	
409.72362	138	
409.74352	146	
410.08774	96	
410.83734	352	1+
411.72700	138	
411.81359	112	
412.72439	294	
412.76201	100	
413.86695	98	
418.74665	128	
421.87665	220	
422.82345	166	1+
422.86608	100	
423.75620	134	
423.77370	350	1+
423.79193	154	
423.87531	326	
424.86443	154	
425.75658	944	1+
426.86052	1116	1+
427.73279	248	
428.73866	442	1+
428.84065	626	1+
428.86559	170	
428.89694	162	
428.93170	104	
430.84298	110	
431.86624	242	
432.23760	154	
432.86051	162	
433.84786	220	
439.89404	398	1+
440.85880	98	
441.83416	112	
443.88165	114	
444.87151	1654	1+
445.74064	212	
447.71129	250	1+
448.76943	144	
449.87567	368	
450.69866	106	
450.74946	160	
450.88011	192	
451.88035	98	
457.89372	418	1+
462.88637	728	1+
464.88120	124	
467.17940	96	
467.88535	1298	1+
471.77963	126	
485.89679	690	1+
495.62908	98	
END IONS

###FS:    #m/z: 322.92940 #charge 1+
###MS: 82
###MSMS: 83
BEGIN IONS
TITLE=Cmpd 61, +MS2(322.9294), 28.0-35.0eV, 1.8min #83
RTINSECONDS=106.404
SCANS=82-83
PEPMASS=322.92940	865052
CHARGE=1+
185.92666	72	
185.96013	72	
192.89411	64	
195.93501	76	
196.88985	94	
196.92079	78	
201.04360	408	1+
205.07632	98	
208.94354	72	
209.91913	68	
209.94404	70	
210.99889	86	
211.83381	90	
212.89015	66	
212.98127	60	
216.39782	84	
217.84725	86	
217.89812	72	
221.88244	68	
221.94417	96	
222.06861	62	
222.95556	466	1+
222.96653	68	
223.86919	76	
224.01233	78	
224.07302	70	
226.15858	72	
227.92937	70	
227.94968	72	
228.93687	62	
229.45551	60	
230.11077	58	
230.84691	70	
231.90434	84	
232.07277	102	
232.09307	78	
232.41495	58	
233.09528	86	
233.88884	72	
234.12205	82	
236.90679	64	
238.03834	92	
238.37409	80	
238.78987	220	1+
238.93960	154	
239.09130	58	
239.11381	80	
239.96322	60	
240.82317	218	
240.88393	130	
240.94004	1740	
241.81949	86	
241.84085	58	
241.91351	70	
241.94088	1324	
242.94153	4796	1+
243.07013	74	
243.82270	66	
244.82201	138	
244.85546	74	
244.93949	1012	1+
246.90062	80	
246.97688	134	
247.86014	72	
248.84724	76	
249.43795	80	
250.90248	56	
250.94535	72	
250.97453	78	
251.09710	68	
252.07083	72	
252.83974	62	
252.96682	72	
254.60399	64	
255.03313	72	
255.78079	56	
256.90921	66	
257.10649	68	
257.41357	66	
257.80175	86	
259.83056	66	
260.43037	78	
260.99745	58	
261.47582	68	
261.83660	70	
262.82970	58	
263.09060	80	
263.97776	74	
264.98003	114	
265.05001	72	
265.80418	92	
265.86830	60	
266.06449	64	
266.86524	110	
266.96845	58	
268.10146	60	
268.83949	60	
270.80386	316	1+
271.09155	72	
271.86212	60	
272.98291	92	
273.00086	72	
274.87087	58	
276.86057	116	
277.03706	66	
277.81211	72	
278.91447	82	
279.09149	968	
279.12360	78	
280.26565	70	
281.82099	92	
282.08971	74	
282.86354	58	
283.03089	62	
283.06935	128	
283.78967	108	
284.07078	60	
284.29139	378	
284.85967	62	
285.85346	70	
286.11522	70	
286.16089	80	
287.42660	58	
287.89157	70	
289.87705	160	
290.92472	76	
293.91707	82	
294.85870	68	
295.76403	78	
295.85895	114	
296.80932	274	1+
297.07721	64	
299.41791	114	
300.00045	70	
300.80696	72	
301.87830	66	
302.17347	72	
303.69096	82	
306.88016	118	
307.89216	196	
308.79915	60	
309.75970	70	
309.91962	76	
310.80659	94	
310.87581	82	
311.88135	84	
317.82236	72	
317.86643	76	
317.92787	102	
319.76514	68	
319.82915	88	
320.93028	74	
321.42970	78	
322.03757	64	
324.89948	142	
325.90317	90	
326.89704	62	
END IONS

###FS:    #m/z: 340.93986 #charge 1+
###MS: 82
###MSMS: 84
BEGIN IONS
TITLE=Cmpd 62, +MS2(340.9399), 28.0-35.0eV, 1.8min #84
RTINSECONDS=107.177
SCANS=82,84
PEPMASS=340.93986	361336
CHARGE=1+
177.72771	94	
183.37049	90	
192.86314	76	
192.88904	78	
192.92556	140	
193.93090	110	
197.87838	90	
208.93585	72	
210.87755	70	
211.07361	76	
211.93609	78	
213.87624	126	
213.93787	274	
213.98956	92	
214.87064	72	
214.89676	150	
214.94466	158	
217.14281	76	
218.89703	148	
220.87440	118	
221.89312	92	
221.94411	84	
222.85417	90	
222.95315	78	
223.95258	210	1+
224.84563	78	
224.97737	82	
227.89035	80	
228.84284	232	
228.93660	132	
230.84168	92	
230.88787	112	
231.89299	86	
231.95179	142	
233.89892	180	
233.95230	208	
238.83734	202	
238.85376	182	
238.87913	114	
239.17635	74	
240.83270	122	
240.90197	94	
241.84283	226	
242.00307	82	
242.78688	84	
242.84613	92	
242.92066	82	
242.93971	72	
243.83486	324	1+
244.82789	170	
246.97478	100	
247.82554	94	
247.96177	82	
249.05450	124	
249.85721	96	
249.96263	360	1+
250.99148	148	
253.84813	98	
254.90556	80	
254.96472	596	1+
256.85028	126	
256.89382	80	
256.93480	72	
256.95775	74	
256.97044	112	
257.84313	84	
257.89449	86	
258.84563	386	
259.85618	124	
260.83390	618	1+
260.85850	234	
262.96620	116	
264.86093	74	
264.87402	76	
264.90618	76	
265.01232	76	
266.86238	80	
268.06929	78	
268.82720	188	
268.84307	154	
269.83523	72	
269.85935	74	
270.33966	92	
271.08550	76	
272.79633	72	
273.94955	92	
274.02275	92	
274.86513	138	
275.85157	72	
275.90661	186	1+
276.85770	472	
277.57288	80	
277.85917	236	
277.96373	82	
278.84770	412	
279.84629	226	
280.85458	220	
280.91652	94	
282.86566	94	
282.91316	72	
283.85201	120	
283.93025	72	
284.16217	76	
284.82695	72	
285.94323	78	
287.41472	104	
287.92520	80	
288.91133	98	
289.05031	140	
291.95628	90	
292.43451	72	
292.94299	80	
294.66894	76	
294.86853	112	
295.88265	72	
296.25023	84	
296.86091	108	
296.87691	84	
297.85858	74	
297.89413	82	
298.30990	74	
299.87314	146	
300.04966	72	
301.85287	178	1+
302.80798	78	
303.87354	242	1+
304.81338	88	
307.79614	72	
307.90847	96	
309.86210	104	
309.88101	72	
310.89326	72	
311.87892	134	
312.80152	78	
312.92096	82	
313.84922	74	
315.45245	70	
316.75762	76	
318.76468	84	
320.90596	106	
321.05110	76	
321.88994	92	
324.23813	96	
324.89109	130	
324.95469	72	
325.39773	94	
325.89567	92	
326.09927	158	
326.16002	80	
328.19686	78	
328.62180	86	
328.83372	72	
328.94012	78	
329.18980	80	
329.87045	108	
329.88946	86	
339.39985	104	
342.91766	90	
END IONS

###FS:    #m/z: 507.84392 #charge 1+
###MS: 82
###MSMS: 85
BEGIN IONS
TITLE=Cmpd 63, +MS2(507.8439), 28.2-35.2eV, 1.8min #85
RTINSECONDS=107.949
SCANS=82,85
PEPMASS=507.84392	50168
CHARGE=1+
210.01894	104	
224.97575	286	
232.89655	308	1+
235.93268	102	
240.08498	144	
252.89982	102	
257.87237	182	1+
259.85681	138	
262.13490	186	
265.85208	108	
271.89853	106	
272.85341	212	
278.83474	118	
279.07848	98	
283.89729	204	
285.85163	158	
286.13393	118	
286.86763	116	
287.85417	118	
289.87897	308	
290.02276	108	
290.13040	120	
290.86354	272	
291.81117	132	
291.87888	238	1+
292.90547	98	
293.87242	208	
294.85349	144	
294.87230	422	1+
296.84802	118	
297.90718	148	
300.85088	146	
300.86639	136	
303.86758	388	1+
305.85947	528	1+
306.89144	148	
307.44720	100	
307.84636	104	
307.86086	104	
307.88922	386	
308.13684	344	1+
308.33522	106	
308.87320	822	1+
310.15506	222	
311.88405	1642	1+
312.87137	240	
314.86632	544	1+
314.90265	122	
316.86279	198	
316.89067	162	
317.86248	146	
319.86798	138	
321.82581	130	
323.02101	102	
323.35204	132	
323.86594	134	
324.86223	186	
325.22876	196	1+
325.88455	114	
326.79748	196	1+
326.88280	834	1+
328.86344	128	
329.86025	116	
330.05347	128	
330.75836	206	1+
330.87585	172	
330.89221	124	
331.17573	128	
332.14279	132	
332.87592	484	1+
333.17250	110	
333.79208	166	
334.03911	142	
335.77373	218	
335.88769	172	
336.09649	108	
336.77707	122	
336.87290	378	1+
336.94556	134	
338.84712	186	
344.79715	144	1+
345.89689	380	1+
348.72450	102	
348.78444	98	
348.83670	270	1+
350.89578	156	
350.95650	98	
351.77355	266	1+
351.87790	246	1+
352.92285	120	
353.85105	288	
355.16948	88	1+
355.89628	220	1+
358.78314	108	
359.95251	106	
361.98005	164	
363.87910	112	
363.95002	114	
363.97818	108	
365.71229	132	
366.76807	300	1+
367.70605	158	
367.85056	152	
368.42166	104	
368.72427	142	
369.05704	114	
369.70734	112	
369.83523	514	1+
369.89458	120	
372.72568	116	
372.80383	144	
373.89788	130	
374.81359	116	
375.81478	278	
375.85374	204	1+
378.38144	100	
378.73333	134	
381.72233	98	
382.71581	254	1+
382.80162	160	
382.92665	114	
383.80306	100	
384.84936	372	
385.79093	156	1+
385.82430	130	
385.85563	180	
388.72630	152	
388.84394	208	1+
389.19917	264	1+
389.80461	104	
389.86556	214	1+
390.84126	962	1+
390.89475	286	1+
391.80021	192	
392.82457	256	
393.80320	182	
395.73985	142	1+
396.35773	172	
398.72485	514	1+
398.88511	112	
399.22184	96	
399.85200	120	
400.87106	156	
401.75209	112	
403.76944	132	
403.87443	226	
404.76371	352	1+
404.87727	140	
405.86510	238	1+
407.57745	110	
407.74187	310	1+
407.86343	1402	1+
408.07911	110	
408.84999	620	
409.71835	236	1+
409.77110	124	
410.83773	614	
410.88235	136	
411.72614	128	
412.83684	110	
413.07317	166	
414.68601	108	
415.76512	128	
415.84500	188	
416.88208	176	
417.87596	142	
420.23724	112	
421.87768	256	
422.87551	488	1+
423.23080	124	
423.74733	118	
423.78041	196	
424.77648	256	
425.74997	590	1+
425.87303	122	
426.86161	688	1+
427.73593	222	
428.75061	236	1+
428.84737	764	1+
428.87897	334	1+
429.73411	426	1+
429.82861	132	
430.86073	644	1+
431.86426	550	1+
432.24122	282	1+
435.84808	142	
436.84311	134	
438.74446	100	
439.89379	296	
440.90030	132	
444.87002	1574	1+
445.73819	310	1+
446.89004	170	
447.20566	98	
447.71165	314	1+
448.75101	128	
448.76888	238	1+
449.71669	104	
449.87368	198	
450.75447	142	
450.87068	362	1+
453.00967	132	
457.90374	360	1+
460.88837	226	1+
462.88078	546	1+
464.71731	228	1+
464.88478	100	
467.76415	278	1+
467.88533	842	1+
468.76846	214	1+
477.59270	100	
485.89682	548	1+
486.79356	228	1+
487.27962	132	
END IONS

###FS:    #m/z: 340.94002 #charge 1+
###MS: 86
###MSMS: 87
BEGIN IONS
TITLE=Cmpd 64, +MS2(340.9400), 28.0-35.0eV, 1.9min #87
RTINSECONDS=111.619
SCANS=86-87
PEPMASS=340.94002	438896
CHARGE=1+
187.33244	100	
196.88811	72	
199.86461	78	
200.86201	74	
203.05738	80	
208.89029	74	
208.95348	124	
209.88103	232	1+
210.91943	190	1+
211.93985	68	
211.97542	72	
212.43890	84	
212.87713	162	
213.87722	128	
213.89981	92	
213.93929	544	1+
214.40291	96	
215.89252	72	
215.93541	78	
216.89129	70	
217.88160	70	
219.87830	72	
220.87855	72	
222.85986	70	
222.94486	154	
223.95989	102	
225.10355	78	
225.88910	80	
226.84721	76	
226.94599	72	
227.89847	96	
230.88756	136	
230.90318	68	
231.11409	76	
231.94929	762	1+
232.40951	100	
233.94534	226	1+
235.82893	70	
238.83870	114	
238.88402	100	
240.23160	94	
240.83238	74	
241.84355	196	
241.89804	84	
241.94015	68	
242.15003	82	
242.83346	128	
243.01651	78	
243.83095	72	
243.85037	154	
244.43682	78	
244.83072	150	
244.87076	120	
244.99390	80	
245.82506	88	
246.16019	104	
246.97560	214	
247.92401	88	
249.96132	180	
250.96116	100	
251.88369	100	
252.11169	192	1+
254.90851	132	
254.96416	184	
255.83141	74	
256.08120	74	
256.84655	100	
256.86865	124	
256.89569	84	
257.81817	72	
257.83159	126	
257.93046	122	
258.84695	590	1+
258.86900	122	
258.90798	292	1+
258.92495	74	
259.01340	82	
259.83135	688	1+
259.95629	108	
260.83522	612	1+
262.00425	70	
264.06123	72	
265.85231	72	
265.87275	122	
266.89629	102	
267.00067	90	
267.83806	82	
268.07913	76	
268.83994	492	1+
268.95469	124	
271.73657	110	
271.82576	82	
271.85142	78	
272.97382	134	
273.92920	70	
274.86738	130	
274.89725	114	
275.84508	80	
275.86015	124	
276.85612	1376	1+
277.84003	744	1+
277.90840	74	
278.84346	536	1+
279.85774	460	1+
279.89978	78	
280.00040	82	
280.83344	106	
280.92895	92	
281.37450	72	
282.04627	96	
286.10502	84	
286.91339	108	
288.20238	80	
289.16609	84	
290.85511	88	
291.80503	74	
291.85780	70	
292.43287	70	
292.80866	76	
292.88821	68	
293.84785	94	
293.88333	84	
294.85368	96	
295.20061	86	
296.04709	86	
296.10185	70	
296.16966	90	
296.87611	72	
297.87565	72	
298.96539	74	
299.12930	74	
300.81380	70	
301.81525	74	
301.84317	80	
302.17590	116	
304.43831	84	
305.89355	122	
306.87932	188	
307.89342	74	
309.80774	70	
311.80530	82	
312.80220	136	
312.92921	80	
313.81421	70	
314.86363	70	
315.85569	80	
316.86866	72	
317.17756	94	
322.04615	102	
322.82121	92	
322.90045	82	
322.99017	94	
323.14452	96	
324.89360	136	
325.05921	78	
325.38897	92	
325.90291	72	
326.90015	130	
329.82725	74	
330.88943	68	
331.86897	76	
333.88924	72	
338.97490	68	
340.23071	90	
342.73350	78	
END IONS

###FS:    #m/z: 363.95574 #charge 1+
###MS: 86
###MSMS: 88
BEGIN IONS
TITLE=Cmpd 65, +MS2(363.9557), 28.0-35.0eV, 1.9min #88
RTINSECONDS=112.392
SCANS=86,88
PEPMASS=363.95574	160432
CHARGE=1+
86.74139	82	
105.03091	88	
134.22489	88	
169.13210	84	
189.86143	132	
190.94151	74	
191.86346	92	
193.93228	84	
196.88026	152	
198.84702	78	
207.40939	74	
207.87504	288	1+
209.94336	380	1+
210.53170	78	
212.87833	770	1+
215.93591	92	
217.02334	94	
220.98655	80	
222.95117	472	
223.94885	1198	1+
224.94945	778	1+
226.04962	80	
226.94669	2858	1+
226.97132	118	
228.94179	3884	1+
229.89291	116	
230.88861	1160	1+
232.88223	144	
233.88883	78	
235.08643	74	
236.90336	80	
238.83867	76	
238.93726	76	
239.55838	80	
240.94143	496	
240.96247	598	1+
241.93885	1588	1+
242.81549	80	
243.83630	82	
244.37158	82	
244.95702	2276	1+
245.95022	110	
246.84613	74	
246.95299	2006	1+
247.46471	86	
247.81754	84	
248.80323	302	
248.83244	90	
248.90119	336	1+
249.03690	74	
250.79362	210	
250.94645	118	
250.96947	84	
253.89914	86	
254.05736	78	
254.89196	88	
255.92401	74	
256.41745	98	
258.83181	110	
260.83474	80	
260.96736	212	
261.84315	136	
262.82597	82	
262.86387	84	
262.89530	80	
263.88911	84	
264.10526	78	
264.85727	78	
265.08466	146	
266.81597	404	1+
266.83919	92	
266.85980	78	
267.17947	84	
267.97004	310	
268.81749	270	
268.92851	80	
268.95749	124	
268.97990	146	
269.85139	92	
269.96688	468	
270.83439	86	
270.97315	282	
273.54092	100	
275.84518	84	
277.94535	94	
278.16837	86	
278.79877	120	
278.81287	128	
278.85348	216	1+
279.45379	82	
279.79460	88	
279.80939	100	
279.89146	76	
280.10730	82	
280.79377	380	1+
280.92192	136	
281.42803	76	
281.94325	78	
282.05682	104	
282.78884	226	
283.78156	176	1+
283.84137	132	
283.85501	118	
284.82379	238	1+
285.11504	78	
285.79503	118	
285.84830	236	
286.82245	100	
286.92580	80	
288.19617	94	
288.82393	72	
289.08877	94	
289.86520	146	
291.85986	162	
292.44121	94	
293.46037	102	
294.43314	92	
294.86068	78	
294.92840	82	
296.19661	118	
296.81216	284	1+
298.48810	84	
298.80137	844	1+
299.51578	80	
299.82201	116	
300.80164	530	1+
300.88879	100	
301.86226	104	
302.90206	124	
303.85814	390	1+
304.44473	88	
306.43091	202	
307.88788	148	
308.28970	76	
308.83121	100	
308.84815	198	1+
309.41925	98	
310.99306	76	
311.49305	86	
312.03294	74	
312.34127	84	
313.87547	98	
315.61801	78	
317.81066	112	
317.83609	210	1+
318.81933	92	
318.89613	72	
319.80925	74	
319.93155	118	
320.10778	80	
322.81351	178	1+
322.93715	188	
323.76062	92	
324.89286	86	
324.91282	78	
326.87942	80	
328.13475	82	
329.87420	96	
330.65282	78	
331.19334	106	
333.15157	72	
333.83789	80	
336.91888	78	
336.94724	370	
337.08516	116	
338.94568	94	
339.78258	78	
340.93347	146	
345.20426	74	
347.77106	78	
352.88949	88	
362.09458	86	
363.88457	72	
365.89945	92	
366.34106	88	
END IONS

###FS:    #m/z: 507.84341 #charge 1+
###MS: 86
###MSMS: 89
BEGIN IONS
TITLE=Cmpd 66, +MS2(507.8434), 28.2-35.2eV, 1.9min #89
RTINSECONDS=113.164
SCANS=86,89
PEPMASS=507.84341	63760
CHARGE=1+
196.01725	176	
224.04744	142	
232.89925	168	
236.88803	138	
237.85261	102	
239.86026	176	
248.06908	108	
252.08063	132	
260.87984	150	
262.13424	180	
263.13682	120	
273.82279	194	1+
277.15604	134	
278.83577	124	
279.12675	202	1+
279.83009	100	
281.88381	100	
284.86793	240	1+
287.85036	278	
287.88548	106	
287.89877	102	
289.87580	522	1+
290.84380	102	
290.87680	324	1+
290.90482	136	
291.81863	130	
291.86236	348	1+
293.87302	708	1+
293.96141	158	
295.91387	114	
297.84890	108	
298.77360	114	
298.87484	134	
300.40236	98	
303.86997	168	
304.48107	100	
305.86403	340	1+
305.96302	146	
307.89018	268	
308.14377	372	1+
308.87205	236	
308.89096	206	
309.87518	228	
309.91635	272	1+
310.15594	502	1+
311.88578	420	
312.88578	290	
313.88163	330	1+
314.64570	102	
314.86317	730	1+
315.77328	198	1+
319.85688	200	1+
323.87374	172	
324.85629	134	
325.82351	130	
325.89546	174	
326.24263	122	
326.88206	1098	
327.89665	208	
328.88329	234	
329.80401	104	
329.86160	124	
329.89432	252	
331.87206	714	1+
332.87396	610	1+
333.17300	192	1+
333.77308	126	
334.88356	140	
335.77855	208	
336.83931	218	1+
336.94173	110	
337.22317	100	
337.79129	120	
337.85919	116	
338.07997	144	
338.88250	232	
338.90693	158	
345.78116	128	
347.74368	124	
347.77948	200	
348.90397	118	
349.75216	176	
349.76813	150	
349.89485	108	
350.76839	138	
351.88636	250	1+
352.84522	292	1+
353.03961	100	
353.79308	182	
355.89932	132	
356.88902	100	
357.84779	128	
357.89244	186	
360.85745	208	1+
362.84725	150	
366.35516	100	
366.71271	106	
366.84587	154	
367.71147	120	
367.84711	120	
368.83592	140	
368.89557	182	
369.83514	170	
369.89427	120	
370.83555	112	
371.18695	98	
372.03160	102	
373.83166	286	1+
373.90297	214	
374.81435	126	
374.90300	106	
375.72885	132	
376.88284	138	
378.74831	114	
379.19344	114	
380.71797	346	1+
381.78343	112	
381.83388	166	
382.85297	132	
383.79923	190	
384.71630	122	
384.84824	644	1+
385.77393	288	
386.79141	204	1+
386.84169	410	1+
387.76775	116	
387.84929	366	1+
389.19751	200	1+
389.74642	290	1+
389.78558	266	1+
390.68386	128	
390.83982	1164	1+
392.82874	306	1+
398.72450	136	
398.87149	112	
399.73203	156	
400.75207	132	
402.42001	106	
403.86981	226	
404.81402	110	
404.87849	130	
405.75619	140	
405.85505	170	
406.41708	162	
407.73827	302	
407.81326	328	1+
407.86960	646	1+
408.76052	102	
408.84854	1068	1+
408.87461	382	1+
409.72160	180	
410.83908	238	
411.84231	214	
411.88800	180	
412.83772	110	
416.83883	244	1+
416.88010	110	
421.81761	110	
421.87927	140	
423.84753	108	
423.87117	486	1+
424.76266	116	
425.75886	458	1+
426.86047	828	1+
427.70064	112	
427.73342	210	
427.75688	236	1+
427.83158	106	
428.09739	122	
428.73269	112	
428.84523	896	1+
428.88350	274	1+
430.74114	256	1+
430.84021	188	
431.87014	478	1+
432.11849	102	
432.88637	238	1+
434.83771	112	
438.36383	102	
439.74428	130	
439.77898	108	
439.89235	538	1+
443.76404	150	
443.86465	110	
444.77547	102	
444.87102	1300	1+
445.16153	138	
445.75040	140	
446.87832	238	
447.70885	340	1+
447.88169	152	
449.77383	126	
449.87601	282	1+
450.69408	134	
450.75163	166	
450.87359	108	
457.88624	110	
457.90845	306	
462.88188	496	1+
464.89161	140	
467.88700	956	1+
469.88090	160	
475.29189	130	
485.89837	636	1+
END IONS

###FS:    #m/z: 340.94000 #charge 1+
###MS: 90
###MSMS: 91
BEGIN IONS
TITLE=Cmpd 67, +MS2(340.9400), 28.0-35.0eV, 2.0min #91
RTINSECONDS=116.821
SCANS=90-91
PEPMASS=340.94000	466768
CHARGE=1+
95.48157	84	
175.01751	72	
183.88620	88	
192.92451	84	
194.95611	80	
197.96628	70	
202.87370	76	
208.95592	166	
211.87377	68	
212.87734	262	1+
213.93858	570	1+
215.11945	118	
215.15160	70	
215.88765	188	
215.93726	388	
215.95430	92	
221.20557	96	
221.88027	94	
222.97520	74	
223.95785	170	
223.97752	92	
225.83556	72	
226.85887	72	
226.94477	86	
230.88891	124	
231.88828	116	
231.94756	914	1+
232.11776	114	
232.89106	106	
232.90575	80	
233.81951	78	
234.89344	172	1+
236.82191	72	
238.82741	78	
240.22245	82	
240.83467	126	
240.95908	76	
241.84199	1140	1+
243.83160	488	1+
243.86523	82	
244.95924	170	
245.83090	74	
246.83876	70	
246.97992	110	
248.90115	112	
249.89809	208	
249.96159	112	
250.16632	82	
250.95497	72	
250.96723	78	
250.98917	94	
251.03870	98	
253.09576	78	
253.41585	74	
254.96632	74	
255.07632	80	
255.78276	72	
255.82995	70	
256.84962	128	
256.86886	78	
256.95847	110	
257.05302	70	
257.83764	80	
257.86069	144	
257.93971	84	
258.60669	100	
258.84501	544	1+
258.96421	180	1+
259.91948	74	
259.95305	72	
260.08170	78	
260.83866	226	
260.86658	98	
261.43618	78	
261.83634	128	
261.89676	112	
262.90536	72	
262.92334	112	
264.86286	124	
266.39510	106	
266.83637	94	
267.43638	76	
267.82783	90	
267.87426	76	
268.84167	418	
269.94624	72	
271.86822	96	
272.81664	92	
272.93345	150	
272.97689	68	
274.39679	84	
274.81594	78	
274.85944	190	
275.10111	104	
275.84118	96	
275.86176	192	
275.98835	72	
276.42418	72	
276.85423	590	
276.91249	76	
277.86476	280	
277.95889	98	
278.84464	642	1+
278.92686	82	
279.10522	76	
279.88524	84	
280.94870	72	
282.91264	190	
283.81434	86	
283.88686	104	
285.83942	80	
290.90595	68	
290.94228	100	
291.33777	78	
291.94140	68	
292.81262	70	
292.87987	118	
293.87497	80	
293.98057	76	
294.86247	232	1+
296.85068	112	
296.97287	88	
297.87718	72	
297.94330	80	
297.97386	190	
298.05777	102	
299.41805	74	
299.87959	72	
299.99188	82	
300.86723	214	1+
301.81744	76	
302.17616	70	
302.25044	76	
302.85778	148	
302.95327	92	
303.85389	78	
304.41908	114	
304.78977	80	
305.42666	80	
305.86723	70	
307.87625	88	
308.00695	94	
311.58635	86	
312.76459	100	
313.16618	78	
314.85700	74	
317.88401	76	
319.82445	84	
321.01832	72	
321.05107	88	
321.87258	70	
322.92928	104	
326.06696	92	
328.18561	70	
329.78039	90	
329.87184	156	
331.76359	68	
333.89594	68	
334.76060	92	
343.76662	70	
344.19025	78	
END IONS

###FS:    #m/z: 363.95595 #charge 1+
###MS: 90
###MSMS: 92
BEGIN IONS
TITLE=Cmpd 68, +MS2(363.9559), 28.0-35.0eV, 2.0min #92
RTINSECONDS=117.593
SCANS=90,92
PEPMASS=363.95595	168878
CHARGE=1+
67.99153	86	
186.12427	76	
189.86332	188	
193.08325	94	
196.88365	154	
204.93078	186	1+
205.95487	80	
209.86581	92	
209.89234	80	
209.94536	642	
210.00439	72	
212.87824	674	1+
221.92401	88	
221.96800	82	
222.05932	78	
222.95132	502	1+
224.95026	446	
225.04644	106	
226.89290	194	1+
226.94700	2824	1+
226.97763	122	
227.43490	76	
227.87996	132	1+
227.93033	186	
228.94173	3596	1+
230.88743	688	1+
232.07092	88	
232.88562	260	1+
232.95355	80	
233.87215	78	
234.88225	124	
235.83105	88	
236.14001	72	
238.81019	72	
239.03223	72	
239.15376	80	
239.92912	78	
240.79727	78	
240.94278	230	
240.96330	244	
241.93920	1214	1+
242.94135	796	1+
242.96281	256	
244.93633	222	
244.95702	1984	1+
245.81734	120	
245.83451	88	
245.94111	282	
246.90408	100	
246.95154	1906	1+
246.97498	168	
247.97867	82	
248.80223	122	
248.90028	504	1+
250.90257	86	
250.94945	138	
251.79408	88	
251.87793	76	
251.93236	84	
254.90773	88	
257.08817	74	
258.14661	102	
260.83405	76	
260.85680	74	
260.96809	160	
261.83152	204	1+
261.97226	254	1+
262.09567	110	
262.96135	84	
263.82293	72	
263.95349	86	
264.07721	72	
265.05401	74	
265.79246	124	
265.81600	584	1+
265.87027	74	
265.97501	76	
266.55949	82	
266.81707	378	1+
266.86624	106	
267.39812	74	
267.97423	222	
268.81222	112	
268.91658	106	
269.81483	92	
269.97143	106	
270.84659	78	
270.97724	128	
271.84799	122	
272.40695	88	
272.89144	78	
273.08636	86	
273.91097	72	
275.73676	78	
276.85625	118	
277.91240	82	
278.03539	86	
278.79737	126	
278.83780	258	
279.79895	108	
280.07644	72	
280.79419	376	1+
280.83526	72	
281.12127	72	
281.84405	118	
281.99706	72	
282.78348	250	
282.86136	78	
283.43171	74	
283.51868	90	
283.98413	78	
284.43329	110	
284.78967	118	
284.82186	170	
284.84755	80	
284.86316	244	1+
285.82366	98	
286.90307	92	
287.81361	74	
289.80948	72	
289.88764	94	
292.84255	82	
293.84819	108	
294.14017	92	
294.91790	90	
295.42819	78	
296.80344	166	
297.80634	88	
297.88312	80	
297.95363	78	
298.80388	724	1+
299.86645	158	
301.79398	174	
301.86071	238	
302.79730	78	
303.85794	230	
304.12375	88	
304.86460	128	
304.94421	94	
306.02186	80	
306.09658	74	
306.42968	74	
306.88245	136	
306.95644	72	
307.83929	78	
309.38582	74	
310.82594	98	
311.77487	106	
311.87983	230	1+
312.88355	142	1+
314.44547	96	
316.81300	94	
317.81209	220	1+
318.73623	74	
318.92905	84	
321.82072	146	
321.85247	188	1+
322.81985	206	
322.90643	84	
323.82123	116	
326.17836	96	
326.86993	116	
328.90673	84	
329.86883	106	
331.82397	74	
334.95393	108	
336.95190	134	
337.83647	84	
337.94482	76	
338.38072	86	
340.93561	126	
342.89735	76	
343.96474	74	
352.88797	160	
360.20942	72	
END IONS

###FS:    #m/z: 336.94513 #charge 1+
###MS: 90
###MSMS: 93
BEGIN IONS
TITLE=Cmpd 69, +MS2(336.9451), 28.0-35.0eV, 2.0min #93
RTINSECONDS=118.364
SCANS=90,93
PEPMASS=336.94513	62282
CHARGE=1+
92.53861	92	
184.96693	88	
195.39180	84	
196.53323	94	
205.94763	118	
207.97436	96	
208.89019	70	
209.94891	72	
211.90294	76	
211.94428	1980	1+
212.87684	414	
212.90266	82	
213.63391	76	
213.93864	850	1+
214.87717	70	
214.89546	72	
215.83122	82	
215.88285	180	
215.93204	80	
217.88175	78	
222.95681	86	
222.97419	134	
223.82857	72	
223.96091	172	
224.83098	92	
226.89311	114	
226.97009	74	
226.99948	92	
227.08279	68	
227.89648	82	
228.84316	226	
228.89431	248	1+
229.95505	1272	1+
230.88775	686	1+
230.90692	90	
231.95107	658	
232.51071	78	
232.87197	76	
233.04816	70	
233.82388	102	
233.84082	216	1+
234.10464	74	
236.05896	78	
236.92567	82	
236.97201	146	
237.05630	68	
237.95313	72	
238.88412	66	
239.82440	74	
239.84703	150	
240.84278	88	
240.96187	138	
241.84207	426	1+
241.90350	74	
241.93905	120	
242.24930	72	
243.02407	78	
243.84852	244	1+
245.87495	78	
246.90272	124	
247.96476	254	
247.98571	108	
248.85274	76	
248.90130	100	
248.95976	294	1+
248.98478	236	1+
249.90395	86	
251.13801	102	
251.41836	76	
251.84397	70	
252.97069	924	1+
253.83470	258	1+
253.90677	70	
254.50389	74	
254.79768	74	
254.83770	174	1+
254.96377	296	
255.08028	84	
257.39565	104	
257.86008	92	
258.07195	88	
258.09532	74	
258.50991	80	
258.84502	830	1+
258.96542	130	
262.35404	96	
263.85802	72	
266.83992	100	
266.86897	104	
267.80384	74	
267.84494	228	
268.84044	404	
269.84369	292	
270.84659	158	
270.97942	338	1+
272.84314	74	
274.85379	92	
274.87517	246	1+
274.89435	94	
275.84359	72	
276.85655	524	1+
276.99251	72	
277.12509	92	
278.83282	508	1+
279.00323	82	
279.92036	78	
280.80640	68	
280.86137	72	
282.87387	86	
283.03797	80	
283.85200	70	
284.99484	86	
285.84930	112	
285.96977	112	
286.85178	280	
286.96731	88	
287.05685	74	
287.82721	70	
287.84963	164	
289.10129	82	
289.53364	88	
289.90579	66	
290.87857	206	
291.05892	78	
292.11686	100	
292.44091	76	
292.84455	88	
292.88137	102	
293.85592	102	
294.11312	78	
294.17990	232	1+
294.36156	96	
296.89570	160	1+
298.08717	72	
298.58769	94	
299.87398	86	
299.98987	82	
301.77024	70	
301.88093	70	
303.53057	74	
303.85944	128	
304.93117	80	
305.03011	100	
306.88108	134	
307.81195	68	
307.88562	128	
308.66739	68	
308.86908	352	1+
308.88116	126	
311.87092	102	
313.06656	70	
314.87440	90	
316.66133	82	
316.75753	72	
317.19263	68	
317.87263	120	
318.85916	76	
321.28648	98	
322.35472	70	
324.26918	76	
324.89328	90	
324.92830	100	
326.88386	80	
328.93792	96	
328.96638	74	
331.25144	104	
331.88871	72	
334.88872	80	
337.22047	84	
338.09601	74	
340.92171	76	
END IONS

###FS:    #m/z: 322.92944 #charge 1+
###MS: 94
###MSMS: 95
BEGIN IONS
TITLE=Cmpd 70, +MS2(322.9294), 28.0-35.0eV, 2.0min #95
RTINSECONDS=122.035
SCANS=94-95
PEPMASS=322.92944	1152362
CHARGE=1+
101.17962	76	
185.92485	64	
191.88611	70	
192.88833	116	
194.88931	70	
196.01711	62	
197.86290	66	
198.03213	62	
199.95644	70	
206.95505	88	
207.97767	64	
208.88502	68	
209.85865	70	
210.15754	80	
211.89874	92	
212.83259	62	
212.88673	70	
214.92674	102	
219.87115	70	
220.87151	68	
221.94350	122	
222.86835	66	
222.95366	692	1+
223.95921	400	1+
224.98745	74	
225.95900	70	
228.84312	146	
228.90185	62	
229.00946	74	
229.84396	104	
231.93232	80	
232.89854	66	
232.91912	82	
234.00173	72	
234.95836	68	
235.82302	60	
235.92127	56	
236.10046	72	
238.09183	70	
238.87091	76	
238.93842	76	
239.07375	68	
239.78788	76	
239.90643	68	
240.78787	84	
240.81649	68	
240.94148	1390	
240.96644	68	
240.98690	72	
241.94160	1536	
242.81560	78	
242.91620	78	
242.94052	5024	1+
243.82106	144	
244.81914	122	
244.91741	60	
244.94055	878	1+
245.82957	76	
246.97432	194	
247.82893	58	
247.93776	84	
248.93429	78	
248.98117	64	
250.47307	74	
250.94524	72	
251.95015	76	
251.97151	98	
252.07499	56	
252.92363	98	
253.05058	88	
253.08988	92	
253.92284	60	
254.79964	66	
254.84095	100	
255.36244	68	
257.04142	66	
257.52393	58	
257.94561	72	
258.83088	218	
259.80662	80	
260.82403	122	
260.83598	86	
261.83125	80	
261.91491	100	
262.24716	62	
262.82830	116	
263.78226	84	
263.80841	56	
263.83120	64	
263.97757	84	
265.78988	86	
265.85442	210	1+
266.02033	80	
266.89266	80	
266.91045	70	
266.99168	84	
267.03911	56	
267.08289	76	
268.12319	66	
268.80543	78	
269.07153	78	
270.80839	66	
271.85212	72	
272.44431	68	
272.84719	56	
273.78709	58	
274.89144	68	
274.94433	100	
275.92025	88	
276.83883	80	
276.85938	62	
277.84723	218	1+
279.09062	806	1+
279.91043	70	
282.27177	74	
282.85750	88	
283.98648	58	
284.29442	156	
284.85854	192	1+
285.29911	120	
285.91652	260	1+
285.93849	60	
289.03240	66	
289.78707	72	
289.87921	74	
290.88295	70	
291.67305	58	
291.80304	72	
291.86527	94	
292.03161	76	
292.82566	66	
292.86145	68	
292.88008	66	
294.85186	80	
297.81693	100	
298.79131	56	
301.83417	70	
304.82411	62	
306.33500	64	
306.88303	452	1+
307.80313	74	
308.85913	56	
309.13581	80	
310.06869	68	
314.45433	112	
315.80769	64	
315.86917	70	
319.99182	70	
320.16715	62	
320.80696	80	
321.12361	62	
321.93414	88	
322.83134	78	
322.89083	66	
322.98781	58	
323.36738	74	
324.22294	68	
324.88973	72	
325.26511	68	
328.17702	66	
END IONS

###FS:    #m/z: 363.95587 #charge 1+
###MS: 94
###MSMS: 96
BEGIN IONS
TITLE=Cmpd 71, +MS2(363.9559), 28.0-35.0eV, 2.1min #96
RTINSECONDS=122.808
SCANS=94,96
PEPMASS=363.95587	170062
CHARGE=1+
178.87219	84	
189.86482	138	
190.86666	78	
191.85800	218	
193.08353	68	
207.87248	214	
209.94180	248	
210.88464	128	
212.87949	392	1+
213.47446	104	
215.91952	96	
222.95143	222	
223.96048	116	
224.94722	474	
224.97225	110	
225.94890	228	
226.89285	96	
226.94634	2788	1+
227.82175	70	
227.99228	112	
228.89258	212	1+
228.94098	2330	1+
229.58398	76	
229.85767	100	
230.88979	572	1+
230.94619	144	
232.88440	90	
233.96389	118	
235.88193	76	
238.46508	82	
238.94890	82	
239.07027	68	
240.07284	118	
240.82262	258	1+
240.93911	340	
240.95845	432	1+
241.07946	82	
241.41695	68	
241.94016	328	
242.83450	80	
242.94068	832	1+
243.95840	170	
244.95734	1474	1+
245.07584	192	
245.44212	80	
245.93991	164	
246.81072	102	
246.95291	1430	1+
246.97395	150	
247.56270	94	
248.80197	234	
248.90009	596	1+
250.94930	90	
251.91312	72	
251.93069	68	
251.95683	96	
252.94717	78	
254.01565	76	
254.08701	88	
257.90054	68	
258.40729	102	
259.03522	240	1+
260.83156	170	
260.93800	108	
260.96492	232	1+
261.82986	264	1+
262.97030	110	
265.46983	74	
266.81179	522	1+
266.85136	78	
267.78187	154	1+
267.95567	100	
267.97106	84	
268.07129	90	
268.14963	76	
268.85002	248	1+
268.95908	458	1+
268.96857	68	
269.93007	80	
269.96482	334	1+
270.87099	94	
270.90801	228	1+
271.79812	74	
272.85901	92	
274.37806	100	
274.87661	78	
274.94836	72	
275.02365	90	
275.84676	70	
276.85404	158	
276.89604	82	
277.07009	72	
278.84237	126	
278.85317	252	1+
278.92247	80	
279.09690	262	1+
279.79872	86	
279.94714	72	
280.79303	360	1+
280.83523	72	
280.94864	76	
281.89189	82	
282.04428	72	
282.16190	102	
282.91742	118	
283.79333	180	
283.85387	86	
283.98063	72	
284.80094	86	
284.82271	118	
285.40951	68	
285.49458	90	
285.78579	88	
285.84493	230	1+
285.97428	68	
286.38945	80	
288.12733	72	
288.92599	80	
291.80298	68	
294.85885	74	
295.06128	76	
295.86419	72	
296.81067	282	
297.11963	82	
297.27565	92	
297.79971	1360	1+
298.37140	82	
298.79884	966	1+
299.78615	76	
300.86878	82	
301.79098	82	
301.85766	288	1+
302.82521	84	
302.88064	76	
303.85387	442	1+
304.43402	70	
305.87779	72	
306.88126	70	
307.84033	120	
307.87175	178	
307.89752	78	
310.75905	80	
311.13583	72	
312.95363	88	
314.82437	110	
315.81676	70	
315.94492	118	
316.81079	76	
318.44463	78	
318.93673	72	
319.86967	72	
319.92092	268	1+
319.95768	72	
320.80472	92	
321.46263	90	
321.81513	368	1+
322.07057	84	
322.89973	84	
324.16528	82	
324.88954	130	
327.86720	126	
330.87383	86	
330.89841	72	
332.40137	104	
333.26376	84	
336.94130	70	
337.94478	94	
338.33984	84	
341.35957	82	
343.91438	72	
357.77170	98	
358.72046	72	
360.74309	72	
362.20621	72	
362.31907	84	
365.19987	70	
367.13340	100	
367.77609	90	
368.82716	68	
368.89790	76	
END IONS

###FS:    #m/z: 336.94492 #charge 1+
###MS: 94
###MSMS: 97
BEGIN IONS
TITLE=Cmpd 72, +MS2(336.9449), 28.0-35.0eV, 2.1min #97
RTINSECONDS=123.58
SCANS=94,97
PEPMASS=336.94492	64622
CHARGE=1+
48.45734	88	
162.65159	72	
202.40522	78	
202.88597	66	
207.97964	102	
208.88152	68	
210.88536	150	
211.94450	1538	1+
212.04453	76	
212.87853	274	1+
213.93935	512	1+
221.89827	70	
222.99740	90	
224.94343	88	
226.89607	78	
228.89249	236	
229.95568	1224	1+
230.88772	784	1+
231.95029	736	1+
232.82341	66	
233.82412	114	
233.94609	212	
234.93794	68	
237.90233	76	
237.98342	78	
238.85200	70	
238.86713	82	
238.88596	118	
239.07924	72	
240.83754	444	1+
240.96406	90	
241.84106	378	1+
242.90344	74	
243.00860	94	
245.55642	70	
245.84738	224	1+
246.39316	72	
246.90428	132	
246.97559	76	
247.96384	304	
248.89898	184	
248.98862	90	
249.82720	258	
249.84774	72	
249.96095	100	
249.98084	64	
250.90456	72	
250.94627	138	
251.06821	112	
251.83766	294	1+
251.91188	106	
251.96596	74	
252.87276	74	
252.94997	70	
252.97042	770	1+
253.07880	108	
253.83625	296	1+
253.90238	118	
254.94417	134	
254.96572	344	
256.07738	150	
256.87583	114	
257.00171	94	
257.40553	72	
258.40144	130	
258.80410	72	
258.84765	340	1+
261.03139	68	
261.41842	92	
261.82278	64	
261.84707	64	
264.26892	68	
264.86166	258	1+
264.91814	80	
265.02806	68	
266.53744	72	
266.84548	200	
266.92238	64	
267.84256	388	1+
267.97458	86	
269.83597	136	
270.84450	122	
271.85412	64	
271.97352	64	
272.24906	106	
272.79624	156	
272.92002	86	
272.93630	78	
272.97469	80	
274.86278	172	
275.85918	68	
276.85519	1008	1+
277.83757	162	
278.83258	552	1+
279.88948	134	
279.90980	106	
280.87024	76	
280.93196	102	
281.04553	64	
281.79261	82	
281.93325	68	
282.80185	80	
283.11769	92	
283.43380	70	
283.87471	92	
283.98637	72	
284.92039	86	
284.95133	72	
285.03631	78	
285.45081	78	
285.84945	558	1+
286.89067	84	
286.91326	102	
287.84841	318	
287.87701	78	
288.09309	72	
289.80141	72	
289.93374	94	
290.85716	176	
290.88070	82	
291.14074	114	
292.16268	110	
292.81087	80	
293.10730	124	
294.87611	128	
294.89449	70	
295.13088	72	
295.42601	70	
295.86784	306	1+
297.07721	76	
297.83086	72	
298.42463	104	
298.93369	70	
299.00628	68	
299.17599	84	
299.86881	176	1+
300.81774	72	
302.41719	82	
303.44076	76	
303.94159	100	
305.86061	70	
307.88007	84	
308.04210	76	
308.86987	324	1+
309.12270	78	
311.36311	90	
315.27967	114	
315.99078	68	
316.03915	74	
318.14713	106	
319.96728	70	
320.89054	76	
321.75124	76	
324.59866	78	
326.39312	72	
326.88652	244	
327.36543	66	
327.45665	106	
329.94114	76	
332.32969	62	
332.77959	64	
333.67412	92	
333.84005	68	
334.16089	78	
334.29372	78	
334.85310	80	
334.87137	64	
335.78548	84	
336.19542	78	
336.63234	92	
338.60638	78	
END IONS

###FS:    #m/z: 322.92949 #charge 1+
###MS: 98
###MSMS: 99
BEGIN IONS
TITLE=Cmpd 73, +MS2(322.9295), 28.0-35.0eV, 2.1min #99
RTINSECONDS=127.252
SCANS=98-99
PEPMASS=322.92949	1006894
CHARGE=1+
186.39925	88	
188.97786	82	
193.01630	72	
194.89134	74	
197.84724	78	
199.10143	56	
205.94848	122	
206.03743	78	
206.06569	64	
206.88614	88	
209.88739	58	
209.94081	60	
210.01528	58	
212.90240	64	
213.94858	70	
215.02929	62	
215.88172	76	
215.92502	76	
219.38135	78	
220.48676	68	
220.87327	64	
221.89314	136	
221.94533	82	
222.95489	488	1+
223.96056	308	1+
226.99774	82	
227.81638	68	
229.89501	78	
230.85081	82	
231.90435	64	
232.00327	62	
233.09513	68	
233.92108	66	
234.04655	68	
234.81741	80	
235.01705	94	
235.05451	82	
235.08274	78	
236.01015	62	
236.90891	78	
237.05839	54	
237.38143	92	
238.02700	58	
238.88238	72	
238.93975	138	
239.07739	70	
239.78309	252	1+
240.83541	74	
240.94056	1326	
241.04495	92	
241.16147	82	
241.94081	1688	
242.94122	4600	1+
243.81763	58	
243.83036	68	
244.82234	60	
244.90358	66	
244.93952	1054	1+
245.82670	140	
245.88455	74	
245.96756	184	1+
247.84880	60	
248.84905	80	
249.93114	76	
250.90251	76	
251.10501	64	
251.14990	80	
251.92680	62	
252.14897	68	
252.91968	72	
253.78566	78	
254.86429	62	
255.10189	66	
255.96155	78	
257.09840	64	
258.80009	66	
258.83777	80	
259.84898	58	
259.91344	82	
260.19454	62	
260.80138	82	
260.83108	72	
261.83592	160	
262.82348	88	
262.85777	68	
263.82996	82	
264.42842	92	
264.84831	86	
265.05903	148	
265.08912	122	
265.43045	68	
266.85447	72	
267.83818	58	
267.91023	92	
267.94455	68	
268.05528	66	
268.84266	164	
269.84116	66	
271.86003	62	
272.06254	72	
272.84521	70	
272.92027	66	
275.80564	64	
275.90008	72	
276.97353	62	
277.41323	86	
278.06284	50	
279.08993	614	1+
279.70034	84	
279.95519	60	
280.84741	72	
280.91152	72	
281.09880	72	
281.83827	58	
281.98853	78	
282.81117	80	
282.87011	58	
283.02160	98	
283.06930	202	
284.29464	344	1+
285.08787	54	
286.94480	124	
287.83131	64	
290.88497	58	
290.93935	60	
291.81281	62	
291.90783	68	
293.85204	216	1+
294.88186	62	
295.77693	52	
299.00163	64	
300.86951	146	
303.85148	64	
304.18765	68	
304.77731	62	
304.87805	198	1+
305.80414	114	
305.82533	92	
307.77920	68	
307.88805	106	
308.88736	68	
309.89174	56	
310.80427	54	
311.05101	60	
311.72752	64	
311.85773	72	
311.87873	72	
312.04413	80	
312.81445	56	
314.85708	62	
317.97843	82	
318.41212	82	
320.74083	66	
321.88578	66	
323.19533	72	
323.23276	54	
323.89993	54	
325.75187	82	
326.87934	80	
327.35193	68	
END IONS

###FS:    #m/z: 336.94507 #charge 1+
###MS: 98
###MSMS: 100
BEGIN IONS
TITLE=Cmpd 74, +MS2(336.9451), 28.0-35.0eV, 2.2min #100
RTINSECONDS=128.024
SCANS=98,100
PEPMASS=336.94507	58894
CHARGE=1+
144.36058	74	
161.90839	98	
193.06799	70	
195.87122	84	
197.95787	88	
206.98332	92	
209.88545	82	
210.42829	78	
210.88443	120	
211.88497	110	
211.89908	98	
211.94399	1988	1+
212.87795	336	1+
213.93958	458	
215.88571	142	
215.96277	76	
221.93122	100	
221.95149	84	
223.96398	160	
227.12182	82	
228.89605	80	
228.92210	76	
229.95367	1364	1+
230.09468	80	
230.88805	624	1+
231.95092	584	
232.82557	78	
233.82903	68	
233.94714	148	
234.82311	94	
235.78931	84	
235.98444	66	
237.84560	188	1+
238.94682	62	
240.83804	562	1+
240.95689	88	
241.38632	90	
241.84300	384	1+
244.83433	96	
244.86533	84	
244.97093	82	
246.90234	76	
246.97738	70	
247.85811	66	
247.96495	680	1+
248.85631	64	
248.89969	236	
249.83003	88	
249.84791	64	
249.95917	158	
250.83321	318	1+
250.84545	114	
250.95053	88	
251.04111	94	
251.82367	156	
251.83766	202	1+
251.89586	64	
251.92475	76	
252.08063	74	
252.89234	76	
252.93588	64	
252.97012	590	
253.83647	84	
253.89722	72	
253.91869	80	
254.91835	114	
254.96658	108	
255.07256	116	
255.86508	82	
255.97531	68	
256.25634	78	
256.85064	72	
257.86182	96	
257.91906	62	
258.84758	700	1+
258.87520	72	
258.93476	76	
259.81920	68	
259.85264	458	1+
261.43021	68	
261.82744	562	1+
261.90305	74	
264.86397	66	
265.14262	74	
265.81828	72	
266.86225	80	
267.84107	288	
268.02287	82	
268.84252	764	1+
269.84489	478	1+
270.80210	76	
270.93181	60	
271.43541	84	
271.91042	62	
271.94062	62	
272.43356	74	
272.84505	78	
272.92191	72	
274.86060	156	
274.88970	86	
274.91363	70	
275.84886	70	
275.86598	136	
276.85758	718	1+
277.83085	114	
278.83495	162	
279.08689	92	
279.83660	90	
279.91117	94	
280.86679	66	
281.79451	86	
281.84234	84	
281.86707	88	
282.05241	70	
282.39511	74	
282.88837	76	
284.80646	72	
284.90384	70	
285.84932	96	
286.85035	796	1+
287.88788	82	
287.92923	74	
288.84710	254	1+
289.00973	88	
292.10353	216	1+
292.43897	82	
293.86963	214	
295.28903	104	
295.82508	64	
296.22470	60	
296.97382	92	
297.37091	68	
297.85650	72	
297.97485	78	
298.09806	66	
298.43536	68	
300.82179	80	
300.86568	112	
302.89961	64	
303.73377	60	
303.95399	64	
304.88118	296	1+
305.80899	64	
305.85418	138	
308.81179	76	
308.88379	186	1+
309.13344	78	
309.42046	74	
315.00303	70	
316.43007	66	
319.98701	64	
320.43117	98	
321.81495	66	
322.83268	84	
322.93049	78	
322.96596	66	
323.88353	116	
324.13460	88	
325.88962	78	
327.28545	80	
328.84448	70	
328.88685	92	
329.88931	128	
330.87182	72	
334.08730	154	
335.74983	86	
335.91630	72	
335.96793	68	
336.94347	76	
336.97580	64	
337.19807	72	
END IONS

###FS:    #m/z: 507.84385 #charge 1+
###MS: 98
###MSMS: 101
BEGIN IONS
TITLE=Cmpd 75, +MS2(507.8438), 28.2-35.2eV, 2.2min #101
RTINSECONDS=128.796
SCANS=98,101
PEPMASS=507.84385	55862
CHARGE=1+
196.01315	208	
223.97498	160	
224.98004	140	
232.89420	352	1+
235.14101	148	
236.88472	120	
237.09947	96	
244.05306	98	
251.90919	174	
255.94277	184	1+
266.17017	94	
267.77939	172	1+
274.86075	94	
275.80744	116	
276.85105	220	1+
279.51968	96	
279.64499	100	
286.78525	128	
287.85247	266	
288.86899	186	
289.37079	100	
289.87309	132	
289.88721	104	
291.86197	122	
293.87372	622	1+
295.39025	94	
295.87058	184	1+
295.95847	122	
298.04818	112	
299.88376	116	
301.90784	152	
303.86515	564	
305.86169	412	
306.12406	138	
307.89025	480	
308.13901	366	1+
308.85412	114	
308.87482	478	1+
309.90140	116	
311.78567	222	1+
311.88199	2124	1+
312.39779	104	
314.86239	642	1+
315.85010	94	
316.86060	100	
316.98300	98	
324.86232	244	1+
326.88393	1104	1+
327.80958	128	
328.87460	144	
330.16146	140	
330.36483	94	
330.87978	126	
331.78364	102	
332.87323	628	1+
333.81315	156	
334.89554	114	
335.84471	124	
335.86465	100	
336.94536	124	
338.89355	112	
339.47706	104	
340.87198	100	
340.95811	96	
342.54500	100	
347.78084	190	
348.84746	158	
348.89023	126	
349.81903	94	
349.88156	430	1+
350.76117	296	1+
350.79162	142	
350.82774	94	
350.88458	366	1+
350.91318	96	
352.82186	142	1+
352.88697	232	1+
353.84979	154	
354.76597	104	
354.88626	242	1+
355.89080	210	1+
356.81319	118	
356.84385	148	
357.83196	226	1+
357.89422	108	
358.38659	94	
358.76062	94	
361.08931	158	1+
362.85316	112	
363.78963	98	
364.84533	156	
365.16198	94	
365.30271	98	
365.78516	134	
366.18824	106	
366.78956	118	
366.84102	270	1+
367.70613	212	1+
367.76549	388	1+
367.89129	156	
368.14129	98	
368.90151	234	
369.83256	152	
370.83568	114	
372.03499	136	
372.78271	100	
373.88169	250	1+
374.38472	94	
374.80217	118	
374.91495	100	
376.22262	138	
377.68836	160	1+
377.82571	100	
377.86270	130	
378.79231	148	
379.58192	94	
380.71379	110	
381.08555	124	
381.33525	94	
381.71997	116	
381.84244	150	
382.87896	108	
383.77707	176	
383.81416	104	
384.85275	556	1+
385.78350	96	
387.82855	122	
387.84599	196	
390.05717	248	1+
390.83754	230	
391.75371	194	1+
391.84771	118	
392.73245	296	1+
392.83131	322	1+
392.88174	206	1+
394.39018	280	1+
395.78732	116	
396.90196	98	
397.34733	98	
397.72447	114	
398.36102	106	
398.72627	584	1+
402.87011	100	
403.86838	512	1+
405.76782	320	1+
406.83268	108	
407.74329	432	1+
407.86939	410	
408.85223	900	1+
409.72227	178	
409.77152	94	
410.72716	120	
410.80432	276	1+
410.83877	366	1+
411.37579	126	
411.86979	106	
412.65523	112	
412.84496	298	1+
413.07824	102	
414.75588	138	
416.87447	140	
417.85594	96	
421.73512	110	
421.84591	202	1+
421.88416	114	
423.76956	380	1+
423.87242	152	
425.75037	656	1+
425.87620	116	
426.86182	818	1+
427.73601	452	1+
428.09095	94	
428.84625	708	1+
429.69662	104	
429.75195	96	
430.73947	182	
430.79751	168	1+
430.84600	126	
430.87878	118	
431.86492	648	1+
432.23252	176	
432.70185	130	
432.88728	96	
439.89369	282	
440.89271	242	1+
442.68263	98	
443.74498	102	
443.78186	138	
444.74248	112	
444.75603	488	1+
444.87107	1334	1+
445.77963	264	1+
445.89803	186	
446.87684	246	1+
447.70407	376	1+
447.74914	452	1+
448.15197	98	
448.76525	202	
449.87905	148	
450.69893	108	
450.87561	118	
451.74582	96	
451.86953	164	
457.90680	448	1+
462.88204	584	1+
464.26964	112	
467.89059	710	1+
468.77811	246	1+
483.90740	134	
485.89538	322	
486.90095	164	
489.30458	114	
END IONS

###FS:    #m/z: 322.92931 #charge 1+
###MS: 102
###MSMS: 103
BEGIN IONS
TITLE=Cmpd 76, +MS2(322.9293), 28.0-35.0eV, 2.2min #103
RTINSECONDS=132.475
SCANS=102-103
PEPMASS=322.92931	1115156
CHARGE=1+
187.96328	60	
190.89713	88	
191.93845	58	
192.88914	60	
193.89136	130	
197.03268	84	
199.88709	74	
199.92683	70	
201.86571	78	
204.00349	66	
205.93004	60	
205.94787	398	1+
207.94923	90	
208.12268	68	
212.88312	60	
212.89720	66	
213.89810	124	
215.88547	68	
217.91218	76	
218.84687	70	
220.01844	74	
221.96602	60	
222.02481	70	
222.97724	66	
223.95727	140	
225.07050	74	
225.09082	92	
225.91415	184	
226.88820	58	
227.81460	76	
227.93037	224	
228.96106	62	
230.82675	68	
231.11604	86	
231.88710	78	
232.42817	104	
233.80232	66	
233.93592	58	
235.84201	60	
236.00623	90	
236.79848	68	
236.82197	74	
236.90140	96	
237.06749	68	
237.43082	74	
238.55409	102	
238.93567	68	
239.03390	80	
239.05514	58	
239.79037	78	
240.44663	92	
240.81626	136	
240.94067	1026	
241.93834	6890	1+
242.81952	112	
242.94037	4896	1+
244.93852	992	1+
246.85045	70	
246.97720	312	1+
248.04388	78	
248.82495	58	
248.83767	118	
248.94812	62	
249.04039	58	
249.16496	84	
249.93500	68	
250.90044	98	
251.11078	70	
251.83701	74	
251.92870	80	
252.92970	60	
253.80314	72	
254.08680	58	
254.86693	116	
254.88216	76	
254.90965	80	
255.10786	64	
255.79264	64	
255.91055	62	
255.93589	62	
256.10891	78	
256.83667	84	
256.85601	70	
256.90053	102	
257.79967	76	
257.89049	66	
258.13922	70	
258.82934	110	
259.83637	72	
260.83470	68	
260.91823	76	
261.83045	172	
262.00171	60	
262.14412	60	
262.83042	220	
262.95068	96	
263.97750	66	
265.05921	138	
265.41431	78	
265.95448	80	
266.18443	64	
266.84127	72	
267.05080	72	
268.93276	66	
269.08535	70	
271.84383	58	
271.91676	62	
272.31392	86	
272.39281	90	
274.15686	74	
275.89984	72	
276.40627	72	
276.98411	72	
279.09138	476	
280.09059	216	
280.95514	202	1+
281.04948	72	
281.88527	62	
282.91095	62	
283.06808	66	
284.20958	68	
284.29297	316	
284.86730	176	1+
286.84676	60	
288.00041	82	
289.78422	86	
291.41118	86	
293.08188	70	
293.80566	58	
293.84342	60	
294.85052	76	
295.82973	60	
299.42006	80	
299.80923	58	
300.87095	74	
301.83897	78	
302.80805	86	
303.87106	72	
304.03795	74	
304.26024	66	
305.81554	74	
305.92493	182	
307.19859	68	
308.88807	148	
311.86586	74	
312.16313	82	
312.86880	86	
313.37711	64	
314.86136	74	
316.86227	68	
319.37220	94	
322.86208	72	
322.95938	64	
323.10927	82	
323.63916	76	
324.89807	398	1+
325.78109	84	
325.87660	70	
END IONS

###FS:    #m/z: 340.93985 #charge 1+
###MS: 102
###MSMS: 104
BEGIN IONS
TITLE=Cmpd 77, +MS2(340.9399), 28.0-35.0eV, 2.2min #104
RTINSECONDS=133.248
SCANS=102,104
PEPMASS=340.93985	449220
CHARGE=1+
95.83345	100	
182.91022	66	
191.95192	76	
192.92856	92	
196.88139	70	
206.84912	70	
210.89161	72	
212.87915	74	
212.95260	86	
213.87648	76	
213.93774	502	1+
213.95348	68	
215.88776	68	
215.93753	170	
219.89291	68	
220.88449	78	
221.78668	98	
221.89254	66	
221.95329	170	
222.94570	102	
223.84711	68	
223.95825	160	
224.00129	90	
227.18077	70	
227.96451	72	
230.90317	90	
231.94965	478	1+
232.90395	70	
233.02770	94	
233.95321	80	
235.89369	192	
236.87277	78	
236.88086	84	
238.83727	204	
239.08949	70	
239.84914	76	
239.93084	90	
240.84462	162	
241.84529	260	
241.88424	70	
242.40245	66	
242.47297	100	
242.81165	70	
243.83157	178	1+
244.37367	110	
245.42666	80	
245.83461	66	
246.97467	112	
248.97675	76	
249.84182	80	
250.85186	70	
250.90457	66	
250.94179	68	
250.99354	80	
251.90716	72	
253.03090	78	
253.86014	82	
254.83885	68	
254.96424	256	1+
255.06811	96	
256.84819	142	
256.88586	68	
257.85194	110	
257.92595	82	
257.96821	200	1+
258.84226	228	
258.90679	78	
259.85477	264	1+
259.88979	74	
259.91038	100	
259.95680	98	
260.33551	82	
260.83107	276	
261.83978	258	1+
265.02988	98	
265.86537	76	
266.83841	84	
266.86622	118	
266.99445	92	
267.06671	70	
267.53895	84	
267.82615	70	
267.84400	74	
268.17988	72	
270.83398	70	
271.51221	88	
271.85185	70	
272.52035	72	
272.93384	140	
273.81720	72	
274.85767	94	
274.90447	140	
274.96254	80	
275.87256	74	
275.90414	66	
276.00205	66	
276.85651	300	
276.88310	100	
277.85790	182	
277.93859	158	
278.15397	70	
278.84392	1048	1+
279.62039	76	
279.84769	582	1+
280.80437	70	
281.04723	148	
282.85636	118	
282.92121	84	
284.96792	100	
285.00326	76	
288.40974	76	
289.87437	74	
290.54151	74	
291.88920	84	
292.52111	74	
293.46893	66	
293.86882	86	
294.86211	182	1+
295.94361	78	
296.85450	98	
297.88052	104	
297.89987	174	
297.93477	70	
298.81710	76	
298.89335	72	
299.87045	84	
299.88343	128	
300.81799	78	
300.84890	84	
301.86182	130	
302.16958	88	
302.94268	72	
305.89054	94	
306.88511	164	1+
307.90361	84	
308.86792	76	
310.82586	72	
312.16750	76	
312.87722	78	
313.81661	66	
319.87833	102	
319.94559	82	
322.00684	84	
322.11453	68	
324.74488	92	
325.58603	90	
326.70401	68	
328.19130	70	
328.88036	128	
329.99244	66	
331.37663	100	
332.92962	84	
335.81518	108	
336.11434	74	
336.35083	100	
340.42822	86	
340.47105	100	
340.82040	68	
340.88144	74	
340.90858	70	
342.89614	120	
END IONS

###FS:    #m/z: 507.84360 #charge 1+
###MS: 102
###MSMS: 105
BEGIN IONS
TITLE=Cmpd 78, +MS2(507.8436), 28.2-35.2eV, 2.3min #105
RTINSECONDS=134.019
SCANS=102,105
PEPMASS=507.84360	68008
CHARGE=1+
214.88690	114	
224.97909	212	
237.90213	98	
239.85812	176	
250.90777	250	1+
262.13679	114	
279.12943	102	
284.79507	146	1+
287.85245	400	
289.43778	100	
289.88279	180	
290.86689	392	1+
291.87317	252	1+
293.85777	194	
293.87407	194	
294.87686	116	
296.81180	116	
296.85151	162	
299.91221	134	
300.37418	138	
300.85699	228	1+
303.86801	220	1+
304.36135	102	
305.06852	100	
305.86282	510	1+
305.90125	100	
307.89078	178	
308.13926	332	1+
308.87472	118	
309.84621	114	
309.86623	152	
309.88116	152	
310.15791	188	
311.88277	968	1+
312.22712	128	
313.38139	96	
313.92910	108	
314.86357	236	
315.86987	152	
318.92834	114	
319.88829	220	
322.43216	116	
322.84874	96	
322.86923	330	1+
322.89626	108	
324.85393	148	
325.37988	100	
325.89592	130	
326.88771	850	1+
328.87355	448	1+
329.88967	104	
330.82287	116	
332.87268	392	1+
334.58756	100	
334.87552	438	1+
335.77256	216	1+
335.83979	142	
336.86390	232	1+
336.94694	108	
337.82573	190	1+
340.86623	114	
343.84267	126	
343.89004	96	
343.91213	98	
346.34411	102	
346.77180	398	1+
346.85600	150	
347.77479	336	1+
349.30024	96	
349.83233	100	
350.03211	120	
350.76394	278	1+
350.85708	212	1+
350.88401	302	1+
350.95066	102	
351.81600	186	
352.90953	116	
353.69520	100	
353.85299	146	
353.89487	144	
355.89318	228	
356.73674	202	1+
357.12574	96	
357.37063	100	
357.78425	158	
358.77059	102	
360.85302	154	
365.79506	122	
365.82650	98	
366.18927	114	
366.82228	276	1+
366.85196	124	
366.98500	102	
368.71347	108	
368.78212	134	
368.89342	390	1+
369.84052	238	1+
369.89546	272	1+
370.72479	212	1+
371.37117	120	
371.80303	112	
372.72168	222	1+
372.84665	162	
372.88556	250	1+
373.39724	106	
373.85573	190	1+
373.97333	122	
374.85776	222	1+
375.73068	144	
375.81737	118	
378.84296	114	
380.72211	196	
380.81047	100	
380.83912	324	1+
381.76351	118	
381.79742	100	
383.89331	114	
384.85106	556	1+
385.77353	120	
387.84212	360	1+
388.89227	108	
389.20033	248	
390.74719	180	
390.84001	536	1+
391.68694	110	
391.78306	246	1+
392.83022	194	
392.84678	106	
392.88537	148	
394.06244	106	
395.39407	104	
398.72803	140	
399.22441	164	
399.72648	230	
399.84759	312	
403.87204	714	1+
405.76256	186	
405.85614	176	
405.87722	250	
406.74068	140	
406.78591	112	
406.85507	124	
407.06156	268	1+
407.73892	232	
407.85559	1546	1+
408.75886	168	
408.85510	1050	1+
409.72474	154	
409.74366	128	
410.74019	366	1+
410.83883	624	1+
412.84347	270	
413.06877	110	
415.86295	150	
416.72338	106	
420.73050	98	
421.74188	266	1+
421.76324	102	
421.88253	358	1+
422.82093	328	1+
422.86093	264	
423.77647	386	
423.86686	238	
424.77412	274	
425.75016	1394	1+
426.86099	508	
427.66821	158	
427.72870	458	1+
427.86125	282	
428.73996	120	
428.84759	614	1+
428.88360	270	
429.70686	134	
429.73406	98	
429.75448	96	
429.77493	194	1+
429.82985	134	
429.86851	160	
430.91935	106	
431.86549	456	1+
432.24401	268	1+
437.83203	102	
439.89190	188	
441.87699	128	
443.76791	218	
444.76217	106	
444.79232	274	1+
444.87033	1626	1+
445.73383	152	
445.75440	98	
447.71383	302	1+
448.75409	130	
449.87858	160	
450.70521	130	
450.74332	156	
450.77231	114	
450.89107	158	
456.77194	114	
457.90125	230	
458.90339	188	
462.88296	286	
463.89118	118	
467.21661	98	
467.88826	476	1+
468.70400	100	
485.89590	454	1+
504.56765	160	1+
510.28424	120	
END IONS

###FS:    #m/z: 340.93998 #charge 1+
###MS: 106
###MSMS: 107
BEGIN IONS
TITLE=Cmpd 79, +MS2(340.9400), 28.0-35.0eV, 2.3min #107
RTINSECONDS=137.691
SCANS=106-107
PEPMASS=340.93998	449998
CHARGE=1+
176.92008	88	
188.94923	90	
190.94381	150	
191.95912	70	
192.92235	138	
197.96107	94	
198.10279	70	
198.86567	78	
198.91253	74	
200.90032	70	
205.94767	78	
207.12102	72	
207.96689	74	
208.95774	158	
210.89908	70	
212.87585	100	
212.89541	74	
213.93875	538	
215.88707	162	
216.89861	70	
220.11307	86	
222.91276	84	
223.95730	186	
223.97767	70	
223.99948	100	
224.95888	84	
224.97238	104	
225.11438	72	
226.94855	220	
228.84775	92	
228.94254	80	
229.95430	82	
230.88938	184	
231.94710	698	1+
232.88884	76	
233.89941	168	
233.91878	106	
234.92026	146	
235.89519	94	
236.90735	70	
237.89484	76	
238.79891	72	
238.84072	70	
238.88549	84	
238.90887	74	
239.14803	94	
239.90357	96	
240.83617	402	1+
240.95579	80	
241.84139	260	1+
242.91549	84	
244.37923	90	
244.84401	80	
244.86517	74	
244.95753	72	
245.41136	74	
245.83254	94	
246.83110	82	
246.96987	84	
248.85858	72	
248.90423	88	
249.90092	116	
249.96311	116	
250.84129	286	1+
251.84634	226	1+
254.96702	382	1+
254.98623	74	
255.07139	132	
256.90730	132	
256.96477	114	
257.40786	174	
257.88465	70	
258.84647	350	
259.85178	260	
260.82865	176	
261.84799	112	
262.83565	72	
262.91923	122	
263.89820	70	
264.87607	72	
264.89822	74	
266.80215	84	
266.85823	72	
267.06270	102	
268.84118	100	
268.88433	76	
268.95644	74	
269.02838	120	
269.85933	88	
270.07542	102	
270.82467	80	
270.84435	96	
271.78142	82	
272.09896	98	
272.13141	70	
272.93223	132	
272.95264	120	
272.97686	74	
274.86005	74	
274.89156	94	
275.79129	84	
275.81206	70	
275.87551	74	
276.85369	612	
276.95339	78	
277.86328	406	
278.84833	780	1+
279.11362	86	
279.85306	466	1+
279.91398	78	
280.92275	78	
281.04513	76	
281.85498	100	
282.87521	144	
283.87199	74	
283.90741	76	
284.87022	128	
285.87416	70	
287.41073	94	
288.83857	82	
290.91425	72	
291.80293	78	
293.87888	90	
294.86765	136	
295.39241	102	
295.87517	102	
295.89706	72	
296.10653	72	
297.79011	88	
297.91750	132	
299.86957	84	
300.88006	144	
301.25891	86	
301.82566	74	
301.93911	84	
302.17559	104	
302.85045	132	
303.86931	92	
306.28574	72	
306.87620	126	
307.88536	214	
308.86864	100	
310.39978	74	
310.87823	196	
311.86863	74	
321.89022	82	
321.92505	106	
324.88780	108	
325.82758	74	
326.88669	126	
328.19287	104	
335.06855	74	
335.88678	116	
339.33882	74	
342.34291	96	
342.90407	72	
343.39317	92	
346.06962	76	
END IONS

###FS:    #m/z: 363.95599 #charge 1+
###MS: 106
###MSMS: 108
BEGIN IONS
TITLE=Cmpd 80, +MS2(363.9560), 28.0-35.0eV, 2.3min #108
RTINSECONDS=138.463
SCANS=106,108
PEPMASS=363.95599	164702
CHARGE=1+
89.23159	76	
183.93144	90	
187.02664	68	
189.86325	114	
191.85884	138	
192.89929	68	
193.93243	82	
196.88278	96	
209.87718	436	1+
209.94286	398	1+
210.00452	76	
210.88333	280	1+
212.87947	684	
213.89387	166	1+
217.49038	76	
221.94626	80	
222.93318	92	
222.95471	520	1+
224.88235	176	1+
224.94990	462	
226.94655	3068	1+
226.97366	182	
227.92620	128	
228.55818	84	
228.84500	98	
228.89896	130	
228.94289	2540	1+
230.83201	72	
230.84946	70	
230.88914	524	1+
231.93412	86	
233.04064	72	
234.88032	124	
236.01011	78	
238.90486	86	
239.06825	72	
239.95956	100	
240.83551	118	
240.88670	90	
240.94019	658	
240.96518	302	
241.93978	1102	1+
242.94255	770	1+
242.95955	184	
243.81764	496	1+
243.84040	74	
243.93740	70	
244.12781	82	
244.82035	416	1+
244.95758	984	1+
245.93841	178	
246.08314	122	
246.90960	154	
246.95252	2098	1+
247.12648	74	
247.98390	90	
248.80460	330	1+
248.90102	418	1+
248.94394	104	
250.79846	104	
250.95334	94	
252.38882	104	
255.93218	94	
256.97228	70	
258.84448	218	
258.97804	144	
259.84336	128	
260.93214	74	
260.96964	290	1+
261.83552	76	
261.85369	76	
261.86730	78	
262.06007	70	
263.36756	88	
263.83293	86	
264.95602	88	
265.05821	72	
266.81280	444	1+
266.98668	76	
267.97180	272	1+
269.41780	98	
269.96911	264	1+
270.88929	94	
271.85388	88	
272.04455	78	
272.10123	70	
276.85903	172	
278.79882	118	
278.85022	206	
278.94928	76	
279.05987	72	
279.10206	106	
279.78834	536	1+
279.85441	84	
279.89218	82	
280.88865	78	
281.89182	108	
282.05256	72	
282.27587	88	
282.79750	78	
283.10328	80	
283.79598	72	
283.84873	76	
284.78638	108	
284.82634	188	
285.78929	144	
285.84275	172	
285.86393	78	
287.02567	72	
288.73638	90	
288.82796	76	
288.85105	178	
289.86026	106	
290.82233	74	
291.83864	68	
293.20373	76	
293.87272	72	
295.21447	134	1+
296.81147	256	
297.81178	132	
297.91149	70	
298.80130	878	1+
298.97175	82	
299.05914	72	
299.80297	486	1+
299.86773	106	
301.09063	72	
301.79959	128	
301.82166	94	
301.85291	108	
302.85767	520	1+
304.92258	72	
306.93719	98	
309.83330	78	
309.91761	76	
310.13607	82	
311.82580	126	
311.90053	74	
313.87868	76	
315.81658	84	
317.08548	78	
318.80662	76	
318.93219	288	1+
319.21890	70	
319.88612	70	
321.47376	76	
322.01069	70	
322.76716	76	
322.83332	80	
323.82072	72	
324.37539	74	
324.87521	112	
324.89151	74	
325.82980	74	
326.17117	82	
326.87441	294	1+
327.87779	228	1+
330.88007	72	
334.86644	142	
336.94332	78	
338.15041	90	
339.15569	78	
340.77233	74	
340.93789	74	
342.70195	96	
342.90600	146	
344.14683	70	
350.41011	78	
355.34321	74	
357.89163	76	
360.14143	70	
360.19488	94	
360.87179	74	
361.77696	80	
362.92682	72	
364.28070	78	
364.84761	80	
365.16208	92	
366.37841	80	
END IONS

###FS:    #m/z: 507.84407 #charge 1+
###MS: 106
###MSMS: 109
BEGIN IONS
TITLE=Cmpd 81, +MS2(507.8441), 28.2-35.2eV, 2.4min #109
RTINSECONDS=139.237
SCANS=106,109
PEPMASS=507.84407	63194
CHARGE=1+
147.75276	98	
196.01517	120	
210.33564	102	
223.97205	288	1+
233.89350	236	1+
234.87921	212	1+
242.88238	92	
248.87041	98	
249.15400	210	1+
257.92262	102	
266.86435	94	
270.98007	132	
272.85478	256	
273.03657	122	
273.85815	166	
275.01123	120	
275.94673	94	
277.14989	118	
285.85659	110	
286.79685	122	
287.84864	232	
288.86653	92	
289.87818	254	
290.86215	138	
293.08064	96	
293.87414	304	
294.55511	106	
294.87443	348	
296.40319	192	
298.51964	96	
298.80413	128	
299.09300	98	
300.85315	174	
301.30121	94	
301.85018	118	
303.34474	94	
303.36361	108	
303.85071	142	
304.83274	104	
305.86229	490	1+
306.80258	196	1+
307.88828	420	
308.14124	152	
308.88083	330	1+
309.15201	466	1+
309.85261	146	
309.88520	242	1+
311.88440	758	
312.88654	546	
313.01410	118	
313.87988	314	
314.86421	340	
315.13651	102	
315.77284	94	
315.80639	108	
315.86415	596	1+
315.90806	114	
316.88644	130	
318.85935	244	1+
318.93134	100	
321.43839	100	
323.87307	124	
325.82736	152	
325.89691	220	
326.23920	146	
326.82603	206	1+
326.88565	768	1+
327.76910	106	
328.88172	164	
329.05372	98	
330.16933	130	
330.87862	208	1+
330.89784	100	
332.87367	368	
333.17156	198	
334.88704	184	1+
335.84141	176	
335.86755	102	
337.94570	102	
340.78496	208	1+
346.76385	100	
347.82184	104	
348.83461	130	
349.75690	218	
349.86729	98	
349.90420	214	1+
350.76069	130	
350.82969	230	
350.89005	100	
351.85086	122	
351.89108	124	
352.15973	128	
355.88531	196	
356.88967	224	
357.84521	192	1+
360.92022	142	
363.87956	94	
366.77511	128	
366.83415	208	
367.70469	270	
367.76105	230	
367.81033	146	
367.84378	158	
367.91534	92	
368.76665	130	
368.89313	128	
369.83533	254	
371.79436	218	1+
371.83505	110	
373.80191	128	
373.90258	208	
374.81572	112	
375.88657	182	1+
377.72632	118	
380.85480	106	
383.79182	118	
384.37501	168	
384.85443	350	1+
386.71984	142	1+
387.76891	252	1+
387.84890	498	1+
388.85013	324	1+
389.75166	176	1+
390.18702	96	
390.84082	716	
391.80309	112	
391.83839	342	
392.82839	136	
393.82062	130	
393.89479	324	1+
394.89692	272	1+
395.72792	94	
397.39863	106	
398.73238	130	
398.85720	270	1+
399.41827	116	
401.73342	114	
401.99402	98	
402.86175	218	1+
405.76242	256	1+
405.82257	206	1+
405.87514	148	
406.78871	140	
406.85372	166	
407.73832	242	1+
407.86935	474	
408.84772	1364	1+
409.72716	244	
410.07859	180	1+
410.72759	310	1+
410.77533	248	1+
410.83248	358	
411.72971	204	1+
411.81298	104	
411.83753	162	
411.87864	130	
412.83695	150	
413.85824	380	1+
415.84385	246	
415.91917	180	
416.88027	144	
419.89265	98	
421.74918	206	1+
421.88287	124	
423.77648	312	
423.86619	210	
424.77636	254	
424.86509	126	
425.75271	292	
426.75680	220	
426.86143	486	
427.73645	660	1+
427.86394	320	
428.85008	682	1+
429.67990	194	1+
429.75857	128	
430.80856	98	
431.86405	620	1+
432.24310	98	
432.25654	104	
432.77103	154	1+
436.89193	124	
442.92623	108	
443.74846	114	
444.67923	124	
444.75470	120	
444.87354	1422	1+
445.73703	212	1+
445.75462	100	
447.71233	234	
448.76700	176	
449.88119	164	
450.75475	278	1+
450.87307	152	
451.86067	144	
457.90658	450	1+
462.87772	924	1+
467.88378	558	1+
485.89715	314	1+
492.81509	102	
498.17155	94	
501.19133	94	
509.27700	188	1+
END IONS

###FS:    #m/z: 340.93982 #charge 1+
###MS: 110
###MSMS: 111
BEGIN IONS
TITLE=Cmpd 82, +MS2(340.9398), 28.0-35.0eV, 2.4min #111
RTINSECONDS=142.899
SCANS=110-111
PEPMASS=340.93982	423624
CHARGE=1+
184.86656	74	
191.95393	82	
198.10803	70	
206.94621	80	
208.95875	96	
210.93306	166	
212.87726	72	
213.86943	68	
213.89182	88	
213.90293	100	
213.93721	780	1+
215.88753	312	1+
218.42933	84	
218.87979	78	
220.89887	76	
221.88948	70	
222.83580	94	
223.95704	202	
223.97939	82	
224.83702	160	1+
224.97576	74	
226.94450	114	
227.43252	84	
228.94990	78	
229.84444	70	
230.88861	176	
231.88952	170	
231.90630	68	
231.94976	470	1+
234.86634	72	
234.89819	68	
237.99491	74	
238.87523	194	1+
239.10688	78	
240.94605	66	
241.80430	80	
241.84100	522	1+
241.89768	78	
242.00263	66	
243.83039	282	1+
244.39273	66	
244.90780	92	
245.10718	76	
246.16017	86	
246.44891	98	
246.85588	72	
246.89072	296	1+
246.97556	340	1+
248.85182	72	
249.96005	78	
251.00432	86	
251.92868	104	
252.47300	74	
252.88858	80	
254.84682	80	
254.96368	212	
255.07825	92	
255.89045	102	
255.97310	172	
256.00865	70	
256.40607	88	
256.85392	204	
256.88937	194	1+
256.90533	118	
256.96419	110	
257.08675	66	
257.85071	128	
258.15488	66	
258.84521	258	
259.85072	508	
259.91283	156	
259.95742	94	
260.83842	160	
261.04719	80	
261.83853	184	
261.86037	140	
262.35622	92	
262.47964	92	
263.01280	76	
264.90257	158	
265.15206	74	
265.87434	66	
266.35719	82	
266.86144	108	
267.13489	78	
267.84618	78	
268.84073	282	
268.86234	112	
268.97671	76	
269.69623	78	
270.82818	146	
272.93142	92	
274.06737	100	
274.85884	66	
274.87480	72	
274.89619	198	
275.86926	82	
276.09185	84	
276.85702	1426	1+
277.86184	1016	1+
277.98228	70	
278.84386	208	
278.94608	98	
279.85535	288	
279.88017	74	
279.91809	86	
279.96435	192	
280.02084	84	
281.40533	88	
281.84748	116	
282.85737	86	
283.78975	70	
284.85377	76	
286.86536	74	
287.89785	70	
287.95827	68	
289.88577	72	
289.91613	76	
290.88530	74	
292.93665	78	
294.86071	114	
295.40289	76	
295.85237	112	
295.90027	124	
295.99529	118	
296.29198	78	
296.85651	110	
297.97595	266	1+
298.26971	134	
298.31191	80	
298.99916	82	
299.86813	174	
300.01962	74	
300.85836	66	
300.88569	86	
301.84484	84	
302.17035	134	
302.92778	70	
305.86374	72	
307.89092	88	
308.86786	74	
309.94567	74	
310.20062	80	
310.48641	92	
310.87144	66	
312.84276	72	
312.97066	70	
313.44256	66	
318.86990	68	
318.91640	76	
321.81043	80	
322.82007	72	
324.89724	112	
326.14672	98	
328.57498	74	
329.18784	72	
329.22096	106	
332.78390	66	
336.89819	106	
337.76440	78	
337.95982	68	
339.40246	88	
345.75906	66	
END IONS

###FS:    #m/z: 363.95573 #charge 1+
###MS: 110
###MSMS: 112
BEGIN IONS
TITLE=Cmpd 83, +MS2(363.9557), 28.0-35.0eV, 2.4min #112
RTINSECONDS=143.673
SCANS=110,112
PEPMASS=363.95573	150544
CHARGE=1+
189.86344	138	
192.85809	72	
197.87839	82	
198.94907	82	
200.89543	78	
206.92690	72	
209.94275	292	
210.94423	130	
212.87719	400	
214.87607	88	
215.40568	72	
217.96675	88	
218.84886	74	
219.40870	98	
219.52705	84	
222.95359	210	
223.03577	72	
224.94995	602	1+
224.96636	90	
224.97923	72	
225.01887	72	
225.83010	114	
225.88372	86	
225.97404	70	
226.94642	3130	1+
227.11065	142	1+
227.91542	128	
227.92915	438	
228.88283	82	
228.94142	3018	1+
229.84673	72	
229.89849	76	
230.82676	100	
230.88917	1038	1+
231.46034	110	
233.86059	78	
235.82165	72	
236.98635	80	
238.07250	76	
239.00380	76	
240.94132	372	
240.96376	340	1+
241.93863	1188	1+
242.78862	88	
242.82491	92	
242.94116	840	1+
244.84990	102	
244.95607	2408	1+
245.94228	260	
246.83118	84	
246.95220	1506	1+
247.02955	92	
247.83890	76	
248.90135	238	
250.97248	86	
251.79986	70	
252.02212	92	
252.03783	82	
252.93137	78	
253.08761	74	
253.90503	248	1+
255.94963	82	
256.82914	96	
256.84235	78	
258.83644	114	
258.97111	146	
260.82995	104	
260.90647	74	
260.96551	304	1+
261.37853	76	
261.82545	72	
261.84521	86	
262.14751	94	
263.82995	78	
264.11290	72	
264.81805	158	1+
264.96030	76	
265.05925	154	
265.97800	222	1+
266.46928	80	
266.81268	578	1+
266.86944	82	
266.90239	100	
268.97864	74	
269.08322	150	
269.97016	448	1+
270.19032	76	
271.83949	84	
271.85497	160	
271.89457	86	
272.08100	72	
272.94560	94	
275.42886	106	
276.01599	72	
277.40933	108	
278.41651	78	
278.79930	174	
278.84477	150	
279.17289	88	
280.10543	84	
280.79263	224	
281.79960	130	
282.78567	370	1+
283.06527	128	
283.98821	80	
284.82893	82	
284.84962	148	
285.36406	98	
285.84007	140	
285.85483	198	1+
285.90550	154	
287.85926	288	1+
287.91274	96	
289.03456	78	
289.23954	102	
290.89980	86	
291.34159	88	
291.97327	70	
292.85909	76	
292.93889	92	
293.84881	96	
294.86526	132	
295.12027	78	
295.36293	86	
295.83145	88	
296.81046	214	
297.20804	88	
297.80920	196	
297.87953	78	
298.80097	756	1+
301.86190	378	1+
302.82895	72	
303.00034	88	
303.85367	234	
305.14997	88	
306.43408	182	
306.73514	90	
306.88330	208	1+
310.17477	130	
310.87603	114	
310.89743	72	
310.99291	74	
313.27945	78	
316.81007	76	
317.88832	72	
318.81384	152	
318.88084	72	
318.93385	78	
318.95561	72	
319.95395	92	
320.35631	76	
321.83357	110	
321.86457	96	
322.92927	134	
323.04779	72	
324.80255	76	
324.87549	82	
324.89244	118	
324.93040	72	
326.87036	248	1+
326.89284	96	
327.94548	78	
329.86709	124	
336.94264	148	
337.96131	140	
339.42264	102	
339.82694	94	
343.91428	72	
347.36372	74	
350.01891	76	
358.77520	76	
363.95460	118	
367.88199	74	
END IONS

###FS:    #m/z: 336.94514 #charge 1+
###MS: 110
###MSMS: 113
BEGIN IONS
TITLE=Cmpd 84, +MS2(336.9451), 28.0-35.0eV, 2.4min #113
RTINSECONDS=144.445
SCANS=110,113
PEPMASS=336.94514	56488
CHARGE=1+
71.39263	72	
148.99598	74	
183.87138	72	
185.49488	80	
192.89416	64	
198.90074	68	
205.95326	64	
211.87587	626	1+
211.94393	1696	1+
213.93778	662	1+
214.89420	94	
215.88708	80	
215.93768	72	
217.84381	68	
218.83617	80	
220.88450	68	
223.89287	66	
223.95797	228	1+
224.83068	180	1+
224.97837	72	
226.86295	90	
226.94965	70	
226.98291	70	
227.95344	122	
228.84596	72	
229.84271	76	
229.95471	1744	1+
230.88945	408	
231.01145	104	
231.08023	72	
231.89363	248	
231.94788	378	1+
232.12689	66	
233.02952	80	
233.05245	74	
233.83517	118	
233.89923	166	
233.94760	156	1+
234.09743	86	
234.88710	88	
235.82694	74	
235.89482	72	
236.90876	86	
237.88519	80	
239.04726	76	
239.78061	74	
239.85119	68	
240.83556	88	
241.84608	356	1+
243.88027	74	
243.89574	68	
244.13012	68	
245.12871	68	
245.43615	86	
246.97616	104	
247.96499	560	
248.52574	84	
248.90016	142	
248.97751	212	1+
249.96026	72	
250.90448	78	
251.96170	74	
252.38692	88	
252.83248	190	1+
252.96924	356	1+
253.90688	138	
254.02432	74	
254.96562	418	1+
255.07464	192	
255.83599	70	
256.26006	90	
256.88488	68	
256.95653	74	
257.86981	68	
257.96115	68	
258.84451	100	
258.89291	68	
259.12641	74	
259.85568	152	
259.92084	166	1+
260.84370	132	
261.42814	100	
262.87570	68	
263.07337	82	
264.08325	70	
264.86635	68	
264.97605	92	
266.84636	176	
267.84447	142	
267.87163	64	
268.84065	544	1+
269.61743	74	
270.84321	136	
270.89732	78	
270.96629	66	
270.98162	164	
271.84012	76	
271.91296	64	
272.52065	78	
272.58942	100	
272.83693	64	
272.94022	74	
273.97303	86	1+
274.87489	74	
275.85016	124	
275.86558	102	
275.94184	64	
276.36500	84	
276.81653	90	
276.85425	754	1+
276.89384	104	
277.83898	88	
278.14337	184	
278.84302	246	
279.06878	64	
279.85402	110	
280.33146	80	
280.87806	124	
282.80816	76	
282.85753	76	
285.85310	132	
286.85010	738	1+
287.79857	68	
288.09998	66	
288.41069	90	
288.94271	78	
289.86590	70	
289.87502	76	
291.40258	72	
291.51380	88	
291.85675	148	
292.87526	106	
293.10880	94	
294.83126	72	
294.92817	72	
295.34505	70	
295.85657	64	
295.89487	102	
296.96279	74	
298.10440	74	
298.40968	100	
298.88450	96	
299.00625	70	
299.87329	242	1+
301.90711	84	
301.99644	92	
302.94683	72	
303.86222	68	
304.85980	112	
306.43186	72	
306.79322	78	
306.88356	78	
308.86724	72	
308.94142	84	
309.86664	262	1+
310.87156	172	1+
313.24896	74	
315.10102	80	
318.44474	88	
318.83739	92	
319.03670	68	
320.42639	82	
320.69921	114	
323.83787	70	
327.28330	98	
328.81128	84	
330.88510	68	
333.28180	80	
334.29102	100	
337.83431	70	
340.17621	70	
END IONS

###FS:    #m/z: 322.92936 #charge 1+
###MS: 114
###MSMS: 115
BEGIN IONS
TITLE=Cmpd 85, +MS2(322.9294), 28.0-35.0eV, 2.5min #115
RTINSECONDS=148.098
SCANS=114-115
PEPMASS=322.92936	1022888
CHARGE=1+
140.64033	72	
178.01272	82	
192.09998	56	
192.88671	66	
198.93329	76	
200.83451	76	
200.88661	60	
201.04422	72	
203.89275	76	
204.97621	76	
205.95061	160	
205.98460	56	
208.94173	86	
209.91753	62	
210.90052	70	
213.85489	56	
213.90002	68	
215.10671	68	
215.84208	70	
218.78695	54	
218.91233	56	
220.87336	66	
221.94246	58	
222.95795	206	1+
224.84531	66	
224.94876	90	
225.55141	86	
227.35854	102	
227.93865	62	
229.90249	62	
230.10039	72	
234.04681	62	
235.87801	100	
238.93946	224	
239.08036	134	
239.88152	82	
240.89733	60	
240.93970	1742	
241.94288	1294	
242.82156	68	
242.90427	72	
242.94125	3982	1+
243.81817	278	1+
243.87474	64	
244.12768	86	
244.82195	196	1+
244.93925	946	
246.12171	68	
246.97173	142	
247.84285	70	
247.86403	64	
247.96837	60	
248.84914	140	
250.41461	84	
250.94631	116	
251.78645	78	
251.92514	62	
252.19559	68	
256.55125	102	
256.88245	60	
256.89657	86	
256.92115	108	
257.03357	74	
257.79756	78	
258.84563	146	
261.83343	72	
261.95447	98	
261.98027	82	
262.82578	104	
262.92312	90	
262.93926	68	
263.07852	80	
263.98587	68	
264.85982	54	
264.98402	92	
265.05709	252	1+
265.09196	58	
265.96245	92	
266.25304	56	
266.86621	58	
266.96649	64	
267.08305	76	
268.95241	58	
269.01075	72	
270.83894	66	
270.86887	78	
273.80311	142	1+
273.84986	62	
274.73030	84	
274.84237	72	
274.85800	102	
276.02587	64	
276.84326	92	
277.17209	72	
277.85944	80	
278.91843	72	
278.97196	68	
279.02947	70	
279.09212	1268	1+
279.13391	54	
281.80114	76	
282.21978	64	
282.88108	136	
282.93804	56	
283.07040	66	
283.81059	90	
283.86818	68	
283.96548	76	
284.29255	194	
284.87346	152	
285.41373	60	
287.85140	108	
287.97708	62	
288.86776	150	
289.50850	80	
289.79732	72	
289.85591	64	
291.86830	64	
292.01907	74	
292.92411	70	
293.85167	104	
296.86127	74	
297.45625	68	
298.81931	58	
298.89567	64	
300.03429	68	
303.01510	68	
303.84073	76	
303.88992	58	
304.07004	66	
305.05608	66	
306.97500	56	
307.47094	76	
307.79263	58	
307.89101	148	
307.91501	70	
308.23402	56	
308.80323	78	
309.88094	84	
310.87815	94	
311.85772	62	
312.14391	70	
313.85796	78	
314.20133	60	
317.42911	80	
319.89037	56	
321.15913	64	
323.42053	66	
323.80067	64	
324.89875	110	
325.18603	62	
325.21195	68	
325.32479	56	
326.96338	58	
327.10313	72	
327.89672	70	
328.27454	62	
END IONS

###FS:    #m/z: 363.95551 #charge 1+
###MS: 114
###MSMS: 116
BEGIN IONS
TITLE=Cmpd 86, +MS2(363.9555), 28.0-35.0eV, 2.5min #116
RTINSECONDS=148.87
SCANS=114,116
PEPMASS=363.95551	153746
CHARGE=1+
157.93480	102	
191.85340	84	
207.40753	90	
207.94910	104	
208.87284	74	
208.89922	80	
209.94287	500	
210.88305	120	
212.87750	556	1+
215.96835	76	
218.91772	90	
220.05472	70	
222.89828	80	
222.95545	362	1+
223.89156	70	
224.57535	92	
224.94825	708	1+
225.87975	82	
225.97113	126	
226.89680	72	
226.94733	2698	1+
226.97445	88	
227.15010	94	1+
228.89071	106	
228.94162	3180	1+
229.89816	130	
230.83161	222	
230.85088	72	
230.88774	722	1+
230.92190	114	
231.79884	122	
232.80443	78	
232.88165	72	
234.88158	72	
235.02616	74	
235.11109	76	
236.93523	72	
238.95233	86	
240.81975	120	
240.83369	70	
240.93980	510	
240.96166	316	1+
241.93772	1406	1+
242.07351	86	
242.90719	78	
242.93988	990	1+
242.95612	262	
243.52817	72	
244.82512	164	
244.94000	330	
244.95669	1712	1+
245.06796	220	1+
245.83443	134	
245.88636	72	
245.93908	146	
246.81144	78	
246.85062	138	
246.90334	118	
246.95138	1318	1+
246.98224	186	
248.84699	82	
248.90203	366	
250.80527	74	
250.94434	134	
251.05965	76	
251.38717	92	
253.80700	78	
257.08035	94	
257.49824	108	
258.44910	72	
258.83349	84	
258.88118	74	
259.92137	72	
260.83493	78	
260.96721	256	1+
261.05686	84	
261.82767	126	
262.05780	100	
263.89010	84	
264.81851	142	
266.81108	494	1+
266.89840	78	
267.27378	88	
267.78782	110	
267.97026	316	1+
268.83769	74	
269.80817	156	
269.96735	416	
272.30186	100	
272.88548	76	
274.49843	106	
275.07457	72	
276.05282	86	
276.08771	90	
277.85512	72	
277.91696	98	
277.97374	78	
278.79712	148	
278.84087	76	
279.09912	134	
279.41698	72	
279.80120	72	
279.84973	100	
280.79323	642	1+
280.83293	82	
282.08347	74	
282.79365	108	
282.83028	72	
282.90701	80	
283.94277	78	
284.82358	90	
285.82267	108	
285.93864	74	
290.79728	80	
291.25372	94	
292.10523	74	
295.81888	88	
295.90829	96	
296.80832	148	
297.11474	138	
297.80569	306	
298.80194	1106	1+
298.84380	188	1+
299.13859	106	
301.41866	76	
303.10295	88	
303.85511	244	
303.94353	72	
304.85687	130	
306.14006	74	
306.43075	88	
307.81562	74	
307.88695	86	
309.86460	152	
310.87798	74	
310.99514	86	
311.91368	72	
313.39819	80	
313.87726	86	
315.31891	92	
316.81103	128	
317.44855	82	
317.81785	86	
318.81294	140	
320.81920	310	1+
320.93013	78	
321.64741	104	
321.81773	310	1+
322.90062	110	
322.94029	72	
323.13784	74	
324.81131	78	
324.84664	76	
325.10987	72	
326.83006	72	
329.57332	98	
329.86980	146	
330.76000	72	
333.11577	88	
336.35076	86	
340.94161	84	
341.20541	70	
342.80181	78	
343.87095	168	1+
346.18150	110	
346.41052	74	
346.54739	78	
349.56403	72	
350.90173	108	
354.88080	74	
363.40675	84	
368.87907	70	
END IONS

###FS:    #m/z: 336.94505 #charge 1+
###MS: 114
###MSMS: 117
BEGIN IONS
TITLE=Cmpd 87, +MS2(336.9451), 28.0-35.0eV, 2.5min #117
RTINSECONDS=149.642
SCANS=114,117
PEPMASS=336.94505	53048
CHARGE=1+
102.05849	130	
154.23751	84	
188.03912	70	
190.87832	82	
193.44579	72	
205.95122	60	
206.00238	66	
209.84099	70	
211.94438	1598	1+
212.87848	668	
213.93982	712	1+
214.87972	90	
214.89610	138	
215.88504	276	1+
215.93729	138	
217.03056	72	
222.84690	82	
222.95168	72	
223.82862	78	
223.95748	176	
224.83951	186	
224.97646	170	
226.96091	100	
228.84219	64	
228.89887	194	
229.05005	60	
229.42611	72	
229.95425	1416	1+
230.84710	80	
230.88908	592	1+
231.94863	792	1+
232.82161	70	
232.89638	88	
233.40651	78	
233.82679	74	
233.89620	82	
234.84363	80	
236.90328	72	
237.85310	76	
237.90393	90	
239.86342	90	
239.90455	82	
240.83037	150	
240.84397	136	
240.86060	120	
241.83967	150	
242.84862	186	1+
244.08566	66	
246.83299	62	
246.84634	72	
246.97842	64	
247.96640	320	
248.90093	116	
249.82802	128	
249.89616	82	
249.91550	86	
249.95864	178	
250.83109	114	
250.99788	76	
251.84708	64	
252.47264	98	
252.95300	144	
252.97051	868	1+
253.86373	208	1+
253.91059	78	
254.96501	764	1+
255.15851	76	
256.91522	80	
257.82727	70	
257.86007	120	
258.84695	392	
258.87399	66	
258.90873	78	
258.93647	76	
259.05517	78	
259.85223	210	
259.87005	74	
260.40862	72	
260.82344	176	1+
260.85610	120	
260.94216	68	
261.84914	62	
262.86763	60	
263.97738	66	
264.79822	62	
266.84448	78	
266.92245	80	
267.83918	558	1+
267.95255	62	
269.04916	70	
269.06713	66	
270.05737	106	
271.84089	168	
271.91512	136	
271.98377	78	
272.97823	198	1+
273.43341	88	
274.02682	84	
274.86542	62	
274.89016	70	
275.86511	190	
276.86331	150	
277.83378	464	1+
277.86733	202	
277.92363	110	
278.83737	278	1+
278.86372	136	
279.00707	68	
279.85429	182	
279.87285	120	
280.99579	70	
281.01706	96	
281.26952	82	
281.42819	84	
282.81192	92	
282.96923	76	
283.04741	60	
285.11516	98	
285.85284	122	
286.84855	488	1+
288.27115	76	
289.85594	226	1+
290.82616	84	
290.85770	158	1+
291.22650	66	
292.56302	76	
292.86142	80	
292.88661	90	
293.10652	380	1+
293.87227	74	
294.86285	108	
294.92199	62	
295.03801	66	
296.92022	82	
297.87742	64	
298.03408	84	
298.43740	86	
298.99523	82	
299.06067	108	
299.87017	244	1+
300.05578	70	
301.04162	66	
301.44409	80	
301.87389	118	
302.87854	72	
302.94906	72	
303.89985	76	
304.87172	116	
305.90337	82	
306.93525	76	
307.39362	70	
307.85857	62	
308.87881	92	
308.90006	76	
309.86930	476	1+
310.89969	78	
311.07730	78	
311.42828	114	
311.90541	96	
312.04594	62	
316.81667	62	
320.19581	74	
324.89320	68	
325.90516	70	
325.93654	92	
332.88027	68	
333.19658	62	
334.39217	104	
334.96276	74	
338.05986	84	
338.80087	66	
END IONS

###FS:    #m/z: 322.92952 #charge 1+
###MS: 118
###MSMS: 119
BEGIN IONS
TITLE=Cmpd 88, +MS2(322.9295), 28.0-35.0eV, 2.6min #119
RTINSECONDS=153.307
SCANS=118-119
PEPMASS=322.92952	1079764
CHARGE=1+
87.37860	76	
143.04002	74	
166.54890	76	
196.97415	84	
198.92654	56	
201.04614	212	
203.88247	62	
205.95073	94	
205.97229	72	
208.90650	94	
211.97189	102	
212.89248	112	
213.88733	72	
213.90518	60	
213.92697	66	
215.02924	60	
215.09784	62	
217.90905	102	
218.90864	78	
219.04335	90	
220.80028	84	
221.94600	148	
222.95389	566	1+
224.36546	60	
225.86130	54	
225.91861	70	
226.81654	84	
226.91623	82	
227.92713	54	
228.51543	98	
230.84339	78	
230.89404	84	
234.82860	58	
234.87372	70	
236.00993	78	
236.83123	76	
237.92475	60	
237.99097	54	
238.88439	54	
238.93531	110	
239.01888	90	
239.07403	64	
239.78824	54	
239.89888	116	
240.78584	74	
240.82334	166	1+
240.89051	60	
240.94001	1710	
241.85382	72	
241.94154	1450	
242.82134	122	
242.94195	4346	1+
243.81818	404	1+
244.26032	46	
244.93919	1184	1+
244.98435	74	
245.80938	98	
245.97865	76	
246.97577	170	
247.12842	74	
247.89319	62	
247.97987	80	
248.85663	98	
248.91677	76	
248.99439	66	
250.97063	58	
253.18760	54	
255.78472	50	
255.89046	68	
256.97025	66	
257.79692	72	
257.91338	110	
258.84071	362	1+
258.89691	86	
259.97867	58	
260.44415	82	
260.94977	76	
261.33270	66	
261.37646	106	
261.83118	54	
261.88710	62	
261.92252	66	
262.98087	68	
263.01299	58	
263.56271	74	
263.82802	132	
264.84837	74	
265.86226	68	
266.85450	64	
268.85995	52	
269.85613	72	
271.09337	80	
271.36025	78	
273.79248	116	
274.04499	74	
276.32634	44	
276.83255	54	
278.84882	64	
278.89150	62	
279.09029	878	1+
279.11284	66	
279.16248	68	
279.87286	76	
279.93077	68	
281.02803	64	
281.19540	64	
282.80997	44	
282.88157	66	
283.06601	64	
283.86276	106	
284.02746	50	
284.29215	464	1+
284.79151	56	
285.85383	66	
286.85743	70	
287.88965	66	
288.05208	68	
288.79256	74	
289.78698	48	
289.87791	56	
289.95348	50	
290.07925	70	
290.92908	68	
291.86191	80	
291.92045	72	
292.14082	92	
292.79840	76	
292.86954	84	
292.99394	56	
293.88974	72	
294.57405	82	
294.93148	64	
295.77870	82	
298.83596	60	
298.90191	62	
299.78761	78	
301.79170	80	
301.95587	66	
302.44259	106	
302.87925	128	
304.22397	54	
304.76167	66	
306.27291	70	
306.88249	70	
307.48161	86	
307.80028	66	
308.88180	92	
314.24052	90	
314.83540	60	
316.72021	60	
316.80188	64	
318.93781	66	
320.98079	44	
321.42721	72	
321.94277	86	
322.89766	48	
323.88906	64	
326.89228	48	
END IONS

###FS:    #m/z: 507.84383 #charge 1+
###MS: 118
###MSMS: 120
BEGIN IONS
TITLE=Cmpd 89, +MS2(507.8438), 28.2-35.2eV, 2.6min #120
RTINSECONDS=154.079
SCANS=118,120
PEPMASS=507.84383	57240
CHARGE=1+
196.01610	158	
222.97571	130	
232.89386	226	
236.88517	142	
255.91480	102	
260.88071	98	
262.13638	152	
263.13556	256	
267.89227	100	
272.85239	116	
277.96445	134	
280.78380	178	1+
282.98658	134	
283.87848	114	
285.78948	108	
285.85418	144	
286.80180	110	
287.85348	260	
290.13018	198	
290.86327	322	1+
291.84713	126	
293.87341	156	
295.87123	140	
296.92032	112	
297.96051	100	
298.78603	136	
300.86238	154	
303.80709	122	
303.86646	406	1+
305.86292	722	1+
308.14160	458	1+
308.87364	302	
309.88255	144	
310.84165	200	1+
311.88479	880	1+
312.86434	292	1+
313.88286	120	
314.86483	494	1+
316.85741	98	
316.88556	102	
317.54488	100	
318.82111	120	
320.91908	162	
323.87326	288	
324.85514	136	
325.83221	122	
325.90182	374	1+
326.24329	208	
326.88227	804	1+
327.74774	100	
328.80425	140	
329.87185	152	
330.07311	134	
330.16309	112	
331.87368	328	1+
332.87517	242	1+
334.18243	126	
336.95253	140	
337.88220	244	
340.85955	116	
343.79002	288	1+
344.79359	226	1+
346.34925	272	1+
346.76506	206	1+
346.89009	120	
347.39699	216	1+
347.82188	100	
348.07375	102	
349.75812	140	
349.90779	132	
351.76729	142	
351.88410	262	
353.78341	140	
353.84919	128	
355.89230	136	
357.84985	148	
361.05331	100	
364.91228	120	
365.77501	108	
366.80421	112	
366.84093	110	
367.70177	496	1+
367.77097	176	
367.84660	144	
368.89878	236	
369.83719	266	1+
369.87718	158	
369.89869	140	
370.02728	126	
372.80735	142	
372.84899	160	1+
373.90051	108	
374.87546	278	1+
374.89792	104	
375.77201	108	
377.77571	102	
380.72682	262	1+
380.85435	130	
381.83664	178	
382.72364	124	
383.77691	176	
383.79956	172	1+
384.84731	420	
385.77484	118	
385.78996	150	
385.85289	240	
385.91982	222	1+
386.84402	128	
387.84547	108	
389.40070	98	
389.89409	194	1+
390.75622	98	
390.84122	442	
391.84399	196	
392.80901	168	
392.82945	226	
395.72685	198	1+
395.81773	104	
397.35207	100	
397.72762	418	1+
397.80366	130	
398.73010	346	1+
399.84805	146	
401.73405	142	
402.85924	496	1+
403.87364	174	
405.75712	148	
405.86871	206	
406.76614	162	
406.85040	112	
407.74257	228	
407.78330	114	
407.86790	354	
408.74839	164	
408.85202	600	
409.07419	270	1+
409.73432	160	
409.77535	140	
409.85379	316	
410.72888	194	
410.84197	308	
411.75098	172	1+
411.83686	194	1+
412.72693	136	
412.87103	130	
415.87063	232	1+
416.89007	108	
417.81162	112	
421.36873	104	
421.88050	148	
422.86831	168	
422.88543	124	
423.77835	408	
423.86899	98	
424.73772	108	
424.77352	254	
425.75210	286	
426.75065	252	
426.78724	164	
426.86114	780	1+
427.73742	848	1+
428.84458	594	1+
429.70026	146	
429.87374	210	
430.74381	146	
431.75537	220	1+
431.87045	230	
432.24198	106	
433.85611	166	
434.75239	218	1+
439.89225	284	
442.78843	100	
443.75192	110	
443.78263	310	1+
444.87093	1504	1+
445.72222	132	
445.75841	166	
445.83457	204	1+
447.70835	174	
448.76289	184	1+
449.88065	272	
450.70569	104	
450.87742	196	
457.70499	116	
457.90358	118	
461.05025	102	
462.88435	440	
463.88412	202	
464.89084	104	
465.89348	188	
467.89101	826	1+
469.88586	146	
470.10298	122	
483.90722	118	
485.89985	606	1+
END IONS

###FS:    #m/z: 336.94492 #charge 1+
###MS: 118
###MSMS: 121
BEGIN IONS
TITLE=Cmpd 90, +MS2(336.9449), 28.0-35.0eV, 2.6min #121
RTINSECONDS=154.851
SCANS=118,121
PEPMASS=336.94492	54086
CHARGE=1+
69.26100	94	
109.74000	84	
189.03377	60	
196.88362	154	
203.88574	76	
203.89813	74	
204.29479	108	
204.42443	76	
205.94848	128	
210.88291	76	
211.94345	1378	
212.87797	562	1+
213.45304	76	
213.93948	508	1+
214.88692	66	
218.02487	84	
222.85770	68	
223.89638	192	1+
224.11916	74	
224.97625	66	
225.83733	76	
225.85968	74	
225.88354	74	
226.11598	78	
226.97364	74	
228.84075	168	
229.03192	82	
229.95592	830	1+
230.88694	462	1+
231.95091	594	1+
232.03717	74	
232.82539	62	
233.88939	72	
233.90197	82	
233.91478	76	
234.82480	68	
234.84395	100	
235.82136	68	
236.12855	110	
240.83261	258	
240.92668	88	
240.96121	108	
241.84172	228	
241.91683	84	
241.94192	72	
242.84041	134	
242.89475	108	
242.96488	70	
243.85572	84	
244.13161	70	
246.15999	92	
247.86782	74	
247.96547	210	
248.83751	62	
248.90150	210	1+
248.96354	80	
249.96107	248	1+
250.94695	174	
251.52148	106	
251.83432	118	
251.89106	78	
251.96385	70	
252.83208	64	
252.97091	726	1+
253.83212	158	
253.90233	78	
254.90372	86	
254.96665	328	
255.10636	132	
255.86234	152	
256.86161	66	
256.90135	94	
256.96753	74	
257.79583	64	
257.82931	62	
257.84458	776	1+
259.14404	64	
259.82407	190	1+
259.84983	558	1+
260.01049	64	
260.48258	78	
260.51363	76	
260.89611	72	
260.95977	62	
262.52539	70	
262.85951	74	
262.87955	112	
263.01880	72	
265.86342	84	
266.86345	152	
267.83285	66	
268.84419	478	1+
268.96066	126	
269.69403	90	
269.83333	84	
270.08709	64	
270.84466	64	
271.80334	64	
272.43745	70	
272.86114	86	
272.97493	130	
273.79143	116	
273.84294	126	
273.91923	66	
274.87915	78	
275.81820	66	
275.84659	102	
275.86987	134	
276.49008	130	1+
276.68572	92	
276.81668	94	
276.85637	666	1+
277.02703	98	
277.15158	68	
277.83270	638	1+
278.83425	394	1+
278.99228	68	
279.07234	64	
280.81278	60	
280.83390	206	
281.89388	74	
282.05671	150	
282.98155	84	
283.78942	100	
284.98838	74	
285.84717	400	1+
285.87523	72	
286.84964	284	1+
286.88420	74	
288.90950	82	
289.39799	86	
293.10610	102	
293.43508	84	
294.10742	74	
294.85024	70	
297.48747	100	
298.31005	76	
298.89136	112	
298.91885	72	
299.87236	106	
300.84970	62	
301.42075	62	
302.84643	120	
303.09832	72	
305.44857	62	
306.04017	68	
307.12437	116	
307.79611	98	
307.89528	84	
308.81590	84	
308.89148	80	
310.87167	98	
311.88619	116	
318.97543	64	
321.73353	80	
323.89996	78	
325.38433	84	
325.89408	86	
329.87104	220	
331.87991	80	
332.98938	74	
334.85253	78	
337.01316	84	
337.18432	76	
338.20685	84	
338.28137	70	
338.92548	128	
340.30335	72	
340.93759	68	
END IONS

###FS:    #m/z: 322.92942 #charge 1+
###MS: 122
###MSMS: 123
BEGIN IONS
TITLE=Cmpd 91, +MS2(322.9294), 28.0-35.0eV, 2.7min #123
RTINSECONDS=158.532
SCANS=122-123
PEPMASS=322.92942	1029462
CHARGE=1+
52.74165	58	
160.53161	86	
177.92766	98	
185.92591	60	
192.92813	86	
197.95632	72	
201.04342	220	
203.95587	110	
205.94831	308	1+
205.96712	74	
207.00468	60	
209.09093	58	
210.90074	56	
210.93984	64	
211.04348	60	
212.89722	76	
214.91215	58	
218.84327	60	
220.89697	66	
222.94968	124	
223.89385	78	
223.96207	144	
224.81919	154	
224.95813	114	
227.89768	66	
228.84079	76	
228.90981	78	
229.45402	64	
229.84269	70	
230.83153	156	
231.84250	100	
232.62468	66	
235.91382	68	
236.38002	66	
236.86157	72	
236.89947	78	
237.89266	92	
237.91352	98	
238.93819	104	
239.89524	112	
240.82952	148	
240.84315	74	
240.89652	68	
240.93974	2114	
241.93879	4666	1+
241.97020	68	
242.83268	82	
242.94134	3372	1+
243.05142	56	
244.81698	140	
244.85167	78	
244.91259	58	
244.93925	954	1+
244.99377	72	
245.06104	76	
245.82101	78	
246.97458	142	
246.99090	58	
247.86623	58	
247.97720	82	
248.84878	144	
249.00391	76	
249.43618	72	
249.85265	146	
250.65958	72	
250.94315	94	
251.02903	86	
252.57598	66	
253.93026	80	
254.12409	66	
254.81348	62	
254.86445	70	
255.09985	174	
255.78656	66	
255.89938	162	
255.99910	72	
256.89374	118	
258.83336	188	
258.85151	112	
258.89001	102	
259.96897	76	
260.48613	84	
260.83098	398	1+
261.88693	72	
262.47369	72	
262.86750	74	
263.83255	66	
263.97399	62	
264.86486	66	
265.86215	70	
265.88616	64	
266.86242	268	1+
267.17924	74	
267.74355	66	
267.93419	72	
268.84564	78	
268.91702	72	
269.02899	70	
271.05920	72	
271.89647	60	
272.44752	70	
272.84249	60	
274.04479	70	
276.80648	72	
276.84290	68	
278.06607	70	
278.82467	66	
279.08978	1016	1+
280.78987	62	
280.83131	68	
281.10900	94	
282.27809	194	
282.91336	84	
283.16325	82	
283.40695	68	
283.94871	70	
284.29234	188	
285.20606	56	
285.43634	104	
285.79989	72	
285.87623	68	
286.02959	70	
286.80517	74	
286.86349	72	
288.81735	62	
289.88053	158	
289.93527	106	
291.55545	100	
292.43670	76	
292.63027	80	
292.88674	60	
294.85084	136	
295.85510	62	
297.11296	80	
298.78509	62	
298.81245	108	
300.78137	68	
301.02873	80	
301.84940	66	
302.85698	70	
304.74459	78	
304.88567	342	1+
305.88888	276	1+
306.94793	56	
307.79935	158	
307.88619	134	
308.88884	184	1+
312.79711	56	
316.08044	62	
320.89283	72	
321.87028	66	
321.89034	62	
322.74072	84	
322.76948	78	
323.01661	74	
323.87811	56	
323.91098	72	
324.84432	86	
324.88770	116	
325.89877	58	
END IONS

###FS:    #m/z: 340.93993 #charge 1+
###MS: 122
###MSMS: 124
BEGIN IONS
TITLE=Cmpd 92, +MS2(340.9399), 28.0-35.0eV, 2.7min #124
RTINSECONDS=159.304
SCANS=122,124
PEPMASS=340.93993	418948
CHARGE=1+
178.87244	74	
189.92613	68	
196.88513	180	
197.91819	78	
203.86297	96	
205.95298	68	
206.96366	120	
209.89980	74	
210.84693	72	
210.93649	134	
210.98457	72	
212.88068	72	
213.87303	106	
213.88425	76	
213.93681	302	1+
215.89803	104	
215.95232	90	
217.89574	72	
218.88151	74	
219.89089	72	
222.93487	72	
223.83033	68	
224.84441	92	
224.99305	82	
225.82214	106	
226.83291	64	
226.94318	72	
228.86058	70	
229.85772	70	
230.88808	68	
230.90932	114	
231.02808	78	
231.88743	108	
231.94940	718	1+
232.88356	152	
233.89572	120	
235.88750	70	
235.98530	74	
238.88618	72	
238.96945	70	
239.85056	82	
239.86900	72	
239.89291	84	
239.92332	88	
240.80083	66	
240.81677	296	1+
240.83162	64	
240.95158	126	
241.84395	494	
241.88651	84	
244.95720	76	
246.95834	82	
248.89363	76	
248.99650	66	
249.96191	112	
250.00310	66	
250.95871	78	
252.17417	70	
252.94498	92	
254.90957	76	
254.97079	254	
255.13314	84	
256.84663	172	1+
256.86342	78	
256.88918	68	
257.92386	96	
258.84715	140	
258.97787	82	
259.82631	92	
259.85180	694	1+
260.83264	244	
262.42567	82	
263.83984	74	
264.79610	94	
265.18385	70	
266.13471	68	
266.98671	84	
267.01670	82	
268.45557	66	
268.83633	182	
268.85891	134	
269.84319	66	
270.83344	120	
272.93355	194	
272.98891	72	
273.16771	84	
273.94752	88	
274.89727	66	
275.84273	68	
275.94469	72	
276.85602	392	
276.89327	152	
277.86187	366	
277.90660	66	
277.96216	146	
278.42670	72	
278.84551	514	1+
278.88362	68	
279.89808	68	
279.95931	74	
280.85063	136	
281.13565	70	
281.85486	102	
282.87163	68	
283.86901	72	
286.42882	72	
287.42718	80	
287.85845	74	
288.83619	76	
289.82641	70	
291.83870	104	
292.43675	72	
294.12982	72	
294.81244	70	
294.86874	140	
295.25946	92	
297.49211	100	
297.86691	72	
298.94861	72	
299.87533	168	
300.86332	66	
300.87738	64	
301.85730	170	
301.87364	116	
302.84827	72	
302.88046	74	
302.92538	78	
303.16930	80	
303.86021	70	
303.95244	68	
305.55133	74	
305.87964	82	
307.79412	152	
309.87966	104	
312.91677	78	
318.12261	84	
320.84012	84	
320.92121	64	
323.01655	78	
324.41089	66	
324.89146	116	
325.89732	94	
325.98718	70	
326.16919	102	
326.88778	72	
327.87227	66	
328.88787	134	
331.83770	82	
334.38542	90	
334.81202	90	
334.89065	68	
334.95845	98	
337.99448	72	
339.81175	120	
343.89633	70	
344.90101	84	
END IONS

###FS:    #m/z: 507.84369 #charge 1+
###MS: 122
###MSMS: 125
BEGIN IONS
TITLE=Cmpd 93, +MS2(507.8437), 28.2-35.2eV, 2.7min #125
RTINSECONDS=160.076
SCANS=122,125
PEPMASS=507.84369	58298
CHARGE=1+
73.39851	104	
133.42953	94	
170.16063	90	
196.01817	298	1+
197.07258	108	
224.97579	102	
233.90930	92	
250.21451	94	
255.92612	122	
258.87456	128	
261.89044	130	
266.89635	98	
268.88431	98	
283.09210	108	
283.89303	98	
285.95266	234	1+
286.78839	120	
286.87094	130	
286.94068	92	
287.84907	118	
289.88118	240	
291.03165	92	
293.87086	428	1+
293.88976	188	
294.01912	104	
294.85455	116	
297.14796	142	
297.85824	92	
303.86104	112	
305.86397	184	
305.89707	98	
307.13331	120	
307.87165	90	
308.87522	178	
309.88077	112	
310.15951	134	
310.40851	96	
310.87856	102	
311.43915	92	
311.88218	1148	1+
314.86336	432	1+
319.85449	154	
320.38245	98	
321.80781	196	1+
321.87117	136	
322.36582	92	
323.87839	176	
323.91776	90	
324.86296	194	
325.89680	246	
325.93189	142	
326.23792	170	
326.88215	594	1+
327.90895	92	
328.87769	138	
329.99082	130	
332.79753	290	1+
332.82432	98	
332.87360	142	
333.17632	136	
334.85946	92	
335.83670	94	
335.88725	100	
337.87808	142	
339.88213	184	1+
343.85603	100	
345.79553	124	
345.85835	238	1+
347.77536	368	1+
348.41736	90	
348.73109	112	
348.91921	92	
349.16520	128	
349.75871	256	1+
350.79189	112	
350.88462	130	
351.41711	114	
352.79882	122	
355.88483	146	
356.86582	100	
357.87158	104	
358.88071	138	
360.82931	98	
363.80300	132	
364.78372	302	1+
364.86878	96	
365.77776	254	1+
365.89961	144	1+
367.71196	146	
367.75893	238	1+
372.02572	98	
372.39106	120	
373.71983	142	
373.89934	130	
374.81033	124	
375.86003	98	
376.21645	146	
377.80920	118	
377.88406	246	1+
379.83573	90	
380.72440	176	
381.14344	104	
381.71778	198	
381.83514	118	
382.71532	114	
383.77217	100	
383.79445	190	1+
383.89447	138	
384.85278	290	1+
384.89863	138	
385.82655	188	
386.79160	114	
387.83897	276	1+
389.20919	124	
390.18621	154	
390.84357	552	1+
392.74849	300	1+
392.82953	114	
393.82667	108	
396.79097	132	
396.89927	90	
398.73252	96	
399.21967	116	
399.84890	188	
400.73478	218	1+
402.86388	512	1+
403.86819	302	1+
405.75434	278	1+
405.85772	126	
406.85562	132	
407.73741	102	
407.76009	426	1+
407.86903	302	
408.84942	1126	1+
409.71896	248	
409.82837	398	1+
409.85225	636	1+
409.87150	200	
410.72882	128	
410.83201	344	1+
412.86983	116	
413.06804	232	
413.86817	204	
415.87179	106	
416.89426	92	
417.85706	122	
417.87593	120	
421.77545	124	
422.86149	440	1+
423.76733	148	
423.79345	168	
423.86638	368	1+
424.63907	94	
424.77800	224	
425.75444	968	1+
425.77534	186	
426.78862	94	
426.85742	470	
427.70378	102	
427.73304	1006	1+
427.86337	254	
428.84437	480	1+
428.88580	130	
429.71984	162	
431.86231	194	
432.24264	94	
432.68895	108	
432.86234	298	
432.89433	90	
433.84827	126	
434.38284	92	
439.88966	328	1+
442.22774	114	
443.74920	100	
443.76891	238	1+
444.86896	1410	1+
446.37745	102	
446.80804	166	1+
447.71554	138	
447.74171	230	
447.77111	94	
448.75815	128	
449.87484	348	1+
450.70167	122	
450.77022	106	
451.40880	100	
451.70832	146	1+
451.78197	110	
457.90051	236	1+
458.80124	92	
462.88116	598	1+
465.72261	108	
467.88300	392	1+
472.77473	98	
485.90223	284	1+
487.90383	118	
END IONS

###FS:    #m/z: 340.93985 #charge 1+
###MS: 126
###MSMS: 127
BEGIN IONS
TITLE=Cmpd 94, +MS2(340.9398), 28.0-35.0eV, 2.7min #127
RTINSECONDS=163.753
SCANS=126-127
PEPMASS=340.93985	390070
CHARGE=1+
151.35060	70	
190.94919	152	
191.95875	72	
192.90270	90	
194.88932	88	
198.89370	74	
200.86422	76	
204.92514	96	
205.95290	74	
206.97442	68	
208.86027	78	
209.95654	94	
210.90238	72	
213.87643	72	
213.94015	470	
215.94292	102	
216.89524	72	
216.90827	140	
216.97476	86	
217.88179	114	
217.93964	92	
218.41663	90	
218.89271	126	
220.87912	94	
221.81607	72	
221.94774	148	
221.96433	78	
222.95201	82	
223.97576	82	
225.83755	132	
225.88152	68	
225.88959	70	
226.95176	132	
227.90344	92	
228.84461	164	
228.95050	72	
229.84314	202	1+
230.93310	76	
231.89539	122	
231.94785	332	
233.91685	96	
233.94633	134	
234.91793	86	
236.08341	94	
237.13189	72	
237.86626	80	
237.88842	86	
239.80363	80	
240.85791	82	
241.06591	72	
241.84215	472	
242.83580	160	
243.83240	378	1+
246.16570	82	
246.97231	130	
248.89743	70	
248.93463	74	
248.98858	86	
249.87848	72	
249.98927	86	
250.94902	70	
250.99404	80	
251.95586	76	
254.83914	72	
254.91551	80	
254.96388	138	
255.79835	86	
256.10724	80	
256.89439	80	
256.96326	114	
257.83925	676	1+
257.91585	68	
258.84262	578	1+
258.89907	72	
258.94080	72	
259.22693	78	
259.95790	210	
260.15706	78	
260.83311	182	
260.98344	74	
261.83659	74	
261.97454	88	
262.15514	68	
263.96158	82	
265.24999	78	
266.84633	132	
267.00361	68	
268.84564	140	
269.11968	78	
270.83543	72	
271.93331	82	
272.45966	88	
272.89361	184	
272.93005	116	
274.86125	144	
276.85795	374	
276.97478	100	
277.01064	100	
277.83897	144	
277.86364	482	
277.90417	84	
277.92282	94	
277.95151	68	
278.84344	838	1+
278.91463	80	
278.97469	90	
279.86205	70	
280.09718	88	
280.87836	68	
281.85609	210	
281.90850	68	
282.87522	78	
283.89513	78	
284.85614	70	
285.10894	72	
285.89745	76	
286.67028	80	
286.91157	76	
289.78875	72	
291.45702	86	
291.80118	72	
291.94345	104	
293.89807	70	
294.86511	160	
295.86529	82	
295.88203	70	
296.18010	72	
296.97172	368	1+
299.86624	136	
301.84068	78	
303.80660	68	
306.09470	86	
306.11620	74	
307.24511	72	
307.89160	112	
308.89219	110	
309.27607	90	
310.88141	116	
311.85870	146	
313.82933	76	
313.86880	72	
313.94468	94	
319.61384	80	
322.33275	80	
324.89101	72	
326.16972	84	
328.94247	80	
328.98253	94	
329.27026	68	
329.87392	70	
330.84472	80	
336.93887	74	
337.89077	84	
340.29645	72	
344.33816	72	
346.05813	72	
END IONS

###FS:    #m/z: 363.95562 #charge 1+
###MS: 126
###MSMS: 128
BEGIN IONS
TITLE=Cmpd 95, +MS2(363.9556), 28.0-35.0eV, 2.8min #128
RTINSECONDS=164.525
SCANS=126,128
PEPMASS=363.95562	148440
CHARGE=1+
93.19170	86	
189.85919	142	
191.85585	122	
202.95229	82	
205.94428	76	
208.83201	78	
209.92096	88	
209.94222	188	
210.89888	88	
210.94259	134	
212.87867	568	1+
214.89755	88	
215.88342	74	
222.95139	688	1+
224.94792	416	
225.92809	72	
225.96035	194	
226.27672	72	
226.94660	2896	1+
226.97437	98	
228.94133	2772	1+
230.85088	126	
230.88836	718	1+
232.07303	72	
232.88130	176	
232.99005	116	
233.41405	96	
233.97182	76	
236.11763	72	
238.94103	110	
239.17835	86	
240.93947	766	1+
240.96148	688	1+
241.43383	80	
241.89242	118	
242.94197	864	1+
243.56602	102	
243.96095	76	
244.93366	104	
244.95607	1714	1+
245.94041	124	
246.90357	192	
246.95194	1266	1+
246.97781	70	
247.90286	82	
248.80251	262	1+
248.84144	94	
248.89868	390	
249.13780	78	
250.89157	210	
250.96879	102	
251.01233	76	
251.79990	128	
252.92559	78	
253.08965	112	
253.83631	72	
253.90672	136	
256.39392	90	
257.16145	86	
258.83168	128	
258.84622	78	
259.15611	94	
259.39897	84	
259.96659	366	1+
260.96914	310	1+
262.82769	78	
263.40950	76	
263.96767	84	
265.08171	80	
265.85216	72	
266.10478	88	
266.81482	134	
267.81063	90	
267.97270	280	1+
268.81083	310	1+
269.96734	310	
269.98456	114	
270.84861	72	
270.97392	150	
271.91753	118	
272.92553	124	
273.91895	92	
275.42890	106	
275.87333	70	
275.89411	70	
276.84092	72	
276.85727	80	
278.79999	224	
278.84781	136	
278.87946	86	
279.10141	72	
279.40492	72	
280.79250	554	1+
281.84293	88	
281.87978	78	
282.19286	78	
282.78331	74	
283.90332	80	
284.78342	76	
284.82254	334	1+
284.99250	90	
285.37212	114	
285.84662	204	
286.81765	72	
286.87404	90	
287.88957	80	
290.81177	106	
292.04429	96	
292.43913	174	
292.92674	72	
294.86806	84	
295.14028	118	
295.92441	86	
296.80684	110	
297.80128	798	1+
298.15279	80	
298.80333	672	1+
299.90469	72	
300.79997	184	
301.80765	84	
303.82819	72	
303.86026	420	1+
304.88830	70	
306.81025	74	
306.85542	70	
306.90931	90	
307.80281	80	
307.88666	72	
308.28988	70	
309.42253	86	
310.96453	78	
312.88180	72	
313.42474	70	
316.81412	264	
317.81428	114	
318.40524	74	
318.80886	162	
318.93035	140	
320.93053	72	
321.81629	168	
321.86362	74	
322.57982	76	
323.65018	86	
323.88890	120	
324.16475	88	
324.38333	88	
325.14532	80	
325.76785	86	
325.86742	80	
325.90336	76	
326.87428	174	
327.41215	98	
327.87463	84	
330.81372	76	
332.86708	74	
337.94122	156	
339.83107	106	
344.35646	94	
344.90684	104	
347.85370	108	
348.02788	88	
348.78212	76	
348.92846	74	
353.01173	78	
357.92193	94	
361.15607	74	
361.56222	114	
365.81237	72	
366.86070	72	
366.99204	72	
END IONS

###FS:    #m/z: 507.84353 #charge 1+
###MS: 126
###MSMS: 129
BEGIN IONS
TITLE=Cmpd 96, +MS2(507.8435), 28.2-35.2eV, 2.8min #129
RTINSECONDS=165.297
SCANS=126,129
PEPMASS=507.84353	50452
CHARGE=1+
212.35112	92	
224.97558	146	
225.88840	142	
227.02912	90	
229.80554	90	
232.89733	336	1+
234.88985	164	
240.07941	94	
241.86356	90	
250.90642	100	
261.94202	124	
263.13936	158	
266.86840	90	
267.39209	88	
267.90722	94	
274.87811	118	
275.84822	92	
276.89448	192	1+
287.85159	328	1+
289.81044	90	
290.88117	222	
291.86755	88	
292.01281	94	
293.87679	566	1+
294.86527	92	
295.82176	168	1+
296.80482	152	1+
296.85488	126	
296.87875	90	
299.41996	92	
300.41087	102	
300.88146	88	
302.64790	94	
302.88175	196	1+
303.86618	372	1+
304.80903	112	
306.12560	112	
306.87710	92	
307.32938	160	1+
307.89275	152	
308.14366	398	1+
308.81165	88	
308.87755	492	1+
309.88440	288	1+
310.10560	102	
311.88370	944	1+
313.93377	90	
314.86587	394	1+
315.37150	94	
323.87088	290	1+
325.82793	98	
326.23501	176	
326.88323	840	1+
327.92694	122	
328.28850	96	
328.86469	188	
330.88061	170	
331.79077	170	1+
333.86486	96	
333.88143	120	
334.08688	88	
335.34521	102	
337.84695	126	
337.89598	152	
339.13913	126	
341.76919	178	
347.77984	204	
347.87326	110	
347.91279	110	
348.36695	104	
348.77995	106	
349.75418	300	
349.79490	108	
350.76323	188	
350.88825	116	
351.76486	132	
351.87524	154	
353.69984	96	
353.84966	108	
353.89117	90	
354.89067	412	1+
355.89064	268	1+
357.84821	124	
359.77003	100	
360.88994	108	
360.96365	88	
361.56236	102	
361.72319	88	
363.78989	122	
364.83857	94	
367.76580	312	1+
367.84216	194	
368.71225	118	
368.89952	184	1+
369.83217	358	1+
370.34230	94	
370.78770	102	
370.88079	154	1+
371.78216	110	
373.78345	92	
374.81421	222	
376.22114	120	
378.96996	100	
380.39587	92	
380.71522	216	1+
381.38305	114	
382.71398	100	
383.79010	248	1+
384.76726	210	1+
384.85270	186	
385.78701	120	
385.88568	172	
386.85240	102	
387.84239	330	1+
389.21170	92	
389.71328	144	
390.05777	92	
390.82047	134	
390.84319	390	
391.75094	204	
391.83670	262	
392.74658	106	
392.82582	254	1+
392.91712	130	
394.78210	148	
397.85624	210	1+
398.73175	112	
399.39359	100	
399.84716	112	
402.84903	90	
402.86950	606	1+
403.80162	276	1+
403.87253	516	1+
404.77390	110	
405.85702	124	
406.82895	94	
407.74333	266	
407.86658	432	
408.72637	136	
408.80879	186	1+
408.85839	498	1+
409.71975	130	
409.75683	122	
410.84070	426	1+
410.87542	126	
411.73558	138	
413.75311	122	
414.84843	202	1+
416.87469	174	
417.72985	180	1+
418.85034	186	
421.74614	160	
421.77604	104	
421.88479	118	
422.77607	614	1+
422.88471	114	
423.73342	90	
423.77493	712	1+
423.87185	140	
424.76323	102	
425.75158	354	
426.76024	246	
426.79815	110	
426.86251	1024	1+
427.73707	254	
427.75473	306	
428.32848	100	
428.74327	244	
428.84738	348	
428.89460	100	
429.75172	152	
429.84800	286	
430.74431	188	1+
430.84609	200	
431.38844	96	
431.86566	612	1+
432.68979	100	
433.77424	92	
433.85706	152	
435.76733	96	
440.83404	92	
442.87847	106	
444.87024	1276	1+
445.10960	88	
445.75026	156	
446.70687	366	1+
446.76967	232	1+
446.89918	102	
447.70904	308	1+
449.79669	102	
449.87481	182	
450.75279	328	1+
450.87504	128	
458.72822	90	
461.87985	542	1+
467.88574	908	1+
469.88770	152	
485.89524	88	
499.69936	108	
END IONS

###FS:    #m/z: 340.93978 #charge 1+
###MS: 130
###MSMS: 131
BEGIN IONS
TITLE=Cmpd 97, +MS2(340.9398), 28.0-35.0eV, 2.8min #131
RTINSECONDS=168.969
SCANS=130-131
PEPMASS=340.93978	360244
CHARGE=1+
107.62523	84	
123.32798	88	
142.32278	72	
192.88882	82	
192.92540	122	
194.91873	74	
195.06436	72	
198.92649	70	
201.87632	70	
204.86874	68	
206.97116	72	
208.88519	74	
208.91906	72	
209.88386	66	
210.93582	314	1+
210.95759	70	
212.87882	204	
212.89533	84	
213.93885	572	1+
215.88527	76	
216.93849	84	
217.89429	92	
220.87182	74	
222.95313	94	
223.93352	94	
223.95797	226	
224.83092	70	
224.97859	72	
226.88894	66	
228.84416	70	
230.88624	88	
230.94036	68	
231.90371	76	
231.95028	368	
232.03699	88	
232.89258	72	
232.94522	118	
233.83628	72	
233.94472	290	
234.86828	84	
236.89035	68	
237.89131	158	1+
237.93049	92	
239.78852	76	
239.83970	88	
239.92332	86	
240.48655	80	
240.83251	390	1+
240.88676	68	
242.84905	100	
242.90527	76	
242.93975	70	
243.20231	76	
243.85153	74	
244.82839	136	
246.95148	150	
246.97816	110	
246.99853	80	
247.85050	70	
248.83544	72	
249.96674	112	
250.98029	76	
251.92307	70	
252.11000	72	
253.07773	68	
254.96655	542	1+
256.80578	96	
256.92096	72	
257.93896	70	
257.98518	88	
258.84647	950	1+
259.84997	648	1+
259.91546	68	
260.83341	388	
261.84380	196	
261.88115	68	
261.91335	74	
262.83922	118	
264.86658	134	
264.95764	80	
266.85644	70	
267.86011	78	
268.84067	316	
270.82817	150	
272.81839	66	
272.87319	68	
272.89821	94	
272.91979	74	
272.93670	132	
272.97236	124	
274.85662	70	
274.88501	78	
274.97100	72	
275.84174	104	
275.87940	82	
276.85428	522	
276.90020	86	
276.95118	78	
277.86494	156	
277.97200	126	
278.11328	94	
278.84224	446	1+
278.91224	82	
279.89349	190	1+
279.94267	86	
280.85140	178	
280.86486	118	
281.86001	122	
281.89582	70	
282.00298	90	
282.07109	68	
282.85570	106	
282.91723	74	
284.14288	70	
284.28843	70	
284.94111	86	
286.87811	90	
286.92596	78	
287.19462	70	
288.43192	78	
289.79728	94	
289.88252	92	
290.85895	138	
293.81615	76	
294.86787	84	
295.84464	72	
295.87008	190	
296.86549	86	
297.86284	76	
297.90097	84	
298.03016	78	
298.97844	88	
301.41646	90	
301.86135	136	
302.04761	76	
302.84287	68	
307.80064	90	
307.84168	74	
307.88897	134	
308.94975	78	
310.86859	108	
311.80753	66	
311.89407	70	
317.88625	76	
319.43360	68	
323.04123	78	
324.89444	168	
325.90071	112	
326.87911	84	
327.18358	68	
328.82476	70	
328.91830	98	
331.87558	70	
333.80615	94	
337.04467	88	
340.04489	80	
341.16232	66	
342.88799	84	
345.42122	78	
END IONS

###FS:    #m/z: 363.95567 #charge 1+
###MS: 130
###MSMS: 132
BEGIN IONS
TITLE=Cmpd 98, +MS2(363.9557), 28.0-35.0eV, 2.9min #132
RTINSECONDS=169.741
SCANS=130,132
PEPMASS=363.95567	134360
CHARGE=1+
182.86357	80	
204.01028	94	
207.94741	78	
209.87127	82	
209.94616	444	1+
210.88447	126	
212.87950	604	
219.53045	84	
222.95187	294	
224.94668	288	
225.87053	84	
225.95206	148	
225.96925	96	
226.89603	80	
226.94618	3002	1+
226.97479	148	
228.04196	122	
228.85541	82	
228.89195	118	
228.90774	82	
228.94236	2846	1+
230.82989	88	
230.89027	672	1+
230.94684	102	
233.88693	76	
234.40723	94	
235.11294	74	
238.06497	84	
239.93290	82	
240.83093	96	
240.92090	90	
240.93831	280	
240.96594	116	
241.89605	90	
241.94010	1180	1+
241.96667	100	
242.89700	92	
242.94197	692	1+
243.13933	76	
243.73675	108	
243.82110	72	
244.85161	74	
244.95592	1436	1+
245.85564	74	
246.84428	74	
246.95160	1544	1+
247.80654	218	1+
247.90253	84	
247.93750	84	
248.89971	194	
248.92842	70	
249.99121	88	
250.89870	104	
250.97450	70	
252.08292	78	
253.90402	134	
256.18545	88	
256.88964	76	
257.07464	98	
257.78589	72	
257.80967	72	
258.84035	294	1+
258.97316	206	
260.83311	94	
260.94206	76	
260.97019	180	
261.84118	72	
261.96865	302	1+
262.82838	80	
264.86618	92	
265.84529	152	
265.97232	82	
266.09056	136	
266.81125	254	1+
266.86474	86	
267.97262	224	
268.80536	70	
268.95761	86	
269.45630	104	
269.97234	206	
270.37840	92	
270.80165	124	
270.86564	328	1+
271.42483	82	
271.86906	244	1+
271.91219	98	
272.79837	86	
272.85047	110	
273.01529	78	
274.79558	84	
275.06730	108	
276.56340	72	
276.85300	82	
276.92472	92	
277.13736	72	
277.86451	92	
277.92274	92	
278.80004	80	
278.84264	264	1+
280.04168	72	
280.79329	352	
280.92680	120	
281.79075	248	
281.91450	70	
282.12065	72	
282.79078	164	
282.82848	76	
283.84545	84	
283.98242	116	
284.79501	112	
284.82037	80	
284.87272	78	
285.79535	84	
285.84521	304	
288.89695	82	
290.55207	76	
291.78441	78	
291.93937	88	
292.09887	78	
293.11382	158	
293.85588	76	
295.99655	80	
296.38521	72	
296.80660	352	1+
296.85645	208	1+
296.91188	86	
298.05972	78	
298.42446	82	
298.80395	318	
299.81444	154	
300.80283	296	1+
301.86320	122	
302.87837	86	
303.85020	146	
308.83345	74	
308.87236	70	
310.87428	206	
311.87955	122	
315.35385	76	
316.43408	72	
320.91717	76	
321.08876	72	
321.56366	72	
321.81427	126	
321.86330	84	
324.40180	76	
324.87292	78	
326.89690	82	
328.17691	72	
328.26835	70	
328.90467	78	
329.86740	70	
332.33850	74	
336.67960	100	
336.94171	126	
338.16594	72	
340.93785	292	1+
343.30668	76	
344.40864	78	
345.90070	70	
346.75988	72	
351.13648	76	
352.88661	100	
355.42201	200	
360.32362	72	
360.40992	92	
360.75009	78	
365.27829	94	
366.24923	74	
END IONS

###FS:    #m/z: 336.94477 #charge 1+
###MS: 130
###MSMS: 133
BEGIN IONS
TITLE=Cmpd 99, +MS2(336.9448), 28.0-35.0eV, 2.9min #133
RTINSECONDS=170.512
SCANS=130,133
PEPMASS=336.94477	50076
CHARGE=1+
78.27620	74	
137.64644	74	
195.03155	76	
206.91668	68	
211.90235	74	
211.94430	1196	1+
212.26698	76	
212.87619	242	
213.87890	126	
213.93984	492	
215.88696	76	
216.96198	94	
217.88249	86	
218.83837	118	
223.96494	102	
225.97591	66	
226.82556	78	
226.96703	108	
228.89253	102	
229.95470	1348	1+
230.56758	80	
230.88783	412	
231.01136	86	
231.94965	786	1+
232.16805	80	
232.82561	146	
232.87947	64	
233.90028	160	
233.94424	146	
233.99979	84	
234.84019	66	
234.93817	66	
235.85522	66	
236.91621	86	
238.85931	68	
238.96398	78	
239.84798	176	
240.84484	152	
240.96300	70	
241.84225	378	
242.08708	68	
242.90155	76	
243.84996	122	
245.16333	86	
245.87859	68	
246.86159	74	
246.90578	110	
246.99496	100	
247.96461	302	
248.85872	64	
248.89820	228	
249.95913	202	
250.83506	130	
250.88329	78	
250.94815	66	
250.99982	74	
251.82952	184	1+
251.90308	96	
251.98536	66	
252.18002	68	
252.93783	122	
252.97066	544	1+
253.09555	62	
254.89986	70	
254.96721	198	
255.13915	68	
255.90043	82	
256.26205	82	
257.19661	72	
257.82544	82	
257.85719	156	
257.90175	118	
258.84710	266	1+
259.80402	88	
259.82631	76	
259.90591	82	
260.94800	64	
261.83347	66	
261.89055	92	
266.20875	92	
266.84803	72	
267.18950	76	
267.85589	64	
268.84379	96	
269.80121	64	
269.84417	358	1+
269.87149	82	
270.80409	76	
271.00660	76	
271.82371	70	
271.98969	74	
272.85303	72	
272.87802	132	
273.85802	68	
274.07637	66	
274.83454	106	
274.86267	96	
274.89365	180	
275.85309	84	
276.84998	110	
276.86648	132	
276.90020	62	
277.83723	86	
277.86261	486	
278.83565	272	1+
278.94546	72	
279.08694	78	
279.23867	84	
279.91120	134	
280.89090	106	
281.79889	66	
282.79987	70	
284.13710	70	
285.85472	100	
286.84629	284	
286.88010	68	
287.84472	154	
289.86377	82	
290.88540	66	
291.85670	170	
291.99178	66	
292.81725	72	
293.10868	164	1+
293.85204	82	
293.99073	72	
294.09167	68	
294.84816	72	
294.88193	70	
295.53360	62	
297.81599	78	
297.88115	82	
298.71283	104	
298.89321	62	
299.87054	68	
300.85577	64	
300.90304	94	
303.85836	66	
303.94131	78	
306.36128	76	
307.88898	120	
309.87047	258	1+
312.13542	70	
313.81428	64	
316.86064	80	
316.88820	72	
317.83350	82	
320.08170	66	
320.88811	102	
321.81948	72	
321.90758	64	
322.92593	80	
323.90047	100	
325.89876	130	
325.94963	92	
326.88832	68	
328.46188	66	
333.20127	64	
340.43001	98	
341.05552	94	
342.06091	92	
END IONS

###FS:    #m/z: 322.92915 #charge 1+
###MS: 134
###MSMS: 135
BEGIN IONS
TITLE=Cmpd 100, +MS2(322.9292), 28.0-35.0eV, 2.9min #135
RTINSECONDS=174.187
SCANS=134-135
PEPMASS=322.92915	1035996
CHARGE=1+
50.22647	64	
86.72781	74	
103.30270	64	
105.03218	64	
158.36856	62	
170.70725	100	
192.88715	66	
195.88998	76	
197.10198	70	
198.84164	68	
201.04621	132	
203.89468	66	
205.94840	270	1+
208.87599	52	
209.94064	84	
220.87353	142	
221.96051	66	
222.83400	80	
222.86702	82	
222.94947	84	
223.96286	186	
224.98423	46	
225.16856	70	
227.89575	68	
227.92936	46	
228.90151	74	
230.82830	58	
230.84525	122	
230.88829	64	
230.92174	84	
231.11583	68	
234.22505	72	
234.94188	72	
235.79314	64	
235.81964	80	
236.90569	62	
237.05235	78	
237.88316	106	
238.02728	66	
238.04779	72	
238.89162	122	
238.93891	178	
239.79579	70	
239.88440	224	1+
240.78755	66	
240.81220	74	
240.93916	1422	
241.85749	100	
241.93848	6104	1+
242.86307	72	
242.94088	4328	1+
244.93963	908	1+
245.84792	44	
245.97116	102	
246.97472	116	
247.38784	62	
247.83703	68	
247.98355	66	
248.95929	62	
249.85753	68	
249.93501	88	
249.96020	92	
250.97238	66	
251.89376	52	
251.92621	72	
252.47457	70	
252.84355	46	
252.99211	54	
253.04869	68	
253.17931	66	
254.82292	64	
254.88099	72	
257.80538	70	
257.82959	56	
257.85305	48	
258.85177	88	
258.89929	72	
258.97420	92	
259.15411	46	
260.83859	54	
260.87291	84	
261.82352	206	1+
263.90390	56	
263.97590	66	
263.99225	46	
264.39085	48	
264.40879	44	
264.86454	78	
264.97595	60	
265.06249	172	1+
265.14798	78	
266.86836	56	
267.79828	76	
267.84808	74	
267.93053	44	
268.17401	68	
268.86424	54	
268.96543	54	
269.03920	70	
271.51625	100	
271.81753	82	
272.81063	50	
274.15062	72	
274.78951	62	
275.80639	64	
275.87747	54	
276.92245	70	
276.95739	72	
279.06231	90	
279.09171	636	1+
279.21398	84	
280.12681	62	
280.89474	74	
281.86306	64	
282.13921	52	
282.27552	66	
283.95104	82	
283.99912	112	
284.07536	56	
284.29313	196	
284.47674	88	
284.81028	58	
284.86614	116	
285.86601	80	
286.85775	70	
289.78862	58	
289.86433	66	
290.41831	66	
290.87888	72	
290.90176	66	
291.31661	64	
293.85835	226	1+
293.87491	86	
296.07003	76	
296.82700	80	
297.83921	70	
298.41777	78	
301.81943	58	
302.14788	84	
304.88199	64	
304.93131	58	
305.12014	62	
305.79617	68	
307.15865	60	
307.88563	72	
309.81350	58	
312.20009	90	
312.84483	50	
312.86378	116	
313.02953	60	
313.79439	74	
319.80046	54	
321.00920	60	
321.83064	106	
322.87766	66	
323.05867	82	
325.90066	72	
327.80579	64	
327.88146	72	
END IONS

###FS:    #m/z: 363.95544 #charge 1+
###MS: 134
###MSMS: 136
BEGIN IONS
TITLE=Cmpd 101, +MS2(363.9554), 28.0-35.0eV, 2.9min #136
RTINSECONDS=174.959
SCANS=134,136
PEPMASS=363.95544	151474
CHARGE=1+
178.93969	72	
189.12382	84	
189.87531	78	
196.88282	70	
196.97246	70	
204.78992	70	
207.87366	72	
208.94190	84	
209.86221	74	
209.94136	730	1+
210.42292	74	
210.88930	84	
212.87509	524	1+
214.89212	74	
215.84347	70	
218.84537	70	
222.95350	164	
224.04761	78	
224.82174	72	
224.94609	624	1+
225.97507	108	
226.42291	92	
226.89684	102	
226.94614	2676	1+
226.97039	110	
227.82175	74	
227.93242	140	
228.90203	78	
228.94189	2384	1+
229.89202	84	
230.83123	92	
230.88976	638	1+
232.88671	112	
233.90829	94	
234.88188	164	
236.99004	82	
237.79238	98	
238.06129	100	
238.94095	74	
240.83251	110	
240.91475	70	
240.94106	292	
240.96337	210	
241.94286	328	
241.96351	194	
242.94285	1064	1+
244.13548	70	
244.81795	108	
244.95563	1428	
245.93941	198	
246.85629	122	
246.95185	1396	1+
247.09043	86	
247.80740	82	
248.80768	350	1+
248.90040	250	
250.00289	74	
250.80149	78	
250.89508	100	
250.94659	152	
251.11288	76	
257.50192	98	
258.41730	82	
258.80222	98	
258.83911	78	
258.97612	146	
259.73955	82	
259.91953	72	
260.84373	214	1+
260.96071	264	1+
261.96358	212	1+
262.94129	70	
264.81819	110	
266.81172	234	
266.85083	88	
266.86633	84	
267.81759	132	
267.86011	78	
267.97443	354	
269.34322	84	
269.84342	70	
269.91783	84	
269.96824	246	1+
270.11167	70	
270.86889	80	
272.92814	70	
273.83995	82	
275.80125	212	1+
275.81299	70	
276.37551	80	
276.85391	126	
276.96582	94	
277.07851	76	
278.79376	114	
278.84917	110	
278.93073	86	
279.80105	70	
279.85863	70	
280.78869	482	1+
280.82671	112	
281.84209	78	
282.79295	332	1+
283.84695	376	
284.82482	194	1+
284.86421	92	
284.98245	70	
285.84657	122	
286.91131	150	
287.91501	76	
289.86372	72	
291.44034	78	
291.85760	94	
292.78978	78	
293.11824	184	1+
293.37196	78	
294.92401	70	
295.14015	118	
296.81032	94	
297.11264	82	
297.80043	1036	1+
298.01323	86	
298.80212	800	1+
299.05920	96	
299.82444	88	
299.87900	112	
299.94667	70	
300.74974	72	
300.89000	86	
300.92194	70	
301.20960	90	
301.80045	118	
302.81184	126	
302.87212	210	1+
303.85268	84	
304.84585	70	
306.44040	72	
306.78586	132	
307.07297	78	
307.89111	102	
308.88091	98	
309.84618	74	
311.82050	72	
315.79270	76	
316.81041	326	1+
316.96102	100	
317.92991	88	
318.82834	84	
318.93101	238	1+
320.81281	270	1+
321.22704	72	
321.86793	186	
322.88200	80	
322.92369	110	
323.86093	98	
324.89946	96	
326.86928	250	1+
327.07886	88	
329.05628	90	
329.98128	82	
333.29063	84	
333.84253	84	
335.04610	76	
337.98987	72	
339.07239	74	
342.90187	92	
348.83927	70	
354.04392	80	
355.77412	78	
357.14913	74	
358.17749	74	
361.75847	72	
362.03149	82	
362.84278	70	
367.14055	80	
367.80443	84	
END IONS

###FS:    #m/z: 336.94448 #charge 1+
###MS: 134
###MSMS: 137
BEGIN IONS
TITLE=Cmpd 102, +MS2(336.9445), 28.0-35.0eV, 3.0min #137
RTINSECONDS=175.732
SCANS=134,137
PEPMASS=336.94448	50748
CHARGE=1+
82.30510	62	
200.89519	60	
201.82592	72	
205.94970	72	
205.96554	58	
208.98426	68	
209.88698	68	
211.94414	1386	1+
212.87434	520	1+
213.93938	472	1+
215.93605	78	
221.07277	64	
223.95556	58	
224.84218	58	
225.84121	104	
225.95004	94	
226.94422	62	
226.97698	68	
227.11096	64	
227.20847	68	
228.89456	62	
229.95516	1258	1+
230.11322	64	
230.88774	394	1+
231.92406	114	
231.94762	678	1+
232.82330	70	
234.82509	96	
234.90391	98	
235.83462	68	
235.86099	62	
235.94589	60	
236.85139	140	
236.91278	82	
238.83852	74	
239.84807	76	
240.02413	80	
240.83362	128	
240.92695	68	
241.84112	580	1+
241.90368	66	
241.94646	60	
241.96309	58	
242.95112	70	
243.83689	172	
244.96297	66	
245.89044	68	
246.90510	144	
246.97180	106	
247.96334	566	
248.03619	60	
248.89951	102	
248.93223	80	
248.98865	62	
249.90038	62	
249.95987	96	
250.82678	156	
250.85400	60	
250.97235	66	
251.83937	86	
252.88052	92	
252.97070	696	1+
253.84230	62	
253.86008	78	
253.90907	108	
254.90824	86	
254.94104	80	
254.96755	186	
255.41582	64	
255.54122	86	
256.25911	92	
256.89559	78	
256.96969	74	
257.83336	62	
258.17442	82	
258.84213	204	
258.85757	116	
258.90692	74	
259.85135	194	
260.86067	162	
261.83473	226	1+
261.87901	84	
263.82986	86	
264.86631	72	
265.03230	80	
265.08807	82	
267.84197	72	
268.83791	296	
269.83788	204	
270.84653	120	
270.98607	100	
271.81174	72	
272.97308	72	
273.89032	68	
274.78325	92	
274.86685	374	1+
275.83965	148	
276.06519	92	
276.85627	172	
277.84477	88	
277.86222	86	
277.90462	68	
278.83717	432	1+
278.86298	64	
278.96372	74	
279.10292	58	
280.10920	76	
281.05313	58	
284.28836	88	
284.87238	66	
285.12127	62	
285.84647	750	1+
286.84882	522	1+
286.92842	66	
287.86964	100	
288.06472	66	
289.85266	66	
289.87452	72	
292.37796	72	
292.84879	114	
293.00385	66	
293.10699	100	
294.04362	82	
294.10141	58	
294.13383	80	
295.33746	88	
295.86287	144	1+
295.92837	62	
295.99621	68	
297.74830	82	
297.88913	142	
297.92189	80	
298.02374	96	
299.77060	62	
299.80909	78	
299.87489	80	
301.84080	60	
302.05416	80	
302.09248	68	
302.43195	82	
303.86250	62	
303.94388	78	
307.45170	78	
308.87453	68	
309.87990	138	
309.90481	60	
310.86404	62	
313.89249	82	
315.89693	68	
317.86889	100	
317.89728	84	
321.73779	74	
321.96935	82	
322.03337	70	
323.81587	76	
324.89278	72	
324.97920	90	
328.89784	78	
329.86765	66	
330.87404	68	
333.75951	60	
336.71126	80	
336.75623	72	
340.56855	82	
END IONS

###FS:    #m/z: 322.92931 #charge 1+
###MS: 138
###MSMS: 139
BEGIN IONS
TITLE=Cmpd 103, +MS2(322.9293), 28.0-35.0eV, 3.0min #139
RTINSECONDS=179.384
SCANS=138-139
PEPMASS=322.92931	883416
CHARGE=1+
139.60398	66	
145.71218	52	
191.21286	58	
192.44076	64	
192.89245	56	
194.89264	54	
195.83699	72	
198.84487	48	
199.95647	56	
201.04711	128	
205.94946	62	
207.88010	64	
207.92761	50	
208.92417	68	
209.98509	112	
212.05047	82	
214.93920	52	
216.87585	62	
220.89184	76	
221.94790	82	
222.95314	86	
223.95763	52	
227.39003	70	
228.05174	106	
229.27357	52	
230.91067	68	
233.06133	56	
233.86644	100	
233.96627	48	
234.12324	58	
235.11822	98	
236.98822	96	
238.03873	76	
238.46106	72	
238.82563	104	
238.88619	68	
238.93950	188	
239.07941	80	
239.78076	46	
239.90037	66	
240.94009	1732	
240.95966	90	
241.01851	56	
241.83718	210	1+
241.88465	52	
241.93937	5498	1+
242.94178	3792	1+
243.03939	50	
243.11345	56	
243.50308	66	
243.81849	148	
244.16037	50	
244.81834	114	
244.93841	920	
245.99703	64	
246.94270	72	
247.85660	72	
248.84706	74	
250.95118	52	
253.83240	74	
255.09784	56	
256.90128	70	
257.78189	52	
258.83058	116	
258.85387	46	
259.05154	54	
260.83283	136	
261.82745	86	
262.83449	114	
262.93174	50	
263.04480	72	
263.84394	74	
264.46073	72	
264.85214	70	
264.91007	72	
264.98605	62	
265.05996	80	
265.99876	46	
266.86114	64	
266.91068	60	
267.83810	84	
267.93031	62	
269.79706	70	
269.85732	60	
270.14209	68	
270.85285	98	
271.14591	88	
272.44569	100	
272.90608	72	
273.79283	60	
274.64510	80	
275.07679	62	
275.85311	68	
276.54881	68	
276.86788	56	
277.99874	64	
279.09056	874	
279.85451	84	
280.05387	68	
281.06997	66	
281.10122	68	
281.44866	70	
282.85320	68	
283.82057	86	
283.85004	64	
283.96971	72	
284.28987	438	
284.43528	50	
284.85996	218	1+
284.88068	70	
285.06720	66	
285.18532	68	
286.09879	46	
286.18782	66	
286.91966	60	
289.82871	52	
289.87849	68	
291.11149	84	
292.95136	64	
294.83548	68	
295.87165	80	
296.80416	60	
298.03003	62	
298.95689	60	
299.86645	60	
300.04265	54	
300.86484	56	
300.93932	70	
301.78143	72	
301.87085	48	
305.16493	82	
305.89932	72	
306.08377	78	
307.04055	78	
307.88652	70	
309.03624	74	
309.92402	82	
310.31538	90	
310.67871	88	
313.80793	48	
313.88761	54	
317.85761	86	
318.85689	50	
319.89041	68	
320.23833	58	
320.43301	84	
320.84859	72	
321.03105	84	
322.02208	52	
322.15848	84	
323.04968	74	
324.91519	94	
327.17894	84	
328.04155	88	
END IONS

###FS:    #m/z: 336.94485 #charge 1+
###MS: 138
###MSMS: 140
BEGIN IONS
TITLE=Cmpd 104, +MS2(336.9449), 28.0-35.0eV, 3.0min #140
RTINSECONDS=180.156
SCANS=138,140
PEPMASS=336.94485	50738
CHARGE=1+
60.71858	66	
192.91646	66	
196.87958	66	
197.99227	66	
201.88347	70	
205.94611	68	
206.97272	62	
211.94422	1466	1+
212.87652	278	
213.93870	676	1+
214.88318	68	
215.93966	196	
216.88450	74	
217.03609	80	
218.03595	74	
220.41918	78	
222.94938	66	
223.95652	132	
223.97763	66	
225.83190	66	
226.09237	70	
226.97384	74	
229.90599	66	
229.95306	1010	
230.88725	666	1+
231.95100	176	
233.82499	74	
233.86085	64	
233.94712	140	
235.08665	66	
235.11132	62	
235.92549	66	
235.94609	68	
235.97237	84	
236.85024	68	
237.06261	118	
237.44574	110	
238.87265	68	
239.82814	70	
239.85935	70	
240.84040	68	
241.04694	62	
241.83885	174	
242.85515	112	
244.78642	106	
244.85057	84	
245.02463	66	
246.21203	84	
246.97566	102	
247.08971	64	
247.91819	74	
247.96633	252	
248.89688	346	1+
249.95957	70	
249.99230	84	
250.83729	104	
250.95726	110	
250.99126	68	
251.83314	338	1+
251.89587	72	
252.07834	68	
252.87677	76	
252.97064	748	1+
253.08873	118	
253.90287	78	
254.86059	74	
254.90188	86	
254.94293	76	
254.96267	440	1+
256.84999	66	
256.90533	136	
257.89818	84	
258.84718	160	
258.86233	80	
259.85255	258	
260.84348	74	
261.82776	148	
261.85637	136	
262.94565	126	
264.83421	70	
264.86427	76	
265.84415	68	
266.84700	170	
267.83709	80	
267.86014	94	
268.83724	410	1+
268.85873	66	
268.95791	72	
269.85766	74	
269.87146	116	
270.85081	86	
270.98213	72	
271.01834	72	
271.09520	72	
272.43747	82	
272.85513	86	
272.91414	80	
272.99096	66	
273.02763	92	
273.07013	66	
274.85035	126	
274.87788	202	1+
274.90746	80	
274.97870	76	
276.25904	112	
276.85586	404	
277.16791	66	
277.38881	92	
277.83706	426	1+
277.86311	290	
278.86462	268	
278.98451	68	
279.08908	80	
279.81355	72	
280.01869	100	
280.83529	70	
282.78919	76	
282.83698	132	
284.40213	68	
285.84690	756	1+
286.03863	100	
286.84921	542	1+
287.17159	76	
287.23432	64	
288.84250	66	
289.84739	66	
292.10250	218	1+
292.53146	90	
296.88845	62	
297.89325	114	
298.01290	64	
298.30982	78	
298.40748	88	
298.82774	68	
301.36115	80	
301.88346	72	
301.97099	84	
303.82149	72	
303.86076	174	1+
307.81772	84	
308.86331	98	
308.87927	110	
309.36872	106	
309.87062	96	
310.13997	64	
310.86216	88	
315.88204	72	
317.50555	78	
317.88179	82	
318.10093	78	
318.89857	74	
320.95427	76	
321.28203	70	
321.74645	64	
324.88933	154	
328.88103	64	
329.96086	78	
332.87923	72	
333.85567	90	
334.21934	72	
336.23595	76	
337.89082	68	
340.24654	84	
341.87261	70	
END IONS

###FS:    #m/z: 507.84372 #charge 1+
###MS: 138
###MSMS: 141
BEGIN IONS
TITLE=Cmpd 105, +MS2(507.8437), 28.2-35.2eV, 3.1min #141
RTINSECONDS=180.928
SCANS=138,141
PEPMASS=507.84372	37472
CHARGE=1+
196.01766	128	
222.97415	290	
224.97036	112	
232.89416	212	
241.06233	228	
254.09374	154	
262.88696	138	
266.16260	108	
267.78501	122	
268.11078	154	
271.94116	110	
275.83941	238	1+
277.89223	98	
277.96795	100	
286.87424	142	
287.13386	106	
287.85432	172	
289.87688	634	1+
290.89114	150	
292.94963	104	
293.86964	324	1+
296.88013	196	
297.85205	126	
298.80616	140	
299.14406	96	
300.91144	100	
302.84855	112	
302.86950	102	
305.86149	234	
305.92915	100	
306.86834	126	
307.88952	224	
308.13962	128	
308.15438	112	
308.87292	420	
308.89028	138	
309.14763	116	
310.15488	190	
311.15884	108	
311.88179	744	1+
313.86706	106	
314.82781	126	
314.86297	452	
314.88984	122	
315.13984	116	
315.85540	132	
316.85704	122	
316.89055	102	
317.81603	238	1+
320.89061	150	
324.86079	264	1+
325.90320	220	
326.24387	178	
326.88193	658	1+
327.81281	140	
328.86249	102	
328.89875	296	1+
329.88508	252	1+
330.14772	126	
330.78248	108	
330.82383	436	1+
332.87415	236	1+
335.83453	120	
336.81877	234	1+
337.00518	112	
337.26119	100	
337.88262	140	
338.84826	98	
340.92624	100	
342.16563	108	
342.63119	100	
343.81387	124	
346.06040	102	
346.89324	178	1+
347.77444	508	1+
348.02795	98	
348.82110	98	
349.74670	124	
349.78460	120	
350.76459	116	
350.88412	218	
351.02801	106	
351.76841	278	1+
351.89269	104	
353.84775	106	
355.89291	98	
357.84153	174	
362.50366	98	
365.78782	226	
366.83666	108	
367.70870	146	
367.76614	120	
368.18583	104	
368.83748	452	1+
369.70868	142	
369.81074	104	
369.83533	372	1+
370.34718	98	
372.91303	106	
374.31651	138	1+
376.73016	320	1+
377.80309	104	
380.71752	172	
380.85104	112	
381.77371	204	1+
382.71917	146	1+
383.79656	160	1+
384.85009	388	1+
384.90574	128	
385.02322	148	1+
385.89530	180	
387.84185	98	
388.04074	126	
388.77403	102	
389.19724	108	
390.83935	460	1+
391.72624	130	
392.07329	222	1+
392.82503	402	1+
393.72598	116	
393.90495	166	
394.78607	146	
396.85315	276	1+
397.74869	116	
398.72797	418	1+
400.76808	120	
402.76189	420	1+
404.80605	132	
405.76420	342	
405.79315	98	
405.90327	98	
406.79074	114	
406.85914	106	
407.74794	260	1+
407.86589	810	
408.85146	670	1+
409.72171	170	
409.75829	162	
410.72549	172	
410.84171	180	
410.86097	260	1+
411.83387	114	
412.84986	244	1+
415.87113	162	
416.87915	128	
421.87854	142	
422.86534	266	1+
423.76962	220	
424.77180	196	
425.75325	356	
426.75125	224	
426.78653	112	
426.86357	296	
427.73493	548	1+
427.77491	186	
427.86805	156	
428.09217	178	
428.74891	106	
428.84929	500	1+
429.70092	334	1+
430.88322	110	
431.86652	340	1+
432.24302	174	
439.10199	142	1+
439.89590	114	
441.78649	114	
443.76998	112	
444.86819	902	1+
445.76227	104	
445.83682	110	
446.74212	142	
446.87948	402	1+
447.70970	306	1+
448.76825	144	
449.69880	100	
449.87984	118	
450.75347	294	1+
450.89800	116	
452.75971	116	
456.18798	100	
457.89286	152	
462.88650	236	
463.72987	208	1+
463.88325	98	
464.88239	136	
467.88531	792	1+
468.70772	126	
478.76340	108	
482.64667	148	
483.26074	100	
485.05208	98	
485.90036	194	
486.89667	228	
487.28975	114	
492.82112	98	
494.79005	120	
509.28894	282	1+
END IONS

###FS:    #m/z: 322.92918 #charge 1+
###MS: 142
###MSMS: 143
BEGIN IONS
TITLE=Cmpd 106, +MS2(322.9292), 28.0-35.0eV, 3.1min #143
RTINSECONDS=184.6
SCANS=142-143
PEPMASS=322.92918	1191472
CHARGE=1+
91.96062	86	
106.15406	58	
198.92996	66	
199.88899	56	
200.96837	76	
205.94730	122	
206.95150	66	
206.97707	54	
209.89251	54	
210.89884	80	
211.88638	74	
215.84366	76	
215.92118	60	
215.97006	86	
218.84218	114	
218.88727	62	
220.87539	58	
220.95220	78	
221.94982	72	
222.94965	66	
223.96097	60	
225.02277	56	
225.09434	86	
225.85768	56	
226.38006	58	
227.93036	98	
227.94581	134	
228.84281	114	
228.89626	66	
228.91478	90	
233.92825	60	
234.03488	86	
235.95732	54	
236.45339	74	
237.85677	76	
237.89247	78	
238.02504	74	
239.89784	86	
240.08489	56	
240.79481	72	
240.94008	2162	
241.03303	60	
241.94209	1322	
241.98272	52	
242.81899	80	
242.94166	4518	1+
243.59490	56	
243.85944	58	
244.81756	148	
244.85027	64	
244.93754	1448	
244.98042	72	
246.97500	90	
247.85236	84	
248.85298	100	
249.06218	90	
250.11141	82	
250.86728	80	
250.95701	66	
251.07320	118	
251.84271	112	
253.34931	72	
253.80587	72	
253.92266	60	
254.07115	70	
254.86846	178	
256.89650	114	
257.85881	90	
257.91025	80	
258.82858	186	
258.85373	152	
258.93044	74	
259.91948	66	
260.14316	92	
260.33922	74	
260.83830	64	
260.93193	60	
261.83064	194	
262.80380	72	
262.83158	152	
263.02076	98	
263.07757	154	
263.83166	112	
264.81212	74	
264.84517	110	
266.08490	70	
266.92063	66	
267.93489	70	
268.02093	84	
268.07904	62	
268.86599	72	
271.86404	78	
272.81003	192	1+
273.04398	66	
273.79087	72	
274.15844	54	
275.58400	112	
275.80648	58	
277.88201	84	
277.92504	70	
279.09051	586	1+
279.85090	64	
281.17075	94	
282.00286	70	
282.24248	64	
282.94614	88	
282.96729	82	
283.85377	66	
284.00066	68	
284.29195	236	
284.86406	188	
285.27460	84	
285.51318	74	
285.85343	72	
286.00108	56	
286.85944	76	
286.90907	76	
288.80938	72	
288.88245	74	
289.16002	66	
289.88276	140	
292.09490	56	
294.14420	82	
296.81025	54	
298.81478	68	
299.13108	80	
299.77912	70	
299.80703	74	
300.35769	102	
301.81327	64	
301.87721	70	
302.86768	60	
304.87352	84	
307.15478	94	
307.87403	74	
308.87878	80	
309.80107	66	
310.86963	70	
311.09232	72	
313.85811	56	
315.14878	64	
315.84082	56	
315.89531	62	
319.83755	70	
321.27305	74	
322.10578	74	
322.30880	62	
322.39464	88	
323.75440	82	
323.88887	282	1+
324.77335	56	
324.89260	242	1+
325.96502	88	
326.22867	56	
326.89036	102	
END IONS

###FS:    #m/z: 340.93975 #charge 1+
###MS: 142
###MSMS: 144
BEGIN IONS
TITLE=Cmpd 107, +MS2(340.9398), 28.0-35.0eV, 3.1min #144
RTINSECONDS=185.373
SCANS=142,144
PEPMASS=340.93975	486440
CHARGE=1+
190.94930	202	1+
192.92572	126	
207.89769	62	
208.84068	68	
208.94070	68	
209.96189	66	
210.90230	92	
210.93684	84	
213.93860	334	
214.89440	78	
215.88726	190	
215.93350	178	
217.83096	72	
217.88294	64	
221.88922	68	
221.94047	92	
223.83961	70	
223.96170	132	
224.83094	62	
224.97642	118	
226.94810	68	
226.96925	118	
228.17956	64	
228.83139	76	
228.93880	72	
229.80006	90	
230.84541	114	
230.88868	270	1+
231.13118	62	
231.94996	350	1+
232.90201	98	
234.95272	70	
235.89286	84	
236.88790	88	
238.85587	66	
239.90061	86	
240.83107	204	
240.91910	64	
240.96305	126	
241.84209	210	
241.94318	100	
242.83597	136	
242.94134	100	
244.87272	66	
245.87709	116	
246.85410	122	
246.99874	106	
248.85488	88	
248.90928	66	
249.95846	72	
249.98601	194	1+
250.84917	96	
250.94762	68	
250.96572	106	
251.80204	68	
252.92179	76	
253.89118	62	
253.90487	68	
254.85952	90	
254.96573	316	1+
256.07152	66	
256.83994	66	
256.90136	78	
256.92882	92	
257.82717	86	
257.88833	68	
257.98709	70	
258.80634	78	
258.84328	206	
258.89698	70	
259.85181	526	
259.90757	78	
260.83879	208	
260.95731	72	
261.03326	72	
261.82692	158	
263.03299	62	
263.05878	88	
264.90229	88	
265.02209	66	
265.39980	72	
266.84351	122	
266.87034	148	
266.99680	68	
267.87237	72	
268.82573	70	
270.83848	76	
272.64638	72	
272.84674	132	
272.87331	74	
275.85712	78	
275.88362	62	
276.85580	286	
276.98606	78	
277.86022	334	
278.80766	66	
278.84343	394	
278.88210	322	1+
279.85708	190	
279.88567	264	1+
280.84705	128	
281.86811	170	
282.87869	104	
282.91865	104	
286.09429	66	
291.44036	84	
292.43501	72	
292.87375	88	
293.87062	84	
293.92126	70	
295.86452	150	
295.95638	76	
296.97725	64	
297.87927	72	
297.89438	68	
298.30338	68	
298.86222	70	
298.89767	90	
299.00747	78	
299.78358	152	
299.87058	148	
299.91973	72	
300.87530	84	
301.40557	100	
301.87140	198	
302.82264	70	
303.16937	76	
303.20569	74	
304.82365	74	
306.27327	78	
306.88333	112	
308.42349	86	
308.96286	92	
309.18724	84	
309.42914	72	
309.75746	82	
313.80541	70	
314.77206	76	
316.05420	78	
316.82344	70	
319.18823	76	
320.95673	72	
321.15886	74	
322.95476	98	
330.86962	74	
331.38330	114	
331.75227	72	
334.89978	94	
338.26554	64	
338.46873	86	
340.90860	80	
341.77929	68	
342.87689	70	
344.20606	70	
344.34017	70	
345.74090	88	
346.13593	76	
END IONS

###FS:    #m/z: 507.84357 #charge 1+
###MS: 142
###MSMS: 145
BEGIN IONS
TITLE=Cmpd 108, +MS2(507.8436), 28.2-35.2eV, 3.1min #145
RTINSECONDS=186.144
SCANS=142,145
PEPMASS=507.84357	51778
CHARGE=1+
199.88979	132	
226.12602	108	
234.88228	170	
241.06411	98	
242.94814	130	
252.79565	120	
255.42557	94	
257.62217	100	
257.84906	92	
257.97520	96	
266.09557	138	
268.10690	182	
275.85372	196	1+
278.01894	100	
283.89885	218	1+
287.80680	112	
287.85101	252	
288.84383	110	
289.87296	390	1+
290.10879	108	
290.87598	298	1+
291.13627	96	
293.87102	480	1+
293.96338	96	
294.86220	102	
296.85942	138	
298.37980	120	
298.85827	118	
302.43643	96	
302.79995	228	1+
303.85323	166	
305.86287	414	1+
307.88454	770	1+
308.14039	264	1+
308.87972	624	1+
310.15492	462	1+
311.88535	838	1+
313.93192	98	
314.86121	420	1+
314.88872	212	1+
314.90708	100	
315.16416	92	
315.86251	266	1+
317.91700	94	
318.75373	100	
321.86525	188	
324.85839	188	
326.15103	152	1+
326.23669	118	
326.88186	676	1+
327.80879	174	1+
328.86630	114	
330.16037	134	
330.88307	100	
331.80086	152	
332.87927	102	
334.87408	172	
335.87632	332	1+
336.84677	218	1+
336.94548	114	
340.76555	122	
341.38033	92	
341.87247	98	
342.86777	92	
343.84117	120	
344.86017	92	
345.77726	142	
346.86881	210	1+
347.59729	102	
347.76849	134	
347.78006	226	1+
350.88685	446	1+
351.77378	114	
353.80343	132	
353.85132	252	1+
354.81455	114	
355.88959	232	
356.79019	98	
358.77233	170	
360.76935	124	
360.78814	144	
361.77893	326	1+
361.85407	100	
364.84803	138	
365.79109	260	1+
365.89900	140	
366.73169	132	
367.76145	114	
367.82999	94	
368.89460	142	
369.71107	132	
369.83614	118	
370.95412	94	
373.71245	120	
373.81229	94	
373.90410	128	
374.78509	142	
374.82082	92	
374.86838	128	
380.71978	126	
380.85561	180	1+
381.71056	110	
382.72741	124	
382.74441	246	1+
383.79686	122	
384.22768	96	
384.78156	196	1+
385.84903	270	1+
388.84582	94	
389.83523	630	1+
389.87347	118	
390.20886	116	
391.74028	106	
391.82225	98	
392.82679	338	1+
394.35950	116	
394.85619	106	
398.72517	342	1+
399.84712	200	
402.86377	148	
403.86949	130	
405.76148	114	
405.86402	142	
406.76030	278	
406.78132	144	
406.86465	128	
407.72311	138	
407.75170	396	1+
407.86680	464	
408.06913	178	1+
408.82483	100	
408.85345	588	
409.73562	270	
409.85135	276	
410.72928	138	
410.83205	404	1+
410.87358	116	
411.62314	96	
411.72062	94	
412.78131	102	
413.06112	94	
413.34498	96	
413.80633	256	1+
413.83442	160	
415.34840	92	
416.87302	240	1+
418.73453	204	1+
421.88451	96	
422.52936	94	
422.82317	112	
423.76805	150	
423.86576	180	
423.88590	152	
424.76992	384	
424.83403	138	
425.75020	446	
426.74686	258	
426.76748	174	
426.86088	420	1+
427.73263	368	
427.75093	322	
428.74650	426	1+
428.76964	176	
428.84749	334	1+
428.88407	168	
429.72631	152	
429.87700	102	
431.47431	104	
431.86883	226	
432.24345	248	
432.69575	92	
432.82306	92	
432.86510	106	
433.77375	118	
438.84029	122	
438.89460	178	1+
443.76053	322	1+
444.87074	1678	1+
445.73747	208	
446.71649	154	1+
446.79099	104	
447.78925	96	
448.76266	122	
449.87583	280	1+
450.75102	220	1+
451.40301	100	
452.59686	92	
458.90014	278	1+
463.73303	106	
463.87768	160	
464.87908	130	
467.89200	248	
468.89016	114	
469.18758	116	1+
482.18145	100	
485.89895	162	
486.90146	106	
490.90728	132	
509.28587	136	
509.79076	98	
END IONS

###FS:    #m/z: 340.93995 #charge 1+
###MS: 146
###MSMS: 147
BEGIN IONS
TITLE=Cmpd 109, +MS2(340.9399), 28.0-35.0eV, 3.2min #147
RTINSECONDS=189.824
SCANS=146-147
PEPMASS=340.93995	436864
CHARGE=1+
183.96305	68	
189.12643	84	
192.92666	68	
196.88390	114	
197.43810	62	
205.09584	90	
207.92602	66	
207.96842	60	
209.94395	74	
210.93435	146	1+
212.03100	70	
212.87893	148	
213.88098	66	
213.89830	70	
213.93806	416	1+
214.88540	64	
215.87605	86	
215.93489	254	
217.85435	78	
217.88188	108	
218.84146	86	
220.95462	154	
222.95152	116	
223.95803	234	
224.36351	70	
224.83834	62	
225.83925	72	
226.94229	104	
226.97171	74	
227.89225	244	1+
228.82922	74	
228.87380	78	
228.95012	80	
229.97092	64	
230.84803	104	
231.89143	156	
231.94890	582	1+
232.88712	72	
232.90018	72	
232.96985	76	
233.89812	112	
234.49606	100	
234.89517	144	1+
238.83641	88	
238.86533	62	
238.99413	76	
239.10405	72	
239.48056	70	
239.84719	70	
239.86074	92	
240.01290	72	
240.83408	128	
240.84149	556	1+
241.84280	408	1+
241.93811	130	
242.83159	128	
243.10611	68	
243.82766	398	1+
244.90938	88	
244.93049	60	
245.84621	68	
246.97158	62	
246.98892	66	
247.02384	70	
249.89615	74	
249.95960	118	
250.02419	66	
250.88740	60	
250.90116	66	
251.96362	66	
253.98147	70	
254.00455	64	
254.53554	94	
254.83528	64	
254.96690	288	
255.46537	156	
256.14229	72	
256.85458	66	
256.88285	114	
256.91109	86	
256.96450	80	
257.81329	80	
257.85473	130	
257.89812	80	
258.34802	82	
258.84755	1234	1+
258.89119	88	
258.95991	174	
259.10244	60	
259.85112	800	1+
259.90318	60	
259.95697	84	
260.15709	66	
260.83194	308	1+
261.22369	62	
262.36613	86	
263.97545	68	
266.84523	126	
267.13737	70	
267.87440	68	
268.85403	112	
269.82525	60	
269.85479	74	
270.50980	76	
270.83337	128	
271.04458	66	
272.80658	72	
273.85609	78	
274.90341	66	
275.34740	78	
275.87226	150	
275.90656	72	
276.43875	94	
276.85574	370	
277.85810	418	
278.01172	68	
278.84823	738	1+
278.88160	82	
278.89994	70	
279.92654	68	
280.00255	88	
280.87433	72	
282.85969	62	
282.94213	82	
284.54313	74	
285.90357	70	
286.51818	70	
290.05650	66	
292.03793	72	
292.08641	82	
293.84352	74	
294.15278	70	
294.86235	190	
295.78301	84	
295.87207	160	
296.85689	180	
297.15314	66	
297.87410	76	
299.87103	180	
301.28830	94	
301.85896	240	1+
302.04604	64	
302.16941	70	
302.90836	66	
302.94408	150	
303.26539	76	
303.81080	82	
306.78901	64	
306.88560	90	
307.88881	68	
309.04058	80	
310.87795	72	
312.81686	70	
317.82527	72	
320.58053	106	
324.88937	246	
328.41930	90	
329.88957	72	
331.81842	68	
333.22796	74	
342.19985	70	
342.62269	68	
343.77541	60	
END IONS

###FS:    #m/z: 363.95578 #charge 1+
###MS: 146
###MSMS: 148
BEGIN IONS
TITLE=Cmpd 110, +MS2(363.9558), 28.0-35.0eV, 3.2min #148
RTINSECONDS=190.596
SCANS=146,148
PEPMASS=363.95578	165882
CHARGE=1+
143.75914	110	
184.93361	74	
189.86263	228	1+
191.85712	182	
192.92638	78	
199.76394	88	
206.04538	106	
208.91512	80	
209.84634	84	
209.94286	136	
210.88616	72	
210.94286	142	
212.88026	406	
215.94482	90	
222.95176	340	
223.06707	110	
223.95067	212	
224.94780	176	
225.94777	116	
226.94668	2368	1+
226.97689	70	
226.99593	80	
228.89447	112	
228.94195	3808	1+
229.89101	70	
230.88791	838	1+
231.38098	100	
232.88543	136	
233.90330	110	
235.06980	82	
236.61989	78	
239.06644	80	
239.08141	78	
240.82083	314	1+
240.91746	80	
240.94164	352	
240.96158	296	
241.93881	282	
242.00706	74	
242.12722	84	
242.94161	1128	1+
242.95749	500	1+
243.08653	76	
243.81798	106	
244.95749	2068	1+
245.43816	88	
245.83961	208	1+
246.80412	74	
246.95082	2366	1+
247.80999	70	
248.80539	98	
248.89999	314	
249.11923	70	
249.80696	130	
250.94562	72	
251.04254	70	
251.06989	80	
253.12654	70	
253.94405	110	
254.83701	74	
256.13040	80	
258.79615	70	
260.82679	320	1+
260.96520	198	1+
261.47783	86	
262.07011	68	
263.82679	146	
263.98540	70	
264.82716	120	
264.85857	214	1+
265.08025	74	
265.79030	92	
265.86103	168	1+
266.78439	72	
266.81323	364	1+
267.97170	168	
268.88705	86	
268.96739	330	1+
268.99693	90	
271.18215	100	
271.91648	186	
271.99767	88	
272.02752	132	
273.95543	80	
274.07926	106	
275.27832	84	
275.79201	76	
277.39277	96	
277.92262	74	
278.09073	76	
278.84962	100	
280.79047	256	
280.81743	208	1+
281.08221	98	
281.78977	150	
281.87520	94	
282.79028	242	
282.97308	70	
283.12607	76	
285.11089	70	
285.12739	76	
285.82426	80	
285.84394	84	
286.81141	76	
286.82582	82	
286.99253	72	
287.88746	84	
287.99375	84	
289.83065	86	
289.86881	126	
291.86193	126	
292.34262	74	
292.44514	104	
292.99143	74	
293.11976	90	
296.11655	70	
296.40840	70	
296.81028	110	
297.14454	118	
298.80611	388	
299.80559	272	
299.95358	86	
300.80435	156	
301.79833	96	
301.85794	84	
302.79522	80	
303.82010	76	
303.85417	132	
303.94368	74	
306.89247	72	
307.67996	86	
307.85726	142	
308.87443	74	
308.96279	94	
308.99511	78	
309.52651	92	
309.85114	72	
309.90482	72	
311.08152	80	
311.97224	78	
314.48020	74	
314.82002	70	
314.88306	80	
316.81696	92	
317.80800	272	1+
317.85996	114	
318.93569	136	
320.05325	72	
321.81612	450	1+
321.83515	110	
322.05781	102	
322.92876	108	
323.01443	78	
324.65827	70	
324.89957	86	
325.82122	68	
325.85211	74	
327.89408	72	
328.88055	82	
336.94063	202	1+
337.81378	70	
337.97190	70	
338.15697	80	
338.43234	70	
348.85073	74	
354.95929	76	
356.41834	76	
358.99386	80	
361.80525	80	
362.48493	94	
END IONS

###FS:    #m/z: 507.84378 #charge 1+
###MS: 146
###MSMS: 149
BEGIN IONS
TITLE=Cmpd 111, +MS2(507.8438), 28.2-35.2eV, 3.2min #149
RTINSECONDS=191.368
SCANS=146,149
PEPMASS=507.84378	46042
CHARGE=1+
77.35661	106	
200.54023	96	
210.03038	146	
224.97725	194	
238.90111	94	
255.16659	96	
258.85452	114	
260.38477	94	
265.92235	104	
266.16362	134	
267.94256	102	
272.00597	100	
273.88440	98	
277.15006	130	
277.96396	98	
280.87503	194	1+
283.01446	98	
283.79486	150	
283.90652	94	
286.92374	112	
287.85148	120	
288.37512	146	
289.85179	208	
289.96478	156	
290.86363	298	1+
290.88360	98	
291.94194	116	
292.88026	104	
293.87427	476	
296.85759	164	
298.84221	156	
300.87519	92	
301.84728	116	
303.08990	94	
303.86975	124	
305.86044	140	
306.96791	106	
308.14068	594	1+
308.87317	400	
309.88369	190	
310.87995	144	
310.91698	92	
311.88481	530	
312.88929	240	
314.74386	110	
314.86817	520	1+
314.88801	144	
315.80197	96	
323.87676	92	
324.64084	108	
324.88939	116	
325.89827	228	
326.24080	282	1+
326.88120	566	1+
327.80621	164	
328.86905	376	1+
330.77325	146	
332.87965	96	
332.94565	106	
333.84660	96	
335.80754	104	
335.88340	102	
336.98584	130	
340.86376	220	
341.42564	94	
342.86193	114	
347.77826	156	
347.79930	148	
347.88361	152	
348.17289	136	
349.75038	220	1+
350.82201	136	
350.88531	174	1+
351.18348	100	
351.84644	170	
355.07970	98	
355.82815	100	
356.33949	92	
356.79287	122	
357.83519	126	
358.88216	110	
360.20216	106	
361.85193	200	1+
365.78462	124	
366.77108	142	
367.70955	160	
367.84374	156	
367.87728	114	
370.81143	106	
371.72603	116	
371.80194	92	
372.88601	168	
373.73732	170	
373.88186	148	
374.82468	106	
376.77875	104	
380.72665	152	
380.85468	140	
381.79131	178	
383.71989	190	1+
383.79391	176	
384.85017	260	1+
387.84554	158	
389.19474	112	
389.77029	100	
389.83918	562	1+
390.84215	484	1+
392.82561	322	1+
393.79590	138	
395.73455	134	
396.75104	120	
398.72990	276	
399.73034	184	
399.84729	294	1+
403.87011	684	1+
405.75762	256	
405.85280	216	
406.76548	156	
406.86690	198	
407.73453	94	
407.86772	418	
408.73821	122	
408.76085	92	
408.85711	728	1+
409.72531	310	1+
409.76177	110	
410.83666	694	1+
410.86358	96	
411.76376	128	
411.81233	140	
412.84300	150	
415.39595	104	
415.75414	120	
416.87862	210	
421.88058	308	1+
423.77424	238	
423.86540	144	
424.77611	116	
425.75348	800	1+
426.86072	600	1+
427.74288	296	
427.77600	118	
428.72959	128	
428.84855	434	
429.74869	168	1+
430.68851	100	
430.83910	134	
430.86060	130	
431.86257	112	
432.86391	168	
433.86008	128	
434.41617	96	
434.88381	100	
439.88720	160	
443.74762	122	
444.76884	148	
444.87228	1284	1+
445.70610	100	
446.75429	228	
446.87729	264	
447.74354	292	1+
447.80033	110	
448.75029	184	1+
449.87443	228	
450.70777	94	
450.88234	212	
451.75059	178	
452.10757	104	
457.90490	106	
462.78721	94	
462.88355	190	
463.88790	142	
467.88915	720	1+
469.89920	104	
471.23257	98	
485.89718	394	1+
487.12026	106	
487.89397	96	
509.86675	98	
END IONS

###FS:    #m/z: 340.94007 #charge 1+
###MS: 150
###MSMS: 151
BEGIN IONS
TITLE=Cmpd 112, +MS2(340.9401), 28.0-35.0eV, 3.3min #151
RTINSECONDS=195.051
SCANS=150-151
PEPMASS=340.94007	409560
CHARGE=1+
113.74027	80	
123.13695	74	
184.94707	84	
187.89790	66	
190.89555	74	
190.90716	64	
191.95453	108	
193.92895	82	
196.88621	72	
198.87792	78	
200.01739	76	
200.83958	74	
202.12229	72	
203.92971	88	
204.87766	72	
207.98643	70	
208.88334	78	
208.95268	106	
210.93218	112	
211.24686	66	
211.54126	84	
213.93719	626	1+
214.89703	162	
215.41658	84	
215.43107	70	
216.09770	66	
217.88355	142	
222.84502	72	
223.96083	104	
224.84579	64	
226.89224	62	
228.16115	86	
228.86092	66	
228.94712	92	
228.97030	68	
230.81909	76	
230.84912	118	
230.88967	190	
230.94594	74	
231.94876	578	1+
232.89464	72	
233.89876	122	
235.84011	74	
235.89170	86	
236.89536	64	
237.93019	64	
239.06477	66	
239.84850	166	
239.89103	82	
240.04528	82	
240.83865	1058	1+
240.90754	80	
241.84282	824	1+
241.95889	74	
242.82894	88	
242.93664	66	
243.82977	74	
244.83074	132	
245.91366	76	
246.06362	66	
246.97383	72	
247.89713	78	
248.01898	90	
248.90333	66	
249.95636	344	1+
250.97708	72	
251.83634	66	
254.01662	106	
254.96910	162	
255.92206	66	
256.26042	72	
256.85277	66	
257.80578	88	
257.85253	72	
257.87243	72	
258.84559	250	
258.88046	66	
258.97824	68	
259.85411	622	1+
259.95102	92	
260.83544	184	
261.83625	188	
262.83964	104	
262.85761	168	
262.87776	82	
262.92728	104	
263.83985	78	
263.92570	92	
264.50859	92	
264.90029	70	
265.84152	72	
265.85441	66	
267.82583	70	
267.84400	138	
268.83907	162	
269.83224	118	
271.85813	74	
272.89436	158	1+
274.36408	74	
274.86031	230	
275.12319	74	
275.40864	72	
275.95011	94	
276.85527	506	1+
276.97597	78	
276.99216	64	
278.84629	448	1+
278.86213	208	
279.80690	74	
280.17083	76	
280.88829	108	
280.95045	76	
281.14073	80	
281.85848	76	
281.89202	68	
282.41144	70	
282.83884	92	
282.86767	76	
282.97926	94	
284.92853	86	
285.19795	80	
285.88887	88	
285.98851	84	
288.84270	80	
289.88697	80	
291.85784	66	
293.85302	92	
295.86524	80	
297.23131	80	
297.89636	66	
297.97097	90	
297.98987	64	
298.92950	76	
299.88950	70	
299.92103	76	
300.88406	122	
301.87569	114	
303.95656	74	
305.86675	74	
306.34167	92	
309.88485	94	
310.88004	214	1+
314.16803	66	
315.80756	70	
315.90131	84	
320.38025	74	
320.74951	78	
321.89245	76	
324.98595	84	
326.87896	92	
329.38137	80	
332.62068	114	
336.04897	74	
337.88140	86	
338.00836	74	
339.04264	88	
341.03082	64	
344.14650	72	
345.16792	66	
345.80704	72	
END IONS

###FS:    #m/z: 363.95586 #charge 1+
###MS: 150
###MSMS: 152
BEGIN IONS
TITLE=Cmpd 113, +MS2(363.9559), 28.0-35.0eV, 3.3min #152
RTINSECONDS=195.822
SCANS=150,152
PEPMASS=363.95586	150458
CHARGE=1+
108.92606	68	
142.72152	76	
158.61438	86	
187.92791	72	
194.93376	70	
205.87885	94	
209.94203	280	
212.87800	574	
213.96470	68	
221.04709	112	
222.95260	390	1+
222.96964	90	
223.97599	72	
224.92838	82	
224.94730	594	1+
225.40776	102	
225.96977	70	
226.94629	2652	1+
226.97192	108	
227.93288	156	
228.89805	226	
228.94245	2474	1+
229.90172	154	
230.83594	116	
230.88922	876	1+
232.88120	100	
233.96194	86	
234.72145	100	
235.08825	90	
235.87803	82	
236.01573	72	
236.83326	70	
236.98437	70	
240.83457	100	
240.93953	500	
240.96177	432	
241.83038	86	
241.91323	92	
241.93922	1214	1+
242.94122	778	1+
242.96024	474	
243.81832	262	1+
244.44279	84	
244.83633	68	
244.95570	1316	1+
245.83275	286	1+
245.94329	184	
246.90754	98	
246.95124	1526	1+
247.97419	88	
248.80021	372	1+
248.90009	292	
250.97073	72	
252.46109	68	
252.80079	132	
254.85664	74	
255.90855	84	
258.07974	198	1+
258.49991	102	
258.84172	72	
258.85800	110	
258.92061	72	
259.83046	72	
260.96989	362	
261.83133	164	
262.84093	214	1+
263.08453	102	
263.97447	72	
264.07976	70	
264.81803	72	
264.99597	84	
265.09977	80	
265.82062	114	
266.81226	202	
266.85024	138	
267.81031	76	
267.89035	82	
267.97356	218	
268.84259	152	1+
268.96255	298	1+
269.04173	74	
269.95143	134	
271.97168	78	
272.84895	78	
272.94040	84	
273.84007	212	1+
277.04739	94	
277.85717	72	
278.78916	78	
278.87751	90	
279.79293	148	
280.79544	448	1+
281.78471	74	
282.78781	120	
282.85740	84	
282.87830	76	
283.14662	78	
283.82247	298	1+
283.85577	74	
284.85185	68	
284.87756	94	
285.95324	92	
288.86240	140	
289.85992	142	
289.88357	90	
289.91704	70	
290.82856	76	
291.06308	72	
292.93487	70	
293.87356	102	
294.00327	76	
294.43522	74	
294.90732	70	
295.87804	86	
295.93721	92	
297.81356	104	
298.80386	586	
299.80230	408	
299.86287	72	
300.79651	614	1+
301.11168	88	
301.86736	112	
303.86079	312	1+
304.93761	86	
305.92062	70	
307.87748	110	
309.92641	94	
310.02677	66	
310.12071	70	
311.93314	72	
312.14787	68	
312.94691	104	
313.41854	84	
314.82003	68	
316.81223	118	
317.90075	80	
318.83466	86	
320.83336	72	
320.93023	74	
322.93255	158	
324.49927	76	
324.87080	78	
325.90316	74	
326.78572	68	
326.86793	78	
334.82122	76	
335.14023	72	
337.63101	84	
337.82827	74	
337.94508	76	
338.93681	66	
340.83573	68	
340.93490	174	
342.63127	92	
343.06104	88	
344.40667	112	
351.46999	80	
352.12417	66	
352.94991	80	
353.76639	66	
353.84757	76	
356.05442	76	
357.41805	78	
359.85507	88	
361.79585	70	
362.34207	82	
363.62936	80	
363.95736	82	
367.78332	76	
367.79953	82	
369.41434	70	
END IONS

###FS:    #m/z: 336.94496 #charge 1+
###MS: 150
###MSMS: 153
BEGIN IONS
TITLE=Cmpd 114, +MS2(336.9450), 28.0-35.0eV, 3.3min #153
RTINSECONDS=196.594
SCANS=150,153
PEPMASS=336.94496	50512
CHARGE=1+
185.86002	72	
192.89568	66	
198.95765	88	
202.87391	94	
206.98616	108	
208.94364	70	
209.94223	112	
211.89175	78	
211.94311	1020	1+
212.87821	496	1+
213.08519	122	
213.93786	216	
215.88618	86	
215.93647	208	
217.87991	82	
218.84496	154	
219.98180	78	
223.84154	70	
223.96051	312	1+
226.91996	78	
227.82910	64	
228.89487	150	
229.04960	68	
229.89069	60	
229.95486	1262	1+
230.12173	60	
230.89040	454	1+
231.95005	518	
232.83296	68	
233.82303	62	
233.89938	120	
233.95131	76	
234.90817	62	
234.95848	94	
235.87242	64	
237.94221	78	
238.90113	86	
239.84537	84	
240.83534	156	
241.84771	186	
242.83469	94	
242.85181	144	
242.92408	68	
244.37074	92	
246.12707	68	
246.89841	68	
246.97551	254	1+
247.96653	62	
248.88003	66	
248.89894	316	1+
249.83786	60	
250.82832	164	
250.94922	70	
251.06528	84	
251.85702	60	
251.91676	68	
251.97923	60	
252.47899	64	
252.83762	102	
252.95413	184	
252.96943	178	
253.83279	72	
253.97182	122	
254.86052	84	
254.90771	120	
254.96145	282	1+
255.07436	84	
255.11166	68	
255.99290	78	
256.25460	72	
256.40590	102	
256.85166	88	
256.91724	60	
257.83333	84	
257.85687	80	
257.96328	98	
258.84560	680	1+
258.95418	180	
259.00521	100	
259.85101	396	1+
259.95120	94	
260.15709	84	
260.83671	98	
261.46602	76	
261.82340	90	
263.83196	142	
263.88836	112	
264.83546	124	
264.85614	86	
266.84037	86	
267.02435	66	
267.10139	84	
267.84026	100	
267.96860	60	
268.84174	626	1+
268.95662	64	
270.95225	64	
271.49786	96	
271.95722	60	
271.99393	64	
272.40088	76	
272.85949	102	
272.91584	64	
272.98106	70	
274.04497	78	
274.85715	86	
274.87555	80	
275.11517	82	
275.84086	64	
275.85704	68	
275.95542	62	
275.96929	62	
276.85523	584	1+
277.51954	102	
277.82670	74	
277.85871	416	1+
278.83431	398	1+
279.08888	90	
279.19130	68	
279.83317	344	1+
279.85779	70	
279.94709	170	
280.81483	88	
284.35876	70	
284.87856	124	
285.84670	120	
285.87226	92	
286.84920	386	1+
287.02178	78	
289.77827	64	
290.80974	70	
291.43396	64	
293.10809	178	
293.87302	64	
294.06006	70	
294.38896	102	
294.86491	160	
294.96637	72	
295.86968	74	
295.89481	84	
296.29207	60	
296.81217	86	
297.00825	266	1+
297.87325	84	
297.88804	76	
298.08731	96	
298.87762	62	
299.91172	72	
301.83226	76	
303.00042	58	
303.79593	100	
304.38475	74	
304.86149	128	
306.87681	62	
310.86724	210	
312.92294	78	
313.84271	86	
321.89221	68	
324.92188	66	
328.88887	66	
332.41234	76	
332.82244	72	
334.95809	80	
337.76200	74	
338.87756	72	
339.25798	66	
340.89606	64	
END IONS

###FS:    #m/z: 322.92949 #charge 1+
###MS: 154
###MSMS: 155
BEGIN IONS
TITLE=Cmpd 115, +MS2(322.9295), 28.0-35.0eV, 3.4min #155
RTINSECONDS=200.28
SCANS=154-155
PEPMASS=322.92949	879674
CHARGE=1+
66.26705	66	
185.92160	82	
188.91882	66	
192.39634	78	
196.89999	68	
197.10007	56	
200.83476	136	
200.88625	44	
201.04378	64	
201.86567	84	
205.94965	256	1+
207.97070	106	
208.91515	54	
213.88566	66	
214.64566	102	
215.84595	76	
215.92988	44	
218.85782	74	
221.94776	70	
222.86913	72	
223.95418	186	
227.78699	48	
227.82354	54	
228.91267	82	
229.87061	80	
230.07353	66	
230.83067	240	
230.84734	230	
230.90689	72	
230.94238	84	
231.89873	80	
233.84970	64	
233.95096	84	
235.12607	46	
235.88356	70	
237.04883	84	
238.79287	74	
238.94064	332	
239.07982	58	
239.90239	68	
240.07973	62	
240.81924	254	
240.93955	1432	
241.94116	1456	
242.11567	76	
242.81907	82	
242.89947	52	
242.94116	4922	1+
243.01880	124	
243.82146	192	
244.82280	80	
244.84599	68	
244.86288	54	
244.94039	668	1+
245.00952	68	
246.82500	60	
246.89845	60	
246.97730	72	
248.03795	44	
248.16259	62	
248.77737	58	
248.85852	74	
248.91289	278	1+
249.86501	72	
249.91746	212	1+
250.38950	96	
250.96489	70	
251.06443	58	
251.84671	90	
252.35454	74	
252.86310	76	
253.79906	60	
253.90517	74	
254.02428	56	
254.86633	68	
254.90369	72	
256.91123	60	
257.90230	60	
258.85846	78	
258.98622	68	
259.83232	72	
261.07693	74	
261.83310	364	1+
261.88881	44	
264.04957	72	
264.90038	74	
265.84848	70	
266.06476	78	
266.16858	66	
267.83818	56	
268.87609	58	
269.89800	62	
269.97237	46	
271.04484	90	
271.81758	74	
272.08102	66	
273.18560	62	
273.84928	56	
274.81199	72	
276.02410	130	
276.13846	66	
276.85464	84	
277.79604	86	
278.98511	96	
279.08992	922	1+
279.83209	76	
281.09851	68	
281.81759	56	
282.26743	44	
282.80180	50	
283.86625	64	
284.07307	54	
284.29151	410	1+
284.79889	76	
284.86721	124	
285.10887	66	
285.84350	62	
285.87019	58	
285.88057	52	
285.93264	62	
286.85320	74	
289.55620	50	
289.87605	162	
292.80013	46	
293.85395	82	
294.15694	56	
295.11631	60	
295.85641	66	
296.81209	58	
296.92459	92	
297.08129	70	
297.11921	62	
297.57917	104	
297.83059	74	
297.90889	66	
301.89479	88	
303.12208	74	
303.14773	74	
303.88130	70	
306.87600	120	
307.11393	72	
308.87024	66	
309.81155	98	
310.86935	82	
311.87923	74	
312.87069	60	
315.77683	66	
315.82511	86	
315.87284	90	
317.80741	74	
317.82705	74	
319.13282	58	
320.82877	70	
321.01579	48	
321.40526	86	
323.89748	48	
324.87959	70	
327.45899	74	
END IONS

###FS:    #m/z: 363.95558 #charge 1+
###MS: 154
###MSMS: 156
BEGIN IONS
TITLE=Cmpd 116, +MS2(363.9556), 28.0-35.0eV, 3.4min #156
RTINSECONDS=201.052
SCANS=154,156
PEPMASS=363.95558	139690
CHARGE=1+
135.88154	84	
189.86121	112	
190.92948	70	
191.85901	360	
191.91986	72	
196.88289	86	
200.88489	68	
205.94935	68	
207.42981	84	
209.94391	592	
210.06335	68	
210.88510	136	
210.93612	70	
211.00578	80	
212.87983	418	
214.86896	88	
217.82476	128	
217.83818	72	
218.89803	68	
222.95290	304	
223.88942	68	
223.95473	160	
224.95039	480	1+
225.88746	66	
225.97023	120	
226.94665	1702	1+
227.86819	72	
228.89019	176	1+
228.94051	2352	1+
230.84708	76	
230.89100	708	
232.08785	70	
232.88685	70	
233.03334	80	
240.83212	68	
240.93991	186	
240.96073	420	1+
241.89200	84	
241.93913	1268	1+
242.94150	792	1+
243.83067	112	
244.83808	98	
244.95705	1304	1+
245.83254	210	1+
245.94192	264	
246.95291	1768	1+
248.01508	76	
248.80312	164	
248.89987	140	
248.99435	78	
249.82650	70	
249.89822	72	
250.79972	70	
250.84030	76	
250.96798	118	
251.11264	78	
252.80087	78	
252.82234	66	
252.88662	88	
256.04226	66	
258.82879	138	
258.85067	72	
258.97816	72	
259.10244	102	
259.84556	154	
260.01445	74	
260.83038	168	
260.96748	206	
263.82409	68	
263.84178	72	
264.82029	72	
264.97541	94	
265.03799	66	
265.05999	90	
266.81816	106	
266.95840	76	
266.97805	92	
266.98121	72	
267.81349	90	
267.84200	90	
268.79352	80	
268.80964	146	
269.51282	68	
269.96771	142	
271.87626	168	
272.79630	74	
273.01135	72	
273.90689	78	
274.44968	76	
275.86127	70	
276.80813	78	
276.85076	140	
276.89211	76	
276.92064	78	
278.79748	72	
278.83427	116	
279.10075	214	
280.79422	272	
280.83918	76	
281.03885	90	
281.37863	100	
281.79227	226	
282.79203	286	
282.91329	80	
283.41936	74	
283.48750	100	
283.85984	158	
284.82269	196	
285.84272	170	
286.42289	114	
286.44590	88	
288.02335	68	
288.98269	66	
289.88265	72	
290.78656	68	
290.82853	68	
290.86097	130	
294.79123	72	
294.92725	160	
295.42405	78	
298.80210	344	
299.80259	674	1+
299.86922	104	
300.80498	454	1+
300.88078	94	
301.16070	88	
301.79170	78	
303.85515	136	
306.43450	78	
306.89836	66	
307.84371	160	
311.87361	68	
316.81599	100	
316.86684	80	
316.92810	68	
318.93120	78	
319.44032	68	
319.90596	86	
320.90051	222	1+
320.92656	266	1+
321.39894	72	
321.43162	84	
321.81704	158	
322.80272	66	
324.14989	84	
324.42185	90	
324.89525	90	
326.72801	92	
326.87820	76	
328.81547	74	
328.88243	78	
329.87606	72	
333.04641	98	
335.36290	76	
337.85462	96	
340.93361	70	
347.07753	76	
347.76892	82	
352.37712	78	
352.88495	70	
362.94092	74	
365.85934	80	
367.50556	72	
367.94121	72	
END IONS

###FS:    #m/z: 336.94494 #charge 1+
###MS: 154
###MSMS: 157
BEGIN IONS
TITLE=Cmpd 117, +MS2(336.9449), 28.0-35.0eV, 3.4min #157
RTINSECONDS=201.824
SCANS=154,157
PEPMASS=336.94494	46876
CHARGE=1+
56.12415	64	
185.95870	96	
200.95111	80	
203.95426	92	
210.12362	68	
210.42103	72	
211.94350	1064	1+
212.87734	280	
213.93786	112	
216.97103	68	
218.90142	76	
219.90913	54	
222.95309	64	
223.15292	66	
223.83587	72	
223.87657	76	
224.82908	72	
224.98947	88	
226.07738	76	
227.89394	90	
228.93904	78	
229.95426	822	
230.88728	334	1+
231.95175	172	
232.03520	68	
232.88053	64	
233.82487	200	
233.86984	62	
233.94486	58	
234.96241	62	
235.82558	80	
235.84853	64	
236.05151	78	
237.00313	84	
237.05273	86	
238.89346	92	
239.81690	68	
239.92337	70	
240.83229	136	
240.84848	84	
241.84038	440	1+
241.89040	66	
246.10410	58	
246.88927	72	
246.90335	108	
247.96861	100	
248.89787	244	1+
248.96690	124	
249.02910	58	
249.95504	110	
250.01050	62	
250.83595	76	
250.91441	80	
250.94736	66	
250.96867	76	
251.00950	74	
251.07226	102	
251.83408	140	
251.87807	66	
252.83961	134	
252.85648	120	
252.92742	62	
252.97082	520	1+
253.00970	64	
253.95665	110	
254.13405	68	
254.39610	98	
254.86463	56	
254.96718	498	1+
255.13143	58	
256.87025	102	
257.85534	236	
257.93369	64	
258.85196	96	
259.39121	70	
259.85060	368	
260.82894	258	1+
260.88459	78	
262.23670	70	
263.06864	66	
263.16617	90	
263.97787	72	
264.04740	72	
264.82036	68	
265.83213	84	
266.09071	56	
267.09524	70	
267.43030	76	
267.83692	838	1+
268.32252	56	
268.83875	616	1+
269.48335	160	
269.96832	78	
270.18013	64	
271.14166	72	
271.61139	78	
271.83588	56	
271.86022	100	
271.91524	136	
272.50246	80	
272.87142	78	
272.91188	72	
273.81338	66	
274.86876	362	1+
275.99167	92	
276.85562	434	
277.86217	348	
278.83708	132	
279.09711	72	
279.17702	98	
279.83734	90	
280.92960	82	
281.05748	78	
281.86065	168	1+
283.87015	68	
285.84746	78	
286.84888	666	1+
290.85561	290	1+
292.81700	60	
293.10914	58	
294.41392	76	
294.86513	68	
295.06096	76	
295.91611	62	
296.83242	162	
296.93072	80	
297.88937	126	
298.74715	56	
298.85926	68	
298.88687	62	
299.83250	66	
299.85956	140	
300.90516	64	
303.43541	70	
303.56492	96	
304.86722	80	
305.03871	72	
305.86801	138	
305.95901	82	
306.87063	74	
308.13671	62	
309.84161	72	
309.86777	94	
310.86069	68	
310.87540	70	
311.83565	74	
313.87278	88	
314.87673	60	
315.90187	66	
315.92805	96	
318.86384	74	
323.88023	64	
324.11643	64	
327.90993	72	
328.89816	58	
329.00919	56	
330.82036	84	
332.87815	94	
337.73948	62	
338.26295	74	
340.11300	62	
341.56859	76	
341.84288	76	
END IONS

###FS:    #m/z: 322.92934 #charge 1+
###MS: 158
###MSMS: 159
BEGIN IONS
TITLE=Cmpd 118, +MS2(322.9293), 28.0-35.0eV, 3.4min #159
RTINSECONDS=205.491
SCANS=158-159
PEPMASS=322.92934	831128
CHARGE=1+
45.32051	72	
67.88418	50	
82.86764	48	
171.50547	74	
190.88006	74	
192.88189	72	
192.95707	54	
192.97400	76	
194.99064	58	
197.97146	78	
200.83462	62	
201.04746	142	
202.88120	60	
203.01549	54	
205.94788	104	
207.97200	62	
210.90790	102	
214.98586	76	
215.97000	68	
218.84513	72	
221.88737	64	
221.92379	66	
221.94216	76	
222.95313	54	
223.95748	170	
223.97135	54	
224.96356	66	
226.84230	52	
227.87954	56	
227.92978	66	
227.95353	58	
228.79268	46	
229.69006	88	
230.84379	66	
233.37821	58	
236.10611	82	
236.89727	62	
236.94482	80	
238.88892	70	
238.94267	62	
240.51149	92	
240.83251	118	
240.94041	1272	
240.97697	78	
241.82896	84	
241.89001	86	
241.93992	736	
242.04639	46	
242.81928	176	1+
242.83133	64	
242.90432	60	
242.94074	2780	1+
243.04988	78	
244.93968	794	
245.87508	50	
246.86368	68	
246.97437	130	
247.23605	62	
247.85681	76	
247.96157	52	
248.83750	78	
248.85301	162	
249.89209	50	
250.46334	78	
251.83110	68	
253.83700	52	
254.05555	82	
254.87814	92	
254.91174	92	
255.01842	108	
256.84025	48	
256.89255	206	
257.15755	58	
258.80791	60	
258.83084	86	
259.60862	86	
259.82682	54	
260.79908	54	
260.82944	138	
261.82934	80	
262.79779	70	
262.82649	178	
263.91827	42	
264.07769	208	1+
264.80041	64	
264.84439	58	
264.85809	72	
264.87400	52	
264.92415	96	
265.83435	72	
266.88820	56	
266.92271	104	
266.96455	68	
267.86413	78	
268.84396	70	
268.95242	62	
269.90185	82	
271.84191	68	
272.13323	62	
272.83686	78	
273.85614	82	
273.88235	82	
275.05212	64	
276.07536	86	
279.05596	52	
279.09121	1096	1+
279.95293	48	
281.79487	72	
282.08193	66	
282.86759	66	
282.88818	56	
283.84749	94	
283.86705	42	
283.88075	68	
284.21165	74	
284.29299	198	
284.59691	62	
284.86760	136	
284.88685	60	
285.28715	76	
285.47589	78	
285.86627	54	
289.87323	50	
291.97065	78	
292.87415	50	
293.00828	72	
293.61182	78	
293.85800	84	
294.00129	50	
294.66926	80	
294.84907	168	1+
299.05478	92	
303.97366	72	
305.02129	86	
305.87344	68	
307.84614	62	
307.89034	94	
308.86564	74	
308.89223	48	
309.96545	66	
310.87364	66	
312.80563	76	
312.88178	90	
316.15044	44	
316.17406	46	
316.94370	82	
321.93187	56	
322.88673	58	
322.98768	64	
324.88970	286	1+
325.81225	44	
326.30227	72	
326.62163	94	
326.82604	72	
326.89927	98	
327.16581	48	
END IONS

###FS:    #m/z: 336.94486 #charge 1+
###MS: 158
###MSMS: 160
BEGIN IONS
TITLE=Cmpd 119, +MS2(336.9449), 28.0-35.0eV, 3.5min #160
RTINSECONDS=206.271
SCANS=158,160
PEPMASS=336.94486	48680
CHARGE=1+
191.84819	80	
193.88941	70	
205.94588	80	
206.94827	58	
211.94314	946	1+
212.87814	342	
213.86028	82	
213.93872	446	1+
217.22990	72	
220.04933	72	
223.94987	120	
223.97284	76	
224.95617	90	
225.98712	70	
226.88133	72	
228.89875	158	
229.82028	82	
229.95572	1586	1+
230.84509	66	
230.86014	74	
230.88805	534	1+
230.91234	52	
231.66139	76	
231.95202	350	
232.18136	72	
232.89278	76	
232.99578	72	
233.82527	68	
234.84370	80	
235.82898	72	
235.91747	60	
235.95727	76	
236.88046	78	
237.05824	60	
238.08581	124	
238.88384	76	
239.83843	80	
241.84297	620	1+
242.07403	54	
243.03753	98	
243.89195	90	
244.84201	78	
245.15358	72	
246.88889	78	
246.97550	72	
246.99118	66	
247.93379	76	
247.96724	170	
248.39798	98	
248.89746	110	
248.92884	58	
248.96604	92	
249.83004	70	
249.90218	78	
249.96034	362	1+
250.83631	66	
250.85980	66	
250.88699	56	
250.90365	124	
251.06986	70	
251.83583	134	
251.95405	68	
252.03793	76	
252.96949	754	1+
253.08239	136	
253.90498	78	
253.92648	90	
254.09260	60	
254.96559	134	
256.85933	330	1+
256.88968	66	
256.96803	64	
257.84526	80	
257.99482	56	
258.10125	66	
258.84509	116	
258.93661	54	
259.02367	54	
259.80985	54	
259.85096	370	1+
260.51183	78	
260.83217	68	
260.93008	76	
261.79003	62	
262.82874	142	
263.89191	66	
264.87779	56	
265.86006	82	
267.50053	100	
267.84219	62	
268.83962	328	
268.96087	62	
269.83719	342	
270.86191	132	
270.98305	146	
271.85637	150	
273.81517	56	
274.86114	66	
274.87920	66	
275.17670	82	
275.80759	58	
275.90173	58	
276.85447	670	1+
277.97198	70	
278.84138	130	
278.88159	62	
279.27359	52	
279.82956	162	
279.84396	126	
279.91393	110	
280.83706	60	
281.00171	64	
281.02047	66	
281.86842	110	
282.08554	84	
284.11642	60	
284.83730	84	
285.85055	176	
286.85155	88	
287.45024	72	
287.85601	204	
288.85374	102	
288.87807	76	
290.07116	62	
290.86136	156	
290.90393	100	
292.09690	72	
292.88659	54	
293.10687	124	
294.85656	70	
295.86126	78	
296.96684	60	
297.88978	66	
298.42022	74	
298.84657	56	
298.86371	112	
298.91227	142	
299.06761	70	
299.19068	78	
299.87486	144	
301.88141	76	
303.18411	82	
304.85421	54	
304.94610	82	
309.86125	62	
309.88066	58	
310.86072	66	
311.87165	60	
315.62435	76	
315.88178	60	
319.10039	96	
319.26045	64	
321.45157	94	
324.86416	56	
324.89291	100	
327.56966	104	
329.87418	92	
330.86938	56	
335.06596	62	
336.21793	80	
END IONS

###FS:    #m/z: 507.84343 #charge 1+
###MS: 158
###MSMS: 161
BEGIN IONS
TITLE=Cmpd 120, +MS2(507.8434), 28.2-35.2eV, 3.5min #161
RTINSECONDS=207.043
SCANS=158,161
PEPMASS=507.84343	34354
CHARGE=1+
224.97973	152	
232.90283	162	
237.02591	84	
248.09600	170	
248.79880	88	
264.04332	90	
267.88999	106	
270.81215	84	
271.09734	90	
272.85638	204	
273.85401	122	
279.13337	94	
280.12153	84	
281.39540	104	
282.12062	94	
285.86191	264	1+
287.84863	282	
288.04178	88	
288.87254	226	1+
290.86188	128	
292.88503	104	
292.95162	96	
294.87385	168	
295.86712	112	
295.92152	152	
296.94569	86	
297.88662	198	1+
298.87071	90	
303.86743	260	
305.85797	260	1+
307.89492	262	
308.13724	258	
308.87536	270	1+
308.88975	168	
310.15934	200	1+
311.88210	666	1+
313.96012	108	
314.86253	222	
315.83067	86	
317.03749	100	
318.00239	98	
320.89432	116	
324.86114	216	
325.89917	112	
326.24298	162	
326.76360	150	1+
326.88166	606	1+
327.25210	92	
328.84247	100	
328.87193	388	1+
329.37914	90	
330.16244	106	
332.86970	130	
335.88992	136	
336.83108	192	1+
338.80561	162	1+
340.96246	88	
341.71371	92	
343.75747	88	
343.91382	98	
344.14234	100	
344.51793	100	
346.86434	220	1+
347.77706	166	
348.74462	134	
348.77852	138	
348.84687	154	
349.75497	156	
350.82096	140	
350.88804	130	
351.84975	92	
352.41897	98	
355.88199	104	
357.84952	120	
360.75849	98	
361.79810	142	
362.87324	92	
366.83972	284	1+
367.70903	106	
367.76627	102	
368.77585	110	
368.83848	110	
369.79455	108	
369.83793	142	
370.18231	196	1+
372.71738	230	1+
373.05315	106	
374.81797	90	
375.72517	122	
375.81390	220	
376.22098	130	
377.72984	258	1+
378.03580	88	
381.71391	190	
382.80445	86	
383.79827	120	
384.85039	300	1+
384.89066	92	
385.77597	156	
386.81947	212	
387.97009	94	
389.19828	226	1+
390.71433	114	
390.78081	84	
390.83886	168	
391.84197	114	
392.80019	110	
392.82662	232	
392.90106	100	
395.73365	86	
396.73345	88	
398.72240	284	1+
398.86718	152	
403.80102	198	
403.87329	252	1+
404.81667	100	
405.76194	442	1+
405.90915	88	
406.85633	148	
407.35197	92	
407.89856	130	
408.74250	342	
408.85195	812	1+
409.72192	128	
410.72549	118	
410.83282	418	1+
411.87123	244	1+
412.21471	210	1+
413.73098	94	
413.75827	102	
415.85422	144	
421.37116	90	
421.77682	104	
421.79470	106	
421.88607	178	
422.88517	86	
423.77527	180	
423.86481	100	
424.77330	266	
424.82888	90	
425.75629	848	1+
426.66208	108	
426.75596	502	1+
426.78247	168	
426.86377	250	
427.73366	586	1+
427.86359	132	
428.84696	170	
429.71710	146	
429.73834	370	1+
431.86822	254	1+
432.23831	120	
434.89828	172	
435.71989	88	
439.88943	140	
440.89450	110	
441.78315	158	
443.78074	140	
444.77584	118	
444.87174	972	1+
445.74078	128	
446.79108	168	
446.87500	174	
447.72397	196	
448.89515	106	
449.87739	200	
450.25409	292	1+
450.74961	140	
451.49770	86	
451.69248	98	
451.76308	222	
457.90198	264	1+
460.88207	110	
462.88294	288	1+
464.17699	100	
464.51299	88	
464.88202	210	
467.88597	494	1+
469.88703	234	1+
473.71643	152	
483.87106	136	
483.91559	166	
485.89806	374	
495.40204	88	
501.71372	104	
503.10610	94	
505.32794	116	
END IONS

###FS:    #m/z: 322.92952 #charge 1+
###MS: 162
###MSMS: 163
BEGIN IONS
TITLE=Cmpd 121, +MS2(322.9295), 28.0-35.0eV, 3.5min #163
RTINSECONDS=210.711
SCANS=162-163
PEPMASS=322.92952	796936
CHARGE=1+
53.33277	48	
86.56533	42	
111.96756	74	
183.11461	58	
185.00516	44	
190.89382	44	
190.92763	78	
191.54248	82	
195.91402	90	
197.87132	64	
201.04220	240	
205.94501	68	
206.97260	58	
207.08241	48	
207.96861	60	
212.00578	68	
215.17360	66	
215.83825	62	
220.87462	118	
222.51888	82	
222.95135	80	
223.96068	100	
224.87517	74	
224.96372	72	
227.93171	162	
230.54530	100	
230.84546	170	
230.90312	72	
231.84458	60	
233.85684	100	
234.91610	38	
237.92867	56	
238.88592	204	
238.90510	76	
238.94503	68	
239.07965	56	
240.81986	68	
240.94081	1232	
241.05428	58	
241.93918	5186	1+
241.96849	50	
242.45241	54	
242.81692	54	
242.94118	3710	1+
243.81534	60	
243.89377	68	
243.95384	64	
244.82582	84	
244.93966	744	
246.85411	54	
246.97444	222	1+
247.20686	86	
247.35967	36	
248.48492	40	
248.84344	162	
248.88186	88	
248.95152	90	
249.80858	68	
249.84769	64	
250.46712	98	
250.94919	50	
251.07337	58	
252.12938	66	
252.88868	82	
252.91992	66	
254.11214	70	
254.18670	36	
254.81135	66	
254.86888	60	
254.90622	80	
254.96887	70	
255.37430	42	
255.81847	62	
255.99921	38	
256.83649	56	
257.04401	48	
257.13951	54	
257.95539	84	
258.00631	62	
258.85336	76	
259.88147	40	
260.82708	74	
261.00355	54	
261.82909	230	1+
262.06163	40	
264.85249	42	
264.87398	54	
264.93625	74	
265.85422	56	
266.03650	90	
266.81799	66	
266.85037	78	
267.05098	50	
267.79767	38	
268.89178	64	
270.02942	52	
270.93163	70	
277.08840	48	
277.10657	102	
277.86356	64	
278.01301	60	
278.82084	144	
278.99866	66	
279.09202	1010	1+
279.86483	82	
279.98424	40	
280.11134	68	
280.44431	72	
280.82912	82	
281.09886	62	
281.80103	70	
282.42605	108	
282.84060	72	
283.78572	70	
283.80364	62	
283.84956	74	
284.29213	260	
284.87180	78	
285.29520	140	
285.79347	72	
287.87293	44	
287.90615	114	
289.12633	52	
291.78432	66	
291.83028	72	
291.87087	72	
292.07992	70	
293.81997	66	
295.03154	92	
298.76337	36	
300.95188	38	
302.90852	84	
304.03569	62	
304.90762	60	
305.77494	44	
305.90348	42	
306.11464	60	
306.87029	70	
306.93533	48	
307.07109	48	
307.44052	70	
307.88228	64	
308.46657	80	
308.79912	54	
310.40197	80	
311.11616	60	
318.77804	56	
320.43106	68	
323.88454	62	
324.89689	98	
325.24725	50	
325.90311	50	
325.97166	78	
327.12439	52	
328.16606	60	
END IONS

###FS:    #m/z: 340.94007 #charge 1+
###MS: 162
###MSMS: 164
BEGIN IONS
TITLE=Cmpd 122, +MS2(340.9401), 28.0-35.0eV, 3.6min #164
RTINSECONDS=211.482
SCANS=162,164
PEPMASS=340.94007	351898
CHARGE=1+
105.60551	72	
190.94280	66	
202.86495	72	
205.95131	72	
208.92769	94	
208.94536	74	
209.91916	64	
209.94317	74	
210.89914	64	
211.89874	70	
212.87950	62	
213.48516	100	
213.93770	276	
216.43397	104	
220.87635	172	
221.41056	106	
221.94438	76	
222.87453	86	
222.94980	84	
223.41939	78	
223.83485	276	1+
223.96117	82	
224.82528	64	
224.83763	186	1+
224.97770	112	
226.95148	146	
226.96458	70	
227.99056	64	
228.84426	66	
228.88487	74	
228.94532	148	
230.89190	78	
231.89034	126	
231.94997	352	
232.82159	86	
232.85723	66	
233.89941	170	
233.95000	136	
234.94256	66	
236.82750	86	
236.88044	76	
236.90481	76	
238.85404	64	
239.84742	124	
239.89481	78	
239.92725	76	
240.83364	582	1+
241.11419	70	
241.81402	64	
242.82304	66	
244.85129	74	
244.86707	66	
244.89215	204	1+
245.82304	74	
245.84983	64	
246.85793	92	
246.95063	90	
248.43457	76	
248.99174	180	1+
249.96413	272	
254.96972	120	
256.86505	84	
256.89206	62	
256.90511	64	
256.94465	94	
256.96301	134	
257.58112	92	
257.82907	70	
257.84810	112	
257.86098	96	
258.84786	860	1+
258.89890	66	
260.07428	76	
260.83403	182	
260.88438	78	
261.74454	84	
261.84526	74	
261.97624	94	
262.35401	62	
262.83896	106	
262.91961	70	
262.96518	94	
263.85415	80	
263.91384	94	
263.92962	62	
264.86410	70	
264.97797	74	
265.80233	82	
268.14377	94	
268.83198	62	
270.83499	120	
271.87835	74	
272.24685	74	
272.85748	90	
274.88096	90	
275.42475	94	
275.86571	156	
275.98791	68	
276.13870	72	
276.85275	560	
276.87781	102	
276.96951	72	
277.09234	66	
277.86540	422	
277.96567	74	
278.01847	82	
278.85370	708	1+
279.87575	88	
279.90778	70	
280.11960	66	
281.86362	64	
281.88761	82	
282.85725	64	
283.08860	62	
283.40899	92	
283.51255	92	
284.87688	100	
285.91800	74	
286.87510	72	
289.88367	82	
292.43474	82	
292.86971	80	
292.88462	62	
293.84960	78	
294.86832	244	1+
295.84000	90	
295.88889	80	
296.85577	148	1+
297.89258	66	
298.30383	62	
298.86592	78	
299.86968	120	
300.86962	318	1+
301.34334	110	
302.94568	98	
303.67588	72	
303.80871	68	
305.87321	70	
307.89216	122	
308.09353	68	
311.88135	66	
316.81888	66	
317.72680	64	
318.93123	66	
319.88827	72	
321.42747	70	
321.80396	72	
322.14357	76	
322.78493	68	
325.28259	84	
328.80942	68	
328.88036	72	
328.91153	76	
334.76703	74	
337.40560	72	
339.01088	64	
339.17845	80	
340.35554	66	
340.81540	64	
343.74817	76	
END IONS

###FS:    #m/z: 359.96091 #charge 1+
###MS: 162
###MSMS: 165
BEGIN IONS
TITLE=Cmpd 123, +MS2(359.9609), 28.0-35.0eV, 3.6min #165
RTINSECONDS=212.255
SCANS=162,165
PEPMASS=359.96091	33372
CHARGE=1+
164.69974	76	
191.95372	76	
193.08166	80	
206.06757	62	
206.90405	72	
208.87969	78	
209.01637	68	
209.94269	234	
214.87443	86	
220.88472	62	
220.96093	96	
221.88953	148	
222.95075	802	1+
224.94770	716	1+
224.96836	72	
226.89099	72	
226.94594	1396	1+
226.97739	64	
228.94108	1544	1+
233.95636	70	
234.83653	62	
235.84229	62	
237.84905	66	
239.93846	62	
240.54209	100	
240.93983	496	1+
240.96132	138	
240.97610	90	
241.04500	68	
241.83753	118	
241.89775	76	
241.96464	70	
242.94124	104	
242.95794	334	1+
244.95727	874	
245.94413	88	
246.95229	730	1+
248.80386	72	
248.88806	80	
250.80333	78	
250.84149	78	
250.89488	114	
250.94950	188	
251.83520	144	
252.09063	96	
252.12158	64	
253.08563	68	
254.87809	68	
255.87912	78	
256.00692	92	
256.80879	72	
256.86585	68	
256.91156	68	
258.14268	118	
258.96636	76	
258.98014	70	
260.83456	166	
260.97167	206	
261.84301	98	
261.86533	66	
262.96901	94	
263.37349	86	
264.05150	94	
264.22927	82	
264.82022	92	
264.85409	76	
265.84013	74	
266.80796	126	
266.84228	100	
267.81196	124	
267.96982	106	
268.10122	64	
268.84580	80	
269.96748	100	
270.86371	180	
271.38864	90	
272.88516	64	
273.86393	84	
274.84234	72	
275.00865	62	
275.85335	126	
275.92047	76	
275.97002	112	
276.84742	72	
276.86141	78	
277.11140	70	
277.81217	92	
278.12366	76	
278.84386	72	
278.90839	66	
279.99410	74	
280.79166	622	1+
280.82855	68	
281.86925	66	
282.81415	68	
282.86182	80	
283.36141	104	
283.82693	66	
285.93017	66	
286.78239	70	
286.82388	132	
287.09849	72	
287.14245	84	
289.82838	82	
290.78240	80	
290.86635	124	
291.79172	118	
291.94820	62	
292.80899	72	
293.11374	70	
293.86053	96	
294.86951	68	
294.93083	74	
295.01684	82	
295.92877	82	
296.25212	80	
296.81188	150	
297.06638	86	
297.80335	72	
297.81808	72	
298.11694	80	
298.80260	550	1+
298.86170	72	
299.13242	136	
301.73032	68	
302.80782	80	
307.00187	66	
307.46877	68	
309.80264	62	
309.88675	88	
314.27984	100	
315.33647	94	
315.81842	78	
315.87725	66	
316.53043	82	
316.81332	170	
318.93020	104	
319.88618	68	
319.91012	78	
322.92893	194	1+
323.03629	78	
325.90323	70	
326.89013	72	
327.15884	74	
328.91817	70	
330.17293	68	
332.82646	74	
334.82801	64	
335.88728	64	
339.03138	68	
339.40480	104	
340.76893	104	
344.16515	70	
344.76698	62	
347.88333	76	
349.12344	66	
356.33003	106	
356.88920	70	
358.34614	92	
361.18159	78	
END IONS

###FS:    #m/z: 340.94004 #charge 1+
###MS: 166
###MSMS: 167
BEGIN IONS
TITLE=Cmpd 124, +MS2(340.9400), 28.0-35.0eV, 3.6min #167
RTINSECONDS=215.912
SCANS=166-167
PEPMASS=340.94004	355502
CHARGE=1+
83.80943	80	
87.26611	68	
148.15629	64	
192.92460	72	
196.88703	214	
201.87623	114	
204.40703	72	
205.94770	214	
207.93124	80	
208.89216	76	
208.95610	84	
210.92893	116	
212.00074	84	
212.88286	210	
213.94362	212	
215.93607	68	
217.87977	76	
219.89089	76	
220.54129	88	
221.94809	88	
222.84498	82	
223.11292	64	
223.95734	82	
224.83856	78	
225.91295	134	
225.97958	82	
227.84767	72	
227.89597	70	
227.95330	64	
228.02564	112	
228.93705	64	
230.52437	96	
230.84917	84	
230.89389	108	
231.89119	60	
231.94864	468	
232.88270	78	
233.89679	192	
235.36139	78	
236.81992	62	
236.85625	64	
236.88216	78	
236.90335	98	
237.88286	78	
238.84222	68	
239.95570	72	
240.08145	70	
240.83971	624	1+
240.95153	66	
242.89384	66	
244.81927	68	
244.86184	188	
246.84283	72	
246.85955	96	
247.97614	84	
248.85484	144	
248.90119	68	
249.90173	72	
253.90398	62	
254.12607	74	
254.84687	72	
254.96642	130	
256.43325	78	
256.85289	184	
256.87373	138	
256.89906	70	
256.96223	78	
257.93783	84	
257.99315	88	
258.84604	298	
258.89885	92	
259.02277	98	
259.13438	80	
259.84995	318	
259.90958	78	
259.95870	134	
259.99134	76	
260.83373	178	
261.84205	170	
262.15350	74	
262.63868	82	
262.84955	132	
262.92805	134	
265.48441	64	
265.83820	102	
266.83434	66	
266.86425	260	1+
266.88803	86	
267.82914	66	
268.84325	352	
268.95447	74	
269.43605	84	
269.84076	210	
271.84349	154	
272.91800	174	
273.90497	68	
274.17722	72	
274.87639	244	
274.91206	86	
275.05268	104	
275.85360	148	
275.94036	64	
276.85370	426	
276.88787	82	
277.86538	272	
278.84676	804	1+
279.44590	94	
279.88971	64	
279.93444	64	
280.09674	68	
280.81678	66	
280.93906	124	
281.88143	82	
282.87870	70	
282.92561	74	
283.05163	84	
284.87409	88	
286.85750	66	
290.01845	94	
290.86079	82	
292.87811	60	
294.04238	62	
294.18236	66	
294.87556	114	
295.89295	88	
296.03008	66	
296.25196	80	
296.85450	66	
296.87198	70	
296.89685	66	
297.87963	128	
298.84257	74	
298.86286	72	
298.89344	242	
299.87466	134	
300.84959	78	
300.87242	274	1+
302.17369	64	
303.82589	82	
304.75107	74	
305.89697	62	
307.39123	60	
309.90751	82	
311.88138	70	
314.14258	64	
317.37201	76	
322.89962	78	
328.08155	68	
329.92121	70	
332.81326	72	
336.25189	80	
336.97691	64	
337.36965	98	
343.91199	102	
END IONS

###FS:    #m/z: 363.95596 #charge 1+
###MS: 166
###MSMS: 168
BEGIN IONS
TITLE=Cmpd 125, +MS2(363.9560), 28.0-35.0eV, 3.6min #168
RTINSECONDS=216.684
SCANS=166,168
PEPMASS=363.95596	133046
CHARGE=1+
66.44516	74	
78.80520	86	
118.64541	68	
153.26306	84	
190.92938	92	
191.85796	152	
193.95441	72	
198.87452	82	
199.35256	72	
201.85716	68	
201.88687	80	
201.95123	80	
207.97562	80	
209.94039	352	1+
210.88181	108	
212.87769	580	1+
222.95029	270	
223.82965	114	
223.95079	146	
223.96217	146	
224.94989	628	1+
226.94649	2016	1+
226.98704	68	
228.85447	80	
228.94202	2036	1+
230.89054	886	1+
232.02780	70	
234.93641	84	
235.12035	74	
235.87601	96	
239.79975	84	
240.94130	248	
240.95660	174	
241.05478	74	
241.93993	984	1+
241.96340	78	
242.94264	670	1+
242.97680	72	
243.82131	248	1+
244.88640	108	
244.93881	156	
244.95670	998	
245.13799	72	
245.94749	160	
246.87895	72	
246.90376	150	
246.95124	1008	
246.97163	74	
248.79746	192	1+
248.89878	320	
249.81446	70	
250.96878	140	
251.97294	76	
252.03369	72	
252.80270	70	
253.08389	126	
253.87539	72	
258.83473	122	
258.88118	84	
259.58922	92	
260.83040	186	
260.96967	80	
261.83161	80	
262.02787	70	
262.86747	70	
262.91944	68	
263.06077	70	
263.40130	96	
263.85203	190	1+
263.89766	74	
264.91001	92	
265.37608	88	
266.08839	92	
266.81742	280	
266.93240	96	
267.81134	184	
267.97153	206	
268.79963	106	
269.87385	72	
269.96684	190	
273.80316	70	
278.79772	194	
279.10430	154	1+
280.79153	174	
280.86210	70	
281.78875	72	
281.89391	78	
283.79371	70	
283.84484	188	
283.89723	78	
283.98612	80	
284.82062	114	
284.86607	80	
285.84484	238	
286.00914	78	
286.88826	68	
286.97265	88	
288.84301	74	
289.82843	88	
291.11749	70	
292.43492	72	
292.89911	90	
294.85468	68	
294.89247	72	
294.99411	72	
295.46197	100	
295.85261	100	
296.09579	96	
296.80897	82	
297.81787	88	
298.80394	452	1+
299.12275	98	
300.79844	150	
301.86978	136	
303.85289	250	1+
303.94123	68	
304.44273	78	
304.88407	68	
306.82372	74	
307.01686	74	
307.43922	72	
308.84209	72	
308.86389	70	
310.87141	68	
313.82067	72	
314.16921	82	
314.44972	80	
316.81168	262	1+
318.84817	76	
318.93167	68	
320.10116	78	
321.82013	100	
322.92394	96	
323.93768	68	
325.13879	80	
325.95393	76	
326.75778	88	
326.86819	70	
326.90582	108	
328.19696	68	
328.95383	102	
332.77745	74	
334.14102	68	
336.05828	152	
338.17068	86	
344.74376	70	
348.76808	72	
351.17810	68	
355.91780	88	
356.08023	68	
356.76827	70	
359.11004	74	
360.98607	72	
361.00683	80	
361.73054	76	
361.81234	70	
362.20445	70	
363.05094	72	
363.10716	88	
364.17008	94	
365.19484	72	
366.75478	68	
367.73350	76	
368.19267	70	
368.43331	74	
END IONS

###FS:    #m/z: 507.84352 #charge 1+
###MS: 166
###MSMS: 169
BEGIN IONS
TITLE=Cmpd 126, +MS2(507.8435), 28.2-35.2eV, 3.7min #169
RTINSECONDS=217.457
SCANS=166,169
PEPMASS=507.84352	33912
CHARGE=1+
60.60857	88	
196.01725	112	
224.05299	84	
224.97666	196	
234.83446	84	
236.14205	84	
237.86035	102	
239.00249	152	
248.96904	84	
252.38095	84	
259.41281	84	
259.62477	92	
259.88916	120	
262.13544	84	
262.41197	84	
263.99354	110	
267.38005	98	
272.79456	84	
273.38255	98	
274.41727	96	
274.83430	92	
278.03122	92	
278.83168	122	
280.39505	92	
281.91447	84	
281.96587	90	
282.87479	132	
287.85381	104	
288.83948	88	
288.86380	110	
289.87712	342	1+
290.07590	84	
290.86097	150	
292.87428	90	
293.87247	346	1+
293.96888	158	
294.78506	90	
294.87451	224	1+
296.86763	92	
297.91570	100	
300.17474	92	
303.86532	150	
305.86313	290	
307.88880	390	1+
308.14084	264	1+
308.87650	110	
309.87376	140	
310.15024	112	
310.87706	106	
311.15989	176	1+
311.88698	352	
312.86760	116	
312.88737	152	
314.81988	120	
314.86288	346	1+
321.83900	86	
322.62642	92	
322.84075	126	
325.38681	86	
325.82732	92	
325.90195	116	
326.24123	96	
326.88329	568	1+
327.84188	160	
328.82693	90	
330.89614	126	
330.94197	94	
331.86662	336	1+
331.95351	102	
332.75427	274	1+
332.90304	114	
333.84993	118	
334.78075	104	
335.09747	92	
338.36245	114	
341.43437	90	
341.84388	216	1+
345.08127	82	
345.36640	86	
345.75430	84	
345.78075	256	1+
347.12341	102	
348.02097	84	
349.77198	136	
352.32683	128	
356.78407	94	
357.84893	124	
358.74960	116	
366.18316	144	1+
366.73538	118	
367.71043	106	
367.76796	214	1+
368.70267	250	1+
369.83849	354	1+
369.88517	94	
371.43734	98	
371.80232	162	
372.87587	94	
375.86582	128	
376.22007	146	
380.71887	132	
380.81145	144	
380.86013	90	
381.82676	102	
383.16236	82	
383.77462	134	
383.82998	96	
385.05629	126	
385.40094	98	
387.71600	86	
387.76848	98	
387.85670	110	
390.05336	140	
390.84247	116	
392.83155	302	1+
394.82508	98	
396.73001	110	
398.73199	162	
399.72809	128	
399.84819	226	1+
400.73190	104	
403.76320	116	
403.79905	126	
403.86882	136	
404.86455	116	
405.75932	482	1+
405.77809	204	
405.86920	254	
406.76489	334	1+
407.74374	512	1+
407.86644	240	
408.75918	382	1+
408.84519	548	1+
409.72696	198	
410.72076	120	
410.74441	384	1+
410.83436	198	
411.79749	132	
412.87752	200	1+
413.85433	116	
415.77357	86	
417.09932	96	
417.87765	116	
420.84482	106	
421.21488	106	
423.76694	126	
424.77144	176	
425.75174	382	
426.05468	90	
426.74770	542	1+
426.86121	412	1+
427.74586	354	1+
428.08780	102	
428.84365	294	1+
429.70532	186	1+
429.75350	160	
429.87158	158	
430.73483	104	
431.68978	84	
431.86524	456	1+
432.24267	274	1+
437.81562	112	
439.05048	86	
439.89342	178	
441.77246	106	
442.68071	86	
443.76916	226	
444.68269	120	1+
444.77016	216	1+
444.87479	804	1+
445.73698	86	
447.71035	130	
447.75251	160	
447.77921	156	
448.70841	124	
448.76762	126	
449.76773	174	
449.87520	214	
450.75576	138	
462.88137	250	
464.88401	234	1+
465.71074	114	
467.89210	526	1+
474.87266	86	
485.89208	136	
486.89278	124	
487.26940	86	
END IONS

###FS:    #m/z: 340.93966 #charge 1+
###MS: 170
###MSMS: 171
BEGIN IONS
TITLE=Cmpd 127, +MS2(340.9397), 28.0-35.0eV, 3.7min #171
RTINSECONDS=221.133
SCANS=170-171
PEPMASS=340.93966	354706
CHARGE=1+
127.50809	68	
189.95499	62	
190.94309	74	
191.60080	80	
191.95800	166	
192.92701	126	
193.93039	68	
196.98648	72	
200.88298	68	
206.92334	72	
207.40408	110	
207.97565	64	
208.93506	100	
212.87608	246	1+
213.94276	72	
214.93015	76	
214.94979	70	
215.86008	84	
215.88541	68	
217.88551	84	
217.91970	84	
217.98671	66	
220.87897	72	
221.94229	130	
222.84331	74	
222.94842	72	
223.96091	106	
224.97461	68	
226.83295	80	
226.88968	184	
226.94422	74	
227.94763	70	
228.84511	134	
228.94852	64	
230.84798	66	
231.95316	190	
232.89150	116	
233.94581	200	
234.89481	70	
237.06583	98	
237.12233	82	
238.79893	66	
238.89099	88	
239.81892	68	
239.84081	116	
239.88625	72	
240.84075	124	
241.84115	506	1+
241.87907	72	
241.92846	74	
241.96057	74	
243.82642	90	
243.83957	124	
244.84230	78	
244.95919	68	
246.45670	110	
246.83857	88	
246.85979	84	
248.99430	70	
249.98545	72	
250.96100	68	
250.99819	70	
251.83898	68	
252.01627	84	
252.44572	66	
252.97246	72	
254.87258	90	
254.91175	66	
254.96474	226	
255.08000	64	
255.84193	186	1+
255.90591	160	
256.86570	252	
256.89419	156	
257.18285	66	
257.40939	88	
257.79844	72	
257.82914	86	
257.89425	74	
257.96126	82	
258.85080	570	1+
258.96115	102	
259.90581	66	
260.83777	92	
261.86302	68	
261.89697	268	1+
262.83607	80	
262.86484	112	
264.86640	78	
266.86082	94	
267.13534	74	
268.08736	74	
268.18367	84	
268.83751	532	1+
268.88191	76	
272.42565	66	
272.88594	96	
273.90870	70	
274.86325	144	
274.87766	152	
274.89135	106	
275.84112	86	
275.86399	72	
276.85919	832	1+
278.84263	902	1+
278.86897	144	
278.98553	76	
279.89466	104	
280.88232	70	
280.90520	68	
281.07202	80	
281.87331	126	1+
282.85854	64	
282.87468	144	1+
284.93661	72	
288.83427	74	
290.82440	72	
290.85572	134	
290.87470	120	
291.79885	70	
291.82813	74	
294.35489	88	
294.87138	72	
295.86565	66	
295.99413	66	
296.86039	72	
296.89454	66	
298.87894	68	
298.89482	64	
299.85965	230	1+
300.17286	90	
300.81771	66	
300.85993	196	1+
300.88256	98	
300.98187	68	
301.05414	72	
302.94447	68	
303.94346	80	
305.48465	84	
305.87555	92	
305.89900	78	
307.80058	70	
310.11656	88	
314.88965	66	
315.90127	68	
318.85936	76	
320.36914	74	
320.83552	72	
320.93233	74	
321.46483	78	
326.10024	88	
327.79857	66	
328.93378	70	
330.91414	84	
332.16174	70	
333.09546	82	
336.20459	76	
338.17058	70	
340.79485	64	
344.15119	76	
345.15911	84	
346.21348	78	
END IONS

###FS:    #m/z: 363.95563 #charge 1+
###MS: 170
###MSMS: 172
BEGIN IONS
TITLE=Cmpd 128, +MS2(363.9556), 28.0-35.0eV, 3.7min #172
RTINSECONDS=221.905
SCANS=170,172
PEPMASS=363.95563	130370
CHARGE=1+
189.86218	110	
191.85864	108	
194.08984	90	
197.95604	80	
200.97891	78	
207.87167	212	
208.95603	88	
209.94217	376	1+
211.88433	130	
212.87848	292	
222.95119	270	1+
224.94751	320	1+
224.96428	212	1+
226.94596	2964	1+
227.06969	96	
228.00973	72	
228.12775	94	
228.84253	78	
228.89283	116	
228.90849	90	
228.94323	2694	
230.88932	492	
231.80527	86	
231.88022	82	
232.88719	72	
234.88536	74	
234.92462	78	
236.06847	84	
237.04729	88	
238.93802	68	
240.93801	266	
240.95439	178	
241.93812	1122	1+
242.89594	74	
242.94001	812	1+
243.82312	372	1+
243.86008	70	
244.95678	1328	1+
245.44974	80	
245.94046	94	
246.81167	72	
246.85201	90	
246.95200	1682	1+
247.53934	84	
248.90254	266	
249.83618	76	
249.92083	84	
250.85217	68	
250.89468	78	
250.94484	170	1+
251.07241	96	
251.80327	84	
251.97360	68	
253.01778	68	
253.90454	130	
255.10408	72	
255.90663	74	
256.84400	74	
259.84801	92	
260.83180	122	
260.97653	68	
261.09493	104	
261.83633	108	
261.89682	76	
261.97242	72	
262.82592	136	
262.96292	68	
263.83360	124	
264.81245	146	1+
264.82641	72	
265.89466	68	
265.97246	122	
266.11684	74	
266.81359	92	
266.87645	76	
267.78167	88	
267.92670	74	
268.84169	72	
269.96960	156	
271.91105	236	1+
272.12336	70	
272.80650	92	
273.85662	84	
274.09581	76	
274.43557	70	
276.46722	88	
276.49585	92	
276.85057	82	
277.84336	72	
278.01289	80	
278.12169	68	
279.84013	122	
280.79142	336	
280.84156	70	
281.79280	182	
281.90001	70	
282.79615	134	
283.06514	134	
283.80268	130	
283.85131	94	
284.07139	68	
284.82529	90	
285.82457	76	
285.84137	94	
285.93961	84	
286.01141	74	
288.87610	74	
289.01600	74	
289.87964	122	
291.85656	94	
292.43458	214	1+
292.80435	76	
294.90937	82	
296.02356	72	
296.80421	108	
298.15107	82	
298.80337	820	1+
298.91485	82	
299.87064	78	
299.89843	74	
300.99668	72	
301.12687	82	
301.80236	70	
301.85990	146	
301.91117	80	
302.78024	72	
303.85264	154	
304.91860	70	
306.41488	72	
308.88555	94	
311.96999	92	
314.85252	72	
315.80139	82	
316.80845	216	1+
318.93348	78	
319.05592	192	1+
319.82873	82	
321.81432	112	
322.44740	88	
322.92896	104	
323.24253	82	
323.80737	72	
324.89600	208	
326.16910	68	
326.86672	114	
327.08793	72	
328.12557	100	
329.74950	84	
329.93650	78	
337.81366	74	
337.94811	96	
337.98775	90	
340.90841	72	
340.93728	94	
343.23843	86	
343.64788	92	
348.78662	82	
348.82531	68	
349.12807	92	
352.88970	68	
356.56904	74	
358.16829	72	
361.05550	68	
364.83838	78	
366.84159	76	
367.13088	72	
367.93632	76	
END IONS

###FS:    #m/z: 336.94487 #charge 1+
###MS: 170
###MSMS: 173
BEGIN IONS
TITLE=Cmpd 129, +MS2(336.9449), 28.0-35.0eV, 3.8min #173
RTINSECONDS=222.678
SCANS=170,173
PEPMASS=336.94487	43942
CHARGE=1+
87.15439	66	
101.83034	88	
102.38743	64	
162.95063	110	
170.72991	58	
199.01464	54	
199.14806	72	
200.83792	82	
202.87829	96	
205.91749	72	
205.94635	84	
207.97278	124	
208.84251	72	
211.92069	84	
211.94324	1114	1+
212.87863	414	1+
213.93866	376	
222.94959	72	
223.96282	84	
224.97453	74	
227.86278	72	
228.89906	78	
228.93511	78	
229.95517	946	1+
230.88990	648	1+
231.94885	388	
232.02408	80	
232.85920	84	
232.88510	54	
233.83558	54	
233.89934	210	
233.94698	92	
234.84197	78	
235.81960	64	
236.85039	106	
237.89073	80	
238.83933	66	
239.84345	140	
239.86271	90	
239.92514	78	
240.55517	54	
240.83104	128	
240.85871	64	
240.95927	54	
241.43599	88	
241.84823	84	
242.85054	82	
243.09694	60	
243.83819	68	
244.06839	66	
245.83473	80	
246.90447	68	
247.96851	142	
248.89922	236	1+
248.95962	86	
249.82844	70	
249.95836	228	
250.83359	318	1+
250.85025	70	
250.95404	172	
250.98455	60	
251.82358	64	
251.90541	112	
252.91968	72	
252.97044	292	
253.90708	102	
253.96142	68	
254.85678	60	
254.90321	66	
254.96230	270	
255.06986	114	
255.38211	108	
255.87693	78	
255.89500	68	
256.86314	140	
256.91097	82	
256.96003	66	
257.86985	136	
257.91416	62	
258.84734	714	1+
259.90964	68	
259.95598	114	
260.62481	78	
260.83267	70	
262.07163	92	
262.37192	112	
262.84548	80	
264.91824	78	
266.84071	82	
267.83545	108	
268.83769	540	1+
269.85079	78	
271.91267	66	
272.91993	152	
272.97515	80	
273.94775	60	
274.19349	94	
274.86603	104	
274.90981	66	
274.96668	70	
275.86133	82	
276.85994	984	1+
278.24807	56	
279.83792	104	
279.85686	284	1+
280.37656	58	
280.83728	88	
281.03123	56	
281.16029	92	
282.89058	62	
283.03705	58	
283.84946	64	
284.82552	122	
285.86827	80	
286.81555	84	
286.84868	766	1+
289.83886	76	
289.87662	84	
290.44948	92	
292.86684	112	
293.10686	266	1+
294.04562	72	
294.23709	60	
294.86834	150	
294.90931	64	
295.88240	68	
295.90119	74	
297.00271	76	
297.78835	74	
298.85949	80	
299.87313	240	1+
300.39395	76	
301.02234	54	
303.85581	100	
303.92028	84	
305.16933	72	
305.44435	52	
307.89079	54	
308.88900	68	
308.91517	82	
309.97793	80	
310.41731	72	
310.86413	216	1+
312.80798	56	
316.45173	82	
316.60902	92	
317.43537	84	
318.87875	84	
320.43078	74	
322.61528	100	
324.88832	70	
324.97919	70	
325.89421	64	
326.87714	66	
326.92808	76	
329.41507	106	
329.45532	66	
329.75573	68	
330.13730	68	
332.42843	82	
334.08685	76	
334.62794	124	
335.77477	60	
338.98497	66	
END IONS

###FS:    #m/z: 322.92928 #charge 1+
###MS: 174
###MSMS: 175
BEGIN IONS
TITLE=Cmpd 130, +MS2(322.9293), 28.0-35.0eV, 3.8min #175
RTINSECONDS=226.349
SCANS=174-175
PEPMASS=322.92928	768178
CHARGE=1+
54.90205	58	
96.05594	80	
192.88534	52	
196.94000	68	
197.88187	54	
198.83879	94	
200.82912	70	
201.04467	294	1+
205.94949	70	
207.97487	126	
210.90102	66	
213.90731	72	
214.86907	72	
214.89796	74	
215.87617	90	
217.39651	58	
218.84689	70	
218.88868	96	
219.87456	72	
221.94898	342	1+
226.05521	60	
226.84218	74	
226.93455	78	
228.04596	70	
228.79579	64	
228.84138	124	
229.44993	92	
230.83405	48	
231.83884	56	
233.92646	68	
236.08918	102	
237.96259	52	
238.08970	82	
238.82354	70	
238.88799	60	
238.94228	108	
239.84138	62	
239.96512	98	
240.08897	78	
240.14222	94	
240.22786	56	
240.81729	150	
240.85237	72	
240.88110	56	
240.90975	78	
240.94070	1090	
241.84041	106	
241.89981	78	
241.94112	784	
242.01828	72	
242.03772	54	
242.62233	52	
242.94108	3108	1+
243.17359	60	
244.83435	156	
244.93980	612	
245.81904	74	
246.78827	70	
246.81751	74	
247.24362	56	
247.85256	64	
248.84897	80	
249.93081	78	
249.96794	88	
250.83841	72	
252.08073	66	
254.86456	118	
255.03117	54	
255.06041	72	
255.79868	60	
256.85846	70	
256.91891	72	
257.84519	50	
258.82204	66	
259.94538	74	
260.82906	164	1+
260.91747	68	
260.95212	78	
261.47611	80	
261.83043	200	1+
262.10940	50	
262.88325	58	
264.63626	80	
265.09435	46	
266.84663	60	
267.85800	64	
268.34465	78	
268.95389	96	
268.96855	74	
269.79683	74	
269.95388	48	
270.82648	68	
272.84834	62	
273.78673	60	
274.82417	76	
278.02705	70	
278.09323	66	
279.09055	1032	1+
279.75398	62	
280.07044	50	
280.11141	66	
280.81887	68	
282.27352	56	
282.93994	66	
282.98118	62	
283.06637	62	
283.19625	56	
283.79596	70	
283.82426	64	
284.29241	242	
284.85595	86	
285.84506	124	
286.07561	70	
286.85284	74	
286.87136	62	
289.79090	74	
289.87022	64	
290.85601	46	
290.91426	88	
291.04187	48	
291.86605	56	
292.09488	52	
292.81108	68	
294.84386	78	
295.93535	56	
296.16742	68	
296.87583	54	
299.10168	66	
299.36696	94	
300.78396	50	
302.88420	86	
304.09765	86	
306.14380	72	
307.02006	66	
307.68662	50	
307.83492	76	
307.88064	196	1+
307.90411	72	
308.23583	76	
308.68000	74	
308.80935	56	
309.79644	64	
309.87425	68	
310.81552	68	
311.80563	66	
311.89126	66	
316.27927	82	
319.17255	80	
320.14946	78	
320.25887	58	
323.13586	46	
323.88688	68	
324.12666	62	
324.18090	100	
324.89750	48	
326.16687	80	
328.17020	68	
END IONS

###FS:    #m/z: 363.95556 #charge 1+
###MS: 174
###MSMS: 176
BEGIN IONS
TITLE=Cmpd 131, +MS2(363.9556), 28.0-35.0eV, 3.8min #176
RTINSECONDS=227.123
SCANS=174,176
PEPMASS=363.95556	118198
CHARGE=1+
67.43468	80	
182.86704	78	
189.86393	118	
190.96329	70	
191.86864	102	
193.93392	80	
194.06083	80	
194.86389	72	
194.88608	68	
200.88831	70	
205.88102	66	
208.88537	82	
209.87552	208	1+
209.94250	458	1+
210.83282	66	
211.86643	76	
212.87873	596	1+
214.43176	76	
214.89347	118	
218.97783	72	
222.82124	76	
222.95068	484	1+
224.94793	298	
224.97444	90	
225.94722	132	
226.85740	86	
226.94572	2812	1+
226.96828	72	
227.11259	82	
227.93399	122	
228.89846	70	
228.94185	1572	1+
230.84895	206	1+
230.89009	514	
230.93646	82	
231.79959	72	
232.82155	78	
233.43161	76	
234.87978	76	
237.09588	76	
238.06486	96	
239.79047	68	
240.07373	84	
240.88310	74	
240.94074	208	
240.95941	112	
241.93884	172	
242.62980	84	
242.94143	650	1+
243.82269	114	
244.85010	68	
244.95561	1236	1+
245.94072	100	
246.85487	72	
246.95098	872	1+
247.96263	68	
248.79733	270	1+
248.90276	334	
250.97092	70	
251.97151	80	
252.06914	72	
252.88579	116	
253.90695	68	
255.11179	72	
256.92909	68	
258.03161	122	
258.84698	150	
259.85019	80	
260.83258	108	
260.97066	166	
261.82698	304	1+
261.97035	72	
262.91158	66	
264.07555	74	
264.79640	90	
264.82737	74	
264.98601	106	
265.81162	490	1+
266.81364	410	1+
266.84991	132	
267.78183	92	
267.97485	198	
268.81253	168	
269.90984	70	
269.96620	268	
270.80617	90	
271.85502	104	
271.91672	84	
274.08745	78	
274.85859	66	
274.88293	80	
276.80253	178	1+
276.86975	80	
278.25028	66	
278.87360	76	
279.92241	66	
280.13597	76	
280.79283	246	1+
282.77895	66	
282.89502	66	
282.97139	68	
283.78176	92	
283.80189	80	
283.98208	66	
284.40012	112	
284.81873	154	
284.85996	76	
285.82248	110	
285.84596	190	
285.93888	98	
287.36926	88	
287.95424	70	
288.20654	68	
289.87369	76	
290.85567	78	
291.41513	68	
293.11744	74	
294.92849	72	
295.97521	78	
296.05530	66	
296.84833	144	
296.87147	74	
297.80296	716	1+
297.86416	88	
298.80293	760	1+
299.86888	138	
300.99440	70	
301.86453	86	
301.91549	76	
302.85937	70	
302.88467	82	
303.83004	84	
303.85555	254	
305.92296	94	
309.87857	66	
309.92818	80	
311.40842	88	
316.81613	116	
317.81287	128	
318.44033	80	
318.81277	70	
319.20557	84	
319.81347	116	
321.86111	68	
323.33470	88	
323.84486	76	
324.33094	76	
324.81342	88	
324.84656	86	
325.10987	80	
325.13201	70	
326.16917	88	
326.87188	106	
326.89260	76	
327.79883	70	
329.87028	178	
331.03480	72	
332.09007	68	
336.94735	150	
337.07420	84	
338.19074	66	
338.33342	68	
339.82753	80	
340.93875	142	
345.09485	66	
346.18629	92	
353.77482	214	1+
354.99403	80	
360.53317	100	
END IONS

###FS:    #m/z: 336.94473 #charge 1+
###MS: 174
###MSMS: 177
BEGIN IONS
TITLE=Cmpd 132, +MS2(336.9447), 28.0-35.0eV, 3.8min #177
RTINSECONDS=227.894
SCANS=174,177
PEPMASS=336.94473	46396
CHARGE=1+
145.85290	74	
164.29180	68	
192.74903	92	
194.89108	72	
195.95542	68	
200.86039	64	
205.94794	72	
209.94773	70	
210.92185	86	
211.19670	70	
211.94611	558	
212.88169	214	
213.87484	62	
213.93698	274	
214.98776	66	
215.88675	64	
215.93679	136	
215.96833	74	
218.84691	60	
222.83978	64	
223.97567	72	
224.10048	66	
224.84014	100	
225.95906	74	
226.88839	72	
228.89228	78	
228.93876	88	
229.95439	614	
230.88867	442	1+
231.94929	252	
232.82743	64	
233.82514	76	
235.82500	124	
235.90440	60	
235.97224	66	
236.00805	68	
236.10441	80	
236.90493	70	
239.94104	204	1+
240.13457	90	
240.83228	174	
240.84730	190	
240.91935	70	
241.84177	228	
243.82560	62	
243.86895	72	
243.93803	62	
247.96562	196	1+
248.89847	254	1+
249.14423	142	
250.82786	162	
250.85586	74	
250.94896	88	
250.96338	166	
250.98644	94	
251.02917	92	
251.95785	114	
252.00872	80	
252.43379	80	
252.83334	156	
252.96968	456	
253.09158	68	
253.53898	92	
254.90760	154	
254.96583	264	1+
255.02945	84	
255.88672	78	
256.26036	72	
256.84915	62	
256.96449	128	
257.81339	76	
257.85227	174	
258.44665	102	
258.84826	934	1+
258.91863	70	
259.87161	76	
261.96035	74	
264.05335	70	
266.85425	72	
267.84224	140	
267.90823	70	
268.17362	70	
268.80554	70	
268.84141	588	1+
268.96902	68	
270.92343	74	
271.79705	70	
271.87245	80	
272.57520	74	
272.85543	60	
272.97781	146	
273.54317	80	
274.84996	108	
275.85740	62	
276.85829	628	1+
276.88182	70	
276.94508	76	
277.83275	78	
277.86603	390	1+
277.92827	68	
278.83290	226	
279.82196	64	
281.08215	86	
282.84093	74	
282.86234	162	
283.86014	64	
285.03023	70	
285.84884	110	
286.18537	72	
286.84785	636	1+
286.88007	106	
287.11762	68	
287.84940	454	1+
289.85130	60	
290.40351	72	
290.85163	154	
291.45089	72	
292.06748	70	
292.14106	60	
292.16385	76	
293.10750	88	
293.86058	78	
294.86570	72	
294.92903	76	
295.83169	62	
295.87205	142	
295.89905	70	
297.90072	162	
299.86221	72	
299.87788	66	
303.10305	64	
304.86242	178	
305.86026	104	
307.08387	72	
308.13250	80	
308.90697	64	
309.86985	86	
310.86141	92	
311.77928	92	
311.86703	92	
313.82930	64	
314.04699	86	
316.94313	72	
317.87252	76	
323.84264	82	
324.06804	66	
324.86405	78	
324.89415	180	
325.88990	72	
326.83066	62	
328.94925	124	
330.81368	80	
332.83360	64	
333.43423	64	
334.95445	150	
335.95666	72	
337.26132	64	
338.87989	76	
338.94088	68	
339.59679	78	
340.90588	68	
END IONS

###FS:    #m/z: 322.92940 #charge 1+
###MS: 178
###MSMS: 179
BEGIN IONS
TITLE=Cmpd 133, +MS2(322.9294), 28.0-35.0eV, 3.9min #179
RTINSECONDS=231.56
SCANS=178-179
PEPMASS=322.92940	722022
CHARGE=1+
50.93460	32	
77.84598	56	
175.53131	34	
181.54773	90	
189.91111	84	
190.72906	54	
191.93363	74	
193.88601	66	
194.07428	44	
194.91512	32	
196.88302	82	
199.66694	96	
201.04435	194	
205.94927	66	
206.88777	74	
206.94436	162	1+
209.89764	34	
210.83111	74	
212.01284	72	
212.89530	68	
213.87491	38	
218.84700	40	
219.84540	54	
220.87772	124	
220.93934	66	
222.95611	70	
223.96077	66	
225.81695	42	
227.47587	72	
227.87374	92	
227.93485	68	
228.84554	48	
230.83168	200	
231.11954	76	
232.80081	32	
233.58261	56	
236.49885	96	
236.85971	72	
236.89964	60	
237.93032	72	
238.02893	70	
238.12156	66	
238.89925	90	
238.93721	168	
239.80758	48	
240.66201	78	
240.82634	114	
240.90594	54	
240.94051	1056	
241.08625	56	
241.60734	80	
241.94288	826	
241.96581	78	
242.54954	46	
242.77983	34	
242.82496	68	
242.94156	3644	1+
244.82273	68	
244.93909	826	
246.43197	38	
246.97176	38	
247.99930	76	
248.85754	54	
249.82694	48	
250.99793	82	
251.84862	72	
251.86634	84	
251.95594	56	
252.10825	78	
252.12769	62	
253.05041	42	
253.11710	48	
253.92231	58	
254.14571	82	
254.86640	56	
254.89221	90	
255.82204	76	
256.03210	66	
256.89169	66	
257.79950	104	
258.82766	378	1+
260.07583	58	
261.03957	54	
261.83603	108	
262.06971	100	
262.21386	64	
262.84158	62	
263.97605	80	
264.80799	36	
264.88008	60	
265.80816	86	
266.85120	120	
268.17400	56	
268.85173	78	
268.93632	70	
268.95868	44	
269.84758	46	
270.13202	62	
270.83459	58	
272.02402	84	
272.12953	66	
272.57915	94	
273.25488	56	
277.86110	94	
279.01702	80	
279.09124	1086	1+
279.85655	56	
280.16088	52	
280.84975	74	
282.86771	102	
283.27910	80	
283.67581	32	
284.04594	98	
284.10024	42	
284.28925	336	
284.32203	48	
284.42506	112	
284.46946	32	
284.87879	52	
284.90790	70	
285.50930	72	
286.78242	66	
286.84471	38	
287.10694	80	
288.84253	68	
289.86626	62	
289.88353	156	
292.85471	56	
293.86850	62	
293.94430	78	
296.85290	50	
299.86635	34	
300.09835	54	
302.74866	50	
303.95200	84	
304.88819	58	
306.75661	66	
306.87911	66	
307.86936	46	
308.09374	86	
308.80809	158	1+
309.11595	58	
309.85474	86	
309.89612	62	
319.08476	70	
319.20531	50	
319.31737	70	
320.92583	48	
324.18968	86	
324.89313	34	
325.31581	80	
325.81427	66	
325.89952	80	
327.82997	54	
328.43931	32	
END IONS

###FS:    #m/z: 336.94506 #charge 1+
###MS: 178
###MSMS: 180
BEGIN IONS
TITLE=Cmpd 134, +MS2(336.9451), 28.0-35.0eV, 3.9min #180
RTINSECONDS=232.332
SCANS=178,180
PEPMASS=336.94506	41940
CHARGE=1+
126.69150	58	
151.34166	82	
182.86523	100	
185.99686	96	
200.86387	62	
205.94973	198	
206.89153	60	
211.75907	64	
211.94382	692	
212.87871	684	
213.93921	330	1+
214.41397	88	
214.87983	60	
215.93813	270	
222.01728	66	
222.83214	98	
222.97090	130	1+
223.95150	58	
225.97368	68	
226.83692	86	
227.89161	72	
228.50085	98	
229.13393	98	
229.95559	738	
230.84339	72	
230.88766	554	1+
231.94964	340	1+
232.62279	74	
233.22445	78	
233.55644	80	
233.82512	106	
233.85702	60	
233.95246	108	
234.83287	94	
235.82547	60	
235.92916	64	
235.94573	58	
238.84818	64	
239.95196	90	
240.85618	128	
241.13480	76	
241.33495	64	
241.84114	226	1+
242.80015	62	
242.90341	68	
244.87857	72	
244.89159	68	
245.95404	60	
246.86586	64	
246.97453	162	
247.97448	72	
248.82758	72	
248.89676	164	
248.96609	114	
249.82713	468	1+
249.90194	82	
249.95563	124	
250.82933	400	1+
250.94690	116	
251.95795	106	
252.04171	84	
252.06504	68	
252.82967	70	
252.95101	70	
252.97201	422	1+
253.91079	82	
254.08863	70	
254.86633	70	
254.96319	358	
255.07843	70	
256.07279	124	
256.89157	126	
256.96140	92	
257.09807	68	
257.83109	66	
257.84708	82	
258.84704	380	
259.84609	256	
259.95329	100	
260.83686	76	
260.86080	172	
260.87845	70	
261.83366	78	
262.79432	64	
264.86030	76	
267.85607	88	
268.11140	86	
268.84487	192	
269.85641	78	
270.02104	80	
270.85112	70	
271.12988	74	
271.83996	80	
272.12979	68	
273.88263	70	
274.85464	78	
274.97075	72	
275.02780	70	
275.83846	128	
275.85852	188	
275.91010	72	
275.95503	82	
276.85627	366	
277.83623	276	1+
277.86453	202	
278.87560	134	
279.83877	100	
279.88945	84	
280.84010	78	
282.88057	68	
283.14710	70	
285.17318	64	
286.00940	68	
286.85942	350	1+
287.84727	100	
287.88535	64	
288.03127	62	
288.85434	84	
289.82515	96	
289.85128	70	
292.10339	72	
292.44527	82	
292.87575	72	
293.00201	60	
293.04640	96	
293.10743	260	1+
293.22051	72	
293.80783	72	
293.85173	66	
293.86921	60	
294.42891	96	
295.93516	76	
297.90046	62	
298.06001	70	
298.10628	106	
298.88927	62	
299.87735	124	
300.87640	146	
303.21162	68	
303.88148	68	
304.44482	78	
305.81125	72	
305.89030	84	
307.80493	80	
307.87384	88	
308.88535	62	
311.88569	148	
314.96137	78	
318.89429	68	
319.37441	62	
320.15430	70	
322.33730	80	
323.88693	70	
324.89498	148	
327.80809	66	
328.25021	100	
330.85191	78	
333.97909	66	
335.78781	60	
337.09905	64	
340.79294	66	
END IONS

###FS:    #m/z: 359.96046 #charge 1+
###MS: 178
###MSMS: 181
BEGIN IONS
TITLE=Cmpd 135, +MS2(359.9605), 28.0-35.0eV, 3.9min #181
RTINSECONDS=233.102
SCANS=178,181
PEPMASS=359.96046	32088
CHARGE=1+
82.81296	82	
125.50142	88	
125.56066	84	
185.85497	68	
204.93918	60	
209.94275	70	
214.87978	62	
220.47045	108	
220.85163	70	
221.94402	66	
222.95367	394	
223.87303	60	
223.95631	260	
224.94883	432	
225.90764	74	
226.94589	976	1+
226.96656	62	
228.94240	1106	
230.47422	88	
230.85838	64	
231.79940	86	
233.81770	68	
233.95946	304	
234.88233	132	
234.93996	68	
235.42923	70	
235.99892	62	
236.85208	60	
237.55727	86	
238.88607	76	
240.12866	72	
240.96209	164	
241.78506	76	
241.93984	60	
241.95414	120	
241.97032	70	
242.95652	400	1+
244.95682	1042	1+
246.84256	76	
246.95203	908	
247.80598	72	
247.97617	72	
248.80581	202	
248.91140	66	
249.84788	68	
250.94980	474	
250.97282	68	
252.10977	82	
252.95383	158	
253.08370	68	
254.07722	76	
255.82623	68	
256.78716	62	
257.90819	88	
258.12686	64	
259.41084	86	
260.83362	234	
260.96809	194	
261.15421	86	
261.97508	80	
262.06214	72	
262.82290	76	
263.82599	64	
264.81921	122	
264.84348	80	
264.96041	86	
265.97251	124	
266.52950	76	
266.98753	180	
267.69729	68	
267.97152	266	
268.06925	70	
268.95882	70	
269.84754	72	
269.97154	96	
270.88697	72	
272.87129	114	
273.07025	68	
273.96214	116	
274.10204	66	
274.63491	88	
276.80919	108	
276.85897	66	
277.01867	112	
277.80103	76	
278.84869	64	
278.98004	76	
279.62434	88	
279.80130	76	
280.79225	342	1+
280.83302	66	
280.86800	62	
281.85682	78	
281.92914	80	
281.98681	62	
283.10158	66	
283.80015	90	
283.98829	66	
284.87892	80	
284.98648	66	
285.82468	68	
287.15896	110	
288.79883	74	
288.85712	80	
290.47290	98	
292.93582	136	
294.81884	66	
294.93883	72	
295.87774	150	1+
296.07460	74	
296.81436	78	
298.80288	712	1+
298.97181	72	
299.18024	76	
300.80384	74	
301.86627	70	
302.76944	72	
303.35097	104	
303.52409	70	
303.94146	80	
304.44697	100	
305.88008	62	
307.81766	74	
308.58076	94	
309.81078	100	
309.88933	76	
311.03833	98	
314.81911	106	
314.93766	68	
315.28623	78	
315.81208	314	1+
316.25758	72	
318.79556	70	
318.84803	92	
318.94675	66	
319.92562	60	
320.86632	68	
323.15594	74	
323.88671	64	
325.14504	62	
325.83416	70	
327.94565	106	
329.87859	62	
333.90049	94	
334.92241	72	
336.94125	238	1+
341.89999	60	
344.15368	64	
346.42389	78	
356.21439	68	
356.34452	64	
356.76734	70	
358.16162	106	
358.84017	72	
360.86417	72	
361.95449	86	
362.89223	72	
365.15175	62	
END IONS

###FS:    #m/z: 322.92933 #charge 1+
###MS: 182
###MSMS: 183
BEGIN IONS
TITLE=Cmpd 136, +MS2(322.9293), 28.0-35.0eV, 4.0min #183
RTINSECONDS=236.76
SCANS=182-183
PEPMASS=322.92933	770746
CHARGE=1+
155.82901	76	
191.94889	74	
192.88853	176	
194.93574	46	
197.91294	98	
199.10993	70	
201.04186	164	
204.04708	60	
205.95283	120	
205.96702	88	
207.01332	84	
208.89939	66	
209.89242	62	
210.92322	52	
211.90022	50	
211.91941	108	
213.08336	58	
213.88552	60	
218.84893	54	
218.89501	106	
220.96123	76	
221.94064	84	
222.90405	46	
222.95279	128	
223.02469	80	
223.95809	112	
224.81625	66	
225.09984	62	
225.28984	40	
226.11426	60	
226.94480	48	
227.83854	82	
227.93286	70	
228.84320	142	
230.82906	74	
230.84427	102	
234.01663	58	
234.94150	86	
235.82317	72	
236.00617	106	
236.06441	66	
237.09203	100	
238.02309	50	
238.90631	124	
238.93732	140	
239.07038	126	
239.08703	44	
240.06595	66	
240.82175	72	
240.94102	1304	
240.98197	76	
241.94138	1178	
242.94065	3494	1+
243.02987	158	
243.09117	74	
243.82182	126	
244.81881	216	
244.93870	762	1+
244.99195	54	
245.24928	42	
245.44786	72	
245.84428	52	
246.49794	92	
246.85036	62	
246.97436	186	1+
247.91834	62	
248.83956	78	
249.92705	82	
250.16024	64	
250.46904	92	
250.82889	48	
251.16319	78	
252.08066	60	
253.83467	86	
254.82722	76	
254.90582	58	
255.11169	84	
255.82602	68	
256.04626	66	
256.88983	74	
257.41150	52	
257.80800	58	
258.83534	172	
260.11954	74	
260.17108	80	
260.83384	146	
260.85570	160	
260.95373	48	
261.83143	68	
261.84359	76	
262.83784	62	
262.93358	46	
263.82806	90	
264.80247	70	
265.06134	84	
266.03259	70	
266.84958	76	
266.87421	86	
267.00066	58	
268.97256	64	
269.80240	84	
270.80645	70	
274.85275	72	
274.88117	52	
275.80533	70	
276.84890	98	
276.89835	86	
277.16817	46	
277.83667	42	
278.12539	44	
278.80564	66	
278.84883	62	
278.91454	70	
279.09041	776	1+
279.98824	100	
280.78985	82	
280.81053	82	
284.28998	190	
284.86610	66	
284.88080	68	
284.91211	66	
285.03413	60	
285.93226	68	
285.98027	56	
286.82624	52	
287.15505	76	
289.81771	52	
291.09891	88	
292.08208	64	
292.86957	76	
292.98736	66	
293.84773	64	
295.16663	76	
296.91804	68	
298.82337	60	
300.87556	72	
301.86426	68	
302.80394	64	
302.88296	54	
305.87887	126	
306.94150	40	
307.47516	76	
307.79612	54	
307.89032	64	
308.43858	68	
310.10549	78	
314.26906	68	
318.20399	86	
320.52322	44	
323.88012	62	
324.75161	68	
324.89127	152	
326.14482	62	
326.24433	62	
END IONS

###FS:    #m/z: 340.93965 #charge 1+
###MS: 182
###MSMS: 184
BEGIN IONS
TITLE=Cmpd 137, +MS2(340.9396), 28.0-35.0eV, 4.0min #184
RTINSECONDS=237.532
SCANS=182,184
PEPMASS=340.93965	332594
CHARGE=1+
146.30717	70	
194.97331	90	
197.88186	94	
198.10273	62	
208.96496	118	
209.95668	62	
210.94100	174	
212.87711	130	
213.87935	106	
213.93880	256	
214.93228	232	1+
215.88689	68	
216.82663	64	
216.85348	70	
218.82175	80	
218.84515	70	
218.88541	68	
220.88066	68	
221.83068	82	
223.82802	84	
223.93340	78	
223.95830	138	
224.83837	70	
224.96375	194	1+
226.88474	72	
227.93460	68	
228.84027	60	
230.84158	70	
230.88642	276	1+
231.84827	78	
231.94925	356	
233.16815	80	
234.83247	66	
235.56510	80	
235.88885	120	
235.94570	74	
236.90426	88	
237.87843	84	
239.88338	100	
240.83239	74	
240.96129	68	
241.08296	76	
241.83967	252	
242.85385	146	
243.83595	128	
243.86074	76	
244.95366	94	
245.84411	230	1+
247.97891	62	
248.04180	120	
248.11728	70	
249.90983	70	
249.95633	64	
250.99604	76	
251.83885	64	
251.96358	64	
253.19122	64	
253.67396	94	
254.91384	68	
254.96511	300	
255.02846	74	
255.08637	68	
255.58435	80	
255.98903	74	
256.88156	64	
256.89754	128	
256.96656	74	
257.26357	74	
257.83277	124	
258.84541	290	
259.85017	282	
259.95728	124	
259.98109	60	
260.11041	60	
260.83642	400	1+
260.85727	152	
262.83723	88	
263.85412	160	
263.88150	128	
264.01579	70	
264.86367	160	1+
266.41762	68	
266.84441	106	
267.84489	136	
268.84392	182	
269.12779	60	
269.79540	64	
269.84273	96	
270.18256	80	
270.84156	94	
270.96391	72	
271.06906	78	
271.91879	74	
274.68980	98	
275.80632	108	
275.85085	62	
275.87153	66	
275.94500	100	
276.85674	456	
277.85508	284	
278.85333	256	
278.88790	94	
279.00075	98	
279.86361	166	
279.90388	86	
281.05114	76	
281.85972	92	
281.88020	72	
282.85968	74	
284.05645	84	
284.85612	66	
284.87470	66	
285.87843	74	
286.41347	88	
286.88643	68	
286.92594	76	
288.85949	66	
288.90335	60	
289.85576	74	
294.84976	98	
294.86284	258	1+
297.88782	80	
297.97474	60	
298.30348	72	
299.87188	184	
300.84688	96	
300.87926	76	
301.86213	72	
302.18043	64	
303.94133	90	
304.99798	58	
305.91211	76	
307.79828	82	
307.89743	66	
307.98355	66	
308.29171	86	
308.33299	80	
310.08837	70	
310.88059	64	
312.41056	72	
313.85324	74	
314.86588	80	
316.45189	98	
319.86180	70	
322.19156	68	
322.90831	64	
323.16664	88	
324.27351	68	
324.46136	90	
325.18973	74	
329.13619	82	
329.43612	62	
330.81209	94	
335.02809	76	
336.86464	70	
338.30365	68	
342.90062	114	
END IONS

###FS:    #m/z: 359.96041 #charge 1+
###MS: 182
###MSMS: 185
BEGIN IONS
TITLE=Cmpd 138, +MS2(359.9604), 28.0-35.0eV, 4.0min #185
RTINSECONDS=238.304
SCANS=182,185
PEPMASS=359.96041	29852
CHARGE=1+
83.00198	76	
122.88638	78	
196.57460	80	
207.12842	70	
207.94912	84	
209.94436	392	
212.00941	76	
220.95363	66	
222.09609	74	
222.95228	196	
223.90038	78	
223.95191	86	
224.94943	500	1+
226.94722	1754	1+
226.98288	64	
227.83564	128	
227.88115	80	
228.94098	1572	
229.83891	76	
230.91087	62	
232.88541	80	
233.89439	84	
234.83628	72	
235.50480	98	
236.85483	80	
237.90113	82	
239.03199	74	
239.85865	66	
239.96890	82	
240.13168	74	
240.83731	74	
240.94284	260	
240.96356	298	1+
242.88632	66	
242.95914	142	
243.89417	74	
244.06642	78	
244.95642	330	1+
245.88676	90	
246.80866	132	
246.88475	78	
246.95300	720	
246.97275	144	
248.80336	230	
249.80303	114	
250.90661	64	
252.95180	132	
253.00762	70	
253.90936	82	
254.11433	68	
257.92966	70	
258.14857	70	
258.83183	98	
258.97233	70	
259.34755	80	
259.79475	74	
259.85195	72	
260.83174	186	
260.96075	216	1+
261.80746	70	
261.94681	80	
262.88361	68	
263.12048	76	
264.91226	88	
265.08803	64	
266.81209	174	
267.81392	112	
267.84502	114	
267.97354	126	
268.17391	92	
268.80378	72	
268.84709	104	
268.90630	132	
268.95670	100	
269.80316	64	
269.95128	98
[truncated: 1,890,844 more chars]
