# Supplementary material for: High-Throughput Venomics
Source: J Proteome Res. 2023 Apr 3;22(6):1734–46. doi: 10.1021/acs.jproteome.2c00780 (PMC10243144; doi:10.1021/acs.jproteome.2c00780)
Supplement: Supplementary file 9 — pr2c00780_si_009.zip [file pr2c00780_si_009.zip › Manual files/Calloselasma rhodostoma MGF/210702_Calloselasma_halfplate000110_5.1.201.mgf]

###	D:\Data\Julien\210702_Cr_half_TFA\210702_Calloselasma_halfplate000110.d\ProteinAnalysisResults.mgf
###	D:\Data\Julien\210702_Cr_half_TFA\210702_Calloselasma_halfplate000110.d\analysis.baf
###	210702_Calloselasma_halfplate000110.d
###	Instrument: maXis HD
###	Manufacturer: Bruker
###    PeakWidth 0.30, MiniumIntensity 10, S/N 1Apply threshold 0, Threshold 10
###    Retain Residuals no, Create neutrally no,
###    FullScan Parameters: AdductIon (+)+H (-)-H, LowMass 0, HighMass 8000, MaxCharge charge decon 4, MinPeaks 3
###    Perf. isotope decon yes, Max Charge Istopic decon 6, MW agreement 0.00, Abund. cutoff 2.00, Envelope cutoff 75.00
###    MaxRes   Parameters: AdductIon (+)+H (-)-H, LowMass 0, HighMass 8000 
###    Perf. isotope decon yes, Max Charge Istopic decon 6, Abund. cutoff 2.00
###    MSn      Parameters: AdductIon (+)+H (-)-H, LowMass 0, HighMass 8000 
###    Perf. isotope decon yes, Max Charge Istopic decon 4, Abund. cutoff 0.05
###    Global Charge Limit: no 3, Prefer FullScan Result: yes, Export what: 2 (0=non deconv/1=deconv only/2=mixed), NoMSMSSignals: 150, Intensity threshold: 10, NoMSSignals (deconv): 2, NoMSSignals (non-deconv): 2, NormalizeData: no, SingleCharged: yes
###
COM=210702_Calloselasma_halfplate000110.d
USERNAME=Demo User

###FS:    #m/z: 322.92915 #charge 1+
###MS: 1
###MSMS: 2
BEGIN IONS
TITLE=Cmpd 1, +MS2(322.9292), 28.0-35.0eV, 0.0min #2
RTINSECONDS=1.4655
SCANS=1-2
PEPMASS=322.92915	3919138
CHARGE=1+
190.89114	134	
191.95375	492	
192.02169	176	
192.89272	388	1+
199.88915	118	
200.01626	146	
201.04482	170	
203.95309	306	1+
205.01201	132	
205.94827	698	1+
209.94771	114	
210.90040	144	
212.89399	122	
213.01795	140	
215.88720	548	1+
218.98784	144	
219.02911	116	
219.17052	174	
220.08593	162	
220.86622	236	
222.95250	256	
223.95571	840	1+
224.93256	164	
228.09658	238	1+
228.90961	174	1+
229.92785	152	1+
230.84644	244	1+
230.86058	364	1+
230.91093	124	
231.12050	132	
231.83122	228	1+
231.95845	290	1+
232.02566	146	
233.04740	156	
233.89605	296	
234.05201	248	
235.04892	130	
235.82401	156	
235.87886	174	
236.85766	120	
237.09970	144	
238.00357	122	
238.21479	200	1+
239.03887	162	
239.07958	386	1+
239.95651	516	1+
240.94384	188	
241.02999	220	1+
241.88784	250	
242.79815	170	
242.93997	158	
243.01541	166	
243.87965	564	1+
243.94017	114	
243.96884	230	1+
244.04041	492	1+
245.87456	182	
245.94157	312	
246.07196	136	
246.97500	604	1+
247.23729	214	1+
248.03287	838	1+
248.97118	122	
249.03750	538	1+
249.10983	140	
249.96433	192	1+
250.55349	152	1+
251.10597	128	
251.14502	142	
252.09109	346	1+
252.10886	128	
255.09865	306	1+
255.15558	126	
256.00199	162	
256.85954	158	1+
259.01161	280	1+
259.93688	312	1+
260.01745	198	1+
260.03441	156	
260.06847	186	
260.17608	208	
260.75939	116	
260.97387	234	1+
261.12260	182	1+
262.06829	128	
262.83904	124	
263.05774	740	1+
263.19538	138	
263.90152	256	1+
263.98814	176	
264.80797	140	
264.97896	164	
265.01816	196	
265.05933	254	
265.08334	158	
265.13231	118	
266.08796	140	
266.85020	114	
267.06439	138	
267.10249	124	
267.33803	186	
267.99736	180	
268.05138	302	1+
268.91093	252	
268.95427	144	
268.99391	152	
269.07855	128	
269.09451	122	
270.03016	118	
270.27202	122	
271.81262	136	
271.85077	140	
271.98729	204	1+
272.06793	134	
273.17251	150	
274.21424	152	
274.85383	126	
274.99876	252	1+
275.05559	130	
275.84192	120	
276.86215	238	1+
276.97997	142	
277.07029	302	
277.09442	250	
278.09137	202	
279.06742	372	1+
279.09091	802	1+
279.79959	246	1+
279.89732	242	
280.14140	716	1+
280.21544	260	1+
280.23600	148	
280.52045	136	
281.28012	152	1+
281.97593	180	1+
282.05252	138	
282.85714	164	
282.87694	134	
282.94837	120	
283.06974	342	
283.43529	132	
284.08613	116	
284.29310	1454	1+
284.90584	196	
285.85907	292	1+
285.93964	136	
286.91943	370	
287.01736	160	
287.09484	124	
288.06310	524	1+
288.94277	154	
289.08998	126	
289.86938	118	
292.02624	310	1+
292.06023	902	1+
293.87358	142	
293.98649	176	1+
294.85496	122	
294.92946	116	
297.05898	442	1+
297.84850	208	1+
298.06136	372	1+
298.85126	142	1+
299.93823	190	1+
300.13274	230	1+
301.06593	264	1+
301.82685	126	
302.88166	116	
302.91042	152	
302.94619	252	1+
303.21902	278	1+
303.87428	182	
304.18894	206	
304.26248	182	
305.03229	188	1+
305.26380	130	
305.82667	128	
305.87578	246	
306.24104	142	
306.27981	166	
306.80471	150	
306.88440	652	1+
306.93164	130	
307.07973	170	
307.12705	134	
307.86174	154	1+
307.88869	370	1+
308.06918	118	
308.13738	366	1+
308.29186	1078	1+
308.94295	300	1+
309.14246	270	1+
309.22037	126	
309.80367	120	
310.04734	152	
310.30540	730	
310.97734	126	
311.10640	322	1+
311.88377	204	
312.15454	126	
313.02975	156	
313.05042	206	1+
315.13719	192	1+
317.03416	162	
317.25319	194	1+
318.18522	114	
319.05649	168	
319.07941	204	1+
320.07227	314	1+
320.12090	136	
320.15614	128	
321.11519	128	
321.32110	164	
321.83923	120	
321.86901	140	
322.06530	120	
322.15304	144	
322.20080	130	
323.23656	5694	1+
324.13416	454	1+
324.20598	826	1+
324.89237	496	1+
325.22255	174	
325.31392	178	
325.96432	150	
326.11463	156	
326.17008	116	
326.37406	142	
326.99366	214	1+
327.21611	148	
END IONS

###FS:    #m/z: 340.93972 #charge 1+
###MS: 1
###MSMS: 3
BEGIN IONS
TITLE=Cmpd 2, +MS2(340.9397), 28.0-35.0eV, 0.1min #3
RTINSECONDS=2.2375
SCANS=1,3
PEPMASS=340.93972	1787380
CHARGE=1+
190.86023	206	1+
204.88134	136	
205.94917	152	
205.98556	138	
206.94753	120	
207.01202	146	
212.87662	124	
212.94542	152	
213.01875	118	
213.93919	4714	1+
215.88764	552	1+
215.93702	1040	1+
216.41454	186	
217.88271	342	1+
217.93766	278	
222.95762	194	
223.95776	142	
226.03016	140	
226.94618	130	
227.95087	140	
228.94006	198	
229.03196	154	
229.92948	138	
229.95621	212	1+
231.02908	138	
231.14851	182	1+
231.89198	134	
231.94949	4176	1+
232.11638	116	
233.89647	354	1+
233.94686	852	1+
234.04522	176	
235.11795	266	1+
235.94520	526	1+
237.90301	264	1+
240.10213	164	
240.22981	682	1+
240.93850	244	1+
241.04852	242	1+
241.15583	168	
242.86174	174	1+
244.03701	498	1+
244.78642	130	
244.95796	128	
245.61396	158	
246.95219	166	
246.97450	382	
247.02486	210	
247.23830	248	
247.94024	506	1+
248.03255	178	
249.04012	668	1+
249.18076	152	1+
249.95904	1564	1+
250.09559	202	1+
250.91607	328	1+
251.07010	208	1+
251.14849	148	
251.95955	358	1+
252.22926	144	
253.09481	146	
253.88838	268	1+
253.95438	144	
254.94457	152	
254.96519	3300	1+
255.02979	172	1+
255.07303	598	1+
255.13526	170	1+
255.17445	174	
256.91433	132	
256.96461	676	1+
257.89855	166	1+
258.96265	208	
259.96050	192	
260.00445	222	1+
261.05446	124	
261.91975	272	1+
262.04786	118	
262.09752	130	
262.96537	234	1+
263.05478	518	1+
264.08195	278	1+
264.58241	118	
264.98597	284	1+
265.01301	194	
265.95762	152	
266.01563	286	1+
266.24646	182	1+
266.93907	152	
266.95919	148	
267.13457	306	1+
268.25876	164	
268.86556	164	
268.95195	116	
268.99709	136	
269.09676	146	
270.99375	250	1+
271.01319	120	
271.20376	120	
272.93780	162	
272.97520	396	1+
273.06586	272	1+
273.09544	140	
273.92465	150	
274.11036	128	
274.97560	228	
275.02121	126	
275.06928	124	
276.96966	196	
278.81103	208	1+
280.03760	152	
280.94573	282	1+
281.05298	234	
281.08257	230	
282.16431	294	1+
282.27668	630	1+
282.91885	122	
282.97684	158	
283.02648	474	1+
283.20756	144	
283.86751	212	
283.91958	176	
286.06427	158	
288.06473	814	1+
290.01117	322	1+
290.84417	298	1+
290.98904	200	1+
291.10550	126	
292.05743	234	
292.43015	158	
293.06285	122	
293.17303	210	1+
293.87110	298	
293.91279	220	1+
294.17621	186	1+
294.31087	208	
294.43277	174	
294.85791	162	
294.87502	146	
295.20398	138	
295.40395	154	
295.99380	152	
296.10849	140	
296.33091	626	
296.86851	190	1+
297.83143	116	
297.97575	174	
298.08079	178	
298.58895	174	
298.93086	118	
300.05359	116	
300.07822	250	1+
301.02779	202	1+
301.23019	128	
301.71406	154	1+
301.82371	132	
302.17463	304	1+
302.94633	124	
304.12970	146	1+
304.26263	150	
304.93768	122	
305.22796	178	1+
306.11048	136	
306.28223	784	1+
306.88105	396	1+
307.04270	130	
307.14446	222	1+
307.24331	366	1+
307.79607	180	
308.09252	154	
308.67024	168	
308.79493	140	
308.80894	182	
310.87428	392	
310.97264	164	
312.02799	176	
312.96344	140	
313.83712	134	
315.15991	128	
315.87983	124	
316.04287	224	
318.90397	254	1+
319.10558	128	
319.28024	144	
320.21781	152	
321.21789	188	
321.28562	192	
321.31265	150	
322.13670	208	
322.22449	158	
323.23804	1822	1+
323.30492	184	
324.06337	244	1+
324.87023	140	
324.89307	394	
324.97213	112	1+
325.08621	200	1+
325.89075	198	
326.17383	144	
326.25680	160	
326.30135	208	1+
326.86807	124	
326.90262	196	
326.96299	220	1+
327.03009	146	1+
327.17041	136	
327.88602	550	1+
328.18881	220	
330.88128	154	
331.04417	128	
331.89974	134	
332.08567	572	1+
333.97485	118	
334.09000	116	
335.86362	190	1+
336.08378	186	
336.12448	174	
337.22202	230	
337.94196	254	
339.33544	136	
339.87777	260	1+
340.38730	456	1+
341.12593	162	
341.24725	376	1+
341.31060	668	1+
342.18930	152	
342.27601	290	
342.89205	124	
343.21150	356	1+
343.90181	120	
344.05009	170	
344.14622	146	
344.25049	184	1+
344.88648	216	
345.29024	154	
END IONS

###FS:    #m/z: 363.95573 #charge 1+
###MS: 1
###MSMS: 4
BEGIN IONS
TITLE=Cmpd 3, +MS2(363.9557), 28.0-35.0eV, 0.1min #4
RTINSECONDS=3.0175
SCANS=1,4
PEPMASS=363.95573	975980
CHARGE=1+
185.86211	128	
187.86669	154	
189.86244	528	1+
191.85675	134	
191.95308	286	1+
199.93381	344	1+
203.93922	208	1+
207.40847	246	
207.87847	124	
209.94272	1662	1+
210.89401	268	1+
212.87939	1120	1+
216.41325	132	
216.97475	118	
222.95105	2682	1+
223.38011	174	
224.94784	3464	1+
225.06839	252	1+
226.94705	11256	1+
227.89269	126	
227.91736	130	
228.89261	412	1+
228.94208	13130	1+
229.06463	186	
229.21192	156	1+
230.88941	1314	1+
232.05110	164	
232.13984	162	1+
233.04636	278	1+
233.89267	144	
234.04675	278	1+
234.86903	140	1+
234.88186	132	
235.89344	124	
237.13634	248	
238.87881	236	1+
239.07343	194	
239.88485	164	1+
240.79227	140	
240.96238	1562	1+
241.06357	308	1+
242.00679	176	
242.04475	152	
242.95837	1152	1+
243.31871	118	
244.03563	884	1+
244.95711	6710	1+
245.07688	186	
246.91872	180	
246.95232	6946	1+
247.91148	334	1+
248.03350	858	1+
248.89706	210	
248.99865	252	1+
249.03576	544	1+
249.14155	228	1+
250.89315	136	
250.94643	328	1+
250.97048	216	
253.06038	360	1+
253.10959	128	
253.16196	150	
253.92139	164	
256.99181	208	1+
257.91772	208	1+
258.97277	246	1+
259.23770	182	1+
260.06281	168	
260.96677	1956	1+
260.98835	146	
262.86372	232	1+
263.03321	124	
263.05493	410	1+
263.82698	138	
263.84621	274	1+
263.97781	284	
264.10256	132	
264.12988	202	1+
264.88217	310	1+
264.96568	128	
264.97695	122	
265.25919	130	
266.24429	184	1+
266.98917	200	1+
267.06180	208	
267.97332	1012	1+
268.05347	210	
268.91202	160	
268.95405	212	
269.80257	184	1+
269.96802	1346	1+
270.90895	140	
271.06370	148	
271.08447	174	
271.09360	174	
271.90907	152	
272.93552	162	
273.02012	196	1+
275.16377	162	
276.85330	156	
277.07418	152	
277.15434	206	1+
277.85215	122	
277.93081	152	
278.06199	338	1+
278.20190	158	
279.01520	146	
279.03010	126	
280.88906	194	1+
281.01151	234	
281.13823	230	1+
281.95853	150	
281.99341	234	1+
282.27832	142	
282.54992	94	1+
282.80473	300	1+
282.89890	430	1+
283.07651	362	1+
283.18289	140	
283.98307	286	
284.93283	122	
285.01328	170	
285.09910	142	1+
285.85091	226	
286.01927	128	
287.86195	136	
287.88415	142	
288.06383	1132	1+
288.13957	130	
289.13406	134	
290.86957	514	1+
291.02390	136	
291.11936	118	
292.05966	158	
292.43490	202	
293.06411	204	
294.81784	242	1+
294.85289	134	
295.11414	132	
295.48129	132	
295.82027	162	1+
296.07416	254	1+
296.19214	204	1+
296.86985	180	1+
297.79755	236	1+
297.98298	264	1+
298.94305	190	1+
299.01570	138	
299.86917	124	
299.92373	212	1+
300.13371	340	1+
301.10470	136	
301.13681	378	1+
302.00040	132	
302.10655	246	1+
302.22248	120	
302.81062	190	
303.80567	142	
303.85766	344	1+
304.07064	226	1+
304.21730	226	
304.92979	226	1+
304.97708	166	
305.15791	218	1+
305.95464	160	1+
306.03035	228	1+
306.31095	362	1+
306.90936	288	1+
307.05322	178	1+
307.08798	324	1+
307.13055	92	1+
307.28114	130	
307.31333	272	1+
307.80067	430	1+
307.87215	214	1+
307.89326	150	
308.29135	518	1+
310.34009	122	
310.88311	120	
310.90672	262	1+
311.02968	132	
311.83034	146	1+
311.85959	138	
311.88256	226	
312.05824	166	
313.88192	146	
314.13406	228	1+
314.81788	118	
314.93438	164	1+
314.99564	118	
315.15146	342	1+
316.84151	146	
317.20341	244	1+
317.93359	668	1+
317.96561	116	
318.24074	150	
318.93271	426	1+
319.08129	242	1+
320.00794	166	1+
321.81231	148	
321.86466	344	1+
322.02634	134	
322.92985	440	1+
323.02039	434	1+
323.13124	148	
323.31167	402	1+
323.60472	148	1+
324.02307	306	1+
324.24575	140	
324.89626	192	
325.23474	116	
325.90067	128	
326.33837	210	
326.87320	164	
326.95588	120	
327.12103	180	1+
327.27322	136	
327.80506	530	1+
328.88571	202	1+
328.93549	222	1+
328.95483	212	1+
329.09007	184	1+
329.13594	186	1+
329.17282	196	
329.21938	208	1+
329.93504	276	1+
330.76318	194	1+
330.98259	166	
331.19318	126	
331.99192	196	1+
332.08971	1214	1+
333.13329	192	1+
335.14367	364	1+
335.86246	156	
336.01991	124	
336.08868	236	1+
336.83393	146	
336.94394	794	1+
336.96357	152	
338.37954	162	1+
338.94520	178	
339.20211	158	
340.10029	126	
340.93997	490	1+
341.28157	116	
341.91486	152	
342.27661	230	1+
342.36832	126	
342.90158	334	1+
343.76513	154	1+
343.81975	212	1+
344.20089	196	1+
344.87476	118	
346.03213	138	
346.98384	174	
347.08463	196	
348.28546	272	1+
348.32172	122	
348.91136	284	1+
349.12124	136	
349.31528	142	
350.10338	130	
350.17309	124	
350.33199	438	1+
351.33628	248	1+
352.15860	140	
353.18469	128	
355.05585	148	
357.05784	154	
357.18449	252	1+
357.20701	124	
358.92140	218	1+
360.07552	346	1+
360.18209	132	
361.12532	366	1+
361.34725	254	1+
362.20666	116	
363.10647	168	
363.23274	146	
363.37193	364	1+
364.28869	250	1+
365.05705	128	
365.32022	142	
365.90947	170	1+
366.31730	148	
367.13678	204	
367.32929	574	1+
368.29973	216	
368.42192	924	1+
368.83589	240	1+
368.98452	128	
369.01514	148	
369.04263	156	
369.18112	204	1+
369.34350	156	1+
END IONS

###FS:    #m/z: 322.92931 #charge 1+
###MS: 5
###MSMS: 6
BEGIN IONS
TITLE=Cmpd 4, +MS2(322.9293), 28.0-35.0eV, 0.1min #6
RTINSECONDS=6.6995
SCANS=5-6
PEPMASS=322.92931	4105194
CHARGE=1+
67.40139	102	
155.23642	102	
190.10909	104	
190.92602	120	
191.95478	400	1+
196.88360	120	
200.01068	100	
205.05805	168	
205.94907	488	
206.02015	120	
206.92381	110	
209.94321	140	
210.90325	286	
211.89602	536	1+
212.89552	318	1+
215.03528	186	
215.88845	356	
218.98339	100	
219.03011	154	
220.86048	338	1+
221.94537	184	
222.95351	262	
223.95735	882	1+
227.01400	146	
227.07040	130	
228.90948	188	
229.03166	158	
230.85864	112	
231.02693	106	
233.04304	318	1+
233.06704	396	1+
233.87744	102	
233.89857	298	
233.95624	190	
235.90814	116	
237.12565	114	
238.00744	176	
238.03391	130	
238.04640	110	
238.87663	170	
238.94887	126	
239.08262	154	
239.13965	202	1+
240.01189	210	1+
240.96453	246	
241.05120	122	
241.81147	182	1+
241.94012	460	1+
242.07111	110	
242.94132	314	1+
243.04478	168	
243.87975	440	1+
244.03842	350	
244.95524	236	1+
244.97440	120	
245.03706	372	1+
245.87900	128	
246.95038	100	
246.97420	792	1+
248.03061	758	1+
248.85497	170	1+
249.03337	486	1+
249.05124	134	
250.49813	104	
250.90031	162	
251.00794	144	
251.05964	202	1+
251.07491	214	1+
251.92608	118	
252.10805	284	
252.23107	112	
253.03581	162	
253.93398	266	1+
255.10229	132	
256.90154	144	
258.97465	144	
259.05079	132	
260.07916	102	
260.17325	246	
260.97165	212	1+
260.99781	196	1+
261.05711	120	
262.79368	130	
263.05153	698	1+
263.86333	124	
263.90155	162	
263.97522	160	
264.01005	108	
264.12665	124	
264.19193	100	
264.89295	116	
265.12094	116	
265.25438	134	
266.86382	114	
266.91436	124	
266.95565	122	
267.00440	204	
267.05090	200	1+
267.17658	322	1+
267.87371	224	1+
267.93475	358	1+
267.99776	110	
268.03860	130	
268.90523	206	
269.00312	410	1+
269.11517	170	
269.38967	100	
269.79164	312	1+
270.98785	222	1+
271.84457	154	
272.03313	156	
272.13129	170	
272.83093	224	1+
273.07709	154	
273.85897	114	
274.04887	112	
275.05338	190	
275.58600	100	
275.86631	136	1+
276.84677	386	1+
277.07089	372	
277.08922	362	1+
279.08874	790	1+
279.11277	124	
279.22915	176	
279.29060	206	1+
279.80375	208	1+
280.14126	422	1+
280.26433	198	
281.04957	210	
282.08484	194	1+
282.27704	128	
282.97239	128	
283.06535	334	1+
283.26368	188	
284.29177	1306	1+
284.99061	106	
285.16289	132	
285.85657	132	
286.91706	400	
287.63716	106	
288.02731	140	
288.06270	508	1+
288.11219	184	
289.87933	250	
290.86820	130	
290.88752	100	
291.01933	180	
291.09062	176	1+
292.05904	548	1+
293.87333	136	
293.91340	200	1+
294.18804	192	1+
294.27775	108	
294.86142	114	
295.84752	118	
295.86209	114	
296.08842	202	1+
297.90051	118	
299.05281	112	
300.97777	102	
302.14889	190	
302.24531	120	
304.09792	422	1+
304.18797	204	
304.26053	160	
305.28288	306	1+
305.85494	246	1+
306.07465	106	
306.87764	220	
307.08021	104	
307.13484	130	
307.89335	202	
308.29587	252	
308.80985	104	
308.87872	166	
309.29481	194	
309.88693	118	
309.91809	198	1+
310.30795	738	1+
310.87762	554	1+
312.02915	150	
312.87386	142	
313.02665	190	
313.16483	212	
314.03389	144	
314.13348	152	
314.86637	134	
316.06144	110	
316.10751	182	1+
317.16980	112	
319.30962	128	
319.88823	102	
320.16600	200	1+
321.09546	304	1+
321.11522	108	
321.21936	176	
322.14749	118	
322.38147	104	
322.89421	166	
323.08997	248	1+
323.16687	104	
323.23749	3904	1+
323.29129	254	1+
323.34970	102	
323.88305	104	
324.16086	254	1+
324.20500	890	1+
324.89542	528	1+
325.22944	124	
325.32303	202	
325.90066	346	1+
326.17312	360	1+
326.20964	290	1+
326.32918	110	
326.37633	248	1+
326.88471	362	1+
327.17633	272	1+
327.27113	132	
328.13449	192	1+
328.33003	100	
END IONS

###FS:    #m/z: 336.94536 #charge 1+
###MS: 5
###MSMS: 7
BEGIN IONS
TITLE=Cmpd 5, +MS2(336.9454), 28.0-35.0eV, 0.2min #7
RTINSECONDS=7.4715
SCANS=5,7
PEPMASS=336.94536	370116
CHARGE=1+
129.46917	114	
191.12207	190	
192.88706	252	1+
198.08405	168	
204.00728	168	
205.94997	274	
207.95245	116	
210.89532	442	1+
211.87013	114	
211.94395	18664	
212.88226	374	1+
212.94557	436	
213.93832	8094	1+
214.06012	110	
215.88483	636	1+
216.48640	120	
216.93673	138	
217.94004	174	
219.02933	318	
221.89158	274	1+
222.95266	130	
224.94707	108	
226.04127	132	
226.14907	118	
227.89248	236	1+
228.89498	162	1+
229.41840	152	1+
229.92045	178	
229.95433	14256	
229.99734	170	
230.06882	252	1+
230.88811	1004	1+
230.95825	506	
231.03090	270	1+
231.56021	112	
231.94989	6606	
232.86202	120	
232.95353	278	
233.04365	388	
233.24715	116	1+
233.82772	160	1+
233.89818	390	1+
233.94675	1074	1+
235.04810	130	
235.08461	106	
235.11261	112	
235.89212	204	1+
235.94794	498	1+
236.13173	226	1+
237.05327	156	1+
237.98552	152	
238.97907	124	
239.89871	222	1+
240.02705	136	
240.96496	212	
241.19871	132	
241.94237	152	1+
242.02013	118	
242.05865	258	1+
242.98302	228	1+
243.79702	160	
244.03686	140	
244.10675	116	
245.03728	128	
245.97702	254	
246.44502	118	
246.93810	182	1+
246.97575	474	
247.96515	3626	
248.03412	1026	1+
248.08393	178	1+
248.20950	112	
248.89740	110	
248.99534	126	
249.03936	656	1+
249.16098	214	1+
249.96086	1900	1+
250.95178	130	
250.98514	122	
251.04134	110	
251.14864	110	
251.35416	110	
251.95716	272	
252.81217	134	
252.97036	8622	1+
253.04579	204	
254.10012	354	1+
254.93776	186	
254.96569	3964	1+
255.05010	202	
255.07204	312	1+
255.87807	142	
256.17627	152	1+
256.79604	226	1+
256.96322	444	1+
257.24778	112	1+
258.04423	132	
258.96280	206	
258.98715	150	1+
259.03839	138	
259.88220	108	
259.97233	134	
260.87929	162	1+
262.04764	124	
262.97131	448	1+
262.99730	142	
263.05585	436	1+
263.84406	270	1+
263.97800	304	1+
264.87905	108	
265.02338	164	
266.01860	212	
266.99987	292	1+
267.83533	206	1+
269.79905	116	
269.89612	180	1+
270.00265	126	
270.09235	118	
270.92251	186	1+
270.98280	946	1+
271.84481	342	1+
272.84785	268	1+
272.97753	360	
273.05492	136	
273.97802	196	
274.91781	136	
274.99091	138	
275.41677	114	
275.85130	184	1+
275.94342	300	1+
276.06062	188	
276.15565	128	
276.21143	140	
276.44770	122	
276.82137	128	
276.89043	126	
276.90446	138	
277.07317	252	
277.58941	106	
278.59260	142	
278.93715	176	
278.99332	184	
280.09880	140	1+
280.92546	138	
281.04839	172	
281.08297	266	1+
281.81702	214	1+
282.01728	122	
282.18907	198	1+
282.85439	302	1+
282.91422	222	1+
283.80551	248	1+
283.83714	150	
283.85997	228	1+
284.02054	136	
286.80821	282	1+
286.84895	268	1+
286.96216	138	
287.01527	130	
287.05003	110	
287.15567	152	
288.06570	488	1+
289.01188	146	
290.79321	126	
290.86007	230	1+
290.94304	234	1+
291.01998	192	1+
291.06775	268	
291.08867	128	
292.06142	964	1+
292.10605	304	1+
293.06602	568	1+
293.87403	112	
295.00341	130	
295.06205	140	
295.13159	152	
296.87552	120	
298.08149	288	
298.92302	108	
299.06176	188	
299.13184	132	
300.02307	202	1+
300.06342	126	
300.83244	130	
300.95067	130	
301.06636	256	1+
301.92337	164	1+
302.88460	106	
302.90220	124	
303.87867	124	
306.79441	278	1+
306.88129	330	1+
307.08389	226	
308.29232	266	1+
310.30664	158	
310.83015	108	
310.87882	746	1+
310.99001	110	
311.07565	234	1+
311.12507	150	
312.03150	108	
312.87005	134	
312.94682	122	
313.88200	380	1+
315.01624	208	1+
315.15774	234	1+
315.96376	114	
319.08280	310	
320.10087	116	
321.22183	280	1+
321.91432	126	
322.30814	266	
322.96382	122	
323.23889	256	
323.29816	114	
323.90232	108	
324.08786	286	1+
324.09780	120	
324.89492	466	1+
325.90977	156	1+
327.88333	386	1+
330.06597	114	
330.27973	216	1+
331.07495	108	
331.19491	122	
333.27082	210	1+
334.09122	106	
335.12649	108	
335.83973	114	
336.17341	152	
337.09126	212	
337.17560	398	1+
337.21833	344	1+
337.25524	132	
337.81944	164	
338.00493	120	
338.09168	142	
338.15945	246	1+
338.32072	146	
340.38869	236	1+
340.77841	180	1+
341.08105	162	1+
341.12195	126	
341.24502	196	
END IONS

###FS:    #m/z: 507.84484 #charge 1+
###MS: 5
###MSMS: 8
BEGIN IONS
TITLE=Cmpd 6, +MS2(507.8448), 28.2-35.2eV, 0.2min #8
RTINSECONDS=8.2435
SCANS=5,8
PEPMASS=507.84484	343332
CHARGE=1+
191.95367	282	1+
196.01671	576	1+
199.88516	614	1+
200.88846	402	1+
213.15583	538	1+
217.89766	414	1+
217.95457	392	1+
222.95301	252	1+
224.04645	168	1+
227.95523	368	1+
228.02755	198	1+
228.05975	534	1+
230.00185	230	1+
230.85110	432	1+
234.06419	310	1+
234.99062	198	
235.14168	250	
238.10190	238	
241.17387	142	1+
241.85266	192	
241.98452	202	
242.06937	372	1+
243.03975	454	1+
244.89901	198	
245.02463	372	1+
245.97957	190	
245.99834	206	1+
246.08820	262	
246.95032	354	1+
247.02440	220	1+
247.08120	250	1+
248.85403	358	1+
249.15777	562	1+
249.88635	192	
250.97045	476	
251.00814	184	1+
251.07361	682	1+
252.96573	238	1+
252.99653	212	
254.91300	236	1+
256.09497	406	1+
257.01139	254	1+
258.06815	346	1+
259.00930	152	1+
259.87636	330	1+
260.02612	230	1+
260.10219	188	1+
260.87990	236	1+
262.13533	1612	1+
262.92557	192	
263.13691	1092	1+
263.23040	232	1+
263.89686	232	
264.88648	342	1+
264.95970	250	1+
266.13157	222	
266.16650	526	1+
266.86145	200	
267.92744	368	1+
268.10953	626	1+
268.97722	250	1+
270.85780	600	
270.93260	374	1+
270.99049	280	1+
271.11084	384	1+
271.87215	790	1+
272.11219	270	1+
272.40982	244	1+
272.85213	2356	1+
273.02534	260	1+
273.08951	394	1+
273.88908	270	1+
274.05905	374	1+
275.83492	190	1+
276.03890	184	
277.15131	580	1+
277.96938	358	1+
278.89804	192	
280.00373	210	
280.81033	238	1+
280.93297	346	
281.13288	198	
281.87632	728	1+
281.98136	432	1+
282.04854	414	1+
282.26289	248	1+
282.88162	468	1+
282.98616	318	1+
283.79215	218	1+
284.19342	584	1+
284.87353	490	1+
284.94631	284	
285.02431	190	1+
285.13233	496	1+
285.94202	1312	
285.97624	196	
286.86737	264	1+
287.02658	484	1+
287.38999	284	1+
287.89057	228	1+
288.02417	414	1+
288.86852	746	
288.96373	204	1+
289.06532	212	
289.88171	2588	
290.10144	284	1+
290.13084	258	1+
290.16937	240	1+
290.39877	256	1+
290.86355	3950	1+
291.87996	1068	1+
292.49231	144	1+
292.81508	238	1+
293.06403	274	
293.08854	292	1+
293.39897	230	1+
293.87286	9744	1+
293.92129	278	1+
294.12246	266	
294.95846	192	1+
294.97928	254	1+
295.03033	298	1+
296.13994	404	1+
296.85616	478	1+
296.88146	1668	1+
296.91644	286	1+
297.00976	234	
297.11850	216	
297.80973	184	
297.91873	244	1+
298.11580	196	
298.67739	80	1+
298.80430	382	1+
298.85091	670	1+
298.87684	2586	1+
299.01647	450	1+
299.11261	244	1+
299.90186	184	
299.92031	264	1+
300.01747	298	1+
300.12023	152	1+
300.40792	356	1+
300.85807	1220	1+
301.00506	226	1+
301.88052	294	
301.95878	192	
302.25159	304	1+
302.88148	214	
302.91990	356	1+
303.13966	488	1+
303.86152	446	1+
303.89258	314	1+
303.95009	436	
304.00613	390	1+
304.86195	310	1+
304.94998	232	
306.03735	350	1+
306.11544	184	
306.27491	244	1+
306.80744	180	1+
306.87886	188	
307.89052	2344	
307.97585	282	1+
308.11054	230	1+
308.14124	888	
308.29393	270	
308.83554	226	1+
308.88025	3850	1+
309.14310	478	
309.30000	188	
309.58781	108	1+
309.88632	2490	1+
310.01329	242	
310.15767	2134	1+
311.02527	578	1+
311.10585	452	1+
311.47818	182	1+
311.88272	21922	1+
312.02387	548	1+
312.22807	566	1+
312.82944	338	1+
312.94169	292	
312.96801	398	1+
312.99077	314	
313.14024	188	
313.39529	278	1+
313.93795	460	1+
314.13642	396	1+
314.16536	394	1+
314.18053	308	1+
314.86832	1304	1+
314.89188	2508	1+
315.05009	216	
315.16837	336	1+
315.82876	276	1+
315.99839	218	
316.11169	200	
316.15270	386	1+
316.86428	1106	
316.88757	2372	1+
317.05339	238	1+
317.12774	268	1+
318.09703	210	
318.85970	836	1+
318.88536	386	
318.93660	352	
319.88540	484	1+
319.96159	218	
320.13536	214	
320.90467	440	1+
321.00169	724	1+
321.11297	184	
321.69367	88	1+
322.00412	592	1+
322.16752	222	
322.26924	212	1+
322.30985	166	1+
322.86565	272	
323.12613	212	
323.89107	206	
324.00894	704	1+
324.06853	386	1+
324.86199	388	
324.99840	300	1+
325.01390	476	1+
325.04134	208	
325.09486	358	1+
325.15173	370	1+
325.87708	188	
325.89886	1050	1+
325.97724	254	
326.05707	314	1+
326.07951	230	
326.18696	254	1+
326.24070	770	1+
326.38638	284	1+
327.03608	202	
327.19027	322	1+
327.88060	616	
327.89771	1196	
328.37144	302	
328.84146	346	1+
328.87639	350	
328.96886	336	1+
329.01396	210	1+
329.17468	318	
329.59599	236	1+
329.82317	260	1+
329.89440	2528	1+
330.16803	566	1+
330.87957	718	
331.02492	204	
331.17247	354	1+
331.89494	3208	1+
332.09115	274	1+
332.87397	1458	1+
332.90072	2070	1+
333.05451	252	1+
333.06448	276	1+
333.17424	2118	1+
334.09712	468	1+
334.87165	202	
334.89689	1938	1+
335.07807	384	1+
335.12610	352	1+
335.72687	178	1+
336.12860	248	1+
336.77095	120	1+
336.94645	254	1+
337.88228	724	1+
338.84520	350	1+
339.40462	202	1+
339.88088	400	
339.90459	424	1+
340.02972	384	1+
340.12595	344	1+
340.23706	260	1+
340.87571	256	
340.90664	582	1+
341.08763	220	1+
341.81566	268	1+
341.89382	248	
341.94040	340	1+
342.98757	208	1+
343.87254	392	1+
345.06446	184	1+
345.10761	184	1+
345.87069	232	
346.58136	244	1+
346.87940	190	
347.09393	192	
347.86564	408	1+
348.11632	296	1+
348.91525	516	1+
349.38217	216	1+
349.98533	302	1+
350.15161	222	
350.82750	360	1+
350.88011	696	1+
350.91300	218	
350.95784	432	1+
350.98637	236	1+
351.07077	356	1+
351.15122	204	
351.18554	202	
351.91373	254	
352.09787	228	
352.80097	284	1+
352.90756	1560	1+
353.06157	220	
353.77775	642	1+
353.85175	370	
353.88843	192	
354.14311	202	
354.38773	246	1+
354.84172	478	1+
354.88233	624	1+
355.35949	262	1+
355.88564	548	1+
355.91675	174	1+
355.93949	226	1+
356.13334	202	
356.19532	244	1+
356.43801	208	1+
357.08615	262	1+
357.91702	438	1+
358.00538	246	1+
358.79491	248	1+
358.88034	488	1+
359.74816	108	1+
360.95745	186	
361.10686	464	1+
361.77045	212	1+
361.85362	314	1+
362.16221	202	1+
362.20215	198	1+
363.31311	146	1+
363.35998	364	1+
363.88173	196	
364.04487	262	1+
364.52446	246	1+
364.84395	382	1+
364.88059	210	
364.91054	224	1+
365.96782	174	1+
366.12471	264	
366.18422	472	1+
366.21216	240	1+
366.40324	184	
366.83860	3854	1+
367.04308	266	1+
367.08301	242	
367.33166	240	1+
367.88402	726	1+
368.19047	264	1+
368.78854	304	1+
368.88866	550	1+
369.07844	258	
369.84463	398	1+
369.90953	422	1+
370.13097	300	1+
370.56030	136	1+
370.78550	230	
370.89818	510	1+
370.99040	148	1+
371.00864	394	1+
371.18023	544	1+
371.86756	214	
372.38473	488	1+
372.41026	276	1+
372.79064	374	1+
372.84766	236	
373.13327	188	
373.85709	456	1+
373.97457	246	1+
374.05267	234	1+
374.80266	470	1+
375.05625	144	1+
375.58335	240	1+
375.80740	306	1+
375.84222	234	
375.91971	418	1+
376.09077	252	
376.11076	230	1+
376.17149	342	1+
376.21967	830	1+
377.36275	166	1+
377.86553	184	
378.21965	186	1+
378.97584	310	1+
379.08396	184	
379.39470	284	1+
379.85391	356	1+
380.85666	300	1+
380.88953	274	1+
381.10277	462	
381.79787	216	
382.05997	266	1+
382.10877	1000	1+
382.85367	470	
382.94839	240	1+
383.11644	648	1+
383.14564	208	1+
383.26801	190	
383.86014	262	
384.37027	306	1+
384.84935	9422	1+
384.89648	188	
384.91663	294	1+
385.11417	434	1+
385.18090	202	1+
386.03934	308	1+
386.20264	380	1+
386.89620	168	1+
387.06898	196	1+
387.96717	218	1+
387.99756	210	1+
388.03960	274	1+
388.39635	430	1+
388.79774	234	
388.86314	204	
389.16029	354	1+
389.20193	412	
389.77253	362	1+
389.86640	1094	1+
389.91897	198	1+
389.99461	248	1+
390.18760	300	
390.37912	334	1+
390.84174	1726	1+
391.19304	712	1+
392.06740	290	
392.86317	3592	1+
393.07823	400	1+
393.19199	578	1+
393.37381	196	1+
393.79789	680	1+
393.93041	302	1+
394.12372	170	1+
394.14836	298	
394.83426	1286	1+
394.86074	1038	1+
395.86693	570	1+
396.12904	408	1+
396.92065	184	
397.05372	206	
397.11821	338	1+
397.40031	220	
397.85775	724	1+
398.86130	506	1+
398.90276	406	1+
399.03967	306	1+
399.22401	980	1+
399.35052	278	1+
399.78373	202	1+
400.35484	220	1+
400.86131	440	1+
401.12745	688	1+
401.75616	212	1+
402.81779	200	1+
402.86638	4378	1+
403.23090	842	1+
403.86988	3242	1+
405.78206	306	
405.87072	1802	1+
406.16472	248	1+
406.39019	224	1+
407.08111	342	1+
407.17226	162	1+
407.19863	198	1+
407.23831	348	1+
407.86483	12164	1+
407.99022	232	1+
408.02810	244	
408.24050	296	1+
409.12096	434	1+
409.81216	190	
409.93018	302	
410.06533	160	1+
410.24218	220	1+
410.39602	250	1+
410.87336	4178	1+
411.36762	130	1+
411.80584	894	1+
412.00625	282	1+
412.84418	1234	1+
412.86979	1348	1+
413.07258	996	1+
413.17923	316	1+
414.04908	330	1+
414.23190	322	1+
414.80753	212	1+
415.13910	354	1+
415.19279	830	1+
415.87091	1018	1+
416.87529	662	1+
417.17559	232	1+
417.81812	188	
418.13212	604	1+
418.85233	274	1+
418.94631	246	1+
419.07804	370	1+
419.13108	744	1+
419.92331	204	1+
419.95076	196	1+
420.01257	244	1+
420.13377	504	1+
420.82415	182	1+
420.98036	274	1+
421.88086	1814	1+
423.88177	704	1+
424.06228	234	1+
424.14384	588	
424.16499	562	1+
424.30075	390	1+
425.14463	354	
425.24135	286	1+
425.30832	280	1+
425.73590	322	1+
425.87873	1800	
426.13676	338	
426.24481	162	1+
426.79714	196	1+
426.86020	2452	1+
426.93532	552	
426.99392	300	1+
427.13882	186	
427.20950	486	1+
428.88492	6684	1+
428.92953	424	1+
429.17616	196	
429.38842	208	1+
429.68783	88	1+
429.82418	306	
429.93253	338	1+
430.16568	240	1+
430.33688	208	1+
430.74478	298	1+
430.85800	638	
430.87376	2674	1+
431.05018	246	1+
431.13975	302	1+
432.03768	328	1+
432.24177	2086	1+
432.42115	206	1+
433.20565	410	1+
433.54151	136	1+
433.87604	860	1+
434.16126	350	1+
435.07306	240	1+
435.10495	268	1+
435.86407	354	1+
436.70747	160	1+
437.14841	828	1+
437.46054	138	1+
439.14505	616	1+
439.89169	1616	1+
441.37405	198	1+
441.89689	400	1+
442.15571	578	
442.91704	202	1+
443.05374	232	1+
443.14825	920	1+
443.24527	472	1+
443.75884	308	1+
443.88893	188	
443.98904	298	1+
444.14872	594	1+
444.87189	2608	1+
445.01124	244	1+
445.38900	270	1+
445.43088	220	1+
445.74032	218	1+
446.14093	392	1+
446.21402	218	
446.43322	152	1+
446.89455	678	1+
447.23283	250	1+
447.36093	166	1+
448.18670	234	1+
448.89370	594	
449.33792	140	1+
449.87753	1162	1+
450.08984	404	1+
450.77423	506	1+
451.09121	286	1+
451.40689	272	1+
451.90116	590	1+
452.02661	200	1+
452.74908	194	1+
452.86749	256	1+
453.21151	236	1+
454.17725	128	1+
454.90305	214	1+
455.14887	236	1+
455.36227	188	1+
456.22609	364	1+
456.76164	288	1+
457.90407	1672	1+
458.30380	184	1+
458.42492	104	1+
459.24052	300	1+
459.89862	364	1+
460.16183	360	
460.24386	268	1+
462.08381	200	1+
462.15801	502	1+
462.88248	1238	1+
463.05064	250	1+
463.25177	190	1+
464.14485	204	
464.16412	224	
465.08980	176	1+
465.16948	474	1+
466.39989	466	1+
467.14151	220	1+
467.88760	1266	1+
468.78135	414	1+
469.91104	414	1+
470.75995	278	1+
471.21847	204	
471.25923	340	1+
471.37010	146	1+
471.83625	190	
474.43177	224	1+
475.42579	206	1+
476.24383	236	1+
480.91865	214	
483.80633	188	1+
484.75357	166	1+
485.26583	248	1+
485.89810	986	1+
486.14294	200	1+
486.23337	322	1+
486.78905	256	1+
486.84083	316	1+
486.92923	190	1+
487.84525	194	1+
488.41824	404	1+
489.30402	388	1+
489.34153	210	1+
490.78872	428	1+
491.27115	246	1+
491.50837	288	1+
491.79286	330	1+
492.16639	208	1+
492.23907	272	1+
493.07279	304	1+
493.92072	200	1+
494.25368	260	1+
495.13435	298	1+
496.13876	218	1+
496.15836	166	1+
496.94594	266	1+
497.77561	256	1+
498.28962	234	1+
498.38608	198	1+
498.73707	170	1+
500.20530	300	1+
501.76798	246	1+
501.79973	172	1+
502.80085	146	1+
502.90707	176	1+
503.02734	188	1+
503.23389	396	1+
503.35298	8284	1+
503.64566	164	1+
503.90525	130	1+
504.23762	420	1+
504.27238	1098	1+
504.35645	4598	1+
504.64820	116	1+
505.07463	152	1+
505.32983	564	1+
505.43427	592	1+
505.47015	504	1+
505.73622	162	1+
505.80958	238	1+
505.95256	190	1+
506.43701	440	1+
506.80943	140	1+
506.90995	110	1+
506.95577	164	1+
507.36026	270	1+
507.90511	278	1+
508.07859	292	1+
508.39135	488	1+
508.46990	204	1+
508.70916	200	1+
509.12814	388	1+
509.18535	450	1+
509.28093	536	1+
509.43405	264	1+
509.75331	104	1+
509.85653	642	1+
509.88035	230	1+
509.99644	204	1+
510.19118	384	1+
510.24953	352	1+
510.31930	184	
510.47010	164	1+
510.82109	178	1+
510.99989	176	1+
511.26582	368	1+
511.37099	200	1+
END IONS

###FS:    #m/z: 322.92933 #charge 1+
###MS: 9
###MSMS: 10
BEGIN IONS
TITLE=Cmpd 7, +MS2(322.9293), 28.0-35.0eV, 0.2min #10
RTINSECONDS=11.915
SCANS=9-10
PEPMASS=322.92933	4268538
CHARGE=1+
130.57684	98	
166.70569	122	
190.89694	100	
191.95566	334	
192.88892	212	1+
196.89027	166	1+
199.10261	150	
199.88796	164	
200.00699	122	
204.00411	128	
205.95337	182	
206.03251	184	1+
210.88624	128	
212.89901	126	
213.88655	138	
215.88717	308	1+
217.90116	210	
220.86618	130	
222.95012	718	
223.95949	494	
224.97685	128	
226.91452	160	
227.52725	96	
227.90894	94	
227.95590	152	
228.63967	94	
230.00282	106	
230.86259	148	
230.90421	178	1+
232.02981	98	
232.16245	94	
232.50130	100	
233.04573	184	
233.06352	140	
233.89844	138	
233.91309	152	
234.11633	230	1+
236.04914	224	1+
236.86523	94	
238.87389	136	
238.96346	182	
239.08155	142	
239.95927	376	1+
240.94029	216	
240.96474	382	1+
241.01666	212	
241.88048	170	
241.93988	768	1+
242.16047	124	
242.94273	438	1+
243.88011	606	1+
244.03637	288	1+
244.93939	106	
244.96112	106	
244.97912	112	
246.89226	182	
246.97766	214	
247.04324	124	
247.23482	104	
248.03137	624	1+
248.04430	106	
248.98226	104	
249.91192	96	
249.92702	156	
249.97056	130	
250.07631	192	1+
250.89854	132	
251.10720	152	
251.93318	120	
252.11671	192	
252.92457	156	
253.09924	94	
253.13254	100	
254.87204	136	
255.10485	154	
255.11848	116	
256.03975	158	1+
256.08144	100	
258.00369	164	
258.97544	246	
259.13707	122	
259.83059	246	1+
259.86608	110	
260.06198	110	
261.18302	176	
262.05280	96	
262.15462	268	1+
263.05720	250	
263.97854	496	1+
264.07360	232	1+
265.85633	116	
266.06088	96	
266.80693	208	
266.83952	160	
267.00367	134	
267.10214	152	
267.16809	290	1+
267.83827	128	
267.96884	120	
268.00366	144	
268.04272	132	
268.84806	196	1+
268.90986	372	1+
269.00344	274	
269.11575	114	
270.00803	146	
270.80160	114	
271.02686	238	1+
271.05772	100	
271.13166	126	
271.28148	114	
272.12937	134	
273.00241	102	
273.79507	122	
274.09357	174	
275.84723	270	1+
276.82129	108	
277.07117	274	1+
278.24072	112	
278.84461	108	
278.91880	230	1+
279.09037	776	1+
279.22723	108	
279.53020	102	
280.14244	314	
280.25841	116	
281.24122	94	
281.98224	120	
282.81585	210	1+
283.02347	154	1+
283.06706	114	
284.08213	134	
284.29360	790	1+
284.90718	228	
285.06114	128	
285.85426	98	
285.93351	182	1+
286.09263	100	
286.91413	322	1+
288.06017	276	
288.15021	232	1+
289.79125	150	1+
289.87895	364	
291.03871	134	
291.07095	188	
291.80531	156	
293.06673	312	1+
293.85362	100	
293.87767	166	
294.85083	136	
295.04637	102	
295.10318	224	1+
295.20449	152	
296.87307	192	
297.08966	104	
297.17197	110	
297.82656	130	
297.92876	132	
298.87366	128	
298.98449	94	
299.02713	100	
299.07104	178	1+
300.02808	168	
300.86718	194	1+
301.07278	212	1+
301.88005	186	1+
303.11993	138	
304.01697	202	1+
304.14027	130	
304.18953	216	
305.09232	188	
305.87763	126	
306.88599	502	1+
307.08539	186	
307.13532	188	1+
307.27551	94	
307.88980	368	1+
308.29202	490	1+
309.01895	120	
309.88196	98	
309.93566	120	
310.04706	120	
310.30839	564	
310.82534	184	1+
310.88133	490	1+
311.02828	122	
312.02539	408	1+
312.87425	108	
313.02653	252	1+
313.88434	108	
315.84263	124	
318.87740	96	
318.98692	116	
319.08073	370	1+
319.99824	98	
322.14229	158	
322.31185	136	
323.23752	1274	1+
324.20418	470	1+
324.77701	128	
324.89271	450	1+
325.02545	208	1+
325.24176	564	1+
326.23037	112	
326.88494	138	
328.18798	102	
END IONS

###FS:    #m/z: 507.84476 #charge 1+
###MS: 9
###MSMS: 11
BEGIN IONS
TITLE=Cmpd 8, +MS2(507.8448), 28.2-35.2eV, 0.2min #11
RTINSECONDS=12.687
SCANS=9,11
PEPMASS=507.84476	437384
CHARGE=1+
191.95395	330	1+
196.01428	260	
197.89237	264	
199.01124	316	1+
199.88781	370	
213.15741	272	
214.89775	268	1+
215.98803	202	
222.11051	270	1+
227.94831	238	1+
230.84654	492	1+
231.06807	534	1+
233.99471	306	1+
235.00858	180	1+
235.14127	584	
235.89855	338	1+
239.89712	630	1+
240.84919	228	1+
243.01310	228	1+
247.00648	278	1+
248.85483	462	1+
248.88704	326	1+
249.15663	200	
250.03429	476	1+
250.06926	402	1+
250.87745	172	1+
250.97015	550	1+
251.91190	292	1+
252.14203	270	1+
253.08651	354	1+
253.89489	284	1+
256.85663	402	1+
256.89845	370	1+
258.04809	202	1+
260.12041	198	
262.13774	1750	1+
262.90191	272	1+
262.92416	186	
263.04320	294	1+
264.42208	360	1+
265.90422	188	
265.93364	320	1+
265.99458	214	1+
266.05911	300	1+
266.86531	462	1+
267.13613	186	
268.10692	350	1+
270.50242	158	1+
270.85764	542	
271.07625	148	1+
271.10192	284	1+
271.85617	246	
271.87383	390	
272.85193	2334	1+
272.95303	356	1+
273.38461	238	
273.87022	210	
273.89942	184	
274.99795	450	1+
275.07509	344	1+
275.84990	518	1+
275.90198	234	1+
276.85356	352	1+
277.15178	774	1+
278.86755	190	
278.93216	464	1+
279.06340	232	1+
279.13329	224	1+
280.85248	228	1+
281.87659	480	1+
283.09901	178	
284.05559	204	1+
284.19518	346	
284.87186	382	
284.93827	756	1+
285.00802	266	
285.44386	182	
285.93938	618	1+
286.87221	280	
286.98041	198	
287.13361	222	1+
287.88696	298	
288.86845	1128	
289.08623	318	1+
289.88200	1836	
290.86268	3396	1+
291.39182	210	
291.88043	1642	1+
292.02121	336	1+
292.07257	222	
292.96214	306	1+
293.87250	11346	1+
294.12443	466	1+
294.21127	200	1+
294.44519	142	1+
294.95952	380	1+
295.95600	340	1+
296.13613	442	
296.80877	254	1+
296.88199	1690	1+
297.10143	444	1+
297.81196	172	1+
298.14800	384	1+
298.85307	732	
298.87928	1418	1+
299.02179	178	
299.07326	384	1+
299.81241	528	1+
300.85768	746	
301.01920	378	1+
301.05728	180	
301.87666	354	
302.02131	222	1+
302.15127	320	1+
302.20692	144	1+
302.87973	282	
302.96301	186	
303.86787	212	
303.95283	502	1+
304.09440	276	1+
304.88411	254	
304.90973	266	1+
305.16208	208	1+
306.12494	180	
306.79943	304	1+
306.86604	230	
307.28908	478	1+
307.88962	2602	
307.96434	294	1+
308.10466	356	1+
308.13936	480	
308.16065	216	
308.29282	336	1+
308.78598	370	1+
308.88026	2288	1+
309.14370	282	
309.88574	1466	1+
310.02422	456	1+
310.05587	306	1+
310.15478	1122	1+
310.87134	262	
310.98988	214	
311.07783	216	1+
311.42253	274	1+
311.88245	19686	1+
312.17238	290	1+
312.22801	208	
313.97951	382	1+
314.86667	714	
314.88915	2344	1+
314.93798	240	
314.98109	276	1+
315.03229	212	
315.22635	248	1+
315.86679	402	
316.86242	812	1+
316.88631	2580	1+
316.97716	258	1+
317.94378	230	
318.80478	238	
318.85698	640	
318.88624	782	1+
318.93193	208	
319.52289	200	1+
319.87772	918	1+
320.10245	340	1+
320.88112	726	1+
323.81668	226	1+
323.85996	592	1+
324.02906	196	
324.13721	242	1+
325.83679	230	1+
325.89852	1336	1+
326.03863	504	1+
326.24027	644	1+
326.76718	158	1+
327.80049	338	1+
327.87811	1372	1+
327.89520	1254	1+
328.37084	190	1+
328.96142	224	
328.97955	312	1+
329.01508	184	
329.06220	254	
329.56101	168	1+
329.89559	2474	1+
330.77218	198	1+
330.87989	394	
331.00367	232	
331.20140	180	
331.89403	2856	1+
331.94158	372	1+
332.14509	326	1+
332.87323	970	
332.90033	1612	1+
333.17481	1084	1+
333.20206	138	1+
333.25679	144	1+
333.87654	508	
334.87154	306	
334.89912	1458	1+
335.03829	478	1+
335.84365	206	
335.88534	288	
336.08724	184	
336.18017	344	1+
336.84729	334	1+
336.87447	1016	1+
336.89557	462	
336.94765	466	1+
337.24462	118	1+
337.37649	222	1+
338.00235	284	1+
338.88065	734	1+
338.95896	282	1+
339.05271	330	
339.15851	320	1+
339.82393	254	1+
340.02968	218	
340.06812	182	
340.38643	318	1+
340.99929	206	
341.20691	226	1+
341.88703	190	
341.93651	402	1+
342.06504	190	1+
342.17424	248	1+
342.87260	370	1+
343.09981	414	1+
343.15403	258	
344.08074	348	1+
344.10450	346	1+
345.89377	404	1+
346.88873	676	1+
347.05575	302	
347.38218	184	
348.87407	220	
348.91351	188	
349.40963	282	1+
349.89451	252	
349.95821	594	1+
350.05546	186	
350.12547	466	1+
350.41356	198	1+
350.88463	872	1+
350.91171	282	
350.95919	478	1+
351.03799	254	1+
351.12788	404	1+
351.25145	234	1+
351.94277	230	1+
352.17349	426	1+
352.21280	162	1+
352.90720	2174	1+
353.07037	436	1+
353.10945	332	1+
353.14232	304	1+
353.41039	232	1+
353.84941	302	
354.78595	384	1+
354.83967	232	
355.05583	182	1+
355.21304	298	1+
355.83508	196	
355.89039	806	1+
355.94045	294	1+
356.18209	206	
356.85963	182	1+
357.06694	246	1+
357.12173	218	1+
357.83278	222	1+
358.12430	182	1+
358.18708	194	
358.84972	340	1+
358.87848	196	
358.89531	240	
358.95601	266	1+
359.05553	216	1+
360.25478	154	1+
361.86576	424	1+
362.86902	328	1+
363.12712	158	1+
363.36681	278	1+
364.07813	268	1+
364.84531	198	
364.98589	204	1+
365.96529	338	1+
366.01004	242	1+
366.14759	388	1+
366.18059	196	
366.83851	4378	1+
367.04556	186	
367.15176	266	1+
367.21252	230	1+
367.33578	188	
368.02860	210	1+
368.21391	192	1+
368.87785	208	
368.89517	238	
368.93486	200	1+
369.07693	316	1+
369.15023	426	1+
369.84452	462	1+
369.86518	190	
370.15278	314	1+
370.78298	388	1+
370.89068	204	
370.95353	224	1+
371.78204	260	1+
371.84464	270	
372.05140	196	
372.17114	318	
372.89120	374	1+
372.91097	180	
373.03502	374	1+
373.19049	420	1+
373.78761	658	1+
373.84019	542	1+
373.93733	212	1+
374.16525	288	1+
375.92289	340	
376.21943	572	1+
376.39207	294	1+
377.16547	334	1+
378.08424	418	1+
378.83923	182	
379.08341	284	1+
379.11265	220	1+
380.85423	352	
380.89936	330	1+
381.11874	278	
381.85438	238	
382.74196	194	1+
382.78692	206	1+
382.85464	560	
383.09186	194	
383.11715	306	
383.26187	406	1+
383.72480	202	1+
383.93857	276	1+
384.09864	190	
384.11342	600	1+
384.15072	346	1+
384.21233	494	1+
384.84921	8330	1+
384.89447	288	
384.93973	188	1+
385.03487	352	1+
385.11359	386	1+
385.15187	270	1+
385.32911	148	1+
385.38963	492	1+
385.78505	174	1+
386.21849	370	1+
386.89965	216	1+
388.16900	192	
388.36672	174	1+
388.79693	340	1+
388.85095	234	
389.05278	446	1+
389.20017	844	1+
389.84859	232	
389.86957	218	
389.90511	338	1+
390.05404	378	1+
390.65670	90	1+
390.83851	970	1+
390.90959	200	1+
391.15513	242	1+
391.20108	216	
391.22378	382	1+
391.80083	196	
392.02628	274	1+
392.04925	204	1+
392.07378	430	1+
392.22189	258	1+
392.38480	234	1+
392.78416	230	
392.82643	512	
392.86234	3226	1+
393.05343	138	1+
393.07709	266	1+
393.19645	406	1+
393.80050	940	1+
393.89519	442	1+
394.83387	482	1+
394.86175	1458	1+
395.02436	298	1+
395.10915	234	1+
395.90067	406	1+
395.93683	260	1+
396.08945	266	1+
396.40165	204	
396.90268	254	1+
397.09366	218	1+
397.14360	182	
397.28174	232	1+
398.28369	158	1+
398.86469	682	1+
399.13141	194	
399.21645	384	1+
400.81357	200	1+
400.86524	270	1+
401.12151	318	1+
402.17792	214	1+
402.22642	192	
402.86441	3854	1+
402.91204	222	1+
403.22925	608	1+
403.87034	2382	1+
404.08394	430	1+
404.95325	330	1+
405.18803	270	1+
405.87199	1522	1+
407.86512	13888	1+
408.09205	394	1+
408.22389	142	1+
408.94130	304	1+
409.38671	224	
409.72039	186	
409.81382	228	1+
410.16376	572	1+
410.57179	216	1+
410.77825	316	1+
410.87353	2636	1+
411.17015	404	1+
411.80706	654	1+
411.84214	1812	1+
411.93268	192	1+
412.84620	1570	1+
413.07539	644	1+
413.87217	448	
414.19362	612	1+
414.87117	200	
415.03760	176	1+
415.81490	184	1+
415.87313	704	1+
416.10993	246	1+
416.86184	466	1+
418.09023	298	1+
419.13721	222	1+
419.23732	200	
419.33114	134	1+
419.36845	150	1+
420.81968	138	1+
420.95223	264	1+
421.07292	218	1+
421.14695	282	1+
421.87954	2184	1+
422.04627	264	1+
423.05188	210	1+
423.18247	174	1+
423.39368	226	1+
423.53315	158	1+
424.13869	464	1+
424.26796	220	1+
424.87227	480	
425.12460	332	1+
425.30673	284	
425.87982	2294	
426.09414	254	1+
426.13280	220	1+
426.31002	292	1+
426.86169	2510	1+
426.93797	548	1+
427.07670	224	
427.34221	246	1+
428.13551	352	1+
428.37393	206	1+
428.74091	408	1+
428.88439	6398	1+
429.10826	180	1+
430.88159	1588	1+
431.01038	154	1+
431.86435	1224	1+
432.24179	1274	1+
433.20319	260	
433.22422	234	1+
433.88849	470	1+
434.10146	234	1+
434.14256	238	
434.82540	196	1+
435.15428	324	
435.58594	192	1+
435.86098	422	1+
436.14243	682	1+
437.02691	276	1+
437.05684	216	1+
437.82533	118	1+
439.13853	432	1+
439.89226	1250	1+
440.39425	208	1+
441.21127	258	1+
441.37730	222	1+
441.89587	390	
442.15136	842	1+
442.24023	250	1+
442.37915	140	1+
444.38407	228	
444.42014	228	1+
444.87154	2942	1+
445.09882	218	1+
445.27801	220	1+
446.89591	1006	
446.99514	144	1+
447.11041	186	1+
447.25401	256	1+
447.64568	134	1+
447.88039	318	
448.87902	1720	1+
448.92874	246	1+
449.82038	438	1+
449.87630	1098	1+
450.27812	182	1+
450.40417	272	1+
450.49686	246	1+
450.76692	190	
450.82348	328	1+
451.19748	342	1+
451.76648	232	1+
451.90131	608	1+
452.06399	224	1+
452.13238	170	1+
452.57798	148	1+
453.61810	140	1+
453.87051	212	
454.01209	158	1+
454.76478	220	1+
454.77789	180	
454.79222	194	1+
455.11195	246	1+
455.90617	260	1+
457.90185	1574	1+
458.15521	180	
458.23693	254	1+
458.77118	220	1+
459.03794	318	1+
460.16092	772	1+
462.14851	448	1+
462.16842	212	1+
462.31669	200	1+
462.70030	188	1+
462.88182	1116	1+
462.96536	208	1+
463.70371	160	1+
464.07096	218	1+
464.78719	196	
465.17685	444	1+
465.75253	190	1+
465.91457	306	1+
466.40901	214	1+
467.88683	1374	1+
468.14172	212	1+
468.29170	180	1+
468.78094	554	1+
469.89429	392	1+
470.14675	230	1+
470.30156	196	1+
472.06264	146	1+
472.34953	218	1+
474.38741	260	1+
474.79780	176	1+
474.87870	176	1+
475.72096	326	1+
476.88157	168	1+
477.21669	196	1+
480.27330	250	1+
481.79525	214	1+
482.07704	210	1+
484.02242	190	1+
485.31542	190	1+
485.84734	362	1+
485.89908	574	1+
486.79321	552	1+
487.27516	332	1+
488.39866	194	
488.43705	344	1+
489.47921	168	1+
490.38382	318	1+
490.78313	188	
491.04153	214	1+
491.31447	256	1+
491.33810	194	1+
491.42283	190	
491.84933	390	1+
492.80545	344	1+
498.28948	176	1+
499.79793	200	1+
499.88314	240	1+
501.06808	180	1+
501.26170	178	1+
503.35187	4908	1+
503.76388	380	1+
503.80048	252	1+
504.09895	316	1+
504.27511	684	1+
504.46620	408	1+
504.51042	184	1+
504.77040	342	1+
504.80265	206	1+
505.32925	432	
505.43621	306	1+
505.47137	294	1+
506.20339	218	1+
506.93272	166	1+
507.02625	176	1+
507.22708	162	1+
507.28186	456	1+
507.32883	430	1+
507.41793	176	1+
507.45671	194	1+
508.12686	200	1+
508.17404	172	1+
508.44189	254	1+
508.49121	374	1+
508.80619	252	1+
509.12853	172	1+
509.49166	260	1+
509.69350	200	1+
509.85647	460	1+
510.31014	272	1+
510.74590	182	1+
510.99617	184	1+
511.15414	220	1+
511.35243	194	1+
512.19655	290	1+
512.48061	170	1+
END IONS

###FS:    #m/z: 336.94544 #charge 1+
###MS: 9
###MSMS: 12
BEGIN IONS
TITLE=Cmpd 9, +MS2(336.9454), 28.0-35.0eV, 0.3min #12
RTINSECONDS=13.459
SCANS=9,12
PEPMASS=336.94544	330230
CHARGE=1+
119.09405	96	
180.95928	102	
185.86741	138	
190.92259	90	
190.99731	92	
196.88543	138	
204.00501	208	1+
206.97627	146	1+
211.90498	102	
211.94401	16598	1+
212.04994	134	1+
212.07920	124	
212.58920	102	
212.88106	424	1+
213.93928	7252	1+
215.88624	544	1+
215.93694	1040	1+
217.42400	92	
217.85439	140	
217.88446	124	
217.93847	292	
221.89101	132	
222.94975	150	
223.95879	150	
225.88839	206	1+
225.95659	138	
228.89265	170	
229.89345	142	
229.95501	13676	1+
230.01694	96	
230.88767	674	1+
231.94963	5544	1+
232.05197	106	
232.10589	90	
233.02897	204	1+
233.04660	196	
233.89673	348	
233.94979	734	1+
234.01477	92	
234.91710	114	
235.89431	112	
235.94670	254	
236.12511	120	
236.79413	94	
236.89799	250	1+
237.06663	144	
238.04515	120	
238.17658	128	
239.95237	274	1+
240.99341	192	1+
241.19313	90	
242.07919	120	
242.85029	184	1+
243.89478	286	1+
243.97125	208	1+
244.03469	224	1+
244.12971	154	
245.04808	226	1+
245.19398	96	
246.97742	198	
247.96569	3158	
248.03521	764	1+
248.89857	154	
248.97446	98	
249.03970	478	1+
249.96050	1858	1+
250.11025	194	1+
250.84179	168	1+
251.11250	166	1+
251.90500	226	1+
251.95504	196	
252.04822	122	
252.97002	7002	
253.27755	100	
253.97157	300	
254.93717	192	1+
254.96592	2636	1+
255.07236	276	
255.32170	92	
256.94082	96	
256.96437	540	
256.99806	102	
258.95916	170	
259.14350	104	
260.55125	112	
261.02314	98	
261.83740	164	1+
262.84506	180	1+
263.05395	416	
263.07947	214	1+
264.78992	136	1+
265.00275	108	
265.02062	208	
266.01636	94	
266.38897	92	
266.85935	122	
267.01967	160	
267.08065	110	
267.82612	110	
268.04811	122	
268.84023	340	
268.88013	122	
268.97503	94	
269.12201	202	1+
269.17799	130	
269.98249	96	
270.18647	100	
270.84571	158	
270.98183	1044	1+
271.50995	104	
271.90860	94	
271.93280	104	
271.99883	90	
272.16910	146	
272.84246	158	
272.89606	190	
272.97380	192	
273.05786	120	
273.81735	120	
273.92124	150	1+
274.27269	114	
274.77522	90	
274.89321	156	
275.04682	136	
276.84407	136	
277.06683	216	
277.82848	218	1+
277.95894	176	1+
277.98541	240	1+
278.06292	110	
278.85936	138	
280.93560	92	
281.05176	368	1+
281.84434	92	
282.85935	156	
282.97171	104	
283.04202	174	1+
283.29727	94	
283.86335	98	
283.95888	210	1+
284.02972	92	
284.91525	108	
285.78826	226	1+
285.85207	724	1+
286.85577	580	1+
287.88600	296	1+
287.91687	94	
288.06092	246	1+
289.91664	122	
290.24046	94	
290.79869	166	1+
290.85767	354	1+
292.02723	90	
292.05964	220	
292.22694	98	
292.58743	130	
293.06756	406	1+
293.14909	92	
293.99687	280	1+
294.85920	116	
295.03593	126	
295.11890	152	
295.93496	102	
296.01590	160	
298.04047	100	
298.14064	124	
299.06167	370	1+
300.16191	172	1+
301.04331	92	
301.42909	108	
301.87841	136	
303.81693	144	
303.85800	170	1+
305.04012	126	
305.82825	102	
307.09851	96	
307.12125	168	
307.30134	100	
307.79416	222	1+
307.88472	132	
307.90835	116	
308.29206	184	
309.87095	216	
310.81551	156	1+
310.87411	914	1+
311.07658	118	
312.02647	96	
316.97187	108	
319.85776	144	
319.94191	236	1+
324.89114	358	1+
325.95419	204	1+
327.88036	402	1+
328.13736	90	
328.31056	116	
329.88243	122	
330.20272	98	
330.30238	90	
330.86998	102	
331.01582	102	
332.09225	128	
332.96920	122	
333.17068	96	
334.07229	136	
334.83469	92	
334.88545	122	
336.09607	136	
337.09584	218	
337.24955	118	
337.32295	124	
338.17049	148	
338.63609	90	
340.08320	96	
END IONS

###FS:    #m/z: 340.93997 #charge 1+
###MS: 13
###MSMS: 14
BEGIN IONS
TITLE=Cmpd 10, +MS2(340.9400), 28.0-35.0eV, 0.3min #14
RTINSECONDS=17.133
SCANS=13-14
PEPMASS=340.93997	2294736
CHARGE=1+
50.76395	100	
180.86529	150	
188.98495	94	
189.86211	178	
195.04776	120	
196.88189	206	
200.02087	112	
200.93162	104	
205.90352	140	
205.94866	128	
210.90061	148	
210.93377	166	
211.94752	268	1+
212.87748	422	1+
213.93823	4616	1+
214.89779	110	
215.88540	1018	1+
216.93496	462	1+
217.88001	366	1+
217.89643	122	
217.93798	386	1+
221.06679	100	
221.89198	258	1+
222.55177	102	
223.41722	98	
223.96278	176	
223.97423	160	
224.97552	94	
226.89418	254	1+
226.94655	594	1+
228.93973	152	
228.97880	126	
230.89063	148	
231.94996	4312	1+
232.89842	120	
233.89653	512	1+
233.94904	732	
235.13550	98	
236.01242	256	1+
236.89737	168	1+
236.95036	126	
240.22943	412	1+
240.89725	108	
242.89438	152	
243.43398	100	
244.03772	256	
244.88425	124	
244.95809	144	
245.53604	112	
246.50096	100	
246.57829	92	
246.97533	306	1+
247.00168	146	
247.93710	120	
248.03584	272	1+
248.90025	104	
248.98401	102	
249.34335	94	
249.79340	98	
249.89700	230	1+
249.96013	1230	1+
251.02030	168	1+
251.03862	136	
253.83970	102	
253.95846	114	
254.11786	304	1+
254.96606	2140	1+
255.07343	408	1+
256.83548	96	
256.96231	448	
258.01752	214	1+
258.85133	172	
258.97012	156	
259.08281	112	
259.59909	102	
259.96129	256	
260.89910	108	
260.94929	100	
261.02306	160	
262.92811	102	
262.96468	264	
263.05512	210	
263.49694	94	
263.79018	156	1+
263.99217	114	
266.01714	102	
266.24763	128	
266.99818	372	1+
267.13703	204	
268.00107	392	1+
268.08597	146	
268.10284	180	1+
270.03121	110	
270.23495	98	
271.01072	116	
271.13175	94	
271.48974	94	
271.84204	100	
272.93532	436	1+
272.97632	468	1+
273.05206	96	
274.97208	428	1+
276.81944	162	
276.85840	160	
278.80903	148	
278.86434	130	
279.81820	116	
280.75933	176	
280.80912	94	
280.83698	142	
280.86660	98	
280.92344	100	
281.04711	124	
281.12066	114	
281.87581	156	1+
282.27549	122	
282.84172	184	1+
285.42828	142	
286.92903	272	
286.96539	140	
287.86093	230	1+
287.90705	118	
288.06196	458	1+
288.52358	94	
289.11793	92	
291.63731	98	
291.80933	114	
291.92888	266	1+
292.61338	92	
293.05887	204	1+
293.43104	94	
293.86008	346	1+
293.87464	132	
294.86411	296	1+
295.03005	204	1+
295.95010	114	
295.99641	142	
296.11918	108	
297.97259	122	
299.01020	148	
301.67854	100	
302.16992	228	
302.88808	256	1+
304.26605	252	1+
304.94721	108	
306.02900	120	
306.07494	128	
306.80209	360	1+
306.88219	140	
306.96962	146	1+
307.27864	128	
307.31108	236	
307.80280	232	1+
307.89054	144	
308.08290	138	
308.29547	232	
308.34779	100	
308.88557	280	
309.32785	100	
310.30311	126	
310.41824	136	
310.87290	402	
311.02878	98	
311.06239	106	
311.88189	268	
312.02843	206	
312.80282	120	
313.03129	136	
313.06892	182	1+
313.88615	248	
314.29962	152	
315.16141	180	
316.97628	136	
321.24712	188	1+
322.13435	264	1+
322.23064	276	1+
322.30801	156	
323.01558	614	1+
323.88849	334	1+
324.32655	130	
324.89249	282	1+
325.77634	108	
326.13574	98	
326.15939	116	
326.81877	98	
328.18878	114	
328.88494	340	
329.86726	106	
330.80836	96	
331.40135	124	
331.83909	110	
331.89084	136	
332.09220	118	
332.77813	116	
335.10877	94	
335.97993	122	
337.25537	238	1+
337.35595	104	
341.10180	104	
341.20366	340	1+
341.89599	328	1+
342.13594	162	1+
342.28243	262	1+
342.80841	98	
343.38211	94	
343.80617	136	
343.90412	304	1+
345.03532	100	
345.07839	148	1+
END IONS

###FS:    #m/z: 363.95597 #charge 1+
###MS: 13
###MSMS: 15
BEGIN IONS
TITLE=Cmpd 11, +MS2(363.9560), 28.0-35.0eV, 0.3min #15
RTINSECONDS=17.9045
SCANS=13,15
PEPMASS=363.95597	1267868
CHARGE=1+
188.96613	102	
189.86409	340	1+
191.85828	540	1+
191.95790	98	
192.88944	172	
195.89679	226	1+
200.94635	180	
206.02301	140	
207.40786	144	
207.87351	144	
207.94486	98	
208.94058	188	
209.94298	2132	1+
210.88193	300	
210.94065	150	
212.87899	2386	
213.09143	134	
213.86908	104	
216.41346	100	
221.88750	128	
222.95127	2150	1+
224.88467	258	1+
224.94796	2392	1+
225.86898	302	1+
225.88685	220	1+
225.97038	258	1+
226.94662	11662	1+
227.03600	124	
227.91859	150	
228.89440	592	1+
228.94173	14818	1+
230.88829	3064	1+
231.97994	168	1+
232.19191	148	1+
232.88327	554	1+
233.06376	130	
234.14343	134	
235.11454	238	1+
237.05450	110	
237.06762	282	1+
237.90982	110	
238.01528	108	
238.57108	110	
238.99630	104	
239.89744	178	1+
240.06205	162	1+
240.93972	110	
240.96218	1176	1+
241.42145	180	
241.93947	236	
242.09559	156	
242.95986	910	1+
244.03685	114	
244.12783	168	
244.82447	180	1+
244.95702	6338	1+
245.08026	320	1+
245.94356	176	
246.95209	6434	1+
247.90032	124	
248.04046	136	
248.80456	112	
248.89941	844	1+
248.97018	116	
249.04188	210	1+
249.88911	416	1+
250.89308	386	1+
250.94706	136	
250.96999	444	1+
251.07076	128	
251.10603	252	1+
256.16965	114	
257.79303	112	
257.98191	106	
258.87912	104	
258.97097	454	1+
260.96669	1030	1+
261.46088	98	
261.85178	120	
261.99873	238	1+
262.82771	144	
263.07819	116	
263.82591	216	1+
263.91047	296	1+
263.97468	436	1+
264.87391	98	
264.95792	126	
265.90259	378	1+
265.97351	296	
266.90699	260	1+
267.78587	174	1+
267.86859	146	
267.97241	1180	1+
268.05651	110	
268.07310	134	
268.95604	168	
269.08282	292	1+
269.34938	98	
269.96823	1020	1+
270.79877	242	1+
271.84310	184	
271.95451	102	
272.93480	438	1+
274.79504	134	
275.98359	170	
276.80949	164	
276.85584	162	
276.97261	106	
277.07520	120	
278.91154	148	
279.00531	114	
279.10163	120	
279.90704	120	
280.79375	128	
281.00917	126	
281.11619	104	
281.82701	130	
281.87230	252	1+
281.94950	116	
282.27642	166	
283.78518	108	
283.98476	422	1+
284.05671	100	
284.84453	662	1+
285.84515	464	1+
286.41333	178	
286.81981	120	
286.94491	156	
288.06569	260	1+
288.10982	236	1+
289.86043	140	
289.87736	126	
290.78500	122	
291.78406	156	
293.14991	166	
294.11913	146	
294.86328	182	
294.93347	114	
296.81113	198	
297.09285	150	
298.03603	136	
299.99471	242	1+
300.81486	152	1+
300.87116	142	
301.02515	122	1+
301.08867	114	
301.79776	136	
301.86162	244	1+
302.21609	164	
303.80924	278	1+
303.85539	678	1+
303.93814	226	1+
304.98763	100	
305.05149	98	
305.12750	230	1+
305.87768	352	1+
306.78220	408	1+
306.93252	146	
307.02548	148	1+
307.78635	342	1+
308.14095	152	
308.29409	346	1+
308.88358	154	
309.89218	134	
310.12362	390	1+
310.31094	156	1+
310.87882	532	1+
311.85968	106	
311.88391	322	1+
311.90355	106	
312.86407	128	
313.18077	256	1+
313.99668	204	1+
314.18307	164	1+
314.83003	154	1+
316.80950	392	1+
317.88807	104	
318.59381	100	
318.93542	252	1+
320.14752	180	
320.80823	126	
321.15547	120	
321.81776	150	
321.86903	270	1+
322.12773	210	1+
322.82118	128	
322.92702	410	
324.01914	258	
324.32063	254	1+
324.89380	196	
325.10657	126	
325.15026	102	
325.86669	270	1+
326.06501	102	
326.87027	166	1+
327.15817	212	1+
327.18400	172	
327.88596	384	1+
329.87572	316	1+
329.92955	98	
331.13327	148	
332.08745	408	1+
333.66494	98	
336.40057	126	
336.74658	118	
336.94514	216	1+
336.96489	110	
337.82612	128	
337.90411	126	
338.16897	154	
338.81143	122	
338.94110	178	
339.82869	374	
339.85352	104	
340.88321	114	
340.94077	468	1+
342.82777	128	1+
343.10335	198	1+
343.11732	194	1+
343.29165	212	1+
344.21620	118	
348.10793	104	
348.32187	194	1+
349.03178	98	
349.82909	206	
351.33582	276	
352.88594	134	
352.92826	206	1+
354.19891	128	
355.41962	100	
356.90603	110	
357.05425	214	
357.14692	100	
359.12575	186	1+
359.76357	188	1+
360.06741	212	1+
363.19752	124	
364.76183	164	
365.08999	230	1+
365.29065	116	
366.01443	142	
366.14225	110	
366.39124	154	
367.32932	132	
367.77595	136	
368.22785	128	
368.42672	236	
END IONS

###FS:    #m/z: 507.84491 #charge 1+
###MS: 13
###MSMS: 16
BEGIN IONS
TITLE=Cmpd 12, +MS2(507.8449), 28.2-35.2eV, 0.4min #16
RTINSECONDS=18.677
SCANS=13,16
PEPMASS=507.84491	455116
CHARGE=1+
191.95573	382	
196.01557	682	1+
199.88255	328	1+
213.15856	194	
213.88734	202	1+
224.05319	228	1+
225.87927	210	1+
227.95623	208	
230.84378	482	1+
232.89247	214	
234.88192	482	1+
235.14098	512	1+
239.00313	224	1+
240.07820	242	
240.95382	272	1+
241.08578	214	
241.85534	216	
242.89854	268	1+
244.88817	290	1+
246.97276	292	1+
248.03393	166	
248.15394	210	1+
248.85501	434	1+
249.96770	886	1+
250.96900	902	1+
251.06523	216	
251.95575	194	1+
254.89421	192	1+
256.90147	314	1+
256.92207	246	
257.06326	164	1+
257.90576	246	1+
258.78172	204	
260.10512	564	1+
262.13691	692	1+
262.87066	240	1+
262.92273	350	1+
264.04402	274	1+
265.04758	200	1+
265.12102	214	1+
265.16446	526	1+
265.92607	262	1+
266.16690	452	1+
266.85915	218	1+
266.88726	354	1+
267.20332	212	1+
267.89556	376	1+
268.03555	236	1+
268.80921	216	1+
269.87594	198	
269.93562	302	1+
269.99758	264	1+
270.09350	254	1+
270.12368	208	1+
270.85793	334	
271.87232	462	1+
271.97690	178	1+
272.85384	2118	1+
273.38730	298	1+
273.95604	174	
274.05948	330	1+
274.12198	186	1+
274.80153	210	
275.84932	590	1+
276.85194	398	1+
276.89855	196	
277.10491	168	1+
277.15173	206	
277.89062	312	1+
278.09203	296	1+
279.39461	274	
280.10702	320	1+
280.37848	116	1+
281.87358	180	
281.95616	168	
282.86724	220	1+
282.97809	252	1+
283.00241	236	1+
283.89455	412	1+
284.09846	356	1+
284.87643	258	
284.95208	174	
284.99414	198	1+
285.00626	270	1+
285.88153	324	1+
285.93975	436	1+
286.08158	198	1+
286.13685	258	
287.84796	186	
287.97524	358	1+
288.06498	204	
288.37785	304	1+
288.86895	944	
288.95889	190	
289.12458	282	1+
289.76203	146	1+
289.88003	1858	
290.09727	308	1+
290.86312	4560	1+
291.16287	110	1+
291.87958	1148	1+
291.95748	222	1+
292.81356	232	
293.14664	174	
293.81026	410	1+
293.87221	11162	1+
293.92206	172	
294.12536	236	1+
296.06725	360	1+
296.14347	522	1+
296.17992	112	1+
296.80554	268	1+
296.85530	348	
296.93048	242	1+
296.95202	192	
297.00897	302	1+
297.85093	210	
298.80855	368	1+
298.85398	322	
298.87853	1744	1+
298.98721	194	1+
299.95969	166	
300.21318	166	1+
300.46260	94	1+
300.83852	232	
300.86241	1114	1+
302.12062	174	1+
302.14706	196	1+
302.85811	232	
302.88689	300	
302.90840	330	1+
303.04897	344	1+
303.85875	190	
303.91182	212	1+
304.40366	200	1+
304.88190	240	
305.82089	186	
305.89628	174	
306.87836	384	
307.08625	284	1+
307.28708	344	1+
307.39236	184	1+
307.89090	1456	
308.14089	912	1+
308.78923	208	1+
308.88186	3224	1+
308.96708	226	1+
309.88809	2122	1+
310.15612	964	1+
310.18293	146	1+
310.80348	370	1+
310.83904	434	1+
310.87433	356	
310.98993	266	1+
311.53786	146	1+
311.88270	21570	1+
311.99392	160	1+
312.16737	272	1+
312.22536	282	
312.50602	114	1+
312.60578	158	1+
313.01963	170	
313.75168	238	1+
313.93365	452	1+
314.12911	174	
314.82830	304	1+
314.86612	790	
314.93796	392	1+
314.95837	164	
314.98448	172	1+
315.03820	194	
315.14046	316	1+
315.38315	260	1+
315.82757	170	1+
315.86227	1492	1+
316.45793	130	1+
316.79063	168	1+
316.86268	1058	1+
316.88696	2042	1+
317.94071	224	
317.98548	260	1+
318.81698	282	1+
318.86109	1044	1+
319.06238	182	
319.07961	202	1+
319.88837	232	
319.96189	184	
319.99404	448	1+
320.02173	172	1+
320.10360	182	1+
320.13804	296	1+
320.56831	234	1+
320.80301	216	1+
320.89271	320	
321.06423	172	1+
321.88888	172	
321.97470	252	1+
322.85925	176	
322.88834	242	
323.00609	444	1+
323.38494	166	
323.83367	226	1+
323.86191	636	1+
324.03620	680	1+
324.14926	332	1+
325.90000	1102	1+
326.07678	336	1+
326.23884	472	1+
326.88131	304	
327.08130	198	1+
327.87931	988	
327.89337	504	
328.86696	570	
328.89604	2156	1+
329.89906	1534	1+
330.15837	190	
330.88013	772	
331.00168	256	1+
331.08959	176	1+
331.19988	330	1+
331.82806	230	1+
331.89515	2938	1+
331.94342	412	1+
332.87333	1410	1+
332.95178	248	1+
333.12866	212	1+
333.17456	1194	1+
334.13151	180	1+
334.15407	178	1+
334.89928	1366	1+
335.03698	218	1+
335.25746	122	1+
335.84210	266	
335.88534	248	
335.94087	414	1+
336.13133	268	1+
336.87520	816	1+
336.89430	534	
336.94476	342	1+
337.02093	200	
337.18731	260	1+
337.88160	530	1+
338.02598	318	1+
338.38576	326	1+
338.90327	172	
338.96770	252	1+
339.88388	412	1+
339.95155	202	1+
340.76095	228	1+
340.85005	274	1+
341.04654	302	1+
341.35811	254	1+
341.37466	240	1+
341.87683	250	
341.93119	200	1+
343.18919	206	1+
343.87058	424	
343.90964	278	1+
344.15045	358	1+
345.88565	240	
346.87746	212	
346.90509	678	1+
347.00513	206	1+
347.80708	194	1+
347.98625	170	1+
348.09563	220	1+
348.19503	270	
348.89414	240	
349.78924	226	1+
349.86031	236	
349.91390	588	1+
349.96461	320	1+
350.00316	210	1+
350.01471	244	1+
350.06773	352	1+
350.18686	194	1+
350.40840	372	1+
350.83870	750	1+
350.88553	412	
350.91520	414	1+
350.96518	202	1+
351.14478	296	1+
351.83954	444	1+
351.87106	324	1+
351.89305	256	
352.05823	470	1+
352.16729	170	
352.77250	172	
352.90756	1196	1+
353.10404	234	1+
353.85055	846	1+
354.03415	260	1+
354.90903	700	1+
355.06289	348	1+
355.13809	206	1+
355.40893	340	1+
355.53630	170	1+
355.85394	248	
355.88956	382	
355.94472	210	1+
356.18098	304	1+
356.88462	178	
358.87568	196	
358.89615	218	
359.03624	172	
360.04054	196	
360.87409	426	1+
361.04928	296	1+
361.07728	166	
361.97882	212	1+
362.13066	210	1+
362.85036	178	
364.84498	388	
364.88979	494	1+
364.97021	184	
366.18081	176	
366.38428	308	1+
366.79131	196	
366.84022	3660	1+
366.88756	508	1+
367.08295	396	1+
367.18972	230	1+
367.70641	504	1+
368.02778	168	
368.83594	824	1+
369.87693	274	1+
370.09470	188	1+
371.04459	276	1+
371.19051	322	
372.87597	300	
372.92181	314	1+
373.07008	172	
373.86990	398	1+
374.11214	420	1+
374.15034	232	1+
374.82005	630	1+
375.89544	314	1+
376.14891	286	1+
376.22132	590	1+
376.86559	188	
378.09952	312	1+
378.77776	200	1+
379.38965	452	1+
379.79815	174	1+
379.89787	170	
380.06572	332	1+
380.14142	286	1+
380.85607	574	1+
380.91102	326	1+
381.06683	258	1+
382.85570	820	1+
383.15375	256	1+
383.89204	294	1+
384.01398	202	1+
384.14813	260	1+
384.21646	474	1+
384.80350	186	1+
384.84916	9036	1+
384.98523	168	1+
385.09481	282	1+
385.22150	318	1+
385.34278	248	1+
386.70548	374	1+
386.89639	170	
387.02941	346	1+
387.39325	290	1+
387.43998	168	1+
387.88542	454	1+
387.98236	256	1+
388.79619	446	1+
389.11122	392	1+
389.19447	708	1+
389.39331	216	
389.86591	414	
390.83914	1118	
390.86679	270	
391.06652	618	1+
391.84306	686	
392.07594	412	1+
392.28905	134	1+
392.72843	172	
392.82864	750	1+
392.86082	2712	1+
392.90261	182	
393.19566	494	1+
393.25847	150	1+
393.80079	422	
393.92615	224	1+
394.80895	196	
394.83773	932	1+
394.93001	152	1+
396.88562	186	
397.86054	982	1+
398.01921	176	
398.86351	610	1+
398.90523	222	1+
399.11306	260	1+
399.14713	240	1+
399.70562	250	1+
399.81054	342	1+
400.14736	194	1+
402.10931	434	1+
402.86578	4092	1+
403.23153	322	
403.40365	340	1+
403.87030	2868	1+
404.23037	182	
405.22983	164	
405.86967	1612	1+
406.16466	88	1+
406.80910	392	1+
407.12732	354	1+
407.86478	18794	1+
408.03362	258	1+
408.92390	180	
408.96097	186	1+
409.17252	212	1+
409.22371	192	1+
409.91440	460	1+
410.73151	342	1+
411.14095	220	
411.80944	1062	1+
412.08870	290	1+
412.72847	558	
412.84478	1010	1+
412.87156	1070	1+
413.06968	476	1+
413.09375	166	1+
413.81539	258	1+
414.76628	202	1+
414.81799	188	1+
415.19941	450	1+
415.85079	228	
415.87228	932	1+
416.13355	474	1+
416.81840	168	
416.87567	652	1+
417.13956	324	1+
417.73335	204	1+
419.10636	258	1+
419.13462	402	1+
421.88147	1716	1+
422.06020	262	1+
422.13851	204	
422.68997	192	1+
422.73174	172	1+
423.06311	210	1+
423.08169	182	1+
423.34854	232	1+
423.88079	410	
424.14411	284	
424.87037	220	
425.14903	304	1+
425.31044	198	
425.74384	180	
425.87994	1270	
426.08630	274	1+
426.24152	220	1+
426.79004	220	1+
426.86336	2340	1+
426.93725	480	1+
427.73476	308	
428.00807	178	1+
428.06379	186	
428.74032	262	
428.88331	4706	1+
429.03845	328	1+
429.25116	302	1+
429.45023	172	1+
429.73631	224	
429.82616	384	1+
430.10487	230	1+
430.86379	1844	1+
431.07711	180	1+
431.76090	184	1+
431.86845	1366	1+
432.24110	524	1+
433.19729	272	1+
433.24213	300	1+
433.81525	224	1+
433.85527	244	
434.88611	434	1+
435.33303	120	1+
435.86078	572	1+
436.87955	270	1+
437.15130	356	1+
437.72599	200	1+
438.21356	162	1+
438.85144	214	1+
439.08220	294	1+
439.14291	306	1+
439.89319	1416	1+
440.83089	148	1+
442.15268	394	1+
443.13939	172	
443.20059	248	1+
443.88334	266	
444.87089	2244	1+
445.00503	308	1+
445.74040	190	1+
445.97719	154	1+
446.86930	536	1+
446.89911	410	
447.84388	200	1+
447.89997	204	
448.88294	1632	1+
449.88156	1256	1+
450.76914	210	
451.70923	176	1+
452.82253	246	1+
453.24821	232	
453.89939	258	
456.22152	220	1+
456.76668	200	1+
457.30157	166	1+
457.90317	1136	1+
458.01744	202	1+
458.06265	166	1+
458.12277	180	1+
459.12369	150	1+
460.16172	442	1+
461.20183	166	
461.88168	448	1+
462.88414	382	1+
464.09458	154	1+
465.15911	236	1+
467.78019	518	1+
467.88726	1164	1+
468.16711	176	
468.22936	194	1+
468.78125	432	1+
469.90864	226	1+
470.68629	172	1+
470.88111	284	1+
471.86298	248	1+
473.91701	314	1+
477.72201	248	1+
478.79029	320	1+
480.91645	274	1+
482.72178	192	1+
482.86346	204	1+
484.30645	188	1+
485.89753	790	1+
486.76838	366	1+
486.79319	208	
486.84265	278	1+
487.80566	410	1+
489.78955	208	1+
490.84792	400	1+
493.81781	326	1+
495.29645	154	1+
495.46266	174	
498.14984	222	1+
498.72583	276	1+
498.87478	166	1+
501.06233	92	1+
502.88687	220	1+
502.93950	182	1+
503.26184	182	1+
503.35193	1678	1+
503.41532	212	1+
503.48889	228	1+
503.80822	632	1+
503.88848	140	1+
504.45140	366	1+
504.81281	356	1+
504.87657	212	1+
505.33554	188	
505.42433	234	1+
505.88119	184	1+
507.34268	178	1+
507.47455	284	1+
507.86635	206	
507.92548	216	1+
509.39095	228	1+
509.75016	140	1+
509.86031	222	
509.92836	290	1+
510.46215	140	1+
510.64682	120	1+
510.75629	100	1+
510.80322	278	1+
510.86188	186	
513.28396	194	
END IONS

###FS:    #m/z: 340.94005 #charge 1+
###MS: 17
###MSMS: 18
BEGIN IONS
TITLE=Cmpd 13, +MS2(340.9401), 28.0-35.0eV, 0.4min #18
RTINSECONDS=22.362
SCANS=17-18
PEPMASS=340.94005	2602894
CHARGE=1+
86.94064	98	
140.71452	106	
180.86433	122	
189.86568	178	
190.93264	142	
192.92470	324	
196.88374	286	1+
199.88380	158	
205.95023	322	1+
208.93935	134	
208.95555	120	
209.88724	202	
210.89943	190	
210.93860	166	
211.15591	132	
211.95021	94	
212.87863	160	
213.87651	110	
213.93952	4870	1+
214.01325	118	
214.13508	94	
214.88385	806	1+
215.03547	100	
215.88549	682	1+
215.93505	794	1+
215.98788	160	
217.88073	114	
217.94144	236	1+
218.91603	142	
222.95061	184	
223.96413	132	
224.90483	94	
225.88435	136	
225.95630	114	
226.89155	358	1+
226.94662	210	1+
226.98554	100	
228.94628	158	
229.01461	136	
230.88949	130	
230.95054	140	
231.94945	4606	1+
232.89167	596	1+
233.94629	608	
234.10815	104	
234.40751	104	
235.05437	152	
235.89154	390	1+
235.95184	534	1+
236.86781	136	
239.90616	142	
240.02453	182	1+
240.23293	340	
240.99636	166	
241.85207	372	
241.93815	94	
242.81158	118	
243.04551	112	
243.17063	100	
243.97677	296	1+
246.97783	382	
247.94232	192	
247.97061	178	
248.90548	126	
249.03968	114	
249.83005	166	
249.89609	96	
249.96144	1286	1+
250.90878	114	
251.16290	136	
251.95595	258	
253.91921	228	1+
253.94203	114	
254.96582	2414	1+
255.79606	320	1+
256.17087	126	
256.79845	262	1+
256.85046	124	
256.96354	668	1+
257.88728	326	1+
258.07401	178	1+
259.13819	94	
261.09488	210	1+
263.05548	236	
265.95942	116	
266.04179	130	
266.83951	288	1+
266.86873	138	
266.99672	108	
268.46398	104	
268.92607	148	1+
269.00551	272	1+
269.11669	202	
269.79789	96	
271.84288	438	1+
272.11995	186	1+
272.79020	314	1+
272.84513	268	1+
272.86123	244	1+
272.93159	366	1+
272.97857	218	
273.06401	110	
273.10663	96	
274.04289	166	
274.84723	116	
274.92732	164	
275.84179	166	
275.95480	176	1+
276.46737	108	
276.84765	148	
277.06725	136	
279.10020	102	
279.46238	98	
279.88617	116	
279.96491	190	1+
280.57173	106	
280.78954	106	
281.10657	160	1+
282.81009	196	1+
283.02502	122	
283.05571	136	
283.20611	140	
283.36363	98	
283.99115	100	
284.81240	220	1+
286.91571	140	
288.02003	126	
288.06196	126	
288.79663	110	
290.81675	100	
290.86628	134	
290.90160	112	
293.01248	96	
293.28820	208	1+
293.87015	418	1+
294.84857	172	
294.97600	122	
295.10613	210	1+
295.97537	128	
296.91033	228	1+
297.10774	238	1+
297.85189	154	
297.88149	170	1+
297.97117	98	
298.07373	98	
298.31017	96	
298.94456	210	1+
299.78268	110	
300.87107	120	
300.89722	206	1+
301.15340	102	
301.18621	96	
301.51028	96	
302.17467	144	
302.94432	128	
302.97229	162	1+
303.09560	142	
303.94366	114	
304.02160	128	
304.17709	100	
304.93211	392	1+
305.93514	258	1+
306.88226	686	1+
307.88714	398	1+
307.96313	96	
308.29677	270	
310.87521	840	1+
311.02368	234	1+
311.04250	102	
311.10708	98	
311.80843	118	
313.88390	168	
315.85695	126	
317.22346	112	
318.81459	104	
319.86094	220	1+
319.89393	136	
320.88570	164	1+
321.14851	116	
321.22663	128	
322.82122	98	
323.01639	296	1+
323.23955	374	1+
323.31437	142	
324.87157	122	
324.89345	94	
325.25560	144	
325.89516	210	
326.17107	122	
326.30153	122	
326.71732	94	
327.17461	102	
327.88913	424	1+
328.18020	140	
328.82414	238	1+
329.32100	104	
330.81280	134	
330.88113	360	1+
332.76187	104	
335.02900	94	
336.88689	94	
337.22061	128	
339.75077	100	
339.90052	354	1+
340.17490	140	1+
340.35198	126	
341.01954	110	
341.24918	122	
342.10371	206	1+
343.00842	146	
343.24121	110	
344.18631	136	
344.98194	106	
END IONS

###FS:    #m/z: 363.95603 #charge 1+
###MS: 17
###MSMS: 19
BEGIN IONS
TITLE=Cmpd 14, +MS2(363.9560), 28.0-35.0eV, 0.4min #19
RTINSECONDS=23.134
SCANS=17,19
PEPMASS=363.95603	1507826
CHARGE=1+
130.36639	110	
160.67947	106	
179.20082	104	
189.86190	802	1+
190.03104	102	
191.86020	304	
192.86024	144	
196.88454	202	
200.88041	150	
200.94951	130	
203.88272	118	
205.87905	118	
207.40494	168	
207.94780	130	
209.94340	2880	1+
210.88091	616	1+
211.00010	110	
211.90149	96	1+
212.87825	2668	1+
214.89398	206	
215.88706	132	
216.41092	140	
217.41975	122	
218.91254	124	
218.92952	112	
222.95352	1938	1+
223.93095	130	
224.94858	1906	1+
225.25735	86	1+
226.89747	106	
226.94667	16700	1+
226.97866	160	1+
227.02251	120	
227.07683	110	
227.43221	104	
227.89588	120	
227.92962	494	
228.87386	128	
228.89389	1092	1+
228.94214	17476	1+
229.06698	102	1+
229.20433	106	1+
229.23851	92	1+
230.11289	106	
230.88880	4172	1+
231.87605	370	1+
232.02200	190	1+
232.59719	94	1+
232.88200	266	1+
234.88213	128	
234.97350	194	1+
235.04469	166	1+
235.11482	130	
239.07432	306	1+
239.90416	122	
240.07863	200	1+
240.94323	118	
240.96295	1228	1+
240.99076	232	1+
241.94275	192	
242.07163	130	
242.95992	1548	1+
243.93836	130	
244.90104	130	
244.95646	7078	1+
245.00187	122	
246.07498	142	1+
246.90454	358	1+
246.95259	8418	1+
248.79698	140	1+
248.89882	744	1+
249.00385	204	1+
249.13251	150	
250.06009	116	
250.89741	116	
250.95163	142	
250.96693	410	1+
251.02551	204	1+
251.83776	106	
251.90649	128	
252.00581	120	
253.90280	520	1+
255.90948	174	1+
257.82911	104	
258.97359	278	
259.93223	254	1+
260.03759	250	1+
260.96901	1218	1+
261.83850	104	
262.79906	130	
262.89209	130	
262.96788	162	
263.98119	444	1+
264.08313	492	1+
265.08837	364	1+
266.03212	112	
266.81076	202	
266.86686	150	
267.81078	164	
267.97087	792	1+
268.81672	136	
268.86098	146	
268.91533	260	1+
269.01795	206	1+
269.29911	112	
269.79211	316	1+
269.96846	1204	1+
271.84701	182	
271.91184	412	1+
272.85001	338	1+
272.93330	136	
274.79112	112	
276.02935	128	
276.43052	108	
276.85288	172	
277.05141	146	
277.55434	102	
277.91404	228	1+
278.81419	106	
279.09820	150	
279.90164	184	1+
280.39449	158	
280.79457	272	1+
281.98369	152	
282.14966	184	
282.80616	120	
283.06936	140	
283.79118	122	
283.84903	254	
283.87029	198	1+
284.05025	178	
284.08549	278	1+
284.79752	108	
284.82442	136	
284.94081	216	1+
284.98914	130	
285.07280	108	
285.16503	148	
285.84497	672	
286.87856	126	
287.08104	238	1+
287.81763	142	
288.06163	176	
288.86563	308	1+
290.50630	106	
290.78722	192	
292.86608	188	
293.11452	106	
293.91830	308	1+
294.85563	142	
295.09408	122	
295.86689	104	
296.91417	222	1+
297.07077	158	
297.91976	146	1+
298.80402	194	
298.82764	232	1+
298.97870	202	1+
300.13598	150	1+
300.92831	120	
300.98838	192	1+
301.81106	152	
301.86245	260	
302.02518	124	
302.21977	374	1+
302.24923	102	
302.85948	184	
303.37654	108	
303.80337	178	
303.85552	716	1+
303.94738	170	
304.11001	112	
304.80692	122	
305.01926	178	1+
305.16531	234	1+
305.75830	178	1+
306.43241	214	1+
307.88720	252	
308.29422	664	1+
308.88112	494	1+
309.31687	120	
311.15868	122	
311.24816	102	
311.87388	162	
312.31503	150	1+
312.87579	134	
312.94429	204	1+
313.87456	254	1+
318.89572	334	1+
318.93250	454	1+
319.04049	192	1+
319.07739	148	
319.81986	368	1+
319.89288	194	1+
320.29427	110	
320.91801	106	
321.86268	652	1+
322.92608	762	1+
323.08051	102	
324.01448	384	1+
324.82241	128	1+
326.09908	164	1+
326.87990	112	
326.96140	236	1+
328.18276	118	
328.88620	200	1+
330.27546	116	
330.84511	164	
330.87069	140	
331.87262	188	1+
332.08817	198	
333.09529	150	
335.74641	114	
335.83744	356	1+
336.94386	602	1+
337.90171	166	
338.94102	146	
339.82642	244	
340.83172	148	
340.93754	348	1+
341.02927	160	
341.75897	210	1+
344.74996	202	1+
344.76313	106	
344.95145	118	
345.15355	206	
346.78044	106	
347.30945	210	1+
348.86841	174	
350.89034	116	
351.33432	158	
351.83431	168	1+
352.90471	132	
353.81361	138	
354.87379	102	
355.05129	112	
355.84382	170	
356.32632	132	
357.88330	158	1+
362.04614	112	
362.20381	126	
362.76456	138	
363.18686	230	1+
364.91577	222	1+
365.78074	106	
366.34872	118	
367.17216	154	1+
367.18621	116	1+
367.32775	128	
367.77186	174	
368.29510	124	
368.42321	122	
END IONS

###FS:    #m/z: 336.94545 #charge 1+
###MS: 17
###MSMS: 20
BEGIN IONS
TITLE=Cmpd 15, +MS2(336.9454), 28.0-35.0eV, 0.4min #20
RTINSECONDS=23.906
SCANS=17,20
PEPMASS=336.94545	305336
CHARGE=1+
62.54233	90	
101.15355	90	
117.72824	90	
182.86537	102	
189.86602	152	
197.87975	98	
198.95444	176	
200.94499	110	
204.96236	280	1+
205.01209	144	
207.98242	102	
208.01452	96	
208.87750	96	
209.93924	106	
211.94399	14616	
212.22126	106	1+
212.87992	414	1+
212.94789	598	
213.89349	136	
213.93956	5820	1+
213.97814	90	
214.88189	432	1+
214.89428	94	
215.88815	312	1+
215.93720	756	1+
217.81655	90	
217.87941	176	
217.93369	408	
219.02873	152	
223.95796	324	1+
225.80630	90	
225.94527	182	1+
226.89515	130	
227.89466	142	
228.05539	94	
228.89274	132	
229.41104	100	
229.42423	94	
229.90021	96	
229.95440	12240	1+
230.29711	150	1+
230.88807	1374	1+
231.95002	5238	
232.03685	176	1+
232.95060	174	
233.82923	136	
233.89762	518	1+
233.94674	1402	1+
234.00714	122	
235.84049	102	
235.89421	100	
237.06107	114	
237.07695	112	
238.09160	90	
238.85160	102	
241.55427	94	
242.07557	110	
244.82859	98	
244.85754	94	
244.90616	96	
246.90215	172	1+
246.98029	276	
247.96484	2770	
248.03432	272	1+
248.89894	262	
248.98649	218	1+
249.07029	106	
249.90184	116	
249.95953	1884	1+
250.82796	478	1+
251.14789	94	
251.78884	164	1+
252.97063	6658	1+
253.90463	190	
254.92724	100	
254.93959	124	
254.96644	2494	1+
255.07379	466	1+
255.09234	134	
255.17667	158	
255.64691	128	1+
255.84548	114	
255.91251	94	
256.96669	556	1+
257.88910	174	
257.90866	264	1+
258.85079	94	
258.91483	180	1+
258.96292	114	
259.61655	110	
260.82565	314	1+
261.54223	116	
263.05643	228	1+
263.83121	196	
266.08171	168	
266.85987	236	1+
267.89866	98	
267.95388	122	
268.09743	140	
268.84149	472	1+
269.80188	188	1+
269.83432	130	
270.98099	686	1+
271.84812	120	
271.91997	132	
271.95834	136	
272.02852	110	1+
272.20662	92	
272.90764	98	
272.94603	122	
272.97764	392	1+
273.78673	146	
275.06230	112	
275.95701	94	
276.04072	96	
276.19299	214	1+
276.85412	388	1+
276.95276	116	
277.07164	144	
277.42562	94	
277.48566	92	
277.83931	110	
277.88203	100	
277.95843	110	
278.83268	504	1+
279.79234	338	1+
279.83502	310	1+
281.85929	340	1+
282.27147	108	
282.40731	100	
282.86108	228	1+
282.94240	164	
283.05622	136	
284.76688	90	
284.87209	136	
285.43302	194	1+
285.84896	108	
286.84742	580	1+
287.03023	92	
287.87520	184	1+
289.01806	94	
289.34844	100	
290.00821	94	
290.80187	94	
292.05918	128	
292.41149	96	
292.86241	164	
293.06041	94	
293.10426	310	1+
293.85494	384	1+
293.87459	142	
293.99524	338	
294.03438	114	
294.86029	256	1+
294.89733	222	1+
295.98357	124	
295.99569	122	
296.96470	102	
297.87102	88	
297.88873	110	
298.05087	202	1+
298.86541	178	1+
299.52328	284	1+
300.98544	98	
302.88917	94	
303.81336	254	1+
305.53405	98	
305.77556	118	
305.87654	152	
306.28358	100	
306.78338	90	
306.88392	136	
307.10300	144	
307.88230	122	
310.02455	278	1+
310.80277	220	1+
310.87875	322	
311.16004	270	1+
311.88822	188	
311.92150	94	
312.16093	208	1+
312.87872	220	1+
313.02951	90	
314.81959	152	
315.15697	104	
315.81386	294	1+
317.07600	96	
319.08369	134	
319.98254	98	
320.92909	284	1+
322.88383	88	
323.01583	138	
323.14699	90	
323.23420	180	
323.30243	116	
324.88959	128	
325.74131	96	
325.89451	104	
325.96549	114	
328.18884	122	
328.46383	92	
328.88878	262	1+
331.88009	90	
333.16379	188	1+
334.16649	156	1+
334.98962	98	
335.34258	106	
337.04899	102	
337.08871	148	
337.18658	92	
338.01708	158	
339.33616	146	
341.77482	118	
342.20406	152	
END IONS

###FS:    #m/z: 322.92959 #charge 1+
###MS: 21
###MSMS: 22
BEGIN IONS
TITLE=Cmpd 16, +MS2(322.9296), 28.0-35.0eV, 0.5min #22
RTINSECONDS=27.603
SCANS=21-22
PEPMASS=322.92959	4976560
CHARGE=1+
191.95483	180	
192.88743	234	1+
194.90657	98	
199.89039	130	
200.01394	92	
201.04321	100	
205.94873	524	1+
206.53502	92	
209.13542	94	
209.94286	140	
211.98082	236	1+
211.99517	88	
212.87784	124	
212.89938	130	
214.89489	118	
215.05073	92	
215.88989	112	
215.90353	102	
217.88411	120	
221.01054	100	
222.95483	1248	1+
223.96054	704	1+
225.19745	90	
225.95537	114	
226.94887	120	
227.90434	282	1+
227.93519	156	
227.95245	274	
230.84530	130	
230.90368	208	1+
231.00215	88	
231.39052	88	
232.43011	106	
233.07006	166	
233.57322	94	
233.89260	384	1+
233.91497	96	
233.95367	142	
235.09597	94	
236.80117	106	
237.55931	88	
238.02807	118	
238.07691	146	
238.53517	88	
238.88332	130	
239.08013	108	
240.02215	120	
240.94100	946	
240.96226	248	
241.94258	448	
242.82483	210	
242.94323	1298	1+
243.79985	90	
243.82783	124	
243.88299	430	1+
244.82408	104	
244.94028	522	1+
244.97627	128	
245.16493	92	
246.04565	140	
246.85968	88	
246.97628	432	1+
248.03860	166	
248.84947	98	
248.90019	150	
250.61874	90	
250.94391	114	
250.96781	142	
251.57590	96	
252.22900	140	
252.46703	88	
252.82688	318	1+
253.89116	152	
256.03057	124	
256.90104	158	1+
258.02052	92	
258.96845	138	
260.83213	142	
260.91426	100	
261.11570	164	1+
261.83678	122	
261.89117	232	
262.09760	96	
262.85766	98	
263.82672	116	
263.97749	358	
265.02881	132	
265.05998	166	
265.88734	92	
266.06860	106	
266.96857	100	
267.05953	88	
267.15828	184	1+
267.84988	106	
268.07237	136	
268.58840	94	
269.85852	118	
269.93180	132	
270.91543	88	
271.80265	116	
272.41113	94	
272.63820	106	
272.82149	194	1+
272.86934	142	
272.98978	156	1+
273.79340	254	
273.89767	168	1+
274.92694	136	
275.00918	88	
276.03369	124	
276.72647	100	
276.84283	118	
278.09576	96	
278.11179	96	
278.81427	110	
279.09244	550	1+
280.84764	140	
280.99252	156	1+
281.02696	152	
282.86053	144	
282.90191	190	1+
284.06301	196	1+
284.29226	400	1+
284.87570	120	
285.91590	100	
286.75307	116	
286.80372	92	
286.91653	420	1+
288.06208	130	
288.81331	148	
289.79240	200	1+
289.87915	128	
290.86717	298	1+
292.80740	126	
293.04812	98	
293.17333	160	1+
294.27552	124	
294.81208	108	
294.85565	258	1+
295.75339	92	
296.87776	88	
296.98442	90	
298.92331	98	
299.77704	94	
300.87193	164	
301.15332	88	
302.88138	98	
302.91939	150	
303.01188	88	
303.87980	280	1+
303.94557	104	
304.12135	92	
304.93670	140	
306.88471	262	
307.79482	200	1+
307.88539	116	
308.28826	126	
308.87492	104	
309.93134	108	
310.27216	96	
310.30948	336	
310.87643	188	
311.82054	130	
311.86433	122	
311.88310	102	
312.86941	250	
313.03076	124	
313.88607	96	
314.82134	136	
315.82596	138	
317.06919	138	
317.84402	96	
317.89974	146	
321.28660	90	
322.20803	142	
323.21497	136	
323.23747	550	1+
323.88179	608	1+
324.13415	110	
325.96399	114	
326.07142	102	
326.18906	94	
327.06798	92	
END IONS

###FS:    #m/z: 340.94011 #charge 1+
###MS: 21
###MSMS: 23
BEGIN IONS
TITLE=Cmpd 17, +MS2(340.9401), 28.0-35.0eV, 0.5min #23
RTINSECONDS=28.3755
SCANS=21,23
PEPMASS=340.94011	2562524
CHARGE=1+
61.47983	92	
87.09632	100	
189.86208	102	
192.89220	410	1+
192.92590	142	
208.95296	96	
210.88203	138	
211.94554	136	
212.98347	102	
213.93935	4306	1+
214.89098	130	
215.88656	890	1+
215.93492	652	1+
216.41367	92	
217.88284	288	
221.89470	94	
221.94750	444	1+
222.09613	104	
223.97120	236	1+
226.89175	132	
226.94773	164	
227.95446	106	
229.83546	200	1+
229.95143	164	
230.89006	202	
231.88937	192	
231.94998	4394	1+
231.98807	94	
232.88597	118	
232.97288	136	
233.89548	268	
233.94666	818	1+
234.89447	616	1+
235.94804	220	
235.97517	116	
236.80110	96	
237.00599	128	
239.90070	120	
239.98981	116	
240.23426	90	
240.95717	406	1+
242.64710	90	
242.89145	154	1+
242.94690	148	
244.33320	100	
244.61527	106	
244.95833	170	
248.89916	92	
249.84084	122	
249.90535	224	1+
249.96163	786	1+
251.95679	384	1+
252.40259	104	
252.99344	106	
253.47051	100	
253.96077	134	
254.96420	2680	1+
254.99264	156	1+
255.07516	274	
255.09671	158	
255.79838	114	
256.91407	274	1+
258.83661	314	1+
258.96563	142	
258.98512	106	
259.88382	96	
259.95744	182	
260.79827	124	
260.82896	192	
260.90039	102	
261.95852	98	
262.36018	96	
262.83745	96	
263.04297	102	
264.07538	104	
264.97217	94	
265.26148	142	
266.86912	118	
267.13429	102	
268.13553	94	
268.83795	120	
269.00282	128	
269.41985	160	
269.79510	102	
269.94101	140	
270.01264	94	
271.79742	218	1+
272.13070	98	
272.85016	208	1+
272.93838	230	
272.97389	484	1+
273.90973	240	1+
274.63276	100	
275.85232	116	
276.85067	118	
277.88502	124	
277.95925	344	1+
278.80996	106	
278.85618	204	
279.45418	102	
280.93498	120	
281.04588	100	
281.85293	126	
281.86940	128	
282.09768	170	1+
282.85541	120	
282.87597	106	
283.02888	94	
284.14549	92	
286.03872	94	
286.05277	92	
286.91748	142	
288.85603	342	1+
288.98015	90	
289.06058	242	1+
289.85182	284	1+
291.88437	112	
292.21857	98	
292.77912	92	
292.80464	132	
293.06973	102	
293.09233	98	
293.85380	134	
294.04894	98	
294.26997	114	
294.85748	172	
295.87210	114	
295.96897	264	1+
298.08039	172	
298.86221	168	
299.05712	158	
299.95328	92	
300.25149	100	
300.85733	96	
300.92775	168	
301.16736	280	1+
301.87633	142	
302.88650	100	
303.94571	98	
306.40397	90	
306.87905	202	
307.14839	114	
307.30773	102	
307.79493	158	
307.89098	164	
308.30079	116	
308.87314	126	
308.89043	112	
309.32686	178	1+
309.88367	194	
309.92939	90	
310.87692	658	1+
311.88222	368	1+
312.02615	134	
312.86953	94	
313.41404	96	
313.82079	216	1+
315.84925	96	
315.87248	96	
316.27818	92	
321.18587	134	
321.82926	152	
323.20071	102	
323.88758	466	1+
324.14194	100	
325.15447	90	
328.31250	154	
328.69977	98	
328.80967	262	1+
328.88309	142	
329.86930	102	
330.18693	250	
330.92101	100	
332.09067	152	
332.91328	102	
335.82064	168	1+
336.95018	98	
337.19356	158	
337.40351	102	
339.73037	96	
339.77759	114	
340.82658	124	
341.01066	122	
342.42449	92	
342.90340	130	
345.94428	100	
346.14942	92	
END IONS

###FS:    #m/z: 363.95615 #charge 1+
###MS: 21
###MSMS: 24
BEGIN IONS
TITLE=Cmpd 18, +MS2(363.9561), 28.0-35.0eV, 0.5min #24
RTINSECONDS=29.1475
SCANS=21,24
PEPMASS=363.95615	1476962
CHARGE=1+
84.34404	128	
174.82286	118	
182.86471	228	
188.86750	136	
189.86295	1078	1+
190.82690	122	1+
190.93113	156	
191.85722	1110	1+
191.95315	156	
192.92770	166	
193.85241	150	
194.88960	126	
196.88409	360	
199.89314	170	1+
200.48632	194	
200.94547	186	
205.87308	154	
205.94953	116	
206.91563	134	
206.94424	132	
207.87412	630	1+
207.94960	544	1+
208.93914	252	
209.94254	5236	1+
210.88326	758	1+
212.87873	5798	1+
214.89339	308	
215.88271	128	
216.41126	502	1+
218.91243	382	1+
219.41418	146	
222.38703	146	
222.88303	188	1+
222.95113	2370	1+
224.94841	4948	1+
225.88175	204	
225.99948	248	1+
226.94719	30034	1+
226.97201	894	1+
227.14040	118	
227.82332	204	1+
227.88128	144	
227.92937	306	
228.02312	230	1+
228.08267	200	1+
228.79247	190	
228.82634	174	1+
228.89232	892	1+
228.94204	33188	1+
229.04417	126	
229.11827	116	
229.18178	174	1+
229.22343	144	
230.59584	98	1+
230.88895	7986	1+
231.90495	222	
232.62379	112	1+
232.88451	1022	1+
233.45521	124	1+
233.83353	166	1+
233.96214	140	
234.06654	166	1+
234.88021	270	1+
234.92786	182	
235.11913	122	
235.64206	108	1+
235.82494	268	1+
237.13150	130	
238.06325	192	1+
238.21474	134	
238.42499	488	1+
238.50851	168	
238.99141	136	
239.42713	338	1+
239.96782	132	
240.89207	116	
240.94149	498	
240.96124	1960	1+
241.94065	438	
242.94150	792	
242.95851	1538	1+
243.03378	354	1+
244.95732	15280	1+
245.90055	288	1+
245.94128	414	
246.36020	96	1+
246.78209	132	
246.95255	17204	1+
247.04063	168	
247.14416	150	1+
247.27034	126	1+
248.80091	146	
248.85508	132	
248.89973	2384	1+
249.04229	282	1+
249.12059	146	
249.93875	426	1+
250.38560	122	
250.89550	416	1+
250.92388	326	1+
250.97166	142	
251.07335	402	1+
251.83770	118	
251.91939	262	1+
251.96836	140	
252.01238	130	
252.07802	242	1+
252.82575	320	1+
253.12144	142	1+
253.83076	262	1+
253.90520	218	
254.09174	274	1+
254.40695	188	
254.78721	268	1+
256.87850	260	1+
257.13759	222	
257.88042	168	1+
258.97252	546	
260.04834	116	
260.96842	1318	1+
261.79418	436	1+
261.96237	482	1+
262.04787	244	1+
262.96911	352	1+
264.96400	462	1+
265.82769	122	
265.90544	198	1+
266.01027	208	1+
266.40213	130	
266.97450	144	
267.84992	196	
267.97361	1796	1+
268.04581	250	1+
268.08629	220	1+
268.95691	178	
269.05351	168	1+
269.79853	202	
269.96833	3072	1+
270.79828	262	1+
270.92492	130	
271.35638	116	
271.84700	140	
271.91167	520	1+
271.97162	128	
272.92730	450	1+
273.17608	172	1+
273.79587	320	1+
276.85031	220	
278.07110	236	1+
278.79399	218	
278.92696	128	
279.09939	182	
279.81856	128	
279.85480	344	1+
280.10072	200	
280.78947	1032	1+
280.99955	142	
282.85965	172	
283.09616	212	1+
283.81474	172	
283.84981	258	1+
283.87005	372	1+
283.92063	164	
283.98096	318	1+
284.82110	146	
285.84569	1204	1+
285.92234	154	
286.03597	244	1+
286.41217	136	
287.81372	224	
287.90114	248	1+
287.93267	150	
288.06217	316	1+
288.79242	164	
289.85722	302	1+
289.88040	272	1+
290.78705	936	1+
290.81429	320	1+
290.90711	144	
291.81724	252	1+
291.90665	136	
291.93087	292	1+
292.79843	132	
292.86515	228	
293.11905	366	
293.81945	192	1+
293.87452	132	
294.86281	266	
294.98587	206	1+
295.11886	130	
295.87673	354	1+
295.93313	208	1+
296.80728	488	1+
296.85188	120	
296.87647	238	1+
298.05849	232	1+
298.07759	234	1+
298.80049	694	1+
298.85331	262	1+
299.85658	190	1+
300.91060	364	1+
300.95156	134	
301.39709	156	
301.81157	168	
301.85955	356	1+
301.87786	298	1+
301.91184	232	1+
302.10483	206	1+
302.79580	124	
303.77720	166	
303.80928	776	1+
303.85555	1298	1+
303.94633	232	
304.89922	118	
304.91899	126	
304.93781	130	
305.42068	160	
305.82499	218	
306.05290	142	
306.27572	254	
306.87523	190	
306.93030	414	1+
307.28579	148	
307.78087	140	
307.89501	146	
308.80877	396	1+
308.87742	132	
309.81321	274	1+
309.87379	218	
310.80024	166	1+
310.87607	1222	1+
313.25946	116	
313.87831	194	
314.81818	146	
315.81157	412	1+
315.87219	526	1+
316.04970	148	
316.81436	344	1+
318.09092	260	1+
318.81756	424	1+
318.83386	168	
318.93062	512	1+
319.80251	116	
319.82222	354	1+
320.18738	108	1+
320.75562	204	1+
320.86225	430	1+
321.14917	116	
321.81811	1014	1+
321.86571	352	1+
322.02265	210	1+
322.92934	664	1+
324.08797	122	
324.23452	184	
324.29489	188	1+
324.87713	170	
325.75065	122	
325.90040	146	
326.79221	244	1+
326.83024	158	1+
326.87232	574	1+
326.90126	144	
327.75552	136	1+
327.95578	194	1+
328.19038	126	
328.76387	170	1+
328.88680	334	1+
328.93946	134	
329.17234	168	
329.20193	166	
329.81510	130	
329.87592	776	1+
330.88242	674	1+
332.80991	126	
332.86638	290	1+
333.87162	244	1+
334.79164	136	
335.88312	142	
336.77029	304	1+
336.94420	1040	1+
337.01415	236	1+
337.83111	142	
338.86828	332	1+
339.78017	286	1+
339.82685	1648	1+
340.91338	128	
340.94036	710	1+
342.76063	374	1+
342.86971	212	1+
342.89539	278	1+
342.91123	140	
344.71009	194	1+
346.74922	200	1+
346.76141	166	1+
347.30664	128	
348.74138	134	
349.16206	134	
349.32690	118	
350.90837	126	
351.89779	320	1+
352.37330	198	1+
353.76600	336	1+
354.83144	180	
355.72823	158	1+
356.04998	118	
357.77043	140	
357.82214	126	1+
359.76042	162	
361.11189	202	1+
361.71431	274	1+
361.80918	232	1+
361.85426	114	
362.33533	142	
362.84583	268	1+
363.34504	174	1+
364.36405	202	1+
365.77835	122	
367.21226	164	1+
367.32731	232	
368.74293	186	1+
368.83944	142	
END IONS

###FS:    #m/z: 322.93020 #charge 1+
###MS: 25
###MSMS: 26
BEGIN IONS
TITLE=Cmpd 19, +MS2(322.9302), 28.0-35.0eV, 0.6min #26
RTINSECONDS=32.836
SCANS=25-26
PEPMASS=322.93020	5451774
CHARGE=1+
190.89021	126	
191.95531	138	
192.88755	738	1+
194.88352	122	
196.88234	376	1+
199.86572	104	
203.88663	144	
203.95386	98	
205.94928	376	1+
206.01932	104	
208.94033	260	1+
210.12098	110	
210.90548	150	
212.87786	174	
212.89327	268	1+
213.96547	104	
214.88993	854	1+
215.88818	530	1+
217.88296	142	
218.88670	188	
218.91056	104	
219.95198	266	1+
220.86724	164	
220.88262	100	
220.95496	180	1+
221.87681	100	
222.95236	1710	1+
224.86927	168	1+
224.97218	234	
225.38949	100	
226.82857	192	1+
226.94979	136	
227.89037	160	
227.95548	120	
228.93133	114	
229.91114	102	
230.85015	116	
230.89322	332	1+
233.91495	210	
234.89539	204	
235.10878	190	1+
235.79800	112	
235.82502	248	1+
236.38357	102	
237.03052	118	
237.05723	202	1+
238.93875	116	
238.95481	116	
239.07850	328	
239.90105	150	
240.94008	1960	
240.96135	838	1+
241.05258	276	1+
241.94176	1124	
242.05753	206	1+
242.79150	144	
242.94059	4446	1+
243.82014	120	
243.88014	526	1+
244.79152	150	
244.82277	114	
244.93720	826	1+
244.95517	152	
245.80603	126	
246.90527	140	
246.94480	112	
246.97602	1158	1+
248.03121	168	
248.83437	134	
248.85020	104	
248.90035	120	
249.03903	142	
249.73320	116	
249.92259	122	
249.96596	412	1+
250.01151	198	
250.89092	106	
250.96897	294	1+
251.78941	202	
251.92192	284	1+
253.00030	106	
253.83357	162	
253.96049	186	1+
255.78417	462	1+
255.90328	138	
256.84151	122	
257.45483	104	
258.83340	168	
261.84448	110	
261.89048	142	
261.92822	310	1+
262.94262	118	
263.79401	306	1+
263.82670	168	
263.90066	114	
263.95681	182	1+
263.97886	520	1+
265.06014	116	
265.87898	108	
266.04991	130	
266.83354	128	
267.85753	192	
267.90918	114	
268.00532	134	
268.13600	142	
268.17281	136	
268.86247	104	
268.96208	136	
268.99616	140	
271.79901	212	
271.84575	332	
272.79047	922	1+
272.84593	150	
272.90442	130	
273.79329	816	1+
273.83996	118	
274.85572	196	
275.84716	288	1+
275.94479	120	
276.23437	220	1+
277.06858	134	
277.81021	234	1+
277.85978	350	1+
279.08970	748	1+
279.79220	184	
280.14546	138	
280.85297	144	
281.80267	286	1+
281.86913	126	
281.98876	224	
282.85488	122	
283.78297	150	
283.86225	216	
283.93322	210	1+
284.29341	244	
284.79565	304	1+
284.82614	114	
284.87248	172	
285.42857	148	
285.87998	140	
286.11046	116	
286.91917	182	
288.06126	202	
288.78968	248	1+
288.91844	232	1+
289.88229	248	
290.05760	120	
290.85357	146	
290.87955	130	
291.80185	704	1+
292.05363	112	
293.06499	132	
293.62228	100	
293.87371	202	
294.81706	100	
294.85943	684	1+
295.87642	132	
296.80935	236	
297.11881	128	
297.79438	120	
297.80977	152	
297.86850	182	
298.88257	220	1+
299.78406	448	1+
301.80842	132	1+
301.87785	304	1+
303.00820	202	1+
303.86767	222	
305.03160	124	
305.80776	110	
305.90385	130	
306.01339	126	1+
306.27326	148	
307.07859	98	
307.09601	174	1+
307.19497	148	1+
307.79781	326	
307.88947	204	
308.29137	214	
308.79546	186	
308.82568	272	1+
308.87254	104	
310.30904	460	
310.87720	272	
311.88058	244	
312.82564	146	
312.83843	130	
312.87272	204	
313.02670	120	
313.88221	192	
314.81852	328	1+
314.87867	110	
315.87072	152	
315.89832	220	
319.30785	104	
320.74869	186	1+
321.03719	282	1+
321.32167	126	
321.77768	184	1+
322.88683	222	1+
322.94792	122	
323.16330	130	
323.23718	356	1+
323.71793	124	
324.85641	124	
324.89275	282	
325.75429	144	1+
325.89806	138	
326.17000	140	
326.37423	140	
326.90020	184	
327.52536	110	
END IONS

###FS:    #m/z: 507.84435 #charge 1+
###MS: 25
###MSMS: 27
BEGIN IONS
TITLE=Cmpd 20, +MS2(507.8443), 28.2-35.2eV, 0.6min #27
RTINSECONDS=33.608
SCANS=25,27
PEPMASS=507.84435	1294704
CHARGE=1+
191.95337	284	
196.01528	522	1+
199.88470	790	1+
209.94468	198	
210.03056	236	
212.04518	216	
217.89689	274	
221.89229	292	1+
224.11772	300	1+
227.95332	406	
229.03358	212	1+
230.07648	194	1+
230.84719	312	1+
231.89190	328	1+
232.04723	204	1+
233.14052	308	1+
234.10497	218	
236.88660	328	1+
237.91049	266	1+
240.01017	210	1+
240.07828	202	
241.08456	302	1+
241.85478	466	1+
241.88346	238	
242.08907	194	1+
243.89747	216	
245.88779	426	1+
245.96249	318	1+
246.10665	236	1+
248.88673	536	1+
249.04903	170	1+
249.37475	244	1+
250.87534	202	
250.96916	798	1+
251.87663	226	
252.07761	540	
252.19452	120	1+
252.96330	190	1+
254.41245	272	
258.12660	274	1+
259.87093	366	
260.85191	474	1+
260.87529	1090	1+
260.90487	282	1+
261.87714	958	1+
262.13730	764	1+
262.38065	282	
263.10441	202	1+
263.13711	538	1+
264.07666	428	1+
264.79172	282	1+
265.88717	194	
266.16581	578	1+
266.86357	210	
267.10469	368	1+
267.51427	204	1+
267.86754	248	
267.88672	198	
268.08614	120	1+
268.88606	498	1+
268.96049	372	1+
269.03595	312	1+
269.38493	602	1+
269.79806	344	1+
269.91770	242	1+
270.86004	460	
271.87399	296	
272.17721	122	1+
272.38718	660	1+
272.85220	2916	1+
272.88376	242	
273.87863	238	
274.80059	468	1+
274.90034	292	1+
275.97074	220	1+
276.38323	480	1+
276.79043	372	1+
276.85863	256	
277.15341	366	1+
277.88946	620	1+
278.82847	302	1+
278.86049	432	1+
279.01613	220	
279.11482	182	1+
279.39291	300	
279.88520	386	1+
280.37740	1112	1+
280.39296	210	
280.80767	188	1+
280.85420	318	1+
280.94924	230	1+
281.38058	690	1+
283.79620	172	1+
283.87747	190	
283.88765	468	1+
284.19249	274	1+
284.41643	190	
284.87605	248	
285.39833	228	
285.94094	618	1+
286.79017	382	1+
286.87254	596	
287.85477	446	
287.88704	304	
288.08116	392	1+
288.86812	1204	
289.08438	316	1+
289.37991	986	1+
289.88022	2374	
289.93066	192	1+
290.12823	330	1+
290.38138	708	1+
290.86317	6774	1+
291.03795	334	1+
291.43237	162	1+
291.80327	396	1+
291.98390	260	1+
292.03892	236	1+
292.36798	124	1+
292.90082	314	1+
293.01532	246	1+
293.39194	446	1+
293.87174	18978	1+
293.95086	226	
294.59918	294	1+
295.35918	264	1+
295.60332	170	1+
296.38498	234	1+
297.11272	200	
297.81461	234	1+
297.85365	234	
297.86663	224	
298.33217	230	1+
298.85302	1346	1+
298.87559	628	
298.89829	208	
298.96683	212	1+
299.80854	924	1+
299.88134	460	
299.94467	214	1+
300.02174	260	1+
300.04342	550	1+
300.39904	412	1+
300.80957	518	1+
300.85716	1862	1+
301.04811	350	1+
301.12030	184	1+
301.35219	484	1+
301.78840	204	1+
301.87515	374	
302.34746	378	1+
302.86010	452	
302.87783	280	
303.39065	404	1+
303.61909	108	1+
303.87296	270	
303.90369	262	1+
304.88267	214	
304.95353	268	1+
305.12596	276	1+
305.27480	268	1+
305.45181	150	1+
305.82288	382	1+
305.85445	282	
306.10556	230	1+
306.78640	616	1+
306.87919	534	
307.80282	304	1+
307.89008	3026	
307.95841	180	1+
308.02451	220	1+
308.14127	1598	1+
308.37429	558	1+
308.80314	208	1+
308.87153	5230	1+
308.94539	412	1+
309.78709	316	1+
309.84689	462	
309.88694	4060	1+
310.15567	1822	1+
310.84155	244	
311.03765	282	1+
311.37493	644	1+
311.39971	238	1+
311.88243	34416	1+
312.17660	168	1+
312.22669	454	1+
312.34326	366	1+
312.37884	426	1+
312.81745	198	
313.05301	226	1+
313.11184	228	1+
313.14114	266	1+
313.23180	260	1+
313.30918	114	1+
313.76928	242	1+
313.93093	472	1+
313.96195	436	1+
314.28281	140	1+
314.37230	510	1+
314.52922	190	1+
314.86627	2466	1+
316.36138	480	1+
316.41585	198	1+
316.86415	1468	1+
316.88559	642	
317.36563	424	1+
317.82559	396	
317.89205	404	
318.81033	236	
318.85926	984	1+
318.88020	536	
319.38593	526	1+
319.88334	1092	1+
320.01232	194	
320.38593	350	1+
320.91302	318	1+
321.03973	216	1+
321.10971	234	1+
322.35135	302	1+
322.41646	154	1+
322.85259	206	
322.88548	420	
322.96942	154	1+
323.88518	204	
323.98794	322	1+
324.38646	636	1+
324.86506	320	
325.32919	216	1+
325.41385	296	1+
325.90038	870	
326.05697	254	
326.10533	132	1+
326.15457	510	1+
326.23881	558	1+
326.81528	472	1+
326.88129	434	
326.90385	474	
326.92461	208	
327.01240	208	1+
327.07663	198	1+
327.87894	3318	1+
327.97872	246	1+
328.37203	814	1+
328.89760	392	
329.87012	310	
329.89244	1050	
330.76346	202	1+
330.88771	2598	1+
330.95434	210	
331.13896	266	1+
331.16236	236	
331.96559	176	1+
332.87430	1912	1+
332.94787	294	
333.11132	272	1+
333.17336	1042	1+
334.11165	180	1+
334.39520	390	1+
334.85871	286	
334.89624	1826	1+
334.96980	182	1+
335.00028	158	1+
335.17708	306	1+
335.84065	642	1+
335.88524	382	
336.38542	392	1+
336.87153	254	
336.94723	410	1+
337.78387	230	1+
337.83379	350	1+
337.88087	676	
338.09132	258	1+
338.88403	366	
338.95540	344	1+
339.02573	392	1+
339.36119	316	1+
339.79295	348	1+
339.88205	1248	1+
340.13405	304	1+
340.14381	308	1+
340.33762	206	1+
340.37952	500	1+
340.79668	252	1+
341.18270	228	1+
342.88863	238	
343.40066	702	1+
343.87415	876	1+
344.10867	258	1+
344.86620	216	
344.90165	640	1+
345.11532	176	1+
345.78668	254	
345.85803	226	
345.90441	460	1+
346.86787	196	
347.70630	152	1+
347.88876	596	1+
347.91959	212	
348.14931	326	1+
348.91565	244	
349.37076	238	
349.91296	622	1+
350.60699	192	1+
350.89240	938	1+
350.96280	532	1+
351.05188	300	1+
351.31034	236	1+
351.38232	356	1+
351.77434	478	1+
352.76921	316	1+
352.84443	320	
352.90773	2092	1+
352.97496	286	1+
353.09763	232	1+
353.36635	338	1+
353.84740	1712	1+
353.90839	1278	1+
354.09099	366	1+
354.37009	286	1+
354.72493	242	1+
354.78105	362	1+
355.04913	312	1+
355.89132	712	1+
356.83378	552	1+
357.14783	270	1+
357.95494	314	1+
358.53038	104	1+
359.36336	346	1+
360.38222	368	1+
361.80364	238	1+
361.83647	360	1+
361.86408	534	1+
362.36586	224	1+
362.76178	234	
363.97115	360	1+
364.35021	504	1+
364.53245	100	1+
364.82799	222	
364.85101	434	
365.02070	370	1+
365.94309	360	1+
366.02690	278	1+
366.18569	468	1+
366.36808	380	1+
366.83862	6132	1+
367.13604	440	1+
367.70996	766	1+
367.78455	728	1+
367.90193	508	1+
368.31045	220	1+
368.78805	484	1+
368.88618	750	1+
369.01077	232	
369.07965	466	1+
369.45561	180	1+
370.78895	732	1+
371.14100	196	
371.18371	536	1+
371.37133	204	
371.72229	238	1+
371.83345	204	
371.92054	248	1+
372.23374	206	
372.85307	428	
372.88781	978	1+
373.37351	490	1+
373.40616	214	
373.71841	416	1+
373.78818	494	1+
373.83817	996	1+
373.86959	598	1+
373.89333	772	1+
375.36241	206	1+
376.21837	602	1+
376.39185	262	1+
376.87991	506	1+
376.89334	280	
376.91986	202	
377.80389	160	1+
377.86729	224	
378.38016	236	1+
378.85811	270	1+
378.97937	258	1+
379.09066	152	1+
379.88543	202	
380.21675	216	1+
380.38745	194	
380.85450	1002	1+
381.12213	224	1+
381.37486	488	1+
381.79871	742	1+
382.00699	160	1+
382.03128	190	1+
382.85578	864	
383.70910	266	1+
383.85136	420	
384.71299	196	1+
384.84928	14708	1+
384.89179	204	
385.39513	336	1+
385.48281	84	1+
385.80202	514	1+
385.88721	684	1+
386.10810	248	1+
386.79960	338	1+
387.04851	224	1+
387.39708	294	1+
387.84339	238	
388.39681	180	1+
388.75103	240	1+
388.79245	346	
388.86260	778	1+
388.89032	870	1+
389.19948	584	1+
389.29931	340	1+
389.37278	440	
389.45295	182	1+
389.58429	314	1+
389.71667	196	
389.79583	700	1+
390.30235	264	1+
390.39538	294	
390.79562	520	1+
390.83994	2234	1+
390.97059	222	1+
391.07080	564	1+
391.19007	238	1+
392.02837	210	
392.08029	520	1+
392.65499	156	1+
392.77786	240	
392.83612	924	1+
392.86166	1404	1+
393.08718	334	1+
393.16581	150	1+
393.19771	276	1+
393.79753	1662	1+
393.90119	672	1+
393.99062	174	1+
394.03358	348	1+
394.39704	526	1+
394.83591	1164	1+
394.85791	572	
395.40095	404	1+
395.86634	464	
396.87476	366	
396.89136	206	
397.09379	278	1+
397.14113	250	1+
397.36915	330	1+
397.85639	438	
398.70015	246	1+
398.74513	386	1+
398.86366	422	
399.70422	282	1+
399.81105	564	1+
399.86272	752	1+
400.33711	392	1+
401.15663	274	1+
401.34178	300	1+
401.80605	228	1+
402.38620	218	1+
402.86442	6046	1+
403.86979	3942	1+
404.35495	344	1+
404.72660	256	1+
404.75000	192	
405.35267	386	1+
405.68100	182	1+
405.80065	924	1+
405.86881	2570	1+
406.80331	614	1+
407.01640	218	1+
407.06601	356	1+
407.41392	228	1+
407.64953	140	1+
407.86515	20780	1+
407.91303	540	1+
408.15913	354	1+
408.20507	298	1+
408.46933	148	1+
408.92409	272	1+
409.06908	308	1+
409.16425	254	1+
409.72478	354	1+
409.81724	234	
409.97101	192	1+
410.10741	276	1+
410.83374	818	
410.87470	2002	1+
411.18785	200	1+
411.80898	982	1+
411.86045	452	
411.91978	212	1+
412.41403	122	1+
412.84520	1374	1+
412.94646	158	1+
413.07553	384	1+
413.15932	272	1+
413.36154	234	1+
413.87485	1168	
414.82669	446	1+
414.85967	290	
414.94324	226	1+
415.86956	1516	1+
417.09395	236	1+
417.81773	744	1+
417.85439	640	1+
418.10169	154	1+
418.36694	578	1+
418.85657	414	1+
419.37038	478	1+
421.37084	378	1+
421.88300	2130	1+
422.18750	190	1+
423.87585	1016	1+
424.14565	238	1+
424.21235	212	1+
425.28285	172	1+
425.35165	384	1+
425.82400	220	
425.87759	1654	
426.37778	362	1+
426.77728	276	1+
426.86225	3020	1+
426.93313	574	1+
427.08088	336	1+
427.73400	338	
427.89888	202	
428.74167	210	
428.86549	1048	1+
428.88575	2196	1+
429.37054	252	1+
429.73532	690	1+
429.82591	592	
429.85582	2364	1+
430.10802	300	1+
430.22834	204	
430.73670	572	1+
430.87012	2086	1+
432.14712	96	1+
432.24301	1340	1+
432.28550	108	1+
433.86697	224	
433.88495	1376	1+
434.10896	192	
434.38188	142	1+
434.82624	296	
434.88773	1092	1+
435.63127	220	1+
435.86156	508	
436.75714	320	1+
437.76210	258	1+
438.88909	200	
439.14845	252	1+
439.40517	184	1+
439.89205	2296	1+
440.15633	170	1+
440.77055	342	1+
441.56622	126	1+
441.91248	336	1+
442.15380	428	1+
442.75127	394	1+
442.87893	224	
443.15734	284	1+
443.69157	258	1+
443.88939	214	
444.12048	156	1+
444.87089	4384	1+
445.74398	318	1+
445.80230	246	1+
445.97911	164	1+
446.69964	188	1+
448.12418	244	1+
448.75174	250	
448.89416	860	
449.87584	1224	1+
450.12943	246	1+
450.67264	166	1+
450.76801	952	1+
450.82455	414	1+
451.76181	732	1+
451.93663	142	1+
452.06417	262	1+
453.06870	166	1+
453.90510	344	1+
454.94620	190	
455.04380	190	
455.76308	324	1+
456.23113	144	1+
456.76984	246	1+
457.71273	344	1+
457.90443	2152	1+
458.76198	322	1+
459.11057	194	1+
459.15720	314	1+
460.16110	268	1+
460.70431	238	1+
462.76194	236	
462.88218	1750	1+
463.72359	214	1+
466.78301	200	1+
467.88704	1858	1+
468.13778	176	1+
468.15331	198	1+
468.23369	210	1+
468.77669	824	1+
468.82962	486	1+
469.23622	164	1+
470.36221	206	1+
473.77504	394	1+
474.78196	256	1+
475.29518	240	1+
475.93504	172	1+
478.14293	186	1+
479.77129	190	
480.65775	196	1+
480.87545	232	1+
482.74667	270	1+
483.85245	170	1+
484.65879	336	1+
484.78852	518	1+
485.66192	232	1+
485.78963	426	1+
485.89800	1126	1+
486.76241	280	1+
486.84432	782	1+
487.25184	236	1+
487.73105	312	1+
488.25665	296	1+
488.40299	306	1+
489.40386	228	1+
490.72860	202	
490.79075	380	1+
490.91913	320	1+
491.05602	128	1+
491.84849	490	1+
492.09676	150	1+
493.74217	176	1+
493.87208	194	1+
495.78474	280	1+
499.73855	376	1+
500.70940	260	1+
501.79622	416	1+
502.67998	170	1+
503.12288	228	1+
503.24035	190	1+
503.36413	202	
503.72998	290	1+
503.76767	216	1+
503.79797	646	1+
503.85115	208	1+
504.74080	234	1+
504.80050	486	1+
505.12115	252	1+
505.43882	258	1+
505.64944	134	1+
506.22130	160	1+
506.26689	252	1+
506.78521	206	1+
507.27256	156	1+
507.86227	228	
507.90587	396	1+
507.94542	96	1+
508.91256	254	1+
509.13374	184	1+
509.26146	224	1+
509.77473	176	1+
509.80873	136	1+
509.85782	2204	1+
511.19048	298	1+
511.43602	234	1+
END IONS

###FS:    #m/z: 336.94539 #charge 1+
###MS: 25
###MSMS: 28
BEGIN IONS
TITLE=Cmpd 21, +MS2(336.9454), 28.0-35.0eV, 0.6min #28
RTINSECONDS=34.38
SCANS=25,28
PEPMASS=336.94539	492570
CHARGE=1+
192.89416	116	
196.88427	192	
197.88322	126	
197.94989	198	1+
199.88974	156	
205.94768	376	1+
205.96787	298	1+
207.02911	120	
209.88208	120	
209.94405	206	
210.88138	384	
211.89686	110	
211.94419	15226	
212.10523	154	1+
212.87761	2030	1+
212.94663	642	
213.89759	302	1+
213.93914	5494	1+
215.88715	346	
215.93637	1102	1+
216.88397	796	1+
217.93797	168	1+
218.04344	108	
218.84199	150	
221.57462	118	
221.89240	144	
222.05567	102	
222.89095	142	
222.95472	458	1+
222.98977	118	
223.93516	128	
223.95932	324	1+
223.97376	422	1+
226.89282	244	
226.94600	156	
227.02928	104	
227.89184	540	1+
227.95557	144	
229.95479	10434	1+
229.99862	102	
230.20423	124	
230.88800	3068	1+
231.94994	5274	1+
232.83437	388	1+
233.82645	638	1+
233.89584	640	1+
233.94756	480	1+
234.86015	108	
235.08362	224	1+
235.82446	118	
235.89425	128	
235.94657	284	
236.85361	172	
237.06618	218	
237.36743	132	
237.64992	126	
240.79766	124	
241.21586	144	1+
241.71463	106	
241.88429	534	1+
243.02895	254	1+
243.78648	238	1+
244.95396	128	
246.12488	112	
246.90590	122	
246.97469	268	
247.01950	112	
247.83135	150	
247.89444	882	1+
247.96447	2808	1+
248.13011	176	1+
248.88111	170	
248.89830	750	1+
249.83877	132	
249.96241	1370	1+
250.56442	108	
250.83383	488	1+
250.94943	232	
251.06611	152	
251.95985	392	
252.22511	146	
252.78591	138	
252.97102	6588	1+
253.90288	562	1+
254.06733	488	1+
254.08700	118	
254.80709	184	1+
254.84851	208	1+
254.92034	154	1+
254.96604	2956	1+
255.07184	412	1+
255.09670	106	
255.98696	202	1+
256.38833	114	
256.91588	110	
256.96546	172	
257.96711	148	
258.01908	106	
258.84778	106	
258.96416	540	1+
261.56921	154	
262.54513	100	
262.83585	128	
262.86263	160	
262.94530	234	
263.17525	112	
263.83173	126	
264.85429	234	1+
264.97617	256	1+
266.83820	406	1+
266.94055	124	
267.10179	170	
268.14169	142	
268.83862	810	1+
268.91544	176	
269.79978	464	1+
269.83997	616	1+
270.86286	160	
270.98139	536	1+
271.91322	272	1+
271.92709	134	
272.18031	102	
272.84561	222	
272.95113	136	
272.97495	338	1+
273.79197	594	1+
274.35537	106	
274.85239	188	
274.91683	158	
274.97510	274	1+
276.44089	114	
276.80600	308	1+
276.85131	310	1+
277.83502	162	
277.88549	194	
278.04369	102	
278.09099	102	
278.83472	248	
278.86849	136	
279.83598	174	
279.92294	180	1+
279.99796	238	1+
280.26821	138	
280.80694	184	
280.84030	120	
280.85899	202	1+
282.78818	468	1+
282.92468	140	
283.79008	392	1+
283.86217	196	
284.17020	102	
284.90679	112	
285.77475	120	
285.79962	460	1+
285.85144	122	
286.80002	312	1+
286.85057	718	1+
287.00965	132	
289.87786	110	
290.85683	148	
291.80260	580	1+
292.43301	110	
292.87653	178	
292.94034	194	1+
293.84640	376	1+
293.87559	154	
293.99708	272	
294.40496	248	1+
295.93279	192	1+
295.97190	226	1+
295.99096	120	
296.81008	114	
296.86985	108	
297.90344	126	
298.00813	202	1+
298.87250	104	
299.72079	138	
300.84636	120	
301.81903	206	1+
301.87459	224	
302.03702	168	
302.75667	120	
302.84314	142	
303.80635	158	
303.94703	244	1+
304.85930	160	
304.94701	156	1+
305.28572	294	1+
306.02021	206	
306.79564	262	1+
306.88283	558	1+
306.98019	126	
307.88721	400	1+
308.08554	132	
308.87090	176	
309.29942	148	
309.31813	108	
309.86844	200	
309.89098	192	
310.01927	112	
310.87568	1192	1+
312.03437	128	
312.34973	128	
312.94900	242	1+
313.79925	106	
314.53453	168	
314.82055	104	
314.91142	100	
317.11268	144	1+
319.08963	178	1+
320.95092	124	
323.03289	166	
323.85419	118	
323.88380	140	
324.38629	192	1+
324.89526	190	
325.46199	108	
325.77512	118	
325.89458	122	
326.82802	350	1+
327.30839	138	
327.83109	282	1+
327.98171	138	1+
328.31373	168	
328.75606	156	1+
328.88523	200	
329.05650	158	
329.87217	120	
329.89422	122	
330.87142	286	1+
330.88023	388	1+
330.93692	130	
331.82601	146	
333.34206	104	
334.76318	110	
335.37802	102	
335.74074	196	1+
335.83721	272	1+
335.94174	222	1+
338.86634	204	1+
339.04520	124	
339.77213	266	1+
340.19113	170	1+
340.91284	104	
341.90217	480	1+
END IONS

###FS:    #m/z: 322.93024 #charge 1+
###MS: 29
###MSMS: 30
BEGIN IONS
TITLE=Cmpd 22, +MS2(322.9302), 28.0-35.0eV, 0.6min #30
RTINSECONDS=38.057
SCANS=29-30
PEPMASS=322.93024	5450834
CHARGE=1+
176.54472	106	
192.88667	326	1+
194.88706	132	
196.88738	376	1+
197.45195	112	
199.88593	182	
201.88431	144	
205.94828	674	1+
212.59617	112	
212.88223	154	
212.89851	172	
213.05299	96	
215.88460	258	
216.86759	200	1+
217.47589	104	
220.88811	110	
221.06778	120	
222.95321	1014	1+
224.02046	112	
224.97882	166	
226.94816	384	1+
226.97254	108	
227.09875	178	
227.78941	110	
227.93120	198	
228.78891	200	1+
230.88892	302	
230.90587	158	
230.95724	158	
231.89036	444	1+
232.02388	96	
233.04500	152	
233.82771	128	
233.91734	338	1+
233.97325	140	
234.09397	146	
235.81974	124	
235.90905	130	
236.01010	120	
236.83419	282	1+
236.85870	130	
237.01282	102	
237.23045	116	
238.01966	236	1+
238.94093	98	
239.07162	108	
239.78669	198	
239.85506	106	
239.89945	198	1+
240.79384	138	
240.94101	1828	
241.32714	104	
241.94221	1698	
241.96625	96	
242.79183	230	1+
242.81809	300	1+
242.94091	4876	1+
243.09865	104	
243.88288	268	
244.87972	136	
244.93862	1290	1+
244.98656	118	
246.88579	264	1+
246.97488	680	1+
248.04082	252	1+
248.84916	150	
249.04658	154	1+
249.89592	212	1+
249.94620	242	1+
250.58330	108	
250.96859	286	1+
251.10687	308	1+
251.78880	116	
251.91977	420	1+
252.92115	284	1+
253.83181	368	1+
254.15241	96	
254.42735	116	
254.87684	102	
255.10719	120	
255.53331	104	
255.78652	494	1+
256.85040	110	
256.90588	138	
258.39556	104	
258.83431	138	
259.82908	174	1+
259.96673	116	
259.99837	262	1+
261.80563	142	
261.89072	134	
262.83056	208	
262.97661	520	1+
263.83156	126	
263.89854	160	
263.97859	420	1+
265.85642	264	1+
265.92231	106	
266.57377	112	
266.79396	132	
266.93719	150	
267.80532	216	
267.85317	132	
267.95280	240	1+
268.00222	148	1+
268.91017	218	
268.92516	98	
269.79767	458	1+
271.81390	124	
271.84381	348	1+
271.87201	144	
272.07742	108	
272.49017	100	
272.86983	146	
273.78871	450	1+
274.15176	122	
274.85775	158	
275.80908	112	
275.88858	262	1+
276.07229	120	
276.80957	102	
276.83935	188	
277.80246	128	
277.82120	134	
277.87260	104	
278.04338	112	
279.09171	640	
279.79207	166	
280.09225	324	
280.13688	116	
280.81016	146	
281.79568	142	
281.85686	120	
281.98858	104	
282.27302	124	
282.80776	360	1+
282.82863	130	
282.87497	116	
282.92648	102	
283.78526	122	
284.29302	458	
284.78867	218	
284.85895	190	1+
284.87381	98	
286.82616	104	
287.86039	166	
288.06143	138	
288.14794	100	
288.39955	98	
288.78822	110	
288.86362	364	1+
289.78959	240	
289.87593	574	1+
290.50188	106	
291.07569	98	
291.80133	646	1+
293.29115	142	
293.87164	320	
294.85929	272	
294.87655	194	
295.01730	146	
295.80873	866	1+
295.84640	174	1+
295.87050	306	1+
296.81087	748	1+
296.92393	298	1+
298.86779	158	
299.78198	224	1+
299.85164	98	
300.72850	134	
300.84310	118	
300.93962	162	1+
302.88355	214	
303.87017	394	1+
304.79765	202	1+
305.82021	196	
306.88542	166	
307.30719	112	
307.79728	154	
307.87372	448	1+
307.88869	422	
308.29168	426	1+
308.80681	454	1+
309.02448	96	
309.93361	234	1+
310.30784	298	
310.87646	632	
310.96512	100	
311.87611	896	1+
312.03034	100	
312.43731	120	
312.85152	330	1+
314.75355	320	1+
314.81827	162	
315.82385	230	1+
316.40367	96	
318.18211	104	
318.80212	104	
318.85792	146	
319.88305	198	1+
320.00901	100	
320.03709	100	
320.13198	148	1+
320.15595	134	
320.19575	112	
320.96140	214	1+
322.30884	140	
322.76293	208	1+
323.23646	180	
323.82436	132	
323.88370	100	
324.20517	98	
324.30634	130	
324.85930	102	
324.89144	742	1+
327.88265	96	
END IONS

###FS:    #m/z: 507.84496 #charge 1+
###MS: 29
###MSMS: 31
BEGIN IONS
TITLE=Cmpd 23, +MS2(507.8450), 28.2-35.2eV, 0.7min #31
RTINSECONDS=38.829
SCANS=29,31
PEPMASS=507.84496	1013472
CHARGE=1+
196.01534	1012	1+
197.89272	330	
198.88109	442	1+
213.15644	146	1+
224.04253	226	1+
224.11673	206	
225.04067	248	1+
227.95276	242	
230.84910	284	
230.95779	182	1+
231.15759	86	1+
232.85787	272	1+
232.89465	316	1+
237.05940	418	1+
238.06277	332	1+
239.85900	220	1+
241.85093	398	1+
242.87529	270	
242.89489	396	1+
245.01595	186	1+
247.03787	210	1+
249.05906	264	1+
249.36919	302	1+
250.37023	212	1+
250.79658	164	1+
250.96806	954	1+
251.09744	206	
251.88042	284	1+
252.07890	478	1+
252.96935	298	1+
253.01102	224	1+
253.37610	314	1+
254.08813	426	1+
255.87402	392	1+
255.90230	280	1+
256.78806	184	1+
256.93630	214	1+
259.86443	338	
260.38085	242	
260.88000	1192	1+
261.38260	436	1+
262.10759	184	1+
262.13982	398	
262.38401	284	1+
262.92000	280	1+
263.13461	198	
264.15184	192	
264.37970	382	1+
264.78727	212	1+
265.38571	282	1+
265.89715	224	
265.97351	246	1+
266.09080	226	
266.16772	424	1+
266.86245	434	1+
267.01158	206	1+
267.88374	542	1+
268.95573	192	1+
269.11868	222	1+
269.98346	270	1+
270.85641	514	
270.87450	678	1+
271.86116	340	
271.87536	464	1+
271.90818	236	1+
272.85288	2506	1+
273.87613	314	
274.79904	194	
274.88174	368	
275.05112	178	1+
275.80032	382	1+
275.98616	264	1+
276.38477	398	1+
276.80059	258	1+
276.85692	222	
277.15269	450	1+
277.83646	304	1+
278.89846	188	
279.02780	382	1+
279.89620	270	
280.03159	254	1+
280.37784	1234	1+
280.85415	236	
281.37842	856	1+
281.88452	1058	1+
281.95106	256	1+
282.80813	254	
283.01026	308	1+
283.79395	264	1+
284.05562	216	1+
285.08455	284	1+
285.39543	324	1+
285.79019	476	1+
285.88886	212	
285.93853	430	1+
286.87315	338	
287.33461	270	1+
287.81272	288	1+
287.84808	272	
287.91391	266	1+
288.86834	908	
288.89080	290	
289.88102	1416	
290.10139	268	1+
290.13053	202	
290.86203	5294	1+
290.98149	264	1+
291.19304	128	1+
291.79316	414	1+
291.87692	1010	
291.89858	200	
292.88550	600	
293.12431	480	1+
293.39116	218	
293.87225	13434	1+
293.94380	258	1+
294.12674	424	1+
294.21927	144	1+
295.01623	178	1+
295.97582	258	
296.07458	156	1+
296.80957	206	
296.87909	762	1+
296.90203	208	
298.85243	1128	1+
298.87857	1094	1+
299.06755	274	1+
299.15683	186	1+
299.88200	628	1+
300.85757	1404	1+
300.92276	232	
301.40302	274	1+
301.87739	492	1+
302.41654	130	1+
302.86201	540	1+
302.97458	224	1+
303.11263	188	1+
304.36876	288	1+
305.83120	428	1+
305.86255	388	
305.92020	194	
306.14348	192	
306.87737	226	
307.79443	262	1+
307.88947	2040	
307.96806	334	1+
308.14172	1526	1+
308.29061	426	1+
308.87001	4410	1+
309.34270	560	1+
309.88919	2356	
310.00839	276	1+
310.12088	192	
310.15683	1390	1+
310.48299	178	1+
310.74940	166	1+
310.82037	234	
310.83279	346	1+
311.01297	216	1+
311.34713	500	1+
311.37368	560	1+
311.81465	314	1+
311.83191	434	1+
311.88295	25172	1+
312.08153	272	1+
312.14252	206	1+
312.81810	202	1+
313.10616	400	1+
313.43288	128	1+
313.93194	294	
313.99935	100	1+
314.86693	1892	1+
314.93907	314	
314.96420	226	1+
315.37362	440	1+
315.69797	136	1+
315.78079	122	1+
315.82185	222	
316.14436	140	1+
316.33857	176	1+
316.86517	968	
316.88674	364	
317.11896	208	
317.42914	156	1+
317.82011	196	
317.88151	1416	1+
318.80517	366	1+
318.85982	548	
318.88427	1120	1+
319.06815	224	1+
319.37814	512	1+
319.86694	366	
320.38102	434	1+
320.85904	244	
320.87557	332	
321.03977	224	
321.37164	878	1+
321.88816	318	
322.08096	260	1+
322.35524	318	1+
322.82589	414	1+
322.88609	440	
323.11284	300	1+
323.80035	282	1+
323.85808	700	1+
323.88973	252	
324.07711	278	1+
324.56121	90	1+
324.86142	516	1+
325.01597	168	1+
325.05120	294	1+
325.89974	506	
325.95572	194	
326.05723	210	1+
326.23998	820	1+
326.88454	578	
327.37146	716	1+
327.87874	2772	1+
328.37215	474	1+
328.89843	386	
328.97748	290	
329.89415	906	
330.07497	190	1+
330.16540	672	1+
330.83705	234	
330.85047	268	
330.89172	596	
330.91085	200	
330.95368	464	1+
331.79201	238	1+
331.89354	2232	1+
332.40237	294	1+
332.87350	1424	1+
333.17154	1218	1+
334.08200	244	1+
334.39141	264	1+
334.78192	200	1+
334.87348	240	
334.89458	1190	1+
335.28682	272	1+
335.84242	724	1+
336.29253	224	1+
336.89979	208	
336.94745	424	1+
337.02208	280	
337.38474	422	1+
337.55441	232	1+
337.88250	798	1+
338.38355	236	1+
338.85037	260	
339.15842	318	1+
339.79267	250	1+
339.87948	1080	1+
340.81152	158	1+
341.78404	264	1+
341.92640	174	1+
341.98151	318	1+
342.09974	96	1+
342.86934	620	1+
343.39624	368	1+
343.87187	532	1+
343.91153	346	1+
344.00223	186	1+
344.79547	272	1+
344.84480	354	1+
345.32267	148	1+
345.86672	226	
345.89616	516	1+
346.05970	138	1+
346.38600	190	
346.39576	440	1+
346.87515	214	
347.90566	702	1+
348.78540	244	1+
348.88815	352	
349.28648	170	1+
349.98665	320	1+
350.39712	636	1+
350.82959	502	1+
350.89194	990	1+
350.93176	218	
350.95856	360	
351.36181	208	
351.76964	442	1+
351.83254	338	1+
351.85508	204	
351.87586	244	
352.06770	202	1+
352.77151	376	1+
352.90893	1450	1+
353.84982	1740	1+
354.17900	396	1+
354.79060	220	1+
355.18327	284	1+
355.35659	386	1+
355.68637	130	1+
355.89230	678	1+
356.78024	358	1+
356.83717	494	1+
357.78203	204	1+
358.83816	378	1+
358.92055	264	
359.54791	240	1+
359.84566	274	1+
360.08846	228	1+
360.80944	252	1+
360.87023	700	1+
361.36573	530	1+
361.78331	198	
362.36677	384	1+
362.78554	210	1+
362.84382	276	
363.02795	212	1+
363.71700	168	1+
363.75077	290	1+
363.98317	142	1+
364.84856	602	1+
364.87429	442	1+
364.90231	194	
365.37284	266	1+
365.50728	106	1+
366.18777	300	
366.35752	270	1+
366.37864	174	1+
366.83813	4460	1+
367.08000	240	1+
367.70459	400	
368.04657	256	1+
368.70468	490	1+
368.78556	246	
368.88981	424	1+
368.95737	202	1+
368.97137	210	1+
369.31291	164	1+
369.77862	546	1+
370.01925	270	1+
370.17571	600	1+
370.19538	324	1+
370.85442	202	
370.87220	284	
371.72456	202	
371.83357	242	
371.87028	264	
372.78066	524	1+
373.72189	442	1+
373.84104	520	1+
373.87932	250	1+
373.90398	392	1+
373.97652	200	1+
374.79270	262	
374.82772	302	1+
375.00321	208	1+
375.10632	248	1+
375.86980	232	
375.96211	196	1+
376.22113	550	1+
376.38728	210	
376.72298	204	1+
376.86576	218	
376.88977	220	
377.04935	216	1+
377.75559	206	1+
377.86673	314	
377.88155	1004	1+
377.91429	202	1+
378.33338	206	1+
378.37868	312	1+
378.79812	310	1+
380.74156	230	
380.79977	962	1+
380.85491	882	1+
381.80172	836	1+
382.41299	402	1+
382.71713	500	1+
382.85590	676	1+
383.26337	208	
383.30506	204	1+
383.74390	262	
383.89460	252	
384.02690	178	1+
384.84914	11082	1+
384.97921	190	1+
385.38923	458	1+
385.62250	134	1+
385.76698	398	1+
386.10772	224	1+
386.16468	140	1+
387.31502	98	1+
387.71846	236	
387.85646	822	1+
387.97540	220	1+
388.79464	894	1+
389.04743	202	1+
389.19825	1052	1+
389.38549	458	1+
389.71184	234	
389.84667	288	
389.87725	272	
389.91006	562	1+
390.05095	170	1+
390.36853	278	1+
390.84030	2004	1+
391.40322	262	1+
391.80591	382	
392.20014	290	1+
392.22884	200	1+
392.40174	170	1+
392.83431	974	1+
392.86051	1392	1+
393.08377	312	1+
393.79936	714	1+
394.74563	214	1+
394.83602	448	1+
395.05150	226	1+
395.86473	786	1+
396.73708	560	1+
397.24426	230	1+
397.43334	176	1+
397.81294	212	
397.86010	712	
398.21833	428	1+
398.80697	724	1+
398.86874	350	
398.94677	348	1+
399.80938	608	1+
399.84489	242	
399.86058	276	
400.85045	240	
401.21869	200	1+
401.35270	272	1+
401.86802	298	
402.27596	152	1+
402.86351	4170	1+
403.01757	232	1+
403.15128	220	1+
403.86837	2424	1+
404.73304	256	1+
405.78564	316	
405.82028	428	1+
405.86744	2584	1+
406.82376	362	1+
407.63100	186	1+
407.72923	262	
407.86423	18940	1+
408.30915	106	1+
408.36661	280	1+
408.81000	384	
408.92489	346	1+
408.95236	180	1+
409.12368	208	1+
409.25457	144	1+
409.45094	132	1+
409.72290	714	1+
410.07943	242	1+
410.84872	900	
410.87315	1492	1+
410.90831	306	1+
411.80869	1336	1+
412.84504	1416	
412.87149	414	
412.98520	184	1+
413.07976	344	1+
413.12698	220	1+
413.23479	212	
413.80795	234	
413.87554	1420	1+
413.91972	390	1+
414.09603	192	1+
414.30192	120	1+
414.37478	198	
414.81719	572	1+
415.84240	226	
415.87177	1186	1+
415.92092	266	1+
416.75016	186	1+
417.16362	212	1+
417.81860	640	1+
418.67150	118	1+
418.85460	596	
419.72886	228	1+
420.09132	200	1+
421.15551	244	1+
421.38126	432	1+
421.88182	1192	1+
421.99065	112	1+
422.75823	224	1+
422.82499	194	
422.86078	834	1+
423.86760	610	1+
423.87710	378	
425.87537	954	
425.91016	264	
426.76439	208	
426.78610	336	1+
426.86129	3358	1+
426.94034	412	1+
427.25766	122	1+
427.32896	226	1+
427.73360	994	1+
428.17777	228	1+
428.69576	182	1+
428.86455	504	
428.88387	2226	1+
428.97790	186	1+
429.74014	514	1+
429.82686	514	
430.40201	144	1+
430.74398	382	1+
430.86303	1866	1+
430.88494	338	
431.50999	122	1+
431.86732	1374	1+
432.24209	1112	1+
433.39349	258	1+
433.82308	190	1+
434.75723	574	1+
434.88869	398	
435.86143	562	1+
435.88534	188	
436.69671	286	1+
437.11767	258	1+
437.76240	266	1+
438.53273	86	1+
438.82078	210	1+
439.88978	1896	1+
440.70047	328	1+
442.21583	248	
442.55528	144	1+
442.64874	214	1+
443.76768	354	1+
444.77392	244	1+
444.87099	4974	1+
444.94207	190	
445.33380	182	1+
445.74277	554	1+
446.77336	206	
447.19607	188	1+
448.70696	124	1+
448.88549	1594	1+
449.19332	190	1+
449.67598	136	1+
449.88073	1216	1+
450.76542	992	1+
450.81848	370	1+
452.86450	334	1+
453.18320	208	1+
454.86751	244	1+
455.20306	148	1+
455.65170	274	1+
455.70230	256	1+
456.76083	404	1+
456.96308	184	1+
457.90477	1274	1+
459.15792	192	1+
459.77515	230	
459.89940	502	1+
460.22068	354	1+
461.23957	336	1+
462.70873	262	1+
462.88560	1016	1+
464.77934	278	1+
464.88758	260	
465.15109	194	1+
466.24000	202	1+
466.78895	190	
467.88692	2222	1+
468.03471	176	1+
468.71894	216	
468.78226	1024	1+
468.82946	286	1+
469.04281	146	1+
469.11607	178	1+
470.78146	272	1+
470.82521	206	1+
470.86129	252	1+
471.72266	414	1+
472.22720	192	
472.72075	242	1+
475.28442	288	1+
475.71647	236	1+
476.08058	212	1+
476.28995	268	1+
477.72372	286	1+
478.77163	276	1+
479.77159	184	1+
480.72725	386	1+
482.60053	134	1+
484.78191	352	1+
485.89774	698	1+
486.44210	130	1+
486.78951	296	
486.84089	402	1+
487.27835	232	1+
487.79624	510	1+
488.39757	206	1+
489.40486	136	1+
489.84815	342	1+
490.90155	318	1+
491.73293	274	1+
491.79112	206	
491.84898	550	1+
491.99965	284	1+
492.80469	364	1+
493.80874	246	1+
494.71598	188	1+
494.79403	194	1+
495.74997	132	1+
496.34806	218	
497.05802	138	1+
498.23637	142	1+
498.83784	164	1+
499.73001	324	1+
499.76523	244	1+
499.79205	524	1+
500.77447	164	1+
500.79336	400	1+
502.75494	272	1+
503.67484	96	1+
504.10490	270	1+
504.34740	196	1+
504.79766	786	1+
504.89206	170	1+
505.11214	282	1+
505.15374	304	1+
505.89493	104	1+
506.76016	120	1+
507.27707	176	1+
507.42210	216	1+
507.86016	156	1+
508.67315	180	1+
508.78269	214	1+
508.92365	210	1+
509.10057	410	1+
509.85957	1524	1+
510.24416	162	1+
510.59767	140	1+
510.78216	220	1+
END IONS

###FS:    #m/z: 336.94564 #charge 1+
###MS: 29
###MSMS: 32
BEGIN IONS
TITLE=Cmpd 24, +MS2(336.9456), 28.0-35.0eV, 0.7min #32
RTINSECONDS=39.601
SCANS=29,32
PEPMASS=336.94564	527234
CHARGE=1+
81.52837	108	
182.86840	188	
189.86385	162	
192.88978	128	
196.07413	134	
196.88038	116	
197.86973	206	1+
198.95518	124	
201.98433	108	
205.94824	280	
205.97357	146	1+
209.88304	122	
209.94302	368	
210.88387	314	
211.52962	102	
211.94424	9778	
212.87832	2606	1+
212.94738	412	
213.93885	5068	1+
215.88623	704	1+
215.93572	376	
217.88030	192	
219.59784	110	
219.97109	110	
223.96179	502	1+
224.04359	154	
226.94292	142	
227.89275	770	1+
228.69548	108	
228.79034	238	1+
228.89347	570	1+
229.95480	8864	
230.08083	166	1+
230.88951	2548	1+
230.96001	358	
231.95007	4038	1+
232.12367	140	
232.82702	130	
232.89345	916	1+
233.04468	268	1+
233.48884	110	
233.82925	300	
233.89777	666	1+
233.94914	356	
234.04477	162	1+
234.82666	126	
235.89688	126	
235.94666	200	1+
237.83955	230	1+
239.07766	134	
243.83248	136	
244.95669	128	
246.97443	408	
247.10973	118	
247.79585	114	
247.96464	1512	1+
248.90068	1110	1+
249.04378	300	1+
249.88248	130	
249.95929	932	1+
250.18054	102	1+
250.82865	186	
251.07026	104	
251.09153	106	
251.83379	556	1+
251.90264	158	
251.92576	138	
252.05660	200	1+
252.97004	5734	
253.03638	138	
253.90457	550	1+
253.93530	154	
253.97531	182	
254.96507	2286	1+
255.07700	400	
256.77921	108	
256.91267	198	
256.96219	294	
257.85196	134	
257.96780	126	
258.90606	134	
259.89890	130	
260.14024	156	
260.79906	144	
261.80176	120	
261.88900	396	1+
262.83239	586	1+
262.94921	150	
263.05392	162	
263.80767	116	
263.83305	440	1+
264.81293	104	
264.91794	110	
265.01409	144	
266.86378	110	
267.09811	126	
267.84081	260	
267.89467	110	
268.07335	152	
268.84063	1510	1+
269.40585	104	
269.79813	258	1+
269.93156	218	
270.91556	354	1+
270.98299	250	
271.80213	172	
271.84514	366	1+
271.91427	226	1+
271.97558	484	1+
272.78975	424	1+
272.84772	218	1+
273.01952	112	
273.54913	110	
273.79479	296	1+
273.81368	112	
274.06223	146	
275.95517	106	
276.85137	172	
277.83272	1052	1+
278.09307	194	1+
278.83395	918	1+
278.86966	290	1+
278.88242	230	1+
281.04799	276	1+
281.81306	144	
281.83591	148	
282.36020	106	
282.80150	294	
283.78876	170	
283.85456	118	
283.86777	122	
284.78797	128	
284.86348	130	
284.93170	140	
285.85056	224	
285.88318	172	1+
286.84940	1016	1+
287.85048	742	1+
288.81740	106	
290.88637	254	1+
291.79632	258	
292.06944	120	
292.43539	118	
292.86357	130	
292.91890	116	
292.96930	146	
293.85682	128	
293.99832	320	1+
294.85552	204	
295.85396	144	
295.97253	110	
296.11674	154	
296.80516	310	1+
296.99356	110	
297.80565	194	1+
298.41788	336	1+
299.04470	108	
299.79253	130	
299.87267	564	1+
300.01516	216	1+
301.05158	200	1+
304.03463	106	
304.77921	242	1+
304.81883	242	1+
304.86385	128	
304.88404	122	
305.92078	118	
306.06961	108	
306.87946	248	
307.88741	168	
308.35240	108	
308.80648	144	
308.87799	226	
309.32125	136	
309.86870	300	
310.87771	416	
311.87924	366	
312.81654	122	
312.86943	220	
313.64242	106	
313.87686	196	
314.38671	104	
314.82198	396	1+
314.88456	130	
315.84147	202	1+
315.89877	194	
316.25772	142	
316.43122	160	
317.04935	156	
318.02506	130	
319.81593	116	
319.88694	136	
320.06653	102	
320.15624	150	
323.09150	104	
324.89341	638	1+
325.91160	124	
326.84415	146	
327.71651	116	
327.88453	720	1+
328.88674	614	1+
329.04416	174	1+
329.82562	148	1+
330.85970	126	
330.88759	122	
331.63137	108	
331.89821	132	
332.73344	244	1+
332.83421	256	1+
333.29854	128	
335.07377	188	1+
335.30436	138	
335.88056	180	
337.77331	118	
338.75958	136	
338.78621	186	1+
338.88401	184	
339.76303	172	1+
340.42848	250	
340.93339	148	
END IONS

###FS:    #m/z: 340.93990 #charge 1+
###MS: 33
###MSMS: 34
BEGIN IONS
TITLE=Cmpd 25, +MS2(340.9399), 28.0-35.0eV, 0.7min #34
RTINSECONDS=43.284
SCANS=33-34
PEPMASS=340.93990	3778442
CHARGE=1+
189.86576	136	
190.93160	244	
192.88776	220	
192.92539	652	
193.88963	118	
194.92092	140	
196.88330	312	
197.86072	246	1+
197.88861	152	
202.87091	128	
203.88185	182	
203.95339	128	
205.94842	254	
206.92863	132	
206.95420	120	
207.40970	142	
207.93829	532	1+
207.97938	118	
208.88457	140	
208.95848	530	
210.89987	194	
210.93714	908	1+
211.98672	216	1+
212.87784	656	1+
212.89710	126	
213.88031	466	1+
213.93853	2872	1+
215.88577	792	1+
215.93655	786	
216.41196	166	
216.95147	150	
217.82649	150	1+
217.88325	860	1+
217.93745	116	
218.91341	136	
221.41978	232	1+
221.89221	322	
221.94316	246	1+
222.03017	130	
222.89989	142	
223.95751	442	1+
223.97640	152	
225.88703	446	1+
225.94903	124	
226.39585	150	
226.89133	378	1+
226.94677	278	
227.89908	272	1+
227.94616	726	1+
228.94535	422	1+
228.99274	116	
230.88750	288	
231.88967	376	
231.94935	2664	1+
232.89280	212	
233.40335	192	
233.89877	744	1+
233.94733	614	1+
234.83534	314	1+
235.89255	658	1+
235.94606	224	
236.82926	154	
237.08074	232	1+
237.83103	202	1+
239.78703	204	
239.90328	212	
240.00351	234	1+
240.23187	118	
240.83055	224	1+
240.84355	156	
240.88549	256	
240.95924	130	
241.94668	154	
242.89284	172	1+
243.83106	184	1+
245.89890	280	1+
246.04816	122	
246.97323	694	1+
248.78527	192	1+
248.83442	258	1+
248.86392	166	
249.96116	578	1+
251.91916	330	1+
251.95599	320	1+
252.23970	126	
252.90593	142	
253.80602	214	1+
253.83551	170	
254.09156	122	
254.89920	380	1+
254.94796	128	
254.96520	1856	1+
255.07431	490	1+
255.85142	138	
256.26880	116	1+
256.84222	182	1+
257.08319	146	
257.79676	300	1+
257.94723	322	1+
257.96549	118	
258.88714	146	
258.90751	254	1+
259.84625	188	
259.95632	426	
259.99591	116	
260.82405	252	1+
260.85438	168	
263.05929	182	
264.79206	210	1+
264.91418	166	
266.86040	202	1+
267.00123	168	1+
267.13823	314	1+
267.84988	218	1+
267.88620	206	1+
267.96145	208	
268.78734	146	
269.79997	140	
269.82587	120	
270.80058	128	
270.85395	126	
271.79658	206	
271.84531	318	1+
272.02803	260	1+
272.91290	252	1+
272.93308	484	1+
272.97595	134	
273.79183	246	
273.84666	132	
274.92088	252	1+
275.34941	116	
275.83362	144	
275.95822	442	1+
276.79305	292	1+
276.85130	500	1+
276.96246	350	1+
278.81266	228	
279.03389	140	
279.96949	416	1+
280.80923	288	1+
280.86169	136	
281.85810	122	
282.85629	560	1+
283.78841	210	
284.43837	200	
284.87680	154	
284.90611	116	
285.16744	122	
286.03171	178	1+
287.00914	134	
287.78899	280	1+
287.80810	294	1+
288.06252	158	
288.90147	116	
289.02104	140	
289.86511	124	
290.78542	136	
291.80330	562	1+
291.98362	178	1+
292.05900	152	
292.43581	172	
292.85910	176	
293.84885	136	
293.87466	152	
294.85582	346	1+
294.97106	160	1+
295.83687	152	
295.91139	160	1+
296.04474	142	
296.15945	294	1+
296.80630	134	
296.87995	176	
297.07107	152	
297.16291	236	1+
297.78972	140	
297.83434	246	1+
297.89464	140	
297.97158	176	
298.04439	262	1+
298.14244	144	
298.82007	152	
298.86357	258	1+
299.14660	130	
299.78277	206	
299.83452	134	
299.98466	120	
300.78392	130	
300.85726	190	
301.01806	222	1+
301.26070	148	
301.87262	414	1+
301.93685	424	1+
302.17555	142	
302.81967	136	
302.87811	252	1+
302.94079	412	1+
303.44283	196	
303.80410	118	
303.98033	212	1+
304.01952	174	1+
304.44147	164	
305.92381	124	
306.27485	188	
306.88273	214	
307.79746	374	1+
307.81504	132	
308.87934	188	
309.26088	158	
309.29866	242	1+
309.81512	508	1+
310.30422	172	1+
310.81987	294	1+
310.87442	506	
311.88437	532	
312.79950	116	
312.86995	548	1+
313.84788	142	
314.93872	144	
316.94480	136	
317.87118	354	1+
318.82675	252	1+
319.17474	118	
320.89136	150	
321.82898	208	1+
321.89470	134	
322.04124	120	
322.30953	190	
323.30606	212	
324.30778	122	
324.89313	196	
325.82798	116	
325.89845	160	
326.88403	280	1+
327.82145	432	1+
328.16576	122	
328.88583	490	1+
329.19190	148	
330.81593	282	1+
330.88522	248	1+
332.88144	194	1+
333.95132	132	
334.85205	126	
337.30421	152	
338.87075	262	
339.82489	214	
339.87355	156	
340.03715	128	
340.88832	148	
341.19368	186	1+
341.89604	584	1+
342.31324	116	
342.90086	382	1+
END IONS

###FS:    #m/z: 363.95591 #charge 1+
###MS: 33
###MSMS: 35
BEGIN IONS
TITLE=Cmpd 26, +MS2(363.9559), 28.0-35.0eV, 0.8min #35
RTINSECONDS=44.056
SCANS=33,35
PEPMASS=363.95591	2387454
CHARGE=1+
182.86597	206	
183.86335	168	
186.93791	148	
189.86178	738	1+
191.85907	974	1+
193.08259	148	
193.85363	118	
196.88248	582	1+
200.94467	166	
205.88205	138	
207.40448	158	
207.86934	664	1+
207.94846	190	
208.94199	294	
209.94282	3806	1+
210.88264	1014	1+
211.95047	142	
212.87869	7548	1+
214.41567	116	
216.40909	422	
220.42348	114	
222.95117	3502	1+
223.88545	408	1+
223.91845	126	
224.94876	4266	1+
226.38493	180	1+
226.89190	324	1+
226.94693	22128	1+
227.05030	112	
227.38799	154	1+
228.10295	116	
228.82663	232	1+
228.89265	1126	1+
228.94202	26354	1+
230.54435	116	
230.78558	194	1+
230.81760	210	1+
230.83676	264	1+
230.88905	10240	1+
231.01322	348	1+
231.18711	142	1+
232.01637	294	1+
232.88558	1354	1+
233.83129	124	
233.96467	216	
234.88087	482	1+
234.92888	220	
235.82290	244	
235.84777	136	
236.02999	224	1+
236.05426	310	1+
236.82377	186	
237.82445	154	
237.89840	192	
238.21364	120	
239.06730	160	
239.78458	230	
240.82072	150	
240.94047	478	
240.96129	2174	1+
241.89050	128	
241.94277	304	
242.78866	116	
242.80335	126	
242.94158	1026	
242.95887	1938	1+
244.95697	12094	1+
245.83178	358	1+
245.94387	348	
246.41188	122	
246.79015	194	
246.90332	542	1+
246.95228	13960	1+
247.05379	208	1+
247.80864	246	1+
248.02780	174	1+
248.85073	144	
248.89929	2718	1+
249.09891	170	1+
250.06641	238	1+
250.89531	476	1+
250.97082	462	1+
251.07186	200	1+
251.79709	144	1+
251.82572	114	
251.84400	126	
252.10875	242	
252.92587	300	1+
252.94858	322	1+
253.83497	504	
253.90482	772	1+
254.01264	364	1+
255.13031	226	1+
255.79076	250	1+
257.84822	294	1+
258.97162	314	
259.97479	136	
260.08354	224	1+
260.96768	1086	1+
261.83216	242	
261.87202	144	
262.79494	408	1+
262.82637	136	
262.96672	178	
263.84991	132	
263.97911	230	
264.06170	118	
264.08168	518	1+
264.90723	180	1+
264.97222	182	
265.08352	450	1+
265.79749	134	
265.82411	172	
265.97327	120	
266.81483	136	
266.86437	152	
266.90905	214	1+
267.10307	166	
267.85059	180	1+
267.93044	114	
267.97338	1596	1+
268.10346	148	
268.78750	306	1+
268.95298	186	
269.12335	256	1+
269.87503	284	1+
269.96910	1658	1+
271.07702	216	1+
271.09200	114	
271.86235	238	1+
271.87718	262	1+
271.91195	480	1+
272.44605	122	
272.84317	152	
272.93677	122	
273.79444	212	
273.84154	124	
274.01246	142	
275.04825	128	
275.07246	218	1+
275.89710	372	1+
276.81383	114	
276.85500	476	1+
277.83441	198	
277.88030	304	1+
278.11195	116	
278.79710	136	
278.84170	170	
278.91326	288	1+
279.09932	470	1+
279.80214	300	
279.85547	380	1+
280.79266	502	1+
280.81479	114	
281.97753	138	
282.80499	362	
282.85340	886	1+
282.91635	116	
283.10783	208	1+
283.78881	174	
283.82198	126	
283.98421	158	
284.77871	272	1+
284.91136	144	
285.77956	176	1+
285.80017	426	1+
285.84476	1452	1+
285.88839	180	
285.92251	252	1+
285.94477	252	1+
286.86412	270	1+
286.97741	294	1+
287.15468	114	
288.79285	148	
289.87586	258	
290.78804	540	1+
292.80621	180	1+
292.85687	966	1+
293.11647	416	1+
293.85261	812	1+
294.93285	360	1+
295.86734	580	1+
295.97359	128	
296.80608	252	
297.79773	132	
298.79923	678	1+
298.86847	238	1+
298.87971	176	1+
299.85031	216	1+
300.81747	122	
301.80971	156	
301.86124	520	1+
301.88077	370	1+
301.92887	134	
302.45772	126	
302.79772	176	
302.88494	222	1+
303.28719	134	1+
303.80955	892	1+
303.85504	3020	1+
304.09422	202	1+
304.99255	198	1+
305.12812	168	1+
305.82475	148	
305.90068	192	
306.84561	166	1+
306.87941	628	1+
306.93197	172	
307.28442	534	1+
307.80622	442	1+
308.13927	126	
308.80587	318	1+
309.85213	122	
310.11759	222	1+
310.82179	120	
310.87609	328	
310.95612	120	
311.88419	402	
312.02841	254	1+
312.86968	214	
313.74597	118	
313.89134	116	
313.93936	202	1+
314.81839	130	
316.81130	200	
317.45185	134	
317.87484	588	1+
318.12877	184	1+
318.26755	154	
318.93023	522	1+
319.77063	116	
319.81894	368	
320.83250	180	
320.88654	162	
320.95510	144	
321.81568	920	1+
321.86469	600	1+
322.92862	716	1+
323.01926	206	
324.89079	188	
324.96078	126	
325.86924	740	1+
326.00156	144	
326.28344	112	
326.80411	390	1+
326.87198	614	1+
326.88931	198	
327.96453	130	
328.04385	140	1+
328.88540	494	1+
330.31585	120	
330.72059	130	
330.88696	480	1+
332.09097	132	
336.94387	352	1+
337.76097	278	1+
337.83304	146	
337.90247	152	1+
338.82849	158	
339.82588	1000	1+
340.94233	550	1+
342.19268	120	
342.81825	224	1+
342.90552	168	
343.28225	236	1+
343.90732	176	
345.76751	186	1+
347.22977	130	
349.15444	130	
349.31895	162	
349.74751	326	1+
349.77614	320	1+
350.91467	114	
351.90475	112	
353.07100	142	1+
353.41276	216	1+
353.76489	112	
354.36993	262	1+
354.96708	136	
357.77826	132	
357.86598	196	
359.77482	156	1+
359.96001	130	
360.87173	180	
361.77794	188	
362.84507	242	1+
363.76360	152	
364.05396	114	
364.95914	128	
365.72250	222	1+
366.32097	308	1+
367.32492	262	1+
367.77233	288	
368.83836	190	
END IONS

###FS:    #m/z: 507.84470 #charge 1+
###MS: 33
###MSMS: 36
BEGIN IONS
TITLE=Cmpd 27, +MS2(507.8447), 28.2-35.2eV, 0.8min #36
RTINSECONDS=44.8285
SCANS=33,36
PEPMASS=507.84470	993388
CHARGE=1+
196.01580	296	
198.89130	220	
199.88601	628	1+
209.94369	520	1+
213.87968	284	1+
225.05509	246	1+
226.88532	212	1+
229.95338	240	1+
233.39839	292	
233.89598	180	
234.88091	302	1+
235.14203	284	
236.14486	206	
237.01416	214	1+
238.06278	256	
238.90889	188	1+
239.85699	338	1+
239.88690	190	
240.07902	216	
241.85550	372	
241.88296	462	1+
244.05154	190	
244.39705	304	1+
245.88876	180	
246.10619	222	1+
248.85356	396	
250.15918	138	1+
250.87772	230	
250.96964	1030	1+
251.87534	372	1+
251.88449	568	1+
252.87846	250	1+
253.09280	482	1+
254.09804	326	1+
255.95859	268	1+
256.90198	164	1+
259.87294	1492	1+
260.85390	260	
260.87863	998	1+
261.37967	236	
262.13516	846	1+
262.38408	486	1+
263.86279	188	1+
263.95291	130	1+
263.99683	210	1+
265.05650	326	1+
265.98373	184	
266.16700	404	
266.85984	284	1+
266.88789	184	
267.88805	180	
268.10864	224	
269.86061	772	1+
270.38888	214	
271.38823	486	1+
271.85437	298	
272.85288	3032	1+
273.79928	478	1+
273.93744	168	1+
275.08029	186	
275.89275	246	1+
277.15063	258	
277.38033	338	1+
278.05571	226	1+
278.09542	322	1+
278.81528	420	
278.85482	206	
278.96895	280	1+
279.13043	226	1+
280.37735	200	
280.39341	180	
280.85659	420	
280.87838	572	1+
281.37992	678	1+
281.87822	410	1+
282.99341	200	1+
283.39706	338	1+
283.87311	464	1+
283.99813	146	1+
284.87568	316	1+
284.89968	284	
285.10852	322	1+
285.39326	308	1+
285.81360	252	1+
285.89868	198	
285.94158	632	1+
286.81683	212	1+
286.87311	320	
286.90115	186	
286.97477	202	1+
287.84201	240	
288.54652	194	1+
288.81523	374	1+
288.86899	882	
288.88876	256	
288.92055	260	1+
289.12354	580	1+
289.38200	544	1+
289.81672	298	1+
289.88057	1626	
290.10666	276	1+
290.12862	412	1+
290.48840	142	1+
290.86284	4618	1+
291.80883	362	1+
291.87937	774	
291.90686	192	
293.87295	10596	1+
294.97026	288	1+
295.91171	138	1+
295.97126	178	1+
296.88309	806	1+
296.99890	204	1+
297.02597	224	1+
297.94155	158	1+
298.10492	194	1+
298.85122	892	1+
298.87550	754	1+
299.03121	168	1+
299.81161	208	
299.84049	182	
300.01783	196	1+
300.85936	1932	1+
300.89356	216	
301.16105	214	1+
301.29953	122	1+
301.33692	356	1+
301.41129	216	
302.02943	160	1+
302.88405	182	
303.06416	172	1+
303.88518	320	1+
303.95214	200	
304.39467	270	
304.92437	262	1+
305.86370	204	
306.12227	304	
306.79592	284	1+
306.87864	534	
307.10150	294	1+
307.13681	1524	1+
307.88912	2040	
308.33346	554	1+
308.87050	4990	1+
309.07848	202	1+
309.33615	434	1+
309.37546	722	1+
309.88584	1622	
310.02699	258	1+
310.15688	1870	1+
310.81998	204	1+
310.83621	416	1+
310.88512	828	
311.13820	278	1+
311.32454	386	1+
311.75520	254	1+
311.88268	22466	1+
312.04622	218	1+
312.22708	248	1+
312.37272	318	1+
312.81508	338	1+
312.97627	400	1+
314.86234	3700	1+
315.12874	216	1+
315.76522	174	1+
315.84777	254	
315.96449	386	1+
316.37779	530	1+
316.88555	608	
316.91806	466	1+
317.03168	182	1+
317.36380	240	
317.81866	360	1+
317.89567	484	
317.91949	400	1+
317.96172	190	1+
318.86044	1044	1+
318.89279	942	1+
319.57013	218	1+
320.08331	204	1+
320.31718	180	1+
320.40049	388	1+
322.85385	222	
322.88654	528	
322.97034	176	1+
323.00831	200	1+
323.38418	184	
323.85375	180	
323.89090	282	
324.35839	208	
324.86208	494	
324.94761	164	1+
325.89967	738	
326.04758	524	1+
326.24475	368	1+
326.38516	372	1+
326.76462	200	1+
326.86301	238	
326.88567	546	
327.04968	386	1+
327.87896	2560	1+
327.95651	346	1+
328.12090	234	1+
328.16813	234	
328.34077	246	1+
328.37093	456	1+
329.04229	180	
329.16060	218	1+
329.80443	328	1+
329.89540	1200	
330.34216	212	1+
330.82433	226	
330.87944	986	
330.91248	232	
331.12187	180	1+
331.32756	230	1+
331.38251	310	1+
331.89238	1794	1+
331.99809	226	1+
332.83268	208	
332.87592	1882	1+
333.17336	734	1+
333.75278	196	1+
333.84670	280	
333.97775	192	1+
334.39428	278	
334.86036	370	
334.89986	772	
335.84094	896	
335.88702	472	1+
336.37214	262	1+
336.40119	262	1+
336.86521	242	
336.94351	350	
337.01912	276	1+
337.40571	224	1+
337.88318	242	
338.88296	506	
338.98981	456	1+
339.13894	214	1+
339.87940	864	1+
340.79004	184	
340.81749	278	1+
340.90696	306	1+
341.09098	256	1+
341.36809	324	1+
341.40391	206	
342.14363	202	1+
342.37062	240	1+
343.87091	248	
344.14168	212	1+
344.71398	186	
344.85068	418	1+
344.89494	198	
344.93818	242	1+
345.31898	482	1+
346.02710	180	1+
346.32977	478	1+
346.96688	136	1+
347.93150	292	1+
348.84511	486	1+
348.89900	290	
349.81706	418	1+
349.89875	310	
350.07218	264	1+
350.14935	238	1+
350.77711	254	
350.82175	300	1+
350.88878	390	
351.85674	396	1+
351.89111	292	
352.16790	254	1+
352.77199	536	1+
352.90707	1136	1+
353.30687	236	1+
353.85042	1910	1+
354.09654	354	1+
354.80904	238	1+
354.90790	322	
355.05547	330	1+
355.09934	216	1+
355.13217	156	1+
355.26780	194	
355.33754	180	
355.83742	212	
355.88700	750	1+
356.37084	302	
356.78566	252	
356.87499	470	1+
359.91083	478	1+
360.96093	256	1+
361.87066	242	
362.11236	272	1+
362.36630	300	1+
363.15065	176	1+
363.41446	198	1+
363.72427	356	1+
364.85012	416	1+
364.88166	262	1+
365.34899	336	1+
366.03497	246	1+
366.83821	4138	1+
367.03982	160	1+
367.70936	266	
368.09676	226	1+
368.18195	230	1+
368.37750	222	1+
368.70920	524	1+
368.89117	202	
369.83910	1046	1+
369.89308	514	1+
369.99230	224	1+
370.02814	310	1+
370.23513	226	1+
370.39998	178	1+
370.77991	414	1+
370.92825	366	1+
371.86776	238	
372.18981	208	1+
372.71828	538	1+
372.77302	248	1+
372.79842	186	
372.85121	308	
372.87146	1060	1+
373.03645	212	1+
373.37635	698	1+
373.83371	628	1+
373.87432	842	1+
374.37686	556	1+
374.93343	198	1+
375.10703	134	1+
376.21481	348	1+
376.35214	230	1+
376.73520	218	1+
376.79609	186	
377.38200	290	1+
377.86720	276	
377.88403	360	
377.90045	186	
379.88293	358	1+
380.38661	208	
380.74038	206	
380.85758	490	
380.89108	222	1+
381.14710	418	1+
381.79999	626	1+
381.85210	866	1+
381.90504	182	1+
382.30724	302	1+
382.71171	224	1+
382.82777	184	
382.85747	626	1+
383.38813	552	1+
383.41704	186	
383.76523	244	
383.96594	344	1+
384.39149	456	1+
384.84886	9806	1+
384.88702	182	
385.29381	214	1+
385.71372	144	1+
386.39006	638	1+
387.65290	150	1+
387.72108	272	1+
388.35639	140	1+
388.79392	606	1+
388.84972	222	
388.88559	358	1+
389.20196	810	1+
390.18656	182	
390.83911	2628	1+
391.80458	542	1+
392.06955	666	1+
392.86529	964	1+
392.91507	296	1+
393.07305	562	1+
393.13514	192	
393.35576	218	1+
393.79417	1072	1+
393.89809	368	1+
394.09180	172	1+
394.68054	190	1+
394.83660	1086	1+
394.86059	1396	1+
395.02530	184	
395.72883	514	1+
395.86415	800	1+
396.41105	212	
396.78030	188	1+
397.85907	1114	1+
398.81234	364	1+
400.02092	118	1+
400.38087	198	1+
400.84436	212	
400.86238	284	
400.89451	188	
402.86348	4270	1+
403.32566	274	1+
403.79347	432	1+
403.86820	2814	1+
405.09277	302	1+
405.86493	2396	1+
405.90291	576	1+
405.97351	212	1+
406.68267	200	1+
406.81520	202	
407.29389	132	1+
407.86481	18602	1+
408.07386	244	1+
408.41265	350	1+
408.71529	610	1+
408.74223	530	1+
409.72006	510	1+
409.81040	192	
409.94106	210	
410.05225	274	1+
410.23453	246	1+
410.85079	790	
411.05483	192	1+
411.39239	332	1+
411.72075	502	1+
411.73096	470	1+
411.80865	1750	1+
411.86327	492	
412.36292	210	1+
412.84763	1168	
413.87535	1452	1+
414.22649	300	1+
415.82010	218	
415.87273	1028	1+
416.43635	164	1+
416.87730	584	1+
416.99856	168	1+
417.15341	132	1+
417.78872	148	1+
417.82094	798	1+
417.85849	198	
418.36467	224	
419.81770	336	1+
421.12483	252	1+
421.72381	202	1+
421.88249	1458	1+
423.07189	386	1+
423.75324	170	1+
423.87052	472	
423.93048	256	1+
424.16285	182	1+
424.37551	336	1+
424.82227	510	1+
424.86402	284	
425.24793	298	1+
425.87764	1242	1+
425.96978	136	1+
426.85999	2910	1+
426.93424	222	
427.73349	1144	1+
427.93059	524	1+
428.35022	340	1+
428.37670	264	1+
428.88208	1566	1+
429.01794	210	1+
429.73301	1136	1+
429.82792	464	
430.09800	336	1+
430.23860	138	1+
430.70515	410	1+
430.73810	792	1+
430.86115	2148	1+
430.88595	268	
431.09986	288	1+
431.86640	1534	1+
432.24236	474	1+
432.38511	466	1+
433.29614	122	1+
433.38873	300	1+
433.81782	220	1+
433.86414	264	
433.88672	646	1+
434.07412	246	1+
435.71408	232	1+
435.85764	502	1+
436.89105	336	1+
437.08753	190	1+
438.13987	222	1+
439.89266	1112	1+
440.76648	270	1+
440.83604	224	
440.87401	180	
441.25453	292	1+
441.69618	244	1+
441.87188	202	
442.00796	270	1+
443.77931	320	1+
444.87145	4574	1+
444.94907	322	1+
445.74013	586	1+
446.83803	332	1+
448.88047	1812	1+
449.63661	188	1+
449.82965	396	1+
449.87750	1140	1+
450.74588	664	1+
450.83195	276	1+
451.76926	322	1+
451.87729	400	1+
452.15908	178	1+
452.18043	248	1+
457.69445	180	1+
457.77555	318	1+
457.90386	922	
458.90588	928	1+
460.22456	280	
462.88205	1378	1+
463.64087	236	1+
463.77821	308	1+
464.72553	192	1+
465.83100	218	1+
466.11584	196	1+
466.70789	236	1+
466.78453	294	
467.88936	1406	1+
468.77923	652	1+
468.83799	206	
469.26020	240	1+
469.88282	358	1+
470.16445	184	1+
470.73954	178	1+
470.88564	226	1+
471.69712	250	1+
472.70515	212	1+
474.23917	296	1+
477.50713	186	
477.80721	258	1+
479.10761	256	1+
479.76329	342	1+
480.28420	220	1+
480.66656	184	1+
480.92014	220	1+
483.67825	178	1+
484.84555	198	1+
485.68184	200	1+
485.89644	642	
486.79358	448	1+
486.84313	582	1+
486.89401	554	1+
487.20523	232	1+
487.27858	258	1+
490.85087	460	1+
491.79193	624	1+
491.85321	390	1+
492.04901	124	1+
493.19005	214	1+
495.75296	284	1+
496.68845	138	1+
498.79274	170	1+
499.13308	212	1+
499.73417	432	1+
500.23604	186	
500.80536	302	1+
501.76840	256	1+
503.17862	204	1+
504.80134	686	1+
505.11579	166	1+
505.28638	186	1+
506.65885	450	1+
506.71459	108	1+
507.40614	296	
507.66849	292	1+
507.85665	288	1+
507.90653	320	1+
508.59152	104	1+
508.91065	234	1+
509.27342	228	1+
509.77741	104	1+
509.80421	222	1+
509.85680	1272	1+
510.09140	126	1+
511.05172	250	1+
511.09576	94	1+
512.05787	196	1+
512.26367	206	1+
END IONS

###FS:    #m/z: 340.93993 #charge 1+
###MS: 37
###MSMS: 38
BEGIN IONS
TITLE=Cmpd 28, +MS2(340.9399), 28.0-35.0eV, 0.8min #38
RTINSECONDS=48.5085
SCANS=37-38
PEPMASS=340.93993	3415156
CHARGE=1+
182.86855	114	
189.86258	264	
190.93280	192	
190.94906	120	
192.89032	222	1+
192.92636	420	1+
196.88507	270	1+
197.09629	142	1+
202.87037	198	
203.88077	148	
205.94723	178	
205.96863	424	1+
207.40747	106	
208.88385	228	
208.93951	146	
209.93788	1268	1+
211.89394	302	1+
212.87470	502	1+
213.93944	3496	1+
214.89334	304	
215.88712	1030	1+
215.93761	680	1+
216.41338	172	
217.88263	420	1+
217.93739	178	
219.87356	124	
219.88904	386	1+
222.70957	118	
223.96078	470	
225.06763	108	
225.95420	210	
226.88977	588	1+
226.94684	536	1+
226.96999	212	
227.89317	406	1+
227.91801	176	
228.79364	132	
228.90976	124	
228.94543	626	1+
230.88821	974	1+
231.94952	2628	1+
233.01212	220	1+
233.83355	134	
233.89625	398	1+
233.94806	450	
234.83788	134	
234.91418	226	1+
235.07632	112	
235.82743	200	
235.86974	160	
235.89255	424	
238.89081	138	
239.43063	184	
240.09433	176	
240.79184	178	
240.89221	378	1+
240.94064	152	
241.87601	118	
241.96286	272	1+
244.83074	148	
244.95375	224	
245.79488	170	
245.83210	176	
245.88233	148	
246.06284	162	
246.97460	648	1+
248.14056	142	1+
248.90025	406	1+
249.03943	150	
249.85550	140	
249.96141	356	
251.87724	208	
251.92330	390	1+
252.79796	226	1+
252.96255	178	
253.18549	118	
253.83614	492	1+
253.98429	170	
254.89941	134	
254.96685	1706	1+
256.03455	174	
256.85478	136	
256.91000	114	
256.96417	324	1+
258.84381	210	
258.89850	122	
259.84701	172	
259.91254	168	
259.95619	136	
260.83430	110	
260.84712	164	
261.84382	330	1+
262.35613	108	
262.79376	204	1+
262.92039	236	
263.82864	144	
264.79528	116	
264.84823	214	
265.85952	140	
266.89628	132	
267.13603	360	1+
267.48238	108	
268.02397	148	
268.86434	114	
268.95648	138	
269.11985	122	
269.79680	438	1+
269.85039	264	1+
269.91100	138	
270.35978	110	
270.83906	746	1+
271.84501	526	1+
272.93327	514	1+
272.97535	254	
273.79170	220	
273.96458	242	1+
274.43542	106	
274.79312	124	
275.10628	150	
275.81154	428	1+
275.84698	136	
275.86273	110	
275.88754	216	1+
276.81768	248	1+
276.84934	612	1+
277.91579	138	
278.84332	108	
278.93278	110	
279.96839	124	
280.07427	108	
280.09892	124	
280.80808	382	1+
280.93099	184	
281.86654	108	
281.92543	120	
282.08144	106	
282.85407	312	1+
283.79115	180	
283.86605	114	
283.88395	150	
284.13242	150	
284.79822	116	
284.91468	288	1+
285.90770	186	1+
286.85102	254	1+
287.81296	136	
288.86632	124	
289.81230	346	1+
289.88133	310	1+
290.78908	128	
290.81772	230	1+
290.85945	198	
291.80493	396	1+
291.87865	142	
291.90088	188	1+
292.05834	112	
292.25988	118	
292.81040	242	1+
292.86534	364	1+
293.03991	266	1+
293.15428	184	1+
293.84753	190	
294.86535	184	
294.87427	184	
294.92377	132	
295.57415	106	
295.87245	124	
295.97454	316	1+
297.78978	116	
298.80443	150	
298.83809	144	
299.81690	252	1+
299.88187	316	1+
300.86648	122	
301.05335	148	
302.17337	118	
303.80749	160	
303.82766	144	
303.84493	106	
304.92334	188	
305.80455	120	
306.80212	202	
306.88441	546	1+
307.29450	214	
307.79760	260	
307.81688	122	
307.87108	106	
308.29531	454	1+
309.82064	114	
310.87543	414	
311.81609	216	1+
311.88109	308	
312.87906	586	1+
313.88639	340	1+
315.76137	136	
315.87355	200	1+
316.81539	234	1+
316.87377	254	1+
318.42943	106	
322.81989	112	
322.89116	112	
323.23309	140	
323.30421	132	
323.75454	208	1+
324.11876	158	
324.89188	216	
325.05545	188	1+
326.17233	236	1+
327.82773	452	1+
328.18957	370	1+
328.75197	192	1+
328.88721	336	
329.87198	248	
329.89181	198	
330.88279	178	
331.81523	130	
332.74874	140	
332.90648	150	
333.90497	114	
337.32069	108	
337.76730	154	
337.89731	208	1+
338.34210	116	
338.87644	266	1+
339.82603	214	
341.29405	140	
342.90275	192	
343.88853	118	
END IONS

###FS:    #m/z: 363.95596 #charge 1+
###MS: 37
###MSMS: 39
BEGIN IONS
TITLE=Cmpd 29, +MS2(363.9560), 28.0-35.0eV, 0.8min #39
RTINSECONDS=49.281
SCANS=37,39
PEPMASS=363.95596	2191660
CHARGE=1+
178.94447	202	
187.86903	188	
187.93727	244	
189.86295	1216	1+
191.85802	832	1+
192.88648	122	
193.85783	138	
196.88274	586	1+
200.89252	154	
200.94760	184	
205.88065	180	1+
205.95065	130	
207.40565	182	
207.87173	566	1+
207.94988	242	
208.44950	130	
208.88872	126	
208.94071	212	
209.86870	148	
209.94298	3320	1+
210.88320	1290	1+
212.04485	170	
212.87790	6142	1+
214.89350	356	1+
215.41000	152	
216.41160	404	
216.90862	288	
221.94395	156	
222.95105	2944	1+
224.94791	3404	1+
225.86456	164	
225.97013	748	1+
226.89041	176	
226.94670	20044	1+
226.99517	120	
227.01333	166	
227.14390	130	
227.85235	152	1+
227.91407	152	
227.92845	372	
228.12121	296	1+
228.79349	160	
228.89287	1352	1+
228.94226	23970	1+
229.00707	126	
229.79529	148	
229.85239	190	1+
230.79173	124	
230.88935	7640	1+
232.88366	904	1+
234.14274	192	1+
234.88084	592	
234.92015	152	
236.05806	192	1+
238.94438	126	
239.07481	140	
240.25539	92	1+
240.94065	334	
240.96124	1792	1+
241.94112	512	
242.78919	258	1+
242.94354	1628	1+
242.95717	1104	
244.95662	10664	1+
245.93826	220	
246.46311	90	1+
246.90414	426	1+
246.95265	12780	1+
247.84475	130	
248.03038	488	1+
248.80434	230	1+
248.85097	122	
248.89922	2354	1+
248.98680	190	1+
249.06212	170	1+
249.80587	134	1+
250.90011	292	
250.94387	188	
250.96773	452	1+
251.91374	218	
252.07856	248	
252.10815	146	
252.95288	134	
253.07017	140	
253.83538	214	
253.90410	666	1+
253.96709	130	
255.87787	132	
257.01065	162	
257.85709	158	
258.10827	148	
258.34673	120	
258.79829	138	
258.97206	360	1+
260.83001	126	
260.96815	1306	1+
262.38403	160	
263.93597	138	
263.97654	212	
264.80063	160	
264.97502	498	1+
265.08601	178	
265.79715	130	
265.97690	356	1+
266.86317	158	
267.84667	278	1+
267.88396	130	
267.97375	1112	1+
268.80665	296	1+
268.87308	126	
268.90398	130	
269.11285	186	1+
269.85843	292	1+
269.87608	148	
269.96771	1904	1+
271.84009	366	1+
271.91749	268	
272.91899	144	
273.79208	390	1+
274.42356	340	1+
275.05360	234	1+
276.84043	406	1+
278.79483	196	
279.10244	510	1+
279.95993	200	1+
280.79117	646	1+
280.80895	192	
282.01041	146	
282.85844	128	
282.96895	142	
283.01013	224	1+
283.09590	128	
283.38521	162	
283.42702	136	
283.85266	390	
283.96930	136	
283.98721	264	1+
284.85058	220	
284.88770	278	1+
285.79577	128	
285.84459	1370	1+
285.93402	136	1+
287.81258	122	
287.86393	136	
288.79357	120	
288.87237	470	1+
289.88055	282	1+
290.78693	418	1+
290.85916	136	
291.09917	148	
291.80743	360	1+
291.84557	132	
291.98940	218	1+
292.81262	228	1+
292.92682	244	1+
293.11549	288	
293.85127	226	
293.87218	210	
294.05072	160	
294.85407	360	
295.86333	462	1+
295.93679	164	
296.80720	476	1+
296.93514	156	
297.11121	398	1+
297.96991	244	1+
298.80072	952	1+
299.86270	372	1+
301.80802	138	
301.86380	202	
301.88785	236	1+
302.24593	144	
302.80434	956	1+
302.86222	136	
303.80710	782	1+
303.85488	2418	1+
303.95025	286	1+
304.11027	188	
305.87259	212	
306.27695	140	
306.79340	120	
306.80882	126	
306.87694	168	
307.00613	148	
307.28167	164	
307.88359	546	1+
308.14657	128	
308.92574	260	1+
310.87748	930	1+
313.09293	140	
315.76025	324	1+
315.85747	200	1+
316.81135	262	1+
316.88292	122	
318.12033	292	1+
318.88536	204	
318.93174	214	
319.82008	282	
319.87085	156	
319.94421	136	
320.81505	138	
321.81768	1228	1+
321.86869	178	
322.92914	802	1+
323.04983	122	
323.15875	270	1+
323.91429	212	1+
324.78102	186	1+
324.87624	200	
324.89402	174	
325.87415	128	
326.16892	182	1+
326.81162	126	
326.87133	1026	1+
327.80588	330	1+
327.88730	428	1+
327.95541	208	1+
328.88769	298	1+
329.18457	160	1+
329.76690	122	
329.84140	122	
329.88016	506	1+
330.86885	218	
330.88594	368	1+
332.86771	200	1+
333.74389	204	1+
333.87140	142	1+
334.83861	216	1+
334.90460	210	1+
335.99379	200	1+
336.79273	234	1+
336.91798	126	
336.94495	942	1+
338.94352	214	
339.82644	902	1+
340.94109	626	1+
341.04884	118	
341.74896	192	
341.82699	156	
342.15031	154	
343.70826	424	1+
343.77063	136	
344.89730	146	
346.75732	134	1+
347.30239	150	
348.92229	190	1+
349.31535	124	
349.33673	148	
349.76033	152	
350.10078	142	
351.77260	178	
351.90870	140	
352.75489	130	
352.86079	122	
352.88809	276	
353.75827	190	1+
353.77945	138	
353.87179	102	1+
356.84579	176	
359.21482	140	
359.35506	210	1+
360.17688	142	
361.17920	136	1+
362.70802	120	
362.76560	290	1+
362.84352	204	
363.33896	236	
363.76879	228	1+
364.81483	240	1+
366.77756	486	1+
367.13485	240	
367.74855	192	1+
END IONS

###FS:    #m/z: 336.94552 #charge 1+
###MS: 37
###MSMS: 40
BEGIN IONS
TITLE=Cmpd 30, +MS2(336.9455), 28.0-35.0eV, 0.9min #40
RTINSECONDS=50.053
SCANS=37,40
PEPMASS=336.94552	544658
CHARGE=1+
93.38856	106	
192.88479	344	1+
196.88089	122	
203.89261	142	
206.94790	100	
207.87463	200	1+
208.94062	584	1+
209.94336	482	1+
210.88632	272	1+
211.94365	10220	1+
212.87759	2374	1+
213.17540	96	1+
213.93918	4172	1+
214.89542	160	
215.86029	272	1+
215.88680	1062	1+
215.93810	664	
217.88057	132	
217.93563	136	
219.52699	108	
221.88921	226	
221.94268	142	
222.97520	102	
223.04629	104	
223.95949	388	1+
224.97674	110	
226.89667	132	
226.94865	452	1+
227.87617	136	
227.89460	118	
227.95173	270	1+
227.97488	136	
228.89456	494	1+
228.91029	234	1+
229.95452	10436	
230.88885	3112	1+
230.95750	420	
231.94816	4756	1+
233.40084	98	
233.83454	168	
233.89537	432	1+
234.82790	138	
235.01698	98	
235.07792	174	1+
235.82777	104	
235.89138	208	
235.95510	116	
237.05613	122	
237.94322	232	1+
238.03014	244	1+
238.78927	100	
239.00393	234	1+
239.89636	98	
240.83379	138	
240.90584	208	
241.51212	114	
242.89331	222	1+
246.16157	154	1+
246.90363	288	1+
246.97630	440	
247.96577	2426	1+
248.83544	116	
248.90001	426	
249.04086	192	
249.89784	238	
249.96151	1050	1+
250.00882	296	1+
250.83083	374	
250.89499	144	
250.94842	188	
251.06886	152	
251.43560	96	
251.83492	622	1+
251.96212	246	
252.07287	108	
252.12170	106	1+
252.65714	104	
252.97092	4954	
253.08577	162	
253.49229	106	
253.90498	668	1+
253.96551	220	
253.97349	200	
254.84328	106	
254.85882	138	
254.96551	1890	1+
255.07267	716	1+
255.37076	100	
255.78831	222	1+
256.80660	98	
256.83806	124	
256.89765	352	1+
256.96082	560	1+
257.85277	118	
258.05710	118	
258.84819	178	
259.02135	98	
259.82258	440	1+
259.96856	110	
260.82439	314	1+
264.83765	104	
265.85973	576	1+
266.05611	116	
266.26303	112	
267.84264	140	
268.05535	100	
268.83969	1170	1+
268.85476	212	
269.27424	92	1+
269.79962	114	
269.84289	720	1+
270.86017	100	
270.93081	146	
270.98157	456	1+
271.19516	102	
271.66178	98	
271.84296	184	
271.91185	450	1+
271.94716	104	
272.41860	150	
272.57101	98	
272.84652	270	1+
272.87948	138	
272.97731	396	1+
273.79167	698	1+
273.81234	206	1+
274.89539	116	
274.94005	116	
274.97630	116	
275.02371	108	
275.87952	202	1+
275.96896	150	1+
276.18970	144	
276.84924	222	
277.83239	982	1+
277.95901	292	1+
278.83475	722	1+
279.38434	100	
279.86145	182	1+
279.95663	222	
280.80822	282	1+
282.38081	106	
283.78512	118	
283.85883	114	
284.40855	100	
284.79586	212	1+
284.87195	366	1+
285.85235	334	
285.93439	102	
286.02619	222	1+
286.84888	1444	1+
286.94680	100	
287.88410	178	
288.79803	316	1+
290.05938	100	
290.86023	400	1+
290.87963	142	
290.95217	102	
291.16150	102	
291.43825	188	1+
291.80384	388	1+
291.86562	264	1+
291.98073	194	1+
292.10158	358	1+
293.10838	224	1+
293.16402	100	
293.87258	98	
294.85649	198	1+
295.97600	134	
295.99642	128	
296.80384	128	
296.85281	134	
297.23823	102	
297.85747	144	
298.75455	104	
298.81656	100	
299.86165	208	1+
301.15578	212	1+
301.82312	116	
301.91134	102	
302.00335	104	
302.85315	340	1+
304.82177	258	1+
306.78698	102	
306.88279	178	
307.80568	150	
307.82436	100	
307.88476	418	1+
308.30674	122	
308.79989	98	
309.87022	830	1+
310.82489	100	
310.87457	724	1+
311.86664	554	1+
314.94232	114	
315.38880	108	
315.61339	104	
315.81833	140	
315.88599	128	
316.35363	106	
318.75839	268	1+
318.88178	108	
319.09175	104	
319.84229	108	
322.74865	220	1+
323.30099	140	
323.71883	100	
323.98972	100	
324.86123	220	1+
324.89292	496	1+
324.94763	102	
325.81075	98	
325.99830	104	
326.89019	266	
327.30334	148	
327.82658	272	1+
327.87843	188	
327.89520	140	
327.94529	110	
328.41702	108	
328.80368	186	
328.88116	666	1+
329.87632	362	1+
329.90820	110	
330.82655	116	
332.00276	160	1+
334.88283	172	
335.79274	126	
335.87787	174	
337.77447	132	
338.03284	164	1+
338.87416	182	1+
338.97266	120	
339.55389	114	
339.61296	98	
339.77710	150	
339.82867	102	
END IONS

###FS:    #m/z: 322.93001 #charge 1+
###MS: 41
###MSMS: 42
BEGIN IONS
TITLE=Cmpd 31, +MS2(322.9300), 28.0-35.0eV, 0.9min #42
RTINSECONDS=53.7305
SCANS=41-42
PEPMASS=322.93001	5449298
CHARGE=1+
177.94905	98	
188.98399	136	
189.85593	238	1+
189.92777	92	
190.89288	146	
192.89002	380	
194.57951	92	
194.88609	116	
196.88303	580	1+
199.03557	92	
201.95641	92	
205.94808	688	1+
206.41123	90	
206.97550	144	
207.97292	124	
209.87026	146	
209.94419	210	
210.03292	158	
210.90257	106	
211.87172	90	
212.89646	100	
213.88982	476	1+
216.96758	100	
217.91795	92	
218.89148	140	1+
219.86309	364	1+
221.06906	90	
221.88927	106	
221.94739	144	
222.95349	910	1+
223.05964	94	
227.95445	128	
228.92012	108	
229.91222	110	
230.84162	128	
230.89378	192	
231.11932	158	
231.78472	94	
231.89344	122	
232.85748	210	1+
232.91677	322	1+
233.83053	104	
233.89888	112	
234.88686	100	
235.89190	190	1+
236.00510	176	1+
236.99445	124	
237.04844	106	
237.81191	288	1+
238.02818	128	
238.50664	106	
239.07829	272	1+
239.49936	92	
239.78937	544	1+
240.38384	98	
240.93954	2598	
240.99148	222	
241.85989	94	
241.94163	2572	
242.11948	310	1+
242.82107	604	1+
242.94122	6984	1+
243.01813	300	1+
243.14901	118	
243.88319	172	
244.91679	112	
244.94034	2224	1+
246.42986	90	
246.97761	358	1+
247.89553	384	1+
248.85270	248	
249.00579	92	
249.17263	178	
250.89542	122	
251.47290	98	
251.92541	208	1+
253.83245	132	
254.12448	126	
254.37645	100	
254.77753	190	1+
254.84102	176	
255.95585	94	
256.11169	152	
256.84199	138	
257.22612	104	
257.79737	106	
258.05786	90	
258.83456	144	
259.16764	114	
260.92833	102	
261.47075	110	
261.83166	188	1+
261.86400	96	
262.80038	220	1+
263.83655	334	1+
263.97874	186	
264.11616	224	1+
264.97982	190	1+
265.08678	186	
265.56801	102	
265.82722	92	
265.87037	106	
266.86260	160	
267.85906	228	1+
267.90132	444	1+
268.05710	110	
268.17654	134	
268.90621	378	1+
268.95850	162	
269.00351	130	
269.11271	122	
269.79669	136	
270.79148	444	1+
270.85228	460	1+
270.87107	122	
270.95868	98	
273.21631	90	
273.79054	588	1+
275.80469	380	1+
275.86261	134	
275.90804	102	
276.85378	396	1+
277.41760	90	
277.85838	292	1+
277.88058	166	
278.09152	646	1+
278.82217	102	
279.09343	454	1+
279.19512	100	
279.80015	96	
279.85305	248	1+
280.26150	146	
280.78829	94	
281.79597	120	
282.01392	154	
282.86052	160	
282.92357	96	
283.78849	718	1+
283.86549	128	
284.29176	354	1+
284.86637	116	
286.01942	178	1+
286.79022	164	1+
286.86756	164	
286.91859	120	
287.83960	92	
288.81368	110	
288.87497	122	
289.78089	186	
289.87894	212	
290.85841	98	
290.88844	118	
291.80235	526	1+
291.87163	108	
292.36956	92	
292.41091	106	
292.88661	164	1+
292.94896	92	
294.81361	144	
294.85590	194	
295.10180	100	
295.84863	208	
296.80561	114	
297.81548	176	
297.87587	90	
298.80440	110	
298.82786	94	
299.78143	216	
299.80315	256	1+
300.78574	178	
300.85477	196	1+
301.08601	94	
301.15148	136	
301.87588	170	
302.12777	94	
302.88117	120	
303.80535	248	1+
303.92446	108	
303.98261	102	
304.88582	108	
305.13600	100	
305.27104	242	1+
305.76338	98	
306.88497	174	
306.92006	102	
307.80161	734	1+
307.87898	514	1+
308.29035	382	1+
310.30923	126	
310.87718	624	1+
311.45430	96	
312.29970	98	
312.87287	164	
314.82144	116	
314.88419	188	1+
315.71074	124	
316.81655	250	
319.88230	118	
320.15419	146	
320.95424	104	
322.75970	204	1+
322.89800	106	
323.89053	384	1+
324.20514	108	
324.89612	262	1+
325.80931	98	
325.96053	92	
326.89706	124	
326.93176	194	1+
327.71667	152	1+
END IONS

###FS:    #m/z: 340.93994 #charge 1+
###MS: 41
###MSMS: 43
BEGIN IONS
TITLE=Cmpd 32, +MS2(340.9399), 28.0-35.0eV, 0.9min #43
RTINSECONDS=54.5025
SCANS=41,43
PEPMASS=340.93994	3158340
CHARGE=1+
192.88863	192	
192.92578	156	
196.88529	142	
205.41085	234	1+
207.88546	104	
208.93964	112	
209.94460	448	
210.90236	122	
210.93678	480	1+
211.00938	104	
212.88138	174	
213.11594	104	
213.87866	358	
213.89228	144	
213.93871	3024	1+
214.89496	166	
214.95527	106	
215.41400	152	
215.88648	1038	1+
215.93580	488	1+
216.40933	160	
217.88210	636	1+
217.92000	170	
217.93585	256	
220.87520	156	
222.95178	334	1+
222.96928	222	1+
226.94745	290	1+
226.96868	114	
228.01495	210	1+
228.94922	182	
229.03678	100	
230.82681	118	
230.88654	1074	1+
230.90136	388	1+
230.94509	114	
230.95830	134	
231.88855	774	1+
231.94853	3026	1+
233.89577	880	1+
235.47621	102	
235.93098	136	
235.94572	172	
236.88688	128	1+
238.05064	132	
238.83089	224	1+
239.90501	176	
240.23035	190	
240.96203	170	
241.88698	182	
242.45001	108	
242.94062	172	
243.83727	100	
244.95426	116	
245.79787	148	
245.84501	146	
246.97763	194	
247.97617	118	
248.83715	124	
248.89636	522	1+
248.96937	162	
248.98522	116	
249.13378	104	
249.89858	324	1+
249.95980	986	1+
251.07230	102	
251.87711	170	
251.92295	208	1+
253.90181	518	1+
254.02354	196	1+
254.83437	114	
254.90457	372	1+
254.93785	160	
254.96517	1696	1+
255.07405	168	
255.78250	162	
255.80081	130	
256.88354	126	
256.91040	156	
256.96323	360	1+
257.88030	158	
258.80135	100	
258.84416	236	
259.04586	192	
261.90698	126	
262.34918	172	
264.09312	112	
264.99941	118	
266.24493	102	
266.40508	178	
267.13431	142	
267.81018	156	
268.01860	236	
268.83888	164	
269.79698	322	1+
270.94566	126	
271.91770	128	
272.79617	110	
272.93306	544	
272.97772	270	
273.79709	156	
273.85118	334	1+
273.90996	170	
274.80374	128	
274.92061	144	
275.81174	114	
276.81677	214	
276.84241	650	1+
276.94492	100	
279.85340	136	
279.96815	156	
280.81245	132	
280.93045	206	1+
281.67959	124	
282.80914	192	
282.85466	110	
282.91326	102	
282.96954	112	
283.35329	102	
283.78528	204	
283.82945	116	
284.85224	620	1+
284.92405	350	1+
286.11021	122	
286.91138	128	
287.49813	122	
288.06115	148	
288.19593	130	
288.80773	104	
289.87776	140	
290.85836	110	
291.80515	392	1+
291.95974	122	
292.79797	220	1+
292.95780	156	
293.85168	122	
293.88009	264	1+
294.83131	284	1+
294.85755	124	
294.99154	100	
295.96450	194	1+
296.18647	102	
296.81035	252	
296.87149	166	
296.94082	214	1+
297.01176	192	1+
297.20249	124	
297.81503	114	
297.86369	114	
298.41918	236	1+
298.80132	114	
299.78117	316	1+
299.85273	110	
302.84814	154	
302.86411	100	
302.94704	100	
303.94481	104	
304.44246	146	
304.91519	114	
304.98375	116	
305.87734	360	1+
306.27311	338	1+
307.79238	202	1+
308.28625	160	
308.30423	124	
308.88588	104	
309.88195	154	
310.82165	122	
310.87858	482	
311.87980	530	1+
313.03028	102	
315.81575	186	1+
315.85350	216	
315.88180	208	1+
316.40370	98	
318.88015	122	
320.93436	114	
321.81539	270	1+
321.88109	296	1+
322.13889	146	
322.79849	112	
324.89048	472	1+
326.16802	102	
326.61901	112	
326.81269	144	
326.82808	110	
327.79668	104	
328.29770	190	
328.53060	100	
328.88665	510	1+
330.81718	338	1+
330.88340	232	1+
332.75325	110	
333.23238	100	
333.98357	114	
334.76357	114	
334.87698	190	1+
334.93924	106	
338.86870	330	1+
338.90408	148	
339.82396	138	
340.75740	110	
342.90425	430	1+
344.42766	122	
345.78665	100	
345.91025	296	1+
346.12705	154	
END IONS

###FS:    #m/z: 363.95592 #charge 1+
###MS: 41
###MSMS: 44
BEGIN IONS
TITLE=Cmpd 33, +MS2(363.9559), 28.0-35.0eV, 1.0min #44
RTINSECONDS=55.2745
SCANS=41,44
PEPMASS=363.95592	1997048
CHARGE=1+
178.95121	122	
181.86683	260	1+
187.86591	236	
189.86361	988	1+
190.93219	128	
191.85644	1044	1+
191.93492	124	
196.88356	714	
200.91422	124	
204.90069	154	
207.40745	312	
207.87300	632	1+
207.94630	580	1+
208.96373	152	
209.86485	128	
209.94264	3574	1+
210.88469	914	1+
212.87830	4520	1+
213.42652	110	
214.89406	348	1+
215.40999	734	1+
216.41066	478	1+
217.90995	306	1+
222.95155	2244	1+
224.94785	4434	1+
225.05974	134	1+
225.88713	352	1+
226.94703	18188	1+
228.04945	178	1+
228.06426	224	1+
228.08790	152	1+
228.51303	98	1+
228.79389	108	
228.89375	1580	1+
228.94187	22534	1+
229.06970	138	1+
230.16271	176	1+
230.43343	210	1+
230.64678	150	
230.79208	146	
230.88885	6516	1+
232.01585	136	
232.03733	156	
232.88359	992	1+
232.95278	114	
233.96738	206	1+
234.04919	110	
234.58376	112	
234.99855	126	1+
235.06218	178	
235.43256	138	
235.80650	216	1+
235.82355	294	1+
237.05423	162	
239.42333	430	1+
240.94140	380	
240.96161	2110	1+
241.94227	2090	1+
242.95905	1704	1+
243.01461	124	
243.10582	122	
243.81636	366	1+
244.84667	110	
244.86693	136	1+
244.95704	8270	1+
245.94391	354	
246.43725	158	
246.90531	582	1+
246.95288	10632	1+
247.10189	114	
247.97994	124	
248.80417	326	1+
248.85608	122	
248.89948	2578	1+
250.89506	510	
250.96890	604	1+
251.07257	120	
251.09168	250	1+
251.84558	120	
251.92165	120	
252.90093	404	1+
252.95482	122	
253.82924	336	1+
253.90518	348	1+
253.99689	126	
255.02956	112	
255.34447	144	
257.02516	316	1+
258.07895	128	1+
258.82985	128	
258.89408	124	
258.94535	136	
258.97248	514	1+
259.80276	130	1+
259.84849	140	
260.96754	1644	1+
261.83674	132	
262.77605	136	
263.83104	150	
263.84689	122	
264.36287	122	
264.83899	214	1+
264.85297	146	
264.86737	130	
264.89853	300	1+
264.91217	148	
264.96308	136	
265.78842	126	
265.85724	142	
266.09513	132	
266.81277	378	1+
266.97338	130	
267.78683	182	
267.86980	332	1+
267.97130	1466	1+
269.13246	192	1+
269.80200	396	1+
269.84993	134	
269.92350	122	
269.96779	2112	1+
270.09151	180	1+
270.85105	116	
271.02642	128	
271.12036	110	
271.49274	112	
271.84463	342	1+
271.91383	610	1+
271.97766	134	
273.79650	336	1+
273.85085	140	
274.48018	114	
274.81578	152	
274.86155	114	
276.01420	122	
276.84231	244	
276.88235	236	1+
276.94314	114	
277.08595	148	
277.81712	132	
277.85737	134	
277.87923	234	1+
278.79571	268	1+
278.84673	374	1+
279.10235	542	1+
279.15626	128	
279.41613	198	
279.99639	252	1+
280.78884	1240	1+
281.85552	196	
281.90855	108	
281.95983	162	
282.81636	266	1+
282.84884	538	1+
283.85192	324	1+
283.98212	294	1+
285.79013	108	
285.84370	1272	1+
285.91014	146	
285.93431	324	1+
286.79696	142	
287.91288	142	
288.87431	508	1+
289.08685	112	
290.78662	410	1+
290.85874	270	1+
291.00829	244	1+
291.12062	184	
291.80404	114	
292.80863	118	
292.82706	204	1+
293.11873	136	
293.86989	144	
294.12499	262	1+
294.27224	122	
294.85667	404	1+
295.12945	164	1+
295.94013	128	
296.03926	162	
296.80602	366	1+
296.82658	124	
296.92686	110	
297.02820	110	
297.10842	196	
297.86116	146	
297.92546	260	1+
298.80116	1262	1+
298.87751	150	
299.12395	174	1+
299.85478	372	1+
301.18744	194	1+
301.80295	114	
301.82545	112	
301.86186	422	
302.24094	122	
302.86377	232	
302.93956	420	1+
303.80565	730	1+
303.85380	1766	1+
303.94622	298	1+
304.10901	262	1+
306.15393	138	
306.78927	356	1+
306.88089	200	
307.07932	112	
307.13518	284	1+
307.81200	156	
307.89003	120	
308.87923	248	1+
310.12579	178	1+
310.87878	522	1+
311.86764	538	1+
312.80532	222	1+
314.02280	230	1+
314.88898	228	1+
315.80769	408	1+
315.93091	108	
316.07617	206	1+
316.75551	152	1+
316.81298	278	1+
318.78981	154	
318.88820	194	
318.92967	636	1+
319.26472	108	
319.82394	124	
319.95970	260	
320.06308	146	
320.96005	188	
321.81670	1342	1+
321.86535	752	1+
322.13292	208	1+
322.92840	252	
322.96964	158	
323.78970	168	1+
323.93295	122	
324.03254	146	1+
324.88998	258	1+
326.87201	736	1+
327.16048	218	1+
327.89496	124	
328.88655	540	1+
330.05236	176	1+
330.76558	128	
330.81431	120	
330.83547	132	
334.50904	114	
334.77636	112	
335.05706	118	
335.87991	242	
336.94189	508	1+
337.83106	334	1+
337.87774	114	
338.14135	154	
338.75837	122	
338.86793	146	
338.95279	154	
339.76235	226	1+
339.82793	850	1+
340.79970	284	1+
340.93839	734	
342.89814	298	1+
343.70937	192	1+
343.90286	210	1+
344.18264	142	
345.00630	166	1+
347.76825	138	
350.86938	128	
351.33681	116	
351.76100	288	
351.90315	134	
352.88710	432	1+
353.76503	338	1+
353.89136	286	1+
357.71354	108	
360.85220	126	
361.71553	108	
361.78715	120	
363.15887	138	
363.75096	148	
363.78852	116	
365.74487	118	
365.78286	108	
365.80979	142	
367.79794	118	
END IONS

###FS:    #m/z: 322.93002 #charge 1+
###MS: 45
###MSMS: 46
BEGIN IONS
TITLE=Cmpd 34, +MS2(322.9300), 28.0-35.0eV, 1.0min #46
RTINSECONDS=58.9515
SCANS=45-46
PEPMASS=322.93002	5436662
CHARGE=1+
91.16043	112	
189.91111	94	
192.88874	184	
193.88769	136	
194.03739	134	
195.89151	150	
196.88331	486	1+
198.94896	94	
205.49704	102	
205.53901	106	
205.95020	494	1+
209.94422	286	
211.88937	192	
212.87905	216	
212.89723	116	
214.89381	362	
216.89216	150	
218.88878	100	
219.42143	102	
219.88486	184	1+
221.87460	204	1+
221.94549	170	
221.96737	116	
222.95124	492	
223.95715	350	
224.86985	98	
224.95875	240	
227.93125	94	
228.91303	96	
229.09736	184	1+
230.78933	112	
230.89398	162	
230.90436	110	
231.55847	102	
232.90759	94	
233.22254	100	
233.56218	106	
233.58638	98	
233.89803	116	
233.95120	98	
235.88475	136	
235.97503	108	
236.00864	246	1+
236.21734	92	
236.82317	102	
236.90208	156	
238.06172	130	
238.82350	124	
238.89029	110	
238.94107	358	1+
239.07291	124	
239.78488	138	1+
239.90311	216	
240.81969	226	
240.88577	146	
240.94058	2576	
240.96367	200	
241.94132	2458	
241.97516	110	
242.40430	98	
242.79047	108	
242.82380	122	
242.94146	7546	1+
243.80482	114	
244.08965	92	
244.81897	212	1+
244.93961	2218	1+
245.02270	130	
245.84727	106	
246.54527	92	
246.84686	102	
246.97447	502	1+
247.83576	92	
247.93745	122	
249.37405	100	
250.14585	132	
250.89808	164	
250.97163	132	
251.07058	104	
251.78580	114	
252.00974	198	1+
252.11685	126	
252.16876	118	
252.78807	142	
252.92660	128	
253.82297	326	1+
255.78042	118	
256.97670	194	1+
257.00794	92	
257.20454	92	
257.79762	446	1+
258.83571	242	
258.90775	168	
259.79759	144	
259.90149	104	
260.84502	112	
261.12428	98	
261.82952	188	
262.04358	190	
262.35470	134	
262.83395	126	
263.97691	120	
264.81319	94	
264.84998	126	
265.03152	138	
265.08396	152	
265.57991	100	
265.85361	332	1+
266.16285	98	
266.85615	258	1+
266.99622	220	1+
267.90966	146	
268.13359	116	
269.84742	180	
270.79135	164	
270.85722	92	
271.79975	148	
271.84412	382	1+
272.13445	138	
272.43731	102	
273.79554	1076	1+
274.04598	132	
274.15279	100	
276.84184	338	
277.02678	158	1+
277.86701	158	1+
278.81447	222	
279.09190	840	1+
280.03551	124	
280.79553	254	1+
282.90244	210	1+
283.35526	116	
283.78799	456	1+
283.83139	228	
283.88003	374	1+
284.29121	272	
284.78984	280	1+
284.88121	272	1+
284.92809	118	
285.16268	154	
285.85680	306	1+
286.84253	198	
286.91853	192	
287.75988	128	1+
287.79250	120	
287.87862	112	
287.91775	94	
288.80566	94	
289.78766	320	1+
289.87839	132	
290.86711	160	
291.80261	466	1+
291.84681	92	
291.93536	108	
293.80345	158	
293.85577	146	
294.85812	460	1+
296.81207	164	
296.87889	144	
297.80985	210	
297.92452	326	1+
298.86569	158	
299.78120	116	
300.86804	462	1+
300.93940	94	
301.87318	392	1+
306.03346	96	
306.88393	844	1+
307.79764	554	1+
307.95801	116	1+
308.29407	350	1+
310.30526	214	
310.76254	94	
310.87737	212	
311.86170	128	
311.88447	200	
312.80395	296	
312.88521	104	
313.81265	436	1+
313.83170	120	
313.88012	240	
314.81804	312	1+
314.87749	142	
317.86515	152	
318.27604	96	
318.90515	92	
319.88374	282	1+
319.94551	102	
319.97831	98	
324.89293	116	
325.77301	138	
325.90183	154	
326.89207	104	
326.90272	126	
327.48978	98	
327.71113	188	1+
END IONS

###FS:    #m/z: 507.84489 #charge 1+
###MS: 45
###MSMS: 47
BEGIN IONS
TITLE=Cmpd 35, +MS2(507.8449), 28.2-35.2eV, 1.0min #47
RTINSECONDS=59.7235
SCANS=45,47
PEPMASS=507.84489	803298
CHARGE=1+
196.01619	436	
199.88843	326	1+
209.94095	482	1+
213.15781	256	
213.89014	254	1+
232.89631	552	1+
234.89069	170	
235.14197	194	
241.85231	424	
247.88144	222	1+
248.36752	338	1+
248.85458	286	1+
249.15782	196	
249.90705	352	1+
250.97000	874	1+
252.07784	498	1+
254.38437	244	1+
254.79463	232	1+
255.98659	202	1+
259.87359	616	1+
261.00080	168	
261.38588	396	1+
262.13633	468	
263.13692	428	
263.86328	212	1+
263.95084	178	1+
265.41489	238	1+
266.16442	304	1+
266.38686	188	1+
266.86470	226	
266.88102	306	1+
267.77784	276	1+
268.10855	174	
268.38818	206	
269.89073	396	
270.85824	938	1+
271.87168	226	
271.90491	182	
272.38378	472	1+
272.85254	1888	1+
272.89473	292	1+
272.92485	188	1+
276.23778	180	1+
277.15129	316	1+
277.85743	380	1+
277.89292	168	
278.86226	276	1+
278.89447	440	1+
279.37483	180	
279.94119	206	1+
280.39672	518	1+
280.80962	250	1+
281.37709	418	1+
282.82575	268	1+
282.88741	504	1+
283.04928	170	
283.82819	196	1+
283.88024	206	
284.19535	330	1+
284.87430	170	
285.90018	174	
286.86987	286	
287.03558	192	1+
287.84690	484	
288.86786	590	
289.87950	1374	
290.86723	3198	1+
291.34560	196	1+
292.85155	174	
292.88708	252	
292.91387	256	1+
293.07501	292	1+
293.11874	462	1+
293.79088	226	1+
293.87236	10382	1+
294.12471	346	1+
294.40275	216	
294.95272	234	1+
295.81974	218	
296.76635	184	
296.80068	206	
296.85382	266	1+
297.88908	220	
297.92629	216	1+
298.79787	192	
298.81592	180	1+
298.85195	732	
298.87582	814	1+
299.79608	192	
300.39423	188	1+
300.85089	422	
300.91020	176	
301.47531	152	1+
301.85769	328	
301.88910	200	
301.96332	290	1+
302.85795	442	
302.88294	190	
303.01507	234	
303.86667	314	
304.87592	272	
305.86378	522	
305.89487	206	
306.88133	482	
307.88864	1572	
308.04736	226	1+
308.08004	288	1+
308.14170	1586	1+
308.16258	180	
308.34791	254	1+
308.56244	184	1+
308.84854	212	
308.86950	3330	1+
309.36718	364	1+
309.84567	376	
309.87049	2086	1+
309.88584	1966	1+
310.02842	276	1+
310.15730	1316	1+
310.84824	282	
311.74858	186	1+
311.88190	17422	1+
312.22742	192	
312.82091	370	1+
312.98745	330	1+
313.09142	208	1+
313.96771	174	
314.78266	144	1+
314.86628	1580	1+
314.92940	150	1+
315.09194	246	1+
315.38791	222	1+
315.82662	306	
315.96005	270	1+
316.09352	166	1+
316.86529	616	
316.88856	616	1+
317.83196	278	1+
318.85778	938	1+
318.88634	248	
318.93477	288	
319.12920	274	1+
319.38086	382	1+
319.88984	260	
319.98521	190	1+
320.85746	202	
321.82961	430	1+
321.88543	1040	1+
322.52736	166	1+
322.75535	184	1+
322.88674	748	1+
323.86181	806	1+
323.92255	222	1+
324.37414	232	
324.41435	144	1+
324.88600	326	
325.23590	424	1+
325.89881	508	
325.98948	226	1+
326.77393	130	1+
326.87846	4376	1+
327.38391	226	
327.88041	3482	1+
328.37232	646	1+
329.39162	284	1+
329.84670	448	1+
330.39551	188	1+
331.84083	362	1+
331.89239	1040	1+
332.35589	198	1+
332.76929	208	1+
332.87397	2010	1+
333.08097	174	1+
333.17329	682	1+
333.43237	172	
333.90012	192	
334.81852	262	
334.89842	516	
335.76939	180	
335.84193	810	1+
335.88322	360	
336.17695	264	1+
336.38645	204	1+
336.87331	208	
336.89682	208	
337.84933	464	1+
337.87837	730	1+
337.94312	198	
337.99193	190	1+
339.78996	180	
339.82375	190	
339.88396	412	1+
340.40491	468	1+
340.80761	396	1+
341.79676	350	1+
341.87796	250	1+
342.96126	278	1+
343.00162	268	1+
343.70941	168	1+
343.90961	172	
344.76155	402	1+
344.84991	218	
344.87196	192	
345.90782	454	
347.45312	144	1+
347.80594	248	1+
347.83588	204	
348.83594	200	
349.82814	288	1+
350.88917	630	
351.39827	184	
351.85630	468	
351.88119	444	
352.90930	842	1+
353.70647	254	1+
353.85132	1556	1+
354.02296	218	1+
354.70927	210	1+
354.83743	628	1+
354.88253	784	1+
354.90720	288	1+
355.16164	264	1+
356.05673	398	1+
356.36514	306	1+
357.05838	270	1+
357.77201	288	1+
357.89491	312	1+
358.03424	102	1+
358.13555	178	1+
358.61003	194	
358.77552	248	1+
358.83993	398	1+
359.37087	268	1+
359.73818	214	1+
360.77406	294	1+
360.86145	454	1+
361.39518	284	1+
361.71850	204	1+
361.79718	126	1+
361.89711	208	
361.95493	116	1+
364.71127	384	1+
366.12686	324	1+
366.18037	386	1+
366.83864	3634	1+
366.86363	168	
367.70609	1034	1+
367.76166	214	
367.86846	240	
367.89381	572	1+
367.92396	208	1+
367.98543	180	1+
368.87651	200	
368.89933	398	1+
369.38761	280	1+
369.77551	590	1+
369.83466	482	1+
370.06009	232	1+
370.15888	266	1+
370.24736	132	1+
370.35264	260	1+
370.90696	144	1+
371.03826	206	1+
371.09196	234	1+
371.37736	548	1+
371.72140	196	1+
371.83709	202	
372.38006	462	1+
372.77991	582	1+
372.84851	326	
373.71659	416	1+
373.83360	584	1+
373.87202	216	
374.08609	236	1+
374.16731	272	1+
374.81561	172	
375.88480	750	1+
376.22050	294	1+
376.87495	778	1+
376.98839	154	1+
377.91103	294	1+
378.38508	222	
378.99505	178	1+
379.71654	476	1+
379.88147	528	1+
380.34335	368	1+
380.38562	434	1+
380.42651	258	1+
380.71750	342	1+
380.85992	358	
381.02943	236	1+
381.38963	356	1+
381.79896	302	1+
381.85152	1316	1+
382.17410	326	1+
382.85450	1132	1+
383.11003	164	1+
383.71328	306	1+
384.78226	260	1+
384.84908	8114	1+
384.89470	248	
385.33743	186	
385.37610	204	
385.81089	292	1+
386.38911	374	1+
386.89353	324	
387.84247	350	
388.79258	932	1+
388.85959	420	1+
389.20055	566	1+
389.39482	218	
389.71343	264	
389.84286	244	
390.06340	444	1+
390.72296	338	1+
390.84114	920	
391.84154	772	
391.90980	184	
392.36239	328	1+
392.86261	1106	1+
392.89086	370	1+
393.20655	166	1+
393.80118	598	
394.74250	184	
394.78612	300	
394.83314	536	
394.86160	708	1+
395.86515	404	1+
395.89933	224	1+
396.73404	214	
396.80044	280	
397.73411	354	1+
397.85895	1352	1+
398.86263	960	1+
398.91031	370	1+
399.81234	526	1+
400.79969	198	1+
401.37152	220	1+
401.76090	244	1+
401.81577	370	1+
401.87527	184	
402.73511	280	1+
402.86400	3492	1+
403.80111	208	
403.86963	2118	1+
405.75836	184	
405.78217	250	
405.87119	1568	1+
406.80035	674	1+
406.85845	362	
407.86519	14410	1+
408.96506	288	1+
409.20994	204	1+
409.72292	840	1+
410.80329	1024	1+
410.84006	588	
411.71939	412	1+
411.80968	770	1+
411.86565	502	1+
412.84528	720	
413.07421	214	
413.16937	206	1+
413.74928	228	1+
413.85321	590	
413.87608	1524	1+
414.50941	156	1+
415.87513	882	1+
416.91523	182	
417.82249	216	
418.79350	188	1+
419.36665	284	1+
419.98814	250	1+
420.87710	802	1+
422.71729	170	1+
422.87321	632	1+
422.94265	234	1+
423.87064	404	1+
423.93577	398	1+
424.02566	226	1+
424.78705	222	
425.73692	190	
425.79511	426	1+
425.87329	378	
426.48135	100	1+
426.86146	2748	1+
427.72982	2318	1+
428.20115	306	1+
428.85242	438	
428.88407	802	1+
429.83139	862	1+
429.85531	242	
430.36287	222	1+
431.80992	220	1+
431.86703	1330	1+
432.24284	446	1+
433.71705	194	1+
433.76168	198	1+
434.68135	170	1+
434.82010	312	1+
434.88924	216	
435.85871	370	1+
437.82641	238	1+
438.74332	396	1+
439.81452	192	
439.88867	1122	1+
440.38181	200	1+
441.69717	252	1+
441.87018	200	
442.75114	262	1+
443.80206	516	1+
444.87081	3488	1+
445.74076	636	1+
446.12659	124	1+
446.77300	272	
447.30074	234	1+
447.71229	178	1+
447.77215	380	1+
448.89173	274	
449.87704	1480	1+
450.74921	382	
450.76522	508	
450.82690	368	1+
451.76943	252	
453.90114	172	
454.77030	254	1+
457.90412	1254	1+
458.71133	206	
459.25447	150	1+
459.68442	192	1+
460.22030	242	
462.79481	178	
462.88007	1018	1+
464.78834	236	
466.79230	234	
467.88845	2212	1+
468.77881	514	1+
469.22417	266	1+
470.71272	284	1+
470.77257	334	1+
471.39209	158	1+
474.19202	170	
478.76597	212	1+
481.72277	356	1+
482.78886	216	1+
484.84626	172	
485.89833	1102	1+
486.72391	280	1+
486.79056	426	
486.84258	438	1+
487.79385	200	
491.79475	200	
491.84865	208	1+
497.72591	384	1+
498.72775	320	1+
499.78878	250	1+
500.08222	98	1+
500.73987	154	1+
500.79131	212	1+
504.80223	598	1+
505.42554	186	1+
507.68238	216	1+
509.77118	150	1+
509.85827	956	
511.80632	206	1+
512.28855	138	1+
END IONS

###FS:    #m/z: 336.94558 #charge 1+
###MS: 45
###MSMS: 48
BEGIN IONS
TITLE=Cmpd 36, +MS2(336.9456), 28.0-35.0eV, 1.0min #48
RTINSECONDS=60.4955
SCANS=45,48
PEPMASS=336.94558	481150
CHARGE=1+
59.57482	96	
77.78490	106	
171.92049	112	
196.88412	364	1+
198.95419	98	
205.94397	126	
206.97318	314	1+
209.08746	140	
209.94517	126	
210.88414	240	
211.88430	198	
211.94381	5914	
212.87888	2446	1+
212.95355	230	
213.03753	118	1+
213.93911	2780	1+
214.91595	96	
215.88765	786	1+
215.93847	338	
217.88331	242	
217.93440	96	
218.84125	106	
219.83456	102	
220.92670	94	
222.55548	96	
223.96172	360	
224.95960	118	
224.97041	156	
225.96768	146	
226.88882	178	
226.94655	198	
227.78777	206	
227.89107	800	1+
227.95354	132	
228.89420	670	1+
228.94028	162	
229.00032	130	
229.95425	6260	1+
230.12755	114	
230.88892	2862	1+
231.94920	2606	1+
232.82401	576	1+
232.89144	754	1+
233.82813	392	1+
233.88007	246	1+
233.89523	494	1+
233.95001	242	
234.88526	298	1+
235.86844	120	
236.83753	130	
238.05082	272	1+
238.79506	204	1+
239.98038	96	
243.98408	204	1+
244.03601	96	
244.21609	102	
244.47515	116	
245.44387	106	
245.85247	96	
245.92504	102	
246.97682	462	
247.96533	1322	1+
248.40574	96	
248.89855	1158	1+
249.03951	148	
249.96011	986	1+
249.99362	168	
250.83201	500	1+
250.98054	102	
251.06782	110	
251.83553	308	1+
251.91190	248	
251.96915	178	
252.97067	3972	1+
253.08708	148	
253.84321	218	1+
253.90635	910	1+
253.93586	140	
253.98820	162	
254.51813	132	
254.87014	98	
254.89022	104	
254.96640	2182	1+
255.07467	326	
255.78095	106	
255.83555	98	
255.85546	118	
256.37799	98	
256.85286	106	
256.96180	484	1+
257.84706	164	
257.90435	106	
258.52169	114	
258.61281	100	
258.80625	142	
258.82156	104	
259.11853	102	
259.92358	110	
259.95609	136	
260.11036	206	1+
260.94931	162	
261.24345	112	
261.79773	130	
261.83111	156	
262.03381	128	
262.83133	178	
263.06402	160	
263.82791	250	1+
263.99657	144	
264.84334	104	
265.08609	170	
267.83124	126	
267.84972	100	
268.83832	1066	1+
268.90825	242	1+
269.04880	100	
269.90065	124	
270.86039	184	
270.98114	394	
271.79263	170	
272.03022	214	1+
272.82442	108	
272.84215	266	1+
272.91538	204	1+
272.97780	246	
273.79122	384	1+
274.89639	134	
274.97279	164	
275.07505	230	1+
275.51041	106	
275.85415	478	1+
276.85477	342	1+
277.83763	264	
278.06808	94	
278.83305	1262	1+
278.89314	146	
279.10206	132	
279.16058	124	
279.39666	106	
279.91449	180	1+
280.79189	148	
281.79773	154	
282.85786	272	1+
282.97203	122	
284.53457	94	
284.87349	102	
285.84893	1896	1+
286.85159	1494	1+
286.90342	116	
287.80879	152	
287.92606	244	1+
289.41154	134	
289.85684	300	1+
289.93890	226	1+
291.80325	372	1+
291.85424	264	
291.88525	222	1+
292.05449	236	
292.85687	156	
293.85789	610	1+
293.87119	288	
293.99392	196	
294.54792	198	1+
296.80839	146	
297.01668	366	1+
297.79963	214	1+
297.84680	108	
298.02065	300	1+
298.58132	96	
298.83603	116	
300.86660	346	1+
301.87342	242	1+
301.91102	112	
306.27748	236	1+
306.88201	258	1+
307.79988	172	
308.66500	106	
309.03196	164	
309.81139	112	
309.86825	456	
309.89186	196	
310.80776	148	
310.87547	700	1+
312.82033	128	
313.02051	192	1+
314.82046	202	1+
314.86999	150	
315.07955	262	1+
318.39432	94	
318.53910	104	
319.89141	132	
321.05344	116	
321.81983	170	
323.88655	122	
324.89300	398	1+
325.14827	94	
325.57264	94	
325.98952	94	
326.75055	142	
326.89711	136	
327.38660	160	
327.71656	154	
327.88215	574	1+
328.83234	114	
328.88569	392	1+
329.32301	156	
329.37704	102	
329.82941	126	
329.97444	104	
330.54146	98	
331.88921	94	
332.05571	100	
333.29945	120	
335.61242	136	1+
336.77153	182	1+
336.89791	156	
338.87324	134	
339.82956	288	1+
340.62054	96	
340.77896	136	
END IONS

###FS:    #m/z: 322.92977 #charge 1+
###MS: 49
###MSMS: 50
BEGIN IONS
TITLE=Cmpd 37, +MS2(322.9298), 28.0-35.0eV, 1.1min #50
RTINSECONDS=64.169
SCANS=49-50
PEPMASS=322.92977	5359542
CHARGE=1+
185.02881	90	
188.98677	118	
192.89079	218	
194.87703	90	
196.88444	94	
199.88501	126	
201.04495	92	
204.89879	102	
205.94685	496	1+
207.97722	108	
209.94369	332	1+
210.90091	300	
212.87836	282	
212.89529	156	
213.74360	88	
214.89350	98	
215.97547	92	
217.89535	134	
219.07779	100	
220.88930	242	1+
221.89385	170	1+
221.94813	130	
222.51541	86	
222.69478	100	
222.87260	94	
222.95331	1292	1+
223.78808	92	
223.81864	186	1+
223.95776	838	1+
224.97918	92	
226.30076	92	
226.84382	94	
227.44008	92	
227.92926	106	
227.95643	262	
228.06270	114	
228.89394	180	
228.91190	198	
229.84006	220	1+
229.96368	88	
230.53936	94	
230.88902	218	
231.60345	98	
232.89416	172	1+
233.05773	98	
233.83284	148	
233.92268	152	
234.10306	86	
234.54662	96	
234.56901	90	
235.05157	190	1+
235.82249	278	1+
236.85670	206	1+
238.94052	104	
239.06915	146	
239.78542	116	
239.80359	100	
240.94062	2726	
240.96297	506	
241.06547	100	
241.49496	90	
241.91127	116	
241.93913	9356	1+
242.79154	166	1+
242.82027	114	
242.94133	6132	1+
243.81792	440	1+
244.93911	1718	1+
245.02171	152	
245.96790	124	
246.14264	138	
246.94275	288	1+
246.97389	662	1+
248.83249	138	
249.39358	98	
249.92949	94	
250.89162	92	
250.94674	184	
250.96803	138	
252.22866	100	
252.78853	156	
252.92433	130	
253.46096	90	
253.83912	210	1+
255.01003	192	1+
255.10668	176	
255.78450	100	
255.80162	124	
255.94287	136	
257.79476	654	1+
258.83065	480	1+
259.04636	124	
259.96140	88	
260.85473	146	
261.52157	88	
261.83005	124	
262.80229	98	
262.83351	362	1+
262.92163	96	
262.96270	110	
263.85595	94	
265.85309	328	1+
267.15090	104	
267.79879	96	
267.90771	182	1+
268.79840	566	1+
268.95882	318	
269.80200	484	1+
269.86069	144	
270.83944	622	1+
271.43908	108	
273.79456	240	
274.79066	178	
274.80671	418	1+
274.86028	170	1+
275.80863	360	1+
276.83896	134	
276.85026	292	1+
276.88114	208	1+
277.81013	170	
278.14820	86	
278.41003	116	
278.81250	252	
279.08908	842	1+
279.82183	138	
279.86810	150	1+
280.80872	242	
280.98418	92	
281.15018	90	
281.79082	194	
281.81470	220	
281.85648	94	
282.05672	234	1+
282.40119	112	
283.78829	468	1+
283.84477	130	
283.86396	106	
284.13833	112	
284.29153	246	1+
284.43161	94	
285.87166	280	1+
285.90798	120	
286.36456	96	
286.91557	126	
286.93743	86	
287.79285	194	
287.83752	100	
288.87802	178	1+
289.78605	376	1+
289.80433	264	
290.80872	144	
291.80235	542	1+
292.80501	334	1+
292.93704	86	
293.38288	152	1+
293.87488	394	1+
294.17764	164	
294.40760	114	
294.85323	160	
295.85795	122	
296.80554	456	1+
297.40925	86	
297.92844	98	
298.86165	90	
299.78344	262	
300.04255	184	
300.42031	164	
301.78007	116	
302.88879	224	
302.94073	114	
303.89001	102	
304.80639	416	1+
305.10307	194	1+
306.79966	542	1+
306.88219	632	1+
307.80102	392	1+
308.06550	120	
308.29703	134	
308.87452	506	1+
309.30351	228	1+
310.80624	110	
311.00381	88	
311.03814	92	
311.82694	100	
311.88017	320	
312.74162	242	1+
312.80904	144	
312.87263	238	
313.81730	286	1+
316.10328	106	
316.86469	192	1+
316.95670	208	1+
317.43332	100	
320.82795	126	
321.92083	94	
322.80372	102	
323.01449	106	
323.76144	110	
324.85754	88	
324.88666	308	1+
324.90892	126	
325.75795	86	
325.94670	114	
326.02940	110	
326.14025	92	
327.32865	110	
327.70761	88	
327.84106	100	
328.18499	94	
END IONS

###FS:    #m/z: 507.84473 #charge 1+
###MS: 49
###MSMS: 51
BEGIN IONS
TITLE=Cmpd 38, +MS2(507.8447), 28.2-35.2eV, 1.1min #51
RTINSECONDS=64.9495
SCANS=49,51
PEPMASS=507.84473	745332
CHARGE=1+
196.01518	708	1+
215.87887	180	
227.95514	192	
232.89533	506	1+
234.88150	380	1+
235.14078	236	
238.06144	216	1+
241.85476	364	
248.08796	200	1+
248.37118	282	1+
249.09756	234	1+
249.15471	278	
250.05741	228	1+
250.97012	690	1+
252.04486	214	1+
252.07825	280	
252.96620	248	1+
254.38907	250	1+
256.78775	196	1+
257.00994	224	1+
259.87392	1094	1+
261.10854	234	1+
261.38191	208	
262.00218	206	1+
262.13931	214	
262.37511	240	1+
264.88801	308	1+
265.05445	154	1+
266.16644	414	1+
267.13673	192	
267.90871	218	1+
268.09444	218	1+
268.87085	230	
270.85600	702	1+
272.38704	544	1+
272.85278	1594	1+
273.80374	222	1+
274.85326	180	
274.87261	192	1+
275.37866	336	1+
278.86428	328	1+
278.96661	292	1+
279.13044	182	
279.88598	392	1+
280.11004	244	
280.85468	428	1+
280.90030	250	1+
281.10650	338	1+
281.37740	284	
282.80711	250	
284.87328	234	
284.92753	184	
286.87411	430	
287.85232	390	
287.88838	190	
288.37196	254	1+
288.81829	264	1+
288.87027	844	
289.87844	1096	
290.13032	272	1+
290.39230	292	1+
290.86475	3554	1+
291.10178	224	1+
292.86095	336	
292.88243	242	
292.92045	160	1+
293.82182	192	1+
293.87265	7058	1+
295.81045	576	1+
296.09682	94	1+
296.86212	180	
296.87498	646	1+
298.80106	364	1+
298.85030	672	1+
299.35207	168	
299.87861	330	
299.90277	204	
300.33851	290	1+
300.42378	180	
300.85740	758	1+
302.86051	228	
302.89353	172	
304.01872	170	1+
304.87809	446	1+
305.37398	168	1+
305.82068	188	
305.86228	498	
306.12092	290	
306.87388	228	
306.98742	180	1+
307.88999	1744	
308.14156	1708	1+
308.40463	300	1+
308.80364	264	1+
308.84519	296	
308.86982	3814	1+
309.09569	170	1+
309.88745	1304	
310.15794	972	1+
310.34437	558	1+
310.84284	258	
311.37553	170	
311.70464	120	1+
311.88221	16734	1+
311.99380	308	1+
312.12611	168	1+
312.33026	140	1+
312.81918	250	1+
312.84298	174	
314.37106	282	1+
314.84115	184	
314.86454	1782	1+
315.82364	182	
316.01643	182	
316.25472	98	1+
316.86897	950	1+
316.88408	638	1+
317.81863	240	1+
318.85790	338	
318.93636	262	1+
319.10794	302	1+
319.35984	258	1+
319.57105	170	
319.86360	292	
319.89034	602	1+
319.97517	270	1+
320.04720	188	1+
320.10826	216	1+
320.40867	342	1+
320.87550	268	
321.88385	248	
322.88723	402	
323.88756	236	
324.35493	324	1+
324.76432	170	
324.86016	176	
325.05339	310	1+
325.39193	186	
325.90060	568	
326.13969	140	1+
326.38901	564	1+
326.80299	588	1+
326.87781	3454	1+
327.39297	318	1+
327.80701	520	1+
327.87822	2266	1+
327.94870	330	1+
328.37215	468	1+
328.95162	286	1+
329.89326	688	1+
330.88113	190	
331.36989	266	1+
331.88975	600	
332.38989	460	1+
332.87513	1018	1+
333.17341	676	1+
333.76475	270	1+
333.84476	250	1+
334.05678	196	1+
334.87545	236	
334.89592	1282	1+
335.08794	372	1+
335.84288	382	
336.87550	200	
337.02144	272	1+
337.12591	396	1+
337.17472	188	1+
337.87988	1146	1+
337.99803	230	1+
338.02629	190	1+
338.13014	280	1+
338.38323	424	1+
339.83374	376	1+
340.87226	480	1+
341.14977	194	1+
343.87857	452	1+
344.97644	218	1+
345.99471	182	1+
346.40385	414	
346.76572	450	1+
346.84863	472	1+
347.71435	298	1+
347.85132	274	1+
349.06940	172	
349.77551	232	
349.88602	918	1+
349.90295	218	
350.88911	792	1+
350.95996	438	1+
351.38794	274	1+
351.76549	302	1+
351.78704	332	1+
351.85852	442	
352.78659	198	1+
352.90984	974	1+
353.85197	1236	
353.89652	190	
354.83785	426	
355.35420	180	
355.77676	172	
355.85541	360	1+
355.88840	262	
356.83784	438	1+
356.89772	350	
356.92929	216	1+
357.04669	262	1+
358.30429	160	1+
358.33469	320	1+
358.39451	218	1+
358.78117	256	
358.88019	224	
360.79348	316	1+
361.36398	408	1+
361.91590	296	1+
362.32949	222	1+
362.40006	224	1+
362.88119	472	1+
363.92173	240	1+
364.36171	244	1+
364.84372	322	
365.35159	278	1+
365.76406	184	
366.14596	222	1+
366.18175	286	
366.78205	698	1+
366.83877	2994	1+
367.70662	962	1+
367.94956	198	1+
368.89036	272	
369.84279	608	1+
369.88068	202	
370.78115	582	1+
371.17658	178	1+
371.38049	172	
371.87076	214	
372.85032	390	
372.89942	482	1+
373.38599	338	1+
373.72141	266	
373.87156	210	
373.90147	414	1+
374.72271	186	
374.79328	342	
374.81586	578	1+
374.86986	176	
375.73615	344	1+
375.79630	266	
376.78620	350	1+
376.86748	410	
376.89796	268	1+
377.78846	242	1+
377.87039	288	
378.07560	168	
378.88301	174	
379.88173	336	1+
380.12084	234	1+
380.38652	282	
380.73084	176	
380.85295	408	
380.88331	230	1+
381.38420	474	1+
381.79766	372	1+
381.84989	822	1+
382.40506	282	1+
382.85513	592	1+
382.87465	170	
383.26174	174	
383.71108	252	1+
383.73445	158	1+
384.11670	208	1+
384.84833	5682	1+
384.88953	562	1+
385.37537	242	1+
385.39441	192	
385.80759	182	
386.77991	176	
387.78957	392	1+
387.88706	344	1+
387.97933	220	1+
388.71690	410	1+
388.74020	216	
388.81695	172	
389.04127	174	1+
389.20139	322	
389.39369	238	
389.71849	298	1+
390.83964	2282	1+
390.86237	340	
392.82594	606	
392.86383	458	
393.18953	176	
393.79912	1078	1+
393.83476	282	
393.87036	356	
394.40308	408	1+
394.83230	460	
394.85853	782	1+
395.73617	354	1+
395.86243	538	1+
396.89512	298	1+
397.86145	820	1+
399.36263	310	1+
399.72445	268	1+
399.80489	436	1+
399.83928	168	
400.20053	124	1+
402.86501	3304	1+
403.86943	2108	1+
403.94634	208	1+
405.72808	312	
405.78560	332	1+
405.87039	462	
406.33257	462	1+
406.86147	396	
406.92640	110	1+
407.72952	252	
407.86488	11814	1+
408.06479	238	1+
408.72100	236	
408.74686	210	1+
409.08209	166	1+
409.39871	144	1+
409.72226	460	
410.72211	340	
410.80841	1386	1+
410.84493	610	
410.86884	1138	1+
411.15360	176	1+
411.80932	996	1+
412.72672	486	1+
412.84533	1248	
412.86982	2300	1+
412.92443	178	
413.07265	176	
413.21830	490	1+
413.87277	2064	1+
413.92031	208	
414.78039	160	1+
416.75547	180	1+
416.87663	410	
417.81971	388	
417.85883	202	
420.36549	270	1+
420.74022	220	1+
421.82076	154	1+
421.87710	1514	1+
423.79384	488	1+
424.86735	228	
425.74329	256	
425.82767	172	
425.88094	470	
426.74624	186	
426.85822	2124	1+
426.91146	234	
426.93651	234	
427.69005	232	1+
427.73288	1736	1+
427.76984	246	1+
427.82707	188	
427.88472	176	
428.88466	1068	1+
429.73688	1242	1+
429.82520	392	1+
429.85847	174	
430.73891	892	1+
430.80147	164	1+
430.86046	280	
431.86410	1050	1+
432.24184	652	1+
433.05430	208	1+
434.81174	250	1+
434.88615	878	1+
435.16085	160	1+
435.85912	278	1+
438.71495	196	1+
439.09423	230	1+
439.89133	1338	1+
440.75080	288	1+
441.89274	188	
444.87114	3650	1+
445.74819	238	
445.94383	296	1+
446.74226	310	
446.77536	196	
447.68393	216	1+
447.74327	586	1+
448.76697	196	
448.88302	1234	1+
450.74686	482	1+
450.76852	258	
452.68197	230	1+
452.76457	304	1+
452.97873	200	1+
453.96266	184	1+
456.69644	174	1+
457.78034	266	1+
457.90257	1164	1+
459.23306	226	1+
459.90581	200	1+
462.79174	162	1+
462.88276	658	1+
463.23487	212	1+
464.23796	146	1+
464.78019	500	1+
467.88838	1282	1+
468.78050	722	1+
470.72709	200	1+
470.85238	214	1+
476.71924	210	1+
479.76516	262	1+
482.73082	180	1+
482.78714	208	1+
485.72649	264	1+
485.89735	1062	1+
486.79063	644	1+
486.84317	518	1+
487.79466	458	1+
487.90239	202	
490.79661	512	1+
491.27320	206	1+
491.80039	370	1+
491.84847	488	
492.84606	246	
496.11835	160	1+
496.69983	146	1+
496.79176	218	1+
499.66748	182	1+
499.72545	180	
500.81036	174	
503.80134	234	1+
504.80228	178	1+
506.22090	212	1+
506.89392	132	1+
507.67595	236	1+
507.79845	188	1+
508.29765	138	1+
509.85994	1030	1+
510.29046	192	
511.80795	358	1+
END IONS

###FS:    #m/z: 336.94558 #charge 1+
###MS: 49
###MSMS: 52
BEGIN IONS
TITLE=Cmpd 39, +MS2(336.9456), 28.0-35.0eV, 1.1min #52
RTINSECONDS=65.722
SCANS=49,52
PEPMASS=336.94558	441894
CHARGE=1+
189.86240	138	
192.89666	132	
196.49884	96	
196.88187	138	
199.93394	108	
205.94806	220	
205.97058	148	
210.88373	380	
211.94400	7036	
212.09706	98	
212.87709	1904	1+
212.94825	284	
213.90883	90	
213.93974	2734	1+
215.88721	410	1+
215.93830	350	1+
216.88046	90	
217.88045	312	
217.93614	300	
218.92354	114	
219.85089	102	
221.45042	94	
221.89155	296	1+
222.53013	104	
223.04948	124	
223.95779	352	
224.97741	88	
226.79631	150	
226.89180	126	
226.94672	368	1+
227.11738	92	
227.78655	188	1+
227.89006	848	1+
228.89292	724	1+
229.95462	6344	1+
230.88866	2788	1+
231.48772	106	
231.95048	2502	1+
233.82318	534	1+
233.85195	106	
233.89780	712	1+
233.94620	564	1+
235.38607	100	
235.89557	468	1+
236.64803	104	
237.04735	230	1+
240.83638	252	1+
240.96285	134	
244.10308	92	
244.88515	146	
244.97287	112	
245.44274	130	
246.36799	100	
246.66466	146	1+
246.97579	490	
247.82350	92	
247.90551	106	
247.96544	1488	1+
248.13887	94	
248.90004	1156	1+
249.83446	126	
249.95897	802	1+
250.83045	470	1+
250.99215	130	
251.06897	176	
251.78735	160	
251.96246	118	
252.52673	96	
252.97056	2890	1+
253.83672	316	1+
253.90339	710	1+
254.08974	146	
254.96544	1170	1+
255.01499	94	
255.02947	88	
255.07389	606	1+
255.66489	94	
255.99925	236	1+
256.95949	162	
257.84657	136	
258.03906	94	
258.84325	278	1+
260.79649	300	1+
260.82295	98	
262.82790	204	
262.95142	118	
262.96922	98	
263.82753	108	
263.84852	88	
263.89622	116	
264.85300	90	
265.49610	94	
267.35182	94	
267.80074	96	
267.83693	1602	1+
267.85789	140	
268.81077	128	
268.83979	1216	1+
269.07981	238	
269.79545	546	1+
270.98115	430	1+
271.45232	96	
271.84387	458	1+
271.91722	410	1+
272.81188	108	
272.97781	190	
273.79010	594	1+
273.86062	92	
274.84487	122	
274.85941	108	
274.97566	154	
275.80941	90	
275.89544	296	1+
275.95532	220	1+
276.81671	204	
276.85666	644	1+
277.05555	108	
277.83821	170	
277.96629	240	1+
278.03314	112	1+
278.83382	836	1+
279.10141	124	
280.15713	90	
280.96625	138	
281.86185	160	
282.86100	98	
282.90480	100	
282.93017	126	
283.78804	424	
284.82184	120	
285.02178	240	1+
285.76241	88	
285.84932	236	
285.90092	204	1+
286.02520	200	1+
286.84977	1654	1+
286.90058	216	1+
287.00045	92	
287.51455	168	
287.81136	130	
287.85275	1014	1+
288.02934	94	
289.88123	108	
290.40356	122	
291.07971	102	
291.80281	324	1+
291.83054	146	
291.85926	170	
291.88063	144	
292.83379	92	
292.88411	106	
293.85383	226	1+
294.44563	94	
294.64814	106	
294.87807	188	
295.99276	94	
296.06182	120	
296.86162	160	
296.91816	102	
296.96572	214	1+
298.86786	266	1+
302.82521	90	
304.80277	118	
304.84088	140	
305.44426	92	
305.79931	94	
305.82313	154	
305.85813	142	
306.05872	180	1+
306.79382	264	1+
306.88081	128	
307.42523	102	
307.88694	210	
308.87890	134	
309.86920	156	
310.83043	272	1+
310.87623	1086	1+
312.82377	112	
312.87382	174	
313.35334	92	
314.81884	140	
315.06350	140	
316.88738	120	
318.75055	236	1+
319.88810	108	
320.82816	92	
320.88874	102	
321.81324	184	1+
324.28675	88	
324.39303	98	
324.89313	358	1+
325.61043	92	
325.79217	92	
326.89037	136	
326.91328	182	1+
327.76102	106	
328.88809	360	
329.02464	100	
329.87962	296	1+
330.21206	104	
330.48547	98	
330.81931	162	
332.50407	98	
332.82455	330	1+
333.88393	124	
334.87276	90	
337.34670	158	
337.97648	94	
338.10073	104	
338.70592	90	
338.76265	260	1+
338.82569	280	1+
338.87916	236	1+
338.92526	106	
338.97634	170	
340.99430	96	
342.20877	88	
END IONS

###FS:    #m/z: 340.94016 #charge 1+
###MS: 53
###MSMS: 54
BEGIN IONS
TITLE=Cmpd 40, +MS2(340.9402), 28.0-35.0eV, 1.2min #54
RTINSECONDS=69.4015
SCANS=53-54
PEPMASS=340.94016	2323538
CHARGE=1+
189.86450	136	
190.88366	94	
191.95574	114	
192.92501	416	1+
194.40814	98	
199.88802	128	
203.88268	212	1+
204.90326	168	
205.47755	96	
205.90966	214	1+
205.94780	206	
207.40561	120	
208.95815	180	
209.94565	142	
210.93715	358	1+
212.87718	378	
213.87666	234	
213.94033	2204	1+
214.89449	236	
215.88575	712	1+
215.93727	520	1+
216.23741	100	
216.41300	154	
216.91144	170	
217.51589	130	
217.88224	598	1+
217.93276	230	
220.89555	106	
221.89190	368	1+
222.95041	124	
223.43039	98	
223.96009	488	
224.97577	132	
225.94575	498	1+
226.89440	302	1+
226.94775	410	1+
226.96539	130	
227.06242	98	
227.42147	102	
228.00469	154	
228.89431	128	
228.90819	148	
228.94627	754	1+
229.45386	104	
230.88920	456	
231.39780	106	
231.89112	210	
231.94941	2006	1+
232.40560	94	
232.54634	102	
232.87410	92	
232.88966	142	
232.89712	472	1+
233.40063	342	1+
233.89957	392	1+
233.94707	554	
235.07193	262	1+
235.82782	128	
235.95641	160	
236.99864	130	
238.87375	328	1+
239.78771	118	
239.90609	138	
239.97269	94	
240.01285	102	
240.22766	294	
240.47144	94	
240.48673	102	
241.83721	94	
242.94092	162	
242.95955	102	
243.83352	122	
244.97090	128	
245.00395	236	
246.94672	136	
246.97617	748	1+
247.89965	348	1+
249.95799	802	1+
250.90250	118	
251.92605	190	
252.08481	184	1+
252.84373	146	
252.96385	118	
253.90243	340	1+
253.94087	102	
254.90825	242	1+
254.96544	896	
255.13609	150	
255.80375	120	
255.84067	178	1+
255.95782	392	1+
256.90917	142	
258.06154	104	
258.80792	186	1+
258.84595	252	
258.90634	98	
259.47413	94	
259.84881	228	
259.95688	308	
260.83961	364	1+
262.96498	118	
263.89187	134	
264.90235	118	
265.79441	252	1+
266.01031	94	
266.40904	98	
266.91304	112	
267.82824	114	
267.99894	196	
268.83842	406	
268.86577	134	1+
270.82768	146	
271.84620	184	
271.89398	246	1+
272.84919	160	
272.93479	502	
273.79478	418	1+
274.85190	294	
274.89582	128	
275.81048	324	1+
275.83373	108	
276.85600	234	
277.86551	140	
277.96508	216	
278.45730	94	
278.81179	106	
278.85135	570	1+
278.95858	94	
279.84826	344	1+
280.03610	246	1+
280.92843	156	
280.97884	98	
281.84800	92	
281.87139	206	
281.89815	138	
281.91890	138	
282.81201	122	
282.85213	166	
283.02086	242	1+
283.33703	106	
283.41507	110	
283.84273	194	1+
283.85795	94	
284.35676	118	
287.43147	100	
288.35530	160	
288.86553	186	
289.82453	112	
289.85354	94	
289.87937	182	
291.80391	354	
291.87855	198	
292.79900	178	
292.81138	310	1+
292.86252	126	
293.81277	228	1+
293.85362	360	1+
293.87677	158	
293.92651	96	
294.03397	96	
294.88700	108	
294.98665	136	
295.80372	308	1+
295.89843	100	
296.85698	196	1+
296.96918	248	1+
302.17382	114	
302.86286	94	
302.92862	164	
303.80239	116	
303.88092	112	
304.01028	116	
304.82095	200	1+
304.88599	132	
305.87356	94	
306.88318	542	1+
307.79685	288	1+
308.29069	282	
308.85578	116	
309.81605	394	1+
309.88341	154	
310.87976	1244	1+
311.82955	106	
311.86935	128	
312.79503	106	
312.84620	100	
313.80321	252	1+
314.80639	172	1+
314.82142	124	
315.87968	130	
318.87061	328	1+
322.86941	114	
323.88108	102	
323.94479	158	1+
324.89050	484	1+
325.83494	152	
326.17408	272	1+
326.89531	254	1+
327.82875	330	1+
327.88106	352	1+
330.81443	188	
330.89173	116	
331.40371	94	
331.75666	106	
332.89071	162	
338.82669	308	1+
338.87505	266	1+
342.09493	98	
343.71094	112	
343.90789	114	
344.27205	100	
END IONS

###FS:    #m/z: 363.95618 #charge 1+
###MS: 53
###MSMS: 55
BEGIN IONS
TITLE=Cmpd 41, +MS2(363.9562), 28.0-35.0eV, 1.2min #55
RTINSECONDS=70.1735
SCANS=53,55
PEPMASS=363.95618	1404036
CHARGE=1+
67.98838	158	
189.86184	868	1+
191.85648	966	1+
196.88340	372	1+
203.97625	122	
205.94658	152	
206.94519	118	
207.87702	480	1+
207.94433	198	
208.95887	120	
209.86874	180	
209.94338	3408	1+
210.88117	754	1+
212.39944	104	
212.87912	4162	1+
214.89609	190	
216.40980	350	
218.91388	318	1+
220.88360	108	
221.94240	160	
222.95192	2364	1+
224.94783	3536	1+
224.97298	148	
225.88705	146	
226.44877	102	
226.47943	82	1+
226.91715	114	
226.94643	18834	1+
226.96826	496	
227.88292	190	
228.21325	116	1+
228.40962	108	
228.79060	220	1+
228.89416	1254	1+
228.94208	22808	1+
229.04724	104	
229.12749	102	1+
229.99735	144	
230.10056	110	1+
230.84225	114	
230.88862	6856	1+
231.06047	116	1+
232.02693	124	
232.88312	964	1+
232.95950	160	1+
234.87789	224	
235.00962	202	1+
235.82659	110	
237.90981	104	
238.98049	212	1+
239.53322	212	1+
239.78837	146	
240.82291	268	1+
240.93885	2562	1+
240.96221	1468	1+
241.89589	104	
242.95918	1244	1+
243.05594	204	1+
244.89407	124	
244.95705	9172	1+
245.83314	424	1+
245.89209	116	
245.94000	318	
246.66173	156	1+
246.90535	374	
246.95254	9786	1+
247.97842	266	1+
248.80600	192	
248.89919	2724	1+
248.98337	170	1+
249.80553	214	
249.83740	394	1+
250.80317	114	
250.89583	560	1+
250.94612	142	
250.96541	252	
251.00582	102	
251.91067	182	
252.84745	278	1+
252.89980	720	1+
253.08502	112	
253.83030	380	1+
253.90573	664	1+
253.92270	116	
254.11819	172	1+
254.82129	122	
254.83586	260	1+
256.79925	218	1+
257.43735	292	1+
257.84693	108	
257.89818	102	
258.40129	100	
258.79923	240	1+
258.83397	186	
258.97558	298	
258.99986	140	
259.97429	226	
260.83358	118	
260.92588	200	1+
260.96724	1278	1+
262.79961	156	1+
263.94009	238	1+
263.97418	290	
264.84732	218	1+
264.91553	226	1+
264.96129	258	
265.08841	136	
265.90137	112	
265.97514	114	
266.81246	200	
267.15485	116	
267.80463	278	1+
267.97225	1180	1+
268.78340	130	
268.80923	188	1+
268.83773	134	
269.96888	2200	1+
270.80087	130	
270.86393	208	1+
271.80547	120	
271.84128	216	1+
271.91540	534	1+
272.82155	156	
273.79637	236	1+
274.85430	166	
274.91735	318	1+
275.84430	390	1+
276.81565	114	
276.84911	328	1+
278.01420	106	
278.79559	166	
278.84433	144	
279.10071	208	
279.80170	166	
280.01173	118	
280.79654	268	
281.09890	124	
281.78909	234	1+
281.82293	144	
281.85693	248	1+
282.80790	132	
282.88117	160	
283.09051	144	
283.79632	120	
283.84927	152	
283.90225	150	
283.98356	146	
284.05285	148	1+
284.80585	116	
284.84919	144	
284.86903	158	
284.98742	208	
285.46171	156	
285.84348	882	1+
285.93327	120	
286.81291	100	
286.87371	360	1+
286.90893	122	
288.79363	182	
290.00504	112	
290.78644	242	
290.85600	132	
291.78771	164	
291.80549	120	
291.85870	152	
292.43166	308	1+
292.80254	136	
292.86618	122	
293.03049	136	
293.85530	582	1+
293.87664	108	
293.95070	108	
294.11797	124	
295.88775	116	
295.92679	198	
296.80628	508	1+
296.88202	206	1+
297.97544	208	1+
298.80078	528	1+
299.95329	202	1+
300.80227	104	
300.87352	148	
301.33657	204	1+
301.86577	564	1+
301.90956	220	1+
302.50258	114	
302.78834	114	
303.80573	884	1+
303.85576	2408	1+
305.80055	106	
305.82322	124	
306.12623	316	1+
306.43347	146	
306.82255	174	1+
306.87874	616	1+
307.13316	286	1+
307.82759	216	1+
308.86980	318	1+
311.12618	110	
311.86046	130	
311.87784	438	1+
311.91124	244	1+
311.93076	128	
312.33693	114	
312.85754	140	
312.87807	258	1+
313.85388	190	1+
313.93148	276	1+
314.82077	192	
316.81068	186	
316.83227	124	
317.03672	168	1+
317.88053	334	1+
318.81791	282	1+
318.86338	362	1+
318.88528	262	1+
318.93572	252	
319.86729	240	1+
319.93452	118	
320.14094	240	
321.81852	472	
321.86429	536	1+
321.95777	278	1+
322.89343	144	
322.92665	424	
324.79968	240	1+
324.89454	126	
326.87108	348	
327.44559	102	
327.87990	494	1+
328.19042	184	
328.91570	106	
329.75189	270	1+
330.87683	306	1+
331.01225	118	
332.84022	104	
333.03053	118	
333.76728	122	1+
334.14320	126	
334.87945	144	
336.82701	108	
336.86418	126	
336.94451	816	1+
338.36728	116	
339.75077	114	
339.77034	104	
339.82727	814	1+
339.90034	204	1+
340.93911	370	1+
342.90169	140	
343.70672	206	
344.41537	142	
347.83389	300	1+
349.12108	154	
349.90250	278	1+
353.78840	188	1+
354.75888	128	
356.77178	300	1+
357.70917	262	1+
360.21181	106	
361.83300	106	
363.75725	158	
365.82811	116	
368.10800	102	
368.73965	112	
END IONS

###FS:    #m/z: 507.84486 #charge 1+
###MS: 53
###MSMS: 56
BEGIN IONS
TITLE=Cmpd 42, +MS2(507.8449), 28.2-35.2eV, 1.2min #56
RTINSECONDS=70.946
SCANS=53,56
PEPMASS=507.84486	721808
CHARGE=1+
196.01525	622	1+
197.89188	172	
209.94326	350	
213.15689	204	
214.88545	348	1+
217.89835	400	1+
218.88641	408	1+
224.97782	200	
232.89480	450	
234.88067	354	1+
235.13955	328	
235.88278	324	1+
235.90851	272	1+
238.06547	364	1+
240.84892	758	1+
241.85120	678	1+
241.87947	252	
242.37124	204	1+
243.89644	236	1+
244.91371	166	
246.97632	366	
248.85064	174	
249.15571	174	
249.90021	336	1+
250.87619	382	1+
250.96874	920	1+
251.07484	488	1+
251.38400	294	1+
252.08133	324	1+
254.08960	252	1+
254.38448	306	1+
254.89874	342	1+
255.84602	224	1+
257.86721	550	1+
260.87884	844	1+
261.35281	188	
261.37768	602	1+
262.13539	278	
262.38054	462	1+
263.13601	184	
263.88498	170	
265.08597	264	
265.85867	448	1+
266.09786	356	1+
266.17385	294	1+
266.86364	376	1+
266.99611	230	1+
267.01362	180	
267.41348	232	1+
267.88406	636	1+
270.85646	428	1+
270.88268	488	1+
272.38556	612	1+
272.85260	1812	1+
273.38688	402	1+
275.84845	180	
276.79678	200	
276.88814	478	1+
277.08914	180	
277.15177	396	1+
277.39451	244	
277.84510	172	
277.89749	354	1+
278.88026	250	1+
279.13493	188	
279.82373	370	1+
280.82842	314	1+
280.85201	250	
281.35938	228	1+
281.38220	458	1+
281.87315	260	
281.90068	216	
282.88906	420	1+
284.12418	230	1+
284.19503	242	
284.87545	418	1+
285.79255	274	1+
286.07481	164	1+
286.87453	288	1+
287.07750	274	1+
287.40690	174	
287.78196	208	1+
287.85183	498	
288.86942	690	
288.88674	282	
289.38697	174	
289.87930	1450	
290.13041	330	1+
290.86407	3512	1+
291.90263	258	1+
292.04039	262	1+
292.36992	204	
292.40922	182	1+
292.81159	178	1+
293.21563	78	1+
293.87257	9048	1+
294.39368	200	
296.40265	242	1+
296.57054	90	1+
296.85813	290	
297.85215	598	1+
298.78183	180	1+
298.80117	524	1+
298.85476	428	1+
299.78997	224	1+
299.80541	382	1+
299.88377	164	
300.83987	670	1+
300.85975	1040	1+
301.13332	160	1+
301.91510	236	1+
302.88198	202	
303.87082	806	1+
304.93832	240	1+
305.86409	1406	1+
306.00130	302	1+
307.03736	96	1+
307.10220	240	1+
307.30539	182	1+
307.47374	142	1+
307.64495	148	1+
307.86139	194	
307.89058	1114	
308.14406	2062	1+
308.41457	192	
308.86985	3540	1+
309.24983	120	1+
309.38162	182	
309.81074	258	1+
309.84732	234	
309.88771	1490	
310.31865	204	1+
310.41016	350	1+
310.83992	372	1+
311.05117	220	1+
311.38148	310	1+
311.88261	17840	1+
312.35335	214	1+
312.43277	198	
312.81798	262	
314.86642	2610	1+
315.37335	714	1+
317.03596	276	1+
318.83263	326	1+
318.85951	800	1+
318.88319	868	1+
318.93159	230	
319.36533	354	
320.29526	278	1+
320.34966	470	1+
320.38162	204	
321.35131	376	1+
321.40544	222	1+
321.93069	160	1+
322.38319	346	1+
322.73238	108	1+
322.81735	242	1+
322.85357	242	
322.88801	410	
323.82187	204	1+
323.87544	250	
324.13229	236	1+
324.42627	172	
324.86049	440	1+
325.38805	320	
325.89601	632	
326.03539	188	1+
326.24155	188	
326.38077	180	
326.87934	5482	1+
327.37276	184	
328.36983	296	
328.39280	376	1+
328.81926	188	
330.35044	220	1+
330.88196	440	
331.12872	246	1+
331.20451	234	1+
331.35326	146	1+
331.77141	228	1+
331.82621	178	
331.88913	422	
332.87398	1926	1+
332.91133	196	
332.94976	240	1+
333.17396	312	
333.84369	218	
333.89964	288	
334.39614	372	1+
334.76873	246	1+
334.90048	204	
335.77481	156	1+
335.83963	626	1+
335.88615	378	
336.06321	196	1+
336.80237	236	1+
336.87991	946	1+
337.80523	200	1+
338.17743	276	1+
338.87928	912	1+
338.90497	232	
338.94682	144	1+
339.77680	352	1+
340.39446	196	
340.87121	168	
341.92972	242	1+
343.39764	244	1+
343.87310	280	
344.40131	172	1+
344.89278	542	1+
345.80118	244	1+
345.89836	386	1+
345.91579	182	
346.40355	168	
347.83392	356	1+
348.15598	232	1+
348.90028	178	
348.92249	264	1+
349.38105	382	1+
349.76773	236	1+
350.80217	198	1+
350.82125	202	
350.88709	908	1+
350.91382	178	
350.97415	270	1+
351.85559	350	
351.91267	162	
351.93685	200	1+
352.12008	126	1+
352.77134	348	1+
352.82691	214	
352.90686	1114	1+
353.27264	258	1+
353.85176	1466	1+
354.84022	568	1+
355.34989	208	1+
355.40191	242	1+
355.88987	664	1+
356.81480	182	
357.08560	144	1+
357.87035	226	
358.38736	230	1+
358.78195	256	1+
359.12744	158	1+
359.81580	410	1+
359.84483	198	
359.91341	220	
360.81734	266	1+
360.86654	170	
361.84074	350	1+
361.86132	268	
362.35631	206	
362.88721	230	1+
364.85081	412	1+
365.09646	240	1+
366.09676	180	1+
366.83867	3274	1+
367.70826	1042	1+
367.78445	196	
367.90576	218	
367.97003	182	1+
368.89755	546	1+
369.83903	398	1+
369.86025	186	
369.88063	172	
370.78735	418	1+
370.82946	198	
371.86923	552	1+
372.75287	364	1+
372.85644	816	1+
373.39047	296	1+
373.71991	246	
373.83310	318	
373.89933	214	
374.04233	262	1+
374.81168	528	1+
374.84487	524	1+
374.94787	332	1+
375.88510	758	1+
375.95494	340	1+
376.22211	350	1+
377.91181	200	1+
378.79467	270	
380.04212	342	1+
380.85648	222	
381.38055	306	1+
381.79495	548	1+
381.84914	1128	1+
382.16602	214	1+
382.35388	312	1+
382.85636	716	1+
383.26285	386	1+
383.72618	244	1+
384.38495	380	1+
384.84940	7502	1+
384.88949	960	1+
386.39103	164	
386.77555	322	1+
387.77292	184	1+
387.84957	752	1+
387.89334	172	1+
388.80503	270	
388.91152	192	1+
389.20163	316	1+
389.39010	254	1+
389.71482	192	
389.84340	180	
389.87627	190	
390.84253	870	
391.83861	1566	1+
391.90970	180	
392.20914	250	1+
392.74685	278	1+
392.86087	1080	1+
392.90125	462	1+
393.80198	816	1+
393.90061	290	1+
394.05633	182	1+
394.78184	166	
394.83694	468	
395.86384	714	1+
396.39979	204	
396.73292	274	1+
396.90495	162	
397.86364	200	
398.39604	204	1+
398.74762	200	1+
398.85872	672	1+
398.89909	222	1+
399.70636	162	
399.80844	202	
401.80093	170	
401.99799	208	1+
402.86428	3850	1+
403.36772	254	1+
403.73971	590	1+
403.81549	380	1+
403.86918	2524	1+
404.74580	446	1+
405.78079	250	1+
405.87231	510	
405.90322	210	
406.85780	642	
407.05676	190	1+
407.14636	146	1+
407.72144	292	
407.79574	386	1+
407.86432	13608	1+
408.08527	190	1+
408.38997	264	1+
408.68822	216	
409.72088	536	1+
410.22521	194	1+
410.72233	536	1+
410.83919	734	1+
411.72077	320	1+
411.81337	594	
412.14314	160	1+
412.37466	332	1+
412.74267	204	
412.79685	268	1+
412.84849	814	
412.87543	296	
413.07397	256	
413.87652	1100	1+
414.84125	166	
415.87304	1074	1+
416.74376	168	
417.76404	300	1+
417.81885	622	1+
417.87554	244	
418.76786	234	1+
421.88211	1404	1+
422.67716	212	1+
422.72828	204	1+
422.86211	708	1+
423.82153	432	1+
424.82262	336	1+
425.04682	222	1+
425.31023	434	1+
425.50573	110	1+
425.73720	190	
425.88082	438	
426.08283	270	1+
426.73749	174	
426.86295	2550	1+
426.93546	328	1+
427.73460	1566	1+
428.80273	194	
428.85528	472	
428.88460	1102	1+
428.93215	188	1+
429.73919	796	1+
429.82495	268	1+
429.83467	248	
430.37802	158	1+
430.74351	478	1+
430.86175	1850	1+
430.88324	292	
431.07654	110	1+
431.21008	282	1+
431.67551	144	1+
431.86788	1422	1+
431.90137	210	1+
432.16487	154	1+
432.24208	854	1+
433.85826	216	
434.85167	502	1+
434.88101	668	1+
435.69685	208	1+
435.85632	432	1+
436.73149	264	1+
437.76716	308	1+
438.93149	132	1+
439.89283	1116	1+
440.69516	202	
440.83363	154	1+
441.76889	256	1+
442.12084	102	1+
444.35066	220	1+
444.86960	3420	1+
445.74184	954	1+
446.77312	282	
446.90429	178	
447.83525	412	1+
447.88387	162	
448.76795	244	
448.88092	1038	1+
449.87937	746	1+
450.75250	706	1+
450.77743	254	
450.82150	276	1+
451.87815	280	1+
453.69043	200	1+
453.71128	166	
453.74334	194	1+
457.75121	180	
457.87616	344	1+
457.90326	1000	1+
462.22554	144	1+
462.88180	1330	1+
463.03013	106	1+
463.71868	256	1+
464.79299	324	1+
464.85761	206	1+
465.98899	216	1+
466.78287	240	
467.26549	126	1+
467.70865	376	1+
467.88891	1686	1+
468.78029	720	1+
468.83079	254	
469.20836	230	1+
471.88425	244	1+
473.77414	262	1+
475.06548	180	1+
475.28945	208	1+
475.71135	240	1+
476.76271	224	1+
485.89792	602	1+
486.84428	330	1+
487.79922	250	
488.79554	168	
491.79483	426	1+
491.84940	342	
494.79762	230	1+
495.74403	270	1+
495.79232	252	1+
499.73331	272	1+
500.78266	146	1+
501.16151	106	1+
502.67937	162	
503.21612	262	1+
504.22380	198	1+
506.29584	150	1+
506.80421	176	
508.25011	114	1+
508.73017	168	1+
508.91855	236	
509.85700	1772	1+
512.79560	320	1+
END IONS

###FS:    #m/z: 340.94024 #charge 1+
###MS: 57
###MSMS: 58
BEGIN IONS
TITLE=Cmpd 43, +MS2(340.9402), 28.0-35.0eV, 1.3min #58
RTINSECONDS=74.6195
SCANS=57-58
PEPMASS=340.94024	2865268
CHARGE=1+
90.13632	106	
186.93080	96	
188.95607	96	
190.92830	98	
190.94906	170	
192.89655	128	
192.92935	380	1+
194.86368	94	
195.88408	120	
196.88220	204	
199.96641	136	
199.97811	92	
202.00838	218	1+
203.88283	114	
205.95017	250	
206.99674	134	
207.87837	358	1+
208.88385	256	1+
208.94139	164	
208.96015	426	
209.93482	614	1+
210.93693	522	1+
212.87682	170	
212.93458	126	
213.88172	148	
213.91105	268	1+
213.93845	3290	1+
214.89429	224	
215.88660	844	1+
215.93655	408	
216.41009	246	
216.81855	94	
217.00527	102	
217.88257	546	1+
217.93606	322	
219.87595	142	
220.87797	152	
221.89002	448	
221.96329	92	
222.94964	188	
223.05781	92	
223.95644	280	
224.97085	102	
226.38866	152	
226.49122	132	1+
226.94536	322	
226.99948	102	
227.78664	122	
227.94817	556	1+
228.49327	102	
229.06887	92	
230.79674	100	
230.88984	996	1+
230.92726	98	
231.83133	138	
231.95017	2298	1+
232.89160	172	
233.39711	166	
233.89728	716	1+
233.94585	608	
235.38793	114	
235.89232	124	
237.79803	92	
238.55602	110	
238.89601	342	1+
239.49389	92	
239.78737	92	
239.81984	110	
240.54191	104	
240.83781	288	1+
240.95863	176	
242.88808	244	1+
243.83103	154	
244.95639	200	
244.98487	104	
246.97424	240	1+
248.83152	282	1+
248.89938	138	
248.96344	92	
249.35851	106	
249.89735	210	1+
249.96222	444	1+
250.09030	96	
251.01820	92	
251.84670	98	
252.00190	130	
254.90506	270	1+
254.96536	872	1+
255.07500	246	
255.78296	108	
256.03681	106	
256.89361	194	1+
256.95766	374	1+
257.79374	148	1+
257.83312	122	
257.85156	194	
258.15873	202	1+
258.84404	522	1+
258.91255	122	
259.01336	100	
259.34299	246	1+
259.56130	100	
259.89446	186	1+
259.95627	146	
260.43932	100	
260.49964	96	
260.95862	128	
261.85169	140	
262.08105	92	
262.41789	98	
262.83663	190	1+
262.96103	122	
264.03048	214	1+
265.85772	108	
266.84482	106	
266.91426	94	
267.13604	118	
268.02799	136	
268.13920	124	
268.84288	346	1+
269.80077	338	1+
270.47505	100	
270.90772	216	1+
271.78299	162	1+
271.84551	626	1+
272.11543	98	
272.79085	174	1+
272.93622	122	
273.81445	216	
273.89837	270	1+
274.60143	176	
274.82254	138	
275.80540	368	1+
275.84468	92	
275.96926	144	
276.85111	594	1+
276.89467	98	
277.92895	92	
277.98568	248	1+
278.23002	92	
278.79624	118	
278.84304	608	1+
279.80636	128	
280.40305	96	
280.79200	98	
281.85151	166	
283.79254	148	
283.87139	152	
283.93705	132	
284.86597	180	1+
285.90930	110	
286.81466	136	
289.78589	120	
289.86722	126	
290.57938	92	
290.80483	322	1+
290.87763	460	1+
291.83245	90	
292.43463	380	1+
292.84664	104	
292.93690	152	
293.84771	408	1+
294.87640	242	1+
296.80430	162	
298.80304	164	
298.81931	120	
299.78293	114	
299.85795	140	
299.88192	172	
300.81143	324	1+
301.85961	96	
302.85760	160	
302.94796	140	
303.80765	148	
305.80237	124	
306.88251	352	1+
307.62406	98	
307.79422	126	
308.75772	92	
309.81850	290	1+
309.86888	532	1+
310.87494	376	1+
310.96017	96	
311.03440	148	
313.04927	104	
313.86683	112	
314.88530	158	
315.82669	174	
315.93157	114	
316.95645	178	
317.40506	98	
318.88351	190	
320.19150	106	
321.88197	112	
321.93638	126	
324.89280	236	
325.90284	164	
326.88791	228	
328.88854	396	1+
329.87068	132	
330.80958	180	1+
330.88425	216	
334.33619	92	
336.76217	102	
338.77957	226	1+
339.87023	204	
339.89646	234	1+
343.51625	96	
345.31627	90	
END IONS

###FS:    #m/z: 363.95626 #charge 1+
###MS: 57
###MSMS: 59
BEGIN IONS
TITLE=Cmpd 44, +MS2(363.9563), 28.0-35.0eV, 1.3min #59
RTINSECONDS=75.392
SCANS=57,59
PEPMASS=363.95626	1858330
CHARGE=1+
182.86831	364	1+
189.86214	738	1+
191.85764	806	
194.88687	158	
196.88442	300	1+
199.88351	138	
200.94847	114	
205.95297	152	
206.87710	362	1+
207.94792	272	
208.94618	212	
209.13203	144	
209.94311	3104	1+
210.88287	456	
211.88366	272	
212.87897	3836	1+
214.89517	166	
218.00981	102	
221.86013	134	
221.96437	98	
222.95132	2640	1+
223.84319	202	1+
224.94821	3434	1+
225.89019	156	
226.89259	148	
226.94663	16098	1+
226.97014	258	
227.92924	318	
228.89487	1002	1+
228.94212	17436	1+
229.82553	98	
230.61331	142	1+
230.88935	5236	1+
231.42930	124	1+
231.84718	142	
232.84993	212	1+
232.88423	1050	1+
232.90281	208	
233.83061	180	
233.91200	138	
233.93208	106	
234.87913	454	1+
235.82271	260	1+
235.89497	110	
237.00598	156	
237.09480	140	
238.06904	280	1+
238.12554	260	1+
239.42718	144	
240.40948	160	
240.82266	334	1+
240.94074	504	
240.96132	1692	1+
241.94296	248	
242.01595	218	1+
242.94202	1326	1+
242.95958	1412	1+
243.81656	126	
244.81075	396	1+
244.95729	7308	1+
245.87113	104	
245.93962	342	
246.56315	96	1+
246.83485	100	
246.90270	274	1+
246.95272	8222	1+
248.89744	3088	1+
250.02816	158	
250.07162	366	1+
250.94705	110	
250.96954	200	
251.07705	312	1+
251.62879	162	1+
252.00209	172	1+
252.13153	104	
252.57226	98	
252.78517	124	
252.89351	154	
253.47869	110	
253.83374	138	
253.90576	634	1+
255.80360	144	
256.36947	138	
256.90354	256	1+
256.99984	104	
257.44790	98	
257.97718	106	
258.10379	200	1+
258.83854	266	
258.89378	154	
258.97280	400	1+
260.11865	148	1+
260.82732	348	1+
260.96954	1208	1+
262.03014	98	
262.91831	128	
263.86987	108	
263.97474	344	1+
264.82275	262	1+
264.84121	106	
265.92296	110	
266.80940	388	1+
267.78565	138	
267.91121	214	1+
267.97332	1070	
268.81389	306	1+
268.95600	396	
269.96860	1314	1+
271.80345	136	
271.84430	152	
271.91525	584	1+
273.79066	130	
273.81626	114	
273.84989	114	
273.92144	112	
276.84926	344	1+
277.46192	128	
278.12749	118	
278.80981	280	1+
279.10010	262	1+
279.88286	120	1+
280.79294	866	1+
280.82762	146	
280.86764	140	
281.52697	102	
281.86667	108	
281.96801	120	
282.77642	212	1+
282.79632	160	
282.84840	206	
283.79828	158	
283.84952	184	
283.92803	100	
283.94689	152	1+
283.98385	156	
284.78742	124	
284.84809	136	
284.86420	138	
284.88748	122	
285.82182	120	
285.84522	870	1+
286.93942	108	
287.42324	112	
287.52932	98	
287.81252	98	
287.90118	174	
287.96361	158	1+
289.33732	102	
290.78367	586	1+
290.85928	156	
291.12751	160	
291.85961	104	
291.89163	180	
291.91210	138	
291.99753	212	1+
292.43391	146	
292.86021	138	
292.94112	108	
293.11523	116	
293.58680	104	
293.79804	114	
293.85645	100	
294.86630	98	
295.81224	184	
295.86105	424	1+
296.80737	242	
296.86369	348	1+
296.96431	106	
297.80779	142	
298.80317	420	
299.80383	314	
300.79901	486	1+
301.85831	400	1+
303.80673	802	1+
303.85651	1010	1+
303.94528	418	1+
306.11767	104	
306.43524	122	
306.88146	168	
307.13515	130	
307.84108	184	
307.87536	516	1+
307.89520	144	
308.80024	158	1+
309.92891	126	
310.87251	792	1+
311.82004	294	1+
312.94938	160	
314.50874	124	
316.80847	644	1+
317.15557	106	
317.93232	98	
318.12718	172	
318.88134	140	
318.93119	134	
319.92236	196	1+
319.94078	114	
321.81697	638	1+
321.86397	260	
322.38333	100	
322.89128	126	
322.93069	512	1+
323.81779	200	
324.02373	106	
324.85380	138	
324.87952	144	
324.89104	114	
325.88991	402	1+
326.16957	234	1+
326.87292	294	
327.17248	190	1+
327.20550	188	1+
327.87552	172	
329.87285	316	1+
331.74750	120	
333.07265	284	1+
336.87873	292	1+
336.94536	288	
337.83723	250	
337.94580	166	
339.82744	828	1+
340.93856	296	1+
343.12350	188	
343.70120	106	
343.90514	344	1+
344.18090	244	1+
344.83303	150	
344.90931	292	1+
350.91167	98	
352.05801	130	
352.78203	228	1+
352.88765	324	1+
353.87072	110	
355.76231	136	
357.02008	160	1+
359.96141	108	
360.71933	124	
363.19331	232	1+
363.72132	120	
364.37895	100	
364.79922	100	
365.01562	190	1+
365.31562	204	1+
367.13581	182	
367.76366	236	1+
367.80275	184	1+
END IONS

###FS:    #m/z: 336.94574 #charge 1+
###MS: 57
###MSMS: 60
BEGIN IONS
TITLE=Cmpd 45, +MS2(336.9457), 28.0-35.0eV, 1.3min #60
RTINSECONDS=76.164
SCANS=57,60
PEPMASS=336.94574	444250
CHARGE=1+
54.66845	106	
64.25834	94	
171.85282	88	
178.26528	116	
182.86734	212	
185.87522	92	
186.88227	90	
196.88225	240	
197.87373	288	1+
197.95420	94	
198.87717	222	1+
198.95354	136	
204.41730	110	
205.95168	150	
208.87959	86	
208.90619	92	
210.88399	430	
211.94396	7160	1+
212.87870	1804	1+
213.93925	3098	1+
214.88700	670	1+
215.88645	424	1+
215.93773	622	1+
217.38538	88	
217.88368	308	
218.83973	88	
221.94529	100	
222.97596	120	
223.96057	228	
225.00204	96	
225.95159	122	
226.39021	162	
226.89040	90	
226.97366	94	
227.89240	524	1+
228.79263	86	
229.34606	88	
229.95452	6388	1+
230.88834	2798	1+
231.95019	3286	1+
232.82348	422	1+
232.90076	200	1+
233.94706	528	1+
235.82586	100	
235.84292	230	1+
235.89207	92	
235.94844	130	
236.97499	102	
238.39299	100	
238.94866	92	
239.82128	158	
239.84687	144	
240.84144	104	
240.90661	128	
241.80043	86	
241.98347	132	
244.88770	108	
244.95623	144	
245.79023	92	
246.94867	110	
246.97599	212	
247.96595	1696	1+
248.89868	904	1+
249.50807	110	
249.96007	810	1+
250.06839	366	1+
250.82952	240	
250.95268	380	1+
251.82841	546	1+
251.88002	88	
251.91540	146	
252.11176	168	1+
252.79663	212	1+
252.92324	94	
252.97008	3262	1+
253.06030	94	
253.90591	570	1+
254.03195	122	
254.08782	158	
254.96553	1326	1+
255.03434	104	
255.07151	246	1+
256.04706	88	
256.78212	134	
256.81122	120	
256.95934	110	
257.40570	112	
258.79576	174	1+
258.84521	426	1+
258.88523	102	
258.90928	144	
259.83197	100	
261.82989	152	
263.92187	90	
265.08582	122	
266.86655	124	
267.10297	100	
268.83950	1406	1+
269.80714	102	
270.02302	118	
270.97899	266	1+
271.84746	92	
272.97539	192	
273.44579	94	
273.79267	236	1+
273.92170	128	
274.85752	168	
275.81999	470	1+
276.85608	466	1+
277.75700	88	
277.88739	152	
277.92234	132	
277.96742	98	
277.98611	90	
278.80964	138	
278.83579	1054	1+
279.54221	90	
279.96702	288	1+
280.81339	186	1+
281.01061	106	
281.87551	200	
283.81229	90	
283.86720	116	
284.47902	100	
285.80393	264	1+
285.84831	342	
285.93876	100	
286.84945	1506	1+
286.87395	118	
288.40647	92	
288.42544	106	
290.85858	132	
291.80674	138	
291.86047	96	
292.80934	308	
293.04408	106	
293.10435	106	
293.84959	144	
293.87119	152	
293.99579	318	
294.85586	184	
295.21093	90	
295.33554	92	
295.48986	94	
295.86492	140	
295.99314	128	
296.03638	166	
296.41695	88	
296.80783	304	1+
296.88439	118	
297.29740	106	
297.96644	88	
298.02135	170	
299.36712	94	
299.85399	86	
302.86402	288	1+
304.86416	226	1+
307.29683	92	
307.88622	124	
308.81323	204	1+
308.82928	146	
308.87887	138	
309.86743	168	
310.43642	90	
310.87478	468	
311.88202	232	
312.87566	210	
314.81044	120	
315.43043	86	
315.87984	114	
316.81558	112	
317.43104	104	
317.76618	104	
318.05193	112	
320.36715	90	
320.83411	112	
321.42072	100	
322.80787	120	
324.89158	130	
324.91720	90	
325.89376	128	
326.12256	92	
326.93644	150	
327.94331	114	
328.02782	86	
328.88997	386	1+
329.50603	92	
331.40354	100	
333.21464	86	
334.75711	160	
336.42266	88	
336.76092	210	1+
337.39204	102	
338.96227	116	
339.38873	108	
339.92274	108	
END IONS

###FS:    #m/z: 322.92951 #charge 1+
###MS: 61
###MSMS: 62
BEGIN IONS
TITLE=Cmpd 46, +MS2(322.9295), 28.0-35.0eV, 1.3min #62
RTINSECONDS=79.858
SCANS=61-62
PEPMASS=322.92951	4292806
CHARGE=1+
189.04564	92	
191.99629	84	
192.89103	380	
196.88554	122	
197.95600	104	
200.90055	102	
200.94405	86	
201.03477	132	
202.04736	152	
203.41280	104	
204.89884	84	
205.95055	326	1+
206.03586	88	
207.87834	82	
207.97550	162	
209.94134	222	
212.88078	226	1+
212.89634	130	
214.89433	112	
215.89020	110	
215.97003	88	
220.05492	92	
220.38126	84	
220.87046	94	
222.95430	136	
223.95618	724	1+
224.82915	98	
226.33220	118	
227.37726	94	
227.87820	160	
227.93087	204	
228.89429	196	
228.90964	384	
230.07635	122	
230.88979	296	
231.13285	98	
231.15500	92	
231.43529	88	
231.97743	100	
233.89219	208	1+
234.81917	88	
235.82738	220	1+
238.63007	86	
238.93898	322	1+
239.59633	82	
240.82152	136	
240.93921	1908	
241.01141	114	
241.94163	1858	
242.79399	146	
242.89112	92	
242.94133	5872	1+
243.81925	252	1+
244.05096	104	
244.79412	134	
244.93944	1090	1+
245.02274	98	
245.40769	92	
245.89094	174	1+
246.15901	100	
246.43965	88	
246.85400	86	
246.97487	476	1+
247.84786	126	
248.06338	92	
248.85464	298	
248.97734	120	
249.37421	86	
249.80893	96	
250.94923	92	
250.98609	96	
251.11484	90	
251.92777	174	1+
252.83116	186	
252.88469	84	
252.98204	90	
253.56278	110	
253.83227	132	
253.91934	124	
254.91023	102	
256.10499	94	
256.37209	94	
256.71659	84	
256.81080	96	
257.79782	128	
257.81450	98	
257.91903	114	
258.39747	94	
258.83132	190	
258.93450	86	
259.80363	136	
260.83200	216	
261.48569	86	
261.79292	130	
261.82975	314	
262.51944	86	
262.83180	410	
263.36178	96	
263.90435	114	
263.97644	152	
264.08254	192	1+
264.85038	86	
266.84991	92	
267.38016	84	
268.95548	150	
269.34934	98	
269.79631	306	1+
270.82872	106	
271.84316	116	
272.39276	92	
272.44549	88	
272.85409	354	1+
273.79027	278	1+
273.80772	176	
275.80671	268	1+
276.41227	94	
276.84902	382	1+
276.87178	122	
277.85241	292	1+
279.09160	978	
280.11706	82	
280.80742	112	
283.06744	146	
283.40279	102	
283.78887	126	
283.85957	208	1+
284.79377	142	
285.29544	84	
286.39991	90	
286.87782	112	
286.94087	90	
287.34191	90	
287.37148	92	
288.91827	184	1+
289.78851	98	
289.87591	284	1+
291.11750	92	
291.80443	340	1+
291.85217	142	
291.90944	86	
293.86220	138	
293.87892	150	
293.97401	90	
294.77653	100	
294.86495	232	
296.81479	312	1+
299.14170	88	
300.86823	240	1+
301.04571	84	
305.74645	82	
305.80443	82	
306.88407	450	1+
306.91745	122	
307.31179	84	
307.79851	244	1+
307.88888	382	1+
308.17959	92	
309.36680	94	
309.88802	104	
310.88163	240	
311.03398	98	
311.88504	174	
312.80037	214	
312.88515	130	
314.82961	110	
314.87670	114	
315.81466	94	
315.88426	122	
317.31065	92	
317.89606	118	
319.12033	86	
319.76532	88	
319.86847	84	
324.20705	88	
324.45924	90	
324.89338	218	
324.93744	92	
327.07457	88	
END IONS

###FS:    #m/z: 340.94003 #charge 1+
###MS: 61
###MSMS: 63
BEGIN IONS
TITLE=Cmpd 47, +MS2(340.9400), 28.0-35.0eV, 1.4min #63
RTINSECONDS=80.6305
SCANS=61,63
PEPMASS=340.94003	1583308
CHARGE=1+
68.82628	86	
76.59704	84	
76.61756	82	
183.86300	94	
190.92830	162	
190.94706	134	
192.92625	228	
196.88327	342	1+
204.05063	92	
205.94772	200	1+
207.97212	86	
210.90031	100	
210.93643	274	1+
213.88086	118	
213.93876	1666	1+
214.89466	242	
215.88646	440	
215.93261	426	1+
217.88165	430	1+
219.87432	124	
222.87079	86	
222.95326	148	
223.95810	210	
224.97687	240	
225.92781	92	
226.95035	156	
228.93878	184	
230.88769	340	1+
231.94933	1422	1+
232.88994	792	1+
233.94834	464	
235.42492	94	
235.82356	344	1+
235.94452	202	
236.80049	154	
237.88615	312	1+
239.42724	100	
239.85114	166	
240.58189	82	
240.83321	124	
241.82021	84	
241.83698	118	
243.82935	320	1+
243.94596	100	
244.00126	108	
245.52674	98	
245.94620	124	
246.43755	88	
246.97639	232	
247.97089	142	
248.89791	504	1+
248.96359	142	
249.96546	462	
250.44585	90	
251.93142	138	
251.96425	142	
252.92357	188	
253.90229	272	
253.92628	88	
254.96618	544	1+
255.07476	166	
255.13014	82	
256.88539	126	
256.96449	272	1+
257.88653	82	
257.92405	84	
258.84464	348	1+
258.96447	96	
259.95438	182	1+
260.42886	114	
261.84342	176	
262.04158	130	
262.83321	94	
263.99420	176	1+
264.04542	86	
264.59256	84	
265.46011	94	
265.90795	132	
266.86587	154	
266.90671	110	
267.14118	122	
267.95784	208	1+
268.84567	126	
269.80339	128	
269.84055	128	
269.90018	92	
270.56613	92	
270.80652	122	
270.83370	140	
271.84404	102	
272.85798	112	
272.92709	92	
273.79367	142	
273.90844	86	
274.44144	92	
274.80626	232	1+
274.86086	234	1+
274.87778	106	
275.11941	88	
275.82896	158	
276.86062	496	1+
277.01062	88	
277.82964	84	
278.03753	84	
278.81419	86	
278.84240	496	1+
278.88466	260	1+
280.84606	148	
280.86840	308	1+
281.83783	90	
283.86029	84	
283.87288	190	1+
284.07287	94	
284.13113	84	
284.48516	92	
285.80785	86	
286.80493	104	
287.75002	124	
288.84254	114	
288.86863	220	1+
289.09088	90	
291.09046	128	
291.88224	106	
292.43783	172	
292.80372	200	
293.81775	138	
294.41796	84	
294.84826	242	1+
295.97439	144	
296.93936	88	
297.06297	110	
297.87118	94	
297.97481	214	
298.07900	106	
298.80811	92	
302.85001	98	
302.94596	176	
303.74229	86	
303.94947	140	
304.78773	82	
304.86480	140	
306.87992	262	
307.82326	120	
307.88788	112	
308.28739	108	
308.89173	92	
309.42916	100	
309.84841	90	
309.88494	154	
309.92162	86	
310.41717	104	
310.87371	120	
311.88322	258	1+
312.19356	90	
314.92449	96	
315.86091	188	1+
315.88118	178	
315.92994	86	
316.86911	236	1+
318.24772	84	
318.37897	106	
322.87817	496	1+
325.36677	92	
325.81896	94	
326.87771	114	
327.86635	84	
328.18939	120	
328.88453	122	
329.39691	90	
329.81992	84	
329.87134	124	
330.12420	98	
330.81756	290	1+
330.87166	86	
333.79084	86	
334.90685	82	
334.96272	84	
336.53126	92	
336.62550	86	
336.94758	96	
342.19095	192	1+
342.79969	98	
343.89852	84	
345.33005	88	
END IONS

###FS:    #m/z: 363.95604 #charge 1+
###MS: 61
###MSMS: 64
BEGIN IONS
TITLE=Cmpd 48, +MS2(363.9560), 28.0-35.0eV, 1.4min #64
RTINSECONDS=81.4025
SCANS=61,64
PEPMASS=363.95604	796816
CHARGE=1+
79.46924	104	
182.86944	196	
183.86513	100	
189.86226	540	1+
191.10572	120	
191.85764	650	1+
192.88385	200	1+
196.88125	100	
201.75091	88	
207.87139	338	1+
207.95014	116	
209.86838	268	
209.94225	2514	1+
210.88329	532	
212.87873	3280	1+
214.08351	94	
214.89325	268	
217.72756	94	
218.00868	100	
222.95146	1298	1+
222.97333	98	
224.94769	2272	1+
225.86804	268	1+
225.96631	112	
226.91999	120	
226.94696	13424	1+
227.10130	108	
227.13540	90	
228.89589	452	
228.94192	13000	1+
229.57843	90	
229.89215	286	
230.78869	148	
230.88833	5242	1+
232.07506	252	1+
233.83512	118	
233.99790	100	
234.12088	92	
234.88658	402	1+
235.04580	172	1+
235.82523	168	
237.51568	92	
239.89258	346	1+
239.96267	186	
240.08499	196	
240.82244	288	1+
240.94039	472	
240.96310	734	1+
241.08743	104	
241.51220	90	
241.94267	382	
242.94125	1102	1+
242.95861	1610	1+
243.15456	90	
243.82419	224	
244.81773	128	
244.83174	334	1+
244.95650	5648	1+
245.09346	112	
245.14269	178	1+
245.48532	104	1+
245.94024	132	
246.35331	112	1+
246.90675	290	1+
246.95270	6384	1+
247.05347	106	
247.80239	290	1+
248.50098	108	1+
248.80445	202	1+
248.84431	124	
248.89933	1282	1+
249.03939	108	
250.83456	100	
250.89086	282	1+
250.97056	202	
251.02420	98	
251.07487	222	1+
251.91220	90	
251.94210	210	1+
252.86893	104	
253.40636	90	
253.90629	244	
254.90509	130	
256.36849	100	
256.41748	94	
258.82968	262	
258.97034	424	1+
259.85301	100	1+
260.83024	446	1+
260.96801	922	1+
261.83345	384	1+
262.94290	136	
263.02070	138	
263.10449	100	
263.51085	94	
263.94549	100	
264.79314	114	
265.85309	96	
265.97638	158	
267.39602	100	
267.81413	172	
267.84213	104	
267.92521	106	
267.97358	764	1+
268.01418	114	
268.80885	244	1+
268.83615	158	
269.39468	100	
269.84620	100	
269.96785	1200	1+
270.00478	96	
271.91433	342	1+
272.76196	116	
273.79174	128	
273.83813	316	1+
274.96459	98	
275.64099	106	
276.85373	90	
277.10988	132	
277.66082	90	
277.84515	504	1+
278.79745	194	
278.90678	238	1+
279.10383	236	1+
279.78960	714	1+
280.81454	90	
281.06256	188	1+
281.96628	154	1+
282.45277	92	
282.79254	154	
282.84522	232	1+
282.86198	282	1+
282.88162	182	1+
283.90825	108	
284.80743	144	
284.82553	168	
284.84263	448	1+
284.90121	98	
284.93983	216	
285.78909	104	
285.84578	364	1+
285.86835	172	1+
286.93168	146	
288.27934	126	
288.79485	112	
289.86416	100	
289.88097	146	
290.17122	94	
290.78660	268	1+
291.09276	104	
292.92852	92	
293.11664	268	
294.86412	380	1+
294.90752	102	
295.83736	92	
296.41289	106	
296.80664	446	1+
297.87092	94	
298.14202	206	1+
298.42013	114	
298.58755	94	
298.80355	816	1+
300.79660	394	1+
301.79951	322	1+
301.86108	534	1+
302.03923	106	
302.53038	92	
302.91897	90	
303.80532	510	1+
303.82532	166	
303.85546	1126	1+
304.01201	100	
306.88283	428	1+
306.89873	144	
308.87044	102	
309.05328	98	
309.87909	484	1+
312.81793	114	
312.86980	146	
314.86857	200	1+
315.31458	88	
316.76726	100	
317.20800	106	
317.65648	106	
318.81784	102	
318.93447	216	
319.13560	118	
319.82034	104	
319.92925	126	
320.86705	262	1+
320.91547	98	
321.44941	90	
321.81764	514	1+
323.16517	200	1+
323.92895	158	
324.14541	96	
324.87441	144	
324.89446	348	1+
326.87210	228	
326.95254	92	
328.88495	104	
329.08051	96	
329.94234	100	
330.87177	106	
331.91821	104	
334.83480	98	
336.82557	244	1+
336.94436	324	1+
338.94442	124	
339.82785	394	1+
340.93926	394	1+
342.74950	268	1+
342.88811	110	
343.32042	94	
343.81739	160	
344.88498	104	
345.63791	94	
347.30661	148	
348.09860	90	
348.40572	94	
352.85035	98	
352.97008	94	
355.77514	250	1+
355.89078	112	
358.04748	96	
359.78716	104	
361.83934	198	1+
363.00491	198	1+
365.08241	88	
365.83344	214	1+
367.77820	136	
367.87973	90	
END IONS

###FS:    #m/z: 322.92963 #charge 1+
###MS: 65
###MSMS: 66
BEGIN IONS
TITLE=Cmpd 49, +MS2(322.9296), 28.0-35.0eV, 1.4min #66
RTINSECONDS=85.0785
SCANS=65-66
PEPMASS=322.92963	4800844
CHARGE=1+
69.79035	86	
94.39652	86	
192.89218	192	
193.04222	88	
193.88849	228	1+
196.88563	136	
197.89094	88	
200.88277	82	
202.49599	88	
202.87739	88	
205.95139	174	
206.94441	86	
207.97723	94	
208.86929	86	
210.93094	84	
211.99362	80	
212.88024	136	
212.89339	130	
214.06677	84	
214.89568	114	
214.99514	80	
216.89055	92	
218.88964	152	
219.88555	96	
220.05126	88	
221.00864	80	
221.44863	80	
221.94426	110	
222.95127	282	
223.52229	92	
223.95978	412	
226.84373	132	
226.96159	94	
227.81456	80	
230.82659	148	
233.09502	88	
233.89094	90	
233.91499	80	
234.93406	80	
234.98495	108	
235.09769	82	
235.88209	102	
236.83090	158	
236.93621	152	
237.05526	120	
237.50824	104	
238.89184	88	
238.93496	210	
239.08231	206	
239.11008	80	
239.78671	324	1+
240.03300	128	
240.82097	250	
240.93928	1832	
240.95963	218	
240.98114	102	
241.01247	158	
241.04153	96	
241.12670	82	
241.93941	6590	1+
242.76368	82	
242.82580	112	
242.94194	4488	1+
243.01079	98	
243.04122	94	
243.15420	82	
243.57738	86	
243.79269	186	1+
243.82147	308	1+
244.93949	1110	1+
246.82699	82	
246.97478	436	1+
247.44270	80	
248.84413	112	
249.82641	82	
249.85983	94	
250.94789	118	
251.10719	206	1+
251.46516	102	
251.92409	108	
252.39234	86	
252.92102	140	
253.87156	92	
255.53530	82	
255.91362	128	
256.39375	108	
256.78542	88	
256.83455	88	
256.90746	94	
257.32860	82	
257.50772	112	
257.79406	142	
257.98285	98	
258.83262	214	1+
258.88729	84	
259.85127	100	
260.20075	88	
260.34938	94	
260.81211	94	
260.83722	124	
260.98554	84	
261.82914	346	1+
263.90197	88	
263.98222	212	1+
264.39070	90	
265.08022	92	
265.47423	114	
266.86060	146	
266.94322	122	
267.48446	110	
267.86595	108	
267.93067	92	
268.79545	462	1+
268.90494	212	
268.95922	136	
269.04302	106	
269.79906	402	1+
270.91131	86	
271.84097	80	
272.83997	98	
272.85348	116	
273.13697	86	
273.79288	124	
273.81127	114	
274.42514	82	
275.83818	174	1+
276.86125	98	
278.09272	80	
278.99823	104	
279.09300	570	1+
279.13210	96	
279.15690	94	
279.42111	90	
281.04743	132	
281.99158	122	
282.10170	104	
282.80412	110	
283.79342	110	
283.85645	448	1+
284.29152	182	
286.86958	112	
286.92018	250	1+
287.88289	194	1+
288.86872	140	
290.12312	96	
290.88002	258	1+
291.79825	256	1+
293.81187	84	
293.84760	84	
294.80958	126	
295.40735	98	
296.87693	140	
297.79035	128	
297.80961	134	
301.27564	80	
302.41518	86	
305.88463	328	1+
306.88078	494	1+
307.58288	80	
307.88126	376	1+
308.75988	86	
309.81178	80	
309.91327	82	
310.87452	220	
311.88666	152	
314.86635	138	
314.95056	88	
316.32513	88	
320.74652	186	1+
320.86185	84	
321.17982	106	
324.49941	96	
324.89409	482	1+
325.36446	100	
326.88698	106	
327.87314	186	
END IONS

###FS:    #m/z: 507.84482 #charge 1+
###MS: 65
###MSMS: 67
BEGIN IONS
TITLE=Cmpd 50, +MS2(507.8448), 28.2-35.2eV, 1.5min #67
RTINSECONDS=85.8505
SCANS=65,67
PEPMASS=507.84482	511226
CHARGE=1+
196.01726	384	
208.94301	240	1+
209.94373	144	1+
214.88660	190	
217.89791	398	
224.97683	206	
227.88674	158	1+
231.88779	158	
232.89581	248	
232.92966	204	1+
236.88888	208	
238.06336	158	
240.08019	194	
240.09984	142	
250.88048	160	
250.96910	612	1+
251.99973	280	1+
252.96504	208	
256.08387	232	1+
259.86038	156	
260.88048	230	
262.13702	308	
263.14036	142	
266.09669	302	1+
266.16528	190	
266.88937	218	
267.92106	150	
268.88796	268	
269.85676	374	1+
269.89124	140	
270.38963	226	1+
272.80928	224	1+
272.85229	938	1+
273.85503	554	1+
273.88941	166	
275.80829	200	
277.15344	266	1+
277.39709	158	
278.09661	154	1+
280.88671	174	
283.89639	162	
284.79353	252	1+
284.88855	282	1+
285.85512	224	
287.85618	1242	1+
288.88899	166	
289.39855	326	1+
289.87981	900	
289.97241	168	1+
290.13445	412	1+
290.86403	1674	1+
291.36140	250	1+
293.87350	4492	1+
293.96228	222	1+
296.43590	144	
297.87587	358	1+
298.80736	140	
298.85523	210	
299.80506	206	1+
300.85360	748	1+
301.07740	158	
301.87616	182	
301.89210	152	
302.86170	208	
302.94329	308	1+
303.86651	418	
304.87766	240	
305.11245	156	
305.80700	142	
305.82656	280	1+
305.86337	866	
307.39226	252	1+
307.79837	230	1+
307.88961	1124	
308.14075	1262	1+
308.84208	144	
308.87386	1066	
309.88673	678	
310.15721	772	1+
310.88302	460	
310.97013	156	1+
311.35057	174	
311.88305	9752	1+
312.08009	136	1+
312.38001	294	1+
313.82140	168	
314.37851	326	1+
314.86670	826	1+
315.81635	142	
315.94453	374	1+
316.36538	360	1+
316.86137	216	
316.88210	140	
317.85947	622	1+
317.88493	204	
318.00437	108	1+
318.86147	458	1+
318.87852	196	
319.89276	174	
321.88342	344	1+
323.13236	202	1+
323.82658	336	1+
323.87516	632	1+
324.85952	302	
325.87545	208	
325.89911	448	
326.34592	166	
326.38771	212	1+
326.87974	2602	1+
327.80600	554	1+
327.84165	168	
329.89268	670	1+
330.82758	256	1+
330.84618	164	1+
330.88146	320	
330.89522	526	1+
331.01001	238	1+
331.38649	146	
332.87375	466	
333.01703	228	1+
333.17671	382	1+
333.87124	210	
333.89938	154	
334.83899	150	
334.87767	736	1+
335.84045	596	
335.88155	620	1+
337.82216	288	1+
337.88195	190	
339.87842	184	
340.81955	398	1+
340.89838	372	
343.91112	184	
345.89865	328	1+
346.85011	394	1+
346.88077	372	1+
347.82250	180	1+
348.75393	218	1+
348.91083	330	1+
350.38599	226	1+
350.41534	164	1+
350.80594	268	1+
350.82496	232	1+
350.89209	718	1+
351.03303	144	
351.85537	256	1+
352.77088	142	
352.91070	882	1+
353.03771	204	1+
353.34379	196	1+
353.82203	234	1+
353.84879	1036	1+
353.89411	264	
354.16192	146	1+
354.86508	246	1+
355.89031	634	1+
356.77238	144	
356.83756	320	1+
357.84205	186	1+
358.17741	142	
358.36026	142	
359.34925	278	1+
360.88855	316	1+
363.37044	140	
363.87518	396	1+
364.84705	286	1+
365.78872	330	
365.81416	156	
366.74160	168	
366.83936	1750	1+
367.00823	148	1+
367.12612	146	
367.70596	1502	1+
367.77210	268	1+
368.89877	408	1+
369.76768	250	1+
369.83534	488	1+
370.90523	206	1+
372.78987	142	
373.72217	358	1+
373.83004	160	
373.90048	148	
374.37760	242	
374.81762	286	
374.89748	174	
376.37962	164	1+
376.79442	146	
377.72966	188	
377.86181	142	
377.89162	184	
379.88076	194	1+
380.71257	482	1+
380.85636	288	
381.79900	304	1+
381.88369	380	1+
381.91146	366	1+
382.85401	282	
383.87721	142	
384.84910	4208	1+
384.88991	830	1+
384.91876	396	1+
386.31871	160	
387.77208	182	
388.84154	158	
389.19936	140	
389.71302	308	1+
389.72691	170	
389.78731	506	1+
389.84962	154	
389.87718	154	
390.77056	150	
390.79050	442	1+
390.83912	434	
390.85740	498	
391.83604	208	
392.73414	280	1+
392.83697	602	1+
392.86623	186	
393.80142	314	
394.74557	236	1+
394.78695	192	
394.83131	316	1+
394.85854	290	
395.78900	316	1+
395.86813	398	1+
397.03665	178	1+
397.27491	140	
397.72516	436	1+
399.80718	152	
399.85102	456	1+
400.33166	148	
400.73302	334	1+
402.86330	2500	1+
403.80241	172	
403.86839	1548	1+
404.06063	164	
405.79032	352	
405.86600	784	1+
405.90375	160	
405.97023	204	1+
406.08951	212	1+
406.91377	158	
407.73693	274	
407.86454	8288	1+
408.80927	360	1+
408.92538	326	1+
409.71972	570	
410.72572	836	1+
410.77066	294	1+
410.80505	436	1+
410.83850	462	1+
411.47882	100	1+
411.77427	252	1+
411.80622	294	1+
412.84167	464	
413.80193	276	1+
413.87256	796	1+
415.34738	270	1+
415.84117	166	1+
416.87748	210	
417.82029	408	1+
418.99436	156	
419.73457	192	1+
420.73251	238	1+
421.72940	284	1+
421.88268	414	
422.82198	290	1+
422.87170	668	1+
423.76121	242	
423.77264	260	
423.82642	198	1+
424.80172	142	
425.74969	442	
425.87621	362	
426.73891	304	
426.75520	314	
426.80431	208	
426.86235	1466	1+
426.94015	322	1+
427.73029	2408	1+
428.01331	196	1+
428.84533	418	
428.88336	822	
429.01719	160	1+
429.75908	144	
429.83088	398	1+
429.86893	220	
430.73484	782	1+
430.86104	152	
430.88234	164	
431.86506	436	
432.07282	146	1+
432.24221	168	
432.86769	250	
433.23944	150	
434.84900	342	1+
434.88757	364	1+
435.77265	140	
436.73216	280	1+
439.12181	136	1+
439.89413	776	1+
440.76934	140	
441.86099	242	1+
442.75507	302	1+
443.78247	248	1+
444.87061	2018	1+
445.74282	904	1+
447.74831	424	1+
448.75451	248	1+
448.88751	212	
449.68492	232	1+
449.87691	638	1+
450.36080	100	1+
450.74720	848	1+
453.75159	526	1+
457.90137	1164	1+
462.88367	516	1+
464.78641	316	1+
465.72525	154	
465.79289	196	1+
467.88671	1190	1+
468.71842	218	1+
468.78833	366	1+
472.72137	146	
475.78609	220	1+
482.79222	284	1+
485.90066	472	1+
486.84318	326	
489.80463	254	1+
491.84659	202	1+
492.78545	140	
497.81012	170	1+
509.85738	324	
510.26358	212	1+
510.86168	286	
511.16472	150	1+
END IONS

###FS:    #m/z: 336.94556 #charge 1+
###MS: 65
###MSMS: 68
BEGIN IONS
TITLE=Cmpd 51, +MS2(336.9456), 28.0-35.0eV, 1.5min #68
RTINSECONDS=86.623
SCANS=65,68
PEPMASS=336.94556	291110
CHARGE=1+
187.40451	106	
197.90617	84	
205.94957	194	
209.88467	368	1+
210.02942	102	
211.94420	6220	1+
212.87845	1208	1+
212.96851	94	
213.93795	2552	1+
214.87518	98	
214.89397	110	
215.88607	304	
215.97374	94	
217.88131	200	
217.93732	210	
218.84713	98	
219.42855	100	
220.13297	94	
221.44685	90	
222.97183	86	
223.95822	158	
223.97262	130	
224.89664	108	
224.96006	114	
224.98007	116	
226.05722	102	
226.94981	164	
228.89532	346	1+
229.95398	4608	1+
230.88956	2204	1+
230.92222	166	1+
231.94920	1832	1+
232.82725	84	
233.82648	152	
233.94687	428	1+
234.82635	314	1+
234.88136	86	
234.89695	174	
234.93612	96	
238.04672	202	
239.68375	98	
239.78459	84	
239.90200	124	
240.84278	484	1+
244.47929	88	
244.90750	92	
246.96934	160	
247.90672	90	
247.96433	1190	1+
248.89904	1008	1+
249.96001	396	
250.40272	82	
250.83632	140	
250.95144	214	
251.07581	124	
251.82527	152	
251.96035	202	
252.07742	142	
252.43544	98	
252.50839	156	1+
252.83204	116	
252.91473	106	
252.97052	3056	1+
253.60859	90	1+
253.83511	246	1+
253.86013	106	
253.90409	326	
254.90058	142	
254.96491	1634	1+
256.02068	122	
256.53880	114	
257.01544	110	
257.84333	486	1+
258.01460	106	
258.80489	208	1+
258.84300	344	1+
258.90882	162	
259.44064	90	
259.95361	88	
259.98310	92	
260.42840	92	
261.83304	132	
262.07342	202	1+
262.38808	112	
262.92542	98	
262.94845	106	
263.01874	92	
263.29167	86	
263.79827	92	
263.82686	442	1+
264.84759	212	1+
266.86944	128	
267.37409	90	
267.83843	318	
268.49978	82	
268.79200	256	1+
268.83989	1374	1+
268.97258	88	
270.06532	84	
270.96015	88	
270.98236	194	
271.91410	114	
272.59391	84	
272.97785	102	
274.85139	168	
276.81281	218	1+
276.85862	762	1+
277.06970	84	
277.83460	366	
278.81382	128	
278.83287	716	1+
278.89240	98	
279.10524	124	
279.12158	142	
279.83491	454	1+
280.42586	98	
280.92013	110	
281.79062	84	
281.85752	124	
282.92773	88	
283.02282	88	
283.05053	108	
283.79348	170	
284.09814	82	
284.40226	116	
284.89034	172	
285.40930	110	
285.85167	316	
285.90139	98	
286.84859	1394	1+
287.54396	104	
288.20237	86	
289.84832	122	
290.83075	84	
290.85552	382	1+
291.89549	98	
292.43668	182	1+
293.10973	282	
293.87339	118	
294.02244	92	
294.86806	182	
295.87229	112	
295.95816	90	
296.04400	86	
296.33018	92	
297.00194	174	1+
297.05161	154	1+
297.36665	98	
298.85301	122	
299.37125	92	
301.42699	98	
304.00269	84	
304.86106	176	
304.93700	174	
307.88764	118	
307.91884	96	
308.86348	154	
309.10080	86	
309.86757	284	
309.89448	112	
310.86149	98	
310.87374	190	
310.89354	120	
311.58185	96	
311.87207	304	1+
311.95056	84	
313.97301	94	
314.80037	96	
318.88529	110	
320.43071	100	
322.88819	92	
323.88433	138	
324.89090	188	
325.90355	102	
326.89300	92	
328.87126	100	
331.95832	88	
334.46160	92	
334.82355	84	
337.92668	102	
338.62911	96	
338.86990	112	
339.15806	104	
339.40010	84	
339.74626	104	
340.36606	86	
342.37893	102	
END IONS

###FS:    #m/z: 322.92957 #charge 1+
###MS: 69
###MSMS: 70
BEGIN IONS
TITLE=Cmpd 52, +MS2(322.9296), 28.0-35.0eV, 1.5min #70
RTINSECONDS=90.287
SCANS=69-70
PEPMASS=322.92957	4469160
CHARGE=1+
184.82321	84	
190.08702	78	
190.89361	94	
191.85685	112	
192.89097	146	
193.88955	80	
196.88467	256	
199.10815	86	
200.89035	94	
201.04510	222	
203.88242	88	
205.94923	344	1+
208.93833	80	
212.41730	80	
212.88010	150	
214.89603	112	
220.95543	80	
221.06156	78	
222.95395	156	
222.99731	98	
223.01190	82	
223.95722	582	1+
225.93706	90	
226.11752	90	
227.93448	188	1+
227.95264	198	
228.90880	102	
230.12196	82	
230.83808	140	
230.89550	84	
231.50285	80	
231.51733	104	
231.59573	92	
232.02595	80	
232.84213	92	
235.03753	82	
236.82718	258	1+
237.05629	78	
237.79526	122	
237.88118	80	
238.05817	110	
238.93542	80	
238.97165	82	
239.07753	82	
239.15752	96	
239.79028	122	
240.81832	144	
240.94111	1338	
240.96311	172	
240.98966	212	1+
241.93950	5692	1+
242.11926	90	
242.94190	4134	1+
243.81563	498	1+
244.81612	306	1+
244.94009	742	1+
245.12058	88	
246.07054	96	
246.39124	92	
246.92680	86	
246.97777	406	1+
248.84792	314	1+
249.10490	106	
249.96407	102	
250.94647	206	
251.11076	138	
251.80001	86	
251.92574	158	
252.78428	102	
253.47866	80	
253.83763	174	
254.00675	94	
254.14195	126	
254.91147	98	
255.92636	78	
256.03527	188	
256.85708	186	
256.89650	116	
256.91865	134	
257.80217	104	
257.89465	316	1+
258.83247	212	
258.97583	204	
259.04126	80	
259.37329	104	
259.81465	86	
260.56546	80	
260.79838	220	1+
260.83483	306	
261.83605	254	
262.01010	82	
262.02536	84	
262.35023	88	
262.80072	90	
262.82906	496	1+
262.87740	112	
264.10933	88	
265.08506	140	
265.86079	306	1+
265.97228	92	
267.01871	98	
267.84798	86	
267.89624	94	
268.38698	104	
268.99070	82	
269.40387	86	
269.79736	198	
269.84861	220	1+
269.94809	82	
270.33793	90	
270.93736	88	
271.81226	114	
272.02614	80	
272.43973	92	
272.57023	110	
272.79660	80	
273.80394	192	
273.82564	86	
273.92114	92	
274.04127	240	1+
275.81062	206	1+
276.83684	198	1+
276.86366	96	
277.38257	110	
278.41450	80	
279.09167	516	1+
280.88044	182	1+
281.08244	90	
281.50047	116	
282.40737	84	
282.85930	284	1+
283.06389	80	
283.92074	240	1+
284.29138	198	
284.78535	80	
284.84861	158	
287.03233	82	
289.14941	78	
289.78680	206	
289.87590	316	1+
290.79205	134	
290.82461	98	
290.85853	134	
291.80224	256	1+
294.96409	86	
295.80849	90	
295.87318	104	
295.92937	88	
296.81090	102	
299.78108	256	1+
299.93304	98	
299.99174	92	
300.87056	78	
301.90819	84	
303.86875	90	
306.06024	96	
306.83383	78	
306.88340	152	
307.79958	164	
307.89020	174	
307.91483	86	
308.87078	104	
309.85039	86	
309.88097	86	
310.02279	86	
310.53602	80	
310.77193	84	
310.87585	162	
311.82804	92	
311.88358	104	
313.93162	92	
315.85599	92	
319.88961	116	
323.03074	186	1+
323.83646	138	
324.89422	130	
325.10314	78	
325.89751	336	1+
328.03437	94	
END IONS

###FS:    #m/z: 507.84486 #charge 1+
###MS: 69
###MSMS: 71
BEGIN IONS
TITLE=Cmpd 53, +MS2(507.8449), 28.2-35.2eV, 1.5min #71
RTINSECONDS=91.059
SCANS=69,71
PEPMASS=507.84486	469500
CHARGE=1+
196.01610	556	1+
200.88669	136	
213.88847	172	
217.89504	170	
224.97578	148	
227.88013	154	
227.95309	144	
232.89705	642	1+
236.88582	196	
241.85566	190	
246.97316	242	
250.97094	514	1+
252.07954	280	1+
255.89858	146	
256.02130	156	
258.87222	542	1+
262.13399	220	1+
264.14767	250	1+
266.16554	176	
267.88691	246	1+
267.94700	282	1+
268.95270	220	1+
272.85584	502	1+
273.80681	208	1+
274.84744	284	1+
275.85104	200	1+
277.15165	136	
277.80808	122	1+
277.96356	142	
278.39070	482	1+
280.85511	148	
281.38268	176	
283.38808	282	1+
284.57956	96	1+
284.89910	294	1+
285.79346	278	1+
285.93655	200	1+
287.85500	326	
288.33620	228	1+
288.86954	292	
289.87838	1072	
290.00564	168	1+
290.13059	294	
290.86709	1378	1+
293.87218	5650	1+
296.10450	236	1+
296.81183	370	1+
296.94663	258	1+
297.10593	226	1+
298.80374	174	
298.87555	260	
299.88350	166	
300.84296	304	
300.85729	850	1+
301.88157	254	
302.90816	144	
302.96926	240	1+
303.80473	140	
303.86639	262	
303.87426	422	1+
304.98296	404	1+
305.11632	214	1+
305.82637	188	
305.86197	700	
307.84424	140	
307.88746	1092	
308.13930	658	
308.80089	168	
308.87044	1722	1+
309.14910	1058	1+
309.84269	414	1+
309.88704	610	
309.99090	286	1+
310.15633	692	1+
310.94622	140	
311.09716	156	1+
311.81387	416	1+
311.88359	6750	1+
312.16952	260	1+
312.35044	152	
314.86694	1182	1+
314.88375	394	
314.95820	216	
316.81114	138	
316.85705	178	
316.88273	570	1+
317.93361	260	1+
318.31640	254	1+
318.93310	188	1+
319.39725	168	
319.88695	208	
321.88452	434	1+
322.88823	286	1+
323.13700	124	1+
323.86993	310	
324.37935	196	1+
324.88308	164	
325.86292	208	
325.88589	262	
325.90040	268	
326.24225	168	
326.85890	144	
326.88405	1004	
327.01576	146	1+
327.38407	140	
327.80719	308	
327.84324	190	
327.88012	700	
328.37203	166	
328.88200	1146	1+
330.16302	196	
330.77163	140	
330.81441	176	
330.87939	232	
331.89206	520	1+
332.82532	192	
332.87444	1048	1+
333.07014	218	1+
333.17350	452	1+
333.84793	148	
334.80668	154	
334.89821	646	1+
335.76973	268	1+
335.84048	206	
335.88407	202	
336.34675	208	1+
336.39330	142	
337.01045	232	1+
337.83242	140	
337.88174	262	
338.01284	168	1+
338.38625	326	1+
338.88152	148	
338.89834	462	1+
340.77103	218	1+
340.80559	144	
341.33498	196	1+
342.07869	210	1+
342.86369	196	1+
343.90749	148	
344.01888	192	1+
344.77627	188	1+
345.81979	142	
345.90670	198	
347.77899	178	
347.89977	502	1+
348.01612	222	1+
348.16566	412	1+
349.16955	266	1+
349.75496	300	1+
349.79064	162	
349.96560	120	1+
350.82902	426	1+
350.89379	738	1+
350.91929	148	
351.77603	136	
352.90935	570	1+
353.85216	508	1+
354.03466	210	1+
354.05619	184	1+
354.42026	156	
354.90876	142	
355.17334	204	1+
355.35848	244	1+
356.71380	134	
356.78284	248	1+
356.83257	158	
357.85360	316	1+
358.77684	270	1+
358.90477	218	
364.90087	194	
366.35711	188	1+
366.83946	910	
367.70746	876	1+
367.84435	462	
368.84785	292	
368.89815	524	1+
369.83607	676	1+
370.36442	270	1+
370.70553	136	
370.72545	478	1+
371.72642	342	1+
371.83592	152	
372.78821	158	
372.85098	216	
373.35338	216	1+
373.71753	142	
373.83326	272	1+
373.88795	472	1+
374.16985	148	1+
374.72440	230	1+
374.78342	470	1+
374.81787	182	
375.38336	148	
376.86876	146	
377.75715	168	
379.47348	114	1+
379.80259	232	1+
380.71295	376	1+
381.38660	248	1+
381.79740	214	
381.83925	178	
381.87732	260	1+
381.99486	170	1+
382.39273	164	1+
382.85192	180	
383.71407	274	
383.80555	184	
384.85010	2758	1+
386.84704	638	1+
387.88542	394	1+
388.79076	198	
388.84619	186	
389.19763	282	1+
389.81574	140	
389.86354	148	
390.84103	338	
391.72317	164	
391.83158	694	1+
391.86230	406	1+
392.73359	202	1+
392.78340	426	1+
392.86535	284	1+
393.77026	214	1+
393.79424	318	1+
393.81146	180	
395.81683	240	1+
395.87399	142	
398.73132	138	
398.86242	342	1+
399.72551	254	1+
399.86324	230	1+
402.40744	248	1+
402.78776	604	1+
402.86258	322	
402.89071	144	
403.87047	1074	1+
404.72010	178	1+
405.74843	274	1+
405.78195	568	1+
405.86375	802	1+
405.90482	244	1+
407.05823	222	1+
407.73257	348	
407.86283	5114	1+
408.01714	98	1+
408.06437	154	1+
408.73359	218	
409.72259	614	
410.73242	448	1+
410.84116	436	
411.86414	246	
412.72776	596	1+
412.84430	304	
412.87324	800	1+
413.87446	670	1+
415.87222	432	1+
416.75670	176	
418.84810	152	
421.73248	162	
421.75552	210	1+
421.87984	486	1+
422.78876	414	1+
423.79673	520	1+
423.87682	666	1+
424.77266	166	
425.74251	484	
425.75081	574	
426.74929	376	
426.75952	342	
426.86200	1770	1+
427.73011	1960	1+
427.88388	640	1+
428.69520	318	1+
428.84431	338	
428.88391	524	1+
429.18780	146	
429.82337	178	
429.84909	158	
430.73741	1012	1+
430.86984	1108	1+
431.81314	140	
432.24512	378	1+
433.85545	270	
434.88787	288	
436.05317	140	
436.72317	226	1+
436.89351	194	
437.70976	196	1+
439.84985	194	1+
439.89009	904	1+
442.87277	180	
443.76572	204	
444.87113	1558	1+
445.74682	746	1+
447.73553	168	
448.77072	222	1+
448.87765	872	1+
449.67861	204	1+
449.75299	148	
449.87670	652	1+
450.74835	628	1+
451.90295	216	
452.75400	136	
453.70619	158	
453.81667	222	1+
454.82188	234	1+
457.75751	136	
457.90383	492	1+
459.26601	170	1+
462.88123	496	1+
467.88727	870	1+
468.78114	432	1+
479.77266	134	
481.73465	136	
484.79414	142	
485.89833	568	1+
486.83791	226	
488.27665	146	
488.80020	192	1+
494.81303	182	1+
497.78430	190	
504.79459	286	1+
505.23250	134	
505.27633	166	1+
509.22892	158	1+
509.85435	386	
END IONS

###FS:    #m/z: 336.94555 #charge 1+
###MS: 69
###MSMS: 72
BEGIN IONS
TITLE=Cmpd 54, +MS2(336.9456), 28.0-35.0eV, 1.6min #72
RTINSECONDS=91.8315
SCANS=69,72
PEPMASS=336.94555	249134
CHARGE=1+
49.73934	106	
192.89932	104	
196.88634	272	1+
205.35960	88	
205.95282	94	
208.88245	110	
209.93947	146	
210.88580	106	
211.89679	98	
211.94352	5728	1+
212.00946	80	
212.10299	102	1+
212.87812	1998	1+
213.93981	1600	1+
214.17102	84	
215.88231	338	1+
215.93402	376	1+
216.49186	102	
217.83963	134	
223.96015	116	
226.89229	98	
226.94411	176	
227.36031	90	
228.89384	442	1+
229.43506	96	
229.95464	3870	1+
230.82460	184	1+
230.88825	2202	1+
231.04512	120	
231.94933	1722	1+
232.88795	650	1+
233.82597	266	
233.87266	158	
233.94657	312	
234.02957	80	
234.39251	84	
234.82880	114	
235.94451	292	
236.33404	82	
236.53078	86	
237.09365	94	
238.07250	104	
238.79670	104	
238.86338	94	
241.89389	84	
241.94550	82	
242.12114	122	
242.38494	100	
242.84722	164	
242.87080	96	
243.80372	112	
243.86312	80	
244.90950	92	
245.97514	88	
246.54360	88	
246.90549	210	
246.97660	144	
247.39239	86	
247.96384	890	1+
248.89934	1024	1+
249.39741	88	
249.82777	206	
249.95583	954	1+
250.02251	82	
250.83125	858	1+
250.99669	320	1+
251.07074	166	
251.36562	92	
252.97146	2508	1+
253.08822	126	
253.90502	390	1+
254.45098	82	
254.83972	90	
254.96393	1308	1+
255.38055	216	1+
255.90344	100	
256.07036	132	
256.88754	98	
257.83494	80	
257.90845	86	
258.84532	284	
259.96056	142	
260.82619	94	
260.88534	216	1+
261.34469	94	
263.97767	104	
264.65039	98	
265.08596	122	
266.86222	80	
267.01173	130	
267.83762	182	
268.81329	114	
268.83857	928	1+
269.07950	92	
269.40980	94	
270.83259	84	
270.85402	220	
270.98267	300	
271.84310	236	
271.91367	258	1+
272.87340	98	
272.97713	122	
273.55347	92	
273.66492	108	
273.79109	130	
274.84129	132	
274.89832	158	
276.02861	82	
276.85590	358	
277.12110	92	
277.83438	82	
277.85607	332	
277.97274	112	
278.04461	146	
278.83784	962	1+
279.02873	86	
281.52299	88	
282.00523	84	
282.56030	80	
282.81282	86	
283.79155	98	
283.85603	120	
285.85332	286	
286.84893	1318	1+
287.00256	106	
288.95328	82	
289.87538	124	
291.81445	86	
292.43672	130	
293.02098	90	
293.10816	158	
293.47510	84	
293.99736	166	
294.11204	96	
294.66889	82	
294.85265	190	1+
294.96571	158	1+
296.07681	104	
296.36406	88	
297.92824	106	
298.80798	114	
298.88034	104	
299.01682	88	
299.86567	236	1+
301.34379	94	
302.94429	302	1+
304.86062	222	
304.88200	130	
305.04230	94	
305.86627	158	
306.30094	86	
306.57588	132	
306.88446	216	
307.89834	142	
308.65630	88	
308.87764	144	
309.86891	468	1+
310.87406	344	1+
312.71450	84	
312.83820	116	
312.86873	356	1+
312.88604	92	
312.91006	86	
319.38784	84	
321.83027	154	1+
321.89868	92	
323.38299	90	
323.74744	116	
323.88115	100	
324.28669	104	
324.89830	128	
325.89208	120	
326.95661	118	
328.88677	106	
329.45273	92	
329.82927	88	
329.92540	86	
330.07691	80	
331.40568	100	
331.92440	90	
332.41706	98	
338.87468	128	
338.92527	84	
339.07670	96	
339.78658	170	1+
340.42573	92	
END IONS

###FS:    #m/z: 340.93992 #charge 1+
###MS: 73
###MSMS: 74
BEGIN IONS
TITLE=Cmpd 55, +MS2(340.9399), 28.0-35.0eV, 1.6min #74
RTINSECONDS=95.497
SCANS=73-74
PEPMASS=340.93992	1408378
CHARGE=1+
71.17379	94	
95.42279	90	
192.92752	192	
195.02823	86	
199.89761	92	
200.87622	82	
201.88839	90	
204.90587	104	
205.94699	236	1+
208.88347	306	1+
209.00024	88	
209.93865	532	1+
212.87849	268	
213.42246	86	
213.87845	192	
213.91812	88	
213.93853	1148	1+
214.88023	176	
214.89504	166	
215.88285	594	1+
215.93896	350	
217.93733	136	
218.48747	88	
219.87944	102	
221.89398	148	
223.82323	82	
223.95778	326	1+
224.83311	104	
226.94682	144	
228.83130	90	
228.93653	136	
229.91240	120	
230.55417	100	
230.88789	1166	1+
230.90603	220	
231.83885	94	
231.94933	1168	1+
233.40247	102	
233.89781	356	
233.94902	224	
235.89300	136	
235.94740	126	
236.88204	142	
237.87545	82	
238.87557	160	1+
239.02089	94	
239.82269	122	
239.90440	94	
239.95528	280	1+
240.14557	80	
240.84379	136	
241.84030	180	
241.99515	224	1+
242.85016	118	
242.94463	86	
243.84778	86	
244.90393	86	
244.95363	114	
245.84214	88	
246.39320	106	
246.44343	96	
246.88279	80	
246.97650	94	
248.61531	86	
249.00152	108	
249.89739	124	
249.95890	574	1+
250.04115	94	
250.83276	98	
250.89871	158	
250.94424	144	
250.98815	104	
252.02228	92	
252.38284	82	
252.92063	80	
253.83439	286	1+
253.90446	138	
254.04862	150	1+
254.96652	290	
256.35640	88	
256.96376	138	
257.41521	84	
257.83010	116	
258.84543	350	
259.07098	82	
259.43285	82	
259.83283	82	
259.85322	166	
259.89480	98	
259.95696	146	
259.97135	154	
260.03836	100	
260.18870	80	
260.51587	104	
260.83368	418	1+
261.85756	82	
263.83081	190	1+
264.97896	134	
266.90675	160	
267.60698	88	
268.83668	382	1+
269.79954	88	
269.83837	262	1+
270.93974	84	
271.41095	80	
271.78721	126	
271.84699	128	
271.86412	88	
272.35827	80	
272.85065	270	1+
272.93125	138	
273.79172	166	
273.86541	120	
275.04415	80	
275.34541	80	
275.86313	198	
276.85161	164	
277.85800	198	
278.77919	86	
278.84331	702	1+
278.87953	86	
279.07767	86	
280.25813	116	
280.98519	158	
281.89271	106	
282.14335	92	
282.96888	92	
283.01424	82	
285.42589	154	
285.79635	226	1+
286.16717	88	
290.85505	82	
291.80122	308	1+
292.43664	222	1+
292.85991	178	
292.92201	94	
293.36149	90	
293.86075	186	1+
294.93630	220	1+
296.98353	80	
297.51509	94	
297.92329	88	
298.95886	82	
299.78361	116	
300.85889	354	1+
301.86122	276	1+
301.91524	98	
302.91885	100	
302.94225	378	1+
303.17295	122	
304.57131	82	
306.88065	250	
307.79796	158	1+
307.88929	172	
307.94693	106	
308.29169	100	
308.88751	138	
309.03828	86	
309.40565	98	
310.87854	486	1+
312.15893	80	
312.81648	80	
313.87037	176	1+
315.87527	90	
315.94287	82	
319.02794	88	
319.88773	132	
323.36326	82	
324.89028	282	
327.82796	128	
327.87734	130	
328.15717	82	
328.88706	86	
329.39486	94	
329.87325	152	
329.90748	92	
330.88066	134	
331.02582	80	
332.83327	80	
338.86897	158	
343.90666	124	
END IONS

###FS:    #m/z: 363.95591 #charge 1+
###MS: 73
###MSMS: 75
BEGIN IONS
TITLE=Cmpd 56, +MS2(363.9559), 28.0-35.0eV, 1.6min #75
RTINSECONDS=96.2685
SCANS=73,75
PEPMASS=363.95591	621006
CHARGE=1+
55.94391	90	
109.48168	84	
142.34932	100	
189.86206	440	1+
191.85754	504	1+
192.99297	118	
196.88888	94	
200.00695	88	
203.88072	82	
203.92704	122	
204.90134	178	
205.94948	92	
207.87747	304	1+
207.94544	132	
209.87110	134	
209.94306	1332	1+
210.88403	834	1+
212.87913	2398	1+
212.98671	94	
213.84804	82	
214.13014	86	
214.89252	270	1+
215.41812	86	
216.40799	172	
217.90583	188	1+
221.86183	108	
221.89315	122	
222.49357	92	
222.88030	212	
222.95254	1680	1+
223.01198	90	
224.94846	2124	1+
225.88669	222	1+
225.96003	228	
226.14946	98	
226.94660	8802	1+
227.93012	262	
228.89589	398	
228.94198	11274	1+
228.98675	98	
229.91514	148	
230.88913	3812	1+
231.90502	170	
232.82802	96	
232.88500	538	1+
233.93583	110	
234.88068	108	
235.99440	88	
240.82374	136	
240.93981	154	
240.96346	650	1+
241.93819	1240	1+
242.94101	1038	1+
242.95881	934	1+
243.81749	468	1+
243.87836	84	
243.90609	184	1+
244.95718	5412	1+
245.00152	102	
245.83800	272	1+
246.43828	104	
246.80762	174	
246.90693	232	1+
246.95239	3966	1+
248.61647	98	
248.80488	142	
248.89944	1774	1+
248.96512	106	
249.09622	84	
250.01203	96	
250.89540	390	1+
250.96891	106	
251.07068	84	
251.88172	118	
251.94713	282	1+
252.82883	216	1+
252.89107	194	
253.06620	102	
253.90615	162	
254.06257	96	
255.13513	86	
255.52157	98	
258.84277	456	1+
258.97312	430	1+
259.90336	90	
260.96875	446	1+
261.83108	382	1+
261.89294	88	
263.88178	144	
263.96882	324	1+
264.97261	284	1+
265.05812	90	
265.45613	86	
265.81489	88	
266.81527	196	
266.86584	86	
267.84424	150	1+
267.91866	160	1+
267.97153	866	
268.39720	84	
268.80236	104	
268.93761	86	
268.95403	106	
269.96928	1218	1+
270.79744	190	1+
271.39678	100	
271.84637	182	
271.91782	206	
271.98991	92	
272.85013	108	
273.92926	82	
274.00273	232	1+
275.92117	96	
275.95086	86	
276.04808	96	
276.85208	260	
277.85212	116	
278.79841	362	1+
278.84350	138	
279.01407	150	
279.10023	264	1+
279.81869	108	
279.90546	104	
280.79196	608	1+
281.85235	392	1+
282.01164	314	1+
282.05840	174	1+
282.07819	106	
282.78890	100	
283.87366	96	
283.91364	86	
283.96011	112	
284.80282	106	
284.82641	246	
284.85311	120	
284.86967	130	
284.91609	82	
284.98889	84	
285.84539	820	1+
287.48319	152	
288.78536	140	
289.80962	82	
289.85550	192	1+
290.48303	92	
290.79063	212	
291.10218	312	1+
291.80266	360	1+
291.92440	120	
293.85382	166	
294.85529	82	
295.78914	102	
296.80771	120	
297.11769	232	1+
297.81629	148	
298.12128	178	1+
298.80108	1032	1+
299.51775	92	
299.87397	316	1+
300.07073	96	
301.02412	86	
301.11343	130	
301.84826	98	
301.86307	146	
301.88042	252	1+
302.05686	128	
302.85350	234	
303.09765	104	
303.80589	316	
303.85619	796	1+
304.44199	122	
305.87067	208	1+
306.80725	200	1+
306.83511	94	
310.84321	96	
310.88197	304	1+
311.03067	106	
311.12907	86	
312.13845	112	
313.87772	122	
314.94000	112	
314.97190	130	
316.76191	114	
317.47280	106	
318.93332	120	
319.77389	92	
320.14304	94	
320.81534	266	1+
321.10160	86	1+
321.86712	240	
322.44508	82	
322.92277	130	
323.42737	96	
323.88432	98	
324.34635	108	
324.80418	96	
324.89376	358	1+
325.95623	86	
326.16030	98	
326.87082	166	
328.88368	102	
330.95643	82	
335.75772	100	
336.94213	422	1+
339.83243	340	1+
340.93757	558	1+
342.43133	88	
347.76648	108	
352.39825	100	
352.87864	88	
357.10367	138	
358.86811	88	
360.90209	82	
361.71988	138	
361.78067	90	
361.84373	144	1+
364.83110	94	
END IONS

###FS:    #m/z: 507.84458 #charge 1+
###MS: 73
###MSMS: 76
BEGIN IONS
TITLE=Cmpd 57, +MS2(507.8446), 28.2-35.2eV, 1.7min #76
RTINSECONDS=97.041
SCANS=73,76
PEPMASS=507.84458	410234
CHARGE=1+
196.01411	492	1+
199.88768	238	
209.94271	238	
217.89774	140	
231.86496	138	
235.88727	136	1+
238.06469	246	
246.97468	164	
249.16065	168	
250.90705	274	
250.96900	236	
254.89577	138	
262.13491	346	1+
264.84282	160	1+
266.16812	370	1+
267.09653	134	
267.13554	230	1+
268.85965	164	
268.88712	236	1+
270.95249	174	1+
271.38564	250	1+
271.85768	184	
272.85047	634	1+
273.79244	382	1+
274.79513	294	1+
278.39148	136	
279.89579	196	
280.78982	140	
281.87581	214	
287.85302	372	
287.93747	152	1+
288.87103	290	
288.89985	132	
289.88121	328	
290.86417	662	
291.13615	142	1+
291.77996	172	1+
291.81472	176	
291.87775	608	1+
292.78086	174	1+
292.86357	190	
293.87265	2662	1+
294.00537	142	
296.35917	264	1+
296.85198	280	1+
298.80551	170	
298.85104	214	
299.90401	158	
300.86001	206	
301.85805	210	
302.85604	132	
303.80680	194	
303.87283	346	1+
304.79967	134	
305.86241	558	
306.12826	192	1+
306.88166	176	
307.87335	154	
307.89069	568	
308.14188	1100	1+
308.37370	334	1+
308.88196	1314	1+
309.86905	574	
309.88774	932	1+
310.15681	452	
311.16250	210	
311.88239	6000	1+
312.16173	142	
312.40446	204	1+
312.86074	144	
314.81253	136	
314.86207	374	
314.94424	182	
315.37468	140	
315.87342	378	
316.81886	134	
316.86519	318	
318.85952	244	1+
318.88666	360	1+
322.89124	232	
323.87323	154	
324.85970	192	
325.04147	248	1+
325.85909	150	
325.88113	288	
325.89623	240	
326.86200	238	
326.88440	1640	1+
327.82018	216	1+
327.83750	132	
328.86801	160	
329.38381	168	
329.81959	344	1+
329.88912	264	
330.88479	212	
332.75385	220	1+
332.80767	316	1+
332.87438	750	1+
333.17315	350	1+
333.77312	166	1+
334.89504	152	
335.84305	416	
336.83767	188	
336.94357	150	
337.39250	226	1+
337.80282	132	
337.85709	180	
337.87888	260	
338.80061	280	1+
338.87664	644	1+
338.90407	234	
339.87544	394	1+
339.89784	314	1+
340.90154	200	1+
341.81937	154	
345.87743	202	1+
346.83115	144	
347.76929	156	
347.79073	138	
347.85831	268	1+
348.90571	152	
348.93175	148	
349.75441	362	
349.91913	168	
350.76884	436	1+
350.88777	356	1+
350.96235	188	
351.76995	284	1+
352.90820	312	1+
353.85171	222	
355.73233	154	
356.71627	258	1+
356.73666	142	
356.78347	252	1+
357.77941	290	1+
361.86559	164	
362.87167	282	1+
365.33659	230	1+
366.78661	168	
366.83612	1056	1+
367.70583	914	1+
367.91126	194	
368.70701	578	1+
368.77702	346	1+
368.89607	378	1+
369.83549	280	1+
370.79942	222	1+
370.88948	212	1+
371.72832	168	
372.37112	258	1+
372.86554	148	
373.18581	142	
373.71983	460	1+
373.83052	142	
374.37837	270	1+
374.89122	194	
375.79838	140	
376.21965	176	1+
378.90327	212	1+
380.71243	200	
380.78720	278	1+
380.85834	232	
382.73456	156	
382.85499	218	
383.71788	264	1+
383.77804	164	
384.77702	274	1+
384.85040	2450	1+
385.88328	240	1+
387.71743	442	1+
387.77182	224	
387.84276	230	
388.84986	136	
388.86772	144	1+
389.19895	162	
390.78758	198	
390.84047	452	
390.90369	182	1+
391.07522	322	1+
391.84303	424	
391.89171	230	1+
392.07933	264	1+
392.74982	248	1+
392.83170	152	
392.86546	244	1+
393.83043	348	1+
394.79547	160	
394.83416	296	1+
395.86749	412	1+
396.01591	130	
396.40367	184	
396.85235	196	
396.89777	258	1+
398.73293	422	1+
398.84796	150	
398.90665	314	1+
399.80379	186	
402.79379	166	1+
402.86399	1190	1+
403.86906	788	1+
405.36214	144	
405.78407	246	
405.87456	160	
406.41125	178	1+
406.74194	508	1+
407.86306	3958	1+
408.91807	204	1+
408.93865	118	1+
409.72227	770	1+
409.76436	164	
409.79170	132	
410.83704	608	1+
411.76771	154	
411.81215	234	
411.87772	144	
412.74806	412	1+
412.83697	244	
412.86607	268	
412.92205	254	1+
413.74994	342	1+
413.87800	412	
414.78177	138	1+
414.81157	228	1+
415.34569	114	1+
416.92269	134	
417.77508	140	
418.74773	220	1+
421.80356	140	
421.88017	712	1+
422.69406	144	
423.75038	148	
423.76994	176	
423.81579	226	1+
423.87897	216	
424.74305	608	1+
424.79002	220	
424.88502	134	
425.87344	240	
426.21821	130	
426.86123	1180	1+
427.38690	182	1+
427.73245	2404	1+
428.84599	586	1+
428.88511	390	1+
429.67487	164	1+
429.86951	204	
430.73742	362	
430.76197	168	1+
431.86542	584	1+
432.23464	392	1+
433.86767	168	
435.85479	262	1+
439.89922	482	1+
440.82564	200	
440.84300	216	1+
442.87033	216	1+
443.75038	220	
444.75394	136	
444.87099	1712	1+
445.74171	898	1+
446.78836	350	1+
446.81441	136	
446.87698	348	1+
447.71115	306	
448.76194	396	1+
449.87820	656	1+
450.74810	164	
452.74668	220	
453.78546	144	
457.90596	402	1+
461.89272	144	
462.88179	1116	1+
465.71687	138	
466.68364	188	1+
466.76112	208	1+
467.88777	1062	1+
468.78407	490	1+
468.83709	158	
469.91750	180	
482.79497	142	
485.89700	436	1+
487.79299	288	1+
491.84923	154	
497.80596	192	1+
499.73963	164	
502.24178	174	1+
504.25802	250	1+
504.80276	180	1+
509.28468	190	
509.86116	276	1+
510.22144	192	1+
511.21914	124	1+
END IONS

###FS:    #m/z: 340.94017 #charge 1+
###MS: 77
###MSMS: 78
BEGIN IONS
TITLE=Cmpd 58, +MS2(340.9402), 28.0-35.0eV, 1.7min #78
RTINSECONDS=100.735
SCANS=77-78
PEPMASS=340.94017	1271256
CHARGE=1+
67.79313	86	
183.86635	86	
190.93174	118	
190.94658	112	
191.10236	88	
192.92824	628	1+
193.88441	194	1+
194.53477	114	
194.92633	94	
196.88639	122	
203.88105	142	
205.96351	192	1+
207.94020	86	
208.88677	356	
208.92988	130	
209.88869	198	
210.93742	446	1+
212.87963	592	1+
212.95307	94	
213.94090	1110	1+
213.99122	108	
215.88447	172	
215.93755	178	
216.88675	86	
217.88270	178	
217.93524	130	
218.87380	108	
219.39769	100	
220.89087	144	
221.89640	214	
222.95281	576	1+
225.95551	138	
226.89508	356	1+
226.94533	264	
227.03099	100	
227.11974	86	
228.89503	148	
228.94586	566	1+
228.99823	110	
229.39231	84	
230.88912	752	1+
231.94856	890	1+
232.39838	162	
232.88916	150	
232.99214	84	
233.89713	336	
233.94853	184	
234.95283	134	
235.89200	278	
235.95115	122	
236.99212	86	
237.09586	92	
238.83478	126	
238.92586	106	
239.90258	120	
240.02241	94	
240.83620	116	
241.95421	220	1+
242.02324	278	1+
243.82813	236	
243.93622	84	
244.95434	142	
245.83270	88	
245.84611	262	1+
246.97328	296	
247.01423	82	
247.74983	100	
248.89740	716	1+
249.96119	250	
250.97132	144	
251.82142	100	
252.64890	84	
252.92373	136	
253.44260	102	
253.96311	436	1+
254.90690	250	1+
254.96724	366	1+
255.07103	188	
255.84842	168	1+
256.86613	102	
257.88157	138	
257.92308	106	
257.93956	86	
257.96195	100	
258.34783	86	
258.80518	98	
258.84343	128	
258.91027	88	
259.84790	142	
259.89380	94	
259.95712	150	
260.11886	102	
260.83650	274	
261.84666	138	
263.84101	118	
264.12928	90	
264.84646	178	
264.98014	82	
265.88028	88	
266.86723	158	
268.84744	164	
269.83994	206	1+
269.97625	96	
270.80734	120	
271.05860	88	
272.84740	184	
274.44138	84	
274.79530	100	
274.87571	136	
275.00101	82	
275.82455	116	
275.88143	94	
276.02417	90	
276.85420	364	
276.87371	84	
276.94644	160	1+
277.84118	794	1+
278.84406	552	1+
279.88123	92	
279.92738	104	
280.90918	204	1+
281.05028	94	
281.86598	140	
281.98464	82	
283.82110	104	
283.83618	248	1+
283.86930	84	
284.36281	82	
284.83810	172	1+
284.93497	94	
286.32936	88	
287.12272	130	
289.10554	88	
290.87507	142	
291.48027	100	
291.80258	216	
292.85724	106	
293.84820	96	
294.86132	404	1+
296.17676	92	
296.99571	88	
297.45149	94	
297.88710	112	
297.97699	84	
298.04813	130	
302.94582	128	
303.51787	82	
304.81057	92	
305.08808	90	
305.88149	400	1+
305.95084	88	
307.79787	142	
308.39557	100	
308.87933	122	
309.81578	86	
309.89737	138	
310.87720	142	
311.86404	150	
312.86681	106	
317.81863	92	
322.07721	84	
323.75176	92	
324.86390	118	
324.88990	230	
327.82641	124	
327.89255	112	
328.88707	176	
328.97480	96	
331.88328	116	
332.97488	84	
334.11589	84	
335.00882	82	
335.88656	84	
338.38088	92	
339.77826	96	
343.84064	84	
344.78034	86	
345.41216	94	
END IONS

###FS:    #m/z: 363.95621 #charge 1+
###MS: 77
###MSMS: 79
BEGIN IONS
TITLE=Cmpd 59, +MS2(363.9562), 28.0-35.0eV, 1.7min #79
RTINSECONDS=101.507
SCANS=77,79
PEPMASS=363.95621	532698
CHARGE=1+
62.44340	108	
71.87079	96	
182.86113	104	
189.86433	216	
190.93253	92	
191.85769	400	
193.93334	124	
194.88771	138	
196.88316	162	
200.94778	142	
205.41254	102	
206.40798	92	
207.87308	298	
207.94580	342	1+
208.89199	88	
208.92045	94	
208.98796	112	
209.86775	124	
209.94420	1812	
210.88364	482	1+
211.48951	94	
212.87883	2562	1+
218.03212	88	
221.45051	86	
222.95173	1654	1+
224.94928	2280	1+
224.97189	100	
225.41132	86	
225.86317	98	
226.90402	168	1+
226.94679	9478	1+
227.07802	102	
227.13362	106	1+
227.87684	128	
227.92903	146	
228.89269	898	1+
228.94219	11160	1+
229.99246	88	
230.55272	102	
230.82855	114	
230.86443	88	
230.88794	3970	1+
231.90604	138	
232.09120	94	
233.88554	112	
234.86496	116	
234.88031	146	
234.92657	92	
237.05250	182	
239.07439	178	1+
240.82371	108	
240.93934	434	
240.96341	1040	1+
241.00340	114	
241.82223	334	1+
241.94009	430	
242.95837	918	1+
243.82160	358	1+
243.93818	206	
244.20853	92	
244.95643	6094	1+
245.94079	358	
246.85860	98	
246.90360	204	
246.95327	5378	1+
247.91056	92	
248.00142	104	
248.80356	112	
248.90104	1532	1+
250.89706	166	
250.96975	106	
251.87654	108	
251.89766	168	
251.91407	122	
251.96948	102	
253.83849	150	
253.90230	258	1+
254.98654	88	
256.54318	88	
258.83493	198	
258.93468	146	1+
258.97300	372	1+
259.09664	90	
260.96839	914	1+
261.83098	160	
261.84707	114	
262.83774	324	1+
263.07352	138	
263.84298	246	1+
263.87854	88	
264.52436	92	
264.96392	104	
266.08381	106	
266.81637	176	
266.85963	132	
267.10286	98	
267.34610	88	
267.81328	98	
267.97429	896	1+
268.95647	280	
269.91906	164	
269.96943	810	1+
271.57663	88	
271.84925	182	1+
271.91075	160	
272.86935	94	
273.90890	138	
274.84627	88	
274.85743	118	
275.80367	280	1+
277.92158	94	
278.08906	98	
278.94660	108	
279.10211	320	1+
280.04737	100	
280.78905	458	1+
281.11735	128	
281.98778	122	
283.50011	100	
283.53501	92	
283.85415	134	
283.92397	94	
284.79240	200	1+
285.43842	92	
285.84499	484	
286.81887	124	
287.94363	126	
289.10032	88	
293.11456	114	
294.53404	88	
294.86599	158	
295.96871	202	1+
296.80741	284	
297.91345	88	
298.80322	656	1+
300.80637	124	
300.85839	130	
301.80762	118	
302.25496	102	
302.86129	160	
303.80617	212	
303.85323	1030	1+
304.44894	88	
304.81964	92	
305.83996	148	
305.92065	90	
307.88479	144	
308.87662	134	
310.87381	224	1+
310.89318	134	
310.93233	88	
311.13548	104	
311.96162	98	
312.87028	122	
314.81884	148	
316.81379	104	
316.83259	244	1+
317.86407	130	1+
318.88597	272	1+
318.93299	322	
320.13956	124	
320.88214	156	1+
321.43089	92	
321.82268	116	
321.86695	252	
322.93129	292	
323.04107	90	
324.87421	236	
326.59739	92	
326.82300	168	1+
326.87433	480	1+
326.90352	92	
328.22566	94	
331.26513	94	
331.88442	186	1+
335.20500	134	1+
336.94406	516	1+
338.81241	98	
338.87215	148	
339.15568	122	
339.34581	114	
340.55470	100	
340.82963	140	
340.93710	372	
342.89670	242	1+
343.16133	94	
350.89612	132	
354.41576	116	
355.44764	94	
355.91587	230	1+
357.86201	148	
360.68934	92	
363.70871	104	
363.77536	112	
367.82667	138	
368.18306	120	
368.31323	88	
END IONS

###FS:    #m/z: 336.94558 #charge 1+
###MS: 77
###MSMS: 80
BEGIN IONS
TITLE=Cmpd 60, +MS2(336.9456), 28.0-35.0eV, 1.7min #80
RTINSECONDS=102.279
SCANS=77,80
PEPMASS=336.94558	205800
CHARGE=1+
189.86155	92	
192.88892	102	
196.88283	352	1+
198.95050	80	
201.04489	78	
203.50729	78	
205.95523	144	
209.94048	122	
211.88462	118	
211.94382	3502	
212.87827	1442	1+
212.94912	118	
213.94034	1006	1+
215.93806	172	
216.88590	94	
219.97832	96	
223.96328	96	
226.15119	134	
226.53355	92	
226.88108	84	
226.89817	90	
226.94884	396	1+
227.95274	262	1+
228.89505	304	1+
228.92402	88	
229.06546	100	
229.92651	82	
229.95448	2938	1+
230.88769	2854	1+
231.94918	1250	1+
232.82243	956	1+
233.07458	94	
233.82476	782	1+
234.09735	102	
234.93551	102	
235.07390	82	
235.87996	146	
235.89493	82	
235.94538	126	
235.97239	88	
238.36977	98	
238.91268	114	
239.06809	76	
239.33219	76	
239.98627	94	
240.83744	206	1+
240.87545	102	
240.96212	132	
242.07171	84	
244.05106	110	
246.83864	138	
246.90837	88	
246.97465	198	
246.99355	108	1+
247.91051	118	
247.96513	648	1+
248.11750	86	
248.89988	728	1+
249.96109	510	
250.83294	176	
250.85073	98	
250.89807	136	
250.94987	218	
251.07045	282	
251.49998	78	
251.83820	234	
251.95906	220	
252.02603	80	
252.46722	88	
252.82750	94	
252.96929	2072	1+
253.49812	98	
253.83356	200	
253.90256	908	1+
254.08801	122	
254.96537	986	1+
255.79262	78	
256.84325	484	1+
256.96269	324	1+
258.82120	84	
258.96130	112	
259.81994	76	
259.84616	120	
259.89971	76	
260.85474	110	
261.82930	142	
261.84523	98	
262.92618	96	
263.84516	230	
263.86802	226	1+
264.92824	104	
265.08726	86	
266.84376	142	
267.85265	256	
268.02919	82	
268.57004	78	
268.83899	1308	1+
268.97493	78	
270.85909	154	
270.98147	184	
271.54862	98	
271.91462	194	
271.94308	78	
271.98776	84	
272.59590	92	
272.79724	170	
272.82281	80	
272.84414	268	1+
272.86933	78	
272.97383	232	1+
273.81537	76	
273.86987	84	
274.42137	82	
274.91775	78	
274.98295	104	
276.85181	244	
277.83692	296	
277.86520	112	
277.89708	168	1+
277.96980	100	
278.83223	872	1+
278.93089	104	
279.90971	156	
281.83783	142	
282.08139	90	
282.86141	128	
284.80465	80	
285.02498	130	
285.63563	80	
285.85332	374	
286.64314	106	
286.84846	1216	1+
286.88422	92	
288.81466	92	
288.87937	78	
288.94518	106	
290.41209	94	
290.86094	304	1+
291.44023	126	
292.11484	92	
293.36147	86	
293.85421	104	
294.00287	78	
294.44263	82	
294.84890	144	
294.99102	100	
296.87023	80	
297.13023	86	
297.88799	100	
297.98613	86	
298.37354	94	
299.87697	92	
299.94175	122	
300.91987	78	
301.86699	364	1+
304.86225	198	
304.94634	80	
307.13296	78	
307.80475	96	
308.08052	80	
308.41687	92	
308.86814	162	
309.86485	158	
310.87124	478	1+
312.57343	92	
313.61177	96	
314.88730	104	
315.43482	78	
320.02019	114	
321.05525	108	
322.72740	80	
322.77197	128	
325.13810	94	
325.89632	132	
329.41947	100	
330.85012	108	
330.88524	80	
332.88155	182	1+
335.75930	192	1+
337.08745	94	
338.98831	80	
340.14243	82	
END IONS

###FS:    #m/z: 322.92941 #charge 1+
###MS: 81
###MSMS: 82
BEGIN IONS
TITLE=Cmpd 61, +MS2(322.9294), 28.0-35.0eV, 1.8min #82
RTINSECONDS=105.977
SCANS=81-82
PEPMASS=322.92941	3416450
CHARGE=1+
140.94916	80	
193.04077	82	
197.01942	78	
197.63660	114	
199.85048	92	
199.89212	80	
201.36716	90	
202.89280	80	
204.95676	90	
205.88073	78	
205.94886	300	
214.88941	296	1+
214.98607	104	
218.60000	98	
218.84747	142	
219.49787	98	
221.42301	78	
222.95474	730	1+
224.79800	80	
224.93434	134	
225.96009	144	1+
227.33201	86	
227.93105	140	
228.00897	86	
228.91103	82	
229.04868	82	
229.57479	98	
229.84066	82	
230.88712	202	
233.40633	104	
234.82704	78	
234.91154	82	
235.10793	84	
237.06000	94	
237.37401	108	
237.80548	80	
237.91143	130	
237.99854	80	
238.02859	126	
238.93843	104	
239.78790	146	
240.81998	122	
240.83912	100	
240.94015	1274	
240.96407	188	
241.82909	122	
241.93913	3640	1+
242.02184	88	
242.06980	88	
242.55857	102	
242.81897	116	
242.94138	2364	1+
243.81679	424	1+
243.87465	78	
244.81945	308	1+
244.85254	124	
244.94040	782	1+
244.97259	96	
245.97970	198	1+
246.85113	120	
246.97551	110	
247.85330	132	
248.84499	134	
248.87792	78	
249.88056	78	
251.07003	86	
251.10885	80	
251.92868	120	
253.84328	234	1+
254.42393	92	
254.77053	94	
255.10347	82	
256.83647	88	
257.24407	92	
258.05015	114	
258.83263	198	
259.83180	78	
260.67622	82	
260.79598	204	
260.83536	184	
261.33792	132	
261.82638	808	1+
262.82807	586	1+
263.86306	128	
263.97916	172	
265.05193	96	
265.07824	92	
265.11210	88	
266.95448	92	
267.82757	126	1+
267.90449	160	1+
268.00306	86	
268.13364	84	
268.85733	172	1+
269.80521	80	
269.87783	92	
271.35836	78	
271.85175	98	
271.95958	98	
272.79092	344	1+
273.83991	116	
274.05111	88	
274.96869	92	
275.81004	410	1+
275.85859	422	1+
278.85938	172	
278.89666	260	1+
279.09180	610	1+
279.15517	82	
280.44851	108	
280.86392	80	
281.85046	138	
282.88641	140	
283.06851	130	
283.78779	300	
283.99246	88	
284.29252	118	
284.84466	122	
284.85805	182	1+
284.87683	104	
285.02359	76	
286.18178	96	
286.91880	174	
289.11598	86	
289.57964	82	
289.80659	160	
289.88047	148	
290.79682	206	1+
293.00430	82	
293.39925	88	
294.94300	84	
295.05493	86	
295.86715	84	
298.42230	102	
298.82086	112	
299.91979	80	
300.04292	80	
300.51340	82	
301.84089	84	
303.03646	92	
303.21125	122	
303.89582	88	
304.03581	84	
305.83785	130	
306.05804	104	
306.80378	78	
306.87914	162	
307.02557	78	
307.79733	202	
307.88411	156	
308.79661	132	
308.87427	84	
309.46596	86	
310.79784	102	
310.87353	140	
311.10104	78	
311.88338	94	
312.87179	88	
314.53240	106	
314.81764	82	
316.86240	78	
317.12030	80	
317.87012	108	
321.15885	84	
322.84005	78	
322.89390	98	
323.88271	126	
324.76132	132	
324.85327	90	
324.88936	338	1+
324.97251	90	
325.28693	94	
327.28553	82	
END IONS

###FS:    #m/z: 340.94000 #charge 1+
###MS: 81
###MSMS: 83
BEGIN IONS
TITLE=Cmpd 62, +MS2(340.9400), 28.0-35.0eV, 1.8min #83
RTINSECONDS=106.749
SCANS=81,83
PEPMASS=340.94000	1211746
CHARGE=1+
80.23415	100	
120.87597	110	
130.18969	80	
190.94913	206	
192.92293	96	
198.92635	86	
200.87953	88	
202.40884	86	
203.90413	162	
205.95111	120	
206.00756	78	
208.95589	90	
210.84551	78	
210.93826	94	
211.89964	126	
212.87449	584	1+
212.99934	90	
213.87703	368	1+
213.93864	1090	1+
215.42933	88	
215.88806	168	
215.93678	298	
217.55387	100	
217.87889	208	1+
219.83083	96	
222.95159	96	
223.95944	254	
226.92559	80	
226.96820	86	
227.95428	96	
228.94353	274	1+
230.84896	76	
230.88693	1108	1+
231.95107	888	1+
233.01450	78	
233.89595	296	
233.94829	390	
235.80552	98	
236.83881	78	
237.07641	84	
237.42901	86	
238.07070	80	
238.43296	88	
238.83287	132	
239.82079	108	
239.90412	134	
240.22955	78	
241.16686	86	
241.84636	156	
242.83434	80	
243.83067	204	
243.84988	86	
244.82744	100	
245.83252	206	1+
246.46063	102	
246.97872	150	
247.86970	92	
249.89737	340	1+
249.95905	506	
250.05171	92	
250.97261	124	
251.52343	82	
251.88009	84	
251.95976	132	
253.08974	88	
254.90522	302	1+
254.96757	334	
255.09503	144	
256.84608	86	
256.95895	156	
257.03120	130	
257.85538	96	
258.10348	104	
258.82199	90	
258.84668	432	1+
258.97571	100	
259.90762	78	
259.95753	298	
260.83420	228	
261.89457	110	
261.96026	186	1+
262.84069	212	1+
264.54229	102	
266.86774	106	
267.13711	138	
267.82996	88	
267.85604	80	
267.98777	146	
268.83899	306	1+
269.00226	86	
269.41595	82	
270.97003	102	
271.08116	162	
271.80125	92	
272.00261	78	
274.00241	82	
274.87157	128	
275.81506	202	1+
275.94746	224	1+
276.85500	762	1+
278.84148	238	
278.95338	96	
279.84837	426	1+
280.07060	186	1+
280.09944	82	
280.86794	98	
281.81950	84	
281.90921	164	
282.35701	110	
282.40319	78	
282.85954	136	
283.36349	86	
283.78752	158	
283.85896	220	1+
283.91995	78	
283.96651	142	
285.44677	92	
285.93449	136	
286.91538	94	
287.81064	78	
287.92931	106	
289.05109	78	
289.59418	102	
289.87312	90	
290.57328	98	
290.85673	218	1+
291.46742	102	
292.93709	84	
294.82407	100	
294.87754	254	1+
295.05693	78	
295.86296	96	
296.13170	86	
297.00876	86	
297.88607	186	1+
297.98498	148	
299.78005	142	
299.83969	136	
300.88756	132	
301.42056	80	
301.54031	94	
301.86393	158	
302.79558	106	
302.85447	208	1+
302.96637	134	
303.41510	122	
303.94591	100	
304.44473	80	
305.61803	78	
306.88285	136	
307.87841	496	1+
307.95211	82	
308.95220	106	
310.87733	438	1+
311.02310	114	
312.80049	278	1+
312.86084	98	
314.40407	80	
314.81943	144	
315.96053	100	
316.76403	84	
316.95376	214	1+
318.02432	100	
319.87061	84	
320.13420	78	
321.07538	98	
323.85806	98	
324.89207	92	
328.88529	102	
330.83700	116	
334.05528	80	
336.94544	114	
339.82282	110	
339.90243	86	
340.05853	82	
341.89172	176	
344.68888	86	
345.76368	84	
END IONS

###FS:    #m/z: 363.95595 #charge 1+
###MS: 81
###MSMS: 84
BEGIN IONS
TITLE=Cmpd 63, +MS2(363.9560), 28.0-35.0eV, 1.8min #84
RTINSECONDS=107.521
SCANS=81,84
PEPMASS=363.95595	488304
CHARGE=1+
182.86867	132	
183.07954	84	
189.86114	698	1+
191.85736	720	1+
191.94682	100	
196.88356	250	
199.07359	100	
205.94940	84	
207.11250	86	
207.87273	344	
207.94885	258	1+
208.06781	90	
209.94418	1364	1+
210.88475	248	
212.87789	2366	1+
214.89436	216	
221.88747	84	
222.51737	82	
222.95110	1696	1+
223.89147	84	
224.94840	1730	1+
226.91248	86	
226.94716	7944	1+
228.89261	548	
228.94155	9780	1+
228.98675	100	
229.89219	342	
230.61215	112	
230.83377	122	
230.88910	3494	1+
232.88390	728	1+
233.99676	154	
234.87792	348	1+
234.96617	86	
238.95260	100	
239.07183	288	1+
239.52413	92	
239.90419	224	1+
240.94182	162	
240.96386	878	1+
241.93713	694	1+
242.81560	440	1+
242.90037	114	
242.94017	472	1+
242.96042	596	
243.00583	96	
243.07970	178	
244.34676	100	
244.95778	3978	1+
245.83880	100	
245.94523	140	
245.99349	102	
246.91609	146	
246.95236	4834	1+
247.44619	84	
247.81197	90	
248.80506	246	
248.90013	1328	1+
248.97181	90	
250.89654	256	
250.96805	240	
251.07270	294	1+
251.42626	92	
251.91278	114	
252.82587	118	
252.89258	122	
253.08111	140	
253.86787	100	
253.90543	316	
254.53562	84	
254.83372	96	
255.12166	90	
256.93102	90	
258.11513	90	
258.44169	142	
258.49627	104	
258.83627	200	
258.94658	100	
258.97335	268	1+
260.33916	100	
260.41468	96	
260.96852	704	1+
261.83027	404	1+
262.05822	82	
264.97001	332	1+
265.08648	340	1+
265.18594	82	
265.81511	88	
265.97198	278	1+
266.81004	160	
266.84696	286	1+
267.79788	96	
267.81434	92	
267.97279	556	
268.12555	84	
268.81296	152	
268.95557	176	
269.80207	102	
269.96830	798	1+
270.93827	126	
271.86344	94	
271.95368	118	
272.91888	106	
273.80743	94	
273.91079	148	
274.00850	82	
274.06139	114	
275.07377	96	
275.81232	108	
276.36712	94	
276.85595	102	
279.10241	280	1+
280.09067	114	
280.45038	134	
280.56368	88	
280.79173	554	1+
281.00820	94	
281.11755	252	1+
282.90101	84	
283.09906	124	
283.51063	92	
283.79739	110	
283.85216	354	1+
284.82065	130	
285.84671	610	1+
286.93872	90	
287.12645	84	
290.70290	92	
290.78884	104	
292.43054	242	1+
293.11950	114	
294.03273	88	
296.08718	88	
296.35764	82	
297.81302	112	
297.85310	98	
298.80488	334	
299.80686	196	
299.86948	178	
301.00086	92	
301.86015	266	
302.86164	202	
302.94469	128	
303.80452	126	
303.85565	836	1+
303.98648	90	
305.03655	88	
305.13394	276	1+
306.47488	94	
306.87928	254	
307.88050	544	1+
309.55456	84	
309.75117	114	
309.93915	90	
310.87383	286	1+
311.01305	138	1+
311.57755	90	
312.42130	106	
312.46708	92	
313.45091	82	
314.01118	82	
314.95069	84	
316.81434	122	
317.11818	96	
318.81732	100	
318.93115	246	1+
320.04640	100	
321.36353	100	
321.81687	222	1+
321.87214	134	
322.15128	142	
322.93188	482	1+
325.75854	90	
325.79680	90	
325.89759	146	
326.87219	466	1+
326.89283	116	
327.81401	238	1+
331.86506	152	
335.60382	92	
336.94347	400	1+
339.82478	82	
340.93770	184	1+
343.89935	108	
345.42133	84	
347.88834	94	
348.56650	100	
350.75903	160	
351.77645	186	1+
355.04530	208	1+
357.91069	100	
358.78437	94	
358.84944	82	
360.76627	84	
361.70857	176	1+
361.77884	138	
361.83737	154	
361.94701	124	
362.71328	202	1+
366.73756	110	
367.87730	126	
368.83791	176	
END IONS

###FS:    #m/z: 322.92931 #charge 1+
###MS: 85
###MSMS: 86
BEGIN IONS
TITLE=Cmpd 64, +MS2(322.9293), 28.0-35.0eV, 1.9min #86
RTINSECONDS=111.191
SCANS=85-86
PEPMASS=322.92931	3442272
CHARGE=1+
185.92155	92	
191.86020	74	
196.88116	92	
196.97262	92	
197.89030	80	
198.41082	82	
199.88534	104	
201.94048	80	
203.09402	96	
205.94902	236	
205.97402	102	
207.97015	84	
209.94338	86	
210.89436	114	
211.90924	94	
212.88039	206	1+
212.89375	96	
214.91574	82	
215.97010	118	
219.88101	146	
220.87333	72	
221.89856	92	
221.94344	212	
222.95425	618	1+
223.81778	78	
223.95979	382	1+
224.86612	74	
226.81288	94	
227.84046	84	
227.92366	90	
227.95209	170	
229.89466	78	
229.95625	82	
230.82115	78	
230.83744	160	
230.89002	126	
230.90693	98	
231.09555	78	
231.93969	114	
232.83151	138	1+
233.91475	104	
234.03351	74	
234.12178	72	
236.92561	74	
237.90296	90	
238.94195	148	
240.06601	78	
240.78568	100	
240.81990	328	1+
240.94075	1152	
240.95933	226	
241.94226	982	
242.82566	124	
242.94128	2666	1+
243.82252	126	
244.12451	74	
244.82391	220	
244.93904	726	1+
246.97537	636	1+
247.39456	80	
248.38072	110	
248.83177	118	
248.84606	98	
249.85544	186	
249.88240	102	
250.43207	78	
251.41054	76	
251.86056	160	
252.80832	74	
253.79076	80	
256.02635	102	
256.84267	112	
257.11011	106	
257.15583	136	
257.79954	128	
257.95325	84	
258.83361	250	1+
258.89090	76	
259.46834	78	
259.90955	78	
260.00669	94	
260.71195	94	
260.79988	118	
260.83096	124	
261.00962	78	
261.05299	90	
261.41237	92	
261.83317	272	
262.82795	216	
262.93140	86	
262.97283	72	
263.82977	120	
263.84801	76	
263.98309	118	
265.81035	74	
265.95828	86	
266.85151	84	
266.98094	86	
268.25618	86	
268.91462	92	
269.15390	86	
269.33916	76	
269.41187	80	
270.83426	398	1+
271.46534	80	
273.63659	114	
273.79455	320	
274.86500	80	
275.81345	144	
276.07949	80	
276.81062	172	1+
276.85458	142	
277.01877	94	
277.07415	78	
279.08953	718	1+
279.88777	74	
280.90518	90	
282.37019	94	
282.49180	88	
282.79550	78	
283.06960	78	
283.16332	74	
283.79288	110	
283.96963	96	
284.07521	78	
284.12896	86	
284.29038	500	1+
286.89221	74	
287.03504	84	
287.90883	76	
288.81131	90	
289.52768	96	
289.85940	166	1+
290.78981	90	
291.80206	76	
293.87057	120	
294.85899	96	
294.87674	200	1+
297.41782	100	
299.05706	74	
299.81110	82	
299.91963	80	
300.42170	108	
302.90190	142	
303.88577	78	
304.79639	92	
304.91838	80	
306.85327	74	
306.88294	416	1+
307.79877	232	
307.86503	80	
307.88630	302	1+
309.91321	88	
310.87910	204	
311.88670	102	
312.14685	100	
312.82049	90	
316.75746	74	
319.15078	80	
321.38112	84	
323.73083	80	
324.77330	78	
324.89615	108	
325.89739	110	
327.76322	72	
327.84094	74	
328.17007	76	
END IONS

###FS:    #m/z: 507.84437 #charge 1+
###MS: 85
###MSMS: 87
BEGIN IONS
TITLE=Cmpd 65, +MS2(507.8444), 28.2-35.2eV, 1.9min #87
RTINSECONDS=111.963
SCANS=85,87
PEPMASS=507.84437	287796
CHARGE=1+
196.01518	674	1+
213.89870	216	1+
214.88301	148	
215.87923	150	
220.87572	190	
223.79260	224	
224.97543	184	
226.95137	248	1+
232.89882	234	
250.96753	326	1+
252.07754	154	
254.06260	186	1+
259.87532	174	
263.07387	200	
263.13731	258	
265.08550	178	
266.16522	196	
270.85522	232	
272.79926	254	1+
272.85177	296	
273.86106	226	
273.89472	178	1+
276.80352	180	1+
277.15376	146	
278.83356	152	
278.87062	146	
278.99343	144	
280.84165	172	1+
280.94563	204	1+
281.90656	178	
284.87155	132	
285.79674	188	
286.86749	192	
287.85046	340	
288.82367	164	
288.86766	634	
289.82266	130	
289.87838	860	
290.33642	132	
290.80862	148	1+
290.86916	982	1+
292.86318	214	
293.87334	2392	1+
295.87263	690	1+
296.85914	170	
297.81772	132	
298.87551	276	1+
300.84458	288	
300.85920	160	
301.85775	174	
303.86886	206	
304.87742	138	
304.95707	164	1+
305.86214	1036	1+
305.88238	192	
307.88936	998	
308.00193	152	1+
308.14077	998	1+
308.86956	1226	1+
309.84602	138	
309.88952	638	
309.94001	150	
310.15659	920	1+
311.88220	5152	1+
312.83735	168	
313.34031	132	
314.86238	586	1+
315.90097	200	
316.81817	160	
316.86426	438	1+
316.88974	164	
317.89375	228	
321.87999	468	1+
322.86630	142	
323.87050	276	
324.86192	234	
325.90115	482	
326.24566	220	1+
326.38442	130	
326.88076	1312	1+
327.38043	132	
327.80566	200	1+
327.89775	448	
328.88294	272	
329.39587	262	1+
329.87853	492	1+
330.97829	216	1+
332.03364	136	
332.87548	568	1+
333.17460	284	
334.89733	152	
335.35378	154	
335.76921	130	
335.88633	162	
336.94495	322	1+
337.87994	164	
338.87278	220	1+
339.87690	186	1+
340.89820	224	1+
341.14909	194	1+
341.87706	152	
343.33189	150	
343.84233	132	
344.42343	154	
345.37432	158	
346.76680	196	1+
349.74917	186	
349.91961	138	
350.75798	158	
350.81002	176	
350.88518	380	1+
350.90752	178	
351.77010	248	
351.82472	186	
351.93788	148	
352.36000	250	1+
352.78600	140	
352.91047	426	1+
353.77938	200	
353.84896	268	
354.83943	144	
355.88739	270	
356.77800	218	1+
356.83659	252	1+
356.91111	196	1+
357.87582	212	1+
359.82489	144	
365.78139	320	1+
366.84126	446	
367.70484	1278	1+
367.76348	146	
367.84167	458	
368.84007	268	
368.90311	144	
369.83222	174	
370.04562	240	1+
370.77762	264	1+
370.80892	322	1+
372.72047	356	1+
372.84391	326	1+
372.86917	140	
373.72281	302	1+
374.78428	278	1+
376.22038	398	1+
376.86456	292	1+
377.88512	164	
379.26399	146	1+
379.91355	328	1+
380.71426	170	
380.85577	138	
381.71157	446	1+
381.78757	134	
381.84274	186	
382.85416	132	
382.91524	186	1+
383.02962	258	1+
383.77661	136	
384.84890	2784	1+
384.89052	160	
385.89820	134	
386.25278	130	
387.77577	304	1+
388.03421	150	1+
388.74661	166	
389.19989	164	
389.73544	148	1+
389.83567	484	1+
390.30441	98	1+
390.77678	140	
390.80645	298	1+
390.86046	202	
392.06573	202	1+
392.83298	184	
392.86049	146	
393.79539	220	
395.40352	180	
395.86790	216	
396.76665	182	1+
396.84543	136	
397.22093	190	1+
397.86951	348	1+
397.89923	146	
398.72236	324	1+
399.80762	152	
399.84738	156	
402.86541	1278	1+
403.79676	138	
403.87021	888	1+
404.72654	138	
405.40680	172	1+
405.73138	146	
405.78890	608	1+
405.86799	314	
406.77119	196	
406.82786	134	
406.85512	222	
406.91631	156	1+
407.07304	122	1+
407.72486	426	1+
407.74714	194	
407.77768	136	
407.86428	4188	1+
409.72049	938	1+
410.83802	244	
410.87227	490	1+
412.72525	292	1+
412.80713	142	
412.84332	216	
413.75343	250	1+
415.87683	364	1+
417.81608	236	1+
417.86273	144	
421.88303	590	1+
422.08189	224	1+
422.84669	186	1+
423.66549	162	1+
423.77974	206	
423.87103	244	
424.18529	352	1+
424.76889	184	
424.82375	184	
424.86398	130	
425.74894	872	1+
425.87280	198	
426.86413	756	1+
427.73245	1146	
428.73127	1606	1+
428.84871	716	1+
428.88454	298	1+
429.96397	126	1+
430.20646	136	1+
430.85014	292	
430.87699	138	
431.86924	628	1+
433.85205	158	
434.88037	294	1+
435.85951	134	
439.89052	666	1+
441.12763	222	1+
441.78432	260	1+
443.74350	230	
444.73655	884	1+
444.78834	272	1+
444.87189	1664	1+
445.74004	774	1+
445.79186	230	1+
446.76385	270	
447.71199	208	
448.75987	406	1+
449.87854	426	1+
450.74813	328	
451.74646	186	
454.13687	176	1+
457.90595	194	
462.88075	798	1+
464.86489	144	
467.88834	610	1+
468.78116	270	
477.78454	156	
479.76043	196	1+
485.89658	164	
486.89761	168	
487.73447	136	
490.70425	156	1+
497.80986	130	
509.86062	192	
END IONS

###FS:    #m/z: 336.94516 #charge 1+
###MS: 85
###MSMS: 88
BEGIN IONS
TITLE=Cmpd 66, +MS2(336.9452), 28.0-35.0eV, 1.9min #88
RTINSECONDS=112.736
SCANS=85,88
PEPMASS=336.94516	192808
CHARGE=1+
49.58279	92	
51.39400	118	
182.86632	82	
187.46847	102	
192.89065	90	
196.87255	76	
198.52834	110	
198.96984	80	
199.87487	80	
199.94568	78	
202.13481	76	
205.94059	88	
205.96709	82	
207.86955	84	
208.42020	86	
211.94381	2912	1+
212.87783	1494	1+
213.94045	1210	1+
215.93385	144	
216.92580	84	
217.83811	228	1+
217.88451	92	
220.55612	80	
221.94232	88	
222.95234	304	1+
225.40012	84	
225.58480	98	
227.90316	86	
228.89354	414	
229.92112	78	
229.95473	3286	1+
230.88942	2366	1+
231.94948	1532	1+
232.38314	84	
232.82545	464	1+
232.88076	130	
233.82701	322	1+
233.89815	210	
234.87381	80	
234.89662	84	
235.08081	80	
235.82271	120	
235.89275	294	1+
235.97217	98	
236.84560	120	
237.04874	78	
237.83426	192	1+
240.51323	78	
240.96178	122	
241.84152	146	
245.44324	78	
246.39683	76	
246.56457	88	
246.90936	172	
246.97490	196	
247.96540	1138	
248.90054	1106	1+
249.96214	462	1+
250.83104	634	1+
250.94885	228	
251.95711	108	
252.12750	106	
252.97037	1646	1+
253.00463	90	
253.09070	82	
253.84260	150	
253.90387	692	1+
254.54506	78	
254.96592	774	1+
255.37077	100	
256.41770	76	
256.90356	78	
256.96096	86	
256.99001	86	
258.84241	104	
258.89774	222	1+
259.85450	128	
259.96236	186	
260.83250	78	
260.94226	296	1+
260.96991	76	
261.83160	126	
261.84795	110	
262.34452	74	
262.82967	80	
265.14832	112	
265.82822	76	
267.58901	76	
267.83829	154	
268.84130	508	
268.90818	88	
269.84102	734	1+
269.92224	136	
270.81027	88	
270.86889	284	1+
270.98335	116	
271.58920	78	
271.91552	142	
271.95967	140	
272.36658	86	
272.78946	184	1+
272.97950	242	
274.03669	92	
275.90404	106	
276.85891	366	1+
276.90946	80	
277.83308	1036	1+
277.87838	114	
277.96591	76	
278.69508	88	
279.09686	130	
279.86319	90	
280.03509	90	
280.83873	206	
282.85892	80	
284.01731	108	
285.08405	76	
285.85167	226	
285.97201	92	
286.85099	1596	1+
288.80090	78	
289.92477	74	
290.43480	98	
290.80541	80	
291.87116	80	
291.90166	88	
292.13452	80	
292.43800	158	
293.01055	82	
293.11596	98	
293.85494	224	1+
293.99457	140	
294.17552	108	
294.90095	90	
295.21826	94	
295.86069	198	1+
295.88986	128	
297.38833	80	
299.87548	112	
301.88009	94	
302.44085	80	
302.66059	102	
302.85233	86	
303.80871	78	
304.86657	396	1+
305.94613	86	
306.80825	80	
308.05263	92	
308.37390	78	
309.87340	494	1+
311.00161	82	
311.31134	86	
311.77501	100	
311.96796	76	
312.80584	82	
313.88971	80	
317.35661	80	
317.43335	76	
318.08092	96	
320.91019	88	
321.37231	86	
321.92500	78	
322.37292	114	
324.11891	98	
324.85314	76	
324.89201	144	
324.92739	156	
325.89383	76	
326.08241	98	
326.77487	76	
328.05220	86	
328.88587	144	
333.78439	132	
336.82410	76	
336.94351	80	
338.48220	84	
338.49813	76	
340.04713	82	
340.36922	80	
341.94966	94	
END IONS

###FS:    #m/z: 322.92938 #charge 1+
###MS: 89
###MSMS: 90
BEGIN IONS
TITLE=Cmpd 67, +MS2(322.9294), 28.0-35.0eV, 2.0min #90
RTINSECONDS=116.399
SCANS=89-90
PEPMASS=322.92938	3640200
CHARGE=1+
192.88558	80	
196.88206	360	1+
198.10453	76	
201.04434	138	
205.94891	232	
210.90262	98	
211.83055	86	
212.82923	78	
212.88099	84	
214.88822	120	
221.06681	82	
221.88383	86	
222.95308	674	1+
222.98817	84	
223.99573	92	
224.82175	118	
225.89809	80	
227.01447	104	
229.79045	92	
229.83760	98	
230.88647	80	
234.03143	80	
235.04687	92	
235.82431	120	
235.87968	100	
235.93828	88	
236.01082	274	
237.13185	102	
238.93765	106	
239.95401	88	
240.79031	172	
240.82300	606	1+
240.93959	1442	
241.06989	78	
241.79881	94	
241.85583	78	
241.94309	728	
242.94217	2332	1+
243.81655	526	1+
244.38312	108	
244.85078	132	
244.94009	762	1+
245.10718	84	
245.43624	96	
246.79059	112	
246.97657	678	1+
247.84916	94	
248.84714	118	
249.02937	90	
249.05266	92	
250.11167	88	
250.42622	90	
250.84887	156	
250.92410	82	
250.94547	92	
254.88514	102	
255.05456	90	
255.77492	80	
256.84821	94	
257.14150	102	
258.08294	78	
258.81235	88	
258.83329	308	
258.89886	88	
258.97815	114	
259.86219	94	
260.83726	302	1+
261.41229	100	
263.83096	136	
263.97769	162	
264.97578	146	
265.05620	156	
265.08619	84	
266.06053	78	
266.82852	82	
266.85961	286	1+
267.05970	106	
268.80774	210	1+
268.84999	86	
268.91238	86	
268.95259	140	
269.40596	104	
269.88770	96	
270.66489	114	
270.91548	88	
271.84904	162	
272.84991	160	
272.95648	82	
273.79028	122	
273.81138	78	
274.37656	78	
274.78923	102	
274.85136	276	
275.35344	88	
275.47397	80	
276.85748	132	
279.08997	664	1+
279.11142	80	
279.63255	90	
279.85681	110	
280.07305	180	1+
280.26137	86	
280.45669	86	
281.01110	130	
283.06715	162	
283.39270	98	
283.79237	90	
283.86279	118	
283.90310	214	1+
284.29271	288	
284.78801	128	
284.84470	236	1+
285.92442	92	
286.46449	100	
287.88881	172	
289.80832	144	
289.87318	156	
290.85514	418	1+
291.03829	78	
291.80163	254	
292.83190	210	1+
292.92420	88	
292.95770	82	
293.90102	78	
293.93595	94	
296.01543	76	
296.12719	78	
296.14407	82	
297.89654	78	
298.44970	86	
298.94432	86	
299.78349	108	
300.42576	106	
300.72176	94	
300.77951	114	
300.91580	78	
300.94127	84	
302.44479	108	
302.85918	82	
303.46209	90	
304.87728	240	1+
304.89612	230	1+
305.80419	146	
306.01940	94	
306.76976	76	
306.88259	598	1+
306.96542	84	
307.97292	100	
309.90011	96	
310.87664	212	
311.56903	78	
312.80107	98	
313.91084	98	
314.86993	86	
318.16439	102	
318.37225	98	
319.03453	80	
320.75829	160	
321.13270	80	
321.26028	84	
321.88246	148	
321.96930	80	
324.89230	134	
325.58594	78	
325.81879	94	
325.89601	100	
325.96731	88	
326.16674	90	
326.75050	82	
END IONS

###FS:    #m/z: 507.84447 #charge 1+
###MS: 89
###MSMS: 91
BEGIN IONS
TITLE=Cmpd 68, +MS2(507.8445), 28.2-35.2eV, 2.0min #91
RTINSECONDS=117.171
SCANS=89,91
PEPMASS=507.84447	290610
CHARGE=1+
196.01478	366	1+
224.97520	198	
232.89691	140	
233.85500	136	
234.88454	214	1+
238.06228	156	
240.07829	162	
246.88876	242	
250.96874	272	1+
251.98217	184	
252.07628	216	
254.09343	170	
258.87807	262	1+
262.13795	168	
263.13948	132	
266.09627	224	1+
266.16556	158	
267.78006	186	
268.11048	194	
268.83493	164	
271.84912	138	
272.39128	136	
272.85570	260	
273.79996	258	1+
273.85568	206	
274.84933	222	1+
277.15359	300	1+
277.90132	136	
280.39365	140	
281.85376	128	
287.84913	318	1+
288.86933	304	
288.89865	208	1+
289.87974	620	
290.13031	168	
290.86393	984	1+
292.87923	194	
292.95472	254	1+
293.87259	2460	1+
294.80278	128	
294.85547	298	
295.90895	178	
295.97608	130	
296.88165	152	
298.11076	144	
298.79898	148	1+
298.85577	270	
300.84144	152	
300.85995	208	
301.88059	134	
302.78570	196	1+
303.86463	396	1+
303.89201	156	
305.85902	296	
305.99536	166	1+
306.85482	126	
307.09359	234	1+
307.88674	306	
307.94146	154	1+
308.01422	126	1+
308.14092	910	1+
308.87963	1404	1+
309.80824	170	
310.15744	952	1+
310.87586	158	
311.88236	5244	1+
314.86527	388	
314.88084	690	1+
316.86335	214	
317.81475	170	1+
317.87752	260	1+
322.88894	154	
324.85939	304	
325.86427	130	
325.90010	522	
326.88284	1294	1+
327.76799	130	
327.80968	264	1+
328.16804	186	1+
328.79177	228	1+
328.87601	306	
329.07375	216	1+
329.89825	234	
330.82224	138	
330.83756	164	
330.88297	170	
332.39372	218	1+
332.77044	244	1+
332.87432	784	1+
332.90707	130	
333.17271	174	
333.81446	340	1+
334.90513	326	
335.84115	208	
335.90291	146	
336.88953	174	
337.87767	538	1+
339.38235	134	
339.49888	138	
340.38630	148	
343.00791	204	1+
343.89862	198	1+
346.99871	138	
347.77218	352	1+
347.81712	180	
348.82075	216	1+
348.91657	176	
350.18147	136	
350.79917	146	
350.88440	460	1+
350.95495	166	
351.82180	236	1+
352.90710	410	1+
353.84847	468	1+
355.26594	136	
356.82349	208	1+
356.91706	204	1+
359.90009	246	1+
362.86302	246	
363.84622	132	
364.90464	226	1+
365.77450	344	1+
366.18078	326	1+
366.84036	542	
367.70744	912	1+
367.76287	152	
367.84080	320	
367.87558	218	1+
367.92834	178	1+
368.72465	200	1+
368.84594	200	
368.89850	148	
369.83092	162	
370.83702	336	1+
371.72675	168	
373.71900	196	
373.82819	144	
373.90071	176	
374.84886	156	
374.88795	412	1+
375.74148	148	
375.79217	406	1+
375.88546	324	1+
376.21887	214	
376.79292	262	1+
378.89391	220	
379.73431	160	
379.89029	362	1+
380.39208	178	
380.85611	272	1+
381.70729	288	1+
381.80241	260	1+
382.85075	128	
383.79136	130	
384.72890	242	1+
384.84900	2170	1+
384.89431	180	
385.72902	166	1+
385.77765	238	1+
387.71937	214	
387.77682	188	
387.85194	142	
388.29741	124	1+
388.79098	288	1+
388.84843	130	
389.19810	288	1+
389.71531	196	
389.83485	802	1+
389.86123	456	1+
390.86869	230	1+
391.07476	208	1+
391.79086	142	1+
391.81092	190	
392.82834	210	
393.74700	200	
393.80160	290	1+
393.84116	368	1+
395.81568	144	
395.87032	128	
397.31508	132	
398.76356	132	
398.86279	158	
399.72904	254	
399.80556	146	
399.85692	506	1+
400.73000	222	1+
402.86212	1320	1+
405.74574	252	
405.78214	484	1+
405.87215	588	1+
405.90508	290	1+
406.76007	160	
407.72103	342	
407.74344	206	
407.86332	4070	1+
408.06992	130	
408.74395	170	
409.72188	1054	1+
409.79213	186	1+
410.02786	132	1+
410.83628	442	
411.76026	132	
411.81135	170	
411.83329	200	
411.86356	156	
412.84407	192	
413.75162	200	1+
413.87849	316	
416.86899	250	1+
417.85565	152	
419.76944	134	
419.82242	212	1+
420.39751	170	
421.88509	338	
422.88310	156	
423.77649	290	1+
423.86932	244	
425.75067	420	
425.81249	312	1+
426.75013	186	
426.85924	1250	1+
427.73180	1956	1+
428.79957	152	
428.88079	244	
429.69991	222	
429.84669	254	
430.73684	574	
430.85946	816	1+
431.86809	480	1+
432.24374	334	1+
435.72133	122	1+
435.81982	148	
435.89602	194	1+
436.87414	170	1+
438.78825	136	
438.92799	208	1+
439.89015	588	1+
443.76137	204	
444.76616	144	
444.86819	1654	1+
445.74047	620	
446.76035	154	
447.78175	142	
448.70743	264	
449.73458	156	
449.87691	362	
450.25509	250	1+
450.74696	600	1+
450.77025	132	
452.74686	376	1+
457.90497	322	
458.90566	148	
462.88071	668	1+
465.71311	254	1+
467.88688	868	1+
468.77861	184	
469.76194	178	1+
470.78423	140	
476.77077	152	
480.64190	128	
480.91707	152	
485.89670	492	1+
489.64990	206	1+
498.59779	164	1+
508.85701	292	1+
END IONS

###FS:    #m/z: 336.94527 #charge 1+
###MS: 89
###MSMS: 92
BEGIN IONS
TITLE=Cmpd 69, +MS2(336.9453), 28.0-35.0eV, 2.0min #92
RTINSECONDS=117.944
SCANS=89,92
PEPMASS=336.94527	199544
CHARGE=1+
152.87888	90	
182.86574	86	
183.86624	102	
187.43997	94	
198.95046	82	
208.56055	84	
209.94763	86	
210.87975	226	1+
211.94328	5000	
212.87885	1964	1+
212.94875	124	
213.89448	88	
213.93965	1882	1+
214.11734	80	
214.88151	120	
215.88614	444	1+
215.93546	188	
216.94003	86	
217.88428	136	
218.83941	162	
220.42468	88	
224.97615	96	
225.91661	92	
227.89029	430	1+
228.89186	308	1+
229.95427	3050	1+
230.88827	2548	1+
230.97062	118	
231.95039	1220	1+
232.88958	482	1+
233.00816	100	
233.94839	390	1+
234.82690	88	
236.09292	88	
236.98815	142	1+
237.06121	98	
238.80052	84	
239.06654	98	
239.84606	170	
239.90454	114	
240.83196	142	
240.85022	94	
241.50266	84	
241.84242	90	
242.01805	90	
244.86769	88	
246.16211	80	
246.97661	290	
247.96510	718	1+
247.99930	92	
248.85278	78	
248.89988	718	1+
248.94605	98	
249.52545	84	
249.82726	118	
249.96181	534	1+
250.83458	132	
250.95034	240	
251.06772	118	
251.83353	264	
251.95559	160	
252.11773	84	
252.83452	404	1+
252.97034	1706	1+
253.08439	108	
253.11227	90	
253.90194	584	1+
254.96560	778	1+
255.94607	102	
256.95523	206	1+
258.00443	100	
258.02847	116	
258.46834	96	
258.84848	168	
258.92684	90	
259.13163	90	
259.85816	224	1+
260.82508	350	1+
261.95459	98	
262.79607	88	
262.94311	86	
263.39534	84	
263.83286	116	
264.82414	80	
266.84609	192	
266.90437	78	
266.95555	78	
267.83746	146	
268.84070	1592	1+
268.95756	82	
269.11488	92	
269.95425	92	
270.44869	88	
270.83568	136	
270.98042	274	
271.09853	172	1+
271.86009	92	
271.91414	310	1+
272.89295	104	
272.97412	130	
273.87854	82	
273.98122	120	
274.85856	226	1+
274.95826	80	
275.62467	80	
276.09369	88	
276.85139	258	
277.83790	122	
278.08660	90	
278.39184	102	
278.83492	344	
278.89978	212	1+
278.94333	80	
279.83355	316	
279.85825	84	
281.03909	100	
281.05442	148	1+
281.42814	84	
281.45901	78	
281.85684	92	
282.86088	326	1+
282.99388	90	
283.84704	110	
284.14762	78	
285.85013	332	
286.85127	888	
287.84830	898	1+
287.99372	84	
289.90687	88	
290.09387	78	
290.86616	90	
290.93745	82	
291.18788	86	
291.52001	84	
291.97070	88	
292.10163	88	
292.85542	380	1+
292.91770	88	
293.10658	150	
293.87583	136	
294.94378	202	1+
295.50832	80	
296.12310	86	
296.13939	90	
296.31127	78	
297.89229	88	
297.91768	80	
298.87659	122	
298.93784	94	
300.03414	88	
300.90928	114	
301.60444	80	
301.83253	86	
304.80923	98	
304.86038	142	
305.39243	100	
305.87882	472	1+
306.88176	304	1+
307.05374	128	
307.27498	98	
308.79645	210	1+
309.82041	80	
309.87170	618	1+
310.03438	98	
311.09477	88	
311.87124	200	1+
312.87555	142	1+
313.53592	114	
314.05629	256	1+
320.42192	102	
320.66154	106	
320.88147	102	
321.11034	94	
321.15456	84	
321.88314	102	
324.89263	138	
325.19168	80	
326.96020	104	
327.00363	110	
327.37431	86	
327.75647	110	
327.87823	288	1+
328.82903	88	
332.81234	80	
334.76319	84	
335.62601	80	
337.01999	96	
337.39429	182	
340.60914	80	
341.04906	108	
END IONS

###FS:    #m/z: 340.93995 #charge 1+
###MS: 93
###MSMS: 94
BEGIN IONS
TITLE=Cmpd 70, +MS2(340.9399), 28.0-35.0eV, 2.0min #94
RTINSECONDS=121.636
SCANS=93-94
PEPMASS=340.93995	1128332
CHARGE=1+
66.48924	84	
190.93225	102	
193.89142	86	
196.88265	140	
197.00519	80	
203.93310	102	
205.94945	284	
208.88332	108	
208.95919	112	
209.93196	282	1+
212.87893	516	
212.90416	88	
213.87761	390	
213.89318	224	
213.93841	1012	1+
214.88702	422	1+
222.50796	92	
223.95961	294	1+
226.90756	86	
226.94556	398	1+
226.99581	86	
227.89225	82	
228.94298	102	
230.88832	328	
230.94671	758	1+
230.95916	94	
231.04837	138	1+
231.59417	98	
231.88941	520	1+
231.95081	626	1+
233.03338	92	
233.89688	356	1+
233.94857	166	
235.38778	80	
235.59349	80	
235.94607	138	
236.79742	86	
238.89036	82	
239.85196	100	
239.87862	138	
240.12704	90	
240.84357	90	
240.88643	100	
240.96008	148	
241.82132	82	
241.88452	144	
241.94760	124	
242.05275	94	
242.79045	90	
242.83838	252	1+
244.94206	196	1+
246.83167	144	
246.97508	288	
247.03993	218	1+
247.95300	118	
248.85290	146	
248.89938	380	
249.96261	418	1+
250.89803	174	1+
250.94316	94	
251.05254	86	
251.95706	112	
253.90396	100	
254.40043	88	
254.96423	738	1+
255.02412	108	
255.79106	138	1+
255.99096	92	
256.84494	100	
257.85761	100	
258.54360	92	
258.84407	284	
259.44055	186	
259.53773	84	
259.84173	118	
259.86026	82	
259.90566	94	
259.95515	132	
260.80088	98	
260.83649	258	
261.02127	88	
261.84177	230	
261.89315	120	
262.47533	100	
262.79371	88	
262.88064	120	
263.89943	210	1+
264.79442	138	
264.82755	106	
269.82317	284	1+
269.84699	128	
269.97662	264	1+
270.84988	134	
272.04439	82	
272.14173	88	
272.84518	88	
272.93151	264	
273.79270	150	
275.84024	86	
275.85394	122	
276.58371	100	
276.85326	310	
277.85864	172	
277.92295	86	
278.84349	526	1+
278.91657	82	
279.36589	90	
279.66130	88	
280.91143	154	
280.98952	82	
281.04975	132	
283.16508	94	
283.35734	94	
283.85542	98	
284.12079	104	
286.01987	100	
286.90827	98	
289.84013	156	
289.85805	96	
291.57016	92	
291.85280	86	
292.91572	80	
293.79809	148	
294.03495	100	
294.96623	110	
295.84748	276	1+
296.87656	120	
297.88596	80	
298.00674	86	
298.99114	84	
299.05907	140	
299.18425	88	
299.86817	206	
300.85319	370	1+
301.85600	216	1+
302.09028	82	
302.37214	88	
303.36167	84	
304.06137	96	
305.87911	148	
305.99352	82	
306.87628	106	
307.89187	96	
309.05282	126	
309.81607	84	
310.02979	100	
310.87312	118	
310.96775	110	
311.88335	86	
312.86148	132	
313.80667	166	
314.02550	82	
314.86380	82	
316.17220	84	
317.04371	84	
317.81048	176	1+
319.01287	110	
319.92419	104	
323.81804	86	
324.89252	316	1+
325.51941	98	
325.86097	80	
327.04141	90	
328.88800	168	
329.91438	86	
330.88184	124	
333.00145	84	
333.81742	98	
334.88407	84	
337.39979	166	
338.64742	90	
339.66686	92	
340.19913	90	
341.09411	86	
342.90164	292	1+
343.67067	100	
345.76690	130	
END IONS

###FS:    #m/z: 363.95576 #charge 1+
###MS: 93
###MSMS: 95
BEGIN IONS
TITLE=Cmpd 71, +MS2(363.9558), 28.0-35.0eV, 2.1min #95
RTINSECONDS=122.408
SCANS=93,95
PEPMASS=363.95576	466638
CHARGE=1+
47.47435	86	
130.50820	86	
182.49378	98	
183.87463	88	
184.95237	148	
187.94986	82	
189.86257	650	1+
191.85773	270	
196.88350	234	
205.87783	120	
205.95032	140	
207.87302	438	1+
208.89102	112	
208.95785	146	
209.94228	1780	1+
209.96622	84	
210.88544	116	
212.87860	1620	1+
214.07974	102	
214.89320	174	
215.87804	92	
216.10183	84	
221.89275	94	
222.95270	1520	1+
224.94846	1580	1+
225.96166	182	
226.89321	100	
226.94640	7828	1+
227.11329	132	
227.87651	148	
227.93091	162	
228.89550	294	1+
228.94128	9348	1+
229.03775	98	
230.88834	3548	1+
232.83586	238	1+
232.88427	686	
233.98503	180	1+
234.94902	84	
235.82523	114	
237.05294	154	
239.07024	292	
240.33470	102	
240.81948	222	1+
240.94148	428	
240.96095	780	1+
241.94402	776	1+
242.95955	714	1+
243.81885	138	
244.95642	3522	1+
245.83647	112	
246.09528	124	
246.15984	94	
246.80887	88	
246.87725	154	
246.90458	490	1+
246.95225	4388	1+
247.93774	108	
247.98975	252	1+
248.84708	132	
248.89836	1320	1+
249.81222	120	
249.94730	238	1+
249.96773	94	
250.05937	88	
250.89560	222	
250.97076	178	
251.78837	82	
251.97546	136	
252.82757	110	
253.08452	168	
253.82601	182	1+
253.90628	262	
253.98497	96	
255.94979	116	
257.80548	90	
257.99492	98	
258.83688	430	1+
258.90086	104	
258.96943	144	
258.99893	88	
259.12033	90	
259.44268	128	
259.97077	96	
260.82783	684	1+
260.96812	830	1+
261.82883	430	1+
262.87174	86	
263.82980	128	
263.84982	116	
263.97641	238	
264.44656	84	
264.79413	98	
264.81270	218	
264.84063	276	1+
264.86729	92	
264.97205	106	
265.08316	138	
265.97592	206	
266.10687	92	
266.41310	112	
266.81438	432	1+
267.77590	112	
267.97239	770	1+
268.79841	138	1+
269.91763	210	1+
269.96768	556	1+
270.40022	84	
271.84212	88	
271.95338	100	
272.84079	86	
273.84334	232	1+
273.90849	92	
275.41675	106	
275.82116	198	1+
277.10746	172	1+
277.47057	84	
277.91635	94	
278.79751	122	
278.79997	84	
279.10390	358	1+
279.80750	130	
280.01899	88	
280.78886	366	1+
281.84812	130	
281.86305	136	
281.99165	112	
282.84902	440	1+
283.79132	128	
283.98020	126	
284.81845	162	1+
284.84371	736	1+
284.98512	88	
285.84538	618	1+
285.93492	98	
287.01343	84	
287.71664	118	
288.86127	110	
289.86898	128	
289.88093	136	
290.79731	94	
290.87750	114	
290.91002	102	
290.96489	88	
292.49180	92	
293.11719	334	1+
294.35311	84	
294.86099	180	
295.88628	96	
296.40828	94	
296.80870	214	
296.91644	84	
297.80799	152	
298.80609	652	1+
298.91434	452	1+
300.80195	412	1+
301.86279	252	1+
302.48735	88	
303.85578	614	1+
304.10867	102	
304.48548	108	
304.87850	116	
305.97869	94	
306.05753	172	1+
307.82658	100	
308.38886	102	
310.88164	204	
310.91919	86	
310.99197	110	
311.03160	94	
311.86820	142	
312.86766	110	
312.88683	216	1+
314.83192	144	
316.34026	98	
316.81568	146	
316.88435	84	
316.93009	100	
318.93402	140	
319.88632	188	
320.13645	160	
320.87275	88	
321.37417	132	
321.80828	234	1+
321.86665	182	
322.93439	276	
325.35141	102	
326.86971	310	1+
327.98727	136	
333.87061	158	1+
334.01422	84	
336.94485	828	1+
339.82632	134	
340.94206	346	1+
343.85539	84	
345.78021	224	1+
345.87927	266	1+
345.97850	86	
346.76253	92	
355.92018	96	
357.67812	98	
359.18018	130	
362.93176	96	
363.77904	94	
364.51018	96	
366.35744	90	
366.76900	340	1+
367.72658	88	
367.77379	294	1+
END IONS

###FS:    #m/z: 507.84413 #charge 1+
###MS: 93
###MSMS: 96
BEGIN IONS
TITLE=Cmpd 72, +MS2(507.8441), 28.2-35.2eV, 2.1min #96
RTINSECONDS=123.179
SCANS=93,96
PEPMASS=507.84413	260486
CHARGE=1+
196.01318	222	
197.88481	206	1+
209.94322	200	
214.88625	154	
224.97345	192	
232.89413	164	
235.14426	210	
248.85389	168	
249.87589	152	
250.97156	136	
257.87494	310	1+
262.13491	162	1+
266.09329	134	
266.16670	150	
267.79195	186	1+
268.10824	140	
270.02405	148	
272.85802	430	1+
276.04055	140	
277.14987	186	
278.82947	154	
279.86946	140	
280.87917	290	1+
282.98626	142	
285.79465	134	
287.85098	194	
287.93450	134	
288.87094	162	
289.87734	446	
290.86416	796	1+
290.88312	222	
291.87348	186	
292.85910	142	
293.87322	1924	1+
295.86417	168	
296.85263	332	1+
298.87693	306	1+
300.85936	688	1+
301.90979	140	
305.86423	294	
306.12544	234	1+
307.88552	1050	1+
308.14097	500	1+
308.87234	422	
309.86395	278	
310.15437	802	1+
310.87522	142	
311.88285	4376	1+
313.96659	164	
314.86270	844	1+
317.87984	168	
322.52977	140	
322.88537	148	
323.85282	238	
325.90563	364	
326.24182	144	
326.88169	302	
326.89611	302	
327.88281	398	
328.81111	138	
328.86812	252	
330.81141	142	
330.83171	256	1+
330.87941	284	
331.04840	208	1+
331.81646	142	
331.87481	760	1+
331.90098	152	
332.87695	626	1+
332.89707	172	
332.94306	142	
333.17173	510	1+
333.39130	182	1+
333.77665	172	1+
334.80173	266	1+
334.88320	192	
336.96581	148	
337.88378	270	
338.03969	182	1+
338.39174	182	
338.88600	192	
338.90938	168	
340.89864	156	
341.96595	138	1+
343.88315	218	
343.89833	282	1+
344.75761	140	1+
347.77503	170	1+
349.16247	134	
349.75305	268	
350.03156	214	1+
350.75588	196	
350.82449	172	
350.88328	258	
350.91218	172	
351.03102	232	1+
351.88574	148	
353.78649	188	
353.84943	404	
354.03447	226	1+
356.06394	134	
357.85092	134	
358.02581	190	1+
358.80854	206	
361.85642	140	
361.91397	334	1+
364.84175	212	
366.84093	854	1+
366.86294	174	
367.70681	284	
367.77430	180	
368.70327	176	
368.74507	138	1+
369.00982	142	
369.70714	238	
370.02898	274	1+
370.71082	170	
371.72238	144	
371.79629	146	
372.84949	226	1+
373.93525	160	1+
374.06512	164	1+
375.85604	172	
376.22333	216	
376.78349	250	1+
378.84189	282	1+
381.71534	260	
381.77977	266	1+
382.86027	214	1+
382.89565	146	
384.84711	1962	1+
387.77197	186	1+
388.80017	182	
388.85386	278	
389.19607	502	1+
389.71702	266	
390.05086	134	
390.79474	160	
390.84337	296	
391.73329	188	
391.84007	254	
391.86244	290	1+
392.07162	146	
392.82602	348	
394.78854	160	
395.75378	144	
397.83834	138	
397.87368	136	
398.72978	146	
400.86786	140	
402.86719	1180	1+
403.95974	136	
405.74424	186	
405.75721	394	1+
405.78585	356	1+
405.86276	434	1+
407.37791	140	
407.72583	158	
407.86372	4022	1+
407.89138	258	1+
408.73782	270	
409.72283	578	
409.77152	120	1+
410.72091	282	
410.83473	512	1+
411.72234	362	1+
411.74440	316	1+
411.80843	260	
412.84225	202	
413.76065	182	1+
413.87803	304	1+
416.73848	152	
416.87824	162	
417.82212	148	
417.86117	162	
418.76942	266	1+
418.84964	206	
421.75084	272	
421.89039	176	
423.76257	250	
423.78547	242	
423.86438	282	
424.76276	174	
424.80449	168	
425.74638	250	
425.76643	306	
425.88021	160	
426.75382	208	
426.86130	984	1+
427.73297	1862	1+
428.08924	142	
428.84603	522	1+
428.87388	146	
429.73469	926	1+
430.73865	608	1+
431.86591	414	1+
432.24097	180	
433.85835	202	
439.89243	262	
442.78378	138	
443.76098	338	
444.76572	228	
444.87277	1500	1+
445.72907	146	
445.74692	434	
446.74195	406	
446.87416	468	1+
448.76061	180	
449.88267	198	
450.74418	438	1+
450.87514	156	
451.76240	198	
452.75618	210	
457.90135	350	
458.90330	172	
462.88244	634	1+
464.76842	244	1+
464.78471	146	
464.88344	134	
467.88759	834	1+
468.78776	176	
480.92737	140	
485.88690	148	
485.89909	284	1+
500.80764	156	
END IONS

###FS:    #m/z: 340.93982 #charge 1+
###MS: 97
###MSMS: 98
BEGIN IONS
TITLE=Cmpd 73, +MS2(340.9398), 28.0-35.0eV, 2.1min #98
RTINSECONDS=126.874
SCANS=97-98
PEPMASS=340.93982	1212552
CHARGE=1+
182.86203	84	
188.95007	218	1+
189.86403	122	
190.94490	168	
192.88777	98	
192.92655	308	1+
196.88294	132	
196.92262	110	
197.88558	100	
199.00775	80	
199.88953	92	
200.87693	226	1+
205.94911	210	
207.07366	90	
208.88092	208	1+
208.95381	102	
209.93746	250	1+
210.51379	92	
212.87802	322	
213.87288	176	
213.93824	786	1+
214.11643	100	
214.89434	142	
215.88751	454	1+
215.93529	436	
217.88129	200	
217.93837	118	
218.88284	176	
218.91423	94	
220.86983	140	
220.89105	92	
221.94970	82	
224.57333	116	
226.89587	208	
226.96819	196	
227.58098	82	
227.89523	82	
228.94427	274	1+
229.89853	90	
229.91915	82	
229.95989	92	
230.02692	82	
230.88972	384	
231.08398	100	
231.48190	94	
231.88984	294	
231.95009	1074	1+
233.89392	254	1+
236.87007	82	
237.13139	136	
238.93510	82	
240.51325	106	
240.83594	436	1+
241.83797	310	1+
242.04870	96	
242.35262	104	
242.82500	248	1+
242.93894	142	
244.95731	138	
246.97336	460	1+
247.02790	98	
248.90031	206	
249.97559	84	
250.16998	86	
250.65394	100	
252.91376	120	
254.83900	154	
254.90485	110	
254.96355	532	1+
256.84897	132	
256.88431	104	
256.95708	188	1+
257.79562	126	
257.82992	98	
257.85294	84	
257.90406	84	
257.91983	94	
258.84716	276	
258.99390	84	
259.85053	320	
259.95499	188	
260.83804	166	
260.92419	88	
261.89783	176	
262.84186	198	
262.91033	116	
263.05851	84	
263.82898	132	
263.98068	86	
264.85281	92	
264.91404	90	
265.82123	132	
265.90424	104	
266.84379	140	
266.86754	134	
267.13312	154	
268.08727	98	
268.78965	82	
268.83884	294	
268.86056	134	
269.66373	82	
269.99085	86	
271.84089	168	
271.89515	202	1+
272.11717	94	
272.84782	146	
272.93811	190	
273.45577	90	
273.79012	128	
274.52888	106	
274.86153	104	
275.84020	98	
275.86043	138	
276.85287	640	1+
278.84310	212	
279.10126	82	
279.83992	124	
279.92846	84	
280.31470	92	
280.91566	144	1+
281.86935	146	
282.32270	88	
283.06190	92	
283.48734	200	1+
284.36519	84	
284.93194	180	
285.87303	84	
286.84243	118	
286.90081	84	
287.80894	134	
288.12712	80	
288.79615	140	
288.81744	84	
289.05551	82	
289.78701	120	
289.85561	88	
290.84991	96	
290.86626	96	
290.90004	82	
293.85682	386	1+
294.85932	258	1+
297.89277	84	
298.52609	98	
298.85948	90	
301.85658	146	
301.88230	182	
304.44259	80	
306.82956	82	
307.79674	124	
307.88619	144	
311.88211	130	
313.88400	174	
314.88944	88	
315.39536	110	
316.42112	94	
316.86232	88	
317.89501	80	
321.92732	94	
322.48708	110	
324.89777	336	1+
325.82755	82	
327.19673	88	
328.75329	98	
328.88539	188	
329.87560	120	
330.38727	86	
330.81329	98	
332.85806	88	
334.53151	86	
335.08427	90	
336.96577	86	
337.78448	128	
344.00772	98	
END IONS

###FS:    #m/z: 363.95586 #charge 1+
###MS: 97
###MSMS: 99
BEGIN IONS
TITLE=Cmpd 74, +MS2(363.9559), 28.0-35.0eV, 2.2min #99
RTINSECONDS=127.646
SCANS=97,99
PEPMASS=363.95586	488914
CHARGE=1+
57.59745	104	
157.68343	94	
189.86074	676	
191.85702	288	
205.95111	168	
207.47663	98	
207.87356	508	1+
208.91899	98	
209.86671	112	
209.94321	1200	1+
210.88299	460	
210.93374	104	
211.96837	96	
212.87879	2202	1+
214.89684	120	
217.89616	84	
220.93547	106	
222.95094	1178	1+
224.88091	100	
224.94784	2324	1+
225.59004	82	
225.97169	116	
226.90647	96	
226.94672	8450	1+
227.89753	104	
228.89537	856	1+
228.94155	10080	1+
230.38965	112	1+
230.43127	84	
230.85249	88	
230.88879	3522	1+
231.59390	86	
231.90992	82	
232.82696	94	
232.88272	524	
232.94140	88	
234.06060	132	
234.09542	86	
234.88027	286	
234.98753	90	
235.09960	106	
235.82606	134	
236.05717	384	1+
237.05516	356	1+
240.33813	96	
240.94018	168	
240.96173	1310	1+
241.08637	140	
241.82259	292	1+
241.85008	88	
241.93738	702	1+
242.54182	90	
242.82194	226	1+
242.84615	106	
242.94014	588	1+
242.95832	1278	1+
244.82082	250	1+
244.84769	176	1+
244.95678	4556	1+
245.94350	136	
245.98085	94	
246.80961	100	
246.90416	100	
246.92337	106	
246.95248	5786	1+
247.90422	160	
248.80118	278	1+
248.90090	1046	1+
249.99555	104	
250.96821	408	1+
251.06986	82	
251.91203	162	
253.15419	118	
253.85404	98	
253.90454	164	
255.56683	82	
257.35058	100	
258.83689	232	1+
258.97314	518	1+
259.92354	120	
260.82666	176	
260.84147	220	
260.96910	950	1+
261.83063	594	1+
263.84601	84	
263.90380	128	
263.93796	96	
263.97300	126	
264.08673	338	1+
264.41657	88	
264.96260	102	
264.97564	312	1+
265.09186	284	1+
265.13012	88	
265.81136	108	
265.87620	84	
266.78217	310	1+
266.81095	322	
266.84249	162	1+
267.97102	352	1+
268.91503	100	
269.96849	964	1+
271.00924	86	
271.83835	220	1+
271.91033	432	1+
272.14376	86	
272.82478	92	
275.98969	92	
276.64532	84	
276.81729	98	
276.85168	180	
278.79904	240	
279.10273	228	1+
279.79404	138	
279.84733	88	
280.79098	554	1+
280.92916	86	
281.60337	88	
281.89909	90	
281.95428	82	
282.79303	174	
283.09705	84	
283.79277	98	
283.84838	236	
284.13576	102	
284.82800	172	
284.85753	132	
284.98337	222	1+
285.08185	92	
285.79883	148	
285.84475	724	1+
287.86484	88	
287.93134	92	
290.97503	94	
291.44221	94	
292.43677	140	
292.82972	86	
292.87965	246	1+
293.00032	100	
293.11603	346	1+
293.68359	84	
296.88974	130	
296.94367	104	
297.41116	98	
297.87115	102	
298.80272	1142	1+
298.85978	92	
300.80156	248	1+
300.83060	104	
301.85924	130	
302.81433	88	
302.86318	86	
302.88689	94	
303.80707	288	1+
303.85724	838	1+
304.00315	88	
306.81852	114	
306.87912	246	1+
306.91996	86	
309.88772	164	
310.87693	406	1+
311.12936	92	
311.88098	248	1+
313.96596	90	
314.81583	168	1+
315.75736	82	
315.87739	96	
315.96042	104	
317.39376	130	
318.92834	186	1+
319.82441	102	
320.76735	92	
321.81659	294	
321.86045	242	1+
321.87867	84	
322.87736	204	1+
322.92544	236	
324.39283	96	
325.87684	110	
326.87110	406	1+
327.99472	108	
328.19683	86	
328.89265	150	
329.93897	84	
331.72762	94	
333.07103	82	
333.39596	100	
333.90200	96	
336.10344	106	
336.94333	480	1+
337.76419	198	1+
337.87050	92	
338.76467	226	1+
339.82776	304	1+
340.02939	90	
340.93799	382	1+
342.90109	102	
343.15294	122	
343.91255	98	
345.45420	86	
345.90736	94	
346.79188	92	
351.51863	84	
351.84294	96	
352.65215	94	
353.09723	84	
353.63478	94	
359.69949	84	
363.74137	146	
366.23735	90	
368.11514	104	
END IONS

###FS:    #m/z: 336.94506 #charge 1+
###MS: 97
###MSMS: 100
BEGIN IONS
TITLE=Cmpd 75, +MS2(336.9451), 28.0-35.0eV, 2.2min #100
RTINSECONDS=128.418
SCANS=97,100
PEPMASS=336.94506	198870
CHARGE=1+
100.48673	92	
185.88999	88	
187.85052	96	
192.88954	146	
196.88230	188	
198.10828	88	
204.02965	82	
205.94745	126	
207.97902	90	
209.85864	92	
210.88330	210	
211.03971	88	
211.94375	3638	1+
212.87769	1494	1+
213.04053	118	
213.93799	1604	1+
214.89083	80	
215.88646	348	1+
217.88519	80	
217.93785	78	
218.83979	124	
218.88240	80	
219.83745	110	
221.94408	180	1+
222.81200	84	
223.02472	90	
223.96156	146	
225.13669	80	
226.11792	78	
227.05311	92	
228.89379	210	
229.89117	110	
229.95436	3440	
230.88811	2858	1+
231.94923	1468	1+
233.82373	144	
234.03160	78	
234.83058	138	
235.84637	372	1+
235.89467	266	1+
235.95039	92	
238.83488	140	
239.84726	84	
240.83684	338	1+
240.96250	150	
242.05629	80	
243.55265	88	
244.95733	84	
245.83335	112	
246.90336	164	
247.83890	86	
247.96437	772	
248.89850	874	1+
249.07311	118	
249.83099	198	
249.96029	256	
250.05533	78	
250.06836	292	1+
250.83128	402	1+
250.95227	414	1+
251.07110	234	1+
251.84128	94	
252.02599	84	
252.33827	84	
252.74408	100	
252.97102	2210	1+
253.51189	82	
253.90176	240	
253.98645	86	
254.54907	88	
254.96498	1112	1+
257.84888	122	
257.96160	148	
258.83058	86	
259.31821	80	
259.51172	78	
259.85307	282	1+
260.94096	130	
261.82942	210	
262.79808	86	
263.83165	154	
264.01547	86	
264.85411	80	
265.85734	134	
266.88055	80	
267.83630	212	
268.17359	84	
268.84104	532	
269.14198	96	
269.35120	78	
269.83894	296	
270.80923	196	1+
270.84792	250	
270.98448	330	1+
271.42300	94	
271.84369	204	
271.91476	206	
271.94555	88	
272.92408	80	
272.97455	210	
274.42133	90	
274.78730	78	
275.83969	168	
276.85451	610	1+
277.37029	94	
277.49522	104	
277.80821	92	
277.83300	1042	1+
278.81028	110	
278.83520	778	1+
280.83707	154	
281.99210	78	
282.07541	90	
282.86079	90	
283.79177	92	
285.84922	396	
286.84697	1034	1+
286.93625	80	
287.01993	80	
287.84826	612	1+
288.99308	94	
289.05403	124	
291.06108	90	
291.16380	114	
292.87381	130	
293.00001	156	1+
293.82018	92	
293.87498	110	
294.21383	78	
294.80954	100	
294.86223	132	
294.93464	84	
295.44529	118	
295.48341	120	
295.82951	84	
295.85494	94	
295.93111	116	
296.24165	82	
297.42196	86	
297.80115	124	
297.96645	100	
299.01550	94	
299.41799	96	
299.78761	78	
301.00290	90	
301.01944	86	
301.96237	176	
303.88404	196	1+
304.94273	126	
305.97418	100	
307.55079	92	
307.88265	80	
308.86867	438	1+
309.86928	324	1+
309.90764	138	
311.88191	370	1+
312.41283	86	
312.95404	148	
313.60524	90	
314.87002	142	
315.85372	88	
316.87355	86	
316.91487	82	
319.87950	90	
322.85775	80	
322.94613	78	
323.00766	78	
323.88484	106	
324.89470	326	1+
325.17177	96	
327.87875	86	
330.95423	88	
331.01694	86	
332.88953	84	
333.76391	154	
336.77636	92	
338.53176	108	
338.76649	120	
340.80313	114	
340.89924	144	
341.90567	94	
END IONS

###FS:    #m/z: 322.92923 #charge 1+
###MS: 101
###MSMS: 102
BEGIN IONS
TITLE=Cmpd 76, +MS2(322.9292), 28.0-35.0eV, 2.2min #102
RTINSECONDS=132.101
SCANS=101-102
PEPMASS=322.92923	3638286
CHARGE=1+
191.84302	78	
193.89302	136	
195.96054	96	
196.88283	178	
197.96137	74	
198.07533	84	
198.92639	92	
200.95790	78	
205.94581	242	
206.03590	78	
206.97152	84	
207.94552	74	
207.97148	110	
208.39013	84	
208.83171	78	
209.94229	80	
210.89525	78	
210.94348	74	
211.07378	84	
212.87680	106	
214.09412	84	
214.50384	84	
214.89388	124	
217.01978	106	
220.95555	142	
221.64438	80	
221.94234	84	
222.95128	556	1+
223.88028	80	
226.43353	74	
226.95526	80	
227.00178	74	
227.56224	100	
227.83118	74	
227.95157	154	
228.54898	84	
228.85140	86	
228.89438	76	
228.91073	242	1+
229.57653	74	
230.88732	202	
230.91941	244	1+
231.08410	76	
234.92580	72	
236.83335	132	
236.86069	74	
236.89548	72	
238.79479	76	
238.93314	164	
239.97482	74	
240.50940	94	
240.94002	1446	
241.81780	82	
241.88434	80	
241.94137	916	
242.81903	126	
242.93967	3300	1+
242.98382	74	
243.82143	524	1+
245.86730	82	
246.44340	74	
246.90277	180	1+
246.97424	598	1+
248.85360	212	
249.13204	110	
250.01070	94	
250.97110	124	
250.99212	78	
251.92414	150	
252.82837	108	
252.92778	72	
253.05441	82	
254.79580	78	
254.96243	76	
255.78275	128	
255.95154	170	
256.84208	72	
257.91791	86	
258.80948	76	
258.83431	282	
259.95546	108	
260.83030	184	
261.48194	72	
261.66451	104	
261.82779	896	1+
262.97245	240	1+
264.07156	98	
266.88935	146	
267.01456	126	
267.79561	128	
267.93787	92	
268.13754	78	
268.95661	84	
269.85363	74	
270.49919	80	
270.86115	110	
271.91114	294	1+
272.85416	158	
273.79403	142	
273.81119	74	
273.86634	120	
274.40914	84	
274.75899	88	
275.80456	122	
276.08369	86	
277.93509	78	
278.84412	138	
279.04866	108	
279.09003	488	1+
280.53706	78	
280.92385	94	
281.14595	94	
281.40529	74	
283.06621	144	
283.78883	254	1+
283.85343	204	
284.25720	78	
284.95109	74	
285.98051	82	
286.84052	84	
288.94292	92	
289.81372	80	
289.88056	562	1+
290.15045	78	
290.53317	96	
290.78480	78	
290.85792	84	
291.80090	104	
292.16377	80	
293.52140	94	
293.87234	74	
294.10021	76	
294.84546	116	
295.86315	84	
302.51748	88	
303.87254	108	
303.94771	92	
304.93364	86	
305.80130	112	
306.78674	78	
306.80794	76	
306.88366	150	
307.88694	118	
308.02426	74	
309.14611	80	
309.90440	84	
309.93510	74	
310.11479	98	
310.98205	76	
311.89199	126	
312.79711	194	1+
312.84248	74	
313.87956	74	
314.76824	100	
314.82501	78	
314.88971	74	
314.91371	74	
315.21016	74	
317.87074	74	
318.76479	88	
322.97473	76	
324.89167	196	
325.88687	78	
326.89440	118	
END IONS

###FS:    #m/z: 340.93991 #charge 1+
###MS: 101
###MSMS: 103
BEGIN IONS
TITLE=Cmpd 77, +MS2(340.9399), 28.0-35.0eV, 2.2min #103
RTINSECONDS=132.874
SCANS=101,103
PEPMASS=340.93991	1250288
CHARGE=1+
59.34473	88	
64.39224	80	
72.46094	78	
183.95607	96	
192.92283	78	
196.88515	188	
197.88125	88	
198.92299	82	
199.14823	82	
202.94020	88	
204.93052	84	
205.94777	122	
206.12587	86	
210.93538	168	
212.87623	524	1+
212.98138	82	
213.93834	1152	1+
215.89245	104	
215.93660	132	
217.03242	80	
219.83088	80	
219.92364	80	
221.94500	250	1+
224.97694	80	
227.38642	98	
228.89201	118	
229.94539	90	
230.49896	94	
230.88753	958	1+
231.34007	86	
231.95045	1164	1+
233.51346	92	
233.89769	110	
233.91628	102	
233.94783	262	
235.82085	122	
236.88036	174	
238.36079	94	
238.83083	82	
238.88827	108	
239.03677	78	
239.79026	100	
240.14207	86	
241.84071	194	
242.72188	96	
243.49703	98	
243.82989	96	
243.88263	110	
246.04601	100	
246.06550	80	
246.51293	90	
246.97577	88	
247.62819	82	
247.82214	198	1+
247.95001	102	
247.97738	150	
248.09811	86	
248.85151	136	
248.90079	216	
249.68445	80	
249.89638	274	1+
249.96051	162	
253.90622	180	
253.94390	80	
254.91039	148	
254.96716	222	
255.41751	100	
255.81909	92	
255.85348	94	
255.96547	130	
256.91246	190	
256.95654	140	
258.84097	234	
259.85336	132	
259.95753	460	
260.38687	94	
260.84798	118	
261.83818	124	
261.91868	82	
262.92905	114	
264.91594	88	
266.03937	88	
266.05783	102	
266.83831	92	
268.01505	94	
268.83668	84	
269.84444	166	
270.98198	84	
272.86420	100	
272.93911	294	1+
272.98172	80	
273.81056	140	
275.86968	88	
275.95245	126	
276.84192	146	
276.92275	88	
277.83915	84	
277.86186	254	
277.96573	90	
278.05370	78	
278.84307	346	1+
278.87971	100	
280.96930	80	
281.00618	84	
281.42832	88	
281.91237	92	
282.31653	80	
282.97384	122	
284.53270	90	
284.93178	134	
284.95138	86	
286.85623	114	
287.91869	86	
289.78544	90	
289.88646	78	
290.88317	86	
291.42563	82	
292.84116	188	1+
292.86022	98	
292.90134	80	
293.34871	80	
293.59476	100	
295.00415	82	
295.04826	98	
295.84050	102	
296.84431	206	1+
296.87153	102	
297.80970	92	
297.89405	138	
299.88755	84	
300.91135	118	
301.14971	88	
301.69151	96	
301.84938	104	
303.94994	84	
305.86928	128	
305.97866	110	
306.42554	90	
306.88458	110	
307.79409	212	1+
307.89148	136	
308.29646	80	
310.87396	94	
312.01134	78	
312.80084	98	
313.04052	88	
313.44677	84	
313.81200	94	
316.43207	96	
316.81495	156	
322.85514	116	
324.88466	114	
326.91667	92	
327.72327	82	
328.89243	118	
329.01145	82	
330.95892	80	
331.58365	114	
334.88208	92	
337.99248	78	
342.90009	122	
343.90276	192	
END IONS

###FS:    #m/z: 363.95587 #charge 1+
###MS: 101
###MSMS: 104
BEGIN IONS
TITLE=Cmpd 78, +MS2(363.9559), 28.0-35.0eV, 2.3min #104
RTINSECONDS=133.646
SCANS=101,104
PEPMASS=363.95587	510322
CHARGE=1+
178.94471	86	
182.86699	106	
183.86712	116	
189.86337	366	1+
190.08034	86	
191.85780	606	
196.88149	90	
200.94871	132	
205.94649	110	
207.94845	120	
208.88148	102	
209.94302	1434	1+
210.88379	514	1+
212.87798	2224	1+
214.89745	196	
216.90786	86	
222.95105	1442	1+
224.94933	1658	1+
226.89284	90	
226.94690	8474	1+
227.89213	98	
228.83082	208	1+
228.89354	816	1+
228.94183	7416	1+
230.79208	118	
230.85543	138	
230.88868	3666	1+
231.94564	96	
232.88393	492	1+
232.91016	104	
234.88224	294	
235.82425	136	
236.43449	100	
237.44010	88	
240.07729	150	
240.82687	230	1+
240.88155	110	
240.93795	396	
240.96308	1232	1+
241.94209	242	
242.39458	92	
242.41558	122	
242.81829	150	
242.94189	696	1+
242.96245	304	
243.44133	192	1+
243.82078	178	
244.82674	108	
244.83187	392	1+
244.93783	118	
244.95677	4132	1+
245.82022	172	
245.83230	478	1+
245.94242	312	
246.04436	88	
246.90111	186	
246.95296	3074	1+
247.07152	98	
248.89934	846	1+
250.08846	94	
250.89309	112	
250.94957	178	1+
250.96897	88	
251.08505	88	
251.92877	100	
252.89615	88	
253.90568	362	
254.87655	84	
258.84144	166	
258.96910	112	
259.43879	136	
259.48804	96	
259.84581	140	
260.82893	150	
260.96970	258	
261.05888	90	
261.83578	110	
261.96760	282	1+
262.84006	154	
263.82836	156	
263.87504	98	
264.51858	102	
265.97713	176	
266.81049	510	1+
266.85105	144	
267.78678	322	1+
267.97208	726	1+
268.53595	84	
268.95924	106	
269.81131	182	1+
269.96915	998	1+
271.85008	280	1+
271.91254	268	1+
274.03941	90	
274.92168	102	
275.41474	88	
276.38476	132	
276.84837	162	
277.85111	140	
279.09931	184	
279.75596	88	
279.79650	124	
279.85457	128	
279.90838	88	
279.95741	102	
280.79136	822	1+
280.90250	94	
281.11506	114	
281.85568	146	
282.93415	148	1+
283.06958	198	1+
283.84698	154	
283.98621	182	
284.72343	112	
284.82364	136	
285.03031	164	
285.84531	398	
285.94291	188	
287.83764	86	
287.86544	228	1+
287.90469	94	
288.38584	102	
289.03247	88	
291.09637	92	
292.61985	180	
292.86567	116	
292.93691	92	
293.11748	150	
293.13962	142	
293.85383	148	
295.15946	90	
296.80515	110	
296.82055	84	
297.62720	96	
298.80760	124	
299.12696	84	
299.86351	106	
299.97190	150	
299.99363	112	
300.79869	220	
301.80126	144	
301.85979	310	1+
302.79724	118	
303.09969	126	1+
303.81084	100	
303.85388	704	1+
303.94758	138	
304.81983	86	
305.91498	86	
306.88010	252	1+
307.13186	180	
310.87261	182	
310.89325	114	
312.94743	128	
314.81823	100	
315.81961	100	
315.98037	106	
316.81841	282	1+
318.39450	102	
319.81355	290	1+
319.86598	100	
319.93661	86	
321.86187	144	
322.01781	90	
322.93030	204	
322.96857	88	
323.82407	106	
324.89627	110	
325.89553	138	
326.86998	268	
327.87310	128	
329.87039	120	
330.95197	84	
332.00049	88	
333.41149	86	
336.94378	512	1+
340.94094	344	1+
341.79081	90	
342.92244	92	
343.91398	130	
346.67072	100	
347.03964	114	
349.15793	88	
351.30894	88	
352.88477	94	
353.02326	92	
353.80341	90	
358.71808	150	
360.72922	92	
363.71676	142	
364.95378	128	
367.89255	142	
END IONS

###FS:    #m/z: 322.92926 #charge 1+
###MS: 105
###MSMS: 106
BEGIN IONS
TITLE=Cmpd 79, +MS2(322.9293), 28.0-35.0eV, 2.3min #106
RTINSECONDS=137.319
SCANS=105-106
PEPMASS=322.92926	3408956
CHARGE=1+
186.91578	80	
190.90371	74	
192.88910	222	
193.89474	86	
195.16557	92	
197.86626	80	
205.07445	82	
205.94983	418	
207.98976	122	
209.94491	174	
210.89842	94	
211.41800	80	
211.89068	172	1+
211.92186	84	
214.89599	148	
215.96737	102	
217.88533	84	
218.89597	72	
222.95388	992	1+
223.95859	704	1+
225.81785	72	
226.84244	130	
227.44013	74	
229.02029	72	
229.80729	82	
230.88680	196	
231.09182	84	
234.41100	118	
235.79330	74	
235.82315	82	
236.06604	92	
236.87673	76	
238.88433	72	
238.94864	92	
240.81834	108	
240.83540	104	
240.94010	1370	
241.79670	72	
241.94021	784	
242.08518	82	
242.78960	118	
242.81581	142	
242.94076	2654	1+
243.52181	100	
243.81854	620	1+
243.85095	192	1+
243.89382	90	
244.94096	440	
244.96008	150	
245.47069	76	
246.94133	106	
246.97561	436	1+
247.85152	140	
248.83931	74	
248.92286	78	
249.05644	88	
249.79325	80	
250.97266	76	
251.06742	234	
252.03001	72	
253.92126	120	
254.82525	78	
254.92381	80	
254.95322	130	
255.06859	94	
255.78674	112	
256.40000	78	
256.84160	218	
257.89740	100	
258.45263	86	
258.83191	574	1+
260.15690	100	
261.82748	674	1+
262.86710	128	
263.97355	74	
266.08260	74	
266.38503	98	
266.84836	156	
266.92338	188	
267.93844	82	
268.85377	78	
268.92427	78	
268.95670	78	
269.39789	88	
269.79295	80	
270.09027	86	
270.14592	84	
270.82896	104	
270.93523	82	
270.99433	92	
271.84308	186	
272.03443	76	
272.85360	100	
272.96047	108	
273.79730	214	
273.84155	232	1+
273.87813	92	
274.84307	164	1+
275.81018	152	
276.37110	74	
276.82022	102	
277.88401	74	
277.95645	96	
278.07446	74	
279.09112	952	1+
279.86827	224	1+
280.81113	74	
281.12314	76	
282.81604	82	
282.86137	80	
282.89881	74	
282.93474	100	
283.04533	92	
283.78386	96	
284.06911	74	
284.29315	304	1+
284.78347	76	
284.86697	84	
286.99645	90	
287.79983	88	
288.02099	116	
289.51719	142	
289.78557	116	
289.81051	98	
289.87228	274	1+
290.04794	86	
291.11537	82	
291.80628	236	1+
292.43889	78	
292.86193	92	
293.35100	92	
293.43497	94	
295.02108	82	
295.03594	94	
295.86551	228	1+
296.92208	74	
297.51511	108	
297.80715	98	
298.03844	74	
298.80846	78	
299.12455	74	
299.86293	214	1+
300.07483	76	
300.78135	212	1+
304.00010	120	
304.77037	80	
305.87123	90	
306.03213	76	
307.79440	98	
307.88903	158	
308.03564	80	
308.11930	72	
308.88977	122	
309.88607	114	
311.02744	78	
311.07170	114	
311.88269	118	
312.16742	88	
312.80705	192	
312.88555	84	
315.88854	90	
318.18634	82	
318.89180	74	
320.67266	108	
320.88923	108	
320.92335	74	
321.42300	76	
322.03735	82	
322.99215	80	
323.88902	402	1+
324.89294	284	1+
326.87755	198	1+
END IONS

###FS:    #m/z: 507.84448 #charge 1+
###MS: 105
###MSMS: 107
BEGIN IONS
TITLE=Cmpd 80, +MS2(507.8445), 28.2-35.2eV, 2.3min #107
RTINSECONDS=138.091
SCANS=105,107
PEPMASS=507.84448	243848
CHARGE=1+
192.01931	124	
196.01418	624	1+
199.88878	126	
224.04741	146	
233.90442	144	
248.85293	166	
250.96990	298	
252.07652	136	
257.94268	152	
260.88302	434	
263.13675	142	
267.17066	170	
267.79427	150	
268.86504	128	
270.85960	138	
271.38268	154	1+
272.84785	350	1+
273.84967	258	1+
278.08969	152	
278.83270	192	
281.87287	132	
281.92468	134	
281.95846	140	
283.93959	144	
284.38776	150	
287.84985	480	1+
288.87140	124	
289.84613	126	
289.87931	348	
290.86095	832	1+
293.87398	1648	1+
294.10851	148	
295.87179	228	
296.82221	268	1+
296.85828	180	
297.87751	174	1+
298.80003	134	
299.85464	140	
300.85842	474	1+
303.86562	178	
305.82022	172	1+
305.86163	186	
305.96241	138	
306.15789	210	1+
306.87808	148	
306.91312	124	
307.88996	484	
308.14213	964	1+
308.87726	1010	1+
310.15999	336	
311.16070	222	
311.82628	168	1+
311.85077	130	
311.88270	4156	1+
313.86050	664	1+
314.81706	142	
314.86248	480	1+
315.88025	402	1+
316.86009	216	1+
316.88561	292	1+
317.13582	128	
317.75888	124	
318.85501	150	
318.88286	160	
319.80002	202	1+
319.88588	140	
319.97903	252	1+
321.85455	140	
323.87189	148	
324.06094	138	
324.85734	316	1+
325.89938	284	
326.88246	666	
327.88416	328	
327.89490	398	1+
328.80457	170	
329.15676	198	1+
329.81147	168	
330.82506	128	
331.87120	892	1+
332.82394	148	
332.87386	762	1+
333.17326	310	
333.81402	242	1+
334.00073	250	1+
334.08396	242	1+
335.88482	428	1+
336.04032	126	
336.94511	296	1+
337.71467	142	
337.83213	144	
337.88239	466	1+
338.84620	140	
339.91201	162	
340.89799	182	
343.76703	262	1+
345.90437	156	
345.92045	128	
346.87893	216	1+
347.77197	202	
347.83789	126	
348.91693	144	
349.75662	398	1+
350.01831	140	
350.81961	496	1+
350.88658	490	1+
350.92125	146	
352.90115	130	
353.81873	158	
353.84718	238	
355.13726	146	
355.88689	342	1+
356.83576	132	
357.73008	126	1+
358.11930	98	1+
363.86532	124	
364.84608	124	
365.78828	134	
366.18617	174	
366.80572	156	
366.83810	1126	1+
367.04723	168	
367.70610	1372	1+
367.76147	152	
367.88887	416	1+
369.77622	168	
369.83735	146	
370.72509	314	1+
370.84385	156	
371.18789	174	
371.77437	298	1+
372.72605	342	1+
373.82530	240	1+
373.90498	302	1+
374.87490	146	
375.85027	140	
375.89343	134	
377.73027	158	
378.89072	290	1+
380.71326	158	
380.86015	212	
381.81702	176	
381.83381	126	
382.72086	174	
383.41931	124	
384.84937	1864	1+
385.38764	136	
385.88453	128	
387.72215	128	
387.80002	132	
387.85546	228	1+
389.19873	214	
389.71402	254	
390.80499	144	
390.83789	880	1+
392.83960	154	
392.86832	228	
393.37867	142	
393.96466	150	
394.81439	150	
395.83414	286	1+
396.73288	138	
397.73467	664	1+
398.72946	406	1+
398.84536	130	
398.86495	196	
402.86048	384	
403.87313	502	
403.97431	122	1+
404.80176	318	1+
404.86201	652	1+
405.78187	528	1+
405.88075	360	1+
407.72816	250	1+
407.74630	354	1+
407.86238	2770	1+
408.69139	154	
409.07132	134	
409.72111	948	1+
409.75300	128	
409.80899	134	
409.85476	488	1+
410.83572	478	1+
411.72169	456	1+
411.80658	224	1+
412.84305	402	1+
413.74894	242	1+
413.87652	316	
415.87269	186	
416.77467	158	
416.87689	242	
418.73588	140	
420.77692	192	1+
421.88427	290	1+
422.91651	126	
423.76256	174	
423.78216	220	
423.86784	472	1+
424.07620	130	
425.75111	788	1+
425.92701	134	
426.83060	156	
426.86154	1018	1+
426.93653	130	
427.72959	2100	1+
427.79383	124	
428.09408	244	1+
428.84565	232	
428.88453	136	
429.83370	138	
430.73960	646	1+
430.85926	140	
430.87788	148	
431.83670	128	
431.86882	358	
432.23984	224	
432.86704	182	
433.85743	140	
437.68685	164	
439.89160	698	1+
444.87207	1412	1+
445.74298	828	1+
446.77335	142	
447.71046	264	1+
448.75128	182	1+
448.77591	126	
449.68464	138	
449.87600	318	
450.74929	750	1+
450.87965	238	
451.90731	200	
454.71926	144	
454.75797	414	1+
457.90566	456	1+
462.88044	492	1+
465.76720	132	
465.89091	152	
467.88612	834	1+
468.77678	216	
471.08046	208	1+
474.78772	208	1+
485.89912	240	
486.79158	208	1+
487.90330	322	1+
491.85007	236	1+
500.99980	134	1+
503.80891	202	1+
508.69467	106	1+
509.86084	168	1+
END IONS

###FS:    #m/z: 336.94513 #charge 1+
###MS: 105
###MSMS: 108
BEGIN IONS
TITLE=Cmpd 81, +MS2(336.9451), 28.0-35.0eV, 2.4min #108
RTINSECONDS=138.865
SCANS=105,108
PEPMASS=336.94513	195008
CHARGE=1+
46.24611	106	
57.97449	90	
182.86922	202	
193.89502	86	
195.09183	88	
197.88179	98	
198.96635	82	
203.98929	80	
205.94494	162	
207.12113	88	
209.94235	106	
210.88278	182	
211.94356	3322	1+
212.87731	1398	1+
213.05652	84	
213.93796	1372	1+
215.03096	80	
215.88501	126	
220.84246	92	
220.98343	84	
222.95441	120	
224.52167	82	
226.94000	124	
227.43634	114	
228.89311	572	1+
229.95445	2404	1+
230.84969	78	
230.88828	1940	1+
231.94967	1258	1+
232.82754	156	
233.04290	80	
233.94790	146	
234.82084	106	
234.83798	142	
234.95309	98	
235.82840	194	
235.89532	104	
235.94673	178	
236.39856	84	
236.84582	94	
238.03281	86	
238.06115	106	
239.78472	126	
240.07736	98	
240.88479	98	
243.88609	100	
243.94382	86	
246.97740	340	
247.96377	832	1+
248.00922	94	
248.89779	886	1+
249.02334	106	
249.82790	584	1+
249.95876	718	
250.94992	182	
251.07382	192	
251.80269	90	
251.92865	82	
251.97136	98	
252.84056	378	1+
252.96882	1692	1+
253.08589	134	
253.83054	126	
253.90419	552	1+
254.96655	678	1+
255.07380	114	
256.03820	100	
256.26053	88	
256.45681	92	
256.85634	196	1+
256.96052	208	1+
257.80353	92	
257.83403	170	
257.89127	138	
257.90600	104	
257.94373	92	
257.96394	148	1+
259.34950	82	
259.79635	106	
259.84828	102	
259.95812	112	
260.81596	100	
261.82733	150	
262.09274	88	
263.01283	80	
263.82914	90	
265.08162	128	
267.83926	514	
268.83963	860	1+
269.03294	80	
269.08132	114	
270.05331	84	
270.80647	146	
270.98206	172	
271.81338	80	
271.91270	90	
272.86855	112	
273.78601	162	1+
273.84864	292	
273.97440	116	
274.92590	96	
275.84359	182	
276.85204	300	
277.09283	148	1+
277.83734	262	
277.85937	166	
278.83318	496	
278.85357	90	
278.86955	170	1+
278.94935	90	
279.83221	626	1+
280.84642	84	
280.90709	84	
281.39130	92	
281.85404	294	1+
283.09834	106	
283.83154	112	
283.95903	86	
285.84825	1640	1+
286.85072	1236	1+
288.49011	84	
288.93225	88	
289.85688	88	
290.86024	82	
290.88321	210	1+
292.86215	238	1+
293.10571	108	
293.99652	78	
294.07078	88	
294.86203	102	
294.96997	304	1+
295.18142	94	
295.86863	106	
296.04062	88	
296.19473	112	
298.04270	98	
298.30893	154	
300.00254	82	
302.06069	98	
302.50683	80	
303.01738	92	
303.85607	290	1+
304.41082	94	
304.96767	80	
305.17582	80	
305.28085	92	
306.00199	82	
307.88248	128	
308.87746	176	
309.87232	574	1+
309.89069	150	
312.87405	110	
313.35728	114	
313.85105	88	
313.89383	100	
313.94040	88	
314.44728	80	
314.76754	86	
315.86875	80	
317.98462	104	
321.66969	96	
321.75773	82	
321.77521	88	
322.11038	80	
323.81168	110	
326.75460	80	
326.82369	86	
327.33220	88	
327.71440	84	
328.51946	80	
328.88464	106	
329.35691	78	
331.87299	208	1+
332.75714	80	
332.96557	84	
334.29109	84	
335.77008	88	
336.04011	80	
340.77259	82	
341.42321	88	
342.52902	92	
END IONS

###FS:    #m/z: 322.92917 #charge 1+
###MS: 109
###MSMS: 110
BEGIN IONS
TITLE=Cmpd 82, +MS2(322.9292), 28.0-35.0eV, 2.4min #110
RTINSECONDS=142.536
SCANS=109-110
PEPMASS=322.92917	3634476
CHARGE=1+
84.37913	76	
105.44925	96	
190.03270	80	
192.88811	148	
193.88671	86	
196.48005	100	
201.00490	82	
205.95158	98	
205.96802	92	
207.95257	82	
209.94081	232	
210.13282	100	
212.88153	116	
212.90436	98	
222.95321	126	
223.81389	90	
223.96094	220	
224.82408	80	
225.54769	110	
227.81553	126	
228.37426	76	
228.48386	104	
229.84534	94	
229.89514	368	1+
230.07373	76	
230.81882	216	
231.13840	82	
231.38354	100	
233.05583	236	1+
233.97888	86	
234.88145	90	
235.00578	80	
235.37276	88	
235.89111	80	
236.14762	86	
236.38287	154	
237.06752	78	
238.93657	146	
239.78761	136	
239.86814	92	
240.82138	402	1+
240.94058	958	
241.93863	3632	1+
242.02170	76	
242.81836	556	1+
242.88225	92	
242.94010	2458	1+
243.13110	100	
243.15400	78	
243.88248	214	1+
244.93794	844	1+
245.79798	78	
245.81928	100	
246.82702	78	
246.85010	86	
246.97213	252	1+
247.79842	82	
247.85436	80	
248.84963	122	
248.90315	96	
249.83204	104	
250.92658	92	
250.94834	176	1+
251.07369	98	
251.83506	88	
252.34988	82	
252.47259	90	
252.82244	84	
253.89130	84	
254.81418	86	
256.89144	76	
257.02537	78	
258.82966	218	
259.81051	82	
259.84767	130	
259.90945	86	
260.79936	88	
260.82623	250	
261.83289	348	
262.08974	78	
262.82915	282	
263.50313	86	
263.57669	80	
263.64279	86	
263.83107	156	
263.90693	154	
263.98736	76	
264.84215	118	
265.85712	294	1+
266.04246	80	
266.44914	84	
266.79930	100	
266.84518	112	
266.91467	90	
267.41824	78	
267.89679	204	1+
269.84332	78	
269.86135	84	
270.38614	100	
270.44077	112	
270.59032	90	
271.13814	120	
272.43946	82	
272.85511	76	
273.79376	200	
273.84363	92	
274.84227	116	
275.80509	284	1+
278.13176	80	
279.08895	538	1+
279.87302	88	
279.90885	108	
280.05190	78	
280.79174	78	
280.81445	78	
281.87184	158	
282.40758	88	
282.59352	84	
282.87190	84	
283.79232	144	
284.29077	378	1+
284.93670	76	
285.82238	76	
286.86149	150	
286.92605	90	
286.97803	82	
287.79370	142	
287.81557	100	
289.80834	102	
290.79878	118	
290.86626	92	
290.98768	114	
292.86408	110	
294.17603	78	
296.44771	94	
297.06830	94	
297.53640	90	
298.82334	100	
300.84736	90	
301.86204	124	
302.09706	88	
302.99393	80	
303.86792	204	1+
304.94957	140	
306.73932	98	
306.78762	214	1+
306.98673	76	
307.05343	82	
307.88411	382	1+
309.81702	104	
312.87500	402	1+
313.15551	84	
316.01295	78	
316.93344	94	
316.98496	84	
317.04819	100	
318.18625	86	
318.91226	82	
319.81757	90	
319.89693	78	
320.44635	90	
322.90757	118	
323.75238	104	
324.37747	78	
324.89420	120	
325.89964	156	
327.07003	86	
327.16905	120	
327.80556	76	
END IONS

###FS:    #m/z: 507.84414 #charge 1+
###MS: 109
###MSMS: 111
BEGIN IONS
TITLE=Cmpd 83, +MS2(507.8441), 28.2-35.2eV, 2.4min #111
RTINSECONDS=143.317
SCANS=109,111
PEPMASS=507.84414	260446
CHARGE=1+
196.01500	152	
210.03219	200	1+
214.02451	126	
214.88510	134	
224.04970	176	
239.06587	132	
239.85496	160	
252.07847	118	
252.11112	138	
252.79036	260	1+
254.09411	330	
257.80023	264	1+
259.85630	198	1+
260.87861	234	
261.88798	132	
263.13599	136	
264.96775	198	1+
266.16854	196	
268.78127	324	1+
269.89633	122	
272.85261	422	1+
274.85472	164	
276.84669	194	
276.92323	216	1+
279.10119	136	
279.37497	134	
281.90924	158	
284.96762	176	1+
287.85625	162	
288.86952	1014	1+
289.77383	148	1+
290.13109	276	
290.86091	794	1+
293.87387	1844	1+
296.81442	156	
296.85278	316	1+
296.87814	138	
296.99464	152	
297.96846	212	1+
298.85333	236	
298.87457	122	
299.33598	174	
299.42016	130	
299.88525	158	
301.84664	204	
301.87887	424	1+
302.85917	142	
303.80889	150	1+
303.86278	134	
305.86528	500	1+
306.79693	118	
307.88929	430	
307.91355	238	1+
308.14224	668	1+
308.87043	836	1+
309.88718	312	1+
310.15575	920	1+
310.81118	168	
310.83124	228	1+
310.99437	286	1+
311.88326	3790	1+
314.38156	124	
314.86534	676	1+
314.97504	160	
315.37049	310	1+
315.81132	212	1+
315.82687	126	
316.86345	282	
318.77037	116	
318.88501	420	1+
319.88797	256	1+
320.83103	160	1+
322.86280	132	
322.88745	126	
322.90221	150	
323.86121	126	
326.24162	208	
326.87984	1110	1+
327.89719	278	1+
329.76833	176	
329.81519	152	
329.89300	180	
330.16768	180	
330.82027	120	
331.88938	590	1+
332.87192	470	1+
333.17444	224	
333.76942	128	
333.87393	292	1+
334.90048	124	
335.83590	300	
336.76795	190	
336.88029	366	1+
336.94508	360	1+
337.40232	222	1+
341.82903	166	1+
342.82172	230	1+
344.82943	262	1+
346.88037	140	
349.76167	400	1+
349.87200	134	
349.88890	212	
350.82086	148	
350.88999	234	
350.91159	302	1+
351.17336	120	
351.88911	472	1+
352.81990	168	
352.90761	348	1+
353.80692	208	1+
353.85206	502	
353.87120	220	1+
355.85606	136	1+
355.89316	216	
356.87654	128	
357.14823	124	
359.71427	186	1+
360.87181	140	
362.10906	184	1+
362.81565	174	
364.84384	196	1+
364.90122	298	1+
366.84059	486	
367.70832	1028	1+
367.76343	250	
367.84131	250	
367.91220	142	
368.00949	200	1+
368.83888	212	
368.89834	154	
369.83312	190	
370.77964	204	
370.79968	394	1+
371.71748	350	1+
373.87041	128	
374.13426	166	
374.81349	248	
375.81645	130	
375.86643	166	
377.88973	118	
379.73297	224	1+
380.84860	160	
381.00923	134	
381.71237	360	1+
381.79302	274	1+
381.85608	504	1+
382.85616	288	1+
383.71229	284	1+
383.77249	500	1+
383.79554	334	1+
384.84923	1632	1+
385.39320	226	1+
386.82885	142	
387.76944	176	1+
388.83999	124	
389.19951	238	
389.71052	182	
389.86169	146	
390.73246	128	
390.78572	130	
390.84193	998	1+
392.05704	126	
392.72476	456	1+
392.78816	138	
392.82948	262	
393.72814	378	1+
393.78050	300	1+
393.81346	118	
394.83515	272	
395.86393	152	
396.40369	230	
396.96817	120	
397.73647	240	
398.72722	814	1+
398.85320	422	1+
399.04168	148	
399.73657	124	
399.88909	154	
402.86677	812	1+
403.87358	566	1+
405.72897	176	
405.75750	352	1+
405.78103	220	
405.87022	468	
406.85919	282	
407.74303	244	
407.86268	4446	1+
408.75159	156	
409.72364	794	1+
409.81097	150	
409.97874	160	
410.83606	658	1+
411.71931	152	
411.80909	170	
412.06999	130	
412.73035	196	
412.75125	250	1+
412.80740	136	
415.88094	314	1+
417.82030	142	
420.77312	256	1+
420.87748	642	1+
421.10558	132	
421.81687	232	1+
421.88124	556	1+
422.73265	130	
422.81750	254	1+
423.76860	174	1+
423.79408	188	
423.87051	186	1+
424.22031	152	
425.75184	714	1+
426.86027	464	1+
426.88045	212	
426.94170	176	1+
426.98368	158	
427.73090	2698	1+
428.08818	170	
428.76373	122	
428.84708	272	
428.88765	124	
429.82538	422	
429.84790	156	
430.73665	414	1+
430.85328	118	
431.86573	588	1+
432.05966	132	1+
432.69321	176	
439.88952	242	
440.89121	170	
441.74542	144	
443.75654	150	
444.76721	154	
444.79847	174	1+
444.86937	1214	1+
445.74436	796	
446.76165	122	
446.78413	160	
447.74036	184	
448.75419	120	
448.89591	182	
449.87873	412	1+
450.74879	410	
451.74890	356	
452.09641	116	1+
452.75016	208	
457.90244	608	1+
460.21592	274	1+
462.87961	600	1+
464.78665	120	
465.70126	236	1+
466.78077	130	
467.89042	690	1+
468.77851	226	
469.77019	136	
479.22392	206	1+
485.89938	218	
486.84408	244	1+
486.89355	272	1+
END IONS

###FS:    #m/z: 336.94519 #charge 1+
###MS: 109
###MSMS: 112
BEGIN IONS
TITLE=Cmpd 84, +MS2(336.9452), 28.0-35.0eV, 2.4min #112
RTINSECONDS=144.088
SCANS=109,112
PEPMASS=336.94519	185406
CHARGE=1+
54.82557	106	
91.06795	98	
94.80011	92	
183.97806	76	
195.95701	100	
198.87621	82	
205.95011	280	1+
206.08149	78	
208.88849	78	
209.94523	76	
210.88277	164	
211.88038	96	
211.94331	3026	1+
212.87847	1224	1+
213.93749	968	1+
214.89662	244	
215.88460	552	1+
215.93571	250	
215.96657	110	
217.84025	84	
219.94367	108	
220.96842	72	
221.06696	90	
221.44325	80	
221.96590	126	
222.02485	72	
222.95466	380	1+
223.57339	76	
223.95826	326	1+
223.97272	110	
224.42987	100	
224.79424	82	
226.89312	152	
226.94800	80	
227.97162	92	
228.89226	224	
228.92273	84	
229.95341	2526	1+
230.03831	94	
230.88872	1816	1+
231.95093	1244	1+
232.82391	410	1+
232.89181	408	1+
233.94971	194	
234.94521	208	
235.82704	168	
236.84838	80	
237.37215	92	
238.85747	74	
238.96371	86	
239.82447	86	
239.88728	76	
240.70963	96	
240.83723	300	1+
240.95920	78	
242.90332	86	
244.05677	106	
247.92398	80	
247.96365	462	1+
248.89822	684	
249.08741	76	
249.89648	318	
249.96298	358	1+
250.03617	106	
250.08827	82	
250.82823	234	
250.85284	110	
250.88511	82	
250.95338	246	1+
251.07315	148	
251.83485	142	
251.90567	202	1+
251.94218	90	
252.07876	104	
252.78890	74	
252.82390	144	
252.84179	134	
252.96976	1788	1+
253.00999	116	1+
253.09405	108	
253.83608	80	
253.90361	480	1+
254.83518	76	
254.96466	774	1+
255.09617	94	
255.78658	80	
256.80488	78	
256.88572	78	
256.91169	158	
256.96360	130	
257.91197	78	
258.28291	78	
258.79611	84	
258.84620	210	1+
258.89744	100	
259.13397	80	
259.43478	84	
259.84181	184	1+
260.82441	266	1+
260.86521	126	
261.02156	92	
261.96875	82	
262.13575	74	
263.39762	76	
263.84310	270	1+
263.89577	128	
264.41254	84	
265.34786	90	
265.91220	106	
266.85946	106	
267.83789	366	
267.86122	106	
268.84032	1680	1+
269.08381	232	1+
269.79966	76	
269.91065	136	
270.98697	180	1+
271.83747	110	
271.85242	86	
271.91815	166	
272.91381	180	
274.89720	206	
275.84001	84	
275.87534	100	
276.19156	78	
276.86585	396	1+
277.83365	1064	1+
278.83669	926	1+
279.05185	80	
279.52803	86	
280.04453	80	
280.93798	82	
281.81556	76	
281.84225	80	
281.97854	78	
284.87261	100	
285.17303	100	
285.20421	86	
285.81631	78	
285.84784	1294	1+
286.85031	952	1+
287.17949	78	
288.85729	200	
288.89887	238	1+
289.85662	162	
289.87338	86	
290.85350	364	1+
290.86739	194	
291.85761	310	1+
293.00634	76	
293.10433	166	
293.86455	268	1+
293.89034	140	
293.99289	94	
294.11195	244	1+
294.98264	110	
295.85489	76	
296.06378	102	
297.89918	74	
300.86534	242	1+
301.62535	88	
302.92768	120	
303.95435	92	
304.86065	84	
305.92711	76	
305.95279	100	
306.55869	74	
307.89312	74	
308.81111	280	1+
309.57204	80	
309.86502	488	1+
312.40192	82	
313.78809	84	
313.96889	78	
315.42603	82	
315.81818	100	
316.88628	78	
320.00637	150	1+
320.15235	114	
322.32180	92	
322.81177	76	
324.89510	264	1+
326.99003	88	
328.76891	84	
328.88471	158	
330.80993	102	
333.29759	82	
334.22595	86	
334.71777	112	
336.66379	86	
337.91549	82	
338.35109	94	
339.73023	86	
END IONS

###FS:    #m/z: 340.93979 #charge 1+
###MS: 113
###MSMS: 114
BEGIN IONS
TITLE=Cmpd 85, +MS2(340.9398), 28.0-35.0eV, 2.5min #114
RTINSECONDS=147.76
SCANS=113-114
PEPMASS=340.93979	1176630
CHARGE=1+
190.94631	94	
192.88831	94	
192.92628	142	
196.02907	78	
197.07576	96	
197.99575	84	
209.94755	78	
209.99386	92	
210.52799	78	
210.93756	238	1+
212.87780	682	1+
213.41172	82	
213.93968	962	1+
214.87243	134	
215.07585	90	
215.88410	444	1+
215.93539	236	
217.56813	98	
217.93532	162	
218.88927	92	
219.92007	78	
221.89316	106	
222.09038	80	
225.95174	184	
226.89202	252	1+
226.94957	116	
227.63077	86	
228.47455	88	
228.93889	266	
229.95300	172	
230.84732	116	
230.88634	964	1+
231.84103	82	
231.91568	90	
231.94931	838	1+
232.82894	80	
233.43660	88	
233.89915	302	
233.98633	86	
234.42794	96	
234.55403	90	
235.07152	106	
235.89640	96	
235.93556	162	
236.82386	78	
237.89134	92	
238.88615	82	
240.18391	86	
240.83715	78	
241.84021	104	
241.85319	88	
241.94353	126	
242.85264	98	
243.96031	106	
244.05288	90	
244.95611	196	
244.98451	78	
245.00973	82	
245.05910	82	
245.88934	102	
246.02703	104	
246.44725	78	
246.88484	82	
246.97567	214	
247.91037	104	
247.95100	80	
248.38833	86	
248.89899	274	1+
248.97685	82	
249.33730	100	
249.51177	108	
250.89974	150	
251.90945	88	
251.97057	200	1+
254.81174	78	
254.90476	158	
254.94359	180	
254.96618	408	1+
255.87129	138	
256.83853	86	
256.88442	104	
256.95849	82	
257.86367	114	
258.80240	118	
258.85397	136	
259.84598	122	
260.38500	78	
260.84446	192	
260.86091	98	
261.39856	78	
261.84163	112	
262.21485	82	
262.80374	136	
262.92030	122	
263.02180	110	
266.14588	162	
267.83848	340	1+
268.13441	78	
268.84059	278	1+
270.79431	104	
271.84670	208	1+
272.91611	102	
272.93327	120	
273.47821	94	
273.78754	126	
273.87828	88	
274.89739	140	
274.91563	78	
276.85559	694	1+
277.92316	98	
278.81186	80	
278.84187	394	1+
278.86522	124	
278.99549	108	
279.77014	92	
279.86891	78	
280.91951	84	
281.04517	78	
282.03822	88	
282.85313	134	
282.97073	84	
283.05181	80	
283.35324	78	
283.50828	78	
289.80551	88	
289.87815	206	1+
290.85968	88	
290.89978	82	
291.01707	78	
291.80165	78	
292.44304	92	
293.87075	224	
294.86944	110	
295.03587	82	
295.84859	144	
295.88669	92	
296.41246	102	
296.80797	124	
297.80469	120	
297.86883	170	
298.86173	114	
299.78444	130	
299.85681	128	
299.95699	150	
300.81149	80	
300.87930	272	1+
304.56489	90	
306.42667	168	
307.79881	172	
308.02450	94	
308.87861	98	
310.10122	82	
311.21800	82	
311.89013	206	
317.52526	80	
321.95586	88	
322.85984	82	
324.05887	84	
324.89248	224	
329.89868	92	
330.81457	82	
331.87758	102	
332.39639	120	
342.90572	104	
344.18108	80	
344.41112	168	
346.28897	94	
END IONS

###FS:    #m/z: 363.95582 #charge 1+
###MS: 113
###MSMS: 115
BEGIN IONS
TITLE=Cmpd 86, +MS2(363.9558), 28.0-35.0eV, 2.5min #115
RTINSECONDS=148.533
SCANS=113,115
PEPMASS=363.95582	473364
CHARGE=1+
51.66722	90	
60.33161	84	
185.86641	84	
186.87552	98	
188.39448	84	
189.86292	550	1+
191.85778	524	1+
196.88551	204	
204.41056	104	
207.87241	324	1+
207.94475	102	
209.94280	1388	1+
210.88165	276	1+
212.87809	1882	1+
212.98492	110	
215.89478	144	
218.05237	110	
220.38095	106	
222.95115	1432	1+
224.94869	1724	1+
226.04413	102	
226.54400	112	
226.82075	90	
226.89628	168	
226.94715	8024	1+
227.89088	532	1+
228.89402	452	1+
228.94183	9236	1+
230.84493	188	1+
230.88920	3768	1+
231.79962	134	
231.93388	84	
232.88480	596	1+
232.97757	92	
233.79496	88	
235.84222	114	
236.85601	88	
238.96203	90	
239.07438	92	
240.08804	208	1+
240.82188	208	1+
240.94010	538	1+
240.96268	828	1+
240.99612	96	
241.03097	108	
242.82608	182	
242.95749	1224	1+
243.82438	126	
244.12965	90	
244.84810	90	
244.90371	86	
244.95638	5136	1+
245.83390	212	1+
245.90043	320	1+
246.81942	84	
246.90449	270	1+
246.95215	4860	1+
246.97584	276	
248.02778	146	1+
248.80065	84	
248.89876	1392	1+
248.97279	192	
249.09425	120	
249.80356	132	
250.94350	84	
251.93666	112	
251.96825	106	
252.00869	96	
253.82954	226	1+
253.90289	130	
254.01197	96	
254.70802	112	
255.00758	88	
256.91504	98	
258.83485	404	1+
258.97145	334	
259.77107	86	
260.01257	88	
260.82945	226	
260.96876	454	1+
261.06496	138	
261.83059	470	1+
263.07067	90	
263.97977	208	
264.83228	148	
264.96331	202	
265.08209	172	
265.81235	450	1+
265.97068	158	
266.65148	102	
266.81495	378	1+
266.83963	228	1+
266.92837	86	
267.52046	98	
267.97142	286	
268.97454	130	
269.79469	84	
269.96916	730	1+
270.10969	88	
270.40042	84	
271.91554	224	1+
272.81067	206	1+
272.84275	92	
272.89755	100	
273.93714	90	
276.85289	234	1+
277.08923	128	
277.82595	182	1+
278.44737	84	
278.80149	84	
279.09694	94	
280.57396	92	
280.79123	530	1+
280.84267	276	1+
281.85636	102	
282.12029	106	
282.79036	134	
282.88768	126	
283.08035	100	
283.98145	258	1+
284.12063	102	
284.82390	126	
285.84566	724	
285.93042	88	
286.81521	104	
286.87574	110	
287.84908	94	
288.48383	86	
288.80986	108	
289.85599	92	
290.78689	202	
290.86845	130	
291.85351	84	
291.87863	84	
293.11489	86	
294.43723	92	
294.85934	124	
295.80810	204	1+
296.86947	92	
296.93452	92	
297.43073	84	
298.54978	96	
298.80355	890	1+
299.11214	88	
299.87033	124	
300.79977	516	1+
301.80058	290	1+
301.85780	542	1+
302.87726	212	1+
303.85424	1120	1+
306.12148	116	
306.91377	84	
307.87901	150	
308.43033	90	
310.86669	284	1+
312.80830	258	1+
316.81544	146	
316.94793	92	
318.75707	102	
318.81493	124	
318.93692	146	
319.10888	96	
319.82481	84	
319.93227	138	
320.94620	114	
321.81766	350	1+
321.86546	196	
322.06397	102	
322.51569	84	
322.93131	172	
323.08704	90	
323.23504	92	
323.92984	110	
323.99793	106	
325.81765	100	
326.87009	304	
326.89015	132	
327.11461	112	
327.44753	92	
330.81171	82	
331.75889	158	
333.19446	88	
336.94421	470	1+
338.99320	92	
339.17841	92	
339.82986	276	1+
340.40083	98	
340.80875	86	
340.93797	144	
342.70636	132	
343.77299	128	
343.91140	124	
344.76408	94	
344.90094	110	
355.64445	82	
356.42997	88	
358.93805	126	
359.96535	116	
361.08027	140	
361.21901	96	
362.59729	100	
362.80306	94	
362.87103	104	
366.06238	208	1+
368.30634	108	
END IONS

###FS:    #m/z: 507.84425 #charge 1+
###MS: 113
###MSMS: 116
BEGIN IONS
TITLE=Cmpd 87, +MS2(507.8443), 28.2-35.2eV, 2.5min #116
RTINSECONDS=149.305
SCANS=113,116
PEPMASS=507.84425	236916
CHARGE=1+
196.01603	532	1+
210.03127	170	
214.88475	152	
224.06023	152	
228.79534	122	
236.88402	136	
238.06305	158	
238.13798	148	
239.06513	160	
239.85586	162	
247.92216	126	
248.08268	154	
250.97101	160	
252.07772	180	
254.12074	142	
254.89526	186	1+
261.84697	118	
262.13275	300	1+
264.13723	160	
266.16773	290	1+
268.88595	186	
269.89330	128	
269.92600	142	
270.85710	144	
271.14893	116	
272.85077	482	1+
273.79807	244	1+
274.02356	150	
274.80276	206	1+
277.14938	250	
279.89799	118	
279.93122	124	
280.85485	136	
284.87438	262	1+
287.84975	196	
288.86707	244	
288.94997	116	
289.87961	446	
290.86223	856	1+
291.14156	118	
292.03008	180	1+
293.87271	2004	1+
295.85343	266	1+
296.88208	144	
297.95635	246	1+
299.83706	216	1+
299.88555	140	
300.85701	190	
301.94914	120	
302.85620	200	
302.98307	206	1+
305.86061	406	
307.89018	676	
308.14093	1154	1+
308.79254	222	1+
308.87335	644	
308.91106	118	
309.88293	448	
309.99626	142	
310.15644	888	1+
310.87042	140	
311.88371	3568	1+
313.88087	562	
314.86382	782	1+
314.93606	188	1+
318.15234	122	
319.87460	364	1+
320.89599	128	
320.96279	222	1+
323.74045	128	1+
325.85409	132	
325.87561	758	1+
325.90021	210	
326.23988	184	
326.90929	134	
327.00922	282	1+
327.80586	364	
327.87905	684	1+
327.96043	218	1+
328.86413	172	
329.85527	160	
330.16777	292	1+
330.81389	124	
330.87912	290	1+
331.80272	190	1+
332.87245	468	1+
334.39539	170	
335.77530	146	
335.84776	156	
335.88448	164	
336.80211	176	1+
336.83652	128	
336.90599	122	
336.94904	118	
337.82877	136	
337.89910	344	1+
339.88240	158	
344.87313	232	1+
346.87707	262	1+
347.18303	122	
347.75307	122	
348.16506	192	1+
348.83117	168	
349.77736	118	
349.84336	122	
350.76538	440	1+
350.82267	208	1+
350.89227	332	1+
351.76818	412	1+
353.84876	624	1+
353.89194	130	
355.84105	286	1+
355.89081	150	
358.77633	138	
360.81541	214	1+
361.78047	218	1+
362.72629	150	
362.86757	140	
364.38202	150	
364.72217	134	
365.78567	344	1+
366.18718	350	1+
366.73061	170	
366.83828	986	1+
367.70642	564	
367.76935	152	
367.81757	136	
367.88377	272	1+
368.70830	618	1+
368.77264	136	
369.75136	176	1+
370.79752	304	1+
371.72333	296	1+
371.83070	160	1+
372.77880	336	1+
373.72669	482	1+
376.12036	90	1+
376.21864	178	
380.73295	136	
380.85698	152	
381.71732	210	
382.86385	274	1+
384.84813	1698	1+
387.71903	124	
387.77270	444	1+
388.80040	204	
389.19562	216	
389.72401	286	1+
390.19959	186	
390.83923	1080	1+
392.82565	120	
393.73402	134	
393.87500	120	
393.89933	220	1+
394.77801	140	
394.90402	154	1+
396.40242	138	
398.16513	152	
398.87143	180	
399.61964	130	
399.72652	522	1+
399.85731	192	
400.69451	166	
400.87117	136	
401.73571	180	1+
402.78623	122	
402.86175	380	
403.18271	150	1+
403.87087	1316	1+
404.80773	192	
405.72932	262	
405.78800	420	1+
406.39853	236	1+
406.70482	210	1+
406.76171	152	
406.85757	158	
407.73165	140	
407.86387	3212	1+
408.06495	228	
408.74399	218	
409.72505	516	1+
409.84870	258	
410.83641	322	1+
411.72509	434	1+
412.76344	152	
412.84798	144	
413.75268	212	1+
413.84322	132	
413.87457	264	
414.86671	128	
415.75926	154	
415.87056	534	1+
417.83164	168	
421.79221	134	
421.88020	458	1+
423.16264	202	1+
423.77014	288	
423.79354	238	
423.82117	202	1+
423.86537	168	
424.77584	130	
425.73580	298	
425.87884	144	
426.74953	342	
426.86317	534	
426.89685	136	
426.93655	382	1+
427.73150	2798	1+
427.86398	642	1+
427.89254	122	
428.84807	226	
429.84201	144	
431.86269	264	
432.24461	144	
432.86771	134	
433.85488	132	
434.76591	204	1+
439.88552	524	1+
440.88518	554	1+
441.78054	178	
442.64044	122	
443.76566	156	
444.39478	146	
444.87183	1432	1+
445.74308	818	1+
447.69610	166	
447.74240	164	
448.69810	130	
448.74105	124	
448.76569	148	
449.87641	614	1+
450.74662	506	1+
452.74236	286	
457.71950	160	
457.90351	484	1+
459.90690	146	
460.22952	160	
461.71434	132	
462.88448	390	1+
467.88427	496	1+
485.21837	222	1+
485.89907	306	1+
486.79189	290	1+
498.73267	158	1+
500.81088	212	1+
504.80437	126	
508.23925	104	1+
508.91087	132	1+
509.86156	126	
511.77502	124	
END IONS

###FS:    #m/z: 340.93973 #charge 1+
###MS: 117
###MSMS: 118
BEGIN IONS
TITLE=Cmpd 88, +MS2(340.9397), 28.0-35.0eV, 2.6min #118
RTINSECONDS=152.97
SCANS=117-118
PEPMASS=340.93973	1128252
CHARGE=1+
45.98094	106	
73.61761	198	
182.86371	92	
183.86787	80	
186.93933	84	
190.94433	134	
192.92719	166	
193.93219	80	
196.88571	168	
199.95837	84	
199.97552	78	
202.97169	86	
205.95062	230	
210.94031	88	
212.03446	102	
212.87745	218	
213.87913	542	1+
213.93748	884	1+
214.85099	80	
215.41106	78	
215.88682	472	1+
217.38350	100	
222.88929	90	
223.95403	174	
226.89103	118	
227.83423	120	
228.79207	144	
228.93702	190	
230.89102	358	
231.89103	204	
231.94932	502	1+
233.82866	80	
233.89671	326	1+
233.94597	96	
235.88563	90	
235.90045	116	
236.88240	138	
237.90087	96	
238.93555	114	
239.91948	86	
239.95423	78	
240.84304	92	
241.84540	128	
243.83729	166	
243.96475	80	
244.95499	150	
245.85564	80	
246.89741	156	
246.97689	176	
247.97603	168	
248.85423	94	
248.99008	94	
249.89598	80	
249.96141	208	1+
249.97965	126	
251.14160	98	
252.07282	82	
252.88062	84	
252.95482	82	
253.45305	92	
253.49822	78	
254.96773	442	1+
255.07043	92	
255.83003	84	
256.00675	80	
256.70480	84	
256.90076	124	
256.91624	98	
256.96213	232	1+
257.83047	212	
258.84376	348	1+
258.85851	116	
258.92064	82	
259.97671	92	
260.79908	90	
261.36477	88	
261.89267	136	1+
262.42461	88	
262.82556	90	
263.83549	100	
263.97908	104	
264.84000	88	
264.92616	80	
265.85733	112	
266.83557	184	
267.13614	86	
267.96663	80	
268.13554	98	
268.84023	146	
269.58325	90	
269.95826	124	
270.05530	84	
270.86538	86	
272.81135	108	
272.88314	146	
272.93108	176	
274.01219	128	1+
274.85650	108	
274.93590	104	
275.80200	86	
276.85530	754	1+
277.85773	504	1+
278.84666	112	
278.91849	84	
278.96168	80	
279.03147	98	
279.35357	92	
279.85389	150	
279.92751	142	
280.86425	132	
280.90322	102	
280.93686	92	
281.92350	82	
282.86964	100	
283.86418	86	
284.80366	108	
285.80081	142	
286.85115	82	
287.14207	84	
287.52111	88	
289.06582	80	
290.86221	176	1+
292.43329	116	
292.85404	94	
292.91948	94	
293.02986	90	
293.43935	108	
293.80475	140	
294.86546	144	
294.90275	82	
295.04907	122	
295.86583	234	1+
296.11898	102	
297.53421	80	
297.97174	122	
298.30783	92	
298.42029	80	
302.11386	106	
305.80663	86	
305.87984	82	
306.49199	94	
306.88072	164	
307.79894	144	
307.88741	92	
307.95580	94	
310.03200	84	
310.87835	332	1+
313.97577	116	
314.02751	84	
314.92166	180	1+
316.10667	86	
316.88016	84	
317.82269	142	
317.92363	82	
322.21805	92	
322.87963	84	
322.89943	210	1+
322.96600	84	
323.50033	90	
324.88837	132	
325.89414	126	
328.54615	94	
328.88466	164	
330.40747	90	
333.82003	192	1+
336.16952	140	
338.10988	92	
338.46401	96	
341.89835	182	1+
345.54477	96	
END IONS

###FS:    #m/z: 363.95573 #charge 1+
###MS: 117
###MSMS: 119
BEGIN IONS
TITLE=Cmpd 89, +MS2(363.9557), 28.0-35.0eV, 2.6min #119
RTINSECONDS=153.742
SCANS=117,119
PEPMASS=363.95573	445808
CHARGE=1+
72.62095	86	
131.83850	88	
180.22654	184	
185.93514	102	
186.93930	104	
189.85906	108	
191.85626	184	
192.85976	94	
196.88413	312	
197.88586	134	
200.82898	96	
201.88480	90	
205.95138	134	
207.87454	278	1+
207.94705	154	
208.93995	106	
209.86691	96	
209.88152	346	1+
209.94309	1312	1+
210.88480	292	1+
212.87803	2842	1+
214.54341	90	
214.62053	88	
218.91426	136	
219.13055	102	
220.40456	90	
221.53279	100	
221.87272	86	
222.95097	1310	1+
223.91888	94	
224.94774	2494	1+
225.05745	84	
225.35597	146	1+
225.47778	86	
225.89529	148	1+
225.97415	94	
226.94651	7546	1+
227.55303	88	
227.87644	118	
228.89195	604	1+
228.94165	8494	1+
229.03319	104	1+
230.84854	114	
230.88753	4008	1+
231.56023	92	
233.88071	188	1+
238.98457	86	
239.06984	124	
239.42730	96	
240.07947	102	
240.82384	146	
240.94081	220	
240.96071	1038	1+
241.81878	122	
241.83168	88	
241.94114	206	
242.08513	118	
242.55323	84	
242.82334	130	
242.95942	914	1+
243.81926	674	1+
243.93798	174	
244.95621	3520	1+
245.12529	86	
246.08073	146	1+
246.78455	92	
246.80400	90	
246.90330	114	
246.91834	192	
246.95201	4752	1+
247.90327	164	
248.79448	226	1+
248.89848	1710	1+
248.94725	194	1+
248.97478	152	
250.89316	174	
250.94635	214	
250.97299	312	
251.90908	84	
252.42143	94	
252.50405	112	
252.89023	94	
252.94133	108	
254.51171	94	
257.96318	86	
258.83081	156	
258.97289	498	1+
259.43685	84	
260.83162	92	
260.96715	1016	1+
261.83209	214	
262.82981	146	
263.94757	86	
263.98005	266	1+
264.82072	370	1+
265.97376	244	1+
266.81306	438	1+
266.85608	128	
267.79155	124	
267.90439	88	
267.97182	1112	1+
268.99501	86	
269.11586	92	
269.96819	984	1+
270.09936	208	1+
270.39626	86	
270.51364	88	
270.84297	104	
271.81313	86	
271.86697	156	
271.91579	142	
272.90736	86	
274.94825	102	
276.84954	304	1+
278.85879	110	
278.89618	84	
279.10113	86	
280.79262	292	
281.79159	244	
282.11067	90	
282.13007	134	
282.79046	476	1+
282.87207	154	
283.84991	244	
283.89516	92	
283.98636	270	
284.82518	136	
285.79798	296	1+
285.82369	184	1+
285.84727	254	
286.91231	150	
287.92515	96	
289.09053	88	
289.86965	128	
290.78837	88	
290.80545	188	1+
293.11889	256	1+
294.85867	112	
295.80391	390	1+
295.85712	86	
296.86222	140	
296.92603	132	
297.12772	124	
297.88170	114	
297.92246	100	
297.95375	86	
298.79756	1102	1+
299.17802	90	
299.85960	104	
301.86128	314	
301.88556	98	
302.85993	132	
303.81345	88	
303.85395	1116	1+
303.94247	170	
304.87447	284	1+
305.87789	240	1+
305.94409	158	1+
307.13628	130	
310.96028	92	
311.15099	94	
311.86391	122	
313.80238	146	
313.96863	86	
316.80907	352	1+
317.81131	242	1+
318.43806	86	
318.77112	84	
318.93239	330	1+
319.86774	88	
320.49236	84	
321.81653	404	1+
321.86624	104	
322.36173	148	
322.93318	136	
323.56098	130	
324.88452	124	
326.87227	370	1+
328.07212	92	
329.76347	100	
329.87593	92	
332.09718	86	
332.42164	100	
336.94665	300	1+
337.40332	90	
338.94890	134	
339.96802	86	
341.02400	88	
345.05146	92	
348.16286	90	
349.03438	90	
354.74424	134	
356.41131	90	
358.77972	90	
363.96013	106	
364.86630	90	
365.39689	92	
366.17400	86	
367.79007	84	
367.90480	86	
369.37888	86	
END IONS

###FS:    #m/z: 336.94502 #charge 1+
###MS: 117
###MSMS: 120
BEGIN IONS
TITLE=Cmpd 90, +MS2(336.9450), 28.0-35.0eV, 2.6min #120
RTINSECONDS=154.515
SCANS=117,120
PEPMASS=336.94502	184292
CHARGE=1+
125.29369	84	
140.16600	100	
179.03322	88	
189.46800	94	
191.98433	94	
192.03910	82	
196.88256	122	
199.89562	82	
205.95031	164	
207.01086	102	
207.98003	108	
208.88854	80	
210.88387	268	
211.94375	2538	1+
212.87725	1372	1+
212.90383	90	
213.93757	1244	1+
214.09377	78	
215.88656	278	1+
217.99616	78	
219.38506	84	
222.03941	114	
223.95827	130	
224.82572	76	
226.89315	150	
228.89441	272	
229.89376	132	
229.95476	2480	1+
230.88880	2520	1+
231.94983	1632	1+
232.88747	204	
233.88322	78	
233.90431	142	
233.94742	200	1+
235.82104	414	1+
235.89738	76	
235.94930	78	
237.85063	76	
238.39668	86	
238.46285	78	
238.78933	92	
239.90030	78	
240.92123	86	
242.84074	106	
244.84570	80	
244.95923	82	
245.44378	74	
245.84594	86	
245.94429	108	
246.90069	138	
246.97428	132	
247.96554	594	1+
248.01119	80	
248.89840	918	1+
249.07077	106	
249.45532	78	
249.82665	578	1+
249.96186	372	
250.82885	430	1+
250.95194	258	1+
251.07381	84	
251.99489	74	
252.84303	264	1+
252.95321	394	
252.97159	1308	1+
253.08677	132	
253.90200	402	1+
254.96681	806	1+
255.08602	86	
255.32764	74	
256.00015	94	
256.84421	74	
256.97609	104	
257.00367	96	
257.83357	84	
257.98291	76	
258.39262	104	
258.57323	82	
258.84735	96	
258.90814	112	
260.83191	114	
261.83497	90	
262.03835	80	
262.15343	78	
262.52712	76	
262.83619	140	
263.83126	122	
265.09064	232	
265.78842	78	
265.86306	192	1+
266.95367	258	1+
267.01285	88	
267.85141	288	
268.78542	78	
268.84002	744	1+
269.80251	230	
270.10146	78	
270.79871	92	
270.83871	78	
270.98107	90	
271.85083	132	
271.86844	84	
271.91013	88	
271.97513	78	
272.85351	112	
272.86623	248	1+
273.78898	108	
273.89417	184	1+
273.91895	76	
274.57159	102	
274.94611	104	
275.38423	80	
275.42502	86	
275.48021	86	
275.85821	144	
276.86158	238	
277.83609	210	
277.85812	138	
278.05612	78	
278.83324	860	1+
278.93502	86	
279.09936	98	
279.41085	84	
280.79204	92	
281.00176	76	
284.72746	90	
285.02818	76	
285.84830	1710	1+
286.04457	78	
286.85047	1556	1+
289.01371	86	
290.89752	104	
290.92428	88	
291.09832	248	1+
291.86503	112	
291.93199	76	
291.94789	84	
292.41572	88	
293.43309	76	
293.86456	74	
294.33417	76	
294.39943	88	
294.86943	184	
294.89178	76	
295.17509	94	
295.86689	174	
297.43464	86	
298.72794	96	
298.84493	184	1+
298.86768	174	1+
299.05912	78	
301.03522	88	
301.53355	104	
301.87814	272	1+
303.45778	84	
303.94377	82	
304.45775	80	
304.92717	84	
306.88127	124	
307.39128	94	
307.90165	76	
308.87597	172	
309.86961	666	1+
310.90618	76	
313.37271	104	
314.81992	74	
316.75341	80	
316.89523	96	
317.90370	116	
318.17320	76	
319.86436	84	
320.42880	80	
323.51347	98	
324.03949	76	
324.75896	76	
325.75917	74	
330.82041	78	
332.32277	88	
333.88717	90	
335.12013	88	
342.39492	88	
END IONS

###FS:    #m/z: 322.92905 #charge 1+
###MS: 121
###MSMS: 122
BEGIN IONS
TITLE=Cmpd 91, +MS2(322.9290), 28.0-35.0eV, 2.7min #122
RTINSECONDS=158.209
SCANS=121-122
PEPMASS=322.92905	3184056
CHARGE=1+
131.14985	80	
182.29962	92	
184.99039	84	
192.88768	136	
197.96636	78	
198.49895	82	
198.94706	104	
200.84125	132	
201.13033	78	
204.54912	86	
205.94772	206	
206.01293	82	
207.94739	84	
209.94376	228	
210.01344	92	
210.83985	90	
212.03973	92	
212.87749	166	1+
214.89790	80	
215.93035	78	
221.10146	84	
221.88214	96	
221.97693	74	
223.11451	82	
223.54756	88	
223.95863	550	1+
226.15215	94	
226.95333	74	
227.78661	84	
227.82012	80	
227.92700	198	
227.95387	80	
228.83791	130	
228.93144	80	
230.84983	148	
230.88865	316	
230.94805	76	
232.88352	82	
233.12507	80	
234.39223	80	
235.11846	76	
235.82149	90	
237.05633	80	
237.79211	80	
240.63318	88	
240.79477	118	
240.81672	584	1+
240.93925	898	
241.93946	3236	1+
242.84019	126	
242.94149	2248	1+
244.81852	142	
244.85318	76	
244.91310	80	
244.94071	678	1+
245.50349	104	
245.85455	290	1+
246.85891	246	1+
246.97576	318	1+
248.85362	112	
249.59732	82	
250.92953	116	
250.94460	182	
250.96869	82	
251.46899	96	
251.92180	158	
252.93908	172	
253.50007	76	
253.92297	80	
255.84947	78	
256.00101	94	
256.03905	106	
256.89947	84	
257.48617	80	
257.79485	162	
258.83222	274	
258.85824	130	
259.81047	74	
259.82903	130	
259.84414	108	
260.83173	254	
261.83260	236	
262.83312	362	
263.83172	216	
263.92154	84	
264.94396	94	
264.98599	82	
265.35988	84	
265.53017	84	
265.92576	92	
266.57151	92	
266.85341	184	
267.91053	78	
267.96071	90	
268.02093	92	
268.34841	98	
268.84389	104	
268.95524	212	
269.01899	82	
269.06319	78	
270.87235	152	1+
271.00402	88	
272.43923	160	
273.38689	80	
273.78676	78	
273.84589	108	
274.36609	94	
275.43292	96	
275.81105	154	
277.85243	166	1+
278.41236	92	
278.96370	96	
279.09272	538	1+
279.40682	76	
279.82483	262	1+
279.86464	82	
279.99817	92	
280.80445	82	
280.95653	88	
281.05615	94	
281.85051	148	
281.87729	84	
281.92487	82	
283.86727	122	
284.29227	342	1+
284.87303	94	
285.86008	170	
285.96175	80	
286.41020	88	
286.86249	176	1+
289.12217	86	
289.87811	196	
290.78798	92	
291.80517	112	
292.89885	80	
292.94107	120	
294.85520	418	1+
295.62456	94	
295.85772	300	1+
296.35123	96	
296.75758	90	
297.89224	86	
300.43021	78	
301.91545	78	
302.85521	112	
303.87511	92	
304.88400	90	
305.41176	76	
306.53085	80	
306.88297	212	
307.79938	90	
307.88067	90	
307.90209	92	
310.42146	84	
311.88463	134	
316.12657	80	
317.86681	76	
320.25282	84	
322.75857	74	
323.57980	88	
323.76054	88	
323.88890	78	
324.89144	152	
325.89682	114	
326.13366	94	
326.89481	180	
327.03012	80	
END IONS

###FS:    #m/z: 340.93959 #charge 1+
###MS: 121
###MSMS: 123
BEGIN IONS
TITLE=Cmpd 92, +MS2(340.9396), 28.0-35.0eV, 2.7min #123
RTINSECONDS=158.981
SCANS=121,123
PEPMASS=340.93959	1100836
CHARGE=1+
184.86176	78	
192.92868	202	
198.91072	92	
201.98956	76	
205.02518	100	
210.93601	188	
212.87820	278	
212.89435	102	
213.87885	266	
213.93986	390	
215.06165	74	
215.88415	188	
216.88812	74	
217.88357	142	
217.93688	120	
220.87282	132	
221.94434	88	
222.97339	86	
223.95807	226	
223.97308	178	
226.88398	122	
227.53266	86	
228.94811	78	
229.95074	76	
230.06815	82	
230.88653	730	1+
231.56785	76	
231.94932	724	1+
233.89530	134	
233.94825	108	
235.89115	132	
237.92090	74	
238.88240	210	1+
239.79039	76	
240.23164	88	
240.83279	74	
240.84265	126	
240.90493	130	
240.96093	100	
241.83605	222	
242.84015	90	
245.44390	86	
245.81563	80	
246.09820	84	
246.85783	82	
246.97449	124	
247.40983	94	
248.01666	92	
248.93584	76	
249.89830	132	
249.96445	110	
249.98568	78	
250.99418	192	
251.07312	90	
251.08746	86	
251.12367	94	
253.94608	80	
254.90754	252	1+
254.96026	286	
255.45105	76	
256.17153	94	
256.96350	138	
257.01774	110	
257.05900	90	
257.93970	84	
258.41730	98	
258.80374	74	
258.84746	98	
259.90982	112	
259.95471	244	
260.42232	102	
260.83423	142	
261.83575	172	1+
262.93041	120	
264.84237	92	
264.96235	94	
267.87596	84	
268.16722	112	
268.41327	102	
268.84102	210	
270.97803	80	
271.92998	470	1+
272.81672	92	
272.93278	402	1+
273.83823	110	
274.84421	86	
274.85765	122	
274.89856	118	
275.50859	96	
275.80749	118	
275.87548	76	
275.93846	74	
276.80182	136	
276.85424	204	
277.83554	334	1+
277.85933	126	
277.89800	78	
278.81391	76	
278.83941	278	1+
278.87153	142	
278.90208	86	
279.44399	84	
280.53085	84	
280.58840	78	
280.87025	78	
280.90939	98	
281.85854	128	
283.42766	80	
283.80616	96	
283.86813	108	
285.01764	78	
286.85911	112	
286.87326	80	
287.80637	86	
290.39959	88	
290.54383	78	
292.96856	88	
293.08391	82	
294.52984	76	
294.86519	80	
297.76348	88	
297.97182	124	
298.95905	80	
299.84736	238	1+
300.13003	82	
301.41830	94	
302.89556	82	
302.93914	172	
303.44500	76	
303.89439	104	
304.44253	88	
305.87325	78	
306.44061	88	
306.88288	190	
307.80038	84	
307.88461	84	
307.98580	86	
308.88503	80	
310.15525	80	
310.87491	366	1+
314.81565	78	
315.17294	86	
315.45215	104	
317.79206	80	
323.63925	104	
324.89324	150	
325.17413	84	
325.89203	78	
326.95889	84	
326.99246	76	
328.95626	94	
330.46459	104	
330.88168	104	
331.42358	90	
333.89170	78	
336.96362	94	
341.15806	78	
342.97236	86	
343.05190	84	
343.96153	130	
344.80100	76	
END IONS

###FS:    #m/z: 363.95563 #charge 1+
###MS: 121
###MSMS: 124
BEGIN IONS
TITLE=Cmpd 93, +MS2(363.9556), 28.0-35.0eV, 2.7min #124
RTINSECONDS=159.753
SCANS=121,124
PEPMASS=363.95563	454570
CHARGE=1+
47.56652	96	
77.91592	104	
97.63542	84	
155.07125	100	
182.86859	168	
185.86470	82	
187.87423	92	
189.86217	140	
191.85903	312	
193.84982	100	
196.88135	444	1+
207.41115	86	
207.87398	308	
209.87010	110	
209.94179	1330	1+
210.03012	96	
210.88240	446	1+
212.87896	1888	1+
214.89103	110	
215.88050	126	
216.41063	94	
219.07946	84	
220.95574	84	
222.95021	1266	1+
224.81831	88	
224.94760	1860	1+
226.88966	176	
226.94667	8150	1+
228.89293	630	1+
228.94150	9404	1+
229.42944	112	
229.52083	86	
229.59144	102	1+
230.83591	250	1+
230.88827	4052	1+
231.01775	186	1+
232.88390	366	1+
233.87717	354	1+
234.88132	304	1+
234.99602	90	
235.92495	94	
236.02714	90	
237.13846	100	
238.56721	94	
238.94784	142	
239.95585	84	
240.82083	392	1+
240.93690	258	
240.96137	1276	1+
241.89325	96	
241.94036	236	
242.83176	136	
242.94236	768	1+
242.95827	996	1+
243.82725	116	
243.90047	88	
244.82008	282	
244.95630	4150	1+
245.07665	90	
245.46725	130	
245.94410	158	
246.39120	92	
246.83094	136	
246.90592	268	1+
246.95191	4498	1+
247.98765	84	
248.80326	198	
248.84375	106	
248.89880	1202	1+
249.03897	92	
249.43261	88	
250.89651	164	
250.95095	104	
250.96586	326	1+
251.07704	100	
252.88836	106	
253.90580	102	
253.94398	90	
254.09094	128	
254.36702	166	
254.57657	86	
256.83360	142	
258.82994	178	
258.97519	122	
259.10241	94	
259.96922	126	
260.84019	92	
260.96905	408	
261.82562	668	1+
261.96348	206	
263.05496	204	1+
263.97643	114	
264.95402	106	
266.81184	336	1+
267.78315	106	
267.97197	752	1+
268.01323	104	
268.42941	92	
269.08180	90	
269.41188	86	
269.63545	110	
269.83145	108	
269.90782	92	
269.96798	1424	1+
271.02074	108	
271.84977	176	
276.85132	102	
277.80623	142	
277.86000	116	
277.97326	164	
278.08683	98	
278.39800	88	
278.79685	122	
278.94539	86	
279.10141	312	1+
279.79084	536	1+
280.79256	462	1+
282.60117	92	
282.85948	86	
282.88422	132	
283.78960	106	
283.85107	224	
284.11888	92	
284.78785	98	
284.82665	200	
285.82454	134	
285.84775	522	1+
286.15480	84	
289.00730	92	
289.88279	120	
290.78471	86	
290.94110	120	
293.90851	84	
294.49409	94	
295.05624	94	
295.43690	92	
296.80823	92	
297.80740	152	
298.49230	100	
298.80365	322	
299.80646	290	
299.91994	152	
299.95463	98	
300.79550	288	1+
300.86394	478	1+
302.00936	84	
302.85341	700	1+
302.90017	84	
303.85624	586	1+
303.94599	94	
304.07511	158	1+
304.88230	170	
304.94325	98	
305.91640	110	
307.13441	122	
307.89306	104	
309.41825	86	
309.92417	126	
314.44097	102	
314.81782	92	
315.32556	108	
316.81240	258	1+
316.92138	90	
318.93696	494	
319.82288	170	
319.87049	136	
321.81615	118	
321.87016	266	1+
322.92860	192	
323.97079	92	
324.89507	130	
325.44664	84	
326.42873	94	
326.87394	178	
326.89140	126	
327.01477	86	
327.86467	100	
330.87384	84	
333.02818	88	
335.04938	138	
335.76472	112	
336.94280	426	1+
337.83757	116	
338.45885	158	
340.93895	254	
344.90353	86	
348.80041	90	
350.11066	98	
352.48603	98	
355.06106	84	
358.85560	104	
364.54980	110	
END IONS

###FS:    #m/z: 322.92906 #charge 1+
###MS: 125
###MSMS: 126
BEGIN IONS
TITLE=Cmpd 94, +MS2(322.9291), 28.0-35.0eV, 2.7min #126
RTINSECONDS=163.441
SCANS=125-126
PEPMASS=322.92906	3478452
CHARGE=1+
109.68475	88	
145.52689	90	
179.45586	92	
181.55929	94	
192.88818	154	
195.91938	92	
196.88730	78	
198.93855	92	
199.04236	72	
205.94802	336	1+
206.92770	126	
208.88337	100	
209.94506	140	
211.88692	92	
212.87777	356	
212.89141	172	1+
215.01653	74	
217.99790	78	
219.57429	80	
220.04951	84	
221.94357	132	
222.95253	574	1+
227.11383	108	
227.78556	78	
228.52092	92	
228.83254	88	
228.96478	76	
230.88597	148	
230.96679	102	
232.95464	80	
233.95308	102	
234.40728	120	
234.88333	84	
234.91813	116	
235.04888	84	
235.11111	78	
236.57064	84	
236.89745	74	
238.00630	96	
238.82382	220	
238.93785	96	
239.83780	114	
239.95189	94	
240.05452	80	
240.06779	72	
240.78949	134	
240.82003	74	
240.89648	86	
240.93862	1060	
241.81779	76	
241.84252	72	
241.93838	3148	1+
242.82097	122	
242.91523	86	
242.94036	2148	1+
242.97561	80	
243.81734	816	1+
244.81770	484	1+
244.93917	430	
246.09438	74	
246.83280	76	
246.97408	274	1+
247.38866	164	
248.83886	140	
248.85329	106	
250.83387	146	
250.92569	92	
251.10565	142	
251.92680	150	
252.07788	134	
252.95485	76	
253.07003	74	
253.82077	76	
253.84222	90	
253.98319	84	
254.07803	74	
254.97827	76	
255.91666	76	
255.94787	84	
256.04018	80	
258.82918	150	
259.83058	104	
260.92998	98	
261.83074	102	
262.08774	96	
262.35621	76	
262.83032	272	
262.96718	78	
263.07255	84	
263.35064	86	
263.82888	198	
264.13916	78	
264.82610	128	
264.91409	76	
266.86093	146	
266.95460	78	
267.01097	74	
267.07084	82	
268.90753	104	
269.80091	78	
269.97341	78	
270.79348	136	
270.85493	110	
271.79534	78	
271.86805	114	
273.42529	92	
274.52695	92	
277.92069	94	
278.74417	80	
279.08968	798	1+
279.92624	76	
280.84977	72	
281.95984	82	
281.99064	74	
282.50270	72	
282.86537	100	
282.92955	84	
283.06804	76	
283.79879	80	
283.92836	92	
284.28945	336	
284.35864	80	
284.86210	186	
286.01956	72	
286.09447	76	
286.78688	78	
288.78213	282	1+
288.80714	76	
288.86918	574	1+
288.89063	90	
289.98418	166	
291.77849	74	
292.42874	86	
293.87283	80	
294.85507	250	1+
295.88160	120	
297.78784	82	
298.82974	78	
299.78517	134	
300.86357	198	1+
304.86897	252	1+
304.91828	72	
304.93770	90	
307.79594	272	1+
307.85860	88	
307.88851	264	1+
310.04938	76	
310.87535	142	
311.59281	78	
311.88986	76	
313.79685	80	
313.81447	80	
314.44332	80	
315.04249	80	
316.87389	180	1+
317.40041	90	
317.84278	72	
319.99599	80	
320.01788	76	
322.09916	74	
323.03897	74	
324.18055	72	
324.78021	90	
324.89074	100	
326.62167	120	
326.97011	74	
327.89802	130	
END IONS

###FS:    #m/z: 507.84416 #charge 1+
###MS: 125
###MSMS: 127
BEGIN IONS
TITLE=Cmpd 95, +MS2(507.8442), 28.2-35.2eV, 2.8min #127
RTINSECONDS=164.214
SCANS=125,127
PEPMASS=507.84416	220264
CHARGE=1+
196.01564	266	
208.05260	142	
209.94455	136	
210.03182	180	1+
224.97342	124	
236.88321	184	
241.85142	154	1+
244.82159	224	1+
248.85432	164	
249.15323	154	
250.96783	202	
251.91445	128	
254.09267	210	1+
259.86834	138	
262.13857	218	
263.13848	154	
266.09259	132	
266.16968	294	1+
267.10327	144	
272.38680	144	
272.85293	312	
273.85296	138	
279.09921	132	
282.98506	146	
286.84798	164	
287.85061	358	
288.78313	152	
288.86693	200	
289.03600	132	
289.87863	422	
290.13332	472	1+
290.79320	138	
290.86239	830	1+
291.87531	264	
291.95242	150	1+
293.87265	1704	1+
296.80534	144	
296.87007	180	
296.89036	258	1+
297.82759	216	1+
297.87225	286	1+
299.64674	94	1+
300.13230	130	
300.85649	158	
301.85117	124	
302.88723	192	1+
303.80188	206	1+
303.86195	142	
305.86316	216	
305.88443	152	
306.12404	128	
306.87807	2026	1+
308.13941	548	
309.14305	280	
309.86986	488	1+
310.15513	392	
310.96520	182	1+
311.15710	416	1+
311.88242	4096	1+
312.12124	196	1+
312.83557	204	
312.92142	254	1+
314.86260	740	1+
317.84956	216	1+
318.88322	216	1+
319.86621	240	1+
324.85871	268	1+
324.98676	218	1+
325.12068	128	
325.15421	170	1+
326.15222	196	1+
326.88396	968	1+
328.87025	178	
330.16160	294	1+
330.81098	128	
330.87042	154	
330.99924	216	1+
331.89031	220	
332.87189	596	1+
333.17612	264	1+
333.33658	164	
333.76667	482	1+
333.81494	134	
334.39905	150	
335.80274	130	
335.88080	168	
336.81768	158	
336.83883	128	
336.86466	124	
336.94285	172	1+
337.86932	240	1+
338.11113	132	
339.82764	204	
342.77343	134	
346.02156	166	1+
346.40419	140	
347.77672	206	
347.82485	132	
348.07058	136	
348.17054	142	
348.72739	154	
348.76908	202	
348.88805	240	1+
349.75498	174	
349.82026	158	
349.91150	252	1+
351.86261	232	1+
352.90863	280	1+
353.71803	138	
353.76816	146	
353.85132	190	
355.84010	148	
356.37540	168	
356.72153	266	1+
358.78309	134	
358.84194	224	1+
359.95772	174	1+
360.87032	146	
362.78090	386	1+
363.78885	238	1+
364.86506	130	
366.83585	766	1+
367.70853	796	1+
367.76936	170	
367.83902	474	1+
368.04306	196	1+
368.79991	126	
368.89152	144	
369.83469	168	
370.78088	180	
370.83245	388	1+
371.18795	316	1+
371.72829	162	
372.04688	166	
372.71875	288	1+
373.72310	168	1+
374.77939	128	
375.85967	142	
375.88423	232	1+
376.90979	186	
377.72900	166	
380.86313	194	
382.85313	190	
383.71048	172	
384.79497	208	1+
384.84858	1398	1+
386.06362	246	1+
387.72123	126	
387.77585	258	1+
388.37685	170	
388.86404	218	1+
389.19968	262	1+
389.71743	340	
389.84336	158	
390.84392	416	
391.32071	232	1+
391.73884	256	1+
391.84313	416	
392.82695	270	
393.80739	124	
394.72863	126	
394.78816	140	
398.73365	234	
398.86958	132	
399.72703	140	
400.73107	316	
401.80390	154	1+
402.73284	152	1+
402.86257	868	1+
405.73207	158	
405.76436	142	
405.78913	174	1+
405.87489	460	1+
405.90944	134	
406.76029	172	
407.73440	238	
407.77773	138	
407.80709	140	
407.86294	2472	1+
408.73598	176	
408.93436	152	
409.07340	140	
409.72091	904	1+
410.07744	124	
410.72360	554	1+
410.83623	660	1+
410.85161	140	
410.87573	284	1+
411.80803	340	
412.73671	254	
413.75376	152	
413.87932	190	
414.19611	144	
415.87511	200	1+
420.82599	222	1+
421.87501	164	
422.81356	168	
422.86489	316	1+
422.87800	556	1+
423.72877	140	
423.77099	164	
423.79704	298	1+
424.76907	162	
425.74005	386	
425.81744	316	1+
425.86833	148	
426.75275	316	
426.85717	578	1+
427.72902	1582	1+
427.94307	188	1+
428.74375	288	
428.77885	148	
428.84699	496	1+
429.74123	402	
430.73288	464	1+
431.86837	286	
432.87155	136	
434.87998	194	
436.88190	184	
439.89252	226	
442.88250	140	
443.74405	170	
443.76278	312	1+
444.69607	130	
444.87133	1352	1+
444.90072	232	
445.74165	508	
446.74435	396	
446.78854	264	1+
447.70552	304	1+
450.74703	610	1+
451.75165	328	1+
451.86744	180	1+
454.08283	136	
457.89813	364	
458.89613	164	
462.87739	236	
463.87991	138	
467.88304	308	1+
468.77379	500	1+
473.74603	130	
476.75161	130	
485.89815	236	
486.89667	124	
488.23941	168	1+
489.23685	140	1+
504.80266	150	
512.71300	94	1+
END IONS

###FS:    #m/z: 336.94502 #charge 1+
###MS: 125
###MSMS: 128
BEGIN IONS
TITLE=Cmpd 96, +MS2(336.9450), 28.0-35.0eV, 2.8min #128
RTINSECONDS=164.986
SCANS=125,128
PEPMASS=336.94502	183534
CHARGE=1+
108.90307	90	
175.97580	80	
182.86872	164	
187.86715	96	
188.04737	78	
196.01715	76	
200.88017	124	
208.98479	78	
209.91916	78	
211.94285	2906	1+
212.87732	1990	1+
213.93960	1356	1+
215.88721	402	
217.88090	142	
219.05416	100	
222.94760	148	
223.95917	136	
223.99036	100	
224.05274	90	
224.45018	128	
224.97585	110	
225.33942	86	
225.89454	122	
225.91671	100	
225.97621	118	
226.97451	78	
228.89135	118	
228.90734	92	
229.04675	80	
229.95385	2236	
230.88801	2604	1+
231.53422	82	
231.94954	830	1+
231.99120	90	
232.83970	112	
233.82306	516	1+
233.87929	96	
233.94530	76	
235.89395	162	
236.84826	108	
237.43456	82	
238.02737	78	
238.17471	90	
238.84428	92	
239.86133	122	
240.07370	92	
241.84449	82	
242.00478	78	
244.42138	94	
244.95546	78	
245.18026	78	
247.96553	526	
248.85928	78	
248.89805	982	1+
249.83513	82	
250.01060	90	
250.83336	508	1+
250.95224	412	
250.99792	98	
251.06798	218	
251.95895	192	
252.06718	84	
252.91070	78	
252.96946	1744	1+
253.08470	162	
253.14623	92	
253.88740	78	
253.90678	470	
254.09276	92	
254.96474	476	1+
255.85063	150	
255.89492	80	
256.85043	212	1+
257.03497	122	
257.90113	84	
257.93953	78	
259.82411	274	1+
260.07012	90	
260.13744	86	
261.83135	346	1+
261.84825	114	
263.03073	96	
263.12834	94	
265.01590	80	
266.43923	78	
266.45344	82	
267.83689	162	
268.84058	744	1+
270.85484	122	
270.98392	144	
271.84327	134	
271.96545	200	1+
272.85146	110	
272.86753	86	
272.92202	76	
273.42350	80	
273.91205	102	
274.88343	82	
274.89955	150	
276.02252	80	
276.85599	154	
276.92689	80	
277.01208	86	
277.83670	200	
277.87165	134	
278.83556	760	1+
279.00487	84	
279.03923	88	
280.85521	86	
280.88658	80	
280.92349	76	
281.79487	78	
281.83964	104	
283.44838	92	
283.93218	78	
284.07724	84	
285.84755	1814	1+
286.85063	1364	1+
286.88097	280	1+
289.56298	78	
291.04817	78	
291.85254	294	1+
292.10293	80	
292.93687	76	
293.10626	84	
294.78108	86	
294.86495	80	
294.89666	88	
295.89798	98	
296.35578	86	
297.82905	78	
297.87947	82	
298.43695	90	
299.86991	280	1+
301.42919	92	
304.86058	78	
306.88571	86	
308.88923	152	
308.90877	78	
309.54810	94	
309.86352	82	
310.05565	82	
310.11436	78	
310.87269	254	1+
313.91412	96	
313.95345	80	
315.90792	78	
316.03247	78	
316.40356	98	
317.96060	78	
318.34619	94	
318.36795	94	
318.88960	84	
318.94146	78	
323.01770	82	
323.88365	92	
324.90131	202	
327.60569	102	
328.88261	82	
329.89173	190	
329.94537	120	
332.88272	98	
333.30192	112	
333.77279	76	
335.03926	80	
335.40106	82	
336.04011	80	
337.53177	102	
339.19019	120	
340.42328	88	
340.87211	82	
340.89473	82	
END IONS

###FS:    #m/z: 322.92939 #charge 1+
###MS: 129
###MSMS: 130
BEGIN IONS
TITLE=Cmpd 97, +MS2(322.9294), 28.0-35.0eV, 2.8min #130
RTINSECONDS=168.657
SCANS=129-130
PEPMASS=322.92939	3381840
CHARGE=1+
192.02858	76	
192.88840	112	
193.89295	80	
196.90544	78	
197.86991	78	
197.89390	140	
198.01149	116	
200.43077	74	
200.93884	82	
201.04446	96	
204.92136	76	
205.94780	422	1+
207.00649	102	
207.94652	192	
208.83548	154	
208.88334	114	
209.94259	244	
210.90060	160	
212.89492	218	
216.84962	94	
222.95475	850	1+
222.98246	76	
223.81390	82	
223.95954	500	1+
224.82216	148	
225.78877	80	
226.81906	126	
226.83698	88	
226.94968	78	
227.95236	112	
228.83848	76	
229.61556	100	
229.90771	92	
230.83405	98	
230.88712	182	
230.90783	232	
231.84311	78	
233.05184	76	
233.90398	88	
234.95089	76	
235.82825	82	
236.01318	118	
236.89926	76	
236.94329	144	
237.56312	74	
238.94312	82	
239.07495	102	
239.79150	112	
239.89481	82	
239.99199	106	
240.81940	112	
240.94011	1114	
240.95796	204	
241.02767	80	
241.12873	88	
241.81961	80	
241.94230	612	
241.96358	122	
242.89026	86	
242.94144	2626	1+
243.41261	82	
243.81819	702	1+
244.44828	76	
244.82025	496	1+
244.87859	82	
244.91829	78	
244.93717	532	1+
246.40647	94	
246.76329	88	
246.85986	80	
246.92001	82	
246.95880	82	
246.97292	408	1+
247.84912	114	
248.84977	162	
248.92470	88	
250.97468	218	
251.92735	140	
252.46878	80	
252.82596	374	1+
254.41970	106	
254.90078	140	
255.51007	102	
255.80053	76	
256.83936	106	
257.50779	76	
257.79858	176	
258.80067	234	1+
258.83474	494	1+
258.89932	130	
258.94042	84	
258.97041	196	1+
260.82889	166	
261.82872	750	1+
263.85543	168	
263.98037	150	
264.46687	88	
264.86623	76	
266.01046	86	
266.08746	102	
266.25079	84	
266.85224	102	
266.86912	130	
267.87208	78	
268.99278	106	
269.84325	84	
269.86480	154	
270.83480	76	
271.79364	92	
271.84445	106	
271.86216	92	
272.84468	142	
273.78947	192	
275.12152	88	
275.80804	78	
276.81304	146	1+
277.40722	78	
278.41641	92	
279.09018	756	1+
279.36766	76	
280.00445	76	
280.11348	88	
282.42380	86	
283.07843	112	
283.78638	308	1+
283.88275	86	
284.28944	142	
284.86223	112	
284.87661	80	
284.90560	80	
285.01546	92	
285.29847	114	
285.84906	110	
285.87840	76	
285.89315	82	
286.86244	78	
286.91248	76	
287.86806	180	1+
288.37099	82	
289.82901	114	
291.80385	174	
293.05893	88	
293.15952	80	
293.66438	98	
295.86776	78	
296.00490	74	
298.92089	154	
302.79526	84	
303.84955	90	
305.80233	130	
305.86885	84	
307.88695	416	1+
308.00084	90	
311.49095	80	
311.74680	84	
311.81404	88	
311.90586	76	
312.80995	92	
312.83921	132	
312.87499	118	
314.82221	84	
319.33046	80	
319.72010	150	
319.88373	88	
320.82320	194	1+
320.93443	78	
322.76500	78	
324.89540	200	
325.89661	94	
END IONS

###FS:    #m/z: 507.84445 #charge 1+
###MS: 129
###MSMS: 131
BEGIN IONS
TITLE=Cmpd 98, +MS2(507.8445), 28.2-35.2eV, 2.9min #131
RTINSECONDS=169.429
SCANS=129,131
PEPMASS=507.84445	224490
CHARGE=1+
196.01480	606	1+
199.88817	122	
224.97564	146	
225.88285	136	
227.95570	116	
232.90100	128	
238.06195	154	
250.96839	138	
255.89630	204	1+
258.81652	126	
266.09461	124	
266.12769	132	
267.78506	176	
268.85781	124	
270.85675	192	
272.85047	456	1+
274.79120	196	1+
279.84981	214	1+
280.79138	178	1+
281.86965	154	1+
281.89304	118	
283.84861	132	
284.93393	228	1+
285.02571	128	
286.79296	136	
286.81444	164	1+
287.84852	298	
288.03289	190	1+
288.87514	802	1+
289.39437	136	
290.12918	294	
290.77306	136	
290.86287	916	1+
293.87289	1968	1+
294.34241	126	
298.11020	164	
298.84965	124	
299.88296	128	
300.85586	502	1+
302.40534	156	
305.86490	442	1+
306.12718	132	
306.90761	140	
307.88964	616	
307.98189	124	
308.13873	362	
308.15854	138	
308.87464	366	
309.14523	220	
309.87018	238	
309.88777	546	1+
310.15689	448	1+
311.88352	3792	1+
312.05256	156	
312.81170	174	
313.81435	240	1+
314.86781	526	
314.88747	216	
315.85777	464	1+
316.86217	384	1+
316.89003	196	
317.82593	136	
318.93238	122	
321.81421	284	1+
322.81794	166	1+
323.86982	128	
324.85980	190	1+
325.89953	232	
326.88214	272	
327.87754	316	1+
327.89723	236	
328.89744	198	
329.75171	286	1+
329.80760	126	
329.86213	142	
329.88721	148	
330.16585	136	
330.88214	158	
332.41716	156	
332.78718	120	
332.88058	152	
332.94478	126	
333.86744	322	1+
334.81564	116	
334.86988	200	1+
335.45844	140	1+
335.83779	184	
336.00664	126	
336.94544	118	
337.88043	264	
339.02240	132	
344.82751	132	
347.77807	218	
349.17544	176	1+
349.75368	190	
349.78520	126	
350.76496	146	
350.82919	184	
350.88619	330	1+
350.91179	118	
351.40572	220	1+
351.77607	194	
351.85462	290	
352.76661	138	
353.25380	126	
353.85030	322	1+
355.45779	142	
355.88763	212	1+
357.88193	130	
357.91758	232	1+
358.18003	208	1+
358.77721	128	
362.86522	160	
363.91758	172	
364.04219	132	
364.84852	244	1+
365.77278	190	
366.84053	346	
367.70773	1044	1+
367.76911	274	1+
367.82037	120	
367.83803	766	1+
367.87305	268	1+
371.71259	212	1+
372.78278	260	1+
372.79996	192	
374.87963	182	1+
374.90745	120	
375.73721	140	
375.77682	204	1+
379.75805	122	
380.06936	122	
380.72119	226	
381.71498	128	
381.84130	186	
382.72030	118	
382.85540	124	
382.89102	134	
383.71303	518	1+
383.77565	224	
384.74206	138	
384.85058	1184	1+
385.81696	474	1+
385.85078	900	1+
386.74230	264	1+
386.81740	312	1+
387.71723	374	1+
387.76998	188	
388.80061	120	
388.86217	250	
389.19664	178	
389.80669	236	1+
390.83666	686	1+
392.82440	212	
393.81812	138	
393.85434	158	
394.83041	118	
398.72351	522	1+
398.74723	118	
398.79205	188	1+
399.87764	130	
402.86590	1006	1+
403.80492	468	1+
403.83083	134	
403.87162	718	1+
405.74027	172	
405.76675	278	
405.86321	258	
405.90608	184	1+
406.77137	126	
406.85555	262	
407.73261	230	
407.86606	2894	1+
407.94024	140	
408.72348	158	
408.85328	768	1+
409.72100	418	
409.76603	166	
410.72902	314	
410.83427	328	1+
410.85592	368	1+
410.91485	122	
411.72406	508	1+
411.81274	360	1+
412.72678	310	1+
412.75145	116	
413.77729	148	
413.87734	172	
414.75358	184	
416.76268	146	
416.85937	402	1+
416.88132	160	
417.86404	284	1+
421.88184	272	
422.88016	130	
423.76190	250	
423.79664	148	
424.18648	202	1+
424.81888	178	
425.74862	574	
426.75154	274	
426.86289	750	1+
427.25483	90	1+
427.73300	1762	1+
427.77489	138	
427.94532	210	1+
429.80590	244	1+
431.86961	258	
432.87086	154	
434.88481	158	
435.70955	132	
439.18300	126	
439.89409	306	
441.69939	156	
443.74898	284	1+
444.87282	1228	1+
445.74162	826	1+
445.83742	178	1+
448.75150	196	1+
449.77707	124	
449.88101	204	
450.74838	900	1+
453.87491	118	
457.89576	388	1+
460.22620	150	
462.88261	598	1+
463.77393	124	
464.78829	130	
467.88772	720	1+
484.79499	118	
485.89780	182	
487.79285	122	
492.77586	124	
498.80568	142	
END IONS

###FS:    #m/z: 336.94522 #charge 1+
###MS: 129
###MSMS: 132
BEGIN IONS
TITLE=Cmpd 99, +MS2(336.9452), 28.0-35.0eV, 2.9min #132
RTINSECONDS=170.201
SCANS=129,132
PEPMASS=336.94522	177244
CHARGE=1+
95.95258	78	
185.87139	78	
186.87546	102	
200.47070	94	
205.95128	148	
206.94632	80	
207.94993	144	
208.34226	130	
208.88269	146	
209.94046	78	
210.88217	154	
211.94313	2358	1+
212.09122	188	1+
212.87643	1930	1+
213.92059	78	
213.94027	1370	1+
214.57219	104	
214.89253	106	
214.95185	86	
215.88722	118	
215.93557	110	
216.89051	90	
217.88096	86	
219.83824	124	
221.62074	84	
223.95951	274	
224.83311	76	
226.85475	96	
227.90137	76	
227.95154	80	
228.89357	206	
229.95502	2304	1+
230.88840	1928	1+
231.85207	88	
231.94938	1136	1+
232.82576	210	
233.02018	92	
233.82399	430	1+
233.89632	362	1+
233.94758	180	
234.06348	90	
235.51965	78	
236.81795	78	
237.97038	84	
238.05170	78	
239.83775	86	
240.03947	78
[truncated: 2,269,985 more chars]
