# Supplementary material for: High-Throughput Venomics
Source: J Proteome Res. 2023 Apr 3;22(6):1734–46. doi: 10.1021/acs.jproteome.2c00780 (PMC10243144; doi:10.1021/acs.jproteome.2c00780)
Supplement: Supplementary file 9 — pr2c00780_si_009.zip [file pr2c00780_si_009.zip › Manual files/Calloselasma rhodostoma MGF/210702_Calloselasma_halfplate000111_5.1.201.mgf]

###	D:\Data\Julien\210702_Cr_half_TFA\210702_Calloselasma_halfplate000111.d\ProteinAnalysisResults.mgf
###	D:\Data\Julien\210702_Cr_half_TFA\210702_Calloselasma_halfplate000111.d\analysis.baf
###	210702_Calloselasma_halfplate000111.d
###	Instrument: maXis HD
###	Manufacturer: Bruker
###    PeakWidth 0.30, MiniumIntensity 10, S/N 1Apply threshold 0, Threshold 10
###    Retain Residuals no, Create neutrally no,
###    FullScan Parameters: AdductIon (+)+H (-)-H, LowMass 0, HighMass 8000, MaxCharge charge decon 4, MinPeaks 3
###    Perf. isotope decon yes, Max Charge Istopic decon 6, MW agreement 0.00, Abund. cutoff 2.00, Envelope cutoff 75.00
###    MaxRes   Parameters: AdductIon (+)+H (-)-H, LowMass 0, HighMass 8000 
###    Perf. isotope decon yes, Max Charge Istopic decon 6, Abund. cutoff 2.00
###    MSn      Parameters: AdductIon (+)+H (-)-H, LowMass 0, HighMass 8000 
###    Perf. isotope decon yes, Max Charge Istopic decon 4, Abund. cutoff 0.05
###    Global Charge Limit: no 3, Prefer FullScan Result: yes, Export what: 2 (0=non deconv/1=deconv only/2=mixed), NoMSMSSignals: 150, Intensity threshold: 10, NoMSSignals (deconv): 2, NoMSSignals (non-deconv): 2, NormalizeData: no, SingleCharged: yes
###
COM=210702_Calloselasma_halfplate000111.d
USERNAME=Demo User

###FS:    #m/z: 322.92929 #charge 1+
###MS: 2
###MSMS: 3
BEGIN IONS
TITLE=Cmpd 1, +MS2(322.9293), 28.0-35.0eV, 0.0min #3
RTINSECONDS=1.894
SCANS=2-3
PEPMASS=322.92929	4400298
CHARGE=1+
206.94010	8702	
208.94480	15644	1+
211.94384	41008	1+
213.93946	35312	1+
215.93712	5558	
216.94289	3234	
217.94086	38060	
218.44237	5816	
222.95166	82476	1+
224.95019	21880	1+
226.94662	345964	1+
227.19830	3182	
228.94246	687056	1+
229.45407	2458	
230.88954	2524	
231.95137	25414	1+
233.94775	4864	
234.96979	3596	
234.99714	2442	
235.12989	2946	
235.95049	3550	
237.45639	3828	
238.14764	4264	
238.45434	24714	
238.95586	4422	
239.14638	9512	
239.98050	4004	
240.23059	3866	
240.96202	31718	1+
241.46241	2718	
242.96169	13144	1+
243.22918	4398	
243.46479	2702	
243.88148	4514	
244.95685	191588	1+
245.63133	5754	
246.95239	178408	1+
248.03181	4516	
248.97368	3000	
249.03828	2890	
249.91040	9730	1+
249.97074	112196	1+
250.11589	3070	
250.94600	29168	1+
250.99724	4244	
251.19836	3044	
251.91103	3766	
252.47062	3600	
252.63814	2906	
252.94692	15724	
252.97101	1419882	1+
253.21354	4436	
253.90490	37056	1+
254.94159	247474	1+
254.96640	503972	1+
255.22905	3954	
256.26120	3484	
256.91346	6082	
256.96383	67754	1+
258.88379	4572	
258.96320	20190	1+
260.16112	3486	
260.97812	5436	
261.98236	13670	
262.96707	6836	
263.05522	7320	
263.13522	5166	
263.97833	256578	1+
265.64594	3470	
265.90715	4322	
265.97579	28244	1+
267.64502	3480	
267.97278	147872	1+
268.90838	4330	
268.96027	12262	
269.97283	47714	1+
271.91714	3438	
272.88143	9762	1+
272.95172	41590	1+
272.97581	9752	
274.27159	3366	
274.65070	2778	
279.09147	4548	
279.22931	4252	
281.24452	8256	1+
281.98948	4366	
282.17471	3258	
282.27644	7540	
282.97330	3150	
283.17228	11492	1+
283.26102	7718	
283.94649	9228	
283.98675	4372	
284.29284	3956	
285.22159	2870	
285.94141	162440	1+
285.98319	58166	1+
287.25593	4996	
287.65989	4050	
287.97912	4370	
288.06384	3924	
288.20426	2650	
288.25193	4848	
289.65843	5106	
289.88349	3426	
290.14188	4470	
290.26668	11670	1+
290.89152	4614	
291.09929	3496	
291.19687	4218	
291.97288	7444	1+
292.05874	15484	1+
293.20842	3896	
293.97443	22078	1+
293.99702	69910	1+
294.12406	2460	
294.17953	10324	1+
294.93568	18298	1+
295.12754	3320	
295.22319	5488	
295.91849	2688	
295.96831	10176	1+
295.99227	30548	1+
296.66464	2732	
297.07946	3152	
297.23885	9870	1+
297.94645	3158	
297.98955	4282	
298.08410	2754	
298.27169	3036	
298.96716	4384	
299.25369	2948	
300.28589	2494	
302.17356	12086	1+
302.30289	9288	1+
302.94444	8938	
303.95161	40528	1+
303.99449	29726	1+
304.28245	4192	
304.90290	3714	
304.92308	7426	
305.26637	3608	
305.95088	4004	
306.07296	2912	
306.90385	10472	
307.08137	4256	
307.24554	26882	1+
307.83121	3636	
307.89224	2498	
308.14108	11880	1+
308.16386	3664	
308.21364	3300	
308.87051	15800	1+
309.24099	2462	
309.25774	4396	
309.67241	4010	
310.15706	4582	
310.30802	8406	1+
310.96746	2936	
311.16433	3162	
311.21964	4276	
311.27374	5170	
311.40798	2636	
311.66937	3232	
311.86920	44436	1+
311.93437	16140	
311.98576	17712	1+
312.17191	2622	
312.32417	3860	
312.80526	3112	
312.90015	6638	
312.94656	11728	
313.23150	2726	
313.28871	7164	1+
313.86537	18808	1+
313.92878	384956	1+
314.89155	8300	1+
315.86518	2556	
316.28194	9330	1+
316.31762	3658	
316.88947	3120	
316.93996	10890	
317.87158	2746	
318.29778	22602	1+
318.93434	229388	1+
320.93389	525348	1+
321.09800	2762	
322.15718	2542	
322.19038	3950	
322.27583	2874	
322.31686	2684	
322.87862	16860	1+
322.90509	16328	
322.92928	10083072	1+
323.11411	16096	1+
323.17397	25410	1+
323.23653	7832	1+
323.27153	3024	
323.35495	12082	
323.37776	28730	
324.10168	3196	
324.13697	3344	
324.28790	2966	
324.32335	3366	
324.87664	18700	1+
325.25340	27226	1+
325.28990	2672	
325.89998	5024	
326.17245	3558	
326.19971	4002	
326.30340	3286	
326.87148	147436	1+
326.96789	14884	1+
327.00617	5352	
327.17321	2760	
327.19872	10348	1+
327.23486	2566	
327.26953	57342	1+
328.11268	2972	
328.31796	3102	
END IONS

###FS:    #m/z: 340.93988 #charge 1+
###MS: 2
###MSMS: 4
BEGIN IONS
TITLE=Cmpd 2, +MS2(340.9399), 28.0-35.0eV, 0.1min #4
RTINSECONDS=2.666
SCANS=2,4
PEPMASS=340.93988	2101932
CHARGE=1+
189.86274	128	
192.88956	134	
192.93066	138	
199.93581	162	
209.09022	168	1+
212.88167	136	
213.87760	124	
213.93977	5218	1+
215.88691	706	1+
215.93818	920	1+
217.88345	402	1+
217.93936	346	
218.02097	204	1+
219.87961	128	
223.95502	456	1+
223.97506	244	1+
225.08875	126	
226.94656	214	
227.89598	128	
229.13395	170	1+
229.95375	132	
231.02988	128	
231.88550	142	
231.95003	5036	1+
233.22456	144	
233.89500	418	1+
233.94777	972	1+
234.97403	132	
235.03065	260	1+
235.07696	132	
235.11564	136	
235.21247	160	1+
235.89068	418	1+
235.94698	186	1+
236.06192	234	1+
236.98929	198	1+
237.00620	214	1+
237.01879	124	
237.06552	184	1+
237.20070	226	1+
238.71121	120	
239.02250	156	
239.92815	182	
240.22952	794	1+
240.96253	206	
241.88300	230	1+
241.94106	242	1+
242.02627	168	
242.05948	364	1+
242.78864	160	
243.96337	136	
244.03934	618	1+
244.60587	122	
244.97063	140	
245.14582	122	
246.05109	174	
246.97521	434	1+
247.90020	310	1+
247.94411	198	
248.00661	340	1+
248.03494	910	1+
248.90124	210	1+
249.03886	610	1+
249.13552	130	
249.21831	228	1+
249.94133	164	
249.96146	808	1+
249.98680	180	
250.65358	178	
250.89493	174	
250.94157	168	
251.03135	150	
251.06892	148	
251.96150	260	1+
252.09725	124	
252.88817	122	
253.12081	144	
253.83964	164	1+
253.97436	236	
254.28234	118	
254.94042	422	1+
254.96578	2202	1+
255.04723	134	
255.07529	176	
255.23844	110	1+
255.99234	122	
256.07398	208	
256.96507	636	1+
257.21054	150	
257.42718	124	
258.05206	266	1+
258.91191	184	1+
258.96159	334	1+
259.16923	272	
259.96553	282	1+
260.16074	182	
260.80185	126	
260.85903	246	1+
261.16616	126	
262.04515	142	
262.15479	122	
262.92744	136	
262.96782	442	1+
262.99865	238	1+
263.05630	480	1+
264.05942	312	1+
264.65435	154	
264.91732	130	
264.95945	160	
265.03337	128	
265.99456	392	1+
266.13402	396	1+
266.24365	184	
266.99589	282	1+
267.13651	336	1+
267.17087	352	1+
268.09607	146	
269.00043	264	1+
269.19166	136	
269.79210	274	1+
270.07319	280	1+
270.85682	144	
271.13511	242	1+
272.84123	148	
272.93228	320	1+
272.97867	294	
273.97951	146	
275.01755	210	1+
275.06304	416	1+
275.85840	264	1+
275.93357	138	
276.14103	256	1+
277.17006	200	1+
277.97100	158	
278.03255	142	
278.09077	150	
278.81419	186	
279.87471	170	1+
279.90368	122	
280.01869	122	
280.12639	292	1+
280.89899	144	
280.93450	158	
280.96341	248	1+
281.05087	222	
281.91256	262	1+
281.92353	252	1+
281.99653	218	1+
282.16014	138	
282.27625	566	1+
282.86795	128	
283.03007	266	1+
283.07627	286	1+
283.95313	118	
284.90019	156	1+
286.14868	162	
286.20492	240	1+
286.79962	140	1+
286.99724	262	1+
287.04042	138	
288.06497	950	1+
289.23923	204	1+
289.51026	174	
289.88171	134	
290.07784	318	1+
290.79722	142	
290.95030	142	
292.03675	136	
292.06244	572	1+
292.43569	174	
292.79868	134	
292.86023	142	
293.06531	378	1+
294.67310	216	
295.07081	230	1+
295.13193	222	
295.71798	116	1+
295.99290	146	
296.27215	182	1+
296.32904	290	1+
296.87779	188	1+
296.91455	346	1+
297.10204	118	
297.98811	124	
298.05291	270	1+
298.60872	124	
298.77906	182	1+
300.03676	288	1+
300.15711	206	1+
300.52041	144	
300.86826	178	1+
300.92918	140	
301.51200	140	
302.08431	124	
302.15001	174	
302.16808	134	
302.87583	216	1+
303.10614	146	
303.94220	154	
303.99285	144	
304.26456	146	
305.03098	318	1+
305.13551	358	1+
306.07852	398	1+
306.27335	142	
306.88154	518	1+
307.24332	216	
307.28762	164	
308.29383	584	1+
310.88095	164	
311.16336	122	
311.85964	220	1+
311.88273	518	1+
312.88584	312	1+
313.02849	282	
313.82937	138	1+
314.11729	126	
316.13059	154	
317.07973	248	1+
317.19306	174	
317.68097	124	
317.85392	182	1+
317.93534	210	1+
319.08161	280	1+
319.20985	190	
320.08529	308	1+
321.10418	194	1+
321.22323	360	1+
321.99567	178	1+
322.13530	218	
322.31919	238	1+
322.96127	128	
323.20907	226	1+
323.23666	1296	1+
323.88956	674	1+
324.12719	166	1+
324.28722	172	
324.86729	138	
324.89330	560	1+
324.92417	190	1+
325.15775	334	1+
325.18196	420	1+
325.25304	278	
325.29828	266	1+
325.95939	256	1+
326.24990	154	
326.33946	178	
326.96545	232	1+
327.14087	338	1+
327.67310	120	
327.88026	136	
327.90165	134	
327.99745	132	
328.88705	220	
329.17718	230	
329.67834	228	1+
329.87480	528	1+
332.08997	362	
336.18185	380	1+
336.80265	122	
337.01376	214	1+
337.08862	256	1+
337.18395	296	1+
337.20641	142	
337.21191	120	
337.22837	132	
337.32887	290	1+
337.86442	148	1+
338.22493	154	
338.26026	128	
338.70345	120	
339.11306	138	
339.14658	186	1+
339.23713	274	
339.38632	120	
340.05083	172	1+
340.18989	220	1+
340.35942	380	1+
340.39066	240	
341.24464	210	
341.39649	184	
342.24348	164	1+
342.31491	150	
343.04579	184	
343.10274	134	
343.20378	402	1+
344.11909	230	1+
344.15827	304	1+
344.89229	132	
344.97347	210	1+
345.06387	166	
END IONS

###FS:    #m/z: 363.95604 #charge 1+
###MS: 2
###MSMS: 5
BEGIN IONS
TITLE=Cmpd 3, +MS2(363.9560), 28.0-35.0eV, 0.1min #5
RTINSECONDS=3.439
SCANS=2,5
PEPMASS=363.95604	1202202
CHARGE=1+
189.86381	316	
190.86083	242	
191.85671	1002	1+
191.95602	260	
192.89079	182	1+
196.88450	326	1+
205.01254	146	
205.94972	174	
207.40451	534	1+
207.87056	260	1+
209.94327	2372	1+
210.88263	222	
212.87939	1932	1+
213.08958	168	1+
216.41103	384	
218.91048	216	
220.01650	186	1+
221.90763	168	
222.85867	156	
222.95110	2612	1+
223.06451	150	
224.94887	3846	1+
225.87519	216	1+
226.05153	202	1+
226.89672	158	
226.94724	14144	1+
227.21738	98	1+
227.93020	358	
228.50309	88	1+
228.89337	846	1+
228.94221	17896	1+
228.99858	162	
229.08502	146	
230.04010	148	
230.88880	2800	1+
231.11540	142	
232.88654	470	
232.91169	196	1+
233.09259	436	1+
233.91483	218	1+
234.06950	300	1+
234.09487	370	1+
234.14207	370	1+
235.02412	226	1+
235.11452	512	1+
236.90866	290	1+
237.13321	292	
238.88892	130	
239.90217	190	
239.96620	166	
240.07695	156	
240.16418	140	
240.96316	2576	1+
241.89427	134	
242.95955	1994	1+
243.90081	294	1+
244.03674	654	1+
244.95739	7044	1+
245.06102	238	
245.07245	338	
245.48720	170	
245.87009	164	
245.94233	614	
246.09512	338	1+
246.95288	8562	1+
247.06529	302	1+
248.04011	272	1+
248.07128	178	1+
248.89783	1580	1+
248.98687	130	
249.88844	572	1+
249.97075	534	1+
250.06805	180	
250.83824	224	1+
250.97241	440	1+
251.03641	150	
251.49490	98	1+
251.85905	148	1+
252.07765	214	
252.10421	574	1+
253.08702	218	
253.16106	158	
253.84142	198	
253.90667	338	1+
254.04482	176	1+
254.09345	152	
254.97043	138	
254.99542	146	1+
256.08823	202	1+
257.45486	152	1+
258.91822	280	1+
258.97291	258	
259.00471	160	
259.16517	324	1+
259.97430	224	
260.03510	374	1+
260.96881	968	1+
261.00224	234	1+
262.00567	188	1+
262.05127	586	1+
262.08756	164	
263.10031	246	1+
263.79489	290	1+
263.98453	178	1+
264.83311	294	1+
264.91439	162	
265.08787	184	1+
265.12291	240	
265.97681	354	1+
266.04570	218	1+
266.15097	144	
266.24930	280	1+
266.86058	136	
267.05142	144	1+
267.14366	218	1+
267.87067	270	1+
267.90909	300	1+
267.97335	1238	1+
268.29532	152	
268.95611	394	
269.00042	192	
269.96862	1558	1+
271.17855	136	
271.91618	180	
271.95964	172	1+
272.84621	244	1+
272.93315	240	
273.79559	144	
273.84338	200	1+
274.79103	152	
275.05881	312	1+
276.84899	314	1+
277.02904	130	
277.06456	170	
277.07743	258	1+
279.08417	196	1+
279.10143	130	
280.03066	212	1+
280.10947	352	1+
280.81121	178	
280.92665	166	
281.01489	436	1+
281.08546	244	1+
281.17445	134	
281.82563	234	1+
281.85431	146	
281.91124	314	1+
282.04010	360	1+
282.15228	136	
282.98251	418	1+
283.04349	284	1+
283.07196	320	1+
283.12812	130	
283.98604	358	1+
284.07017	184	1+
285.02181	130	
285.09839	136	
285.13513	150	
285.84821	396	
285.93599	164	
286.09994	284	1+
286.80825	274	1+
287.01776	158	
287.21956	132	
288.06364	1386	1+
288.86100	176	
289.13965	256	1+
289.17446	324	1+
289.88148	162	
290.89893	196	1+
290.94050	138	
292.06840	444	1+
292.16511	262	1+
292.44108	166	
292.86536	216	
293.26861	202	1+
293.85283	132	
293.87984	290	1+
294.13579	132	
294.14608	480	1+
294.23642	212	1+
294.86196	214	
294.94223	160	
295.94869	192	1+
296.87195	210	1+
298.08410	158	
298.91180	180	
300.12049	184	
300.13867	344	1+
301.10500	188	
301.86060	176	
301.99617	176	
302.22399	408	1+
302.24263	222	
302.79934	314	1+
302.87906	294	1+
303.80480	202	1+
303.85451	980	1+
303.94442	300	1+
305.26380	134	
305.82286	190	
306.27517	278	
307.02675	168	
307.28140	242	
307.79852	174	
307.88514	396	1+
308.14308	334	1+
308.17689	348	1+
308.28928	316	
308.80437	138	
308.88591	276	1+
308.93053	130	
309.30775	532	1+
309.82850	204	1+
310.87548	446	1+
313.03028	140	
313.84397	370	1+
313.87899	146	
315.05669	196	
315.45041	198	
316.89432	138	
316.99368	204	1+
317.20896	158	
317.84724	248	1+
317.87481	146	
318.17327	136	
318.88906	216	
318.93535	434	
319.08693	130	
319.93584	192	
320.02395	310	1+
320.94381	142	
321.02903	266	1+
321.81696	370	
321.86461	248	
322.16553	138	
322.81812	188	
322.93045	458	
322.97287	206	1+
323.09666	226	1+
323.12357	178	
323.30755	130	
323.83535	164	
324.01701	188	
324.23829	246	1+
324.32417	352	
324.40947	142	
324.89140	156	
325.01393	232	1+
325.15144	284	1+
325.89769	360	
326.34328	138	
326.88955	206	
328.80944	190	1+
328.94246	160	1+
330.15519	204	1+
330.89187	164	1+
332.08950	1120	1+
334.05431	186	1+
335.09761	144	
335.89823	186	1+
336.89947	198	1+
336.94371	926	1+
337.09281	256	
338.76978	212	1+
338.79727	158	1+
339.10188	288	1+
339.82445	174	
339.88926	314	1+
340.89964	364	1+
340.93784	258	
341.94781	172	
342.28966	340	1+
343.16430	278	1+
344.89705	156	
345.11753	146	
345.20335	226	
346.18863	174	
346.27347	212	1+
347.22806	156	
347.30733	140	
348.16868	340	1+
348.24945	320	1+
349.11994	196	
349.25315	266	1+
349.32062	396	1+
350.12523	178	
351.19493	178	
351.33563	320	
351.90334	178	1+
352.18471	152	1+
353.12802	132	
354.14894	138	
355.81032	260	1+
356.19456	196	
356.90242	312	1+
357.05801	160	
358.18076	440	1+
359.08385	322	1+
359.18536	378	1+
359.71088	224	1+
360.15206	296	1+
361.93014	202	1+
362.09991	408	1+
363.05994	244	1+
363.10146	458	1+
363.21306	168	1+
363.32983	220	
364.39428	136	
364.79359	134	
365.11853	142	
365.28449	188	1+
366.32706	222	
366.90370	270	1+
367.13420	912	1+
367.21328	154	
367.32913	426	1+
367.35453	162	1+
367.77613	160	
368.42178	942	1+
369.19050	260	1+
END IONS

###FS:    #m/z: 363.95625 #charge 1+
###MS: 6
###MSMS: 7
BEGIN IONS
TITLE=Cmpd 4, +MS2(363.9562), 28.0-35.0eV, 0.1min #7
RTINSECONDS=7.157
SCANS=6-7
PEPMASS=363.95625	1302448
CHARGE=1+
134.95458	464	1+
178.94606	806	
182.87091	342	1+
184.95259	334	
187.91268	134	
189.86166	1494	1+
189.96502	144	
190.92613	142	
191.85872	1128	1+
193.08239	144	
193.10804	158	1+
193.88786	142	
195.89598	140	
196.88450	512	1+
197.02412	152	
205.01521	292	
205.87728	158	
205.94965	680	1+
207.12130	138	
207.40832	402	
207.87364	300	
207.94855	834	1+
208.01121	246	1+
208.88435	242	
208.94347	198	
209.08728	180	
209.88080	1238	1+
209.94377	7208	1+
210.88339	1014	1+
211.01242	226	1+
212.06511	154	
212.87857	5404	1+
216.41206	160	
217.91305	348	1+
220.08297	200	1+
220.88576	230	1+
222.95223	12870	1+
223.03047	240	1+
223.42194	170	
224.07666	146	
224.16715	330	1+
224.90113	156	
224.94830	19924	1+
225.06382	350	1+
225.16947	250	1+
225.88783	506	1+
226.03735	280	1+
226.06605	274	1+
226.22352	90	1+
226.59741	156	1+
226.87161	222	
226.92315	176	
226.94721	35304	1+
227.10127	144	
227.13931	142	
227.59911	124	1+
227.92228	204	
228.02433	234	1+
228.80188	176	1+
228.89416	1394	1+
228.94249	51456	1+
229.02439	150	1+
229.05007	136	
229.10432	270	1+
229.29271	114	1+
230.88889	5122	1+
231.03752	166	
231.48151	124	1+
232.17055	170	1+
232.23422	102	1+
232.88349	1092	1+
232.90011	300	1+
232.96128	152	
233.05779	274	1+
233.99445	136	
234.13967	298	1+
234.18883	210	1+
234.87994	246	
234.89685	180	1+
235.03733	142	
235.11653	810	1+
235.82783	136	
236.07719	138	
236.10349	140	
236.13055	414	1+
236.15996	268	1+
238.01578	252	1+
238.06311	160	
239.07428	260	1+
240.08158	248	1+
240.96235	6974	1+
241.01677	142	
241.90549	178	
242.01241	162	
242.95883	6570	1+
243.06756	144	
244.03816	852	1+
244.95726	13066	1+
245.07324	208	
245.19237	138	1+
245.93734	206	
246.05867	274	1+
246.90210	226	
246.95323	18066	1+
248.03363	704	1+
248.89925	1408	1+
249.03864	418	1+
250.89596	590	
250.95209	164	
250.97211	488	1+
251.12250	142	
251.20122	260	1+
251.91191	140	
252.10474	152	
252.13561	212	
252.22649	146	
252.89733	410	1+
254.85821	140	
257.03288	140	
257.97431	190	
258.05782	374	1+
258.80937	140	1+
258.97300	1342	1+
259.06198	304	1+
259.88961	310	1+
260.96861	3276	1+
262.11570	140	
262.93357	294	1+
262.96181	270	
263.07209	304	1+
263.97809	378	
264.79565	156	
264.96231	190	
264.97487	774	1+
265.97528	512	1+
266.06221	208	1+
266.20697	154	
266.24538	140	
266.84189	354	1+
267.06440	138	1+
267.09367	138	
267.84600	262	1+
267.97280	1596	1+
267.99849	158	
268.29840	288	
268.95752	218	
269.00268	182	
269.96825	2330	1+
270.01595	176	
270.13959	296	1+
270.98894	204	
271.84431	280	1+
271.91688	272	
272.04962	252	1+
272.93419	482	
272.99642	154	1+
274.13183	206	1+
274.84856	144	
275.05313	228	1+
275.07864	236	1+
275.84493	354	1+
276.23583	140	1+
276.92330	272	1+
276.99206	326	1+
277.06980	156	
277.12790	170	1+
278.05674	142	
279.03282	200	1+
279.96808	156	
280.26157	164	
280.30681	214	1+
280.81333	154	
281.06316	178	
281.13791	362	1+
281.78812	140	
281.80630	248	1+
281.95472	224	1+
281.98691	138	
282.85744	212	
282.91496	144	
282.98413	486	1+
283.12486	150	
283.78816	424	1+
283.84907	188	
283.86669	170	
284.16933	178	1+
284.94014	426	1+
284.98608	260	1+
285.05800	226	1+
285.84644	884	1+
286.01212	252	1+
286.87249	180	
287.80591	256	1+
288.06425	1438	1+
288.12863	354	1+
289.86026	150	
290.85339	298	1+
291.10072	164	1+
291.13038	378	1+
291.91812	296	1+
292.03138	232	1+
292.05929	358	1+
292.44570	198	1+
292.99191	250	1+
293.03127	166	1+
293.87705	154	
293.99538	200	1+
294.12242	158	
294.85947	370	1+
295.93819	182	1+
297.19497	252	1+
298.08087	194	1+
299.00576	178	1+
299.16969	178	
299.87535	270	1+
299.89702	180	
299.95482	150	
301.11830	152	
301.80997	180	
301.85072	210	1+
301.99472	212	1+
302.09618	206	
302.12143	230	1+
302.22354	370	1+
303.10512	152	
303.18043	316	1+
303.80806	232	
303.85589	1002	1+
303.94444	304	1+
303.97107	164	
304.22009	248	1+
305.04051	152	
305.07961	170	
305.22598	174	1+
305.44611	172	1+
305.82273	538	
305.92029	134	
306.12615	198	
306.28164	502	1+
306.88384	716	1+
307.13438	362	1+
307.89009	488	1+
307.98456	264	1+
308.82077	228	1+
309.30108	532	1+
309.87216	686	1+
309.96461	172	1+
310.14534	354	1+
310.30783	348	1+
310.87445	582	1+
311.02453	188	
311.15601	290	1+
312.08207	142	
312.13402	166	
312.95115	360	1+
313.02546	258	1+
313.14599	190	
314.09266	200	
315.22530	98	1+
316.92690	152	
317.11578	146	
317.31818	312	1+
317.89203	180	
318.79256	174	1+
318.88432	296	
318.93407	630	1+
319.08752	152	
319.87250	262	1+
320.09340	622	1+
320.92988	176	
321.09837	524	1+
321.81954	294	
321.87012	306	1+
322.04575	318	1+
322.12429	152	
322.90057	172	
322.92909	920	1+
322.96802	138	
323.01618	452	1+
323.04346	184	1+
323.07162	232	1+
323.35159	238	1+
323.96369	204	1+
324.32551	324	1+
324.80511	136	
324.87797	168	
324.91185	136	
325.14557	304	1+
326.17501	136	
326.87068	522	1+
327.06974	268	1+
327.13009	224	1+
328.18182	192	
328.94242	210	1+
329.17500	236	1+
330.89266	146	
331.89572	140	
332.09052	328	
333.05693	276	1+
333.09295	186	
336.15403	142	
336.82893	284	1+
336.94648	1160	1+
337.08807	284	1+
337.82874	200	1+
339.97728	262	1+
340.06593	218	1+
340.81746	240	1+
340.93875	428	1+
342.28410	396	
342.88997	174	1+
343.01410	192	
344.06052	202	
345.00110	254	1+
345.06318	228	
345.20310	456	1+
345.30023	230	1+
346.01152	216	1+
346.91411	272	1+
347.14429	180	
347.23074	270	1+
348.32199	134	
348.42536	158	
349.02041	216	1+
349.12418	232	
349.15625	174	
349.17687	214	1+
349.32366	454	1+
350.10995	252	
350.22126	160	
351.09972	216	
351.33658	178	
352.04243	324	1+
352.86429	142	
355.05571	232	
356.98166	184	1+
357.05625	190	
359.11030	302	1+
359.19122	200	
360.11038	204	1+
360.35981	192	1+
362.15526	242	1+
362.20743	548	1+
363.21339	328	1+
364.12055	184	1+
364.28025	340	1+
365.17563	198	
365.38628	144	
366.19493	290	1+
366.40810	138	
367.13544	322	
367.32947	334	1+
367.86625	178	1+
368.13848	214	
368.38612	262	
368.42277	854	1+
369.20495	310	1+
END IONS

###FS:    #m/z: 336.94577 #charge 1+
###MS: 6
###MSMS: 8
BEGIN IONS
TITLE=Cmpd 5, +MS2(336.9458), 28.0-35.0eV, 0.2min #8
RTINSECONDS=7.929
SCANS=6,8
PEPMASS=336.94577	420514
CHARGE=1+
194.01438	108	
199.89117	140	
200.94756	140	
205.01257	220	
205.94951	128	
208.99330	220	1+
209.12796	186	
210.88591	162	1+
211.94491	15638	1+
212.87831	968	1+
213.93950	6854	1+
215.88705	528	1+
215.93591	606	1+
217.93523	214	
219.03000	210	
221.88934	124	
222.03721	242	1+
222.95375	550	1+
223.92973	252	1+
223.95887	372	1+
226.15241	334	
227.95564	122	
228.16154	226	1+
228.89635	124	
229.95544	16054	
230.88950	1492	1+
230.95711	676	
230.97830	158	
231.11715	136	
231.95111	6032	1+
231.98396	160	
232.11936	110	
232.82369	216	1+
233.04515	320	
233.09683	168	1+
233.89825	524	1+
233.94964	718	1+
235.08172	136	
235.86842	146	
235.89159	292	1+
235.94863	212	
238.05611	216	1+
239.78809	228	1+
239.94689	140	
240.04404	270	1+
240.95261	216	1+
242.07838	164	
242.93936	100	
243.14775	142	
244.03635	252	
244.78469	168	1+
244.95916	164	
245.39014	108	
246.12426	266	
246.16027	234	
246.97452	334	
247.04246	270	
247.89579	302	1+
247.96595	2768	1+
248.03032	296	
249.03943	884	1+
249.83455	106	
249.96056	2492	1+
250.08775	164	1+
250.21079	310	1+
250.94925	128	
251.03805	222	
251.11464	140	
251.83739	162	1+
251.91119	148	
252.97144	6906	1+
253.75058	106	
253.90835	216	
254.05659	184	
254.37429	102	1+
254.83834	110	
254.94549	164	
254.96502	3804	1+
255.03043	474	1+
255.07680	314	
255.18080	116	
256.26317	152	
257.07734	136	
258.13910	144	
258.92267	130	
258.95820	412	1+
259.01480	138	
259.12821	116	
259.16916	110	
259.84347	132	
260.06803	196	1+
260.16126	184	1+
261.01071	230	1+
262.04697	116	
262.91738	130	
263.05303	654	1+
264.79572	196	1+
264.97537	164	
265.01658	456	1+
266.77455	182	1+
267.00361	118	
267.45512	128	
267.89772	244	1+
267.99970	198	1+
268.98218	126	
269.44802	122	
269.94360	240	1+
270.98280	1014	1+
270.99867	104	
271.91903	118	
271.97680	144	
272.13305	160	
272.89268	104	
272.97638	684	1+
274.19390	126	
275.05862	302	
275.49408	120	
276.00189	108	
276.06180	138	
276.89404	158	
277.07065	514	1+
277.83692	202	
277.86549	158	1+
277.95066	312	1+
278.83561	110	
279.00085	188	1+
279.11375	128	
279.79308	142	
279.84190	242	
280.06258	142	
280.92973	100	
281.04884	284	
281.66636	104	
281.80936	144	
282.79179	106	
283.02469	598	1+
283.86286	108	
285.00403	308	1+
285.20546	174	
285.25202	282	1+
286.00879	248	1+
286.12645	334	1+
287.06051	488	1+
287.13029	286	1+
288.06188	392	1+
288.21465	106	
288.86842	310	1+
289.08696	168	
289.13622	164	
289.57010	120	
290.89870	140	
291.00095	140	
291.79693	130	
291.89625	122	
292.06002	1150	1+
292.10514	504	1+
292.81517	100	
292.85801	160	
292.99937	466	1+
293.17228	210	1+
293.22199	118	
293.87536	272	1+
294.15354	128	
294.84967	222	
295.07022	152	
295.09819	100	
295.19875	216	1+
295.99002	152	
296.11199	272	1+
296.24890	258	1+
297.22038	122	
298.08134	268	1+
299.05923	262	1+
299.91659	140	
300.16745	236	1+
300.94481	218	1+
301.53573	108	
302.16062	164	1+
303.01236	168	
304.87745	124	
305.92238	116	
306.07337	406	1+
306.79422	124	
306.88530	696	1+
307.29029	144	
307.89277	384	1+
308.29765	108	
308.66488	172	
309.86673	102	
310.87642	106	
311.02736	106	
311.85881	108	
311.87857	238	
312.88072	122	
314.88005	198	
315.15950	256	1+
317.04158	112	
317.94196	126	
318.88401	254	1+
319.08282	168	
319.85520	150	
320.09316	538	1+
320.15844	352	1+
320.80712	102	
321.09599	328	1+
321.22408	202	
321.25113	104	
322.13894	250	1+
322.18237	102	
322.30667	184	
323.01506	122	
323.09064	126	
323.25370	154	
323.88775	478	1+
324.79319	124	
327.06131	216	1+
327.14269	122	
327.16466	182	1+
327.31008	104	
327.63210	112	
329.11980	130	
329.82948	156	
329.88961	202	
332.16916	200	1+
333.08888	150	
333.13051	194	
333.88632	104	
334.87895	254	1+
335.10350	134	
335.33757	126	
336.05743	234	1+
336.09187	424	1+
336.13616	242	1+
337.18186	532	1+
337.21986	216	1+
337.35781	178	1+
338.31137	104	
338.34224	126	
338.86669	134	
339.04996	120	
339.07178	176	
339.09274	142	
339.13871	234	1+
339.89535	166	1+
340.68165	102	
341.25216	184	
END IONS

###FS:    #m/z: 507.84542 #charge 1+
###MS: 6
###MSMS: 9
BEGIN IONS
TITLE=Cmpd 6, +MS2(507.8454), 28.2-35.2eV, 0.2min #9
RTINSECONDS=8.7015
SCANS=6,9
PEPMASS=507.84542	387136
CHARGE=1+
191.95451	334	
196.01701	386	
209.94409	234	
210.03600	294	1+
213.15752	1136	1+
217.95272	448	
224.88287	156	1+
226.06458	264	1+
226.11687	546	1+
228.89155	214	1+
229.00045	220	1+
230.00643	150	1+
230.84694	424	1+
232.07696	262	1+
233.88933	260	
234.06835	196	
234.88019	280	1+
235.07522	252	
235.14153	1812	1+
236.89105	194	
236.97856	120	1+
238.06397	242	
238.10307	278	
240.07687	296	
241.89587	320	1+
242.97040	238	1+
244.03636	356	1+
244.12477	1006	1+
245.11189	282	
245.97886	316	1+
246.09010	336	1+
248.08321	188	
248.94725	190	
249.15685	1574	1+
250.00685	232	1+
250.97154	504	1+
251.07328	434	1+
251.09067	242	1+
251.11099	272	1+
251.90167	186	
252.07732	360	1+
252.99221	150	1+
254.09376	310	1+
254.95879	214	
255.02787	258	1+
256.85308	402	1+
257.10106	200	
257.78463	240	1+
257.85604	346	1+
258.09229	306	1+
258.12477	244	1+
262.13587	5728	1+
263.05881	244	1+
265.95746	326	1+
266.00114	252	1+
266.16633	486	1+
266.86642	444	1+
267.10277	406	1+
267.13607	236	
267.20329	364	1+
267.78700	288	1+
267.89987	314	1+
268.02315	172	1+
268.87671	572	1+
270.85727	356	
270.92862	326	1+
271.12790	222	1+
271.87354	1046	1+
272.01645	350	1+
272.10997	468	1+
272.85269	1530	1+
272.92840	288	1+
273.06785	382	1+
273.11351	312	1+
275.03187	326	1+
276.11730	352	1+
276.85956	244	1+
277.15276	3014	1+
277.88760	212	
277.99836	230	1+
278.97402	250	1+
279.01287	280	1+
279.04512	236	1+
279.09428	352	1+
279.13017	326	
280.86504	218	
280.94181	210	
281.21962	232	
281.23355	280	1+
281.90731	302	1+
282.95091	254	
283.87375	480	1+
283.94326	324	
284.19449	1636	1+
284.87427	342	1+
284.96781	212	
285.02183	220	
285.93930	836	1+
286.13771	910	1+
286.87175	310	
286.96894	318	1+
287.84339	258	
287.89312	356	1+
288.03415	184	1+
288.07607	256	
288.86966	1018	
289.39913	198	1+
289.88184	3608	1+
290.86476	3228	1+
290.92959	374	1+
291.10487	258	1+
291.18120	246	1+
291.93536	458	1+
292.00851	196	1+
292.14240	248	
292.39000	202	1+
293.15635	376	1+
293.56808	208	1+
293.87353	8020	1+
294.12307	324	1+
295.04893	198	
295.98778	194	
296.14226	234	
296.85573	468	1+
296.88038	1318	1+
296.91418	200	
297.13088	212	1+
297.15652	270	1+
297.36206	280	1+
297.93273	238	1+
297.96005	508	1+
298.86013	288	
298.87762	1904	1+
298.96397	418	1+
299.05997	186	
299.08608	256	1+
299.91543	344	1+
300.15219	192	
300.86615	686	1+
300.89416	206	
301.85426	510	1+
301.88500	324	
302.06300	344	1+
302.10159	280	1+
302.88614	298	
302.90801	214	
303.41544	206	1+
303.87693	462	1+
303.95294	598	1+
304.04331	226	1+
304.14757	264	1+
305.08234	360	1+
305.84921	306	1+
306.12311	226	
306.28400	456	1+
306.76782	146	1+
306.87853	268	
307.02989	312	1+
307.13938	1218	1+
307.28542	386	1+
307.88954	1838	
307.96997	390	1+
308.88100	3338	1+
308.97770	336	1+
309.00527	334	1+
309.87103	646	
309.89004	1776	1+
310.15682	1438	1+
310.37528	364	1+
311.02326	506	1+
311.05145	268	1+
311.08952	196	1+
311.27105	312	1+
311.82943	198	1+
311.88368	18214	1+
311.95772	378	1+
311.97145	214	
312.05738	196	1+
312.16774	550	1+
312.22471	1598	1+
312.94460	604	1+
312.96182	318	1+
313.42129	154	1+
313.82516	526	1+
313.94909	458	1+
314.38025	178	1+
314.86870	1800	1+
314.89252	2534	
315.16350	712	1+
315.82047	656	1+
316.01002	322	1+
316.03294	278	1+
316.10158	232	
316.14349	158	1+
316.28524	222	1+
316.36347	98	1+
316.86272	1468	1+
316.88800	2078	1+
316.97144	236	
317.09899	446	1+
318.30904	102	1+
318.80490	216	1+
318.85979	774	1+
318.88617	328	
318.98368	200	
319.95703	208	1+
320.03491	190	
321.02333	526	1+
321.88750	220	
322.02541	384	1+
322.36445	186	1+
322.88882	196	
322.93589	302	1+
323.13088	326	1+
324.06558	292	1+
324.10636	272	1+
324.27568	114	1+
325.03828	300	
325.11257	210	1+
325.90043	1754	1+
326.24138	4084	1+
326.87272	208	
327.03594	236	1+
327.17055	464	1+
327.88274	1788	1+
327.92396	262	1+
327.96804	302	1+
327.99587	412	1+
328.19546	390	1+
328.37401	462	1+
328.76103	260	1+
328.86475	246	
329.08339	204	
329.89717	1216	
329.95026	232	1+
330.15656	450	1+
330.88410	630	
331.20011	486	1+
331.89264	1182	
332.23559	304	1+
332.38925	198	1+
332.51680	206	1+
332.87472	1590	1+
332.90358	1878	
332.93018	296	1+
333.01312	354	1+
333.17519	7724	1+
333.99874	204	1+
334.11436	346	1+
334.74905	226	1+
334.88067	814	1+
334.89952	1896	1+
335.97112	252	1+
336.87013	232	
336.94815	380	1+
337.09054	202	
337.10775	226	
337.15909	174	1+
337.88497	260	
338.19082	242	1+
338.80772	162	1+
338.88292	454	
338.90333	192	
339.05999	352	1+
339.09164	272	1+
339.87889	896	1+
340.21046	170	1+
340.38150	190	1+
340.93592	334	1+
341.04697	432	1+
341.87703	200	
342.87780	924	1+
343.09724	194	
343.15326	304	
343.91308	298	1+
344.01730	224	1+
344.20503	254	1+
345.02388	154	1+
345.23555	198	1+
345.86528	364	1+
345.89177	208	
345.99867	226	1+
346.87194	216	1+
346.95467	230	
347.77840	180	1+
347.89416	494	1+
348.07020	192	1+
348.20437	206	
348.38577	272	1+
348.91689	324	
349.19248	290	1+
349.78949	224	1+
350.06674	358	1+
350.84846	232	
350.88453	472	
350.91728	276	
350.95801	476	1+
350.97654	250	1+
351.07164	300	1+
351.10619	198	
351.13326	280	1+
351.83765	230	
351.88490	298	
352.00186	438	1+
352.77408	384	
352.84281	810	1+
352.91015	1150	1+
353.07281	374	1+
353.96261	290	1+
354.90674	194	
355.06084	210	
355.26796	574	1+
355.79284	242	1+
355.89275	418	
355.91708	452	
356.14711	206	
356.27333	364	1+
356.90706	598	1+
356.99550	176	1+
357.22924	222	
357.89248	228	1+
357.91602	338	1+
359.02975	192	
359.11621	198	1+
359.90869	390	1+
359.97868	226	1+
360.85610	342	1+
360.95626	290	
361.07750	318	1+
362.10339	202	
362.20568	206	
362.84679	228	
362.95940	386	1+
363.84590	364	1+
363.90140	202	1+
365.17933	388	1+
366.13548	464	1+
366.18376	344	1+
366.84086	2530	1+
366.88464	212	
366.91338	186	
367.13462	268	1+
367.70728	288	
368.12306	300	1+
368.80686	196	
368.84055	1302	1+
368.89691	370	1+
369.12782	224	1+
369.21791	248	1+
369.84441	828	1+
369.98890	418	1+
370.15474	400	1+
370.22324	166	1+
370.71549	180	1+
370.78189	434	
370.98737	248	1+
371.15535	290	1+
371.80281	208	
372.05667	186	1+
372.88143	284	
373.71810	444	1+
373.81647	296	1+
373.88800	196	
373.90154	228	
374.18097	332	1+
374.79070	272	1+
374.88603	256	
375.09024	308	1+
375.36205	314	1+
375.46291	104	1+
376.01756	192	
376.22115	3154	1+
376.39985	306	1+
376.83740	260	1+
377.08766	448	1+
377.16105	190	1+
377.88785	300	
377.97672	262	1+
379.01901	430	1+
379.06593	230	1+
379.89321	336	1+
380.28693	200	1+
380.78862	276	1+
380.85408	690	1+
380.90006	226	1+
381.06464	234	1+
381.20031	244	1+
381.78839	316	1+
381.96333	208	1+
382.00576	250	1+
382.04902	356	1+
382.86107	698	1+
383.00444	232	1+
383.11254	426	1+
383.16638	354	1+
383.26543	710	1+
384.02701	568	1+
384.15372	200	1+
384.84996	6484	1+
384.89450	228	
384.96961	294	1+
385.05307	280	1+
385.11444	328	1+
385.20548	542	1+
385.60702	280	1+
386.60979	196	1+
386.89889	196	
387.16458	510	1+
388.10107	312	1+
388.25184	172	1+
388.79467	334	1+
389.19550	200	
389.70581	224	1+
389.86938	232	
390.18848	428	1+
390.19951	336	1+
390.84066	862	
391.19985	248	1+
391.74188	212	1+
391.84029	586	
392.06831	256	
392.83410	338	
392.86407	3336	1+
392.98310	428	1+
393.19825	206	
393.80122	538	1+
394.08257	338	1+
394.14291	194	
394.19347	260	1+
394.83383	798	1+
394.86085	944	1+
394.91206	328	1+
395.08135	210	1+
395.14148	344	1+
395.50019	96	1+
396.14645	238	1+
396.41906	244	1+
396.85929	234	
397.04050	356	1+
397.27705	826	1+
397.31588	388	
397.86276	938	1+
397.97518	192	
398.80028	256	1+
398.86694	714	1+
399.01399	220	1+
399.17974	192	
399.22312	1258	1+
400.12416	486	1+
400.48247	106	1+
401.05405	232	1+
401.59979	246	1+
402.60532	160	1+
402.77854	320	1+
402.86536	3526	1+
402.91519	222	
403.22923	496	1+
403.87010	2134	1+
404.12324	212	
405.15554	210	1+
405.86834	1338	1+
405.96722	246	1+
406.05414	230	1+
406.40159	152	1+
406.77383	320	1+
407.12573	464	1+
407.30116	184	1+
407.52848	184	1+
407.77897	250	1+
407.81381	202	
407.86574	12938	1+
408.25468	232	1+
408.72442	106	1+
408.97787	186	
409.38949	230	1+
409.77561	256	1+
409.81531	352	
410.65723	130	1+
410.87552	2444	1+
411.81034	1012	1+
412.14989	416	1+
412.30741	150	1+
412.73098	346	
412.84682	1154	1+
412.86958	1272	1+
413.07514	1270	1+
413.93918	312	1+
415.81968	410	1+
416.14114	506	1+
416.19297	198	1+
416.35269	216	1+
416.87596	730	1+
416.90895	206	1+
417.04739	272	1+
417.14460	282	1+
417.26424	256	1+
418.05058	218	1+
418.24072	314	1+
418.40214	302	1+
418.90765	328	1+
419.00143	208	1+
419.03206	242	1+
419.13437	196	
419.82021	270	1+
421.04295	388	1+
421.87952	2856	1+
422.04687	300	1+
423.82373	176	1+
424.14202	418	1+
424.17863	318	1+
424.86899	270	
424.95511	208	1+
425.09936	188	1+
425.30948	1042	1+
425.87946	1938	
426.22997	478	1+
426.70369	200	1+
426.86343	2382	1+
426.93968	472	1+
427.14069	298	1+
427.37004	190	
427.73883	514	1+
428.08509	250	
428.14353	196	1+
428.74312	374	1+
428.85797	500	
428.88533	5340	1+
428.99566	268	1+
429.09262	210	
429.23500	306	1+
429.25258	274	1+
429.82007	280	1+
429.95592	168	1+
429.99987	166	1+
430.08668	360	1+
430.74155	520	1+
430.82343	166	1+
430.85305	362	
430.87739	1886	1+
431.13399	280	1+
432.24340	7098	1+
432.42089	260	1+
432.86942	656	1+
433.04148	158	1+
433.11336	310	1+
433.20454	426	1+
433.88644	590	1+
433.94921	142	1+
435.77600	158	1+
435.85990	508	1+
437.14985	370	1+
438.81516	186	1+
438.89203	1360	1+
439.09464	230	1+
439.15747	192	
439.28034	140	1+
439.89479	1152	1+
440.22792	318	1+
440.95226	240	
441.00040	158	1+
441.15467	762	1+
442.23346	458	1+
442.36979	242	1+
443.14917	820	1+
443.81082	268	1+
443.88794	190	
444.06720	360	1+
444.11491	218	
444.15057	612	1+
444.66646	246	1+
444.87191	2384	1+
444.95056	214	
445.38755	208	
446.16727	292	1+
446.89570	1110	1+
447.12241	186	
447.29856	208	1+
447.92616	212	1+
447.96311	204	1+
448.21679	266	1+
448.37733	204	1+
448.41526	282	1+
448.44868	144	1+
448.86011	220	
448.88477	1382	1+
449.82057	184	1+
449.87991	1018	1+
450.13726	184	1+
450.40768	282	
451.20903	244	1+
451.74059	280	1+
451.76925	206	
451.90012	562	1+
452.23694	376	1+
452.33176	208	1+
452.45045	158	1+
453.18849	328	1+
453.27085	184	1+
454.15072	282	1+
454.36368	128	1+
456.22987	344	1+
457.34641	226	1+
457.90239	1970	1+
457.98448	204	1+
460.16511	1010	1+
460.74063	264	1+
461.30936	410	1+
462.15979	406	1+
462.21480	138	1+
462.88516	1332	1+
463.04870	162	1+
463.08753	192	1+
463.46855	204	1+
464.80492	160	1+
465.06432	212	1+
465.76976	206	
466.15414	192	
466.18993	280	1+
466.21156	258	1+
467.28675	380	1+
467.88927	1122	1+
468.24505	240	1+
468.28903	302	1+
468.77864	186	
469.02274	210	1+
469.38484	196	1+
469.91203	556	1+
470.77701	292	1+
471.41695	150	1+
475.28998	470	1+
478.06497	196	1+
481.71957	278	1+
483.67577	160	1+
485.28024	260	1+
485.42636	258	1+
485.78444	324	1+
485.89790	410	1+
486.78947	228	1+
487.15336	240	1+
487.19159	208	1+
487.21494	182	1+
487.68281	192	1+
488.80158	346	1+
489.30643	926	1+
489.47883	234	1+
490.17844	206	1+
491.37564	246	1+
491.79857	308	1+
491.92539	220	1+
492.17554	206	1+
492.26876	240	1+
493.23909	112	1+
494.45862	182	1+
494.88748	152	1+
495.79118	170	1+
496.35256	536	1+
497.28670	584	1+
497.89513	204	1+
498.28958	504	1+
498.80846	228	1+
501.45525	212	1+
502.20547	210	1+
503.11169	164	1+
503.35386	7750	1+
503.49599	146	1+
503.58984	150	1+
503.74336	336	1+
504.08467	130	1+
504.15734	204	1+
504.18466	222	1+
504.27293	860	1+
504.39935	194	
504.57582	116	1+
504.70330	252	1+
504.80176	364	1+
504.98693	232	1+
505.33440	946	1+
505.42655	292	1+
505.47010	422	1+
505.70739	216	1+
505.86885	350	1+
506.09015	190	1+
506.42925	208	1+
506.46933	302	1+
506.87134	282	1+
507.04142	178	1+
507.39575	328	1+
508.25998	244	1+
509.13695	336	1+
509.26531	180	1+
509.30506	350	1+
509.85976	476	1+
509.91642	224	1+
510.02765	186	1+
510.07916	228	1+
510.24852	286	1+
510.31270	218	1+
510.34126	130	1+
510.81236	178	1+
511.25386	226	1+
511.39886	208	1+
511.75112	274	1+
512.00370	170	1+
512.32228	250	1+
512.38829	154	1+
512.75236	192	1+
END IONS

###FS:    #m/z: 363.95662 #charge 1+
###MS: 10
###MSMS: 11
BEGIN IONS
TITLE=Cmpd 7, +MS2(363.9566), 28.0-35.0eV, 0.2min #11
RTINSECONDS=12.405
SCANS=10-11
PEPMASS=363.95662	1291478
CHARGE=1+
182.86702	150	
187.86600	182	
189.86245	1230	
191.85676	604	1+
193.85188	144	
195.88304	566	1+
196.88525	488	1+
204.90891	110	
204.94735	400	1+
205.95023	334	1+
206.12912	130	
207.87798	1144	1+
207.94762	540	1+
208.88472	712	1+
209.94292	3966	1+
210.88439	738	
212.87929	3938	1+
213.09021	226	1+
215.89104	292	1+
216.13067	170	
218.92536	154	
218.96714	144	1+
221.86202	158	1+
221.94362	168	
222.95203	6512	1+
222.99382	162	1+
223.43917	134	1+
224.90678	114	
224.94852	8380	1+
225.88481	134	
226.61510	166	1+
226.89259	572	1+
226.94741	20958	1+
227.04131	152	
227.12317	224	1+
228.89366	1314	1+
228.94277	26712	1+
228.99857	132	
230.88916	6492	1+
231.29987	122	1+
232.88622	474	1+
233.91154	168	
234.13919	318	1+
234.88200	246	
235.11507	330	1+
235.85035	160	1+
236.96754	132	
239.03380	138	
239.14209	118	
239.81853	166	
239.97186	116	
240.04151	130	
240.93648	262	1+
240.96296	3594	1+
242.05798	130	
242.95923	3610	1+
244.03975	210	
244.06996	282	1+
244.12170	226	1+
244.22004	108	1+
244.95705	8516	1+
245.03195	274	1+
245.07307	200	1+
245.09500	212	1+
245.43792	114	1+
245.94259	224	
246.90299	440	1+
246.95300	10588	1+
247.08552	178	1+
247.92999	128	
248.90127	1450	1+
249.03665	132	
250.89531	158	
250.95194	128	
250.97066	474	1+
251.71107	124	
252.10792	242	
253.09156	292	
253.10845	116	
253.15813	114	
253.90796	536	1+
255.09313	370	1+
255.83782	278	1+
257.04641	160	
257.97251	120	
258.84795	198	1+
258.97192	734	1+
259.10525	182	
260.63250	130	
260.97002	2432	1+
261.05515	188	1+
261.15504	146	
261.21947	210	1+
262.38195	118	
262.97190	182	
263.97646	372	
264.02332	186	1+
264.90924	174	1+
264.92916	112	
264.96257	222	
265.08779	120	
265.97436	404	
266.13724	268	1+
266.84469	118	
266.86904	138	
266.89593	210	1+
267.78562	220	
267.92662	128	
267.97243	1508	1+
268.11314	134	
268.83496	292	1+
269.00115	156	
269.06180	136	
269.92575	208	
269.96941	1788	1+
270.00029	118	
270.07583	242	1+
270.79719	148	
271.09498	118	
271.91804	224	
272.85148	196	1+
272.92605	174	
275.05968	130	
276.07844	196	1+
276.85856	164	
276.98597	140	
277.04611	136	
277.85724	140	
278.78796	192	1+
278.85753	192	
279.00789	124	
279.07817	188	
279.10608	356	1+
279.89800	212	1+
280.80937	170	1+
281.86243	152	
281.90556	290	1+
283.19055	110	
283.78808	170	1+
283.98616	186	
284.04647	138	
284.10637	124	
285.06873	216	
285.84429	346	1+
285.98276	112	
286.13940	156	
287.02755	194	1+
287.64280	158	
288.06576	966	1+
288.86771	144	
289.34989	118	
289.78383	404	1+
289.88072	138	
290.78658	336	1+
291.88595	110	
292.05962	160	
292.87030	600	1+
292.93831	122	
293.03045	126	
293.11861	170	
295.87205	120	
295.92508	330	1+
296.07883	186	1+
296.90924	152	
296.93761	136	
297.15604	188	1+
298.08398	210	1+
298.81698	154	
298.87083	118	
298.96408	124	
299.97181	154	1+
300.01565	218	1+
301.10611	158	
301.86007	394	
301.93373	260	1+
302.22914	454	1+
302.88169	170	
303.16150	236	1+
303.77700	122	
303.80215	304	1+
303.82994	192	
303.85561	1360	1+
303.99294	242	1+
304.08670	244	1+
305.13302	140	
305.69426	120	
305.82938	164	
306.13132	296	1+
306.81183	138	
306.88639	698	1+
307.05192	148	
307.08061	136	
307.89224	482	1+
308.29036	344	1+
308.31530	120	
308.81564	154	1+
309.16743	256	1+
311.31253	164	
311.88540	112	
315.01697	126	
315.15503	130	
316.86915	200	1+
318.08034	264	1+
318.87640	262	1+
318.93807	392	1+
319.08576	210	1+
319.12242	138	
319.13992	150	
319.88021	182	1+
319.95759	198	1+
320.22546	116	
321.29461	152	
321.81954	148	
321.87280	680	1+
321.92703	408	1+
322.93021	342	1+
323.01804	614	1+
323.31680	158	1+
323.77961	132	
323.96652	116	
324.04266	266	1+
324.13694	200	1+
324.16189	206	1+
325.18110	130	
325.95534	306	1+
326.87451	354	1+
326.96283	204	1+
327.81503	130	
328.18408	172	
328.20216	118	
332.09003	696	1+
333.88929	332	1+
335.08089	116	
335.12992	228	1+
335.86052	406	1+
336.85940	240	1+
336.94431	804	1+
337.83333	130	
337.90273	130	
338.94424	176	
340.94136	392	1+
341.17439	116	
342.02951	156	
342.82885	152	
342.89963	414	1+
343.27121	172	1+
344.01375	142	1+
345.20210	164	
347.16263	128	
347.22543	116	
348.07325	116	
348.31751	388	1+
348.91749	174	
349.12379	272	1+
349.16137	206	
349.31839	240	1+
349.87055	146	
350.10685	226	
350.15555	120	
350.79174	366	1+
351.26984	124	
351.33907	394	1+
352.05040	174	
353.75227	132	
354.88365	172	
355.92339	128	
356.05379	122	
356.80944	114	
357.80388	224	1+
360.09177	152	
360.20830	214	1+
360.84132	188	1+
363.37009	426	1+
364.16658	126	
364.90986	112	
364.97089	132	
365.00902	218	1+
365.02724	222	1+
365.11498	328	1+
365.28161	124	
366.38566	132	
367.33623	526	1+
367.77581	134	
367.80551	118	
368.13061	152	
368.15167	312	1+
368.40290	146	
368.42282	346	1+
END IONS

###FS:    #m/z: 507.84580 #charge 1+
###MS: 10
###MSMS: 12
BEGIN IONS
TITLE=Cmpd 8, +MS2(507.8458), 28.2-35.2eV, 0.2min #12
RTINSECONDS=13.1775
SCANS=10,12
PEPMASS=507.84580	376600
CHARGE=1+
192.95828	180	
197.89129	322	1+
198.87730	196	
210.03358	230	
213.15774	974	1+
217.89533	280	1+
224.04467	196	
224.11850	212	
226.11447	256	
227.12025	192	
227.95291	222	
230.84572	590	1+
231.06333	182	1+
231.89408	238	1+
235.14154	3038	1+
236.88599	210	
238.06351	222	
238.10219	214	1+
238.88708	220	1+
238.92899	218	1+
239.17218	252	
240.07525	184	
244.12784	510	
246.08973	398	1+
248.09642	274	1+
248.85599	516	1+
249.15755	1304	1+
249.89294	216	
249.93470	224	1+
251.07418	478	1+
251.97120	378	1+
252.01662	210	1+
252.07907	312	1+
252.11880	190	
253.05168	166	1+
256.23660	178	
258.97520	190	1+
259.85435	340	1+
260.10682	494	1+
260.87644	284	
261.11085	378	1+
262.13565	5644	1+
262.93175	322	1+
263.07839	354	1+
263.13747	3324	1+
263.24601	138	1+
265.08629	412	1+
266.16620	372	1+
266.86265	564	1+
267.06595	230	1+
267.20250	204	
267.94555	416	1+
268.10544	346	1+
268.51286	152	1+
269.10545	200	1+
270.85854	250	
271.87551	902	1+
272.85280	2342	1+
273.03401	162	1+
273.11476	258	1+
273.89379	202	
273.94542	182	1+
274.01604	216	1+
275.05595	214	
275.84268	208	
275.86811	224	
277.00604	176	1+
277.07878	160	1+
277.15338	1792	1+
279.94648	290	1+
280.11150	174	
280.85069	196	
281.05523	244	1+
281.12412	290	1+
281.21889	316	
282.95061	232	1+
284.19492	1206	1+
284.87922	268	
285.94266	534	1+
286.13794	1012	1+
286.87086	184	
287.84022	336	
287.89236	188	
287.96987	316	1+
288.12754	184	
288.86878	670	
288.91590	348	1+
289.88124	2144	
289.95964	202	1+
290.86231	2950	1+
291.87607	936	1+
293.18437	124	1+
293.80195	254	1+
293.87339	8626	1+
293.93968	224	
293.96001	204	
294.08909	212	1+
294.13188	426	1+
294.21258	310	1+
294.80701	206	1+
295.29435	168	1+
295.97809	188	
296.88265	1396	1+
297.14914	242	
297.17251	198	1+
297.81750	244	
297.85313	758	1+
297.95749	448	1+
297.98742	210	
298.13770	178	
298.40069	286	1+
298.81486	514	1+
298.85475	552	1+
298.87801	1780	1+
299.10921	286	1+
299.81435	426	1+
300.04813	336	1+
300.85764	446	1+
300.98283	288	1+
301.05410	248	1+
301.58583	100	1+
302.94693	496	1+
303.15854	216	
303.85566	382	1+
303.94964	344	1+
304.12128	314	1+
305.07039	438	1+
305.85255	252	1+
305.90580	178	
306.83458	280	1+
307.28699	330	1+
307.88900	3032	1+
308.14222	528	
308.87748	3506	1+
308.91267	312	1+
309.15227	300	
310.02110	286	1+
310.15700	1282	1+
310.40913	244	1+
310.94061	246	1+
311.02399	248	1+
311.05534	206	1+
311.12409	452	1+
311.81006	184	1+
311.88333	18106	1+
312.12697	284	1+
312.17135	180	
312.18789	254	1+
312.22539	1540	1+
312.83971	436	1+
313.93155	364	1+
313.96853	264	1+
314.01053	274	1+
314.32655	116	1+
314.86718	1160	
314.89063	2152	1+
315.16692	396	1+
315.81878	432	1+
316.09696	178	1+
316.47289	106	1+
316.86505	1524	1+
316.88918	1666	1+
317.07383	260	1+
317.82475	298	
318.35542	208	1+
318.86335	540	1+
318.88364	274	
319.10829	186	
319.16132	238	1+
319.88914	704	1+
319.91834	264	1+
320.02019	362	1+
320.05548	414	1+
320.14491	184	1+
320.89160	408	1+
320.98585	194	1+
321.35271	260	1+
321.41081	172	1+
322.73238	130	1+
322.88766	344	1+
323.14340	370	1+
324.01645	368	1+
324.12509	226	
324.86567	422	1+
324.90860	172	
325.02217	256	1+
325.90029	1000	
326.11508	252	1+
326.13567	174	
326.24194	2770	1+
326.83103	210	1+
326.88079	1978	1+
326.90092	604	
327.88395	1668	1+
327.97547	710	1+
328.16914	178	
328.37159	238	
328.78123	182	1+
328.80737	208	1+
328.86779	376	1+
328.98127	546	1+
329.01619	248	1+
329.06460	204	
329.89402	2168	1+
330.16563	290	1+
331.03827	424	1+
331.13501	352	1+
331.75677	166	1+
331.83009	390	1+
331.86823	212	
331.89554	2890	1+
332.39083	282	1+
332.83066	238	1+
332.87517	1012	1+
332.90097	1784	1+
332.93412	496	1+
332.95763	192	
333.17462	5154	1+
333.36142	252	1+
333.39256	228	1+
333.98729	422	1+
334.36474	198	1+
334.77811	172	1+
334.83039	418	1+
334.89938	1368	1+
334.95351	188	1+
336.17003	248	1+
336.74344	136	1+
336.87385	894	1+
336.89726	190	
336.94260	174	
337.71481	212	
337.88116	548	1+
338.07566	190	
338.17969	188	1+
338.24610	314	1+
339.14255	316	1+
339.81036	186	1+
339.87964	578	1+
339.94187	398	1+
339.99549	338	1+
340.14616	240	1+
340.42442	162	1+
340.90523	200	
340.94174	280	1+
341.90540	196	
342.99964	202	1+
343.05722	304	1+
343.75797	150	1+
343.82990	210	1+
343.87228	456	
344.06071	182	1+
344.08820	304	1+
344.37157	294	1+
344.87116	268	
345.88957	258	
346.88123	180	
347.16017	334	1+
347.89796	174	
347.98841	258	1+
348.08833	180	1+
349.01397	496	1+
349.12045	304	1+
349.14647	454	1+
349.90557	708	1+
350.06617	460	1+
350.15425	310	1+
350.20293	212	1+
350.89162	366	
350.91061	504	1+
350.95982	564	1+
350.98604	258	1+
351.10253	350	1+
351.84115	378	1+
351.88813	228	
351.99323	248	1+
352.10587	276	1+
352.77382	194	1+
352.90844	1176	1+
353.01215	214	1+
353.13181	296	1+
353.85418	266	
354.15949	250	
354.18041	420	1+
354.78728	572	1+
354.90975	314	
355.05715	306	1+
355.18859	284	1+
355.52728	112	1+
355.89037	564	1+
355.91526	582	1+
355.96415	276	1+
356.84605	222	
356.96749	234	1+
357.04276	164	1+
357.83230	374	1+
358.07126	172	
358.20287	186	
359.00839	266	1+
360.79582	254	1+
360.82814	374	1+
360.88515	376	1+
361.05529	226	1+
362.00096	184	
362.09325	184	1+
362.20112	290	1+
362.70574	184	1+
362.86488	298	1+
362.95578	228	1+
363.10168	182	1+
364.07869	290	1+
364.84398	394	
366.17938	188	
366.42906	256	1+
366.78495	276	1+
366.83790	3108	1+
366.92522	224	
366.99652	364	1+
367.38273	232	1+
367.71177	328	
367.83935	1920	1+
367.87333	174	
368.03564	246	
368.18714	172	
369.08005	296	1+
369.28274	292	1+
369.75347	396	1+
369.78281	442	1+
369.88996	224	
370.03256	476	1+
370.78702	376	1+
370.91242	506	1+
371.08204	210	
371.72449	262	1+
372.06840	178	
373.07175	230	1+
373.13792	264	1+
373.71867	222	
373.78644	368	1+
373.98616	246	1+
374.06264	310	1+
374.79113	236	1+
374.88892	196	
375.05116	342	1+
375.25531	314	1+
375.91501	314	1+
376.05451	220	1+
376.22190	2486	1+
376.85964	232	1+
376.88399	314	
377.95516	156	1+
378.99283	220	1+
379.09061	204	
379.11816	172	
380.01910	216	1+
380.11438	200	
380.79533	318	1+
380.85559	710	1+
381.31304	226	1+
382.08269	468	1+
382.14886	270	1+
382.31685	160	1+
382.85661	812	1+
383.11675	188	
383.26477	372	
384.22021	484	1+
384.26686	206	
384.84977	6816	1+
385.06316	180	1+
385.09619	356	1+
385.34314	222	1+
386.32057	124	1+
387.02909	324	1+
387.13968	340	1+
387.83579	390	1+
387.87632	322	1+
388.17074	280	1+
388.79199	478	1+
388.93852	272	1+
389.14330	332	1+
389.20157	358	
389.86882	242	
390.19885	320	
390.23854	138	1+
390.36392	274	1+
390.84101	650	
391.19655	246	
391.40410	186	1+
391.80077	402	1+
391.84243	392	
392.01195	168	1+
392.07587	564	1+
392.83411	352	
392.86556	2578	1+
393.08168	348	1+
393.69289	192	1+
393.79496	724	1+
393.85410	1030	1+
393.88888	412	1+
394.74217	198	1+
394.83249	640	1+
394.85936	766	1+
394.92658	216	1+
396.21285	176	1+
396.76958	274	1+
396.81163	238	1+
396.84625	190	
396.98416	342	1+
397.24201	370	1+
397.27623	222	
397.31525	498	1+
397.76543	220	1+
397.86187	534	1+
398.06900	220	1+
398.86521	382	1+
398.90403	276	1+
399.03947	284	1+
399.18968	144	1+
399.22366	1004	1+
399.71501	272	1+
399.93518	234	1+
399.99104	258	1+
400.06575	208	1+
400.86212	414	1+
401.12397	512	1+
402.23032	630	1+
402.86616	4032	1+
403.11518	360	1+
403.23255	410	1+
403.87097	2866	1+
404.05306	140	1+
404.38551	214	1+
405.86838	1706	1+
405.91484	260	1+
407.86514	10912	1+
408.05497	272	1+
408.14539	428	1+
408.19724	308	1+
408.23900	204	1+
408.80152	240	
408.81484	214	
408.92462	376	1+
409.20298	258	1+
410.08448	390	
410.13996	280	1+
410.72913	314	1+
410.84323	442	
410.87441	2128	1+
410.93841	158	1+
411.52392	112	1+
411.81029	1066	1+
411.85189	202	
412.10316	144	1+
412.84707	960	
412.87363	668	
413.07363	854	1+
413.80487	350	1+
413.87859	342	
414.22625	272	1+
414.74621	174	1+
414.86739	206	
415.19302	316	
415.87323	1062	1+
416.14201	206	
416.22319	300	1+
416.92888	268	1+
418.70752	176	1+
418.74209	180	1+
418.85055	200	
419.13458	296	1+
419.37338	222	1+
420.87436	184	
421.13456	284	1+
421.75665	208	1+
421.88442	1310	1+
422.81996	416	1+
423.20910	316	1+
423.87638	280	
424.13915	606	1+
424.21492	180	1+
424.87705	202	
424.94281	182	
425.16608	206	1+
425.31129	754	1+
425.87953	1552	
426.06472	400	1+
426.08577	178	
426.86409	1798	1+
426.93768	418	1+
427.01208	252	1+
427.17104	164	1+
427.73322	770	1+
427.89518	204	
428.84798	492	
428.88374	5560	1+
429.82774	184	
430.74072	556	
430.78852	234	1+
431.81762	194	1+
431.86906	762	
432.24289	4580	1+
432.49533	198	
432.86637	420	
432.92679	236	1+
433.88477	472	1+
435.11142	218	1+
435.86701	330	1+
436.78242	192	
437.01651	162	1+
437.22271	184	1+
437.76887	208	1+
437.83053	200	1+
439.89238	1300	1+
439.93618	170	1+
440.15227	212	
440.20744	172	1+
441.89961	248	1+
442.15176	838	1+
444.87237	2304	1+
445.10095	258	1+
446.16986	254	1+
446.75022	346	1+
446.87438	396	
446.89230	580	1+
447.25503	298	1+
447.29189	258	
447.82694	252	1+
448.89237	592	
449.87714	586	
450.08400	188	1+
450.74759	208	
450.88348	718	1+
451.20265	176	1+
451.21743	202	1+
453.76688	116	1+
454.13030	196	1+
456.71672	202	1+
457.90457	1460	1+
459.75996	160	1+
460.16666	516	1+
460.24749	298	1+
461.30709	452	1+
461.87903	668	1+
462.15585	200	
462.88302	558	1+
463.26574	268	1+
464.36129	176	1+
464.90278	172	1+
465.01517	156	1+
465.15266	184	
465.17293	210	
466.25343	188	1+
466.79234	164	1+
467.89006	1000	1+
468.18474	162	1+
468.77342	522	1+
468.83358	248	1+
469.77157	298	1+
469.90798	392	1+
473.94320	110	1+
475.28843	294	1+
475.90803	226	1+
476.19338	196	1+
476.71968	230	1+
479.78375	408	1+
480.79371	232	1+
482.24727	216	1+
483.00952	162	1+
485.89916	552	1+
486.24866	182	
486.79597	292	1+
487.34093	156	1+
488.39198	252	1+
488.77981	270	1+
489.30820	706	1+
489.73761	176	
491.79694	316	1+
492.43223	188	
492.93056	214	
493.12944	272	1+
495.86033	174	1+
496.35078	388	
497.34929	184	
498.29281	354	1+
498.80005	332	1+
503.23026	258	1+
503.35422	3982	1+
503.42674	318	1+
503.44785	310	1+
503.99769	254	1+
504.27015	652	1+
504.80829	236	1+
505.14550	230	1+
505.32579	300	1+
505.46688	166	1+
506.43853	236	1+
506.46759	124	1+
506.60344	162	1+
507.19075	206	1+
508.79987	240	1+
508.85516	658	1+
509.28331	262	1+
509.30259	474	1+
509.41344	220	1+
509.85248	558	1+
510.30469	356	1+
510.69563	120	1+
511.39352	246	1+
511.50761	194	1+
511.86047	220	
512.22170	282	
512.25446	166	1+
512.51016	140	1+
END IONS

###FS:    #m/z: 336.94609 #charge 1+
###MS: 10
###MSMS: 13
BEGIN IONS
TITLE=Cmpd 9, +MS2(336.9461), 28.0-35.0eV, 0.3min #13
RTINSECONDS=13.95
SCANS=10,13
PEPMASS=336.94609	336374
CHARGE=1+
55.94225	124	
98.75716	94	
157.78193	110	
187.02187	104	
192.88846	218	
205.94890	190	1+
206.97834	100	
207.87037	182	
210.88169	132	
211.94394	13572	
212.87777	796	1+
212.94680	464	
213.93948	6330	1+
214.88567	912	1+
215.88753	790	1+
215.93769	918	1+
217.88011	130	
217.93610	290	
221.52729	100	
222.95030	114	
223.95869	436	1+
226.11615	142	
226.89449	306	1+
226.97098	98	
227.96909	152	
228.89316	198	
229.92322	102	
229.95504	12486	1+
229.98860	116	
229.99916	144	1+
230.88963	1546	1+
230.99990	112	1+
231.95024	5732	1+
232.03969	284	1+
232.89562	156	
233.04340	196	1+
233.82877	212	
233.89796	148	
233.94928	448	1+
234.39571	100	
234.81678	144	
234.90239	146	
234.96420	196	1+
235.08568	94	
235.11712	156	
235.90262	230	1+
235.94647	302	
236.83284	98	
236.86053	124	
237.06348	140	
237.22936	170	
238.06393	186	1+
240.96386	160	
241.04831	374	1+
242.21725	92	
243.00790	120	
246.16039	240	
246.97653	366	
247.10231	138	
247.96541	3678	1+
248.03124	544	1+
248.05451	102	
248.90005	544	1+
249.14565	204	1+
249.83570	106	
249.96152	1554	1+
250.09401	174	
250.88754	98	
251.06670	168	
251.78271	106	
251.90543	96	
251.95618	146	
252.10540	106	
252.58384	124	
252.83142	134	
252.97087	6214	1+
253.00437	100	
253.13687	180	
253.83290	94	
253.90646	302	1+
253.95318	124	
254.09078	146	
254.96691	2822	1+
255.07438	408	1+
255.58254	104	
255.83198	142	
256.73621	108	
256.91538	220	
256.96403	298	
257.96497	124	
258.90474	122	
258.95819	218	1+
259.14122	144	
259.16776	162	
260.15683	130	
260.98889	258	1+
261.08663	102	
261.64071	104	
261.87890	166	1+
262.12964	102	
262.79757	108	
263.05706	234	
265.01838	174	
265.12804	130	
266.01532	154	
267.80111	228	1+
267.83894	492	1+
269.11305	176	
270.98017	800	1+
271.89017	158	
272.42064	98	
272.84154	134	
272.97746	424	1+
273.14115	114	
273.46805	106	
273.79506	148	
275.07031	102	
275.96170	230	1+
276.10189	326	1+
276.85529	96	
277.46437	102	
277.84351	96	
277.96110	248	1+
278.83688	272	1+
278.94166	330	1+
279.11389	222	1+
280.10112	102	
280.89756	112	1+
281.04800	210	
282.85214	134	
283.78904	98	
283.84125	96	
284.14148	110	
284.88462	126	
285.85966	156	
286.85199	542	1+
287.80572	110	
287.94503	214	1+
288.11185	142	
288.13071	110	
288.92683	164	
289.01371	94	
289.13684	100	
289.79918	98	
290.01239	200	1+
290.80149	150	1+
291.90578	194	1+
291.99961	108	
292.06039	616	1+
292.09782	110	
292.22560	94	
292.43677	104	
292.85408	314	1+
292.88660	106	
292.97565	154	1+
294.00027	154	
294.87344	168	
294.89287	138	
295.22809	230	1+
295.99232	94	
296.10682	124	
296.82131	124	
296.99976	170	
297.97660	186	
298.18698	146	
298.53044	94	
298.92291	170	1+
299.05397	188	1+
299.09504	228	1+
299.33497	112	
301.06364	190	1+
301.88550	116	
302.85297	178	1+
303.87810	118	
306.16333	98	
306.79205	166	
306.88634	442	1+
306.95521	114	
307.30963	104	
307.88967	318	1+
308.03483	112	
308.08325	130	
308.67570	102	
309.66896	100	
309.86939	514	1+
310.10378	106	
310.87499	354	1+
312.04387	98	
312.94755	154	
314.06840	152	
314.88241	136	
314.94349	126	
315.15978	108	
315.83277	118	
317.06973	198	1+
317.16015	172	1+
318.07221	224	1+
320.15734	418	1+
322.12527	178	1+
322.87777	104	
323.23452	166	
324.88349	374	1+
325.88452	308	1+
328.88880	294	1+
329.21880	94	
329.87220	332	1+
331.18023	96	
332.09742	290	1+
332.90754	94	
333.93341	126	
334.04888	146	
334.88672	106	
335.07903	244	1+
335.88286	116	
336.19713	164	
337.04113	170	
337.14295	122	
337.18202	238	
337.25252	116	
338.16675	168	
340.38906	144	
341.89848	260	1+
342.16535	116	
END IONS

###FS:    #m/z: 322.92982 #charge 1+
###MS: 14
###MSMS: 15
BEGIN IONS
TITLE=Cmpd 10, +MS2(322.9298), 28.0-35.0eV, 0.3min #15
RTINSECONDS=17.622
SCANS=14-15
PEPMASS=322.92982	4212560
CHARGE=1+
123.57078	92	
188.99493	108	
192.89049	314	1+
197.88534	92	
199.86678	126	
200.87900	120	
202.98754	102	
203.10640	108	
203.83489	98	
205.95052	410	1+
209.12583	184	
211.02223	262	1+
213.89090	120	
215.88639	430	1+
216.13159	106	
216.90109	108	
217.84360	88	
217.86710	94	
217.88316	132	
218.84386	110	
219.83259	90	
220.86441	118	
221.07256	90	
222.90753	92	
222.95318	530	
223.45233	106	
223.96116	256	
224.19985	92	
225.93761	88	
228.90867	154	
228.93381	120	
229.04285	92	
230.56937	96	
230.86023	94	
230.89043	210	
231.12260	174	
231.85864	130	
233.04435	188	
233.89821	430	1+
234.97212	104	
235.83301	208	1+
236.01230	120	
238.96186	190	
238.99809	174	
239.07788	134	
239.79040	246	
239.88291	246	1+
239.95895	522	1+
239.98611	112	
240.51462	100	
240.78733	136	
240.82372	110	
240.93995	292	
241.03637	134	
241.93873	1890	1+
242.03910	96	
242.64319	114	
242.94109	1336	1+
243.88429	182	
244.13203	164	
244.88124	122	
244.93968	194	
245.79591	88	
245.83412	124	
245.93755	130	
246.66678	100	
246.86558	92	
246.95220	102	
246.97463	822	1+
247.14554	104	
247.95775	200	1+
249.04036	304	
249.14381	110	
250.41668	94	
250.89670	268	1+
250.94625	112	
251.99311	128	
252.23483	120	
253.42582	92	
254.12343	142	
255.10777	392	1+
255.12726	92	
255.95382	172	
256.23261	110	
256.86207	96	
256.97323	118	
258.04768	134	
260.14313	250	1+
260.66627	104	
260.83334	168	
261.82852	228	1+
261.89468	198	
262.01276	136	
262.05253	108	
262.91030	92	
262.93066	168	
262.98210	138	
263.02288	88	
263.07561	208	
263.79614	124	
263.83212	270	1+
263.97625	284	
264.92113	190	
265.92035	90	
266.02270	102	
266.12874	96	
266.94057	94	
266.96638	98	
266.99734	260	
267.07174	136	1+
268.99952	268	1+
271.86016	100	
272.13171	184	
273.43019	122	
274.17504	118	
274.56972	100	
275.81081	136	
276.81104	88	
277.07345	116	
278.08652	516	1+
279.08888	444	1+
280.10693	160	
280.14090	248	1+
280.78999	124	
282.81867	96	
282.83096	130	
282.85747	256	1+
282.91795	136	
282.98811	116	
284.03126	148	1+
284.29373	310	
284.86738	332	1+
285.20325	160	
285.29546	132	
285.78926	98	
285.86943	216	1+
285.98230	134	
286.91789	514	1+
287.03139	254	1+
288.06379	378	1+
289.01565	114	
289.86594	90	
289.88162	186	
290.78822	104	
292.05603	124	
292.18286	98	
292.85603	274	1+
293.07809	128	
294.14869	92	
294.78707	100	
295.64591	96	
295.88962	144	
296.80710	186	1+
299.78872	114	
302.10542	154	
302.24324	126	
302.99605	100	
303.82229	194	
305.87524	136	
306.10763	98	
306.88432	452	1+
307.13166	98	
307.93845	88	
308.29199	378	
310.04452	126	
310.30803	290	
310.88108	702	1+
312.02693	106	
312.81040	94	
313.03263	118	
316.88106	130	
318.04203	192	1+
320.15791	110	
320.30574	132	
321.16327	126	
321.31083	90	
322.17826	92	
322.89288	98	
323.02009	112	
323.04268	120	
323.12856	268	1+
323.23782	634	
324.19724	98	
324.24058	442	
324.89453	174	
END IONS

###FS:    #m/z: 340.94044 #charge 1+
###MS: 14
###MSMS: 16
BEGIN IONS
TITLE=Cmpd 11, +MS2(340.9404), 28.0-35.0eV, 0.3min #16
RTINSECONDS=18.394
SCANS=14,16
PEPMASS=340.94044	2193810
CHARGE=1+
181.62387	100	
196.88257	204	
205.94818	282	1+
207.87194	114	
209.94453	194	
210.93938	110	
212.87640	264	1+
213.93941	4442	1+
214.88815	342	1+
215.93652	846	1+
217.88024	376	1+
217.93687	196	
219.03582	100	
220.46122	108	
222.95474	326	1+
225.95405	114	
226.57074	100	
226.94677	118	
228.94538	352	1+
230.89142	198	
231.89167	276	
231.95005	4480	1+
232.88860	146	
233.89678	852	1+
233.94923	1062	1+
235.43513	104	
235.86889	136	
235.90209	162	
235.94791	176	
236.99552	118	
237.08953	142	
237.89252	176	
239.79130	186	1+
239.82769	222	1+
239.90022	308	1+
240.22969	142	
240.95747	112	
241.86653	138	1+
241.94488	128	
243.44752	98	
243.89601	152	
244.06360	106	
244.12892	162	
245.40164	98	
245.43219	98	
246.16312	110	
246.93856	294	1+
246.97609	240	1+
249.03908	142	
249.52167	114	
249.89959	226	1+
249.96075	836	
250.46129	102	
250.95428	558	1+
251.10157	138	
251.60289	110	
251.93284	122	
251.95953	560	1+
252.88489	128	
253.10544	174	
254.91142	130	
254.96607	2474	1+
255.07442	280	
255.23803	106	
255.86348	114	
256.45666	118	
256.80776	136	
256.91518	136	
256.96521	472	
257.80303	104	
258.84827	180	
258.97415	146	
259.84298	132	
259.96195	174	
262.94135	138	
262.96420	216	
263.05392	104	
263.97661	152	
265.02255	124	
265.15237	292	1+
266.15500	202	1+
266.83622	132	
266.88661	126	
266.99650	110	
267.01563	114	
267.04917	106	
268.08897	160	1+
268.83969	154	
268.95739	176	
268.97579	198	
269.63576	100	
269.89178	118	
270.00374	122	
270.03620	106	
270.79801	100	
271.13232	116	
272.84343	134	
272.89157	96	
272.93311	178	
272.97170	316	1+
273.46155	156	
273.79257	232	1+
274.97506	116	
275.80997	128	
276.85740	154	
277.41743	116	
278.84769	122	
278.93378	198	1+
279.79300	138	
279.96126	198	
280.26179	130	
280.80621	244	1+
280.92352	98	
281.04326	320	1+
282.27869	160	
282.31540	112	
282.42995	98	
282.85989	280	1+
283.02535	266	1+
283.15176	96	
283.18597	136	
286.02869	180	1+
287.15251	98	
288.17020	214	1+
289.78876	148	
290.04689	230	1+
290.87546	124	
292.43600	204	1+
294.85652	264	1+
294.92762	128	
295.20898	114	
295.87716	106	
296.97922	194	
297.12610	208	1+
297.85192	132	
297.97943	112	
298.84791	248	1+
298.89748	120	
301.07656	132	
301.52713	98	
301.85237	210	1+
301.91358	144	
302.89314	134	
303.17700	118	
303.82468	122	
303.98844	234	1+
304.04635	132	
304.81636	188	
305.81853	146	
305.89070	114	
306.78997	162	
307.80022	182	
307.89628	300	1+
308.29427	166	
310.81766	208	
310.87629	344	
311.02398	288	1+
311.88035	154	
312.80507	186	
312.83479	202	1+
314.26043	100	
314.81909	126	
315.87865	174	
318.59399	166	
320.29386	162	
321.86831	140	
322.34514	116	
322.68357	106	
322.90125	100	
323.23796	190	
324.01842	194	1+
324.89306	458	1+
324.91158	162	
326.17505	118	
326.20886	110	
327.07011	168	
328.15354	110	
328.19211	166	1+
330.81200	348	1+
332.08788	126	
332.89404	100	
336.18411	136	
338.86603	96	
339.11823	194	1+
339.20467	102	
339.82626	160	
339.88664	102	
340.39454	140	
341.15099	130	
341.28740	100	
341.39560	114	
342.20377	116	
342.31660	134	
342.89989	128	
343.90165	114	
345.20459	112	
345.22792	164	
346.29583	102	
END IONS

###FS:    #m/z: 507.84562 #charge 1+
###MS: 14
###MSMS: 17
BEGIN IONS
TITLE=Cmpd 12, +MS2(507.8456), 28.2-35.2eV, 0.4min #17
RTINSECONDS=19.166
SCANS=14,17
PEPMASS=507.84562	392064
CHARGE=1+
191.95515	368	
196.01560	436	1+
197.89378	174	
199.88617	610	1+
213.15798	598	
215.87981	254	
223.39661	134	1+
229.86648	206	
230.84771	580	1+
235.14182	1012	1+
238.06337	204	
240.00169	350	1+
241.00414	284	1+
241.85620	168	
242.05231	206	1+
242.88973	258	1+
242.92220	134	1+
243.89650	276	1+
244.12645	374	
246.97405	174	
247.04480	336	1+
248.85524	172	
248.90008	164	
249.15877	888	1+
250.09911	190	
250.12656	266	1+
250.96995	220	
252.08491	308	1+
254.86086	238	1+
254.97197	212	
256.79295	192	1+
258.87063	304	1+
262.13666	3088	1+
262.92611	166	
266.09289	164	
266.17045	216	
266.86407	576	1+
266.95256	348	1+
267.10554	310	1+
267.12889	220	1+
267.20244	404	1+
267.78273	188	
267.90271	340	1+
269.93528	248	1+
270.37455	284	1+
270.85912	250	
270.88182	226	
271.87375	994	1+
272.07021	230	1+
272.11431	308	1+
272.85300	1648	1+
273.01061	252	1+
273.07598	160	1+
275.86895	354	1+
276.02563	154	1+
276.08162	324	1+
276.10394	302	1+
276.99671	164	
277.15184	1298	1+
277.91626	178	
278.34901	144	1+
278.81023	264	1+
279.09887	214	1+
279.13204	276	1+
280.07945	248	1+
280.85742	394	
281.22067	412	1+
281.85739	316	1+
282.81016	314	1+
282.95294	170	1+
284.02143	214	1+
284.09911	244	1+
284.19510	606	1+
284.78754	224	1+
285.94194	280	
286.13712	710	1+
286.94049	224	
288.04258	284	1+
288.86873	510	
288.89083	240	
289.79003	380	1+
289.88090	1998	
289.98626	196	
290.82982	214	1+
290.86647	3644	1+
291.05887	332	1+
291.39108	374	1+
291.97755	164	
292.86437	200	
293.87240	9010	1+
294.12695	256	
294.95561	318	1+
295.13822	498	1+
296.01739	186	
296.04806	300	1+
296.10374	312	1+
296.85939	288	
297.15454	480	1+
297.81877	404	1+
298.85242	504	
298.87781	1086	1+
299.81084	266	
300.85902	1288	1+
300.90051	244	1+
302.06842	232	1+
302.15041	360	1+
302.83163	180	1+
302.88302	214	
302.94673	334	1+
303.85794	172	
303.87610	692	1+
304.88010	550	1+
305.84905	336	
306.97326	168	
307.13731	1166	1+
307.79440	324	1+
307.89130	3034	
307.97662	166	
308.05905	274	1+
308.14189	998	1+
308.29409	166	
308.80238	278	1+
308.87196	2540	1+
308.91493	384	1+
309.88909	2188	1+
310.11882	212	
310.15842	1086	1+
310.96651	268	1+
311.34896	256	1+
311.52351	224	1+
311.88295	16602	1+
312.06808	164	1+
312.10040	162	1+
312.16826	336	1+
312.22626	756	1+
312.47387	154	1+
312.96494	322	1+
313.13011	248	1+
313.82990	214	
314.00493	284	
314.08757	292	1+
314.13257	178	1+
314.86922	1240	1+
314.89140	1662	1+
315.03495	212	
315.16241	242	1+
315.53110	114	1+
315.82664	204	
315.99995	176	1+
316.12392	198	
316.37923	242	1+
316.81417	462	1+
316.86612	758	1+
316.88848	1416	1+
316.94392	386	1+
318.05715	214	1+
318.09998	272	1+
318.14653	190	1+
318.85725	502	1+
319.00839	216	1+
319.08208	182	1+
319.88469	610	1+
320.04432	240	1+
321.04508	172	1+
322.38740	226	1+
323.01016	286	1+
323.03486	266	1+
323.86034	166	
323.89446	170	
324.56535	86	1+
324.85945	218	
325.04936	352	1+
325.15078	164	
325.86631	364	
325.90014	504	
325.93156	284	1+
326.01342	358	1+
326.24243	1788	1+
326.88215	230	
326.89404	244	
326.89966	242	
326.93738	210	1+
326.97335	310	1+
327.07831	302	1+
327.37209	390	1+
327.60013	168	
327.88123	1464	1+
327.89717	664	
327.95660	134	1+
328.11487	296	1+
328.18384	314	1+
328.86560	282	
328.91622	164	
329.02467	600	1+
329.84538	170	1+
329.86733	252	
329.89252	1810	1+
329.99967	174	
331.09937	202	1+
331.89672	2930	1+
332.02776	304	1+
332.82695	194	
332.87801	1492	1+
332.90223	1942	1+
332.95027	368	1+
333.17454	4466	1+
333.82719	168	
334.01777	212	1+
334.89587	1664	1+
335.12334	282	1+
335.83648	322	1+
336.02079	316	1+
336.09671	420	1+
336.17225	308	1+
336.87516	858	1+
336.94409	494	1+
336.98722	178	1+
337.02349	222	1+
337.09856	272	1+
338.12826	166	
338.88156	714	1+
339.18190	270	1+
339.82604	354	1+
340.67731	132	1+
341.05433	172	
341.12495	190	
341.25241	170	1+
342.10047	244	1+
343.87327	298	1+
343.91024	166	
344.36384	288	1+
344.90438	164	
345.22039	182	1+
345.88942	460	1+
347.76427	340	1+
348.17181	214	
348.89336	308	
348.90845	178	1+
348.98663	164	1+
349.11113	170	
349.81803	268	1+
349.95693	404	1+
350.05062	174	
350.15159	178	
350.89376	366	
350.94194	176	
350.95927	334	1+
351.01523	158	1+
351.89069	172	
352.12108	184	
352.16822	176	
352.61051	152	1+
352.91302	776	1+
352.96774	160	1+
353.05090	200	
353.78089	408	1+
353.85304	718	1+
353.89333	228	
354.11829	282	1+
354.83727	174	
354.88780	902	1+
355.02765	344	1+
355.15702	234	1+
355.27080	282	
355.89075	792	1+
355.92017	188	
356.87826	218	
357.00098	256	1+
357.08046	178	1+
357.16488	294	1+
357.38686	172	
357.42829	224	1+
357.72505	282	1+
360.87903	162	
362.08064	146	1+
362.17771	168	1+
362.83757	376	1+
363.03294	178	1+
363.89538	422	1+
364.79283	270	1+
364.86608	206	1+
364.91273	246	
365.95726	172	1+
366.18230	326	
366.83998	2244	1+
367.03161	174	
367.15802	258	1+
367.70797	228	
367.77915	366	1+
368.03898	572	1+
368.13295	210	
368.78655	240	1+
368.84230	686	1+
368.90266	208	
369.04126	440	1+
369.70938	370	1+
369.88115	276	
370.72067	406	1+
370.78831	412	1+
371.15184	218	1+
371.19041	388	1+
371.20021	294	1+
371.72295	350	1+
372.02539	200	1+
372.19424	226	1+
372.85226	162	
373.03311	130	1+
373.71824	180	
373.83014	186	
373.90363	160	1+
374.81402	398	1+
375.73545	184	
375.85388	184	
376.03858	408	1+
376.22098	1858	1+
376.37919	304	1+
376.43208	172	
377.38105	366	1+
377.88336	298	
379.74140	268	1+
379.89676	336	1+
380.28948	470	1+
380.78718	366	1+
380.85972	266	
380.89603	214	1+
381.85071	818	1+
382.18568	218	
382.41257	248	1+
382.85375	702	1+
383.04381	180	
383.09118	172	
383.11825	210	
383.26335	414	1+
383.99604	196	1+
384.10837	648	1+
384.84987	7048	1+
384.89466	230	
385.89976	308	1+
386.81729	250	1+
386.89061	242	1+
387.85374	532	1+
388.16602	210	
388.39002	296	1+
388.79649	674	1+
389.19720	256	
389.29963	176	1+
389.71557	228	
389.86989	276	
390.83933	770	
391.33295	272	1+
391.36364	242	1+
391.83854	1044	1+
391.90821	600	1+
392.15309	234	1+
392.19513	472	1+
392.84042	668	1+
392.86632	1532	1+
393.08699	284	1+
393.19603	352	1+
393.79654	1196	1+
394.83361	618	
394.86143	634	1+
395.86544	416	1+
396.40284	218	
397.27670	372	1+
397.31083	232	
397.74314	410	1+
397.86357	422	1+
398.72755	178	
399.21986	408	1+
399.98858	184	1+
400.23873	316	1+
400.83505	298	1+
400.88167	168	
401.12960	208	
401.24242	194	1+
402.86419	3058	1+
403.12020	174	
403.23217	174	
403.67782	190	1+
403.86933	2048	1+
404.15253	238	1+
404.36740	250	1+
404.78851	308	1+
405.08768	292	1+
405.25049	138	1+
405.73477	190	1+
405.87139	1356	1+
406.18838	194	1+
406.85605	180	
407.11215	334	1+
407.86523	12588	1+
408.06699	530	1+
408.73139	376	1+
409.35506	140	1+
409.81356	272	
410.84235	254	
410.87390	1748	1+
411.80909	1434	1+
412.07013	820	1+
412.73111	510	1+
412.84830	894	
412.87287	1010	1+
412.92280	204	
413.07532	740	1+
413.22778	302	1+
413.79505	382	1+
413.87639	586	1+
414.23274	260	1+
414.37499	246	1+
414.74418	202	1+
415.84288	406	1+
415.87500	1214	1+
417.04672	252	1+
417.73229	190	1+
417.81627	182	
417.90985	188	1+
418.84906	268	1+
419.14189	340	1+
420.18550	182	
420.22101	180	1+
421.14239	310	1+
421.41189	168	
421.88154	1506	1+
423.00050	154	1+
423.88455	330	
424.24435	200	1+
424.78820	220	1+
424.86806	276	
425.13635	322	1+
425.31080	398	
425.87953	1544	
425.94116	610	1+
426.13537	242	1+
426.31362	302	
426.34350	214	1+
426.86333	1692	1+
426.94007	498	1+
427.73285	364	
428.38790	242	
428.74933	234	
428.84664	216	
428.88558	3036	1+
429.07038	178	1+
429.10461	296	1+
429.78504	182	1+
429.83478	358	
430.10996	190	1+
430.73848	1146	1+
430.86095	908	1+
430.88387	1100	
432.24355	3632	1+
432.69982	142	1+
432.83678	384	1+
432.87079	418	
433.70246	158	1+
433.83760	266	1+
433.87566	208	
434.73631	156	1+
434.88699	530	1+
435.08705	288	1+
435.44065	206	1+
435.86439	290	
437.75277	180	1+
437.93610	204	1+
438.23467	280	1+
439.13963	280	1+
439.85429	380	1+
439.89129	1810	1+
439.94890	172	1+
442.02437	190	1+
442.09859	310	1+
442.15792	260	1+
443.74598	394	1+
444.38773	218	1+
444.87077	2228	1+
445.09444	204	1+
445.14445	176	1+
446.89942	334	1+
447.26071	170	
448.12925	222	1+
448.89573	406	
449.01808	108	1+
449.74346	362	1+
449.87852	882	1+
450.76147	226	1+
451.90063	368	1+
454.77237	202	1+
454.88808	222	1+
457.03639	222	1+
457.90307	1136	1+
459.08111	138	1+
460.16608	316	1+
460.21417	154	1+
461.30908	176	
462.12718	238	1+
462.15779	166	
462.88348	806	1+
463.77634	382	1+
463.88493	440	1+
464.70506	176	1+
466.14690	314	1+
466.79283	198	1+
467.88917	838	1+
468.08554	216	1+
468.26101	232	1+
468.77935	512	1+
469.91194	248	
474.24734	170	1+
475.28709	390	1+
475.76706	202	1+
480.17057	180	1+
480.72624	290	1+
481.01940	170	1+
483.17878	146	1+
485.89935	714	1+
486.18852	228	1+
486.83819	210	1+
487.35414	246	1+
488.74977	148	1+
489.30490	490	1+
491.34059	162	1+
491.38809	214	1+
492.13582	130	1+
493.44414	142	1+
494.45204	190	1+
496.26923	178	1+
496.35466	168	1+
496.94597	160	1+
498.23741	154	1+
498.78968	300	1+
499.29711	200	
501.72962	320	1+
502.73341	268	1+
503.35404	1328	1+
503.41955	410	1+
504.21172	238	1+
504.35873	840	1+
504.77511	100	1+
504.80302	268	1+
504.90377	278	1+
505.31126	286	1+
505.47114	392	1+
507.39393	290	1+
508.19070	346	1+
508.43540	238	1+
508.79512	144	1+
508.92484	156	1+
509.44179	164	1+
509.85845	716	1+
509.98594	188	1+
510.47865	184	1+
510.81571	134	1+
510.98924	130	1+
511.30960	260	1+
511.81981	94	1+
512.30985	270	1+
512.73208	140	1+
END IONS

###FS:    #m/z: 322.92998 #charge 1+
###MS: 18
###MSMS: 19
BEGIN IONS
TITLE=Cmpd 13, +MS2(322.9300), 28.0-35.0eV, 0.4min #19
RTINSECONDS=22.8655
SCANS=18-19
PEPMASS=322.92998	4849014
CHARGE=1+
48.74674	102	
137.25912	104	
191.95469	186	
192.88895	466	1+
192.95702	100	
195.07632	118	
197.99164	144	
199.11106	112	
200.87622	112	
201.03950	114	
205.94896	348	1+
205.98448	104	
208.90466	118	
209.12823	156	
210.88463	250	1+
213.88906	142	
214.89262	132	
215.88663	350	
218.09552	110	
218.89246	158	
220.86445	134	
221.94410	152	
221.96448	116	
222.95483	1170	1+
223.95991	718	1+
224.97422	134	
227.95709	118	
228.15747	106	
228.91143	124	
229.95617	154	
230.86447	156	
230.88695	406	
231.12148	434	1+
231.87160	140	
232.58892	106	
232.97899	132	
233.89739	102	
237.00713	138	
237.02797	106	
237.65007	96	
238.68104	114	
239.07856	124	
239.79141	128	
240.78373	148	
240.82002	138	
240.93982	600	
240.96470	206	
241.94166	442	
242.81493	146	
242.90817	150	
242.94151	1718	1+
243.88098	138	
244.07754	100	
244.88357	108	
244.94026	320	
246.12433	150	
246.97396	380	1+
247.07583	134	
248.03102	108	
248.85174	222	
249.04015	182	
249.90235	202	1+
250.90818	420	1+
250.94211	104	
250.96748	250	1+
251.04529	168	
251.84311	216	1+
254.02820	264	1+
255.10100	104	
255.95935	136	
256.97820	136	
257.79920	284	1+
258.83055	146	
258.97402	142	
261.47566	106	
261.83306	408	1+
261.88725	266	1+
261.97438	98	
262.79789	162	
262.91243	146	
262.98863	136	
263.47534	104	
263.90372	200	
263.97767	352	1+
264.87624	132	
264.96210	150	
265.06229	162	1+
265.85486	394	1+
268.02020	206	1+
268.17217	118	
268.90778	302	1+
268.95692	142	
269.00708	272	
269.80127	302	1+
270.14576	144	
271.07478	112	
271.84494	216	
272.13118	124	
272.84280	150	
273.79518	134	
274.15385	122	
274.91787	140	
275.80833	186	
276.16937	142	
276.18778	108	
276.83720	150	
277.81325	126	
278.84372	158	
279.09147	540	1+
279.90348	120	
280.14320	158	
280.25924	172	
280.80750	164	
282.97965	160	
283.06710	198	
283.11039	148	
283.78461	110	
283.97589	130	
284.05339	138	
284.29336	606	1+
284.87008	154	
284.92384	120	
285.86599	108	
286.92045	300	
286.96836	198	1+
287.89761	142	
288.06147	128	
288.91345	96	
289.84958	162	
289.88481	106	
290.86240	140	
291.05075	204	1+
291.63539	98	
291.80336	300	1+
292.16274	180	
292.94445	126	
293.84960	358	1+
293.87301	136	
294.27771	112	
294.67969	100	
294.85152	290	1+
295.87297	118	
296.12696	108	
296.80943	258	1+
296.91506	280	1+
298.87341	414	1+
299.03498	106	
299.25000	98	
299.78267	130	
299.87816	350	1+
301.87762	204	1+
302.15303	180	
302.24403	214	
303.76600	102	
304.26197	106	
304.77912	156	
304.83500	96	
305.77567	106	
305.91676	100	
306.88112	104	
307.88705	530	1+
308.29150	718	
308.80968	104	
308.86776	98	
310.30541	250	
310.87885	712	1+
311.88273	392	1+
312.03156	238	1+
312.86849	192	
312.93626	108	
314.81729	182	
315.29099	122	
316.42979	100	
316.77150	104	
316.86723	174	1+
317.76225	98	
317.89426	122	
318.82616	142	
319.04768	98	
319.11788	112	
320.15710	96	
323.06280	96	
323.16266	148	
323.23595	194	
323.88991	372	1+
324.13630	142	
324.20939	146	
324.89110	232	1+
325.15134	106	
326.37764	96	
327.21371	110	
END IONS

###FS:    #m/z: 340.94056 #charge 1+
###MS: 18
###MSMS: 20
BEGIN IONS
TITLE=Cmpd 14, +MS2(340.9406), 28.0-35.0eV, 0.4min #20
RTINSECONDS=23.6375
SCANS=18,20
PEPMASS=340.94056	2514910
CHARGE=1+
196.88351	230	1+
199.87927	202	1+
205.94643	256	1+
207.40584	96	
209.89344	148	1+
210.93835	490	1+
212.87814	306	
212.89985	156	
213.88095	158	
213.93953	3754	1+
214.87640	104	
215.88673	786	1+
215.93732	894	1+
217.45765	98	
217.87909	338	1+
217.89649	120	
217.93844	142	
222.00812	98	
222.38885	90	
222.94675	252	1+
224.10239	92	
224.97437	94	
226.94441	256	
227.95897	96	
230.88973	310	
231.20734	92	
231.88820	274	
231.95030	4998	1+
231.97959	98	
232.88987	676	1+
233.45689	94	
233.94800	660	
234.84086	156	
234.92675	128	
235.57622	92	
235.86427	124	
235.94723	492	1+
236.75861	92	
237.05256	270	1+
237.90589	92	
240.05017	96	
240.22600	92	
240.54745	94	
240.79072	110	
240.95798	174	1+
241.90079	148	
243.50843	94	
243.95849	176	1+
246.97471	396	1+
248.23803	124	
249.89683	92	
249.96234	848	1+
251.16898	98	
251.95410	582	1+
252.00330	262	1+
253.13257	176	
253.93653	166	1+
254.03384	150	1+
254.90563	142	
254.96663	2024	1+
255.09117	230	1+
255.85358	184	1+
255.90979	378	1+
256.91556	254	1+
256.96277	672	1+
257.62236	102	
258.24348	120	
258.80186	120	
258.87990	96	
258.96338	330	1+
259.72369	130	
259.85656	94	
260.02990	94	
261.05789	126	
261.15907	100	
261.79331	108	1+
261.83725	146	
262.21156	96	
262.96206	406	
263.08316	126	
263.82926	226	1+
264.05728	106	
264.91049	122	
264.96515	164	
265.15525	134	
265.91632	90	
265.99843	360	1+
266.12477	90	
266.99961	268	1+
267.13574	152	
267.19129	90	
267.85459	194	
268.17758	204	1+
268.95269	154	1+
269.11734	110	
269.79822	196	
269.87767	100	
271.40691	92	
271.87425	148	
272.13367	148	
272.91361	184	
272.94446	106	
272.97676	222	
273.79008	164	
273.98018	174	
275.80815	94	
275.84187	150	
276.85423	192	
276.91875	94	
277.12129	166	1+
277.96754	262	1+
278.27646	96	
278.84922	170	
279.83796	106	
279.96437	106	
280.61246	98	
280.85118	270	1+
281.04858	258	1+
281.93835	178	1+
282.27540	182	
282.80351	126	
283.13531	202	1+
283.78843	206	1+
284.03580	104	
284.86454	130	
284.87884	118	
285.01975	94	
285.20011	116	
285.85482	208	1+
286.65979	92	
286.79014	222	1+
287.81247	124	
288.06355	262	1+
288.86848	114	
290.86478	148	
290.93893	116	
291.80013	90	
292.04678	150	
292.85978	414	1+
293.06993	138	
293.43098	108	
293.86151	320	1+
294.41389	92	
295.01498	96	
295.98809	122	
296.80956	124	
296.97182	240	1+
297.00937	176	1+
297.88476	134	
297.92396	126	
297.97120	194	1+
298.42526	126	
298.87477	210	1+
299.05288	160	1+
301.87963	266	1+
302.17578	122	
304.14513	102	
304.44054	92	
304.73631	186	1+
305.87146	126	
306.88249	682	1+
307.03510	132	
307.30554	140	
307.88533	428	1+
308.23597	94	
308.29177	212	1+
309.79548	168	
310.81957	212	1+
310.87814	214	
310.93612	118	
311.02549	170	
311.14625	120	
311.86433	116	
311.88643	286	
311.94403	90	
311.97688	100	
312.87651	408	1+
314.02645	178	1+
314.09256	92	
315.16833	204	1+
315.95276	238	1+
316.43222	90	
319.03619	162	1+
319.15070	94	
320.31650	108	
321.21933	102	
322.18108	90	
322.30414	90	
322.53141	92	
322.76828	100	
322.86727	180	1+
322.89619	254	1+
323.16572	132	
323.23918	136	
323.30363	142	
324.28648	120	
325.09359	110	
325.15193	158	
325.40870	90	
326.16673	94	
328.39731	96	
328.88388	200	
330.82242	120	
330.88682	122	
332.93423	100	
334.30675	170	
335.08184	102	
335.67764	102	
336.80406	108	
336.81994	112	
342.31257	104	
342.90310	274	
343.90824	122	
344.09298	100	
345.87092	94	
END IONS

###FS:    #m/z: 336.94607 #charge 1+
###MS: 18
###MSMS: 21
BEGIN IONS
TITLE=Cmpd 15, +MS2(336.9461), 28.0-35.0eV, 0.4min #21
RTINSECONDS=24.41
SCANS=18,21
PEPMASS=336.94607	307974
CHARGE=1+
182.86532	110	
189.86224	224	
193.89217	118	
195.09168	98	
201.96872	92	
207.87607	124	
207.97436	94	
208.88109	486	1+
209.95209	144	
211.94436	14098	
212.87965	940	1+
212.94727	642	
213.94017	7976	1+
213.99184	146	1+
214.89761	144	
215.88740	1038	1+
215.93740	716	1+
217.85794	140	
217.88517	134	
217.93578	452	
220.46465	100	
221.10171	92	
222.55748	108	
223.96074	122	
223.97115	148	
224.98677	134	
225.01503	110	
225.88780	160	1+
226.79042	202	1+
226.97157	130	
227.17907	102	
228.89502	146	
229.95486	13000	
230.08702	98	
230.88880	2460	1+
230.95562	552	
231.95019	5594	
232.94669	1012	1+
233.82580	130	
233.89716	582	1+
233.94869	836	1+
235.07772	206	1+
235.53587	146	
235.87024	126	
235.89026	288	1+
238.04017	144	
238.06372	100	
238.79674	100	
240.79706	120	
240.96108	134	
241.95043	124	
246.97732	278	
247.03733	108	
247.07305	144	
247.10675	184	1+
247.96534	2726	1+
248.03509	100	
248.89924	986	1+
248.99146	130	
249.96006	1434	1+
250.83029	298	
250.99345	130	
251.07204	258	1+
251.84736	152	
251.88389	100	
251.90937	96	
251.92680	94	
251.95809	94	
252.94858	122	
252.97067	6472	
253.90177	338	1+
253.97420	226	
254.90319	220	1+
254.96598	3938	1+
255.07458	310	
255.10122	92	
255.19730	122	1+
255.84981	216	1+
256.91479	206	
256.96350	740	1+
258.85082	116	
258.88451	152	1+
258.91736	128	
258.96418	274	
259.01255	274	1+
259.90955	124	
260.01058	302	1+
260.83305	354	1+
261.82908	308	1+
262.79761	166	
263.05428	120	
265.01849	182	1+
265.09094	160	
267.39209	94	
268.83877	182	
269.09481	108	
269.11940	118	
269.40296	96	
269.80144	130	
269.89688	126	
270.84388	108	
270.98119	788	
271.17226	92	
272.24973	110	
272.40490	104	
272.79440	112	
272.84803	300	1+
272.97573	652	
273.79309	130	
273.93693	106	
274.91794	150	
275.03224	168	1+
275.97334	132	
276.85151	178	
276.94934	96	
277.12961	104	
277.84002	144	
278.03345	130	
278.84042	268	
278.96161	118	
279.83378	148	
280.86590	112	
280.96779	142	
281.05579	190	
281.98701	178	
282.80757	150	
283.03388	92	
283.09780	174	1+
283.94632	122	
285.01924	168	
285.85025	220	
286.15811	110	
286.84953	312	
287.85094	630	1+
287.87657	96	
288.02259	104	
288.89647	190	1+
290.14429	124	
291.80258	294	1+
291.93306	102	
292.87104	150	
293.07091	112	
293.10618	276	
293.19477	114	
293.86738	122	
294.00020	320	1+
294.10615	132	
294.85594	170	
295.86904	96	
295.97810	238	1+
296.80817	112	
297.81127	140	
297.97336	162	
298.10853	132	
299.01381	102	
299.06105	106	
302.85357	192	1+
302.88278	104	
303.67200	98	
305.86903	266	1+
306.79429	156	
307.08045	126	
307.28687	126	
307.88240	114	
308.14057	258	1+
308.28908	258	
309.13280	102	
309.16773	106	
309.86753	248	
310.04275	150	
310.87468	312	
311.71866	108	
311.88674	176	
313.86060	182	1+
317.43765	100	
318.81830	226	1+
319.18799	102	
319.29544	148	
319.86082	134	
320.15845	116	
321.16087	114	
321.40305	104	
323.23623	124	
324.23387	98	
324.28699	118	
324.88839	238	1+
326.87517	108	
327.89387	98	
328.88886	284	1+
329.86971	130	
330.52144	92	
330.90015	112	
333.84013	100	
334.88002	102	
337.17786	132	
337.89738	92	
END IONS

###FS:    #m/z: 322.93006 #charge 1+
###MS: 22
###MSMS: 23
BEGIN IONS
TITLE=Cmpd 16, +MS2(322.9301), 28.0-35.0eV, 0.5min #23
RTINSECONDS=28.1125
SCANS=22-23
PEPMASS=322.93006	5130764
CHARGE=1+
184.86458	106	
187.86721	118	
189.06577	100	
191.95561	138	
199.88663	136	
202.00698	98	
202.89681	94	
205.13433	102	
205.95042	292	
206.97916	108	
207.87336	116	
209.12639	198	
210.02064	92	
210.94251	176	
212.89741	140	
215.88851	252	
216.88975	150	
220.86805	180	
221.94713	152	
222.85924	92	
222.95252	1174	1+
223.51662	92	
224.03462	92	
224.98067	146	
225.38021	96	
225.95280	132	
227.00048	120	
229.91725	96	
230.12033	118	
230.84804	200	1+
230.90418	274	
231.38474	164	
232.90522	110	
233.13951	126	
233.89811	170	
233.91696	242	
235.11586	142	
235.89846	98	
236.01090	128	
238.41389	104	
238.87020	192	1+
239.78981	128	
240.14594	98	
240.82342	100	
240.94289	700	
240.96340	314	
241.04870	92	
241.89590	200	1+
241.93841	3170	1+
242.94025	2336	1+
243.88492	296	
244.82018	206	
245.94150	160	
246.16167	184	
246.66274	146	
246.97627	798	1+
248.12203	96	
248.90037	126	
248.91488	102	
249.81444	92	
250.04371	108	
250.11950	146	
250.83784	148	
250.96894	190	
255.04013	92	
255.10579	134	
255.78064	126	
256.38397	94	
256.89767	94	
257.91311	102	1+
258.41132	116	
258.80837	136	
258.83197	322	
258.97649	258	1+
259.15381	98	
260.01543	144	
261.83164	162	
261.88938	156	
261.93260	94	
262.86146	104	
263.05650	146	
263.08344	106	
263.83476	390	1+
263.97866	360	
264.79019	120	
265.86042	100	
265.97888	138	
266.86245	100	
266.99580	256	1+
267.87136	138	
268.10847	120	
268.13998	92	
268.39502	114	
268.90912	262	1+
269.79924	144	
270.80519	130	
270.89895	174	1+
272.13201	272	1+
273.78966	250	1+
274.03503	146	
275.41691	94	
275.80462	260	1+
275.86946	162	
277.04442	112	
277.06748	102	
277.85162	146	
278.04555	94	
278.85615	130	
279.08994	588	1+
279.17548	140	
280.16474	94	
280.81728	124	
280.92600	288	1+
281.10678	92	
281.84937	196	
282.85529	154	
282.92027	118	
283.86217	100	
284.29222	218	1+
285.18089	162	
286.87039	140	
286.91664	350	
288.06150	92	
289.88373	130	
290.78723	144	
290.92273	96	
291.80602	170	
292.80876	102	
292.87054	134	
293.06744	102	
293.87560	144	
294.18180	100	
294.79919	306	1+
294.86067	186	
295.85284	116	
295.87278	110	
297.19771	114	
297.86279	142	
298.85964	102	
299.05192	122	
299.78363	142	
300.72482	114	
300.87256	188	1+
301.36944	100	
302.14939	168	
303.41526	98	
303.88931	132	
304.13378	306	1+
304.80757	240	1+
305.00168	184	1+
305.78298	94	
306.88583	174	
307.01517	94	
307.08241	136	
307.79806	106	
307.88903	400	1+
308.29249	998	1+
308.80522	206	1+
310.30944	354	
310.91708	102	
311.88428	156	
312.86822	192	1+
313.02950	178	
313.88614	116	
314.82335	176	
315.82134	126	
320.16026	154	
320.88723	136	
321.16421	120	
321.22149	124	
322.12905	106	
322.18272	112	
322.82032	138	
323.23879	558	1+
323.88432	96	
324.14541	264	1+
324.89323	412	1+
325.03905	98	
325.20781	116	
325.24501	96	
326.90223	310	1+
326.97159	196	
END IONS

###FS:    #m/z: 340.94052 #charge 1+
###MS: 22
###MSMS: 24
BEGIN IONS
TITLE=Cmpd 17, +MS2(340.9405), 28.0-35.0eV, 0.5min #24
RTINSECONDS=28.8845
SCANS=22,24
PEPMASS=340.94052	2668224
CHARGE=1+
82.97619	94	
189.86147	424	1+
192.92654	184	
198.42973	98	
203.95807	142	
204.90749	100	
207.97594	96	
208.95780	146	
210.93503	210	
211.94258	122	
212.05050	102	
213.87800	182	
213.93916	3916	1+
214.89087	202	
215.41591	272	1+
215.88809	776	1+
215.93999	554	1+
217.88039	348	
217.93529	162	
217.95220	96	
221.94145	120	
221.96540	96	
223.95888	94	
224.95694	124	
227.43810	118	
227.78653	94	
228.91091	96	
228.94376	206	
229.95421	98	
230.70527	118	
230.88628	288	
231.12860	112	
231.88880	260	
231.95022	3506	1+
232.89286	488	1+
232.91334	190	
233.87243	182	
233.94906	498	1+
234.90986	158	
235.12039	134	
235.89310	424	1+
235.94952	218	
236.93158	274	1+
237.93633	186	1+
238.03646	94	
238.82390	98	
238.88915	246	1+
239.90534	108	
242.96357	182	1+
244.39666	98	
245.82960	242	1+
245.93644	102	
246.90397	138	
246.97408	204	
248.90278	306	1+
249.00592	138	
249.96049	1110	1+
251.78821	124	
251.96173	292	1+
252.10732	144	
253.98981	108	
254.96607	2032	1+
255.07690	358	1+
255.93288	226	1+
256.90073	94	
256.96505	258	
257.91281	138	
258.84776	102	
258.88664	274	1+
258.90523	106	
258.96075	404	1+
258.99571	126	
259.21471	130	
259.50986	106	
259.79914	128	
259.99464	114	
260.84899	192	
261.83747	198	
262.84767	130	
262.94267	94	
262.96798	306	
265.02184	114	
265.89318	140	
267.13442	116	
268.00161	126	
269.00042	94	
269.80007	280	1+
269.84867	152	
271.84638	402	1+
272.93532	136	
272.97691	308	1+
273.10288	94	
273.16485	118	
273.43940	110	
275.81543	238	1+
276.85518	464	1+
277.83229	326	1+
278.00254	128	
278.08607	176	1+
278.95912	224	1+
280.85164	112	
280.86503	104	
281.09307	128	
281.92793	270	1+
281.99487	146	
282.27794	282	1+
282.85210	144	
282.88219	148	
282.96880	150	
283.09516	94	
283.78589	128	
283.86693	110	
283.93563	250	1+
284.14427	118	
284.80411	92	
284.83873	104	
285.00638	130	
285.84322	102	
285.86326	236	1+
286.86751	184	1+
286.92709	140	
289.78683	122	
289.80138	132	
289.87250	98	
290.43295	96	
290.81050	296	1+
291.11708	100	
292.43658	270	
294.87493	100	
294.94514	108	
295.43952	110	
295.85265	210	
297.00269	138	
297.15091	120	
297.17012	110	
297.81020	138	1+
297.97742	94	
298.30856	120	
299.88160	104	
300.93817	126	
301.88077	198	
302.39986	104	
302.81345	208	
303.91802	152	
304.92570	198	
306.88594	102	
307.79866	164	
307.82375	196	1+
308.29297	234	1+
308.66699	92	
308.80124	220	
308.88881	116	
310.87686	516	1+
312.00383	142	
312.80338	198	1+
313.84629	118	
313.95329	94	
314.97890	94	
315.18349	238	1+
315.44749	92	
315.85805	104	
316.07081	216	1+
316.18724	262	1+
317.67616	100	
317.97685	114	
318.81199	122	
318.84165	124	
318.88175	124	
318.90305	168	
319.88300	126	
320.09354	148	
323.88594	110	
324.28996	136	
324.89132	154	
325.93423	120	
326.17061	100	
327.18623	108	
327.64319	102	
328.05462	106	
328.88454	564	1+
329.94571	208	1+
330.81602	186	
331.09008	212	1+
331.81132	128	
336.85264	126	
337.81169	92	
337.83080	142	1+
338.70154	100	
338.87077	280	1+
338.92078	100	
339.01787	96	
339.05322	94	
339.18780	224	1+
340.03680	124	
340.77674	106	
341.82237	94	
342.16802	104	
342.90387	200	
344.90016	112	
345.06520	94	
END IONS

###FS:    #m/z: 363.95656 #charge 1+
###MS: 22
###MSMS: 25
BEGIN IONS
TITLE=Cmpd 18, +MS2(363.9566), 28.0-35.0eV, 0.5min #25
RTINSECONDS=29.6565
SCANS=22,25
PEPMASS=363.95656	1597478
CHARGE=1+
182.86792	128	
187.87500	176	
189.86084	502	1+
191.85873	706	
194.88867	124	
196.88520	352	
200.86737	226	1+
204.88123	220	1+
206.94667	518	1+
207.40494	164	
207.87384	248	
207.94713	286	1+
208.88155	128	
209.87942	1258	1+
209.94366	3206	1+
210.88451	1038	1+
212.87954	4286	1+
219.86628	242	
222.95165	2398	1+
223.88827	114	
224.94899	2776	1+
226.86778	322	1+
226.89282	232	
226.94734	16374	1+
227.03365	118	1+
227.12225	126	
227.93024	316	
228.00051	392	1+
228.35708	116	1+
228.89400	698	1+
228.94241	18824	1+
229.07454	174	1+
229.10024	110	
230.06276	120	1+
230.50927	106	
230.88902	6714	1+
231.84037	106	
232.88554	1252	1+
233.89704	140	
234.14278	106	
234.50063	118	
234.87949	452	1+
234.98762	206	1+
235.97370	224	1+
236.10831	146	
236.86007	146	
239.07623	144	
239.42797	204	
240.79383	148	1+
240.83314	118	
240.94161	160	
240.96269	1162	1+
241.01522	246	1+
241.09312	88	1+
241.88824	224	1+
241.94293	386	
242.82081	296	1+
242.94131	414	
242.95847	1448	1+
244.05158	118	
244.95707	7178	1+
245.56898	154	
245.94257	300	
246.78526	136	
246.83796	138	
246.90629	262	1+
246.95293	8894	1+
247.03404	112	
248.09788	120	1+
248.80012	194	
248.89878	2378	1+
249.03833	118	
250.06029	146	
250.94711	186	1+
250.96617	140	
251.15986	130	
251.32141	112	
252.03437	126	
252.10637	134	
252.90181	612	1+
253.08286	118	
253.83574	118	
253.90552	506	1+
254.99979	170	
257.43675	236	1+
258.02452	120	1+
258.13966	128	
258.83648	198	
258.90292	146	
258.97490	416	1+
260.96875	796	1+
261.79039	140	1+
261.83302	230	
261.91092	244	1+
262.07159	140	1+
262.85124	118	
263.97704	156	
264.83984	438	1+
264.96291	106	
265.84308	304	1+
265.86511	158	
266.46525	120	
266.81564	226	1+
266.89461	146	
267.78467	198	1+
267.97237	1020	1+
268.93318	216	1+
268.95694	126	
269.45093	156	1+
269.96940	1350	1+
270.80741	180	
271.91285	394	1+
272.84608	130	
272.96618	106	
274.79361	110	
274.84980	136	
275.07868	106	
276.85058	314	1+
278.95871	236	1+
279.10469	336	1+
279.79986	138	
279.92556	224	1+
280.79069	608	1+
281.05542	194	
281.82154	120	
281.86219	154	
283.85101	184	
283.90649	160	
283.98165	302	1+
284.78772	182	
285.84667	862	1+
285.88207	118	
285.93401	296	1+
285.96327	112	
286.38939	116	
286.79739	132	
286.82239	184	
288.07000	362	1+
289.83413	108	
289.86346	172	
290.43700	108	
290.78565	108	
290.86662	168	
291.78702	106	
292.86187	230	
292.88359	302	1+
293.85306	724	1+
294.11615	122	
296.64257	112	
296.81246	152	
296.99849	190	1+
298.80444	396	
298.92611	200	1+
299.80293	230	
299.86411	146	
300.80432	152	
300.88597	110	
301.13887	134	
301.55802	108	
301.80203	368	
301.85904	380	
302.25261	114	
302.80539	204	
302.86253	250	
302.87646	192	
303.01478	138	1+
303.08249	148	
303.12525	276	1+
303.80446	126	
303.85522	2026	1+
304.20162	146	
304.28432	138	1+
304.81092	192	
304.91695	224	1+
305.12921	372	1+
305.81540	144	
305.94026	202	1+
306.87743	128	
307.30729	128	
308.29961	198	
308.87869	122	
308.89931	118	
309.87223	212	
310.31207	180	
310.87452	294	
311.87227	178	
311.88523	190	
312.13647	318	1+
312.87211	150	
312.93867	214	1+
313.04090	126	
315.81934	146	
316.81180	116	
317.81863	192	
317.87215	110	
318.05417	136	
318.81040	148	
318.93140	170	
319.82375	136	
319.93584	116	
320.75706	158	
320.82871	130	
320.93447	170	
321.31535	210	1+
321.81517	182	
321.86955	504	1+
322.92814	242	
323.18439	122	
324.01726	182	1+
324.03578	116	
324.13979	132	
324.89953	130	
325.90508	174	
325.96803	122	
326.87283	314	1+
328.88933	158	
329.87624	312	1+
331.57713	120	
331.88835	106	
335.34112	122	
336.89366	126	
336.94625	716	1+
337.04276	178	1+
337.83815	208	1+
339.82646	578	1+
340.93948	466	1+
342.16423	126	
342.74553	194	1+
342.90442	264	1+
348.16184	284	1+
349.32038	316	1+
351.11205	128	
351.76716	108	
353.94961	242	1+
356.15298	172	1+
359.79401	116	
360.32593	120	
361.71668	150	
362.35249	110	
363.75245	116	
364.36394	116	
366.89651	242	1+
367.13740	228	
367.29438	136	
368.42664	216	
END IONS

###FS:    #m/z: 363.95669 #charge 1+
###MS: 26
###MSMS: 27
BEGIN IONS
TITLE=Cmpd 19, +MS2(363.9567), 28.0-35.0eV, 0.6min #27
RTINSECONDS=33.329
SCANS=26-27
PEPMASS=363.95669	1718568
CHARGE=1+
171.85198	136	
178.94705	130	
183.86724	156	
187.86855	238	
189.86214	1670	1+
191.85823	1922	1+
195.89280	120	
196.16776	126	
196.88386	816	1+
200.94665	154	
205.87809	140	
207.87539	1040	1+
207.94923	386	
208.94120	126	
209.86919	686	
209.94411	5042	1+
210.88320	1826	1+
211.00417	242	1+
212.00679	172	1+
212.87904	9170	1+
213.41739	124	
214.89434	742	1+
215.88325	162	
216.41155	190	
218.91279	152	
219.86435	168	
220.01319	130	
222.95239	6244	1+
223.82402	226	1+
224.89104	124	
224.94817	9776	1+
224.99763	128	
225.97208	594	1+
226.51359	114	1+
226.56608	170	1+
226.60478	154	1+
226.89339	612	
226.94733	27436	1+
226.97563	436	1+
227.08418	158	
227.20823	130	
227.89223	284	
228.89396	2090	1+
228.94253	36468	1+
229.01891	116	
229.21106	166	1+
229.85069	192	1+
230.36122	136	
230.85505	164	1+
230.88849	14084	1+
230.98888	134	1+
231.01755	294	1+
231.04730	210	1+
232.01849	216	1+
232.45420	154	1+
232.97033	182	1+
234.03061	134	
234.14428	150	
234.88306	582	1+
235.11686	154	
235.84809	260	1+
236.04109	122	
236.89577	216	1+
237.03628	172	
237.57457	172	
237.79044	238	1+
239.79296	184	1+
240.82323	154	
240.94032	328	
240.96292	3528	1+
241.83200	132	
241.94061	274	
242.82118	230	1+
242.95886	3734	1+
243.00464	256	1+
243.39230	122	
244.95740	12562	1+
245.07374	350	
246.90620	246	
246.95303	13550	1+
247.44815	184	1+
247.91450	116	
248.90022	3192	1+
249.05211	230	
250.81853	130	
250.89803	522	1+
250.97087	412	
251.07431	260	1+
251.12575	144	
251.79901	162	
251.84477	124	
252.10509	268	1+
252.89954	1140	1+
252.95958	292	1+
253.80822	138	
253.90427	972	1+
253.92119	198	
257.12284	210	1+
257.79591	138	
258.83253	178	
258.97392	760	1+
259.84404	176	
259.93496	188	1+
260.13256	212	1+
260.65267	140	
260.83047	372	1+
260.84530	158	
260.88165	364	1+
260.96826	2398	1+
263.78551	224	1+
263.84650	124	
263.91361	248	1+
263.98423	290	
264.96768	602	1+
264.97962	226	
265.08807	136	
265.97378	342	1+
266.05648	116	
266.16063	162	
266.79193	116	
266.86484	150	
267.81697	220	1+
267.84344	116	
267.97356	2096	1+
268.40831	116	
268.88283	124	
269.50472	138	
269.85059	124	
269.96923	2270	1+
270.03180	122	
270.86014	446	1+
271.91902	636	1+
273.84933	316	1+
274.21585	132	
275.04469	116	
275.98249	202	
276.85141	146	
277.00012	122	
278.07230	152	1+
278.10434	536	1+
278.80360	126	
278.85387	132	
278.90395	200	1+
279.10724	412	1+
279.78901	988	1+
279.96524	186	1+
280.79201	846	1+
280.87230	126	
281.05078	138	
281.98643	180	
282.25081	116	
282.27150	128	
282.98090	562	1+
283.06377	172	
283.13828	172	1+
283.78850	294	1+
283.85037	390	1+
283.87153	146	
283.89194	128	
283.98535	484	1+
284.44761	114	
284.48713	118	
285.84527	1586	1+
285.94691	144	
286.06404	170	1+
286.90350	116	
287.78955	322	1+
289.86993	150	
289.87691	132	
290.05358	174	1+
290.79231	348	1+
292.27015	128	
292.87041	138	
292.99987	188	1+
293.87128	122	
293.91074	148	
294.86151	174	
294.97255	130	
295.86829	164	
295.92048	140	
296.81362	140	
296.86589	256	1+
296.95004	212	1+
297.42085	192	1+
297.88380	128	
298.12800	148	1+
298.80002	576	1+
299.81531	116	
299.86869	252	
300.06082	180	
300.75321	128	
300.86618	134	
301.11526	108	1+
301.80635	336	1+
301.86047	572	1+
303.80725	694	1+
303.85621	1948	1+
305.15156	108	1+
305.82027	120	
306.11848	142	
306.27932	134	
306.80261	162	
306.87692	142	
306.90059	152	
307.31617	210	1+
307.88882	526	1+
308.29597	438	1+
309.14887	122	
309.86503	144	
309.91521	206	1+
310.81374	288	1+
310.87780	736	1+
312.14906	154	
312.86945	202	
312.95222	140	
314.81374	122	
314.87630	122	
315.04260	158	
315.99923	132	
316.06532	162	
317.89092	114	
318.88096	148	
318.93718	306	1+
319.22545	210	1+
320.14001	150	
321.81780	792	1+
321.86716	530	1+
322.30776	182	
322.93230	198	
323.01389	114	
323.18109	118	
323.79904	224	1+
323.93384	120	
324.05776	140	
324.23328	126	
325.89823	248	
326.87207	298	
326.89831	286	1+
327.86802	170	
328.19457	142	
329.31928	190	
329.86941	118	
330.87520	120	
331.82525	128	
332.90515	142	
333.76149	296	1+
333.87025	126	1+
335.95887	120	
336.94405	1054	1+
337.05253	288	1+
337.83422	210	
338.87278	140	
339.82720	720	1+
340.93921	828	1+
345.79039	144	
348.75395	282	1+
349.12916	188	1+
349.31790	178	
350.99620	180	
352.88505	124	
354.00652	120	
356.82049	168	
359.08054	124	1+
360.21637	140	
361.83529	154	1+
365.31462	134	
365.77288	212	1+
366.36919	158	
367.13140	278	1+
367.33305	182	
END IONS

###FS:    #m/z: 507.84590 #charge 1+
###MS: 26
###MSMS: 28
BEGIN IONS
TITLE=Cmpd 20, +MS2(507.8459), 28.2-35.2eV, 0.6min #28
RTINSECONDS=34.101
SCANS=26,28
PEPMASS=507.84590	510602
CHARGE=1+
196.01720	216	
197.89148	282	
199.88630	496	
209.94477	326	1+
213.15822	846	1+
216.01324	164	1+
217.90064	246	
230.89224	180	
234.87708	194	
235.14174	1156	1+
235.81898	198	1+
235.91084	206	
237.00309	248	1+
238.06282	386	1+
241.85279	470	1+
241.87706	262	1+
249.03109	176	
249.15735	986	1+
250.96817	564	1+
251.07346	552	1+
251.88279	546	1+
252.07757	464	1+
252.92277	230	1+
252.97312	226	
253.96713	198	1+
254.09301	314	1+
254.35581	208	
254.41724	188	
255.89804	264	1+
256.39195	170	
256.40296	172	
256.83279	248	1+
259.92441	338	1+
260.87804	416	1+
260.95858	180	1+
261.04782	202	1+
261.08053	146	1+
261.87998	254	1+
262.13508	2656	1+
262.37705	276	1+
263.38485	160	1+
263.87895	460	1+
263.90257	210	
265.15325	172	
265.84101	334	1+
265.94092	148	1+
266.09711	268	1+
266.13123	452	1+
266.16767	182	
266.86489	582	1+
267.13324	296	1+
267.20686	262	1+
267.91358	186	1+
268.88431	316	
270.85674	534	
271.87279	392	
272.02725	140	1+
272.38300	484	1+
272.85215	934	
272.88891	370	1+
273.85109	788	1+
273.93661	374	1+
274.13016	222	1+
274.79770	178	
274.89820	170	
275.09594	190	1+
275.89329	388	1+
276.37593	352	1+
277.15214	942	1+
277.98809	194	1+
278.05351	204	1+
278.42259	184	1+
279.02813	276	1+
279.09962	362	1+
279.13818	158	1+
279.85046	664	1+
279.88418	424	1+
280.10465	226	1+
280.33317	196	
280.37772	986	1+
280.85426	584	1+
281.22037	316	1+
281.37769	684	1+
281.87281	344	
281.94257	196	1+
281.97619	226	1+
283.88683	184	
284.19328	966	1+
284.87764	298	1+
284.91092	182	
285.94653	468	1+
286.37091	258	1+
286.54764	212	1+
286.80938	344	1+
286.83627	452	1+
286.87444	192	
287.83900	390	1+
288.86771	812	
288.88895	250	
289.03616	210	1+
289.87969	1816	
290.02453	248	
290.13006	404	1+
290.38277	268	
290.86419	3810	1+
291.09341	264	1+
291.34694	242	1+
292.06021	144	1+
292.35378	164	1+
292.86497	422	
292.96650	350	1+
293.03678	180	1+
293.27536	142	1+
293.40673	200	1+
293.87316	10398	1+
294.12253	230	
294.81209	348	1+
295.06260	206	1+
295.95626	208	1+
295.97682	204	1+
296.70559	96	1+
296.85446	228	
297.35246	216	1+
297.81825	204	
298.13229	176	
298.38263	212	1+
298.85255	994	1+
298.88001	560	1+
298.89607	176	
299.07071	168	1+
299.81458	384	
299.92416	336	1+
300.11318	252	1+
300.79691	182	1+
300.85941	1196	1+
300.92819	234	1+
301.16107	214	1+
301.85209	728	1+
302.85641	470	1+
302.88069	528	1+
303.98299	188	
305.85006	270	
305.87588	178	
306.04084	306	1+
306.78438	220	1+
306.82510	288	1+
306.87898	346	
307.28319	274	
307.88997	1832	
308.14143	1734	1+
308.29224	174	
308.87980	3496	1+
309.03150	338	1+
309.30076	262	1+
309.88636	2002	1+
309.99486	174	
310.15701	940	1+
310.28326	140	1+
310.87161	368	
311.88290	21202	1+
312.17499	370	1+
312.22533	542	1+
312.40523	180	1+
313.00194	170	
313.35381	256	1+
314.37492	166	1+
314.81817	286	
314.86777	1582	1+
314.94006	470	1+
315.16641	172	
315.38704	160	1+
315.83031	178	
316.01278	188	1+
316.16480	308	1+
316.40771	170	
316.64008	180	1+
316.81327	370	1+
316.86614	1224	1+
316.88827	820	1+
316.91247	192	
317.08297	276	1+
317.93138	340	1+
318.17197	298	1+
318.86063	820	1+
319.17536	258	1+
319.36186	170	
319.79646	222	1+
319.88926	362	
320.86978	220	
320.89672	266	
321.34585	314	1+
321.77773	194	1+
321.88903	186	
321.95169	328	1+
321.96517	230	
322.00830	204	1+
322.35287	222	1+
322.88552	816	1+
323.16056	340	1+
323.86172	204	
324.85846	772	1+
324.98368	200	
325.90163	918	
326.24165	1730	1+
326.80766	362	1+
326.83297	184	1+
326.88734	464	
327.12855	206	1+
327.37118	866	1+
327.87648	2484	1+
327.89746	1240	1+
328.37217	518	1+
329.04716	332	1+
329.87040	188	
329.89373	1146	
330.16329	170	
330.40965	174	
330.44875	210	1+
330.82797	188	
330.88223	588	
331.12692	226	1+
331.29008	168	1+
331.79359	326	1+
331.84357	452	1+
331.89069	1116	
332.38685	336	1+
332.87614	1214	
332.90433	658	
333.01164	346	1+
333.17380	3788	1+
333.87166	748	1+
334.35207	184	
334.70580	124	1+
334.89676	914	1+
335.83887	242	
335.88213	316	
336.84089	324	1+
336.93638	294	1+
337.01155	316	1+
337.05868	316	1+
337.09827	222	1+
337.12385	234	1+
337.38181	384	1+
337.88144	558	1+
337.90022	360	1+
338.72813	266	1+
338.82047	332	1+
338.91279	368	1+
339.31419	192	1+
339.40643	238	
339.87607	500	1+
340.16592	250	1+
341.03487	250	1+
341.37398	238	1+
341.84026	210	1+
342.35130	144	1+
342.37345	144	1+
343.15460	288	1+
343.87808	608	1+
344.15594	176	1+
344.18404	268	1+
344.87138	172	
345.01413	138	1+
345.75450	188	1+
345.83417	514	1+
345.89318	320	
346.79371	276	1+
346.88982	462	1+
347.80271	320	1+
348.07231	236	1+
348.39644	316	1+
348.91414	476	
349.12662	268	1+
349.35766	358	1+
349.72486	310	1+
349.81677	356	1+
349.85858	232	1+
349.90072	234	
350.81830	290	1+
350.88613	696	1+
350.98751	310	1+
351.04347	274	1+
351.38872	230	
351.85576	446	
351.91282	200	
351.93695	264	1+
351.95746	234	1+
352.25366	342	1+
352.78241	538	1+
352.89081	190	
352.90851	936	1+
353.16882	406	1+
353.76420	160	1+
353.85031	1402	1+
354.04919	248	1+
354.71342	128	1+
354.91289	348	
354.96099	142	1+
355.89189	532	1+
356.01125	218	
356.37296	230	
357.35289	174	
357.36926	282	
357.72165	178	1+
357.82693	268	1+
357.98965	152	1+
358.06877	246	1+
358.43501	262	1+
358.87249	484	1+
358.92289	138	1+
359.95595	402	1+
360.95521	272	1+
361.15166	358	1+
361.36133	222	1+
361.89361	454	1+
362.15581	316	1+
362.84337	260	1+
363.11197	292	1+
363.86831	388	1+
364.84778	550	1+
364.87260	246	1+
364.98185	270	
365.35712	500	1+
365.72983	260	1+
365.93617	230	1+
366.09023	198	
366.18183	272	
366.36197	432	1+
366.83889	3780	1+
366.88618	170	
367.08317	202	
367.70730	1384	1+
367.88637	722	1+
368.34940	286	1+
368.37908	326	1+
368.73085	208	
368.89428	406	1+
369.03232	242	1+
369.22804	384	1+
369.84444	184	
369.87787	236	
370.15315	188	1+
370.23519	236	1+
370.78222	768	1+
370.85147	266	
370.90880	194	
371.08858	224	1+
371.18961	606	1+
371.42374	162	1+
371.72670	260	
372.05450	302	1+
372.57151	192	1+
372.79982	258	1+
373.33679	198	1+
373.38473	232	1+
373.72013	800	1+
373.86819	312	1+
374.38795	162	1+
376.09369	260	1+
376.16594	310	1+
376.22178	1142	1+
376.74668	224	
376.86682	702	1+
376.90002	272	
377.04397	422	1+
377.80943	528	1+
377.88665	208	
378.04795	338	1+
378.09170	196	1+
378.79655	316	1+
379.47976	224	1+
379.89888	204	1+
380.35417	216	1+
380.85441	392	1+
381.10032	176	
382.80010	418	1+
382.85144	372	
383.01844	170	
383.10950	194	1+
383.26216	668	1+
383.85432	214	
383.89481	178	
384.71468	484	1+
384.84976	8288	1+
384.89520	576	1+
385.35546	174	
385.71898	370	1+
385.76506	426	1+
386.12919	162	1+
386.38912	290	1+
386.76894	344	1+
386.89253	264	1+
387.13129	206	1+
387.73395	470	1+
387.83118	234	1+
388.32912	264	1+
388.79735	898	1+
389.20059	684	1+
389.71539	252	
390.05976	264	1+
390.18258	366	1+
390.84043	972	
391.22762	280	1+
391.52768	264	1+
391.72494	198	1+
391.80329	198	
391.85137	1950	1+
391.87399	170	
392.07652	502	1+
392.28246	178	1+
392.75510	188	
392.86076	1172	1+
393.79939	1158	1+
394.44790	82	1+
394.78520	576	1+
394.83576	772	1+
394.85705	750	1+
395.36426	260	
395.79839	340	1+
396.19014	188	
396.39214	360	1+
396.73543	544	1+
397.28155	354	1+
397.31478	324	
397.37323	230	1+
397.86362	958	1+
397.90706	300	1+
398.86792	694	1+
398.93571	266	1+
399.22417	238	
399.70901	218	
399.73016	540	1+
399.81146	744	1+
399.85175	428	1+
400.85875	256	1+
401.23260	284	1+
402.77028	192	1+
402.86498	5772	1+
403.00339	226	1+
403.09826	218	1+
403.80632	296	
403.86869	4292	1+
404.74544	170	
405.07299	298	1+
405.73026	284	1+
405.77886	204	1+
405.89775	192	
406.96076	224	1+
407.02522	178	1+
407.72664	450	1+
407.86523	14730	1+
408.11770	236	1+
408.17276	186	1+
408.75798	306	1+
409.72608	600	1+
409.76121	248	1+
410.02671	200	1+
410.30877	236	
410.36919	234	1+
410.87349	1540	1+
411.00652	226	1+
411.72386	680	1+
411.81004	1578	1+
412.20859	380	1+
412.40771	278	1+
412.72744	580	1+
412.84705	1636	1+
412.91836	302	1+
413.07335	374	1+
413.21013	224	1+
413.87588	904	1+
414.85283	196	
414.90884	230	1+
415.78491	274	1+
415.87216	818	1+
415.91080	190	1+
417.37989	312	1+
417.81938	206	
417.84671	364	1+
418.25423	184	1+
418.44206	262	1+
420.87772	202	
421.88024	1448	1+
422.49584	94	1+
422.82280	276	1+
422.90314	454	1+
422.97199	238	1+
423.56859	226	1+
423.87790	300	
424.86925	262	
424.94508	190	1+
425.30870	258	
425.82706	190	
425.87998	1318	
426.05317	290	1+
426.37941	192	1+
426.86370	3124	1+
426.93397	302	1+
427.35779	294	1+
427.73682	1180	1+
428.36095	184	1+
428.85396	368	1+
428.88380	2196	1+
429.01121	260	1+
429.05423	226	1+
429.26620	170	1+
429.28415	176	1+
429.70879	178	
429.72700	228	
429.82652	296	
430.06787	216	1+
430.73737	490	1+
430.85678	598	
431.34558	246	1+
431.86710	1242	1+
432.24353	2486	1+
433.30264	90	1+
434.89033	546	1+
435.25265	184	1+
435.71155	350	1+
435.86682	430	1+
436.89131	404	1+
438.14308	282	1+
439.57343	208	1+
439.69316	192	1+
439.89111	1570	1+
440.74270	270	1+
440.78056	198	1+
440.83467	226	1+
441.15191	360	1+
441.63710	172	1+
442.15363	254	1+
443.87102	184	
444.17367	162	1+
444.28363	274	1+
444.78721	214	1+
444.87174	3214	1+
445.15319	234	1+
445.74643	300	
445.90095	514	1+
446.15713	190	1+
446.74447	174	
446.90111	364	1+
448.82537	242	1+
448.89388	336	
449.17021	230	1+
449.80860	284	1+
449.87824	1010	1+
449.90941	178	
450.14199	232	1+
451.24328	212	1+
451.32983	172	
451.90117	188	
451.95262	170	1+
452.76310	810	1+
453.12110	202	
453.21645	192	1+
453.87227	284	1+
454.25576	156	1+
456.69590	144	1+
457.90162	1188	1+
458.77251	256	1+
460.78099	270	1+
460.88720	210	
461.30949	270	
461.77001	166	1+
462.69858	194	1+
462.88108	982	1+
464.01161	190	1+
464.78798	294	1+
466.70219	274	1+
467.88960	1708	1+
467.96353	176	1+
468.27770	230	1+
468.77863	834	1+
469.81409	278	1+
470.81458	192	1+
475.28782	434	1+
475.83584	208	1+
477.72602	376	1+
478.62353	134	1+
482.31178	222	1+
485.89825	814	1+
486.77155	466	1+
486.84155	316	
487.90036	244	1+
488.69616	302	1+
489.23138	236	1+
489.30551	174	
489.41789	234	1+
489.70523	174	1+
490.73304	386	1+
490.84574	608	1+
491.73755	306	1+
491.79844	266	1+
491.84549	456	1+
493.20280	150	1+
496.34720	378	1+
498.28773	510	1+
499.37335	230	1+
499.73768	392	1+
500.25235	198	1+
500.80206	268	1+
501.77136	270	1+
502.77518	206	1+
504.11864	196	
504.35374	128	1+
504.44978	312	1+
504.74574	94	1+
504.80214	206	1+
505.24451	238	1+
505.38067	198	1+
506.29830	186	1+
506.45445	306	1+
506.80345	134	1+
509.80208	216	1+
509.86075	970	
510.85637	268	1+
511.08403	250	1+
512.08952	200	1+
512.23411	166	1+
END IONS

###FS:    #m/z: 336.94612 #charge 1+
###MS: 26
###MSMS: 29
BEGIN IONS
TITLE=Cmpd 21, +MS2(336.9461), 28.0-35.0eV, 0.6min #29
RTINSECONDS=34.8735
SCANS=26,29
PEPMASS=336.94612	347334
CHARGE=1+
182.86717	208	
183.87179	110	
189.86157	140	
192.88750	122	
196.88071	182	1+
204.58074	104	
206.94860	114	
206.97121	286	1+
208.88335	262	
210.88527	324	1+
211.90641	118	
211.94394	13330	1+
212.04966	98	1+
212.12265	98	1+
212.87959	2552	1+
213.01586	100	
213.93851	5698	1+
214.87757	104	
215.11939	98	1+
215.88676	740	1+
216.86532	152	
217.85954	128	
217.88109	272	
217.93513	120	
222.95264	202	
223.96041	302	
224.97382	174	
225.95944	146	
226.89842	120	
227.95603	202	1+
228.79227	104	
228.89409	904	1+
228.91102	116	
229.95494	12098	
230.88925	3870	1+
230.95803	372	
231.95023	3910	1+
232.82627	164	
233.82350	172	
233.89846	622	1+
233.94714	812	1+
234.83289	136	
234.97686	118	
235.82660	314	1+
235.87274	132	
235.89967	134	
235.94495	206	1+
236.90178	116	
237.55269	142	
237.80352	108	
238.05231	388	1+
239.05639	304	1+
239.79191	150	
239.81566	240	1+
239.96072	156	
240.79358	192	
240.96146	108	
243.89566	110	
243.96755	126	
244.78954	140	
245.38593	110	
245.93856	102	
246.90432	206	
246.97480	516	
247.96560	1938	1+
248.04298	154	
248.89945	1390	1+
249.03810	140	
249.96226	1442	1+
249.98370	134	
250.02034	258	1+
250.83344	618	1+
251.95916	220	
252.12429	226	1+
252.44061	184	
252.97080	6022	
253.04201	186	1+
253.90277	682	1+
253.94189	248	1+
253.97354	244	
254.44991	216	1+
254.81163	110	
254.83921	114	
254.94311	142	1+
254.96609	2840	1+
255.07771	206	
255.83398	124	
255.87065	190	1+
255.91437	296	1+
256.02624	116	
256.07455	102	
256.17928	104	
256.96305	478	1+
257.05487	102	
257.07575	240	1+
257.16647	110	
257.40153	104	
257.85681	120	
258.90547	140	
258.96330	124	
259.19590	114	
259.58306	102	
259.84681	132	
260.84361	112	
260.87687	306	1+
260.91349	194	1+
261.83212	270	1+
262.77795	132	
263.01473	140	1+
263.52511	104	
263.66249	104	
263.82947	378	1+
265.85185	124	
266.08861	216	1+
267.84124	180	
268.13987	118	
268.16919	100	
268.83813	768	1+
268.95825	120	
269.79422	618	1+
269.84780	576	1+
270.90954	366	1+
270.98069	768	1+
271.14963	220	1+
271.91523	264	1+
271.94458	154	
272.66753	282	1+
272.79202	546	1+
272.85125	108	
272.88815	112	
272.97648	582	
273.79292	406	1+
274.82676	324	1+
274.89243	116	
275.85857	122	
276.00644	206	1+
276.81361	122	
276.90505	132	
277.80903	124	
277.82621	102	
278.83523	480	1+
278.96341	180	1+
279.28108	174	1+
279.80756	444	1+
279.86950	158	
280.09657	140	
280.80964	336	1+
280.92031	108	
280.95251	106	
281.79707	124	
281.88259	142	
281.98888	120	
282.01388	284	1+
282.85812	132	
283.78901	204	
283.86905	134	
283.90559	106	
284.48533	174	1+
285.74862	116	
285.85324	250	
286.18113	110	
286.85057	998	1+
286.92922	140	
287.82856	122	
288.06506	142	
288.78726	180	1+
288.97715	172	1+
289.14690	166	
289.85877	424	1+
289.87934	190	
290.86259	304	1+
290.88135	202	
291.80876	760	1+
292.85613	136	
292.88736	168	
292.90452	134	
293.99696	206	
294.85229	116	
295.97215	408	1+
295.98851	150	
296.11279	100	
296.80839	468	
296.86843	150	
296.95236	106	
297.81190	278	
297.83387	118	
298.30789	116	
298.80246	192	
298.96368	106	
300.15976	106	
302.85635	124	
303.15406	132	
303.80405	120	
304.82954	278	1+
304.85960	134	
305.95488	198	
306.88415	178	
307.80407	118	
307.87151	114	
307.89682	182	
308.29700	114	
308.66607	162	
308.88101	370	1+
309.86604	112	
310.87656	1454	1+
311.86702	436	1+
312.95116	104	
314.07710	196	1+
314.82605	122	
315.38686	104	
317.42903	114	
317.89133	266	1+
318.03839	204	1+
320.12818	134	
320.16201	138	
321.88157	230	1+
323.11205	114	
323.30665	206	1+
324.89344	540	1+
325.61273	104	
326.88762	136	
327.82602	128	
327.89042	108	
327.93113	170	1+
328.71080	130	
328.88471	186	
330.87750	152	
331.04425	252	1+
333.33411	158	1+
333.85451	108	
338.76227	112	
342.26663	100	
END IONS

###FS:    #m/z: 363.95640 #charge 1+
###MS: 30
###MSMS: 31
BEGIN IONS
TITLE=Cmpd 22, +MS2(363.9564), 28.0-35.0eV, 0.7min #31
RTINSECONDS=38.5425
SCANS=30-31
PEPMASS=363.95640	2491416
CHARGE=1+
182.86698	464	
185.86827	306	1+
187.86964	356	
189.86266	2762	1+
191.85832	2596	1+
194.88804	214	1+
196.88348	1182	1+
200.87788	176	
200.94705	486	
203.87959	224	
204.90514	160	
205.89696	156	
205.94712	258	
206.88561	154	
206.90152	200	1+
206.94911	138	
207.40551	150	
207.87287	1506	1+
207.94714	334	
208.94281	230	
208.97809	84	1+
209.86813	946	
209.94355	7312	1+
210.88299	2280	1+
212.87846	15274	1+
213.09056	146	
213.81981	92	1+
214.89595	716	
215.88263	392	1+
216.41124	308	1+
218.91357	148	
219.86335	146	
222.95164	10062	1+
223.89054	152	
224.94816	13782	1+
225.09629	146	
225.86536	374	1+
225.88621	250	
226.89322	440	
226.94721	37774	1+
227.06658	374	1+
227.16031	166	
227.25940	166	1+
227.89553	274	
227.93060	356	
228.14939	214	1+
228.29862	94	1+
228.89446	3766	1+
228.94270	48542	1+
229.01590	160	
229.04860	154	
229.13009	154	
229.17792	238	1+
229.20981	206	1+
229.98593	156	1+
230.88972	20018	1+
231.57893	106	1+
231.74838	104	1+
232.50876	252	1+
232.84699	184	1+
232.88531	2714	1+
232.96253	304	1+
232.98902	186	1+
234.14276	160	
234.16916	166	1+
234.31848	96	1+
234.88005	582	1+
235.11553	206	
235.82657	284	1+
236.11282	168	
236.43251	134	1+
238.90472	252	1+
239.05746	144	
239.93640	910	1+
240.41137	166	
240.81890	146	
240.89211	152	
240.94196	678	1+
240.96173	5760	1+
241.91002	274	1+
242.15445	180	1+
242.94273	1206	
242.95890	3644	1+
243.01188	144	
243.62188	162	
244.06743	158	1+
244.18958	160	1+
244.78515	624	1+
244.83593	728	1+
244.95698	14248	1+
245.04208	226	
245.83363	472	1+
246.13573	106	1+
246.90438	618	1+
246.95277	16430	1+
247.48980	134	1+
247.50317	118	1+
248.40941	166	
248.79399	288	1+
248.85101	306	1+
248.87646	130	
248.89862	6458	1+
250.94778	196	
250.97119	652	1+
251.07141	172	
252.06933	166	
252.10649	316	1+
252.88975	258	
252.95290	138	
253.08152	132	
253.83471	436	1+
253.90522	1304	1+
254.08779	208	
255.07158	226	1+
257.19668	142	
257.84591	368	1+
258.97205	798	1+
260.85154	140	
260.88750	278	1+
260.96734	3736	1+
262.03820	170	1+
262.51714	192	1+
262.82734	192	
263.84086	232	1+
264.79555	254	
264.82316	162	
264.96712	144	
265.08490	144	
265.91228	166	
265.97176	364	
266.07725	138	
266.28351	142	1+
266.81203	142	
266.86258	194	
266.97896	236	
267.78602	132	
267.80565	198	1+
267.92077	360	1+
267.97259	2212	1+
268.00453	200	
268.13942	184	
268.87250	168	
269.88601	248	1+
269.96912	2552	1+
270.85700	188	
271.79782	202	
271.84697	468	1+
271.91581	702	1+
272.88761	326	1+
273.79432	180	
273.91196	206	
274.85867	152	
275.88631	226	1+
276.84699	178	
277.93300	140	
278.10194	326	1+
278.79800	210	
278.81581	144	
278.84797	142	
279.82622	136	
280.13510	138	
280.79274	450	1+
280.81713	130	
281.01342	162	
281.08484	418	1+
282.08986	338	1+
282.80917	368	1+
283.79105	136	
283.85176	290	
283.98281	530	1+
284.78597	322	1+
284.80314	302	1+
284.95733	152	1+
285.03389	144	
285.84609	2760	1+
285.93516	218	
286.90997	228	1+
287.06251	210	1+
287.85827	132	
288.12918	238	1+
288.79269	282	
289.88109	414	1+
290.78865	818	1+
290.86268	172	
291.07056	318	1+
291.80768	328	1+
292.14782	156	
293.83645	168	
293.85111	154	
293.87388	196	
294.14415	180	
294.85765	562	1+
295.06398	336	1+
295.84295	162	1+
296.80753	404	
296.91583	242	1+
297.81215	262	
297.91886	212	1+
298.37295	222	1+
298.80111	1336	1+
299.85866	328	1+
301.81161	340	
301.86376	884	1+
301.91619	140	
302.77236	208	1+
302.80138	206	
302.94496	346	1+
303.80844	1628	1+
303.85677	3654	1+
304.00916	198	1+
304.89322	146	
306.11808	178	
306.14338	296	1+
306.80626	244	
306.88020	164	
307.00924	322	1+
307.14769	236	1+
307.27895	168	
308.01625	186	1+
308.87177	816	1+
308.89437	192	
309.10027	192	1+
309.87522	686	1+
310.82155	212	
310.83576	220	1+
311.86589	500	1+
313.94852	130	
313.96183	184	1+
314.08674	180	
314.81851	216	
315.28496	134	
315.82279	192	
316.14741	140	
316.76613	346	1+
316.81363	314	
316.84890	194	1+
316.86919	142	
317.81521	228	
317.89406	196	
318.07775	126	1+
318.81705	430	1+
318.93495	378	
319.82315	296	1+
319.86654	156	
319.93650	194	
320.15641	96	1+
320.93556	134	
321.81718	1128	1+
321.86614	830	1+
322.74969	144	
322.92928	666	1+
323.10743	164	1+
324.32151	234	1+
324.89460	686	1+
325.80512	160	
326.87337	990	1+
326.97870	270	1+
327.82791	192	1+
328.71995	240	1+
328.88607	160	
329.16521	198	1+
329.87779	328	1+
331.75529	240	1+
332.08865	234	1+
333.86507	142	
334.29818	154	1+
334.76024	144	
335.32881	302	1+
336.33019	238	1+
336.74917	220	1+
336.94368	1452	1+
337.01675	270	1+
337.83449	716	1+
337.87308	210	1+
338.01858	214	1+
339.82721	1528	1+
340.15817	222	1+
340.73039	144	
340.94021	632	1+
341.75131	162	
342.90348	132	
343.71415	160	1+
343.80741	148	
343.88286	200	1+
344.04025	174	1+
344.18285	178	
344.90744	132	
345.71071	142	
346.82132	144	
346.93996	136	
348.01072	140	
349.12165	284	
349.32331	232	
349.70938	138	
350.15813	140	
350.84882	136	
351.77145	234	1+
352.03203	146	
353.74754	168	
353.99041	138	
354.16516	234	1+
355.71165	194	
355.76737	242	1+
358.95513	164	1+
359.76242	192	1+
360.09628	216	1+
360.74277	302	1+
361.71430	430	1+
362.84344	156	
363.16983	152	1+
363.71996	300	
363.80259	140	1+
363.95501	150	
364.16195	232	1+
364.73255	158	1+
365.09641	132	
365.15629	194	1+
365.38418	176	
365.89654	146	
365.93993	226	1+
366.92327	150	
367.01621	254	1+
367.32833	238	
367.77387	166	
367.82980	304	1+
END IONS

###FS:    #m/z: 507.84539 #charge 1+
###MS: 30
###MSMS: 32
BEGIN IONS
TITLE=Cmpd 23, +MS2(507.8454), 28.2-35.2eV, 0.7min #32
RTINSECONDS=39.3145
SCANS=30,32
PEPMASS=507.84539	972640
CHARGE=1+
196.01664	810	1+
197.89410	256	
199.88775	572	1+
201.88216	176	1+
209.94604	290	
213.15858	332	
213.88619	188	
214.88963	252	
215.88542	544	1+
223.04181	196	1+
223.87999	298	1+
224.86733	222	1+
227.88177	350	1+
227.95288	306	
231.89396	276	1+
234.04171	412	1+
234.91254	162	1+
235.07804	206	
235.14262	1174	1+
236.89096	200	
239.17451	208	
240.95542	270	1+
241.85452	286	1+
243.90036	318	1+
244.12782	522	1+
244.18287	224	1+
246.88783	184	1+
248.85629	204	
248.97721	210	
249.15784	656	1+
250.07101	458	1+
250.88120	354	1+
250.95212	274	1+
250.97072	974	
251.07165	334	1+
251.10849	264	1+
252.85242	204	1+
254.09577	192	
254.36362	248	
254.89728	338	1+
255.92602	316	1+
256.08925	254	1+
256.78937	288	1+
257.79271	188	1+
257.87170	216	
260.87961	656	1+
260.96021	192	1+
262.13644	3038	1+
262.79929	284	
263.00919	352	1+
263.13794	1672	1+
263.91081	182	1+
263.94835	212	1+
265.08340	212	1+
266.01881	234	1+
266.16610	242	
266.86268	336	
266.96588	288	1+
267.20229	218	
268.10646	346	1+
268.86529	230	
268.88811	934	1+
270.12273	266	1+
270.14682	280	1+
270.85932	998	
271.38549	514	1+
271.47368	342	1+
271.87658	632	1+
271.99766	208	1+
272.38869	442	1+
272.85120	1950	1+
273.37196	330	1+
274.79961	338	1+
274.89452	512	1+
274.97905	158	1+
275.89690	350	1+
276.01248	194	1+
276.38176	400	1+
276.79720	332	1+
276.85398	264	1+
277.15338	1160	1+
277.47046	218	1+
278.09931	278	1+
278.86254	244	1+
278.90115	646	1+
278.95957	208	1+
279.06821	258	1+
279.13585	256	1+
279.44387	220	1+
279.89175	550	1+
280.40758	246	1+
280.86214	492	1+
281.21938	194	
281.38007	988	1+
281.83030	448	1+
282.28370	218	1+
282.79651	298	1+
282.85775	300	1+
283.89339	510	1+
284.03425	212	1+
284.07705	184	1+
284.19730	490	1+
284.38262	202	
284.89464	378	1+
285.79560	222	
285.85549	268	
286.13712	646	1+
286.81959	190	
286.87089	234	
287.85028	488	
287.89246	214	
288.02584	192	1+
288.35845	254	1+
288.38913	322	1+
288.86953	842	
288.89272	350	
288.92778	344	1+
289.12207	526	1+
289.87902	1996	
290.13003	330	1+
290.30101	134	1+
290.86339	3556	1+
291.83526	228	
291.87888	1330	1+
292.14246	278	1+
292.29066	216	1+
293.00547	154	1+
293.05189	132	1+
293.11815	206	1+
293.39224	340	
293.80771	534	1+
293.87280	13420	1+
293.94510	362	1+
294.08325	260	1+
294.81100	410	1+
294.95326	194	1+
295.93745	188	1+
296.77013	148	1+
296.85042	276	
298.80056	628	1+
298.85914	528	
298.94836	190	
299.01703	206	1+
299.08452	270	1+
299.30942	202	1+
299.84492	204	
299.88257	188	
299.90511	188	1+
300.85774	1926	1+
301.80197	186	1+
301.88257	736	1+
302.16541	204	1+
302.88796	484	1+
302.90263	224	
303.16888	144	1+
303.86720	378	
303.94143	228	1+
304.36011	438	1+
304.46699	302	1+
304.88014	264	
305.46658	226	1+
305.87285	226	
306.87928	386	
307.28595	262	1+
307.89125	2026	
307.92525	206	
307.98594	322	1+
308.00049	326	1+
308.14082	2376	1+
308.36990	520	1+
308.54093	198	1+
308.84619	250	
308.87901	3880	1+
309.18962	108	1+
309.81217	316	1+
309.88599	2184	1+
310.11781	238	1+
310.15826	1966	1+
310.34204	284	
310.84308	760	1+
310.86782	448	
310.91235	230	
311.07135	236	1+
311.18409	184	1+
311.34447	554	1+
311.88342	19916	1+
312.22648	588	1+
312.34939	390	1+
312.40431	252	1+
313.54736	234	1+
313.82864	236	
313.96841	310	
314.13152	246	1+
314.36324	444	1+
314.82194	510	1+
314.86635	2190	1+
314.93557	622	1+
314.97468	304	1+
314.99110	178	1+
315.31131	96	1+
315.36629	348	1+
316.86589	788	
316.88682	664	
317.67399	94	1+
317.82009	360	1+
317.89167	382	
318.16369	148	1+
318.37641	214	
318.85750	1094	1+
318.89532	214	
318.93459	420	1+
318.99777	290	1+
319.36306	360	1+
320.06867	230	1+
320.37893	238	
320.88550	316	
321.17861	216	
321.85717	188	
321.88680	930	1+
321.92048	192	
322.10388	150	1+
322.32079	332	1+
322.41528	370	1+
322.85886	232	
322.99710	514	1+
323.86356	196	
324.00238	462	1+
324.38396	596	1+
324.86223	414	
325.38905	412	1+
325.84696	390	1+
325.86555	280	
325.90140	678	
326.24198	1602	1+
326.80830	474	1+
326.88421	370	
326.92299	246	1+
327.04393	296	1+
327.38312	224	
327.80972	334	1+
327.88115	2950	1+
328.37307	656	1+
329.94884	444	1+
330.16307	334	
330.24222	110	1+
330.83462	348	1+
330.87812	2978	1+
330.95285	324	1+
331.19997	326	1+
331.33600	234	1+
332.04397	196	
332.87519	1824	1+
333.15192	188	
333.17373	3416	1+
334.11474	310	1+
334.27133	216	1+
334.39351	240	
334.89286	1088	1+
334.96372	190	
335.09859	262	1+
335.84031	1338	1+
336.87253	278	
336.94941	416	1+
337.38910	254	
337.88006	688	
337.95223	278	1+
338.02932	196	
338.39027	214	
338.71472	198	1+
338.84916	218	
338.87914	1288	1+
339.04611	154	1+
339.16431	210	1+
339.28453	262	1+
339.82405	246	1+
339.88067	886	1+
340.01375	310	1+
340.19869	150	1+
340.31314	242	1+
340.77143	256	
341.11807	226	
341.29584	248	1+
341.39894	208	
341.77084	254	1+
341.87791	502	1+
341.95596	160	1+
342.86819	1078	1+
343.87294	892	1+
343.90097	712	1+
343.96495	202	1+
344.90181	562	1+
345.13490	168	1+
345.81765	302	1+
345.86718	448	1+
346.89896	556	1+
347.83925	410	1+
348.78163	252	1+
348.90999	598	1+
349.63763	258	1+
350.15223	198	
350.84468	720	1+
350.88680	892	1+
350.95969	550	
351.35575	306	1+
351.85854	488	1+
351.97888	188	
352.38136	168	1+
352.77051	392	
352.91174	418	
352.96810	400	1+
353.05559	344	1+
353.52438	242	1+
353.77500	234	
353.84891	1298	1+
353.89254	350	
353.91226	608	1+
353.97176	290	1+
354.17399	372	1+
354.35026	590	1+
354.57849	204	1+
354.79806	380	1+
355.38755	248	1+
355.77739	708	1+
355.85467	206	
355.89123	866	1+
356.19074	348	1+
356.78234	566	1+
357.03284	342	1+
357.42253	142	1+
357.89322	540	1+
358.03187	194	1+
359.34147	206	
359.71806	320	1+
359.78042	288	1+
359.82937	254	1+
360.27479	272	1+
360.72284	262	1+
361.37240	210	
362.36496	214	
362.84676	570	1+
363.74828	236	1+
363.77353	198	1+
363.87661	208	
364.03357	236	1+
364.84775	740	1+
364.88947	188	
366.07643	338	1+
366.12203	228	1+
366.18450	370	1+
366.36479	466	1+
366.83983	4486	1+
367.70673	972	1+
367.75971	224	1+
367.88869	676	1+
368.38404	248	1+
368.70824	648	1+
368.78759	326	
368.89480	460	1+
369.18965	302	1+
369.54675	114	1+
369.83522	536	1+
369.97658	238	1+
370.53287	204	1+
370.78347	918	1+
371.72234	560	1+
371.85649	274	
372.05434	230	1+
372.82301	208	
372.90161	400	1+
372.92444	206	1+
372.97149	252	1+
373.02053	252	1+
373.71906	266	
373.87630	242	
373.90338	296	1+
373.97948	224	1+
374.37484	736	1+
374.78257	260	
374.84388	260	
375.79310	652	1+
375.82960	274	1+
375.99137	284	1+
376.22012	1674	1+
376.86772	660	1+
376.90589	198	
377.86891	384	1+
377.89016	190	
378.08002	286	1+
378.34498	258	1+
378.46593	204	1+
378.90008	204	1+
379.13655	270	1+
379.32106	178	1+
379.79900	240	
379.88280	416	1+
379.98964	328	1+
380.06290	230	1+
380.72986	330	1+
380.85270	510	1+
380.98791	208	1+
381.20116	488	1+
381.79568	554	1+
382.35364	318	1+
382.86047	910	1+
383.10957	158	1+
383.26505	228	
383.59697	124	1+
383.71766	198	
384.15882	220	
384.84934	9168	1+
384.89173	290	
384.92126	290	1+
385.87681	222	
386.35685	258	1+
386.79595	206	
386.89508	240	1+
387.72743	388	1+
388.79474	564	1+
388.85714	224	
388.91363	190	1+
389.19687	884	1+
389.37950	380	1+
389.71471	538	1+
389.74471	296	1+
389.86502	214	
390.00806	210	1+
390.10234	262	1+
390.84089	2836	1+
391.06083	440	1+
391.88954	190	
392.07573	534	1+
392.86482	892	1+
392.89857	222	1+
393.79733	1842	1+
394.83635	1332	1+
394.86006	754	1+
395.10128	198	1+
395.63235	232	1+
396.35639	194	
396.73364	284	
397.22312	222	1+
397.31710	266	
397.73655	198	
397.86235	434	
398.16032	168	1+
398.72867	428	1+
398.86780	454	
398.89815	196	
399.19209	148	1+
399.22160	504	1+
399.71594	224	1+
399.73630	454	1+
399.76115	188	
399.81092	638	1+
399.85727	678	1+
400.86944	406	1+
402.40244	400	1+
402.86485	4206	1+
403.86977	2876	1+
404.81147	254	1+
405.78485	222	
405.86756	1666	1+
407.37782	248	1+
407.86511	15972	1+
408.02334	182	1+
408.05372	148	1+
408.27091	184	1+
408.92047	262	1+
409.72206	700	
409.75425	212	
409.81366	756	
410.08725	350	1+
410.72454	366	
410.84883	1144	1+
411.72685	716	1+
411.80760	1530	1+
412.72940	500	1+
412.84510	1492	1+
412.87113	1350	1+
413.00459	168	1+
413.06896	270	
413.87473	922	1+
415.73752	384	1+
415.87393	936	1+
416.20997	296	1+
416.31495	196	1+
417.24449	234	1+
417.37818	230	1+
417.81890	680	1+
418.10718	204	1+
418.25251	200	1+
418.85982	394	1+
418.89582	218	1+
419.18596	304	1+
420.74421	250	1+
421.88127	1832	1+
422.09535	196	1+
423.21895	290	1+
423.79201	202	
423.82791	192	
423.88356	592	1+
423.94699	164	1+
424.86538	264	
424.96999	228	1+
425.73797	238	
425.87788	616	
426.07736	322	1+
426.38348	338	1+
426.86364	2128	1+
426.94282	242	1+
427.73702	1472	1+
428.14600	110	1+
428.16029	102	1+
428.74214	1002	1+
428.86026	752	1+
428.87923	504	
428.92276	184	1+
429.82626	520	
429.88839	350	
430.01606	168	1+
430.27234	268	1+
430.73762	764	1+
430.85716	710	
430.88041	250	
430.94462	270	1+
431.30796	148	1+
431.69658	218	1+
431.86806	1770	1+
432.24256	2956	1+
432.38045	258	1+
432.75662	240	1+
432.90089	190	1+
432.94605	256	1+
434.08206	262	1+
434.83692	198	
435.86193	624	1+
435.89189	164	1+
437.07415	172	1+
438.69356	258	1+
439.89211	1542	1+
441.12306	104	1+
441.69058	390	1+
441.82704	244	1+
441.87151	638	1+
442.83178	172	1+
443.08448	214	1+
443.27589	178	1+
444.67349	190	1+
444.87220	3846	1+
444.94122	286	1+
444.97539	252	1+
445.39052	260	1+
446.36460	198	1+
446.81437	350	1+
446.83810	198	1+
447.74506	192	
448.88002	2304	1+
449.67930	258	1+
449.87688	1484	1+
450.74512	602	1+
450.77022	698	1+
451.24788	194	1+
452.86707	334	1+
453.87383	212	1+
455.71757	178	1+
456.01376	220	1+
456.05435	222	1+
457.76856	272	1+
457.90418	1566	1+
459.71231	348	1+
459.90295	244	1+
460.22759	418	1+
460.78428	266	1+
461.31177	312	1+
462.69934	248	1+
462.88249	1170	1+
463.83862	192	1+
464.78687	336	1+
464.84868	230	1+
464.88238	210	
465.77902	388	1+
465.89813	286	1+
466.78263	282	1+
467.67857	206	
467.88830	2010	1+
468.71916	442	1+
468.77855	938	1+
468.83275	198	
469.72413	320	1+
470.78297	240	
475.29337	266	1+
475.78405	282	1+
476.71885	544	1+
476.88930	194	1+
477.21181	138	1+
477.54196	246	1+
480.92036	214	
482.72640	222	1+
485.12453	200	1+
485.89726	1300	1+
486.41723	176	1+
486.79444	288	
486.84269	514	1+
487.72960	214	1+
487.79908	240	
488.59296	228	1+
489.30550	598	1+
491.18578	146	1+
491.79296	706	1+
491.84899	806	1+
492.03333	206	1+
492.79398	442	1+
493.73411	312	1+
494.26020	232	1+
497.73374	186	1+
499.28107	194	1+
499.73904	674	1+
501.61056	248	1+
502.61655	182	1+
502.99391	128	1+
503.44913	146	1+
503.50594	240	1+
503.99432	100	1+
504.50809	160	1+
504.80364	360	
505.66554	216	1+
505.75684	152	1+
505.80692	284	
505.84591	108	1+
506.05949	154	1+
506.73471	198	1+
507.58906	126	1+
507.69117	204	1+
507.92148	256	1+
508.70238	148	1+
508.79160	274	1+
508.92311	190	1+
508.95031	130	1+
509.85841	1048	1+
510.26024	284	1+
512.01600	130	1+
512.73493	334	1+
END IONS

###FS:    #m/z: 336.94591 #charge 1+
###MS: 30
###MSMS: 33
BEGIN IONS
TITLE=Cmpd 24, +MS2(336.9459), 28.0-35.0eV, 0.7min #33
RTINSECONDS=40.087
SCANS=30,33
PEPMASS=336.94591	551902
CHARGE=1+
182.86607	106	
185.86757	292	1+
189.86178	386	
192.89030	284	
197.87970	198	1+
201.88329	218	1+
205.94505	256	1+
207.97524	150	
209.88367	150	
209.94309	130	
210.88320	112	
211.94425	8608	1+
212.87785	3448	1+
212.89716	150	
213.08938	130	
213.94062	3622	1+
214.88658	1300	1+
215.88551	960	1+
215.93736	596	1+
216.96478	226	1+
217.06942	168	
217.93510	144	
221.14013	122	
221.94059	140	
222.02157	138	
223.96121	350	
224.97893	130	
225.94421	450	1+
226.89962	154	
226.97351	144	
227.79009	270	1+
227.89181	966	1+
228.85823	116	1+
228.89407	802	1+
229.95481	8192	1+
230.88855	5442	1+
231.94989	4910	1+
232.01817	118	
233.83148	210	
233.89587	938	1+
233.94928	404	
234.79151	110	
234.82290	458	1+
235.08196	144	
235.79177	168	
235.82458	330	1+
235.86913	352	1+
235.89300	452	1+
236.85208	106	
237.01595	136	
237.82561	150	
238.18823	124	
238.88364	234	1+
239.95576	128	
239.98076	134	
241.95090	230	1+
243.84978	106	
244.13279	138	
245.44407	158	
245.57068	114	
246.90604	154	
246.97871	206	
247.04127	124	
247.96582	1378	
248.02864	118	
248.90128	1192	1+
249.83229	122	
249.96022	372	
250.02524	144	
250.83143	848	1+
250.84783	130	
250.90113	184	
250.96820	366	
251.07656	136	
251.78955	158	
251.83518	612	1+
251.91389	126	
251.96327	240	
252.78304	108	
252.90947	118	
252.93583	152	
252.97137	4406	1+
253.90388	976	1+
254.07585	170	
254.09319	152	
254.93595	116	
254.96682	2348	1+
255.07663	128	
255.58461	166	
256.04099	246	1+
256.37425	240	1+
256.83742	296	1+
256.91653	144	
256.96355	526	
259.79887	224	1+
260.92912	238	1+
261.83026	434	1+
263.12364	118	
263.81866	130	
263.99078	152	
265.08649	132	
265.85688	150	
266.34502	114	
266.86668	138	
267.83875	1442	1+
268.01761	292	1+
268.06451	220	1+
268.14255	186	
268.84168	1066	1+
268.94538	236	1+
269.92088	116	
270.91530	492	1+
270.98101	470	1+
271.19080	154	1+
271.84480	398	1+
271.91727	422	1+
271.95766	124	
272.97409	212	
273.78848	582	1+
273.89520	376	1+
274.11918	148	
276.81241	134	
276.85021	208	
276.88960	236	1+
276.97194	128	
277.80719	124	
277.83379	1018	1+
277.85822	120	
277.96798	110	
279.10293	254	1+
279.41111	162	
279.79933	110	
280.79259	278	1+
280.80863	142	
280.86479	210	
280.93944	132	
280.96949	110	
281.79648	180	1+
281.81774	124	
281.92800	304	1+
281.98942	226	1+
282.05050	122	
282.83030	122	
282.85130	136	
282.89390	236	1+
282.91802	202	1+
283.79158	156	
284.03366	112	
284.79292	112	
285.20001	156	
285.84754	1510	1+
286.85006	1104	1+
287.79485	152	1+
288.85713	292	
288.95841	144	
289.15239	246	1+
290.85714	226	
291.81295	152	
291.86406	220	
292.43826	136	
292.81326	150	
292.85916	162	
293.10570	192	
293.87608	158	
293.99566	124	
294.17901	154	
294.85476	532	1+
294.89811	176	1+
294.94059	120	
295.00292	198	1+
295.01778	248	1+
295.97818	126	
296.22187	110	
296.80621	376	1+
296.86372	122	
297.78786	180	1+
297.86245	220	1+
298.37151	140	
298.85397	192	1+
299.31114	110	
300.91063	354	1+
301.87742	120	
302.01526	130	
302.38309	160	
302.80874	206	1+
302.85926	196	1+
304.39615	124	
304.88579	220	1+
305.85543	368	1+
305.94429	194	1+
306.88309	676	1+
307.31468	298	
307.76513	106	
307.80113	226	1+
309.86811	262	
309.89705	148	
309.94203	190	1+
310.41257	114	
310.79676	112	
310.81960	116	
310.87640	866	1+
312.81679	106	
312.90443	134	
312.94832	222	1+
312.98834	142	
313.87670	226	
314.82050	498	1+
314.88972	126	
315.85344	142	
316.38103	162	
316.97555	130	
317.87804	182	
318.82895	206	1+
319.72436	132	
319.89175	116	
320.07511	188	1+
320.15834	124	
320.17572	130	1+
320.20537	206	1+
320.41901	196	1+
320.88756	106	
321.10178	128	
324.89574	150	
325.89750	148	
326.80838	126	
326.98143	122	
327.10037	152	1+
327.38310	188	1+
327.78122	130	
328.13979	118	
328.75396	230	1+
328.88129	570	1+
330.81185	114	
330.88485	270	1+
331.88969	192	1+
333.76174	128	
334.33442	222	1+
334.81668	334	1+
336.04449	144	
337.18611	134	
338.01937	122	
338.15841	130	
339.73755	106	
339.82378	200	
340.91409	110	
341.77055	132	
END IONS

###FS:    #m/z: 322.93049 #charge 1+
###MS: 34
###MSMS: 35
BEGIN IONS
TITLE=Cmpd 25, +MS2(322.9305), 28.0-35.0eV, 0.7min #35
RTINSECONDS=43.7695
SCANS=34-35
PEPMASS=322.93049	5450126
CHARGE=1+
188.98676	318	
191.85735	196	
191.96176	178	
192.89110	164	
193.88817	230	1+
196.88339	556	1+
199.90790	110	
200.87730	206	
202.99979	120	
203.02247	206	1+
205.88063	118	
205.94901	982	1+
205.96396	106	
207.87636	372	1+
209.12581	198	1+
209.94522	306	
210.90010	150	
211.91024	142	
212.88301	264	1+
212.89837	118	
213.90806	158	
214.88658	626	1+
218.88680	142	
220.08402	136	
220.87171	306	1+
222.95203	746	
223.95997	454	
224.96117	266	
225.98512	120	
226.94958	302	1+
227.10150	134	
227.87642	152	
227.89996	132	
227.92861	428	1+
227.95355	230	1+
228.13541	146	
228.90886	476	1+
230.84921	128	
230.89083	512	1+
230.90713	176	
232.88571	302	1+
232.90360	134	
233.91427	108	
234.61231	108	
235.12170	184	1+
235.81866	134	
236.81692	138	
236.90766	136	
237.05622	128	
237.79490	226	
238.07800	248	1+
238.19213	128	1+
238.82623	208	1+
238.95113	166	
238.99651	112	
239.78691	606	1+
239.95413	180	
240.03287	214	1+
240.83160	192	
240.87647	210	1+
240.94045	2322	
240.96225	554	1+
241.93936	7898	1+
242.06984	110	
242.94150	5592	1+
243.82074	142	
243.88164	154	
244.12698	130	
244.62486	106	
244.82191	112	
244.93980	1532	1+
245.44295	178	
246.16001	240	
246.78761	182	1+
246.97489	1134	1+
248.85626	120	
248.90215	170	
249.90202	112	
250.10887	192	1+
250.90007	266	
250.94353	128	
251.92657	206	
252.03220	194	1+
252.59374	112	
253.34356	104	
253.83446	268	1+
253.90617	196	1+
253.92433	156	
254.79271	184	1+
255.10585	274	1+
255.78362	108	
256.83678	124	
257.79965	192	
258.07501	152	
258.10066	146	1+
258.83130	218	
258.85958	196	1+
259.06049	110	
259.79757	414	1+
259.82532	484	1+
260.80312	296	1+
262.02717	188	1+
262.06183	182	
262.80188	138	
262.83282	280	1+
263.95267	150	1+
263.97673	166	
264.80512	116	
265.34194	120	
265.85685	142	
266.06133	124	
266.83348	138	
266.86547	194	
267.55036	190	1+
267.80075	122	
267.84918	258	1+
267.93491	178	1+
268.07640	126	
268.09447	158	
268.90220	108	
268.95836	174	
269.97667	246	1+
270.80454	224	
270.84051	134	
271.29350	104	
271.80376	176	
271.84340	158	
272.13355	148	
272.85729	132	
273.79161	1166	1+
274.04498	138	
274.84767	170	
275.80863	794	1+
276.07477	156	1+
276.82649	142	
276.84555	404	1+
276.86446	122	
277.05709	148	
277.15144	126	
278.86492	140	
279.09169	320	
279.79479	136	
279.82229	118	
279.85523	122	
279.94669	164	1+
280.09611	152	
280.26688	168	
280.81023	172	
281.79512	114	
281.85992	152	
282.86070	148	
282.87963	202	1+
282.94557	86	1+
283.78848	640	1+
283.86106	280	1+
284.01096	196	1+
284.29248	286	1+
284.42070	108	
284.91822	362	1+
285.84755	136	
286.81165	132	
286.92058	276	
287.80580	146	
289.78871	338	
289.87146	362	1+
290.78486	190	
290.81652	142	
291.80132	634	1+
292.05672	254	1+
292.85861	112	
293.01046	122	
293.86922	108	
294.18126	304	1+
294.27841	142	
294.81471	110	
294.85351	254	
294.88557	218	1+
295.03653	154	
295.82965	138	
295.86251	404	1+
296.80474	452	1+
299.09469	198	
299.78080	252	1+
301.15856	114	
301.79751	106	
302.88024	280	1+
302.97421	114	1+
304.82489	106	
305.87402	264	
306.88186	400	
307.28533	106	
307.80389	824	1+
307.88973	230	
308.29413	344	1+
308.88867	202	
309.76284	144	
310.17153	108	
310.30912	342	
310.82130	180	
310.87660	564	1+
312.81378	188	
312.95121	130	
312.97618	114	
313.85910	190	1+
313.88738	250	1+
314.29728	130	
314.82136	336	
315.82103	194	
316.81127	124	
317.45535	106	
317.87343	142	
318.11841	142	
320.54538	110	
320.75628	106	
321.92226	134	
323.12539	198	1+
323.24161	154	
324.89178	470	1+
325.01227	130	
325.71553	160	
325.77005	122	
325.83583	188	
326.16912	220	1+
326.89485	154	
326.94459	120	
327.88106	148	
END IONS

###FS:    #m/z: 340.94045 #charge 1+
###MS: 34
###MSMS: 36
BEGIN IONS
TITLE=Cmpd 26, +MS2(340.9404), 28.0-35.0eV, 0.8min #36
RTINSECONDS=44.5415
SCANS=34,36
PEPMASS=340.94045	3338662
CHARGE=1+
183.86504	114	
189.86256	316	1+
192.53424	106	
192.92607	228	
193.89198	132	
196.88413	238	
199.88694	114	
200.87775	106	
205.94986	282	
207.41222	156	
207.97458	250	
208.87577	140	
208.96057	238	1+
209.94342	182	
210.93766	162	
212.87999	276	
213.88043	724	
213.94038	2806	1+
214.12634	80	1+
214.89342	382	
215.88664	1608	1+
215.93815	722	1+
216.41291	144	
217.88217	500	
217.93522	224	
218.85898	138	
218.91319	118	
219.87890	128	
219.89566	126	
222.95237	110	
223.83777	108	
223.88729	124	
223.95870	432	1+
225.88512	156	
226.89655	132	
226.94893	274	
227.00198	108	
227.95620	116	
228.00333	128	
228.90846	142	
228.93800	132	
229.95550	142	
230.88746	1516	1+
231.95037	3468	1+
233.83627	128	
233.89917	710	
233.94810	928	1+
234.09442	146	
235.11516	174	
235.82396	122	
235.86759	216	
235.89612	536	1+
235.93488	124	
236.10525	208	1+
236.86923	106	
237.15735	130	
237.88871	174	
237.97975	126	
239.91045	200	1+
240.23104	214	1+
240.88465	228	1+
241.00870	108	
242.95384	274	
243.87096	238	1+
244.40437	118	
244.95523	202	
245.83443	142	
246.83038	160	
246.97619	214	
248.90138	234	
249.79281	130	
249.89881	292	1+
249.96216	886	1+
250.40897	116	
251.07061	146	
251.78689	214	1+
251.95881	352	1+
253.78523	164	
253.84747	114	
253.95816	224	
253.97853	122	
254.90617	130	
254.96594	1490	1+
255.07132	516	1+
255.14785	112	
255.85245	176	
255.90953	422	1+
256.05540	170	1+
256.90943	476	1+
256.96275	542	1+
257.85157	176	
258.84413	106	
258.88706	126	
259.95549	304	1+
260.45897	176	
260.85549	134	
261.79134	186	1+
262.78997	234	1+
263.42213	152	
264.79157	218	1+
264.92643	240	1+
265.03018	314	1+
266.99363	110	
267.01300	116	
267.13583	138	
267.95257	142	
268.83489	144	
268.92244	122	
269.79976	272	
269.92133	112	
270.80434	220	
271.80718	126	
271.95592	108	
272.91663	138	
272.93572	216	
272.97567	346	1+
273.79720	648	1+
273.81271	126	
273.84069	154	
273.85819	152	
275.91363	220	1+
276.03249	190	1+
276.11198	156	
276.84252	452	1+
276.85766	380	1+
278.96248	342	1+
279.85560	200	
280.81064	120	
280.84556	210	
281.01636	138	
281.04840	170	
281.79670	114	
282.85932	464	1+
286.86572	182	
286.91193	194	1+
287.03463	244	1+
287.81404	140	
287.94261	208	1+
288.04002	154	1+
289.00804	138	
289.78772	182	
289.81109	138	
289.87240	190	1+
290.85150	260	1+
291.79915	170	
291.92839	198	1+
291.95081	116	
292.80658	136	
293.06597	158	
293.83473	202	
293.85855	320	1+
295.96723	126	1+
296.80965	306	1+
296.87181	212	
297.11751	196	1+
297.84173	134	
298.01444	106	
298.08241	180	
298.12487	222	1+
298.79860	106	
299.78256	184	
299.80548	136	
299.91924	112	
300.58121	110	
300.85483	122	
301.81565	108	
301.85304	118	
301.87655	126	
302.32543	116	
303.17444	160	
303.76373	106	
303.79536	288	1+
304.87595	116	
305.82153	120	
306.30467	334	1+
306.79705	528	1+
306.88211	136	
306.92728	252	1+
307.30547	186	1+
307.77828	142	1+
307.79937	448	1+
307.92713	156	1+
308.29164	150	
310.87745	828	1+
312.94914	208	1+
313.81582	128	
314.78071	120	
316.15528	194	1+
316.43632	114	
316.92106	264	1+
316.98596	128	
317.60628	106	
319.87012	160	
321.04181	214	1+
321.81412	222	1+
322.02075	120	
322.38162	142	
323.88446	128	
324.76461	126	
324.89067	636	1+
326.02768	112	
326.17623	330	1+
327.09003	108	
327.79783	198	1+
327.88312	1008	1+
328.16726	196	
328.32049	182	
328.74997	112	
328.88646	854	1+
329.83588	222	1+
330.81242	226	
330.88296	150	
332.78475	214	1+
333.84993	142	
335.07965	122	
336.80113	124	
336.82178	158	
338.73868	118	
338.87499	190	
339.82966	246	
340.92239	214	1+
341.03227	124	
341.90460	112	
342.89966	380	1+
343.72854	122	
END IONS

###FS:    #m/z: 507.84551 #charge 1+
###MS: 34
###MSMS: 37
BEGIN IONS
TITLE=Cmpd 27, +MS2(507.8455), 28.2-35.2eV, 0.8min #37
RTINSECONDS=45.3145
SCANS=34,37
PEPMASS=507.84551	856374
CHARGE=1+
196.01689	832	1+
199.88477	538	1+
208.87862	248	1+
213.15748	418	1+
217.89739	446	1+
227.95502	362	
232.88869	588	1+
235.14259	1116	1+
235.84749	180	1+
237.05610	456	1+
238.88584	242	1+
239.85736	412	1+
240.07950	198	
240.89537	358	1+
241.85611	446	1+
244.12474	312	1+
245.10705	338	1+
248.85135	228	1+
249.15883	1016	1+
250.79975	216	
250.87552	322	1+
250.90806	394	1+
250.96910	954	1+
251.38024	224	
252.07579	214	
252.38022	334	1+
252.92451	206	
253.00115	192	1+
254.00435	162	1+
254.15569	262	1+
255.15826	212	1+
256.09477	234	1+
256.87007	358	1+
257.87305	304	1+
257.92361	192	1+
258.84408	188	1+
259.87515	1060	1+
260.87705	876	1+
261.38327	202	
262.13540	2668	1+
262.79894	222	1+
263.01244	226	1+
266.09431	228	
266.17394	314	1+
267.77988	354	1+
267.88910	238	
268.07583	378	1+
268.10871	208	
268.96089	144	1+
269.02735	288	1+
269.88301	534	1+
270.85836	864	1+
271.80744	272	1+
271.87431	232	
272.37796	440	1+
272.38705	224	
272.85276	1928	1+
273.87922	378	1+
274.03720	146	1+
274.12211	180	1+
274.80250	226	
275.01886	222	1+
275.39470	392	1+
275.91701	360	1+
277.15415	1158	1+
277.38490	216	
279.07579	264	1+
279.89232	632	1+
280.39148	258	
280.84641	238	
280.86109	186	
280.95476	248	1+
281.11603	262	1+
281.38126	700	1+
281.87939	570	1+
282.38690	374	1+
283.35113	326	1+
283.52616	226	
284.19488	744	1+
284.87640	344	1+
284.89885	240	
285.94130	236	1+
286.38653	246	1+
286.79455	192	
287.17037	94	1+
287.85219	332	
287.89535	344	1+
288.80079	172	1+
288.82759	254	1+
288.86956	880	
289.88080	1282	
289.99120	164	1+
290.86870	3670	1+
292.51499	130	1+
293.87287	9316	1+
294.12268	314	1+
294.80798	228	1+
294.85200	212	
296.55808	154	1+
296.85417	702	1+
296.87974	640	1+
298.85300	682	
298.87930	426	
299.80436	350	1+
299.84373	372	
299.88334	266	
300.06377	178	1+
300.86059	1416	1+
301.88210	188	
301.91374	216	
302.88718	216	
303.36323	258	1+
304.89069	688	1+
305.82089	284	1+
305.85528	662	1+
306.12359	192	
306.79173	168	1+
306.88064	428	
307.12784	248	
307.89046	1574	
308.10700	242	1+
308.14118	1798	1+
308.29448	186	
308.37577	390	1+
308.85010	294	
308.87230	3782	1+
309.76109	234	1+
309.87323	2214	1+
309.88734	1092	
310.15644	1168	1+
310.76534	184	1+
310.84289	286	
310.85940	190	
310.95550	274	1+
311.36744	380	1+
311.40440	258	1+
311.88346	19728	1+
311.92730	368	1+
312.09321	212	1+
312.22499	600	1+
312.34497	314	1+
312.40674	206	1+
313.26329	98	1+
314.86503	2170	1+
314.97327	214	
315.00955	254	1+
315.16376	260	
315.37285	582	1+
315.82696	224	
315.94177	314	
316.39991	302	1+
316.81167	668	1+
316.86412	1024	1+
316.88815	648	1+
317.87578	238	
318.85915	682	1+
318.99756	202	1+
319.32417	190	1+
319.34953	274	1+
319.85280	354	1+
320.16375	140	1+
321.01492	212	1+
321.09966	310	1+
321.26553	186	1+
321.32434	186	1+
321.76402	254	1+
321.88766	230	
322.35729	318	1+
322.88462	770	1+
323.85531	232	
323.90369	228	
324.33019	256	
324.86444	334	
324.89725	238	
325.14753	234	
325.86446	218	
325.89929	774	
326.24133	1340	1+
326.88686	404	
326.97230	224	1+
327.05392	180	1+
327.37058	926	1+
327.80647	384	1+
327.87722	2104	1+
328.37068	584	1+
328.89363	1464	1+
328.97020	214	
329.08228	248	1+
329.45397	216	
329.58354	120	1+
329.89623	1260	1+
330.01177	416	1+
330.06534	152	1+
330.15917	254	1+
330.82597	496	1+
330.87450	356	
330.95688	198	
331.09076	256	1+
331.37178	256	1+
331.79782	188	1+
331.89110	526	
332.06595	244	1+
332.87501	1700	1+
333.17566	3574	1+
334.39333	326	1+
334.82154	256	
334.88030	1322	1+
334.89739	452	
335.84048	834	1+
336.39042	504	1+
336.86439	248	
337.88027	1716	1+
338.04087	208	1+
338.54827	140	1+
339.87700	930	1+
339.98374	236	1+
340.09396	206	1+
340.38677	230	1+
340.83363	244	1+
342.06212	298	1+
342.40175	216	1+
342.76186	190	
343.80074	152	1+
343.87452	562	1+
343.90202	510	1+
344.99506	346	1+
345.03321	216	1+
345.11584	294	1+
345.38560	298	1+
345.40027	322	1+
346.30766	274	1+
346.82686	616	1+
347.83004	534	1+
348.77443	406	1+
349.01621	304	1+
349.11364	164	1+
349.71826	416	1+
349.77440	290	1+
349.86237	262	
350.06255	244	1+
350.19136	220	
350.32469	204	1+
350.41118	308	1+
350.85512	556	1+
350.88976	636	
350.91157	508	
350.95926	450	1+
351.06236	244	1+
351.32964	170	1+
351.35646	358	1+
351.38646	174	1+
351.59617	194	1+
351.88624	414	
352.77776	662	1+
352.88474	238	
352.91296	894	1+
353.85141	1778	1+
354.04292	228	1+
354.78898	256	1+
355.02718	234	1+
355.26968	262	1+
355.41993	226	
355.86774	200	
355.89389	852	1+
356.78401	476	1+
356.83550	692	1+
356.87149	402	1+
357.06368	166	1+
357.21017	222	1+
357.36851	288	1+
358.39768	230	1+
358.83850	206	1+
359.03619	188	
359.87989	216	
360.72377	252	1+
360.86794	230	
360.94991	174	1+
360.96320	168	1+
361.01646	196	1+
362.84360	212	
363.78177	244	1+
363.84652	728	1+
363.87274	308	
364.34234	300	1+
364.85023	486	1+
365.86847	238	
366.18295	378	1+
366.78921	194	
366.84044	3908	1+
366.91282	248	
367.37147	194	
367.70834	980	1+
367.78518	446	1+
368.01826	194	1+
368.11331	292	1+
368.38192	286	1+
368.78926	282	1+
368.87780	244	
368.89731	396	
369.70582	278	1+
369.84334	650	1+
369.89098	200	
370.15649	254	1+
370.43106	204	1+
370.78352	276	
370.82788	248	
370.84644	400	1+
370.98140	232	1+
371.18646	194	
371.40497	244	1+
371.55194	192	1+
371.78084	226	
372.05015	236	1+
372.86211	522	1+
373.38663	308	
373.71806	652	1+
373.83133	330	
373.87310	502	1+
373.95222	188	1+
373.97127	272	1+
374.55186	196	1+
374.79792	258	
374.97442	184	1+
375.79164	322	1+
376.06778	170	1+
376.10281	452	1+
376.14998	192	1+
376.21928	1456	1+
377.35653	262	1+
377.89101	282	
379.38386	282	1+
379.85126	412	1+
380.73591	242	
380.78618	258	
381.73095	586	1+
381.77334	254	1+
381.80074	378	1+
381.89669	450	1+
382.39051	210	
382.73241	404	1+
382.85626	718	1+
383.26593	284	1+
383.32725	250	1+
383.93178	334	1+
384.39102	474	1+
384.85000	7826	1+
384.89784	260	
385.26868	224	1+
385.39275	356	1+
385.76263	158	1+
385.89108	770	1+
386.80291	234	
387.71549	256	1+
387.84754	550	1+
389.19922	524	1+
389.44335	130	1+
389.81143	208	
389.87179	256	
390.18224	330	1+
390.84078	2106	1+
390.90268	344	1+
391.06899	322	1+
391.29427	216	1+
391.33611	324	1+
391.80357	336	
391.90690	194	1+
392.07404	270	1+
392.36522	352	1+
392.78527	244	
392.82460	574	
392.84159	318	
392.86250	528	
392.93764	294	1+
393.80024	816	
393.84336	274	
394.39590	158	1+
394.83628	588	
394.86176	204	
395.78225	186	1+
395.86285	390	
395.98974	162	1+
396.73360	552	1+
396.86708	354	
396.89560	284	1+
397.04722	140	1+
397.28316	186	
397.31575	266	
397.38674	432	1+
397.81443	208	
397.85793	194	
398.13078	312	1+
398.86488	894	1+
399.22575	228	
399.81447	450	1+
400.05630	200	
400.37686	206	
402.86519	5052	1+
403.86985	3162	1+
404.36844	208	1+
405.08402	250	1+
405.87272	868	
405.91055	254	1+
406.80129	222	
406.86489	422	
407.04518	186	1+
407.10179	274	1+
407.86547	14752	1+
408.00891	262	1+
408.07729	472	1+
408.81155	514	1+
408.93521	404	1+
409.73204	584	1+
409.90198	236	
409.94621	318	1+
409.97537	166	1+
410.73890	376	1+
410.84607	724	
411.43693	288	1+
411.72490	160	1+
411.80968	1224	1+
411.86992	592	
412.13848	178	1+
412.17809	156	1+
412.22565	284	1+
412.84517	1084	1+
413.87723	772	1+
415.05717	398	1+
415.82262	256	
415.87263	996	1+
416.92539	196	1+
417.03514	82	1+
417.81888	622	1+
418.10563	230	1+
418.84329	396	1+
419.74908	454	1+
419.84196	278	1+
420.12333	142	1+
421.12582	114	1+
421.87957	2238	1+
422.73196	238	1+
423.20545	176	1+
423.82654	312	
424.82426	422	1+
424.86939	242	
424.97990	148	1+
425.30836	536	1+
425.87951	812	
426.08054	172	1+
426.75766	198	
426.86175	2556	1+
426.94201	506	1+
427.73376	1592	1+
428.09055	310	1+
428.14904	158	1+
428.35735	228	1+
428.86136	416	
428.88593	980	
429.82694	478	
429.86865	324	
430.74112	970	1+
430.85411	344	
430.86409	1936	1+
431.33893	170	1+
431.78221	230	1+
432.24360	2528	1+
432.93929	194	1+
433.00186	292	1+
433.87095	326	
433.99828	150	1+
434.12382	272	1+
434.88753	312	
435.86037	786	1+
435.90032	194	
437.69092	280	1+
438.65160	148	1+
438.69187	202	1+
438.74804	304	1+
439.14472	278	1+
439.89765	828	
440.09780	222	1+
440.14723	208	1+
440.89393	468	
441.87146	350	
441.89436	348	
442.24537	356	1+
443.23124	168	1+
443.25175	266	1+
443.37633	348	1+
443.89173	320	
444.05231	272	1+
444.87332	4020	1+
446.25468	252	1+
446.78877	264	1+
446.89799	246	
448.08854	188	
448.88997	430	
449.87903	582	
450.71314	528	1+
450.76507	822	1+
450.82303	194	1+
450.87828	714	1+
451.39708	262	1+
453.90217	222	
453.94449	250	1+
454.95218	166	1+
455.19700	158	1+
456.02507	86	1+
456.90064	1468	1+
457.90123	1428	1+
458.36692	232	1+
458.70816	282	1+
459.27390	122	1+
460.10260	240	1+
460.89289	166	1+
461.30817	272	1+
461.71676	224	1+
462.79362	192	1+
462.88213	1372	1+
463.10523	306	1+
463.71088	230	1+
465.87659	148	1+
466.78801	196	
467.88750	2190	1+
468.78206	618	1+
468.83075	406	1+
473.10176	226	1+
473.78798	194	1+
475.28633	216	
476.77813	166	1+
480.36365	138	1+
480.71619	574	1+
481.04070	212	1+
481.72110	518	1+
482.04729	138	1+
482.18431	350	1+
484.79667	188	
484.84750	160	1+
485.72066	218	1+
485.90064	978	1+
486.79486	542	1+
486.84293	668	1+
487.42324	172	1+
488.41778	192	1+
488.44657	174	1+
488.71807	316	1+
489.30565	912	1+
489.72135	250	1+
490.67426	274	1+
490.78948	804	1+
491.79462	550	1+
491.84624	468	1+
492.40224	192	1+
493.78749	460	1+
496.34569	352	1+
497.84914	120	1+
498.28861	330	1+
499.73879	344	1+
500.23048	190	1+
500.60020	182	1+
500.80700	206	
501.78417	206	1+
502.07324	124	1+
502.91129	202	1+
503.12743	160	1+
504.46697	314	1+
504.72928	194	1+
504.79598	316	1+
505.47002	238	1+
506.17800	200	1+
507.86533	252	1+
508.66225	196	1+
508.70359	230	1+
509.08958	266	1+
509.10355	190	1+
509.24120	260	1+
509.81095	108	1+
509.85836	1228	1+
510.24113	202	1+
510.91485	106	1+
511.75325	178	1+
512.09029	142	1+
512.80541	374	1+
END IONS

###FS:    #m/z: 322.93060 #charge 1+
###MS: 38
###MSMS: 39
BEGIN IONS
TITLE=Cmpd 28, +MS2(322.9306), 28.0-35.0eV, 0.8min #39
RTINSECONDS=49.006
SCANS=38-39
PEPMASS=322.93060	5447666
CHARGE=1+
189.86344	118	
192.88505	272	1+
196.88546	700	1+
198.03286	138	
199.00202	162	
205.94997	932	
206.09214	158	
206.86157	212	1+
207.95047	252	
207.97142	126	
209.94349	186	
210.90261	138	
211.88805	182	
211.94382	150	
212.87745	186	
214.89389	270	
215.89224	140	
217.00639	116	
217.88543	106	
221.04682	106	
221.94269	148	
221.97002	124	
222.52074	110	
222.95466	1080	1+
223.00001	108	
223.95853	718	1+
225.88910	138	
226.99243	136	
227.78760	120	
227.93769	144	
227.95262	272	
228.00673	120	
228.90831	164	
229.85748	100	
230.63998	104	
230.88993	330	1+
231.12226	336	1+
231.14954	100	
232.90537	248	
233.10436	128	
233.89620	200	1+
233.99005	216	
234.11601	172	
235.83103	170	
235.85828	102	
235.87948	140	
236.83191	100	
237.02195	118	
237.90484	190	1+
238.02071	112	
238.36658	116	
238.82280	118	
238.94096	400	1+
239.78508	368	1+
240.82226	200	
240.94057	3432	
240.95967	616	
241.91814	114	
241.94218	2160	
242.18133	118	
242.94131	6696	1+
243.11872	394	1+
243.79449	222	1+
243.82119	616	1+
243.87685	142	
244.82307	360	1+
244.94044	1942	1+
245.81966	122	
246.16529	128	
246.97494	722	1+
248.83555	106	
248.90033	424	1+
248.96166	246	1+
249.04183	262	1+
250.06231	220	1+
250.91906	314	1+
251.15437	120	
251.78850	212	
251.92220	232	1+
252.83068	102	
253.07341	220	1+
253.83520	264	
253.91950	172	
254.83931	130	
254.90724	348	1+
254.94497	100	
255.78111	318	1+
257.40952	102	
257.79845	266	1+
258.90760	124	
259.79948	350	1+
259.84090	118	
260.10869	190	1+
260.13914	126	
260.80248	310	1+
260.83540	312	
261.84146	310	1+
262.82802	492	1+
262.96872	176	
263.98155	126	
264.24112	110	
264.82956	210	
264.84556	114	
264.85690	104	
265.05337	278	1+
265.90370	206	1+
266.86315	242	1+
268.79187	318	1+
268.84299	118	
268.95783	172	
269.02495	102	
269.08188	130	
269.34525	130	
269.41398	108	
269.79560	196	1+
269.88887	122	
269.94924	130	
269.98037	220	1+
270.08254	180	1+
270.86199	160	
271.84583	622	1+
272.04268	246	1+
272.11796	132	
272.13753	198	
272.79820	108	
273.79214	606	1+
275.80567	580	1+
276.79571	130	
276.84929	400	1+
277.01724	100	
277.90467	256	1+
279.08985	728	1+
279.21001	104	
279.84643	154	
280.18942	100	
280.78945	136	
280.81291	220	1+
281.79225	116	
282.04298	230	1+
282.79203	618	1+
282.86019	130	
283.02736	132	1+
283.07286	200	
283.78916	526	1+
283.87471	172	
284.29396	256	
284.86941	254	1+
285.19355	256	1+
285.78028	120	
285.94553	206	
286.91708	530	1+
288.06660	178	1+
288.09374	104	
288.86522	112	
288.91074	112	
289.79099	186	
290.79002	162	
290.87477	348	1+
291.08625	128	
291.80309	828	1+
292.16208	116	
292.43487	104	
292.85560	118	
293.17374	410	1+
293.87290	190	
294.81393	322	1+
294.86093	184	
294.93563	102	
295.38607	112	
296.80758	310	1+
296.87338	124	
298.80377	146	
299.03617	150	
299.05898	150	
299.78083	256	
300.78397	186	
300.81974	102	
301.78112	128	
301.85946	102	
301.87561	218	
302.14272	112	
302.40200	110	
302.88065	132	
302.94702	152	
303.24885	108	
303.87405	252	1+
304.85941	138	
305.80211	120	
305.82341	158	
306.80268	100	
306.88531	268	
307.37011	104	
307.79839	702	1+
307.88984	278	
308.29275	138	
308.83458	210	
308.88035	314	1+
308.91427	254	1+
309.71864	112	
309.81413	466	1+
310.31054	136	
310.88127	564	1+
310.90454	158	
311.71504	116	
311.81367	116	
312.80350	298	
312.87633	106	
313.10082	126	
313.39879	126	
313.76775	150	
313.84708	194	1+
313.87765	334	1+
314.81844	414	1+
316.75528	192	1+
318.88088	262	1+
318.93598	174	
319.00945	110	
319.81701	130	
319.91676	120	
321.16410	138	
321.75085	250	1+
323.88698	132	
324.20672	132	
324.89471	634	1+
325.93283	110	1+
END IONS

###FS:    #m/z: 340.94055 #charge 1+
###MS: 38
###MSMS: 40
BEGIN IONS
TITLE=Cmpd 29, +MS2(340.9405), 28.0-35.0eV, 0.9min #40
RTINSECONDS=49.778
SCANS=38,40
PEPMASS=340.94055	3250576
CHARGE=1+
187.86446	132	
189.86278	150	
190.93023	124	
192.92886	230	
196.88079	216	1+
205.94907	346	1+
208.14479	126	
208.95841	186	
209.93465	122	
210.93783	174	
211.04523	116	
211.93371	126	
212.87925	538	
213.87919	564	
213.93935	2076	1+
214.88234	1768	1+
214.89403	234	
215.41215	158	
215.88663	1446	1+
215.93846	602	
216.41095	370	
216.60485	126	
217.86066	140	
217.88111	638	1+
221.09679	106	
223.96179	238	
224.93449	120	
224.97308	120	
226.89114	162	
226.94795	138	
226.97041	118	
228.89222	294	1+
228.94641	260	1+
230.82372	144	
230.88744	2064	1+
231.02367	130	1+
231.88982	1262	1+
231.95052	2792	1+
232.07368	126	
233.89602	1172	1+
233.94766	130	
234.95765	124	
235.79082	232	1+
235.82689	122	
235.89455	310	1+
235.94685	230	
238.83842	124	
240.79111	168	1+
240.82200	112	
242.54580	122	
243.03329	108	
243.64228	110	
243.87994	138	
243.94237	118	
244.86879	184	
246.01754	184	1+
246.15997	204	
246.44331	124	
246.90643	108	
246.97569	1014	1+
248.85447	218	
248.89882	298	
249.90397	132	
249.96117	838	1+
250.83540	128	
251.15030	274	1+
251.91487	212	1+
251.96904	122	
252.81420	102	
253.11504	108	
253.83392	146	
253.90513	120	
254.50401	238	1+
254.90781	176	
254.96594	1246	1+
255.07545	412	
255.78166	120	
256.68696	122	
256.91586	156	
256.96513	236	
257.79896	114	
258.83995	244	
259.84589	120	
259.95783	574	1+
260.04618	104	
260.85387	162	
261.90522	114	
262.06100	214	1+
262.92233	140	
263.02113	130	
263.09880	128	
263.86620	106	
263.92894	292	1+
264.07980	302	1+
264.84656	190	
265.08557	220	1+
266.68149	108	
266.86196	440	1+
267.05086	104	
268.84072	240	1+
269.34484	114	
269.79341	128	
270.97479	190	
271.79237	122	
271.85457	152	
272.93503	334	1+
272.97858	192	
273.79134	572	1+
275.00328	162	
275.80924	484	1+
275.83834	140	
276.85659	284	1+
276.87621	106	
277.59541	118	
277.80770	402	1+
278.85954	274	1+
279.09899	110	
279.87675	180	
280.86810	246	1+
280.93151	268	
281.09038	106	
281.37095	116	
281.94536	120	
281.96422	188	1+
282.44258	106	
282.80851	246	1+
282.85814	146	
283.02555	336	1+
283.41520	228	1+
283.78990	232	1+
285.86668	126	
286.78992	174	
286.81268	180	1+
287.79165	142	
288.79297	104	
289.79363	154	
291.80925	290	1+
291.88132	142	
293.43505	148	
293.85538	446	1+
293.87696	122	
293.92684	298	1+
294.81861	186	
294.85965	266	1+
296.80795	182	
296.85118	144	
296.86688	128	
297.00653	206	1+
297.86210	128	
297.91661	204	1+
297.97473	162	
298.37060	182	
299.78701	202	
299.81619	162	
299.88496	114	
300.03935	118	
300.81868	114	
300.92245	114	
300.95817	140	
301.89778	148	
302.73120	120	
302.86005	116	
302.91278	284	1+
303.80706	144	
304.88044	126	
305.80466	274	
305.87204	160	
307.31257	126	
307.32183	104	
307.72274	108	
307.79910	320	1+
307.89374	128	
308.28789	170	
308.66583	190	
308.89302	178	
309.13086	140	
309.41846	108	
309.88594	112	
310.87847	804	1+
311.75550	148	
312.87010	198	
313.02852	126	
313.09487	150	
313.45519	102	
313.82892	154	
313.90151	380	1+
314.82547	132	
315.79119	278	1+
317.90071	108	
318.86472	266	1+
320.81683	232	1+
322.38589	106	
323.88425	332	
324.79741	126	
324.89005	442	1+
325.69498	104	
325.76158	126	
326.18256	120	
327.82547	362	1+
328.88657	874	1+
329.77545	204	1+
329.87008	220	1+
330.81569	342	1+
331.89139	104	
338.03069	198	1+
338.23191	108	
339.82474	212	
341.94143	112	
342.90665	164	
343.25898	110	
343.67976	108	
344.32088	102	
344.77037	126	
END IONS

###FS:    #m/z: 336.94610 #charge 1+
###MS: 38
###MSMS: 41
BEGIN IONS
TITLE=Cmpd 30, +MS2(336.9461), 28.0-35.0eV, 0.9min #41
RTINSECONDS=50.5505
SCANS=38,41
PEPMASS=336.94610	549626
CHARGE=1+
163.76191	106	
182.87483	132	
189.86221	134	
192.88290	176	1+
196.88207	212	
197.52969	126	
197.87318	134	
197.88772	110	
203.87989	174	
205.94663	180	
205.96643	160	1+
206.95536	124	
207.87529	144	
207.97729	172	
208.88269	116	
209.89788	112	
210.88495	478	1+
211.94414	8626	
212.87921	2888	1+
212.94829	338	
213.93787	4252	1+
214.88086	248	
214.89528	142	
215.88699	1488	1+
217.88273	272	
223.96803	458	1+
224.96860	322	1+
225.88631	150	
226.89865	158	
226.97509	106	
227.89426	240	
228.89550	960	1+
229.95484	7316	
230.01203	124	
230.32508	104	
230.88863	6132	1+
230.95916	218	
231.13155	110	
231.95001	3768	1+
232.90578	188	
233.54087	138	
233.82573	136	
233.87236	114	
233.89780	572	
233.94796	376	
233.97338	116	
234.82205	118	
234.91652	110	
235.12419	104	
235.85186	230	1+
235.87039	120	
235.89403	570	1+
235.94691	286	1+
236.05992	170	1+
238.04662	228	1+
239.78667	172	1+
239.98173	192	1+
240.88387	152	1+
241.01350	200	
241.94224	146	1+
243.06341	230	1+
243.35908	106	
244.12413	136	
244.78896	156	
244.89676	128	
244.93769	222	1+
245.79788	142	
246.16053	370	
246.90449	172	
246.97549	440	
247.96648	1198	1+
248.89975	1522	1+
249.00476	110	
249.83384	128	
249.96094	912	1+
250.83226	180	
250.90505	426	1+
250.94942	148	
251.06963	146	
251.84045	276	
251.95841	200	
252.83209	182	
252.84676	146	
252.88379	146	
252.97082	4834	1+
253.08774	450	1+
253.17847	104	
253.52162	174	
253.83557	110	
253.90479	1296	1+
254.21984	190	1+
254.94542	138	
254.96479	1878	1+
255.07624	416	1+
255.19248	108	
255.94320	138	
256.91381	132	
257.85390	154	
257.90773	242	1+
258.03503	196	1+
258.37258	102	
259.65296	140	
259.95706	132	
260.16809	108	
260.82431	126	
260.94435	106	
261.83293	256	
262.79474	148	
262.83092	140	
264.96806	132	
265.82146	112	
265.85234	168	1+
266.35123	140	
267.10118	106	
267.83711	182	
267.95625	286	1+
267.98963	130	
268.83968	1074	1+
269.43387	106	
269.79963	204	
270.56580	102	
270.80817	218	1+
270.90912	526	1+
270.98108	596	1+
271.11551	106	
271.84219	486	1+
271.90990	594	1+
272.97829	356	
273.79276	482	1+
273.84565	356	1+
273.92455	252	1+
274.89001	284	1+
275.37806	90	1+
276.81583	188	
276.83916	210	
276.85596	266	
276.97280	124	
277.83205	204	
277.88131	192	1+
278.83361	792	1+
279.10247	110	
279.40266	104	
279.79031	282	1+
279.86058	128	
279.96367	116	
280.79300	200	1+
281.82396	128	
281.85886	114	
281.87382	124	
282.00424	136	
282.85736	136	
283.00745	150	
283.78822	532	
283.86948	106	
284.80550	132	
285.84750	1686	1+
286.82273	104	
286.84942	1292	1+
287.80975	116	
287.91056	128	
289.88577	132	
289.93370	124	
289.95823	194	1+
290.42240	110	
290.85792	190	1+
291.13851	142	
291.16740	122	
291.80564	208	
292.04133	180	
292.10261	194	1+
292.43148	218	1+
292.80353	190	
292.86003	378	1+
293.81308	126	
293.99370	206	1+
294.85142	184	
295.87006	104	
296.04012	122	1+
296.81083	444	1+
297.81573	338	1+
297.97644	166	
298.79847	150	
299.06431	156	
299.86346	126	
301.12929	210	1+
301.41660	118	
302.81214	184	1+
303.94864	264	1+
304.88119	134	
305.87591	510	1+
306.44069	104	
306.81175	104	
307.77686	106	
307.80328	224	1+
307.87977	436	1+
309.87080	1478	1+
310.87568	1098	1+
314.82205	118	
314.92445	102	
316.81846	156	
318.81318	142	
318.86784	124	
318.93529	174	
319.72216	134	
319.75514	152	1+
319.89205	134	
320.15868	136	
320.27920	170	1+
320.81839	210	1+
320.87954	228	1+
320.95651	130	
323.04109	138	
323.88546	178	
324.88721	472	1+
327.82629	186	
327.87344	132	
328.74489	254	1+
328.88615	440	1+
330.88319	110	
331.87255	192	1+
332.05513	116	
333.28683	114	
334.65262	104	
335.88807	104	
336.32941	112	
337.18285	318	1+
337.83376	126	
338.83951	178	1+
339.91918	156	1+
340.17960	158	1+
341.75313	112	
342.20366	116	
END IONS

###FS:    #m/z: 322.93045 #charge 1+
###MS: 42
###MSMS: 43
BEGIN IONS
TITLE=Cmpd 31, +MS2(322.9305), 28.0-35.0eV, 0.9min #43
RTINSECONDS=54.229
SCANS=42-43
PEPMASS=322.93045	5437868
CHARGE=1+
191.86096	126	
192.88751	498	1+
196.88405	162	
198.90309	194	1+
199.88798	150	
200.88489	188	
201.04194	214	
205.94777	662	1+
207.97484	122	
209.94571	208	
210.90078	178	
212.88042	700	1+
212.89597	142	
214.89625	344	
215.61500	102	
217.04867	100	
217.89762	210	
218.88873	210	
219.93654	106	
220.86677	192	
221.94692	118	
221.96891	106	
222.01727	242	1+
222.90277	108	
222.95404	334	
223.95785	950	1+
224.46642	112	
225.97196	100	
226.95216	558	1+
227.88475	158	
227.90472	482	1+
227.93043	178	
227.95595	356	1+
228.93075	144	
230.88788	380	1+
230.90723	178	
231.90942	138	
232.90114	126	
233.40477	96	
233.83241	116	
235.82768	152	
236.79106	274	1+
237.79353	200	1+
238.93828	188	
239.78956	282	
240.08123	120	1+
240.78950	120	
240.81850	390	1+
240.93977	3062	
240.96117	536	
241.84210	106	
241.93962	11286	1+
242.01221	134	
242.83595	98	
242.88571	124	
242.94192	7940	1+
242.98458	138	
243.01682	96	
243.81864	140	
244.12392	122	
244.46758	106	
244.78777	144	
244.93928	1396	1+
245.00112	112	
245.36305	98	
245.82201	110	
245.83435	104	
246.97602	426	1+
247.04312	178	
247.85177	476	1+
248.85485	314	1+
248.90152	112	
250.92463	226	1+
250.94801	198	
251.10957	160	
251.79114	176	
252.99468	138	
253.83383	182	
253.85653	106	
254.81487	136	
254.83587	140	
255.03023	108	
255.10585	138	
255.66677	102	
255.78182	196	
256.33294	104	
256.78043	130	
256.90616	314	1+
257.79769	266	1+
257.82938	418	1+
257.94584	104	
258.84836	110	
259.52796	104	
259.96871	124	
260.80419	290	1+
260.82953	524	1+
260.84577	266	
261.83250	334	1+
262.85713	156	1+
263.83170	306	1+
263.97736	176	
265.05317	136	
265.80567	134	
265.85986	448	1+
267.88680	118	
267.94679	138	
268.00715	104	
268.13975	146	
268.79141	100	
268.95632	132	
269.79840	384	1+
269.84961	148	
270.03834	114	
270.45282	100	
270.93575	152	
271.09566	126	
271.79934	128	
271.84506	734	1+
272.13338	122	
272.84732	538	1+
272.92320	140	
272.98311	100	
273.79446	1124	1+
273.81597	252	
274.78739	154	
275.80735	644	1+
275.90145	134	
276.84135	378	1+
277.01200	96	
277.85745	146	
277.92542	122	
278.07226	96	
278.99496	124	
279.09592	260	
279.79473	128	
279.81119	142	
280.09456	140	
280.13824	110	
280.26796	178	
280.81469	124	
281.07818	100	
281.80592	202	
282.12890	104	
282.79788	106	
282.88562	160	
283.06697	138	
283.78685	432	
283.86970	140	
284.29072	102	
284.79242	248	
285.11083	98	
285.20294	174	1+
286.92153	114	
287.79515	162	
288.09513	204	1+
288.93601	172	1+
289.79038	438	1+
289.88363	110	
290.85706	128	
291.80507	460	
292.78708	120	
293.76259	154	
293.79864	106	
293.86427	152	
294.27714	94	
294.81647	114	
294.85864	112	
295.11772	226	1+
296.81449	586	1+
297.12644	220	1+
299.78409	436	1+
299.88236	114	
300.03963	96	
301.78554	112	
301.87472	298	1+
303.81118	168	
303.86087	104	
304.80953	138	
304.88581	222	
304.93262	112	
305.87285	98	
306.80504	124	
306.89051	222	
307.79887	814	1+
307.88799	226	
308.29143	466	1+
308.86679	148	1+
308.88256	150	
309.82347	122	
309.89114	104	
310.31111	312	
310.80683	98	
310.82610	114	
310.87609	956	1+
312.02769	300	1+
312.11270	108	1+
312.80620	314	
312.83963	238	1+
313.06080	98	
314.82057	250	1+
315.93430	118	
316.89228	232	1+
318.88449	226	1+
321.88777	158	
323.23461	272	1+
323.71195	172	1+
323.88683	698	1+
324.89181	562	1+
327.01560	94	
328.13633	188	1+
END IONS

###FS:    #m/z: 340.94055 #charge 1+
###MS: 42
###MSMS: 44
BEGIN IONS
TITLE=Cmpd 32, +MS2(340.9406), 28.0-35.0eV, 0.9min #44
RTINSECONDS=55.0015
SCANS=42,44
PEPMASS=340.94055	2963534
CHARGE=1+
180.66513	110	
187.57107	120	
188.40639	100	
189.86025	146	
192.92658	384	
196.88069	370	1+
197.89480	128	
199.88521	100	
205.95027	268	
207.87516	212	1+
208.95877	104	
209.93880	438	1+
210.89865	134	
210.94002	298	1+
212.87981	294	
212.95163	160	
213.87884	1042	1+
213.93970	2176	1+
214.89391	450	
215.41767	130	
215.88675	1326	1+
215.93627	688	
216.98201	192	
217.88251	710	1+
217.93648	100	
220.87350	102	
223.96014	130	
224.95943	164	
224.97870	102	
225.00782	114	
226.89438	262	1+
226.94638	114	
228.93978	154	
229.90473	238	1+
230.78740	102	
230.88743	1128	1+
231.94944	2128	1+
232.86890	110	
233.40457	102	
233.87389	104	
233.89695	1108	1+
233.94792	858	
235.71584	118	
235.86828	142	
235.89189	704	1+
235.94689	168	
236.92056	186	1+
237.89194	324	1+
238.10463	100	
239.07391	98	
239.63415	108	
239.78773	140	1+
239.91750	102	
239.95760	104	
240.88207	336	1+
241.01159	104	
241.82484	158	1+
241.94803	120	
241.98584	106	
242.64704	100	
244.08882	126	
244.88153	142	
244.95748	116	
245.01101	100	
245.96080	118	
245.99251	116	
246.94761	102	
246.97565	426	
248.03325	118	
248.88300	128	
248.89622	306	1+
249.01705	286	1+
249.96262	772	1+
250.99417	114	
251.13863	110	
251.50783	98	
251.92391	98	
251.95633	188	
252.47464	104	
253.90435	126	
253.91995	104	
254.05356	134	
254.84033	126	
254.90355	198	
254.94231	236	
254.96624	1480	1+
255.07496	464	1+
255.92005	234	
256.85034	196	
256.86617	100	
256.91341	256	
256.96098	470	1+
257.79805	300	1+
258.84014	356	1+
258.88797	170	
259.82686	126	
260.15766	134	
260.85323	120	
260.90081	132	
261.89411	260	1+
263.17488	134	
263.80444	148	
263.84793	108	
265.42145	212	
265.85342	124	
267.14331	104	
267.82120	116	
268.05848	112	
268.79462	324	1+
268.84247	142	
269.84567	160	1+
270.01881	106	
271.35437	170	
272.84169	126	
272.89266	126	
272.93938	120	
272.97610	128	
274.80642	502	1+
275.36583	98	
275.83197	126	
276.85355	682	1+
277.12547	280	1+
277.80681	130	
277.96379	242	1+
279.90341	160	
279.92591	444	1+
279.96417	174	
280.80141	184	
281.87500	280	1+
283.80174	124	
283.89738	110	
284.86003	136	
285.43214	116	
285.82344	108	
287.80852	146	
287.92210	122	
288.37525	112	
289.78709	298	
289.85755	456	1+
289.88538	140	
290.86242	330	1+
291.80709	274	1+
291.94658	232	
292.43364	98	
292.95545	168	
293.02923	104	
293.05674	126	
293.85044	214	1+
293.87164	134	
293.88914	208	1+
296.80735	206	
296.86131	284	1+
297.80802	136	
297.97555	126	
298.92956	164	
301.87626	312	1+
302.79616	114	
302.85662	274	1+
304.79603	298	1+
305.87422	156	
306.88400	284	
307.79991	356	1+
307.89038	172	
308.29359	234	
308.88195	126	
309.16997	194	
309.80857	326	1+
309.87334	118	
310.42026	148	
310.87885	204	
311.88525	160	
312.03881	128	
312.80029	124	
313.87071	104	
314.81959	138	
314.86384	104	
315.33012	106	
315.81740	162	
315.87947	150	
316.19620	166	1+
317.03519	216	1+
317.81868	108	
318.15114	102	
318.59720	98	
318.63111	106	
319.88853	218	
321.80800	252	1+
321.88507	202	
322.37351	244	1+
323.88892	170	
324.89182	670	1+
326.17062	192	
327.30771	98	
328.82607	182	
328.88816	346	1+
329.87132	142	
330.19599	154	
330.80909	340	1+
333.86674	300	1+
333.90577	98	
335.14183	210	1+
337.15262	216	1+
338.87460	156	
340.39397	106	
341.31380	104	
341.82269	100	
342.90642	298	1+
343.89508	140	
344.71707	240	1+
END IONS

###FS:    #m/z: 363.95647 #charge 1+
###MS: 42
###MSMS: 45
BEGIN IONS
TITLE=Cmpd 33, +MS2(363.9565), 28.0-35.0eV, 1.0min #45
RTINSECONDS=55.774
SCANS=42,45
PEPMASS=363.95647	1933058
CHARGE=1+
182.87258	116	
185.86573	200	
187.86653	138	
187.93552	118	
189.86294	1746	1+
191.85711	1454	1+
192.88238	298	1+
193.85211	192	1+
193.89373	260	1+
196.88185	686	1+
200.87800	120	
203.87989	118	
205.94941	128	
206.40775	148	
206.89142	136	
206.94318	136	
207.40452	300	
207.87283	642	
207.94692	482	1+
208.88572	268	1+
209.86869	350	
209.94379	3042	1+
210.88338	1062	1+
212.87908	8888	1+
215.88312	270	
216.41063	382	1+
218.91261	262	
219.86287	312	1+
222.95156	2568	1+
223.88789	420	1+
224.94865	3750	1+
225.97266	146	
226.52039	132	1+
226.89983	234	
226.94750	16912	1+
226.96860	248	
227.12308	116	
227.88002	150	
227.92959	344	
228.79899	234	
228.89413	1786	1+
228.94215	20778	1+
228.97253	188	
228.99803	350	1+
229.03871	168	
229.21588	126	1+
230.04232	128	1+
230.78914	296	1+
230.85024	278	1+
230.88966	10914	1+
231.08289	234	1+
231.98697	226	1+
232.57579	122	
232.88489	1274	1+
233.49588	94	1+
234.87948	732	1+
234.92496	164	
235.11729	280	
235.53084	124	
235.82438	522	1+
235.89900	318	1+
238.94372	124	
239.07130	268	1+
239.43052	202	
239.78548	134	
240.83200	246	
240.89045	354	1+
240.94097	724	
240.96175	1784	1+
241.94177	426	
242.00554	138	1+
242.94220	1584	1+
242.95901	1880	1+
243.82804	288	
243.85099	154	
244.79073	258	
244.81047	322	1+
244.95696	9598	1+
245.03503	130	
245.07307	124	
245.45698	146	1+
245.86810	240	1+
245.94108	346	
246.83740	118	
246.90580	462	
246.95286	9418	1+
247.79618	366	1+
248.89997	2594	1+
249.08609	118	
250.89564	696	1+
250.94679	204	
250.97073	380	1+
251.02893	142	
251.81070	116	
252.10850	114	
252.89891	960	1+
253.90573	714	1+
254.83542	130	
255.99608	112	
257.11630	288	1+
257.79679	134	
257.85150	138	
258.07606	200	1+
258.94647	132	
258.97271	246	1+
259.84622	178	
260.33832	178	
260.96805	1358	1+
261.83134	140	
262.80498	126	
262.82799	480	1+
263.40116	174	1+
263.79000	184	1+
263.97823	220	
264.08180	182	1+
264.96836	504	1+
265.44018	112	
265.83974	128	
265.85511	256	1+
265.90935	172	
266.81237	458	1+
266.87392	132	
267.04064	186	1+
267.78808	114	
267.88459	138	
267.91072	290	1+
267.92340	130	
267.97342	1490	1+
268.03649	190	1+
268.12965	236	1+
268.86999	268	1+
268.95784	156	
269.39675	180	
269.96837	1932	1+
270.80159	164	
271.84311	430	1+
271.91499	462	1+
272.78711	660	1+
273.91264	154	
275.00636	136	
275.22548	120	
275.80530	116	
276.85270	302	1+
277.96975	280	1+
278.79789	184	
278.84653	250	1+
279.10328	326	1+
280.79032	686	1+
280.81020	350	1+
281.85497	136	
282.12588	118	
282.41724	194	1+
282.80899	226	
282.84708	848	1+
283.79099	390	1+
283.84980	710	1+
283.98694	184	
284.87414	140	
284.91370	116	
284.97376	226	1+
284.98903	122	
285.84457	1164	1+
285.89334	124	
285.93560	126	
287.80930	166	
287.87111	142	
288.13263	324	1+
288.79266	138	
288.88192	230	1+
290.78685	756	1+
290.81730	132	
290.86338	260	
291.44721	168	
291.92681	138	
292.86644	130	
293.11955	120	
293.86135	772	1+
293.88868	194	1+
294.10903	152	
294.86115	548	1+
294.92850	180	
295.12429	122	
296.64971	198	1+
296.80732	442	
296.86844	262	1+
297.81003	202	
298.42218	144	
298.80124	1600	1+
299.86456	142	
299.99494	140	
300.81024	650	1+
300.87030	128	
301.09073	124	
301.81279	388	1+
301.86137	776	1+
302.79432	138	
303.80701	1176	1+
303.85469	2442	1+
303.94350	170	
305.82714	130	
305.85971	164	
306.00424	112	
306.12697	240	1+
306.43551	206	
306.99810	148	
307.13474	148	1+
307.82633	214	1+
308.89192	206	
309.42618	166	
309.65375	120	
309.87572	670	1+
310.79953	148	
311.87478	482	1+
312.81972	154	
313.04001	154	
313.80576	132	
314.18607	108	1+
314.54549	114	
314.81797	496	1+
314.83797	218	1+
315.75756	190	1+
316.81533	420	1+
318.93445	376	1+
319.07847	144	
319.82125	156	
319.92924	260	1+
320.13084	112	
320.15591	180	1+
321.81774	1000	1+
321.86695	586	1+
322.11286	120	
322.93135	274	
323.88291	144	
324.79904	194	1+
324.86899	264	1+
325.01126	162	
325.71735	202	1+
325.90153	258	1+
326.87070	1126	1+
327.76529	180	1+
328.17035	286	1+
328.88322	808	1+
329.75916	144	
329.77791	140	
330.03370	176	
331.75634	210	1+
331.89389	372	1+
332.90000	260	1+
333.87563	260	1+
336.82092	378	1+
336.94439	936	1+
337.18117	198	1+
337.76996	166	1+
337.96565	190	
338.87216	172	1+
339.39770	118	
339.71287	216	1+
339.82707	1648	1+
340.93894	938	1+
341.17635	132	
343.19257	114	
343.82646	214	1+
343.97814	114	
344.16336	134	
344.88476	204	1+
348.08469	168	1+
349.12692	138	
349.32227	130	
349.34141	120	
349.77071	140	
352.86516	186	
352.97453	128	
353.76976	266	1+
353.79454	140	
353.88707	146	
357.62466	112	
358.75736	136	
359.08726	158	1+
359.78985	124	
360.72160	134	
361.78241	120	
361.98038	160	
362.71702	356	1+
362.84783	122	
363.75355	192	1+
364.92920	128	
366.05613	282	1+
366.31281	190	
367.77547	132	
367.83887	270	1+
368.36618	158	
END IONS

###FS:    #m/z: 363.95640 #charge 1+
###MS: 46
###MSMS: 47
BEGIN IONS
TITLE=Cmpd 34, +MS2(363.9564), 28.0-35.0eV, 1.0min #47
RTINSECONDS=59.4565
SCANS=46-47
PEPMASS=363.95640	1961478
CHARGE=1+
109.96528	118	
178.94694	206	
182.86470	254	1+
187.86572	480	1+
187.93960	148	
189.86181	2598	1+
191.00673	142	
191.85882	2920	1+
193.85452	460	1+
194.88652	482	1+
196.88366	1076	1+
199.88794	126	
200.88198	206	
200.94492	122	
201.97085	120	
205.94867	192	
206.94393	608	1+
207.40490	188	
207.87535	1622	1+
209.12911	136	
209.86925	244	
209.94353	6562	1+
210.88312	2512	1+
212.87908	17678	1+
214.38962	172	1+
215.40851	468	1+
216.41061	394	1+
217.90695	506	1+
218.91116	350	1+
219.41773	174	
219.86376	266	
222.91302	126	
222.95160	8726	1+
223.88670	130	
224.94807	14090	1+
225.88453	236	
226.03105	188	1+
226.15367	220	1+
226.89246	998	1+
226.94718	32686	1+
227.09395	152	1+
227.15910	150	1+
227.78676	432	1+
228.83657	118	
228.89478	3084	1+
228.94236	45062	1+
229.00147	148	1+
229.07516	142	
229.09941	146	
229.15118	136	1+
229.18629	198	1+
229.31100	142	1+
229.43392	186	
229.64678	136	1+
229.98813	328	1+
230.79064	404	
230.88937	17126	1+
231.72680	120	1+
232.02293	166	
232.38024	90	1+
232.88574	2162	1+
234.11467	374	1+
234.14577	202	1+
234.88041	896	1+
235.82193	328	
235.85164	132	
236.83075	146	
239.07055	154	
240.82500	276	
240.88210	194	
240.94072	908	
240.96311	5478	1+
241.09044	136	
241.87612	270	1+
241.94243	496	
242.81951	268	1+
242.92109	122	
242.95807	3690	1+
243.78018	154	1+
243.88050	226	1+
243.93813	262	
244.12594	142	1+
244.95748	12876	1+
245.07959	278	
245.11112	168	
245.83158	126	
245.85049	208	1+
245.94102	310	
246.72631	120	
246.90353	1478	1+
246.95328	16294	1+
247.52857	280	1+
248.02446	136	
248.80240	422	1+
248.85323	188	
248.90019	4728	1+
250.89738	1124	1+
250.94898	290	1+
250.97154	554	1+
251.07046	254	
252.13424	156	
252.89049	260	
252.95327	262	
253.08327	296	1+
253.11863	310	1+
253.90648	1380	1+
253.94582	116	
255.84954	178	
255.95352	270	1+
256.81191	160	
257.13471	120	
257.79590	272	1+
258.83640	524	1+
258.85051	166	
258.97159	800	1+
259.79525	184	1+
260.04618	132	
260.91126	326	1+
260.96755	2820	1+
261.07690	124	
261.91823	206	1+
262.82066	468	1+
263.05540	178	1+
263.82384	478	1+
263.97785	266	1+
264.10845	140	
264.35089	266	1+
264.38037	164	
264.85711	160	
264.95934	244	
265.08912	128	
265.97454	742	1+
266.15831	148	1+
266.81106	358	1+
266.86082	206	
267.78167	316	1+
267.97343	1800	1+
268.84137	128	
268.85791	128	
268.93384	148	
268.95648	352	
269.52750	118	
269.79989	194	
269.96898	2384	1+
270.01203	176	1+
270.23145	128	1+
270.80651	166	
270.82732	224	
271.08964	132	
271.15161	118	
271.83929	356	1+
271.85908	128	
271.91388	678	1+
273.79493	124	
274.85370	160	
274.92276	140	
275.86338	140	
276.80929	318	1+
276.85205	178	
277.35987	246	1+
277.79411	142	
277.84430	398	1+
277.88177	130	
278.03386	224	1+
278.06091	136	
278.80239	650	1+
278.84647	444	1+
279.10367	266	1+
280.00705	176	
280.79274	1152	1+
280.91050	134	
281.11892	192	
281.89247	142	
282.89285	122	
283.85172	254	
283.96408	186	
283.98246	734	1+
284.78766	196	
284.82965	224	
284.84904	186	
285.79705	122	
285.84537	2470	1+
285.93524	236	1+
286.80094	350	1+
288.63495	134	
288.79124	312	1+
289.87875	502	1+
289.89534	132	
290.78715	484	
291.80429	156	
291.99582	168	1+
292.86700	136	
292.93955	186	1+
293.11601	258	
293.85239	330	1+
293.87406	166	
293.92951	270	1+
294.28484	176	1+
294.89741	130	
296.64331	174	
296.80706	1044	1+
296.87198	118	
297.92042	202	1+
298.04635	170	1+
298.74625	210	1+
298.80089	1042	1+
299.86073	198	1+
301.80772	320	
301.83760	150	
301.85885	414	
301.91584	172	
302.81372	178	
302.86376	282	
302.88936	186	1+
302.96082	118	
303.80707	1248	1+
303.85630	2960	1+
304.88104	244	1+
305.82080	440	1+
307.88642	336	1+
308.06538	238	1+
308.14543	248	1+
308.28999	190	
308.94397	156	
309.81540	140	
309.86776	142	
309.89051	212	
310.87514	438	
311.12725	114	
311.88298	274	
312.86598	268	
314.76902	182	1+
314.81739	136	
314.88454	204	
316.81942	490	1+
318.81138	120	
318.88352	162	
318.93120	122	
318.95767	120	
319.81872	206	
320.81790	176	
320.93016	126	
321.81778	1360	1+
321.86745	738	1+
322.92748	354	
323.92928	338	1+
324.10899	168	
324.87374	388	1+
324.89565	328	
325.89948	310	
326.82307	132	
326.87172	1854	1+
327.85119	120	
328.20164	186	1+
329.81605	172	1+
329.91003	256	1+
330.71442	116	
333.76417	224	1+
335.14482	128	
336.94437	1176	1+
337.09705	150	1+
337.82876	118	
338.82226	116	
338.87082	142	
338.94486	164	
339.82692	1256	1+
340.94040	716	1+
342.71470	212	1+
342.90687	158	
343.91005	190	
344.29481	242	1+
345.10544	194	1+
345.71187	180	1+
345.78593	138	
346.93832	160	
347.22665	144	
347.76371	382	1+
348.15730	172	1+
348.76650	302	1+
348.90459	260	1+
349.15481	186	1+
349.32378	118	
351.33471	190	1+
351.75757	158	1+
352.88425	126	
354.00803	154	1+
354.78437	250	
356.76627	212	1+
357.02883	142	1+
358.86287	288	1+
359.71754	148	
359.95995	126	
361.70281	194	1+
362.14100	168	1+
362.19601	208	
362.83685	292	1+
363.73590	142	
363.96503	168	
364.78081	166	1+
367.33069	220	1+
367.78573	134	
367.89826	238	
369.05884	266	1+
END IONS

###FS:    #m/z: 507.84537 #charge 1+
###MS: 46
###MSMS: 48
BEGIN IONS
TITLE=Cmpd 35, +MS2(507.8454), 28.2-35.2eV, 1.0min #48
RTINSECONDS=60.229
SCANS=46,48
PEPMASS=507.84537	793862
CHARGE=1+
196.01720	260	
209.94549	182	
213.15700	368	1+
214.88398	446	1+
215.88388	224	1+
219.89366	194	
224.97872	248	
226.11608	338	1+
227.95308	252	
232.89251	340	1+
234.88576	268	1+
235.14199	986	1+
239.08147	220	1+
239.85902	210	
241.85396	220	
241.88313	220	
243.87335	260	
243.90949	306	1+
245.11187	344	
245.80093	228	1+
246.97743	198	
248.85554	242	1+
248.88478	334	1+
249.15767	850	1+
249.88924	242	1+
250.97072	928	1+
251.87482	352	1+
252.07627	270	
254.94803	172	1+
255.90308	292	1+
256.77918	350	1+
257.11331	230	1+
259.86279	510	1+
259.88154	252	
260.88439	244	
261.88067	200	1+
262.13543	2652	1+
262.93740	294	1+
263.13712	1436	1+
263.93997	166	1+
265.88742	240	1+
266.16841	682	1+
266.86824	174	
268.88738	248	
269.00905	254	1+
270.86043	632	1+
271.80398	296	1+
272.38689	396	1+
272.85332	1466	1+
274.80262	226	1+
276.85378	182	
277.15204	1306	1+
277.80120	192	
277.88705	210	
278.81397	174	
278.86340	390	1+
278.88786	466	1+
279.35794	292	1+
279.39745	270	
279.88813	326	1+
280.37950	956	1+
280.78630	168	1+
281.15161	156	1+
282.89368	206	
283.83878	382	1+
283.88265	332	1+
284.01314	196	1+
284.19570	414	1+
286.13506	228	1+
286.84550	218	
286.86970	194	
287.84624	254	
288.80044	210	1+
288.85272	228	
289.00099	158	1+
289.87946	1166	
289.97042	222	1+
290.10156	138	1+
290.86478	2792	1+
290.91669	232	1+
291.94216	160	1+
292.20344	110	1+
293.82756	228	1+
293.87353	8326	1+
293.96438	292	1+
294.12092	286	1+
294.36661	232	1+
295.36899	352	1+
295.40720	242	1+
296.01658	116	1+
296.14422	166	1+
296.85660	662	1+
296.87455	406	
297.90165	216	1+
298.30768	216	1+
298.80005	250	
298.82800	214	
298.85209	440	
298.87905	294	
299.33545	594	1+
299.81182	238	
299.84250	292	
299.88176	196	
300.33878	388	1+
300.85607	1120	1+
302.86400	204	
302.88623	194	
303.86183	314	
304.85571	974	1+
304.87997	272	
304.92083	176	
305.82147	400	1+
305.85893	836	1+
307.13756	182	
307.80021	382	1+
307.89032	1408	
308.14051	1386	1+
308.87125	3664	1+
308.91686	268	1+
308.97757	308	1+
309.03744	296	1+
309.10721	226	1+
309.36822	546	1+
309.78599	230	1+
309.87166	2150	1+
309.88695	2024	1+
310.15553	1122	1+
310.40289	380	1+
310.92993	286	1+
311.34571	294	
311.84557	216	
311.88291	15800	1+
312.22570	590	1+
312.34824	494	1+
312.79642	186	
313.82807	146	1+
314.26838	164	1+
314.86777	1442	1+
314.96241	180	
315.16649	290	1+
315.37554	178	
315.79881	196	
315.93944	192	
316.12366	182	1+
316.81322	416	1+
316.86548	572	1+
316.87841	456	
316.91558	308	1+
317.89794	234	
318.85405	210	
318.88362	660	1+
319.38556	204	1+
319.45806	144	1+
319.84583	334	1+
319.90941	248	1+
321.88602	982	1+
322.16797	200	
324.02722	222	1+
324.35937	244	1+
324.85917	306	
325.09619	180	1+
325.90146	570	
326.24214	1310	1+
326.38602	516	1+
326.87828	2726	1+
326.89718	584	
326.99697	214	1+
327.87962	1816	1+
328.17188	222	1+
328.62631	140	1+
329.35611	268	1+
329.83378	388	1+
329.89622	592	
330.16604	270	1+
330.26587	100	1+
330.83708	306	1+
330.88074	548	
330.90322	354	
331.87082	1514	1+
331.89181	570	
331.95323	352	1+
332.24362	104	1+
332.87380	1270	1+
332.90445	350	
333.17435	2788	1+
333.32823	166	1+
333.83883	178	
334.15356	158	1+
334.36173	230	
334.39507	656	1+
334.89566	816	1+
335.84014	506	1+
336.94443	280	
337.83708	176	
337.88253	480	
338.88397	300	
339.05358	280	1+
339.29692	206	
339.82527	308	
339.88050	788	1+
340.03427	146	1+
340.79109	214	
340.90366	304	1+
341.82874	236	
342.86457	532	1+
342.87975	182	
342.90317	370	1+
343.18813	202	1+
343.90898	216	1+
344.30874	292	1+
344.32734	346	1+
344.36785	360	1+
344.71938	202	
344.87131	672	1+
345.16908	216	1+
345.36963	224	1+
345.82907	250	1+
345.89695	448	1+
346.40315	182	
346.90607	302	1+
347.00951	336	1+
347.11643	82	1+
348.06464	164	1+
348.89130	200	
348.91247	300	1+
349.75706	210	
349.77271	216	
349.88616	174	
350.06291	166	1+
350.89394	858	1+
351.77085	706	1+
351.80493	240	
351.85390	304	1+
352.25857	188	
352.77459	614	1+
352.90829	654	1+
353.85245	1694	1+
354.33391	264	1+
354.83683	268	
355.84351	240	
355.88958	656	1+
356.38689	372	1+
356.78529	374	1+
356.83636	188	
356.86198	482	1+
357.33424	264	1+
357.72501	296	1+
357.73937	152	1+
357.84561	404	1+
357.86539	426	1+
358.37178	482	1+
358.81693	218	1+
358.91299	272	1+
359.11766	206	1+
359.37354	282	1+
359.77639	258	1+
361.36543	474	1+
361.87218	182	
362.85871	206	
363.86744	216	
364.13000	198	1+
365.32480	174	1+
366.18822	260	1+
366.37168	348	1+
366.57277	140	1+
366.78722	494	1+
366.84074	3638	1+
367.70970	616	
368.71031	682	1+
368.88080	268	
368.89952	690	1+
369.76225	178	
369.83457	836	1+
370.78432	612	1+
370.97335	166	1+
371.72754	418	1+
372.21761	202	1+
372.85217	260	
372.89770	174	
373.21866	144	1+
373.34391	230	1+
373.71655	714	1+
373.83054	256	
373.87386	454	1+
374.01534	254	1+
374.79640	270	
374.81094	344	
374.88695	518	1+
375.81169	224	
375.88739	380	1+
376.21957	1318	1+
376.72981	194	1+
377.09292	184	1+
377.40092	238	1+
377.80470	384	1+
378.73888	218	1+
378.88968	218	1+
379.39318	442	1+
379.85701	782	1+
380.72356	208	
380.77497	184	1+
380.85856	652	1+
380.93544	202	1+
381.71738	348	1+
381.79306	180	
381.83688	274	
382.34713	236	1+
382.85756	756	1+
383.22582	136	1+
383.26630	394	1+
383.79748	348	1+
383.89767	174	
384.85035	7244	1+
384.97120	262	1+
385.14929	234	1+
385.97034	286	1+
386.89747	242	
387.74186	546	1+
387.77176	422	1+
388.71636	398	1+
388.79583	500	1+
388.91859	258	1+
389.19813	800	1+
389.85569	218	
389.89528	226	
389.96860	256	1+
390.35486	248	1+
390.84479	2428	1+
391.08131	338	1+
391.89844	288	1+
392.80450	222	
392.83130	564	1+
392.89936	238	1+
393.79995	558	
394.18629	222	1+
394.74470	174	
394.78233	428	1+
394.83443	266	
394.86430	232	
395.81066	196	
395.86733	468	
396.42356	138	1+
396.73572	502	1+
396.89702	266	1+
397.31516	182	
397.86034	634	1+
398.21560	518	1+
398.35282	368	1+
398.39030	212	
398.67570	184	
398.72020	194	
398.86226	398	1+
399.21980	430	1+
399.71353	254	1+
399.73079	180	
399.81213	256	
400.74195	358	1+
400.86916	334	
401.15721	278	1+
401.86517	222	
402.15801	208	1+
402.86453	3420	1+
404.40002	228	1+
405.13673	192	1+
405.22233	142	1+
405.86662	892	1+
406.02336	152	1+
407.05839	392	1+
407.72460	468	1+
407.86448	11568	1+
407.98969	148	1+
408.35075	138	1+
408.75628	410	1+
408.96997	200	
409.72652	768	1+
410.28173	114	1+
410.81627	262	
410.84067	432	
410.86702	968	1+
411.81081	648	
411.88089	214	
411.90625	262	
412.06919	312	1+
412.37030	188	
412.73072	860	1+
412.81070	300	
412.84474	678	
413.07114	226	1+
413.87752	1440	1+
414.85906	442	
415.20089	250	1+
415.34392	192	1+
415.87756	754	1+
416.11306	236	1+
416.72126	406	1+
416.88197	494	1+
417.36224	162	1+
417.81610	534	1+
418.85580	554	1+
421.07923	240	1+
421.73293	290	1+
421.87963	1458	1+
422.07971	140	1+
422.22357	234	1+
422.82740	276	1+
422.86437	274	
424.86758	316	
425.30498	390	1+
425.74211	218	
425.87669	576	
426.86272	2186	1+
426.93926	208	
427.16061	126	1+
427.73282	1396	1+
428.09114	176	
428.38214	290	1+
428.85161	228	
428.88605	1272	1+
428.93858	390	1+
429.18352	158	1+
429.23093	242	1+
429.82570	572	
430.23259	170	1+
430.73819	864	1+
430.86475	1502	1+
431.87001	1098	1+
432.24300	2736	1+
432.38509	214	1+
433.94031	208	1+
434.82296	412	1+
434.88753	256	
435.86338	308	1+
436.89252	142	1+
437.68628	160	1+
438.82007	282	1+
439.15573	160	1+
439.89317	1402	1+
440.86539	310	1+
441.22850	254	1+
443.70234	200	
444.87226	3632	1+
445.74194	470	1+
445.76455	238	
446.79656	476	1+
447.25397	324	1+
447.84044	194	
448.10214	284	1+
449.88058	428	
450.70394	320	1+
450.74785	494	1+
450.77375	362	1+
450.82150	318	1+
450.87711	228	
450.89738	488	1+
451.89714	338	1+
454.76499	186	
455.72014	286	1+
457.76698	416	1+
457.90454	922	1+
458.69965	202	
458.77184	314	1+
460.22100	184	
462.14019	162	1+
462.70792	190	1+
462.88301	1048	1+
464.78726	192	
466.26659	212	1+
466.61217	162	1+
467.88966	1364	1+
468.71894	194	
468.77875	692	1+
469.78100	434	1+
474.71150	208	1+
478.71686	202	1+
479.67231	218	1+
479.76667	306	1+
481.79903	250	1+
485.78974	518	1+
485.89881	734	1+
486.79382	444	1+
486.84046	428	1+
487.23357	194	
488.79693	216	1+
489.30372	376	1+
490.84602	396	1+
491.79097	186	
491.85028	342	1+
496.09768	160	1+
498.78955	276	1+
499.74003	280	
499.79215	156	1+
501.81122	318	1+
502.11257	188	1+
502.14533	182	1+
502.75174	208	1+
502.81491	216	1+
503.15573	174	1+
504.80076	652	1+
505.09860	94	1+
505.80450	438	1+
506.73732	164	1+
507.71962	212	1+
507.86830	232	
508.20474	140	1+
508.91570	176	1+
509.20933	102	1+
509.37815	90	1+
509.85866	968	1+
510.25156	186	1+
511.20512	142	1+
END IONS

###FS:    #m/z: 336.94587 #charge 1+
###MS: 46
###MSMS: 49
BEGIN IONS
TITLE=Cmpd 36, +MS2(336.9459), 28.0-35.0eV, 1.1min #49
RTINSECONDS=61.001
SCANS=46,49
PEPMASS=336.94587	525866
CHARGE=1+
67.74066	94	
109.59338	104	
182.86949	160	
196.88099	658	1+
205.01147	166	
205.95059	422	1+
206.97303	328	1+
208.88636	192	
209.88107	538	1+
209.94270	184	
210.88399	460	1+
211.91500	98	
211.94432	6730	1+
211.97155	122	
212.87827	2550	1+
213.93932	3132	1+
214.00175	94	
214.04151	94	
214.87853	242	
214.89743	190	
215.88778	826	1+
215.93850	392	
217.05250	96	
217.38680	102	
217.88125	134	
217.94715	98	
218.83903	96	
219.83540	128	
221.88990	120	
221.94410	134	
223.96487	434	1+
225.91684	106	
226.15066	214	
226.89644	246	
227.78771	116	
227.83056	276	1+
227.89353	1358	1+
228.83238	212	1+
228.89389	794	1+
228.92315	106	
228.96163	118	
229.02903	88	1+
229.89133	98	
229.95503	5276	
230.11102	140	1+
230.61756	140	1+
230.88877	6142	1+
230.95598	170	
230.99606	92	
231.83343	132	
231.95004	2864	1+
232.89622	666	1+
233.46260	106	
233.83870	102	
233.86041	190	1+
233.89777	566	1+
233.95065	468	1+
235.08047	142	
235.82199	116	
235.84891	114	
235.89460	326	
235.94640	282	
238.48385	108	
241.94580	124	
243.89774	100	
244.12806	106	
244.78892	210	1+
245.04628	122	
246.90575	202	
246.97482	416	
247.89308	132	
247.96569	1650	1+
248.89895	1408	1+
249.80685	96	
249.96378	648	1+
250.15612	94	
250.83459	698	1+
251.07190	132	
251.45518	100	
251.78626	184	
251.83786	418	1+
251.92231	128	
252.13329	166	1+
252.85608	206	
252.97127	2502	1+
253.04853	118	
253.08921	294	1+
253.83201	290	1+
253.90276	1022	1+
254.01735	188	1+
254.96532	1554	1+
255.07518	360	
255.10965	152	
255.78843	276	1+
256.91517	266	1+
256.96485	308	1+
257.85116	160	
258.88626	162	
258.91988	116	
260.15924	110	
261.07470	98	
261.83408	246	
262.95003	122	
263.07422	168	
263.83557	342	1+
266.10076	100	
266.78539	94	
267.83574	234	
267.84659	204	
267.96117	176	1+
268.84025	1154	1+
269.79885	112	
269.92203	112	
270.79509	348	1+
270.98076	282	1+
271.80088	256	1+
271.84201	222	
271.91409	272	1+
272.85079	138	
272.97653	102	
273.59176	96	
273.79340	560	1+
273.81562	138	
273.85379	96	
274.85665	138	
275.86604	232	
276.16681	176	1+
276.84983	178	
277.80394	118	
277.83468	204	
277.98167	98	
278.03000	286	1+
278.83430	798	1+
279.81321	100	
279.85655	324	1+
280.79121	114	
280.92643	188	1+
281.83103	114	
281.95746	132	
282.06213	110	
282.36135	160	
283.88763	180	1+
284.80835	280	1+
284.85264	156	
284.93490	94	
285.19724	106	
285.38881	236	1+
285.85212	248	
286.85050	1426	1+
286.88421	164	
288.78738	378	1+
289.40634	94	
289.86001	392	1+
290.01840	140	
290.86162	264	1+
292.43557	282	
292.93551	134	
293.99912	130	
294.17832	142	
294.85955	156	
295.17363	198	
296.12411	144	
296.81140	330	1+
296.86154	98	
297.02408	196	1+
297.84066	124	
297.89079	114	
298.14577	100	
298.42763	102	
298.80221	118	
300.47719	94	
301.81637	312	1+
302.79088	94	
303.86579	352	1+
303.90076	110	
304.89053	102	
305.85326	134	
306.44047	102	
306.88079	230	
307.80921	284	1+
307.89000	120	
308.29219	128	
308.76871	94	
308.87144	120	
308.97255	110	
309.12547	132	
309.14737	116	
309.76305	128	
309.86560	106	
310.70490	98	
310.73546	234	1+
310.88089	522	1+
311.34140	100	
311.83741	192	1+
311.85284	250	1+
312.32151	98	
314.81855	100	
315.27750	92	
316.14069	110	
318.95301	132	
319.89800	118	
319.92033	182	1+
320.06421	94	
320.32882	144	
321.82062	126	
321.88215	130	
322.75921	272	1+
323.87789	120	
324.89362	642	1+
324.95899	102	
326.38483	116	
326.59517	104	
328.20710	160	1+
328.88439	692	1+
329.44369	94	
329.84017	98	
330.81692	150	
331.77120	250	1+
331.87926	194	1+
334.84379	112	
335.14483	98	
335.88672	172	
335.99947	234	1+
337.17914	136	
337.19881	126	
337.82038	168	1+
339.84313	130	
END IONS

###FS:    #m/z: 363.95656 #charge 1+
###MS: 50
###MSMS: 51
BEGIN IONS
TITLE=Cmpd 37, +MS2(363.9566), 28.0-35.0eV, 1.1min #51
RTINSECONDS=64.685
SCANS=50-51
PEPMASS=363.95656	1627006
CHARGE=1+
180.96069	142	
182.86788	254	1+
184.95188	146	
185.86542	304	1+
187.86657	534	1+
189.86219	2094	1+
191.85808	2112	1+
193.85389	384	1+
194.89087	130	
196.88417	1426	1+
200.94820	186	
205.87785	130	
205.94754	392	1+
207.87438	1034	1+
207.94937	314	
208.00503	116	
208.93978	122	
208.96144	162	
209.86661	360	
209.88356	190	
209.91789	112	
209.94343	4514	1+
210.88453	1688	1+
210.93266	138	
211.41464	112	
212.87904	13850	1+
213.93529	192	1+
214.89532	668	
215.41494	216	
215.88182	434	1+
218.90717	170	
219.86523	130	
222.95213	8202	1+
223.46278	138	1+
224.94824	12794	1+
225.12721	264	1+
225.40202	164	
225.52283	170	1+
226.45588	142	
226.89524	310	
226.94721	28860	1+
227.02040	154	1+
227.32947	144	1+
227.82220	404	1+
227.88528	182	
227.91203	112	
228.89431	1914	1+
228.94222	38722	1+
229.00404	250	1+
229.06589	132	
229.09536	262	1+
229.11822	188	1+
229.33105	142	1+
229.57759	90	1+
230.79251	498	1+
230.88970	17880	1+
232.01749	296	1+
232.32528	102	1+
232.88521	1898	1+
234.07265	112	
234.88160	596	1+
235.11383	260	
235.82187	158	
235.84838	236	
236.05348	176	
236.89011	240	
237.13553	122	
238.02632	160	1+
238.06017	118	
239.06727	204	
239.79025	240	1+
240.57760	200	1+
240.93952	640	
240.96265	3932	1+
241.89310	306	1+
241.94174	462	
242.01192	214	1+
242.82420	418	1+
242.95906	4560	1+
243.84091	222	1+
243.87646	202	1+
243.90790	128	
243.94063	188	
244.78722	114	
244.95773	11852	1+
245.07501	176	
245.22603	124	
245.83667	244	1+
246.43813	126	1+
246.77859	180	1+
246.79929	124	
246.90528	438	
246.95317	15676	1+
248.80316	596	1+
248.85473	142	
248.90040	5288	1+
249.00536	134	
249.13196	126	
250.79424	144	
250.89820	1338	1+
250.96962	574	
251.04010	190	1+
252.08370	344	1+
252.10325	196	
252.44335	114	
252.89642	192	
253.44713	114	
253.79796	136	
253.83720	198	
253.90620	854	1+
253.96890	226	1+
254.83191	144	
255.80450	118	
256.08915	126	
257.85146	126	
257.91121	236	1+
258.40527	114	
258.80254	324	1+
258.83604	176	
258.97259	726	1+
259.85024	414	1+
259.92357	126	
260.83408	128	
260.96852	3294	1+
261.83653	114	
262.78535	126	
263.07271	118	
263.98005	324	
264.81767	136	
264.97218	1100	1+
265.09040	136	
265.97395	724	1+
266.81542	226	1+
266.86445	208	1+
267.35409	156	
267.78488	248	
267.90717	212	1+
267.97368	1518	1+
268.79198	112	
268.95848	216	
269.08287	126	
269.96867	2408	1+
270.14277	124	
271.84134	146	
271.91367	780	1+
273.79090	134	
273.84247	140	
274.09334	136	1+
275.15021	196	1+
275.90254	126	
275.91993	406	1+
276.35380	182	
276.80631	112	
276.84855	484	1+
276.92481	316	1+
277.01732	158	
277.09414	134	
277.85075	294	1+
278.99590	212	1+
279.10337	266	
280.03901	136	
280.43419	114	
280.79246	1114	1+
281.11501	392	1+
281.84602	166	1+
282.78939	564	1+
282.92650	364	1+
283.04118	380	1+
283.82502	216	
283.85012	284	
283.98406	366	
284.81717	422	1+
284.87542	146	
284.90483	154	
284.98563	180	
285.84429	1826	1+
285.91486	138	
286.01905	148	1+
286.13148	112	
286.79942	114	
287.09851	204	1+
287.42938	150	
287.85754	164	
288.79145	202	
290.78953	546	1+
290.91639	114	
291.05063	128	
292.79678	130	
292.87125	126	
292.93494	130	
293.02926	126	
293.15105	216	
293.80812	194	1+
293.87360	200	
293.90051	316	1+
294.85789	674	1+
296.80790	262	
296.86007	122	
297.80894	178	
298.80411	1452	1+
299.85829	112	
300.76449	122	
300.78486	172	1+
300.85982	712	1+
301.81009	200	
301.86119	518	1+
302.81422	166	
302.95288	194	
302.97250	128	
303.80759	1288	1+
303.85645	3506	1+
304.77395	248	1+
305.00321	122	
305.77714	212	1+
305.81350	118	
307.13459	150	
307.89251	210	
308.29286	230	
308.87977	148	
309.74341	144	
309.86904	152	
309.88805	156	
310.31330	128	
310.87624	1006	1+
310.93073	134	
311.12988	234	1+
313.87727	140	
315.81596	122	
315.88142	154	
316.81527	570	1+
317.82045	334	1+
318.87270	426	1+
318.93298	918	1+
319.82076	284	1+
319.89697	110	
321.72887	200	1+
321.81692	1112	1+
321.86779	408	
322.15859	122	
322.73399	174	1+
322.85528	122	
322.93212	660	1+
323.82807	138	
324.16294	122	
324.90298	376	1+
326.87280	880	1+
328.17774	204	1+
328.83152	196	1+
328.88750	618	1+
331.75288	124	
333.76346	264	1+
336.94418	1130	1+
337.83290	164	
338.01730	188	1+
338.12298	186	1+
339.82805	992	1+
340.93635	510	1+
341.82432	110	
343.76492	204	1+
344.82077	212	1+
345.19938	182	
345.71943	140	
345.74992	136	
348.32331	114	
348.73016	178	
349.31984	244	1+
350.32603	162	1+
351.76692	290	1+
351.79805	118	
351.87571	220	1+
353.76274	120	
355.99835	204	1+
356.78034	338	1+
356.89328	154	1+
357.32188	154	
359.96260	262	1+
360.71589	596	1+
360.87508	144	
361.71636	404	1+
361.75964	112	
362.20208	142	
362.83959	160	
363.77806	220	1+
363.85373	182	1+
365.71376	138	
365.73349	218	1+
367.13615	276	1+
367.77623	460	1+
368.84053	148	
END IONS

###FS:    #m/z: 507.84547 #charge 1+
###MS: 50
###MSMS: 52
BEGIN IONS
TITLE=Cmpd 38, +MS2(507.8455), 28.2-35.2eV, 1.1min #52
RTINSECONDS=65.457
SCANS=50,52
PEPMASS=507.84547	782648
CHARGE=1+
196.01511	766	1+
199.88711	504	1+
213.02706	232	1+
213.15879	214	
213.88365	440	1+
214.88606	256	1+
218.89738	166	
219.88122	188	1+
224.97422	244	
227.95294	206	
228.94301	158	1+
234.88208	312	1+
235.14172	880	1+
238.06467	230	
240.07571	204	
241.85540	322	1+
241.88283	508	1+
246.97439	184	
247.97635	512	1+
248.85293	292	1+
249.15615	578	1+
250.96836	212	
252.07795	244	1+
253.38243	218	1+
253.84144	264	1+
253.92087	170	
254.09290	266	1+
260.85294	278	1+
260.87973	478	1+
261.38167	216	
262.13581	2598	1+
266.16748	234	1+
266.79639	238	1+
267.95828	184	1+
268.10093	198	
270.85976	372	
270.88071	414	1+
272.38867	400	1+
272.85333	1784	1+
273.81510	248	1+
275.39533	162	
275.79613	196	1+
275.85019	214	
276.86193	202	
277.15240	678	1+
277.88395	220	
277.92203	220	
278.89077	416	1+
279.13388	248	
279.15569	220	1+
279.38743	220	
279.94331	202	1+
280.81127	204	
281.37678	552	1+
281.87383	238	
282.06426	226	1+
282.80224	188	
284.19284	358	1+
284.87215	240	
284.89820	192	
285.79325	190	
285.82177	154	1+
285.85632	242	
285.90063	208	
285.97933	192	1+
286.14237	446	1+
286.87338	254	
287.81364	228	1+
287.84854	754	1+
287.89391	234	
288.40404	172	
288.79816	180	1+
288.87280	446	
289.39690	176	
289.88094	670	
290.13266	240	
290.37917	334	1+
290.86398	3076	1+
292.81404	186	
292.88731	168	
292.90844	418	1+
292.92533	226	1+
293.87255	7742	1+
294.80767	312	1+
296.84107	174	
297.81332	206	
297.86112	242	
298.85228	264	
298.88069	590	1+
299.33654	236	1+
299.37398	252	1+
299.85915	174	
299.88443	376	1+
299.91972	168	
300.85765	1260	1+
301.36796	340	1+
301.82928	188	
301.87993	194	
301.94777	168	
302.86423	218	
303.35473	206	1+
303.82625	224	1+
303.86944	754	1+
304.81634	242	1+
305.86638	1132	1+
306.98769	272	1+
307.84037	734	1+
307.88876	1758	
308.14380	1804	1+
308.84257	622	1+
308.87152	3286	1+
309.33626	172	
309.43400	228	1+
309.81038	452	1+
309.87269	2064	1+
309.88705	1102	
310.37968	174	
310.51711	200	1+
310.79133	170	1+
311.05111	310	1+
311.33877	250	1+
311.84867	280	
311.88331	13856	1+
312.12611	140	1+
312.22801	784	1+
312.99664	148	1+
313.76128	164	
313.97631	244	1+
314.86609	1386	1+
314.96289	256	1+
315.16234	414	1+
315.38072	200	
315.82051	214	
316.37028	170	
316.86569	598	
316.88683	310	
316.94527	122	1+
317.36508	168	
317.37749	188	
317.82603	200	
317.88310	208	
318.08660	186	1+
318.35362	396	1+
318.86013	606	1+
318.97163	314	1+
319.88973	346	
319.93623	200	1+
320.85538	268	1+
320.87824	824	1+
321.38583	162	
322.38276	592	1+
322.96774	338	1+
323.38326	426	1+
324.75516	222	1+
324.82739	360	1+
324.86049	636	1+
324.87818	322	
325.39277	376	1+
325.89977	766	
326.24152	1294	1+
326.34948	216	
326.81720	216	1+
326.87806	4196	1+
327.80962	230	1+
327.87878	2832	1+
327.92798	292	1+
328.37394	712	1+
328.39507	270	
330.81254	288	1+
330.88169	450	
331.03486	284	1+
331.19969	374	1+
331.89439	854	1+
331.92676	286	1+
332.32955	312	1+
332.84756	282	1+
332.87429	1604	1+
332.93063	232	1+
333.17519	2616	1+
334.06612	200	1+
334.89611	302	
335.00778	272	1+
335.35682	250	1+
335.83871	748	1+
335.88671	206	
336.38569	602	1+
336.87020	214	
336.90500	202	
337.88219	938	1+
337.98278	246	1+
339.84660	294	1+
339.88268	580	1+
341.40339	190	
343.39980	346	1+
343.87259	260	
344.37159	174	1+
344.77328	148	1+
344.86939	296	1+
346.12443	206	1+
346.88269	458	1+
348.16544	360	1+
348.33182	196	1+
348.80362	248	1+
348.91030	512	1+
349.37868	272	1+
350.88426	1018	1+
351.77372	542	1+
352.91069	376	
353.84908	1692	1+
353.89731	314	
353.91334	286	
354.90322	224	
355.26557	270	1+
355.77545	326	1+
355.86228	170	
357.04901	174	
357.14467	168	1+
357.88910	424	1+
358.72401	196	1+
358.83950	324	1+
358.87772	172	
360.34496	162	
360.79281	204	1+
360.87056	164	
361.84336	194	
362.89260	408	1+
363.37823	414	1+
366.01481	164	1+
366.02882	200	1+
366.18077	526	
366.83912	2372	1+
367.04416	194	1+
367.70688	1684	1+
367.76366	198	1+
367.88236	802	1+
368.02283	176	1+
369.06103	180	1+
369.83623	876	1+
370.72327	478	1+
370.78571	274	
371.18841	406	1+
371.33480	212	1+
371.40307	148	1+
371.72340	306	1+
371.89398	240	1+
372.71331	642	1+
373.71851	550	1+
373.74149	210	1+
373.83604	574	1+
374.77212	388	1+
374.79767	264	1+
374.81645	224	
375.73538	268	1+
375.89028	348	
376.22032	1064	1+
376.88255	586	1+
377.88256	420	1+
378.50531	202	1+
379.36811	166	
379.76686	292	1+
380.39704	162	
380.71676	940	1+
380.85949	196	
381.38437	440	1+
381.71928	564	1+
381.80028	188	
382.38905	324	1+
382.79334	162	
382.85698	562	1+
383.26209	660	1+
383.77746	300	1+
383.80174	288	1+
383.83846	160	
384.41196	218	
384.84925	5748	1+
384.89638	242	
385.89507	176	
386.21680	292	1+
386.39094	212	
386.86902	290	
387.10254	182	1+
387.32873	244	1+
387.84709	612	1+
388.10432	156	1+
388.19776	362	1+
388.38810	292	1+
388.79640	314	
389.71211	212	
389.72715	170	
389.79046	506	1+
390.81392	256	
390.84191	856	
390.89006	254	1+
391.73402	432	1+
391.83776	1476	1+
392.15815	122	1+
392.86270	538	1+
393.08656	180	
393.80052	310	
394.79002	438	
394.83733	328	1+
395.09663	208	1+
395.78268	202	
395.86865	592	
396.73510	290	
396.81075	390	1+
397.27868	392	1+
397.31820	388	1+
397.40615	262	1+
397.81346	274	1+
398.09078	220	1+
398.72941	260	
398.86799	290	
399.00426	172	
399.22107	380	1+
399.71096	416	
399.73104	474	1+
399.76296	326	1+
399.81154	592	1+
399.84997	248	
400.86890	290	
401.39919	268	1+
402.86570	3068	1+
403.21463	236	1+
403.80501	178	
403.87047	2108	1+
404.35633	180	1+
404.81468	238	1+
405.73379	274	
405.78388	166	
405.86769	1444	1+
407.72664	408	1+
407.86555	12298	1+
407.91986	244	1+
407.93156	222	1+
408.06291	204	
408.22534	170	1+
408.34083	220	1+
409.73001	1034	1+
409.80859	496	1+
409.90867	172	
410.73822	768	1+
410.83976	540	
410.87318	764	
411.72524	686	1+
411.81314	440	1+
411.85750	288	
412.07579	382	1+
412.72977	478	1+
412.84720	748	
413.07667	268	1+
413.20172	132	1+
413.37733	240	1+
413.87691	1084	1+
414.85807	180	
415.49383	118	1+
415.82211	272	1+
415.87244	1014	1+
416.69731	216	1+
417.73086	192	
417.77190	300	1+
417.82281	452	1+
417.95217	160	1+
419.82682	224	1+
420.93681	234	1+
421.88053	1056	1+
423.37254	224	
423.77067	224	1+
423.86972	920	1+
425.30837	260	1+
425.73800	214	
425.87698	718	
426.86307	2122	1+
426.93339	308	1+
427.17808	128	1+
427.24705	182	1+
427.73537	1454	1+
428.67370	274	1+
428.85216	364	
428.88193	676	1+
429.70071	202	
429.82620	240	
430.08891	210	1+
430.74299	1176	1+
430.85752	250	
430.88322	186	
431.86848	1002	1+
432.24289	1328	1+
433.39151	146	1+
433.88109	166	
434.82784	230	1+
434.88846	254	
435.87097	370	1+
437.76655	360	1+
438.20538	252	1+
439.89377	900	1+
440.70182	150	1+
440.95797	190	1+
441.89846	200	
443.74813	186	
444.87298	3012	1+
445.09496	298	1+
445.74492	672	1+
446.09751	212	1+
446.68645	212	1+
446.77427	206	1+
448.70038	240	1+
448.89001	236	
449.73866	316	1+
449.87964	932	1+
450.77063	588	1+
450.82098	362	
451.87631	274	1+
454.10668	180	1+
454.74490	162	
454.86705	292	1+
457.90461	734	1+
458.69351	190	1+
459.96845	146	1+
461.00248	130	1+
462.19364	240	1+
462.88265	1098	1+
463.65784	270	1+
464.78525	298	1+
464.88283	288	1+
467.72491	218	1+
467.83191	332	1+
467.88605	1924	1+
468.77725	408	1+
468.83653	230	1+
469.93210	204	
470.63582	198	1+
471.70772	146	1+
471.73684	340	1+
472.74016	292	1+
476.29008	166	
479.76906	174	
482.73661	200	
485.89857	1050	1+
486.79575	860	1+
486.84334	492	1+
487.80056	640	1+
489.30574	342	1+
491.85337	310	1+
492.79048	206	
493.80874	198	1+
497.79176	270	1+
498.79638	226	1+
500.90217	196	1+
503.71870	158	1+
503.80034	352	1+
504.80437	236	1+
506.79895	182	
506.88236	194	
507.90922	220	1+
508.85481	682	1+
508.90773	156	1+
509.81608	160	1+
509.86039	576	1+
512.66833	182	
512.82219	238	1+
END IONS

###FS:    #m/z: 336.94607 #charge 1+
###MS: 50
###MSMS: 53
BEGIN IONS
TITLE=Cmpd 39, +MS2(336.9461), 28.0-35.0eV, 1.1min #53
RTINSECONDS=66.23
SCANS=50,53
PEPMASS=336.94607	450180
CHARGE=1+
52.49495	92	
182.86906	156	
192.88406	162	1+
192.90771	100	
198.95405	134	
205.94812	100	
206.40787	96	
207.98006	110	
209.94829	226	
210.88470	524	
211.94454	6612	1+
212.87702	3132	1+
213.93994	2372	1+
214.42249	170	1+
214.47316	92	
214.89578	150	
215.88804	706	1+
215.93867	206	
216.06400	102	
217.03624	96	
217.88461	464	1+
217.93740	322	1+
219.83738	144	
223.96080	136	
224.96268	152	
227.06424	100	
227.89581	122	
228.89498	764	1+
229.78203	212	1+
229.90793	94	
229.95466	5576	1+
230.88807	3884	1+
231.82390	420	1+
231.94872	2604	1+
233.89391	1160	1+
234.13945	272	1+
234.78753	212	1+
235.81978	114	
235.86871	252	
236.82644	94	
237.05891	146	
237.98175	96	
238.06100	104	
238.46116	114	
238.89878	330	1+
239.90209	296	1+
239.91575	102	
239.94038	96	
240.92729	114	
240.99914	158	
241.84420	116	
242.50390	100	
243.86719	130	
244.86845	100	
246.97806	200	
247.43955	218	1+
247.96454	1912	1+
248.51981	102	
248.56237	122	
248.89983	2018	1+
249.07571	134	
249.37984	122	
249.96080	442	
250.82714	550	1+
250.89820	214	
250.95263	288	
250.96558	248	
251.07076	128	
251.82699	346	1+
251.91044	176	
251.95766	152	
252.97036	3428	1+
253.84550	134	
253.90527	946	1+
253.93788	152	
254.86947	94	
254.96559	1288	1+
255.07315	324	
256.53550	104	
256.78124	114	
256.79664	184	1+
256.91339	136	
256.96603	236	
257.28956	128	
257.85004	148	
257.96261	100	
258.05019	144	
258.84108	148	
258.91084	128	
259.16637	136	
259.80287	262	1+
259.82688	136	
259.95661	190	
261.03711	104	
261.83206	168	
262.15728	102	
262.83406	138	
263.82612	294	1+
266.89321	120	
267.83845	230	
268.84126	1084	1+
269.79730	192	
270.79738	124	
270.98224	354	1+
271.13791	94	
271.35221	116	
271.84730	578	1+
271.91488	272	
271.95854	134	
272.81278	100	
272.87111	142	
272.90914	128	
272.97655	246	1+
273.00298	116	
274.79505	198	
274.85982	136	
276.84319	254	
277.03519	106	1+
277.79143	326	1+
277.84800	144	
278.10269	218	1+
278.79940	380	1+
278.83403	998	1+
278.86431	110	
278.90212	94	
280.39872	94	
281.05219	176	1+
282.85671	102	
283.36164	94	
283.78683	314	1+
283.90396	280	1+
285.84759	1822	1+
286.79847	126	
286.80963	182	1+
286.84949	1270	1+
288.59413	98	
290.13352	98	
290.86216	312	1+
291.80191	192	
292.09925	178	
292.43710	106	
292.80193	104	
292.85884	96	
292.87838	108	
293.99504	130	
294.09714	176	
294.85525	258	1+
295.99202	138	
296.80170	558	1+
296.99238	108	
297.80218	410	1+
297.95575	96	
299.05699	94	
299.88094	106	
300.80174	132	
301.81737	264	1+
302.90246	140	
303.02055	98	
303.86492	144	
303.93992	206	1+
304.96240	94	
305.43983	114	
306.42708	102	
306.89880	100	
307.41744	96	
307.86411	110	
308.66939	150	
308.79659	104	
308.86613	114	
309.66231	102	
309.81148	198	1+
309.86454	278	
310.87460	126	
310.89509	132	
311.88364	292	
312.75995	116	
312.87040	128	
312.90246	146	
313.87993	116	
313.94795	136	
314.10974	232	1+
314.75458	188	1+
314.82513	190	
317.87486	142	
318.09427	102	
318.11936	160	
318.80965	116	
318.89176	104	
320.15825	108	
320.76058	196	
320.95887	192	1+
321.75708	106	
321.81549	166	
323.44957	118	
324.83067	148	
324.89013	226	1+
325.13667	160	1+
325.19837	100	
326.39088	94	
326.88691	178	
327.88230	566	1+
328.88543	474	1+
329.00952	98	
330.88630	114	
331.95343	98	
332.77890	168	1+
335.76043	190	1+
336.64341	96	
336.75812	226	1+
337.19347	106	
337.91554	94	
339.81394	160	
END IONS

###FS:    #m/z: 322.93031 #charge 1+
###MS: 54
###MSMS: 55
BEGIN IONS
TITLE=Cmpd 40, +MS2(322.9303), 28.0-35.0eV, 1.2min #55
RTINSECONDS=69.9265
SCANS=54-55
PEPMASS=322.93031	5326076
CHARGE=1+
189.86014	154	
189.96837	104	
190.89360	118	
192.88921	502	
193.89412	254	
196.88275	416	1+
197.86349	154	
198.96963	96	
200.88291	198	1+
203.00499	100	
205.95000	768	
207.97417	242	
210.90058	146	
212.87932	484	1+
212.89961	122	
212.91436	108	
213.90283	140	
214.89273	344	1+
217.88845	268	1+
221.89274	284	1+
221.95035	198	
222.95180	912	
223.96304	780	1+
224.90148	132	
225.90324	230	1+
226.39224	164	
226.83505	106	
227.95489	224	
228.82840	116	
229.05780	98	
229.91220	120	
230.79033	120	
230.89063	182	
232.89571	172	
232.90415	140	
232.95051	98	
235.00309	286	1+
237.05570	126	
237.51003	98	
238.89382	134	
238.94524	284	1+
239.07907	370	1+
239.78702	434	1+
239.90309	112	
240.82209	222	
240.94069	4804	
240.96093	348	
241.52058	194	1+
241.94127	2976	
242.82022	180	
242.90555	108	
242.94155	9746	1+
243.05616	170	1+
243.82159	162	
244.83508	134	
244.94102	1848	1+
244.97899	120	
245.39108	104	
245.79934	194	1+
246.12381	98	
246.67847	124	1+
246.97471	582	1+
248.83507	112	
248.85281	220	
248.87712	120	
248.90135	126	
248.93635	140	
249.96329	114	
250.41052	104	
250.90572	120	
250.96790	134	
251.07628	96	
251.92780	156	
251.96011	202	1+
252.83571	230	1+
253.79392	160	
253.90298	210	1+
254.02037	96	
254.44528	98	
255.02617	96	
255.10572	148	
256.03390	326	1+
256.84108	190	
256.89952	132	
257.79887	458	1+
257.86986	102	
258.83659	102	
258.90585	142	
258.97389	190	1+
259.14102	460	1+
259.79569	140	
259.90263	128	
260.14158	310	1+
260.39862	98	
260.60474	104	
261.83226	160	
262.83023	644	1+
262.95122	144	
263.35941	100	
263.97474	312	1+
265.05361	352	1+
265.80287	120	
265.85043	140	
267.79032	178	
267.93649	144	
268.96033	140	
269.79804	268	1+
269.82003	144	
270.86391	106	
271.00629	106	
271.80155	198	
271.84395	564	1+
271.99029	120	
272.89191	112	
273.79336	1050	1+
275.00333	104	
275.15475	128	
275.80923	238	
276.81012	172	
276.84218	168	
276.85471	310	
277.80397	102	
277.85584	142	
278.06036	206	1+
278.10841	104	
278.80969	210	
278.86175	136	
279.09270	1104	1+
279.81783	110	
280.14836	122	
280.79107	110	
281.85513	192	1+
282.08567	100	
282.80581	174	1+
283.06748	176	1+
283.78897	938	1+
284.29173	412	1+
284.47480	100	
284.86755	116	
284.95145	124	
285.16489	152	
286.87630	120	
286.91592	194	1+
287.79387	154	
287.81126	110	
288.80818	136	
289.78771	284	1+
289.88298	348	1+
290.85662	338	1+
291.80480	658	1+
292.07771	98	
292.15969	200	
293.43500	98	
293.80583	100	
294.17912	166	
294.81582	190	
294.85461	336	1+
294.93571	132	
296.81093	736	1+
296.87881	110	
297.88687	136	
298.95393	134	
299.78406	608	1+
299.82518	150	
299.87395	154	
299.93408	180	1+
300.42602	106	
300.86212	144	
300.88484	98	
301.15945	178	
301.80995	198	1+
301.87488	148	
303.01952	98	
303.87479	156	
305.80777	160	
305.91812	106	
306.88230	476	1+
307.00910	212	1+
307.79855	468	
308.00752	200	1+
308.29291	128	
309.12406	178	
309.81079	172	
309.89431	146	
310.28539	98	
310.81777	242	1+
310.87938	270	
311.38508	102	
311.87796	430	1+
312.80308	260	
313.80130	140	
314.81941	666	1+
316.75766	104	
316.88207	124	
316.93585	188	1+
317.73094	196	1+
318.42066	106	
318.86220	196	1+
319.11292	242	1+
319.19483	130	
319.30662	124	
319.86416	138	1+
320.16464	192	
320.18402	136	
321.88593	346	1+
323.23052	100	
323.72055	206	
324.89138	354	
325.04824	154	1+
325.89465	182	
326.87336	122	
328.15022	98	
328.26825	116	
END IONS

###FS:    #m/z: 340.94059 #charge 1+
###MS: 54
###MSMS: 56
BEGIN IONS
TITLE=Cmpd 41, +MS2(340.9406), 28.0-35.0eV, 1.2min #56
RTINSECONDS=70.699
SCANS=54,56
PEPMASS=340.94059	2461846
CHARGE=1+
81.76580	102	
192.88832	116	
192.92912	354	1+
194.88941	110	
194.92239	180	
196.88362	206	1+
205.89453	108	
205.94999	262	1+
208.96040	132	
209.94279	196	
210.93629	412	1+
212.87750	764	1+
213.93967	2528	1+
214.89450	212	
215.88636	1130	1+
215.93521	452	1+
216.98015	146	
217.88344	386	
219.88153	166	
220.82340	128	
220.86904	218	1+
222.95508	286	1+
222.97352	154	
225.95098	126	
226.94952	194	
228.54690	108	
228.82544	156	
228.94834	362	
229.92789	116	
230.88744	2056	1+
231.88941	1218	1+
231.95032	2106	1+
232.82848	232	1+
232.90576	194	
233.01735	202	1+
233.52112	148	
233.89687	1154	1+
233.94780	596	
235.85874	134	
235.94846	176	
236.14360	124	
237.90215	200	1+
239.79111	120	
240.23419	130	
240.79276	134	
240.96120	122	
241.03107	114	
241.23268	188	
241.83876	122	
241.94741	116	
242.96095	102	
244.44075	104	
244.95607	152	
246.94991	196	
246.97345	360	1+
248.90019	104	
249.90034	594	1+
249.96050	1004	1+
250.07644	110	
250.16984	116	
252.98825	128	
253.09011	148	
253.46503	102	
253.91891	154	
254.85409	130	
254.90949	126	
254.96567	1110	1+
255.07375	164	
255.21353	118	
255.88608	126	
256.79328	142	
256.92939	144	
256.96435	162	1+
257.91131	126	
258.84653	394	1+
258.88572	138	
258.95037	104	
259.88923	246	
259.91345	114	
259.95411	176	
260.15840	176	
260.96555	124	
263.82982	316	1+
263.84608	130	
266.57767	100	
266.86363	200	1+
267.13317	134	
267.15340	106	
268.92939	250	1+
269.80269	196	
269.87051	158	
269.96981	284	1+
270.80366	216	
271.33171	120	
271.49179	102	
271.85147	404	1+
272.79650	118	
272.93313	200	
273.78829	180	
273.93403	104	
274.41723	106	
274.89734	114	
275.80384	430	1+
275.95386	140	
276.85428	264	1+
277.82683	176	
277.88829	102	
277.96796	322	1+
278.84671	418	1+
279.02114	126	
279.89872	162	
281.79781	114	
281.81614	336	1+
281.87354	104	
282.97255	264	
283.01995	124	
283.35285	406	1+
283.86384	146	
284.87430	148	
285.00297	104	
287.80601	168	
287.86711	164	1+
289.78778	248	
289.87238	274	1+
290.03250	110	
290.78945	112	
290.97717	106	
291.80432	106	
291.85284	356	1+
292.83250	142	
292.93320	122	
293.86773	538	1+
294.80928	100	
295.04218	106	
296.99738	118	
297.86286	138	
297.97223	128	
298.04468	108	
298.08726	112	
298.81554	120	
299.61791	122	
299.78874	126	
300.96463	200	1+
300.98689	180	
301.80912	234	
301.87996	128	
302.17246	220	1+
302.85829	132	
302.94903	230	
303.86886	112	
305.07145	130	
306.88204	402	1+
307.79795	202	
308.29278	116	
308.69085	190	
308.79709	130	
308.87935	256	
309.07292	142	
309.79902	128	
309.81926	362	1+
309.88706	108	
309.99160	106	
310.87561	982	1+
311.79634	102	
311.94340	314	1+
312.81065	120	
313.98751	114	
315.45527	106	
315.81776	106	
315.85542	172	
317.18158	144	
317.87251	104	
318.00459	108	
320.90921	156	
321.30649	108	
321.81862	214	
322.92832	146	
323.57962	104	
323.84484	104	
324.89278	252	
325.89694	220	
326.15767	116	
327.82531	138	
327.88234	566	1+
328.02804	106	
328.81254	154	
328.88676	478	1+
329.91370	196	1+
330.03394	286	1+
330.81225	328	1+
330.88277	122	
331.76837	128	
332.81718	122	
335.43596	110	
338.87094	230	
339.82718	126	
340.75943	188	1+
340.88247	136	
342.90511	272	
343.77326	124	
END IONS

###FS:    #m/z: 507.84572 #charge 1+
###MS: 54
###MSMS: 57
BEGIN IONS
TITLE=Cmpd 42, +MS2(507.8457), 28.2-35.2eV, 1.2min #57
RTINSECONDS=71.471
SCANS=54,57
PEPMASS=507.84572	803246
CHARGE=1+
196.01494	582	
199.88425	414	1+
200.88781	286	1+
213.15739	334	
214.88179	504	1+
218.89608	186	
220.87759	204	
224.11971	202	
224.97962	170	
227.95325	234	
231.88881	524	1+
232.89249	316	1+
235.14142	618	1+
235.90680	224	
237.85580	228	
238.89119	158	1+
241.85868	218	
242.88488	482	1+
244.12834	210	
247.38606	192	1+
249.15411	420	1+
250.97028	718	1+
251.07677	414	1+
251.90407	294	1+
252.08016	344	1+
252.38535	248	1+
252.87495	190	
257.86956	196	
258.87723	240	
259.87404	1412	1+
260.87874	1234	1+
261.41007	286	1+
262.02633	170	1+
262.13580	2140	1+
263.07658	178	1+
263.98700	310	1+
265.40912	172	
266.09275	172	
266.16606	460	
266.86409	196	
267.05839	232	1+
267.95628	354	1+
268.10784	212	
268.38694	238	1+
269.80739	170	1+
269.88538	398	1+
269.92429	208	
270.85704	912	1+
271.10311	254	1+
271.38100	176	
271.92867	184	1+
272.85419	1390	1+
273.38928	226	
274.85718	204	
275.85775	294	1+
276.79665	280	1+
276.86195	204	1+
276.88964	460	1+
277.15232	712	1+
277.83841	294	1+
277.89249	384	1+
278.81398	304	1+
279.84700	452	1+
279.94371	376	1+
280.37812	834	1+
280.88326	222	
280.92906	210	1+
281.37851	592	1+
281.87358	228	
282.62403	164	1+
282.98864	252	1+
283.89911	176	
284.19391	292	1+
284.38427	196	1+
284.87746	242	1+
284.89750	350	
285.78406	206	1+
285.85446	426	
286.13804	396	1+
286.87216	196	
287.80555	178	1+
287.85515	1814	1+
288.39376	186	
288.79745	200	1+
289.05561	126	1+
289.32349	214	1+
289.87910	894	
290.13147	174	
290.38806	364	1+
290.86349	2478	1+
291.87757	776	
291.89798	346	
292.79459	176	
292.81641	178	1+
293.87279	7446	1+
293.96351	306	1+
294.12562	174	
294.74969	152	1+
295.91542	176	1+
295.94233	216	1+
297.33880	186	1+
297.40331	320	
297.80323	544	1+
298.85114	558	1+
299.87540	314	
300.34966	168	
300.40352	256	1+
300.85521	1202	1+
301.79270	336	1+
301.81106	220	1+
301.90472	378	1+
301.96324	248	1+
302.89054	194	
302.99326	244	
303.20217	174	
303.55843	152	1+
303.86512	732	1+
305.81975	204	
305.86271	1274	
306.12357	270	
306.87989	254	
307.10785	170	
307.89137	1560	
308.14172	1508	1+
308.79045	368	1+
308.84941	206	
308.87291	2548	1+
309.84432	170	
309.87169	1436	1+
309.88670	1738	1+
310.15584	720	1+
311.75108	202	1+
311.84939	196	
311.88279	16402	1+
311.97111	206	
312.22622	342	1+
312.31822	184	1+
312.75589	168	1+
312.81895	480	1+
313.01940	248	1+
313.31981	156	1+
313.62852	136	1+
313.97054	264	1+
314.38795	174	
314.71823	158	1+
314.86643	1398	1+
315.16419	416	1+
315.81341	196	
315.87950	270	
316.86682	1060	1+
317.77518	182	1+
317.89393	328	
318.46220	228	1+
318.86030	296	
319.37563	314	1+
319.88424	804	1+
320.40526	258	1+
322.81665	380	1+
322.87359	626	1+
322.88831	1086	1+
323.85641	184	
324.01219	202	
324.85763	242	
325.04523	246	1+
325.38726	296	1+
325.89874	1048	
326.24068	1156	1+
326.87999	5662	1+
327.14077	280	1+
327.64913	122	1+
327.81493	376	1+
327.88119	3504	1+
328.37577	398	
328.92540	478	1+
329.10181	230	1+
329.17850	250	
329.39645	170	
329.76205	274	1+
330.83678	234	
330.88722	482	
331.09954	192	1+
331.79530	338	1+
331.89669	1066	1+
332.80066	210	1+
332.87485	1810	1+
333.17296	2280	1+
333.39713	186	
334.00512	246	1+
334.40397	174	
334.80302	166	1+
334.89924	736	1+
335.18727	332	1+
335.84077	506	1+
335.88371	440	
336.08013	162	1+
336.93960	222	1+
337.88296	432	
337.98894	224	1+
338.72554	200	1+
338.88375	228	
338.99399	148	1+
339.10034	274	1+
339.87563	832	1+
339.97507	192	1+
340.10412	198	1+
340.83609	218	
340.90563	246	1+
341.71498	230	1+
341.99714	238	1+
342.87083	710	1+
343.39676	178	
344.81523	252	1+
345.39109	172	1+
345.90359	306	1+
346.85692	394	1+
347.71723	230	1+
347.88580	250	1+
348.01637	208	1+
348.33952	228	1+
348.36814	222	1+
348.83440	360	1+
348.91802	176	
349.17651	340	1+
349.75702	198	1+
350.77236	366	1+
350.89165	506	
350.95890	200	
351.83790	186	
351.85719	292	
351.88214	288	
352.85217	172	
352.91288	582	1+
353.84968	1770	1+
354.03121	262	1+
354.71808	248	1+
354.78501	184	
355.78204	384	1+
355.83863	602	1+
355.89068	330	
356.14030	166	1+
356.78151	316	1+
356.89350	186	
357.43587	100	1+
357.71810	188	
358.83979	340	1+
360.78508	286	1+
360.89463	422	1+
361.90081	266	1+
362.72809	186	1+
363.37015	600	1+
364.87898	232	1+
365.14668	140	1+
366.83913	3578	1+
366.90268	244	1+
367.70797	960	1+
367.73184	192	
368.02061	190	1+
368.08671	338	1+
368.88959	232	
369.08971	192	1+
369.70704	266	1+
369.83884	1184	1+
369.86863	510	1+
369.92456	160	1+
370.41281	182	1+
370.78415	458	1+
370.90770	342	1+
371.14484	202	
371.38779	210	
371.72549	356	1+
371.88245	170	
372.38219	522	1+
372.79852	222	
372.89235	404	1+
373.28262	208	1+
373.72104	420	
373.78754	384	1+
373.82570	298	
373.87180	618	1+
374.72340	196	
374.84118	180	
374.87690	512	1+
375.83139	306	1+
375.89586	200	
376.22164	984	1+
376.79433	172	
376.88505	502	1+
376.98105	132	1+
377.86644	148	1+
378.39175	174	
378.77882	144	1+
379.85993	666	1+
379.87969	192	
380.38492	236	1+
380.72153	380	
380.77949	520	1+
380.80745	168	
380.86330	440	1+
381.34055	226	1+
381.71357	184	
381.79782	182	
382.85179	702	1+
383.09555	86	1+
383.26198	418	1+
384.37444	334	1+
384.85096	5402	1+
384.89451	340	
385.03416	220	1+
385.39245	288	1+
385.73829	244	1+
386.72208	264	1+
386.84949	754	
387.30024	246	1+
387.39867	304	1+
387.72941	244	1+
387.84860	912	1+
388.79854	266	1+
389.20006	238	
389.39879	184	
389.71569	320	
389.88187	360	1+
390.73112	484	1+
390.79888	458	1+
390.84274	1220	
391.12020	202	1+
391.20423	300	1+
391.39521	228	1+
391.83953	1266	1+
391.91510	212	
392.86151	786	1+
393.01923	166	1+
393.79781	1048	1+
394.76753	250	1+
394.89558	460	1+
395.80758	616	1+
395.86610	446	1+
397.27928	178	
397.31865	190	
398.72664	484	1+
398.83863	176	
398.86309	266	
399.22623	596	1+
399.81011	480	1+
399.85267	532	1+
400.79185	170	
401.72671	192	1+
401.75048	236	
401.86284	200	
402.86647	2852	1+
403.87179	2002	1+
404.86223	360	
405.79400	388	1+
405.82551	190	
405.86905	1462	1+
407.33218	204	1+
407.86461	9630	1+
408.04787	190	1+
408.81494	200	
409.37166	188	
409.72178	842	1+
409.81185	246	
410.84043	680	1+
411.37144	196	1+
411.81165	1092	1+
411.87699	334	
412.73182	274	
412.84682	936	
413.07593	200	
413.55260	154	1+
413.87773	784	1+
414.81792	298	1+
415.87358	298	
416.36801	232	1+
416.81606	514	1+
416.87793	332	
417.82147	374	1+
417.85817	526	1+
417.88256	206	
421.87856	1576	1+
422.20496	214	1+
423.86949	432	
424.37682	184	
424.86074	200	
425.10000	212	1+
425.30842	678	1+
425.73961	196	
425.79742	466	1+
425.88006	500	
426.74647	214	
426.86086	2026	1+
426.93732	500	1+
427.08123	170	1+
427.73833	482	
428.74033	324	
428.86204	556	1+
428.88666	784	1+
429.73362	180	
429.82857	368	
429.84584	368	
430.74188	618	1+
430.80323	258	1+
430.85425	170	
431.86378	1766	1+
432.24481	1950	1+
433.88380	620	1+
434.88702	440	1+
435.86208	384	1+
436.81138	130	1+
436.89439	168	
439.89318	1096	1+
442.68010	182	1+
442.84768	168	1+
442.89497	176	
444.87402	1730	
445.74745	402	
445.87216	1554	1+
446.74092	228	1+
446.77704	188	
448.68989	256	1+
448.83846	162	1+
448.89469	354	
449.41511	150	1+
449.70447	314	1+
449.87526	886	1+
450.70575	242	1+
450.75753	330	
450.82133	432	
456.75691	208	
456.78785	232	1+
457.90295	964	1+
460.68533	232	1+
462.88283	1058	1+
464.78094	526	1+
464.88821	338	1+
465.89498	186	1+
467.88591	1418	1+
468.78029	608	1+
468.83530	262	1+
469.30107	196	1+
469.71987	274	1+
469.91094	268	
473.70828	404	1+
474.71486	318	1+
474.77824	276	1+
477.05679	216	1+
477.76150	288	1+
478.72203	362	1+
481.77183	266	1+
482.67008	224	1+
485.89731	874	1+
486.79289	692	1+
486.84619	478	1+
490.90826	190	1+
491.74271	214	1+
491.79803	248	1+
491.84862	474	1+
493.79670	256	1+
498.29250	330	1+
498.68091	158	1+
499.11909	190	1+
499.80431	418	1+
500.80754	378	1+
503.79905	550	1+
504.80265	488	1+
507.80152	254	1+
507.86167	166	1+
508.24087	196	1+
509.24190	172	1+
509.85968	668	1+
510.20412	186	1+
510.79554	258	1+
510.82210	172	1+
511.79460	186	1+
END IONS

###FS:    #m/z: 322.93041 #charge 1+
###MS: 58
###MSMS: 59
BEGIN IONS
TITLE=Cmpd 43, +MS2(322.9304), 28.0-35.0eV, 1.3min #59
RTINSECONDS=75.191
SCANS=58-59
PEPMASS=322.93041	5447460
CHARGE=1+
161.56307	96	
172.77649	106	
189.86084	116	
191.12034	166	
191.85770	154	
192.88799	472	1+
193.93728	96	
194.88783	120	
196.88313	330	
197.45028	106	
199.88418	130	
204.91106	102	
205.95237	272	
206.95426	140	
207.41100	102	
208.53396	100	
208.88954	138	
209.94325	292	
210.12742	98	
210.14168	100	
210.48688	102	
210.89877	362	1+
212.88119	308	1+
214.89463	152	
215.88953	332	1+
216.86502	108	
217.97768	132	
218.59264	98	
222.91241	120	
222.95005	378	
223.87094	210	1+
223.95953	1096	
225.47410	98	
225.86536	112	
227.95469	110	
228.08495	102	
228.83663	312	1+
228.91000	142	
230.82736	112	
230.88764	284	1+
231.07117	114	
231.12546	128	
231.50983	98	
232.56477	100	
233.38194	110	
234.03753	222	1+
234.11037	106	
234.93029	156	
235.82233	142	
235.88310	172	
235.90683	108	
237.05661	222	1+
237.56113	100	
237.86430	100	
238.93941	120	
239.07674	162	
239.78590	454	1+
239.90770	118	1+
240.82058	408	1+
240.88247	94	
240.94005	4222	
240.96219	304	
241.78713	200	1+
241.94158	3166	
242.10610	98	
242.51874	122	
242.94107	8914	1+
243.81853	354	1+
243.88921	280	1+
244.81911	242	1+
244.93957	2112	
246.34314	94	
246.97672	574	
247.85243	106	
248.39383	98	
248.84121	124	
248.85560	96	
248.90121	446	1+
248.92822	138	
248.95228	112	
250.89812	168	
250.94747	118	
250.96501	114	
251.07342	122	
251.14974	112	
251.33484	174	
251.78633	142	
251.92686	122	
251.94532	106	
252.79001	248	1+
253.83031	146	
253.90759	126	
254.04790	98	
254.99925	112	
255.78534	276	
255.95801	114	
256.79176	436	1+
257.07740	104	
257.85170	124	
258.51020	102	
258.83125	450	1+
259.15194	122	
260.33830	172	
261.08094	98	
261.83048	672	1+
261.97468	108	
262.35237	332	1+
262.97628	378	1+
265.79908	106	
265.85828	420	1+
266.84337	104	
266.96449	94	
267.51044	96	
268.13146	94	
268.58023	94	
268.84788	536	1+
268.90985	126	
269.03167	136	
269.11341	100	
269.34353	96	
269.79718	186	
270.84533	668	1+
271.79907	148	
271.84604	468	1+
272.34835	102	
273.78971	1038	1+
274.05362	94	
275.81250	118	
276.80050	194	1+
276.81330	128	
276.84402	138	
277.12286	194	1+
279.09208	412	1+
279.80716	126	
281.85853	274	1+
282.79942	98	
283.07047	110	
283.41125	126	
283.78927	560	1+
283.86004	230	1+
284.29345	306	1+
284.92439	122	
285.79864	104	
287.38785	114	
287.80720	162	
288.86737	158	
289.55257	116	
289.78685	248	
289.80696	138	
289.87728	228	
290.78564	118	
290.87963	134	
291.22446	112	
291.80237	942	1+
292.82019	172	
293.85790	390	1+
293.87765	96	
293.93612	124	
294.92329	116	
296.51686	106	
296.81067	598	1+
296.99771	150	
297.81299	440	1+
297.86903	228	1+
297.94036	136	
299.78311	94	
302.74972	100	
302.88396	96	
303.84290	96	
303.97164	98	
305.94848	104	
306.43194	92	
306.88510	968	1+
307.79788	410	1+
307.84692	92	
307.88886	740	1+
307.93878	96	
308.29153	114	
308.90945	116	
309.81642	116	
309.94047	252	1+
310.81421	222	1+
310.83225	148	
310.87872	838	1+
312.80357	210	1+
314.82079	312	
315.86891	98	
316.80929	244	1+
316.94565	102	
318.00249	130	
318.15986	138	
320.10534	132	
320.16037	168	
320.75514	220	
320.82108	240	1+
323.72459	100	
324.76795	154	
324.89095	602	1+
325.05895	116	
326.80221	204	1+
326.89169	348	1+
327.70966	102	
327.95684	104	
END IONS

###FS:    #m/z: 340.94043 #charge 1+
###MS: 58
###MSMS: 60
BEGIN IONS
TITLE=Cmpd 44, +MS2(340.9404), 28.0-35.0eV, 1.3min #60
RTINSECONDS=75.9635
SCANS=58,60
PEPMASS=340.94043	2937106
CHARGE=1+
182.86681	190	1+
183.54705	104	
185.91991	110	
190.94756	336	1+
192.89000	132	
192.92573	476	1+
196.88652	142	
203.88603	110	
204.39458	100	
205.95352	248	
208.94409	118	
208.95443	158	
210.89960	112	
210.93574	328	
212.88038	962	1+
213.88447	562	1+
213.93916	1910	1+
214.88369	1002	1+
215.88745	848	1+
215.93788	736	
217.88320	428	1+
217.93543	156	
221.95770	126	
223.95668	114	
224.97580	116	
226.89603	122	
226.94756	232	1+
226.97112	116	
227.79825	104	
227.87871	150	
228.33944	100	
228.89359	214	
228.94985	132	
229.93928	186	
229.95672	190	
230.82359	220	1+
230.88688	1260	1+
231.88906	850	1+
231.95003	2728	1+
232.98374	92	
233.40555	158	
233.89895	414	
233.94759	602	
234.93710	94	
235.82593	100	
235.89390	410	
236.87490	148	
237.05432	116	
237.89016	272	1+
238.82234	124	
239.03422	98	
239.78623	126	
239.90662	114	
240.83100	120	
241.47037	92	
241.79072	136	
241.84101	92	
241.86338	104	
241.89997	144	
241.93874	168	
242.07313	96	
243.82808	132	
243.94332	336	1+
246.51280	106	
246.66489	92	
246.97567	552	1+
247.91256	298	1+
248.87599	122	
248.89956	574	1+
248.91594	248	1+
249.12809	122	
249.53771	106	
249.96185	726	1+
250.82866	178	1+
250.89756	122	
250.99016	124	
251.63171	92	
251.92782	96	
251.96172	130	
253.90472	308	1+
254.81732	92	
254.96539	1330	1+
255.89858	106	
256.85218	132	
256.88116	118	
256.91381	106	
256.96400	416	
257.59078	116	
257.79383	122	
257.95611	162	
258.84592	232	
258.96591	208	
259.17426	92	
259.84286	152	
259.90482	298	1+
259.95749	130	
260.93551	112	
261.84585	146	
263.00694	192	1+
263.97427	196	1+
266.86308	186	1+
267.13825	150	
268.84047	304	1+
268.85416	114	
270.02340	92	
270.05977	130	
270.82671	124	
271.85198	184	
271.91540	176	1+
271.94011	130	
272.93447	338	
272.97677	380	1+
273.79816	380	1+
274.82234	138	
274.84914	138	
274.90109	98	
275.04521	114	
275.85350	444	1+
275.94951	124	
276.04076	96	
276.52632	94	
276.84484	92	
276.85733	372	1+
277.36409	92	
278.14804	146	
278.84939	490	1+
279.90780	94	
280.81516	138	
281.02272	94	
281.05155	96	
281.85729	510	1+
283.14135	178	1+
283.78772	226	
284.81245	106	
285.87762	102	
285.89626	178	
287.79072	106	
287.86511	442	1+
288.06637	128	
288.49607	98	
288.81260	180	1+
290.79323	140	
290.85949	112	
291.80148	130	
292.80247	92	
292.86399	206	
293.86378	392	1+
294.95552	100	
295.32585	158	1+
296.07585	224	1+
296.12099	162	
296.80047	232	1+
296.97859	196	1+
299.66224	104	
299.78145	194	
299.88302	152	
300.98493	160	
302.16937	186	1+
304.34503	100	
304.37399	96	
304.83361	112	
305.81950	108	
305.87644	432	1+
307.04259	100	
307.31812	94	
307.80674	342	1+
307.99451	108	
308.90010	96	
309.29259	108	
310.15317	92	
310.87722	284	
311.85878	104	
311.88162	368	
312.80444	442	1+
312.87266	160	
313.86101	94	
314.26488	94	
314.81017	124	
314.87705	130	
315.85304	234	1+
315.87294	116	
317.89652	114	
318.06868	212	1+
319.89099	142	
321.77007	122	
321.81049	96	
323.89088	486	1+
324.38843	92	
324.81754	220	1+
324.89406	414	1+
325.00777	98	
326.17543	158	
326.88124	110	
328.19482	92	
328.81484	92	
328.88555	548	1+
330.81492	556	1+
331.63141	146	
331.87786	130	
337.83491	178	1+
338.70213	152	1+
338.87078	212	
339.88069	108	
340.89934	256	1+
341.22341	102	
342.76834	144	
345.16641	96	
345.72289	130	
END IONS

###FS:    #m/z: 336.94592 #charge 1+
###MS: 58
###MSMS: 61
BEGIN IONS
TITLE=Cmpd 45, +MS2(336.9459), 28.0-35.0eV, 1.3min #61
RTINSECONDS=76.736
SCANS=58,61
PEPMASS=336.94592	464102
CHARGE=1+
91.55946	102	
166.62465	94	
182.39907	102	
182.86918	268	
184.86500	304	1+
189.86345	132	
191.09907	98	
194.88932	160	
196.88281	112	
197.89284	136	
199.95725	184	
200.86653	198	1+
201.55537	104	
202.08040	94	
205.94487	186	1+
206.97477	200	1+
208.88807	132	
209.94696	232	
210.88618	516	1+
211.94410	7212	1+
212.04907	194	
212.87899	3126	1+
212.98843	102	
213.90538	148	
213.93944	3372	1+
214.89796	128	
215.88674	974	1+
215.93698	282	
217.88207	562	1+
218.78763	140	
218.83992	112	
222.95357	440	1+
226.15244	142	
226.89669	244	
226.94459	264	1+
226.97175	148	
227.78772	164	
227.86007	140	
227.89557	124	
228.89533	426	1+
229.95468	6208	
230.88874	4998	1+
230.95696	106	
231.94979	3430	1+
232.83085	94	
232.91467	100	
233.82404	320	1+
233.89450	278	
234.83842	110	
235.82251	156	
235.89391	220	
235.94682	226	
236.02195	94	
237.05687	110	
237.79043	144	
238.94159	234	1+
239.89416	226	1+
240.79987	116	
240.89653	238	1+
240.96386	128	
244.07990	100	
245.54765	98	
245.83544	144	
246.15921	110	
246.90414	356	
246.97749	210	
247.84703	98	
247.96567	1550	1+
248.03024	212	1+
248.87474	106	
248.89904	1678	1+
248.94945	104	
249.82788	476	1+
249.96034	1434	1+
250.84608	128	
250.95003	174	
251.06790	96	
251.39116	102	
251.84194	704	1+
252.82622	138	
252.91782	144	
252.97022	2962	1+
253.08751	144	
253.54905	104	
253.83438	106	
253.90669	878	1+
254.04638	94	
254.96659	1520	1+
255.07105	192	
256.91389	160	
256.96235	206	
257.80362	228	1+
257.91096	142	
257.93885	102	
258.84462	160	
258.88806	136	
259.86421	102	
259.95833	196	
260.63660	98	
260.94400	124	
261.82519	364	1+
261.85257	242	1+
261.94215	154	
262.80190	148	
263.01680	106	
263.05271	138	
263.07473	146	
264.53255	96	
266.95841	94	
267.84408	150	
268.83936	1342	1+
268.94008	188	1+
269.80441	260	1+
269.85411	142	
269.97981	140	
270.98156	484	1+
271.91873	438	1+
272.02104	138	
272.97642	132	
273.02851	132	
273.16248	116	
273.79745	140	
273.85680	358	1+
273.97358	478	1+
274.79083	388	1+
274.97570	402	1+
275.42090	116	
276.41229	96	
276.85204	164	
277.34223	118	
277.55449	94	
277.85730	194	
278.14825	94	
278.83285	1122	1+
278.86507	150	
279.02306	226	1+
280.51225	194	
280.93359	194	1+
280.97365	102	
281.06354	136	
281.87674	100	
283.78995	178	
283.86671	120	
285.84956	384	
286.85031	1132	1+
287.42798	104	
287.80611	228	1+
288.37103	94	
288.90127	100	
289.82466	140	
289.85462	162	
289.93165	210	1+
290.78262	124	
290.88168	212	1+
291.44257	98	
291.80412	176	
291.85982	274	1+
293.15130	138	
293.81346	130	
293.85462	368	1+
293.99538	104	
294.82292	248	1+
294.85811	250	1+
296.02251	98	
296.80714	144	
296.86325	96	
296.91327	190	1+
297.04710	100	
297.97615	178	
299.76633	98	
299.87658	134	
300.86617	218	1+
302.02210	94	
303.76797	98	
303.87641	114	
305.81733	108	
306.09185	118	
306.77064	260	1+
306.88217	540	1+
309.86654	166	
310.30657	96	
310.87811	436	
310.92774	120	
311.87346	232	
311.95490	94	
312.87936	190	
314.58692	96	
314.81985	102	
317.86747	102	
318.81667	124	
319.90105	102	
319.95704	122	
320.15630	262	1+
321.03592	208	1+
321.19915	108	
321.81011	250	1+
324.89622	392	1+
326.16222	98	
327.88616	410	1+
328.14364	100	
331.33288	124	
332.82791	118	
332.89735	138	
332.99027	102	
333.06188	100	
335.79632	246	1+
337.75976	104	
337.83760	136	
339.82762	126	
340.36938	172	
341.89591	126	
END IONS

###FS:    #m/z: 322.93012 #charge 1+
###MS: 62
###MSMS: 63
BEGIN IONS
TITLE=Cmpd 46, +MS2(322.9301), 28.0-35.0eV, 1.4min #63
RTINSECONDS=80.441
SCANS=62-63
PEPMASS=322.93012	5415806
CHARGE=1+
93.52032	98	
145.62902	242	
182.86744	100	
192.88748	270	
193.88865	130	
194.88653	112	
196.13231	98	
196.88286	236	
197.88711	116	
198.02015	92	
198.44515	94	
199.89219	90	
201.04484	88	
205.94927	364	
206.94756	204	
206.97249	236	1+
209.89957	128	
209.94074	140	
212.89622	86	
213.08358	90	
213.88654	212	1+
213.90821	102	
214.88780	240	1+
214.99851	92	
218.88956	120	
220.87478	94	
222.93666	90	
222.95124	476	1+
224.55503	90	
225.05379	88	
225.86128	124	
227.95445	200	
229.90044	86	
230.84461	130	
230.89083	330	1+
230.99443	100	
231.06183	94	
231.12389	132	
233.14267	174	1+
233.85217	136	
233.91129	92	
235.82560	368	1+
236.09115	90	
236.82806	290	1+
236.91254	104	
237.78850	92	
239.07775	312	1+
239.78526	664	1+
239.80538	118	
240.50950	96	
240.62935	96	
240.82732	116	
240.94111	2552	
241.09273	96	
241.93901	7358	1+
242.00861	212	1+
242.82006	162	
242.94072	4882	1+
243.82031	564	1+
244.44823	108	
244.88693	132	
244.91145	118	
244.93981	1916	1+
244.99765	90	
245.44594	88	
246.80260	92	
246.85633	142	
246.97567	706	1+
247.16293	92	
247.85166	138	
248.84186	176	
248.90134	142	
249.79052	126	
249.92577	128	
250.49611	100	
250.95410	134	
251.78643	122	
252.83186	258	1+
252.98052	102	
253.05720	304	1+
253.93048	92	
254.05995	258	1+
254.90856	142	
254.95771	94	
255.10719	282	
255.78430	118	
257.80088	278	1+
258.05392	88	
258.12317	106	
258.83624	152	
258.97404	112	
259.03750	88	
259.34863	150	
259.89376	98	
260.83155	632	1+
260.95398	92	
262.41597	98	
262.82936	400	
263.83085	252	
263.84634	126	
263.97815	310	
264.78817	92	
264.86024	96	
264.99084	148	
265.08174	106	
265.85389	346	1+
266.78985	212	1+
267.83480	166	1+
268.91091	98	
269.10358	102	
270.89910	98	
271.02177	194	1+
271.79610	266	1+
272.35044	92	
272.39219	88	
272.84980	134	
272.90167	144	1+
273.79595	374	
274.80331	632	1+
274.81940	110	
274.86296	196	1+
275.80896	392	1+
276.79979	126	
276.84448	142	
277.25989	90	
277.84606	120	
278.14447	104	
279.09146	682	1+
279.82388	112	
280.80644	120	
281.58281	104	
282.82035	208	1+
282.85324	372	1+
283.06957	252	1+
283.48966	86	
283.78823	566	1+
283.80490	176	
283.86893	190	1+
283.90355	94	
286.84679	86	
286.91769	108	
288.10001	88	
289.78386	154	
289.80832	122	
289.87952	146	
290.17562	112	
290.78701	110	
291.80266	494	1+
291.87331	94	
293.87051	124	
293.91901	166	1+
294.85821	126	
294.88022	106	
296.71726	102	
296.81094	368	1+
296.86557	120	
296.87875	88	
297.79135	132	
297.87137	226	1+
298.79376	134	
299.17567	142	
299.78431	208	
300.78520	112	
300.81571	86	
301.86533	212	
302.95743	100	
303.77662	94	
304.89188	130	
305.85282	116	
305.87200	106	
306.88360	108	
306.94663	88	
307.79945	450	1+
307.81984	146	
307.89434	106	
308.81923	130	
308.87159	116	
309.81553	196	
309.87652	86	
310.80662	90	
310.87715	428	
311.88436	240	
312.79902	112	
312.86037	144	
313.76248	172	1+
313.88227	130	
314.81976	268	1+
316.86782	240	1+
317.43007	128	
320.83559	86	
321.76649	142	
323.88971	88	
324.89559	438	1+
325.81929	154	
326.76600	130	
END IONS

###FS:    #m/z: 340.94031 #charge 1+
###MS: 62
###MSMS: 64
BEGIN IONS
TITLE=Cmpd 47, +MS2(340.9403), 28.0-35.0eV, 1.4min #64
RTINSECONDS=81.213
SCANS=62,64
PEPMASS=340.94031	2594008
CHARGE=1+
142.99312	106	
192.92684	388	
195.54472	102	
196.88155	224	
197.88213	108	
205.94778	146	
205.99881	92	
207.40934	104	
208.95788	188	
210.93740	334	1+
212.87731	640	1+
213.89287	162	
213.93992	1974	1+
215.88688	1016	1+
215.93681	590	1+
216.41941	106	
217.40703	96	
217.85444	112	
217.88409	122	
217.93344	136	
218.41682	92	
219.87948	494	1+
221.95286	380	1+
224.96143	250	1+
226.38768	112	
227.13485	98	
227.79017	132	
227.95391	172	
228.89279	102	
228.94523	232	
230.89138	520	
230.95531	98	
231.88790	700	1+
231.90913	100	
231.95023	1006	1+
232.90683	118	
233.40827	104	
233.89673	510	1+
233.95059	382	1+
235.89482	194	
236.79712	140	
237.89231	96	
238.83207	286	1+
238.89297	206	
239.81987	182	1+
239.96975	104	
240.93994	96	
240.95488	116	
241.05219	92	
241.84514	100	
242.44998	110	
242.79316	116	
242.88040	92	
243.83501	172	
243.95653	150	1+
245.83246	146	
246.97511	498	1+
247.34438	98	
248.13277	92	
248.45219	94	
248.89850	188	
248.97311	94	
249.89817	196	
249.96026	352	1+
250.84175	138	
250.89894	156	
251.95781	228	
252.05325	94	
252.86746	154	
253.55683	108	
254.83711	102	
254.85662	106	
254.90493	106	
254.96486	1108	1+
255.07717	190	
255.90572	142	
256.85095	126	
256.95257	112	
257.93953	98	
257.97679	94	
258.84369	218	
259.84639	144	
259.89698	148	
259.95764	540	1+
260.83883	106	
263.91645	136	
263.94977	94	
264.07330	96	
264.97310	124	
265.08540	250	1+
265.85892	184	
266.44921	96	
266.87177	334	1+
267.13609	146	
267.63903	100	
268.84116	244	1+
269.79961	130	
270.39424	92	
271.82251	112	
271.94832	136	
272.91386	106	
272.93636	374	
272.97934	226	
273.79771	112	
273.90267	112	
274.89749	136	
274.91499	94	
275.80636	480	1+
276.85688	376	
276.96167	220	1+
277.85721	190	
278.84867	404	1+
279.00281	104	
280.12624	116	
281.32315	96	
281.68135	102	
281.86570	98	
282.88493	208	
282.91419	142	
283.01864	94	
283.78735	170	
283.86424	184	
284.08484	138	
285.42411	92	
286.82702	98	
287.14863	172	
288.13767	92	
288.76345	94	
288.87238	274	1+
289.85349	96	
291.80688	288	1+
292.08423	92	
293.87162	154	
293.93930	104	
294.04761	100	
294.85623	376	1+
294.87158	122	
295.89434	116	
295.91389	186	
296.10322	134	
296.37048	98	
296.80649	214	1+
298.85041	102	
299.86674	108	
300.85197	124	
301.44220	92	
301.87035	118	
302.07323	106	
302.94805	244	
304.44895	92	
304.88258	112	
305.81411	108	
307.80187	106	
307.82212	136	
307.88755	128	
309.29310	94	
309.87865	146	
310.87709	250	
311.88712	160	
312.80732	182	
312.86883	124	
314.82277	160	
315.59396	94	
316.75489	122	
317.55801	102	
317.85140	132	
324.89126	300	1+
326.16085	162	
326.58164	100	
327.89274	186	
328.29687	106	
328.88718	278	1+
330.81649	350	
336.95145	176	
339.76604	112	
339.82735	162	
340.12444	112	
341.73226	96	
341.75304	118	
342.90163	138	
346.41718	100	
END IONS

###FS:    #m/z: 363.95637 #charge 1+
###MS: 62
###MSMS: 65
BEGIN IONS
TITLE=Cmpd 48, +MS2(363.9564), 28.0-35.0eV, 1.4min #65
RTINSECONDS=81.9855
SCANS=62,65
PEPMASS=363.95637	1681270
CHARGE=1+
95.58847	124	
189.86296	1014	1+
191.85822	1278	1+
193.85211	120	
196.88131	356	1+
196.94266	228	
200.88270	110	
200.94977	174	
205.87991	188	
207.87484	682	1+
207.94792	386	1+
209.87137	116	
209.94344	2312	1+
210.88335	826	1+
212.51384	118	
212.87910	4350	1+
212.92174	98	
214.89480	202	1+
222.95268	1760	1+
224.88861	116	
224.94877	2970	1+
225.89138	284	1+
226.94698	13840	1+
227.06877	182	1+
227.92722	174	
228.89333	1290	1+
228.94232	15338	1+
230.47014	116	
230.79060	170	
230.88891	8140	1+
231.92890	98	1+
232.88536	1316	1+
234.88175	728	1+
235.11852	318	1+
235.82365	242	
237.05550	120	
237.13156	104	
238.64328	100	
239.07027	272	
240.82185	356	1+
240.94209	594	
240.96087	1726	1+
241.93877	1344	1+
242.03160	216	1+
242.81587	384	1+
242.86038	98	
242.93975	864	1+
242.95797	1148	1+
244.95730	8072	1+
245.84157	136	
246.80979	102	
246.90387	496	
246.95290	9094	1+
247.11173	134	
247.61300	98	
248.80211	552	1+
248.89983	2768	1+
248.97340	122	
250.01626	100	
250.02735	108	
250.07801	150	
250.89508	470	1+
250.95021	356	1+
250.97150	116	
251.07244	158	
252.10783	126	
252.79669	240	1+
252.89742	726	1+
253.08817	292	1+
253.83516	172	
253.90279	620	1+
254.83219	120	
254.89331	148	
255.98003	148	
257.08375	120	
257.90765	118	
258.84328	470	1+
258.97262	306	1+
259.40702	100	
260.96873	968	1+
261.50569	104	
261.83251	220	
261.84742	296	1+
262.82819	232	
263.83569	122	
264.07737	198	
264.81755	116	
264.95838	116	
265.96026	160	
265.98117	138	
266.34860	236	
266.81303	410	
266.85320	126	
266.86579	222	1+
266.90353	236	
266.99666	108	
267.78466	168	
267.81275	190	
267.97330	678	1+
268.78868	138	
268.89925	118	
268.95782	372	
269.78919	206	1+
269.96826	1260	1+
270.83749	118	
271.84491	336	1+
271.91597	540	1+
273.79492	102	
273.85071	204	1+
273.91277	160	
274.13435	110	
275.39962	324	1+
276.85339	116	
277.86368	224	
277.92214	178	
278.09760	120	
278.80248	250	
278.84457	158	
279.01215	110	
279.06593	114	
279.10540	186	
279.79685	138	
279.85090	144	
279.97781	98	
280.10682	112	
280.38470	98	
280.79140	1004	1+
281.12097	172	
281.85720	210	
282.11770	100	
282.79379	610	1+
282.83053	132	
283.72549	100	
283.85110	410	1+
283.91926	118	
283.98675	250	1+
284.82488	106	
285.84746	954	1+
286.22758	98	
286.41455	106	
286.80615	164	
288.43622	160	
288.86259	382	1+
289.80928	216	
289.86690	234	1+
290.78603	264	
291.80266	108	
292.12276	108	
292.81367	152	
294.50672	102	
294.82497	148	
294.86076	134	
296.30683	98	
296.80783	224	
297.11572	142	1+
297.81035	246	
297.86704	336	1+
298.80139	1342	1+
300.82339	100	
301.40965	140	
301.82128	142	
301.86169	590	1+
302.81677	124	
302.93269	102	
303.68876	98	
303.80611	724	1+
303.85658	1786	1+
303.94638	196	
304.66327	118	
304.89736	98	
304.94002	130	
306.88004	320	1+
307.42574	96	
308.87197	330	
308.89252	120	
308.96708	108	
309.87414	170	
310.87732	238	
311.85781	178	
311.89025	126	
313.41747	142	
313.86549	118	
314.81920	142	
316.81389	486	1+
316.92956	124	
317.03987	110	
317.93113	322	1+
317.98715	98	
318.88403	138	
318.93424	272	1+
319.88596	148	
319.96662	226	1+
321.81486	1262	1+
321.86752	254	
322.53837	116	
322.86616	130	
322.93022	234	
323.93167	124	
324.87742	102	
324.89723	344	1+
325.80520	122	
326.87230	768	1+
326.97908	178	1+
327.82628	100	
329.87620	118	
330.71778	132	
332.82974	106	
334.96061	110	
336.85862	258	1+
336.94385	434	1+
337.86164	214	1+
339.82750	600	1+
340.94107	116	
342.90604	218	1+
344.45423	122	
347.22983	134	
349.12308	146	
350.12431	122	
350.76662	112	
352.76577	116	
353.06227	110	
356.78538	136	
357.77045	148	1+
359.70453	106	
361.74580	116	
362.84513	170	
363.71578	190	
367.72758	188	
368.74212	378	1+
END IONS

###FS:    #m/z: 363.95647 #charge 1+
###MS: 66
###MSMS: 67
BEGIN IONS
TITLE=Cmpd 49, +MS2(363.9565), 28.0-35.0eV, 1.4min #67
RTINSECONDS=85.673
SCANS=66-67
PEPMASS=363.95647	1330646
CHARGE=1+
178.94535	190	
182.86953	120	
186.87638	302	1+
187.86978	338	1+
189.86274	1928	1+
190.92985	106	
191.85717	1916	1+
193.85366	224	
194.85880	146	
194.89097	376	1+
196.88364	716	1+
196.94906	128	
205.40084	204	1+
205.87472	158	
205.95004	138	
206.95087	152	
207.87349	682	
207.94929	208	
208.88342	434	
208.96099	140	
209.86924	178	
209.91837	152	
209.94366	4680	1+
210.88258	1220	1+
211.86585	132	
212.87871	9942	1+
214.89387	630	1+
216.88801	166	
219.86580	144	
221.01230	120	
222.95211	7468	1+
223.06740	108	
224.94877	8618	1+
225.88721	638	1+
226.06655	124	
226.14548	180	1+
226.64965	104	1+
226.94721	29584	1+
227.06989	124	
227.09628	140	1+
227.14996	150	1+
227.91237	116	
228.37742	102	1+
228.72254	126	1+
228.84164	372	1+
228.89489	2456	1+
228.94276	38424	1+
228.99514	240	1+
229.08297	118	
229.14314	166	1+
229.31297	108	
229.64005	222	1+
230.38194	122	1+
230.41561	134	1+
230.82650	272	1+
230.88968	13446	1+
232.02943	118	
232.88251	2586	1+
233.41933	132	1+
234.90396	186	1+
235.13161	162	1+
235.82154	286	
235.84441	208	1+
238.79220	166	1+
238.93762	190	
239.90246	136	1+
240.81783	174	
240.93945	618	
240.96223	4090	1+
240.99808	122	
241.08802	258	
241.81729	380	1+
241.94381	290	
242.09755	144	
242.89231	140	
242.95902	3244	1+
243.89743	126	
243.93853	136	
244.82146	234	
244.95734	11738	1+
245.39540	132	1+
245.79359	252	1+
245.82092	334	1+
246.90469	740	1+
246.95279	15318	1+
248.80460	296	
248.85645	172	
248.89923	3796	1+
249.06049	196	1+
249.58329	98	1+
249.64779	118	
249.80091	190	
250.06787	248	1+
250.89810	640	1+
250.94264	228	
250.97201	308	1+
251.03991	124	
251.86601	106	
252.10994	118	
252.89432	182	
252.95395	256	
253.00926	110	
253.39755	284	1+
253.90558	638	1+
253.95237	116	
253.97754	208	1+
254.09185	124	
254.83820	114	
254.92323	156	1+
255.95471	196	
258.06679	104	
258.97318	944	1+
259.09836	138	
259.42472	106	
259.90488	132	
260.83131	116	
260.96920	1850	1+
261.82799	578	1+
261.84812	150	
262.80037	124	
262.96840	274	
263.79220	190	1+
263.97978	256	
263.99700	136	
264.03163	116	
264.05773	126	
264.96753	986	1+
264.98208	150	
265.89946	170	
265.97472	606	1+
266.34589	116	
266.81285	274	
267.78255	144	
267.84207	390	1+
267.92845	270	
267.97200	1478	1+
268.90842	288	1+
269.96917	2266	1+
271.35006	112	
271.81087	182	
271.84693	160	
271.91707	624	1+
272.84311	126	
274.79483	164	
275.79799	114	
275.81311	148	1+
276.81922	192	1+
276.85473	248	
277.84818	196	
278.79633	196	
279.10599	158	
279.80217	110	
280.10801	148	
280.79460	284	
281.12254	114	
281.80043	136	
281.85403	152	
281.91136	116	
281.99082	258	1+
282.79000	528	1+
282.91979	298	1+
283.08988	116	
283.84894	362	
283.87180	110	
284.78801	182	
284.82358	200	
284.86027	204	
284.98972	260	1+
285.84638	1306	1+
286.82381	146	
286.87030	110	
287.82428	232	1+
287.87326	114	
288.86944	112	
289.78773	154	
289.87217	190	
290.43297	196	1+
290.78608	204	
291.82300	128	
291.92677	112	
292.79888	162	
293.11657	180	
293.14193	198	1+
294.12258	120	
294.46253	104	
294.86132	240	
295.80681	316	1+
295.85482	220	1+
296.80865	274	1+
297.09407	104	
298.80378	1294	1+
298.89964	168	
299.13965	108	
300.80400	218	
301.86363	482	1+
303.80751	804	1+
303.85492	2138	1+
306.12018	184	1+
306.86977	138	
307.89191	180	
308.87357	106	
309.90506	170	
311.85661	104	
313.11467	184	1+
313.87442	304	1+
314.90313	128	
316.81429	494	1+
317.93623	806	1+
318.81658	190	
318.90667	210	1+
319.04646	146	
319.82444	242	
319.87509	310	1+
320.08200	196	1+
320.14221	132	
320.82429	154	
320.93623	114	
321.81797	1060	1+
321.86566	266	
322.92566	432	1+
323.13275	110	
325.88039	116	
325.89946	116	
326.82499	158	1+
326.87024	502	1+
326.96804	126	
327.78237	106	
327.94004	116	
328.87673	610	1+
329.75996	192	1+
329.87732	440	1+
334.76399	292	1+
335.21898	152	1+
336.94463	850	
337.94752	776	1+
339.82666	576	1+
340.93787	540	1+
341.89671	112	
344.90399	150	
344.97259	144	1+
345.20379	196	
346.88349	134	
349.78774	194	1+
350.11420	138	
350.86712	104	
351.90324	126	
352.88887	224	
356.77396	152	
358.15437	136	
359.78708	182	1+
360.72248	114	
360.86947	214	
360.95652	176	1+
361.04198	112	
361.71933	228	
363.86126	148	
363.95496	134	
365.79850	112	
367.13519	154	
END IONS

###FS:    #m/z: 507.84547 #charge 1+
###MS: 66
###MSMS: 68
BEGIN IONS
TITLE=Cmpd 50, +MS2(507.8455), 28.2-35.2eV, 1.5min #68
RTINSECONDS=86.445
SCANS=66,68
PEPMASS=507.84547	735566
CHARGE=1+
196.01456	500	1+
199.88911	170	
200.88481	176	
213.15798	228	
224.97720	174	
232.89598	328	
235.14117	310	
236.88771	186	
237.05756	398	1+
238.06115	268	1+
238.86610	302	1+
249.15829	414	1+
250.96890	534	1+
252.07636	264	1+
252.96929	206	
254.37534	286	1+
257.87214	274	1+
260.87968	460	1+
261.37933	318	1+
262.13628	1102	1+
262.38389	220	1+
263.10310	186	1+
266.86618	202	
267.89396	178	
269.88733	234	
270.85854	156	
270.88529	178	
272.83304	170	
272.85368	980	1+
273.80210	206	1+
275.89370	230	
276.92489	184	1+
277.15366	536	1+
277.38469	186	
277.89147	290	
278.90139	230	
279.87249	482	1+
280.38528	160	
280.82123	296	1+
280.87502	386	1+
281.37803	234	
281.82659	212	1+
282.80466	214	
283.90618	422	1+
284.19668	270	1+
284.91112	434	1+
286.13437	192	
286.87164	260	
287.14236	196	
287.85208	756	
288.40772	192	
288.80831	194	1+
288.86716	486	
289.03681	124	1+
289.39723	156	
289.87961	876	
290.86362	2330	1+
291.87942	520	
292.99655	152	
293.87303	5498	1+
294.36573	246	1+
294.97254	196	1+
296.33639	198	1+
296.86096	298	
297.81705	258	
298.80786	282	1+
298.87891	548	1+
299.88278	366	1+
299.97555	186	1+
300.85816	706	1+
301.86151	398	1+
303.87014	286	
304.04740	300	1+
304.87639	250	
305.79813	128	1+
305.86391	1056	1+
306.12752	168	
307.02623	152	1+
307.89069	1100	
308.14268	354	
308.84835	168	
308.86958	2904	1+
309.15258	1164	1+
309.37980	172	
309.87129	2052	1+
309.89014	418	
310.15762	864	1+
310.34497	446	1+
310.79367	212	
310.84644	194	
310.89120	340	
311.83354	182	
311.88408	6568	1+
312.22665	416	
313.88290	1192	
313.97231	206	1+
314.86536	1114	1+
315.08675	162	
316.86056	616	1+
316.88872	262	
317.81150	188	1+
317.88328	588	1+
319.88304	780	1+
320.37660	276	1+
321.34385	168	
322.32740	152	
322.85311	162	
322.88494	418	1+
323.38449	476	1+
323.83299	200	
323.86254	158	
324.86012	252	
325.04348	264	1+
325.89753	232	
326.24144	338	
326.71580	144	1+
326.87962	4124	1+
327.25345	184	
327.37086	576	1+
327.81104	260	
328.37001	374	1+
330.16474	222	1+
330.82232	422	1+
330.87933	376	
331.88852	658	1+
332.87534	738	
332.89063	468	1+
332.91465	164	
333.17488	1394	1+
333.76287	212	1+
334.81617	176	
334.84106	668	1+
334.89844	638	1+
335.77299	258	1+
335.84164	540	1+
335.88311	206	
336.81538	252	1+
336.87738	756	1+
336.94311	308	1+
337.87895	572	1+
338.39242	164	
339.00534	246	1+
339.43868	162	
339.82294	314	1+
339.87998	218	
339.90344	170	
340.30889	166	
341.87479	244	
342.84262	218	
342.93219	222	1+
344.89959	160	
345.00475	162	
345.17996	178	1+
345.36571	330	1+
345.76511	250	1+
346.36668	226	1+
346.94760	166	
347.90694	288	1+
349.75862	282	1+
350.10747	218	1+
350.83419	224	
350.89660	376	
351.88118	698	1+
351.96339	166	1+
352.77674	210	
352.88154	484	1+
352.91253	196	
353.85125	872	1+
353.91369	228	
354.03610	196	1+
355.37478	232	1+
355.89243	550	1+
356.71862	572	1+
356.89703	334	1+
357.84713	200	
358.36342	212	1+
358.83351	274	1+
359.36461	222	1+
359.80533	232	1+
360.41890	212	
361.28595	168	
361.86594	178	1+
362.84369	376	1+
363.87373	164	
364.38192	418	1+
365.72124	160	
365.78447	156	
365.82480	180	
366.79005	358	1+
366.84002	1388	1+
367.70983	988	1+
367.76418	190	
368.33856	260	1+
368.89599	236	
369.23783	214	
369.70775	490	1+
369.79223	354	1+
369.83352	390	1+
370.77774	234	
371.77899	154	
371.85656	184	
371.90838	178	
373.83520	180	
373.86868	614	1+
373.88977	386	1+
374.37376	166	
374.74286	188	
376.22083	450	1+
376.38258	176	
376.79921	182	
376.89322	156	
378.03688	232	1+
380.71821	474	1+
380.85500	218	
382.78995	266	1+
382.85099	208	
382.90071	158	
383.26215	308	
383.73303	290	1+
384.84847	3910	1+
385.34082	274	1+
385.84978	2494	1+
387.71294	188	
387.77188	232	
387.79427	586	1+
388.79439	450	1+
388.87338	182	1+
389.20002	802	1+
389.38882	356	1+
389.77362	248	1+
389.90271	190	
390.05907	322	1+
390.69874	192	1+
390.83963	1300	1+
391.79989	230	
392.79865	574	1+
392.85775	886	1+
393.80040	404	1+
394.73955	290	1+
394.83306	382	1+
395.86713	570	1+
396.84889	308	1+
396.90875	168	
397.31539	162	1+
397.72962	178	
397.77060	248	1+
398.72948	518	
399.22062	202	1+
399.69140	182	1+
399.71410	226	
399.72454	514	1+
399.84737	504	1+
399.86580	496	1+
400.69058	228	1+
400.74654	188	1+
401.34611	194	1+
402.86184	558	
402.91760	288	1+
403.22241	136	1+
403.77791	170	
403.82639	300	
403.87055	768	
404.60149	154	
404.86847	1384	1+
404.95997	154	
405.68302	202	1+
405.73647	324	
406.78579	178	
407.72361	216	
407.86414	6144	1+
408.73121	202	
408.80332	194	
409.72262	502	
410.08778	212	1+
410.72245	324	
410.84312	412	
411.71812	260	
411.80938	722	1+
411.83980	768	1+
412.73077	450	
412.87847	264	
413.87511	876	1+
413.91295	198	1+
415.20305	158	1+
416.87478	274	1+
417.81815	324	
418.74941	220	1+
420.81335	248	1+
421.18069	190	1+
421.74442	356	1+
421.81528	178	1+
421.87904	932	1+
422.38733	186	
424.86689	168	
425.74870	284	
425.87478	312	
426.76046	276	
426.86415	1826	1+
427.73271	2862	1+
428.38044	240	1+
428.68048	200	1+
428.86409	168	
428.89549	314	1+
429.82515	192	
429.85411	854	1+
430.73743	690	1+
430.88078	162	
431.80657	156	1+
431.86617	814	1+
432.24226	992	1+
434.85728	478	1+
434.88745	258	
435.70353	258	1+
435.86633	378	1+
436.19717	158	
439.89311	490	
440.89496	252	
442.17060	124	1+
442.67871	324	1+
444.87209	2302	1+
445.74034	814	1+
446.76824	160	
447.70657	172	
447.87848	166	
447.97405	232	1+
448.26303	174	
448.74803	326	
448.76943	170	
448.87919	1252	1+
449.81696	412	1+
449.87763	898	1+
450.75678	630	1+
451.63947	196	1+
453.04289	172	1+
453.76162	210	1+
455.74415	170	1+
457.87125	180	1+
457.90381	352	1+
458.09104	148	1+
461.77013	252	1+
462.88174	842	1+
467.69720	202	1+
467.88689	1154	1+
469.78032	282	
470.63417	210	1+
470.78112	166	
476.79321	156	1+
482.68250	180	1+
485.89860	588	1+
486.14587	244	1+
486.83996	228	1+
489.30266	246	1+
491.77710	242	1+
491.80433	164	
499.73283	322	1+
500.80674	346	1+
501.80989	280	1+
505.73643	202	1+
509.85783	506	1+
510.25024	248	1+
END IONS

###FS:    #m/z: 336.94591 #charge 1+
###MS: 66
###MSMS: 69
BEGIN IONS
TITLE=Cmpd 51, +MS2(336.9459), 28.0-35.0eV, 1.5min #69
RTINSECONDS=87.2175
SCANS=66,69
PEPMASS=336.94591	336188
CHARGE=1+
72.99615	106	
169.87247	86	
193.92889	98	
195.00596	98	
201.83625	104	
205.95016	254	
207.87002	118	
207.97363	102	
209.94314	194	
210.02849	166	1+
211.94468	3742	
212.87904	2652	1+
212.94893	120	
213.93986	1678	1+
214.46787	88	
214.90127	126	
215.88525	918	1+
215.93497	252	
222.95342	554	1+
223.95854	362	1+
226.89259	108	
226.97583	86	
227.89098	616	1+
227.95172	116	
228.89306	522	1+
229.92671	98	
229.95436	3176	1+
230.00342	110	
230.88910	3172	1+
231.05934	128	
231.12502	94	
231.95086	1610	1+
232.90501	134	
233.49938	130	1+
233.83022	188	
233.89785	552	1+
233.94879	574	1+
235.86671	86	
235.88563	208	1+
235.89944	132	
235.94936	142	
236.85227	166	1+
240.79486	108	
240.94319	130	
241.83687	232	1+
242.64700	96	
242.91222	172	
242.99725	112	
243.78922	222	1+
244.13099	102	
244.96312	102	
245.02174	104	
246.90418	130	
247.96654	742	
248.90078	1238	1+
248.98568	108	
249.44617	94	
249.96288	374	
250.83134	482	1+
250.90140	174	
250.95076	254	
251.00399	100	
251.03866	90	
251.06949	212	
251.12054	124	
251.83557	330	1+
251.95594	132	
252.03599	88	
252.14841	92	
252.88505	96	
252.96984	1586	1+
253.00724	104	
253.08896	230	1+
253.83459	392	1+
253.90478	618	1+
254.78960	120	
254.85645	334	1+
254.96660	816	1+
255.04548	94	
255.07179	100	
255.78527	86	
255.85485	292	1+
255.90544	192	1+
256.96063	210	
258.83003	138	
258.84796	218	1+
259.87798	98	
260.16593	148	
260.83034	512	1+
260.93121	176	
262.25084	92	
262.94731	214	
263.82813	116	
264.36887	100	
265.08310	122	
265.35004	100	
266.88435	108	
267.84166	286	
268.16974	104	
268.84069	1394	1+
269.38972	118	
269.79726	90	
270.79575	110	
270.98223	170	
271.91630	452	
272.13665	118	
272.84659	156	
272.98293	150	
273.79443	156	
273.85864	116	
273.89603	214	1+
274.79946	96	
274.84838	114	
275.81508	132	
275.85295	198	1+
276.92704	106	
277.83160	1058	1+
278.81521	126	
278.83401	894	1+
279.07466	98	
280.85112	140	
280.87126	228	1+
283.85493	114	
283.87190	142	
285.85148	472	
286.84851	1224	1+
287.81040	244	1+
289.02876	86	
289.51770	106	
289.85320	142	
290.03527	88	
290.92784	132	
291.80668	172	
291.85576	128	
293.10831	388	1+
293.67918	86	
293.87278	108	
294.36550	90	
294.66715	92	
294.85697	228	1+
294.89578	158	
295.87954	88	
296.81025	106	
296.88165	324	1+
297.41121	92	
297.88601	238	1+
297.93189	126	
298.83830	190	1+
299.82409	86	
300.04867	88	
300.81151	130	1+
300.94819	88	
301.02010	128	
301.59718	114	
301.87499	200	1+
302.93978	104	
306.34579	102	
306.61236	94	
306.88245	174	
307.89245	130	
308.66803	92	
308.87239	164	
310.42141	90	
310.71554	98	
310.87258	188	
310.89414	108	
311.88400	118	
312.41277	100	
312.86981	162	
313.80599	118	
313.87159	124	
318.37919	166	
318.88542	132	
319.13291	124	
319.37895	142	
320.15679	118	
320.75699	108	
320.86773	98	
321.92309	90	
324.81171	104	
324.89733	86	
325.89442	410	1+
326.89543	338	1+
327.94557	86	
328.88194	408	1+
329.50635	94	
331.75610	110	
331.87728	164	
332.83245	86	
333.79727	94	
335.84313	136	
336.05823	86	
336.41387	88	
336.78475	162	1+
338.09132	92	
338.16901	152	
338.25859	90	
339.10617	86	
340.37583	96	
340.82499	106	
END IONS

###FS:    #m/z: 363.95663 #charge 1+
###MS: 70
###MSMS: 71
BEGIN IONS
TITLE=Cmpd 52, +MS2(363.9566), 28.0-35.0eV, 1.5min #71
RTINSECONDS=90.911
SCANS=70-71
PEPMASS=363.95663	867238
CHARGE=1+
178.94788	110	
182.86534	174	1+
184.95401	120	
185.86457	148	
187.86667	264	
189.86255	1538	1+
190.93111	156	
191.85803	1892	1+
192.89153	244	
192.93367	252	1+
196.88268	718	1+
198.12168	148	
200.94841	500	1+
201.12296	106	
202.88768	108	
203.87602	120	
203.93046	122	
205.87631	118	
205.89313	102	
205.94869	142	
206.92200	144	
206.95330	154	
206.97026	136	1+
207.87760	1130	1+
207.94989	252	
208.88451	684	1+
208.94086	200	
209.86838	472	
209.94359	4576	1+
210.09754	138	
210.88340	1490	1+
210.92012	286	1+
211.92600	222	1+
212.87911	9800	1+
215.89416	174	
219.86556	128	
219.97832	150	
221.85822	168	
221.90314	146	1+
222.95202	6260	1+
223.04429	224	1+
223.47244	102	
224.94818	9326	1+
225.89133	988	1+
225.96967	288	
226.23209	176	1+
226.31769	152	1+
226.94700	24054	1+
227.03089	154	1+
227.09428	106	
227.15693	178	1+
227.55521	98	1+
227.78504	158	
227.87596	100	
228.46808	106	
228.79595	100	
228.89513	2044	1+
228.94242	31300	1+
229.07486	132	
229.15544	230	1+
229.23555	156	1+
229.51914	136	
229.99545	104	
230.85880	148	
230.88942	10206	1+
231.09103	112	
231.11658	128	
232.38316	126	
232.88520	1382	1+
234.88253	862	1+
235.11524	170	
235.84968	196	
237.05240	124	
238.89253	108	
240.07904	118	
240.82406	250	
240.90832	194	
240.94107	500	
240.96276	4156	1+
241.02213	108	
241.06415	238	1+
241.08446	170	
241.84850	196	1+
241.94334	412	
242.10749	118	
242.79434	102	
242.82232	174	
242.92411	122	
242.95809	3262	1+
243.87753	148	
243.94151	156	
244.81514	432	1+
244.90308	158	
244.95769	10454	1+
245.11386	118	
245.83900	102	
245.94035	306	
246.90354	518	1+
246.95338	12218	1+
247.07794	130	
247.29208	116	1+
247.80808	284	
248.80398	352	
248.89966	2634	
249.05614	238	1+
249.12909	116	1+
250.02608	118	
250.89671	568	
250.94902	326	1+
250.97217	248	
251.78159	102	
251.92332	166	
252.60544	108	
253.09020	218	1+
253.90621	642	1+
256.90229	126	
257.79460	144	
258.83786	128	
258.84291	142	1+
258.97286	708	1+
260.83011	870	1+
260.96859	3268	1+
261.83100	616	1+
262.06637	186	1+
264.04649	178	1+
264.85087	302	1+
264.96448	334	
264.97832	212	
265.03211	126	1+
265.08350	140	
265.90223	106	
265.97579	358	
266.81417	560	1+
266.86467	162	
266.91572	272	1+
266.93659	108	
267.78395	100	
267.97257	1306	1+
268.95607	138	
269.96898	1562	1+
271.85262	146	
271.91541	148	
271.93952	100	
271.95713	154	
272.84337	258	1+
272.91650	98	
274.79401	180	
276.85524	348	1+
277.00902	270	1+
278.00940	176	1+
278.02236	204	1+
278.80274	140	
278.84208	106	
279.10346	138	
279.79676	236	
280.06013	146	1+
280.79218	1502	1+
280.93287	190	
282.85393	110	
282.94708	210	1+
283.78973	150	
283.82224	116	
283.84807	218	
283.98897	192	
284.82254	210	
284.84711	184	
285.84462	1228	1+
285.98880	164	
286.82669	128	
287.16050	114	
287.81373	134	
288.79051	128	
288.80778	116	
289.85472	188	1+
290.78762	168	
291.80734	158	
291.93972	104	
292.35089	102	
292.43702	216	
294.86252	350	1+
296.08860	140	
296.81544	314	
297.11356	170	
297.80136	1632	1+
297.86985	120	
298.80333	1392	1+
299.99581	184	1+
300.80018	622	1+
301.11245	128	
302.87692	112	
303.80557	574	1+
303.85675	1630	1+
303.94720	124	
307.13247	138	
307.53371	102	
307.84868	156	
308.87374	206	1+
308.95657	222	
310.87438	336	1+
313.92298	336	1+
317.81497	400	1+
317.94550	150	
318.93252	510	1+
319.87414	258	1+
321.81864	500	1+
321.86801	312	
321.89383	202	1+
322.14946	162	1+
322.92699	434	1+
323.99211	108	
324.87896	122	
325.88967	118	
326.87270	748	1+
328.84290	112	
328.88694	202	
329.00159	114	
332.67223	104	
333.74563	108	
336.94362	1036	1+
337.18318	154	
337.82795	136	
338.79552	116	
339.82762	382	1+
339.95822	188	
340.90038	100	
340.93848	356	1+
342.06113	112	
344.83062	124	
345.20227	150	
347.23375	134	
349.12136	162	
350.91375	164	
351.76578	112	
351.90670	118	
354.78776	182	1+
355.91763	112	
358.79086	270	1+
361.83115	228	1+
362.70594	134	
365.71244	132	
366.92526	156	
367.13574	166	
367.77445	102	
368.80970	252	1+
END IONS

###FS:    #m/z: 507.84562 #charge 1+
###MS: 70
###MSMS: 72
BEGIN IONS
TITLE=Cmpd 53, +MS2(507.8456), 28.2-35.2eV, 1.6min #72
RTINSECONDS=91.6835
SCANS=70,72
PEPMASS=507.84562	574428
CHARGE=1+
196.01782	520	1+
199.88521	170	
213.15676	336	1+
230.89087	182	
234.89283	312	1+
235.14120	456	
238.06788	164	
239.85263	270	1+
241.90110	220	1+
244.12924	230	1+
249.15888	430	1+
250.90706	272	1+
250.97124	222	
251.97337	180	
252.06695	186	
252.07806	226	
254.38788	266	1+
260.87882	172	
262.13687	922	1+
264.08533	390	1+
265.09032	322	1+
265.39367	260	1+
266.16741	212	
266.85926	290	1+
267.78198	178	
268.11201	150	
268.79562	262	1+
268.89212	228	
269.88558	162	
270.85764	210	
270.89088	154	
271.38449	316	1+
271.88063	540	1+
272.85410	1058	1+
272.88466	404	1+
275.84618	262	1+
277.15348	608	1+
278.39088	188	
279.06805	200	1+
280.78981	164	
280.89239	196	
281.87495	418	1+
282.01483	214	1+
283.79652	186	1+
284.19347	412	
284.85492	508	1+
287.80729	282	1+
287.85012	484	
288.86944	388	
289.87750	318	
289.92229	294	1+
289.97885	232	1+
290.86419	1894	1+
292.81965	194	
293.87349	3610	1+
294.12609	312	1+
295.92467	166	
296.88124	306	
297.77276	134	1+
297.87174	148	
298.79888	256	1+
298.85807	196	
298.87945	230	
299.33932	230	
299.87803	152	
299.90991	226	1+
300.13442	146	
300.34187	404	1+
300.40161	170	
300.85582	288	
301.85916	154	
302.86364	612	1+
303.86788	414	1+
304.82917	216	
305.86021	666	
306.12459	202	
306.87789	170	
306.97039	220	1+
307.14168	142	
307.17393	242	1+
307.88923	708	
308.14189	1268	1+
308.35513	280	1+
308.82489	280	1+
308.84561	420	1+
308.87323	2144	1+
309.81447	278	1+
309.87476	1228	1+
309.88379	808	
310.15734	918	1+
310.40595	194	1+
310.83747	398	1+
311.88291	7318	1+
312.22349	380	1+
312.81027	352	1+
313.13269	128	1+
313.37189	208	1+
314.82442	186	1+
314.86326	626	1+
315.88172	622	1+
316.86271	556	
318.88634	212	1+
320.35468	186	
321.87979	422	1+
322.86568	198	
322.88120	354	1+
323.83459	180	
323.91794	154	
325.38658	156	
325.90111	502	
326.24090	638	1+
326.88109	3178	1+
327.11731	212	1+
328.38994	298	1+
328.81575	248	
329.87694	312	
329.89348	228	
330.16098	196	
330.17985	182	
330.82424	230	
330.88150	392	
331.81412	168	
331.88607	802	1+
332.00983	158	1+
332.83944	144	
332.87670	924	1+
333.17616	564	1+
333.39748	202	1+
335.40653	266	1+
335.83642	572	1+
335.87491	432	1+
335.89585	194	
335.94279	290	1+
336.79927	174	
336.90682	180	
338.84702	162	
338.89902	150	
340.39825	148	
340.78518	152	1+
342.40656	162	
344.90641	294	1+
346.76709	460	1+
346.84136	260	1+
346.96310	192	1+
348.79966	392	1+
348.91905	164	
349.36931	174	1+
349.76066	174	
350.82219	330	1+
350.88556	884	1+
351.85739	154	
352.77035	148	
353.85315	432	
354.83879	396	1+
355.04927	126	1+
355.78131	166	1+
355.89590	416	1+
357.37806	352	1+
357.73793	144	
358.38033	254	1+
358.72750	148	
360.39038	242	1+
361.81684	222	
362.31955	180	1+
362.36957	276	1+
362.84823	308	1+
362.86838	242	1+
363.78973	202	1+
364.75888	160	
365.72535	288	1+
366.00358	176	1+
366.18792	246	
366.84200	1660	1+
366.90074	168	
366.92738	158	
367.35365	356	1+
367.70663	1266	1+
368.83735	310	1+
368.89757	164	
369.78258	502	1+
369.89217	202	1+
371.79147	558	1+
371.86414	144	
372.03024	156	
372.82934	148	
373.72087	626	1+
373.82708	338	1+
373.87704	300	1+
374.88459	178	1+
375.79998	276	1+
376.22194	576	1+
376.80529	176	1+
376.87867	170	
378.41066	210	1+
378.80541	174	
378.86491	142	
380.71539	302	
380.85608	224	
381.35844	240	1+
381.72022	266	
381.85104	534	1+
382.71699	176	
382.85564	448	1+
383.71398	174	
383.77821	146	
383.91104	164	
384.84922	3352	1+
385.38661	260	
385.77043	158	
386.02311	162	
386.77287	148	
387.73726	170	
388.79475	190	
389.19909	342	1+
389.71746	294	
389.80923	192	
390.84030	960	1+
390.89956	160	
392.07223	154	
392.79309	142	
392.86333	296	1+
393.13236	144	
393.79715	510	1+
393.83966	206	
393.90115	350	1+
394.84381	238	
395.86791	450	1+
396.40417	146	
396.73977	272	
397.21902	162	
397.73993	184	
398.72474	864	1+
398.86971	316	
399.22537	268	
399.80409	268	1+
399.84868	430	1+
400.35045	144	
402.35041	144	
402.81029	178	1+
402.86078	386	
403.86975	1876	1+
405.76281	224	
405.86658	522	1+
407.72552	328	
407.74267	390	
407.86405	6240	1+
408.72109	1168	1+
408.80283	318	1+
409.72127	854	1+
409.74292	156	
409.76024	278	1+
409.91046	150	
410.41343	136	1+
410.83827	494	
411.72329	172	
411.81228	470	1+
411.85790	208	
411.87905	216	
412.85171	620	1+
413.07704	142	
413.87767	542	1+
414.84233	154	1+
415.73083	212	1+
415.87458	196	
416.87683	206	
417.81437	414	1+
421.88193	384	
422.82157	240	1+
422.87262	232	
423.74135	232	
423.76976	154	
423.87108	182	
424.75326	744	1+
424.82929	196	
425.75446	616	1+
425.87633	292	
426.17228	158	
426.85901	2606	1+
427.73445	1618	1+
428.88427	332	1+
428.94606	148	1+
429.82359	142	
430.74176	978	1+
430.86113	186	
430.88172	210	
431.87045	644	1+
432.06179	154	1+
432.24308	1214	1+
433.06646	148	1+
433.85778	322	
435.86452	186	
437.20197	190	1+
438.84692	232	1+
439.89184	944	1+
440.89375	698	1+
443.23276	182	
444.87438	2246	1+
445.74675	934	1+
446.77227	172	
448.71243	176	
448.78725	148	
448.89070	150	
449.87605	456	1+
450.65628	186	1+
450.75014	480	1+
450.82498	258	1+
454.75919	246	1+
457.90202	772	1+
460.70347	146	
462.88181	962	1+
467.83682	152	1+
467.88871	1032	1+
467.94842	124	1+
468.78428	486	1+
471.72443	194	1+
473.27693	196	1+
485.89961	1184	1+
486.79660	178	1+
486.84400	218	
487.83946	180	
491.79575	198	
491.86123	240	1+
496.34803	148	
498.28721	180	
500.79121	138	1+
503.78977	312	1+
504.79971	272	1+
507.86169	206	1+
509.86028	400	1+
513.19950	326	1+
END IONS

###FS:    #m/z: 336.94606 #charge 1+
###MS: 70
###MSMS: 73
BEGIN IONS
TITLE=Cmpd 54, +MS2(336.9461), 28.0-35.0eV, 1.6min #73
RTINSECONDS=92.4555
SCANS=70,73
PEPMASS=336.94606	270294
CHARGE=1+
187.12031	104	
197.88442	148	
203.90504	94	
206.97506	126	
207.97211	122	
209.89062	94	
209.94225	140	
210.88255	360	1+
211.94368	3692	
212.87850	2078	1+
212.94832	128	
213.93959	1914	1+
214.13152	114	
214.87780	212	
214.89177	146	
215.88787	502	
215.93733	376	1+
217.83510	242	1+
217.88150	258	
217.93780	100	
223.96086	166	
226.38809	122	
226.82038	88	
226.94571	114	
228.89348	408	1+
229.95525	3712	1+
230.45571	84	
230.88825	2646	1+
231.82290	244	1+
231.94972	1900	1+
233.89598	170	
233.94882	338	
234.82270	88	
235.00133	218	1+
235.82608	148	
235.89415	236	
235.94936	88	
236.36495	116	
236.83128	86	
236.85004	88	
237.36433	100	
237.45915	88	
238.89454	116	
242.85460	114	
243.93740	246	1+
244.95796	136	
246.16194	238	
246.80375	86	
246.97724	368	
247.91135	92	
247.96737	852	1+
248.89974	1256	1+
249.38477	86	
249.40560	90	
249.82868	138	
249.96365	244	
250.82583	86	
250.95325	162	
250.96873	280	
251.07129	194	
251.78766	282	1+
251.82896	288	1+
251.95910	126	
252.97011	1920	1+
253.08704	342	
253.38083	106	
253.42157	96	
253.83340	140	
253.87760	104	
253.90387	276	
254.85646	94	
254.90577	142	
254.96414	1342	1+
255.07324	100	
255.85014	264	1+
256.88406	110	
256.91342	102	
256.96278	226	
257.89827	94	
258.84738	434	1+
259.10659	108	
259.53933	98	
260.79889	90	
260.82442	128	
260.94663	132	
261.15016	84	
261.83521	402	1+
262.82643	186	
263.82995	142	
264.85590	88	
265.85199	170	
266.01365	96	
267.84156	226	
268.17328	96	
268.54610	90	
268.83863	872	1+
269.79971	128	
269.96265	88	
270.06618	94	
270.41469	94	
270.89924	86	
270.98401	408	1+
271.84549	404	1+
271.91718	170	
272.84874	242	1+
272.97993	92	
273.79289	410	1+
274.15206	110	
274.85384	116	
275.34323	84	
275.93040	106	
276.81842	90	
276.85360	328	1+
278.05855	222	1+
278.83839	354	
279.10112	94	
279.80058	282	1+
279.83011	192	
280.01944	432	1+
280.11116	84	
280.84682	104	
281.86984	116	
282.35377	110	
282.63258	90	
283.73160	88	
283.79293	96	
283.86390	92	
285.20307	128	
285.84860	1540	1+
286.18181	90	
288.80447	208	1+
288.85320	232	
289.85464	114	
289.86723	118	
290.86698	256	1+
290.87402	84	
290.93730	112	
291.85680	134	
292.43670	106	
292.85423	412	1+
292.89886	102	
293.10076	110	
295.42844	92	
295.89297	172	1+
295.93706	86	
297.81037	162	1+
299.87143	150	
300.41736	92	
300.60071	88	
302.89219	88	
303.80683	84	
303.87927	132	
304.43416	98	
304.80917	88	
306.76331	86	
306.88219	168	
307.10079	102	
307.89434	226	1+
308.86706	454	1+
310.89368	114	
311.88190	114	
312.55167	106	
312.87475	126	
314.34071	100	
314.82415	200	
314.86337	218	1+
315.21215	106	
315.36229	224	1+
315.91459	122	
317.92136	86	
318.81190	92	
320.15779	104	
320.17597	102	
322.47162	112	
322.89602	126	
322.95492	128	
323.88461	358	1+
324.89144	212	1+
326.37100	118	
327.21897	86	
328.89039	166	
330.82709	104	
330.87965	98	
331.89196	92	
333.75487	156	1+
334.09809	98	
335.07052	104	
335.88270	86	
336.90511	94	
337.82975	92	
338.16895	116	
338.77358	84	
340.76547	102	
END IONS

###FS:    #m/z: 322.93007 #charge 1+
###MS: 74
###MSMS: 75
BEGIN IONS
TITLE=Cmpd 55, +MS2(322.9301), 28.0-35.0eV, 1.6min #75
RTINSECONDS=96.141
SCANS=74-75
PEPMASS=322.93007	4818878
CHARGE=1+
57.23913	82	
59.61567	86	
114.69957	84	
192.02010	84	
192.10374	84	
192.88847	126	
196.02236	84	
198.02888	90	
198.04226	90	
198.89691	90	
199.47448	78	
201.05557	78	
202.04917	84	
205.94753	276	1+
206.40778	84	
206.91794	96	
206.96617	98	
209.94073	196	
210.89871	144	
211.90206	154	
212.89141	112	
214.89629	222	
222.44372	80	
222.95430	650	1+
224.09875	100	
224.95989	118	
225.34324	106	
227.81804	82	
227.88655	80	
228.88820	106	
228.90922	142	
228.95262	154	
230.83782	82	
230.88828	266	1+
231.12095	200	
231.93809	86	
233.39326	92	
233.83428	82	
234.98309	84	
236.85759	78	
237.88029	146	
238.00996	82	
238.95078	80	
240.09669	104	
240.26416	92	
240.52670	104	
240.78849	84	
240.82220	166	
240.94011	1286	
240.95813	134	
241.08710	88	
241.82528	92	
241.94201	1278	
242.80154	136	
242.82129	194	
242.93992	4892	1+
242.96411	90	
243.04330	86	
243.81972	512	1+
244.04578	88	
244.88657	92	
245.51706	100	
246.41422	82	
246.97659	396	1+
248.84940	102	
248.90127	122	
249.82157	130	
250.65364	78	
250.91815	82	
251.07341	122	
252.83126	168	1+
252.98235	82	
254.15910	82	
254.81438	100	
255.77899	164	
256.41758	84	
256.51579	88	
256.90740	80	
257.12604	136	
257.79910	144	
258.79852	184	
258.83257	470	1+
260.06208	80	
260.82846	1160	1+
261.83068	806	1+
262.05990	78	
262.35812	90	
263.86204	98	
263.93377	88	
263.98051	154	
264.83943	96	
265.01812	86	
265.85539	140	
266.86093	94	
267.79693	176	1+
267.86205	92	
268.17353	98	
268.84038	236	1+
268.85405	112	
271.44928	84	
271.55891	90	
271.84930	146	
272.80230	78	
272.85021	110	
273.79199	194	
273.80657	362	1+
274.80884	298	1+
275.05442	90	
275.24561	80	
275.83939	116	
275.85197	86	
276.35304	86	
276.81192	236	1+
277.83877	84	
278.37964	88	
278.97781	80	
279.09187	658	1+
279.53407	88	
280.03246	84	
280.91961	176	1+
280.96801	180	1+
281.44648	88	
282.88522	106	
283.78631	462	1+
284.29300	92	
284.35056	92	
284.78738	344	1+
284.81230	98	
284.87160	78	
285.08181	78	
285.51323	92	
285.84847	226	1+
286.47460	84	
286.91740	138	
286.96539	148	
289.88077	142	
290.85967	84	
290.88322	98	
291.79816	146	
292.16246	112	
292.85753	126	
292.99987	84	
294.03692	96	
294.48133	84	
294.85990	80	
295.17891	116	
295.84032	84	
296.39560	92	
296.80605	86	
298.90621	90	
299.78143	288	1+
301.75754	86	
301.80241	102	
303.04504	102	
303.15642	84	
303.97575	96	
305.35180	110	
305.81606	90	
306.80038	286	1+
307.31610	78	
307.88582	316	
309.21326	78	
309.88478	108	
310.88173	382	1+
312.87473	192	1+
313.21635	92	
313.75821	226	1+
314.81981	130	
317.94966	102	
319.88379	88	
320.89166	148	
321.75839	88	
322.14321	82	
322.61499	86	
324.89239	348	1+
326.75904	78	
327.08783	80	
END IONS

###FS:    #m/z: 340.94068 #charge 1+
###MS: 74
###MSMS: 76
BEGIN IONS
TITLE=Cmpd 56, +MS2(340.9407), 28.0-35.0eV, 1.6min #76
RTINSECONDS=96.913
SCANS=74,76
PEPMASS=340.94068	1745474
CHARGE=1+
55.09222	92	
177.58556	90	
184.49293	102	
187.96816	88	
191.95897	94	
192.93313	104	
196.88794	140	
198.40908	108	
202.95262	88	
203.90682	98	
204.89974	162	
205.94839	146	
208.89995	136	
212.87856	316	
213.87965	158	
213.93991	924	1+
214.88229	740	1+
214.89513	198	
215.88671	464	1+
215.93812	262	
217.88337	252	
217.93575	144	
222.94587	92	
223.89179	102	
224.94773	128	
226.89245	220	
226.94594	88	
227.96061	86	
228.89230	258	
228.94488	270	1+
230.88685	972	1+
231.11764	86	
231.95024	1138	1+
233.10806	126	
233.89669	188	
233.91619	106	
233.95134	100	
234.05231	90	
234.82860	100	
236.88402	90	
237.05109	92	
237.06354	112	
238.14630	96	
238.62026	96	
238.94504	110	
239.79026	160	
240.83374	144	
240.88182	224	1+
241.82217	172	
241.94414	104	
242.84216	156	
245.96504	132	
248.83376	92	
248.90177	116	
249.85919	86	
249.90115	204	
249.96554	84	
251.96146	126	
252.08550	174	1+
252.95720	86	
253.04856	98	
253.83538	82	
253.90581	128	
254.96430	690	1+
255.93038	88	
256.44963	102	
256.91734	182	
257.85051	144	
258.84578	360	
258.96238	126	
259.85241	182	
259.92338	140	
260.15779	96	
260.44033	98	
260.81127	126	
260.84175	438	1+
260.93637	92	
261.84749	316	1+
263.89179	94	
264.01148	86	
265.80620	90	
267.85240	138	
267.97283	104	
268.52981	92	
268.84490	150	
268.91418	84	
270.41182	90	
271.03271	92	
272.34030	90	
272.93040	126	
272.97687	108	
273.17370	112	
273.79510	124	
275.81830	214	1+
276.85613	480	
276.87061	288	1+
277.50946	84	
278.36103	88	
278.84227	620	
278.96546	158	
279.86024	138	
280.15243	98	
280.42169	82	
281.13619	96	
281.85594	256	1+
281.97625	104	
282.35575	94	
282.94128	146	
283.09523	102	
283.79373	98	
284.10918	90	
284.87443	108	
285.43227	86	
285.84930	200	1+
286.67205	90	
286.88320	192	1+
287.85765	112	
288.10206	152	
288.17311	92	
289.87987	98	
291.44231	100	
294.86894	120	
294.95409	88	
295.98943	138	
297.25893	84	
297.92615	86	
299.49793	88	
299.86763	100	
300.98182	88	
301.01371	86	
301.87674	108	
302.42513	128	
302.87435	86	
303.17561	84	
304.43828	84	
304.55173	92	
304.67836	96	
304.80384	124	
305.87389	142	
306.04972	88	
306.88726	280	1+
307.43883	104	
307.89283	178	1+
308.41919	94	
310.87691	288	
311.81328	114	
311.87963	182	
313.87521	86	
314.88423	116	
314.92234	100	
315.01168	84	
320.39575	102	
322.77622	92	
323.89299	100	
324.89151	318	1+
328.18919	128	
328.82765	86	
328.88263	94	
329.39692	106	
329.75796	86	
329.85695	104	
330.81237	100	
331.47939	82	
335.22106	86	
337.03798	98	
337.78600	122	
338.75567	84	
339.82769	160	1+
341.75754	92	
341.90103	284	1+
342.90446	260	1+
346.40776	108	
END IONS

###FS:    #m/z: 507.84565 #charge 1+
###MS: 74
###MSMS: 77
BEGIN IONS
TITLE=Cmpd 57, +MS2(507.8457), 28.2-35.2eV, 1.7min #77
RTINSECONDS=97.694
SCANS=74,77
PEPMASS=507.84565	546040
CHARGE=1+
196.01542	312	1+
209.94415	202	
224.98040	146	
234.88083	252	1+
235.14248	338	1+
235.91607	154	
236.11614	192	1+
238.06380	174	1+
250.81606	140	
250.88169	330	1+
250.97104	512	1+
252.07627	200	
254.37673	148	
254.87031	274	1+
259.87761	524	1+
260.93550	116	1+
262.13797	274	
262.38421	202	1+
262.88778	182	
262.94003	132	1+
263.13368	218	
264.08094	206	1+
264.92353	210	1+
265.85955	242	1+
266.16739	270	
267.98163	144	
269.88638	230	1+
271.79827	392	1+
272.38895	146	
272.80385	268	1+
272.85362	886	1+
277.15373	364	
277.38074	188	
278.86956	346	1+
280.39439	182	
280.85794	294	1+
280.93262	150	
281.38555	320	1+
281.97443	150	
282.71667	96	1+
284.06494	140	
284.87888	168	
286.13527	202	1+
286.80151	224	1+
287.40011	256	1+
287.85160	442	
288.86951	336	
289.88145	608	
290.86524	1246	1+
293.87431	3636	1+
295.13653	272	1+
295.85356	506	1+
295.87810	416	1+
296.01421	214	1+
298.80437	178	
298.87716	290	
299.85560	866	1+
300.82444	256	1+
300.86260	626	1+
301.84597	346	1+
302.88258	142	
303.86755	350	
303.92625	140	
304.87191	150	
305.37532	336	1+
305.86297	800	1+
306.12465	170	
306.96929	140	
307.88965	766	
308.14114	750	1+
308.87081	1144	1+
309.37991	190	
309.89003	680	1+
310.15457	630	1+
310.34734	298	
310.81503	252	1+
310.84149	234	
310.86937	356	
311.88327	7074	1+
312.22807	212	1+
312.38381	160	
314.11676	204	1+
314.86699	1016	1+
315.81988	304	1+
315.88665	204	
316.86107	176	
316.89117	162	
317.36026	136	
317.87711	272	
318.86365	162	
318.89341	272	1+
321.88593	190	
322.88843	234	
323.42878	142	
323.87376	400	
324.86355	184	
325.87966	188	
325.90113	580	
326.24233	540	1+
326.88322	2090	1+
327.15998	144	
327.38754	146	
327.80610	146	
327.83973	152	
328.00475	198	1+
328.37302	216	
328.76822	176	1+
328.87791	282	
329.89015	216	
329.98051	218	1+
330.88265	542	1+
332.39661	158	
332.81068	268	1+
332.87653	758	1+
332.90032	194	
333.17502	818	1+
333.86725	156	
334.39685	214	
334.89496	372	1+
335.80422	208	1+
335.84460	212	1+
336.89295	154	
338.35465	266	1+
338.83897	282	1+
338.89526	138	
341.87271	146	
342.77744	202	1+
342.79948	172	
342.88636	208	1+
343.37511	154	
343.85586	158	
346.76558	396	1+
346.77192	390	1+
347.77357	336	1+
348.90179	282	
349.16747	176	
349.80708	148	
349.86558	146	
349.89018	140	
350.83266	178	
350.88871	358	
351.77236	158	
351.85636	336	1+
351.87443	240	
352.02163	148	
352.95564	184	
353.85165	850	1+
354.00224	168	
354.77775	176	
354.88155	430	1+
354.90404	174	
355.02328	210	1+
355.85196	144	
356.35874	308	1+
357.83573	148	
359.76697	272	1+
359.84643	234	1+
360.44273	268	1+
360.76549	268	1+
361.84830	216	1+
362.74640	208	1+
362.92032	142	
364.71594	232	
364.80420	140	
366.18232	278	1+
366.83822	1800	1+
367.70657	1348	1+
367.76554	472	1+
367.86903	168	
368.88510	214	
369.89124	144	
370.78003	522	1+
372.77829	418	1+
373.71862	416	1+
373.79672	190	1+
373.83534	172	
374.05251	142	
374.72149	250	1+
375.73985	112	1+
375.79142	184	1+
376.22323	300	1+
376.88381	310	1+
379.85957	160	
380.71591	272	
380.85731	238	
381.39249	228	1+
381.72156	204	
381.84870	304	1+
383.26129	224	1+
383.71238	142	
383.79218	160	
384.09043	226	1+
384.84995	3368	1+
385.08942	158	1+
385.73905	144	
387.72700	148	
387.77347	140	
387.84788	310	1+
387.88744	234	1+
389.19991	454	1+
389.71012	410	1+
389.86413	482	1+
390.78610	138	
390.83855	956	1+
390.86516	306	1+
391.80838	296	1+
391.84169	648	1+
392.86335	328	1+
393.73383	232	1+
393.79974	238	
394.77991	212	
394.83285	200	
395.86265	164	
396.73212	160	
396.86659	146	
397.85786	144	
399.73217	164	
399.85570	526	1+
400.72795	230	
400.90289	150	
402.86248	1446	1+
405.75574	268	1+
405.78117	334	1+
405.80399	436	1+
405.87344	466	1+
407.40638	170	
407.75189	254	
407.86489	6168	1+
408.74019	284	
408.81177	144	
409.72375	960	1+
410.07907	140	
410.83554	456	
412.72722	302	
412.85087	320	
413.07273	186	
413.78762	158	
413.87528	910	1+
413.99499	110	1+
415.19908	152	
416.66134	122	1+
416.87435	266	
417.71279	194	1+
417.81653	366	1+
420.72863	248	1+
421.88359	336	
422.81842	334	1+
422.87455	720	1+
423.75338	138	
423.77465	350	
423.87187	398	1+
424.75250	168	
425.32061	160	
425.75222	868	1+
425.79228	246	1+
425.88058	310	
426.86167	1054	1+
426.91535	214	1+
427.69912	194	1+
427.73220	2452	1+
428.84728	228	
428.88600	406	
429.17632	250	1+
429.83440	262	1+
429.86685	148	
430.22037	160	
430.73965	766	1+
430.88255	138	
431.86797	578	1+
432.24224	956	1+
433.86516	216	
434.70885	170	1+
435.34696	162	
435.86303	148	
439.88997	436	1+
442.21406	154	1+
442.68194	160	
443.76502	246	
443.81075	138	
444.75496	166	
444.87202	1540	1+
445.74682	756	1+
447.74928	514	1+
448.70376	152	
448.75540	342	1+
449.87779	630	1+
450.74926	1026	1+
452.88748	212	1+
455.72923	158	1+
455.75760	144	
457.90230	442	
458.21581	186	1+
458.90519	306	
461.31232	286	1+
462.87664	430	1+
462.90276	148	
464.72344	162	1+
465.78975	158	1+
467.88849	908	1+
468.78360	218	
470.78034	168	
475.66461	206	1+
485.67260	140	
485.89799	666	1+
488.79583	254	1+
489.30119	144	
491.85079	168	
495.78457	294	1+
502.79884	176	1+
503.79818	126	1+
507.79490	170	1+
509.85636	638	1+
END IONS

###FS:    #m/z: 322.92983 #charge 1+
###MS: 78
###MSMS: 79
BEGIN IONS
TITLE=Cmpd 58, +MS2(322.9298), 28.0-35.0eV, 1.7min #79
RTINSECONDS=101.378
SCANS=78-79
PEPMASS=322.92983	4744044
CHARGE=1+
179.93632	92	
190.89390	158	
192.89000	398	1+
200.88924	170	
201.04406	110	
202.12745	106	
204.45084	106	
205.94838	278	
206.96577	88	
208.10858	110	
208.89926	84	
208.94219	112	
210.90240	126	
211.89868	104	
212.87719	184	
212.96696	92	
213.41708	94	
214.89576	146	
215.96838	90	
218.88802	104	
220.93756	84	
222.08688	84	
222.95072	178	
223.91322	102	
223.95908	570	1+
224.90851	86	
226.92603	262	1+
227.95298	170	1+
228.09314	130	
229.89755	142	
230.88871	144	
230.90409	168	
231.11788	88	
231.14961	92	
231.84228	118	
233.00886	104	
235.08305	120	
237.06654	138	
237.09622	84	
238.82553	144	
239.07984	130	
239.78869	186	
239.93465	98	
240.03189	92	
240.79371	96	
240.82308	482	1+
240.94123	1362	
240.96033	198	
240.99900	104	
241.94147	872	
242.94148	3594	1+
243.82234	218	
243.87266	86	
244.81778	172	
244.85573	100	
244.93906	1240	1+
245.82398	136	
246.86940	98	
246.97553	526	1+
247.84291	82	
247.85870	102	
248.42898	102	
248.85101	146	
248.94540	196	1+
250.39551	84	
251.10090	112	
252.06222	204	1+
252.56460	98	
253.47640	100	
254.01054	90	
255.08211	80	
255.10651	170	
255.78077	100	
258.04851	80	
258.40541	92	
258.83412	296	
259.40308	98	
259.83845	136	
260.01844	96	
260.34928	202	1+
260.80918	88	
260.83110	210	
260.96191	84	
261.83157	322	
262.83048	552	1+
263.98347	128	
264.96959	88	
265.68623	84	
265.90059	92	
266.08455	80	
267.80598	132	
268.12767	80	
268.84968	88	
270.04758	150	
270.08538	84	
270.94761	88	
271.79865	126	
271.84437	104	
273.79309	510	1+
274.15265	108	
274.88323	86	
275.81089	160	
276.85006	136	
278.07130	100	
279.08979	418	
281.13563	92	
281.35198	114	
283.07174	178	
283.86505	276	1+
283.88680	84	
283.90565	82	
283.93340	126	
284.29165	534	1+
285.16477	80	
286.11750	94	
286.49749	84	
286.91984	176	
288.10840	80	
290.40781	102	
290.80976	80	
290.85378	114	
291.03615	96	
292.80484	134	
292.86500	100	
293.06713	80	
293.43825	168	
293.87501	142	
293.96532	98	
294.18915	178	
294.85974	90	
295.10322	102	
295.12230	80	
296.03225	86	
296.92471	82	
297.79069	122	
299.78208	196	
299.80066	200	1+
299.87070	86	
300.85524	142	
301.78527	82	
301.88102	98	
303.76361	90	
305.38816	82	
305.80100	80	
305.87177	84	
305.90247	84	
306.98031	84	
307.79682	264	1+
308.87218	92	
308.89356	130	
309.13513	92	
310.72640	84	
310.82377	102	
310.87535	164	
311.80850	124	
312.53651	82	
312.80803	134	
312.82833	146	
312.87336	152	
316.73576	88	
320.18274	80	
323.09830	102	
323.88248	94	
324.89331	194	
325.76099	152	
325.89878	140	
326.94156	146	1+
327.82548	82	
END IONS

###FS:    #m/z: 340.94046 #charge 1+
###MS: 78
###MSMS: 80
BEGIN IONS
TITLE=Cmpd 59, +MS2(340.9405), 28.0-35.0eV, 1.7min #80
RTINSECONDS=102.15
SCANS=78,80
PEPMASS=340.94046	1743386
CHARGE=1+
190.93179	114	
190.94740	92	
191.95699	162	
192.92532	192	
195.51036	104	
195.84726	92	
197.88889	96	
200.89260	150	
208.94197	106	
210.93616	134	
212.87528	610	1+
213.87831	452	1+
213.93985	1648	1+
215.50651	98	
215.88852	278	1+
215.91220	90	
215.93607	464	
217.88097	368	1+
217.89920	88	
221.89667	92	
223.94555	244	1+
223.95730	116	
224.42424	92	
224.97923	104	
226.90506	140	
226.94164	162	
227.95138	178	
228.06455	82	
228.89000	140	
228.95054	116	
230.48712	92	
230.88912	792	1+
231.94979	1304	1+
232.04643	90	
232.88474	100	
233.89330	446	1+
233.94704	362	
234.51074	108	
234.98886	86	
235.98540	96	
237.83743	170	1+
237.89206	124	
238.80084	124	
239.04724	100	
239.79073	194	
239.89961	218	1+
240.05670	92	
241.96016	168	1+
242.48657	100	
242.79177	90	
245.44480	100	
246.97628	154	
247.50076	102	
247.82575	208	1+
247.97916	104	
248.38841	98	
248.90727	88	
249.09541	114	
249.90484	112	
249.96043	672	1+
250.85469	114	
252.34593	82	
253.90230	228	1+
253.96966	124	
254.42552	114	
254.84000	174	1+
254.93459	96	
254.96598	492	1+
256.79973	296	1+
256.96005	134	
257.45072	88	
257.80199	226	1+
258.84678	838	1+
259.95578	436	1+
260.66022	96	
260.84338	426	1+
260.93315	94	
262.79993	94	
263.03503	86	
263.86222	98	
265.42621	106	
265.59412	82	
267.14515	126	
267.80596	86	
267.87014	88	
268.84938	110	
269.10759	92	
270.00288	80	
270.18028	84	
270.55167	96	
270.91541	84	
271.84158	118	
272.91546	242	1+
272.93503	120	
272.97737	192	
273.79317	320	1+
275.45536	94	
275.84923	108	
276.85390	248	
276.97935	132	
277.81306	286	1+
277.85520	584	1+
277.96802	226	
278.84307	114	
279.04575	88	
279.45234	94	
279.92833	84	
280.84292	96	
281.85471	82	
282.86123	274	1+
282.88857	88	
283.78753	236	
284.84164	112	
284.89553	104	
285.21856	84	
285.86544	116	
286.03615	98	
286.34178	92	
286.36469	108	
286.78585	106	
287.80277	222	1+
288.82592	80	
289.88062	240	
290.00506	96	
290.78741	92	
290.85553	304	1+
291.43621	86	
291.45915	108	
291.80578	232	1+
291.86026	242	1+
291.96433	94	
292.43243	86	
292.93536	104	
294.66694	100	
294.86497	324	1+
295.88610	166	
297.82885	136	
297.87778	136	
298.06608	82	
298.86332	82	
299.78680	108	
299.88616	152	
302.75466	112	
303.95132	86	
304.87974	84	
304.94243	120	
305.94465	116	
306.84109	164	
306.88220	160	
307.07930	106	
307.18468	102	
307.88020	92	
309.81510	138	
309.89303	176	
309.92120	322	1+
310.24557	100	
310.82275	88	
310.87860	172	
311.17477	80	
311.88659	174	
312.75150	110	
312.87499	110	
313.04345	142	
314.81998	106	
315.85559	126	
315.89892	84	
315.95171	98	
316.87156	104	
319.80498	84	
320.87739	200	1+
320.90353	100	
321.99300	98	
323.63059	108	
324.38274	100	
324.89448	176	
326.88786	96	
327.02551	100	
327.74793	80	
328.88530	322	1+
330.19324	94	
330.81239	302	1+
331.04803	96	
336.21486	86	
340.19479	88	
342.89996	118	
343.20417	138	
END IONS

###FS:    #m/z: 336.94569 #charge 1+
###MS: 78
###MSMS: 81
BEGIN IONS
TITLE=Cmpd 60, +MS2(336.9457), 28.0-35.0eV, 1.8min #81
RTINSECONDS=102.923
SCANS=78,81
PEPMASS=336.94569	242172
CHARGE=1+
57.83253	100	
182.87051	142	
191.95538	118	
192.88891	132	
196.88318	202	
205.95117	120	
208.94783	88	
209.94399	140	
210.88474	330	
211.94419	4216	
212.22789	96	
212.87833	2296	1+
212.94671	126	
213.01681	94	
213.93985	2226	1+
214.16327	122	
214.89751	98	
215.88240	334	1+
215.93487	160	
215.97360	82	
216.93505	128	
217.88184	84	
217.93636	170	
222.38357	90	
222.95137	84	
223.96027	196	
224.97323	100	
226.97635	132	
227.95330	128	
228.79683	136	
228.89729	332	1+
229.73493	84	
229.95522	3216	
230.88959	2940	1+
230.95364	88	
231.84086	84	
231.94979	1800	1+
232.88960	504	1+
232.98283	86	
233.82557	216	1+
233.89430	320	1+
235.07846	180	
235.89042	206	
235.94647	112	
236.04477	100	
236.44045	88	
236.80373	124	
237.51572	102	
238.88606	82	
239.55256	104	
239.82092	82	
240.83501	142	
242.05640	102	
244.87789	210	1+
244.95855	108	
245.13035	82	
245.79575	104	
245.83456	88	
246.90398	154	
246.97447	126	
247.96523	982	
248.05774	88	
248.38230	84	
248.90023	1158	1+
249.84219	192	1+
249.95967	856	1+
250.01075	86	
250.89884	142	
250.97562	142	
251.07237	480	1+
251.64230	100	
251.83186	150	
251.88161	136	
251.97090	98	
252.97122	1774	1+
253.04293	96	
253.42378	82	
253.44923	94	
253.90306	654	1+
254.96614	638	1+
255.80427	84	
255.90455	192	1+
256.50217	96	
256.96028	298	1+
257.85410	114	
257.89428	92	
257.94050	88	
258.84642	168	
259.85381	120	
260.66246	86	
260.94651	120	
261.82838	128	
262.79525	124	
263.83492	82	
264.07908	160	1+
264.55640	84	
264.92205	104	
266.10885	88	
266.34691	88	
266.84355	132	
267.84210	172	
268.84065	824	1+
269.09157	110	
269.80525	142	
270.05355	134	
270.98113	396	
271.11151	82	
271.87220	94	
271.91650	208	
272.10112	92	
272.91567	164	
273.79241	100	
273.84735	134	
274.81030	272	1+
274.86318	124	
275.57364	90	
275.96863	114	
276.85567	230	
277.83575	188	
277.85542	100	
277.96814	92	
278.83405	774	1+
279.36152	128	
280.89901	90	
281.04032	102	
281.81475	80	
282.85037	154	1+
283.78583	132	
285.84820	1542	1+
286.47892	104	
286.82389	88	
286.85041	1308	1+
287.41073	86	
289.85065	332	1+
289.87928	176	
290.58988	90	
291.80270	114	
292.05063	84	
292.43736	148	
292.86509	188	1+
292.87952	86	
293.10799	172	
294.11019	194	
294.17612	124	
294.86585	98	
295.98290	138	
296.87448	146	
298.00990	206	1+
300.05525	92	
300.80450	144	
301.87859	164	
302.88488	112	
303.86236	316	1+
304.81534	136	
304.86536	270	1+
306.87170	114	
307.89203	132	
308.88296	84	
308.96447	146	1+
309.81280	108	
309.86872	202	
310.82537	92	
310.87729	506	1+
313.76454	104	
313.81857	100	
316.49738	96	
318.97301	80	
319.89096	232	1+
320.15724	142	
323.88760	432	1+
324.88967	382	1+
325.08348	80	
326.68392	86	
327.28326	88	
327.85647	86	
328.75344	86	
328.86893	92	
329.93556	86	
329.97448	82	
330.88761	244	1+
332.85145	92	
336.77060	110	
337.37602	98	
338.75564	84	
338.87311	82	
339.91621	82	
340.15597	86	
END IONS

###FS:    #m/z: 322.93004 #charge 1+
###MS: 82
###MSMS: 83
BEGIN IONS
TITLE=Cmpd 61, +MS2(322.9300), 28.0-35.0eV, 1.8min #83
RTINSECONDS=106.6
SCANS=82-83
PEPMASS=322.93004	4817466
CHARGE=1+
189.04416	90	
189.86610	166	
190.89560	84	
192.88963	138	
194.05537	82	
196.88190	140	
199.90450	134	
200.88385	132	
201.04535	80	
205.94807	386	1+
206.48033	84	
207.89778	102	
208.88025	130	
210.83090	92	
210.90329	110	
212.14753	106	
212.87927	118	
212.89720	274	
213.38286	110	
214.87434	82	
214.89320	144	
214.97709	78	
217.98691	78	
218.05958	114	
221.94704	498	1+
221.96418	80	
222.95214	364	1+
224.82924	88	
225.93899	92	
226.83585	114	1+
227.95326	78	
230.88840	398	1+
230.90868	106	
232.12317	80	
233.08759	106	
233.10255	100	
234.91499	198	
235.82719	88	
235.88092	98	
236.93328	78	
237.05664	196	1+
237.93992	78	
238.03076	90	
238.87316	94	
238.94231	260	1+
239.07845	104	
239.26393	80	
239.84729	154	
240.82241	262	1+
240.93941	1058	
240.96757	168	
241.94191	1038	
242.81460	106	
242.94229	3122	1+
242.99128	106	
243.82296	166	
244.81753	218	
244.82937	168	
244.85254	144	
244.94060	908	1+
245.13218	92	
245.82632	120	
246.97617	454	1+
248.83732	134	
248.85125	112	
249.09987	132	
250.06506	284	1+
250.83788	104	
250.97448	104	
251.93073	78	
252.12699	84	
252.92542	86	
253.83897	198	
255.78420	78	
255.82986	78	
255.91064	92	
257.80170	244	
257.86549	122	
257.89916	108	
258.52576	78	
258.82976	176	
260.33736	96	
260.82997	236	
260.84486	166	
260.89244	78	
261.34479	78	
261.82728	984	1+
261.88886	86	
262.97721	84	
264.85151	98	
264.99012	80	
265.35982	84	
266.85779	358	1+
267.78934	80	
268.34468	82	
268.85172	88	
268.88999	80	
268.91624	94	
268.95641	78	
270.14584	80	
270.86606	154	
272.13770	94	
272.80661	272	1+
273.79295	206	
274.05114	80	
274.42931	84	
274.48826	114	
275.03454	90	
275.12540	100	
275.80776	166	
277.42365	112	
277.80658	184	1+
277.91275	268	1+
279.09233	546	1+
280.02321	86	
280.92946	84	
281.84594	130	
282.85281	78	
284.29554	274	
284.84932	262	1+
284.86407	124	
284.87455	120	
285.29463	118	
285.80168	82	
285.87231	82	
285.97216	80	
287.81332	124	
287.90387	84	
288.04005	78	
288.93238	88	
289.41872	90	
290.88792	126	
291.80268	534	1+
292.63241	84	
292.86107	82	
293.05457	86	
293.07121	102	
293.86034	146	
293.87537	200	
294.18103	208	1+
295.87813	116	
296.80080	132	
296.90538	78	
298.91695	80	
299.78145	230	1+
300.87093	94	
300.89081	112	
301.84719	82	
302.40224	98	
302.47248	92	
303.07508	78	
303.86926	108	
303.94161	90	
305.13935	78	
305.80574	88	
306.88045	168	
307.79765	534	1+
307.88390	494	1+
308.43419	92	
310.87716	140	
311.88516	146	
312.51722	94	
312.83727	120	
313.81829	78	
316.81946	118	
320.83245	110	
321.81636	150	
322.75874	98	
322.77613	84	
322.82607	92	
322.89404	236	1+
324.20931	82	
324.88595	220	1+
325.36923	118	
327.89966	238	
328.28360	78	
END IONS

###FS:    #m/z: 340.94067 #charge 1+
###MS: 82
###MSMS: 84
BEGIN IONS
TITLE=Cmpd 62, +MS2(340.9407), 28.0-35.0eV, 1.8min #84
RTINSECONDS=107.373
SCANS=82,84
PEPMASS=340.94067	1740298
CHARGE=1+
185.87138	94	
190.92820	128	
192.92730	156	
194.89092	80	
196.88404	86	
197.92275	102	
198.95474	158	
201.97250	84	
202.04201	154	
205.96845	102	
206.38160	90	
206.94795	222	1+
208.89028	82	
211.94445	88	
212.87790	216	
213.88041	412	
213.94020	1652	1+
214.41768	130	
214.87595	88	
214.89082	308	
215.88705	538	
215.93614	400	1+
217.88412	168	
217.94071	144	
221.89096	212	1+
221.96800	182	1+
222.50048	98	
222.95182	80	
223.95877	142	
224.57142	92	
225.95794	146	
226.48559	90	
226.89552	240	1+
226.94533	182	1+
227.63825	80	
228.40025	84	
228.94257	138	
228.96682	86	
229.04834	98	
229.90040	84	
229.93937	92	
230.88787	1038	1+
231.83420	148	1+
231.88998	660	1+
231.95007	1120	1+
233.51879	102	
233.89838	462	1+
235.02166	82	
235.89209	254	
236.89848	166	
238.02485	86	
238.89151	96	
239.78630	122	
239.96906	112	
240.01838	84	
240.23911	94	
240.82883	290	1+
240.84319	220	1+
242.01996	88	
242.82108	92	
243.13329	100	
243.55646	80	
244.39473	96	
244.88904	156	1+
244.95704	80	
246.94746	92	
246.97632	406	1+
247.33647	94	
247.97916	290	1+
248.38259	116	
249.78926	100	
249.89889	222	1+
249.96185	344	
250.97644	86	
251.78258	106	
252.03986	94	
253.40413	80	
253.96332	676	1+
254.90189	100	
254.96768	564	1+
255.07589	104	
256.84623	98	
256.91527	184	
256.96421	150	
257.48264	96	
257.79765	136	
257.85090	130	
257.90031	80	
258.45256	80	
258.84711	424	1+
258.90736	80	
259.81577	108	
259.95567	294	
260.08411	238	1+
260.83639	332	1+
260.89277	120	
262.48148	80	
263.06864	94	
263.99085	104	
265.85326	90	
265.99181	134	
266.72605	88	
268.83784	84	
270.82444	82	
270.86687	102	
270.97564	118	
271.79979	132	
271.85848	128	
271.91535	194	1+
272.13349	82	
272.84670	374	1+
272.94031	134	
273.89414	324	1+
274.89665	236	1+
275.80716	142	
276.82143	120	
276.85875	582	1+
277.86160	374	1+
277.97007	124	
278.84267	136	
279.84444	78	
279.89524	82	
279.91712	144	
280.83317	100	
280.92770	80	
281.04158	112	
281.89852	84	
282.85754	198	
282.92194	280	1+
283.11161	88	
284.85642	258	1+
285.19890	184	
285.43512	88	
285.85906	178	1+
286.15460	96	
286.59941	100	
289.87279	248	1+
290.33878	112	
291.32531	82	
291.80619	152	
292.80355	120	
294.02051	88	
294.86073	150	
295.96283	122	1+
300.88276	152	
301.11800	80	
301.82582	250	1+
302.01812	112	
302.17470	132	
303.80794	158	
304.76629	88	
306.87880	144	
307.79970	150	
307.89462	140	
308.80539	78	
308.87168	128	
309.81486	162	
310.82097	136	
310.87971	772	1+
311.62761	84	
312.80606	116	
313.15320	80	
317.17940	102	
319.88649	90	
322.38131	84	
322.88420	102	
323.39848	100	
323.88522	460	1+
324.88848	354	1+
325.82310	94	
327.80953	112	
328.88333	174	
328.95589	86	
330.07486	80	
330.81395	330	1+
331.00344	88	
331.91905	78	
332.87014	190	1+
332.97241	82	
333.76825	78	
333.82197	98	
334.79207	78	
334.95613	94	
335.57217	98	
336.64576	94	
338.34243	96	
341.45716	86	
343.18286	78	
343.35209	78	
345.05955	120	
END IONS

###FS:    #m/z: 363.95668 #charge 1+
###MS: 82
###MSMS: 85
BEGIN IONS
TITLE=Cmpd 63, +MS2(363.9567), 28.0-35.0eV, 1.8min #85
RTINSECONDS=108.145
SCANS=82,85
PEPMASS=363.95668	950238
CHARGE=1+
82.23066	100	
178.95111	102	
187.86965	186	
189.86138	568	1+
191.85895	500	1+
196.88540	188	
205.47931	98	
206.87531	234	1+
207.40578	84	
207.95013	204	
209.86523	112	
209.94428	1678	1+
210.88396	526	1+
212.88010	4646	1+
218.56535	104	
218.91121	160	
221.93991	126	
222.95214	1426	1+
224.94799	1696	1+
224.97415	122	
225.05662	216	1+
225.09614	100	
225.88436	160	
226.94730	11526	1+
228.89384	928	1+
228.94194	10012	1+
229.16683	96	
229.19745	102	1+
229.56532	108	
230.07588	86	
230.79055	92	
230.83563	88	
230.88928	4996	1+
231.90806	92	
232.01880	162	
232.88387	654	1+
234.88027	654	1+
235.42546	92	
235.82632	90	
235.96944	124	
237.00722	200	1+
237.05733	90	
238.93978	148	
239.91010	100	
240.94115	400	
240.96132	898	1+
241.06683	144	
241.37097	86	
241.94035	274	
242.82515	106	
242.94226	436	
242.95932	950	1+
243.81645	368	1+
243.85470	122	
244.95680	5210	1+
245.83501	108	
245.93940	192	
246.43349	110	1+
246.85097	196	1+
246.90185	108	
246.95267	5678	1+
247.40441	88	
247.80615	102	
247.82895	120	
248.10343	154	1+
248.80510	294	1+
248.89930	1366	1+
248.92441	86	
248.94841	234	1+
249.96748	466	1+
250.05129	86	
250.74518	108	
250.79760	152	
250.89399	292	1+
250.96815	342	1+
251.01978	98	
251.03506	90	
252.95304	84	
253.83553	104	
253.90519	254	
254.83110	88	
255.40009	110	
256.89534	90	
256.93594	122	
257.93867	92	
258.60470	94	
258.83497	120	
259.71959	90	
259.79562	116	
259.84309	146	
259.90874	90	
260.82879	126	
260.97011	788	1+
261.82861	1030	1+
262.80026	132	
262.96934	300	1+
263.64453	104	
264.52254	106	
264.96341	122	
265.08588	112	
265.97524	366	1+
266.81226	348	1+
266.86724	164	
267.78378	110	
267.92457	144	
267.97184	1024	1+
268.78379	138	
269.80532	148	
269.84133	96	
269.96682	800	1+
270.05911	106	
271.15243	84	
271.85430	200	
271.91469	280	1+
272.59340	86	
272.84896	84	
273.80438	130	
273.84618	172	1+
273.91334	128	
275.86509	86	
276.07719	84	
276.81524	224	1+
276.84331	154	
276.91029	94	
277.84495	360	1+
278.09759	390	1+
278.84997	334	1+
279.10406	248	1+
279.93252	92	
280.79157	864	1+
280.91328	106	
282.81157	176	
282.86784	94	
283.78639	232	1+
283.85347	332	1+
283.98579	196	1+
284.06067	84	
285.00708	88	
285.84091	696	1+
286.64921	86	
288.79350	154	
290.79009	114	
293.11618	150	
294.10245	86	
294.43716	86	
294.86157	384	1+
295.82263	170	
296.11349	214	1+
296.80868	204	
296.93491	168	
297.80731	184	
297.84345	98	
298.80265	1492	1+
299.41803	86	
299.87185	124	
300.87199	140	
301.79246	106	
301.85828	402	1+
301.93250	88	
302.09490	134	
302.80503	538	1+
303.34690	94	
303.80722	332	1+
303.85540	856	1+
304.00271	90	
307.13202	142	
307.87155	124	
307.92547	94	
308.87774	116	
309.94999	94	
310.02425	84	
311.43668	88	
311.85846	152	
314.39300	152	
314.81881	144	
316.81316	128	
317.10304	170	1+
318.81111	88	
318.93163	176	
319.86234	90	
319.88784	86	
320.26167	84	
320.82064	446	1+
321.82085	336	1+
321.86852	128	
322.86445	106	
322.88197	102	
322.93133	396	1+
324.89347	160	
325.88645	176	
326.19055	294	1+
326.87256	730	1+
328.86669	94	
331.20668	86	
333.40700	90	
334.84626	212	1+
335.03277	246	1+
336.12549	134	
336.94478	522	1+
339.17042	200	1+
339.82655	492	1+
339.99517	88	
340.94280	272	
343.68673	84	
343.88949	86	
344.98335	90	
345.19450	172	
345.74926	182	1+
347.76076	198	1+
349.12157	126	
350.19361	86	
352.72332	84	
355.21379	88	
355.78109	88	
358.71980	256	1+
359.20063	96	
360.71036	92	
361.35894	84	
361.87804	146	
366.88878	86	
368.83414	132	
END IONS

###FS:    #m/z: 363.95648 #charge 1+
###MS: 86
###MSMS: 87
BEGIN IONS
TITLE=Cmpd 64, +MS2(363.9565), 28.0-35.0eV, 1.9min #87
RTINSECONDS=111.821
SCANS=86-87
PEPMASS=363.95648	661564
CHARGE=1+
57.45026	108	
110.34290	104	
178.93300	92	
180.47579	96	
182.86595	314	
189.86254	1562	1+
191.85793	1538	1+
192.88658	180	1+
196.88302	506	1+
200.94746	110	
206.94878	356	1+
207.87622	786	1+
209.87192	282	
209.94294	3084	1+
210.88382	1022	
212.87904	7408	1+
213.89917	118	
214.89433	454	
215.41733	142	
222.95200	4592	1+
224.55823	162	1+
224.83382	132	1+
224.89160	116	
224.94775	5944	1+
225.07763	98	
225.69218	116	1+
226.83714	186	1+
226.89004	424	
226.94725	18876	1+
226.97821	124	
227.02183	98	
228.89485	2018	1+
228.94207	20910	1+
229.00117	198	1+
229.02697	114	
229.23997	98	
230.79281	106	
230.88928	8088	1+
230.92064	90	
231.12460	104	
231.79197	92	1+
232.88455	1038	1+
233.02507	110	
233.91703	98	
234.88252	296	1+
235.11503	96	
235.85331	92	
238.06669	96	
240.82440	180	
240.93974	154	
240.96296	1954	1+
241.40554	94	
241.94192	334	
242.57247	94	
242.83077	140	
242.94317	604	
242.95862	2352	1+
243.78496	118	
243.82235	776	1+
244.95686	6610	1+
244.98775	88	
245.04663	90	
245.78903	108	
246.90713	230	
246.95283	8892	1+
247.56616	116	
247.90928	140	
248.80417	322	1+
248.90042	2446	1+
249.04881	88	
250.03725	210	1+
250.89633	474	1+
250.96827	404	1+
251.06751	178	
252.10839	138	
252.84220	94	
252.89000	192	
252.95588	122	
253.00807	102	
253.83248	132	
253.84771	116	
253.90571	426	1+
253.94816	88	
253.97741	88	
254.44025	92	
254.56850	88	
255.14117	118	
255.79962	92	
256.08638	236	1+
256.41378	96	
257.90989	108	
258.83408	276	1+
258.97314	338	
260.83428	180	
260.96803	1954	1+
261.83334	216	
262.54302	94	
262.82870	296	
263.82843	216	
263.97467	602	1+
264.81749	182	
265.08564	124	
265.79278	108	
266.81432	256	
266.86153	132	
266.91224	102	
267.78189	274	
267.91765	194	
267.97271	1178	1+
268.95938	100	
269.80396	162	1+
269.85924	196	
269.96966	1602	1+
270.00862	94	
270.02840	102	
271.84152	438	1+
271.91509	466	1+
271.97838	166	
273.91361	146	
275.41439	160	
275.84302	176	1+
277.10432	112	
277.35202	98	
278.06608	100	
278.84053	110	
279.86661	114	
280.10388	98	
280.79378	702	
281.79512	344	
281.85613	268	1+
281.97951	132	
281.99403	88	
282.78710	518	1+
283.09917	202	
283.84936	128	
283.98560	302	1+
284.82458	358	
285.84583	676	1+
285.93450	88	
288.85511	96	
290.78413	126	
291.10208	134	
291.43589	98	
292.49802	110	
292.94318	106	
293.11744	264	
293.87160	94	
295.85688	122	
296.04724	96	
296.80510	256	1+
296.86946	118	
297.38818	90	
298.80251	1464	1+
300.79887	142	
301.15963	102	
301.86202	248	
302.87533	136	
302.99048	98	
303.80698	200	
303.85687	1342	1+
303.89050	96	
305.93142	214	1+
306.87824	108	
307.00615	92	
308.00589	90	
309.02659	96	
309.67745	102	
310.05172	100	
310.80087	90	
310.87662	450	1+
311.88289	276	1+
314.69605	90	
314.81630	118	
315.81939	162	
315.96040	96	
316.81390	238	
316.86461	90	
317.00670	94	
317.73091	88	
318.35941	94	
318.48423	90	
318.93533	514	1+
320.14060	140	
321.82178	340	1+
321.86664	442	1+
322.92639	316	1+
324.87618	124	
325.83359	268	1+
325.88901	264	1+
326.14714	88	
326.86968	144	
327.87743	134	
328.11466	94	
328.71981	90	
331.74921	130	
336.94305	616	1+
339.82917	442	1+
340.93755	428	
341.78163	118	
347.76506	108	
348.85517	124	
349.00626	114	
354.75738	104	
358.17521	90	
359.96474	152	
360.79458	90	
362.70871	88	
364.84490	170	1+
365.06394	170	
367.12887	92	
368.71317	126	
368.85063	102	
END IONS

###FS:    #m/z: 507.84526 #charge 1+
###MS: 86
###MSMS: 88
BEGIN IONS
TITLE=Cmpd 65, +MS2(507.8453), 28.2-35.2eV, 1.9min #88
RTINSECONDS=112.593
SCANS=86,88
PEPMASS=507.84526	462106
CHARGE=1+
196.01570	602	1+
209.94444	142	
210.03397	168	
214.88767	202	
232.89769	310	1+
241.85727	164	
249.16039	150	
250.97216	172	
251.91349	226	1+
252.07615	136	
253.01441	130	
254.09318	276	
254.89516	208	1+
257.87812	216	1+
259.87039	144	
261.89110	144	
262.13762	584	1+
264.14497	158	
266.16734	158	
268.08730	168	1+
268.78363	136	
270.87799	196	
271.14901	144	
272.85281	498	1+
275.85190	132	
276.79602	138	
277.15391	354	
278.83978	134	
279.13358	156	
280.85109	170	
281.34556	186	
282.94134	184	1+
283.80408	138	1+
283.83697	130	
284.79593	132	1+
285.86208	184	
286.40536	152	
286.90276	208	1+
287.85060	390	1+
288.87064	186	
289.83875	150	
289.88037	430	
290.13244	190	1+
290.86368	1498	1+
291.89624	250	1+
292.12922	162	
293.87244	2526	1+
297.38903	240	1+
297.87865	140	
298.10821	130	
299.80954	194	
299.84943	338	1+
299.87495	264	1+
300.85528	220	1+
303.86853	190	1+
305.82314	222	
305.85981	462	
306.88152	1184	1+
307.14128	168	
308.14064	434	
308.88354	1050	1+
309.14275	198	
309.88923	710	1+
309.96242	86	1+
310.15565	904	1+
311.88315	3884	1+
312.22634	196	1+
313.83734	132	
313.96654	142	
314.86629	660	
315.20536	144	1+
315.88317	284	1+
316.75844	132	
317.89482	134	
321.80989	208	1+
321.89022	232	1+
323.87689	222	
324.86137	320	
325.82441	176	
325.86031	150	
325.88257	162	
325.89980	248	
326.24211	292	1+
326.88199	1128	
326.90080	252	
327.38462	136	
327.88087	614	
328.17498	262	1+
328.87205	332	1+
328.89925	142	
329.81582	302	1+
330.88027	198	
330.90011	140	
331.89489	326	1+
332.87402	760	1+
332.89911	220	1+
333.17582	980	1+
333.82971	158	
333.85129	128	
334.12775	188	1+
334.89554	142	
335.83686	438	1+
335.88293	334	1+
336.00717	178	
336.84052	312	1+
336.94775	322	1+
337.87932	670	1+
338.79193	152	
338.88207	450	1+
339.81940	104	1+
339.89885	250	1+
340.90185	210	1+
341.37999	144	
346.71774	136	
346.81673	194	1+
347.87564	292	1+
350.14825	192	1+
350.91345	134	
351.76932	218	
351.85580	132	
351.88794	174	
352.83078	134	
352.91089	210	
353.85340	222	
354.36613	146	
354.84244	174	
355.70996	196	
355.89148	270	1+
356.71663	160	
357.83125	158	
358.28288	152	
359.15669	208	1+
360.77811	140	
362.84917	166	
363.85532	128	
364.84312	200	
365.76739	148	
365.83925	158	
365.86157	144	
366.18286	238	
366.83612	1286	1+
366.89608	130	
367.70613	1420	1+
367.76184	338	
368.77497	214	1+
368.81838	132	
368.85817	132	
368.89888	306	1+
372.72120	552	1+
373.72021	416	1+
373.85585	150	
374.02536	130	
374.72089	246	1+
374.79749	174	
374.81690	150	
374.88922	138	
376.22197	314	
376.79565	140	
378.82096	198	1+
379.74554	198	1+
379.91369	276	1+
380.85515	182	
381.71467	424	1+
381.73405	130	
381.84316	190	
382.74337	182	1+
382.85646	288	
383.38894	268	1+
383.77315	130	
384.39285	232	1+
384.84935	2508	1+
384.89203	310	1+
385.77763	358	1+
385.79982	278	1+
387.52792	164	1+
387.72383	248	
387.84030	150	1+
389.10534	144	
389.19921	298	1+
389.71206	202	
389.73446	178	
390.84250	1340	1+
391.90337	216	1+
392.74039	316	1+
392.79009	442	1+
392.82783	322	1+
393.74670	306	1+
394.39326	322	1+
394.85898	514	1+
395.39721	254	1+
395.88669	204	1+
396.79462	186	1+
398.73049	400	1+
398.86898	392	
399.77432	168	
399.85111	160	
402.86580	1482	1+
403.72760	134	
403.80797	154	
403.87112	1052	1+
405.73710	384	1+
405.78281	240	
405.87027	228	
407.73116	176	
407.75360	200	
407.86265	3486	1+
408.74213	204	
409.72041	1108	1+
409.81723	214	
410.83686	614	1+
411.81013	598	1+
412.84736	386	
413.75438	172	
413.87789	444	1+
415.19525	90	1+
416.73405	156	
416.75950	142	
416.87665	374	1+
417.82408	232	
417.85093	202	
418.84655	188	
421.88121	228	
422.82138	284	1+
422.86962	156	
423.77264	298	
423.88506	218	
424.38114	162	
424.79514	146	
424.82892	134	
424.86917	372	1+
425.75527	620	1+
425.82401	138	
426.81468	192	1+
426.86097	1034	1+
427.68534	218	1+
427.73213	1982	1+
428.84361	318	
428.89153	148	
429.76186	170	
429.82420	180	
429.84334	158	
430.74084	282	
430.86847	176	
431.86787	924	1+
432.24431	1010	1+
432.99764	126	1+
435.24265	144	
435.71587	192	
439.74055	136	
439.89286	676	1+
440.22915	206	1+
443.77604	286	1+
444.76128	132	
444.87222	1250	1+
445.74014	784	1+
446.76722	250	1+
447.70744	300	1+
448.87705	698	1+
450.11546	244	1+
450.69652	148	
450.74624	574	1+
450.77500	224	
450.88154	396	1+
451.12013	186	1+
457.90508	540	
462.88241	556	1+
464.35889	294	1+
465.90056	204	
466.82925	152	1+
467.88739	1266	1+
469.73245	156	1+
475.27886	130	
485.90484	222	
486.78812	190	1+
489.30185	308	1+
491.84896	156	
496.34543	184	
501.80246	204	
504.80359	172	1+
509.86443	666	1+
END IONS

###FS:    #m/z: 336.94576 #charge 1+
###MS: 86
###MSMS: 89
BEGIN IONS
TITLE=Cmpd 66, +MS2(336.9458), 28.0-35.0eV, 1.9min #89
RTINSECONDS=113.365
SCANS=86,89
PEPMASS=336.94576	209612
CHARGE=1+
154.08970	78	
182.86928	330	1+
193.88789	82	
200.11101	80	
208.88417	90	
209.88009	84	
210.88289	348	1+
210.89904	162	
211.41805	76	
211.56797	90	
211.91274	202	1+
211.94428	2388	1+
212.87795	1890	1+
213.93865	1078	1+
214.69570	78	
214.89456	130	
215.16228	90	
215.88675	170	
217.88614	116	
221.96047	90	
223.82881	84	
223.96799	256	1+
224.54776	88	
226.89598	188	
227.46411	76	
227.89257	120	
228.89491	348	1+
229.39439	102	
229.95409	2042	
230.01592	122	
230.88910	3420	1+
231.95233	504	
232.82599	128	
232.94078	144	
233.82545	130	
233.94856	414	
234.83232	112	
234.88141	76	
235.82476	108	
235.90072	90	
235.95053	86	
236.00442	86	
236.07596	76	
237.64660	82	
238.05415	84	
238.07255	88	
239.08142	88	
240.41247	80	
240.79828	118	
240.96475	82	
241.84313	110	
241.94465	98	
243.89131	86	
244.15470	80	
246.55143	80	
246.90427	188	
246.97937	76	
247.87206	80	
247.96598	590	1+
248.84005	104	
248.89951	988	1+
249.83059	204	
249.96287	1048	1+
250.82938	388	
251.06932	120	
251.83399	604	1+
252.03001	82	
252.95082	284	1+
252.97119	1282	1+
253.00543	84	
253.08133	100	
253.90649	582	1+
253.93425	76	
254.55495	90	
254.96676	610	1+
255.85734	80	
255.93670	196	
256.40960	78	
256.92095	82	
258.09949	222	1+
258.84499	326	1+
259.15470	80	
259.50592	92	
259.97298	78	
260.82919	76	
260.94716	96	
261.06313	80	
261.84318	90	
262.94729	86	
263.48300	104	
264.96830	102	
267.79714	84	
267.83787	1314	1+
267.89040	92	
268.84036	1036	1+
268.98892	88	
269.34720	76	
269.56696	86	
269.91191	84	
270.97794	170	
271.09954	126	
271.85419	78	
271.91669	468	1+
272.47790	86	
273.85722	316	1+
274.42545	82	
274.85893	272	1+
274.93333	128	
276.85721	584	1+
278.83466	664	1+
279.10277	134	
280.80837	86	
280.99816	150	
281.86802	98	
282.08348	102	
282.92971	76	
283.55143	92	
285.01892	138	1+
285.16461	80	
285.85009	1314	1+
286.85209	910	1+
286.89253	110	
287.82665	202	1+
288.19605	78	
288.85679	188	1+
290.85699	142	
290.93964	86	
291.02132	78	
291.39634	88	
291.43008	76	
291.80939	80	
291.85585	76	
292.43283	82	
293.11155	102	
293.87584	122	
293.93383	88	
294.82064	96	
294.84854	80	
296.91405	88	
296.97792	88	
298.27586	86	
300.40666	78	
300.81777	86	
302.14557	90	
303.86687	132	
303.94693	154	
304.35679	84	
305.07066	96	
305.43314	106	
306.36948	82	
306.87488	212	1+
309.16571	80	
309.87094	458	1+
310.10985	80	
312.88757	500	1+
314.82336	110	
317.15999	104	
317.37871	78	
318.18863	98	
319.15529	90	
319.32188	80	
319.84424	88	
319.89148	160	
320.15627	98	
322.88429	146	
324.84435	86	
324.89061	128	
325.99602	84	
327.01432	78	
327.16337	78	
328.88678	130	
329.89178	78	
330.06806	92	
330.85615	78	
332.97061	90	
333.89114	94	
334.44878	162	
335.03449	96	
335.78806	78	
336.05155	78	
336.79650	76	
337.18138	242	1+
338.90710	98	
341.33249	86	
341.42772	82	
END IONS

###FS:    #m/z: 363.95657 #charge 1+
###MS: 90
###MSMS: 91
BEGIN IONS
TITLE=Cmpd 67, +MS2(363.9566), 28.0-35.0eV, 2.0min #91
RTINSECONDS=117.068
SCANS=90-91
PEPMASS=363.95657	486110
CHARGE=1+
45.79959	102	
134.95578	600	1+
135.93590	100	
169.90613	100	
178.94499	304	
179.54151	102	
182.86738	184	
187.86468	126	
189.86264	1980	1+
189.93267	96	
191.85840	1470	1+
196.88288	492	1+
200.83460	110	
200.94692	154	
201.98100	104	
205.95130	96	
207.87755	1268	1+
207.94967	236	
208.43268	134	
209.86876	288	
209.94263	3538	1+
210.88331	1288	1+
212.04605	142	1+
212.87939	8594	1+
212.91968	114	1+
213.90363	132	
215.88519	332	1+
215.89645	140	
218.91435	108	
219.86222	160	
221.29337	106	
221.86252	180	
222.95203	5806	1+
224.94803	8422	1+
225.88329	314	
226.03030	108	
226.89452	224	
226.94716	21352	1+
226.99443	148	
227.04745	232	1+
227.34748	96	1+
227.81811	162	
227.88522	216	
227.92926	214	
228.89391	1342	1+
228.94244	23800	1+
228.99096	108	1+
229.33094	118	1+
230.43877	110	1+
230.83083	98	
230.88937	8514	1+
232.02029	180	1+
232.08852	120	1+
232.57146	104	
232.88576	1300	1+
234.84098	248	1+
234.87861	458	1+
235.08025	94	
235.14956	148	
237.08550	138	
238.06175	134	
239.05896	90	
239.93206	140	
239.99839	142	1+
240.02191	94	
240.42476	146	
240.82334	320	1+
240.94071	398	
240.96211	3000	1+
241.05725	94	
241.11612	226	1+
242.53626	100	
242.81661	416	1+
242.95860	2946	1+
243.02216	96	
243.08629	102	1+
243.83046	112	
243.99172	292	1+
244.33030	98	1+
244.95720	8418	1+
245.39726	208	1+
245.83683	104	
246.32726	94	1+
246.90525	462	1+
246.95278	11778	1+
246.97252	394	1+
247.05481	126	
247.80056	394	1+
248.79903	242	1+
248.85176	130	
248.89998	2662	1+
249.09819	138	
249.49530	96	1+
250.89585	602	
250.96689	326	1+
251.07219	160	
251.91136	208	
252.07609	238	1+
252.11352	160	
252.79512	102	
252.88844	282	
252.95327	236	
253.83716	92	
253.90500	648	1+
254.02811	94	
256.45305	94	
256.62798	96	
258.52777	104	
258.83676	390	
258.97163	1012	1+
258.99760	100	
259.04351	88	1+
260.83582	282	
260.96881	2648	1+
261.83043	586	1+
262.03414	96	
262.97270	812	1+
264.48652	114	
264.81955	206	
264.97007	524	1+
265.06459	174	
265.08592	176	
265.81413	440	1+
265.85043	130	
265.97502	436	1+
266.09163	266	
266.81673	310	1+
266.84955	218	1+
267.78186	274	1+
267.87458	198	1+
267.97333	1518	1+
268.81181	126	
268.95001	124	
269.92007	112	
269.96958	1538	1+
270.41230	112	
271.05488	94	
271.84057	230	1+
271.91874	560	1+
273.00881	100	
273.85811	142	
273.91063	130	
274.79993	194	1+
275.84625	94	
276.85415	382	1+
278.79948	110	
279.10053	286	
279.85304	342	1+
280.79344	686	1+
282.78626	474	1+
282.90850	118	
283.13662	102	
283.35330	94	
283.78418	286	1+
283.84994	210	
283.98554	338	
284.82382	198	
284.99000	154	
285.84387	1136	1+
287.15879	106	
289.04083	92	
289.07634	92	
291.85875	112	
291.90384	98	
292.37606	104	
292.85717	108	
292.86786	150	
292.93543	156	
293.11750	106	
293.43540	102	
294.85978	212	1+
295.03180	92	
296.81057	286	1+
297.03306	110	
298.80230	952	1+
299.86644	200	
299.91121	160	
300.80305	346	
301.80931	188	
301.86241	222	
302.80674	120	
302.86186	254	
303.10545	114	
303.80684	192	
303.85565	1938	1+
304.14680	92	
304.44276	148	
304.82281	98	
304.87573	114	
305.81313	92	
307.13983	250	1+
307.89632	172	
308.39126	104	
308.53136	100	
310.86697	194	1+
316.81253	312	1+
318.88121	96	
318.93558	602	1+
319.82340	98	
319.87522	100	
320.13564	110	
321.81870	222	
321.87039	278	
322.82039	94	
322.89956	118	
322.92842	358	
324.87774	168	
324.89499	162	
326.53948	90	
326.82381	216	1+
326.87161	292	1+
328.89592	92	
329.87253	140	
331.81218	152	1+
336.87585	144	
336.94299	836	1+
337.83473	106	
339.82904	110	
340.83038	108	
340.93798	334	
341.82465	100	
341.85301	110	
342.92218	92	
342.94502	100	
344.10139	90	
344.16509	94	
344.93320	112	
347.71999	170	1+
349.00878	102	
349.12152	116	
351.88607	204	1+
355.76708	90	
360.15525	130	
360.96088	220	1+
363.95504	100	
367.13805	96	
368.90478	108	
END IONS

###FS:    #m/z: 507.84549 #charge 1+
###MS: 90
###MSMS: 92
BEGIN IONS
TITLE=Cmpd 68, +MS2(507.8455), 28.2-35.2eV, 2.0min #92
RTINSECONDS=117.84
SCANS=90,92
PEPMASS=507.84549	294004
CHARGE=1+
196.01716	514	
213.15540	130	
217.90255	130	
224.97577	310	
235.13916	150	
237.05240	132	
240.07614	128	
240.87548	230	1+
246.96992	136	1+
248.85244	232	1+
249.15975	246	1+
250.97094	152	
262.13560	746	1+
266.09264	132	
266.16854	138	
270.85809	130	
271.39244	136	
272.85562	320	1+
273.89549	178	
273.91480	128	
276.86697	296	1+
277.15473	256	
278.15674	196	
282.79136	132	
284.19732	332	1+
284.87122	190	
287.84391	386	1+
288.85096	210	1+
288.86928	140	
289.88033	350	
290.12405	128	
290.86492	1212	1+
291.87891	272	
292.87162	204	
293.87383	1514	1+
295.87670	598	1+
297.85864	146	
298.80661	186	
298.84917	236	
299.85199	130	
300.03760	128	
300.85749	210	
301.34394	134	
301.84182	210	
303.10756	160	1+
303.86937	354	1+
305.86232	230	
307.87155	246	
307.89187	558	
308.14119	698	1+
308.87526	662	
308.97194	154	
309.10864	318	1+
309.86930	450	1+
309.88952	648	
310.15687	760	1+
310.81179	220	1+
310.96335	268	1+
311.88390	4434	1+
314.81343	132	
314.88443	300	1+
314.97766	136	
316.86466	156	
316.88256	306	1+
317.81761	204	
318.85786	236	1+
321.81395	128	
321.89038	130	
322.59092	210	
323.01193	168	1+
323.35573	228	1+
323.85273	148	
323.87670	134	
324.86148	194	
324.88235	174	
325.82331	252	1+
325.89608	246	
326.23928	254	
326.88211	1414	1+
327.80595	288	
328.15661	196	1+
328.81036	648	1+
328.88738	280	
329.39997	134	
329.81518	478	1+
329.89695	342	1+
330.95765	148	
331.86585	130	
332.87364	594	
332.89764	246	
332.99912	184	1+
333.02598	130	
333.17640	860	1+
333.89139	130	
334.89427	208	1+
336.77993	256	1+
336.87887	206	1+
336.94432	398	1+
337.78402	172	1+
339.81517	148	
339.87554	216	1+
340.79504	188	1+
344.01544	132	
345.05740	152	
345.93927	180	1+
346.13122	164	
347.82592	132	
348.77175	170	
349.75755	252	1+
350.16195	152	
350.88689	344	
351.76979	178	
351.88387	160	
352.00628	132	
352.76250	222	1+
352.90820	380	1+
353.84800	610	1+
355.89534	236	
356.31665	144	
356.71955	174	1+
356.74951	172	1+
357.96747	196	1+
360.75838	164	
362.37372	328	1+
363.78421	200	1+
365.86352	228	1+
365.94376	160	
366.08606	136	
366.76647	312	1+
366.83795	966	1+
367.70660	1490	1+
368.88288	214	1+
370.78490	528	1+
370.83849	136	
371.71668	170	
371.79011	376	1+
371.84303	130	
373.72270	248	
373.90121	232	
374.72549	130	
374.81095	186	
375.39301	128	
375.81401	140	
375.90621	152	
376.21995	618	1+
378.39135	156	
378.78682	140	
379.09331	136	
380.85283	416	1+
381.72399	176	
382.71904	192	
382.88011	186	
383.79526	186	1+
384.75560	168	
384.85279	1376	1+
384.91278	172	
385.77717	240	
386.89304	194	
387.72534	264	1+
387.77834	192	
388.84592	170	
389.20132	406	1+
389.71381	524	1+
390.73697	280	1+
390.77435	378	1+
390.84615	324	
391.74157	218	1+
391.82233	132	
391.84590	182	
392.84213	192	
392.85944	250	
393.77924	316	1+
393.86657	136	
394.83570	382	1+
395.88372	128	
396.74325	310	1+
397.31521	302	1+
398.73177	356	
398.90071	172	1+
399.22604	140	
399.72385	356	1+
399.84663	170	
402.86532	356	
403.75688	138	
403.87412	308	
404.86656	808	1+
405.77936	134	
405.84553	166	
406.82054	134	
407.72565	564	1+
407.74192	336	
407.86636	2964	1+
409.72510	840	1+
409.85512	366	
410.83835	210	
410.85200	524	1+
410.86856	622	1+
411.80597	504	1+
412.72938	668	1+
412.80584	336	1+
412.84042	148	
415.09968	184	
415.81304	190	1+
416.87691	152	
421.35536	128	
421.87956	594	1+
423.74955	152	
423.77992	248	
423.86012	338	1+
424.78766	138	
424.86467	220	1+
425.30476	158	
425.75373	402	
426.74688	178	
426.86138	1124	1+
427.73229	1968	1+
428.09097	260	1+
428.84206	514	1+
430.73994	420	1+
430.86196	1042	1+
431.86729	772	1+
432.24343	982	1+
433.31620	134	
433.85364	188	
434.88711	242	1+
435.71744	136	
439.89672	480	1+
440.91783	144	
441.89758	140	
443.69500	174	
444.87199	1292	1+
445.74569	760	1+
446.88165	134	
447.71244	158	
447.77310	138	
448.75025	162	
449.75091	144	
449.87935	240	
450.75091	472	1+
450.88190	172	
451.73314	172	
452.24583	140	1+
452.74762	208	
457.90309	500	1+
458.70789	132	
460.22737	184	
462.88056	452	
463.88313	258	
464.78261	234	
467.89553	656	1+
468.78091	456	1+
469.88043	146	
471.76519	138	
485.90191	292	1+
486.79785	378	1+
489.30590	210	1+
491.79876	260	1+
509.29269	134	
509.87390	136	
END IONS

###FS:    #m/z: 336.94589 #charge 1+
###MS: 90
###MSMS: 93
BEGIN IONS
TITLE=Cmpd 69, +MS2(336.9459), 28.0-35.0eV, 2.0min #93
RTINSECONDS=118.613
SCANS=90,93
PEPMASS=336.94589	180424
CHARGE=1+
97.05857	92	
114.37893	94	
175.77377	84	
185.87646	88	
196.88911	188	
205.94994	146	
208.88247	78	
210.88401	208	
211.89005	140	
211.94369	1828	1+
212.87851	1656	1+
213.94006	1312	1+
214.88706	78	
215.88919	324	
215.95579	78	
217.88071	246	
220.52678	86	
221.10155	84	
222.95704	78	
223.96233	112	
225.86162	90	
225.95576	100	
226.11261	78	
226.94625	122	
226.97530	78	
227.95359	138	
228.89620	324	
228.93676	126	
229.95493	2140	1+
230.88827	3800	1+
231.94995	1192	1+
233.82789	192	
233.91698	86	
233.94879	104	
234.46193	102	
234.82510	84	
234.88522	88	
235.82888	112	
237.12992	80	
237.84715	78	
238.89189	102	
241.48178	94	
242.89014	80	
242.95295	78	
244.91117	96	
245.98297	90	
246.90685	146	
246.97472	90	
247.46340	108	
247.96605	894	1+
248.90005	806	1+
249.95556	656	1+
249.97587	90	
250.82859	686	1+
250.98322	142	
251.91107	122	
252.80245	100	
252.97090	1074	
253.08674	234	1+
253.90430	690	1+
253.92646	160	
253.95977	652	1+
254.51178	108	
254.86086	96	
254.96436	548	1+
255.07310	102	
255.66893	104	
255.94420	82	
256.00281	142	
256.85401	116	
256.90342	112	
256.96224	80	
257.53682	104	
257.84813	104	
258.84634	188	
258.98474	88	
259.85355	152	
260.09777	88	
260.66047	78	
260.82669	140	
260.89456	92	
261.83034	462	1+
265.03821	94	
265.64005	108	
267.53889	94	
267.84058	766	1+
268.13724	118	
268.87914	160	
268.94437	92	
270.08735	86	
270.11178	94	
270.84656	326	1+
270.98158	228	
271.91508	428	1+
274.02213	140	
274.38030	84	
274.85470	144	
275.83661	90	
275.86807	354	1+
276.85634	236	
277.83720	214	
277.96008	172	1+
278.80790	78	
278.83553	518	1+
279.83573	310	1+
279.85780	114	
280.04948	94	
280.10094	124	
280.86047	206	1+
283.82072	90	
284.08762	86	
284.60305	102	
285.85100	274	
286.84943	1216	1+
286.89690	110	
289.50682	78	
289.88076	110	
290.86712	82	
291.41505	84	
292.02567	88	
292.15546	82	
292.85232	344	1+
293.10412	150	
293.78853	78	
293.85195	214	1+
293.87525	204	
294.00125	84	
294.66903	80	
294.91946	84	
295.86437	106	
296.90763	84	
297.88465	126	
297.97171	168	
298.80647	156	
299.46057	76	
299.87312	180	1+
300.02603	148	
300.57488	94	
301.87766	128	
302.40229	94	
302.90192	80	
303.13936	92	
303.94148	92	
306.11157	94	
306.88567	312	1+
307.53978	88	
307.94178	196	1+
308.76892	80	
309.81368	86	
309.86699	280	
310.86701	118	
310.88246	118	
311.89091	156	
314.88529	84	
315.19468	88	
317.01328	92	
319.46903	86	
321.02035	120	
322.92173	112	
323.86009	102	
324.43273	106	
324.89189	134	
324.97929	76	
325.04618	168	1+
327.87460	76	
328.06133	80	
328.87562	98	
328.94024	80	
329.41472	94	
329.93633	80	
329.96765	84	
330.40542	82	
330.88027	98	
334.63476	78	
334.86175	82	
335.77010	84	
336.10538	130	
337.18242	118	
338.28118	82	
338.37381	80	
340.88987	324	1+
END IONS

###FS:    #m/z: 322.92990 #charge 1+
###MS: 94
###MSMS: 95
BEGIN IONS
TITLE=Cmpd 70, +MS2(322.9299), 28.0-35.0eV, 2.1min #95
RTINSECONDS=122.304
SCANS=94-95
PEPMASS=322.92990	3157974
CHARGE=1+
183.56670	112	
189.85962	162	
189.91592	96	
190.89689	86	
191.86414	116	
192.88901	168	1+
194.89009	148	
196.00526	98	
197.89034	92	
199.10126	72	
203.51082	74	
205.94850	346	1+
207.97194	98	
209.10689	84	
211.97537	96	
212.87646	86	
212.89429	210	
221.09274	74	
222.95260	524	1+
223.45055	88	
226.87947	80	
227.95229	140	
229.89665	82	
230.84692	228	
231.11964	74	
233.18705	76	
233.85224	106	
233.90710	230	1+
233.92171	102	
233.98103	76	
234.88335	96	
234.96615	80	
237.06006	176	1+
237.79003	108	
238.89890	290	1+
239.08531	74	
239.78457	76	
239.83491	86	
239.90285	208	1+
240.80286	92	
240.82113	462	1+
240.93980	1012	
241.83774	216	1+
241.93950	2544	1+
242.32772	106	
242.82518	154	
242.94177	1706	1+
242.98184	82	
242.99730	74	
243.78065	74	
243.82241	262	
244.82246	234	
244.93934	378	
245.04229	82	
245.94041	218	
246.38938	78	
246.97705	478	1+
249.96810	76	
250.04929	80	
250.86770	82	
250.94748	166	
250.96906	130	
251.06992	262	1+
251.83919	74	
251.99097	80	
252.58601	80	
252.90987	84	
254.42151	74	
255.03615	124	
255.11944	106	
256.14035	106	
256.83437	72	
257.79853	172	
258.83119	432	1+
258.97245	110	
259.85814	74	
260.58104	72	
260.80031	94	
260.82653	302	
261.47598	86	
261.83039	742	1+
261.89026	144	
261.97440	100	
262.07572	90	
262.76217	96	
263.34555	92	
265.08695	102	
265.13004	74	
266.28280	80	
266.84481	78	
266.86745	126	
266.88848	76	
267.51062	78	
267.84021	126	
267.97661	82	
269.05545	74	
269.98255	74	
270.02890	74	
270.05521	82	
270.14613	78	
270.36593	86	
270.80226	132	
270.96786	86	
271.81772	188	
271.85212	88	
272.85232	82	
272.94045	86	
273.79459	144	
273.84622	96	
275.80885	296	1+
276.86153	72	
278.84487	128	
279.09144	730	1+
279.84609	88	
279.93897	76	
280.05163	78	
280.16092	88	
280.99940	146	
281.44682	100	
281.49411	86	
281.86390	78	
281.93329	92	
281.98491	84	
284.29149	238	
284.86683	106	
286.21730	72	
286.84281	74	
287.95421	212	1+
288.91150	96	
289.79020	146	
289.87602	168	
290.78034	86	
291.56812	104	
292.93474	84	
294.18010	72	
294.86485	236	1+
295.57202	96	
295.76181	82	
295.81068	76	
296.51602	92	
296.85830	72	
297.79988	230	1+
297.83186	116	
298.02184	72	
299.98533	74	
300.02793	76	
301.09016	90	
301.16819	80	
303.17336	78	
303.78327	84	
304.88118	158	
305.90561	76	
306.37639	96	
306.77535	86	
307.01776	94	
307.75547	112	
307.79907	124	
307.88694	176	
308.11940	78	
308.88105	110	
309.87688	94	
310.15107	80	
310.72440	78	
311.88880	132	
312.80363	254	1+
317.72636	74	
320.57596	92	
320.83120	98	
320.85318	108	
323.77190	124	
323.88431	484	1+
325.06567	88	
326.88469	242	1+
END IONS

###FS:    #m/z: 340.94063 #charge 1+
###MS: 94
###MSMS: 96
BEGIN IONS
TITLE=Cmpd 71, +MS2(340.9406), 28.0-35.0eV, 2.1min #96
RTINSECONDS=123.084
SCANS=94,96
PEPMASS=340.94063	1063946
CHARGE=1+
189.86691	80	
196.88343	174	
204.80739	88	
205.94762	88	
211.88631	82	
212.87810	206	
212.89885	88	
213.87475	158	
213.93973	854	1+
214.85994	100	
214.88373	806	1+
215.88738	662	1+
215.93689	264	
216.41256	80	
217.88423	292	1+
217.91997	98	
217.94148	126	
221.05433	102	
222.87429	84	
223.93696	78	
223.95829	126	
226.99219	80	
227.93125	88	
228.94095	124	
230.88507	1278	1+
231.88725	946	1+
231.95126	582	1+
233.94988	370	1+
235.90094	144	
236.87682	84	
237.02043	92	
237.80171	102	
237.85452	86	
238.38351	90	
238.88989	92	
239.78646	186	1+
239.82154	140	
240.82585	78	
240.83963	296	1+
240.96205	178	
241.62478	80	
242.82356	186	1+
243.15805	88	
244.96985	78	
245.51110	104	
245.84623	88	
245.93649	88	
246.97616	180	
248.86186	78	
248.90327	142	
249.05042	78	
249.95857	300	1+
251.91896	82	
253.84638	80	
253.90446	294	1+
254.90703	172	1+
254.94781	118	
254.96774	256	
255.65107	78	
255.78875	120	
255.96976	116	
256.85176	114	
256.91291	136	
256.93696	104	
256.96030	180	
257.80140	106	
258.84665	610	1+
258.90799	140	
259.50374	88	
259.95518	338	
260.83334	136	
260.90431	86	
261.85247	120	
261.93486	80	
263.05282	92	
265.45814	82	
265.85656	122	
266.86175	114	
267.85285	106	
267.97143	208	
268.83541	350	1+
268.86505	80	
270.11151	96	
270.80024	92	
270.90673	234	1+
271.80335	100	
272.84929	136	
273.79239	112	
273.84684	100	
274.41697	94	
274.61228	96	
275.80927	138	
276.85486	176	
276.95321	88	
277.85894	92	
277.92284	84	
278.84892	228	1+
278.93505	90	
281.80548	84	
281.84231	90	
281.93308	78	
283.78942	98	
284.35902	94	
284.41668	92	
285.14014	78	
288.86154	110	
289.72814	104	
289.88478	86	
290.78265	88	
290.85814	86	
291.80298	98	
291.82832	84	
292.43885	94	
293.43301	92	
293.66676	84	
293.87432	102	
294.04542	82	
296.80603	82	
296.86582	130	
297.19131	78	
297.43253	94	
298.15938	94	
298.49453	92	
298.86290	126	
299.05690	104	
299.81544	78	
299.87744	240	1+
302.14388	78	
302.88386	172	
307.79959	138	
308.88495	92	
308.93891	80	
308.99091	134	
309.88921	130	
310.02999	78	
310.87422	88	
311.00332	80	
311.86454	128	
312.94912	80	
316.07410	92	
319.13989	86	
319.80488	78	
319.91023	92	
320.87298	106	
321.50111	152	
323.89112	80	
324.89826	122	
326.89890	86	
328.15699	98	
328.38351	92	
329.07642	78	
330.88760	78	
331.17841	84	
331.75925	82	
332.90261	88	
333.92556	98	
334.74457	78	
336.94575	136	
337.04939	100	
337.40099	80	
338.02823	208	1+
338.43053	90	
338.68094	90	
339.14210	102	
339.40923	86	
339.90920	114	
342.94273	82	
343.90977	80	
344.18779	98	
346.49694	106	
END IONS

###FS:    #m/z: 507.84533 #charge 1+
###MS: 94
###MSMS: 97
BEGIN IONS
TITLE=Cmpd 72, +MS2(507.8453), 28.2-35.2eV, 2.1min #97
RTINSECONDS=123.856
SCANS=94,97
PEPMASS=507.84533	266224
CHARGE=1+
196.01743	506	1+
199.88548	190	
224.97489	238	1+
232.88988	130	
234.10916	210	1+
234.88204	152	
235.14603	158	
238.06433	206	
248.00115	124	
249.15763	320	
250.96911	598	
252.10243	168	
252.88866	170	
262.13664	162	
263.13814	404	
266.09768	166	1+
266.16870	174	
267.16257	218	1+
267.78210	390	1+
268.96084	184	1+
270.86165	214	1+
271.99188	140	
272.85204	352	
273.39247	156	
276.79685	328	1+
277.15186	694	1+
277.38844	470	1+
277.87138	260	1+
279.13794	124	
283.90333	124	
285.85594	184	
287.85113	258	
288.03583	254	1+
288.33357	126	
288.87136	276	
289.88132	506	
290.12592	318	1+
290.86377	928	1+
291.86714	498	1+
293.87330	1734	1+
295.04014	114	1+
295.88190	394	1+
296.85916	174	
296.99496	276	1+
297.15191	130	
297.86059	138	
298.11249	140	
298.75637	174	1+
298.85578	188	
299.80429	150	
299.84813	484	1+
300.87748	216	
303.86808	128	
305.86031	272	
307.00193	222	1+
307.89124	540	
308.14180	932	1+
308.87374	456	
309.88751	762	
310.15630	1094	1+
310.84483	148	
311.84502	308	1+
311.88361	2686	1+
312.22958	148	
312.80786	236	1+
314.86240	454	
315.10321	186	1+
315.85404	126	
315.87806	160	
316.38205	124	
316.88789	150	
318.85866	148	
318.89624	124	
321.86484	134	
321.91624	140	
322.04301	164	
322.88877	208	
324.86352	192	
325.90158	400	1+
326.24116	368	
326.81736	130	
326.87985	1256	1+
327.24332	238	
328.16954	134	
328.86755	400	1+
329.38525	186	
329.89798	324	1+
330.02256	214	1+
330.15911	308	1+
330.80600	430	1+
330.82795	128	
330.87591	426	1+
332.84821	136	
332.87692	442	
333.17495	1158	1+
333.85817	146	
333.87726	250	
334.82322	232	1+
334.90042	448	1+
335.77926	262	1+
335.88486	152	
336.94648	316	1+
337.83518	216	1+
337.87922	328	
339.95444	238	1+
341.53728	128	
343.86360	238	1+
345.90738	224	
345.98984	142	
347.77417	188	
347.85778	216	1+
347.89709	250	1+
348.77547	128	
349.76348	144	
349.81746	142	
350.89027	138	
350.96098	140	
351.80977	146	
352.87074	218	1+
353.84808	374	1+
355.27164	138	
357.87430	178	
358.72916	142	
359.76753	248	1+
359.82674	170	
363.78768	390	1+
364.78994	324	1+
366.76507	372	1+
366.84375	704	1+
367.70694	956	1+
367.76842	296	1+
367.94147	210	1+
368.73336	190	
369.70911	198	
369.84452	290	1+
370.77388	336	1+
371.70571	208	
371.71880	362	1+
374.71764	130	
375.72932	264	
376.19418	124	
376.22029	532	1+
378.85755	134	
379.86924	180	
381.71597	292	
381.83444	130	
382.72401	262	
382.79778	154	
382.85367	126	
382.90563	206	
384.39976	238	1+
384.84994	2060	1+
385.38590	276	1+
385.78270	132	
386.74926	142	
387.77321	188	
387.83855	316	1+
388.21310	144	
388.74381	190	
388.84134	274	1+
389.19747	290	
389.71738	366	1+
390.84081	524	
391.77976	196	
391.84618	254	
392.83639	238	
393.75531	348	1+
394.72096	124	
394.73829	184	1+
394.78343	186	
398.72714	620	1+
398.85512	310	1+
400.73305	252	1+
400.93477	160	
401.84398	178	
402.73786	128	
402.86436	1158	1+
403.72734	176	
403.86894	790	1+
404.72829	356	1+
405.75092	158	
405.78346	192	
405.87102	296	
406.85838	126	
407.73753	484	1+
407.86568	3592	1+
408.01918	204	1+
408.07799	202	1+
409.72107	660	1+
410.38608	134	
410.84339	434	1+
411.72156	520	1+
411.81477	176	
411.85966	124	
411.91136	178	1+
412.72731	354	1+
412.84562	268	
413.74945	258	1+
413.86556	136	
415.83454	170	1+
415.86744	332	1+
417.82126	146	
418.75349	154	
421.87766	340	
422.87592	246	
423.74515	144	
423.77334	530	1+
423.86820	224	
424.86721	202	
425.31221	150	
425.73709	224	
425.75768	142	
426.67795	206	1+
426.76260	210	
426.85922	1298	1+
427.73327	1874	1+
428.88782	230	
429.73680	1082	1+
429.84893	142	1+
430.30663	114	1+
430.73653	680	1+
430.88313	208	
431.86678	426	1+
431.88699	126	
432.24526	780	1+
433.84430	168	
439.89199	438	
443.74472	290	1+
443.88265	132	
444.87269	1318	1+
445.74359	436	
446.25277	224	1+
446.74263	896	1+
446.78326	228	1+
447.70866	296	1+
448.88057	440	1+
449.76555	436	1+
449.87692	356	1+
450.74690	628	1+
450.92334	184	1+
457.90116	326	
458.90854	170	
459.16574	284	1+
459.87881	154	1+
460.91400	140	
462.88428	368	1+
463.90892	132	
466.05664	104	1+
466.77983	142	
467.88291	226	
471.77790	150	
475.29034	132	
483.24668	136	1+
483.91204	132	
485.76910	182	1+
485.89875	320	
486.83876	144	
486.90539	208	
487.90474	206	
488.77136	132	
489.29634	222	1+
490.71946	152	
491.84994	124	
504.22782	130	
506.74704	158	
END IONS

###FS:    #m/z: 322.92977 #charge 1+
###MS: 98
###MSMS: 99
BEGIN IONS
TITLE=Cmpd 73, +MS2(322.9298), 28.0-35.0eV, 2.1min #99
RTINSECONDS=127.524
SCANS=98-99
PEPMASS=322.92977	2903670
CHARGE=1+
60.07535	174	
125.64597	80	
184.98342	80	
185.99041	80	
192.88988	130	
194.05544	94	
196.98963	76	
197.88168	90	
200.91985	102	
201.42646	78	
203.95402	96	
204.14377	76	
205.95025	178	
207.11936	84	
212.87735	126	
212.89898	82	
215.86180	76	
216.00640	82	
218.09041	96	
218.84511	78	
221.94244	80	
222.95380	996	1+
224.03509	84	
226.92213	86	
227.10306	78	
227.90341	88	
227.93095	186	
228.83305	76	
228.90620	126	
230.00281	80	
230.84715	82	
230.88623	102	
231.12233	124	
233.59948	98	
234.38886	78	
236.38537	74	
236.95972	80	
237.01879	74	
237.06035	100	
238.03179	122	
238.82376	114	
238.91082	110	
239.07563	134	
239.78777	264	1+
240.06046	74	
240.26389	88	
240.82290	342	
240.94038	1156	
240.96099	362	1+
241.94311	954	
242.02092	146	
242.50350	76	
242.94096	2844	1+
242.98566	76	
243.00095	74	
243.81974	476	1+
244.83453	98	
244.93959	398	1+
246.94365	96	
246.97580	406	1+
248.39784	98	
248.84762	336	
249.90960	76	
250.35265	92	
250.83576	112	
250.90227	106	
251.10911	110	
251.33464	80	
251.88185	82	
253.01364	104	
253.78768	74	
253.83647	314	1+
255.10848	156	
255.52554	98	
255.78125	92	
258.83202	250	
259.10574	102	
259.80462	92	
259.83053	148	
260.84669	96	
261.82831	998	1+
261.89933	82	
262.43402	90	
262.83017	564	1+
262.96310	78	
262.99213	80	
263.21012	82	
263.97748	418	1+
265.34999	76	
265.82649	94	
266.83319	94	
267.97264	76	
269.46228	116	
269.79824	134	
270.86703	84	
271.11985	100	
271.86201	144	
272.13330	74	
273.79781	240	1+
274.82027	92	
275.58182	88	
276.10217	74	
276.40209	76	
276.98606	80	
277.08380	74	
277.16994	98	
278.81192	74	
279.01893	74	
279.09055	434	1+
279.48688	100	
279.98804	100	
280.82483	100	
282.08752	88	
282.85206	482	1+
283.10364	84	
283.78721	202	
283.90761	86	
283.96419	74	
283.99430	90	
284.29022	342	1+
285.47201	92	
286.85728	74	
287.89375	96	
288.87913	280	1+
290.85155	132	
291.80003	76	
292.05921	84	
292.80638	74	
293.87478	80	
294.82927	74	
294.86121	202	1+
295.89236	118	
296.81023	76	
298.85729	76	
299.07372	104	
299.78056	148	
300.17258	84	
300.86665	74	
302.85793	134	
303.90932	94	
304.65703	116	
306.88263	192	
307.88793	76	
308.58946	82	
308.88430	112	
309.87435	96	
310.16187	86	
311.86390	74	
311.88791	120	
312.87137	126	
313.00986	98	
313.15114	76	
314.61531	108	
314.93326	78	
315.81863	102	
315.84484	78	
315.89931	80	
316.38382	100	
317.20789	92	
321.81712	74	
321.83680	74	
322.93278	76	
323.88417	180	
324.83581	74	
324.88876	128	
326.89306	116	
328.42226	78	
END IONS

###FS:    #m/z: 340.94046 #charge 1+
###MS: 98
###MSMS: 100
BEGIN IONS
TITLE=Cmpd 74, +MS2(340.9405), 28.0-35.0eV, 2.2min #100
RTINSECONDS=128.297
SCANS=98,100
PEPMASS=340.94046	1014738
CHARGE=1+
194.89270	80	
194.92891	78	
196.88375	122	
202.11526	76	
206.89155	78	
208.96073	206	
210.93517	118	
211.14845	78	
212.87593	362	1+
212.89162	98	
213.93840	634	1+
215.41476	78	
215.85815	86	
215.93857	340	1+
216.96381	80	
221.89506	92	
221.96434	92	
223.95975	190	
224.95775	132	
226.85524	100	
226.87522	112	
226.94384	116	
228.94776	252	1+
230.85644	96	
230.88771	1596	1+
231.83147	76	
231.88998	912	1+
231.95116	506	
233.40479	90	
233.89850	132	
234.80968	88	
234.89865	134	
235.12238	82	
235.86716	116	
235.89220	118	
235.90628	102	
237.89091	106	
239.89414	98	
241.08118	86	
241.12875	78	
241.84843	248	
242.84036	88	
245.99245	100	
246.38864	88	
246.95246	80	
246.97613	314	
248.90271	334	1+
249.95813	440	1+
249.98562	80	
250.01264	86	
250.04762	78	
250.14852	88	
250.51985	86	
251.01549	84	
252.04188	78	
252.86938	86	
254.90537	320	1+
254.96545	84	
255.04868	92	
255.95802	282	1+
256.89232	274	1+
257.86270	76	
257.91912	208	1+
258.84628	230	
259.85007	300	
259.95314	90	
260.83743	412	1+
264.88623	94	
264.96011	88	
265.93034	78	
265.97851	92	
266.84797	120	
266.86621	92	
268.84228	264	1+
271.03669	92	
271.11157	104	
272.85319	78	
272.91398	116	
272.94857	110	
273.89858	92	
274.88095	100	
275.50832	100	
275.80875	134	
275.84486	76	
275.91475	88	
276.09174	106	
276.85536	268	
277.84027	558	1+
277.96392	80	
280.13738	100	
280.93451	78	
281.86916	138	
282.80780	120	
282.97626	112	
284.91597	84	
285.05271	82	
285.93985	120	
286.01130	78	
286.93340	92	
288.20004	88	
288.91130	94	
289.07835	76	
289.78449	96	
289.84934	76	
290.86447	236	1+
291.96439	92	
292.09533	122	
292.90957	88	
293.15117	102	
294.21175	84	
294.86246	230	1+
294.88005	224	1+
294.97875	94	
296.34297	88	
297.89244	90	
297.91883	134	
298.41974	138	
298.96614	126	
299.01688	84	
299.06097	98	
300.05452	122	
301.51858	80	
302.78255	84	
302.85305	182	
303.84943	112	
305.81930	142	
305.92719	82	
306.89667	96	
307.05796	80	
307.80261	80	
307.88798	142	
307.93230	80	
308.76872	100	
308.79451	88	
308.94366	76	
309.88975	108	
309.91753	94	
310.41937	82	
310.87983	486	1+
310.91073	82	
311.88394	286	1+
313.38603	78	
314.95285	78	
315.85471	134	
315.87559	94	
317.33049	132	
317.89166	118	
318.02429	92	
318.18182	80	
318.60244	80	
319.93875	104	
320.97169	76	
321.88896	140	
323.69682	94	
324.89194	108	
327.01455	82	
328.88544	292	1+
328.90808	116	
330.81259	134	
330.87408	76	
333.77781	80	
334.78300	78	
337.87946	88	
338.84836	84	
339.86830	86	
340.38053	86	
340.82217	90	
342.27469	122	
342.87700	86	
342.89682	86	
343.06081	82	
END IONS

###FS:    #m/z: 336.94570 #charge 1+
###MS: 98
###MSMS: 101
BEGIN IONS
TITLE=Cmpd 75, +MS2(336.9457), 28.0-35.0eV, 2.2min #101
RTINSECONDS=129.069
SCANS=98,101
PEPMASS=336.94570	178766
CHARGE=1+
118.54790	114	
180.87501	92	
182.86611	240	1+
189.86529	80	
194.10699	88	
194.63596	90	
195.97960	118	
196.48660	84	
200.87068	106	
207.00713	114	
207.95270	78	
209.88238	210	
209.94321	258	
210.68324	104	
210.88402	134	
210.89790	120	
211.94374	2308	1+
211.99158	80	
212.87927	2472	1+
213.93898	730	1+
214.42468	118	
215.93706	336	1+
217.94344	110	
219.83630	88	
219.91459	90	
221.04894	98	
221.94402	86	
223.96099	128	
223.97231	108	
224.01048	90	
224.50688	80	
226.39302	92	
227.90878	102	
228.89469	436	
229.82815	140	1+
229.95561	2158	1+
230.09940	92	
230.88815	3478	1+
231.55486	94	
231.94824	1404	1+
232.40027	108	
232.46856	118	
232.82516	214	1+
232.98254	94	
233.82935	146	1+
233.89883	114	
233.93297	190	1+
234.82666	124	
235.89443	146	
235.90909	90	
236.82551	152	
236.89164	82	
237.99470	90	
239.38724	88	
239.84919	130	
240.06030	82	
240.17034	98	
240.83501	118	
241.09455	84	
241.84954	198	1+
241.94573	86	
241.96648	92	
243.02496	104	
243.52761	86	
244.55390	86	
246.01829	100	
246.90703	80	
246.97341	242	
247.96529	538	
248.89889	1314	1+
249.80106	80	
249.82778	774	1+
249.96249	574	1+
250.82852	494	1+
250.93546	80	
251.01726	80	
251.90565	120	
252.07316	122	
252.97059	934	
253.04907	120	
253.90705	738	1+
254.96708	662	1+
255.90434	354	1+
256.08312	92	
256.64165	84	
257.89623	96	
258.79724	192	
258.84862	90	
259.95114	134	
260.79921	80	
260.83046	372	1+
261.15619	80	
264.09746	94	
265.08525	122	
266.34894	88	
266.85438	82	
267.43610	98	
267.84083	398	
267.95525	180	1+
268.84238	514	
269.83730	402	
269.85235	364	1+
270.84292	178	
270.92564	80	
270.98141	186	
271.01733	88	
271.65761	98	
271.84585	88	
271.91717	224	
271.95916	90	
272.10732	90	
272.13959	78	
272.86993	94	
272.97803	146	
273.19446	104	
273.80907	84	
273.84382	84	
274.97071	88	
275.86838	146	
276.80803	86	
276.85436	390	1+
277.36842	78	
277.83420	212	
277.88003	90	
278.83279	782	1+
278.85503	114	
279.09847	92	
281.86673	126	
282.85758	146	
283.36979	88	
283.75859	86	
283.83720	92	
285.85134	364	
286.20909	102	
286.84935	1538	1+
286.92731	138	
287.81058	106	
287.91249	114	
288.53377	106	
291.80694	110	
292.10441	178	
292.80586	82	
292.86475	200	
293.10395	164	
293.97804	86	
294.21613	82	
294.43108	98	
295.83980	84	
298.86591	84	
298.95529	80	
299.36471	80	
302.06071	86	
302.39586	84	
303.40895	86	
303.86847	88	
304.86264	98	
305.88466	396	1+
307.55298	100	
308.86957	106	
309.00610	84	
309.86893	278	
309.89389	138	
310.86048	122	
311.86167	192	1+
311.88945	198	
314.35610	80	
318.82845	84	
322.72311	94	
324.89256	188	
328.04893	144	
328.90453	92	
329.87852	170	1+
332.75191	82	
332.81110	88	
335.98861	88	
337.40545	80	
337.94032	100	
340.81525	100	
341.71443	120	
END IONS

###FS:    #m/z: 322.92988 #charge 1+
###MS: 102
###MSMS: 103
BEGIN IONS
TITLE=Cmpd 76, +MS2(322.9299), 28.0-35.0eV, 2.2min #103
RTINSECONDS=132.731
SCANS=102-103
PEPMASS=322.92988	2821864
CHARGE=1+
55.73760	72	
186.92407	76	
188.02717	78	
191.92945	110	
196.88817	76	
205.94887	504	1+
210.90073	122	
212.88082	122	
213.91591	104	
218.04667	76	
218.36410	74	
219.44142	104	
221.94320	142	
222.89075	90	
222.95561	220	
223.42271	96	
223.96036	118	
224.04540	72	
224.95083	84	
224.96933	116	
226.50049	90	
228.91029	148	
231.11859	118	
237.05219	154	
237.43806	92	
238.12164	94	
238.82999	104	
238.90339	156	
238.94286	92	
238.99617	86	
239.45191	86	
239.78597	212	1+
240.74020	94	
240.82687	84	
240.94098	1316	
240.97854	104	
241.46466	76	
241.82396	98	
241.93903	3046	1+
242.81824	780	1+
242.94071	1908	1+
243.81910	622	1+
243.83802	186	1+
243.91681	72	
244.12695	130	
244.94083	654	1+
244.97486	106	
246.85988	90	
246.97509	172	
247.11288	76	
247.89325	78	
247.97599	124	
248.84132	196	
249.08537	88	
250.94957	74	
251.06043	88	
251.86629	74	
252.50022	102	
253.12500	94	
253.80251	104	
254.90719	108	
254.98036	80	
255.06632	72	
255.09993	108	
255.15961	90	
256.12067	94	
257.03131	84	
257.93203	116	
258.21575	84	
258.83145	294	
258.90668	108	
259.97872	100	
260.34129	102	
260.82792	1300	1+
262.59075	80	
263.60249	84	
263.89996	124	
264.09945	72	
264.85137	116	
265.00718	92	
266.85591	76	
266.96639	72	
267.80335	70	
267.86490	150	
267.94961	110	
268.13862	78	
268.17582	216	1+
268.87404	74	
269.80146	90	
270.41633	134	
270.80728	82	
271.02677	72	
271.84861	138	
272.89782	74	
273.79724	290	1+
276.80800	262	1+
276.85212	114	
276.89014	74	
276.95944	76	
279.02775	86	
279.04983	100	
279.09113	556	1+
279.85046	80	
281.41166	98	
281.83610	76	
282.01951	72	
282.39308	106	
282.79556	74	
282.85930	170	
283.79504	122	
284.09800	80	
284.29369	464	1+
284.78953	72	
285.85052	192	
288.40677	74	
288.78195	212	1+
289.01818	226	1+
289.87739	82	
290.19047	70	
291.80816	114	
291.87042	92	
293.40345	78	
294.15269	104	
294.63091	86	
295.94356	76	
296.11907	70	
296.80403	90	
297.81179	70	
297.84565	78	
298.82659	106	
299.78583	74	
299.88054	140	
302.77839	80	
302.86190	136	
302.92062	80	
303.02847	72	
304.89394	182	1+
305.05780	80	
305.42265	74	
305.87105	92	
306.00445	72	
307.37646	116	
307.79818	110	
307.87718	120	
307.90271	90	
308.94317	92	
309.20454	74	
309.88592	274	1+
310.15093	80	
311.88406	146	
312.79931	120	
312.82949	76	
312.85120	72	
312.98358	72	
313.89286	78	
314.86133	76	
315.38874	74	
316.20044	76	
317.10537	90	
317.93215	76	
318.87935	138	
319.82233	74	
321.81483	74	
321.89438	72	
323.88802	134	
324.88918	130	
325.28688	80	
325.90202	88	
327.72458	170	1+
END IONS

###FS:    #m/z: 340.94059 #charge 1+
###MS: 102
###MSMS: 104
BEGIN IONS
TITLE=Cmpd 77, +MS2(340.9406), 28.0-35.0eV, 2.3min #104
RTINSECONDS=133.504
SCANS=102,104
PEPMASS=340.94059	945554
CHARGE=1+
180.06667	86	
187.51915	100	
190.94968	114	
196.88234	160	
205.94835	118	
206.94989	96	
208.90472	82	
209.85713	80	
210.87950	88	
210.93627	84	
212.87814	228	
213.02428	86	
213.87880	298	
213.93815	258	
214.89449	94	
215.88742	580	
215.93952	142	
215.95908	116	
217.88518	104	
221.88384	84	
221.95165	222	1+
222.97305	120	
223.06528	106	
225.09290	82	
225.52584	102	
226.95705	118	
226.97111	114	
227.12159	80	
229.80913	86	
230.88570	660	1+
231.43719	78	
231.88704	382	1+
231.94944	508	1+
233.94683	160	
234.14338	120	
235.89287	244	
236.13283	88	
236.82568	88	
237.45136	112	
239.78544	122	
239.83467	194	1+
239.90594	132	
240.55714	96	
241.02410	98	
241.46471	90	
243.82093	116	
244.81883	78	
246.97853	132	
247.97607	78	
248.89802	388	1+
249.94067	84	
249.95804	164	
251.65230	106	
253.91413	82	
253.92591	78	
254.79976	88	
254.83516	82	
254.90854	200	
254.96186	266	1+
255.06196	80	
255.84093	414	1+
255.91178	82	
256.81687	108	
257.24783	96	
258.39766	80	
258.80622	132	
258.95379	260	1+
260.34165	156	
260.84569	100	
261.24755	88	
261.91853	132	
262.83762	88	
262.96081	94	
263.55496	98	
263.82998	84	
263.84812	94	
263.97846	134	
266.12047	92	
266.85764	90	
267.03038	122	
267.41836	78	
267.54900	82	
268.86781	94	
269.05319	86	
269.84023	80	
270.01276	100	
271.08935	86	
272.14975	78	
272.84917	90	
272.93441	80	
272.99912	88	
275.13142	88	
276.85718	500	1+
277.56070	104	
277.97248	94	
278.12349	82	
278.81144	116	
278.84783	614	1+
278.86281	252	
279.07258	80	
279.91947	92	
280.09881	86	
282.84557	134	
283.10537	90	
283.84030	96	
283.92183	106	
284.38380	94	
284.78778	86	
286.87374	98	
288.21462	80	
288.41906	94	
289.77845	82	
289.79792	180	
289.86804	124	
291.78854	114	
292.16391	82	
292.43685	88	
292.46822	102	
292.87029	154	
293.50461	86	
293.87660	132	
294.67131	86	
295.17309	110	
296.86404	270	
296.98886	174	1+
297.20574	90	
298.91674	110	
299.40093	82	
299.82186	92	
299.87092	96	
301.97103	90	
302.57701	100	
302.94322	328	1+
303.44430	154	1+
306.88078	346	1+
307.61519	82	
309.91957	86	
310.87489	270	1+
311.90319	88	
312.89457	96	
315.89484	194	
316.05065	178	1+
317.17511	86	
317.43107	102	
318.38571	96	
319.92543	98	
319.94324	98	
322.61734	86	
323.88808	94	
324.89449	226	
325.90759	132	
326.88794	104	
327.97453	92	
328.05662	100	
328.89242	80	
329.37291	94	
330.81490	192	
331.82407	96	
332.92009	90	
333.03498	82	
334.42581	98	
335.90526	104	
336.77644	96	
338.87492	80	
344.71403	78	
344.89827	224	1+
344.97422	78	
345.43518	78	
END IONS

###FS:    #m/z: 363.95652 #charge 1+
###MS: 102
###MSMS: 105
BEGIN IONS
TITLE=Cmpd 78, +MS2(363.9565), 28.0-35.0eV, 2.3min #105
RTINSECONDS=134.276
SCANS=102,105
PEPMASS=363.95652	404532
CHARGE=1+
72.64925	92	
189.86288	524	
191.85887	688	1+
196.88299	142	
207.40253	94	
207.87458	510	1+
209.94341	1356	1+
210.59950	94	
210.88379	358	1+
212.87889	1818	1+
214.89549	212	
219.41414	88	
220.88224	172	1+
221.85829	150	
222.95346	978	
223.95600	524	
224.58828	82	
224.94956	1620	1+
225.53875	108	
225.88468	190	
226.89409	148	
226.94710	6218	1+
228.86157	144	1+
228.89620	530	1+
228.94235	7894	1+
229.98419	80	
230.01778	80	
230.83449	194	1+
230.88858	3778	1+
232.05211	80	
232.47497	92	
232.90714	88	
234.88134	420	1+
235.44421	120	
239.42746	84	
239.96359	86	
240.50021	102	
240.82684	130	
240.94138	456	1+
240.96321	722	
241.06431	92	
241.96053	818	1+
242.10995	92	
242.94010	410	
243.81597	802	1+
243.94010	180	
244.02042	112	1+
244.90754	80	
244.95734	3848	1+
245.07839	80	
245.94298	402	
246.78687	148	
246.81130	154	
246.85666	86	
246.90571	370	
246.95285	3566	1+
247.81130	104	
248.42393	112	
248.80301	376	1+
248.85129	92	
248.90007	1918	1+
249.83239	84	
249.85728	134	1+
250.89334	550	1+
250.94694	238	1+
251.07254	256	
252.42001	94	
253.90582	110	
254.37094	80	
254.91007	90	
257.83376	348	1+
257.90932	84	
258.97139	120	
260.10758	84	
260.83399	704	1+
260.96740	692	1+
261.86493	90	
261.88284	82	
263.51862	86	
263.82726	242	1+
263.97706	116	
264.13135	88	
266.55353	140	
266.81147	558	1+
267.11101	108	
267.85011	98	
267.88224	80	
267.97248	634	
268.37491	80	
269.83718	248	1+
269.96784	682	1+
270.15377	104	
271.85346	218	1+
271.91613	204	
272.04618	96	
272.80748	138	
272.88131	86	
272.91404	88	
273.38461	100	
275.81026	158	
276.80979	222	
277.85729	144	
278.88458	132	
279.61405	88	
280.79060	666	1+
281.12800	224	1+
281.40740	96	
282.32103	88	
282.79544	120	
282.86431	106	
282.89767	172	
283.79602	112	
283.85118	428	1+
283.98754	152	
284.82143	224	1+
285.40115	82	
285.79566	110	
285.84706	818	1+
286.51006	90	
288.08972	88	
289.87018	124	
290.09038	136	
290.78460	96	
291.80931	94	
292.00310	86	
292.39056	94	
292.43363	116	
293.11892	296	
293.85620	184	1+
293.87481	104	
295.97189	88	
296.80616	126	
297.09986	178	1+
298.80558	368	
299.12689	82	
299.80180	206	
299.86642	118	
299.88247	80	
300.41114	114	
300.79812	470	1+
300.94754	86	
301.02626	82	
301.86118	376	1+
302.41686	86	
303.10318	86	
303.85598	642	1+
304.97426	88	
305.07939	88	
306.42980	86	
306.53298	82	
306.87140	344	1+
307.21918	96	
307.38332	88	
309.93475	86	
310.93141	114	
311.03604	120	
311.12719	88	
311.19645	92	
312.89741	84	
312.94885	92	
314.91787	82	
316.81160	354	1+
317.80107	142	
317.93528	230	1+
318.10989	92	
318.88544	82	
319.81876	106	
320.74818	84	
320.82113	98	
321.81827	368	1+
321.86253	596	1+
323.96174	98	
324.51439	82	
326.17580	86	
326.82803	142	
326.87309	730	1+
327.08333	138	
327.81570	180	1+
327.98672	88	
328.11266	84	
329.76249	102	
330.88497	90	
334.73351	128	
336.94439	268	
337.89157	126	
341.83177	104	
343.91205	86	
344.15154	86	
345.81370	104	
349.90740	146	
350.05332	82	
350.75596	102	
352.52698	96	
356.87726	88	
357.18129	96	
357.79198	92	
361.14121	146	
361.29137	106	
361.76073	88	
365.43878	92	
END IONS

###FS:    #m/z: 363.95667 #charge 1+
###MS: 106
###MSMS: 107
BEGIN IONS
TITLE=Cmpd 79, +MS2(363.9567), 28.0-35.0eV, 2.3min #107
RTINSECONDS=137.944
SCANS=106-107
PEPMASS=363.95667	427904
CHARGE=1+
65.67377	112	
174.96560	88	
183.07472	100	
186.93750	94	
187.86553	166	
189.86208	1432	1+
191.85811	1142	1+
195.89524	104	
196.88380	504	1+
197.95951	142	
198.03043	116	
199.03036	88	
205.94908	140	1+
207.40580	104	
207.87585	644	1+
207.95134	196	
208.94447	126	
209.86932	232	
209.89017	118	
209.94299	2316	1+
210.88351	702	1+
211.93435	88	
212.87878	5850	1+
214.89307	218	
215.88124	126	
216.41069	148	
218.91285	204	
219.42332	92	
219.47994	92	
219.86312	144	
221.85822	178	
222.95180	3706	1+
224.66820	102	1+
224.94778	5656	1+
225.01805	94	
225.88539	196	
226.01799	90	1+
226.11701	98	
226.89394	178	
226.94690	13372	1+
227.11359	134	1+
227.88481	142	
228.84490	110	
228.89404	1308	1+
228.94254	13456	1+
229.08148	116	
229.59060	108	1+
230.54153	94	
230.82817	128	
230.84440	124	
230.88980	8096	1+
230.99878	92	
232.53503	122	
232.88371	988	1+
234.54302	92	
234.87967	288	
235.82462	152	
239.90620	100	
240.78940	114	
240.93677	114	
240.96241	2528	1+
241.82103	152	
241.94081	132	
242.95920	2090	1+
243.81835	202	
243.92538	126	
244.82008	132	
244.91014	110	
244.95722	6210	1+
245.91085	92	
245.94193	154	
246.43698	90	
246.90033	210	
246.95265	6408	1+
248.85036	168	
248.89965	2144	1+
249.13004	96	
249.91630	128	
250.49036	102	
250.89733	734	1+
250.97167	218	
251.96780	130	
253.90462	268	
254.90493	158	
256.43516	92	
256.52575	98	
257.96921	608	1+
258.83416	570	1+
258.97258	526	1+
260.83131	322	
260.90639	116	
260.96945	1332	1+
261.83523	170	
262.83489	128	
263.84740	194	
263.97478	796	1+
264.08257	136	
264.14629	140	
265.85025	202	1+
266.35891	108	
266.78231	234	1+
266.81697	300	
267.78455	140	1+
267.97264	1016	1+
268.08551	104	
268.14011	130	
269.79948	174	1+
269.96933	820	1+
270.35521	120	
270.80593	200	1+
270.83466	92	
271.91696	500	
275.90291	124	
276.85005	270	1+
277.10651	96	
278.09846	472	1+
278.79976	88	
278.86977	94	
279.56912	92	
279.86637	180	
280.00452	92	
280.76729	98	
280.79490	680	1+
280.84362	138	
281.85715	134	
282.04653	104	
282.09822	88	
282.12131	240	
282.78999	162	
282.97948	444	1+
283.85234	92	
283.86471	138	
283.98441	380	1+
284.82364	212	
284.88167	142	
285.79445	240	1+
285.84593	846	1+
285.92974	226	1+
286.86477	264	
287.47305	104	
288.84063	124	
288.87073	250	1+
289.79010	98	
290.78345	178	
291.06515	92	
293.11487	100	
293.13237	116	
294.83967	122	
295.92803	128	
296.81192	158	
296.92688	128	
297.11688	90	
297.36064	90	
297.80075	1138	1+
297.97693	106	
298.80301	962	1+
299.86969	116	
300.79974	142	
301.44042	124	
301.81372	136	
301.84108	120	
301.86119	324	1+
302.85239	96	
303.80691	204	
303.85602	1564	1+
306.31377	102	
307.89043	102	
310.02268	94	
310.14245	98	
310.87647	128	
311.39332	88	
313.17735	92	
315.08794	92	
315.81041	420	1+
317.01333	90	
318.81249	232	1+
318.87756	144	
318.93150	350	1+
319.13370	306	1+
321.09515	112	
321.81658	236	
321.86831	352	1+
322.04440	96	
322.93053	214	1+
323.80961	104	
324.90197	198	1+
326.06961	100	
326.15236	200	1+
326.87063	680	1+
327.88678	160	
328.99633	90	
329.33011	92	
329.86680	124	
329.88743	342	1+
332.09669	88	
332.28274	96	
336.94411	790	1+
339.16241	122	
339.82591	270	
340.94397	158	
345.37583	94	
347.22211	126	
348.50218	106	
352.78480	108	
355.91898	178	
356.20992	104	
360.86112	104	
363.13293	120	
363.71920	134	
363.95464	128	
367.78321	90	
END IONS

###FS:    #m/z: 507.84529 #charge 1+
###MS: 106
###MSMS: 108
BEGIN IONS
TITLE=Cmpd 80, +MS2(507.8453), 28.2-35.2eV, 2.3min #108
RTINSECONDS=138.717
SCANS=106,108
PEPMASS=507.84529	228134
CHARGE=1+
196.01450	346	
210.03390	258	
224.97845	220	
228.88833	120	
232.89758	442	1+
234.87411	150	
235.13790	150	
241.08019	204	1+
241.85382	120	
244.05011	144	
250.96621	302	
251.06782	192	
252.08464	344	1+
256.99062	166	
258.38735	166	
262.13660	668	1+
262.90646	144	
264.79633	120	
266.16559	388	1+
267.78488	132	
269.92384	142	
270.85861	422	1+
272.85559	276	1+
275.81108	124	
277.15035	246	
278.83643	118	
279.13261	126	
279.81857	168	1+
280.88603	334	1+
282.96590	128	
284.88413	118	
285.91153	112	1+
286.86992	132	
287.85240	230	1+
288.86850	174	
289.87973	306	
290.86501	526	1+
291.78119	146	
291.88113	228	
292.86332	188	
293.11981	282	1+
293.87457	770	
294.12024	190	1+
294.87345	962	1+
297.01844	150	
298.87253	132	
300.85512	596	1+
302.85891	358	1+
302.88558	166	
305.86026	366	
306.12612	148	
306.85135	130	
306.87993	144	
307.80607	214	1+
307.85768	136	
307.88868	644	
308.14388	1444	1+
308.87146	1462	1+
309.04787	118	
310.34273	258	1+
311.16019	216	
311.88238	3672	1+
312.03223	166	
314.86344	632	1+
316.85732	148	
316.88234	138	1+
316.98168	154	1+
318.85880	226	
318.88180	120	
321.81304	148	
321.82742	136	
321.87561	136	
322.86266	250	
324.86263	118	
325.89959	148	
326.15876	330	1+
326.24136	408	1+
326.88477	426	
327.80364	372	1+
327.88911	274	
328.83322	250	1+
328.86994	416	1+
329.89387	556	1+
330.87716	214	
331.19681	148	
332.84165	216	1+
332.87616	408	1+
333.17475	776	1+
333.84602	144	1+
334.89537	128	
335.77333	140	
335.84025	246	1+
335.88740	132	
336.06709	188	1+
336.94722	288	1+
337.79816	292	1+
337.87962	544	1+
343.87076	204	1+
345.81844	204	1+
345.85118	192	
347.17736	132	
347.77464	174	
347.81520	168	1+
349.75284	188	
349.76595	354	1+
350.11267	242	1+
350.81782	158	1+
350.90285	190	
352.77480	396	
353.80331	246	1+
353.85026	280	
353.89375	268	1+
354.85522	136	
355.04025	180	1+
355.26159	140	
355.88789	418	1+
356.72203	290	1+
356.78225	158	
356.91253	148	
365.80645	146	
365.83667	124	
366.76440	444	1+
366.83963	742	1+
367.70460	1560	1+
368.70649	1122	1+
368.89517	254	1+
371.72157	280	1+
371.83335	196	
372.05065	120	
372.78301	262	1+
373.81998	376	1+
374.37736	120	
374.81810	314	1+
375.03526	196	
375.73881	134	
376.22415	348	1+
376.88610	204	
379.74974	140	1+
380.71980	274	
380.85613	160	
381.72419	190	
381.79087	164	
381.89850	328	1+
382.85628	250	
383.71312	292	1+
384.85130	1606	1+
385.79526	184	
385.88357	184	
386.80160	126	
387.71936	186	
387.73090	198	
387.77678	164	
387.79125	170	
387.84789	138	
388.78819	126	
389.20041	532	1+
389.72012	294	1+
389.74139	126	
390.06310	142	
390.83926	424	
390.85626	262	1+
390.88529	134	
392.80089	384	1+
392.83983	126	
393.74398	120	
394.10366	126	
394.79149	136	
394.83470	144	
397.21269	178	1+
397.28020	180	
397.75389	142	
398.72901	288	
398.86712	158	
399.70722	118	
399.72585	570	1+
399.84507	126	
399.90340	164	
402.77771	204	1+
402.85994	276	
403.87007	718	1+
404.76353	316	1+
405.74987	394	1+
405.78376	306	1+
405.86535	142	
407.73796	268	
407.86642	1484	
408.86828	1152	
409.72337	846	1+
409.85585	610	1+
410.83506	300	1+
412.07154	156	1+
412.72888	312	1+
412.82335	248	1+
412.98227	94	1+
413.88173	126	
414.56549	126	
414.76091	196	1+
416.87578	172	
417.73079	168	1+
417.81572	168	1+
421.06879	156	1+
421.88287	526	1+
422.86654	186	
423.74632	154	
423.78560	214	
423.81901	320	1+
423.86792	752	1+
424.77314	190	
425.30455	174	
425.73858	332	
426.75218	522	
426.86040	726	1+
426.94010	134	
427.73334	2074	1+
428.79807	136	
428.84610	236	
428.88507	386	
429.81824	132	
429.84720	202	
430.87304	122	
431.73666	136	
431.86657	310	
432.24421	706	1+
432.73732	122	
432.86848	198	
433.87406	140	
435.86421	120	
435.95221	142	
438.72564	122	
439.89437	230	
443.74678	118	
444.87196	996	1+
445.74500	880	1+
445.81734	144	
446.88590	336	1+
447.71060	132	
448.70373	176	1+
448.76560	134	
449.76274	132	
449.88583	230	
450.75059	288	
450.87406	158	
451.74415	184	
452.40343	134	
452.74189	198	1+
457.90606	352	1+
462.70573	130	1+
462.87724	226	
467.88679	586	1+
468.76677	170	1+
468.78566	120	
476.08196	144	
481.78904	176	1+
485.89964	482	1+
492.80256	262	1+
504.22206	222	1+
504.80786	180	1+
END IONS

###FS:    #m/z: 336.94595 #charge 1+
###MS: 106
###MSMS: 109
BEGIN IONS
TITLE=Cmpd 81, +MS2(336.9460), 28.0-35.0eV, 2.4min #109
RTINSECONDS=139.489
SCANS=106,109
PEPMASS=336.94595	185832
CHARGE=1+
65.35752	194	
69.15571	88	
94.09244	88	
182.87011	100	
192.88780	114	
193.96150	82	
197.98530	94	
198.88132	78	
199.93751	80	
200.11638	80	
201.37061	94	
201.86948	84	
202.08572	96	
202.48371	106	
210.88651	456	
211.94377	1680	1+
212.18667	86	
212.87873	1978	1+
213.94035	444	1+
215.88883	450	1+
215.93687	134	
215.96684	80	
217.01264	84	
217.93559	82	
218.83717	78	
221.02158	100	
222.95154	112	
223.88498	78	
224.95810	140	
224.97492	92	
225.95189	156	
227.90176	176	
227.95335	88	
228.89486	728	1+
228.94303	104	
229.95490	2224	1+
230.88894	3350	1+
231.94924	696	1+
232.90203	242	1+
233.03890	112	
233.39907	78	
233.65052	80	
233.82518	188	1+
233.86244	246	1+
233.95091	162	
234.93597	86	
235.04514	104	
235.07705	78	
235.89142	164	
236.84446	80	
236.89355	78	
237.46459	86	
238.01363	94	
239.48805	94	
239.93166	114	
241.04484	120	
241.91894	96	
242.12728	88	
243.06980	86	
244.83958	88	
244.95700	188	1+
246.11951	80	
246.97791	98	
247.96584	212	
248.03822	82	
248.41733	104	
248.90080	758	1+
248.94021	126	
248.97202	100	
249.00373	172	
249.83162	174	
249.96302	92	
250.02992	78	
250.83318	552	1+
250.95004	252	1+
251.06648	86	
251.14758	102	
252.03181	78	
252.95640	302	
252.97168	1014	1+
253.08761	126	
253.80100	94	
253.83283	180	
253.90381	492	1+
254.85998	96	
254.91564	116	
254.96726	576	
255.07090	104	
256.02437	94	
256.43341	84	
256.63982	84	
256.84944	232	1+
256.86747	82	
256.95991	124	
257.08261	104	
258.34031	110	
258.84464	142	
259.82656	90	
259.88598	82	
259.95707	78	
260.82553	124	
263.83397	90	
263.90992	84	
265.01593	78	
265.09073	108	
265.83174	108	
266.56758	88	
267.83978	246	
268.84000	1420	1+
269.62149	106	
270.91175	450	1+
271.91617	470	1+
271.94709	80	
272.85343	166	
273.05422	92	
274.85794	128	
275.01358	112	
275.88143	86	
276.41412	98	
276.85456	146	
276.89420	102	
276.97701	146	
277.05429	166	1+
277.83582	292	
278.00862	92	
278.80759	216	1+
278.83415	862	1+
279.02115	80	
279.10329	166	
283.81635	78	
283.86773	112	
284.03164	94	
284.31739	90	
285.85235	290	
286.15787	98	
286.82426	80	
286.85060	374	
287.06111	92	
287.85036	886	1+
288.83029	78	
290.80045	88	
291.88081	100	
292.06562	188	1+
292.74569	92	
292.85731	128	
293.85448	118	
293.93819	100	
294.15737	92	
294.53190	96	
295.04004	88	
295.86895	176	1+
297.16565	78	
298.85469	196	
300.40254	88	
302.87423	82	
305.89230	80	
306.88269	290	1+
308.66711	80	
309.36869	78	
309.85104	86	
309.86695	90	
310.03863	88	
310.87803	566	1+
313.44245	112	
315.84683	82	
317.35919	80	
317.40026	96	
318.95998	94	
319.60061	90	
319.76981	78	
320.15931	92	
322.42317	94	
324.78729	136	
324.89434	394	1+
328.00328	80	
328.89244	154	
331.90651	86	
332.39475	106	
337.20563	88	
338.80408	184	1+
341.43916	96	
END IONS

###FS:    #m/z: 363.95631 #charge 1+
###MS: 110
###MSMS: 111
BEGIN IONS
TITLE=Cmpd 82, +MS2(363.9563), 28.0-35.0eV, 2.4min #111
RTINSECONDS=143.203
SCANS=110-111
PEPMASS=363.95631	348878
CHARGE=1+
74.68970	94	
94.94487	100	
108.15199	90	
115.96156	92	
130.96024	140	
134.95582	1432	
169.85796	92	
174.95004	130	
178.94616	404	1+
182.86857	214	
183.86496	120	
187.86779	406	1+
189.86323	1468	1+
190.94637	92	
191.85668	2224	1+
191.89082	98	
192.04067	104	
196.88257	666	1+
197.96192	112	
200.17701	94	
200.94599	292	
205.87823	128	
205.94644	248	1+
207.87745	1646	1+
207.95010	290	1+
208.88312	1058	1+
208.94004	142	
209.86809	338	
209.94348	3840	1+
210.88488	1472	1+
212.87941	6898	
212.89702	208	
213.88568	770	1+
215.96757	122	
216.40907	166	1+
217.05607	100	
222.95212	7116	1+
224.94800	7950	1+
224.97173	268	
226.89570	732	1+
226.94750	17784	1+
226.99985	114	
227.08774	138	
227.88073	126	
228.76616	140	1+
228.89349	1048	1+
228.94239	21186	1+
228.97413	210	1+
230.88941	9234	1+
230.96648	94	
232.56871	98	
232.88571	1296	1+
233.85518	98	
234.02579	94	
234.83410	96	
234.87974	422	1+
235.05821	96	
235.24650	102	
235.84778	110	
236.05138	148	1+
236.42872	92	
237.85302	94	
239.07165	98	
239.96592	122	
240.96257	4480	1+
241.08694	194	1+
241.44752	106	
241.85044	92	
242.81803	626	1+
242.95815	4060	1+
243.22756	136	
243.81681	568	1+
243.93970	174	
244.95734	7274	1+
244.98868	96	
245.07093	134	1+
245.83405	228	1+
246.43686	100	
246.90303	512	
246.95264	10208	1+
247.03273	98	
247.15764	140	1+
247.80813	136	
247.90408	332	
248.40363	126	1+
248.79936	512	1+
248.85735	90	
248.90028	2794	1+
250.89504	616	1+
250.97004	500	1+
251.07192	172	
252.02028	94	
252.07527	318	1+
252.89343	142	
252.95281	402	1+
253.83458	118	
253.90528	484	1+
255.87701	170	
257.05251	152	
257.08848	94	
257.93376	108	
258.83144	204	
258.97271	536	1+
259.16222	92	
259.83104	120	
260.83020	972	1+
260.96850	2590	1+
261.05403	132	
261.98838	102	
263.82819	122	
263.97835	332	
264.96950	660	1+
264.97932	194	
265.81886	112	
265.85251	230	1+
265.97419	546	1+
266.81338	360	1+
267.35170	140	
267.78333	128	
267.97338	1198	1+
268.13294	102	
268.81622	118	
268.84291	214	1+
268.95455	150	
269.79489	104	
269.96804	1260	1+
270.85810	162	
270.91096	410	1+
271.45553	92	
271.80350	122	
271.91423	348	1+
271.96547	172	
272.02355	98	
274.05890	152	1+
274.91176	96	
275.38221	90	
276.80676	122	
276.84933	508	1+
278.59447	96	
279.10375	484	1+
279.79416	138	
280.79171	1228	1+
280.92564	150	
281.07232	104	
281.99065	144	
282.92360	196	
282.97826	472	1+
283.78952	92	
283.85097	336	
283.93989	108	
284.62814	98	
284.79220	174	
284.82584	192	
284.88889	130	
285.58814	100	
285.78829	134	
285.82105	194	1+
285.84355	778	1+
286.40977	90	
289.84876	194	1+
290.78817	314	1+
291.11962	110	
292.09271	96	
293.11446	326	1+
294.86002	110	
294.87452	134	
296.80814	144	
297.02384	138	
297.80084	1008	1+
297.88672	118	
298.80311	874	1+
299.90558	164	
300.01731	94	
301.81250	312	1+
301.86081	720	1+
301.96244	108	
302.98263	116	
303.79941	192	1+
303.85652	1160	1+
304.00364	92	
305.27464	94	
306.11171	92	
307.88900	168	
310.87619	198	
311.17775	192	1+
311.92686	102	
313.12528	96	
316.81059	136	
316.82440	90	
317.81618	142	
318.81150	134	
318.93568	196	
319.79906	144	
319.82208	204	
319.93857	96	
320.81501	146	
321.33274	108	
321.86817	428	1+
322.92769	400	1+
323.06842	182	
323.87268	112	
324.87961	124	
324.89270	138	
326.75852	106	
326.87358	702	1+
326.89919	124	
327.74939	106	
330.86983	170	
331.72919	112	
332.35423	92	
336.94458	922	1+
340.45981	92	
340.94169	102	
342.51998	104	
342.90328	136	
344.18902	176	1+
344.40655	90	
346.74775	104	
348.80703	96	
349.12590	94	
349.76866	92	
351.67727	120	
361.72133	94	
363.96088	170	
364.72348	96	
365.99192	156	
367.06284	100	
END IONS

###FS:    #m/z: 507.84515 #charge 1+
###MS: 110
###MSMS: 112
BEGIN IONS
TITLE=Cmpd 83, +MS2(507.8452), 28.2-35.2eV, 2.4min #112
RTINSECONDS=143.976
SCANS=110,112
PEPMASS=507.84515	218260
CHARGE=1+
193.85924	144	
196.01517	246	
224.04637	170	
224.97650	130	
234.02497	214	1+
235.14347	180	
240.09089	126	
250.96855	136	
259.86255	146	
262.13790	472	1+
266.05732	126	
266.16928	416	
270.85739	172	
272.85337	458	
275.84749	184	1+
277.15194	354	1+
279.13291	126	
279.89546	144	
281.13209	140	
282.80657	132	
282.95006	128	
284.19129	136	
284.78992	178	1+
287.85169	454	
288.86808	232	
288.89358	192	
289.88270	256	
290.86603	460	
291.87944	418	
292.85969	398	
293.87341	1694	1+
294.12750	148	
295.85940	290	1+
295.87783	174	
296.86529	168	1+
298.85934	138	
300.85819	220	1+
301.97365	188	1+
303.80418	370	1+
303.87003	478	1+
303.94419	164	
305.86227	414	1+
307.13620	148	
307.89001	212	
308.14267	512	
308.80458	230	1+
308.87214	544	1+
308.88807	192	
309.15016	630	1+
309.88803	164	
310.15568	394	1+
310.87912	212	
311.22324	248	1+
311.88383	3996	1+
312.79793	244	1+
312.83268	140	
314.86613	764	1+
322.88808	156	
323.71782	198	
324.85960	174	
325.90418	156	
326.24155	918	1+
326.88596	1122	1+
327.00137	158	
327.81347	176	
327.87449	452	
328.86456	146	
329.81198	130	
330.16404	124	
330.81104	264	1+
330.87737	224	
332.75695	134	
332.87540	590	1+
333.17448	842	1+
334.76299	136	
335.84158	174	
336.94026	304	1+
337.88528	300	
338.88180	182	
339.87915	158	
345.87746	338	1+
347.76686	146	
348.73138	148	
348.76479	156	
349.75941	210	
349.89858	178	
350.89207	170	
351.88214	264	1+
352.81829	132	
352.91179	294	
353.84788	176	
357.85626	162	1+
357.87688	152	
359.83890	212	1+
360.00770	126	
362.37046	130	
364.88052	128	
365.78645	130	
366.71368	168	
366.84151	480	
367.70890	726	1+
367.76520	436	1+
367.84062	338	
368.15638	154	
368.74034	146	
368.83615	272	
368.89530	416	1+
369.71131	328	
369.80628	140	
369.84469	178	
370.83577	126	
371.18686	176	
373.71598	432	1+
373.83481	134	
374.37040	150	
376.14359	142	
376.77698	126	
377.74017	230	1+
379.84809	208	1+
380.75910	134	
380.79867	188	1+
381.82426	164	
382.10014	176	1+
382.72344	130	
383.71198	304	1+
383.77389	248	
383.85101	140	
383.94316	120	1+
384.84673	1856	1+
384.89322	158	
385.77555	214	
386.80279	138	
387.77962	214	
388.71872	148	
389.72029	140	
389.84755	130	
390.74909	208	1+
390.78180	246	
390.83883	182	
390.85376	246	
391.81536	130	
391.84253	254	
391.90909	268	
392.82782	160	
392.85998	248	
393.80183	134	
394.78240	144	
394.84240	420	1+
396.76388	194	1+
398.72414	974	1+
399.22662	126	
401.75297	194	1+
402.86376	910	1+
405.41121	202	1+
405.77018	376	1+
405.78340	562	1+
405.86991	306	
407.23521	182	
407.72475	180	
407.73199	164	
407.86440	2822	1+
408.74286	172	
409.72070	1024	1+
409.81526	150	
410.85222	176	
410.87382	424	1+
411.81200	220	
411.84207	432	1+
412.72921	388	1+
413.07183	128	
415.73421	284	1+
415.87293	136	
421.81462	292	1+
421.88134	490	
422.87265	384	1+
423.77454	360	1+
423.79525	164	
423.96454	142	
424.75417	126	
424.82003	206	1+
425.30634	272	1+
425.75190	414	
426.16782	148	
426.75138	362	
426.86174	738	1+
427.73483	1496	1+
428.11624	134	
428.84824	264	
429.73235	1048	1+
429.76226	154	
429.86901	198	
430.07742	146	
430.22253	128	
430.73634	702	1+
431.86908	246	1+
432.24310	794	1+
433.85336	126	
435.80819	134	
439.89170	152	
442.68615	204	
443.75384	170	
444.76434	150	
444.87441	1554	1+
445.74153	1186	1+
446.78260	196	
447.71352	150	
447.78897	150	
448.75119	190	
448.89513	130	
449.87732	486	1+
450.69646	210	1+
450.75295	676	1+
456.76008	164	
457.90284	336	1+
457.93065	148	1+
462.88358	316	
463.77094	188	1+
463.88280	222	
464.88589	128	
465.70756	130	
467.88784	564	1+
468.75973	268	1+
468.78439	186	
471.77190	148	
474.73107	132	
483.16668	128	
485.89905	312	1+
489.30689	152	
497.24161	162	
504.80738	240	1+
511.29539	162	1+
END IONS

###FS:    #m/z: 336.94590 #charge 1+
###MS: 110
###MSMS: 113
BEGIN IONS
TITLE=Cmpd 84, +MS2(336.9459), 28.0-35.0eV, 2.5min #113
RTINSECONDS=144.747
SCANS=110,113
PEPMASS=336.94590	180026
CHARGE=1+
74.90867	76	
93.99833	106	
166.61682	78	
183.88465	76	
189.04392	92	
191.03442	76	
192.02212	76	
193.88573	100	
196.88593	242	
197.88446	96	
198.89873	80	
200.94553	100	
205.01666	90	
206.95348	78	
208.88469	130	
208.98642	78	
209.94854	142	
209.96907	82	
210.88731	296	1+
211.94446	1232	1+
212.87782	2150	1+
212.90237	156	1+
213.41883	114	
213.93839	542	1+
215.93835	120	
217.87627	76	
218.84157	78	
222.95387	282	1+
224.59915	126	
225.95011	76	
226.12218	100	
227.19943	98	
227.84037	84	
227.89408	86	
227.95803	170	1+
228.89255	284	1+
229.25680	84	
229.95528	1076	
230.88929	3912	1+
231.38301	94	
231.94834	596	1+
232.82301	390	1+
233.53404	90	
233.86993	78	
234.88533	100	
234.90188	102	
234.94158	188	
235.08834	76	
235.82473	128	
235.89305	134	
236.07961	76	
237.90728	100	
239.90270	186	
242.02012	78	
244.08076	84	
244.14494	84	
245.87490	86	
245.96160	86	
246.16022	78	
246.39159	92	
246.90363	148	
246.97647	278	
247.83494	78	
247.96436	330	1+
248.49846	96	
248.89847	1138	1+
250.65772	98	
250.83027	556	1+
250.92629	98	
251.00410	96	1+
251.07074	106	
251.36009	88	
251.90781	154	
252.05607	118	
252.97013	752	1+
253.90460	778	1+
254.50411	76	
254.96637	302	
255.07211	130	
255.89677	88	
256.55117	90	
256.95831	134	
257.79178	78	
257.96324	96	
259.81080	82	
260.83233	102	
260.94800	146	
261.57703	102	
261.83203	86	
261.89283	84	
262.83086	182	
263.11827	84	
263.84419	94	
265.08490	96	
265.84622	76	
265.86123	234	1+
266.43582	88	
267.80282	206	1+
267.84050	324	
267.89426	88	
268.84060	794	1+
269.11325	166	1+
270.40531	76	
270.95995	78	
270.98618	74	
271.84677	254	1+
271.91719	138	
272.86962	76	
272.90338	78	
275.87007	86	
276.81829	94	
276.85425	130	
277.83742	112	
277.86688	166	
278.11886	94	
278.35301	98	
278.83442	436	
279.02949	78	
279.83300	402	1+
280.36825	92	
281.99488	82	
283.79053	120	
284.43138	86	
285.15607	100	
285.84599	1520	1+
286.40592	100	
286.84877	1336	1+
288.88844	116	
288.96142	76	
289.92884	82	
290.88072	80	
291.80954	282	1+
291.86461	238	1+
291.89524	78	
292.85459	112	
293.10675	84	
294.10872	80	
294.85882	86	
296.22811	84	
298.30910	140	
298.42248	78	
298.53302	80	
300.92205	90	
303.85604	76	
304.54544	86	
305.98298	82	
306.76078	110	
306.87906	108	
307.89889	132	
308.88094	156	
309.86794	260	
310.87867	206	
311.88197	110	
313.45760	78	
313.86008	82	
314.27108	78	
314.88031	114	
316.64401	88	
317.82657	170	1+
319.76325	100	
323.14046	86	
323.36083	84	
325.93401	96	
326.88541	124	
328.38944	86	
328.88406	120	
329.76927	78	
330.03397	162	1+
330.81524	160	
331.19782	76	
331.88435	82	
334.88132	98	
335.31781	78	
336.83940	84	
338.19536	78	
339.08125	76	
340.05615	76	
340.93108	78	
341.02386	80	
END IONS

###FS:    #m/z: 322.92992 #charge 1+
###MS: 114
###MSMS: 115
BEGIN IONS
TITLE=Cmpd 85, +MS2(322.9299), 28.0-35.0eV, 2.5min #115
RTINSECONDS=148.434
SCANS=114-115
PEPMASS=322.92992	2576326
CHARGE=1+
139.91466	72	
184.95037	76	
189.86144	72	
197.05879	74	
199.03924	74	
199.88871	72	
202.09967	76	
203.87378	74	
204.05236	76	
206.97294	70	
211.41797	88	
211.88599	482	1+
212.87628	190	
212.88935	406	1+
216.85308	70	
220.87187	124	
220.96105	76	
221.94242	122	
222.03365	72	
222.95048	112	
223.96028	286	1+
226.84235	150	
226.98789	82	
227.07900	78	
228.28182	76	
228.38719	86	
229.83997	136	
229.95812	76	
230.03065	84	
230.84487	104	
233.39331	70	
233.46064	74	
236.00487	74	
237.82450	202	1+
238.04622	112	
238.05924	72	
238.11998	76	
238.89617	82	
238.93843	78	
239.08397	130	
239.79025	80	
240.03742	72	
240.33070	86	
240.81779	444	1+
240.93966	884	
240.96426	86	
241.04110	106	
241.94214	468	
242.12519	88	
242.79124	114	
242.82763	142	
242.94216	1784	1+
243.00288	70	
243.82230	704	1+
243.88997	72	
244.85297	96	
244.87665	76	
244.93880	542	1+
246.97505	446	1+
247.38666	94	
247.81981	76	
248.87217	78	
249.46725	94	
249.85140	76	
249.96446	78	
250.90631	70	
251.07881	124	
251.92483	142	
252.46683	70	
253.34768	74	
253.37319	70	
253.55862	82	
253.84766	82	
254.84117	80	
255.08678	86	
255.10621	132	
255.78609	132	
256.40958	76	
256.91266	100	
257.13697	72	
258.15887	70	
258.83151	652	1+
259.76516	80	
259.79884	92	
260.00065	76	
260.35127	78	
260.82903	184	
260.95787	74	
261.82884	920	1+
261.88295	100	
262.83078	638	1+
263.06844	88	
263.87014	74	
266.86359	138	
267.80186	94	
267.93847	88	
267.98293	76	
269.80106	72	
270.84750	226	1+
271.14982	78	
271.93289	108	
272.13442	70	
273.79828	314	1+
274.04741	72	
274.85119	396	1+
275.01960	88	
275.85459	324	1+
275.95807	80	
277.00076	78	
278.93703	72	
279.09170	424	1+
279.22844	86	
280.78564	70	
281.88775	100	
282.11053	74	
282.84297	78	
282.85777	128	
282.99595	88	
283.13620	78	
283.78741	184	
283.81619	90	
283.87237	86	
284.29204	362	1+
284.86008	292	1+
285.80902	108	
287.80840	70	
289.78570	74	
289.88184	76	
290.54368	88	
290.85331	166	
290.88329	126	
292.87237	80	
293.02512	76	
293.17361	210	1+
293.87825	110	
294.00996	82	
294.80406	78	
294.85418	70	
296.03654	94	
296.12520	172	
296.96245	76	
298.86004	180	1+
299.42029	76	
299.79558	242	1+
299.81105	92	
301.16191	92	
303.07730	76	
303.75732	160	
304.02982	92	
304.86267	80	
304.88163	114	
306.87610	256	1+
307.79795	226	1+
307.89669	166	
309.40519	94	
309.81824	72	
309.92380	78	
312.81578	98	
312.87722	80	
315.43270	70	
315.74656	72	
317.02447	96	
319.15054	86	
319.86848	76	
319.88622	88	
321.04205	94	
321.15672	76	
322.76717	84	
323.88559	110	
325.40266	70	
325.80965	76	
325.88299	72	
325.90592	118	
326.90997	80	
END IONS

###FS:    #m/z: 340.94061 #charge 1+
###MS: 114
###MSMS: 116
BEGIN IONS
TITLE=Cmpd 86, +MS2(340.9406), 28.0-35.0eV, 2.5min #116
RTINSECONDS=149.207
SCANS=114,116
PEPMASS=340.94061	877292
CHARGE=1+
45.13556	80	
116.46859	102	
188.03064	82	
191.95366	84	
192.89066	98	
192.92681	146	
193.49154	76	
196.89153	78	
197.10343	96	
199.13432	104	
205.97586	90	
206.96678	120	
209.88536	130	
209.94231	142	
211.99149	78	
212.87538	112	
213.88150	424	
213.93932	668	1+
215.01472	88	
215.88594	330	1+
215.93216	76	
216.93666	78	
217.88216	252	
218.14634	76	
218.87583	194	1+
223.95156	80	
228.91696	76	
228.93654	110	
228.94847	174	
230.88955	944	1+
230.93485	86	
231.94809	712	1+
232.90730	94	
234.01595	102	
234.08037	96	
235.97607	88	
236.05546	86	
236.50057	106	
237.89938	234	1+
237.99325	128	
238.03639	110	
239.79221	84	
239.88526	94	
241.84389	106	
242.10058	84	
244.83469	90	
244.91703	82	
244.95710	148	
246.38362	96	
246.85436	170	
246.97597	362	
247.14871	100	
248.10921	120	
248.87230	82	
248.89943	448	1+
249.96152	522	1+
250.46107	98	
254.63553	100	
254.93782	128	
254.96566	128	
255.96665	116	
256.86931	202	1+
256.90606	76	
256.95422	84	
257.78597	76	
258.84194	724	1+
259.01575	78	
259.81447	102	
259.86411	92	
259.95551	188	
260.88247	82	
260.96367	86	
261.90140	80	
262.92851	136	
263.57076	84	
263.80408	96	
263.85995	90	
264.00411	252	
264.90163	186	
265.95835	84	
266.85978	100	
267.45850	86	
267.84676	78	
268.09333	92	
268.83787	78	
268.85971	78	
269.08224	112	
270.86656	82	
270.93971	82	
271.85206	78	
272.91325	80	
272.93747	120	
273.79266	78	
273.84960	80	
274.02277	90	
275.85989	126	
276.80522	98	
276.85855	174	
277.07185	94	
277.84206	140	
277.86353	238	
278.84825	420	1+
279.84076	86	
280.93693	200	1+
281.86028	102	
283.78999	80	
283.84216	98	
283.91402	230	1+
284.57406	86	
286.42288	80	
290.86332	118	
291.11131	96	
291.80711	126	
292.55663	82	
292.81256	104	
293.84112	100	
294.87777	76	
295.04291	90	
295.13715	80	
298.02138	78	
298.88788	134	
298.91458	106	
299.85156	80	
300.87097	76	
300.94320	84	
301.86159	118	
304.01233	80	
304.92278	88	
305.09002	94	
305.87069	84	
307.82232	122	
307.88512	298	1+
309.86369	80	
310.87810	176	
312.80482	122	
314.87664	78	
316.67236	76	
316.80588	84	
319.78955	88	
319.96507	146	
324.89421	214	
325.38029	90	
325.67276	96	
325.89857	82	
326.36643	94	
326.90217	138	
327.01949	88	
327.08558	98	
327.88337	88	
327.93900	92	
328.02320	86	
328.88364	242	
329.13400	86	
336.02782	104	
336.81964	150	
338.06909	86	
338.76468	88	
340.92195	82	
341.89525	90	
342.39493	94	
342.89975	100	
343.04042	78	
345.20501	136	
346.41021	80	
END IONS

###FS:    #m/z: 507.84515 #charge 1+
###MS: 114
###MSMS: 117
BEGIN IONS
TITLE=Cmpd 87, +MS2(507.8452), 28.2-35.2eV, 2.5min #117
RTINSECONDS=149.979
SCANS=114,117
PEPMASS=507.84515	206132
CHARGE=1+
196.01538	350	1+
216.88721	148	1+
223.97484	136	
224.97937	174	
235.14160	352	1+
238.06252	128	
239.86120	150	
241.05446	140	
249.15708	250	1+
249.91064	298	1+
250.97512	122	
252.08048	266	1+
252.37564	220	1+
252.96383	134	
253.90650	222	1+
262.13855	244	
263.13845	130	
266.09185	206	
266.16719	210	
271.15040	126	
271.94355	136	
272.85468	122	
273.16958	146	1+
273.85610	278	
277.15180	590	1+
278.82712	132	
279.13600	176	
280.33140	122	
284.97624	160	1+
285.85577	138	
286.86563	140	
288.87057	194	
289.77764	304	1+
289.86318	138	
289.87944	306	
290.13206	232	1+
290.86540	902	1+
291.39239	248	
292.83787	172	1+
292.86288	152	
292.97249	122	
293.87349	1796	1+
294.12413	132	
296.84231	120	
297.16069	136	
298.85419	190	
299.84725	142	
300.79959	170	
300.86144	286	
301.85796	188	
303.86512	170	
305.85860	334	1+
307.88890	512	
308.14251	546	1+
308.87050	890	1+
308.91686	120	
309.80001	140	
309.89225	276	
310.15461	316	1+
310.87064	178	
310.88739	192	
311.88425	2316	1+
312.22282	408	1+
312.81461	128	
313.80408	134	
313.88196	792	1+
314.81930	142	
314.86714	332	
315.82526	120	
315.86801	160	
316.87646	146	
317.99331	150	1+
318.36569	124	
318.86149	262	
318.93228	146	
319.37842	200	
319.88496	160	
323.08409	126	
324.90042	230	1+
325.86156	126	
326.24133	326	
326.39419	138	
326.88408	510	
327.24465	218	
327.88321	246	
328.87622	340	1+
329.89520	260	
330.87914	136	
331.81077	372	1+
331.89170	122	
332.87909	364	1+
332.93869	152	
333.17336	656	
334.87592	142	
336.77233	170	1+
336.80388	266	1+
336.94637	494	1+
337.87947	434	1+
339.84832	126	
341.82945	136	
341.88699	140	
343.90681	144	
345.82278	148	1+
346.76950	296	1+
349.75405	304	
349.79848	164	
350.81926	370	1+
350.88716	294	
351.81990	250	1+
353.85165	374	1+
354.90671	122	
356.89161	234	
358.87046	152	
359.72374	184	1+
362.36316	124	
362.86877	140	
365.02567	184	1+
365.77241	166	
366.73910	124	
366.83869	496	1+
367.70578	1262	1+
367.76898	142	
368.89471	356	1+
369.83322	660	1+
370.78039	120	
371.73264	300	1+
372.89726	192	1+
373.72023	448	
374.72205	240	
374.79520	190	
375.21899	428	1+
375.81875	146	
375.89079	236	1+
377.08103	128	
379.90484	298	1+
380.71962	154	
382.79474	146	
382.85523	200	1+
384.84840	1154	1+
384.89468	152	
385.39117	124	
385.77736	118	
386.78858	150	
387.76881	136	
389.19539	218	
390.05169	264	1+
390.20076	138	
390.84048	178	
390.85692	144	
391.73177	268	1+
391.84288	166	
392.73731	148	1+
392.82120	228	1+
392.83986	118	
394.78561	120	
396.81983	172	
397.71306	128	
397.86825	260	1+
398.72654	596	1+
399.69732	152	
399.74707	154	
399.80744	286	1+
401.75735	136	
401.78310	220	1+
402.86275	158	
403.87287	312	
404.86183	254	
404.88075	190	
405.77658	494	1+
405.81554	124	
405.86779	230	
405.89548	144	
406.76362	126	
406.77887	394	1+
406.85986	164	
407.73555	658	1+
407.86886	1938	1+
408.85259	996	1+
409.72187	1224	1+
410.08434	180	
410.75438	158	1+
410.83834	336	
410.87999	130	
411.25091	102	1+
411.72556	622	1+
411.80522	272	1+
411.85794	166	
412.73043	526	1+
412.84441	128	
413.84515	168	
413.87569	192	
414.85205	124	
416.87088	208	1+
421.72780	126	
421.87519	174	
422.75599	148	
423.77285	530	1+
423.79341	352	
423.86602	120	
424.16722	168	
424.82574	242	1+
425.73987	620	
425.78935	122	
426.76379	238	
426.86136	954	1+
427.73319	1968	1+
428.84434	398	1+
428.86861	142	
430.74103	652	1+
431.86745	502	1+
432.24353	414	1+
432.86943	330	1+
433.23012	154	
433.85185	158	
436.10042	142	
442.74575	204	1+
443.75039	140	1+
444.81024	124	
444.87176	1264	1+
445.71014	138	
445.74311	1006	1+
445.78567	270	1+
447.74792	158	
448.75109	154	
448.87867	346	1+
449.88122	296	1+
450.74714	768	1+
457.90210	504	1+
460.22075	146	
462.88123	444	1+
467.89567	344	
468.35689	126	
468.77928	272	1+
468.88639	444	1+
469.88720	288	1+
470.72614	166	
478.62636	118	
485.90028	244	
486.20164	156	
486.90374	184	
504.26754	156	
509.28607	156	
END IONS

###FS:    #m/z: 322.92980 #charge 1+
###MS: 118
###MSMS: 119
BEGIN IONS
TITLE=Cmpd 88, +MS2(322.9298), 28.0-35.0eV, 2.6min #119
RTINSECONDS=153.643
SCANS=118-119
PEPMASS=322.92980	2413394
CHARGE=1+
166.20023	92	
188.01558	72	
192.02343	76	
201.04502	112	
204.03687	82	
204.90405	78	
205.92814	74	
205.94968	434	1+
205.99348	76	
208.06759	88	
209.12623	74	
210.88091	72	
211.76980	72	
214.89595	72	
216.89489	72	
217.00360	78	
221.94647	72	
222.90190	76	
222.95360	624	1+
223.52188	84	
225.95552	76	
227.93387	72	
228.95562	100	
229.90454	254	1+
229.94888	80	
230.08486	80	
230.83072	266	1+
230.85137	84	
230.94977	80	
231.00192	94	
233.99400	102	
234.15757	80	
235.06793	78	
235.38438	76	
236.03463	82	
236.90881	84	
238.93787	160	
238.98467	92	
239.07880	108	
239.12005	94	
239.56215	94	
239.78468	162	
240.82018	234	1+
240.93979	860	
240.96491	128	
241.20873	72	
241.84336	106	
241.94288	704	
242.78277	84	
242.82018	210	
242.94066	1976	1+
243.03529	92	
243.54125	82	
243.82017	706	1+
243.88409	78	
243.96242	118	
244.82161	428	1+
244.94001	404	
244.98261	122	
246.86452	94	
246.97390	468	1+
248.11360	82	
248.15015	76	
248.85062	208	
249.09145	90	
249.13590	86	
249.92533	148	
249.96615	104	
250.84938	74	
250.97270	90	
251.32318	74	
251.96687	122	
252.07597	128	
252.09866	74	
253.80535	72	
254.41356	96	
254.84886	80	
255.54319	104	
255.80156	74	
256.89853	118	
257.80150	92	
257.85076	72	
258.83245	388	1+
260.80513	94	
260.82815	1368	1+
261.83073	856	1+
263.82208	114	
263.98063	156	
264.06957	72	
264.95999	82	
265.01601	88	
265.06176	190	1+
265.10797	84	
266.83450	102	
266.85502	72	
266.86979	112	
266.99492	86	
267.03277	72	
268.84047	124	
269.79216	266	1+
269.84149	72	
270.41850	74	
270.83048	82	
271.81791	82	
272.06884	74	
272.15163	88	
272.44145	100	
273.07051	74	
273.79430	200	
274.09988	72	
274.79617	98	
274.85768	72	
275.80941	390	1+
276.85556	76	
278.09592	158	
278.41831	74	
279.01704	112	
279.09170	756	1+
279.81943	76	
280.90320	74	
280.95451	82	
281.26310	104	
282.37821	76	
282.83281	78	
282.85726	240	
282.97130	76	
283.78908	284	1+
284.28450	76	
284.86191	216	1+
285.11296	80	
285.28733	100	
286.25247	72	
288.05036	72	
289.83250	92	
290.55029	84	
290.85593	72	
290.88485	256	1+
291.79587	110	
292.80869	74	
293.86193	116	
294.53833	80	
294.86068	82	
294.89458	72	
296.39366	78	
296.87527	124	
298.80664	208	1+
298.87854	88	
299.85779	74	
299.90699	116	
303.87139	74	
305.79685	426	1+
305.88000	80	
306.88472	364	1+
306.90527	84	
306.93922	72	
308.03681	112	
308.29605	74	
308.87172	216	1+
311.89188	172	
312.80060	102	
313.15543	82	
313.87091	74	
317.08335	78	
319.89348	94	
320.00251	82	
320.91687	78	
321.16531	74	
322.80685	104	
322.89541	106	
324.89347	190	
325.89158	222	1+
326.76606	84	
326.80794	80	
326.96105	72	
END IONS

###FS:    #m/z: 340.94051 #charge 1+
###MS: 118
###MSMS: 120
BEGIN IONS
TITLE=Cmpd 89, +MS2(340.9405), 28.0-35.0eV, 2.6min #120
RTINSECONDS=154.415
SCANS=118,120
PEPMASS=340.94051	829916
CHARGE=1+
78.99707	94	
172.97050	76	
190.94628	122	
192.92794	318	
196.88707	96	
197.92674	84	
205.95004	140	
208.88394	160	
208.94202	80	
210.88110	90	
210.93577	170	
210.95966	78	
212.87663	444	1+
213.89267	106	
213.93965	520	1+
214.88005	174	
215.88617	424	
217.49234	88	
218.09224	80	
218.42069	90	
218.84723	78	
220.07302	98	
222.95783	406	1+
223.90768	82	
223.96044	328	1+
226.11418	88	
226.89234	90	
228.94697	202	
230.88855	434	
231.89056	804	1+
231.95033	596	1+
232.39402	96	
233.46650	104	
234.02246	120	
235.45586	100	
235.94709	104	
237.06199	88	
237.53497	90	
239.01682	84	
240.45225	92	
240.83394	126	
241.86926	78	
242.86720	92	
246.97455	318	1+
248.86417	84	
248.89753	520	1+
249.00399	82	
249.52725	82	
249.89951	342	1+
249.95924	104	
250.95129	88	
251.88965	96	
252.93112	116	
253.03724	84	
253.90663	128	
253.97336	102	
254.90473	116	
254.96799	238	
255.09194	136	
255.41755	116	
257.56108	104	
257.80016	192	1+
257.84625	418	1+
258.44668	114	
258.84874	344	1+
259.95758	218	
260.83552	368	1+
261.44219	92	
262.35613	88	
262.49933	92	
262.93923	80	
264.91825	90	
266.15680	78	
266.58352	92	
266.83383	308	1+
266.87615	84	
267.50845	88	
267.83619	252	1+
268.48762	82	
268.86001	78	
268.91855	78	
268.98454	82	
269.14791	88	
269.80318	94	
270.82661	90	
272.91960	160	
273.14644	102	
273.88845	88	
274.85500	106	
276.85511	258	
277.42156	84	
277.84027	126	
277.86594	196	
277.96373	130	
278.85167	156	
278.90419	86	
279.84208	76	
279.86881	80	
279.95989	132	
280.79205	88	
281.09265	92	
281.67935	106	
281.85736	166	
282.35791	78	
283.43581	84	
283.79080	186	1+
283.81426	78	
283.85582	90	
284.09803	108	
284.87652	84	
284.90774	80	
284.92628	78	
285.02645	112	1+
286.79007	80	
286.85941	94	
287.86275	82	
287.89223	140	
289.78705	106	
289.81272	140	
290.03687	112	
290.56510	76	
291.02532	78	
291.04208	78	
292.80855	80	
292.85690	180	1+
294.83130	92	
295.03425	80	
295.87381	166	
295.90294	200	1+
297.88711	258	
298.03653	116	
298.32490	100	
299.78151	94	
300.92505	154	
301.87914	80	
303.54553	98	
304.60104	92	
304.86260	104	
305.50208	86	
305.88390	86	
307.80416	94	
307.88450	112	
309.07531	80	
309.10535	90	
309.25844	106	
309.37089	96	
310.11016	102	
313.55991	98	
317.23880	104	
317.88732	98	
318.35042	84	
318.43410	92	
320.41542	98	
320.60022	82	
320.85533	94	
324.89087	118	
325.88781	80	
327.82092	80	
328.18803	78	
328.91795	98	
330.81309	80	
333.44970	92	
333.80203	90	
338.76699	104	
339.70997	82	
339.86862	82	
339.96806	80	
341.06393	92	
345.18159	86	
END IONS

###FS:    #m/z: 336.94585 #charge 1+
###MS: 118
###MSMS: 121
BEGIN IONS
TITLE=Cmpd 90, +MS2(336.9459), 28.0-35.0eV, 2.6min #121
RTINSECONDS=155.188
SCANS=118,121
PEPMASS=336.94585	172192
CHARGE=1+
183.87621	92	
196.88419	164	
199.96679	76	
204.83908	88	
205.95109	90	
209.12652	76	
210.88219	420	1+
211.94408	1416	1+
212.87894	2202	1+
213.93699	854	1+
214.47517	100	
214.95112	78	
216.86985	78	
217.94295	202	
221.42665	92	
222.03574	76	
222.54085	90	
222.94975	146	
223.95964	230	
224.83277	76	
224.97376	142	
225.02817	80	
225.96481	74	
228.89396	452	1+
229.95331	1392	1+
230.88827	3830	1+
230.91358	78	
231.14774	80	
231.93247	76	
231.95106	404	
232.46564	158	
232.75234	78	
232.81970	220	1+
232.93852	90	
233.94407	130	
234.83081	124	
234.84516	78	
235.80628	92	
235.82468	142	
235.86848	84	
235.89436	316	1+
236.79538	78	
236.83715	76	
237.99304	74	
238.02224	76	
238.07640	92	
239.53740	150	
241.14991	132	
241.84424	280	1+
244.85981	118	
244.96125	76	
246.03487	86	
246.10237	88	
246.80601	78	
246.84825	128	
246.90294	114	
246.97789	138	
247.96677	526	1+
248.08086	74	
248.89828	802	1+
249.95833	196	
250.82811	184	
250.94946	270	
251.06862	120	
251.18111	86	
251.83615	552	1+
251.90831	152	
252.90184	660	1+
252.93899	92	
252.97116	626	
253.50002	76	
253.86119	270	1+
253.90352	568	1+
253.94790	106	
253.98588	102	
254.36314	84	
254.96766	304	
255.97011	130	
256.96713	80	
257.83880	86	
257.91433	84	
257.98508	74	
258.80423	84	
259.57134	78	
259.83409	212	1+
259.85270	148	
260.94466	240	1+
261.44990	78	
261.83291	338	1+
261.85165	100	
262.43764	94	
262.79973	90	
264.65225	82	
265.08563	80	
265.85294	290	1+
266.09387	132	
267.44256	84	
267.84022	184	
268.13975	94	
268.83986	1022	1+
269.08271	76	
269.91903	158	
270.79827	180	1+
270.84036	106	
271.38652	78	
271.84731	338	1+
271.91576	418	1+
272.06884	84	
272.14979	84	
272.79079	234	1+
276.86102	118	
277.00445	74	
277.16595	84	
277.83476	850	1+
277.86020	102	
280.87651	124	
281.02723	94	
281.04925	76	
282.92564	80	
283.39473	92	
283.93016	100	
285.43044	90	
285.55064	80	
285.85148	180	
285.87199	74	
286.34792	92	
286.79496	94	
286.85218	438	
287.85020	528	1+
289.51091	84	
290.05852	74	
290.86101	94	
292.85292	94	
293.11948	100	
294.87006	156	
294.98502	88	
295.98869	82	
297.07282	98	
297.89484	120	
298.09337	78	
298.80199	78	
299.87137	342	1+
300.05902	78	
300.89233	74	
302.85275	94	
303.81705	98	
304.80629	238	1+
305.87619	118	
306.06444	80	
306.44282	74	
306.87953	398	1+
307.95718	86	
308.66601	164	
309.86506	478	1+
309.89817	92	
310.08960	86	
310.90610	78	
311.81164	94	
314.54530	90	
315.73359	92	
315.96057	124	
316.44980	96	
317.03289	76	
318.62676	92	
318.87864	84	
319.44275	110	
320.15826	78	
321.53981	106	
321.88533	84	
323.52901	84	
324.95911	80	
326.96121	78	
327.52988	100	
327.89901	86	
327.94014	74	
329.03357	92	
331.11287	92	
333.89353	96	
334.10026	76	
338.70376	102	
341.82720	84	
END IONS

###FS:    #m/z: 322.92975 #charge 1+
###MS: 122
###MSMS: 123
BEGIN IONS
TITLE=Cmpd 91, +MS2(322.9298), 28.0-35.0eV, 2.7min #123
RTINSECONDS=158.858
SCANS=122-123
PEPMASS=322.92975	2683098
CHARGE=1+
144.98071	78	
191.12437	84	
191.92480	78	
192.88601	258	1+
193.96301	122	
194.02630	94	
196.88861	106	
198.10639	98	
199.86094	80	
200.88494	94	
201.04384	220	
204.93562	76	
205.94689	114	
209.12989	80	
209.94334	306	
210.82604	82	
210.88773	112	
210.90414	76	
212.83091	76	
212.98617	96	
213.09418	76	
214.89407	82	
215.88345	88	
216.89793	118	
220.87185	80	
221.94865	142	
222.03553	76	
222.95551	528	1+
225.45570	86	
226.05874	102	
226.81742	136	
226.84558	166	
227.03439	80	
227.38280	82	
227.95431	168	
229.85206	84	
229.91523	98	
230.84430	136	
230.88844	118	
230.90125	298	1+
233.88147	88	
235.38033	92	
235.88185	92	
237.03307	96	
237.79376	96	
239.78566	276	1+
240.82365	330	1+
240.94022	2234	1+
240.96084	160	
242.82304	136	
242.94169	2350	1+
243.81901	1186	1+
244.94175	468	1+
245.44572	92	
245.89644	168	1+
246.38926	96	
246.62058	102	
246.85248	114	
246.94042	124	
246.97645	206	
247.39061	90	
248.84830	186	
248.89735	106	
249.03520	76	
249.05448	158	
249.85620	126	
252.86323	94	
253.16165	76	
253.82946	116	
254.04770	74	
254.07893	102	
254.14587	78	
254.88424	84	
254.96497	208	1+
255.78133	116	
255.95356	78	
256.83478	118	
256.89531	124	
258.06595	76	
258.83225	542	1+
258.85160	202	
258.89496	86	
259.33189	76	
260.03056	84	
260.83119	376	
260.85084	84	
260.92407	78	
261.33674	130	
261.83257	202	
261.96719	138	
262.83007	168	
263.83433	556	1+
263.99345	80	
264.06526	80	
264.13515	80	
264.93611	82	
265.05425	96	
265.91405	114	
266.85417	80	
267.45459	82	
267.61703	90	
268.84314	180	
269.16605	108	
269.34934	92	
269.79879	128	
269.88173	84	
271.84550	184	
271.97568	86	
272.34618	146	
272.85112	120	
272.93832	98	
273.79312	82	
273.87625	84	
274.05303	96	
274.85030	90	
275.36563	78	
279.09078	330	1+
280.42397	84	
282.81120	94	
282.85155	78	
283.05836	86	
283.78842	104	
284.29203	476	1+
284.37719	106	
284.43144	98	
284.87713	228	
284.92622	94	
284.95340	90	
285.16300	90	
285.79358	86	
288.08119	102	
288.44207	98	
288.86560	78	
289.16300	138	
289.78525	138	
289.80335	94	
289.87415	154	
290.79076	94	
293.03353	82	
294.86262	134	
295.85694	108	
296.86932	86	
299.06111	80	
299.78486	310	1+
300.92861	80	
301.60196	80	
301.86024	88	
301.91535	78	
302.87300	132	
303.20511	136	
303.66539	80	
304.86938	86	
305.40542	80	
305.87770	76	
307.79980	228	1+
307.87618	78	
309.88185	250	1+
310.96459	76	
312.80580	204	1+
312.87396	122	
313.03166	88	
315.82533	162	
319.08276	78	
322.16975	84	
324.88713	90	
325.76771	78	
325.89757	78	
326.86378	78	
326.91009	90	
327.88907	188	1+
END IONS

###FS:    #m/z: 340.94040 #charge 1+
###MS: 122
###MSMS: 124
BEGIN IONS
TITLE=Cmpd 92, +MS2(340.9404), 28.0-35.0eV, 2.7min #124
RTINSECONDS=159.63
SCANS=122,124
PEPMASS=340.94040	926564
CHARGE=1+
128.00913	82	
141.70531	90	
189.96853	88	
196.88576	136	
203.52133	80	
212.87687	484	1+
213.88036	354	1+
213.93877	252	
214.89400	282	
215.88475	286	
216.42339	86	
216.99978	102	
219.90371	80	
223.95754	142	
224.83840	102	
226.89485	204	1+
226.93755	142	
227.44754	84	
230.88751	290	
231.88536	532	1+
231.94812	268	
233.04648	86	
233.52257	104	
233.96581	92	
234.87760	82	
234.93211	90	
236.89858	276	1+
238.84227	84	
238.92974	80	
239.05890	84	
240.83078	156	
240.95894	80	
241.84395	214	
246.00597	96	
246.97655	222	
248.87031	88	
248.90262	124	
249.07200	92	
249.95955	400	1+
250.50797	100	
250.99999	98	
251.06989	86	
251.87798	104	
252.13541	82	
253.90816	114	
254.82998	88	
254.90761	122	
254.97038	282	
255.85606	102	
256.51780	100	
256.91221	192	
257.84703	130	
257.91607	106	
258.84421	264	
258.89684	98	
259.84920	198	
259.95643	138	
262.83400	98	
263.96754	80	
264.00163	106	
264.53255	88	
264.63444	88	
264.84516	222	1+
264.86735	152	
266.45911	96	
266.86510	118	
267.01076	82	
267.13578	170	
267.82590	84	
268.08696	84	
268.13772	126	
268.84449	278	
269.84250	150	
269.87562	102	
269.96769	90	
270.85065	84	
271.84545	134	
271.92296	108	
272.45556	104	
272.78923	96	
272.85467	102	
272.93882	116	
273.03797	80	
273.79403	140	
274.41316	84	
274.89528	110	
275.93040	82	
276.81237	198	
276.85382	534	1+
277.96223	152	
278.08678	84	
278.84834	188	
279.01294	82	
279.79300	116	
280.93831	102	
281.80108	164	1+
281.84920	338	1+
282.92568	86	
283.43993	102	
284.02955	88	
284.46017	86	
284.83924	88	
284.89511	108	
287.37520	90	
288.41283	98	
288.93022	96	
289.78658	84	
289.88046	100	
290.86215	84	
291.80021	232	
291.83020	116	
292.43170	92	
292.85836	104	
292.93811	168	
293.86337	248	1+
294.07092	82	
294.79975	80	
295.01689	102	
295.09735	84	
295.19011	96	
296.81185	112	
296.84967	106	
296.93513	92	
297.07901	84	
298.02122	88	
298.85996	96	
298.98489	86	
299.88556	106	
300.95188	88	
302.17550	178	
302.84856	84	
303.43645	90	
303.90213	100	
303.94241	154	
306.88083	162	1+
307.79719	90	
307.96414	88	
308.80096	80	
309.88401	202	1+
310.38271	92	
312.89242	186	
313.44457	86	
313.95787	80	
317.69355	82	
319.02338	104	
321.60582	92	
321.87868	86	
324.88856	88	
326.89044	84	
328.88419	84	
329.89627	82	
330.75548	130	
330.98125	96	
331.08381	84	
333.16718	84	
333.90725	90	
335.72025	84	
341.82511	84	
341.87125	110	
341.89424	110	
342.21803	84	
344.20811	84	
345.77091	80	
END IONS

###FS:    #m/z: 363.95643 #charge 1+
###MS: 122
###MSMS: 125
BEGIN IONS
TITLE=Cmpd 93, +MS2(363.9564), 28.0-35.0eV, 2.7min #125
RTINSECONDS=160.403
SCANS=122,125
PEPMASS=363.95643	378430
CHARGE=1+
62.71254	102	
98.69381	98	
113.30842	88	
158.70405	108	
185.86649	96	
187.93632	100	
188.95462	122	
189.86190	428	1+
191.85722	278	
196.88317	220	
197.04476	92	
199.76033	86	
200.94747	144	
205.94943	100	
207.87254	356	
209.88719	122	
209.94383	888	1+
210.88471	484	
212.40303	100	
212.87924	2766	1+
214.89442	350	
218.91244	102	
218.93583	88	
219.86899	96	
222.95089	1206	1+
224.94862	1342	1+
225.88399	160	
226.89407	98	
226.94729	6216	1+
226.97129	140	
227.87923	152	
227.93529	248	
228.89531	568	1+
228.94214	5974	1+
228.99646	94	
230.78701	100	
230.80666	82	1+
230.88791	4126	1+
231.03424	92	
231.79185	90	
232.90088	112	
233.87108	104	
233.88171	128	
234.88066	366	1+
235.45558	104	
235.84864	88	
239.43668	90	
240.38374	94	
240.81922	360	1+
240.94327	186	
240.96204	1042	1+
241.94100	122	
242.81865	1088	1+
242.94185	312	1+
242.95861	852	1+
243.03942	118	
243.82198	704	1+
244.84502	122	
244.95780	2968	1+
245.46523	92	
245.83876	136	
245.94133	148	
246.90589	124	
246.95390	3256	1+
246.98331	96	
247.07220	96	
247.38863	86	
247.63410	100	
247.84853	118	
248.80245	478	1+
248.89991	1138	1+
249.12528	196	1+
249.91325	218	
250.02524	112	
250.80432	88	
250.89391	116	
250.94859	94	
251.04425	158	
251.09125	96	
251.80994	86	
252.90106	208	1+
253.93809	92	
256.37224	88	
258.83112	246	
258.97154	362	
259.83646	178	
260.82984	482	
260.96799	984	1+
261.82817	1028	1+
262.85147	90	
263.84989	88	
263.98372	118	
264.59024	100	
265.94278	92	
265.96746	96	
266.07237	98	
266.81393	474	1+
266.85204	254	1+
266.87421	90	
267.78242	156	
267.97134	400	
268.84914	182	1+
268.98118	194	
269.96553	326	
271.84395	92	
271.91656	330	
272.84495	92	
273.84506	142	
276.15477	92	
276.80729	114	
276.85435	290	1+
278.79805	218	
278.83986	334	1+
279.10243	134	
279.79515	152	
279.84316	282	1+
280.10991	246	
280.79227	606	1+
281.00824	86	
281.83306	112	
281.99097	180	
282.84731	386	1+
283.41518	100	
283.99023	214	1+
284.19586	88	
284.82197	196	
284.88507	140	
285.62102	94	
285.79116	100	
285.84410	678	1+
286.78644	90	
287.99599	90	
289.10656	86	
290.43090	102	
290.86851	104	
292.45146	100	
292.86297	178	1+
294.15487	88	
295.40733	98	
296.80975	246	1+
298.80299	442	
299.80647	270	
299.86355	132	
300.80537	344	
301.79611	148	
301.86507	214	
302.05195	98	
302.86480	202	
303.80651	142	
303.85560	1158	1+
303.94482	118	
304.79592	110	
307.88364	122	
309.88998	120	
310.87510	206	
311.36561	96	
312.94597	92	
314.40425	86	
314.76097	92	
314.81672	130	
314.92255	116	
316.81447	114	
317.81710	120	
318.93679	230	1+
319.82066	160	
319.87132	208	
320.14112	212	
320.82320	186	1+
320.94338	114	
321.86720	102	
322.81838	92	
322.87613	184	1+
323.81192	122	
324.80755	198	1+
326.87327	652	1+
328.29470	90	
329.88900	110	
330.87482	200	
330.89838	92	
336.89138	102	
336.94335	264	1+
338.37820	94	
339.41488	90	
340.94053	358	
345.34092	128	
348.55039	94	
353.47315	92	
353.50314	94	
354.04817	196	1+
361.43858	102	
363.17966	166	
363.20798	86	
363.96409	92	
366.89708	188	1+
367.04647	98	
367.63215	92	
END IONS

###FS:    #m/z: 363.95655 #charge 1+
###MS: 126
###MSMS: 127
BEGIN IONS
TITLE=Cmpd 94, +MS2(363.9566), 28.0-35.0eV, 2.7min #127
RTINSECONDS=164.075
SCANS=126-127
PEPMASS=363.95655	376288
CHARGE=1+
151.43685	94	
165.95648	88	
167.49309	88	
182.86694	88	
189.86149	830	1+
191.85837	888	1+
196.88443	358	1+
200.94773	94	
202.02999	86	
206.94001	268	1+
207.03983	84	
207.87595	532	1+
208.16171	82	
209.10334	82	
209.94344	1230	1+
210.88362	1046	1+
211.87729	112	
212.41189	88	
212.87879	5074	1+
214.03977	88	
215.90686	84	
219.62005	90	
221.90021	92	
222.86073	124	
222.95198	3586	1+
223.42120	92	
224.94733	5184	1+
225.88712	452	1+
226.89259	262	1+
226.94678	10348	1+
227.39388	104	
228.32595	118	1+
228.89442	1030	1+
228.94165	11884	1+
229.14900	100	1+
229.20829	124	1+
229.23521	116	1+
229.91741	86	
229.96510	98	
230.04069	114	
230.88933	7818	1+
232.42634	88	
232.59298	96	
232.84574	94	
232.88558	586	1+
234.88185	530	1+
235.84454	220	
237.82459	82	
240.82073	174	
240.93955	298	
240.96165	3126	1+
241.89227	108	
241.94363	146	
241.97964	84	
242.82148	320	
242.83897	106	
242.85398	86	
242.93986	396	1+
242.95829	2354	1+
243.02336	180	1+
243.81971	554	1+
244.02357	166	1+
244.84384	92	
244.95708	5534	1+
246.90389	294	
246.95270	5602	1+
247.80244	460	1+
247.84258	312	1+
248.89971	2792	1+
249.07361	86	
249.96663	292	1+
250.90150	298	
251.80053	208	1+
251.91238	124	
252.07584	162	
252.60873	82	
252.95130	124	
253.90570	332	
254.09281	142	
254.83511	126	
256.79814	176	1+
256.84249	124	
258.14107	120	1+
258.83260	304	1+
258.97253	780	1+
260.96930	1432	1+
261.22356	82	
261.83467	106	
262.82835	260	
262.97099	98	
263.84815	88	
263.97331	566	1+
264.35195	86	
265.78474	84	
265.80954	382	1+
266.09999	106	
266.81210	326	1+
267.78328	122	
267.93106	234	1+
267.97281	978	1+
268.90778	262	1+
269.51066	88	
269.97026	518	1+
270.45083	82	
271.84800	82	
271.91870	234	
272.85407	264	1+
274.83869	96	
274.90567	126	
276.85583	344	1+
277.11068	88	
278.79522	116	
278.84800	262	1+
278.91840	130	1+
279.10577	288	1+
279.79692	108	
279.96411	88	
280.79114	712	1+
281.88167	306	1+
282.85062	180	
282.97603	270	1+
283.78446	110	
283.85086	96	
284.82312	110	
284.85332	158	
284.90790	160	1+
285.03528	106	
285.55273	92	
285.84570	764	
288.52576	86	
289.01155	90	
289.88335	120	
290.86406	128	
291.09675	122	
291.50570	88	
291.80407	128	
292.12174	90	
292.93498	230	
293.11682	182	
293.86221	92	
293.87811	140	
294.85651	166	1+
295.93092	180	
296.81135	234	
297.80186	994	1+
297.92597	86	
297.97730	88	
298.80387	818	1+
299.79559	432	1+
299.83459	96	
300.80069	364	1+
301.32705	88	
301.85744	448	1+
302.10814	106	
302.51764	82	
302.79394	100	
303.51978	84	
303.80481	92	
303.85637	1190	1+
305.12997	134	
305.91680	88	
306.85845	84	
306.98672	100	
307.88090	90	
308.13919	82	
309.64088	84	
310.86911	178	1+
314.81690	146	
314.93527	94	
315.09224	98	
316.81292	328	1+
318.56295	102	
318.80525	88	
318.93092	304	1+
319.87286	184	
320.81485	364	1+
321.81666	312	1+
321.86520	226	
321.88523	326	1+
322.79606	98	
322.92829	164	
324.01930	92	
324.15844	86	
324.86591	98	
326.01821	98	
326.87178	604	1+
327.89516	114	
328.17133	92	
330.34023	92	
330.88059	112	
332.96457	118	
334.68429	96	
336.94521	636	1+
337.14426	88	
337.62196	82	
337.89871	192	1+
338.09366	90	
338.37155	80	
338.95434	110	
339.82881	120	
340.93719	150	
341.04894	98	
341.82704	94	
341.89177	168	1+
343.95327	94	
344.59333	114	
350.58922	106	
355.71399	86	
356.76997	158	
358.86569	92	
360.83885	96	
361.14505	84	
362.86159	80	
363.16482	84	
364.07398	140	
365.19496	126	
365.40372	82	
367.12611	170	
367.64194	84	
368.19044	84	
368.20951	86	
368.83633	80	
368.89175	122	
END IONS

###FS:    #m/z: 507.84538 #charge 1+
###MS: 126
###MSMS: 128
BEGIN IONS
TITLE=Cmpd 95, +MS2(507.8454), 28.2-35.2eV, 2.8min #128
RTINSECONDS=164.856
SCANS=126,128
PEPMASS=507.84538	197406
CHARGE=1+
196.01538	404	1+
199.88651	148	
223.97655	132	
224.97587	282	
227.95537	130	
235.14277	276	
239.07750	150	
249.15475	196	
249.89852	154	
252.08226	134	
253.08791	148	
258.92365	120	
262.13512	686	1+
266.78323	204	1+
267.10274	304	1+
267.17118	128	
268.03099	140	
269.92392	240	
271.13580	124	
272.85273	478	1+
273.80403	228	1+
275.00030	126	
275.85351	258	1+
277.15537	544	1+
278.89704	132	
279.94837	136	
280.85334	126	
281.86620	134	
282.98411	162	
284.87221	240	1+
284.91822	126	
286.14323	148	
287.84953	450	
288.86935	212	
289.83375	154	
289.87779	218	
290.12907	186	
290.86383	284	
290.88056	212	
291.87059	188	
292.85870	146	
293.87426	1270	1+
296.86602	232	1+
299.86474	132	
300.80043	260	1+
300.84827	224	1+
301.93158	138	
303.85870	154	
305.86403	206	
306.12839	120	
306.86025	122	
307.89149	240	
308.13986	1100	1+
308.87690	462	1+
309.37750	162	
309.86646	150	
309.93195	112	1+
310.16121	644	1+
311.88241	2742	1+
312.22719	128	
312.35330	154	
312.82222	140	1+
313.22322	158	
314.86212	672	1+
316.88556	270	1+
318.85946	214	1+
320.87976	130	
322.15988	160	1+
322.85723	320	1+
322.89022	126	
324.93388	160	1+
325.82235	208	1+
325.89733	144	
326.24031	434	1+
326.88370	358	
326.92946	120	
327.38722	214	1+
327.80880	528	1+
327.88210	398	
328.86773	166	
329.16149	272	1+
329.87327	130	
330.81399	152	
330.88745	170	
332.87395	540	1+
333.17348	564	
334.15387	120	
335.12887	220	1+
335.83679	504	1+
337.13370	202	1+
337.79990	182	
337.87953	154	
338.03242	122	
338.72695	178	
338.86423	160	1+
339.82837	210	1+
340.05768	132	
341.00738	124	
341.83770	200	1+
345.77043	228	1+
346.45586	116	
346.80292	152	
347.75988	134	
348.17785	116	
348.92260	144	
349.75675	488	1+
349.78909	132	
349.85561	166	1+
350.88726	272	
351.98127	120	
352.91092	138	
352.93790	146	
353.85158	216	1+
355.92125	212	
355.94470	138	
358.76670	234	1+
363.03369	116	
363.48714	148	
365.83626	466	1+
366.18368	128	
366.84049	396	1+
366.86496	134	
367.54548	120	
367.70611	866	
367.76209	156	
367.79849	246	1+
367.94127	138	
368.70596	966	1+
370.84076	342	1+
371.19661	136	
372.10789	116	1+
373.72171	158	
373.90173	262	1+
373.92467	126	
375.88737	148	
376.22156	146	
376.78729	184	
378.88544	142	
380.71679	628	1+
380.85666	146	
381.83824	204	
383.77274	158	
384.84860	1124	1+
385.39312	154	
385.85013	686	1+
386.77606	326	1+
386.80438	126	
387.77768	222	1+
387.84435	126	
388.79929	244	
389.19433	262	1+
389.71642	148	
390.73369	204	1+
390.83823	318	
391.79814	120	
391.84591	284	
393.72921	204	1+
394.01027	128	
394.13998	180	1+
394.35621	142	1+
394.71708	154	
394.78955	118	
395.77440	168	
395.84821	128	
398.39274	182	1+
398.73211	116	
399.72778	296	1+
399.85342	138	
400.11933	212	1+
402.09630	162	1+
402.86573	686	1+
403.90498	178	1+
405.76185	332	1+
405.78911	218	
405.86753	270	
406.78433	144	
406.85996	122	
407.72549	520	1+
407.79089	290	1+
407.86228	2690	1+
409.71884	1348	1+
410.84094	336	1+
411.73936	236	
411.81069	214	
412.84235	130	
412.97321	116	
413.75062	136	
413.88032	364	1+
414.75414	122	
415.84018	132	
416.73828	116	
416.87592	344	1+
417.92813	170	1+
418.58857	166	
421.73252	190	1+
421.81675	144	
421.88473	312	
422.85859	342	1+
422.87540	176	
423.79006	120	
423.88669	136	
425.75153	704	1+
425.77547	204	1+
426.86301	910	1+
427.73078	1862	1+
427.77797	122	
428.09361	138	1+
428.84787	774	1+
429.70136	182	
429.73489	970	1+
429.82411	188	
430.73827	630	1+
431.86656	304	1+
432.24567	714	1+
439.89154	472	1+
442.38371	126	
443.76155	236	1+
444.74244	864	1+
444.87217	1104	1+
445.68530	124	
445.74523	742	1+
446.77275	136	
447.77324	124	
448.08487	176	1+
448.75307	172	
449.74575	120	
449.87827	560	1+
450.69467	218	
450.74945	244	
451.18587	140	
451.74297	216	
452.69327	136	
452.75264	270	1+
453.66196	152	
457.28533	184	
457.90009	176	
462.88975	272	
467.89164	432	1+
468.75880	130	
468.83888	196	
469.72047	210	1+
486.84308	144	
487.89446	120	
490.21502	122	
491.84661	140	
509.86130	204	
END IONS

###FS:    #m/z: 336.94591 #charge 1+
###MS: 126
###MSMS: 129
BEGIN IONS
TITLE=Cmpd 96, +MS2(336.9459), 28.0-35.0eV, 2.8min #129
RTINSECONDS=165.628
SCANS=126,129
PEPMASS=336.94591	183730
CHARGE=1+
121.00969	86	
182.86658	194	
195.53112	98	
196.88242	92	
196.96573	106
[truncated: 2,569,160 more chars]
