# Supplementary material for: High-Throughput Venomics
Source: J Proteome Res. 2023 Apr 3;22(6):1734–46. doi: 10.1021/acs.jproteome.2c00780 (PMC10243144; doi:10.1021/acs.jproteome.2c00780)
Supplement: Supplementary file 9 — pr2c00780_si_009.zip [file pr2c00780_si_009.zip › Manual files/Calloselasma rhodostoma MGF/210702_Calloselasma_halfplate000112_5.1.201.mgf]

###	D:\Data\Julien\210702_Cr_half_TFA\210702_Calloselasma_halfplate000112.d\ProteinAnalysisResults.mgf
###	D:\Data\Julien\210702_Cr_half_TFA\210702_Calloselasma_halfplate000112.d\analysis.baf
###	210702_Calloselasma_halfplate000112.d
###	Instrument: maXis HD
###	Manufacturer: Bruker
###    PeakWidth 0.30, MiniumIntensity 10, S/N 1Apply threshold 0, Threshold 10
###    Retain Residuals no, Create neutrally no,
###    FullScan Parameters: AdductIon (+)+H (-)-H, LowMass 0, HighMass 8000, MaxCharge charge decon 4, MinPeaks 3
###    Perf. isotope decon yes, Max Charge Istopic decon 6, MW agreement 0.00, Abund. cutoff 2.00, Envelope cutoff 75.00
###    MaxRes   Parameters: AdductIon (+)+H (-)-H, LowMass 0, HighMass 8000 
###    Perf. isotope decon yes, Max Charge Istopic decon 6, Abund. cutoff 2.00
###    MSn      Parameters: AdductIon (+)+H (-)-H, LowMass 0, HighMass 8000 
###    Perf. isotope decon yes, Max Charge Istopic decon 4, Abund. cutoff 0.05
###    Global Charge Limit: no 3, Prefer FullScan Result: yes, Export what: 2 (0=non deconv/1=deconv only/2=mixed), NoMSMSSignals: 150, Intensity threshold: 10, NoMSSignals (deconv): 2, NoMSSignals (non-deconv): 2, NormalizeData: no, SingleCharged: yes
###
COM=210702_Calloselasma_halfplate000112.d
USERNAME=Demo User

###FS:    #m/z: 322.93052 #charge 1+
###MS: 1
###MSMS: 2
BEGIN IONS
TITLE=Cmpd 1, +MS2(322.9305), 28.0-35.0eV, 0.0min #2
RTINSECONDS=1.3875
SCANS=1-2
PEPMASS=322.93052	4616536
CHARGE=1+
182.53351	130	
190.92707	176	1+
191.11920	178	
191.95591	1024	1+
192.89069	192	
195.08250	188	1+
199.08941	240	1+
199.10696	320	1+
199.88804	172	
202.12961	286	1+
204.01025	138	
205.94938	790	1+
206.04310	178	1+
207.01445	146	
207.11491	132	
207.93900	472	1+
208.14145	134	
209.12681	1310	1+
212.07872	248	1+
212.89552	214	1+
215.88709	420	1+
219.03059	366	1+
219.98358	218	1+
221.94842	130	
221.98984	210	1+
222.95524	636	
223.96076	662	
224.93735	146	
226.15230	332	1+
227.09939	538	1+
227.92856	172	
229.09833	206	
229.91941	134	
229.94270	142	
230.07847	222	1+
230.84510	130	
230.90518	214	
231.00664	298	1+
231.12176	1566	1+
231.14946	132	
231.98547	154	
233.04706	722	1+
233.06797	378	
233.08891	472	1+
233.89945	154	
234.03120	320	1+
234.13064	152	
235.03518	268	1+
235.11640	528	1+
235.88742	276	1+
236.10131	142	
236.13437	310	1+
237.08698	144	
238.02215	132	
238.15961	134	
239.07957	796	1+
239.09486	210	1+
239.14298	296	1+
240.05868	244	1+
240.18101	150	
240.96282	798	1+
242.94986	298	1+
243.04488	134	
243.88367	464	1+
244.03979	804	1+
244.07175	268	1+
244.12554	628	1+
244.13984	224	
244.95639	144	
246.07242	246	1+
246.16234	622	
246.97615	786	1+
247.11216	290	1+
247.13186	142	
248.03478	1708	1+
248.06313	236	1+
248.98798	344	
249.03927	1214	1+
249.13232	164	
249.97592	144	
250.11606	244	
250.94868	190	
251.06907	132	
251.10364	662	1+
251.15472	412	
251.89351	148	
251.91894	156	
251.95478	136	
252.01796	252	1+
252.05949	178	
252.10704	586	1+
252.13457	252	1+
252.96399	210	
253.09155	214	
254.05376	138	
254.07590	204	
254.12543	130	
255.10660	2588	1+
255.66086	184	
255.95680	132	
257.04377	200	1+
257.57860	142	
258.16262	130	
258.85845	152	1+
258.97285	380	1+
259.13700	678	1+
259.17119	138	
260.07361	320	1+
260.08641	164	
260.13764	484	1+
260.15880	226	
260.17599	584	1+
260.95034	180	
261.89361	168	
261.94695	218	1+
262.05479	864	1+
262.10653	142	
262.13864	296	1+
262.21882	202	1+
262.80274	180	
262.83011	168	
263.05847	734	1+
263.98177	480	1+
264.07705	140	
264.09947	160	
264.14890	152	
264.79630	200	
265.02133	254	1+
265.05810	190	
265.09326	224	1+
265.12739	236	1+
266.00558	322	1+
266.07625	134	
266.21875	138	
266.84044	146	
266.86343	150	
266.93615	354	1+
267.99698	230	1+
268.10724	284	1+
268.13230	640	1+
268.17625	712	1+
268.90773	192	
268.99959	164	1+
269.19252	166	
270.08120	150	
270.18602	142	
270.28313	154	
271.05994	452	1+
271.13246	1436	1+
271.28118	132	
271.84521	174	
272.06413	326	1+
272.13428	1246	1+
272.84399	136	
272.87328	150	1+
274.00551	202	
274.15591	556	1+
274.18382	248	1+
274.85335	142	
274.97181	158	
275.05467	430	1+
275.84750	398	1+
276.13222	218	1+
277.06951	398	1+
277.09432	282	
277.80888	198	1+
277.95479	226	1+
278.16503	150	
279.03833	254	1+
279.09078	754	1+
279.11043	140	
279.23019	206	
279.88229	164	
280.14302	942	1+
280.27193	196	
280.79904	208	1+
281.02481	154	
281.11015	156	
281.21680	168	
281.87249	312	1+
282.08746	150	
282.10293	142	
282.17284	146	
282.27657	226	
283.04507	440	1+
283.07656	390	1+
283.26011	358	1+
283.26949	234	
283.91159	308	1+
284.04672	328	1+
284.10586	248	
284.17850	140	
284.29430	1742	1+
285.00125	166	
285.12285	130	
285.20064	484	1+
286.01813	330	1+
286.11022	144	
286.91759	248	
287.00183	136	
287.09066	136	
287.21771	166	1+
288.06277	274	
289.06524	134	
289.15761	494	1+
289.87998	260	
290.06455	252	
290.14534	192	
290.87870	262	1+
290.99838	146	
291.03416	160	
291.18058	290	
291.27017	134	
291.80301	206	
292.06251	1228	1+
292.11640	204	
292.16523	620	1+
292.86822	144	
293.13477	302	1+
293.85617	380	1+
294.13800	234	1+
294.15773	146	
294.18243	1372	1+
294.67401	234	
294.85952	326	1+
295.16859	410	1+
296.12409	382	1+
296.81599	200	
297.09650	148	
299.01895	168	
299.05932	328	
299.67067	272	
299.98004	190	1+
300.81305	168	1+
301.05139	224	1+
301.12064	160	
302.14889	788	1+
302.88563	130	
303.10694	140	
303.67363	154	
304.16947	192	
304.25572	130	
304.27145	170	
305.01077	304	1+
305.12264	332	1+
306.12552	200	1+
306.45597	88	1+
306.88294	462	1+
306.97213	178	1+
307.08728	140	
307.20621	326	1+
308.16123	374	1+
308.29226	698	1+
308.67204	134	
309.11683	154	
309.18854	200	
310.17430	356	1+
310.30755	748	1+
310.88200	604	1+
311.03081	306	1+
311.88595	434	1+
311.94770	340	1+
312.14907	266	1+
312.87138	368	1+
313.02233	142	
313.04041	194	1+
314.18012	186	
314.81590	240	1+
318.15494	208	
318.18749	256	
319.04436	132	
319.17962	142	
319.95670	138	1+
319.98131	386	1+
320.08196	286	1+
320.16013	1086	1+
321.12191	196	
322.12447	202	
323.13372	458	1+
323.16668	172	
323.23938	5634	1+
324.01928	170	
324.09507	312	1+
324.13789	320	1+
324.16986	150	
324.20707	1012	1+
324.89273	634	1+
325.11516	368	1+
325.32442	222	
326.17466	178	
326.32378	158	
326.96298	144	
327.23711	250	1+
327.26656	310	1+
327.96425	134	
328.12403	140	
328.17874	236	1+
END IONS

###FS:    #m/z: 340.94126 #charge 1+
###MS: 1
###MSMS: 3
BEGIN IONS
TITLE=Cmpd 2, +MS2(340.9413), 28.0-35.0eV, 0.1min #3
RTINSECONDS=2.16
SCANS=1,3
PEPMASS=340.94126	1925058
CHARGE=1+
199.04954	138	
205.01670	142	
205.94875	366	1+
206.12805	214	1+
210.90410	146	
211.15329	190	
211.94597	168	1+
213.88042	144	
213.93993	3808	1+
215.88636	1102	1+
215.93698	1114	
217.88137	628	1+
217.93448	328	1+
218.02724	356	1+
218.91817	152	
219.03181	296	1+
221.13763	246	1+
223.96063	164	
226.15725	174	1+
226.94722	288	1+
227.06367	144	
227.10186	240	
229.93508	186	
230.85143	192	1+
230.89100	334	1+
230.95665	138	
231.12292	254	
231.95143	4296	1+
232.12517	156	
233.89775	818	1+
233.94970	884	1+
234.09842	150	
234.14138	162	
235.08523	176	
235.11730	760	1+
235.89280	490	1+
235.94820	220	
236.94762	294	1+
237.15927	168	
238.05598	362	1+
238.06349	150	
238.13908	256	1+
239.11501	294	1+
239.90324	270	1+
240.02913	270	1+
240.23353	240	1+
240.92933	196	1+
241.15931	146	
242.89363	238	1+
244.03746	608	1+
244.09303	214	1+
244.12542	430	1+
245.07735	230	
245.98110	190	1+
246.03837	168	
246.16332	564	
246.66138	282	
247.05504	162	
247.21387	158	
247.94175	400	1+
248.03678	1002	1+
248.09429	260	1+
248.82569	176	1+
248.98426	244	1+
249.04149	666	1+
249.13224	252	1+
249.16882	150	
249.90630	174	
249.96228	968	1+
250.65946	146	
251.03490	360	1+
251.15235	360	
251.64347	162	
251.95774	328	
252.10841	572	
252.22980	302	1+
252.79628	138	
253.09733	280	1+
253.15776	166	
253.83189	290	1+
253.96203	280	
254.00252	158	1+
254.15002	142	
254.28405	164	
254.86947	152	
254.96669	2010	1+
255.04380	184	
255.07413	536	1+
255.10240	208	
255.91526	174	1+
256.48722	144	1+
256.96378	350	1+
257.09998	232	1+
258.91624	136	
258.96803	140	
259.14868	148	
259.17057	718	1+
259.79753	264	1+
259.95920	406	1+
259.99799	240	1+
260.15402	764	1+
260.93011	160	
261.08393	320	1+
261.10175	364	1+
261.98727	140	
263.05455	614	
263.99179	506	1+
264.05843	318	
264.07669	402	1+
265.01927	534	1+
265.04353	234	1+
265.14841	244	
265.26194	138	
266.16024	140	
266.88028	186	1+
267.13349	138	
267.17795	150	
268.00159	558	1+
268.17674	334	
268.97531	192	
269.09349	138	
269.11382	232	
269.13025	140	
269.18018	230	
269.28116	160	1+
270.13966	138	
270.17437	154	
270.80258	156	
271.06215	170	
271.13463	544	1+
272.15980	300	
272.84894	142	
272.89498	246	1+
272.93736	456	1+
272.97911	266	
273.16677	188	
273.80095	138	
273.97335	364	1+
274.05534	448	1+
274.82100	140	
274.85445	146	
275.05795	378	1+
276.85444	152	
277.07022	410	1+
278.00682	146	
278.80952	190	
278.91625	268	1+
279.07061	326	1+
279.10032	444	1+
279.17454	270	1+
281.04722	330	
281.13724	454	1+
281.23098	232	1+
282.04783	228	
282.08687	160	
282.27901	340	1+
282.85969	154	
282.97374	166	
283.05081	150	
283.06864	148	
283.86555	164	
284.13646	374	1+
284.97833	142	
285.11300	416	1+
285.15537	446	1+
285.20100	462	
285.66480	144	
285.94270	158	
286.65982	160	
286.86330	378	1+
287.88663	154	
288.06312	1558	1+
289.01446	230	1+
289.16544	276	1+
289.50666	160	
290.14634	414	1+
290.28156	188	
290.87885	220	1+
292.06267	974	1+
292.10781	158	
292.16252	186	
292.87300	590	1+
293.02424	146	
293.06682	654	1+
293.87787	462	1+
294.13801	384	1+
294.18128	538	1+
294.67197	386	
294.86071	308	1+
294.96477	174	1+
295.07159	178	
295.16873	156	
296.09133	184	
296.16714	264	1+
296.33207	206	
296.90999	136	
297.13423	156	
298.00087	260	1+
298.09773	378	1+
298.30999	204	1+
298.92024	246	1+
299.06206	556	1+
300.15020	278	
301.05333	148	1+
301.13233	200	1+
302.17338	354	1+
302.94868	340	1+
303.26629	270	1+
303.67781	272	
304.13317	382	1+
305.13521	266	1+
305.27508	496	1+
305.92148	156	
306.30781	236	1+
307.08305	470	1+
307.88211	546	1+
308.29245	768	1+
308.66909	646	1+
308.81072	154	
308.88325	360	1+
309.07428	202	
309.13177	168	
309.17263	174	
310.11548	138	
310.16868	174	
310.87895	278	1+
312.02908	178	
313.03499	162	
313.11480	244	1+
314.94572	290	1+
315.06627	168	1+
316.83134	162	1+
317.17886	202	
317.89398	152	
318.15834	138	
318.19633	220	
318.93832	140	
319.08181	146	
320.01678	156	
320.08833	460	1+
320.15010	228	1+
320.32272	262	1+
321.22492	332	
321.87960	138	
322.13635	238	
322.22102	224	
323.05810	228	1+
323.13780	140	
323.23838	1506	1+
323.89062	836	1+
324.10813	254	1+
324.12927	150	
324.31005	228	
324.89519	738	1+
326.16017	850	1+
326.20853	196	1+
326.30232	152	
326.34027	220	
327.14820	286	1+
328.19250	282	1+
328.26594	216	
328.31641	178	
328.88764	210	
329.87566	138	
330.18713	294	
331.08867	436	1+
331.15581	154	
332.08994	368	1+
333.17147	222	1+
333.89505	202	1+
334.08938	148	
335.10896	164	
335.85756	108	1+
336.06038	178	
337.09672	530	1+
337.18767	534	1+
337.21635	220	
337.36162	168	
338.17181	164	
338.30929	152	
338.33342	194	1+
338.69922	148	
338.86946	188	
340.19565	220	
340.39261	288	
341.14743	342	1+
341.24794	370	1+
341.39804	156	
342.18382	136	
342.25175	256	1+
342.28062	174	
342.31164	402	1+
343.08331	224	1+
343.11265	208	
343.18444	562	1+
343.20582	204	
344.30466	280	1+
344.97314	218	1+
345.21209	232	1+
346.17221	172	
END IONS

###FS:    #m/z: 363.95734 #charge 1+
###MS: 1
###MSMS: 4
BEGIN IONS
TITLE=Cmpd 3, +MS2(363.9573), 28.0-35.0eV, 0.1min #4
RTINSECONDS=2.932
SCANS=1,4
PEPMASS=363.95734	1195748
CHARGE=1+
184.93939	168	
189.86142	716	1+
195.08547	192	
199.10478	182	1+
199.98946	134	1+
201.12420	192	
203.89779	334	1+
205.01310	140	
206.40546	248	1+
207.08796	194	
207.87549	310	
209.09282	148	
209.94372	1822	1+
210.88582	320	
211.07229	148	1+
211.15585	152	
212.40326	154	1+
212.88025	2350	1+
215.41562	154	
216.41139	536	
217.07829	256	
221.89191	144	
222.03685	196	1+
222.95306	3526	1+
224.06016	252	1+
224.14275	318	1+
224.94922	3956	1+
224.99349	188	
226.11610	506	1+
226.94771	11748	1+
227.06354	328	1+
228.02733	184	
228.13416	276	1+
228.89536	840	1+
228.94294	14398	1+
230.07873	290	1+
230.61692	226	
230.89024	3066	1+
231.12317	330	1+
231.14612	150	
232.01927	152	
232.88523	480	1+
232.96153	232	1+
233.04340	320	1+
234.14346	780	
234.88528	358	1+
235.00823	208	1+
235.03673	420	1+
235.08520	300	
235.11706	2470	1+
237.13926	148	
237.87204	176	1+
238.09730	276	1+
239.00173	140	
239.02985	220	
239.07312	470	1+
239.63256	174	
240.14581	176	
240.96293	1952	1+
241.87764	226	1+
242.96013	1484	1+
243.82380	172	
243.85858	190	1+
244.03849	1218	1+
244.12631	638	1+
244.15463	242	1+
244.24231	96	1+
244.95799	5992	1+
245.07485	754	1+
245.10178	152	
245.94321	512	
246.02124	154	
246.03919	214	
246.47174	108	1+
246.78740	174	
246.90491	152	
246.95386	6386	1+
247.97673	154	
248.03665	1430	1+
248.22768	94	1+
248.85522	188	1+
248.89969	1484	1+
248.97331	140	
249.04102	1096	1+
249.13304	946	1+
249.21720	166	1+
249.29370	136	1+
250.00719	284	1+
250.08019	244	1+
250.89564	510	1+
250.94694	172	
250.97109	400	1+
251.12330	254	
251.15260	156	
252.10563	1420	1+
252.23338	140	
255.00206	194	1+
255.08330	190	
255.88560	160	1+
255.92355	190	1+
256.13372	214	1+
258.14469	460	1+
258.88540	188	1+
258.97255	404	1+
259.08054	142	
259.14880	384	1+
260.89329	150	1+
260.96971	1444	1+
261.10941	226	1+
261.14941	162	
262.09269	206	
262.63052	156	1+
263.05665	538	1+
263.15213	234	
263.83140	212	
263.97868	336	1+
264.91087	166	
265.08283	226	
265.12484	276	1+
265.94689	264	1+
265.97724	176	
266.16083	170	
266.24767	312	
266.79637	206	1+
267.13143	358	1+
267.24829	180	
267.97320	718	1+
268.12510	304	1+
268.14878	322	1+
269.00946	156	
269.96832	1042	1+
270.07451	230	1+
270.84921	278	1+
271.08011	160	1+
271.91632	258	
271.97605	144	1+
272.13465	182	
272.93380	140	
273.06010	208	
273.91849	218	
273.94328	236	1+
275.84714	338	1+
276.04252	258	1+
276.07109	562	1+
276.08875	156	
277.00670	180	1+
277.07382	396	1+
277.13216	224	
277.14969	150	
277.92428	162	
278.55134	98	1+
278.79742	156	
278.81705	292	1+
278.84326	260	1+
279.00963	212	1+
279.13430	180	
279.94578	162	1+
280.02862	272	1+
280.10387	546	1+
280.12616	152	
280.27977	174	1+
280.92627	204	
281.08456	180	
281.14233	150	
281.22765	146	
281.98782	476	1+
282.12440	170	
282.18146	346	1+
283.01380	150	
283.09112	216	
283.18361	298	1+
283.84867	142	1+
284.14101	452	1+
284.90940	142	
284.92395	164	
285.01780	144	1+
285.84844	638	1+
285.94207	296	
286.07484	228	
286.13313	144	
287.01939	280	1+
287.09298	182	
288.06485	2414	1+
288.13402	890	1+
289.03582	164	
289.08670	156	
289.93469	172	1+
290.86260	216	1+
291.12219	384	1+
292.05745	982	1+
292.43414	186	
294.14028	304	1+
294.86410	250	
295.08415	302	1+
296.15835	262	
296.64351	442	
296.80832	150	
297.07862	514	1+
297.14025	582	1+
297.16117	208	
298.13524	374	1+
299.18523	212	1+
299.88008	158	
300.10960	434	1+
300.13077	324	1+
301.11382	290	1+
301.88876	138	
301.96969	170	1+
302.22393	208	1+
303.82809	230	1+
303.85556	540	1+
303.94262	180	
304.03823	206	1+
304.11266	148	
304.22218	154	
304.99018	138	
305.11359	162	
305.14009	160	
305.27847	332	1+
305.82025	188	
306.07448	578	1+
306.13486	478	1+
306.31330	206	
306.81367	414	1+
306.88047	226	
306.93748	172	
307.03062	306	1+
307.13838	358	1+
307.79034	206	
308.29550	932	1+
308.66915	148	
308.87660	306	1+
309.12983	144	
309.16540	318	1+
310.87522	322	1+
311.14768	560	1+
312.08726	218	1+
312.15119	476	1+
312.17832	304	1+
312.20579	198	
312.32743	146	
313.02981	380	1+
313.07676	254	1+
313.97303	150	
315.14322	396	1+
315.87136	154	
316.15400	322	1+
316.97384	170	
317.04660	140	
317.11741	180	
317.43872	250	1+
317.86726	162	
318.13813	186	
318.93437	218	
319.08213	680	1+
320.05750	326	1+
320.81153	382	1+
321.16340	216	
321.32279	138	
321.81495	328	1+
322.10317	140	
322.72668	146	1+
322.92982	254	1+
323.02151	538	1+
323.14457	508	1+
323.17223	224	1+
323.37989	322	1+
324.02117	316	1+
324.24242	588	1+
324.32571	572	1+
324.70051	100	1+
324.89636	140	
324.91205	186	
324.96187	236	1+
325.39623	324	1+
325.89746	358	1+
326.07863	452	1+
326.87454	576	1+
326.89993	280	1+
327.16914	622	1+
327.19390	314	
328.14223	272	
328.17964	580	1+
328.88677	502	1+
329.09138	358	1+
329.21318	456	1+
330.09696	230	1+
332.09173	1502	1+
332.12866	212	1+
332.87331	142	
334.12156	198	1+
334.96636	152	
335.09928	216	
336.08816	568	1+
336.16887	146	
336.32282	270	1+
336.94707	562	1+
337.00548	220	1+
337.09440	374	1+
337.15778	164	
338.23059	158	1+
338.94631	196	
339.83101	306	
340.10466	236	1+
340.82849	140	
340.94202	452	1+
341.10610	270	1+
341.14399	140	
341.17767	150	
342.15998	344	1+
342.28075	166	
342.33361	154	
342.90838	460	1+
343.13543	226	
344.19695	186	
344.28229	226	1+
345.20288	898	1+
346.13924	222	1+
347.08103	178	1+
347.22703	730	1+
349.12299	1300	1+
349.16113	966	1+
349.18443	150	
349.25732	300	1+
349.32091	454	1+
349.80242	164	1+
349.96430	150	
350.10643	830	1+
350.18161	146	
351.17254	144	
353.12273	344	1+
354.14660	234	1+
356.07067	364	1+
356.94913	154	1+
357.02719	250	1+
357.05069	162	
357.21560	146	
358.15680	170	
358.79396	250	1+
358.82400	150	1+
359.06583	162	
359.18425	548	1+
360.09494	148	
360.11230	222	
360.33364	314	1+
360.36340	206	1+
361.28570	200	
362.20677	704	1+
362.23514	268	1+
363.15999	388	1+
363.21086	520	1+
363.84514	234	1+
364.27892	184	
364.84818	196	1+
365.11686	166	
365.16560	408	1+
365.18949	398	1+
365.28672	158	
365.31768	180	
365.38208	462	1+
365.80051	144	
366.19336	316	1+
367.02118	180	1+
367.13447	1790	1+
367.22647	140	
367.32987	302	
368.11535	178	
368.33204	210	
368.35428	294	1+
368.42232	2204	1+
368.58151	100	1+
END IONS

###FS:    #m/z: 322.93037 #charge 1+
###MS: 5
###MSMS: 6
BEGIN IONS
TITLE=Cmpd 4, +MS2(322.9304), 28.0-35.0eV, 0.1min #6
RTINSECONDS=6.6195
SCANS=5-6
PEPMASS=322.93037	4571278
CHARGE=1+
189.01697	156	
191.11321	140	
191.95751	294	
192.89050	320	1+
195.01926	212	1+
199.10820	166	
199.88995	138	
201.04767	198	
201.88981	236	1+
204.94763	438	1+
205.94984	366	1+
206.91734	128	
207.00896	174	
207.08226	266	
209.09188	344	1+
209.12694	902	1+
209.92360	178	
212.88886	322	1+
213.89068	220	1+
215.88762	482	1+
217.10784	158	
217.89208	216	1+
219.02737	186	
219.84111	132	
220.86751	216	
221.06899	134	
221.86525	138	
221.94790	158	
222.12256	168	
222.95063	602	
223.96119	634	
223.97838	134	
224.97497	162	
225.17239	138	
226.11642	272	
226.15387	304	1+
226.94892	194	
227.07968	264	1+
227.10153	182	
228.10668	226	
229.09800	204	
230.04253	152	
230.84857	144	
230.90732	158	
231.12181	1422	1+
231.92482	144	1+
232.03694	138	
233.04589	600	1+
233.06991	208	
233.89958	450	1+
234.16269	164	
235.08075	348	
235.11658	592	1+
236.13878	450	1+
239.02996	214	1+
239.08166	310	
239.88141	172	1+
240.01463	234	1+
240.94484	214	1+
240.96448	370	1+
242.63719	178	
242.94372	408	1+
243.15223	154	
243.88578	340	
244.03643	688	1+
244.07271	222	
244.12634	660	1+
244.88765	158	
244.97368	134	
245.97595	704	1+
246.12241	494	1+
246.16230	796	
246.66507	212	
247.06000	172	
248.03765	1514	1+
248.15241	242	1+
249.04355	1184	1+
249.07808	224	1+
249.13269	160	
250.65582	156	
250.90180	462	1+
250.91978	258	1+
251.14903	544	1+
252.11112	346	
252.13094	148	
252.16720	260	
253.03600	146	
253.09413	184	
253.16380	136	
254.01939	188	1+
255.02145	150	1+
255.10730	1420	1+
255.15866	170	
255.84072	198	1+
257.97511	498	1+
258.15995	164	
258.80413	150	
258.97620	380	1+
259.12620	174	
259.14125	466	1+
259.17068	472	
260.17335	304	
261.06126	142	
261.08680	362	1+
261.18133	194	
261.83554	142	
261.89611	320	
262.05177	652	1+
262.09055	304	1+
262.94557	182	
262.98012	444	1+
263.05629	454	1+
263.24284	142	
264.10396	152	
264.15018	156	
264.65435	174	
264.92544	146	
265.01810	196	
265.06292	198	
265.15790	236	1+
266.05255	142	
266.16150	158	1+
266.86033	274	1+
266.99980	430	1+
268.13306	376	1+
268.17734	198	
268.84016	196	1+
268.91422	128	
269.00357	206	
269.08147	162	
270.18373	180	
270.86821	294	1+
271.13238	1506	1+
271.84335	230	
272.06738	218	
272.16337	294	1+
272.79227	154	1+
272.85198	132	
272.92021	126	
273.05668	132	
273.99717	156	
274.15299	802	1+
274.85866	258	1+
275.05679	546	
275.16933	160	
276.07735	212	
276.16804	252	
276.18614	224	
276.83887	198	1+
277.07357	180	
277.09495	344	
277.15668	436	1+
278.11549	152	
278.16277	308	1+
279.04159	194	1+
279.09117	596	
279.23523	246	
280.06590	306	1+
280.10626	140	
280.14225	600	1+
280.26504	160	
281.19614	254	1+
281.98653	188	
282.27626	160	
282.85943	132	
282.97403	196	1+
283.03539	178	
283.07324	260	
283.26165	218	
284.09589	136	
284.13642	204	
284.15817	130	1+
284.29291	1354	1+
284.87666	290	
285.02782	210	1+
285.10339	190	
285.20172	624	
286.11439	414	1+
286.15657	138	
286.91665	160	
287.06328	150	
287.12877	136	
288.06449	974	1+
289.16165	194	
290.01578	140	
290.16167	136	
291.11478	138	
292.06087	1198	1+
292.10474	344	1+
292.16429	1012	1+
292.87174	396	1+
294.17999	1982	1+
294.67044	146	
294.86318	266	1+
296.12359	632	1+
296.81186	140	
297.09928	306	1+
297.14750	146	
297.84464	158	
297.91457	162	
298.90923	136	
299.03890	146	
299.05803	218	
300.06479	164	
300.85574	264	1+
300.88363	262	1+
301.03155	186	
301.12965	142	
301.88546	218	1+
302.14631	454	
302.24481	246	1+
304.01089	152	
304.27095	126	
305.27252	224	1+
305.89837	132	
306.08851	366	1+
306.88423	450	1+
307.08951	234	1+
308.03495	270	1+
308.11692	278	1+
308.29587	868	1+
308.66676	258	
308.80393	180	
309.15614	240	
310.09184	254	1+
310.18062	210	
310.30857	810	1+
310.80530	146	1+
310.87835	592	1+
311.02365	174	
312.02866	590	1+
312.87239	166	
313.93139	228	1+
314.86421	168	1+
315.07587	128	
315.16639	168	
315.82115	130	
317.14438	140	1+
317.17729	128	
318.18928	270	1+
319.08812	316	1+
319.12245	158	
319.17066	374	
320.11650	154	
320.15854	1788	1+
321.97996	150	
322.17504	170	
322.87288	144	
323.16154	142	
323.23863	3448	1+
323.87951	156	
324.09972	216	1+
324.13471	502	1+
324.20554	832	1+
324.89676	412	1+
326.18746	130	
326.34002	168	
327.24248	170	1+
327.89764	168	
328.08365	164	1+
END IONS

###FS:    #m/z: 363.95722 #charge 1+
###MS: 5
###MSMS: 7
BEGIN IONS
TITLE=Cmpd 5, +MS2(363.9572), 28.0-35.0eV, 0.1min #7
RTINSECONDS=7.3995
SCANS=5,7
PEPMASS=363.95722	1249152
CHARGE=1+
182.87341	154	
189.86273	536	1+
191.85830	534	1+
191.95344	250	1+
205.95129	202	
207.88578	218	1+
207.94629	296	1+
209.09127	128	
209.87050	136	
209.94413	1874	1+
210.11069	202	1+
212.87878	2418	1+
214.89361	416	1+
215.88751	210	1+
217.10478	144	
217.11816	152	
218.91464	236	
221.85822	134	
222.95301	2588	1+
224.94923	2658	1+
225.11569	234	1+
226.12053	152	1+
226.94804	10454	1+
226.97331	256	1+
227.06383	332	
227.88387	134	
228.89153	420	1+
228.94291	11928	1+
229.04696	200	1+
230.89022	3348	1+
232.88824	544	1+
233.04259	148	
233.09992	136	
234.03653	292	1+
234.09306	304	
234.12348	146	
234.14381	534	1+
234.55308	216	
235.03999	204	1+
235.07994	416	1+
235.11715	2272	1+
235.15337	198	1+
238.93111	188	1+
239.05562	338	1+
240.96435	876	
241.00742	152	
241.94713	148	
241.96659	466	
242.96021	1450	1+
244.03804	916	1+
244.09229	140	
244.12997	504	1+
244.95775	5038	1+
245.07591	594	1+
245.94028	432	
246.13683	140	
246.78552	132	
246.90340	364	1+
246.95342	6126	1+
248.03363	128	
248.85060	210	1+
248.90169	688	1+
249.04234	498	
249.09586	148	
249.13391	284	
250.12443	306	1+
250.13906	376	1+
250.89590	406	1+
250.94853	282	
250.97004	434	1+
251.07392	258	1+
251.23757	324	1+
252.10779	988	1+
252.17050	144	
252.94025	148	
253.09061	308	1+
253.83537	170	
254.92370	166	1+
255.10388	152	
257.05662	128	
257.97859	354	1+
258.97802	208	1+
259.01696	160	1+
260.06995	154	
260.96893	1454	1+
261.00091	228	1+
261.02407	262	1+
261.15493	148	
262.04853	144	
262.09514	318	1+
262.14473	530	1+
263.05594	214	
263.14576	398	1+
264.06348	382	1+
264.10788	204	1+
264.77711	250	1+
264.97053	508	1+
265.09063	264	
265.84460	224	1+
265.91107	202	1+
265.95776	134	
265.97609	350	1+
266.24715	458	1+
267.06669	160	
267.16552	138	
267.97588	476	
268.08919	398	1+
268.14022	132	
269.79795	144	
269.96998	470	1+
270.12068	168	1+
270.83904	280	1+
271.05139	132	
271.14473	154	
271.64665	156	
271.92460	562	1+
271.98294	198	1+
272.93010	402	1+
273.80657	242	1+
273.90805	146	
273.99966	196	1+
274.86254	158	
275.05558	150	
276.14658	174	
276.42433	128	
276.85125	242	1+
277.07256	184	
277.12684	290	
278.12671	152	
278.89636	250	1+
278.95428	136	
279.01050	312	1+
279.03774	176	
279.12476	448	1+
279.61506	136	
280.05747	436	1+
280.10381	580	1+
280.93920	222	1+
280.98706	248	1+
281.10599	342	1+
281.16300	130	
283.06950	134	
283.10600	166	
283.15576	174	1+
283.18418	174	
283.98866	208	
284.08229	148	
284.82590	192	
284.87446	260	
285.06378	288	1+
285.11934	152	
285.14130	210	
285.84562	482	
285.93946	354	1+
286.01414	128	
287.81445	252	
288.06369	1210	1+
288.13282	384	
288.97108	174	1+
289.80724	230	1+
289.88001	260	
290.04993	202	1+
290.09161	342	1+
290.14323	158	
290.78674	166	1+
290.86152	182	
290.94291	202	1+
291.12378	370	1+
291.89032	128	
292.02833	272	1+
292.85629	344	1+
293.06186	210	
294.86369	388	1+
294.93019	178	
295.02708	290	1+
295.14135	610	1+
296.06909	232	1+
296.64503	272	
296.80634	226	1+
296.94889	128	
298.10236	410	1+
298.27105	224	1+
298.93564	188	1+
299.00280	160	
299.07493	146	
299.15084	296	1+
300.13413	128	
300.80845	142	
300.85641	338	1+
301.03535	190	
301.13564	182	
301.77094	138	1+
301.80937	132	
301.92256	218	
302.01731	292	1+
302.22486	244	
303.08945	420	1+
303.80451	304	1+
303.85651	1034	
303.95003	160	
304.13680	156	
304.21831	206	
305.04045	248	1+
305.13452	502	1+
305.88921	194	1+
306.07637	694	1+
306.11778	178	
306.99996	216	1+
307.08128	532	1+
307.28510	128	
307.79709	322	1+
307.88556	224	1+
308.14707	186	
308.29404	446	1+
309.02554	322	1+
309.25861	152	
309.65179	174	
309.75705	130	
309.95155	318	1+
309.97472	184	
310.19668	128	
310.30697	324	1+
310.87846	160	
311.14830	146	
311.87256	294	1+
312.02623	424	1+
312.15304	230	
312.22871	198	1+
315.04957	132	
315.10479	238	1+
315.84155	148	
317.21444	136	
318.16200	128	
318.18119	138	
318.93165	294	1+
320.08518	130	
320.18169	174	
320.26841	160	
320.91913	148	
321.16655	178	
321.83873	192	
321.86607	214	
321.96413	190	1+
322.92990	788	1+
323.08599	142	
323.13095	194	
323.16128	156	
324.00724	190	
324.14299	544	1+
324.24933	262	1+
324.32647	194	
324.89076	476	
326.17316	160	
326.34344	130	
326.87168	548	1+
326.96741	260	1+
327.16763	584	1+
327.19234	384	1+
328.18755	404	1+
328.96418	138	
329.09825	256	1+
329.24811	160	1+
330.88781	204	1+
330.97163	210	1+
331.77024	154	
332.09247	694	1+
332.13339	194	
333.17131	148	
335.01767	130	1+
335.16193	410	1+
336.86092	218	1+
336.94422	696	1+
337.83938	144	
339.14570	328	1+
340.19835	198	
340.83300	152	
340.93973	542	
341.15375	322	1+
341.21375	258	1+
342.18344	324	1+
342.27604	232	1+
343.34102	178	
344.14130	152	
344.45856	110	1+
345.20124	700	1+
346.19079	156	
347.22798	364	1+
348.15995	698	1+
348.32903	152	
348.91775	134	
349.12601	1388	1+
349.16306	602	1+
349.31901	494	1+
350.10796	1132	1+
350.33599	350	1+
350.79600	138	
351.26929	184	1+
354.01318	194	1+
355.05326	372	1+
355.20781	130	
356.88212	212	1+
357.05379	360	1+
358.15761	138	
359.10765	344	1+
359.18642	534	1+
360.21663	142	
360.25342	258	1+
360.95378	284	1+
362.20672	512	1+
362.79761	134	
363.15926	336	1+
363.32105	198	
364.11651	264	1+
365.17738	398	1+
365.28840	186	
365.38229	244	
366.17969	332	1+
366.28765	238	1+
366.92546	134	
367.13469	2180	1+
367.32893	372	
368.18627	284	1+
368.33286	212	
368.38672	202	
368.42343	878	1+
369.34369	140	
END IONS

###FS:    #m/z: 336.94667 #charge 1+
###MS: 5
###MSMS: 8
BEGIN IONS
TITLE=Cmpd 6, +MS2(336.9467), 28.0-35.0eV, 0.2min #8
RTINSECONDS=8.1715
SCANS=5,8
PEPMASS=336.94667	404532
CHARGE=1+
182.86776	124	
198.15745	148	
205.01646	196	
205.95116	488	1+
207.87508	280	1+
209.12730	190	
209.94400	120	
211.94497	13308	
212.04575	150	
212.20503	100	1+
212.87729	1402	1+
212.94772	478	
213.93988	5272	1+
214.99742	216	1+
215.88717	784	1+
215.93642	772	
217.08677	264	1+
217.85955	118	
217.88323	392	
217.93805	182	
219.03176	140	
221.08952	122	
221.89218	150	
223.96823	162	
224.95841	138	
225.09087	322	1+
225.14801	394	1+
225.96923	128	
226.11811	260	
226.15256	338	1+
226.89469	408	1+
227.95564	180	
228.89463	262	1+
229.95557	12226	
230.02929	352	1+
230.09877	176	
230.88909	1772	1+
230.95953	418	
231.03136	250	1+
231.11902	196	
231.13677	122	
231.95088	4798	1+
232.54112	238	1+
233.04514	164	
233.06110	170	
233.16288	258	1+
233.89763	716	1+
233.91092	134	
233.94685	890	1+
235.08299	516	1+
235.11894	382	1+
235.89607	292	
235.94748	216	
236.06581	138	
237.04202	116	
237.05651	296	1+
238.11619	140	
238.21636	130	
238.89972	284	1+
240.96358	138	
241.02784	172	
241.04810	304	1+
241.16593	126	
242.08019	140	
243.14420	144	
243.78781	244	1+
243.97261	184	1+
244.03923	338	1+
244.07462	270	1+
244.12322	282	1+
246.12712	286	
246.16168	366	
246.66083	344	
246.97578	144	
247.06266	144	
247.09311	160	
247.10920	250	1+
247.24339	224	1+
247.96650	2178	
248.03599	1362	1+
248.17339	124	
248.90182	272	
249.04193	834	1+
249.14181	232	1+
249.15630	206	
249.83295	246	1+
249.96295	1124	1+
249.98315	312	1+
250.94190	160	
250.98534	264	1+
251.03640	194	
251.15381	446	
251.57551	262	1+
251.65060	156	
251.96261	134	
252.11460	170	
252.83781	206	1+
252.90631	278	1+
252.97129	7522	
253.89989	308	1+
253.97518	236	
254.09513	194	
254.10861	282	1+
254.96641	2606	1+
255.07206	300	
256.11830	150	
256.96287	400	1+
257.04104	262	1+
257.91729	244	1+
258.83078	120	
258.91937	168	1+
259.13130	406	1+
259.16839	254	
259.67326	184	
260.01836	160	
260.16003	334	
260.65935	196	
261.14931	120	
262.04738	148	
263.05747	778	1+
264.11575	590	1+
264.97464	278	1+
265.15821	434	1+
266.05625	212	1+
266.08056	136	
266.90692	184	1+
266.97840	182	
267.00049	162	
268.17594	338	
268.85646	146	
269.09876	236	1+
269.11748	122	
269.13117	138	
270.91303	186	1+
270.98198	912	1+
271.13597	134	
271.91635	156	1+
271.95753	202	
272.12566	142	
272.23874	128	
272.97449	614	1+
272.99845	138	
273.78993	224	1+
274.13342	146	
274.15926	508	1+
275.05314	500	1+
276.04285	142	
277.04267	214	1+
277.10062	174	
278.00782	184	1+
278.07748	230	
278.16030	124	
278.25012	220	1+
279.80101	272	1+
280.07390	158	
280.10061	256	1+
280.72391	122	1+
280.83516	254	1+
281.05158	350	1+
281.93490	284	1+
282.07672	274	1+
282.27427	154	
283.03189	150	
283.46921	120	
283.80328	202	1+
284.13569	298	1+
285.08148	268	1+
285.20180	542	1+
285.91864	336	1+
286.07052	160	
286.66888	196	
286.94212	316	1+
287.85676	162	
288.00325	184	1+
288.07046	130	
288.13212	132	
289.06928	532	1+
289.14579	524	1+
290.03959	136	
290.14449	340	1+
290.92987	134	
292.06217	792	1+
292.10254	178	
292.16577	182	
292.86564	142	
293.06855	516	1+
293.10615	140	
293.15919	138	
293.28911	124	
293.89897	264	1+
293.99817	218	
294.17961	1406	1+
294.66653	366	
294.99567	120	
295.99209	170	
296.09600	248	1+
296.87703	122	
297.12542	148	
299.05664	154	
299.94298	242	1+
300.12214	180	1+
300.18227	160	
300.20152	142	
300.85359	250	1+
301.03328	170	
301.10259	230	1+
302.14785	268	1+
303.18355	222	
303.67743	158	1+
305.03150	118	
305.17756	198	1+
305.82092	124	
306.79325	202	
306.88330	592	1+
307.03099	126	1+
307.08158	212	
307.31388	142	
308.16691	512	1+
308.66660	484	1+
309.12167	224	1+
309.17055	356	1+
310.87906	232	
311.87704	120	
311.89454	122	
312.10205	120	
312.88375	304	1+
313.93613	214	1+
314.16246	142	
315.15907	160	
315.18746	120	
316.07110	126	
316.14578	144	
318.17082	130	
318.19240	184	
319.08337	240	
319.17335	188	
320.09202	506	1+
320.15598	866	1+
321.09574	372	1+
321.12923	262	1+
322.13553	190	1+
322.30712	120	
323.17552	132	
323.24074	216	
323.88974	478	1+
324.89453	374	1+
325.14209	136	
325.28744	232	1+
327.15640	246	1+
327.88265	412	1+
328.23964	146	
328.83607	118	
328.89196	272	1+
329.82092	214	1+
329.96238	306	1+
330.10494	148	
330.18944	258	
330.69268	200	
330.96537	240	1+
332.10923	362	1+
333.02713	122	
333.07409	316	1+
334.19489	192	1+
335.23990	342	1+
336.05408	176	
336.08879	616	1+
337.09366	468	1+
337.12238	138	
337.14826	116	
337.18615	1032	1+
337.21747	122	
337.35864	204	
337.93071	132	1+
338.16801	544	1+
339.04511	212	1+
339.29508	156	1+
340.07989	198	
340.39219	262	
341.41888	268	1+
341.75121	150	
342.09830	120	
END IONS

###FS:    #m/z: 322.93050 #charge 1+
###MS: 9
###MSMS: 10
BEGIN IONS
TITLE=Cmpd 7, +MS2(322.9305), 28.0-35.0eV, 0.2min #10
RTINSECONDS=11.8655
SCANS=9-10
PEPMASS=322.93050	3551290
CHARGE=1+
191.95779	330	1+
192.10082	150	1+
192.88735	128	
195.10966	130	
199.10679	126	
203.95614	110	
205.94995	406	
206.94980	222	
206.97390	220	1+
209.12727	632	
209.94497	232	
210.90213	136	
211.90012	120	
212.89646	160	
215.88615	602	
217.10580	168	
217.88740	134	
218.09176	132	
220.86342	132	
220.98241	112	
221.94867	1162	1+
222.11887	144	
222.95296	946	1+
224.97771	140	
226.15201	348	
226.94665	208	1+
227.09853	450	1+
228.00331	132	
228.13969	148	1+
228.89869	270	1+
229.16648	106	
230.07678	206	1+
230.11756	612	1+
230.86272	198	
231.12145	520	1+
232.02791	116	
232.89923	240	1+
233.04524	114	
233.06960	122	
235.11464	116	
236.13717	110	
236.14894	108	
237.10109	286	1+
239.07602	236	
239.82053	204	1+
239.87782	338	1+
240.05092	114	
240.14600	196	
240.17773	134	
240.94312	200	
240.96127	342	
241.06823	122	
241.93771	940	1+
242.93873	646	1+
242.98070	118	
243.15551	120	
243.88220	476	1+
244.03708	298	
244.08953	158	
244.12819	234	
244.82997	164	
245.13084	194	
245.89046	124	
246.14092	166	
246.16032	564	
246.97291	262	
247.12132	202	
248.04397	142	
248.15876	136	
248.83160	142	
248.98120	122	
249.04316	276	
249.12831	458	1+
249.96324	162	
250.04554	200	
250.11887	180	
250.13034	338	1+
251.00058	136	
251.04266	114	
251.07544	164	
251.15714	224	
252.06137	164	
252.10849	320	
252.17438	112	
253.04791	154	
253.12432	106	
254.05725	120	
254.12175	142	
254.95981	110	
255.10797	1420	1+
255.16064	136	
257.01389	206	1+
257.08480	112	
258.97596	148	
259.00186	130	
259.06283	126	
259.14612	158	
259.17245	310	1+
260.05549	126	
260.13639	332	1+
260.15439	432	1+
261.79358	300	1+
261.88911	298	1+
262.04811	216	1+
262.14623	138	
262.79679	234	1+
263.08418	156	
263.83156	214	1+
263.98377	444	1+
264.16343	160	
266.02071	128	
266.15822	134	
267.84874	188	
268.00160	170	
268.17485	204	
268.79625	306	1+
270.28024	152	
271.27956	164	
271.84515	336	1+
271.87362	194	
272.06702	218	
272.13343	626	1+
272.18061	136	
273.08855	258	1+
274.15365	674	1+
275.05330	122	
275.11948	158	1+
275.13960	148	
275.80966	140	
277.07106	138	
278.10913	128	
278.15360	110	
279.09142	964	1+
279.14414	586	1+
280.14786	412	1+
281.05322	112	
281.09663	114	
282.08946	136	
282.85705	150	1+
282.92679	146	
283.03284	116	
283.06993	346	
283.13516	164	
283.94642	168	1+
284.29278	690	1+
285.20219	598	1+
285.31170	120	
286.15683	158	
286.79517	212	1+
286.91894	182	
289.16019	164	
290.00659	134	
291.12178	136	
291.18165	124	
292.05956	394	1+
292.16274	512	1+
292.18250	140	
292.95126	150	
294.18196	434	1+
294.21635	134	
296.12038	340	
299.88257	106	
299.91894	272	1+
300.97826	188	1+
301.17509	474	1+
301.88056	178	
302.02211	136	
302.14789	256	
302.17817	342	1+
302.87361	268	1+
303.14920	166	
303.21969	134	
303.95395	142	
305.13853	368	1+
305.87372	182	
305.89360	112	
306.08563	160	
306.27629	148	
306.86072	114	
306.88166	308	
307.05468	140	
307.28934	792	1+
307.31341	164	
307.88386	188	
308.16007	310	1+
308.29377	668	1+
308.33931	118	
308.87887	120	
309.12428	294	1+
309.32434	142	
310.30787	414	
310.87578	122	
311.02414	242	
311.88457	660	1+
312.03100	128	
312.87928	118	
313.02973	166	
313.11468	112	
315.03278	170	1+
315.87464	198	1+
317.17354	176	
318.15672	114	
318.18926	128	
319.07944	296	1+
319.13624	242	1+
319.30873	114	
320.16185	870	1+
323.16554	108	
323.23996	2180	1+
324.09676	208	
324.13476	214	
324.20715	498	1+
324.89355	594	1+
325.11801	142	
326.24435	212	1+
326.28116	120	
326.37645	118	
327.20546	180	
328.18682	176	
END IONS

###FS:    #m/z: 363.95736 #charge 1+
###MS: 9
###MSMS: 11
BEGIN IONS
TITLE=Cmpd 8, +MS2(363.9574), 28.0-35.0eV, 0.2min #11
RTINSECONDS=12.6455
SCANS=9,11
PEPMASS=363.95736	1034072
CHARGE=1+
189.86232	240	
191.85820	290	1+
196.88372	344	1+
199.06672	148	
205.89684	250	1+
207.87463	188	
207.95120	146	
208.88601	166	
209.94359	1646	1+
210.88487	372	
211.10394	224	1+
211.88635	162	
211.94444	132	
212.87921	2600	1+
214.89582	160	
216.41077	148	
219.86279	160	
222.95240	1274	1+
224.94839	2754	1+
224.97157	150	
225.89039	480	1+
226.12220	292	1+
226.94741	7766	1+
227.93189	262	
228.13243	126	
228.89380	686	1+
228.94257	9296	1+
229.42883	84	1+
229.61768	226	1+
230.88933	4132	1+
232.12440	138	
232.88856	330	
232.91536	220	1+
233.06380	120	
233.91831	180	1+
234.14746	454	
234.88306	152	
235.07796	192	1+
235.11930	1112	1+
236.82217	130	
238.07912	130	
240.96214	1374	1+
241.91868	140	
242.95934	1292	1+
244.03522	360	
244.12437	360	1+
244.56674	168	1+
244.90298	190	1+
244.95774	5130	1+
245.07377	362	1+
245.89287	126	
245.93980	132	
246.95349	4400	1+
248.02822	142	
248.07824	228	1+
248.90204	1348	1+
249.13223	174	
249.84330	196	1+
250.89699	134	
250.96988	178	
251.82939	122	
251.99517	216	1+
252.10716	378	1+
252.13101	172	
252.16322	130	
253.08816	176	
253.83430	126	
254.90872	142	
255.05607	122	
255.87887	294	1+
256.17471	152	
258.03940	310	1+
258.14383	164	1+
258.84576	162	
259.09173	128	
259.97921	208	
260.17643	126	
260.96859	1122	1+
261.08612	370	1+
261.15372	162	
261.86451	202	1+
261.90768	220	
263.05381	210	
263.15316	156	
264.04270	212	1+
264.85254	256	1+
264.96328	270	
265.11834	124	
265.24785	108	1+
265.97517	200	
266.16145	152	
266.99797	282	1+
267.78375	158	1+
267.97465	398	
268.96575	1312	1+
269.11870	130	
269.79612	136	
269.97072	1068	1+
270.14629	352	1+
271.01932	122	
271.12459	252	1+
271.85056	142	
271.87516	178	1+
271.91296	320	1+
272.93210	158	
273.88563	146	
275.05475	190	
276.91246	206	1+
277.08706	122	
277.84920	192	
277.97423	254	1+
278.26727	132	
279.02406	138	
279.11417	360	1+
280.26449	140	
281.22942	158	
283.10210	136	
283.79065	202	1+
283.85135	198	
283.98710	350	1+
284.12339	330	1+
284.83921	144	
284.93371	150	
285.05916	196	1+
285.84708	866	1+
285.94296	124	
286.89260	198	1+
287.80287	314	1+
288.03742	162	
288.06367	518	1+
288.13042	634	1+
289.07434	232	1+
289.10885	264	1+
290.77997	216	1+
291.02793	132	
292.86274	128	
293.11578	192	1+
294.08129	166	1+
294.86023	306	1+
294.93553	158	
296.35294	122	
296.64141	590	1+
298.80321	224	
299.85052	140	
300.82119	138	
300.92774	236	1+
301.11497	262	
301.26801	208	1+
301.80986	158	
301.85767	214	
301.99489	140	1+
302.13161	156	
302.87001	198	
302.90909	124	
303.03255	132	
303.22813	156	
303.80360	220	1+
303.85691	684	1+
304.91859	128	
306.12641	334	1+
306.18498	150	1+
306.79260	140	
306.88076	140	
306.92950	134	
307.00609	134	
307.13457	220	1+
307.29152	144	
307.88490	426	1+
308.29423	352	1+
308.92452	164	
309.03030	220	1+
309.04356	222	1+
309.14988	148	
310.87306	416	1+
310.93727	184	1+
311.16800	124	
312.03797	474	1+
313.02235	148	
313.04423	366	1+
313.12950	140	
314.16016	144	
314.78295	142	
314.82258	150	1+
315.16030	160	
316.14755	130	
317.18173	138	
319.07721	142	
319.13914	122	
319.22311	128	
319.89019	152	1+
320.81358	414	1+
320.93323	132	
321.10662	298	1+
321.17962	216	1+
321.82030	300	1+
321.86635	160	
322.02446	132	
322.06198	136	
322.88764	152	
323.14334	234	1+
324.32534	124	
324.88792	276	1+
325.12215	150	
326.01208	206	1+
326.14451	164	
326.17320	230	
326.87248	316	1+
326.95632	168	
327.18026	130	
327.19171	374	1+
327.30023	260	1+
327.83120	242	1+
328.19449	214	1+
328.88459	178	
329.00763	94	1+
329.87279	268	1+
331.08459	336	1+
331.11670	126	
331.14668	172	
331.98652	168	1+
332.09004	276	1+
335.34151	178	
336.03551	130	
336.94530	542	1+
339.78073	144	1+
339.82739	240	1+
340.07830	144	
340.93857	466	1+
342.65535	190	
343.27514	122	
344.76579	160	
345.18052	290	1+
345.20107	634	
346.18828	180	1+
347.22295	170	1+
349.12370	956	1+
349.15933	162	
349.21757	128	
349.32055	286	
350.10608	484	1+
350.16377	156	
350.88483	140	
351.33230	182	
352.88623	154	
352.90927	148	
354.16293	124	
355.05161	148	
355.14905	144	
355.41986	162	
355.99120	168	1+
356.05170	550	1+
356.41875	152	
356.88842	134	
357.05370	332	1+
357.21828	302	1+
357.71228	180	
358.15716	126	
358.91594	144	
360.07517	198	1+
361.07084	226	1+
361.11996	122	
361.31572	156	
362.20612	166	
362.23166	130	
362.33747	122	
363.16891	242	
365.38556	126	
365.79025	174	1+
367.13637	700	1+
367.21043	126	
367.32943	262	
367.42445	550	1+
368.42710	456	1+
END IONS

###FS:    #m/z: 336.94679 #charge 1+
###MS: 9
###MSMS: 12
BEGIN IONS
TITLE=Cmpd 9, +MS2(336.9468), 28.0-35.0eV, 0.3min #12
RTINSECONDS=13.4175
SCANS=9,12
PEPMASS=336.94679	304598
CHARGE=1+
200.87419	122	
203.00180	236	1+
208.11035	120	
209.12438	132	
209.94135	116	
210.08564	152	
210.88084	132	
210.89969	150	1+
211.94449	10538	1+
212.87863	1088	1+
213.89417	202	
213.94000	5156	1+
215.88512	488	1+
215.93661	392	
216.02432	202	1+
217.06698	110	
217.93695	218	
218.09288	110	
222.95718	260	1+
225.08394	194	1+
226.15262	134	
226.96356	152	
228.89374	292	1+
229.02426	134	1+
229.95541	9962	1+
230.12055	218	1+
230.88858	1144	1+
231.08518	116	
231.94979	5256	1+
232.02760	168	1+
232.10420	114	
233.04861	202	1+
233.90063	336	1+
234.12691	146	
234.83115	138	
235.07960	518	1+
235.11672	304	
235.14015	182	
235.89875	106	
235.94878	194	
236.08077	330	1+
237.13172	100	
238.06044	124	
239.06409	258	1+
239.89674	106	
240.61233	100	
241.98962	216	1+
243.12424	368	1+
243.14593	130	
244.03866	238	1+
244.12768	308	1+
244.97811	128	
246.16080	836	1+
246.66601	298	
246.90823	218	1+
246.97385	190	
247.09926	110	
247.96552	2934	1+
248.03241	208	
248.89966	376	
248.98275	128	
249.03925	484	
249.11768	210	1+
249.64556	100	
249.89825	208	
249.96155	1182	1+
249.98293	156	
250.16521	150	
250.65928	192	
250.83189	120	
250.90199	190	
250.99029	116	
251.02509	102	
251.15559	202	
251.64604	152	
251.96032	348	
252.02494	106	
252.14882	164	
252.83468	244	1+
252.97200	6052	1+
253.83741	146	1+
254.94056	108	
254.96646	2958	1+
255.07655	280	1+
256.87071	184	
256.96128	370	1+
257.01440	120	
258.47431	100	
258.84888	124	
258.90787	120	
260.00657	146	
260.06919	128	1+
260.11455	170	
260.13778	142	
260.66241	100	
261.09319	110	
261.15061	412	1+
262.09111	192	1+
262.85460	160	
263.01228	204	1+
263.05619	328	
263.85972	284	1+
264.89010	120	
265.08901	122	
265.26421	100	
266.11745	184	1+
267.01235	112	
267.24243	128	
267.84652	230	1+
268.17419	192	
269.83883	204	1+
270.98212	706	1+
271.10505	208	1+
271.13240	204	1+
271.86710	122	
272.06825	264	
272.97699	470	1+
273.79301	134	
273.85626	172	1+
274.05043	370	1+
274.12035	116	
274.15289	382	1+
275.86176	202	1+
276.09527	106	
276.18576	214	1+
277.02354	142	
277.07438	428	1+
277.56275	104	
278.00535	120	
278.81088	134	
278.83255	488	1+
279.96447	120	
280.12273	202	1+
280.95524	144	
281.05372	142	
281.84059	214	
282.10343	130	
282.28072	130	
282.83673	134	
284.08534	128	
284.79554	148	
285.15775	258	1+
285.20187	198	1+
285.80495	234	1+
285.85211	172	
286.02862	150	1+
286.15866	314	1+
286.65772	112	
286.85204	124	
287.84904	116	
287.87625	132	
288.06410	136	
289.07272	206	1+
289.14441	142	
290.14471	142	
292.06338	340	1+
292.10419	442	1+
292.43681	132	
292.61533	114	
293.20808	102	
293.87910	140	
293.99644	102	
294.18016	632	1+
294.22029	110	
294.67710	114	
294.86088	132	
295.07077	130	
295.10775	118	
295.85347	110	
296.00162	232	1+
296.51205	106	
297.11784	100	
297.14760	118	
297.22253	108	
298.07881	134	
299.05944	164	
299.66027	102	
300.06297	230	
300.09186	100	
300.18019	142	
301.23434	160	
301.86729	178	
302.15065	184	
303.15268	260	1+
305.82278	150	
306.07872	210	
306.11555	170	1+
306.79481	428	1+
306.89056	214	
307.08050	102	
307.88968	196	
307.92279	236	1+
308.66779	478	1+
309.18960	140	
310.16100	146	
310.87698	702	1+
311.19983	218	1+
311.22199	100	
311.50067	112	
312.13922	364	1+
312.18155	138	
314.81865	162	
314.96254	180	1+
317.11608	106	
317.18823	268	1+
317.67456	146	
317.85431	108	
318.19422	188	1+
319.08787	136	
319.17552	130	
319.82811	120	
320.15796	596	1+
320.29895	236	1+
322.13645	226	1+
325.88619	136	
326.29357	140	
326.80050	252	1+
328.88944	102	
329.87725	232	1+
331.16910	108	
332.09113	132	
333.16836	134	
334.18597	118	
334.27777	100	
334.90647	102	
335.16600	106	
335.20954	100	
336.08301	324	1+
337.18653	884	1+
337.24209	132	
337.35350	158	
337.39744	134	
338.11712	116	
338.16738	334	1+
342.11121	172	1+
342.16022	110	
342.20158	180	1+
END IONS

###FS:    #m/z: 340.94118 #charge 1+
###MS: 13
###MSMS: 14
BEGIN IONS
TITLE=Cmpd 10, +MS2(340.9412), 28.0-35.0eV, 0.3min #14
RTINSECONDS=17.117
SCANS=13-14
PEPMASS=340.94118	1810038
CHARGE=1+
183.86722	128	
192.92413	114	
196.87219	212	1+
196.88436	162	
204.01388	104	
205.95188	250	
208.94148	304	1+
209.03286	216	1+
210.93967	194	
211.15587	156	
212.87846	242	
213.07610	152	1+
213.87886	236	
213.94017	3378	1+
214.87968	128	
215.88671	834	1+
215.93854	602	1+
216.40503	186	
217.85526	272	1+
217.88329	520	1+
217.93502	166	
218.91422	150	
221.89134	110	
222.94912	362	1+
222.97253	164	
224.97724	276	1+
226.11295	124	
226.90085	216	1+
226.95100	198	1+
227.10554	140	
228.55196	104	
228.94870	138	
229.92913	116	
230.07443	146	
230.88825	662	1+
231.95085	2400	1+
233.05208	140	
233.89718	480	1+
233.94543	600	1+
234.05647	158	1+
234.14536	284	1+
235.11465	422	1+
235.89493	162	
235.94483	182	1+
236.89746	144	
237.89577	222	
238.05921	222	1+
238.84799	130	
239.05790	198	1+
239.14317	138	
240.12386	262	1+
240.23117	132	
241.90453	156	
241.99438	166	
242.03649	148	
242.82586	194	1+
244.55527	106	
244.95711	184	1+
245.07555	104	
246.16221	368	1+
246.97802	144	
248.90071	334	1+
248.98971	112	
249.04190	114	
249.90245	204	1+
249.96306	900	1+
251.14151	300	1+
251.78914	240	1+
251.93525	140	
251.96089	422	
252.10155	102	
253.02996	190	1+
254.81257	104	
254.96701	1552	1+
255.07524	270	
255.10899	118	
255.20798	102	
255.91939	202	1+
256.07121	146	
256.96337	318	
259.14215	132	
259.17440	160	
259.58299	116	
259.66799	102	
260.15824	422	1+
261.01631	138	
261.05317	126	
262.14483	212	
262.92732	150	
262.96888	126	
263.06767	158	
263.98571	136	
264.16399	122	
264.87888	120	
264.95775	110	
265.03406	164	
265.09300	140	
265.79612	118	
265.84869	156	
266.16188	124	
267.03047	170	1+
267.09095	258	1+
268.17564	408	1+
268.84428	190	
269.00910	212	1+
269.85827	230	1+
270.10314	380	1+
271.10636	310	1+
271.84359	120	1+
271.96751	184	1+
272.93323	314	1+
273.04149	108	
273.18019	166	1+
275.01959	142	
276.84209	136	
276.86002	136	
277.18526	152	1+
277.96510	170	
278.01393	178	1+
278.84938	224	
279.94709	210	1+
279.96017	190	
281.04776	216	1+
281.13998	188	
282.15389	108	
282.97194	102	
283.04563	228	
283.06591	106	
284.13619	138	
284.16064	110	
284.88362	184	
284.99408	166	
285.35562	104	
288.06539	322	
288.14555	104	
289.01104	194	1+
289.06605	162	
289.08336	220	1+
289.14262	122	
289.87873	142	
290.15858	198	
290.85431	122	
291.13322	178	
291.76895	120	
292.15838	286	1+
292.17346	156	
293.07022	120	
293.87557	128	
294.14013	174	
294.18198	162	1+
294.27502	114	
294.67457	218	
294.86272	170	
295.46900	104	
296.14581	116	
296.29312	136	
296.76380	106	
296.98616	126	
297.79392	110	
297.97614	390	1+
298.08093	166	
298.81028	232	1+
299.05745	162	
299.78717	206	
300.66850	154	
300.85878	240	
301.11025	190	
301.13936	360	1+
301.87935	134	
302.17442	128	
302.19892	166	
304.26370	140	
305.29092	126	
305.88155	386	1+
307.28058	108	
307.79867	136	
308.29316	378	1+
308.66933	164	
308.88128	120	
308.98732	110	
309.12612	106	
309.16776	104	
309.88943	160	
310.87535	268	1+
311.18229	126	
312.02660	298	1+
312.22066	148	
314.14164	132	
315.16104	136	
317.17752	106	
318.16754	126	
318.18663	128	
319.88088	376	1+
322.30781	106	
323.01506	180	
323.18089	102	
323.23514	190	
324.89217	418	1+
325.89382	310	1+
326.15932	220	1+
326.17538	404	1+
326.25389	126	
327.02451	106	
327.06274	150	
328.88852	356	
329.13404	142	
329.86968	296	1+
330.08613	134	1+
330.81499	190	
337.18244	362	1+
337.22398	138	
337.35576	122	
339.16453	150	
339.20060	110	
340.19523	390	
341.25485	134	
342.14610	152	
342.20824	178	
343.15351	106	
343.24493	164	
345.08795	154	1+
345.99153	192	1+
END IONS

###FS:    #m/z: 507.84692 #charge 1+
###MS: 13
###MSMS: 15
BEGIN IONS
TITLE=Cmpd 11, +MS2(507.8469), 28.2-35.2eV, 0.3min #15
RTINSECONDS=17.889
SCANS=13,15
PEPMASS=507.84692	295492
CHARGE=1+
191.95417	266	
196.01531	360	1+
199.88598	294	
213.15890	2310	1+
215.88491	268	1+
217.89702	274	
224.98004	276	1+
226.11562	570	1+
227.95344	256	1+
229.84519	456	1+
230.84761	386	1+
232.07118	210	
232.85300	122	1+
232.90706	174	1+
233.08688	256	1+
234.06756	178	
235.14226	5548	1+
237.01565	216	1+
238.06341	334	1+
239.17647	384	
239.21225	198	
239.88167	196	1+
240.07561	420	1+
243.89451	236	1+
244.12883	696	1+
245.11131	844	1+
246.97264	208	1+
247.02387	170	1+
248.85679	406	1+
249.05942	246	1+
249.15740	2996	1+
252.08067	350	1+
254.05946	574	1+
254.08104	274	1+
254.14872	504	1+
254.93965	388	1+
255.89510	226	1+
257.86267	308	1+
258.14001	380	1+
260.08476	254	1+
260.12484	198	1+
262.13682	14098	1+
262.99057	196	1+
263.10047	210	1+
263.35234	148	1+
264.10441	146	1+
265.65450	156	1+
265.86184	522	1+
266.13195	288	
266.16566	190	
266.86401	440	1+
266.92274	340	1+
266.93646	248	1+
267.02012	190	1+
267.10605	206	
267.20373	976	1+
268.05909	160	1+
269.87990	232	
270.87052	1058	1+
272.00246	182	
272.08290	232	
272.11974	352	1+
272.80613	230	
272.85410	1746	1+
272.95084	316	1+
273.90811	198	
277.01101	250	1+
277.15299	7620	1+
278.85402	262	1+
278.89567	398	1+
278.93717	234	1+
279.14397	462	1+
279.52842	80	1+
279.90009	258	1+
280.13288	192	
280.15058	312	1+
281.22083	1134	1+
281.37818	220	1+
281.93444	380	1+
282.05908	354	1+
282.12956	178	
282.93660	310	1+
283.01274	278	1+
283.07955	310	1+
283.10508	186	1+
284.19494	2386	1+
284.80932	250	1+
284.87433	532	1+
285.94190	520	1+
286.13779	2054	1+
286.87267	232	
287.11702	278	1+
287.84115	274	
287.89209	226	
287.95654	224	1+
288.87094	912	
288.89117	228	
289.64543	180	1+
289.88314	1578	
289.94528	176	1+
290.06402	264	1+
290.86783	2306	1+
290.95006	226	1+
292.82037	252	1+
292.86353	284	
292.88714	266	
293.07508	250	1+
293.87416	6704	1+
294.09877	190	1+
294.13394	1042	1+
294.21058	188	1+
294.39532	216	
295.09330	216	1+
295.52649	242	1+
297.33982	198	1+
297.81516	408	1+
298.13717	458	1+
298.15919	200	
298.42461	254	1+
298.85628	444	1+
298.87863	762	1+
298.91028	618	1+
299.03523	302	1+
299.08200	272	1+
299.76220	110	1+
299.81728	360	1+
299.91491	436	1+
300.85531	718	1+
300.87312	208	
300.89071	170	
302.16856	420	1+
302.90519	170	
302.94863	272	1+
303.85600	186	
303.87715	514	1+
304.11414	178	
304.82475	190	1+
304.92059	180	
305.12504	326	1+
306.09879	196	1+
306.36234	82	1+
306.88171	472	
307.13781	1188	1+
307.26784	288	1+
307.89098	2012	1+
307.94121	192	
308.09865	314	1+
308.14021	1036	1+
308.23094	190	
308.29215	220	
308.66860	186	1+
308.79733	380	1+
308.87932	2426	1+
309.88420	1496	1+
309.91528	282	1+
309.98844	510	1+
310.15394	570	1+
310.99071	408	1+
311.88365	11066	1+
311.94147	394	1+
312.01772	234	1+
312.17681	204	
312.19051	170	
312.22657	3174	1+
312.83424	332	1+
312.94551	342	1+
313.83163	184	1+
314.86795	864	1+
314.89243	1350	1+
315.02064	172	
315.16623	894	1+
315.83311	226	
316.40751	244	1+
316.86383	662	1+
316.89134	828	
317.82474	264	
317.85356	504	1+
317.89276	528	
318.79724	214	1+
318.85763	434	1+
318.88499	308	
319.13807	194	
319.22104	138	1+
319.81736	284	1+
319.88606	500	1+
320.85977	504	1+
320.88790	324	1+
321.01648	240	1+
322.15845	154	1+
323.06466	176	
323.39021	226	1+
323.99668	178	
324.85692	316	1+
325.03991	188	
325.89956	1130	1+
326.13180	192	
326.24282	8688	1+
327.04809	248	1+
327.08909	240	1+
327.17886	438	1+
327.38664	348	
327.88241	602	
327.90150	498	
328.66594	156	1+
328.86668	802	
328.89331	1338	1+
329.02394	166	
329.12907	248	1+
329.53617	154	1+
330.87997	260	
331.10445	138	1+
331.20141	380	
331.89632	1774	1+
331.94270	252	1+
332.20610	206	
332.87714	626	1+
332.90220	974	1+
332.94749	162	1+
333.02677	284	1+
333.17543	14834	1+
333.67013	130	1+
333.78684	338	1+
333.82830	210	
334.06572	220	1+
334.90014	1174	1+
335.10660	186	
335.83900	474	1+
335.98820	226	
336.73213	178	
336.80800	218	1+
336.87321	234	
336.89054	222	
336.94489	292	
337.23783	424	1+
337.87682	1106	1+
337.94880	190	
337.96598	170	
338.24319	352	1+
338.98102	188	
340.22200	450	1+
340.77046	194	1+
341.07543	236	1+
341.87343	420	1+
342.16116	260	1+
342.90385	178	1+
343.14944	278	1+
343.16294	242	1+
345.87174	366	1+
345.89180	206	
346.05008	386	1+
346.13564	224	1+
347.22098	180	1+
347.76940	200	1+
347.81213	198	1+
347.92868	188	
348.19032	264	1+
349.00704	466	1+
350.14610	254	1+
350.34534	174	
350.88820	378	
350.91389	298	
350.95835	234	
351.83754	176	
351.85837	178	
351.88726	198	
351.98185	402	1+
352.01522	200	
352.25738	496	1+
352.77699	342	1+
352.90990	332	
353.05193	402	1+
353.16934	168	
353.72866	186	1+
353.85275	306	
353.90984	216	
354.69089	174	1+
354.79091	488	1+
354.90580	308	
355.22532	206	
355.26950	856	1+
355.34376	284	1+
356.08853	220	
356.17902	184	
356.72694	196	1+
356.89862	180	
356.96130	330	1+
357.05175	322	1+
357.19578	164	
357.29890	154	1+
357.83574	380	1+
357.91254	366	1+
357.96479	292	1+
358.21160	338	1+
360.85068	406	1+
360.95800	180	
361.49933	224	
361.93022	192	1+
362.20199	320	1+
363.12407	460	1+
363.88261	194	
364.09831	238	1+
365.06889	444	1+
365.78425	152	1+
365.90454	268	1+
365.97522	184	1+
366.17948	340	1+
366.83980	2526	1+
366.87140	234	
367.71123	896	1+
367.89134	520	1+
368.09667	418	1+
368.33481	236	1+
368.89666	362	1+
368.96021	200	1+
369.00838	184	
369.28630	444	1+
369.73210	366	1+
370.05844	304	1+
370.78350	556	1+
371.13374	246	1+
372.85734	300	1+
373.04344	170	
373.72078	212	
373.83572	200	
374.06346	282	1+
374.13166	208	1+
374.28276	104	1+
374.70108	308	1+
375.06670	256	1+
375.51297	98	1+
375.54199	166	1+
375.73060	278	1+
375.82115	272	1+
375.86018	342	1+
375.91333	124	1+
376.22191	7778	1+
377.88864	218	
378.84780	444	1+
379.36477	168	
380.12684	300	1+
380.53365	118	1+
381.05815	270	1+
381.85355	904	1+
382.10749	586	1+
382.43741	176	1+
382.85700	658	1+
383.11577	336	1+
383.26565	2308	1+
383.39515	170	
383.71853	306	1+
383.89820	268	1+
384.72168	234	1+
384.85051	6094	1+
385.15174	170	
385.20218	494	1+
385.22377	180	
386.80039	180	
386.88013	366	1+
387.71787	284	1+
388.05168	278	1+
388.79425	250	
388.85772	170	
389.20147	202	
389.71607	422	1+
389.79339	390	1+
389.87053	184	
390.05548	206	
390.18485	230	
390.84196	452	
390.89177	178	
391.19893	204	
391.84300	300	
392.86601	1356	1+
393.19393	298	1+
393.79765	814	1+
394.83588	474	
394.86181	754	1+
394.90177	276	1+
395.10509	180	1+
395.86834	414	1+
396.40110	546	1+
396.81200	338	1+
396.90709	170	
397.21091	246	
397.24430	392	1+
397.27923	1006	1+
397.31189	964	1+
397.72822	328	1+
398.09978	262	1+
398.21172	192	
398.86638	388	1+
398.93015	270	1+
399.00186	226	1+
399.05690	192	
399.12733	546	1+
399.22337	1922	1+
399.71374	166	
399.77866	164	1+
399.81296	196	
400.12549	418	1+
401.12691	256	1+
401.22720	800	1+
401.72901	316	1+
401.79163	212	1+
401.98998	116	1+
402.86595	3118	1+
403.06339	390	1+
403.09931	192	
403.13544	236	1+
403.29930	176	1+
403.87277	1820	1+
404.92783	246	1+
405.05608	496	1+
405.21110	222	
405.78134	168	
405.87507	908	
406.14616	158	1+
406.81345	298	1+
406.85818	272	
407.19964	282	1+
407.86633	8056	1+
408.93428	246	1+
409.73053	770	1+
409.81742	368	1+
410.07421	308	1+
410.73486	516	1+
410.85213	358	
410.87582	1212	1+
411.05355	212	
411.26308	354	1+
411.81118	934	1+
412.73043	558	1+
412.85095	1258	1+
412.86792	342	
413.07318	634	1+
414.23180	340	1+
415.87927	716	1+
416.08027	210	1+
416.90901	298	1+
418.14032	552	1+
419.08174	262	1+
419.26509	190	
420.41419	146	1+
421.81801	282	1+
421.88470	676	
422.86146	708	1+
422.88756	418	
423.73596	194	1+
424.24450	202	1+
425.31232	2164	1+
425.86810	2802	1+
426.07687	362	1+
426.86559	1798	1+
426.94221	294	
427.73620	300	
427.79002	172	
428.22240	360	1+
428.74285	882	1+
428.85194	270	
428.88596	2662	1+
429.02963	158	1+
429.06403	328	1+
429.15753	292	1+
429.22485	212	1+
429.29060	196	
429.84815	178	
429.93475	326	1+
430.01004	196	1+
430.27031	438	1+
430.74037	970	1+
430.85574	308	
430.88202	654	
430.93923	278	1+
431.83876	202	1+
431.86785	464	
432.24403	13800	1+
432.70391	126	1+
432.88425	212	
433.88885	312	
434.17423	496	1+
434.28996	224	1+
434.80420	216	1+
434.88761	438	
435.36590	174	1+
436.69446	170	1+
437.15151	180	
439.89269	1390	1+
440.70024	270	1+
440.92921	150	1+
441.19404	260	1+
442.15952	388	1+
443.15505	542	1+
443.24573	226	1+
444.14429	412	1+
444.38805	190	1+
444.87060	2174	1+
445.74382	442	1+
445.95294	128	1+
447.15276	222	1+
447.25840	814	1+
447.30436	376	1+
447.75072	194	1+
447.81637	256	
448.19372	194	1+
448.88298	948	1+
449.85008	170	1+
449.99081	150	1+
450.80467	260	1+
451.32653	274	1+
451.77272	254	1+
451.89757	300	1+
452.23283	192	1+
453.18316	182	1+
453.27054	354	1+
454.27365	240	1+
454.75922	154	1+
456.25151	252	1+
457.16660	210	
457.76426	182	1+
457.87722	198	
457.90663	1020	1+
458.71222	172	1+
458.78029	178	1+
460.16669	506	1+
461.31183	514	1+
462.16477	270	1+
462.88158	850	1+
464.12351	294	1+
465.16664	176	
466.83589	168	1+
467.88804	368	
468.07772	152	1+
468.35313	426	1+
468.75847	300	1+
468.78018	252	1+
468.89442	590	1+
469.07626	210	1+
470.29212	252	1+
470.31666	190	1+
473.10283	224	1+
473.36594	218	1+
473.86449	166	1+
475.16327	142	1+
475.28898	868	1+
476.78142	146	1+
479.92394	336	1+
482.71460	186	1+
485.90165	820	1+
488.44961	176	
488.78444	194	1+
489.30638	1248	1+
489.38093	264	1+
489.40809	216	1+
491.33925	148	1+
491.85398	242	1+
494.21205	206	1+
494.44775	190	1+
496.17263	172	
496.34957	658	1+
497.22620	132	1+
498.28736	762	1+
499.80259	216	1+
502.30430	172	1+
502.49702	246	1+
502.75100	194	1+
503.35438	2118	1+
504.11053	176	1+
504.15123	240	1+
504.27239	314	1+
504.44170	250	1+
504.50095	312	1+
504.79577	196	1+
504.88363	182	1+
505.44276	202	1+
506.18802	188	1+
506.29181	288	1+
506.76141	150	1+
506.85894	414	1+
507.29994	166	1+
507.44527	166	1+
508.41567	246	1+
508.47636	178	1+
509.29603	428	1+
509.85489	284	1+
510.45638	252	1+
510.51387	364	1+
511.17876	222	1+
511.38561	206	1+
511.52035	240	1+
511.67381	246	1+
512.30392	532	1+
END IONS

###FS:    #m/z: 336.94676 #charge 1+
###MS: 13
###MSMS: 16
BEGIN IONS
TITLE=Cmpd 12, +MS2(336.9468), 28.0-35.0eV, 0.4min #16
RTINSECONDS=18.6615
SCANS=13,16
PEPMASS=336.94676	273968
CHARGE=1+
45.80885	104	
185.68570	128	
192.89399	178	
196.88466	106	
197.13957	98	
198.95508	146	
205.95061	258	
207.97285	102	
208.88502	132	
208.98455	114	
209.88592	140	
209.93935	120	
211.94488	12102	1+
211.98365	142	
212.29262	96	
212.87808	1796	1+
213.93960	4560	1+
214.89329	216	
215.88488	874	1+
215.93661	818	1+
222.95306	304	1+
223.95937	170	1+
225.03618	110	
225.06690	102	
225.89454	100	
226.15355	138	
226.89525	126	
226.94491	142	
226.96403	110	
227.09697	160	1+
227.89250	248	
228.89597	212	
229.19624	166	1+
229.95557	9952	
230.89042	1842	1+
230.95561	296	
231.95045	3618	1+
232.13022	108	
232.60406	108	
232.96702	140	
233.89784	300	
233.94955	722	1+
234.04946	116	
234.89200	488	1+
235.08113	508	
235.11702	396	1+
235.86675	134	
235.89288	360	1+
235.94794	154	
237.10948	116	
238.04377	216	1+
238.06942	142	
238.96609	230	1+
239.50890	100	
239.68566	100	
239.95008	138	
241.92069	102	
242.15752	106	
243.49144	110	
244.12710	266	
246.12528	220	
246.16241	600	1+
246.44516	100	
246.97875	346	
247.09970	312	1+
247.90652	112	
247.96603	1980	1+
248.04055	120	
248.89899	596	
249.04266	240	
249.82915	216	1+
249.96103	830	1+
250.02943	306	1+
251.15683	312	1+
251.40048	142	
251.90917	126	
251.96711	204	
252.07866	136	1+
252.10804	272	
252.97151	6470	1+
253.13464	114	
253.22983	100	
253.90445	660	1+
253.96170	228	
254.96641	2962	1+
255.07825	144	
255.10679	142	
256.86037	292	1+
256.96458	368	1+
257.79844	208	1+
257.91511	114	
257.93303	124	
258.11159	190	1+
258.53985	102	
258.83856	128	
258.89592	118	
259.63824	110	
259.96335	104	
260.15899	248	1+
260.65037	96	
260.85086	106	
261.83182	120	
261.84591	176	
262.05474	280	1+
262.99529	126	
263.97645	144	
264.79720	168	1+
264.96571	272	1+
265.02062	164	
265.05654	102	
265.07689	294	1+
265.85544	142	
266.99489	320	1+
267.83893	188	
267.86378	126	
268.17371	124	
268.84043	104	
268.96090	142	
269.83884	530	1+
270.79922	104	1+
270.98367	698	
271.08656	122	
271.12277	172	1+
271.91683	184	
272.94912	108	
272.97559	422	1+
273.07101	96	
273.16670	138	
273.79100	114	
274.15213	144	
276.18677	166	
277.07141	252	
277.80529	118	
278.11713	120	
278.83748	104	
279.07458	154	
279.83631	202	
280.10469	258	1+
280.86327	274	1+
281.05266	350	1+
281.15940	164	
281.68055	162	
281.86276	154	1+
282.92257	98	
283.72559	110	
284.88652	110	
285.20367	118	
285.85392	260	
285.93678	104	
286.75761	128	
286.84841	508	1+
287.06518	286	1+
288.06440	280	1+
290.86029	194	1+
292.06085	106	
292.06503	468	1+
292.10498	540	1+
293.06629	396	1+
293.87812	150	
293.99778	188	
294.17746	456	1+
294.90634	118	
295.08167	122	
295.99162	334	1+
296.95322	110	
296.99362	216	1+
297.12051	104	
298.27676	116	
301.19233	202	1+
301.87057	264	1+
301.91694	238	1+
303.05247	118	
303.15122	318	1+
303.67633	202	1+
306.11347	114	
306.46785	140	
306.88829	404	1+
307.80435	342	1+
307.89424	332	1+
308.14756	112	
308.88055	230	1+
309.18802	162	
309.32184	102	
309.86852	166	
310.24603	130	
310.93032	258	1+
311.11465	188	1+
311.87586	398	1+
311.96809	104	
312.02723	140	
312.85269	138	
314.12401	104	
315.43412	112	
315.86127	148	1+
317.18246	224	
318.16743	118	
318.18867	102	
319.17444	126	
319.68842	110	
320.07512	114	
320.16234	520	1+
321.10332	150	
321.19757	184	1+
322.30219	354	1+
322.39462	122	
323.88531	104	
324.29114	106	
324.89830	108	
326.11804	114	
326.89324	114	
327.15135	134	
327.17224	134	
329.76312	100	
329.88543	158	
330.67974	96	
333.18259	102	
333.77287	208	1+
334.31220	98	
334.87724	116	
337.18649	676	
338.17417	386	1+
338.39138	142	1+
338.99559	102	
339.20246	124	
342.31439	106	
END IONS

###FS:    #m/z: 340.94141 #charge 1+
###MS: 17
###MSMS: 18
BEGIN IONS
TITLE=Cmpd 13, +MS2(340.9414), 28.0-35.0eV, 0.4min #18
RTINSECONDS=22.346
SCANS=17-18
PEPMASS=340.94141	2024120
CHARGE=1+
192.88814	356	1+
192.92834	164	
196.88400	254	1+
198.89050	138	
205.94627	248	1+
207.40955	112	
210.48876	112	
210.94201	106	
211.15101	222	
211.94553	310	1+
212.87531	428	1+
213.87821	278	1+
213.89493	120	
213.94014	3314	1+
214.89579	224	
215.88727	1194	1+
215.93908	898	
216.83103	112	
217.85750	120	
217.88233	266	
217.93702	172	
218.03444	104	
221.89359	116	
221.95157	438	1+
222.86992	116	
223.88622	136	
224.98030	116	
225.96473	106	
226.89639	210	1+
226.95020	200	
228.17779	104	
230.88962	422	
231.12131	280	
231.82524	204	1+
231.89044	258	
231.95110	2978	1+
232.89643	518	1+
233.90029	378	1+
233.94773	798	1+
234.11669	308	1+
235.01310	106	
235.06597	102	
235.14995	122	
235.89081	162	1+
236.11170	130	
237.88728	128	
238.08068	196	
239.89952	140	
240.88979	106	
240.96047	188	
243.14069	104	
244.94297	166	
244.95882	210	
245.09515	132	
245.15792	368	1+
245.94133	146	
246.90500	124	
246.97778	266	1+
247.93953	158	
248.90272	180	
248.95811	1082	1+
248.98769	198	
249.13311	256	
249.96076	926	1+
250.94223	156	
251.03030	154	
251.15423	330	1+
252.10789	188	1+
252.13524	130	
253.04968	188	
253.90490	148	
254.11893	150	
254.96586	2016	1+
255.10503	104	
255.19390	140	
256.17169	120	
256.84124	108	
256.91389	114	
257.85096	174	1+
258.85280	146	1+
259.96699	212	
260.15871	156	
261.01343	104	
261.15918	222	1+
261.87087	142	
261.90145	102	
262.92708	110	
262.96897	136	
264.09609	152	
267.13573	168	
267.85697	342	1+
268.17446	124	
268.51790	104	
268.81780	160	1+
268.99965	116	
269.04034	116	
269.79898	250	1+
270.18056	116	
270.90809	350	1+
271.91323	298	1+
272.93990	284	1+
272.98135	174	
273.79540	114	
274.99530	158	
275.05611	124	
275.84314	102	
276.17631	106	
276.81870	166	
276.85485	128	
276.89417	108	
277.12619	202	1+
277.85729	174	
278.24195	202	1+
279.96268	376	
280.20605	114	
280.67279	106	
280.94929	188	
281.01599	104	
281.05207	150	
281.85993	104	
282.08921	116	
282.14128	124	
282.27806	188	
282.82818	192	1+
282.93163	108	
283.07679	164	
283.85925	142	
285.20275	246	
286.66606	102	
286.91565	134	
287.07884	136	
287.16925	184	
288.82148	172	1+
290.16114	116	
292.43657	168	
293.15853	262	1+
293.20488	122	
293.87658	140	
294.17969	138	
294.86093	240	1+
295.02327	122	
295.56557	118	
296.80898	114	
297.97570	188	
298.11951	148	
298.85700	124	
299.05893	224	
299.16869	140	
299.78452	128	
300.95443	126	
302.86192	180	1+
303.14676	238	1+
304.77080	150	
306.27461	228	
306.87958	122	
307.80677	106	
307.88936	268	
308.29208	206	
308.87234	112	
309.01561	122	
309.14411	190	
309.19039	108	
309.80275	250	1+
310.80643	210	1+
310.87787	264	
311.02952	142	
311.88071	110	
312.02665	366	1+
314.11029	132	
316.08715	106	
317.18276	390	1+
319.09765	428	1+
319.86541	148	1+
320.15916	344	
321.67520	110	
322.04623	114	
323.01606	392	
323.24154	326	1+
323.28019	236	1+
324.89836	120	
325.15253	664	1+
326.15744	570	1+
326.17524	120	
326.89026	264	
328.19123	106	
328.31313	154	
328.88277	148	
328.89908	164	
332.08877	156	
336.10046	112	
336.31732	194	1+
337.15079	124	
337.18704	150	
337.20901	118	
338.16909	114	
339.83028	102	
340.19279	160	
342.31520	134	
343.19046	214	1+
343.96555	110	
344.09977	128	
344.90377	124	
344.93655	156	
END IONS

###FS:    #m/z: 507.84720 #charge 1+
###MS: 17
###MSMS: 19
BEGIN IONS
TITLE=Cmpd 14, +MS2(507.8472), 28.2-35.2eV, 0.4min #19
RTINSECONDS=23.118
SCANS=17,19
PEPMASS=507.84720	321228
CHARGE=1+
209.94223	168	
210.03493	276	1+
212.88513	172	1+
213.15775	2364	1+
226.11423	272	
230.85015	316	1+
232.85575	172	1+
235.14302	4152	1+
235.91896	218	
238.06222	208	1+
238.92389	234	1+
239.17325	388	1+
239.89675	236	1+
241.85837	172	
243.89714	438	1+
244.12699	952	
245.01706	234	1+
245.11003	754	1+
248.85447	294	1+
249.09675	176	
249.15782	2654	1+
250.96838	346	1+
252.12228	370	1+
252.16581	224	1+
253.08906	456	1+
253.11427	264	1+
253.22861	186	
253.59678	170	
254.09395	276	1+
254.14858	182	
258.16025	224	1+
258.89615	172	
261.07725	156	1+
262.02293	212	1+
262.04883	346	1+
262.13681	12962	1+
262.81682	234	1+
265.08771	182	
266.09195	168	
266.16669	324	1+
266.87078	616	1+
267.10546	454	1+
267.20386	504	1+
267.78059	312	1+
267.95392	162	1+
268.10919	266	1+
268.14350	188	
268.97852	258	
269.99056	186	
270.18620	206	1+
270.85660	236	
270.87168	406	1+
270.91602	238	1+
272.85408	916	1+
272.97893	252	1+
273.02218	236	1+
273.08493	198	
273.79337	290	1+
275.81306	236	1+
277.00738	278	1+
277.15315	5116	1+
277.54362	230	1+
278.00078	252	1+
278.79458	190	1+
278.89450	502	1+
278.92351	222	
279.94681	200	
280.86685	202	
280.93399	384	1+
281.22050	592	1+
284.19522	2500	1+
284.87456	570	1+
285.00396	258	
285.90464	232	1+
285.94099	320	1+
286.13860	1988	1+
286.79750	290	1+
286.87217	182	
286.88232	204	
286.89332	188	
287.10985	392	1+
287.84124	224	
288.06413	184	1+
288.11346	248	1+
288.12678	174	
288.87067	408	
289.88368	1500	1+
289.99587	230	1+
290.86373	2134	1+
290.97312	224	1+
291.05625	216	1+
291.15526	200	1+
292.79005	476	1+
292.88176	182	
292.90536	238	1+
293.78479	278	1+
293.87434	6030	1+
293.95195	214	
294.97010	170	
294.98572	286	1+
295.77860	184	1+
296.02398	308	1+
296.80925	378	1+
296.85948	258	
296.88299	406	
296.93045	352	1+
297.15429	426	
297.50687	186	1+
297.87229	210	
297.89369	184	
297.96148	318	1+
297.98826	196	
298.09740	288	
298.11767	252	1+
298.35332	338	1+
298.85372	512	1+
298.87820	910	1+
299.81112	194	
299.91122	210	
300.04390	214	1+
300.15283	172	
300.84402	378	1+
300.86101	690	1+
301.91485	188	
302.36779	168	
302.89233	332	1+
303.06489	170	1+
303.16783	190	1+
303.20574	280	
303.95207	302	1+
303.99613	172	
304.03365	314	1+
304.14905	382	1+
305.06855	212	
305.83641	212	1+
305.85342	272	
305.87659	230	
305.96617	168	
306.12501	300	
306.88410	172	
306.95329	372	1+
307.89161	1120	
307.95821	280	1+
308.03038	240	1+
308.14221	536	1+
308.75346	162	1+
308.88007	2676	1+
310.15706	1068	1+
310.86289	200	
311.07906	384	1+
311.88425	12332	1+
312.13687	150	1+
312.19657	204	
312.22637	2532	1+
312.96552	486	1+
313.30647	94	1+
314.05074	206	1+
314.82252	348	1+
314.86481	890	1+
314.88720	1132	1+
315.16469	1166	1+
315.37096	298	1+
315.78613	282	1+
315.94671	184	1+
316.81548	258	
316.86297	996	1+
316.88776	878	1+
317.02446	266	1+
317.82706	266	1+
317.92408	182	
318.15170	130	1+
318.86397	198	
318.88567	434	1+
318.94136	166	
319.91829	322	1+
319.98403	162	1+
320.04989	170	1+
320.88068	204	1+
321.99228	174	
323.17628	236	1+
324.00708	292	1+
324.13449	594	1+
324.86432	324	1+
324.97413	158	1+
325.90027	682	
326.24258	5876	1+
326.37296	212	1+
326.88108	1200	1+
326.93070	316	1+
326.96550	378	1+
327.87661	840	1+
327.89587	1130	1+
328.82597	292	1+
329.12332	184	
329.16800	264	1+
329.89585	838	
330.87989	664	
330.95289	192	
331.13788	244	1+
331.20172	372	
331.89783	2058	1+
332.21116	170	
332.82484	200	1+
332.87639	964	1+
332.90352	1314	1+
333.04427	210	1+
333.17515	12284	1+
333.32170	334	1+
334.76741	188	
334.86586	484	1+
334.89709	1030	1+
335.05994	254	1+
335.75087	172	1+
335.94179	406	1+
336.55745	110	1+
336.94302	338	1+
337.12575	250	1+
337.41346	228	1+
337.88312	584	1+
337.99742	370	1+
338.24699	242	1+
339.04955	216	
339.85415	478	1+
340.22206	246	1+
340.79963	174	
341.66407	136	1+
342.02673	420	1+
342.92913	204	1+
342.96212	234	1+
343.87643	170	
344.17738	174	1+
346.05647	180	
346.87920	236	
347.08457	324	1+
347.18534	408	1+
347.23088	182	1+
348.08708	236	1+
348.14256	204	1+
348.18590	306	1+
348.96707	180	1+
349.40862	294	1+
350.02928	198	
350.38999	132	1+
350.78541	248	1+
350.89048	780	1+
350.91355	266	
350.95552	512	1+
351.15635	184	
351.48684	204	1+
351.83818	268	1+
351.91975	194	
351.97568	214	1+
352.25639	308	
352.77583	458	1+
352.91060	1084	1+
353.14093	176	
353.84900	174	
353.87482	174	
354.16471	220	1+
355.06588	270	1+
355.12711	226	1+
355.26531	484	1+
355.41903	254	1+
355.88881	338	
356.09288	188	
356.37201	184	
357.20239	336	1+
357.72672	152	1+
358.20453	286	1+
358.83948	266	1+
358.87047	408	1+
359.87255	344	1+
359.91890	250	1+
360.88840	226	1+
361.00576	264	1+
361.19882	246	1+
362.11394	190	
362.85105	180	
362.89828	236	1+
363.12496	412	1+
363.35120	332	1+
365.04473	250	1+
365.86210	214	
366.01060	292	1+
366.06828	308	1+
366.18285	406	1+
366.83957	2746	1+
366.90739	226	
366.97334	232	1+
367.70532	1084	1+
367.95208	174	1+
368.34906	158	1+
368.57295	178	1+
368.70736	646	1+
368.89631	728	1+
369.00735	240	1+
369.04289	296	1+
369.08372	166	
369.18744	178	
369.73151	174	
369.78312	514	1+
369.84266	322	
370.78390	434	1+
371.22549	408	1+
371.72418	210	
371.92390	272	1+
371.96884	222	1+
372.01020	162	1+
372.06615	220	1+
372.17750	190	
372.86112	314	1+
372.92617	158	1+
373.15430	198	1+
373.35425	256	1+
373.55495	248	1+
373.72094	712	1+
374.55677	176	1+
374.84852	176	
374.88487	716	1+
375.01598	198	1+
375.10335	166	1+
375.85251	192	
375.88594	568	1+
376.22199	5914	1+
376.94910	168	
377.32551	170	
378.85998	338	
378.96949	104	1+
379.09112	228	1+
379.24399	216	1+
379.92614	252	1+
380.12154	180	
380.28629	168	
380.85859	494	1+
381.79746	204	
382.13215	252	1+
382.21217	152	1+
382.85679	500	1+
383.10650	286	1+
383.26471	1410	1+
383.71721	208	1+
383.77746	154	1+
384.85064	5744	1+
385.21152	302	1+
385.24568	96	1+
385.80854	204	
387.07049	332	1+
387.71890	250	1+
387.85539	354	
387.90278	338	1+
388.86730	168	
389.11552	178	1+
389.16385	238	1+
389.19734	592	1+
389.71515	276	1+
389.79065	310	1+
389.80892	194	
390.05674	150	1+
390.22790	218	1+
390.39103	238	
390.84208	430	
391.03123	314	1+
391.84215	420	
392.07028	428	1+
392.19665	348	1+
392.86618	1274	1+
393.10792	200	1+
393.19717	242	1+
393.24004	172	1+
393.64258	198	1+
393.79619	904	1+
394.14636	358	1+
394.40010	220	1+
394.75975	188	
394.83705	344	
394.90203	650	1+
395.86366	526	1+
395.90493	480	1+
396.20887	554	1+
397.27842	1594	1+
397.31522	250	
397.81928	246	1+
397.92723	190	1+
398.09105	430	1+
398.18128	216	1+
398.31920	206	
399.22286	1508	1+
399.70847	220	
399.90369	218	1+
400.74181	326	1+
400.86909	226	
401.12421	168	
401.76751	364	1+
402.06747	198	1+
402.13637	366	1+
402.23627	198	
402.77449	264	1+
402.86135	634	
403.87010	3740	1+
404.21451	222	1+
405.21979	150	1+
405.91344	276	
406.80229	520	1+
407.26618	206	
407.73458	504	1+
407.80252	328	1+
407.86714	8926	1+
408.06818	264	1+
408.92890	218	
409.01665	236	1+
409.17221	252	1+
409.28210	264	1+
409.82051	170	
410.73487	242	
410.87619	1758	1+
411.73179	174	
411.81459	676	1+
412.73021	700	1+
412.75952	166	
412.84794	836	1+
413.07557	396	1+
413.87471	396	1+
414.23265	354	1+
415.12439	286	1+
415.19759	198	1+
415.82369	240	
415.87848	906	1+
416.88066	600	1+
417.02931	178	1+
417.13617	320	1+
417.90550	204	1+
418.26322	292	1+
418.75572	238	1+
418.85723	266	1+
419.26232	192	1+
421.88211	1620	1+
423.21403	242	1+
424.87690	196	
425.24555	284	1+
425.31139	2012	1+
425.82408	194	
425.87982	1222	
426.08779	176	
426.17358	114	1+
426.76841	194	1+
426.86358	1432	1+
426.93912	326	1+
427.68146	144	1+
427.73471	1046	1+
427.79456	188	1+
428.00006	228	1+
428.85536	532	
428.88704	2366	1+
428.93872	314	1+
429.05722	328	1+
429.22052	298	1+
429.80803	210	1+
429.82470	252	
429.95908	294	1+
430.26682	248	
430.40783	240	1+
430.73993	860	1+
430.88436	564	
431.01480	170	1+
431.18895	270	1+
431.86861	1008	1+
432.24432	12226	1+
433.69172	190	1+
433.85930	174	
434.76008	208	1+
434.88796	432	1+
435.21503	224	1+
436.01230	140	1+
436.83693	234	1+
437.14692	172	
437.83958	166	1+
439.76222	176	1+
439.89128	872	1+
440.04790	142	1+
441.09108	196	1+
441.26948	376	1+
442.15213	610	1+
442.23770	394	1+
443.24066	258	1+
443.70136	162	1+
444.28221	304	1+
444.80250	226	1+
444.87387	2292	1+
445.74618	382	1+
446.80334	204	1+
447.25925	258	
447.29657	424	1+
447.89989	190	
448.26541	200	
448.74700	260	1+
448.86334	174	
448.88455	868	1+
449.15447	168	1+
449.39944	202	1+
449.88285	570	1+
450.31734	318	1+
450.74802	226	
451.76303	366	1+
452.82728	268	1+
454.96551	170	
456.79607	238	1+
457.72084	282	1+
457.90369	520	
458.70648	190	1+
458.90674	244	
460.22120	202	
460.37168	216	1+
460.70793	186	1+
461.16365	512	1+
461.30889	252	
462.31136	258	
462.88325	498	1+
463.09377	264	1+
463.78787	280	1+
464.79104	200	1+
465.82512	222	1+
467.25302	206	1+
467.88705	928	1+
468.35032	280	1+
469.22848	270	1+
469.83622	182	1+
469.86130	192	1+
470.77764	270	1+
471.29901	370	1+
472.08798	192	1+
472.89802	228	1+
475.28865	640	1+
475.97083	234	1+
483.16521	294	1+
485.37558	206	1+
485.89987	632	1+
486.76187	372	1+
486.77977	192	
486.84471	234	
487.16480	252	1+
487.80048	322	1+
488.43285	290	1+
489.30763	1716	1+
489.84837	228	1+
491.72254	150	1+
492.28071	228	1+
493.80186	262	
495.79549	270	1+
496.34826	638	1+
498.29041	838	1+
499.70560	146	1+
499.73162	202	
502.82633	170	1+
503.35546	1028	1+
503.80094	152	1+
504.28977	276	1+
504.32057	348	1+
504.44357	368	1+
504.87774	148	1+
505.29838	188	1+
506.79080	144	1+
509.00096	146	1+
509.46036	170	1+
509.79969	160	1+
509.87164	382	1+
510.18963	284	1+
511.18802	312	1+
512.16485	190	1+
512.30636	254	
END IONS

###FS:    #m/z: 359.96263 #charge 1+
###MS: 17
###MSMS: 20
BEGIN IONS
TITLE=Cmpd 15, +MS2(359.9626), 28.0-35.0eV, 0.4min #20
RTINSECONDS=23.8905
SCANS=17,20
PEPMASS=359.96263	214212
CHARGE=1+
147.47079	122	
198.04976	122	
203.92800	142	
207.94908	234	
209.08928	116	
209.94358	1070	1+
210.89157	112	
211.15343	158	
216.06297	136	
220.95747	176	
222.95244	1908	1+
224.04417	216	1+
224.94876	2250	1+
226.89271	186	
226.92231	134	
226.94776	7186	1+
227.89722	150	
227.93099	192	
228.10496	128	1+
228.14263	158	1+
228.17924	168	
228.94241	7038	1+
230.89280	194	
231.89435	116	
233.04182	116	
233.95856	466	1+
235.04566	252	1+
235.11661	670	
235.88471	222	1+
236.88754	186	1+
236.96641	212	1+
239.14977	684	1+
240.01264	208	1+
240.05800	206	1+
240.13715	116	
240.94075	176	
240.96258	1156	1+
241.09377	154	
241.12121	146	
241.78770	338	
241.89161	120	
242.95871	1056	1+
244.00346	196	1+
244.95784	3702	1+
245.07634	178	
245.87070	134	
245.94079	124	
246.80259	176	1+
246.95255	4086	1+
247.10133	284	1+
249.13304	408	
250.11727	254	
250.21004	112	
250.94453	324	1+
250.96978	132	
251.03042	124	
251.14003	426	1+
251.50405	110	
252.03593	118	
252.10507	200	
252.14198	286	1+
253.08331	128	
253.84107	112	
255.07569	150	
255.10758	112	
256.18264	120	
256.42943	112	
257.09396	128	
257.16054	1078	1+
258.07230	248	
258.14219	1364	1+
258.85174	118	
258.87500	144	
258.97421	460	
259.06453	254	1+
259.12682	138	
259.79964	270	
260.96958	742	1+
263.05311	296	1+
263.85577	148	
263.97870	128	
264.07793	156	1+
264.09783	170	
264.12759	114	
264.14771	110	
264.38518	166	1+
265.97903	142	
266.20859	94	1+
266.81021	432	1+
266.86092	288	1+
267.97227	538	1+
268.84127	376	1+
269.96856	676	1+
270.86734	128	
271.14328	294	1+
272.85739	154	
273.04339	314	1+
273.08705	124	
273.80512	164	1+
274.11871	248	1+
274.15033	112	
274.46184	144	1+
274.86189	128	
275.02146	124	
275.10275	248	
275.17089	358	1+
276.09485	252	
276.85168	184	
276.89610	146	
277.12538	368	1+
278.03482	142	
278.90455	118	
278.98560	250	1+
279.79054	594	1+
279.89127	114	
280.50631	116	
280.85594	286	1+
280.90873	218	1+
281.17038	226	1+
282.11297	130	
283.06736	292	1+
283.84203	132	
284.13361	240	1+
284.82445	126	
284.88982	152	
285.08079	180	
285.11103	130	
285.42602	184	
285.80492	196	1+
285.85945	308	1+
285.93550	120	
288.94484	132	
290.86217	112	
291.80763	124	
292.10158	146	
292.12997	176	
292.79056	112	1+
292.80843	148	
292.86031	226	
293.11642	132	
293.14928	512	1+
294.15398	428	1+
294.86174	334	1+
295.93406	142	
296.08616	120	
296.81199	146	
298.80374	442	1+
298.86052	140	
299.05180	150	
299.13562	182	
299.87292	162	
299.95267	136	
300.15544	114	
301.08015	530	1+
301.14282	114	
301.16030	134	
301.86265	144	
302.80000	382	1+
303.11661	336	1+
305.41943	146	
307.14158	150	
307.29125	522	1+
307.81121	130	
307.88536	216	
308.15618	176	
308.55045	120	
308.87613	310	
309.05062	230	1+
309.13172	488	1+
309.15167	148	
309.34220	414	1+
309.80002	142	
310.87661	464	1+
313.98695	126	
314.81434	112	
314.88334	266	1+
315.90671	132	
315.95559	126	
316.87041	200	1+
318.19032	206	1+
318.93534	404	
319.08390	252	1+
319.86712	130	
320.16562	272	1+
320.75435	172	1+
321.82250	122	
322.93229	172	
323.01581	492	1+
324.77261	128	
324.89104	236	1+
325.01897	136	
325.15162	130	
325.40823	118	
326.16258	956	1+
326.89160	168	
328.17485	190	
328.20487	146	
328.89340	142	
329.32206	156	
332.96813	122	
335.07480	186	1+
335.21007	118	
336.02958	184	1+
336.94601	1014	1+
337.08321	164	1+
337.11696	954	1+
337.18695	114	
337.41456	122	
338.71049	110	
339.01453	126	
339.19748	262	1+
339.99321	216	1+
340.35820	384	1+
340.93930	476	
341.17005	164	
341.18778	136	
342.66331	144	
343.18903	246	
344.16999	226	
345.20030	282	
346.10643	304	1+
346.17613	126	
347.14747	138	
348.15386	250	1+
349.12042	266	
349.64466	116	
350.10992	180	
350.34027	124	
351.20446	206	1+
351.38015	116	
352.32298	114	
352.90246	238	1+
353.12575	444	1+
353.16783	130	
353.95082	116	
354.12576	350	1+
357.19435	118	
357.22186	624	1+
359.13091	152	
359.15587	114	
360.20843	144	
361.19934	320	1+
362.15640	108	1+
364.21521	112	
END IONS

###FS:    #m/z: 322.93063 #charge 1+
###MS: 21
###MSMS: 22
BEGIN IONS
TITLE=Cmpd 16, +MS2(322.9306), 28.0-35.0eV, 0.5min #22
RTINSECONDS=27.565
SCANS=21-22
PEPMASS=322.93063	4711982
CHARGE=1+
189.05079	104	
191.11741	162	
191.95613	136	
192.88934	180	
194.89963	100	
196.88562	136	
202.85720	138	
205.94934	286	1+
209.08883	208	
209.12633	168	
209.94381	144	
210.13255	142	
212.87984	194	
214.89363	216	
215.88854	174	
217.88254	152	
218.88693	144	
220.86615	134	
222.95631	928	1+
225.95638	274	1+
226.15275	308	
226.84869	98	
227.10197	306	1+
227.78484	168	
227.88203	116	
227.89582	136	
228.08701	118	
230.89273	112	
231.12300	706	1+
232.14471	174	
233.91504	128	
236.01007	134	
236.12309	162	
237.06874	172	1+
238.94165	152	
239.04994	202	1+
239.78789	230	
240.82667	134	
240.88335	108	
240.93996	954	
241.94175	504	
242.81649	106	
242.94287	2124	1+
243.88095	330	1+
243.91695	154	
244.03688	128	
244.12938	324	1+
244.82181	142	
244.94165	510	
244.95586	170	
245.82227	150	1+
245.87953	124	
245.95693	116	
246.06178	104	
246.12461	214	
246.15906	172	
246.66687	110	
246.90528	114	
246.97463	360	1+
248.12075	266	1+
248.84303	222	1+
248.85871	136	
249.03886	178	
249.09651	120	
250.89868	130	
251.93139	126	
252.08217	176	1+
252.10853	152	
253.83149	130	
254.02884	102	
254.12186	122	
254.96856	122	
255.01506	160	
255.10786	420	
256.11319	192	
257.79718	218	
257.86086	136	
258.82221	102	
258.83679	112	
259.17137	150	
260.80191	158	
261.83237	114	
261.89413	114	
262.14852	154	
262.83071	308	1+
263.13037	106	
263.81623	236	1+
263.97565	334	1+
264.17431	204	1+
264.85988	128	
266.24802	130	
266.27109	126	
266.86731	212	
267.93428	152	
268.17388	126	
268.90853	260	
268.95713	316	
269.00508	328	
269.49245	108	
269.79912	98	
270.80014	100	
272.13278	620	1+
273.03064	108	
273.06939	154	
273.79390	312	
274.03690	106	
274.15564	206	
274.79770	140	
274.80907	566	1+
275.19074	120	
275.79097	104	
275.81023	408	1+
276.85103	140	
277.16681	120	
277.84329	180	1+
278.11453	132	
278.16173	118	
279.09294	1188	1+
279.90654	194	1+
280.93621	126	
282.78370	264	1+
283.06985	412	1+
283.47140	132	
283.87955	112	
283.97484	202	1+
284.29037	370	
284.79044	244	1+
284.87250	206	1+
285.20224	340	
286.15383	126	
286.92078	236	
287.04464	132	
287.81044	98	
289.78732	210	
289.87522	112	
290.01063	100	
290.79059	112	
290.87541	186	1+
290.94363	102	
291.06853	320	1+
291.81455	196	
292.16431	652	1+
292.80225	124	
294.11774	168	
294.17867	498	1+
294.86123	292	1+
295.89252	110	
296.80622	206	
297.81790	146	
298.79890	112	
299.66085	108	
299.78466	234	
302.15315	188	
302.88321	116	
303.13811	104	
303.86112	112	
304.07967	170	1+
304.25870	138	
305.88293	384	1+
306.92133	134	
307.80404	174	
308.29334	510	1+
308.79562	108	
308.88061	192	
309.18729	146	
310.30839	186	
310.79354	100	
310.88717	142	
310.98713	146	
311.02875	302	1+
311.87792	136	
311.90445	172	
312.87385	110	
312.99021	102	
313.02566	160	1+
314.66333	102	
314.82634	140	
315.16346	126	
315.87242	114	
318.15616	330	
319.17541	300	1+
320.15940	738	1+
320.83183	244	1+
323.23544	520	1+
324.88932	170	
325.90508	142	
326.16912	156	
326.20722	106	
326.89903	130	
326.96694	120	
327.16403	216	
327.45657	104	
327.72690	100	
328.06245	158	
END IONS

###FS:    #m/z: 340.94126 #charge 1+
###MS: 21
###MSMS: 23
BEGIN IONS
TITLE=Cmpd 17, +MS2(340.9413), 28.0-35.0eV, 0.5min #23
RTINSECONDS=28.3365
SCANS=21,23
PEPMASS=340.94126	2271298
CHARGE=1+
189.86371	156	
192.92559	238	
196.88112	206	
199.28513	162	
205.93723	106	
207.07166	106	
210.01703	98	
210.88280	112	
210.93861	298	1+
212.87974	176	
212.94805	152	
213.88004	124	
213.93988	4256	1+
214.87739	94	
215.88653	892	1+
215.93788	738	
216.41072	156	
217.49773	100	
217.86053	270	1+
217.88326	574	1+
217.93575	296	1+
221.51438	106	
223.96336	324	1+
225.88264	126	
226.94675	192	1+
227.90454	220	1+
228.79581	132	
228.86997	106	
228.94891	250	1+
230.88781	1032	1+
230.91129	178	
230.95923	144	
231.95062	3282	1+
231.97705	114	
233.89775	956	1+
233.94718	672	
234.18570	196	1+
235.11525	238	
235.86735	186	
235.89186	640	1+
235.94433	230	1+
238.95282	274	1+
241.03192	118	
241.79282	128	
243.96959	184	
244.09229	134	
244.58479	100	
244.83831	116	
244.95860	134	
245.90751	100	
245.96170	124	
246.06722	120	
246.16218	384	
246.66207	172	
246.97607	174	
247.97814	114	
247.99745	98	
249.13498	178	1+
249.96178	1182	1+
250.65560	152	
251.14919	118	
251.24114	94	1+
251.95961	318	1+
252.10944	196	
253.01146	104	
253.96006	180	
254.14297	98	
254.90393	258	
254.94189	110	
254.96662	1852	1+
255.04148	146	
255.07809	574	1+
255.10675	108	
255.90523	482	1+
256.90886	344	1+
256.96677	346	
257.40154	98	
257.56837	130	
257.80021	178	
258.80689	158	
258.88530	136	
258.96324	112	
259.17093	146	
259.84531	158	
259.95685	154	
260.15543	446	1+
262.92943	142	
263.87958	96	
264.12727	266	1+
264.96491	156	
265.01660	250	1+
266.99956	222	
267.13781	192	
268.00476	104	
268.17563	184	
268.75112	110	
269.00457	172	
269.79620	242	1+
270.93975	144	
271.84722	144	
272.13743	100	
272.16375	96	
272.80754	108	
272.88376	100	
272.93592	406	1+
272.97817	286	
273.16648	170	
273.35631	98	
273.39104	108	
273.79334	166	
273.97876	122	
275.81203	156	
276.85423	222	1+
277.82254	128	
278.84547	136	
279.89144	98	
280.05108	190	1+
280.97808	100	
281.13772	110	
281.90225	96	
282.81493	198	1+
282.86017	152	
283.03045	130	
284.13709	112	
284.79160	110	
285.00755	118	
285.40330	112	
285.85683	120	
285.91876	170	1+
285.97574	150	
286.15566	108	
286.42031	116	
286.86859	124	
287.86454	96	
288.80395	102	
290.06618	100	
290.14336	142	
290.86090	200	1+
292.12165	152	
294.78513	96	
294.83298	198	1+
294.85541	104	
294.87571	128	
295.42620	96	
295.99198	232	1+
296.06414	160	1+
296.87446	100	
296.97369	234	1+
297.97655	160	1+
298.83797	184	1+
299.05563	132	
299.98610	110	
300.78352	128	
300.86525	136	
301.05903	162	
301.80898	168	
301.91014	206	
301.94173	184	1+
302.01978	112	
302.17347	314	1+
303.65595	174	
304.78560	104	
304.81633	192	1+
305.08574	192	1+
305.10288	140	
305.27227	190	1+
306.30289	168	
306.88464	346	1+
307.80024	288	1+
308.29296	128	
308.66600	126	
309.30163	330	1+
310.14082	122	
310.32843	112	
310.87860	278	
311.88380	218	
312.87237	170	
313.89039	204	1+
317.38937	96	
318.29498	102	
318.87993	124	
318.92626	192	1+
321.65849	108	
323.30457	96	
324.31548	162	
324.89076	100	
325.15000	118	
325.16371	152	1+
326.13940	158	1+
326.90086	118	
327.87416	168	1+
329.32032	110	
332.08660	144	
333.07763	96	
335.94444	132	
337.07481	148	
337.19022	118	
338.16944	138	
340.18658	338	1+
340.80285	114	
341.90243	198	1+
342.26798	98	
342.31185	192	
342.92122	146	
343.19178	104	
343.20609	122	
END IONS

###FS:    #m/z: 363.95738 #charge 1+
###MS: 21
###MSMS: 24
BEGIN IONS
TITLE=Cmpd 18, +MS2(363.9574), 28.0-35.0eV, 0.5min #24
RTINSECONDS=29.109
SCANS=21,24
PEPMASS=363.95738	1428034
CHARGE=1+
189.86253	1054	1+
191.85859	814	1+
193.85219	132	
194.88729	118	
195.48651	114	
196.88494	206	
200.88286	246	
207.87433	324	
208.89405	128	
209.94399	1918	1+
210.88511	416	
211.88619	310	
212.87969	5184	1+
215.88268	266	1+
216.41262	184	
217.11936	124	
218.91618	228	
222.50004	218	1+
222.95234	1566	1+
223.40832	108	
223.88450	556	1+
224.94947	2116	1+
225.88762	614	1+
226.94729	13068	1+
226.98988	192	1+
227.07699	222	1+
227.93076	182	
228.13336	112	
228.89358	2024	1+
228.94234	13618	1+
230.61744	158	
230.79384	146	
230.85980	120	
230.88992	5746	1+
232.88548	742	1+
234.11061	612	1+
234.14301	244	
234.88018	442	1+
235.07896	214	1+
235.11594	506	1+
237.13568	116	
238.01664	138	
238.82418	254	1+
239.97705	144	
240.96120	1442	1+
241.09177	178	1+
241.89731	138	1+
242.02453	238	1+
242.88534	166	1+
242.95913	1298	1+
243.82345	312	1+
243.89828	194	1+
244.12638	292	1+
244.95739	7752	1+
245.05276	220	1+
245.07511	434	1+
245.90385	238	1+
245.94069	492	
246.80246	142	
246.95325	7532	1+
247.17583	200	1+
247.92896	200	1+
248.80215	192	
248.85327	154	
248.90001	1822	1+
248.98001	110	
248.99255	114	
249.13765	200	
250.02538	112	
250.06400	138	
250.83609	262	1+
250.86142	164	1+
250.89974	342	1+
250.97536	170	
251.97450	130	
252.10738	256	1+
252.13659	198	
252.89298	124	
253.90701	572	1+
255.10248	112	
256.90242	254	1+
256.94154	198	1+
257.01258	204	1+
257.90555	204	1+
257.96727	486	1+
258.97131	418	1+
259.10741	116	
260.83052	224	1+
260.96809	942	1+
261.15916	210	
261.90701	172	1+
261.93775	134	
262.14715	206	1+
262.96771	350	1+
263.06764	138	1+
263.84904	284	1+
265.11599	108	
265.14203	130	
265.97881	246	1+
266.06324	238	1+
266.24268	166	
266.78913	120	
266.80999	698	1+
266.84341	132	
266.91457	126	
267.10587	132	
267.81163	550	1+
267.97292	1236	1+
269.41999	122	
269.52830	146	
269.96932	1062	1+
271.14628	122	
271.87524	124	
271.91562	642	1+
272.12027	232	1+
272.84333	184	1+
274.11940	240	
274.80026	232	1+
275.07498	144	
275.57378	116	
275.90306	318	1+
276.85071	444	1+
277.08250	122	
277.13105	258	
277.77566	116	
279.10166	216	1+
279.12940	316	1+
279.80080	122	
279.96096	262	1+
280.79355	690	1+
281.08275	108	
281.85435	120	
282.92660	162	
283.03728	114	
283.06087	226	1+
283.78937	234	1+
283.85057	548	1+
284.82472	166	
285.00577	136	
285.16224	160	
285.42831	122	
285.84699	650	1+
285.87340	154	
285.93703	156	
286.06916	280	1+
286.12174	122	
287.88191	122	
291.99653	202	1+
292.11956	210	1+
292.93748	182	
293.85103	118	
293.87368	386	1+
293.91386	388	1+
296.81274	242	1+
297.10752	140	
297.85688	246	1+
298.80440	584	1+
298.85895	206	1+
299.14998	242	1+
299.74404	160	
300.08589	126	
300.64699	148	
301.80830	198	
301.86219	236	
302.22334	114	
302.85700	114	
302.94527	150	
303.80890	830	1+
303.85654	2054	1+
303.96124	142	1+
304.19041	116	
304.44612	192	
304.92750	148	
305.13286	332	1+
305.92159	136	
306.03036	144	
306.78838	140	
306.88475	244	
307.14120	268	1+
307.28518	140	
307.80606	158	
307.87287	118	
307.88962	206	
308.29214	418	
308.80599	114	
308.87703	144	
309.81132	110	
309.89294	136	
310.18583	174	1+
311.13869	138	
311.20497	112	
311.88326	324	1+
313.16669	182	
313.93866	124	
314.81899	174	
315.86521	250	1+
316.04351	272	1+
316.81332	464	1+
316.87075	210	1+
318.12672	134	
318.93546	170	
319.81964	112	
319.86890	122	
320.03439	156	1+
320.97456	112	
321.81750	148	
321.86541	698	1+
322.93087	412	
323.01470	116	
324.14416	324	1+
324.87287	160	
324.89333	250	
325.90325	110	
326.16205	172	
326.87544	830	1+
327.16360	174	
327.18700	138	
327.82494	140	
328.16742	118	
328.82368	216	1+
328.89266	268	
329.36377	114	
329.87097	198	
331.70847	126	
331.76364	206	1+
331.92923	162	
332.10444	118	
332.16081	144	
333.08707	148	1+
335.93884	348	1+
337.15067	116	
337.30527	142	
339.82869	478	1+
340.94035	400	
341.17325	162	
342.15654	154	
342.90020	182	1+
343.80375	144	
344.03500	110	
345.13607	110	
345.17304	162	
345.19990	390	1+
345.30950	210	1+
345.72409	226	1+
345.97397	118	
346.18474	242	1+
347.22925	168	
349.12544	568	1+
349.15987	528	1+
349.32068	124	
350.10711	120	
352.88871	128	
353.76533	136	
354.75878	246	1+
357.16782	126	
358.22640	148	
359.18219	316	1+
361.71611	210	1+
361.95590	234	1+
362.20100	124	
363.20998	158	
363.29950	122	
365.31308	136	
366.16764	154	
367.13867	530	1+
367.20707	210	
367.33162	320	1+
367.71799	114	
367.78668	244	1+
367.82861	120	
368.83658	116	
END IONS

###FS:    #m/z: 322.93066 #charge 1+
###MS: 25
###MSMS: 26
BEGIN IONS
TITLE=Cmpd 19, +MS2(322.9307), 28.0-35.0eV, 0.6min #26
RTINSECONDS=32.7885
SCANS=25-26
PEPMASS=322.93066	4971356
CHARGE=1+
185.02047	116	
192.88940	280	
196.49709	102	
197.09568	144	
197.88890	226	1+
199.08929	162	
199.10939	248	
205.94942	346	1+
209.89470	240	1+
210.89953	172	1+
212.88026	290	1+
212.89502	106	
214.89576	216	
215.88173	102	
216.88771	168	
217.88173	102	
219.87136	204	1+
221.94332	150	
222.95130	286	
223.44314	94	
223.55699	100	
223.96282	486	1+
226.15115	196	
227.05039	188	
227.10172	310	
227.93212	128	
227.95624	222	
230.86371	158	
230.88888	174	
231.12349	108	
232.12687	182	
233.89750	264	
233.95685	180	
234.04197	138	
234.09367	102	
235.14672	146	
235.70839	102	
236.11182	166	
236.13978	120	
237.10501	98	
237.91042	118	
238.01452	114	
238.07912	152	
239.07726	108	
239.78587	258	
240.82360	170	1+
240.93988	706	
240.96106	438	
241.44346	106	
241.93955	3306	1+
242.81772	334	1+
242.94156	2288	1+
243.15771	124	
243.72151	100	
243.88047	216	
244.93945	504	1+
245.89353	96	
245.96193	96	
246.12441	114	
246.15868	298	
246.86688	164	
246.97570	646	1+
248.04251	182	1+
248.16095	182	1+
248.85683	136	
248.98119	96	
249.65137	340	1+
250.13680	122	
250.15746	214	1+
250.89294	112	
250.94638	142	
251.03280	170	
251.83811	146	
252.11435	234	1+
252.92370	124	
252.99801	106	
253.03317	182	1+
253.83044	410	1+
255.10781	1372	1+
255.78415	112	
256.93890	100	
257.03022	110	
257.12955	172	1+
257.80146	154	
258.97405	120	
260.13636	100	
260.17822	102	
260.83891	144	
261.15725	144	
261.83199	198	
261.89426	250	
262.08425	182	1+
262.10790	222	1+
262.14036	106	
262.53304	96	
262.58085	176	
262.79313	182	1+
262.97320	322	1+
263.82812	158	
264.00399	100	
265.15895	178	1+
265.85383	124	
265.97856	94	
266.84452	244	1+
267.00512	150	
267.04353	148	
267.87251	100	
268.00187	252	1+
268.13968	168	1+
268.17354	246	1+
268.22011	104	
268.82278	116	
268.91098	228	
269.08801	122	
269.80142	188	
269.89122	192	1+
269.98854	100	
270.17990	120	
271.79259	100	
271.84637	116	
272.06336	136	
272.13451	714	1+
272.78576	116	
273.88731	106	
274.85167	110	
275.80858	252	
275.82495	130	
276.15560	126	
276.80704	220	
277.13307	136	
277.15829	96	
278.11382	136	
279.09140	684	
279.79665	120	
280.00439	96	
280.14437	100	
281.14400	110	
281.79177	116	
283.07194	114	
283.79284	192	
284.29438	420	
284.87566	118	
286.92018	268	
287.10857	116	
287.58963	96	
288.02293	106	
288.80632	164	1+
289.13384	134	
289.15732	400	1+
289.78944	118	
289.88003	244	
289.93240	116	
290.78954	114	
291.03784	102	
291.80762	168	
292.16440	244	1+
292.80652	106	
292.93249	128	
293.80165	214	
293.85441	210	1+
293.87311	134	
294.18139	576	1+
296.12371	172	1+
296.84875	126	
296.87277	204	1+
297.80395	298	1+
299.78629	176	
300.16232	100	
300.86988	122	
301.27225	164	
301.87763	540	1+
302.14528	220	1+
302.79792	108	
302.88202	350	1+
306.88172	184	
307.31170	96	
307.79882	246	
307.88592	170	
308.29281	324	
308.80195	144	
309.81300	136	
309.89031	264	1+
310.30858	344	1+
310.82783	114	
310.88080	280	1+
311.02517	124	
311.86303	332	1+
312.09516	96	
312.80403	134	
317.88575	186	1+
318.10912	126	
319.17862	170	1+
319.19984	124	
320.15849	538	1+
321.39343	182	
321.80133	198	1+
322.82994	272	1+
323.23580	172	
324.20903	166	
324.24624	288	
324.89674	190	
325.14815	106	1+
325.80874	242	1+
325.89274	126	
327.09713	122	
327.89068	342	1+
END IONS

###FS:    #m/z: 363.95743 #charge 1+
###MS: 25
###MSMS: 27
BEGIN IONS
TITLE=Cmpd 20, +MS2(363.9574), 28.0-35.0eV, 0.6min #27
RTINSECONDS=33.5605
SCANS=25,27
PEPMASS=363.95743	1475150
CHARGE=1+
182.86884	286	1+
189.86325	1036	1+
190.93350	144	
191.85965	696	1+
193.85500	146	
196.88243	344	
197.97520	120	
198.11935	188	1+
205.97330	194	1+
207.87444	408	
207.94671	256	
208.88148	190	
208.94393	180	
209.03790	184	1+
209.87833	964	1+
209.94354	1578	1+
210.88305	808	1+
212.87896	5118	1+
213.54107	110	
215.88158	166	
221.86080	138	
222.95230	1334	1+
224.94973	2842	1+
225.88824	528	1+
226.92143	132	
226.94762	13622	1+
226.97255	224	
227.06119	242	1+
227.12050	244	1+
227.93101	190	
228.06735	160	1+
228.89514	1076	1+
228.94255	16114	1+
228.98371	268	1+
229.45781	108	1+
229.69409	84	1+
230.17573	102	1+
230.62066	170	
230.78927	122	
230.88932	7598	1+
230.97211	186	1+
231.12307	148	
231.14172	142	1+
231.91746	118	
232.88821	1164	1+
234.14495	360	1+
234.88611	436	1+
235.05542	320	1+
235.08080	382	1+
235.11737	1062	1+
236.00916	172	
238.09206	178	1+
239.00547	162	
239.07363	158	
239.42855	198	1+
239.62370	196	1+
240.82187	220	1+
240.83568	130	
240.93979	1178	1+
240.96119	846	
241.54667	112	
241.94287	952	1+
241.95930	1392	1+
242.06882	110	
242.82474	346	1+
242.95948	954	1+
243.81971	244	1+
243.93583	118	
244.12988	262	1+
244.51387	178	1+
244.95763	8266	1+
245.07306	444	1+
245.83972	118	
245.94392	416	
246.57424	126	
246.86634	90	1+
246.90798	318	1+
246.95343	8030	1+
248.03122	190	1+
248.80473	324	1+
248.84938	228	1+
248.90044	2460	
249.13669	124	
249.96817	440	1+
250.14458	210	1+
250.89703	422	
250.94616	142	
250.96852	292	1+
251.11071	112	
251.89374	622	1+
251.90973	120	
252.10831	416	1+
252.98176	192	1+
253.00193	204	
253.96360	120	
255.84088	138	
255.95260	180	
258.81520	126	
258.84903	140	
258.97519	378	1+
259.08174	112	
259.45036	114	
260.83020	416	1+
260.96869	1108	1+
261.15556	272	1+
261.83228	278	1+
261.88391	116	
263.82725	316	1+
264.42290	158	
264.79717	204	
265.00306	128	
265.08818	294	1+
265.18789	122	
265.85535	150	
265.91227	148	
265.97366	330	1+
266.07809	168	
266.78103	330	1+
266.80920	154	
266.89312	100	1+
266.99794	210	1+
267.35129	280	1+
267.78389	234	1+
267.80546	186	1+
267.85918	134	
267.97458	864	1+
268.12453	148	1+
268.95732	252	
269.97004	1216	1+
270.86018	216	1+
271.14773	114	
271.79900	330	1+
271.81778	130	
271.91507	386	1+
272.82064	172	
272.93498	134	
274.85502	126	
275.10513	120	
275.80812	130	
277.07992	118	
277.12406	310	1+
277.52827	116	
278.79669	172	
278.81608	132	
278.84163	240	1+
278.86276	122	
279.10135	376	
279.14235	188	1+
279.61715	162	
280.10159	178	
280.79308	178	
280.93386	150	
281.79314	288	
282.12160	152	
282.78307	120	
282.81017	174	
283.07702	226	1+
283.18270	128	
283.79276	176	
283.82580	124	
283.85223	230	
284.80031	140	
285.16442	124	
285.84530	1294	1+
285.87152	228	1+
288.13030	138	
288.63189	154	
288.86241	114	
289.06784	110	
289.81123	238	1+
289.85580	130	
289.88055	144	
290.13985	176	1+
290.98131	154	
291.88743	122	
292.84607	162	1+
293.12109	134	
294.81567	110	
294.87477	188	
295.13720	226	1+
295.93314	158	1+
296.64623	238	
296.80821	340	1+
297.19222	134	
298.80193	1036	1+
298.90478	168	
299.14884	124	
300.80856	298	
301.15113	110	
301.80842	270	
301.86378	280	
302.81235	208	
303.80744	730	1+
303.85627	1524	1+
303.94984	142	
304.37384	132	1+
305.13810	126	
306.79693	132	
307.13340	250	1+
307.78442	166	
307.89291	204	
308.29379	320	
308.87983	150	
309.87120	480	1+
310.30772	144	
310.82480	128	
310.87760	480	1+
311.13322	130	
312.81263	126	
312.86814	268	1+
313.87398	222	1+
314.81598	182	
316.81262	314	1+
316.83455	140	
317.95145	206	1+
318.16324	172	
318.88995	140	
318.94042	268	1+
320.12885	128	
320.83006	176	
321.81794	696	1+
321.86739	486	
322.92855	656	1+
323.14294	250	1+
324.87448	228	
326.13572	126	
326.87212	582	
326.89406	178	
327.08221	112	
327.16535	412	1+
327.88195	522	1+
328.16773	242	1+
328.19131	296	1+
329.82288	176	
330.14205	120	
330.87922	324	1+
330.98907	146	
331.15869	128	
332.09165	166	
332.11609	120	
333.12208	120	
336.79844	146	
336.94359	930	1+
338.82664	854	1+
339.82786	712	1+
340.06683	238	1+
340.93935	488	1+
342.19488	214	1+
343.92525	118	
344.88733	120	
345.20168	318	1+
347.12450	122	
347.18417	218	
347.22650	136	
347.30856	128	
348.91826	142	
349.12440	440	
349.16170	312	1+
350.10917	586	1+
353.76114	190	
356.18444	200	
357.86931	118	1+
359.15700	124	
361.06170	156	
361.71905	116	
362.20494	286	1+
363.72062	162	
363.83415	124	
364.19278	126	
365.31601	188	1+
365.90747	122	
366.37330	200	1+
367.13821	496	1+
368.42059	198	1+
368.71718	156	1+
369.13829	128	
END IONS

###FS:    #m/z: 507.84704 #charge 1+
###MS: 25
###MSMS: 28
BEGIN IONS
TITLE=Cmpd 21, +MS2(507.8470), 28.2-35.2eV, 0.6min #28
RTINSECONDS=34.3325
SCANS=25,28
PEPMASS=507.84704	372522
CHARGE=1+
185.16145	262	
191.95434	214	
196.01361	402	1+
199.88673	178	
209.94337	194	
213.15785	1550	1+
226.11786	678	1+
227.10417	198	1+
230.84786	188	
232.88397	326	1+
235.14204	3688	1+
236.06088	376	1+
237.06415	448	1+
238.11735	256	1+
239.11738	172	1+
239.17060	186	
241.85630	282	
243.01469	156	1+
244.12743	598	
245.03553	156	1+
245.11336	694	1+
248.11924	186	
248.86482	226	1+
249.05545	294	1+
249.15810	2842	1+
249.88887	292	1+
250.97007	492	1+
251.22413	158	1+
251.91496	202	
254.14899	252	
257.40343	162	1+
259.14211	218	1+
259.86932	384	1+
262.13626	9366	1+
263.07988	254	1+
264.02561	432	1+
264.37641	210	
266.03011	288	1+
266.08621	226	1+
267.78650	190	
268.86391	330	1+
268.88420	166	
269.38253	266	1+
271.12156	206	1+
271.85785	232	
271.87372	344	
272.36874	178	
272.85271	996	1+
273.38498	242	
274.79871	166	
274.94994	474	1+
275.86778	166	1+
275.89413	224	1+
276.79901	198	
277.15371	4194	1+
278.07482	242	1+
278.36187	238	1+
278.86018	358	1+
279.10366	332	1+
280.06575	164	
280.85295	488	1+
280.88118	422	1+
281.22085	526	1+
281.38051	278	
281.49752	154	1+
281.88346	258	1+
282.07727	346	1+
282.12667	198	
283.13221	350	1+
283.40167	218	1+
284.19594	2572	1+
284.87071	564	1+
284.90069	354	1+
285.79642	290	1+
286.13799	1464	1+
286.96364	188	
287.78831	156	1+
287.84199	610	1+
288.87022	408	
288.89103	176	
289.80549	224	1+
289.87977	1584	
290.01392	260	1+
290.13202	210	
290.81119	154	1+
290.86321	2912	1+
291.01059	226	1+
291.09899	170	
291.20149	210	1+
291.36116	214	1+
291.87892	972	1+
292.00522	184	1+
292.20297	144	1+
293.78722	298	1+
293.87379	6320	1+
294.81377	228	1+
294.92276	212	1+
295.95753	254	1+
296.12667	348	1+
296.86632	242	
296.88160	384	
297.09888	232	1+
297.12918	412	1+
297.15943	332	
297.81607	230	
297.85661	192	
297.87919	650	1+
298.01657	174	
298.08104	174	
298.09785	142	1+
298.15559	196	
298.80132	418	1+
298.85043	678	1+
300.86254	490	
301.85901	266	
302.85479	496	1+
303.20401	190	
303.85824	300	1+
303.93712	226	1+
305.85140	322	
307.04921	252	
307.13865	1492	1+
307.22080	360	1+
307.28558	194	
307.79436	232	
307.89048	2072	
308.08152	236	1+
308.14176	1280	1+
308.23064	292	1+
308.29421	180	
308.82095	138	1+
308.87242	2448	1+
309.02807	304	1+
309.05776	220	1+
309.87401	1554	1+
309.88931	1682	
310.15806	986	1+
310.84492	472	1+
311.37243	498	1+
311.88356	14188	1+
312.01653	130	1+
312.11677	272	1+
312.22566	1832	1+
312.37647	478	1+
312.94843	172	
313.08967	174	1+
313.13322	182	1+
314.86253	2264	1+
315.16481	1134	1+
315.71903	98	1+
315.82596	342	1+
316.88859	228	
317.07658	284	1+
317.10810	206	
317.14200	150	1+
317.22120	170	
317.82376	316	
318.85817	176	
318.93610	258	1+
318.97109	278	1+
319.02726	230	1+
319.88353	300	1+
321.36568	254	1+
321.38980	222	
321.88084	714	1+
321.99923	180	1+
322.01983	264	1+
322.08926	164	1+
323.14729	256	1+
323.45081	88	1+
323.97364	332	1+
324.12320	254	1+
324.85783	226	
325.35610	256	1+
325.82410	238	1+
325.88234	264	
325.90182	554	
326.15645	254	
326.24295	6138	1+
326.88503	330	
327.88173	1576	1+
327.91947	328	1+
328.00912	312	1+
328.29740	236	1+
328.36927	266	
328.86935	566	1+
329.01673	188	1+
329.32570	186	
329.81099	186	
329.89289	714	1+
329.97910	286	1+
330.80117	280	1+
330.83206	362	1+
330.88281	186	
331.20063	660	1+
331.38440	306	1+
331.89027	572	
332.07118	240	1+
332.10975	270	1+
332.78817	198	
332.87590	1196	1+
332.90170	282	
332.95060	344	1+
333.17515	10386	1+
333.90426	250	
334.39022	176	
334.87683	246	
334.89696	728	1+
335.10591	196	
335.84318	536	1+
336.05651	234	1+
336.18220	182	
336.38257	460	1+
336.87091	170	
336.88217	966	1+
337.03209	214	
337.80443	196	1+
338.84725	216	
338.99696	258	1+
339.15142	332	1+
339.83945	192	1+
339.88155	604	1+
340.15194	270	1+
340.22187	256	1+
340.34887	214	1+
340.78101	202	1+
341.10301	192	1+
341.93281	230	1+
342.06721	132	1+
342.77071	318	1+
342.87737	598	1+
342.90147	212	
343.84787	418	1+
343.90605	360	1+
344.10586	302	1+
344.37894	404	1+
344.85434	380	1+
344.96315	214	1+
345.23872	194	
345.86479	290	1+
347.06389	282	1+
347.90675	362	1+
348.18764	446	1+
348.91306	254	1+
349.17086	380	1+
350.18003	302	1+
350.83306	216	
350.88813	424	1+
350.91213	420	1+
350.96144	372	
351.85612	362	1+
352.02421	212	1+
352.25690	356	1+
352.77130	460	1+
352.91139	354	
353.85032	1064	1+
353.87081	308	
353.90990	776	1+
353.96075	214	1+
354.00195	312	1+
354.20432	238	1+
354.23773	204	
355.27455	254	
355.88909	438	1+
356.85805	342	1+
357.07218	260	1+
357.77774	310	1+
357.85880	236	1+
357.92157	268	1+
357.94862	216	1+
357.96436	164	1+
358.13841	220	1+
360.14277	218	1+
360.77020	142	1+
361.27449	206	1+
361.71855	284	1+
361.86137	716	1+
361.95853	378	1+
362.97751	334	1+
364.03484	234	1+
364.37974	168	
364.72431	308	1+
365.11040	288	1+
366.03243	340	1+
366.11483	232	1+
366.17712	272	1+
366.75893	230	1+
366.84186	1620	1+
367.03372	302	1+
367.70648	1178	1+
367.78675	186	1+
367.87696	714	1+
367.93432	232	1+
368.84273	578	1+
368.88461	536	1+
368.89967	196	
369.28150	320	1+
369.70491	310	
369.72440	212	
369.78141	542	1+
369.89140	318	1+
370.18862	278	1+
370.72150	490	1+
370.78382	470	1+
370.90525	394	1+
371.83059	196	
371.98562	240	1+
372.18633	394	1+
372.34532	354	1+
372.38719	238	1+
372.65723	232	1+
372.85461	242	
373.04954	170	
373.18474	360	1+
373.71973	876	1+
373.83081	212	
373.89558	282	1+
373.96782	246	1+
375.89001	246	
376.22162	4700	1+
376.46996	146	1+
376.79685	294	1+
376.81353	166	
377.00685	218	1+
377.14747	198	1+
377.78171	288	1+
377.86849	516	1+
377.97404	192	1+
378.05409	114	1+
379.36225	170	1+
380.73801	186	
380.85980	242	
380.91683	352	1+
380.93996	278	1+
381.72273	608	1+
382.03207	438	1+
382.11191	446	1+
382.21176	370	1+
382.34943	276	1+
382.77753	262	1+
382.85846	576	1+
382.89724	210	
383.11609	340	1+
383.26443	1532	1+
384.08084	246	1+
384.39505	514	1+
384.59235	214	1+
384.85137	6406	1+
384.89616	170	
385.05705	180	
385.19960	326	1+
385.72637	300	1+
386.20986	268	1+
386.80291	174	
387.16322	324	1+
387.73069	174	
388.31929	172	
388.71587	472	1+
388.79258	576	1+
388.99445	144	1+
389.20496	432	1+
389.29971	130	1+
389.38965	168	
389.71347	290	1+
389.84046	206	
390.84408	484	
390.89867	180	
390.96182	240	1+
391.80766	250	
391.82047	454	1+
391.84296	660	
392.08043	388	1+
392.34662	210	1+
392.79023	184	
392.86432	1364	1+
393.08323	326	1+
393.19316	156	1+
393.39295	156	1+
393.80115	1552	1+
393.99297	256	1+
394.83646	280	1+
394.85600	212	
395.39577	214	1+
395.58919	160	1+
395.72953	378	1+
395.85963	174	
395.93151	184	1+
396.73619	270	1+
397.17934	442	1+
397.28024	732	1+
397.31497	946	1+
397.79840	204	1+
397.86288	338	1+
398.10700	246	1+
398.25105	238	1+
398.72481	200	
398.90362	186	1+
399.22250	1520	1+
399.71499	202	
399.73565	166	
399.83499	318	1+
400.31570	278	1+
400.83398	206	1+
400.86605	478	1+
401.75646	412	1+
402.68622	208	1+
402.86197	982	
403.86759	2852	1+
407.72351	316	
407.81545	168	
407.86590	11070	1+
408.06632	242	
408.13210	330	1+
408.72106	666	1+
408.80483	458	1+
408.91918	336	1+
409.16579	280	1+
410.16873	230	1+
410.43745	98	1+
410.73895	240	
410.84110	408	
410.87228	1460	1+
411.08486	170	1+
411.22332	178	
411.81096	1206	1+
412.29618	180	1+
412.73014	490	1+
412.84616	948	1+
413.35462	280	1+
413.87903	454	
414.23119	372	1+
414.78917	212	1+
415.72492	272	1+
415.84398	320	1+
415.87552	258	
416.76411	122	1+
417.40835	256	1+
417.82122	254	1+
417.86968	200	
418.09897	138	1+
418.79776	190	1+
420.00859	190	1+
421.37241	178	
421.88485	1892	1+
422.14358	194	1+
422.68626	182	1+
422.86060	818	1+
424.79611	218	1+
424.82749	182	
425.31014	1652	1+
425.74230	236	
425.81731	292	1+
425.87828	820	
426.07926	374	1+
426.22968	218	1+
426.86280	1926	1+
426.93755	428	1+
427.73458	1348	1+
427.93507	184	1+
428.85387	198	
428.88553	1654	1+
428.91446	206	
429.21606	264	1+
429.81615	180	
430.26441	428	1+
430.28683	210	
430.37851	314	1+
430.74026	1068	1+
430.86191	1516	1+
430.87910	332	
431.07431	282	1+
432.24408	9702	1+
432.33281	160	1+
432.57967	208	1+
432.96541	246	1+
433.76439	290	1+
433.88097	592	1+
433.96852	226	1+
435.14627	308	1+
435.85906	398	1+
436.89815	302	1+
438.20594	122	1+
438.78520	274	1+
439.18574	194	1+
439.89567	408	
440.88908	244	
441.14397	272	1+
441.76685	246	1+
441.88085	186	
441.94208	210	1+
443.71219	210	1+
444.87125	2572	1+
445.16650	206	1+
445.73982	404	1+
445.90229	220	
446.14794	192	1+
446.77916	386	1+
447.29673	406	1+
447.78351	256	1+
447.89652	186	
448.89503	350	
449.11958	190	
449.42950	224	1+
449.87750	1074	1+
450.75238	282	1+
450.76780	472	1+
450.82324	184	
451.09155	158	1+
451.32887	272	
453.67752	262	1+
453.88599	176	1+
456.06717	128	1+
457.90467	1280	1+
459.62091	192	1+
459.91471	260	1+
460.35064	266	1+
461.30865	390	1+
462.87905	954	1+
463.73757	172	1+
464.15771	164	1+
464.78753	216	
465.20192	180	1+
466.09217	200	1+
467.88994	1260	1+
468.35079	362	1+
468.78153	492	
469.10412	228	1+
469.71668	224	1+
469.88614	248	
469.90244	492	1+
470.89191	412	1+
473.69737	214	1+
473.72309	186	1+
475.28978	1006	1+
477.72467	136	1+
479.75968	426	1+
480.15945	220	1+
481.27314	208	1+
481.93071	170	
482.80055	222	
485.19610	224	1+
485.89935	824	1+
486.79129	184	
486.84725	212	
488.14062	226	1+
488.44693	214	
489.22540	172	
489.30653	836	1+
493.27043	176	1+
494.23147	260	1+
496.34552	592	1+
496.44850	148	1+
498.10131	204	1+
498.28871	676	1+
500.79331	256	1+
501.43100	208	1+
501.79697	178	1+
502.55722	124	1+
503.11971	196	1+
503.42527	170	1+
503.72158	238	1+
504.80143	390	1+
505.33593	184	1+
505.47141	316	1+
505.80536	256	1+
506.14380	116	1+
506.83624	146	1+
507.66821	166	1+
508.92302	306	1+
509.18050	236	1+
509.27456	208	1+
509.31587	180	1+
509.78047	168	1+
509.86080	934	1+
510.27778	142	1+
510.83502	166	1+
511.31771	300	1+
513.25004	218	1+
513.28724	168	
513.40043	192	1+
END IONS

###FS:    #m/z: 322.93068 #charge 1+
###MS: 29
###MSMS: 30
BEGIN IONS
TITLE=Cmpd 22, +MS2(322.9307), 28.0-35.0eV, 0.6min #30
RTINSECONDS=38.0265
SCANS=29-30
PEPMASS=322.93068	5375756
CHARGE=1+
187.52911	102	
192.89489	140	
195.01205	184	1+
195.07546	126	
196.18032	98	
196.88310	344	
198.37091	100	
199.10882	138	
200.87952	178	
201.57095	106	
205.95110	278	
206.94850	132	
207.87369	144	
207.97270	116	
209.12558	342	1+
209.94378	328	
210.90444	254	
212.89903	208	
214.89547	260	
215.88606	750	1+
221.94835	274	
221.96464	164	
222.95448	1196	1+
223.11425	168	1+
223.95759	794	1+
224.06013	100	
224.82637	102	
226.00753	156	1+
226.15441	270	
226.94454	232	1+
227.79045	112	
227.87731	112	
227.93008	98	
228.04593	102	
228.63249	102	
228.90504	272	1+
229.90350	304	1+
230.07251	148	
230.88965	294	1+
231.04511	124	
231.12034	264	1+
232.14142	100	
232.16159	120	
232.94868	162	
233.90299	194	1+
233.95572	148	
235.39938	102	
235.82151	132	
236.00928	190	1+
236.12055	206	
236.89726	298	1+
237.09272	110	
237.87540	142	1+
238.04716	134	
238.07430	318	1+
238.09900	102	
238.94370	104	
239.07904	232	1+
239.78724	464	1+
239.81055	272	1+
240.14420	152	
240.94011	1516	
240.96523	460	1+
241.94205	1020	
242.94150	3624	1+
243.02284	234	1+
243.88148	250	
244.12668	322	
244.79723	198	1+
244.87016	138	
244.88527	140	
244.93930	1056	1+
245.11196	140	
246.12442	176	
246.94315	132	
246.97664	392	1+
247.51248	106	
248.90025	112	
249.05474	102	
249.13005	166	
250.91148	182	
250.97491	98	
251.10049	388	1+
252.16828	104	
253.09023	120	
253.83948	460	1+
253.92823	98	
253.99699	128	
254.25736	102	
254.83555	118	
255.10806	860	1+
255.78094	288	1+
256.41938	108	
256.63782	102	
257.79983	182	
258.83364	242	
260.13771	192	1+
260.83539	212	
261.47247	132	
261.82952	566	1+
261.86913	134	
261.89360	254	
262.08604	292	1+
262.35627	98	
262.83118	380	1+
263.05601	132	
263.17315	236	1+
263.79023	124	
263.90802	144	
263.98070	138	
264.66045	102	
266.08565	118	
266.10535	204	1+
266.86305	136	
266.99885	134	
267.86261	168	1+
268.02241	168	1+
268.17396	152	
268.90746	122	
269.00397	126	
269.18238	126	1+
269.34514	180	
269.79331	148	
270.88307	140	
271.80261	196	
271.96147	100	
272.13278	628	
272.93775	280	1+
273.79503	214	
273.85469	120	
273.96423	148	1+
274.05225	108	
274.15269	220	
274.79430	186	
274.85093	290	1+
275.80970	258	
276.14885	142	
277.85197	316	1+
277.89470	146	
278.11520	450	1+
279.09190	718	1+
279.26903	178	1+
279.79969	106	
280.78952	102	
280.80494	248	1+
281.79492	166	
281.91710	294	1+
283.78852	242	
283.85736	112	
283.95295	100	
284.29246	568	1+
284.78606	102	
284.87295	178	
285.19784	292	1+
286.15115	208	1+
286.86970	100	
286.92001	248	
287.75487	130	1+
288.06163	124	
289.78968	520	1+
289.87528	122	
290.07744	126	
290.14852	158	
290.17967	100	
290.80489	450	1+
290.86367	132	
291.80706	396	1+
291.88800	238	
292.10421	158	
292.16227	308	1+
293.87279	150	
294.18227	440	1+
294.86165	250	
295.86620	196	
296.28806	110	
296.72468	112	
296.81326	102	
297.79447	132	
297.80938	144	
299.78569	358	1+
300.14913	98	
300.85083	166	
300.86653	104	
302.14844	272	
302.88201	154	1+
303.20781	98	
303.22457	104	
303.80743	186	1+
305.87749	646	1+
306.88017	444	1+
307.08444	142	
307.79787	184	
308.01187	132	
308.03906	106	
308.29419	268	
308.79366	172	
309.29859	170	
310.18931	154	
310.30726	350	
311.88769	318	1+
312.80176	236	1+
312.82938	132	
312.96666	120	
313.03276	204	
314.20228	124	1+
314.82942	122	
315.82519	118	
315.89692	128	
315.94965	102	
318.15812	112	
320.15737	120	
321.11565	94	1+
321.16091	182	
321.18316	124	
321.63618	114	
323.23880	242	1+
324.15875	182	1+
324.89642	546	1+
325.31687	112	
END IONS

###FS:    #m/z: 363.95722 #charge 1+
###MS: 29
###MSMS: 31
BEGIN IONS
TITLE=Cmpd 23, +MS2(363.9572), 28.0-35.0eV, 0.7min #31
RTINSECONDS=38.798
SCANS=29,31
PEPMASS=363.95722	1801634
CHARGE=1+
182.86417	262	1+
184.95324	118	
187.86956	210	
189.86387	1014	1+
191.85797	1024	
193.85584	124	
194.89000	198	
196.88567	288	1+
200.88131	118	
205.94917	184	
207.87431	640	1+
207.94955	306	
208.93989	234	
209.86824	226	
209.94434	3156	1+
210.88403	896	1+
212.87952	5340	1+
215.41372	140	
218.91338	336	
222.95239	2214	1+
224.88901	440	1+
224.94909	2874	1+
225.05762	276	1+
225.41750	116	
225.81913	206	1+
226.06215	196	1+
226.40649	126	
226.94749	14780	1+
226.97083	304	
227.88106	146	
227.91676	152	
227.93087	220	
228.89464	1626	1+
228.94268	17868	1+
228.99851	166	
229.15216	162	1+
230.05914	116	
230.07598	146	
230.89015	11166	1+
230.96542	252	1+
232.88668	1306	1+
233.01501	130	
233.96651	118	
234.03861	250	1+
234.14225	682	1+
234.88243	336	
234.92888	460	1+
235.11617	718	1+
235.82702	142	
235.88812	172	
236.08269	376	1+
237.13334	238	
238.12235	132	
239.42997	142	
240.82206	400	
240.94064	312	
240.96346	1668	1+
241.94158	276	
242.83089	242	1+
242.90887	128	
242.94085	928	1+
242.96148	1932	1+
243.62299	252	
243.83215	176	1+
243.89530	388	1+
244.81920	194	
244.93619	216	
244.95778	9146	1+
244.98935	132	
245.07507	420	1+
245.11272	192	1+
245.81881	120	
246.90359	424	1+
246.95349	8968	1+
246.99077	170	1+
248.74146	104	1+
248.85678	222	
248.90091	2818	1+
249.04724	314	1+
249.13201	220	
249.79202	206	1+
249.81089	156	
250.89561	832	1+
250.97362	242	
251.97530	208	
252.07698	118	
252.11037	398	1+
252.90317	526	1+
253.15953	216	1+
253.83440	244	
253.90819	434	1+
255.91342	252	1+
257.09556	130	
258.83581	176	
258.97375	210	
260.05587	204	1+
260.80290	156	
260.96972	478	
261.82535	130	
261.96862	452	1+
262.83009	148	
263.02068	156	
263.07139	274	
263.80554	120	
264.79759	142	
264.97514	438	1+
265.08407	236	
265.82609	124	
265.97588	320	1+
266.02052	150	
266.35186	180	
266.79184	134	
266.81837	200	
267.97357	1586	1+
269.11260	220	1+
269.79928	230	1+
269.92394	130	
269.96926	1146	1+
270.80191	162	1+
270.92905	124	
271.84786	174	1+
271.91515	170	
272.02853	326	1+
272.88182	308	1+
273.79524	142	
273.84286	152	
273.92112	118	
274.79008	222	1+
274.90494	350	1+
275.01334	144	
275.81371	330	1+
276.81776	278	1+
276.85504	164	
278.86233	140	
279.10455	290	1+
279.61438	164	
280.03100	128	
280.79299	196	
281.79108	150	
282.81814	118	
282.97592	164	
283.98484	504	1+
284.79801	318	1+
284.86230	168	
285.42823	196	
285.84549	1060	1+
286.90295	160	
287.81604	206	1+
287.89012	222	1+
288.01750	292	1+
288.05479	188	1+
288.12960	206	
288.62991	196	
289.86705	312	1+
289.88110	290	1+
290.78799	234	1+
292.43634	196	
292.91756	248	1+
292.94321	136	
293.12235	216	1+
293.87296	132	
293.92024	192	1+
294.15436	172	
294.43520	146	
294.84886	270	1+
294.86701	532	1+
296.10219	128	
296.64548	372	1+
296.81046	246	
297.80390	142	
298.08641	122	
298.13928	196	1+
298.80471	964	1+
298.82583	122	
299.86721	202	
300.86882	126	
301.10607	290	1+
301.81153	160	
301.86109	502	
302.81392	172	
302.85900	358	
303.80908	686	1+
303.85644	2192	1+
303.94537	490	1+
304.44639	138	
305.12991	386	1+
305.84242	128	
306.13008	284	1+
306.81355	306	1+
307.27627	160	
307.81469	216	1+
307.86340	306	1+
308.06760	264	1+
308.14206	222	
308.29630	318	1+
308.86512	246	1+
309.15453	134	
309.80721	144	
310.02982	386	1+
310.86265	262	1+
310.94301	198	1+
311.02915	258	1+
311.86218	176	1+
311.88745	182	
313.02381	292	1+
314.82110	178	
314.87017	134	
315.04753	228	1+
315.88603	258	1+
316.81372	364	1+
317.89419	224	1+
318.18720	136	
318.59884	250	1+
318.66281	148	1+
318.87988	118	
318.93346	328	1+
319.21985	154	
319.87629	116	
319.95303	194	1+
320.81407	168	
320.88934	150	
321.81866	1228	1+
321.86546	710	
322.92823	642	1+
322.96069	118	
324.13803	118	
324.89322	172	
325.06453	124	
325.15778	272	1+
325.40860	160	
326.13228	306	1+
326.72334	194	1+
326.87256	700	1+
327.19274	252	1+
329.87439	180	
329.89963	120	
331.16287	238	1+
332.12524	272	1+
332.88248	234	1+
333.09544	116	
333.14132	122	
333.61799	126	
335.34140	150	
336.02714	114	
336.94400	322	1+
338.94917	170	
339.82632	832	1+
340.79984	130	
340.93998	588	1+
341.17320	174	
342.90168	312	1+
343.20677	120	
344.77758	130	
345.03675	116	
345.17345	222	
345.20163	496	1+
345.28801	160	1+
348.16063	168	
348.32210	448	1+
348.72234	126	
348.83817	130	
349.05812	144	
349.12301	318	
349.15849	244	
349.90495	280	1+
350.10833	218	
350.90687	228	1+
351.34545	186	
354.77143	118	
354.84618	192	1+
354.93835	142	
355.02357	200	1+
356.79366	218	
358.01955	146	
358.78545	154	1+
359.17155	224	1+
360.09271	120	
361.27897	132	
361.71024	284	1+
362.20158	240	1+
362.84055	242	1+
363.12953	122	
365.12720	118	
367.13499	686	1+
367.77776	208	
END IONS

###FS:    #m/z: 507.84665 #charge 1+
###MS: 29
###MSMS: 32
BEGIN IONS
TITLE=Cmpd 24, +MS2(507.8466), 28.2-35.2eV, 0.7min #32
RTINSECONDS=39.571
SCANS=29,32
PEPMASS=507.84665	461332
CHARGE=1+
196.01507	678	1+
209.94362	258	
210.09281	270	1+
213.15926	1154	1+
214.88624	174	
217.89916	216	
222.97570	376	1+
226.11568	756	1+
227.95522	300	1+
230.88701	274	
233.09931	312	1+
234.88115	226	1+
235.07625	168	
235.14259	3386	1+
236.88318	212	1+
239.06626	210	
241.15206	188	1+
243.87890	170	
243.96589	118	1+
244.09374	176	
244.12836	938	1+
245.11005	744	1+
247.90112	330	1+
248.86073	240	1+
249.06698	186	1+
249.15861	1760	1+
250.37893	182	
250.97111	850	1+
251.87944	224	1+
252.97500	176	
253.08123	224	
254.14723	244	1+
254.84637	338	1+
255.84961	284	1+
256.97910	202	1+
259.01518	382	1+
259.81791	202	1+
259.86191	248	
260.87729	680	1+
262.13591	10474	1+
262.93002	272	1+
263.10692	246	1+
266.12768	344	1+
266.86096	362	1+
266.97427	228	1+
267.13754	154	1+
267.20913	334	1+
268.11142	188	
269.89531	320	1+
270.17948	176	1+
270.86136	606	1+
271.11420	286	1+
272.09604	214	1+
272.16469	160	1+
272.79372	270	1+
272.85413	1260	1+
273.04172	238	1+
274.85385	390	1+
275.91487	232	1+
276.01356	262	1+
276.09311	228	1+
277.15327	3656	1+
278.39957	290	1+
278.85100	172	
279.04414	190	
279.09507	262	1+
279.13113	248	1+
279.79648	262	1+
280.83241	268	
280.95952	184	1+
281.22073	628	1+
281.37731	440	
283.09517	376	1+
284.19490	1558	1+
284.78112	194	1+
284.87838	542	1+
285.85505	180	
285.91795	290	1+
286.13806	1216	1+
287.36933	270	1+
287.84332	230	
288.11784	212	
288.86921	642	
289.19337	170	
289.82151	310	1+
289.88169	886	
290.86466	3064	1+
293.12089	520	1+
293.39090	210	
293.87337	8438	1+
293.97980	186	
294.03120	168	
294.12382	374	1+
294.82332	180	
295.84872	356	1+
295.97455	290	1+
296.08984	100	1+
296.14753	830	1+
296.81635	442	1+
296.85505	254	1+
296.87802	540	1+
297.15354	554	1+
297.82122	372	1+
298.13912	178	
298.85525	326	
298.87900	288	
299.03224	242	1+
299.85571	202	
299.91917	440	1+
300.79774	274	1+
300.85086	864	1+
300.89953	170	
301.39144	226	1+
302.13757	264	1+
302.88370	210	
302.96926	210	1+
303.88102	474	1+
303.95108	194	
304.16048	142	1+
305.85234	692	1+
306.28501	212	1+
306.38171	228	1+
307.07248	230	1+
307.89069	1406	
308.14153	1082	1+
308.82461	172	
308.88242	2378	1+
309.38157	268	1+
309.88895	1324	1+
309.93098	426	1+
309.98678	530	1+
310.15840	1240	1+
310.84038	174	
310.87143	276	
311.58336	106	1+
311.88403	13490	1+
312.22629	2072	1+
312.34972	236	
312.45342	178	1+
312.81878	698	1+
313.37476	326	1+
314.79169	252	1+
314.86524	2010	1+
315.16526	590	1+
315.88071	472	
315.91234	290	1+
315.98387	342	1+
316.10034	182	1+
316.37511	294	1+
316.81456	542	1+
316.86550	1044	1+
316.88492	574	1+
316.94405	258	1+
317.81822	352	1+
317.85700	636	1+
318.01700	334	1+
318.93835	262	1+
319.49470	226	1+
320.29218	172	1+
320.46544	230	1+
321.40775	172	
321.88511	270	
321.99688	176	1+
322.85417	484	1+
322.94573	276	1+
323.13484	332	1+
323.94788	218	1+
324.13473	246	1+
324.39561	300	
324.81597	294	1+
324.86008	512	1+
324.89668	1318	1+
324.98581	260	1+
325.82013	228	1+
325.89987	1130	1+
325.99016	196	1+
326.24332	4834	1+
326.88197	402	
327.04688	272	1+
327.34105	228	1+
327.72325	122	1+
327.88089	1032	
328.05071	196	1+
328.19107	296	1+
328.33902	246	1+
328.37554	354	
328.84617	178	
328.87115	518	
328.89580	258	
328.98354	262	1+
329.75245	148	1+
329.89318	442	
330.87997	536	
331.19827	936	1+
331.89300	870	1+
332.03022	242	1+
332.13767	256	
332.68722	112	1+
332.81974	238	1+
332.87576	1316	1+
332.95383	178	
333.17570	10294	1+
333.39692	272	1+
333.95579	220	1+
334.60873	142	1+
334.87625	248	
334.90063	318	
335.06084	174	
335.46589	180	1+
335.77194	208	1+
335.84100	460	1+
335.88746	262	
336.08927	284	1+
336.37986	308	1+
336.87715	1032	1+
336.90592	174	
336.94710	242	
337.40615	178	
337.80149	196	
337.88308	816	1+
338.24135	324	1+
339.83858	174	
339.96934	216	1+
340.08912	174	
340.11161	366	1+
341.40755	184	
341.42681	178	
342.95593	212	1+
343.87640	374	
344.40943	216	
345.84413	200	1+
345.86174	408	1+
346.87349	266	1+
347.16059	230	1+
347.18948	262	1+
348.03037	242	1+
348.33882	402	1+
348.76367	182	
348.89727	230	
349.89962	192	
350.00530	202	1+
350.16073	270	1+
350.88832	1052	1+
351.08750	198	
351.25845	348	1+
351.71236	192	1+
351.85498	306	
352.04109	156	1+
352.35747	224	1+
352.91102	764	1+
353.07753	180	
353.77309	282	1+
353.85103	1040	1+
354.41822	122	1+
355.12767	266	1+
355.19180	248	1+
355.89731	286	
355.92395	158	1+
356.36613	172	
356.88702	484	1+
357.39472	174	1+
357.86145	282	1+
357.89895	274	1+
358.71456	256	1+
361.87332	188	
362.08274	212	1+
362.89023	228	1+
364.08417	226	1+
364.70939	202	1+
364.86437	408	1+
364.93933	190	1+
365.79449	188	
365.92430	186	1+
366.02814	336	1+
366.20341	204	1+
366.59987	196	1+
366.84044	3346	1+
367.04116	440	1+
367.18137	168	1+
367.70721	1302	1+
368.89691	752	1+
369.11449	146	1+
369.28131	434	1+
369.71046	454	1+
369.77923	712	1+
369.83597	564	1+
370.56353	240	1+
370.78227	636	1+
370.87867	204	
371.31277	246	1+
371.56324	166	1+
371.83411	186	
372.02530	178	
372.31486	162	1+
372.71991	710	1+
372.85710	236	
373.78216	288	1+
373.80511	278	1+
373.82881	200	
373.89854	276	1+
374.72783	728	1+
374.85241	258	1+
374.88300	372	1+
376.22173	4238	1+
376.40457	176	
376.83052	224	1+
376.88815	440	1+
377.34679	310	1+
377.97964	166	1+
378.11003	144	1+
379.37733	228	1+
379.85848	718	1+
380.71945	380	1+
380.86007	486	1+
380.94195	152	1+
381.79790	272	1+
382.86125	698	1+
383.11721	464	1+
383.26447	1296	1+
383.38344	200	
383.71473	192	
383.74246	270	1+
383.89262	458	1+
383.91421	198	
384.06497	202	1+
384.85095	5580	1+
384.89489	266	1+
384.95625	300	1+
385.39862	200	
385.82518	192	
386.39786	178	
386.79891	198	
387.48793	282	1+
387.72286	228	1+
387.81692	172	
388.07604	248	1+
388.14170	208	1+
388.34940	316	1+
388.79409	874	1+
388.86501	262	
389.20356	292	
389.39184	244	
389.72116	236	1+
389.84915	212	
390.19018	180	
390.39370	172	
390.84843	650	
391.00352	212	1+
391.80665	386	1+
391.83737	996	1+
391.89235	188	
391.91309	186	1+
392.07656	170	
392.86401	826	1+
392.89561	452	1+
392.95875	214	
393.03900	286	1+
393.08451	260	
393.36756	248	1+
393.41247	190	1+
393.45475	100	1+
393.73163	212	
393.79634	1102	1+
394.83824	750	1+
395.21897	276	1+
395.87036	334	
395.97821	312	1+
396.03516	194	1+
396.73273	268	
397.16440	104	1+
397.27721	702	1+
397.31623	904	1+
397.86663	182	
398.25837	186	1+
398.80063	462	1+
398.86883	528	1+
399.22206	1526	1+
399.38043	192	
399.45748	188	
399.70764	200	
399.72111	264	
399.80275	400	1+
400.72320	186	
400.87068	246	
401.68326	262	1+
402.17179	212	1+
402.20544	380	1+
402.23393	252	1+
402.74473	296	1+
402.86603	2920	1+
402.92491	186	
403.23960	168	1+
403.77999	180	1+
403.83970	168	
403.87149	1968	1+
405.73468	258	
405.87004	1128	1+
405.90103	376	1+
406.01671	224	1+
406.07333	294	1+
406.91710	346	1+
406.95650	214	1+
407.26020	158	1+
407.72200	538	1+
407.81145	574	1+
407.86600	9072	1+
407.94658	270	1+
408.38894	172	
409.68404	120	1+
409.72380	1018	1+
410.85286	350	
410.87392	1360	1+
411.14913	166	1+
411.81070	1510	1+
411.91734	228	1+
412.73106	544	1+
412.84485	828	
412.91782	162	1+
414.06787	486	1+
414.23240	544	1+
414.87934	292	
415.75809	388	1+
415.87678	1030	1+
416.23924	154	1+
416.76104	304	1+
416.87957	596	1+
417.02924	102	1+
417.82084	366	
418.21723	228	1+
418.82153	202	
421.19065	248	1+
421.88311	1564	1+
422.84016	218	
423.68633	222	1+
423.79233	464	1+
423.82427	232	1+
424.16003	190	1+
424.73862	416	1+
424.79374	388	1+
425.31243	1588	1+
425.38088	212	1+
425.74053	268	1+
425.82816	442	1+
425.88007	888	
426.02167	262	1+
426.13800	258	1+
426.86315	2302	1+
426.93604	444	1+
427.08095	334	1+
427.73761	1218	1+
427.90237	184	
428.85572	516	1+
428.88392	1566	1+
429.18439	168	
429.82946	492	
430.17749	110	1+
430.26879	330	1+
430.33239	116	1+
430.74186	712	
430.85556	290	
430.89220	214	
431.64388	180	1+
431.86708	718	
432.24445	10468	1+
432.50028	92	1+
432.87226	418	
433.38495	210	1+
433.42305	144	1+
433.86843	334	
434.82400	172	
434.89159	258	
435.14890	216	1+
435.83527	212	1+
435.86186	242	
435.88409	180	
436.37431	100	1+
438.87424	170	
439.89518	984	1+
440.37331	190	1+
441.88297	174	
442.09106	276	1+
442.23312	254	1+
442.27287	170	
442.79099	128	1+
443.08308	216	1+
443.18590	200	1+
443.89520	212	
444.87388	3038	1+
445.07321	198	1+
445.74325	290	1+
445.75913	220	
445.80943	290	1+
446.78233	230	1+
446.87448	596	1+
447.25950	576	1+
447.29649	244	
447.82478	238	1+
448.75212	248	
448.88571	1056	1+
449.75416	174	
449.88495	704	1+
450.31660	414	1+
450.76905	564	1+
451.32264	264	1+
451.89945	320	1+
453.87860	270	1+
455.09720	228	1+
456.10024	160	1+
456.60905	280	1+
456.69523	240	1+
457.90333	1046	1+
460.16068	168	1+
461.31399	306	
461.92577	146	1+
462.31497	294	
462.88181	992	1+
463.70960	210	1+
464.78672	200	1+
465.70686	298	1+
466.91593	198	
467.34956	532	1+
467.88699	1492	1+
468.70853	280	1+
468.78344	974	1+
469.14187	274	1+
470.14615	186	1+
470.69791	182	1+
472.36513	168	
475.29599	798	1+
477.26384	336	1+
477.68191	204	1+
477.72638	362	1+
482.74686	216	1+
484.80013	212	1+
485.13005	216	1+
485.90092	626	1+
486.79486	280	1+
486.83543	258	
487.91248	308	1+
489.17741	218	1+
489.24028	192	1+
489.30664	1294	1+
490.78983	380	1+
490.91184	188	1+
491.79082	460	1+
492.19008	234	1+
495.98822	162	1+
496.09801	184	1+
496.34954	574	1+
498.10509	168	1+
498.29416	360	1+
498.73317	540	1+
498.78553	342	1+
499.73339	428	1+
499.79178	242	1+
500.29784	196	1+
500.89574	248	
501.80272	300	1+
502.80666	214	1+
503.33897	196	1+
503.45039	154	1+
504.10936	268	1+
505.17218	234	1+
506.29066	174	1+
508.67806	116	1+
509.09095	182	1+
509.86192	408	1+
510.00873	118	1+
511.21235	170	1+
513.13284	250	1+
513.27116	258	1+
END IONS

###FS:    #m/z: 340.94104 #charge 1+
###MS: 33
###MSMS: 34
BEGIN IONS
TITLE=Cmpd 25, +MS2(340.9410), 28.0-35.0eV, 0.7min #34
RTINSECONDS=43.2525
SCANS=33-34
PEPMASS=340.94104	2895886
CHARGE=1+
189.86108	228	
190.93295	164	
192.92501	470	
198.88153	238	
202.52923	112	
204.90117	256	
205.89672	144	
205.95029	214	
206.94977	136	
208.95699	184	
209.94263	122	
210.93692	338	
211.15498	290	
212.88107	354	
213.87726	276	
213.94031	2792	1+
214.89578	126	
215.88779	1158	1+
215.93695	574	1+
217.88322	476	1+
217.93733	288	
218.17736	116	
218.91638	236	
219.88643	248	1+
219.92059	112	
223.95899	578	1+
223.97874	126	
224.97530	164	
225.89470	220	1+
225.95237	202	
227.78461	134	
228.94469	172	1+
229.11484	304	1+
229.89729	170	
230.89052	1374	1+
230.94211	112	
230.95430	134	
231.05389	132	
231.89310	810	1+
231.94961	2956	1+
233.83122	252	1+
233.89605	788	1+
234.12429	258	1+
235.00602	246	1+
235.86783	174	
235.89221	536	1+
235.94878	226	
236.11596	136	
237.88917	266	1+
238.79117	152	
238.95148	114	
239.14599	172	
239.78721	272	1+
240.87000	152	1+
240.96074	126	
244.95412	232	
245.89320	148	
246.16100	248	
246.66524	122	
246.97601	552	1+
248.03386	136	
249.00202	158	
249.89662	430	1+
249.96111	772	1+
250.58771	114	
250.92242	168	1+
251.15196	120	
251.78914	218	1+
251.80228	132	
251.84806	134	
252.12787	220	1+
252.95157	118	
252.96743	154	
253.01746	242	1+
254.84840	132	
254.93929	200	
254.96769	1088	1+
255.07247	172	
255.08506	152	
255.16954	150	
255.80522	136	
255.90626	264	1+
255.92011	120	
255.94279	134	
256.84010	132	
256.96103	324	1+
257.85366	164	
258.90570	118	
259.05219	124	
259.17027	274	
259.88514	112	
259.96045	122	
260.65937	172	
261.07000	118	
262.06380	114	
262.15057	204	
263.05760	124	
265.85509	270	1+
267.13897	230	
268.94514	112	
269.03991	158	1+
269.79888	142	
271.85040	130	
272.84692	112	
272.93532	418	
272.97668	254	
273.79375	162	
273.86493	174	
273.91867	188	
274.79513	116	
275.81749	488	1+
276.03257	144	
276.13750	122	
276.79640	134	
276.85242	136	
277.85346	220	1+
277.91263	226	1+
279.09444	158	
279.79746	120	
280.11551	246	1+
280.80850	204	
281.05072	198	1+
281.90934	136	
282.27510	164	
283.03781	116	
283.79081	212	
283.97779	134	
284.82455	180	1+
285.86548	198	
286.08345	198	1+
286.15714	226	
286.80232	126	
287.86168	254	1+
287.93637	252	1+
288.06603	246	
289.78790	192	
290.02990	116	
290.78639	118	
291.07460	138	
291.80222	184	
291.85854	624	1+
291.93771	288	1+
292.80661	120	
292.86132	566	1+
292.88972	158	
294.09645	278	1+
295.85323	208	1+
295.97468	204	
296.81035	112	
296.87397	120	
296.89275	202	1+
297.16813	122	
297.80870	152	
299.78271	160	
299.80126	182	1+
299.84943	240	1+
300.06300	132	
300.86983	136	
302.17326	226	
303.67831	148	
304.17913	120	
304.26164	180	
305.15250	116	
306.37391	112	
306.88415	190	
307.80197	456	1+
307.89422	344	
308.14273	180	
308.29455	440	
309.13161	300	
309.82790	242	1+
309.88763	142	
310.02332	126	1+
310.13595	168	
310.87897	342	
310.96026	150	
311.15627	184	1+
311.86391	282	1+
311.88879	372	1+
312.80646	410	1+
314.88428	112	
316.93342	158	
317.17950	160	
318.14973	118	
318.90517	152	
320.16617	224	
320.85956	248	1+
321.91507	162	
322.73287	138	
323.23210	234	1+
323.81821	186	1+
324.06655	128	
324.89237	190	
325.89545	172	
326.12783	202	1+
326.16812	266	1+
326.89201	222	
327.82997	132	
328.18751	142	
328.90103	222	
329.81847	546	1+
330.18784	128	
330.81699	444	1+
333.94095	116	
334.81117	122	
335.13161	124	
335.77816	130	
336.87576	124	
337.14949	120	
338.77540	130	
338.87509	180	
339.83404	334	1+
340.83575	212	1+
341.75910	126	
342.90071	628	1+
343.18604	224	1+
344.41101	152	
344.72088	192	1+
END IONS

###FS:    #m/z: 507.84674 #charge 1+
###MS: 33
###MSMS: 35
BEGIN IONS
TITLE=Cmpd 26, +MS2(507.8467), 28.2-35.2eV, 0.8min #35
RTINSECONDS=44.025
SCANS=33,35
PEPMASS=507.84674	526658
CHARGE=1+
196.01513	676	1+
199.88830	462	1+
209.94640	340	1+
213.15748	2188	1+
214.88268	214	1+
217.89675	238	1+
226.11590	300	
227.95376	178	
230.88960	200	
232.88665	204	
234.07119	224	1+
234.88210	390	1+
235.07633	154	1+
235.14236	3774	1+
236.79605	140	1+
239.85708	250	
240.79585	170	
241.85272	372	1+
244.12776	828	1+
245.11082	590	1+
245.63282	132	1+
245.96649	176	
246.97313	260	1+
247.90332	262	1+
248.03764	206	1+
248.15688	174	
248.85706	252	1+
249.15756	2164	1+
250.97024	560	
251.88633	216	1+
252.08212	188	
254.09772	218	
254.89549	294	1+
255.90116	206	1+
256.79347	190	
259.00435	204	
259.87398	866	1+
260.87866	740	1+
262.13646	9112	1+
264.80155	210	1+
265.93357	192	
266.07845	234	1+
266.86802	582	1+
267.20550	288	1+
268.11034	172	
268.98510	218	1+
270.11614	294	1+
270.17998	292	1+
270.80596	190	
270.85925	232	
271.87211	578	1+
272.38648	374	1+
272.85263	1030	1+
273.09284	366	1+
275.84649	340	1+
275.87089	320	1+
276.03520	182	1+
276.38974	252	1+
276.79715	206	
277.15300	4238	1+
278.80945	254	1+
278.83465	270	1+
279.02593	210	
279.10234	248	1+
280.10469	228	1+
281.22224	514	1+
281.37723	258	
281.88056	294	
282.82869	348	1+
283.08134	246	1+
283.89626	238	
284.12302	206	
284.19526	1220	1+
284.48935	106	1+
284.87988	182	
285.39010	290	1+
285.47127	276	1+
285.85321	210	
286.13854	1620	1+
286.42061	226	1+
286.86983	228	
287.84238	300	
287.96733	186	1+
288.87036	844	
289.88110	1214	
289.92614	586	1+
290.13456	216	
290.86351	2826	1+
291.39499	216	1+
291.58106	94	1+
291.89754	206	
292.81375	182	
292.88564	656	
293.87391	7436	1+
294.14533	246	1+
294.18242	192	
294.80950	556	1+
295.81288	442	1+
295.90524	174	1+
295.97539	190	
296.86106	268	
296.87877	338	
297.04002	172	1+
297.15543	400	
297.85703	214	
297.87745	874	1+
298.09705	164	1+
298.15807	220	
298.80390	582	1+
298.85369	758	1+
298.87741	620	1+
299.35859	262	1+
299.80902	328	1+
299.91488	172	
300.09184	292	1+
300.15533	260	1+
300.40066	152	1+
300.85753	1342	1+
303.80882	414	1+
303.87473	522	1+
303.95367	342	1+
304.39543	222	
304.87913	376	1+
304.92351	210	1+
304.98707	308	1+
305.14487	296	1+
305.85502	292	1+
306.12734	264	
306.14562	218	1+
306.88458	194	
307.37804	372	1+
307.88974	2622	1+
308.04368	174	
308.14133	948	1+
308.29529	304	1+
308.88040	3212	1+
309.82253	358	1+
309.87010	1718	1+
310.00036	212	1+
310.02713	212	1+
310.15845	892	1+
310.84358	418	1+
310.92415	208	1+
311.11136	182	1+
311.88402	14518	1+
311.99093	284	1+
312.22638	2182	1+
312.34682	394	1+
312.51254	216	1+
312.55950	136	1+
312.84491	320	1+
313.97061	274	
314.69352	108	1+
314.86546	1806	1+
315.16255	1352	1+
315.37083	264	1+
315.39973	270	
316.81887	322	1+
316.86652	1060	1+
316.88371	920	1+
317.00477	230	1+
317.08716	200	1+
317.39318	154	1+
317.78605	152	1+
317.97161	198	1+
318.03868	226	1+
318.85659	442	1+
318.93608	228	
319.81981	180	
320.88748	370	
320.97051	270	1+
321.46054	172	
322.17486	276	1+
322.85825	350	
323.02571	178	1+
323.59846	134	1+
323.87045	274	
324.86129	410	
325.12525	270	1+
325.15017	168	
325.39220	238	
325.86522	274	
325.89961	1132	
326.12924	182	1+
326.24288	5696	1+
326.39002	338	1+
326.88100	1810	1+
326.96957	236	1+
327.00356	212	
327.15848	216	1+
327.20510	172	1+
327.36287	686	1+
327.88322	1540	1+
328.18397	298	1+
328.37280	410	1+
328.86999	588	1+
329.31912	210	
329.89663	598	
330.02300	438	1+
330.80996	168	
330.84996	210	1+
330.88343	1040	1+
330.91921	270	1+
331.19978	472	
331.75705	182	1+
332.09010	236	1+
332.39321	520	1+
332.43862	142	1+
332.72176	86	1+
332.82588	272	
332.84740	554	1+
332.87465	1754	1+
332.90163	602	1+
333.09118	158	1+
333.13187	240	1+
333.17562	10752	1+
333.29008	192	1+
333.47900	92	1+
333.54093	174	1+
333.84584	334	1+
334.83637	950	1+
334.90007	498	1+
335.84176	786	1+
335.94493	466	1+
336.04778	164	1+
336.87340	176	
337.88188	372	
338.11692	318	1+
338.24139	176	
338.39043	222	1+
338.72087	284	1+
338.87852	654	1+
338.89856	274	
340.02776	280	1+
340.05943	204	
340.77423	284	1+
340.89583	176	
341.87980	204	
342.15339	450	1+
343.10224	178	1+
343.15535	262	1+
343.51676	122	1+
343.77923	208	1+
343.87420	652	1+
344.14111	194	1+
345.86752	276	
345.88842	400	1+
347.33590	390	1+
347.39566	404	1+
347.90567	170	
348.17470	232	1+
348.20117	254	1+
349.03068	306	1+
349.15756	234	1+
349.86748	180	
349.91247	184	
350.12665	352	1+
350.46338	234	1+
350.76407	238	1+
350.81786	176	
350.88974	566	
350.96089	202	
351.09384	140	1+
351.12781	256	1+
351.87647	362	
351.96267	280	1+
352.25592	236	
352.90585	834	1+
353.07177	180	
353.78377	324	1+
353.85174	1240	1+
354.09040	256	1+
354.95880	224	1+
355.17497	202	
355.26594	254	
355.72921	360	1+
355.84964	284	
355.89393	556	1+
356.71826	352	1+
356.78957	180	
356.82268	194	1+
358.21766	198	
358.37007	174	
359.20033	296	1+
359.76567	234	1+
360.50712	152	1+
360.86814	754	1+
361.05844	356	1+
361.15880	232	1+
362.06673	440	1+
362.20469	208	1+
362.37230	216	1+
363.04959	214	1+
363.07270	308	1+
363.80584	242	1+
364.61104	120	1+
364.84690	484	1+
364.90899	236	1+
364.98766	228	1+
365.14239	212	1+
365.18506	380	1+
366.18459	240	1+
366.52163	94	1+
366.83933	3578	1+
367.05593	322	1+
367.70824	1256	1+
368.71011	722	1+
368.90118	690	1+
369.00511	372	1+
369.28535	406	1+
369.78280	668	1+
369.84041	338	
369.88269	290	1+
370.78510	556	1+
370.84242	178	
371.03835	424	1+
371.18544	400	1+
371.39840	302	1+
371.72563	284	1+
371.82838	416	1+
372.04021	300	1+
372.06440	200	
372.80265	228	
372.85390	224	
373.71556	314	1+
373.82982	544	1+
373.88871	178	
374.37910	320	1+
374.80078	186	
375.73487	180	1+
375.85925	184	
375.88871	188	
376.00618	362	1+
376.22191	4354	1+
376.94290	192	1+
377.85807	636	1+
377.88822	198	1+
378.13418	188	1+
378.73841	208	
379.20258	234	1+
379.94461	218	1+
380.28029	308	1+
380.38596	328	1+
380.40096	216	1+
380.85305	258	
381.72321	556	1+
382.10854	172	
382.19733	172	1+
382.85582	484	1+
383.23217	322	1+
383.26480	1728	1+
383.70470	206	1+
384.17006	172	1+
384.85033	5032	1+
384.89700	238	
385.20553	434	1+
385.79847	406	1+
386.12442	276	1+
386.80097	346	1+
386.86971	408	
387.12562	174	1+
387.28652	138	1+
387.73034	204	
387.84869	456	1+
387.97996	166	1+
388.38970	308	1+
388.74014	316	1+
388.79656	496	1+
388.89807	208	
389.07392	290	1+
389.19862	662	1+
389.44721	154	1+
389.71732	284	1+
389.88450	500	1+
390.84164	1712	1+
391.80552	252	
391.86435	172	
391.96829	166	1+
392.72668	324	1+
392.82971	418	
392.86266	830	1+
393.05369	246	1+
393.11628	180	
393.19307	166	
393.69561	174	
393.80110	1186	1+
393.82812	842	1+
394.77846	216	1+
394.83370	554	1+
395.12233	206	1+
395.32828	142	1+
395.80287	248	1+
396.05463	188	1+
396.73749	292	
397.28073	648	1+
397.31522	716	1+
397.72722	620	1+
397.74637	182	
398.23855	166	
398.73348	444	1+
398.86542	364	
399.22167	1358	1+
399.34425	320	1+
400.37934	182	
400.73917	224	1+
400.84132	202	
400.86982	176	
402.81143	186	1+
402.86654	3058	1+
403.07251	538	1+
403.73080	250	1+
403.78520	166	1+
403.87201	2008	1+
404.21555	198	
404.71884	266	1+
405.86659	1254	1+
406.10438	402	1+
406.89797	166	
407.07876	274	1+
407.16392	266	1+
407.24979	106	1+
407.72674	206	
407.86642	10798	1+
407.92250	454	1+
408.73543	248	
409.21616	232	1+
409.38575	166	1+
409.72987	1132	1+
409.81826	174	
410.37084	182	1+
410.73600	770	1+
410.84080	942	1+
410.87419	1146	1+
411.72302	488	1+
411.81289	1214	1+
412.07325	652	1+
412.19914	150	1+
412.72685	284	1+
412.75620	164	1+
412.84323	950	1+
412.86954	1546	1+
412.91697	338	1+
413.02559	282	1+
413.81308	166	
413.87478	974	1+
414.23215	336	1+
414.75031	264	1+
414.84316	184	
415.18618	208	1+
415.37747	200	1+
415.87332	184	
416.29133	182	1+
416.87614	560	1+
417.82101	214	1+
418.24593	178	1+
418.72142	188	1+
419.84821	284	1+
421.88223	1424	1+
422.06406	200	1+
422.22611	222	1+
424.87585	272	
424.99784	108	1+
425.31073	1898	1+
425.73899	320	
425.82397	324	1+
425.87936	594	
426.36805	290	1+
426.82433	198	1+
426.86194	3182	1+
426.93730	182	
427.10853	166	1+
427.19549	206	1+
427.73594	1150	1+
427.94111	182	
428.06869	202	1+
428.88350	1030	1+
429.79646	346	1+
429.82918	356	
429.85956	236	
430.27086	314	1+
430.38701	236	1+
430.61967	252	1+
430.74094	686	
430.80027	270	1+
430.86380	1878	1+
430.88315	438	
431.07297	166	1+
431.87052	1428	1+
432.24420	9826	1+
433.38843	210	
435.86499	284	1+
436.03818	102	1+
436.17296	330	1+
436.88876	328	1+
437.06933	228	1+
438.16262	190	1+
439.89313	1580	1+
440.70996	174	
440.73290	400	1+
441.26401	222	1+
441.68294	254	1+
441.89455	242	1+
442.22515	284	1+
442.92060	186	1+
443.24884	262	1+
443.75190	250	1+
443.80245	238	1+
444.28457	238	
444.69912	204	1+
444.87307	2422	1+
446.73891	182	
447.06351	240	1+
447.25571	398	
447.29742	362	1+
447.74150	522	1+
448.88357	1346	1+
449.11538	296	1+
449.88080	812	1+
449.91201	274	1+
450.76960	226	
450.83345	208	
451.88890	176	
453.18124	218	1+
453.25103	168	
453.87288	172	
454.12945	210	1+
454.64125	356	1+
455.18119	210	1+
455.25636	142	1+
455.77782	242	1+
456.13272	214	1+
457.90239	1538	1+
460.77034	304	1+
461.09390	226	1+
461.21495	314	1+
461.30996	672	
462.88395	1032	1+
465.02394	196	1+
466.78918	168	
467.89215	1684	1+
468.35563	324	
468.78123	688	1+
470.09525	270	1+
472.08647	272	1+
472.21293	170	
473.08718	180	1+
473.78788	408	1+
474.78938	344	1+
475.29132	462	
475.92241	162	1+
477.79329	254	1+
479.09636	154	1+
480.77743	238	1+
485.89892	758	1+
486.84181	396	1+
487.80172	228	
488.45179	194	1+
489.20582	294	1+
489.30602	1172	1+
489.67153	250	1+
490.20293	176	1+
490.89900	196	1+
491.79358	346	1+
492.62181	196	1+
496.35313	282	1+
496.81321	230	1+
497.76002	394	1+
497.88586	180	1+
498.29180	724	1+
499.79548	282	1+
500.22087	182	1+
500.74048	186	1+
501.74389	126	1+
503.45580	114	1+
504.09798	220	1+
504.80607	318	1+
505.09597	150	1+
505.25143	268	1+
505.28924	170	1+
505.45731	120	1+
506.25271	242	1+
507.80149	112	1+
507.83987	212	
507.91445	180	1+
508.37882	100	1+
509.30386	210	1+
509.85772	636	1+
510.67043	298	1+
511.29846	306	1+
511.67484	218	1+
511.80720	296	1+
512.05971	208	1+
512.17975	192	1+
512.30627	208	1+
END IONS

###FS:    #m/z: 336.94661 #charge 1+
###MS: 33
###MSMS: 36
BEGIN IONS
TITLE=Cmpd 27, +MS2(336.9466), 28.0-35.0eV, 0.8min #36
RTINSECONDS=44.797
SCANS=33,36
PEPMASS=336.94661	387732
CHARGE=1+
189.86436	154	
192.89311	114	
196.88524	330	1+
199.10384	134	
199.88620	158	
205.94326	220	1+
205.96268	146	
207.97511	108	
209.12537	226	
210.88535	410	1+
211.10243	128	1+
211.94476	7974	
211.98242	164	
212.87814	3174	1+
212.94746	218	
213.94007	3938	1+
215.88784	1110	1+
215.93971	300	1+
217.88161	392	
217.93473	162	
223.96514	314	1+
226.15126	170	
226.89645	194	
226.97072	228	
227.78970	118	
228.79316	126	
228.89545	938	1+
229.01527	226	1+
229.85298	104	
229.95565	8104	1+
230.88940	4624	1+
231.00022	104	
231.11143	146	
231.95092	2362	1+
232.11047	206	1+
232.82538	198	
233.82992	154	
233.89561	392	
233.94780	382	
234.05637	142	1+
234.83024	128	
235.08070	306	1+
235.10160	102	
235.12050	108	
235.82111	172	
235.84289	116	
235.86643	152	
235.89112	222	
235.94770	108	
236.61415	106	
239.02949	110	
239.86732	192	1+
240.79561	198	
240.96442	226	
243.89652	396	1+
244.12771	476	1+
246.66239	148	
246.97683	544	
247.96637	1820	1+
248.90066	1312	1+
249.04325	246	
249.13464	164	
249.96089	1162	1+
250.03013	236	1+
251.15935	104	
251.82990	188	
251.90759	228	
251.96109	346	
252.10538	292	1+
252.22883	264	1+
252.97154	4470	1+
253.01811	106	
253.41018	104	
253.90589	1000	1+
253.94762	142	
254.08494	190	
254.96707	1488	1+
255.07451	332	
255.10449	170	
255.78385	136	
255.84028	230	1+
256.91460	162	
256.96491	120	
257.08308	114	
257.91979	246	1+
257.96641	120	
258.80396	128	
258.85158	130	
258.88714	126	
258.96535	188	
259.16829	226	
259.37534	116	
259.95890	130	
260.16198	148	
261.83232	142	
263.06853	130	
263.82847	100	
263.84582	174	
264.84737	122	
265.11810	328	1+
266.08512	130	
266.85123	140	
267.06481	102	
267.84278	262	
268.01380	204	1+
268.83994	1092	1+
268.92818	328	1+
269.79815	138	
270.80134	148	
270.98323	448	
271.00514	242	1+
271.91537	472	1+
272.06662	136	
272.84864	112	
272.97735	352	
273.79335	288	
274.03729	134	
274.79649	168	
274.91050	132	
276.42850	102	
276.80953	178	
276.89701	208	
277.15603	126	
277.83613	334	
277.92489	198	1+
278.81203	190	
278.83594	972	1+
280.83140	124	
280.98751	100	
281.87013	278	1+
282.85444	146	
283.34847	120	
283.78874	116	
285.20150	294	
285.84970	1572	1+
285.90358	116	
286.68947	110	
286.85210	1068	1+
287.81004	106	
289.01151	108	
289.81074	192	
289.84336	104	
289.87843	132	
290.81698	128	
291.81125	530	1+
291.85683	128	
291.91854	110	
292.06699	336	1+
292.10458	118	
292.80094	228	1+
292.85911	150	
293.86630	524	1+
294.18176	362	1+
294.67005	306	1+
294.86603	334	1+
295.03668	202	1+
295.17125	284	1+
295.84621	122	
295.96917	272	1+
296.12232	246	
296.85571	136	
296.87166	132	
297.44983	102	
297.81692	124	
297.89003	124	
298.80080	116	
298.86267	102	
299.87391	136	
302.01927	144	
302.14704	174	
302.24654	160	
303.86815	100	
304.81560	272	1+
304.86270	156	
305.87791	122	
306.28787	110	
307.06585	184	1+
307.88740	416	1+
308.66665	220	
308.86804	120	
308.99320	116	
309.81224	128	
309.87167	812	1+
310.81962	240	1+
310.84400	110	
312.95366	114	
313.03025	138	
313.13021	132	
313.42705	102	
314.81993	264	1+
317.17131	236	
318.27264	110	
320.15769	826	1+
320.63124	102	
320.98986	102	
321.78563	132	1+
323.17372	120	
324.89495	136	
325.88483	256	1+
326.40442	102	
328.81802	180	1+
328.88611	288	
329.03360	124	
332.90612	122	
333.86997	364	1+
334.76195	198	1+
334.77091	208	1+
337.09420	224	
337.18470	284	
337.20766	112	
337.83448	172	
338.16738	408	1+
338.34165	148	
338.83894	116	
341.13400	104	
341.67821	118	
END IONS

###FS:    #m/z: 340.94128 #charge 1+
###MS: 37
###MSMS: 38
BEGIN IONS
TITLE=Cmpd 28, +MS2(340.9413), 28.0-35.0eV, 0.8min #38
RTINSECONDS=48.4845
SCANS=37-38
PEPMASS=340.94128	2955420
CHARGE=1+
182.86781	126	
184.55148	110	
187.86309	136	
187.88639	116	
189.86179	276	1+
192.92692	412	
194.88951	148	
196.88171	264	1+
199.87359	198	1+
203.88743	304	1+
205.94890	418	1+
207.87542	128	
207.97403	136	
209.93508	450	1+
210.93725	394	1+
212.87843	466	
213.88078	318	
213.93971	1760	1+
214.13260	158	
214.89533	490	
215.88844	952	1+
215.93675	744	1+
216.82248	110	
217.10941	178	1+
217.85913	182	
217.88528	350	1+
217.93873	146	
220.79688	106	
221.89208	294	1+
223.95539	634	1+
223.97745	190	
224.89980	134	
224.97850	274	
226.89777	264	
226.94664	184	
227.10013	108	
227.89686	144	
227.95420	142	
228.94754	308	1+
230.89152	292	
231.89021	1026	1+
231.95042	2222	1+
232.02882	132	
233.87459	142	
233.89881	706	1+
233.94997	922	
235.11428	394	1+
235.86826	206	
235.89347	564	1+
235.95167	318	1+
236.05635	156	1+
237.13982	160	
237.43354	226	1+
237.64781	150	
238.95203	118	
239.78545	470	1+
239.95541	372	1+
240.05842	110	
240.18143	134	
240.95974	276	1+
241.94299	186	
243.82851	286	1+
245.07263	140	
246.15972	348	
246.66478	118	
246.97487	520	1+
247.83494	128	1+
248.90068	506	1+
248.94585	116	
249.13235	174	
249.90393	298	1+
249.96563	596	1+
249.98628	158	1+
250.21324	118	
250.95462	160	
251.15382	298	
252.11080	158	
252.13683	154	
252.92641	276	1+
253.83530	348	1+
253.90763	126	
254.90385	312	1+
254.96691	1468	1+
255.08061	206	
255.10528	210	1+
256.01612	108	
256.91693	240	
256.95188	120	
256.96768	428	1+
257.89069	244	1+
258.84299	528	1+
258.90963	120	
258.99380	142	
259.03363	106	
259.16864	328	
259.95420	344	1+
261.01203	154	
261.84929	156	
261.89187	230	
261.96204	370	1+
263.83302	220	1+
264.89693	182	1+
266.83619	246	1+
267.00169	116	
267.07925	260	1+
267.13498	450	1+
267.86072	264	1+
268.00921	126	
268.17824	196	
269.00594	108	
269.17742	114	
270.79770	122	
272.13170	180	
272.80574	106	
272.84586	272	1+
272.93736	232	
272.97778	158	
273.79164	358	1+
273.89950	118	
274.82350	112	
274.85609	120	
275.80512	250	1+
276.04245	140	
276.34472	110	
276.85774	372	
277.85557	184	
279.84770	110	
280.09669	120	
280.26426	110	
280.85304	282	
280.87167	112	
280.94734	160	
281.11058	118	
281.13564	192	1+
281.79049	138	
282.04014	138	1+
282.91280	170	1+
283.18883	214	1+
283.86674	254	
284.82240	142	
284.87802	152	
286.23149	130	
286.85711	140	
286.89376	186	1+
287.61691	108	
287.80470	118	
288.01625	128	
288.86206	112	
289.07222	114	
289.78725	244	1+
289.88126	144	
290.85550	190	
290.99405	116	
291.80621	176	
291.89912	224	1+
291.93363	110	
292.44150	166	
292.80559	144	
292.87874	190	
294.15839	116	
294.86307	190	
295.02762	198	1+
295.83508	112	
295.97498	252	1+
296.81211	198	
296.86722	284	
297.78942	190	
297.97660	148	
298.80722	136	
299.78600	258	
300.87297	208	1+
301.17134	322	1+
302.05476	200	
302.85641	172	
302.94397	176	1+
303.04505	244	1+
304.80432	240	1+
304.84097	134	
305.07570	162	1+
305.13693	132	
305.94737	144	
306.28066	180	
306.88242	156	
307.79967	330	
307.88919	320	
308.29414	178	
308.67192	184	
308.79935	180	
308.87878	200	
309.81176	178	
309.88662	158	
310.82799	160	
310.87745	436	
311.87249	128	
311.88396	462	1+
312.80276	418	1+
314.80103	130	1+
314.82131	334	1+
315.17952	228	1+
316.03824	154	1+
316.18808	222	1+
318.81943	128	
318.88322	126	
319.98556	106	
320.16371	152	
320.85839	108	
321.81602	124	
322.31055	230	
323.75635	140	
324.75523	192	1+
324.82635	172	1+
324.89201	812	1+
326.16208	344	1+
326.30377	114	
327.82613	342	1+
328.18765	134	
328.89078	268	
329.83574	110	
329.88545	136	
330.56359	110	
330.81881	140	
330.88279	132	
331.75251	328	1+
331.92156	168	1+
332.78702	240	1+
332.90689	168	
334.88433	360	1+
336.93678	140	
337.19477	264	1+
338.17238	122	
338.83156	286	1+
339.90616	108	
342.21818	240	1+
342.90951	142	
343.18463	120	
343.89830	294	1+
346.14871	196	1+
346.17418	124	
END IONS

###FS:    #m/z: 336.94686 #charge 1+
###MS: 37
###MSMS: 39
BEGIN IONS
TITLE=Cmpd 29, +MS2(336.9469), 28.0-35.0eV, 0.8min #39
RTINSECONDS=49.2565
SCANS=37,39
PEPMASS=336.94686	424778
CHARGE=1+
90.06535	116	
185.86499	126	
189.86350	200	
192.89771	126	
196.88474	358	
197.86307	200	1+
198.95675	150	
199.10661	134	
199.89265	128	
208.97780	110	
209.12773	228	1+
209.88251	588	1+
209.94411	304	1+
210.88474	486	1+
211.94482	7020	
212.85681	108	
212.87858	5006	1+
212.94809	266	
212.96857	230	1+
213.94015	4072	1+
214.89596	192	
215.88932	758	1+
217.88167	400	1+
217.90019	150	
217.93791	210	
218.83494	166	
221.94245	148	
222.95345	170	
223.96279	338	1+
225.95006	202	1+
226.89210	192	
227.08087	112	
227.78734	192	
227.89754	144	
228.89702	452	
228.93980	142	
229.89172	274	
229.95578	6310	
230.00590	128	
230.89004	5628	1+
230.95839	234	
231.12420	206	
231.95007	3404	1+
232.82558	112	
233.02385	234	1+
233.15970	144	
233.40081	114	
233.82585	358	1+
233.89794	1174	1+
233.95010	706	1+
234.00203	244	1+
234.09733	216	
235.08082	572	1+
235.11377	140	
235.87169	234	
235.89269	606	1+
235.94983	118	
236.10206	272	1+
236.82956	342	1+
237.64736	170	
237.83186	232	1+
239.90946	180	
239.95753	276	1+
242.78537	272	1+
243.86826	146	
244.89204	150	
245.18230	124	
246.05620	112	
246.16007	148	
246.97513	380	
247.90553	156	
247.96747	1058	1+
248.89968	1936	1+
248.94484	164	
249.03754	296	1+
249.13036	118	
249.92419	352	1+
249.96345	1196	1+
250.00500	156	
250.83439	488	1+
250.94967	122	
251.14774	268	1+
251.78741	282	1+
251.90790	416	1+
252.10940	256	1+
252.97118	4066	
253.90622	1310	1+
253.97708	154	
254.96735	2312	1+
255.01182	114	
255.07455	402	1+
255.78233	202	
256.09507	204	1+
256.91560	208	
256.96682	136	
257.94966	132	
257.97534	114	
259.13774	124	
259.16396	182	
259.95710	202	
260.66457	152	
260.83300	212	1+
261.85161	268	1+
263.16169	118	
264.09745	214	1+
264.65251	108	
264.87903	126	
265.01545	198	1+
265.15276	150	
265.85773	138	
266.86125	144	
267.34887	166	
267.84243	470	
268.13426	126	
268.84384	962	1+
268.91632	224	1+
268.92886	224	1+
270.98155	484	1+
271.79881	188	
271.91663	162	
272.15236	124	
272.97539	240	1+
273.02493	146	
273.12181	156	1+
273.15156	388	1+
273.79393	492	1+
273.84827	212	1+
273.92013	164	
274.90493	186	
275.81018	116	
275.96274	122	
276.79616	140	
276.81851	112	
276.85521	328	1+
276.94490	270	1+
276.99735	132	
277.15124	376	1+
277.80086	114	
277.83335	224	
278.11621	108	
278.83718	868	1+
278.88223	296	1+
279.00829	166	
279.79639	132	
280.00718	204	1+
281.82735	110	
281.95965	190	1+
281.98755	132	
282.85943	126	
283.40510	108	
283.78793	514	1+
283.87026	170	
284.81022	302	1+
285.20009	230	
285.84946	1886	1+
286.85133	1422	1+
287.80972	308	1+
287.99633	136	
288.84731	154	
289.85199	260	1+
289.87572	274	1+
290.81997	136	
291.14055	116	
291.79908	128	
292.07755	178	1+
292.16325	178	
292.86236	128	
292.93424	370	1+
293.10728	146	
293.80030	126	
294.17512	390	1+
294.66913	170	
294.84967	298	1+
294.87159	134	
295.97594	160	
295.98998	132	
296.80849	368	1+
296.95267	200	
297.91444	196	1+
299.08501	130	
299.79684	198	1+
299.86824	154	
300.01958	190	1+
300.16975	120	
300.32425	116	
300.87072	116	
301.15227	170	
301.41375	162	
301.81801	142	
302.14891	144	
302.18129	250	1+
302.83692	114	
303.18065	176	1+
303.89134	114	
304.86210	232	
304.87843	158	
305.06662	116	
305.74278	106	
305.86481	194	
306.30448	390	1+
306.88184	310	
307.88798	448	1+
308.87150	190	
309.16649	154	
309.86829	900	1+
310.81352	126	
310.87649	506	1+
313.20005	122	
314.82028	190	1+
314.88445	160	
316.85941	106	
316.87918	302	1+
316.93271	136	
317.18002	164	
317.66909	198	
317.76987	138	1+
317.88292	234	1+
318.05692	182	1+
318.19197	170	
318.81174	140	
320.15920	552	1+
321.67311	212	1+
321.81742	420	1+
322.15183	220	1+
322.90549	126	
323.89159	394	1+
324.23052	114	
325.86925	238	
326.90429	156	
327.16557	164	
327.20288	170	
328.71080	174	1+
328.82588	124	
328.88588	644	1+
329.04155	122	
331.89643	156	1+
332.40354	112	
332.82681	252	1+
333.74504	276	1+
335.90436	214	
336.75372	178	1+
336.83523	240	1+
337.17897	856	1+
338.05444	128	
338.72061	236	1+
338.80554	134	
339.02995	116	
339.83007	142	
341.78425	118	
342.19851	124	
END IONS

###FS:    #m/z: 359.96279 #charge 1+
###MS: 37
###MSMS: 40
BEGIN IONS
TITLE=Cmpd 30, +MS2(359.9628), 28.0-35.0eV, 0.9min #40
RTINSECONDS=50.029
SCANS=37,40
PEPMASS=359.96279	333970
CHARGE=1+
178.94675	132	
195.11277	176	
198.05184	190	
205.94959	266	1+
206.40984	242	
207.40859	228	
207.94815	148	
208.94275	124	
209.94318	2304	1+
212.89929	152	
215.41463	152	
216.06273	154	
218.91512	378	
220.96196	180	
221.03831	356	1+
221.13995	138	
222.95232	2944	1+
224.86871	244	1+
224.94954	4082	1+
226.11840	174	
226.28719	98	1+
226.54408	130	1+
226.85730	144	1+
226.89515	196	
226.94783	11866	1+
228.89653	308	1+
228.94276	11068	1+
229.28973	112	1+
230.08905	232	
230.84875	116	1+
230.89173	582	1+
231.07411	152	
232.82977	200	
233.09013	150	
233.82602	140	
233.85655	140	
233.95973	806	1+
234.88863	142	
234.92551	200	1+
235.11741	336	
235.82598	230	
236.12520	384	1+
237.08370	380	1+
238.93930	174	
239.14899	784	1+
239.42744	402	
239.78887	138	
240.13299	304	
240.79676	146	
240.82244	222	
240.94193	196	
240.96334	1792	1+
241.11838	208	
241.78812	264	1+
241.94340	320	
242.08995	180	1+
242.95939	2234	1+
243.78971	258	1+
243.86865	214	
243.88925	256	1+
244.13213	136	
244.95798	6146	
245.01435	254	1+
245.95793	242	
246.08609	242	1+
246.95304	6032	1+
247.20573	140	1+
248.12855	452	1+
248.47222	134	
248.83222	172	1+
248.99968	184	
249.13279	298	1+
249.96402	176	
250.95016	370	
250.97155	194	
251.01507	226	1+
251.07353	178	
251.78691	142	
251.83829	312	1+
251.97014	336	
252.02439	160	1+
252.06085	142	
252.10850	268	
252.95371	264	
253.08563	122	
253.12866	134	
253.83414	152	
254.11651	228	
254.83286	276	1+
255.10619	128	
256.10295	132	
257.16098	894	
258.14222	1784	1+
258.83148	176	
258.97485	450	1+
260.11127	266	1+
260.80016	162	
260.84848	146	
260.89532	274	1+
260.96930	1580	1+
261.08764	148	
261.15359	134	
262.92678	176	
262.95170	224	
262.96730	140	
263.09075	148	
263.83130	192	
263.84879	172	1+
263.97548	510	1+
264.13554	126	
264.82224	132	
264.96409	238	
266.81332	160	
266.98480	148	
267.39235	244	1+
267.97359	1062	1+
268.84865	160	
269.79807	180	
269.86826	214	1+
269.97005	1418	1+
270.13932	196	1+
270.82900	212	
270.91411	176	1+
271.13805	220	1+
271.79843	286	1+
271.84599	1010	1+
272.10582	142	
273.97673	124	
274.86066	182	
275.09468	516	1+
275.17017	278	
275.80715	220	
275.97241	168	
276.80508	928	1+
276.85195	332	1+
277.80690	712	1+
277.88590	166	
279.10005	134	
279.79258	622	1+
280.79620	410	1+
280.92297	164	
281.14047	126	
281.85801	336	1+
281.92966	126	
281.97775	298	1+
282.16975	130	
282.42343	260	1+
283.07054	620	1+
283.79059	560	1+
283.83867	146	
285.12635	170	
285.79458	222	
285.93866	142	
288.12735	372	1+
288.41144	160	
288.63401	256	
289.08563	128	
290.78895	460	1+
290.91123	220	1+
290.98205	148	
291.79396	296	1+
292.08709	136	1+
292.12656	534	1+
292.44225	128	
292.86767	174	
292.93853	188	1+
293.80341	216	1+
293.87502	310	1+
293.98707	130	
294.15611	168	
294.86049	288	
295.91629	504	1+
296.81172	248	
297.80240	870	1+
297.86666	132	
297.97899	302	1+
298.08449	204	
298.80419	820	1+
298.85301	256	1+
298.98100	200	1+
299.13700	330	
300.14246	202	
300.18247	142	
301.08316	480	1+
301.78213	166	
301.87249	162	
302.11443	140	
302.88985	208	
303.80571	172	
304.44923	140	
305.13279	158	
305.28223	214	1+
306.13524	224	1+
306.82637	256	1+
306.88354	224	
307.17188	154	
307.79390	138	
307.89163	140	
308.29713	156	
308.89174	128	
308.91076	148	
309.12637	236	
309.79621	386	1+
310.87855	946	1+
312.86849	128	
312.94532	144	
314.24718	126	
314.81248	588	1+
316.73331	184	1+
317.81479	150	
318.93535	550	1+
321.81636	132	
321.88992	150	
322.13669	186	1+
322.72830	190	1+
322.92957	304	
323.01616	178	
323.17736	148	
323.77845	134	1+
324.03821	138	
325.14816	134	
325.88103	154	1+
326.16034	500	1+
328.19347	232	1+
328.89260	388	1+
329.87737	134	
334.07128	124	
334.11644	178	
334.15286	126	
334.37185	134	
334.73212	156	1+
334.95194	130	
335.03625	216	1+
336.78146	128	
336.94477	1060	1+
337.11665	574	1+
338.82940	284	1+
340.16450	202	1+
340.94310	362	
342.20375	130	
342.90144	248	1+
343.18550	284	
343.77417	138	
344.19499	460	1+
344.76454	282	1+
345.20116	338	1+
345.70642	128	
349.12574	416	
349.15806	154	
349.76266	182	
350.76253	232	1+
350.81823	198	1+
353.15096	212	1+
355.70865	250	1+
356.71244	196	1+
356.77114	222	1+
357.22343	328	1+
358.17570	398	1+
358.77359	186	
359.17918	278	1+
361.12010	176	
362.20890	140	
363.20915	172	
363.72103	198	
363.95457	180	1+
365.07036	314	1+
END IONS

###FS:    #m/z: 322.93121 #charge 1+
###MS: 41
###MSMS: 42
BEGIN IONS
TITLE=Cmpd 31, +MS2(322.9312), 28.0-35.0eV, 0.9min #42
RTINSECONDS=53.7115
SCANS=41-42
PEPMASS=322.93121	5444660
CHARGE=1+
187.92623	144	
191.11674	134	
192.88949	538	1+
196.88604	490	1+
198.88376	122	
199.10624	118	
205.95150	572	1+
208.99829	130	
209.12610	484	
209.94381	184	
210.89338	442	1+
212.88021	262	1+
212.91704	102	
214.89011	248	
215.89239	120	
219.95490	198	1+
221.94476	254	
222.87818	118	
222.95415	2180	1+
223.95953	1372	1+
224.04807	174	
224.81216	184	1+
225.39131	180	
225.51651	106	
226.15425	108	
226.91352	108	
227.10177	210	
227.93093	232	
227.95411	240	1+
228.95641	170	1+
229.91595	114	
230.88806	432	1+
231.05429	100	
231.12395	332	
232.12739	214	
232.14600	146	
232.82588	152	
232.89531	228	1+
234.89753	224	1+
235.07772	128	
235.11048	140	
235.14302	110	
235.79113	148	
236.13664	146	
236.43552	158	
237.14582	130	
237.79685	126	
238.46095	112	
239.03393	154	
239.07314	274	1+
239.78805	548	1+
239.91189	136	
240.82690	420	1+
240.94148	4134	
241.09155	150	
241.94007	11974	1+
242.10443	102	
242.87064	306	1+
242.94231	8276	1+
243.81992	844	1+
244.12599	410	1+
244.89326	102	
244.94015	1742	1+
245.83791	194	1+
246.12404	202	1+
246.43856	178	
246.66316	100	
246.97560	506	1+
247.04123	116	
248.83717	102	
248.85532	434	1+
248.89783	222	1+
249.13253	110	
249.96720	508	1+
250.90011	162	
250.94292	114	
250.97134	368	1+
251.06579	172	
251.83901	166	
251.92600	132	
252.10236	104	
252.11725	158	
253.08503	174	1+
253.78969	234	
253.83587	148	
254.84242	112	
255.10672	476	1+
255.78191	188	
255.95355	130	
256.83928	206	
257.07045	270	1+
257.79859	448	1+
258.83263	362	1+
260.13891	236	1+
260.16187	216	
260.82641	678	1+
262.35506	144	
262.84202	102	
263.97941	324	1+
264.67626	106	
264.79515	134	
264.82381	120	
265.85626	124	
266.24322	102	
266.84633	102	
267.91241	198	1+
267.99879	242	1+
268.05717	122	
268.95596	132	
269.34532	112	
269.79917	192	
269.93880	120	
270.79803	192	
271.13009	558	1+
271.80140	104	
271.84655	222	
271.91798	162	1+
272.13472	484	1+
272.29349	110	
272.89187	104	
273.79251	1304	1+
273.85461	200	
274.15383	338	1+
274.85670	144	
275.80974	574	1+
276.80118	132	
276.85073	316	1+
277.80819	148	
278.80839	126	
278.84324	274	1+
278.86718	218	1+
279.09102	868	1+
279.79754	130	
280.14242	108	
281.86081	198	1+
282.80941	366	1+
282.97244	214	
283.07064	126	
283.45871	172	
283.78828	756	1+
283.85530	106	
283.97277	144	
284.29079	460	
284.87766	462	1+
285.02214	148	
285.09734	142	
285.16960	100	
285.20350	226	
285.78404	106	
286.09303	236	1+
286.80369	324	1+
286.91855	186	
287.86055	142	
289.15997	230	
289.78642	178	
289.80634	226	
289.85356	140	
289.88049	490	1+
290.16252	132	
290.78655	106	
290.85699	352	1+
291.11909	212	
291.80458	1104	1+
292.16631	278	
293.85393	134	
294.16893	130	
294.18108	138	
294.95474	132	
295.42411	102	
295.84384	292	1+
295.86754	148	
295.89336	128	
296.08089	104	
296.12785	182	
296.42317	104	
296.81076	262	
296.87502	134	
297.10848	124	
297.79087	340	1+
297.89306	112	
298.82285	158	1+
298.91057	214	1+
299.74120	204	1+
299.78534	616	1+
299.85258	132	
301.05467	280	1+
301.17310	122	
301.87072	202	
302.15018	298	1+
302.88402	100	
302.91576	356	1+
303.81982	170	
303.88160	144	
304.15703	278	1+
304.17434	138	
304.28620	112	
304.38991	258	1+
304.81574	198	
304.88116	126	
305.08598	202	1+
306.80888	120	
306.88246	596	1+
307.30892	112	
307.79809	300	
307.88664	410	1+
308.29471	616	1+
308.79932	172	
309.80275	116	
309.82283	202	
309.88947	142	
310.11452	110	
310.81150	166	
310.82772	120	
310.87901	780	1+
311.88303	454	1+
312.80763	114	
312.87940	266	1+
313.45005	136	
314.08080	134	
314.81655	250	1+
316.88270	198	1+
318.18162	392	1+
318.78907	102	
320.15991	798	1+
321.53969	110	
323.14349	140	
323.16721	106	
323.23603	146	
323.88586	106	
324.86001	102	
324.89180	928	1+
325.89453	596	1+
326.17534	188	
END IONS

###FS:    #m/z: 340.94132 #charge 1+
###MS: 41
###MSMS: 43
BEGIN IONS
TITLE=Cmpd 32, +MS2(340.9413), 28.0-35.0eV, 0.9min #43
RTINSECONDS=54.4835
SCANS=41,43
PEPMASS=340.94132	3016756
CHARGE=1+
186.86391	132	
189.86124	160	
190.92927	222	
192.92715	202	
193.16831	112	
196.88370	350	
205.95198	224	
208.93922	144	
210.93996	266	
212.04446	146	
212.87972	238	
212.89844	158	
213.88639	192	
213.94009	1346	1+
214.89134	264	
215.88837	1104	1+
215.93700	260	
216.41333	130	
217.88257	522	
217.93926	192	
218.88075	540	1+
221.86602	158	
222.95155	148	
223.95730	472	1+
225.95075	118	
226.11901	224	
226.94944	570	1+
227.10014	146	
230.88904	492	
231.89004	566	
231.95045	1912	1+
232.89431	1824	1+
233.14462	306	1+
233.89906	1494	1+
233.94977	454	
234.14564	208	1+
234.91284	128	
235.11359	114	
235.86953	388	1+
235.89683	348	1+
236.10158	130	
236.83052	254	1+
237.89625	152	
239.79034	258	
240.23357	240	
240.93234	106	
242.91401	118	
243.82639	194	
244.84327	140	
244.91518	132	
244.95676	184	
245.79332	216	1+
246.05822	146	1+
246.09667	168	
246.16163	236	
246.66417	148	
246.95003	118	
246.97787	408	1+
248.03504	134	
248.90426	190	
249.60687	114	
249.90134	248	
249.96105	532	1+
250.90358	170	
250.99641	160	
251.15173	218	
251.90218	274	1+
251.96199	164	
252.79443	220	1+
254.08631	126	
254.15052	116	
254.82598	190	1+
254.90390	112	
254.96779	1128	1+
255.07491	384	1+
255.78330	118	
256.17568	122	
256.91357	122	
256.96621	220	
257.04719	216	1+
257.79501	202	
257.80938	200	1+
258.84675	844	1+
258.90647	378	1+
258.95895	146	
259.16899	248	
259.34085	240	1+
259.92590	138	
259.94502	110	
259.96012	118	
260.16025	290	
261.15284	138	
261.84107	184	
264.07612	108	
265.35017	110	
267.13638	248	
267.95247	176	
268.11628	162	
268.17411	136	
269.12564	124	
269.80167	180	
270.80394	132	
271.02258	120	
271.35825	118	
271.84479	246	
272.78869	500	1+
272.81654	144	
272.85316	138	
272.93534	148	
273.12900	106	
273.79082	434	1+
273.86353	134	
273.93626	140	
274.81726	148	
274.85178	184	
274.95426	114	
275.80698	446	1+
276.86382	192	
277.85746	124	
278.95808	362	1+
279.80710	128	
280.80825	146	
280.86386	128	
281.83929	114	
281.85237	218	1+
281.97026	324	1+
282.91560	124	
283.00423	160	
283.78761	344	1+
284.13767	162	1+
284.80523	130	
285.86407	134	
286.82494	140	
287.80260	514	1+
288.71739	106	
289.78708	362	1+
289.85374	270	1+
289.87765	546	1+
291.44631	162	
291.80587	144	
291.92927	152	
293.87370	130	
294.99448	230	1+
295.18525	206	1+
296.81119	164	
296.87114	344	1+
297.79177	288	1+
297.84579	152	
297.97725	262	
299.78099	120	
300.66845	114	
300.80876	112	
300.86669	154	
300.88353	110	
301.02854	138	
301.80244	120	
301.87495	134	
302.17357	138	
302.94728	410	1+
303.81245	112	
303.96302	256	1+
305.90415	158	1+
305.97424	222	1+
306.88144	570	1+
307.80980	128	
308.29438	224	
308.66938	176	
308.80046	108	
308.87966	216	
309.81657	148	
309.88232	128	
310.83180	142	
310.87879	1110	1+
311.80794	550	1+
312.15287	164	1+
314.82225	362	1+
314.87393	110	
315.85711	170	1+
316.88657	132	
317.18069	294	1+
319.17994	124	
319.90154	122	
321.82297	170	
324.05273	216	1+
324.89089	730	1+
325.13515	134	
325.80934	190	1+
326.17726	124	
326.89376	160	
327.16231	160	
327.88452	108	
328.82065	156	
328.88796	182	
329.87513	258	
329.89613	230	1+
329.93139	106	
330.19622	144	
330.32012	120	
330.81142	180	1+
330.88433	110	
331.21959	106	
331.99361	124	
333.86518	184	1+
336.80982	156	
338.88139	266	1+
339.06068	116	
339.18516	112	
339.20910	124	
340.18967	190	1+
343.73350	106	
344.18660	120	
345.17175	108	
END IONS

###FS:    #m/z: 363.95743 #charge 1+
###MS: 41
###MSMS: 44
BEGIN IONS
TITLE=Cmpd 33, +MS2(363.9574), 28.0-35.0eV, 1.0min #44
RTINSECONDS=55.2555
SCANS=41,44
PEPMASS=363.95743	2042476
CHARGE=1+
160.15520	124	
178.94496	194	
182.86849	348	
185.86982	162	
187.86711	274	
189.86245	1990	1+
191.85872	1804	1+
192.92889	188	
193.85454	178	
194.88846	146	
196.88258	762	1+
201.00580	130	
207.40408	146	
207.87449	968	1+
207.94889	168	
209.86811	208	
209.88414	186	
209.94352	3040	1+
210.50448	118	
210.88455	1334	1+
212.87932	9170	1+
214.89418	740	1+
216.41103	388	1+
217.07957	116	
217.87054	152	
218.91384	210	
219.86466	144	
221.94851	142	
222.95258	2900	1+
224.94920	3942	1+
225.23602	104	1+
225.88657	140	
225.97169	178	
226.23275	122	1+
226.89464	272	
226.94764	14176	1+
227.05421	204	1+
227.89398	162	
228.02507	200	1+
228.89350	1950	1+
228.94332	14930	1+
229.04291	150	1+
229.20481	172	1+
230.07995	138	1+
230.62070	178	
230.78978	322	1+
230.88991	12264	1+
230.94782	510	1+
231.06693	140	1+
231.16597	104	1+
231.98583	218	1+
232.16988	124	1+
232.88524	1762	1+
233.95445	120	
234.14373	578	1+
234.88148	532	
235.08071	142	
235.11548	690	1+
235.97031	224	1+
236.01463	320	1+
236.05248	234	1+
237.41367	190	1+
237.82807	124	
238.02489	248	1+
238.89268	146	
238.93821	244	
239.14803	130	
239.78859	186	
240.79090	240	1+
240.82260	158	
240.94084	756	
240.96317	2212	1+
241.94069	2392	1+
242.94293	1578	1+
242.95836	1716	1+
243.82215	188	
244.03554	148	
244.04861	152	
244.13108	306	1+
244.85954	162	
244.95758	7464	1+
245.07489	412	
245.79718	150	
246.08237	182	
246.90471	680	1+
246.95335	7756	1+
248.80355	490	1+
248.90071	4160	1+
248.97497	160	
249.12955	398	1+
250.89519	664	
250.97187	508	
251.06781	154	
251.91484	222	
252.08179	126	
252.10844	224	
252.89853	1306	1+
252.90726	120	
253.12892	126	
253.85132	126	
253.90566	900	1+
254.11997	218	1+
255.10347	132	
255.83116	162	
255.94324	274	1+
258.09331	276	1+
258.83449	354	1+
258.97402	678	1+
259.80562	162	1+
259.91574	120	
259.95135	130	
260.15362	198	1+
260.83112	138	
260.96845	1394	1+
261.79865	120	
261.83111	254	
261.96273	126	
262.78315	134	
262.83430	184	
263.06280	170	
263.63852	118	
263.83386	146	
263.96271	266	1+
263.98100	198	
264.79762	214	
265.08843	232	
265.85594	384	1+
266.78419	178	1+
266.81079	730	1+
267.97615	824	1+
268.95691	172	
269.11106	174	1+
269.87891	306	1+
269.96925	1204	1+
270.05082	126	
270.83855	138	
271.13490	316	1+
271.79951	194	
271.84790	184	
271.91458	888	1+
272.13443	220	1+
272.84208	476	1+
273.79679	348	1+
275.09057	286	1+
276.85039	356	1+
276.96441	156	
277.12712	146	
278.09718	514	1+
278.84663	174	
279.09976	356	1+
279.79290	118	
279.85211	162	
279.89156	166	1+
279.92103	408	1+
280.79470	1910	1+
280.93060	298	1+
281.86449	134	
282.06740	380	1+
282.12335	120	
282.82896	200	
282.92958	218	1+
282.98015	386	1+
283.06760	276	1+
283.85154	332	1+
283.98474	328	1+
284.83011	122	
285.12258	300	1+
285.79618	164	
285.84497	1932	1+
286.12700	168	1+
286.42932	128	
286.91897	170	
286.99167	210	1+
287.82072	342	1+
287.91275	214	
288.09083	120	
288.10464	124	
288.13603	212	1+
288.79379	138	
289.90942	274	1+
290.10862	162	
290.78636	788	1+
290.86211	382	1+
292.12604	138	
293.11674	438	1+
293.85887	510	1+
295.03568	122	1+
295.07241	246	1+
295.88569	220	1+
296.80904	242	
296.84259	126	
297.01836	226	1+
297.80201	1926	1+
298.80327	1610	1+
299.87295	118	
299.91772	124	
300.14594	340	1+
301.81353	194	
301.86128	770	1+
302.80693	874	1+
303.74928	132	1+
303.81038	744	1+
303.85595	3068	1+
304.13331	284	1+
305.13867	300	1+
305.80117	126	
306.11665	180	
306.89119	300	1+
307.28972	422	1+
307.81602	162	
308.82685	120	
308.86854	144	
309.15607	232	1+
310.02097	278	1+
310.30693	124	
310.88241	452	1+
311.86529	458	1+
312.15235	134	
312.87304	408	1+
313.02486	182	1+
314.82341	166	
315.81049	490	1+
316.14556	182	
316.86629	220	
317.18177	142	
318.13056	128	
318.75134	186	1+
318.93094	348	1+
319.05923	150	
319.77858	164	
319.82131	264	
319.87673	272	
320.81723	1322	1+
321.04297	208	1+
321.81956	1126	1+
321.86832	590	1+
322.10106	168	1+
322.17366	156	1+
322.92782	270	
322.94439	156	
323.01627	130	
323.15725	118	
323.87653	132	
324.89899	198	
325.91337	166	
326.87278	738	1+
327.19652	134	
327.71227	166	
328.19475	156	
328.88573	388	1+
329.00692	118	
329.06602	158	
329.16322	260	1+
330.16488	222	1+
330.19517	184	
330.88348	122	
331.13019	186	1+
331.75705	120	
331.82895	192	1+
332.16306	204	1+
333.75253	126	
334.08893	302	1+
336.94548	868	1+
336.98964	130	
337.83254	320	1+
339.82942	1274	1+
339.90126	134	
340.14806	138	
340.93865	380	
342.15650	154	1+
342.89950	188	1+
343.88946	140	
344.14304	124	
344.19848	134	
345.19937	374	1+
349.12603	360	
349.15896	384	1+
349.31885	248	1+
350.10886	396	1+
350.88593	220	
350.91860	172	1+
353.76049	520	1+
355.03238	130	
355.20873	118	
360.72145	122	
360.76427	122	
361.75798	118	
362.17279	122	
362.71356	126	
363.60091	126	
363.74291	210	1+
364.20526	174	
365.71488	158	
366.06727	178	1+
366.28194	134	
366.74089	160	
367.13271	684	1+
368.73679	124	
368.78454	120	
369.18884	254	1+
END IONS

###FS:    #m/z: 322.93095 #charge 1+
###MS: 45
###MSMS: 46
BEGIN IONS
TITLE=Cmpd 34, +MS2(322.9309), 28.0-35.0eV, 1.0min #46
RTINSECONDS=58.939
SCANS=45-46
PEPMASS=322.93095	5365042
CHARGE=1+
186.93787	170	
187.93636	134	
189.86566	108	
191.11388	218	
191.85551	148	
192.88985	480	1+
193.98705	116	
196.02243	100	
196.88500	108	
199.10742	162	
200.89095	140	
203.95346	100	
205.94972	874	1+
208.94099	192	
209.09092	102	
209.12499	200	
210.02780	112	
210.88563	212	
210.89945	346	1+
212.87932	150	
212.89436	114	
214.89537	364	1+
216.89193	118	
218.09370	130	
218.89549	270	1+
220.87867	240	1+
221.94167	170	
221.95253	174	
222.95480	1324	1+
223.94252	128	
223.95907	944	1+
226.12017	210	
226.15401	124	
226.81697	130	
226.89802	146	
226.95009	158	
227.10276	166	1+
227.93892	130	
227.95296	128	
230.47608	106	
230.83302	112	
230.89206	530	1+
230.91068	112	
231.12177	572	1+
231.95678	118	
234.82511	104	
234.91528	136	
235.11670	176	
235.36127	112	
235.82448	164	1+
236.09830	210	
237.01633	212	1+
237.86782	120	
238.82910	158	
238.93686	206	1+
239.78550	300	
240.79469	208	
240.82267	160	
240.94160	3522	
240.96186	562	
241.08109	120	
241.12702	118	
241.37899	102	
241.41863	110	
241.79410	184	
241.94204	2730	
242.15394	106	
242.81878	694	1+
242.94194	8736	1+
243.81992	506	1+
244.12786	162	
244.88579	130	
244.93938	1588	1+
246.16086	146	
246.97603	930	1+
247.04300	108	
247.16203	156	
247.83407	110	
247.85421	124	
247.96130	102	
248.13757	280	1+
248.85360	322	
248.89804	184	
249.05347	140	
249.62548	108	
249.79731	112	
249.84097	128	
250.83222	262	1+
250.96867	140	
251.15095	276	1+
251.78437	118	
251.92859	192	
252.10825	376	
252.92483	130	
253.05160	114	
253.15694	102	
253.80805	130	
254.87030	102	
254.89037	200	1+
255.00576	102	
255.10738	612	1+
255.78257	362	
256.04023	118	
257.80309	190	
257.83252	442	1+
258.80827	132	
258.83472	374	1+
258.90197	100	
258.97667	180	
260.13795	188	1+
260.19670	130	
260.80809	100	
260.83369	384	
261.83109	316	
261.85537	106	
262.79684	142	
262.83147	622	1+
262.87363	126	
262.99302	146	
263.02750	132	
263.83445	558	1+
265.05587	220	
266.86919	126	
267.12278	230	1+
267.80930	114	
268.17541	226	1+
268.96101	128	
269.80100	122	
270.80317	158	
271.16549	208	1+
271.35583	146	
271.80105	140	
271.84674	196	
272.13425	826	1+
273.79513	1046	1+
273.85280	220	1+
275.42699	110	
275.80790	522	1+
276.81105	340	1+
276.84232	102	
276.86017	132	
277.16656	288	1+
277.99724	158	1+
278.11622	140	
279.09128	678	1+
279.15447	174	1+
279.69422	112	
279.79061	274	1+
280.91802	184	
281.80832	190	1+
281.83629	102	1+
281.96745	154	
283.07060	276	1+
283.19497	116	
283.78948	574	1+
283.86328	226	
284.29141	210	
284.93345	140	
285.13884	180	
285.20027	244	
285.82106	244	1+
285.86404	296	1+
286.57702	108	
286.91982	336	
287.81029	128	
288.78605	616	1+
288.91168	376	1+
289.15593	394	1+
289.78775	518	1+
289.88156	120	
290.86624	200	
291.80489	1194	1+
292.16383	232	
292.86412	194	
293.16749	102	
293.87675	416	1+
294.17796	352	1+
294.85832	502	1+
296.81208	590	1+
296.83123	136	
298.80402	104	
299.67086	108	
299.78225	542	1+
300.00805	136	
300.72936	140	
301.91342	146	
302.15001	206	
302.16635	108	
302.92004	120	
303.72347	194	1+
304.81807	104	
304.87738	206	
305.89130	156	
306.81056	102	
306.88496	654	1+
307.03647	118	
307.80012	380	1+
307.83486	102	
308.29287	172	
309.12568	100	
309.32754	120	
309.42395	156	
309.89010	184	
310.30719	334	1+
310.81496	280	1+
310.87964	814	1+
311.88391	558	1+
311.90616	220	1+
312.82524	102	
314.16916	106	
314.82101	582	1+
314.88697	158	
316.93486	174	1+
317.18840	100	
317.85990	202	1+
319.82630	102	
320.15795	586	1+
322.12252	118	
323.88644	114	
324.11784	232	1+
324.89832	648	1+
327.88570	354	1+
328.17506	156	
END IONS

###FS:    #m/z: 363.95744 #charge 1+
###MS: 45
###MSMS: 47
BEGIN IONS
TITLE=Cmpd 35, +MS2(363.9574), 28.0-35.0eV, 1.0min #47
RTINSECONDS=59.711
SCANS=45,47
PEPMASS=363.95744	1652214
CHARGE=1+
182.86923	116	
187.86886	210	
189.86340	980	1+
191.85844	1158	1+
193.85414	154	
194.88954	224	1+
196.88446	428	1+
200.94887	130	
201.12225	182	
204.90575	224	
205.87713	124	
205.89839	118	
206.94642	358	1+
207.40886	140	
207.87814	442	1+
209.94338	1830	1+
210.88482	722	1+
212.87917	6726	1+
212.94342	158	
213.00577	236	1+
214.89404	352	
216.41001	290	1+
217.91115	486	1+
218.89069	124	
219.86564	160	
222.95271	2108	1+
223.41942	206	1+
224.94901	3492	1+
225.88575	122	
226.11625	142	
226.89890	160	
226.94766	13398	1+
227.08803	190	1+
227.60235	98	1+
227.88300	190	
227.93233	420	
228.03217	150	
228.84926	198	1+
228.89421	2044	1+
228.94299	15250	1+
230.79103	274	1+
230.88847	11770	1+
230.92844	192	
232.90542	202	
233.05245	226	1+
233.94600	152	
234.14455	188	
234.88221	660	
235.11692	602	1+
235.85325	132	
237.81806	130	
238.90622	294	1+
239.36733	144	
239.42911	266	
239.90263	272	1+
240.82020	324	
240.94186	446	
240.96404	1660	1+
241.06013	138	1+
241.88738	126	
241.94262	338	
241.98467	158	
242.82375	124	
242.94244	1032	1+
242.95867	1530	1+
244.82008	224	
244.90121	156	
244.95771	6884	1+
245.07708	144	
245.50776	132	
245.83166	172	
245.94350	254	
245.97805	120	
246.82290	130	
246.83884	118	
246.90484	730	1+
246.95372	7006	1+
248.03311	150	
248.43934	188	1+
248.80748	354	1+
248.90029	3780	1+
248.92763	150	
249.00913	164	1+
249.13029	132	1+
250.89711	448	
250.94377	140	
250.97340	414	1+
251.94654	120	
252.10598	284	
252.89202	236	
253.08800	154	
253.16805	110	1+
253.83490	282	
253.90540	756	
254.11041	144	
254.83693	140	
256.12628	168	
256.81057	132	
256.90328	140	
257.87659	136	1+
258.80576	116	
258.97330	684	1+
259.07821	218	1+
259.85633	222	1+
260.84486	146	
260.96837	1250	1+
261.15392	258	
261.82976	876	1+
262.96437	116	
263.09930	228	1+
263.97910	302	
264.79431	162	
265.05924	144	
265.35428	170	
265.81791	128	
265.97358	262	
266.03620	142	1+
266.81497	568	1+
266.90741	250	1+
266.97715	146	
267.87590	130	
267.91389	172	1+
267.97355	976	
268.79108	126	
268.96127	222	
269.00087	146	
269.80062	290	1+
269.92844	122	
269.96975	1294	1+
270.90912	580	1+
271.84455	444	1+
271.91805	480	1+
272.14354	150	
272.19888	130	
273.79289	292	1+
273.91471	236	1+
276.35195	184	
276.85423	534	1+
276.99617	126	
277.12698	160	
278.80347	172	
279.10380	276	1+
279.80166	204	
280.04588	212	1+
280.79336	774	1+
280.99021	320	1+
281.17283	118	
281.85475	190	
282.12084	148	
282.86224	140	
283.07447	142	
283.79045	220	
283.85108	326	
284.79157	586	1+
284.85028	162	
284.86817	120	
284.95530	126	
285.12890	224	1+
285.84664	1344	1+
285.94180	116	
286.89972	224	1+
287.59380	122	
287.81210	268	1+
288.13174	378	
288.79403	156	
288.88125	274	1+
288.94175	182	
289.02230	260	1+
289.85598	276	1+
289.88148	192	1+
289.91532	176	1+
290.78600	520	
291.05848	208	1+
291.43201	238	1+
291.80684	122	
291.82847	156	
292.85597	126	
293.12015	186	
294.14594	250	1+
294.86364	296	
295.84474	118	
295.86820	134	
295.89858	150	
296.03399	136	
296.64711	158	
296.80713	294	
296.89314	166	1+
297.79781	140	
298.13894	176	
298.80283	1170	1+
299.15372	124	
299.87059	216	
299.96521	322	1+
300.80612	1088	1+
300.82106	122	
301.14187	136	
301.86070	922	1+
302.24504	128	
303.80750	860	1+
303.85642	3254	1+
303.94436	236	
304.07109	152	1+
304.11904	120	
304.44804	160	
305.11735	444	1+
305.13385	176	
305.80477	150	
305.82311	148	
306.12385	318	1+
306.80564	198	
306.89987	162	
307.79159	174	
307.88763	352	1+
308.13827	302	1+
308.93976	132	
309.87443	792	1+
310.87900	670	1+
311.86078	142	
312.03432	194	1+
312.87826	256	1+
313.75798	256	1+
316.81227	612	1+
317.93047	396	1+
318.93414	340	1+
319.82389	396	1+
319.87718	292	1+
320.77874	92	1+
320.93380	118	
321.81812	1338	1+
321.87151	418	1+
322.15025	168	
322.93240	332	
323.74539	210	1+
324.87493	336	1+
324.98988	164	1+
325.78673	126	
326.87270	1218	1+
327.07584	120	
327.97687	134	
328.10558	116	
328.89023	174	
329.02807	208	1+
329.19195	164	
330.88253	278	1+
331.14373	312	1+
332.75239	184	1+
333.83640	296	1+
334.75063	276	1+
335.75198	166	1+
336.94509	992	1+
337.83575	164	
339.82938	1122	1+
340.71579	200	1+
340.76861	176	1+
340.94652	300	1+
341.17196	214	1+
343.70576	332	
345.20248	332	
347.23311	352	1+
349.12601	652	1+
349.16205	194	
350.10347	220	
350.73058	190	1+
351.76094	228	1+
352.88820	120	
354.76401	118	
354.89015	186	1+
355.04312	130	
357.72868	122	
357.96438	262	1+
359.09331	170	1+
361.16811	154	1+
361.72052	148	
361.76384	130	
362.20429	420	1+
362.71103	142	
362.84453	154	
363.70867	310	1+
367.13326	830	1+
368.06293	220	1+
368.85181	156	
END IONS

###FS:    #m/z: 507.84679 #charge 1+
###MS: 45
###MSMS: 48
BEGIN IONS
TITLE=Cmpd 36, +MS2(507.8468), 28.2-35.2eV, 1.0min #48
RTINSECONDS=60.4825
SCANS=45,48
PEPMASS=507.84679	593828
CHARGE=1+
196.01771	638	1+
209.08919	222	
209.94563	372	
213.15900	1320	1+
223.95065	232	1+
224.11949	188	
224.97744	170	
226.11991	318	
227.95518	360	
229.87361	212	1+
230.89118	428	1+
235.10023	178	1+
235.14245	3330	1+
238.06480	278	1+
238.94307	172	
239.86000	272	
241.85269	278	
241.87725	354	1+
244.12860	988	1+
245.11245	276	
249.15878	1474	1+
249.19240	172	
250.09909	234	1+
250.78314	230	1+
250.88602	240	1+
250.97056	588	1+
251.88757	168	1+
252.07790	286	
253.09516	406	1+
253.78676	212	1+
253.83091	196	
254.15037	188	1+
254.90725	198	1+
259.37630	170	
259.86720	186	
260.88417	214	
261.84869	154	1+
261.88036	256	
262.13677	8796	1+
262.79727	432	1+
264.90489	208	1+
265.38727	182	1+
265.85779	300	1+
265.88816	318	1+
266.17733	170	
267.10529	468	1+
267.91503	298	1+
268.13494	322	1+
268.79817	190	
268.88748	290	1+
270.86137	288	
271.85015	1104	1+
271.88132	180	
272.38683	392	1+
272.85056	1000	1+
273.85175	606	1+
273.89165	240	1+
274.06749	242	1+
274.80530	288	
275.79130	434	1+
275.85299	192	
275.90459	242	1+
276.70017	196	1+
276.79383	358	1+
276.95576	220	1+
277.04029	150	1+
277.15346	4206	1+
277.95708	154	1+
278.29511	108	1+
279.12584	272	1+
279.95608	182	1+
280.10941	238	
280.86559	520	1+
280.87968	444	1+
281.10625	262	1+
281.22199	714	1+
281.38193	388	1+
282.36307	212	1+
284.19510	1040	1+
284.90408	172	
285.39886	228	
285.78806	416	1+
286.13873	838	1+
286.38836	172	
288.12684	198	
288.86897	210	
288.89149	194	
289.88230	880	
290.38091	388	1+
290.86388	2972	1+
293.87334	5288	1+
295.06124	118	1+
295.33704	276	1+
295.97922	252	1+
296.56912	168	
296.85365	498	1+
297.15503	426	1+
297.81417	180	
298.80567	204	
298.85445	232	
298.88766	400	1+
299.33417	170	
299.80884	180	
300.81090	446	1+
300.85385	1112	1+
300.94771	208	1+
301.34030	184	
301.36441	204	
302.97846	244	1+
303.10141	254	1+
303.45367	148	1+
303.85991	182	
303.87644	424	
303.89393	278	1+
304.14754	296	
304.87597	190	
305.86575	416	
306.04098	446	1+
306.08848	226	
306.12871	214	
306.34418	344	1+
306.87581	332	
307.34884	290	1+
307.88974	1104	
308.14193	1666	1+
308.23363	386	1+
308.37438	474	1+
308.87289	2496	1+
309.84299	352	1+
309.87475	1622	1+
309.88751	952	
310.15637	1542	1+
310.41185	212	
310.97668	244	1+
310.99407	174	
311.88429	10034	1+
311.91841	180	
312.22760	2006	1+
312.34749	264	
313.11678	180	1+
314.81679	500	1+
314.86807	1534	1+
314.93998	298	1+
315.16580	842	1+
316.15060	348	1+
316.77569	108	1+
316.86492	910	1+
316.89050	190	
316.92242	134	1+
316.98111	242	1+
317.82173	190	
318.16546	174	
318.86054	790	1+
318.93086	270	1+
319.08145	224	1+
319.38438	358	1+
319.88955	288	
321.86987	190	
322.16203	238	1+
322.86502	220	
322.88717	424	1+
323.41306	180	1+
323.83108	188	
323.85685	446	1+
324.13824	160	1+
325.38995	230	
325.89744	458	
326.20600	284	1+
326.24202	4946	1+
326.88293	2372	1+
327.00213	370	1+
327.16204	238	1+
327.37679	238	
327.82465	172	1+
328.00454	296	1+
328.86945	486	1+
329.52795	90	1+
329.84070	198	1+
329.89609	392	
330.16485	236	
330.82504	210	
330.88101	406	
331.19883	632	1+
331.40225	192	
331.89389	1186	1+
331.94738	246	1+
332.55478	186	1+
332.79521	240	1+
332.87654	924	1+
333.17558	9072	1+
333.59883	134	1+
333.93132	212	
334.87521	206	
334.89416	598	1+
335.84052	694	1+
336.87898	1110	1+
336.94592	288	
337.38900	412	1+
337.81358	254	1+
337.88338	962	1+
338.12940	162	1+
338.24484	174	1+
339.83720	330	1+
339.87963	648	
340.03606	190	
340.38351	166	
340.79778	246	1+
340.86643	212	
341.09216	324	1+
341.82659	274	1+
342.87570	166	
344.90362	478	1+
345.90602	338	1+
345.99296	220	1+
347.71290	186	1+
348.10506	194	1+
348.14328	226	1+
348.87590	196	
349.18457	240	1+
349.88787	188	
350.07170	194	1+
350.18756	170	1+
350.33729	168	
350.89273	716	1+
350.95614	400	1+
350.99734	232	
351.33637	238	1+
351.80680	196	1+
351.87646	364	1+
352.77250	230	1+
352.91041	340	
353.78783	328	1+
353.84806	1618	1+
353.94487	396	1+
354.20226	212	
354.88458	780	1+
354.90988	538	1+
355.27046	348	
355.89078	590	1+
356.36416	274	1+
356.83874	192	
357.02680	188	1+
357.72303	378	1+
358.20557	342	1+
358.77673	170	1+
358.79993	256	1+
359.79643	254	1+
359.97395	366	1+
360.07059	252	1+
361.02819	148	1+
361.72424	370	1+
361.87007	196	
362.15763	234	1+
362.20828	176	
362.84477	188	1+
363.08250	208	1+
364.84846	460	1+
365.77697	172	
365.86849	260	1+
366.00661	200	1+
366.10871	242	1+
366.18351	168	1+
366.73782	238	
366.84042	2370	1+
367.10233	350	1+
367.70974	1136	1+
368.91343	376	1+
369.29208	330	1+
369.83384	230	
369.89644	168	
370.37313	230	1+
370.78710	326	
371.19215	252	
371.41513	206	1+
371.72486	178	
371.78374	286	1+
372.38598	286	1+
372.80167	266	
372.97312	202	1+
373.72057	608	1+
373.80339	182	
373.83548	594	1+
373.87251	338	1+
374.72446	330	1+
375.89122	172	
376.17154	220	1+
376.22158	4358	1+
376.38992	354	1+
377.88450	490	1+
378.08965	206	1+
379.72003	514	1+
380.21036	224	1+
380.72471	348	1+
380.85677	612	1+
380.91852	206	1+
381.84254	226	
382.09969	164	1+
382.71834	438	1+
382.85462	322	
383.04860	176	1+
383.26431	1514	1+
383.77279	234	
383.89110	794	1+
384.36279	220	1+
384.39264	512	1+
384.85121	5866	1+
384.89501	714	1+
385.79543	270	
385.96033	176	1+
386.73137	234	
387.72183	268	
388.70844	376	1+
388.79406	290	
388.84772	266	
389.20524	344	1+
389.84655	196	
389.86296	216	
389.89490	410	1+
389.91992	154	1+
390.73261	350	1+
390.79422	654	1+
390.84594	2298	1+
391.83358	1532	1+
391.87684	182	
392.07354	292	1+
392.12385	292	1+
392.39360	266	1+
392.79901	962	1+
392.83034	826	1+
392.86433	1054	1+
393.36016	288	1+
393.89822	206	1+
394.05562	170	1+
394.77917	354	1+
394.83761	446	
395.00086	166	1+
395.86339	742	1+
395.90162	394	1+
396.73758	220	
397.28124	1052	1+
397.31663	784	1+
397.81958	184	
398.80906	304	1+
398.87013	200	
398.89360	228	1+
399.22293	1796	1+
399.72179	276	1+
399.85271	218	
400.90809	172	
402.05930	208	1+
402.08636	266	1+
402.86601	2394	1+
403.14027	224	1+
403.40724	222	
403.73121	234	
403.87049	1704	1+
405.87212	1294	1+
406.85655	218	
407.72847	472	1+
407.86553	8668	1+
407.91102	140	1+
408.78758	230	1+
409.08010	448	1+
409.21993	232	1+
409.72791	500	1+
409.91247	396	1+
410.84318	610	
411.25925	458	1+
411.81094	790	1+
412.01075	142	1+
412.73276	756	1+
412.85090	248	
413.07630	170	
413.85531	190	
413.87692	1410	1+
414.23061	494	1+
416.87835	378	1+
417.85078	402	1+
418.21517	232	1+
418.74861	224	1+
418.85066	286	1+
419.26827	176	
421.13157	220	1+
421.37577	266	1+
421.88653	712	
421.93139	192	1+
422.09629	238	1+
422.82375	362	1+
422.85574	172	
422.87646	1000	1+
423.72705	196	
423.82517	282	1+
423.87431	590	1+
425.31167	1814	1+
425.73976	380	
425.88384	228	
426.76029	202	
426.86307	2414	1+
427.73523	1778	1+
427.82073	204	
428.37804	252	1+
428.80645	320	1+
428.85737	666	
428.88201	916	1+
429.14815	358	1+
429.28626	288	1+
430.74238	712	
430.85847	388	
431.87080	1976	1+
432.24461	8414	1+
432.38474	306	1+
433.86133	186	
435.86033	196	
438.21573	176	1+
438.75868	190	1+
439.89607	1172	1+
440.72374	200	1+
441.82993	246	1+
441.87780	390	1+
442.22547	176	
442.83468	202	1+
442.88909	346	1+
443.76508	244	1+
444.39247	168	
444.87257	3540	1+
445.13742	204	1+
445.74232	280	
446.03894	232	1+
446.74958	526	1+
447.04043	162	1+
447.25779	604	1+
448.89530	234	
449.87528	1302	1+
449.89935	180	
450.13876	198	
450.75940	246	
450.76599	292	
451.32793	286	1+
452.03500	150	1+
456.76185	330	1+
457.90602	798	1+
458.24850	256	1+
459.77750	222	1+
461.31284	202	
462.31232	172	
462.88390	1128	1+
463.99296	118	1+
465.18319	196	
466.72669	196	1+
467.64754	220	1+
467.88869	1176	1+
468.09796	248	1+
468.78002	288	1+
472.19258	256	1+
474.15672	184	1+
474.78906	218	1+
475.05838	176	1+
475.29171	386	1+
481.72234	232	
482.59429	188	1+
483.65948	172	1+
485.89985	742	1+
486.79805	316	1+
486.84530	200	
487.41986	192	1+
488.21941	198	1+
489.09178	174	
489.24355	200	1+
489.30739	1656	1+
491.84884	530	1+
494.76719	174	
495.17213	172	
496.35059	656	1+
498.28934	304	1+
499.73360	344	
500.80531	208	1+
501.75670	110	1+
503.95727	92	1+
504.80770	362	1+
505.81091	220	1+
506.27464	136	1+
507.28131	92	1+
509.80295	148	1+
509.85965	834	1+
510.20500	172	1+
510.26216	174	1+
510.29389	198	1+
END IONS

###FS:    #m/z: 322.93096 #charge 1+
###MS: 49
###MSMS: 50
BEGIN IONS
TITLE=Cmpd 37, +MS2(322.9310), 28.0-35.0eV, 1.1min #50
RTINSECONDS=64.1845
SCANS=49-50
PEPMASS=322.93096	5163432
CHARGE=1+
87.32800	102	
164.89368	98	
184.93115	224	1+
189.86037	124	
190.89701	128	
192.03205	130	
192.89092	366	
196.88565	248	1+
200.42033	110	
201.06574	98	
205.94975	528	1+
206.98599	142	
208.14222	152	
209.12561	354	1+
209.94524	418	1+
211.89556	266	1+
213.88155	132	
214.01109	102	
214.89607	280	
216.93465	100	
218.89241	204	1+
220.01776	234	1+
221.96437	104	
222.63964	130	
222.95481	1252	1+
223.95887	906	1+
226.09788	214	1+
226.15249	246	
226.87725	210	1+
227.93078	110	
227.95355	360	
229.90732	108	
230.01359	100	
230.83109	110	
230.88876	192	
231.12138	484	
232.90647	262	1+
233.82257	250	1+
233.95495	174	
235.08640	200	
235.11759	108	
236.14383	106	
237.05478	124	
237.13792	108	
237.79919	156	
239.07739	152	
239.78790	318	1+
240.82092	218	
240.94163	2776	
240.96316	374	1+
241.78979	186	
241.82664	126	
241.94181	2010	
242.81869	112	
242.89222	102	
242.94160	6882	1+
243.78283	128	
243.81990	878	1+
243.86811	162	
244.07782	102	
244.12513	108	
244.84703	100	
244.94126	2298	
246.12346	236	
246.16269	252	1+
246.97580	610	1+
248.83215	134	
248.91679	138	
249.13200	94	
249.91146	132	
250.94785	240	
250.96974	144	
251.07226	120	
251.78750	170	
252.79335	164	
253.83467	100	
254.41012	120	
255.10725	724	
255.78454	118	
256.79522	310	1+
257.83291	102	
258.83409	226	
258.97986	100	
259.83496	144	
260.14350	94	
260.83414	202	
260.87267	252	1+
261.47540	166	
261.79235	198	
261.82967	912	1+
262.12763	100	
262.80599	100	
262.83091	610	1+
262.97003	144	
264.87111	114	
265.06188	94	
266.85860	178	
266.99256	152	
267.86853	144	
268.04707	102	
268.10843	184	1+
268.17410	408	1+
268.83384	102	
269.36157	112	
270.03156	102	
270.18281	106	
271.79480	108	
271.84537	452	1+
272.13450	336	1+
272.79484	154	
273.14050	390	1+
273.79504	996	1+
274.81893	148	
275.80800	614	1+
275.82898	128	
276.82125	104	
276.84291	188	
277.26417	98	
277.80536	218	1+
277.85127	102	
279.09244	742	1+
279.80129	208	
280.16494	122	
281.09651	194	
281.80178	208	1+
282.08788	166	
282.85844	192	
283.06903	136	
283.17552	152	
283.78879	358	
283.86908	252	
284.29601	174	
284.79887	166	
284.87475	296	1+
285.20225	288	
285.29547	122	
285.80218	370	1+
285.83715	138	
285.86217	162	
286.15573	168	
286.91606	100	
288.13714	292	1+
289.78885	372	
289.89039	136	
290.78957	222	
290.85676	108	
291.66460	94	
291.80454	686	1+
292.82188	252	1+
293.12323	106	
293.16398	142	
293.87275	208	
294.18176	390	1+
294.86397	284	1+
294.87639	124	
295.14578	126	
295.17094	126	
295.81131	256	1+
296.12108	132	
296.57775	102	
296.80907	156	1+
296.87277	126	
296.92786	138	
297.79006	100	
298.80511	114	
299.78444	274	1+
299.87157	110	
300.87296	146	
301.88676	106	
302.11704	116	
302.14632	104	
303.80757	146	
303.88019	164	1+
304.05822	106	
306.88272	252	
306.99992	100	
307.79909	308	1+
307.88891	434	1+
308.29675	450	1+
308.67138	110	
308.76552	190	
309.30247	292	1+
309.80997	196	
310.11309	150	
310.87774	616	1+
311.88140	390	1+
312.80726	396	1+
312.82822	160	
313.78463	100	
313.86194	198	1+
314.82383	104	
315.75515	248	1+
316.17824	222	1+
316.81562	130	
317.12381	134	
318.86436	122	
319.18295	128	
319.46693	96	
319.82352	134	
320.15662	586	1+
320.72541	94	
320.88583	284	1+
321.74251	150	
321.81529	116	
322.17776	158	1+
322.65271	100	
323.11688	110	
323.24495	162	1+
323.77589	182	1+
324.89376	636	1+
326.90590	110	
END IONS

###FS:    #m/z: 363.95765 #charge 1+
###MS: 49
###MSMS: 51
BEGIN IONS
TITLE=Cmpd 38, +MS2(363.9576), 28.0-35.0eV, 1.1min #51
RTINSECONDS=64.9565
SCANS=49,51
PEPMASS=363.95765	1362280
CHARGE=1+
182.86700	130	
187.86753	134	
189.86206	1324	1+
191.85906	946	1+
192.92568	138	
193.85195	112	
196.88402	128	
200.95088	142	
207.40636	260	
207.87704	856	1+
207.94966	240	
208.93924	110	
208.96139	162	
209.12858	138	
209.87267	294	
209.92009	164	
209.94481	2358	1+
210.04642	174	1+
210.88420	998	1+
211.10446	138	
212.11395	122	
212.87963	7256	1+
214.89499	426	1+
214.90852	204	
215.76973	126	
216.41071	228	
218.86290	228	1+
220.05844	122	
222.95291	1804	1+
223.42455	122	
223.79549	124	
223.88800	254	1+
224.94936	3010	1+
225.55157	136	1+
225.88264	158	
225.97178	374	1+
226.94753	14224	1+
227.06032	128	
227.88196	146	
228.79109	158	
228.89525	1710	1+
228.94318	11418	1+
229.73183	98	1+
230.10680	210	1+
230.79044	138	
230.89012	9856	1+
230.92129	124	
230.96902	192	
231.10179	180	1+
231.98458	260	1+
232.88646	1456	1+
234.09630	154	
234.14235	264	
234.88269	870	1+
234.92906	294	
235.08384	244	
235.11803	438	
235.85226	214	1+
236.83097	144	
237.79043	324	1+
238.46698	118	
238.93549	214	1+
239.07216	294	1+
239.42755	154	
240.07642	332	1+
240.21902	170	1+
240.81978	558	1+
240.94134	400	
240.96225	1010	1+
241.94059	378	
242.61481	118	
242.82232	146	
242.90783	126	
242.94377	1334	1+
242.96036	1584	1+
244.12732	432	1+
244.82559	570	1+
244.91269	142	
244.95777	6640	1+
245.03679	136	1+
245.07839	280	1+
245.94365	444	
246.78649	146	
246.85140	250	1+
246.90630	652	1+
246.95364	7030	1+
248.80018	448	1+
248.90049	3230	1+
248.97520	142	
249.08558	246	1+
249.13304	110	
250.89665	512	1+
250.97170	186	
251.28509	88	1+
251.84576	116	
251.96452	108	
252.82955	236	1+
253.11247	146	
253.61122	112	
253.90439	536	1+
255.34166	144	
255.83309	390	1+
258.83663	468	1+
258.92036	140	
258.93184	142	
258.97245	478	1+
259.10307	204	1+
260.96978	1298	1+
261.79152	114	
261.83218	334	
262.83151	536	1+
262.89144	120	
263.07388	162	
263.14203	176	1+
264.79962	182	
264.81525	458	1+
265.08656	148	
265.14906	330	1+
265.78709	126	
265.97850	184	
266.09250	138	
266.78380	640	1+
266.85043	476	1+
266.97123	1064	1+
267.34894	160	
267.78652	500	1+
267.87695	158	
267.91452	110	
267.97430	890	1+
268.81318	148	
269.41284	152	
269.83850	222	1+
269.96839	1202	1+
269.99332	172	1+
270.91369	432	1+
271.80340	254	
271.88322	168	
271.91877	358	1+
272.13571	140	
272.84451	266	1+
273.79586	298	1+
273.91397	160	
274.92566	126	
276.10601	362	1+
276.80901	242	
276.84981	660	1+
277.80317	146	
278.09267	118	
278.79748	228	
278.82860	226	1+
279.78885	1014	1+
279.88169	148	
280.79109	878	1+
281.85637	130	
282.11788	136	
282.27570	232	
283.01435	206	1+
283.78850	120	
283.84966	468	1+
283.98779	192	
284.54971	116	
284.82577	124	
285.14681	122	
285.79268	470	1+
285.84668	1280	1+
286.82388	132	
286.86970	178	
287.63260	396	1+
288.12921	408	
288.17754	132	
288.63624	326	1+
288.86473	306	1+
289.85907	206	1+
290.78518	728	1+
290.90656	114	
291.86099	308	1+
291.93256	236	1+
292.02925	128	
292.11492	188	1+
292.43587	140	
292.80420	186	1+
294.14863	328	1+
294.43489	206	
294.85505	180	
294.87024	138	
295.42288	134	
295.81169	118	
296.80995	788	1+
298.08004	186	1+
298.13829	146	
298.80368	1242	1+
299.03429	174	1+
300.79559	114	
300.98562	254	1+
301.11138	126	
301.80638	320	1+
301.86312	666	1+
302.84825	190	
303.03292	276	1+
303.11877	128	
303.80875	282	
303.85663	1794	1+
303.90265	108	
303.94138	110	
304.03513	230	1+
304.81335	594	1+
304.94113	186	
305.06359	172	1+
305.14030	134	
306.86897	132	
307.86988	386	1+
309.03642	110	
309.74757	186	1+
309.87458	616	1+
310.85852	152	1+
310.87924	448	1+
313.86489	210	1+
314.82219	168	
315.12751	144	
316.81374	656	1+
316.88695	312	1+
317.87421	124	
317.95745	158	1+
318.82225	532	1+
318.93466	192	
319.82349	446	1+
319.87450	300	1+
319.93353	124	
320.14024	134	
320.93431	192	
321.81830	1214	1+
321.86923	416	
322.05800	230	1+
322.15752	112	
322.67551	112	
322.93181	312	
323.81476	162	
323.87782	140	
323.90219	130	
323.93358	230	
324.71523	202	1+
324.89179	226	
325.14890	124	
325.90647	138	
326.16668	278	1+
326.87425	706	1+
327.17075	274	1+
327.18630	132	
327.89617	130	
328.88663	268	1+
329.03696	132	
329.77088	130	
329.85999	120	
330.72328	152	1+
330.87360	116	
330.89923	130	
332.73152	166	1+
333.01630	238	1+
333.76723	256	
334.82496	210	1+
336.75835	326	1+
336.94489	672	1+
337.83347	230	
339.14683	174	1+
339.82877	1046	1+
339.88219	168	
340.93756	248	
341.94378	200	
342.74168	204	1+
342.90226	344	1+
343.70932	136	
344.19733	566	1+
344.83130	308	
345.20205	392	1+
346.11806	116	
346.70607	112	
347.22805	272	1+
347.70652	184	
348.75847	294	1+
349.11473	674	1+
349.15479	330	1+
349.75578	238	1+
352.88866	184	1+
353.75982	308	1+
356.77770	180	
357.77345	130	
358.77621	240	1+
360.71833	324	1+
361.71629	294	1+
362.19168	202	
362.84192	134	
363.21282	226	1+
363.71843	122	
366.81315	176	1+
367.13387	556	1+
367.83762	178	1+
END IONS

###FS:    #m/z: 507.84709 #charge 1+
###MS: 49
###MSMS: 52
BEGIN IONS
TITLE=Cmpd 39, +MS2(507.8471), 28.2-35.2eV, 1.1min #52
RTINSECONDS=65.7285
SCANS=49,52
PEPMASS=507.84709	602112
CHARGE=1+
196.01512	572	1+
209.94592	470	1+
213.15755	1536	1+
217.89909	248	
222.97457	300	1+
226.11583	448	
232.89872	186	
234.92111	232	1+
235.14180	2928	1+
238.06199	272	1+
239.17339	246	
240.07817	304	1+
240.87098	338	1+
240.89295	224	1+
241.85506	300	
242.94356	164	
244.12875	620	1+
245.11067	780	1+
248.85251	288	1+
248.89508	248	1+
249.09433	168	
249.15823	2120	1+
250.97118	660	1+
252.08371	336	1+
254.79867	278	1+
254.96931	236	1+
258.10543	174	1+
260.88127	522	1+
261.82173	188	
262.13662	7978	1+
265.03503	228	1+
265.12747	194	1+
266.16515	824	1+
266.86329	530	1+
267.14558	198	
267.20760	320	1+
267.37838	312	1+
268.88575	210	
268.91083	260	1+
269.88900	202	
270.85892	308	1+
271.88726	330	1+
271.99351	188	1+
272.38786	170	
272.80231	216	
272.85499	1106	1+
273.41761	222	1+
274.11904	198	
274.84863	180	
275.35537	230	1+
275.38540	250	1+
276.84162	338	1+
276.89703	426	1+
277.15240	4020	1+
277.87487	186	
278.82741	240	1+
278.99541	336	1+
279.53831	184	
280.39793	452	1+
280.79622	230	1+
280.86335	382	1+
281.22059	760	1+
282.80624	208	
283.13575	250	
283.89935	302	1+
284.19473	1736	1+
285.87350	422	1+
286.03791	364	1+
286.13916	1576	1+
287.85140	332	
288.03605	304	1+
288.40053	182	
288.84962	248	
288.86851	506	
289.39174	336	1+
289.87896	734	
290.13395	318	1+
290.82821	330	1+
290.86623	1452	1+
290.90803	184	1+
291.87913	402	
291.92557	208	1+
292.03906	190	
292.86192	220	
292.88575	324	
293.87369	6598	1+
294.13016	284	1+
296.85374	994	1+
297.15531	242	
297.33997	174	
297.79578	638	1+
297.85713	762	1+
298.79903	528	1+
298.87569	248	
299.10838	192	1+
299.84670	238	
299.89041	226	
300.84520	246	
300.86218	602	
301.03745	256	1+
301.34105	166	
301.86332	404	
303.20290	186	1+
303.80675	298	1+
303.85399	402	1+
303.87133	380	
304.14307	288	1+
304.88215	350	
304.99472	206	1+
305.82341	236	
305.86751	752	1+
306.12506	248	1+
306.79847	222	1+
307.89221	1142	
308.14034	1416	1+
308.87077	2612	1+
309.37081	220	
309.84481	410	1+
309.88737	1750	1+
309.99582	290	1+
310.15872	686	1+
310.34726	552	1+
310.40917	208	
310.59156	144	1+
310.99938	224	1+
311.02489	246	1+
311.88398	12470	1+
311.96244	236	1+
312.22777	1622	1+
313.05094	352	1+
313.82745	248	
314.02856	200	1+
314.05456	210	1+
314.82195	362	1+
314.86495	1642	1+
314.96208	264	1+
315.16751	624	1+
315.37355	488	1+
315.88622	260	
316.87028	480	1+
316.99137	166	1+
317.89622	240	
318.39082	240	1+
318.41390	212	1+
318.80585	166	
318.86324	510	1+
318.88305	512	1+
318.93270	164	
319.83056	192	1+
320.88295	284	1+
322.04866	208	1+
322.85041	182	
322.86128	738	1+
322.88750	574	1+
323.36231	288	1+
324.13051	226	1+
325.39382	180	
325.86354	228	
325.90134	366	
326.24306	4464	1+
326.81385	466	1+
326.87906	3144	1+
327.38726	298	
327.87957	1978	1+
328.08818	266	1+
328.33903	220	1+
328.36929	328	1+
328.39833	228	
328.92370	328	1+
329.82937	400	1+
329.92584	270	1+
330.89177	1000	1+
330.99449	284	1+
331.19867	244	
331.81565	552	1+
331.96246	178	
332.82016	438	1+
332.87728	1752	1+
333.17574	8296	1+
333.75778	314	1+
334.10630	168	1+
334.39761	164	
334.76133	244	1+
334.83809	812	1+
335.00615	236	1+
335.83982	798	1+
335.88735	666	1+
336.06490	152	1+
336.13400	192	1+
336.81308	204	1+
336.87895	814	1+
336.94580	242	1+
337.40167	228	
338.82258	318	1+
339.39011	310	1+
339.82542	270	1+
339.88004	306	
340.86904	226	1+
342.83406	230	1+
343.87462	208	
343.90872	262	1+
344.36963	162	
344.40113	170	
344.80910	206	1+
345.02639	186	1+
345.90579	508	1+
346.71223	208	1+
346.88511	224	
348.08336	218	1+
349.04312	190	1+
349.19489	196	
349.34037	172	
349.89911	176	
350.04809	162	1+
350.89156	568	
351.12822	218	1+
351.90197	974	1+
352.76298	194	1+
352.80956	174	
352.90968	684	1+
353.07256	140	1+
353.85457	580	
354.84012	206	
354.89525	582	1+
355.26597	254	
355.84899	234	
355.89349	348	1+
356.78142	380	1+
356.84182	166	
357.20271	282	1+
357.36945	252	1+
357.88617	258	1+
359.77781	168	1+
361.86030	250	1+
364.83996	372	1+
365.15101	168	1+
366.30793	174	
366.83846	2048	1+
367.70766	1686	1+
367.81463	432	1+
367.86865	244	
367.88294	234	
368.78538	216	
368.88542	268	
368.89371	292	
369.29242	356	1+
369.78974	342	1+
370.05569	180	
370.79210	228	1+
370.89881	878	1+
371.72631	214	
371.76958	162	1+
371.85739	452	1+
371.89969	608	1+
372.03965	244	1+
372.72249	178	
372.79789	178	
372.85803	328	1+
373.09845	148	1+
373.72175	466	1+
373.76868	276	1+
373.83738	194	
374.79586	200	
376.22189	3848	1+
377.38925	330	1+
377.71605	516	1+
377.88968	452	1+
378.22234	278	
378.72033	424	1+
378.88946	328	1+
379.85481	608	1+
380.07476	212	
380.13722	168	
380.71641	400	1+
380.85708	402	1+
381.13141	236	1+
381.84741	586	1+
382.15673	150	1+
382.85912	456	1+
383.17348	184	1+
383.26401	1402	1+
383.71238	422	1+
384.85091	4088	1+
385.72321	362	1+
387.10756	236	1+
387.12574	218	1+
387.39414	168	
387.84617	402	1+
388.08191	190	1+
388.79426	202	
389.05785	170	1+
389.19896	264	
390.80136	254	
390.84097	1142	1+
390.93873	210	1+
391.01458	212	1+
391.78989	200	
392.01912	182	1+
392.08039	374	1+
392.20203	270	1+
392.72569	334	1+
392.82837	164	
392.85817	174	
392.87291	242	
393.08521	250	1+
393.80176	338	
394.75200	168	
394.78475	220	
394.83909	240	
394.85873	790	1+
396.02315	178	1+
396.12879	178	1+
396.72901	1142	1+
397.28357	516	
397.31752	434	1+
397.89935	198	1+
398.07246	246	1+
398.17400	190	1+
398.80377	252	
398.87253	496	1+
399.22306	1106	1+
399.70867	196	
399.80855	220	
399.85039	206	
399.95356	244	1+
400.85932	178	
402.38222	176	
402.86577	2400	1+
402.92476	158	1+
403.05830	202	
403.73531	320	1+
403.87076	1742	1+
405.76878	182	
405.86994	866	1+
406.08803	264	1+
406.37302	172	
406.80335	378	1+
407.06791	262	1+
407.72203	276	
407.86579	7830	1+
408.73260	172	
408.99743	158	1+
409.33581	256	1+
409.72555	840	1+
410.17692	168	
410.84143	728	1+
410.84925	460	
410.86008	502	
410.87214	560	
410.91099	174	
411.25994	218	
411.73212	592	1+
411.81123	480	1+
411.87577	288	
412.73810	376	1+
412.84831	1584	1+
413.88090	596	1+
414.23471	190	
415.23673	348	1+
415.87360	972	1+
416.24106	232	1+
416.82111	388	1+
417.15195	302	1+
417.82070	274	1+
417.85610	236	1+
421.01158	238	1+
421.88054	352	
422.06980	222	
422.87318	1050	1+
423.83957	376	1+
423.87149	706	1+
425.31322	1200	1+
425.74268	246	1+
425.88364	206	
426.86268	2028	1+
426.93996	204	
427.46761	136	1+
427.73574	1466	1+
428.84573	432	
428.88476	1032	1+
429.32798	182	1+
429.70398	176	1+
429.82967	340	
430.27080	438	
430.37991	170	1+
430.74128	830	1+
430.85672	250	
430.89776	214	
431.63136	190	1+
431.68986	162	1+
431.87225	1550	1+
432.24419	8450	1+
432.37115	194	
432.46127	250	1+
433.46691	186	1+
433.85376	184	
435.16002	240	1+
435.86556	206	
435.88715	498	1+
436.88742	318	1+
437.70001	202	1+
439.89455	930	1+
441.91066	166	
442.23009	200	
442.39006	232	1+
444.70063	364	1+
444.80550	176	
444.87329	2650	1+
445.73908	172	
446.74522	242	
446.76457	220	1+
447.25744	354	1+
447.29623	366	1+
447.74545	336	1+
447.88136	186	
448.89424	288	
449.88131	422	1+
450.09361	210	1+
450.77141	452	1+
451.74715	264	
451.87044	250	
451.89022	244	1+
452.71488	196	1+
452.77040	182	
455.09548	188	
455.17688	168	1+
456.21554	194	1+
456.76151	210	1+
457.70712	260	1+
457.90429	776	1+
461.31616	490	1+
461.77004	224	1+
462.88416	1228	1+
467.89035	1414	1+
468.11464	164	
468.35476	172	
468.71089	408	1+
468.77931	718	1+
472.79980	168	
472.87106	382	1+
473.69656	172	1+
475.28947	352	1+
476.65395	194	1+
478.73572	178	
480.29748	136	1+
482.80199	232	1+
485.90062	1012	1+
486.77350	136	1+
486.79314	452	1+
486.84852	360	
487.23820	166	1+
487.79495	330	1+
488.72617	214	
489.30385	798	1+
490.84780	466	1+
491.80036	348	1+
491.85066	386	1+
493.16121	194	1+
496.35125	370	1+
496.90649	140	1+
498.29130	798	1+
500.11914	212	1+
500.20428	116	1+
502.80704	302	1+
503.66505	224	1+
504.21628	168	1+
504.36588	116	1+
505.22088	152	1+
505.72345	160	1+
508.28487	208	1+
508.67736	96	1+
509.29126	246	1+
509.85877	632	1+
510.13124	128	1+
510.24546	284	1+
512.11936	110	1+
512.60300	172	
END IONS

###FS:    #m/z: 340.94134 #charge 1+
###MS: 53
###MSMS: 54
BEGIN IONS
TITLE=Cmpd 40, +MS2(340.9413), 28.0-35.0eV, 1.2min #54
RTINSECONDS=69.406
SCANS=53-54
PEPMASS=340.94134	2087086
CHARGE=1+
184.86231	130	
185.86995	114	
189.86214	226	
192.71329	130	
192.89002	228	
192.92954	398	
196.88409	132	
196.99321	108	
201.11985	146	
201.87858	142	
203.88373	182	
205.94890	286	
208.88531	140	
209.12675	140	
209.94423	354	
210.89980	138	
210.93816	758	1+
212.88195	420	
212.96160	104	
213.87950	378	
213.93938	1268	1+
214.89458	196	
215.88637	1248	1+
215.93732	286	
216.41269	106	
217.88309	478	1+
221.89286	498	1+
221.94546	106	
222.95342	142	
223.95794	616	1+
224.97587	120	
225.95300	118	
226.89253	172	
226.95070	442	1+
227.78823	264	1+
227.89155	476	1+
228.17790	124	
228.85895	126	
228.94440	140	
230.89013	674	
231.11751	124	
231.89191	646	
231.95037	1276	1+
232.89084	1238	1+
233.40106	146	
233.89596	822	1+
233.94990	136	
234.64427	106	
235.15264	110	
235.82610	116	
235.89360	450	
235.94933	120	
236.87926	262	1+
237.84139	118	
237.90911	182	
238.95367	168	1+
239.02430	128	
239.79241	136	
240.83588	120	
241.12221	138	
244.88250	130	
245.83730	166	
246.16298	360	
246.79484	292	1+
246.97957	268	
247.37246	164	
247.79675	242	1+
247.85037	110	
249.90478	264	
249.96360	172	
250.63633	114	
250.97072	206	
251.10137	274	1+
251.96060	122	
252.13343	112	
252.79483	118	
253.79527	224	1+
253.90557	166	
254.00279	108	
254.83642	324	1+
254.96751	1308	1+
255.07431	268	
255.78390	152	
255.90919	212	
256.08189	146	
256.79320	172	1+
256.88186	122	
256.91609	288	
256.96491	364	
258.84681	274	1+
258.85959	178	
258.95623	124	
259.16978	278	
259.82000	148	
259.89438	146	
259.95922	214	
260.16134	306	
260.84578	198	
261.02424	142	
261.15726	136	
261.82654	346	1+
261.84268	124	
262.79772	184	1+
263.07580	228	1+
263.15019	150	
264.82645	170	1+
264.85831	124	
267.80510	116	
268.17476	158	
268.83932	196	
268.99248	168	
269.67799	106	
271.80254	208	
271.84710	208	
271.91206	194	1+
272.93720	316	
272.97277	174	1+
273.66315	156	
273.79312	418	1+
274.06351	156	1+
274.18579	106	
274.80908	318	1+
274.85420	108	
274.86653	260	1+
276.85427	612	1+
278.81579	142	
278.85653	232	
278.93351	112	
279.85338	148	
279.96830	126	
280.80116	210	
280.86922	192	
280.92847	358	1+
281.13592	210	
281.87442	112	
282.11022	122	
282.86585	134	
283.78434	292	1+
283.86346	328	1+
285.20402	230	
285.22468	114	
286.67618	186	
286.85176	194	1+
288.80233	282	1+
288.88299	304	1+
289.80705	238	1+
291.80276	152	1+
292.86482	152	
293.84718	340	1+
293.87402	130	
294.67075	154	
294.85007	256	1+
295.97251	192	1+
296.81070	114	
296.87693	194	
297.06186	116	
297.83554	204	1+
298.89022	134	
299.00465	110	
299.13873	136	
300.03605	138	
301.87710	134	
303.87386	256	1+
304.80660	170	
304.92392	164	
304.97419	110	
305.79121	108	
307.79553	250	
307.86948	150	
307.89268	152	
308.80789	488	1+
308.89203	466	1+
310.88094	144	
311.18388	142	1+
311.82051	106	
311.88766	178	
311.94449	142	
312.87756	218	
314.81960	174	
314.90842	114	
315.85895	138	
316.90852	106	
318.81034	358	1+
321.21287	144	
321.81807	374	1+
323.74851	142	
323.88436	116	
324.89374	320	
325.89987	160	
326.16615	444	1+
327.14966	116	
327.82636	110	
327.88040	360	1+
328.77002	136	
329.66885	106	
330.82115	752	1+
335.88147	114	
338.17847	152	
338.77202	134	
338.86966	124	
339.82606	204	
340.14279	190	1+
341.89396	114	
342.18485	212	1+
343.71864	114	
343.90361	152	
344.16615	206	1+
END IONS

###FS:    #m/z: 507.84683 #charge 1+
###MS: 53
###MSMS: 55
BEGIN IONS
TITLE=Cmpd 41, +MS2(507.8468), 28.2-35.2eV, 1.2min #55
RTINSECONDS=70.178
SCANS=53,55
PEPMASS=507.84683	636776
CHARGE=1+
196.01754	200	
213.15803	1596	1+
224.11797	168	
226.11803	200	
227.10550	226	
231.89962	234	1+
235.10466	202	
235.14279	3274	1+
235.89034	166	
238.06545	208	
239.17521	332	1+
239.85928	318	1+
241.85947	294	1+
243.12452	514	1+
245.11117	522	
246.98862	198	
249.15884	1798	1+
250.87958	262	1+
250.97119	630	
252.07608	336	
254.14887	346	1+
255.90076	308	1+
259.87953	562	1+
260.85084	342	1+
262.13652	6606	1+
263.90972	196	1+
265.89213	222	
265.92329	314	1+
266.09220	294	1+
266.16728	342	1+
266.78022	358	1+
266.86406	306	1+
266.96322	170	1+
267.20473	484	1+
268.80781	214	1+
268.86156	162	
268.98910	172	1+
269.92515	190	
270.17803	334	1+
270.85645	336	
271.38926	190	
271.85901	216	
272.04341	168	
272.38888	184	
272.85240	1104	1+
272.88132	486	1+
273.88680	364	1+
273.90180	300	1+
273.93490	162	
274.41544	168	
277.15392	3244	1+
277.38974	480	1+
278.12643	320	1+
278.86288	182	
279.88660	330	1+
280.86359	522	1+
280.95585	198	1+
281.22214	448	1+
282.38664	270	1+
283.88472	500	1+
283.89401	534	1+
284.02998	182	
284.07770	220	1+
284.12371	162	
284.17612	240	
284.19566	1196	1+
285.08073	188	1+
285.39541	220	1+
286.13866	816	1+
286.79769	212	
286.87144	278	
286.90085	462	1+
287.36830	178	
287.85325	582	
287.93827	252	1+
288.14383	158	1+
288.86837	340	
289.40109	164	
289.88179	994	
290.86802	2564	1+
292.02576	286	1+
292.36710	372	1+
292.39875	312	1+
292.81776	306	1+
292.88329	206	
292.95565	170	
293.03060	216	1+
293.87327	6616	1+
294.06624	142	1+
294.12064	206	1+
294.75966	226	1+
294.80315	272	1+
297.15563	250	
297.85380	180	
297.89588	294	1+
298.85120	226	
298.87614	756	1+
299.13991	252	1+
299.81259	190	
299.85463	1128	1+
299.91543	364	1+
300.85807	1002	1+
300.90945	338	1+
301.10979	90	1+
301.33992	404	1+
301.88009	178	
302.39498	410	1+
302.80572	164	
303.20209	188	1+
303.85907	168	
303.95536	170	1+
304.87368	276	
305.82081	466	1+
305.86478	724	1+
306.12952	276	1+
306.82389	350	1+
307.89141	1060	
308.14343	1216	1+
308.79883	264	1+
308.87127	2554	1+
308.93365	246	1+
308.97434	182	
309.06140	226	1+
309.87231	1696	1+
309.88731	982	
310.15730	950	1+
310.34832	168	
310.38325	182	
310.81381	160	
310.84458	178	
311.64193	112	1+
311.84114	164	
311.88473	9492	1+
312.22581	1402	1+
312.76114	146	1+
313.77138	180	1+
313.81885	212	
313.88442	1890	1+
314.86814	1910	1+
315.16826	610	1+
316.81533	182	
316.86437	404	
317.15016	214	1+
317.68090	144	1+
317.87608	216	
318.85933	450	1+
318.89894	186	
320.35195	306	1+
320.38050	316	1+
320.87999	252	
321.32400	482	1+
322.85621	210	
322.87987	648	1+
323.38062	268	
323.75074	132	1+
323.87848	394	1+
324.38521	444	1+
324.86118	450	
325.39053	332	1+
325.90088	474	
326.24216	3892	1+
326.88189	2660	1+
326.96782	224	1+
327.14090	238	1+
327.36420	534	1+
327.38603	160	
327.80801	470	1+
327.84701	186	
327.88355	1704	1+
328.12104	194	1+
328.34302	194	1+
328.37030	364	1+
328.87202	300	
329.80605	222	1+
329.89683	350	
329.97832	166	
330.16344	296	1+
330.88423	258	
330.90865	182	
331.20109	556	1+
331.31538	144	1+
331.39921	314	1+
331.61720	102	1+
331.89264	262	
332.81525	244	1+
332.87368	1340	1+
332.92714	216	1+
332.95960	386	1+
333.17544	8296	1+
333.96076	268	1+
334.39018	468	1+
334.63070	206	1+
334.89689	540	1+
335.02403	228	1+
335.77979	166	1+
335.83871	418	1+
335.89921	384	1+
336.95097	342	1+
337.88430	850	1+
339.39115	166	
339.82920	180	
339.88089	278	
340.77325	162	
340.89892	448	1+
341.18278	186	
341.35769	186	1+
342.05176	134	1+
343.15564	258	1+
343.87407	378	
345.76286	276	1+
345.89999	392	1+
346.04422	182	
346.84698	170	1+
346.88325	370	1+
348.03525	288	1+
348.79482	250	1+
348.83235	224	1+
349.86512	178	
350.29687	178	1+
350.86627	164	
350.88738	698	1+
350.91460	150	1+
350.95818	168	
351.00152	166	1+
351.42505	314	1+
351.83372	184	
351.85847	408	
352.25662	300	1+
352.89408	406	1+
352.91430	230	
353.25648	164	1+
353.61697	174	1+
353.85444	556	
353.89848	272	1+
354.72884	188	1+
354.76494	220	1+
354.83939	522	1+
354.88583	380	1+
355.26961	498	
355.89284	258	1+
357.36532	302	1+
357.83747	338	1+
357.85965	172	
358.04693	230	1+
358.21669	170	1+
361.86335	354	1+
361.93680	194	1+
362.28242	240	1+
362.36836	460	1+
362.88151	160	
363.86725	404	1+
364.03732	352	1+
365.37067	422	1+
366.18152	244	1+
366.84102	2404	1+
366.89645	218	
367.64102	232	1+
367.70894	1508	1+
367.76762	166	
368.09610	190	1+
368.83599	180	
368.89762	756	1+
369.28011	406	
369.36455	238	1+
369.84006	620	1+
369.87959	220	
370.62430	90	1+
370.78924	196	
370.87338	172	
371.22443	192	
371.72094	198	
372.04343	332	1+
372.37441	218	1+
372.71751	774	1+
372.79694	206	
373.17394	244	1+
373.72082	676	1+
373.83148	208	
373.84551	412	1+
373.89540	416	1+
374.51049	136	1+
374.79305	182	
374.81617	218	
375.04995	234	1+
375.29774	218	1+
375.79217	346	1+
376.05212	202	1+
376.22132	5346	1+
376.34437	262	1+
376.38246	354	1+
376.88405	310	1+
378.80275	276	1+
378.91830	170	1+
379.35797	202	1+
379.73630	174	
379.85953	180	
380.71993	186	
380.85905	224	
381.72988	196	
381.79799	480	1+
381.85777	172	
381.87792	386	1+
382.73057	194	
382.84014	226	
382.85465	250	
383.26499	782	1+
383.85113	168	
383.89319	560	1+
384.85184	4020	1+
384.89275	346	1+
385.09342	136	1+
385.21129	268	1+
385.27145	148	1+
386.92339	174	
387.39945	316	1+
387.78019	164	
387.84745	462	1+
387.86825	256	1+
388.74764	184	
388.79534	210	
389.20625	332	1+
389.71290	312	1+
389.80091	528	1+
390.11296	276	1+
390.71313	212	1+
390.84177	1522	1+
390.87735	182	
391.06104	194	1+
391.91049	190	
391.97360	142	1+
392.37503	168	
392.72617	228	1+
392.80412	170	
392.86434	514	1+
393.80256	368	
394.67565	224	1+
394.79220	250	
395.05782	208	1+
395.81426	408	1+
395.86518	354	
395.89489	190	1+
396.40431	212	
396.73230	192	
396.80276	200	
397.15656	346	1+
397.28285	530	1+
397.31507	880	1+
398.24140	174	1+
398.72721	624	1+
398.87055	390	1+
399.22120	680	1+
399.81163	292	1+
399.84823	712	1+
400.17445	272	1+
401.74931	330	1+
402.86670	756	
403.21422	150	1+
403.56462	160	1+
403.87003	810	
404.86533	1434	1+
405.78062	362	1+
406.89102	164	
407.72631	240	
407.86533	7816	1+
408.13943	242	1+
408.34389	214	1+
409.14365	204	1+
409.72359	652	1+
409.81819	290	
410.84258	550	1+
411.81148	902	1+
412.13665	128	1+
412.73162	422	
412.84273	504	1+
412.87180	232	
413.07878	234	1+
413.87678	1226	1+
414.23287	204	
414.56565	170	1+
415.87597	216	
416.24025	338	1+
416.74972	230	1+
416.87666	522	
417.82113	414	1+
418.02057	198	1+
418.85279	180	
419.25975	166	
419.78145	190	1+
421.74444	234	1+
421.88536	724	
422.73450	208	1+
422.87204	860	1+
423.65277	170	1+
423.90003	236	1+
424.69010	176	1+
425.15770	238	1+
425.31124	1618	1+
425.88058	416	
426.08013	350	1+
426.86325	1796	1+
426.93963	162	
427.08353	230	1+
427.73722	1852	1+
428.86001	482	1+
428.88822	692	1+
429.83012	312	
430.26639	304	1+
430.74068	820	1+
430.86816	256	
430.93121	144	1+
431.87368	1272	1+
432.24421	7918	1+
435.88460	402	1+
436.14986	144	1+
436.86241	196	
438.74123	176	1+
439.35982	150	1+
439.89481	934	1+
440.07403	214	1+
440.83775	216	1+
443.11326	164	
444.87168	3446	1+
445.74551	312	
446.75214	518	1+
447.25750	214	
447.29678	188	
448.69144	252	1+
448.88076	850	1+
450.74513	430	1+
450.82941	178	1+
451.24206	176	1+
451.32515	188	1+
457.90465	728	1+
458.17193	136	1+
458.32466	156	1+
458.69373	246	1+
459.23111	354	1+
461.31092	464	1+
462.21200	154	1+
462.88109	1388	1+
465.78940	178	1+
467.88795	1796	1+
468.77868	480	1+
470.55198	218	1+
470.77759	182	
470.89038	190	
471.31033	252	1+
471.78293	224	1+
472.73003	380	1+
472.78922	154	1+
475.23189	188	1+
475.29323	316	
476.29785	196	
476.78385	304	1+
477.75115	176	1+
477.78651	216	1+
480.21294	222	1+
481.78997	188	1+
482.72070	312	1+
485.31203	210	1+
485.89904	806	1+
489.30814	922	1+
491.84869	378	1+
495.79046	286	1+
496.35001	180	
498.29441	682	1+
499.73183	346	1+
500.24433	230	1+
501.24818	164	1+
501.77202	138	1+
504.13703	192	1+
504.80179	404	1+
506.14540	206	1+
506.28152	132	1+
506.74342	204	1+
507.85004	204	1+
508.91553	246	1+
509.29532	258	1+
509.69948	134	1+
509.80753	354	1+
509.86035	768	1+
510.27221	168	
510.29597	188	1+
END IONS

###FS:    #m/z: 336.94685 #charge 1+
###MS: 53
###MSMS: 56
BEGIN IONS
TITLE=Cmpd 42, +MS2(336.9469), 28.0-35.0eV, 1.2min #56
RTINSECONDS=70.9505
SCANS=53,56
PEPMASS=336.94685	380936
CHARGE=1+
196.88112	140	
198.90235	98	
207.87654	100	
207.97470	104	
209.88763	106	
209.94795	164	
210.88400	724	1+
210.89847	140	
211.94470	5260	
212.87915	4668	1+
212.94813	148	
213.93805	3048	1+
215.88790	1146	1+
217.06319	104	
217.88134	354	
218.84519	104	
221.89122	100	
222.46391	100	
222.95136	104	
223.96468	464	1+
226.97512	212	
227.01826	98	
227.08253	120	
227.78877	118	
227.87932	118	
227.89200	914	1+
228.79041	144	1+
228.89386	562	1+
228.91120	130	
229.95538	4926	
230.63653	98	
230.88927	5242	1+
230.95777	136	
231.12469	224	1+
231.94960	2244	1+
232.14249	100	1+
233.89707	562	
235.07777	210	
235.89045	106	
237.98967	110	
238.58050	96	
240.79676	98	
241.12690	98	
244.12631	264	
245.11665	194	1+
246.15859	170	
246.56857	112	
246.64391	112	
246.66116	116	
246.97734	366	
247.96643	1466	1+
248.05729	102	
248.90039	956	1+
249.11995	148	1+
249.96293	566	1+
250.83229	870	1+
250.88235	250	1+
250.90436	106	
251.06809	140	
251.78834	144	
251.83605	496	1+
251.91029	126	
252.10715	300	1+
252.15178	96	
252.97093	3524	1+
253.08871	154	
253.90426	1112	1+
253.94933	168	
254.02287	214	1+
254.09021	124	
254.96692	1602	1+
255.38118	162	
255.78428	250	1+
256.10712	188	1+
256.80362	256	1+
257.89926	292	1+
257.96117	104	
258.84732	268	1+
258.95781	234	1+
259.14579	156	
259.16943	432	
259.36514	110	
260.05399	100	
260.13454	116	
260.65839	100	
261.58299	98	
261.83243	170	
262.94961	100	
264.17225	118	
265.09611	96	
266.35009	144	
266.85451	112	
268.17937	184	
268.84641	622	1+
268.96535	116	
269.03192	154	
269.79908	114	
269.83802	254	
270.50336	98	
270.86076	114	
270.98103	370	1+
271.84300	402	1+
271.91800	236	1+
272.97628	224	
273.02310	110	
273.90261	96	
273.95217	136	
274.15180	122	
274.95825	104	
276.85368	418	
277.80753	114	
277.84173	242	
278.11640	118	
278.83452	994	1+
278.87638	108	
279.10369	116	
279.80898	136	
280.81231	102	
280.86924	104	
281.79960	142	
282.82560	120	
282.85936	264	1+
282.98901	116	
283.78777	352	
285.20045	156	
285.80115	188	1+
285.85270	314	
285.90937	106	
286.06170	122	
286.15694	144	
286.85228	860	
286.98592	100	
287.85188	584	
289.43141	98	
289.80858	122	
290.85562	214	
291.86176	96	
292.10541	108	
292.16476	126	
292.87148	296	1+
293.45810	98	
293.85298	312	1+
293.99636	272	
294.04697	172	1+
294.17894	256	1+
294.66953	270	
294.85692	266	1+
295.88904	142	
295.97205	108	
296.12573	244	
296.80955	414	1+
296.91446	94	
297.37110	106	
298.06615	112	
298.80514	150	
298.91917	196	1+
299.17106	98	
301.87404	156	
302.14790	176	
303.54365	124	
303.86094	118	
304.80531	216	1+
306.88366	112	
307.00693	116	
308.87114	836	1+
309.17135	146	
309.92386	100	
310.82119	132	
310.84788	96	
311.21927	128	
311.71734	198	1+
311.88155	212	
311.93827	108	
312.10271	118	
312.87418	156	
312.95002	152	
313.88296	290	1+
314.81833	132	
316.03384	110	
316.04996	132	
316.81126	116	
317.68404	128	
320.16177	224	
320.75445	128	
322.82253	116	
322.89207	120	
324.89369	254	
325.90189	118	
326.43525	110	
327.82661	114	
327.88178	498	1+
328.88906	438	1+
330.19163	98	
333.86737	144	
335.85124	100	
335.92522	144	
336.18405	96	
337.18507	130	
339.17737	276	1+
339.77559	130	
339.82621	96	
340.90958	130	
END IONS

###FS:    #m/z: 340.94153 #charge 1+
###MS: 57
###MSMS: 58
BEGIN IONS
TITLE=Cmpd 43, +MS2(340.9415), 28.0-35.0eV, 1.3min #58
RTINSECONDS=74.621
SCANS=57-58
PEPMASS=340.94153	2073120
CHARGE=1+
141.48171	106	
192.92689	236	
196.88450	190	
199.94840	118	
201.88678	154	
204.41735	98	
204.90428	100	
205.94951	356	1+
208.88599	272	1+
208.95947	128	
210.93670	564	
212.11146	122	
212.87956	244	
213.88483	144	
213.93936	1936	1+
214.07624	126	
214.88255	1074	1+
214.89429	206	
215.88762	772	1+
215.93847	378	1+
216.41319	96	
217.38347	164	
217.88353	246	1+
218.87717	98	
219.87982	112	
223.96113	140	
224.96149	118	
224.97454	114	
225.11826	102	
226.89847	160	
226.94755	190	
226.97069	108	
227.95525	124	
228.89528	296	1+
228.91268	104	
228.94008	194	
229.03904	100	
230.88868	966	1+
231.12356	122	
231.14440	104	
231.94972	742	1+
233.10460	116	
233.89877	388	
233.94889	632	1+
234.09911	104	
234.14405	162	
234.19239	156	
234.89765	182	
234.93600	116	
235.83014	222	1+
235.89275	312	
236.84700	102	
237.89348	532	1+
239.78479	286	1+
239.82422	226	1+
240.96301	202	1+
241.11666	272	1+
241.84398	142	
241.92665	104	
241.94940	176	
242.94688	268	1+
244.72110	96	
246.15731	270	1+
246.97579	680	1+
248.88010	100	
248.90249	230	
249.13398	166	
249.90606	136	
249.95928	1010	1+
250.33681	112	
250.99146	152	
251.14736	126	
252.10810	124	
252.17341	106	
253.78881	170	1+
253.83489	244	1+
253.90649	274	1+
254.96508	964	1+
256.07720	194	
257.40548	96	
257.79258	126	
257.85304	114	
257.96451	106	
258.38337	144	
258.84487	166	
258.85543	156	
258.91436	210	
259.89721	148	
259.95866	440	
260.13532	98	
260.85052	250	1+
261.55746	106	
262.02613	106	
263.83210	254	
265.15146	290	1+
266.85862	106	
267.16227	136	
267.97283	112	
268.14198	116	
268.17498	320	1+
268.84177	270	1+
269.56892	208	1+
269.79658	130	
270.51541	100	
270.93555	98	
271.83246	98	
272.00735	216	1+
272.78590	440	1+
272.85765	138	
272.93533	224	
272.98363	108	
273.79066	370	1+
274.81404	136	
274.85991	168	
274.89288	110	
275.81128	158	
276.85781	142	
276.90785	138	
277.12584	174	
277.14561	100	
277.86340	116	
278.60911	110	
278.82054	330	1+
278.84948	296	
279.85126	134	
279.96364	96	
281.14101	140	
281.79673	134	
281.86042	342	1+
281.94335	114	
282.01770	106	
282.86095	246	1+
282.92082	126	
283.18351	108	
283.78472	192	
284.86327	148	
285.54306	252	1+
286.82514	146	
287.81327	120	
287.86481	154	
288.85831	424	1+
289.79027	236	
289.82176	98	
291.80019	136	
291.86788	262	1+
292.80925	108	
293.14757	184	1+
293.82433	96	
295.18342	132	
295.33748	98	
295.43611	100	
295.99605	104	
296.80556	162	
296.90864	202	1+
296.93783	134	
297.17999	168	1+
297.97778	112	
299.14458	250	1+
299.77874	170	
299.87467	144	
301.88044	102	
304.89440	288	1+
305.87545	130	
306.86432	110	
307.79895	188	
307.88745	104	
308.79614	178	
309.13677	188	1+
309.15684	106	
309.81242	112	
310.87758	404	
311.21580	182	
311.83605	96	
311.86089	226	
311.88252	384	1+
312.03832	108	
312.81535	494	1+
313.80320	108	
314.13484	106	
315.80362	148	
315.85656	134	
317.18402	214	1+
320.17303	138	
320.88881	132	
321.16590	122	
321.89258	208	1+
322.76287	148	
327.82146	108	
328.88582	330	1+
329.87562	422	1+
330.81837	232	
331.81756	246	
337.18209	98	
338.87724	118	
340.04812	238	1+
340.19118	106	
342.90698	152	
343.78112	112	
344.18380	106	
344.76309	96	
345.71104	164	
345.94034	98	
END IONS

###FS:    #m/z: 336.94712 #charge 1+
###MS: 57
###MSMS: 59
BEGIN IONS
TITLE=Cmpd 44, +MS2(336.9471), 28.0-35.0eV, 1.3min #59
RTINSECONDS=75.393
SCANS=57,59
PEPMASS=336.94712	357226
CHARGE=1+
182.86659	98	
192.89115	244	
194.89125	94	
196.88568	368	1+
205.94686	178	1+
207.97684	134	
209.94259	140	
210.88508	480	1+
211.94510	6862	1+
212.44961	110	
212.87946	3500	1+
213.94048	2342	1+
215.88726	914	1+
215.93963	286	
217.88488	174	
218.84141	126	
220.46115	96	
220.88430	208	1+
221.09968	94	
222.95747	140	
224.97822	156	
226.11613	96	
226.94601	166	
227.78482	100	
227.90074	132	
227.95489	154	
228.89378	944	
229.91604	104	
229.95517	5660	
230.88942	4724	1+
230.96332	144	
231.95035	2486	1+
231.96841	152	
233.11111	96	1+
233.89661	596	1+
233.94832	432	1+
234.82517	196	
235.08112	288	1+
235.33062	108	
235.82058	126	
235.94970	158	
236.93901	238	1+
237.50460	106	
237.85084	94	
241.88091	150	
242.00628	128	
242.79271	124	
243.96772	128	
244.07522	104	
244.12685	104	
244.95909	140	
245.83570	114	
246.12440	242	
246.16133	144	
246.25065	94	
246.97800	338	
247.96665	1520	1+
248.89971	1966	1+
248.98525	96	
249.82968	448	1+
249.96353	958	1+
250.16596	124	
250.83140	382	1+
250.88781	104	
250.90454	102	
250.95176	188	
251.07361	192	
251.78949	100	
251.91109	404	1+
251.95958	116	
252.07289	126	
252.23281	114	1+
252.83485	238	
252.86884	96	
252.97088	3310	1+
253.08816	450	1+
253.83707	218	
253.90760	890	1+
253.98837	250	1+
254.96782	1456	1+
255.07401	168	1+
255.10288	110	
255.81414	94	
255.86248	100	
256.85518	104	
256.96669	248	1+
257.84864	702	1+
258.96102	158	
258.97902	122	
259.16851	150	
259.80692	104	
260.83651	166	
261.83927	130	
262.70038	94	
262.79627	94	
262.83239	120	
263.97969	368	1+
264.07978	254	1+
265.08432	214	1+
265.92970	124	
267.15295	152	
267.83791	1192	1+
267.88613	104	
267.91063	252	1+
268.02418	102	
268.17451	140	
268.41306	112	
268.84131	1012	1+
269.97503	364	1+
270.14229	120	
270.91577	440	1+
270.97943	268	1+
271.84820	186	
271.91846	372	1+
272.11805	212	1+
272.85021	182	1+
272.97384	102	
273.65088	96	
273.79470	506	1+
273.91883	130	
273.96898	108	
274.42897	102	
274.89351	152	
275.85676	510	1+
275.91618	96	
276.16919	172	
277.40115	102	
277.83623	262	
278.11801	132	
278.15393	106	
278.83891	1016	1+
278.97849	160	
279.01715	140	
279.24392	98	
279.86708	94	
280.09513	274	1+
280.81337	148	
281.04858	156	
283.79039	172	
283.86550	116	
284.17034	94	
284.80540	180	
284.95464	128	
285.85322	462	
285.91530	254	1+
286.02761	130	
286.11109	110	1+
286.15784	162	
286.82559	98	
286.84877	1960	1+
287.81760	100	
289.75614	242	1+
290.14637	106	
290.78223	94	
290.80363	130	
290.85763	166	
290.94195	114	
291.17548	100	
291.80631	94	
291.87169	104	
291.97684	118	
292.16544	210	
292.43707	254	1+
292.80677	266	
292.89122	192	1+
293.85961	472	1+
293.99623	180	
294.17893	288	
294.22653	100	
294.86022	322	1+
294.97879	102	
295.17314	140	
296.12427	106	
296.17309	112	
296.81190	318	1+
296.87375	102	
297.88148	238	1+
299.94924	94	
300.80819	228	1+
300.88080	164	1+
301.99466	106	
303.49018	96	
306.88473	250	1+
307.85536	162	1+
307.88137	374	1+
309.19242	94	
310.82132	100	
310.87604	860	1+
312.83854	96	
312.88077	252	1+
313.52287	94	
313.89262	200	1+
316.33360	94	
317.53200	126	
317.88662	244	1+
319.01470	100	
320.16346	290	1+
321.82498	102	
323.11453	198	1+
323.88819	588	1+
328.25242	162	
328.88776	326	
330.75989	184	1+
330.81881	180	
333.12360	140	
333.74548	120	
334.14780	212	1+
334.68203	96	
334.75244	118	
335.01895	94	
337.11529	100	
337.18876	294	
337.99960	100	
338.16536	218	
338.18272	140	
338.70129	120	
339.82967	188	
341.12608	118	
341.76237	150	
341.91799	94	
END IONS

###FS:    #m/z: 359.96306 #charge 1+
###MS: 57
###MSMS: 60
BEGIN IONS
TITLE=Cmpd 45, +MS2(359.9631), 28.0-35.0eV, 1.3min #60
RTINSECONDS=76.165
SCANS=57,60
PEPMASS=359.96306	277004
CHARGE=1+
196.88673	118	
196.94341	152	
199.10965	248	1+
200.87691	248	1+
203.93336	162	
204.40883	332	1+
205.95063	160	
209.94439	1784	1+
210.88178	150	
216.41069	184	
216.97813	120	
218.91401	248	1+
220.95906	184	
222.12435	134	
222.95333	2304	1+
223.87575	132	
223.88723	454	1+
224.94863	4198	1+
225.86581	126	1+
226.91783	332	
226.94750	10342	1+
226.97566	154	
227.12295	120	
227.19340	108	1+
227.89087	478	1+
227.93129	204	
228.48998	92	1+
228.94285	11154	
229.12865	112	
229.94380	354	
233.96252	374	1+
234.14426	176	
235.03330	140	
235.06449	136	
235.07649	200	
235.11574	536	1+
235.82260	224	
236.05492	236	1+
238.06687	266	1+
239.14982	470	1+
239.78525	210	1+
240.13488	446	1+
240.94006	632	1+
240.96348	1584	1+
242.81839	156	
242.91146	142	
242.96128	1756	1+
243.88005	134	
244.00590	248	1+
244.78988	384	1+
244.95797	4392	1+
245.95179	172	
246.39618	136	
246.87964	120	
246.90446	194	
246.95388	7254	1+
248.80082	152	
249.05120	132	
249.13336	610	
250.94910	328	1+
250.97140	182	
251.97252	232	
252.11030	120	
252.87044	150	
252.95460	464	1+
253.08866	226	1+
253.83167	304	1+
253.89158	138	
254.11371	278	1+
255.07237	132	
255.83280	122	
256.17394	170	
257.08960	256	1+
257.15849	728	
257.90555	164	
258.01213	222	1+
258.07270	124	
258.14326	1292	1+
258.97069	298	1+
259.09954	238	1+
260.96919	1482	1+
261.08797	260	1+
263.64576	302	1+
263.97957	216	
264.96465	126	
265.01466	252	1+
265.08495	158	1+
265.16008	222	1+
265.38314	170	
265.97424	232	
266.01404	164	1+
266.12568	172	1+
266.81441	330	1+
267.92386	340	1+
267.97480	562	1+
268.79920	356	1+
268.95967	108	
269.86102	152	
269.96880	1126	1+
270.04921	130	
271.83611	290	1+
272.12202	166	
272.93428	180	
273.79671	182	
273.96578	170	
274.11671	180	
275.10040	670	1+
275.16907	152	
275.79476	126	
275.97269	362	
276.85313	206	
277.80561	170	
278.99147	202	1+
279.10142	190	
279.80218	132	
280.02639	132	
280.79205	314	
280.86474	136	
281.12204	168	
281.86437	220	1+
281.99226	124	
282.13293	148	
282.81786	228	1+
283.06985	238	
283.79518	176	
283.98984	182	
284.07153	152	
284.13426	152	
284.81441	200	1+
285.85579	200	1+
287.86523	204	1+
288.13031	172	
289.40409	120	
289.92877	112	
290.86888	166	
290.92414	118	
291.80279	142	
291.87080	140	
292.02006	132	
292.03581	174	
292.12607	182	
292.85215	362	1+
293.11789	112	
293.15577	152	
293.80252	116	
293.85462	276	1+
293.87252	114	
293.93987	126	
294.03715	130	
294.80888	134	
294.89551	116	
295.82718	120	
296.80468	186	
296.86854	144	
297.15512	150	
297.81397	260	
297.85255	216	1+
297.97711	114	
298.02695	122	
298.80425	816	1+
299.01139	140	
299.13900	172	
300.88367	142	
301.08205	492	1+
301.82358	118	
301.85242	178	
301.88111	228	1+
303.80920	132	
303.95044	128	
306.88149	218	
307.00711	116	
308.80434	118	
308.88883	116	
309.12244	322	
309.80274	192	
310.14144	130	
310.79920	136	
310.87712	290	1+
311.18616	120	
313.87517	144	
314.81950	184	
315.85394	116	
318.10561	162	
318.88335	192	1+
318.94126	510	1+
319.15166	320	1+
319.82237	152	
319.86067	148	
320.75552	110	
321.81632	322	1+
321.89649	108	
322.87999	116	
322.93069	224	
325.16955	138	
326.12960	148	
326.15844	168	
326.18128	110	
327.16459	118	
329.87820	370	1+
331.15311	110	
331.77605	232	1+
332.10278	128	
336.16384	126	
336.90740	190	1+
336.94439	570	1+
337.11536	400	
337.88494	162	
338.12263	202	
338.87311	224	1+
339.18901	288	1+
340.79620	142	
340.93944	550	
342.89315	226	1+
343.01899	174	
343.18517	108	
343.70870	170	1+
344.19770	364	1+
345.20537	242	1+
348.15321	258	1+
348.22964	112	
349.12229	184	1+
352.88464	136	
353.88442	146	
354.78212	142	
355.73069	134	
356.77565	282	1+
357.22385	590	
357.72578	210	1+
358.78917	124	
359.18118	122	
359.72109	226	1+
360.75955	128	
360.77714	198	1+
360.83278	140	
361.11584	138	
363.75919	202	1+
END IONS

###FS:    #m/z: 322.93095 #charge 1+
###MS: 61
###MSMS: 62
BEGIN IONS
TITLE=Cmpd 46, +MS2(322.9310), 28.0-35.0eV, 1.3min #62
RTINSECONDS=79.8385
SCANS=61-62
PEPMASS=322.93095	5388424
CHARGE=1+
89.61708	92	
190.38348	132	
192.89059	124	
196.88300	530	1+
205.95085	472	1+
208.14885	110	
208.90102	94	
209.09082	122	
209.12589	230	
209.94683	124	
212.87940	180	
212.90437	140	
214.89534	166	
215.41457	92	
215.89330	148	
218.88981	136	
221.94421	202	
222.89886	258	1+
222.95430	804	1+
226.89542	178	
227.07813	160	
227.09844	104	
227.99412	94	
228.89661	134	
228.91123	210	
229.09672	140	
231.12372	136	
232.10879	156	
232.86444	96	
234.93778	110	
235.82381	278	1+
237.05445	176	
237.89720	342	1+
238.83183	114	
238.93923	108	
238.95357	180	
239.07982	134	
239.78647	816	1+
240.83134	240	
240.94080	2840	
240.96412	280	
241.04128	100	
241.82639	186	
241.85686	124	
241.94002	7866	1+
242.14989	156	
242.34668	102	
242.94243	5484	1+
242.99709	114	
243.81802	568	1+
244.08346	138	
244.12681	146	
244.62319	114	
244.93966	1866	1+
245.39198	90	
245.44783	100	
246.12690	198	
246.15846	232	1+
246.65747	90	
246.97691	478	1+
248.90190	104	
249.05378	116	
249.13833	94	
249.96511	536	1+
251.07208	342	1+
251.08223	164	
251.14732	106	
251.92809	128	
252.10907	278	1+
252.47673	94	
253.84123	140	
254.91949	100	
255.10666	534	1+
255.37654	98	
255.78662	246	1+
257.39949	98	
257.79865	320	
258.83349	294	
259.16829	138	
259.83626	136	
259.94532	98	
260.13405	138	
260.33917	132	
260.83666	104	
260.92181	242	1+
261.47580	166	
261.82915	860	1+
262.35170	94	
262.83043	568	1+
262.97380	374	1+
264.79924	118	
266.86274	214	
267.79299	90	
267.90843	120	
268.17551	152	
268.91484	100	
268.95293	314	1+
269.11447	150	1+
269.12865	124	
269.79623	166	
271.13101	446	1+
271.79421	110	
271.84650	376	
272.06651	102	
272.13549	384	1+
272.15605	258	1+
272.79009	428	1+
272.84729	196	
272.91620	90	
273.79261	360	1+
273.88051	102	
275.15501	140	
275.80923	526	1+
276.85711	154	
277.15444	114	
278.92060	106	
279.09204	650	1+
279.82261	98	
280.35067	236	1+
280.85347	96	
282.80295	110	
283.78932	374	1+
283.85575	118	
283.96812	132	
284.29018	128	
284.51702	92	
284.85090	130	
284.86454	270	1+
285.20138	318	1+
285.80254	122	
286.92462	138	
287.81175	106	
288.96558	98	
289.16239	98	
289.36479	102	
289.78520	308	1+
289.86549	140	
289.88068	144	
289.89719	126	
290.06853	90	
290.81045	140	
290.83062	100	
290.87466	160	
291.03376	94	
291.50541	96	
291.80601	450	1+
291.85795	92	
292.16269	92	
292.43781	106	
293.13209	138	
293.17744	324	1+
293.48782	100	
293.87138	132	
293.93901	92	
294.66494	92	
295.86836	144	
296.12163	206	1+
296.80859	462	1+
297.35487	92	
297.83373	150	
298.85798	198	
299.66671	92	
299.78547	370	1+
301.87720	558	1+
302.14723	130	
302.87996	366	1+
303.16415	194	1+
306.88642	300	1+
307.18057	94	
307.41943	92	
307.80017	594	1+
308.29328	174	
308.75124	94	
308.87525	118	
309.67975	92	
309.81639	288	1+
310.15610	112	
310.17929	92	
310.41948	94	
310.53850	98	
310.87681	744	1+
311.01613	98	
311.86404	140	
311.90127	92	
312.78860	94	
312.80455	138	
312.86874	94	
313.92303	118	
314.82060	534	1+
314.86932	158	
316.93448	112	
317.05217	240	1+
317.18851	94	
317.84445	92	
320.15780	292	1+
322.66069	92	
322.76666	126	
322.90392	92	
325.89456	222	
326.89074	288	1+
327.18323	92	
327.70715	98	
327.89344	186	1+
END IONS

###FS:    #m/z: 340.94132 #charge 1+
###MS: 61
###MSMS: 63
BEGIN IONS
TITLE=Cmpd 47, +MS2(340.9413), 28.0-35.0eV, 1.4min #63
RTINSECONDS=80.6105
SCANS=61,63
PEPMASS=340.94132	2407834
CHARGE=1+
189.86157	294	1+
191.99800	104	
192.92596	144	
194.92104	168	
196.88428	374	1+
207.40250	98	
209.93827	412	1+
210.37316	96	
210.90146	132	
211.88810	138	
212.87680	502	1+
213.94053	2002	1+
214.89779	110	
215.88777	694	1+
215.93878	526	
217.85653	100	
217.88274	466	1+
217.89956	100	
217.94356	104	
221.89174	174	1+
222.36696	106	
222.81378	102	
222.95334	492	1+
223.95812	330	1+
226.48730	94	
226.89694	268	1+
226.94581	106	
228.17865	126	
228.89628	150	
228.94379	152	
230.41822	116	
230.88841	1306	1+
230.94625	102	
231.00386	92	
231.89097	820	1+
231.95013	1646	1+
233.14025	94	
233.87619	150	
233.89928	482	1+
233.94624	398	
235.12630	110	
235.89557	288	
235.93087	94	
236.82962	124	
239.90520	144	
240.83495	102	
240.92360	96	
241.58492	92	
241.84612	202	
242.78972	114	
242.94120	134	
244.34685	102	
244.95081	208	1+
246.00612	120	
246.16215	232	
246.43179	114	
246.66564	178	
246.97440	300	
248.39606	92	
248.90237	348	1+
248.97577	146	
249.13263	112	
249.96145	142	
250.16021	138	
250.65590	138	
250.84795	210	
250.90864	140	
250.97115	156	
251.04247	94	
252.13600	102	
253.14464	236	1+
253.90838	130	
254.90225	94	
254.92336	126	
254.96582	982	
255.07122	118	
255.55894	100	
255.78038	96	
255.90454	130	
256.08691	104	
256.91423	230	
256.96539	170	
257.88555	188	1+
258.84934	210	
259.85079	186	
259.95353	294	1+
260.83182	166	
261.40827	96	
261.83521	168	
264.06371	108	
264.13956	162	1+
264.35910	104	
264.84798	112	
264.91176	254	
265.86138	132	
266.92072	106	
267.18962	110	
268.84381	174	
268.95647	132	
268.99098	134	
269.80049	220	1+
270.02492	104	
271.77784	112	
271.84591	232	
272.93176	124	
272.97820	188	
274.42520	114	
274.81343	112	
274.87610	114	
276.81049	106	
276.85609	328	
277.14130	92	
277.80091	168	1+
277.86386	162	
277.96873	186	
278.84289	416	1+
278.97814	92	
280.01667	116	
280.82912	118	
280.93405	114	
281.59287	92	
281.79603	144	
281.82066	104	
281.87436	148	
281.92679	96	
283.79207	226	
284.85180	182	
284.87726	314	1+
285.20552	98	
285.40328	92	
285.86616	94	
285.88174	250	1+
287.79387	122	
288.15653	96	
289.01903	166	
289.79302	162	
289.87531	138	
290.84948	116	
290.87307	242	1+
291.80450	230	
293.88302	218	
294.17594	138	
295.87660	418	1+
296.80752	182	1+
296.87746	250	1+
298.12549	112	
298.86701	176	1+
302.14515	152	
302.57088	94	
303.66850	150	
303.88385	122	
307.79790	346	1+
308.38266	104	
308.85499	100	
308.87641	182	
309.03319	152	
310.13816	96	
310.87642	440	
311.86059	142	
311.88620	358	
312.80429	248	1+
313.31633	100	
314.82263	138	
315.89714	110	
316.85247	102	
317.18283	136	
320.16143	96	
320.77903	100	
322.00674	94	
323.02962	98	
324.89017	392	1+
326.15679	284	1+
326.17614	102	
326.30655	94	
326.82025	196	1+
328.88828	324	
328.95814	94	
329.88119	138	
330.81324	134	
333.89343	94	
335.89315	230	1+
337.06750	102	
338.70088	134	
339.19642	94	
339.82974	344	1+
340.76826	216	1+
342.90929	290	1+
343.67327	98	
343.74844	124	
345.71065	94	
END IONS

###FS:    #m/z: 363.95742 #charge 1+
###MS: 61
###MSMS: 64
BEGIN IONS
TITLE=Cmpd 48, +MS2(363.9574), 28.0-35.0eV, 1.4min #64
RTINSECONDS=81.391
SCANS=61,64
PEPMASS=363.95742	1599478
CHARGE=1+
182.87034	152	
184.94935	128	
187.87001	124	
189.86226	1270	1+
191.85823	814	1+
193.93683	102	
194.88965	120	
196.88392	272	1+
200.87821	130	
205.94958	102	
207.87331	834	1+
208.14397	182	
209.94409	1816	1+
210.88378	958	1+
212.87954	4798	1+
214.89230	596	1+
218.91443	146	
222.95273	1410	1+
224.94931	2412	1+
225.88457	150	1+
226.11648	154	
226.94748	12548	1+
226.97408	144	
226.99035	114	
227.38835	104	
228.39314	104	
228.73622	96	1+
228.79495	156	
228.89552	1520	1+
228.94296	13694	1+
229.57284	102	
229.97793	172	1+
230.46772	142	1+
230.79177	218	
230.85318	126	1+
230.89014	9312	1+
231.82505	150	1+
231.97230	204	1+
232.39464	106	
232.88475	1390	1+
234.14500	172	
234.87893	406	1+
234.93993	122	
235.07832	182	1+
235.11707	836	1+
235.44439	116	
239.01712	100	
239.07496	152	
239.13218	142	
240.82216	310	1+
240.94173	294	
240.96111	1170	1+
241.94653	356	
242.64295	110	1+
242.81896	196	
242.89255	108	1+
242.94151	1106	1+
242.96022	820	
243.82001	528	1+
244.18108	114	1+
244.95806	7142	1+
245.07729	300	
245.93952	306	
246.78904	110	
246.90621	284	1+
246.95378	5628	1+
247.03755	100	
247.80699	114	
248.89876	2508	1+
250.65536	138	1+
250.94645	260	1+
250.97199	340	
251.04922	152	
251.91163	162	
252.11027	354	1+
252.14035	120	
252.89113	188	
253.90756	732	1+
254.83337	116	
255.01411	116	1+
255.04484	162	
255.79967	138	
255.82715	98	
255.95208	146	
256.80501	118	
256.90747	116	
258.83689	210	
258.97421	254	1+
259.44648	102	
259.83333	108	
260.80729	118	
260.82817	760	1+
260.96882	1048	1+
261.03521	106	
261.09898	102	
261.15306	340	
261.36676	108	
262.77602	150	
263.47902	102	
263.83109	114	
263.98066	482	1+
264.82014	132	
264.96201	110	
265.98062	256	
266.35482	160	
266.81696	374	1+
266.85502	110	
267.13010	106	
267.92478	140	1+
267.97353	830	1+
268.84485	352	1+
269.96806	972	1+
271.91745	288	1+
273.79308	210	
273.92499	128	
274.80169	138	
275.80163	214	1+
275.85457	724	1+
275.96932	114	
276.85483	576	1+
278.60496	102	
278.79908	186	
278.83979	108	
279.09652	184	
279.80057	228	
280.79114	1000	1+
282.78853	174	
283.85065	376	
283.98223	292	1+
284.80599	108	
284.82973	164	
284.87120	120	
284.92850	160	1+
285.16902	108	
285.79347	122	
285.81170	136	
285.84611	980	1+
285.87674	116	
286.82002	124	
288.13255	156	
289.13459	98	
289.41909	102	
289.47969	104	
289.80398	98	
289.83533	162	1+
289.87648	110	
290.78734	456	1+
291.99851	120	
292.06555	102	
292.63627	106	
292.75830	100	
292.86278	146	
293.12362	102	
293.79813	254	1+
293.84995	300	
294.01918	166	
294.14728	126	
294.85432	338	1+
296.11518	326	1+
296.64124	102	
296.80622	270	
297.81077	184	
298.31850	104	
298.80339	1514	1+
299.87223	202	
299.89222	102	
300.80526	646	1+
300.85898	640	1+
301.04995	170	
301.11038	126	
301.79005	156	
301.99380	116	1+
302.15018	106	
303.80770	1024	1+
303.85661	2050	1+
304.12035	292	1+
304.39120	98	
305.12436	244	1+
305.87983	160	
307.83793	118	
307.88935	122	
309.07712	118	
309.81915	156	
309.87370	598	1+
310.55142	102	
311.14870	100	
312.87298	226	1+
316.81400	628	1+
317.04609	102	
318.75973	116	
318.84356	108	
319.12339	132	
319.82333	282	1+
320.93207	130	
321.42910	126	
321.81611	752	1+
321.86563	324	1+
322.93131	322	
324.89253	140	
326.16487	244	1+
326.87494	634	1+
326.92537	126	
327.90328	126	
327.98385	104	
329.86884	148	
331.09976	234	1+
331.71284	100	
332.69655	106	
333.10940	222	1+
334.79823	100	
336.94484	602	1+
337.75675	240	1+
337.83413	130	
338.94778	118	
339.82872	734	1+
340.14701	134	
340.93929	452	
343.78505	104	
344.14641	270	1+
344.87872	206	1+
345.20020	164	
345.76966	116	
347.22547	248	1+
349.12187	370	
349.16049	134	
349.75531	98	
350.10993	162	
350.20735	100	
350.89449	104	
354.16558	140	
354.76049	130	
355.71844	108	
356.78973	258	1+
356.84380	104	
360.36334	102	
362.82626	216	1+
363.71570	240	1+
366.74544	168	
367.12812	352	1+
367.15095	158	
367.77279	272	1+
367.89865	160	
END IONS

###FS:    #m/z: 322.93070 #charge 1+
###MS: 65
###MSMS: 66
BEGIN IONS
TITLE=Cmpd 49, +MS2(322.9307), 28.0-35.0eV, 1.4min #66
RTINSECONDS=85.0905
SCANS=65-66
PEPMASS=322.93070	4993070
CHARGE=1+
176.93656	94	
189.86348	190	
192.46452	92	
192.88987	204	
193.89126	156	
196.88359	470	1+
196.90698	110	
199.10653	286	
205.95087	488	
207.97466	98	
208.15985	92	
209.12847	196	
209.89275	444	1+
209.94303	340	1+
210.89624	304	1+
212.87791	610	1+
213.62328	118	
214.89470	182	
215.89828	128	
218.88972	136	
219.96010	100	
222.95360	742	1+
223.00733	170	
223.95846	474	1+
224.99303	94	
225.38372	90	
225.89743	134	
225.96521	146	
227.10145	146	
227.89881	126	
227.92997	150	
227.95421	146	
229.09920	106	
229.55225	116	
229.83797	242	1+
230.84007	158	1+
230.89109	310	
230.90678	160	
231.12051	152	
232.90217	246	1+
235.12155	172	
235.82458	92	
235.97118	98	
235.98932	122	
236.82016	122	
236.83433	114	
238.02612	118	
238.94069	170	1+
239.78651	162	
239.80001	112	
240.94072	2624	
241.01425	136	
241.15357	88	
241.82239	128	
241.83423	122	
241.94241	1400	
242.12339	90	
242.82447	116	
242.93953	5918	1+
243.02896	106	
243.81973	800	1+
244.11588	400	1+
244.84249	108	
244.88059	90	
244.90956	88	
246.97507	200	
247.85447	144	
249.09696	124	
250.89692	150	
250.94847	348	1+
251.10306	382	1+
252.10721	276	1+
252.12806	126	
253.79243	142	
254.12545	104	
254.83506	136	
255.10648	534	1+
255.92402	130	
257.45094	88	
258.13190	132	1+
258.83471	170	
259.15609	144	
260.80246	116	
260.84104	92	
261.01736	88	
261.14200	102	
261.83194	876	1+
262.35796	166	
262.83355	628	1+
263.03190	232	1+
263.87708	100	
267.98086	86	
268.17574	146	
268.90817	278	1+
269.10566	102	
269.81133	136	
269.89378	108	
270.93367	94	
271.32202	114	
271.81443	122	
272.04069	128	
272.13439	140	
272.66458	108	
272.84953	210	1+
273.02574	86	
273.79647	1024	1+
274.15461	126	
274.90916	210	1+
275.01357	100	
275.83789	88	
275.85590	246	1+
277.12876	138	1+
277.93765	94	
278.79579	224	1+
278.82260	292	1+
279.09123	560	1+
279.86972	136	
280.39486	210	1+
280.89478	86	
281.90099	220	1+
282.08032	100	
282.83801	116	
282.86638	352	1+
282.96592	152	
283.07653	152	
283.13731	148	
283.78877	160	
283.88697	98	
284.29225	310	
284.30712	98	
284.85187	124	
285.02656	340	1+
285.29445	136	
285.84959	94	
285.86986	246	1+
286.15458	194	
286.92082	134	
287.80961	110	
288.85735	88	
289.16017	328	1+
289.78782	186	
289.80521	88	
289.88235	138	
290.79498	118	
291.80351	406	1+
291.87182	134	
292.16450	224	
292.38651	88	
292.85979	114	
293.01263	92	
293.87622	174	
294.17906	236	
294.67366	212	
294.86351	118	
295.82222	122	
295.84141	146	
296.16980	108	
296.81868	100	
299.14081	142	
299.79046	198	
299.99659	96	
302.80915	248	1+
304.10934	104	
304.54109	90	
305.88160	254	1+
306.34427	88	
307.80119	532	1+
307.88907	184	
308.66494	90	
308.87173	90	
308.89473	114	
308.99946	100	
309.13107	250	1+
310.87687	262	
311.86162	88	
311.88922	138	
312.54957	124	
312.80497	528	1+
312.94894	100	
313.88288	378	1+
318.79124	88	
318.82620	120	
319.83928	226	1+
319.90794	102	
320.15879	212	
320.76577	94	
321.89321	150	
322.99010	110	
324.14954	100	
324.89319	212	
324.94855	88	
325.80721	164	
325.90088	138	
326.76206	98	
328.01923	94	
END IONS

###FS:    #m/z: 363.95744 #charge 1+
###MS: 65
###MSMS: 67
BEGIN IONS
TITLE=Cmpd 50, +MS2(363.9574), 28.0-35.0eV, 1.5min #67
RTINSECONDS=85.863
SCANS=65,67
PEPMASS=363.95744	1206860
CHARGE=1+
185.86821	138	
187.86955	130	
189.86461	944	1+
191.85779	872	1+
193.85279	120	
196.01505	126	
196.88088	256	1+
197.88286	214	1+
200.94871	182	
203.41628	96	
207.87267	650	1+
207.94702	142	
208.94293	198	
209.92717	104	
209.94414	2168	1+
210.88545	736	1+
211.92893	110	
212.87909	4216	1+
216.41189	260	
216.91565	130	
218.91635	218	
221.86093	156	
222.39238	100	
222.95275	1470	1+
224.87648	192	1+
224.94897	1910	1+
226.13815	104	
226.90302	96	
226.94799	7968	1+
227.06100	96	
228.79307	214	1+
228.89431	904	1+
228.94274	10318	1+
230.15012	114	
230.88966	5974	1+
231.00276	110	1+
231.10571	94	
232.88581	1046	1+
233.08825	200	1+
233.99737	116	
234.13928	192	
234.52795	140	
234.88264	398	
235.11737	914	1+
237.03294	110	
239.07435	230	1+
239.10934	128	
239.92956	116	
240.45628	94	
240.94161	544	
240.96270	1426	1+
241.11129	106	1+
241.94192	926	1+
242.82524	136	
242.95931	1030	1+
243.81986	194	
244.12971	128	
244.82117	398	1+
244.95774	4734	1+
245.05055	212	
245.07154	374	1+
245.10222	120	
246.78732	110	
246.90585	616	1+
246.95387	4426	1+
246.97609	194	1+
247.55287	98	
247.80284	492	1+
247.85323	114	
248.80349	320	1+
248.90001	2204	1+
249.13534	162	
250.89752	486	1+
250.94559	168	
251.07414	116	
251.94834	98	
252.10719	342	1+
252.16980	116	
252.79979	102	
252.89160	298	
252.90488	452	1+
253.90742	324	1+
255.09939	184	
256.91905	94	
257.09964	100	
257.90715	134	
258.52963	106	
258.97305	368	
260.42246	112	
260.82706	168	
260.97014	754	1+
261.15708	108	
261.83427	254	
261.85584	94	
262.83086	188	
263.03685	168	1+
263.84829	126	
264.97928	96	
266.81162	574	1+
266.84802	262	1+
267.87549	134	
267.93196	124	
267.97401	694	1+
268.66071	112	
268.78628	98	
268.80099	378	1+
269.96868	978	1+
271.13764	92	
271.79843	112	
271.84944	204	
271.91505	426	1+
272.84606	142	
273.84512	110	
273.91580	146	
274.00752	150	
275.01953	126	
275.80388	110	
276.80928	130	
277.12921	102	
277.85235	116	
278.02113	100	
278.80353	170	
278.84292	112	
279.11248	102	
279.28625	104	
279.60391	98	
279.79295	780	1+
280.93639	110	
281.85764	386	1+
282.00779	116	
282.79348	214	
282.92633	192	1+
283.06856	222	
283.10492	110	
283.78911	274	1+
283.85547	400	1+
283.98269	104	
284.10234	110	
284.82255	558	1+
285.84677	888	1+
286.93627	116	
288.13072	178	
289.08663	98	
289.88777	110	
290.78652	294	
293.44774	98	
293.85512	264	1+
294.15720	134	
294.85788	174	1+
294.87787	104	
294.97305	148	1+
295.03384	100	
295.04984	150	1+
295.97726	180	1+
296.81038	344	
296.82933	246	1+
296.86102	236	1+
297.80952	202	
297.86688	152	1+
298.80346	720	
299.80781	374	
300.79953	216	
301.09143	172	
301.80579	124	
301.86011	374	
302.00422	122	
302.52818	98	
302.86331	280	
303.15419	96	
303.53912	94	
303.80882	490	1+
303.85628	1238	1+
304.87787	140	
306.43032	112	
307.86256	228	1+
307.88128	136	
308.01595	226	1+
308.14016	110	
308.88655	228	1+
309.14975	208	1+
310.87506	118	
312.87134	108	
312.95039	180	
313.08847	210	1+
314.82403	140	
315.81431	348	1+
316.11070	196	
316.60884	104	
316.81464	198	1+
317.88247	224	1+
318.93252	152	
319.83099	256	1+
320.13873	118	
321.81878	602	1+
321.86565	468	
322.13075	176	1+
322.92874	330	
324.88828	156	
325.27932	106	
326.01798	98	
326.87525	756	1+
328.16491	130	1+
328.88586	112	
330.71737	106	
330.89851	142	
332.88259	100	
333.76625	124	
333.88252	276	1+
334.80345	174	1+
334.91332	106	
336.94744	450	1+
337.83888	176	1+
338.87703	216	1+
339.02311	178	1+
339.82742	364	
340.02842	204	1+
340.07750	108	
340.83089	174	
340.94084	234	
341.91791	102	
343.15899	94	
344.19431	240	1+
345.17449	198	1+
345.72589	210	1+
349.11910	142	
349.15815	134	
350.10257	130	
350.92923	98	
351.78780	118	
352.02161	102	
355.42172	106	
355.76802	148	1+
359.72001	122	
359.96198	122	
360.09686	124	
360.20320	254	1+
361.79677	164	
362.71632	274	1+
367.13338	334	
368.79660	194	1+
END IONS

###FS:    #m/z: 507.84675 #charge 1+
###MS: 65
###MSMS: 68
BEGIN IONS
TITLE=Cmpd 51, +MS2(507.8468), 28.2-35.2eV, 1.5min #68
RTINSECONDS=86.635
SCANS=65,68
PEPMASS=507.84675	616980
CHARGE=1+
196.01584	524	
199.88822	248	1+
209.94429	186	
213.15828	1030	1+
214.88366	154	
217.89711	176	
224.05219	242	1+
224.98271	170	
227.95174	144	
232.89351	304	1+
235.14372	1648	1+
238.06307	334	1+
239.17693	150	
240.13710	216	1+
244.12822	524	1+
249.15817	1100	1+
250.06545	184	1+
250.96978	286	
253.08712	464	1+
254.14750	188	
259.88501	156	
260.88197	174	
261.37797	168	
262.11776	170	
262.13667	4068	1+
262.87983	222	1+
263.13848	2204	1+
265.08813	352	1+
266.86030	296	1+
267.20632	668	
267.86491	208	1+
267.91826	146	1+
269.08466	316	1+
269.85708	378	1+
270.80745	238	
272.85383	394	
273.79193	204	1+
273.85240	176	
274.84561	262	1+
274.89371	258	1+
277.09061	170	1+
277.15332	1766	1+
277.38422	320	1+
278.89890	178	
279.94532	246	1+
280.85436	238	
281.21947	244	1+
281.37735	260	
282.11802	144	
282.79036	182	
284.19627	1118	1+
284.90677	322	1+
285.79105	536	1+
286.13931	798	1+
286.41963	160	
286.79271	450	1+
287.85156	698	
288.86657	432	
288.89749	310	1+
289.87902	536	
290.13119	162	
290.40175	144	
290.86465	1970	1+
291.87955	648	
293.87405	2746	1+
295.81664	274	1+
295.82702	282	1+
295.87413	928	1+
296.85661	162	
297.81251	292	1+
298.02040	144	
298.03570	196	1+
298.30676	236	1+
298.85152	370	1+
298.88146	386	1+
298.90491	230	1+
300.83279	410	1+
300.85820	658	1+
301.88182	214	
303.37717	210	
303.86811	784	1+
304.85254	202	
305.86359	1366	1+
306.88332	244	
307.85306	156	
307.89148	712	
308.14369	1288	1+
308.16441	178	
308.87024	2598	1+
309.03976	198	1+
309.37903	142	
309.81225	338	1+
309.88915	694	
310.39824	194	1+
310.81584	256	1+
310.92124	172	1+
311.07679	206	1+
311.16505	296	
311.88351	7560	1+
312.22636	968	1+
312.34769	174	
312.99909	146	
313.21514	98	1+
313.82037	394	1+
314.37950	274	1+
314.86492	536	1+
316.81363	144	1+
316.86440	380	
317.18781	182	1+
317.88158	336	1+
318.38699	164	
318.80256	180	1+
319.02513	242	1+
319.38539	146	
321.86323	208	
321.99748	266	1+
322.88895	254	
323.86781	554	1+
324.37688	164	
324.80016	344	1+
325.37646	162	
325.89922	364	
326.11872	196	1+
326.24266	2696	1+
326.74702	148	
326.88323	2592	1+
327.38254	236	1+
327.82851	422	1+
329.87960	816	1+
331.20538	202	
332.87604	584	
333.17591	5124	1+
333.38986	192	1+
333.52121	86	1+
333.83775	152	
333.87855	438	
335.84405	252	
335.88541	324	1+
336.00289	216	1+
336.80673	150	
336.82411	320	1+
337.07525	166	
337.39867	374	1+
337.88043	774	1+
338.77678	146	
340.18875	152	
340.76813	150	
342.76460	170	1+
343.85297	220	1+
343.87555	150	
344.90794	156	
346.89992	280	1+
347.13309	190	1+
347.88903	216	1+
348.05899	220	1+
348.83554	296	1+
349.75651	424	1+
350.15114	190	1+
350.88754	496	1+
350.91750	156	
350.96610	144	
351.85552	196	
351.90680	340	1+
352.77140	284	1+
353.84444	784	1+
353.91349	422	1+
355.26901	152	
355.78060	300	1+
355.89548	564	1+
357.72942	170	
357.87027	254	1+
360.92767	268	1+
361.35665	192	1+
362.90504	142	
363.84238	184	
364.78623	332	1+
365.89649	192	
366.18042	348	1+
366.83697	1414	1+
367.70757	1662	1+
367.79327	150	
368.01709	162	1+
369.38291	250	1+
369.88703	218	
370.84865	170	
370.86772	220	
371.19839	172	1+
371.36467	290	1+
371.78393	224	
371.89928	324	1+
372.84731	178	
373.72171	566	1+
373.77776	168	
373.99990	160	1+
374.38595	196	
374.80328	250	1+
375.37783	408	1+
375.84673	280	1+
376.22099	2412	1+
376.89199	256	
378.75920	204	1+
378.77620	238	1+
379.88864	254	1+
380.29410	156	
380.38764	316	1+
380.71554	494	1+
380.86287	210	
381.10642	154	
381.13514	160	
381.32786	156	1+
381.71813	272	1+
381.79920	276	1+
381.84158	220	
383.26660	1048	1+
383.87632	146	
384.85078	3778	1+
384.89551	234	
385.77862	216	1+
385.90752	236	1+
387.73117	158	
387.85543	294	
387.88000	356	1+
388.71233	662	1+
388.79370	462	1+
388.84269	208	
388.87856	226	1+
389.71093	444	1+
389.85324	208	
390.23529	188	
390.84468	1062	1+
392.07275	148	
392.21811	166	
392.83150	342	
392.88015	200	
392.90954	166	
393.80398	426	
394.62530	152	1+
394.78683	172	
394.80226	196	
394.83458	490	1+
394.99160	132	1+
395.14964	148	
395.86375	296	1+
396.37726	242	1+
396.40182	162	
397.28325	492	1+
397.31619	848	1+
397.72466	604	1+
397.86213	198	
398.72407	446	1+
398.84327	558	1+
398.86688	196	
399.22257	1150	1+
399.80656	408	1+
399.84957	414	1+
401.73589	148	
401.77737	206	1+
402.86376	464	
403.75766	164	
403.87090	542	
403.90663	208	
404.86982	1204	1+
405.78386	374	
405.82658	328	1+
406.80504	202	
407.72636	426	1+
407.74426	210	
407.86977	2152	
408.86567	2428	1+
409.00221	168	
409.72509	904	1+
409.81502	200	
410.14810	212	1+
410.84048	532	1+
411.81581	304	
411.87542	328	
412.06989	452	1+
412.72752	406	
412.80393	204	1+
412.84437	570	1+
412.87468	750	1+
413.07369	398	1+
413.87853	514	1+
414.23461	150	
414.76240	174	1+
414.81620	164	1+
415.87567	492	1+
416.85111	270	1+
416.91147	208	1+
417.82118	204	
418.82457	146	
418.88659	146	
419.16856	210	1+
419.26161	226	1+
420.16893	284	1+
421.81589	156	
421.88447	320	
422.73521	252	1+
422.87778	498	1+
423.86067	160	
424.82971	146	
425.31263	594	1+
425.74819	472	
425.79954	228	1+
425.87857	224	
425.93102	212	1+
426.75591	340	1+
426.86073	1844	1+
427.73622	1620	1+
428.09168	326	1+
428.87925	684	1+
429.83067	358	
430.26896	152	
430.73566	658	1+
431.86788	350	
432.24362	4536	1+
432.87012	478	1+
432.88474	186	
433.85327	226	1+
435.10223	314	1+
435.86015	252	1+
436.10495	280	1+
437.76070	244	1+
439.89153	792	1+
440.40056	176	
441.14849	276	1+
441.70316	212	1+
441.78723	246	1+
443.27170	226	1+
444.27348	198	1+
444.87308	2366	1+
445.75025	658	1+
446.78787	248	1+
447.26136	282	
447.29517	152	
447.71672	176	
448.75246	308	
448.89299	252	
449.87978	914	1+
450.17021	210	1+
450.69850	228	
450.74817	650	1+
451.86151	192	1+
451.90851	190	
456.76074	218	
457.90633	320	1+
459.91264	162	
460.87619	154	
461.30563	318	1+
462.88287	1044	1+
463.77328	272	1+
464.72274	192	1+
467.89054	1532	1+
469.74885	180	1+
469.77770	396	1+
470.78232	272	1+
473.64719	182	1+
476.29880	186	
476.72196	156	
479.76458	206	1+
481.60603	148	
485.90270	406	1+
489.30405	628	1+
490.84907	266	1+
496.34641	196	
498.29307	292	1+
499.73470	436	1+
504.80325	278	
507.87039	162	1+
509.86205	692	1+
512.30695	174	
END IONS

###FS:    #m/z: 322.93061 #charge 1+
###MS: 69
###MSMS: 70
BEGIN IONS
TITLE=Cmpd 52, +MS2(322.9306), 28.0-35.0eV, 1.5min #70
RTINSECONDS=90.327
SCANS=69-70
PEPMASS=322.93061	4380204
CHARGE=1+
132.49920	100	
187.88837	128	
187.93798	144	
188.54625	86	
190.92954	84	
191.01586	106	
192.88985	202	
197.10351	92	
197.88953	128	
198.88414	102	
200.87870	144	
201.04359	116	
205.11161	88	
205.94987	548	1+
208.83346	86	
208.90290	98	
209.13035	114	
209.89426	88	
209.92217	122	
209.94356	284	
210.92026	88	
212.87545	106	
212.89794	232	
213.87833	88	
214.83835	94	
218.08665	92	
218.89169	130	
220.86615	88	
220.97422	104	
222.95395	1128	1+
223.79920	90	
224.88595	210	1+
226.99407	100	
227.80902	98	
228.01627	94	
228.11862	94	
228.91303	146	
229.84471	96	
231.87461	90	
232.13706	208	1+
233.00891	84	
233.04662	98	
234.92946	210	
235.07334	92	
235.40657	122	
236.86793	146	
237.05332	132	
238.01186	86	
238.88416	94	
239.08074	198	
239.78828	156	
240.82064	580	1+
240.90303	112	
240.94018	1560	
240.96290	436	
241.12616	92	
241.94209	994	
242.02233	84	
242.13881	100	
242.82929	124	
242.94180	4142	1+
243.81884	514	1+
244.00705	90	
244.07164	164	
244.93972	1034	1+
245.01306	90	
246.12734	132	
246.16637	100	
246.82515	88	
246.97322	530	1+
247.29040	108	
247.84876	144	
248.90019	174	
250.46922	92	
250.92122	138	
250.94633	110	
251.06486	210	1+
251.12350	140	
252.03712	90	
252.10642	268	
252.14792	264	1+
252.16547	160	
253.03173	86	
253.83370	302	1+
254.90613	88	
255.10799	734	1+
255.79636	120	
255.88801	330	1+
255.91038	124	
256.90944	92	
258.79705	96	
258.83526	542	1+
258.97410	86	
259.79526	84	
260.16905	90	
260.83099	284	
260.85515	86	
260.92368	100	
260.97175	94	
261.33491	90	
261.83029	910	1+
261.97654	88	
263.07478	92	
263.97588	86	
264.82690	84	
264.97954	286	1+
265.96036	94	
266.83920	122	
267.90372	100	
268.17293	122	
268.92621	92	
269.84943	144	
270.91395	114	
270.93356	96	
271.79303	104	
271.92278	108	
272.13552	370	
272.38881	94	
272.79255	368	1+
272.84275	220	1+
276.81230	194	1+
277.08778	92	
277.12936	152	1+
277.82799	334	1+
277.85956	224	
278.43487	106	
279.09152	580	1+
280.79871	226	1+
280.85354	88	
282.85965	142	
284.29215	636	1+
284.78861	162	
285.20022	94	
285.43012	92	
286.19177	142	
286.20992	108	
286.42483	96	
287.84767	102	
287.93882	94	
289.16229	286	
289.78672	184	
289.88074	290	1+
290.14428	92	
290.79307	548	1+
290.85790	154	
292.14272	94	
292.16224	116	
293.00431	100	
293.94869	94	
294.17660	128	
294.85702	186	
296.12447	102	
296.80809	228	1+
296.82938	174	
299.78152	126	
299.95860	92	
299.99434	86	
301.79088	140	
302.14451	116	
303.22075	92	
305.85381	96	
306.24285	100	
306.88317	160	
307.02550	92	
307.34842	100	
307.79835	232	1+
307.89948	186	
308.88882	150	
309.19590	144	
309.81476	108	
310.87478	144	
310.88433	364	1+
316.81186	146	
319.07870	88	
319.88921	114	
320.15822	422	1+
322.78748	86	
323.29680	90	
323.88978	364	1+
324.76552	92	
324.89334	288	1+
326.05395	96	
327.88487	166	1+
328.13244	110	
END IONS

###FS:    #m/z: 363.95739 #charge 1+
###MS: 69
###MSMS: 71
BEGIN IONS
TITLE=Cmpd 53, +MS2(363.9574), 28.0-35.0eV, 1.5min #71
RTINSECONDS=91.0995
SCANS=69,71
PEPMASS=363.95739	862444
CHARGE=1+
182.86900	288	1+
187.93811	102	
189.86250	544	1+
191.85881	802	1+
194.88927	158	
196.88166	190	
205.87714	120	
207.87579	392	1+
208.94316	124	
209.86712	118	
209.94372	1170	1+
210.88401	660	1+
212.87977	4162	1+
212.90649	174	
213.91982	106	
214.89412	246	
216.41035	172	
218.91411	124	
222.05184	206	1+
222.95200	1422	1+
224.88779	370	1+
224.94915	2470	1+
226.92659	172	
226.94772	9526	1+
227.06681	234	1+
227.88350	108	
227.91340	128	
228.89679	978	
228.94287	10968	1+
229.59697	98	
230.62228	102	
230.78813	240	1+
230.83666	102	
230.89015	5634	1+
232.88339	1190	1+
232.90439	106	
234.14141	336	1+
235.12009	412	1+
237.05669	120	
238.05703	116	
238.07663	126	
239.11204	116	
240.08260	296	1+
240.81977	158	
240.94130	230	
240.96330	1650	1+
241.08624	170	1+
241.93890	1442	1+
242.81909	192	
242.94059	1012	1+
242.96097	708	
243.82470	314	
244.12710	246	1+
244.82130	282	
244.95774	5266	1+
245.07417	144	
245.82475	168	
245.94451	276	
246.81718	100	
246.90838	236	
246.95335	5380	1+
247.10496	226	1+
247.90842	114	
248.80205	278	1+
248.84601	108	
248.90058	2436	
249.12904	128	
250.46894	106	
250.79306	274	1+
250.89678	170	
250.94629	142	
251.91046	150	
251.97595	158	
252.11259	294	1+
253.90588	234	
255.84195	208	1+
258.64037	106	
258.83753	192	
258.98087	172	
259.97151	148	
260.83658	124	
260.97053	534	1+
261.83217	204	
262.02927	144	
262.09273	116	
262.83151	200	
263.56086	102	
263.83046	158	
263.86627	102	
263.98028	116	
264.82772	154	
264.85615	152	
265.08607	320	1+
265.81421	628	1+
265.97500	146	
267.10008	178	
267.85084	214	1+
267.97314	1006	1+
268.81425	108	
269.03235	118	
269.81512	162	
269.92191	148	
269.96815	542	1+
270.05200	100	
270.06886	100	
270.83646	130	
271.85415	114	
271.91653	142	
272.79501	210	1+
275.36176	98	
276.85546	432	
278.12539	106	
278.79781	148	
278.82058	190	1+
278.87260	118	
279.10874	154	
279.79536	230	
280.09929	98	
280.79320	684	1+
280.99186	254	1+
281.85751	444	1+
281.89549	120	
281.99443	174	1+
282.61365	98	
282.79025	314	1+
283.42463	138	
283.77881	116	
283.83190	112	
283.85012	128	
284.13731	136	
284.82451	200	
284.84462	886	1+
285.84611	626	1+
285.93842	144	
287.02234	100	
287.57926	102	
289.09032	120	
289.50478	102	
289.87022	246	
290.11405	198	1+
290.78703	618	1+
291.91213	112	
292.11704	508	1+
292.82178	102	
293.11839	432	1+
294.14760	230	1+
294.85851	186	
296.80754	132	
297.81457	192	
298.13369	206	1+
298.80252	934	1+
299.87300	162	
300.85870	534	1+
300.92440	100	
301.80800	264	1+
301.86172	456	1+
303.32086	102	
303.80639	688	1+
303.85664	1370	1+
303.94176	116	
304.10787	106	
305.13104	140	
307.83911	112	
307.92465	306	1+
308.51640	100	
309.98296	160	
310.12752	164	
310.87829	130	
311.88648	148	
314.81990	126	
316.81247	416	1+
317.76016	124	
318.11957	112	
318.93445	340	
319.82038	132	
319.92557	154	
319.96083	158	1+
320.81829	102	
320.92980	98	
321.81869	760	1+
321.87181	248	
322.05063	186	1+
322.93255	394	1+
323.96850	100	
324.15755	134	
326.87225	784	1+
327.19367	106	
328.88417	180	
328.94486	144	
331.11282	106	
331.89198	102	
336.94540	250	1+
337.07204	134	
338.94294	116	
339.13541	128	
339.82733	706	1+
340.93637	202	
341.16792	114	
342.76899	204	1+
344.14446	112	
344.19156	264	1+
345.70656	102	
345.89643	200	1+
346.10765	108	
347.22515	168	
348.77941	102	
349.12099	116	
349.90495	192	1+
350.10651	360	
350.13012	184	
350.15825	126	
350.86470	106	
351.76533	144	
360.86664	116	
360.96489	104	
361.20108	204	1+
361.35199	100	
361.72152	120	
366.74247	126	
367.13652	714	1+
367.72388	176	
367.78303	128	
368.78300	120	
368.83870	124	
END IONS

###FS:    #m/z: 507.84672 #charge 1+
###MS: 69
###MSMS: 72
BEGIN IONS
TITLE=Cmpd 54, +MS2(507.8467), 28.2-35.2eV, 1.6min #72
RTINSECONDS=91.872
SCANS=69,72
PEPMASS=507.84672	506532
CHARGE=1+
196.01560	268	
199.89017	154	
213.15872	764	1+
224.97843	268	
226.12036	204	
235.14243	1660	1+
237.04383	176	
239.79622	162	1+
243.86900	152	
244.12742	234	
245.11252	526	1+
249.15889	890	1+
250.84904	156	
250.96955	278	
252.07464	392	1+
252.37811	210	
254.90253	228	1+
259.03905	240	1+
259.37362	154	
261.88212	162	
262.13553	3414	1+
262.38177	150	
263.13676	1852	1+
265.14077	166	
267.20265	192	
269.38568	156	
269.89170	154	
272.39080	354	1+
272.85291	792	1+
274.86042	168	1+
275.89059	302	1+
276.85684	204	
277.15248	1722	1+
277.37958	254	1+
279.10599	198	1+
281.87246	170	
282.01881	164	1+
282.40099	160	
282.90147	212	1+
284.19448	1392	1+
285.85464	246	1+
286.13790	862	1+
287.85167	554	
287.89615	392	1+
288.40053	254	1+
288.86633	278	
288.95824	210	1+
289.13109	434	1+
289.88083	646	
289.91814	198	1+
290.12677	214	1+
290.86792	2094	1+
291.42928	258	1+
292.81809	142	1+
292.86058	164	
293.87381	3968	1+
296.85286	194	
296.88291	254	1+
297.12844	200	1+
298.80184	162	
298.85224	266	
298.88089	186	
299.84295	154	
300.39311	234	1+
300.80043	198	
300.85668	484	1+
302.80015	220	1+
302.81151	234	1+
303.86641	482	1+
303.90271	158	
304.88699	168	
305.86307	858	
307.89357	908	
308.14233	1044	1+
308.34859	206	1+
308.87309	1622	1+
308.99676	168	1+
309.79928	210	1+
309.88756	654	
310.15891	848	1+
310.41052	210	1+
310.87630	350	
311.88464	6956	1+
312.22690	1334	1+
312.38382	88	1+
312.82075	308	
314.16179	592	1+
314.86309	566	
314.88389	344	1+
315.16588	498	1+
315.37360	166	
315.58647	96	1+
315.83207	214	
315.86802	276	
316.38069	162	
316.87953	196	
316.99202	178	1+
317.82720	136	1+
317.87632	150	
318.10184	178	1+
318.86089	260	
320.37996	158	
320.88118	182	
321.87782	174	
323.87488	396	1+
324.37909	182	
324.86009	164	
325.81910	330	1+
325.90144	444	
325.94235	308	1+
325.97808	154	
326.08812	252	1+
326.24268	1890	1+
326.82227	286	1+
326.86053	188	
326.88061	3046	1+
327.99985	230	1+
329.89618	346	1+
330.81050	406	1+
330.88346	240	
331.20184	418	1+
332.88028	672	1+
332.89943	440	1+
332.96028	158	1+
333.04343	192	1+
333.17618	5296	1+
333.80428	150	
334.83722	210	1+
334.90074	352	
335.59732	166	1+
335.84050	144	1+
335.88273	254	
336.03589	216	1+
336.94293	200	
337.85251	206	1+
337.87971	302	
338.80136	222	
339.85844	374	1+
339.89114	148	
340.00672	180	
340.81622	278	1+
341.92627	154	
342.13946	168	
342.76335	194	1+
344.75416	168	
344.90236	164	
345.39064	196	
345.80855	278	1+
346.10946	160	
346.37125	166	
347.76927	220	
348.20201	218	1+
348.88185	196	
349.17524	202	
349.76077	368	1+
350.88769	540	1+
352.91456	192	
353.01930	118	1+
353.85085	580	1+
354.78643	160	1+
355.08307	150	1+
355.27133	226	
355.86973	230	1+
355.89175	402	1+
356.78130	158	
357.33629	208	1+
358.08238	194	
358.84619	170	
361.72026	154	
363.37965	304	1+
364.71308	374	1+
364.84661	302	1+
365.79125	184	
366.19013	246	
366.83821	1294	1+
366.90822	256	1+
367.70768	1354	1+
367.74221	396	1+
368.34499	176	
368.78755	176	
368.89215	224	
369.28771	176	
369.89613	208	
370.73807	264	1+
371.79089	188	
371.84798	270	1+
371.91889	268	1+
373.38314	158	
373.71721	376	
374.72705	186	
374.79120	260	1+
374.81840	150	
376.22096	2184	1+
376.88673	242	
378.10198	188	1+
379.08437	156	
380.71516	602	1+
380.85909	246	
381.80996	182	
382.35084	270	1+
382.78582	344	1+
382.85660	252	
383.26366	844	1+
383.72161	310	1+
384.82261	148	
384.85078	3356	1+
384.89689	358	1+
385.39005	354	1+
385.77783	310	1+
385.85266	1944	1+
387.72310	168	1+
387.74307	150	
387.84283	172	
388.79409	188	1+
388.80614	220	1+
389.21052	262	
389.71314	416	1+
389.76022	222	1+
389.83943	920	1+
390.84112	698	1+
392.82752	234	
392.86554	556	1+
393.79962	526	1+
393.82755	534	1+
394.37616	216	1+
394.78476	206	1+
394.83223	366	1+
395.73644	244	1+
395.86998	278	1+
396.39061	218	1+
397.28356	200	
397.31504	266	1+
397.81388	278	1+
398.72715	796	1+
399.22332	774	1+
399.70156	204	1+
399.80907	236	1+
399.84670	266	1+
402.86716	1510	1+
403.87308	924	1+
405.40361	200	
405.73173	306	1+
405.79284	162	
405.87002	564	
406.86088	356	
407.73616	390	
407.86509	5268	1+
408.72854	268	
409.16792	170	1+
409.20669	142	1+
409.72197	354	
410.73288	334	
410.83827	252	
410.87294	660	1+
411.72488	806	1+
411.73839	260	
411.80945	676	1+
411.84658	1032	1+
412.07182	420	1+
412.73196	556	1+
412.92509	172	
413.07623	352	1+
413.87832	676	
414.05315	154	
414.67747	194	
415.87175	292	
416.87416	266	1+
417.81831	304	1+
417.84765	150	
421.88452	314	
422.88204	158	
423.87054	266	
424.66670	216	1+
424.88586	186	
425.31148	788	
425.75313	344	
425.87851	368	
426.31053	416	
426.75166	486	
426.86522	1466	1+
427.21481	206	1+
427.70476	158	
427.73213	1546	1+
428.84759	794	1+
428.88555	436	
429.08106	182	1+
429.70214	204	
430.74093	604	1+
430.86053	628	1+
430.88105	184	
431.68049	256	1+
431.78142	150	
431.86644	414	1+
432.24379	4956	1+
435.10923	200	
439.73486	296	1+
439.89416	542	1+
444.87428	1464	1+
445.74456	578	1+
446.87521	328	1+
446.89725	330	1+
447.25570	380	1+
447.71527	174	
448.67248	126	1+
448.71517	308	
448.75276	394	1+
448.78355	192	1+
448.89195	220	
449.88113	526	
450.74808	620	1+
450.89528	278	1+
457.71573	170	
457.90534	904	1+
460.88808	246	
461.26516	198	1+
461.31303	222	
462.88497	554	1+
464.24189	176	
464.85686	188	1+
465.72899	184	1+
465.78454	176	
466.18740	164	
466.69818	280	1+
467.88876	1186	1+
467.91375	168	1+
469.77297	302	1+
470.76682	388	1+
471.76682	326	1+
475.26277	210	1+
475.29247	196	
476.29511	184	
485.80539	270	1+
485.90144	242	
486.84554	152	
486.89692	190	
487.89680	248	1+
489.30939	572	1+
490.75007	214	1+
491.85054	152	
493.79374	186	1+
496.34655	330	
498.29036	272	1+
499.73694	280	1+
502.66450	174	1+
503.81009	164	1+
504.21309	194	1+
506.17085	124	1+
509.09306	88	1+
509.86181	652	1+
512.29938	188	
END IONS

###FS:    #m/z: 340.94114 #charge 1+
###MS: 73
###MSMS: 74
BEGIN IONS
TITLE=Cmpd 55, +MS2(340.9411), 28.0-35.0eV, 1.6min #74
RTINSECONDS=95.5425
SCANS=73-74
PEPMASS=340.94114	1750944
CHARGE=1+
187.88411	88	
192.92668	380	
203.87815	126	
204.86540	94	
205.95052	156	
208.94639	136	
209.88374	94	
210.90803	116	
210.94005	138	
212.87838	700	1+
213.94043	1604	1+
214.07786	92	
214.87594	104	
215.38112	234	1+
215.41632	100	
215.89060	372	1+
215.93706	466	
217.88311	176	
217.95042	100	
218.92892	88	
219.98081	162	
221.95001	378	1+
222.97103	98	
224.95931	128	
226.39388	106	
226.94818	326	1+
228.90758	88	
228.93316	154	
229.95430	100	
230.88881	658	1+
231.88949	400	1+
231.94867	1048	1+
233.89496	108	
233.94946	576	
234.89477	154	
235.89224	132	
237.64834	158	
240.84174	134	
241.90344	118	
241.93032	102	
242.41195	90	
243.91222	158	
244.08559	86	
245.07938	132	
246.16017	232	
246.95146	136	
246.97712	552	1+
247.01401	86	
248.87215	98	
248.89865	392	1+
249.96271	126	
250.99473	128	
251.15262	182	
251.17058	102	
251.88139	162	
252.11228	92	
252.34997	88	
253.83484	102	
254.89837	170	1+
254.94146	106	
254.96550	714	
255.95590	102	
256.53160	116	
256.96482	356	
257.15186	88	
257.85815	206	
258.84607	526	1+
259.95833	310	1+
260.15180	102	
262.36432	100	
262.65442	86	
262.96856	102	
264.08023	172	
264.16332	100	
264.86527	272	1+
265.93634	108	
267.13101	136	
268.01196	136	
268.84239	156	
269.84153	292	1+
269.94806	96	
270.79923	328	1+
272.06150	140	
272.84642	222	
272.93267	198	
273.79118	100	
273.85766	306	1+
273.95468	130	
274.93461	156	
275.89781	132	
276.39365	98	
276.85521	598	1+
276.97381	140	
277.96841	118	
278.15641	150	
278.84752	188	
278.86467	146	
278.92372	92	
280.85544	288	1+
281.14084	132	
281.94063	156	
282.91353	152	
283.18263	90	
283.81508	122	
283.95748	216	1+
284.13542	160	
284.43109	102	
285.92418	102	
286.65865	160	
286.80965	108	
287.80157	104	
287.91659	96	
289.78908	88	
289.82638	88	
293.85515	106	
294.18424	88	
294.86480	240	
295.18241	120	
295.86959	156	
296.18038	90	
298.82240	166	
299.83646	122	
299.87048	100	
300.80889	168	1+
300.87252	144	
301.86023	162	
302.85775	118	
303.52848	106	
303.80651	130	1+
303.94473	128	
305.89468	160	
306.03217	106	
307.05060	162	
307.80096	128	
307.89118	188	
308.87925	216	
309.15090	148	
309.17022	120	
310.12253	118	
310.87665	280	
311.38688	88	
311.89017	226	
312.80241	100	
312.87287	88	
316.69220	100	
316.92575	92	
317.13468	224	
320.56268	92	
321.82802	90	
322.89820	104	
323.11818	92	
323.76087	100	
323.88662	256	
324.89184	162	
326.84140	134	
327.90247	124	
328.18922	142	
328.88679	204	
330.81577	162	
334.55630	92	
334.87549	100	
337.14830	90	
337.19124	168	
339.29007	118	
339.35037	92	
339.82458	162	
339.89934	162	
340.03364	152	
341.25531	108	
343.20767	124	
343.80086	94	
344.89852	154	
345.20028	92	
END IONS

###FS:    #m/z: 507.84655 #charge 1+
###MS: 73
###MSMS: 75
BEGIN IONS
TITLE=Cmpd 56, +MS2(507.8466), 28.2-35.2eV, 1.6min #75
RTINSECONDS=96.3145
SCANS=73,75
PEPMASS=507.84655	534410
CHARGE=1+
196.01883	576	
213.15909	718	
214.88565	264	1+
224.97950	282	
226.11501	240	1+
227.88763	224	1+
232.89382	598	1+
235.14127	1372	1+
236.89040	332	1+
238.06350	230	1+
239.17234	144	
241.85477	278	
243.86602	164	
244.12906	142	
249.15790	1026	1+
250.91423	150	
250.97241	592	1+
252.78849	316	1+
259.88432	292	1+
260.85475	162	
261.87167	288	1+
262.13695	5570	1+
266.12838	146	
266.16504	184	
266.90389	230	1+
267.89062	240	1+
268.86145	184	
270.85859	266	
271.10148	176	
272.85614	644	1+
274.79681	144	
276.39678	166	
277.15318	1738	1+
277.37063	240	1+
277.85180	204	1+
278.02669	194	1+
278.13375	236	1+
279.13781	152	1+
280.89150	440	1+
281.21925	478	1+
282.11909	250	1+
283.87850	154	
283.89517	354	1+
284.19534	1150	1+
284.90069	284	1+
285.85130	258	
286.13835	564	1+
287.85327	610	
288.86960	516	
288.89235	286	
289.88042	752	
290.86527	1136	1+
292.86224	158	
293.87325	3466	1+
293.99489	140	1+
294.39680	248	1+
294.99467	188	1+
296.10221	158	
297.15443	174	
297.86364	256	
298.85110	150	
299.83084	152	
299.89547	224	1+
300.85729	536	1+
301.84006	432	1+
301.90716	228	1+
302.54871	264	1+
303.16784	294	1+
303.20977	248	1+
303.80167	208	1+
303.86614	386	1+
305.86398	792	1+
305.91254	212	1+
306.12346	150	
306.88194	198	
307.89069	804	
308.14370	1212	1+
308.87581	1050	
309.88568	818	
310.15830	820	1+
310.82423	274	1+
310.84846	176	
310.87246	256	
311.11261	228	1+
311.13795	200	1+
311.35300	144	
311.88416	8306	1+
312.01387	222	1+
312.03215	158	
312.22586	520	
312.82172	296	1+
312.92697	160	
313.22869	320	
313.85379	154	
313.97535	118	1+
314.86617	1006	1+
315.16693	474	1+
315.37359	322	1+
316.81930	344	1+
316.86560	328	
316.87961	474	1+
318.86155	186	
319.88869	268	
320.38241	144	
320.88543	188	
321.82131	182	1+
322.88570	340	
323.87250	254	
324.86354	202	
324.89211	198	
325.86447	188	
325.89926	294	
326.24313	2214	1+
326.59010	174	1+
326.82656	152	
326.88339	2726	1+
327.59573	250	1+
328.86589	316	
329.80356	148	
329.87050	286	
330.88347	188	
331.02572	176	
331.20057	204	
332.87710	390	
333.17497	4414	1+
333.87411	288	1+
334.84398	418	1+
334.89423	172	
335.84724	378	1+
335.88524	310	
336.14612	112	1+
336.40906	152	
337.88159	204	
337.90178	194	
338.39752	176	
338.89375	300	1+
339.02112	144	
339.86360	188	1+
342.07591	154	
343.94219	162	1+
344.41265	148	
344.42894	182	
345.82529	152	
345.91833	174	
346.73457	228	1+
346.76575	184	1+
347.32874	206	1+
348.16367	276	1+
348.89423	156	
349.76924	166	
350.78278	238	1+
350.88853	270	1+
351.72742	164	1+
352.90529	360	1+
353.12224	170	1+
353.78340	250	1+
353.85302	766	1+
354.90951	156	
355.89103	710	1+
356.71917	296	1+
356.89517	502	1+
357.72238	256	1+
357.80801	236	1+
357.82864	154	
359.01237	256	1+
359.34251	144	
360.01420	296	1+
360.86378	274	1+
361.40826	270	
361.72338	244	1+
362.36316	264	1+
362.77251	154	
362.84642	200	1+
363.86608	216	1+
365.18154	238	1+
365.78381	148	
366.18677	288	1+
366.77967	288	1+
366.84079	1336	1+
367.00612	106	1+
367.33967	166	
367.70924	1028	1+
367.76563	354	
368.89493	144	
369.04754	224	1+
369.71568	174	
369.84050	288	1+
369.90032	152	1+
370.72494	442	1+
371.19272	222	1+
371.70686	184	
371.72793	318	1+
372.03158	184	1+
372.77850	144	
372.79844	220	
373.72134	464	1+
373.86750	144	
373.90890	294	1+
374.79148	372	1+
374.81856	154	
375.85646	178	
376.22173	2406	1+
376.38841	192	
376.88542	278	1+
378.88345	272	1+
380.85917	194	
381.71527	724	1+
381.84804	482	1+
381.89259	166	
382.85382	314	1+
383.21855	188	1+
383.26518	466	
383.89581	174	
384.19524	230	1+
384.74950	170	
384.85053	3224	1+
385.39807	266	
385.79138	318	1+
385.88995	272	1+
386.71698	404	1+
387.23382	154	1+
387.72005	272	1+
387.85066	278	1+
388.79206	378	1+
389.19955	438	1+
389.84549	218	
390.84042	1212	1+
391.90984	116	1+
392.08176	298	1+
392.82743	358	1+
392.87623	148	
393.08037	182	1+
393.89496	168	
394.80821	146	
395.78922	144	
395.86813	360	1+
396.86555	194	1+
396.90781	210	
397.28044	418	1+
397.31783	574	1+
397.72351	796	1+
398.72770	594	1+
398.86638	314	
399.22355	1024	1+
399.71848	452	1+
399.80478	160	
399.85559	498	1+
400.33901	258	1+
402.86192	674	
403.81448	288	1+
403.87179	726	
404.06503	162	1+
404.43048	154	
404.79059	326	1+
404.86810	452	
405.75958	180	
405.87609	348	
406.87094	224	
407.72871	406	1+
407.86559	6092	1+
408.30470	98	1+
408.38904	224	1+
409.39390	152	1+
409.72360	252	
410.01905	98	1+
410.08405	186	1+
410.72630	816	1+
410.83507	196	
410.85710	432	
410.87380	324	
411.81254	440	1+
412.85466	250	
413.74392	188	1+
413.87691	686	1+
414.23303	298	
415.03841	118	1+
415.87313	484	1+
417.81647	244	1+
417.85591	384	1+
419.26054	158	
421.38003	228	1+
421.87729	1212	1+
423.77131	150	
423.79301	264	
424.87100	146	
425.30788	240	
425.75169	258	
425.88314	210	
426.31557	244	
426.75694	276	
426.80939	162	
426.86255	792	1+
427.73467	848	
428.09503	170	1+
428.73356	546	
428.75183	390	
428.85022	554	1+
428.86614	418	
428.88437	384	1+
429.74023	1066	1+
429.82761	354	1+
430.74225	744	1+
431.86680	910	1+
432.24459	3320	1+
432.68053	270	1+
433.68525	192	1+
434.37632	162	
435.87935	148	
436.76640	214	1+
436.90100	208	
438.89491	284	1+
439.84075	246	1+
440.73298	186	1+
440.95586	164	
443.68368	258	1+
444.38851	170	
444.68766	214	1+
444.87286	2044	1+
445.72085	154	
445.74331	522	1+
446.87127	318	1+
447.89696	144	
448.77966	374	1+
448.89682	222	
449.87779	1034	1+
450.74867	310	
450.82301	190	1+
451.74829	180	1+
452.77384	282	1+
457.90260	760	1+
462.88328	724	1+
464.88579	144	
465.71240	152	
467.88914	1358	1+
468.26181	242	1+
468.78908	146	
470.18049	166	
475.29208	408	1+
476.24780	360	1+
480.72374	394	1+
481.72527	278	1+
485.79058	496	1+
485.90089	548	1+
486.79559	354	1+
486.84223	212	
489.30867	176	
490.30968	308	
491.79712	208	1+
491.84875	206	1+
494.80275	262	1+
496.34590	220	
498.30127	320	1+
499.74090	354	1+
500.74560	256	1+
504.65657	230	1+
504.80008	204	
505.65682	198	1+
506.80036	228	1+
507.79888	166	1+
509.86067	476	1+
END IONS

###FS:    #m/z: 336.94649 #charge 1+
###MS: 73
###MSMS: 76
BEGIN IONS
TITLE=Cmpd 57, +MS2(336.9465), 28.0-35.0eV, 1.7min #76
RTINSECONDS=97.0865
SCANS=73,76
PEPMASS=336.94649	242408
CHARGE=1+
166.93549	92	
174.21120	100	
182.86556	130	
193.53406	124	
198.86228	88	
200.87701	242	1+
206.94745	96	
208.88499	134	
209.94399	226	
210.88510	276	
211.94450	5128	1+
212.87917	2094	1+
213.52390	102	
213.89636	106	
213.93940	1918	1+
215.88621	564	1+
215.93647	180	
217.88458	318	1+
217.93409	88	
218.96553	88	
222.82505	94	
223.95968	262	
226.11972	92	
226.15671	86	
226.89679	236	
226.97098	106	
227.19774	88	
227.35132	88	
227.78341	122	
227.83917	174	1+
228.89364	552	1+
229.64916	98	
229.92315	104	1+
229.95460	4880	
230.39574	88	
230.88874	4376	1+
230.96089	156	
231.95075	1958	1+
232.52171	100	
233.82169	324	1+
233.94951	326	
234.88336	108	
235.07838	200	
236.38125	106	
236.81873	108	
237.37015	86	
237.85115	100	
237.90866	132	
241.37850	106	
241.90427	114	
242.35477	94	
246.16389	232	
246.90265	198	
246.97466	178	
247.16661	126	
247.96763	1238	1+
248.89976	950	1+
249.06395	90	
249.85151	116	
249.95847	766	1+
250.65368	94	
250.82680	88	
251.03487	88	
251.07482	92	
251.15330	90	
251.83507	254	
251.90752	118	
251.96459	100	
252.84448	154	
252.97128	2124	1+
253.82743	130	
253.90694	492	1+
253.93725	90	
254.96655	774	1+
256.63191	90	
256.84842	110	
257.90864	232	1+
258.14689	92	
258.84544	156	
258.88705	90	
258.90912	150	1+
259.17180	126	
259.85429	152	
260.14129	126	
260.66438	90	
260.80220	146	
260.83029	242	1+
260.85267	108	
260.87044	88	
266.90238	100	
267.05336	116	
267.83942	906	1+
268.35991	124	
268.61429	102	
269.80159	118	
269.83870	252	
270.83747	168	
270.85362	138	1+
270.97839	388	
271.00626	88	
271.91424	138	
272.85509	88	
272.98525	92	
273.35830	102	
273.66313	158	
273.79479	142	
275.80629	104	
275.95437	334	1+
276.85550	452	1+
277.04705	212	1+
277.18221	88	
277.83696	204	
278.83558	738	1+
280.10303	94	
280.97758	92	
281.07811	98	
281.80504	116	
282.06207	218	1+
282.91101	92	
283.05473	172	1+
283.20063	96	
283.43269	176	
283.90998	114	
283.94807	284	1+
284.83706	92	
285.79336	102	
285.85012	572	
286.84939	1392	1+
289.15633	212	1+
290.77098	98	
290.89957	90	
291.05878	94	
291.79712	88	
292.02348	90	
292.06202	152	
292.10501	176	
292.79995	88	
292.86401	130	
292.95225	228	1+
293.15870	334	1+
294.85842	132	
295.58420	100	
295.85357	90	
295.87902	146	
295.99415	120	
297.04799	90	
297.87960	162	1+
298.67060	104	
298.80676	98	
298.85531	88	
298.92945	90	
299.69020	104	
301.82852	108	
301.87328	90	
302.14609	88	
303.80412	152	1+
303.95226	92	
305.85525	128	
306.88356	330	1+
307.82081	206	1+
308.08818	156	1+
308.66620	172	
308.87921	210	
309.86787	114	
310.87598	504	1+
313.15744	90	
314.81963	118	
317.37186	90	
317.75687	138	
319.17646	136	
320.16165	126	
323.88728	94	
324.13305	118	
324.15862	92	
324.89283	198	
324.95273	100	
325.89901	118	
326.71912	96	
327.06599	156	1+
327.50312	92	
328.17217	196	1+
328.38281	180	
328.88713	104	
330.87316	108	
330.89798	92	
331.88223	148	
332.85576	102	
333.04275	228	1+
335.44119	86	
336.81939	92	
338.90246	90	
339.17431	120	
340.91612	106	
END IONS

###FS:    #m/z: 340.94120 #charge 1+
###MS: 77
###MSMS: 78
BEGIN IONS
TITLE=Cmpd 58, +MS2(340.9412), 28.0-35.0eV, 1.7min #78
RTINSECONDS=100.751
SCANS=77-78
PEPMASS=340.94120	1712184
CHARGE=1+
183.98187	122	
190.53771	90	
192.92486	112	
196.88612	156	
200.04317	90	
202.03677	100	
203.05029	100	
203.11174	92	
203.88248	170	
203.95185	160	
205.95027	448	1+
208.85894	90	
208.88443	104	
208.94051	110	
210.94065	96	
212.87942	296	
213.87766	284	
213.93917	1302	1+
214.88078	224	
214.89634	204	
215.88593	294	
215.93766	294	1+
216.82642	108	
216.88631	212	
217.88370	138	
217.93277	124	
222.12538	94	
222.95516	132	
223.14198	88	
223.96019	262	
224.18387	122	
226.11615	94	
226.15506	154	
226.89661	122	
226.95031	176	
228.07605	220	1+
228.94818	192	
229.89704	88	
230.88966	1072	1+
231.94962	1382	1+
232.00923	86	
232.12870	90	
233.38963	100	
233.89998	186	
233.94923	198	
234.03322	118	
234.14153	132	
234.90033	102	
235.16390	86	
236.88490	236	1+
237.05858	124	
238.79593	154	
239.78836	172	
239.85015	90	
239.90298	232	
240.85035	104	
241.84283	108	
243.83591	214	
244.96309	92	
245.01885	108	
246.17153	98	
246.97796	406	1+
248.65752	104	
248.89957	296	1+
248.95809	314	1+
248.97139	140	
249.09722	92	
249.96186	268	1+
249.99119	228	1+
250.90067	136	
251.78867	138	
251.91251	90	
252.15178	94	
253.90575	242	1+
254.83214	178	
254.96581	1262	1+
255.08024	136	
256.85118	96	
256.92091	92	
257.81135	96	
257.84618	304	1+
259.67499	88	
259.89864	242	1+
259.95812	184	
260.83293	142	
260.85393	126	
260.93411	88	
261.84187	316	1+
261.89697	254	1+
262.92288	104	
266.83916	136	
266.86888	146	
267.09603	190	1+
267.56506	90	
268.84094	146	
269.15827	148	
270.47490	98	
270.82826	108	
270.84351	92	
272.85210	170	
272.92471	170	1+
272.98019	118	
273.06398	94	
273.79515	244	1+
274.08992	104	
274.86009	110	
274.89933	250	1+
275.80825	96	
276.02418	100	
276.85634	456	1+
277.96155	178	1+
278.53542	114	
278.84508	166	
279.24655	102	
279.79299	90	
279.84793	122	
279.85656	116	
279.88924	98	
281.90839	178	1+
283.78832	122	
284.86939	122	
285.20109	118	
285.85792	88	
286.15152	116	
289.81129	140	
290.78634	146	
290.85513	146	
291.55764	96	
291.80598	292	1+
291.89173	112	
292.86104	182	
293.87184	178	
294.17905	118	
294.86518	128	
295.17091	94	
296.81140	120	
297.00406	102	
297.69719	92	
297.83403	116	
297.98052	126	
298.01184	96	
299.67734	88	
300.76684	88	
301.93678	92	
302.17783	166	
302.94489	106	
305.42474	100	
306.87587	388	1+
307.87715	252	1+
309.16996	92	
310.87690	180	
311.88056	96	
314.83941	94	
314.87315	88	
316.43450	92	
318.93127	100	
319.88102	94	
321.91634	98	
322.17419	108	
322.57977	94	
325.69477	94	
325.77206	88	
326.89231	88	
327.87929	94	
328.81739	130	
330.81918	136	
338.87000	122	
339.04915	90	
340.17632	92	
340.19768	188	
340.59558	120	
341.21897	96	
342.16988	88	
342.90420	122	
343.51132	106	
343.90945	118	
344.17978	134	
346.40558	88	
END IONS

###FS:    #m/z: 336.94664 #charge 1+
###MS: 77
###MSMS: 79
BEGIN IONS
TITLE=Cmpd 59, +MS2(336.9466), 28.0-35.0eV, 1.7min #79
RTINSECONDS=101.524
SCANS=77,79
PEPMASS=336.94664	219458
CHARGE=1+
182.87522	82	
192.88897	144	
196.88443	206	1+
198.91595	90	
205.95198	92	
205.99351	100	
209.42317	86	
210.88331	324	1+
211.94508	3848	
212.00596	94	
212.87794	2390	1+
212.95079	112	
213.48705	90	
213.94139	1806	1+
215.88576	376	1+
215.93929	142	
216.94032	84	
217.07042	96	
217.88267	160	
217.93318	96	
222.95611	366	1+
224.94807	204	1+
227.95062	134	
228.89272	330	1+
228.94971	82	
229.95507	4050	1+
230.07531	144	1+
230.88940	3306	1+
231.12303	102	
231.95073	2262	1+
232.02056	204	1+
233.82592	146	
233.89726	376	
233.95676	426	1+
234.88619	240	1+
234.96430	248	1+
235.02765	82	
235.11482	136	
235.90685	154	
236.08742	80	
237.13014	88	
237.79967	80	
238.51215	98	
239.95784	114	
240.40279	84	
240.56102	92	
240.84017	102	
241.96093	84	
242.88046	88	
243.83329	106	
244.12635	194	
245.60735	104	
246.16101	134	
246.97523	140	
247.96809	1268	1+
248.52167	108	
248.90032	1262	1+
249.53356	88	
249.65927	106	
249.96268	632	1+
250.83099	310	
250.95167	270	
251.07116	246	
251.09167	94	
251.79131	128	
251.83942	230	
251.92030	178	1+
252.12958	134	
252.83268	570	1+
252.90163	162	1+
252.97204	2192	1+
253.13652	98	
253.83287	344	1+
254.01828	126	
254.96643	1056	1+
255.06950	114	
255.78480	86	
255.86534	88	
255.90924	284	1+
256.40703	94	
256.85227	152	
256.89181	128	
256.96305	210	
257.79975	80	
257.84705	442	1+
257.96810	146	
258.04812	82	
258.84740	312	1+
258.89114	84	
258.96417	84	
259.66424	86	
259.95801	140	
260.16004	226	
260.88240	102	
260.99179	98	
261.83544	116	
262.50334	84	
262.90343	100	
263.96366	88	
264.11127	154	
265.08837	164	
266.15099	114	
266.85769	122	
266.97441	96	
267.84655	186	
268.66540	100	
268.84226	264	
269.85025	260	
270.02140	84	
270.83977	394	1+
270.85569	156	
270.98175	496	
271.09825	124	
271.91789	388	1+
272.97942	182	
273.09654	88	
273.79156	346	1+
274.03077	88	
274.60830	80	
274.85605	122	
275.84165	122	
276.84901	198	
276.86879	158	
277.83696	178	
277.86141	84	
278.43477	86	
278.83446	620	1+
278.90018	212	
280.02620	98	
281.87207	122	
283.42568	88	
285.12606	122	
285.85271	402	
286.08417	94	
286.15588	168	
286.36267	96	
286.79691	102	
286.85177	806	1+
287.81052	84	
290.00411	88	
291.80442	110	
291.85839	400	1+
292.11314	146	
292.16594	106	
293.10758	130	
294.00011	202	
294.15966	108	
294.86817	356	1+
294.90324	80	
295.05302	80	
295.40094	96	
295.67730	82	
295.87574	208	1+
296.15473	82	
296.17814	94	
297.86240	84	
301.06274	84	
302.14586	82	
302.87637	88	
303.93294	100	
304.86073	128	
305.08210	186	1+
306.15285	138	
307.88403	124	
308.86544	228	1+
309.12850	84	
310.87668	360	1+
314.16868	80	
315.81213	88	
316.69209	82	
316.93469	84	
317.18844	188	1+
317.93226	92	
318.86365	84	
319.73059	104	
320.16162	190	
321.16406	138	
321.99340	80	
322.51808	84	
323.88412	406	1+
324.89144	340	1+
324.96817	88	
326.88264	120	
328.89275	120	
330.18201	80	
330.69125	128	
330.76456	90	
334.18109	184	1+
335.21901	184	
337.18335	146	
338.18804	148	
339.78952	86	
342.40403	108	
END IONS

###FS:    #m/z: 359.96252 #charge 1+
###MS: 77
###MSMS: 80
BEGIN IONS
TITLE=Cmpd 60, +MS2(359.9625), 28.0-35.0eV, 1.7min #80
RTINSECONDS=102.296
SCANS=77,80
PEPMASS=359.96252	175492
CHARGE=1+
177.93767	92	
191.94371	104	
202.04740	92	
207.94846	414	1+
209.89978	102	
209.94295	1242	1+
220.96107	122	
222.12062	104	
222.95334	1086	1+
223.88718	150	
224.13744	94	
224.94814	1714	1+
226.89052	314	1+
226.94755	6604	1+
227.10228	104	
227.14203	112	
227.93602	246	
228.87040	96	
228.94279	7172	
229.94371	178	
230.05876	104	
230.12599	100	
231.07894	232	1+
232.14887	106	
232.82431	130	
232.94307	96	
233.53792	106	
233.91640	128	
233.96130	252	
234.09549	110	
234.57084	92	
234.83316	106	
235.11552	334	1+
235.60457	92	
235.82850	162	
235.85712	96	
237.05820	238	
237.89811	92	
238.96938	134	
239.07333	174	1+
239.80362	100	
240.13297	232	
240.82245	300	1+
240.83573	102	
240.94138	340	1+
240.96046	1272	1+
241.99147	202	1+
242.95834	1062	1+
244.08616	94	
244.95746	2586	
245.94214	330	
246.12904	98	1+
246.95400	2916	1+
247.10652	170	
247.44098	90	
248.80495	164	
249.01941	96	
249.80146	98	
249.94582	598	1+
250.13980	98	
250.96754	204	
251.07695	194	1+
251.97375	138	
252.10517	182	
252.90282	92	
253.83373	118	
253.94818	146	
255.60793	102	
257.15653	180	
257.17719	138	
257.79658	104	
258.14170	678	
258.83416	364	1+
258.97407	96	
259.95898	102	
260.94799	126	
260.97067	1166	1+
261.00148	154	
261.43005	98	
261.47586	106	
261.87937	124	
263.50700	98	
263.83720	100	
264.04326	88	
264.81591	218	1+
265.97537	320	1+
266.81270	440	1+
267.05671	92	
267.10576	160	
267.97582	588	1+
268.15166	118	
268.79263	206	1+
268.85192	100	
268.95970	136	
269.97143	478	
270.14378	146	
271.84387	166	
271.87045	168	1+
273.80093	92	
273.96609	92	
275.10051	222	1+
275.97233	198	
276.86033	252	1+
277.80807	120	
278.79621	182	
278.87940	136	
278.92891	104	
278.95988	160	1+
279.12874	144	
279.79889	110	
279.94513	88	
280.11335	228	1+
280.79308	404	1+
280.86668	136	
280.90311	94	
281.86868	90	
281.91409	104	
282.80186	166	
283.07494	322	1+
283.15081	90	
284.82379	128	
284.87747	126	
285.94133	138	
286.39834	88	
289.83051	92	
291.05481	88	
292.04849	108	
292.13178	218	
293.12180	122	
293.85821	122	
293.89893	110	
294.11715	186	
295.11621	98	
295.80509	326	1+
296.80744	276	1+
296.87595	104	
298.13181	262	1+
298.80673	686	1+
299.99289	122	
300.10358	264	1+
300.64297	98	
300.87334	130	
301.08103	322	
301.10716	216	1+
301.78443	116	
301.81817	102	
301.93903	98	
303.43448	98	
303.78509	164	
303.94500	148	
306.87167	116	
306.97149	106	
307.13037	94	
308.58117	100	
308.80312	334	1+
309.12127	140	
309.80776	200	1+
310.87533	512	1+
311.86150	110	
312.80876	128	
313.46860	100	
314.82025	128	
316.81793	196	
317.81876	98	
317.89072	90	
318.93641	380	1+
321.16223	100	
322.93005	204	
324.89527	238	
324.93963	96	
325.06577	110	
325.15583	570	1+
325.40880	102	
327.88811	240	1+
328.39716	94	
336.82159	90	
336.94507	688	
337.12214	498	1+
338.75791	96	
340.16401	128	
340.94268	200	
342.65613	94	
343.91196	90	
344.90225	134	
345.20160	128	
349.12343	226	
349.15851	140	
352.74106	104	
355.21159	90	
357.16256	116	
357.20321	270	1+
357.22524	162	
358.93081	94	
360.41681	104	
363.80741	98	
364.80449	146	
END IONS

###FS:    #m/z: 322.93064 #charge 1+
###MS: 81
###MSMS: 82
BEGIN IONS
TITLE=Cmpd 61, +MS2(322.9306), 28.0-35.0eV, 1.8min #82
RTINSECONDS=105.973
SCANS=81-82
PEPMASS=322.93064	4638050
CHARGE=1+
180.00578	88	
190.93624	86	
192.02174	88	
196.88634	88	
199.10670	100	
200.88471	84	
205.94976	554	
205.97026	98	
209.12545	140	
212.03435	86	
212.87751	120	
212.90071	88	
213.05310	86	
213.13357	88	
214.89163	138	
215.89430	116	
216.89140	92	
217.90308	126	
222.95588	570	1+
223.96040	482	1+
224.13571	86	
226.60779	86	
226.84243	98	
227.10079	144	
227.93005	124	
228.12931	96	
229.03933	92	
229.56168	94	
229.83908	146	
230.83891	144	
230.88645	588	1+
231.12182	186	
232.12712	94	
232.91143	90	
233.12705	86	
238.02720	110	
239.07773	130	
239.39861	102	
239.91754	92	
240.82353	290	1+
240.88951	164	1+
240.94171	1496	
241.93970	5440	1+
242.82203	142	
242.94222	3964	1+
243.81776	446	1+
244.07264	170	
244.12875	184	1+
244.81793	314	1+
244.83627	84	
244.85313	198	
244.88638	86	
244.94055	706	1+
245.39001	84	
245.46329	98	
245.92689	94	
246.16164	154	
246.85133	148	
246.97762	382	1+
248.83949	84	
248.85575	126	
248.90124	86	
249.04478	84	
249.17838	86	
249.97190	90	
250.11586	126	
250.84328	134	
250.92654	120	
252.13717	158	
253.11770	292	1+
253.83814	134	
254.88424	142	
255.10531	310	
255.78774	186	
257.80092	180	
258.06197	92	
258.12897	84	
258.17974	88	
258.83484	522	1+
260.33765	140	
260.83005	220	
260.88604	84	
261.83203	812	1+
261.85412	104	
262.14877	106	
262.64069	98	
263.08049	92	
263.83786	242	1+
263.97750	174	
264.95988	120	
265.05808	142	
265.85740	134	
266.84830	234	1+
267.76422	84	
268.17820	108	
268.87129	216	1+
268.95035	94	
269.93544	116	
271.14616	100	
271.80540	88	
271.82896	188	1+
272.13590	110	
272.39486	86	
272.85790	86	
273.79295	418	1+
274.84169	232	1+
275.80068	88	
275.98963	88	
278.12324	140	
279.09365	528	1+
279.91205	86	
280.11522	100	
281.49498	98	
281.97933	96	
282.08364	98	
282.78964	436	1+
282.85727	104	
282.90623	144	
283.79139	364	1+
283.85440	86	
284.29437	400	
284.85170	170	1+
285.20425	84	
285.54071	86	
286.64090	118	
286.91656	124	
287.79155	132	
287.84171	86	
289.16409	134	
289.43766	86	
289.79052	136	
289.87969	252	
290.01877	100	
291.11976	118	
291.17601	88	
291.78512	114	
291.80483	586	1+
292.36986	88	
292.75259	90	
293.09657	84	
293.15537	100	
293.93817	84	
294.18368	132	
294.81352	116	
294.86037	176	
294.96732	114	
295.03002	114	
296.01764	142	
296.11916	156	
297.06412	104	
297.37736	98	
299.78946	164	
299.86751	170	1+
299.88261	126	
300.82864	86	
302.35080	100	
302.72253	84	
305.12966	126	
305.87457	138	
306.49206	84	
307.76328	98	
307.79768	550	1+
307.89584	282	
308.69106	86	
308.89201	116	
309.04685	84	
309.16597	86	
311.89192	122	
314.13610	88	
314.15130	86	
314.82341	144	
315.81968	90	
317.84234	84	
318.14211	92	
321.41429	100	
324.09770	120	
324.86655	98	
324.89051	494	1+
328.14692	126	
END IONS

###FS:    #m/z: 340.94131 #charge 1+
###MS: 81
###MSMS: 83
BEGIN IONS
TITLE=Cmpd 62, +MS2(340.9413), 28.0-35.0eV, 1.8min #83
RTINSECONDS=106.745
SCANS=81,83
PEPMASS=340.94131	1607258
CHARGE=1+
184.87007	86	
190.93119	186	
190.94857	132	
192.92555	128	
196.88604	122	
197.11889	88	
202.48411	88	
205.92841	88	
205.95058	158	
207.54561	94	
210.90360	132	
210.94184	214	
211.12013	110	
211.15511	108	
212.88093	876	1+
213.88294	608	1+
213.93915	1118	1+
215.88384	182	
215.93655	404	
216.38550	108	
216.89333	178	
217.88391	202	1+
219.03421	88	
219.39409	96	
223.95846	316	1+
226.94828	94	
227.95713	156	
228.56764	92	
228.89380	132	
228.94481	214	1+
229.39441	94	
230.88918	1190	1+
230.95522	110	
231.05521	90	
231.41272	104	
231.89205	728	1+
231.94991	940	1+
233.89864	302	1+
233.94836	194	
234.08891	94	
234.14808	94	
235.95808	142	
235.99291	92	
237.62953	98	
237.64644	84	
237.89085	142	
238.00054	92	
238.16148	94	
240.78893	104	
240.84717	86	
240.94322	118	
241.07823	134	
241.94455	134	
242.84475	268	1+
243.02803	90	
243.83330	140	
244.13749	106	
245.58804	94	
245.83865	106	
246.08317	86	
246.16573	84	
246.88483	84	
246.97601	212	
248.89845	334	1+
249.96178	480	1+
250.65313	170	
251.15447	126	
254.90363	84	
254.96559	474	1+
255.07553	156	
255.80425	88	
256.03437	84	
256.34892	106	
256.86633	124	
257.02624	192	1+
257.88493	114	
258.15453	86	
258.84522	222	
258.90554	180	1+
259.11854	98	
259.85292	108	
259.96042	172	
260.15917	90	
262.15891	112	
262.85559	96	
263.00481	94	
263.07778	126	
266.06107	108	
266.85277	252	1+
267.14521	98	
268.17595	272	
268.93831	108	
269.48837	92	
269.84323	116	
270.52180	92	
270.91493	98	
271.79746	92	
271.84716	146	
272.50210	90	
272.80993	126	
272.85898	178	1+
272.93540	276	
272.97369	146	
273.66809	124	
273.92296	102	
274.81786	112	
276.04680	102	
276.85610	514	1+
277.80796	110	
278.05867	88	
278.81756	104	
278.84574	178	1+
279.92736	132	
281.40328	158	
281.81479	202	1+
282.18068	88	
282.91651	94	
283.80610	88	
284.01942	136	
284.37321	96	
285.20272	88	
285.82447	88	
286.86547	92	
288.86960	86	
288.88444	100	
289.88165	146	
291.80662	102	
292.43697	86	
293.60780	98	
294.18009	210	1+
294.66920	88	
295.75869	112	
296.97731	90	
298.08938	86	
298.80453	114	
298.85113	86	
299.42644	88	
299.87467	120	
300.85871	178	1+
302.19241	86	
302.94380	132	
303.86679	88	
306.88642	274	
307.80106	182	
308.89594	92	
308.93255	102	
309.82072	120	
309.89804	86	
309.92209	114	
310.88075	116	
311.82707	88	
311.88730	174	
312.01365	88	
312.80771	100	
313.87565	174	1+
314.83568	86	
315.39781	96	
320.15302	250	1+
320.37813	92	
323.88438	244	1+
324.01731	86	
324.80889	96	
326.89938	120	
327.00550	90	
330.82013	114	
331.11314	106	
334.92237	86	
337.19192	198	
337.36494	86	
340.77238	92	
341.89643	138	
342.32213	92	
343.19347	208	
343.90917	96	
344.17849	96	
344.89395	266	1+
345.16824	154	
END IONS

###FS:    #m/z: 363.95757 #charge 1+
###MS: 81
###MSMS: 84
BEGIN IONS
TITLE=Cmpd 63, +MS2(363.9576), 28.0-35.0eV, 1.8min #84
RTINSECONDS=107.518
SCANS=81,84
PEPMASS=363.95757	881018
CHARGE=1+
182.86611	122	
185.92825	114	
187.86614	92	
187.88067	90	
189.86335	636	1+
191.85973	934	1+
196.88213	334	1+
205.87557	208	1+
205.94955	300	
207.94668	120	
208.45241	92	
209.09091	108	
209.87281	156	
209.94437	1658	1+
210.88458	512	1+
212.87965	2616	1+
213.41901	98	
214.89574	308	
215.41356	130	
216.40884	146	
217.97766	102	
218.91251	152	
219.86058	200	1+
221.89475	104	
222.95244	1274	1+
223.02488	98	
224.89060	340	1+
224.94994	1794	1+
225.97228	116	
226.94779	8064	1+
227.04446	230	1+
227.88373	130	
228.89500	930	1+
228.94245	9234	1+
229.54143	120	
230.39134	112	
230.82706	126	1+
230.88924	6050	1+
231.79428	96	
232.88470	510	
232.90414	112	
234.14248	236	1+
235.10770	170	
238.06802	200	1+
240.82232	348	
240.86593	92	
240.93877	334	
240.96153	866	1+
241.07578	232	1+
241.94007	230	
242.82404	100	
242.94345	850	1+
242.95976	870	1+
243.78207	122	
243.82434	232	
243.90008	134	
244.49904	120	
244.82067	222	
244.90102	102	
244.95746	5504	1+
245.07777	198	
245.10984	134	
245.82298	140	
245.94604	242	
246.11460	102	
246.90450	296	1+
246.95386	6380	1+
248.09195	106	
248.80394	210	
248.90108	1474	1+
248.94408	94	
249.80295	172	
250.89657	292	
250.97099	382	1+
251.07096	94	
251.08546	90	
251.90538	134	
252.08360	90	
252.10516	212	
252.80054	134	
252.88877	194	
252.90754	438	1+
253.84107	184	
253.90884	338	1+
254.02029	98	
254.11054	94	
257.06294	92	
257.91999	94	
258.83208	222	
258.97097	234	
259.97492	162	
260.83166	178	
260.96849	688	
261.83310	266	
262.13458	244	1+
262.82892	350	1+
263.90464	148	
263.97765	178	1+
264.84829	90	
264.86533	142	
265.08919	194	1+
265.97630	126	
266.81556	240	
267.78656	146	
267.97304	1056	1+
268.95798	218	
269.96915	610	1+
270.41865	108	
271.17028	96	
271.84040	298	1+
271.91617	350	1+
273.93323	92	
274.81875	90	
274.85145	120	
275.41417	100	
275.85150	334	1+
277.82023	98	
278.09572	104	
278.79816	354	1+
278.84178	88	
278.85955	110	
279.10313	288	1+
279.23047	106	
280.12883	132	
280.48147	92	
280.79393	686	1+
280.98478	100	
282.80608	122	
283.77881	126	
283.79559	122	
283.84910	340	1+
283.87809	224	1+
283.98458	142	
284.82455	248	
285.38733	94	
285.79160	434	1+
285.84445	568	
286.81883	254	1+
288.63498	174	
289.85786	252	1+
289.88553	114	
290.78917	148	
291.42460	110	
292.85926	138	
294.11906	166	
294.14369	214	1+
294.86290	124	
296.39585	108	
296.81116	372	
297.80476	1438	1+
298.14231	142	
298.80653	980	1+
300.80068	168	
300.81488	124	
300.86773	460	1+
301.80340	212	
301.86693	268	1+
303.11051	192	1+
303.80723	312	
303.85626	1664	1+
303.88310	108	
303.94454	222	1+
306.84826	198	1+
307.64981	96	
308.88398	124	
308.92163	98	
310.14374	202	1+
310.62512	90	
310.87362	146	
312.96430	90	
314.07011	260	1+
315.88104	120	
316.81751	134	
317.81239	240	1+
317.94302	104	
318.93010	136	
319.94178	90	
320.87097	92	
320.93580	126	
321.14302	158	1+
321.72209	166	1+
321.81907	410	
321.86988	244	
322.93075	164	
323.20851	92	
323.82260	124	
323.96069	128	
324.13921	160	
326.87283	430	1+
328.16504	96	
328.83660	116	
330.16030	110	
330.39861	92	
331.11249	94	
331.88645	110	
333.12941	88	
333.45431	106	
334.82224	166	1+
334.91100	92	
335.76306	88	
336.94603	568	1+
338.94092	96	
339.82653	372	1+
340.14757	206	1+
340.82846	228	1+
340.93717	390	
347.22808	250	
349.12701	308	
349.72108	88	
350.11627	170	
358.16273	102	
359.76242	252	1+
360.54482	96	
361.28495	116	
363.80481	118	
365.93558	100	
367.13530	372	
368.11766	122	
END IONS

###FS:    #m/z: 322.93062 #charge 1+
###MS: 85
###MSMS: 86
BEGIN IONS
TITLE=Cmpd 64, +MS2(322.9306), 28.0-35.0eV, 1.9min #86
RTINSECONDS=111.195
SCANS=85-86
PEPMASS=322.93062	4194450
CHARGE=1+
180.52992	88	
192.02191	80	
192.88621	108	
195.89351	82	
203.91683	78	
205.94727	472	1+
206.04045	80	
207.97348	108	
209.12839	88	
209.94412	102	
210.88099	86	
211.90228	92	
213.12483	114	
214.89501	154	
218.84352	96	
219.11612	98	
221.88153	110	
221.92788	80	
222.95132	130	
223.82018	106	
223.95981	298	
224.96224	166	
226.15084	238	1+
226.33390	78	
227.10105	168	
227.90882	78	
228.24254	84	
228.84346	222	1+
228.89153	214	
228.91038	152	
230.89063	240	
231.12030	190	
234.09186	100	
235.88253	140	
236.00289	96	
237.40212	100	
238.88984	82	
239.79044	84	
240.82070	220	
240.92284	114	
240.94120	1020	
240.96409	298	1+
241.82702	88	
241.84145	160	
241.89202	96	
241.94216	962	
242.82496	134	
242.94242	3280	1+
242.98017	114	
243.79735	106	
243.83166	132	
243.88191	184	
244.12788	112	
244.82117	540	1+
244.93857	1010	1+
244.97840	78	
245.10999	80	
246.13685	90	
246.36635	98	
246.43595	96	
246.65552	88	
246.97610	488	1+
249.43443	78	
249.96984	88	
250.05148	88	
250.46910	78	
250.57793	96	
251.07203	152	
251.10306	134	
252.33067	98	
252.91995	92	
255.10851	352	
255.35468	92	
258.83527	316	1+
260.47816	102	
260.82997	528	
261.14855	90	
261.47508	136	
261.83158	1254	1+
262.80117	108	
264.82522	190	
266.11051	78	
267.15702	94	
267.79704	194	1+
267.87235	82	
267.94260	112	
268.90827	96	
269.12188	100	
269.17435	82	
269.39767	80	
271.05081	102	
271.10754	94	
271.80237	94	
272.13407	350	1+
272.99312	98	
273.15273	302	1+
273.79348	326	
274.15591	260	1+
274.79363	138	
275.22519	78	
275.92863	90	
276.13276	78	
276.81352	134	
276.85688	104	
277.11278	86	
277.15413	82	
277.82257	98	
278.08982	742	1+
279.09268	660	1+
279.17916	78	
282.86558	126	
283.07057	120	
283.78856	102	
283.86007	96	
284.29185	188	
285.20469	82	
285.99012	102	
286.16735	100	
286.51626	84	
286.83010	104	
286.92190	100	
287.02776	78	
287.91665	90	
288.94291	80	
289.03689	80	
289.79176	94	
289.88025	366	
290.15898	158	
290.87042	130	
291.80408	88	
292.86312	86	
293.81175	78	
294.37597	84	
294.81692	82	
296.05767	78	
296.80550	250	1+
299.78719	248	
300.35772	78	
301.15961	88	
301.88422	294	1+
302.15463	102	
306.12052	84	
307.79967	352	1+
307.89502	312	1+
309.88310	104	
309.90307	266	1+
310.80526	118	
311.10972	102	
311.12918	102	
311.38700	78	
311.86141	166	
311.88516	116	
312.67445	142	
312.83167	78	
314.81608	118	
314.89641	92	
315.86024	86	
318.83071	134	
319.82261	84	
320.52972	92	
320.75866	156	
320.90036	82	
321.88553	86	
322.17509	142	
323.18671	78	
324.86413	102	
324.88915	142	
325.89576	114	
326.76629	106	
326.84830	80	
327.80167	78	
END IONS

###FS:    #m/z: 363.95735 #charge 1+
###MS: 85
###MSMS: 87
BEGIN IONS
TITLE=Cmpd 65, +MS2(363.9574), 28.0-35.0eV, 1.9min #87
RTINSECONDS=111.967
SCANS=85,87
PEPMASS=363.95735	723892
CHARGE=1+
182.86788	158	
184.93534	104	
189.86340	432	
191.85966	580	1+
196.88446	382	1+
207.87700	448	1+
207.94761	238	
208.93935	112	
209.86586	118	
209.94374	1192	1+
210.88454	584	1+
211.87006	92	
212.87898	2778	1+
212.93147	158	
214.89805	362	1+
215.41645	94	
216.89611	106	
218.90940	94	
219.86818	118	
221.93147	96	
222.52634	98	
222.95198	1310	1+
224.54393	92	
224.94898	1296	1+
226.89287	228	1+
226.94785	8152	1+
228.89463	562	
228.94306	8684	1+
229.11863	128	
229.16873	130	1+
229.79797	228	1+
230.84732	192	
230.88977	5550	1+
230.93043	156	
232.88549	780	1+
234.14578	130	
234.88078	306	1+
235.11673	146	
235.84789	186	
236.12128	112	
237.05249	108	
239.13088	94	
239.97037	88	
240.82286	204	
240.83556	144	
240.89160	170	
240.94240	170	
240.96269	686	1+
241.82487	136	
241.94167	876	1+
242.94397	512	1+
242.95975	1118	1+
243.81988	630	1+
244.07076	92	1+
244.95774	5182	1+
246.36802	92	
246.79807	96	
246.90975	276	
246.95312	4584	1+
246.97443	280	
247.04762	92	
248.80526	316	1+
248.90058	1414	1+
249.05726	120	
249.13183	186	
250.89957	438	1+
250.94723	178	
252.07437	172	
252.10692	212	
253.90684	408	
254.80113	180	1+
255.08013	90	
255.57042	96	
257.02374	106	
257.97290	228	1+
258.83309	244	
259.09358	114	
259.43052	100	
259.55318	90	
259.56576	90	
259.90954	100	
260.83082	506	1+
260.93215	92	
260.96945	442	1+
262.07321	100	
262.85480	98	
263.10148	142	
264.82139	116	
264.96920	448	1+
265.85422	90	
265.89854	90	
265.90786	282	1+
266.62155	106	
266.81580	286	
266.86211	172	1+
267.78405	332	1+
267.81734	192	
267.97682	582	1+
268.00192	128	
268.09925	90	
268.57203	96	
268.80976	212	1+
268.95742	134	
269.96983	950	1+
271.91684	428	1+
272.84580	128	
276.85464	162	
277.84745	252	1+
278.80287	170	
279.10183	152	
279.96101	156	
280.00231	92	
280.79243	716	1+
280.84728	180	1+
281.11397	112	
282.35603	102	
282.80233	106	
282.83240	154	
283.07119	120	
283.78976	210	
283.83663	96	
283.85238	214	
284.61581	90	
284.82251	188	
284.85049	144	
285.84546	866	1+
285.93706	102	
286.48092	96	
286.86159	90	
288.12973	96	
288.93000	110	
289.54832	92	
289.85981	248	1+
289.88724	192	1+
290.78724	182	
291.80413	138	
292.09973	184	
292.96758	104	
293.85245	146	
294.88942	124	
295.89165	104	
296.81290	210	
297.80292	718	1+
297.87118	134	
298.80500	506	1+
299.87983	330	1+
300.80194	300	1+
301.54454	88	
301.86051	216	
302.80288	116	
302.85910	130	
303.80518	440	1+
303.85770	1050	1+
304.88490	92	
305.11599	164	
305.14362	112	
305.36049	90	
306.85896	162	1+
307.16541	90	
307.88672	134	
307.92353	94	
309.92222	244	1+
310.10334	104	
310.14518	108	
310.87438	104	
314.82639	112	
315.88203	92	
316.81748	206	
318.81564	98	
318.93444	276	1+
319.08467	114	
320.14270	130	
321.81575	120	
321.86934	144	
321.91259	152	1+
322.15425	138	
322.80605	102	
324.14759	338	1+
324.87375	154	
324.88884	122	
325.90234	96	
326.87248	484	1+
329.87420	152	
331.38128	106	
333.69880	106	
336.94582	588	1+
337.83521	160	
339.83097	126	
340.02931	90	
340.18759	92	
340.35769	98	
340.93862	174	
341.13773	142	
342.15237	116	
342.82465	94	
342.91120	94	
344.41549	142	
346.20733	106	1+
346.79438	98	
348.17206	92	
349.12834	210	
349.16197	116	
350.16465	92	
353.75990	132	
354.20103	100	
357.83135	92	
358.21255	98	
360.71693	228	1+
361.01955	132	1+
361.77488	90	
365.61989	100	
367.13178	344	1+
368.42877	92	
END IONS

###FS:    #m/z: 507.84673 #charge 1+
###MS: 85
###MSMS: 88
BEGIN IONS
TITLE=Cmpd 66, +MS2(507.8467), 28.2-35.2eV, 1.9min #88
RTINSECONDS=112.739
SCANS=85,88
PEPMASS=507.84673	455914
CHARGE=1+
196.01506	192	
198.88367	222	1+
204.86615	134	
213.15946	130	
221.89200	152	
224.97974	162	
225.05662	134	
226.11862	130	
234.88019	236	1+
235.14128	1182	1+
238.05878	130	
240.17196	140	
244.12815	300	
245.11137	296	1+
249.15954	646	1+
250.90602	216	
251.02159	186	1+
253.22180	136	
259.87727	426	1+
262.13618	2702	1+
263.13763	1528	1+
265.09570	442	1+
266.16612	136	
266.85600	154	
269.92344	134	
272.38984	280	
273.85893	186	
276.85107	188	1+
277.15408	844	1+
277.88854	176	
280.85895	188	
281.22141	330	
282.89231	148	
284.19486	480	1+
285.36983	164	
285.79035	188	
286.13626	454	1+
287.85453	376	
288.87098	180	
289.39836	180	
289.88150	394	
290.86576	418	
291.13389	194	1+
291.86815	376	
291.95844	138	
293.87443	1882	1+
294.91407	128	1+
295.85776	166	
297.81726	144	
299.13584	164	1+
299.89077	204	1+
300.80556	256	1+
300.85310	208	1+
302.88267	136	
303.86665	380	
305.86515	132	
306.87915	240	
307.89067	640	
308.14272	1082	1+
308.87415	576	
309.81388	132	
309.87228	436	
309.88997	458	1+
309.99893	186	1+
310.15662	712	1+
310.87512	266	
311.11382	120	1+
311.80885	338	1+
311.88398	3754	1+
312.22747	534	1+
313.07987	212	1+
314.34825	142	
314.86779	236	
314.87821	224	
314.88136	238	
315.16406	374	1+
317.38622	142	
317.84447	140	
317.87756	458	1+
318.86037	160	
322.89122	308	
323.71668	150	
323.87666	160	
324.54056	230	1+
324.95152	202	
325.88273	136	
325.90287	270	
326.15754	130	1+
326.24232	2072	1+
326.88427	556	
327.82312	186	
327.87942	504	
328.87088	226	
328.89998	230	1+
328.97700	196	
329.88086	590	1+
330.38542	164	
331.87023	588	1+
333.17574	2930	1+
333.80578	152	
335.03879	208	1+
335.40808	148	
335.77567	208	1+
336.95488	190	
337.86605	180	
338.37282	148	
338.84520	156	
339.88158	214	
343.91567	144	
344.10563	138	
344.83102	240	1+
347.75492	162	
347.81992	212	1+
348.72765	134	
348.77245	166	
348.92067	142	
349.75755	556	1+
350.80853	266	1+
350.88957	288	
351.88406	134	
352.79461	168	1+
353.85468	302	1+
353.89784	166	
354.20944	134	
355.26953	232	1+
355.84359	228	1+
355.88939	306	
355.91786	132	
357.83837	160	
360.05779	146	
362.36277	134	
363.37292	156	
364.00465	198	
364.85272	148	
365.78493	182	
366.84016	458	
367.18386	140	
367.70797	888	1+
367.76213	296	1+
367.78219	188	
367.83986	376	
367.89062	350	1+
368.84232	226	
368.89346	280	1+
369.29165	138	
369.71053	502	1+
369.73166	180	
369.83540	352	1+
369.88254	224	1+
372.04202	132	
373.70193	140	
373.71974	286	1+
373.84011	192	1+
373.87259	244	
373.90114	136	
374.05308	164	1+
375.88437	558	1+
376.22034	1618	1+
376.88577	396	1+
377.73735	258	1+
378.74196	154	1+
380.72237	130	
381.72598	244	
381.79108	388	1+
382.72107	142	
382.79212	284	1+
382.85626	284	1+
383.26382	174	
383.71544	336	1+
384.39121	144	
384.85149	1780	1+
387.72411	136	
387.74371	150	
387.77892	246	1+
389.06123	254	1+
390.74703	256	1+
390.84263	974	1+
391.70810	136	
391.89299	190	1+
392.40231	164	
392.83181	288	1+
393.36340	130	
393.79834	232	
394.83824	148	1+
396.73201	134	
397.28259	240	1+
397.31728	366	1+
397.86245	244	1+
398.72947	340	1+
399.22350	468	
399.81161	332	1+
399.84699	268	
402.80087	182	1+
402.86722	1366	1+
403.71204	140	
403.87277	982	1+
405.77938	322	1+
405.86449	236	
406.85692	220	
407.72879	574	1+
407.81794	148	
407.86354	2208	1+
407.89668	160	
409.68997	188	1+
409.72272	606	1+
410.83803	302	
410.88055	186	
411.80826	326	1+
411.83440	148	
411.86544	158	
411.93555	196	1+
412.72898	512	1+
413.18813	176	1+
413.87852	336	1+
414.84636	206	1+
415.75576	212	1+
415.87470	296	
416.87812	232	
417.82301	180	1+
417.83770	148	
418.74270	134	
421.88520	346	1+
422.69177	232	1+
423.76736	380	1+
423.78234	176	
423.87232	186	
424.67984	142	
424.87145	134	
424.90451	166	1+
425.31289	460	1+
425.75102	730	1+
425.88142	212	
426.86447	436	
427.73742	1690	1+
427.86071	628	1+
428.80096	298	1+
428.86000	386	1+
429.84231	166	
430.73980	636	1+
431.86944	802	1+
432.24574	3350	1+
433.85528	294	1+
433.87718	136	
434.19203	130	
439.89599	176	
440.69304	132	
440.89631	150	
441.37883	162	
443.77144	174	
444.68242	376	1+
444.87252	1404	1+
445.74270	704	1+
449.76891	160	
449.87942	378	1+
450.66333	140	
450.75018	396	1+
452.74721	322	1+
453.89726	164	
455.76524	186	1+
457.69283	126	1+
457.90614	208	
459.16276	188	1+
460.72340	118	1+
462.88205	660	1+
463.10880	136	
467.70799	246	1+
467.88866	282	
468.78532	302	1+
468.89255	160	
471.91915	124	1+
474.29293	214	1+
476.71656	136	
485.90016	284	
489.30711	624	1+
496.34555	184	
497.79973	278	1+
498.29293	142	
499.12992	154	
503.81105	214	1+
509.85982	222	1+
END IONS

###FS:    #m/z: 322.93081 #charge 1+
###MS: 89
###MSMS: 90
BEGIN IONS
TITLE=Cmpd 67, +MS2(322.9308), 28.0-35.0eV, 2.0min #90
RTINSECONDS=116.424
SCANS=89-90
PEPMASS=322.93081	3181176
CHARGE=1+
190.48015	90	
190.89540	76	
191.11778	150	
191.87547	76	
194.89167	86	
197.99395	78	
198.16326	78	
199.03900	86	
201.03276	86	
205.91937	100	
205.94998	266	1+
207.41989	76	
209.12527	148	
210.10056	80	
211.83056	82	
211.88627	122	
212.87718	192	
212.89531	126	
218.00510	88	
222.95269	228	
223.42860	76	
223.95836	708	1+
225.12254	108	
225.84290	222	1+
226.99590	82	
227.89962	90	
227.93229	138	
227.95178	254	1+
228.88963	136	
228.91207	98	
230.84531	144	
230.88515	94	
230.94971	80	
231.12045	144	
232.59321	78	
232.88534	94	
234.09554	84	
234.64443	84	
237.79416	88	
237.88524	84	
238.43549	162	
238.89840	126	
238.94187	92	
239.12649	206	1+
239.56403	86	
239.78907	134	
240.08504	82	
240.82303	110	
240.94013	1210	
240.96015	122	
241.94253	1034	
242.18635	106	
242.82152	290	
242.94189	3142	1+
243.14747	146	
243.51826	100	
243.73280	84	
243.82080	812	1+
244.82316	464	1+
244.93921	924	1+
245.97218	450	1+
246.85426	78	
246.97686	374	1+
247.38959	172	
247.85142	142	
248.85258	224	
248.98293	78	
249.02934	102	
249.96797	82	
250.17378	82	
250.66951	84	
250.92607	104	
250.96939	118	
251.07379	206	
251.97756	90	
253.07200	80	
253.62905	80	
255.10755	136	
256.03739	130	
256.36036	86	
256.64810	78	
257.65771	76	
258.13719	254	1+
258.49605	78	
258.54538	78	
258.83433	630	1+
259.44464	78	
259.80272	80	
259.91561	96	
260.04641	76	
260.33748	94	
260.41284	92	
260.83020	1348	1+
261.47965	82	
261.83095	988	1+
263.50706	84	
264.95823	84	
265.06206	88	
265.84138	366	1+
266.06843	84	
267.81804	84	
267.93778	86	
268.17099	182	1+
268.84175	76	
268.86734	126	
268.95670	158	
269.15791	78	
269.92017	82	
271.01037	94	
271.38248	84	
271.84626	200	1+
272.13580	82	
272.58321	104	
273.13915	84	
273.16152	280	1+
273.79378	332	1+
274.51057	92	
274.82921	90	
275.91204	78	
279.09287	282	
280.09592	236	
282.19527	76	
282.27111	104	
282.98969	92	
283.13848	92	
283.79193	88	
283.85584	124	
284.29397	158	
284.78762	128	
284.96523	84	
285.29875	146	
286.11342	92	
286.13381	78	
286.41032	76	
287.88353	86	
288.86138	84	
288.88242	76	
289.78811	326	1+
289.81396	82	
291.80457	238	
291.84493	152	
292.10181	128	
292.16607	76	
294.86505	104	
295.88580	152	
296.11473	136	
296.80917	162	
296.95821	84	
297.43876	84	
298.95716	76	
299.78800	98	
299.84748	80	
300.79230	90	
302.14506	198	
304.87072	206	1+
304.88840	78	
306.50701	84	
307.80169	80	
307.89053	168	
308.67386	84	
308.79908	146	
309.81339	234	1+
310.02561	80	
312.80725	124	
312.89029	84	
317.75479	84	
317.94298	94	
319.03668	92	
319.06747	124	
319.15420	380	1+
320.15777	316	1+
324.89440	218	
325.88758	84	
326.90253	114	
327.24767	82	
END IONS

###FS:    #m/z: 363.95762 #charge 1+
###MS: 89
###MSMS: 91
BEGIN IONS
TITLE=Cmpd 68, +MS2(363.9576), 28.0-35.0eV, 2.0min #91
RTINSECONDS=117.197
SCANS=89,91
PEPMASS=363.95762	455334
CHARGE=1+
56.99691	100	
58.49835	106	
71.08484	88	
166.98021	96	
181.06316	92	
189.86276	586	1+
191.85991	422	
195.89358	134	
195.96229	94	
196.88291	134	
205.87719	118	
207.87279	336	
208.88853	86	
209.13367	90	
209.86946	86	
209.89240	84	
209.94447	1448	1+
210.88491	512	1+
212.11052	98	
212.87932	1942	1+
222.95233	1346	1+
223.88458	120	
224.94871	1464	1+
225.88173	204	1+
226.11892	128	
226.94740	5312	1+
227.16424	104	1+
227.87961	144	
228.79894	88	
228.84594	100	
228.89354	472	1+
228.94306	6550	1+
229.01615	160	1+
229.87064	88	
230.07598	96	
230.89001	4580	1+
231.92135	92	
232.83643	194	1+
232.88510	366	1+
233.04262	96	
234.10969	128	
234.13925	128	
234.87948	530	1+
234.92850	94	
235.10298	106	
235.11690	106	
235.43289	90	
235.90430	86	
236.12871	100	
236.41389	98	
236.85222	90	
237.06254	248	1+
238.82439	84	
240.82275	660	1+
240.94068	256	
240.96224	1498	1+
241.94406	224	
242.94128	864	1+
242.96274	954	1+
243.12300	262	1+
243.82202	260	1+
243.88818	94	
244.91026	170	
244.95894	3100	1+
246.81197	190	
246.90526	156	
246.95380	3032	1+
247.97426	98	
248.80044	348	1+
248.84473	92	
248.90076	1910	1+
250.09584	140	
250.89253	190	
250.97246	138	
251.07042	354	
251.90886	184	1+
252.10783	264	
252.13167	154	
252.30338	100	
253.90407	198	
254.61364	92	
254.83327	114	
254.91369	86	
255.18012	100	
256.14235	106	
256.58843	92	
258.83218	212	
258.97314	100	
259.82800	954	1+
260.15331	88	
260.82903	772	1+
260.96776	736	1+
262.12921	94	
263.07073	158	
263.84234	128	
264.83167	92	
264.95941	90	
265.08530	168	
265.81561	116	
265.98004	162	
266.81635	418	1+
266.85140	122	
267.78113	112	
267.97432	806	1+
268.78207	126	
268.96369	846	1+
269.44002	90	
269.79859	184	1+
269.96841	704	1+
270.45283	100	
270.84782	102	
271.84596	244	
271.91669	494	1+
276.12269	282	1+
276.35502	90	
276.85232	264	1+
277.81258	86	
278.79900	174	
278.99849	120	
279.10567	314	1+
279.40500	98	
279.79354	660	1+
280.79078	646	1+
280.85152	306	1+
282.00529	104	
282.83091	252	
283.79831	102	
283.85311	94	
283.99158	208	1+
284.82783	230	
284.84941	102	
284.92883	214	1+
285.79798	266	1+
285.84568	716	
285.88359	228	1+
287.83327	90	
288.27298	106	
288.41696	100	
289.87460	184	
290.79279	126	
290.85845	430	1+
290.87790	172	
291.86142	348	1+
291.91430	94	
293.11913	230	1+
294.86511	122	
295.09267	92	
296.81067	590	1+
298.13798	100	
298.80202	1438	1+
298.96567	86	
299.04850	86	
299.66231	104	
300.15218	180	1+
301.86128	342	
302.79956	522	1+
302.81698	96	
302.86012	172	
303.80279	452	1+
303.85566	1408	1+
304.54987	94	
304.87894	142	
305.13375	104	
306.11611	98	
306.93306	94	
307.83943	144	
307.88176	100	
309.13762	108	
309.79039	88	
311.59291	90	
311.61478	112	
315.90398	94	
316.81687	272	
318.31138	88	
318.93613	170	
319.15073	86	
320.13111	130	
320.93637	136	
321.81898	200	
321.87442	288	1+
322.81697	122	
322.92628	88	
323.80178	188	1+
324.46587	100	
326.86971	468	
328.60856	86	
328.81123	88	
328.83188	90	
333.88287	200	1+
334.04207	92	
336.94482	302	1+
336.97263	86	
339.83157	112	
340.84697	100	
340.94006	88	
346.18392	94	
346.21769	434	1+
346.75051	94	
347.22618	322	1+
348.55707	92	
348.91705	88	
349.12279	124	
350.07875	106	
350.11223	138	
351.77057	92	
359.18696	92	
359.73994	158	
362.20294	264	1+
362.83774	130	
367.13567	232	
367.85370	104	
368.14185	92	
369.38627	92	
END IONS

###FS:    #m/z: 507.84695 #charge 1+
###MS: 89
###MSMS: 92
BEGIN IONS
TITLE=Cmpd 69, +MS2(507.8469), 28.2-35.2eV, 2.0min #92
RTINSECONDS=117.97
SCANS=89,92
PEPMASS=507.84695	267454
CHARGE=1+
196.01502	184	
197.01823	142	
209.94415	146	
213.15736	434	1+
214.88613	132	
224.97719	290	
226.06158	132	
230.89039	126	
232.89202	184	
235.14341	644	1+
238.06339	192	1+
239.16989	200	
239.85680	180	
242.89732	212	1+
244.12919	304	1+
249.16249	660	1+
250.97014	252	1+
253.07977	136	
253.89626	246	1+
260.88327	132	
261.87805	182	
262.13667	2908	1+
264.80221	144	
266.17003	306	1+
267.10216	160	
268.85817	220	1+
271.98381	168	1+
272.82455	124	
272.85199	224	
273.38962	138	
274.86790	170	
277.15315	1814	1+
280.85540	328	1+
284.19628	408	1+
284.87783	152	
285.90961	248	1+
286.13781	292	1+
287.84997	176	
288.86815	174	
289.17206	138	
289.88055	634	
290.86480	786	1+
293.87372	1758	1+
295.32487	124	
299.85330	230	
299.90525	334	1+
300.84704	198	
300.86486	152	
301.85483	136	
301.88261	126	
303.86591	224	
304.98687	216	1+
305.86268	392	
307.89198	320	
308.14342	804	1+
308.87196	1226	1+
309.87303	792	1+
309.89291	310	
310.08627	172	1+
310.15693	652	1+
310.36751	136	1+
310.99267	188	1+
311.49637	158	1+
311.88405	4228	1+
312.01168	188	
312.22771	816	1+
314.86938	252	
314.91448	232	1+
315.16743	192	
315.82304	134	
315.86514	126	
316.86512	180	
317.76687	128	
318.86222	510	1+
318.88162	214	
318.93435	240	1+
321.88843	284	
322.03512	146	
322.87465	146	
324.90315	156	
325.90220	344	
326.24409	1318	1+
326.81125	136	
326.88514	710	
327.88124	538	
328.86961	232	
329.88988	786	1+
330.16480	162	
331.20128	156	
332.87644	214	
332.95126	152	
333.17518	3384	1+
333.79717	178	1+
333.87955	142	
334.98393	134	
335.84226	276	1+
336.94247	308	1+
337.88707	594	1+
338.89115	488	1+
338.94649	294	1+
339.83008	176	
341.81155	292	1+
342.95725	162	
343.95093	176	1+
344.77782	240	1+
345.82787	222	1+
347.09845	214	1+
347.76362	222	
347.85504	146	
348.77839	158	
348.83186	144	
348.92842	162	
349.20029	146	
349.75910	244	
351.89114	238	
352.91357	128	
353.85710	132	
355.05991	198	1+
355.88710	130	
356.27074	144	
356.37431	146	
360.76248	208	1+
361.88623	216	1+
362.79870	376	1+
365.87037	154	
366.83905	746	1+
367.70748	1410	1+
367.78865	138	
369.27636	142	
369.72675	184	
369.83598	432	1+
369.88636	164	
371.19682	132	
373.84849	140	
375.73570	134	
375.88641	232	
376.22244	1656	1+
376.38512	136	
377.86873	192	1+
377.90325	130	
379.89003	166	
380.38905	170	
380.71786	748	1+
381.83714	170	
382.85907	164	
383.26553	466	1+
383.77716	398	1+
384.12316	126	
384.78109	282	1+
384.85193	1436	1+
385.80703	196	1+
387.71750	202	
387.85431	150	
389.20777	178	
389.71796	358	1+
390.84047	658	1+
392.79843	384	1+
392.84538	164	
393.73851	196	1+
394.08410	268	1+
395.40515	132	
395.81479	226	1+
396.50583	146	1+
397.28058	328	
397.31288	146	
398.27967	144	
398.31795	156	
398.72968	274	
399.22382	550	1+
399.70580	126	
399.72582	184	
400.72866	320	1+
400.79180	352	1+
403.87079	378	
404.23885	130	1+
404.86814	196	
405.78528	252	1+
405.87033	174	
405.88931	160	
406.87615	172	
407.73323	238	
407.86969	1304	
408.74277	184	
408.85703	1110	1+
408.86802	846	
408.95250	256	1+
409.72254	844	1+
409.90891	196	
410.84150	264	1+
411.74073	148	
411.81559	148	
412.07601	248	1+
412.45343	84	1+
412.84627	236	
412.87402	254	1+
413.07877	214	1+
413.24267	150	
413.72492	150	1+
413.75084	210	1+
413.87873	168	1+
414.77821	144	
414.83868	190	1+
417.99352	198	1+
418.84439	134	
420.17324	212	1+
421.73165	130	
421.88195	390	
422.88456	210	
423.78771	208	
423.82137	234	1+
423.86779	228	
424.79523	210	1+
425.31191	340	1+
425.73812	496	1+
425.75389	316	
425.87624	136	
426.76768	136	
426.86434	910	1+
427.73184	1378	1+
428.80013	266	1+
428.84561	386	1+
428.88245	284	1+
429.73865	724	1+
429.82816	182	
429.92458	136	
430.74492	528	1+
431.87146	192	
432.24399	3192	1+
432.60389	170	1+
432.86874	144	
432.88535	142	
433.85235	248	1+
438.73149	202	1+
438.89243	132	
439.84033	220	1+
440.89501	294	
441.26334	138	1+
441.87383	126	
442.68003	202	
444.74245	830	1+
444.79563	128	
444.87179	1684	1+
445.60170	132	1+
445.74503	684	1+
445.87288	996	1+
446.77937	142	
446.81165	314	1+
447.29924	128	
447.73449	176	
448.70695	212	1+
448.75374	370	
449.77441	136	
449.88322	352	1+
450.74962	650	1+
451.87823	136	
453.70070	134	
457.90334	368	1+
461.31440	340	1+
462.32105	190	1+
462.88780	270	1+
463.71863	146	1+
464.23754	212	1+
465.89202	156	
467.70405	164	
467.88826	542	1+
468.78536	240	
472.10579	124	
472.19297	128	
475.29228	214	
485.90178	294	1+
486.79201	236	1+
489.25548	146	
489.31359	276	1+
496.34396	168	
499.65999	234	1+
500.15195	114	1+
504.80365	446	1+
509.28855	296	1+
510.86138	128	
END IONS

###FS:    #m/z: 340.94153 #charge 1+
###MS: 93
###MSMS: 94
BEGIN IONS
TITLE=Cmpd 70, +MS2(340.9415), 28.0-35.0eV, 2.0min #94
RTINSECONDS=121.651
SCANS=93-94
PEPMASS=340.94153	943640
CHARGE=1+
183.02820	86	
189.86521	88	
190.93054	132	
193.93406	86	
194.92558	176	
196.88488	194	
208.88608	264	1+
208.94361	132	
210.93956	130	
212.87919	608	1+
213.89580	202	1+
213.94036	288	1+
215.88525	170	
216.89112	202	
221.89445	188	1+
222.03950	92	
222.38175	98	
222.95377	482	1+
223.12393	88	
226.11726	156	
226.89432	104	
227.16286	100	
227.95325	86	
229.13551	92	
229.94319	140	
230.88865	792	1+
231.95057	498	1+
232.49199	92	
233.41011	92	
233.89812	152	
233.94715	102	
235.89549	86	
237.67279	104	
237.79787	84	
238.88024	92	
238.99216	94	
239.78575	106	
240.84353	88	
240.96679	146	
241.84072	174	
241.90141	122	
243.83329	288	1+
243.96680	98	
244.14317	100	
244.55214	88	
244.90060	148	
246.16250	140	
246.65951	88	
246.97874	222	
248.89827	438	1+
249.13176	116	
249.96017	174	
250.96864	102	
250.99432	84	
251.01556	100	
251.79215	96	
251.89375	84	
254.96578	302	
256.84051	104	
256.87776	108	
256.91075	112	
256.96609	120	
257.85895	138	
258.46655	104	
258.84941	94	
259.03130	96	
259.16764	84	
259.84516	106	
259.95907	126	
260.51410	98	
260.66031	98	
260.83517	366	1+
261.15238	84	
262.10167	94	
262.92228	114	
263.91389	102	
264.90904	130	
265.90299	128	
266.07268	86	
267.19504	98	
267.84745	98	
267.95670	94	
269.15408	82	
269.58131	92	
269.91953	90	
271.42089	124	
271.58475	100	
271.79353	88	
271.94519	104	
272.15983	86	
272.84809	88	
272.93044	204	
273.11701	92	
273.16472	144	
273.79614	114	
274.86745	250	1+
274.89433	144	
275.15552	96	
275.81310	400	1+
275.85216	420	1+
275.95011	98	
276.85700	300	1+
278.84108	214	
278.87704	118	
279.16659	92	
279.79389	270	1+
280.85364	110	
281.04720	116	
281.53324	86	
283.18129	100	
283.85835	100	
283.99011	98	
284.14055	114	
284.79086	114	
285.80566	84	
285.85571	84	
285.87762	116	
286.65994	106	
286.82384	96	
289.42702	172	
289.88254	130	
291.86796	104	
294.87557	146	
296.12723	86	
296.17709	118	
299.79156	174	
299.87522	120	
300.18409	106	
300.37676	118	
300.53249	88	
302.18238	84	
302.86039	116	
302.88572	108	
303.81734	84	
304.83518	96	
306.81245	88	
307.80233	124	
307.89267	318	1+
308.05911	92	
309.15676	100	
310.42798	90	
310.83397	86	
310.87862	142	
311.88509	116	
312.80357	100	
312.96849	84	
314.80731	100	
314.82731	158	
315.14031	96	
322.69872	116	
323.89479	136	
324.99260	84	
326.15973	186	
326.69266	92	
326.89415	168	
327.01884	106	
327.17492	218	1+
329.86965	94	
329.88526	88	
331.15858	144	
337.18484	172	
340.82710	88	
341.20052	92	
342.60393	90	
342.91020	106	
343.80274	94	
344.16890	140	
344.76181	168	
END IONS

###FS:    #m/z: 507.84681 #charge 1+
###MS: 93
###MSMS: 95
BEGIN IONS
TITLE=Cmpd 71, +MS2(507.8468), 28.2-35.2eV, 2.1min #95
RTINSECONDS=122.423
SCANS=93,95
PEPMASS=507.84681	234518
CHARGE=1+
210.03080	150	
213.15655	494	1+
222.97513	204	
232.89467	166	
235.14097	546	
236.14638	254	
236.89167	168	
241.90518	128	
244.12590	164	
245.10762	198	
249.15689	554	1+
250.97209	208	
252.88893	124	
262.13664	3442	1+
266.09059	146	
266.16797	142	
267.20444	226	1+
267.78733	152	
268.89156	250	1+
268.92684	264	1+
271.80279	204	1+
272.85342	358	1+
274.41766	148	
275.80396	174	1+
277.15287	1424	1+
278.06705	154	
278.89791	248	
281.09243	134	
281.22133	262	1+
284.19573	418	1+
284.79028	168	1+
284.91350	228	1+
286.13711	336	
287.85210	674	1+
288.86898	154	
289.88110	658	
290.13014	128	
290.86319	806	1+
293.87434	2030	1+
296.85970	232	
297.14990	132	
298.86218	140	
299.35461	136	
299.81433	168	
299.83570	274	1+
299.91661	130	
300.85902	526	1+
303.85134	126	
303.87032	186	
304.88363	174	
305.85929	188	
307.87325	154	
307.89151	802	
308.14286	1292	1+
308.79121	222	1+
308.87459	326	
308.89077	384	
309.87267	216	
309.88109	188	
310.15926	442	1+
311.88405	3418	1+
311.97018	182	
312.22667	776	1+
313.97084	124	
314.86327	710	1+
314.94700	126	
315.16663	278	1+
316.86712	192	
319.86899	240	1+
320.89869	148	1+
321.81251	138	
322.89023	282	1+
323.81910	148	
323.85745	266	1+
323.87578	156	
325.89673	222	
325.99469	172	1+
326.24272	1606	1+
326.88286	1014	1+
327.15409	254	1+
327.82074	170	
329.88748	468	1+
330.87569	128	
330.98085	124	
331.16811	198	
331.76380	142	
332.80782	152	1+
332.82825	194	
332.87415	550	1+
333.17525	2992	1+
334.08252	156	
334.90099	210	
335.84637	142	
336.94389	124	
337.88620	274	
338.89062	136	
338.90584	216	1+
339.01916	158	
346.10871	166	
347.77538	434	1+
347.88994	166	
348.72902	126	
348.77581	270	1+
348.82423	204	1+
350.76234	354	1+
350.88574	360	1+
350.91545	254	1+
351.77602	366	1+
352.12977	144	1+
353.85544	174	
354.82467	248	1+
355.26785	134	
357.84061	138	
357.89144	196	1+
359.75707	132	
359.84338	132	
361.86463	278	1+
362.78598	138	1+
364.84456	128	
366.37667	158	
366.74256	140	
366.84036	890	1+
367.70679	1452	1+
367.74166	140	
367.76753	186	
368.88950	266	1+
369.83407	260	
369.86093	156	
369.90654	192	1+
371.06452	134	
371.18897	160	
371.72737	506	
371.87362	402	1+
372.80057	234	
373.71917	344	1+
373.84572	148	
373.89761	196	1+
374.73889	272	1+
374.81406	248	1+
376.22129	1070	1+
376.88356	184	
376.89855	218	1+
377.11584	122	
377.15199	138	1+
377.75776	134	
380.71807	306	
380.79519	218	1+
381.71978	128	
381.74218	154	
381.85459	264	1+
382.71707	522	1+
382.86143	186	1+
383.26410	180	
384.26967	138	
384.85349	1370	1+
385.77585	258	
386.20887	124	
387.72125	124	
387.84982	392	
388.79305	232	1+
388.85229	214	
389.20189	340	1+
389.83785	646	1+
390.84076	558	1+
392.07940	146	
392.83263	252	
392.86388	264	1+
393.79626	342	1+
393.82598	148	
393.89406	138	
394.87584	148	
395.73953	188	1+
395.90088	232	1+
397.28330	222	
397.31366	226	1+
398.72870	370	
398.98180	212	1+
399.22376	252	
399.72980	236	
399.84711	246	1+
399.98177	146	1+
400.72362	278	1+
400.74852	280	1+
402.86765	1436	1+
403.36491	210	1+
403.80465	130	
403.87167	1106	1+
405.73700	126	
405.75694	128	
405.78332	462	1+
406.74943	244	
407.72657	198	
407.86095	2816	1+
408.74897	384	1+
409.72394	624	1+
409.84448	734	1+
410.81271	138	
410.93523	126	
412.73827	170	
412.92103	142	
413.82669	220	1+
413.87501	194	
416.74092	158	1+
420.72818	286	1+
421.88301	236	
422.24645	170	
422.86041	456	1+
422.88392	300	
423.75610	146	
423.79367	142	
424.83539	224	
425.31366	552	1+
425.78110	182	
425.85361	144	
426.86432	542	
427.73172	2620	1+
427.86340	378	
428.09606	166	
428.79991	126	
428.85009	356	1+
429.70459	156	
429.76277	168	
429.82829	140	1+
430.85861	524	1+
432.24478	3590	1+
434.69072	162	1+
439.89542	448	1+
443.76541	288	1+
444.87298	946	1+
444.90332	126	
445.74285	854	1+
446.65357	258	1+
446.80992	182	
446.87826	146	
447.74203	166	
448.71494	220	1+
448.76680	352	1+
448.88887	130	
449.76901	300	1+
449.88076	130	
450.74702	294	
451.71096	152	
451.75679	220	
452.74222	124	
452.78326	130	
452.89321	128	
457.90307	556	1+
461.27375	188	1+
461.31133	228	
462.88043	476	1+
465.78288	202	1+
467.89201	400	
468.88884	210	
470.29765	156	
470.77828	186	
475.29228	158	
476.29635	140	
485.90019	628	1+
486.80636	150	
489.30611	262	
496.34701	186	
497.34686	186	
504.80264	148	
508.28353	146	
END IONS

###FS:    #m/z: 336.94664 #charge 1+
###MS: 93
###MSMS: 96
BEGIN IONS
TITLE=Cmpd 72, +MS2(336.9466), 28.0-35.0eV, 2.1min #96
RTINSECONDS=123.203
SCANS=93,96
PEPMASS=336.94664	158456
CHARGE=1+
93.01879	90	
115.78975	90	
182.87080	142	
185.86739	132	
192.04228	86	
194.88767	160	1+
196.88353	112	
197.87181	174	1+
202.53115	84	
207.95077	88	
207.97442	88	
209.94322	112	
210.88352	192	
211.03963	90	
211.91286	94	
211.94402	1666	1+
212.87828	2346	1+
213.01008	90	
213.93934	992	1+
214.89316	108	
215.04728	144	
215.88628	152	
215.93692	134	
217.88540	158	
218.83819	82	
219.04133	84	
221.94967	80	
223.96426	244	1+
226.15236	152	
226.89882	92	
227.00320	86	
227.11986	78	
227.95403	102	
228.89496	668	1+
229.95464	2022	1+
230.60846	88	
230.88818	3666	1+
231.95109	916	1+
232.08781	110	
233.82787	216	
233.88277	94	
233.95450	88	
234.82299	100	
235.89137	94	
236.12934	132	
237.06395	90	
237.12378	196	1+
238.83952	196	1+
239.92135	84	
240.79345	86	
243.04901	82	
243.08164	92	
245.90036	320	1+
246.16566	176	
246.66491	84	
246.90453	202	1+
247.94947	98	
247.96783	442	
248.05730	84	
248.90054	712	1+
249.82838	458	1+
249.96076	128	
250.83210	388	1+
250.90690	90	
250.95849	138	
250.99054	110	
251.15367	92	
251.24296	92	
251.84643	118	
251.90927	296	1+
251.95972	94	
252.83515	86	
252.97101	1034	
253.85418	82	
253.90509	620	1+
254.81611	88	
254.96650	518	1+
255.10393	80	
255.38111	114	
255.60215	80	
255.98712	78	
256.07911	78	
256.17762	80	
256.91512	106	
257.84425	434	1+
258.84670	368	1+
259.13073	216	1+
260.00463	96	
260.15332	156	
261.47992	96	
261.82956	124	
262.84464	78	
263.04679	78	
264.28695	80	
264.83217	88	
265.65625	90	
267.84474	224	
268.83845	986	1+
271.13182	82	
271.38638	94	
271.85106	88	
271.91803	152	
272.08035	80	
272.09842	98	
272.80850	82	
272.87751	84	
273.81556	80	
274.42922	90	
275.84913	114	
276.52258	84	
276.81505	132	
276.85915	666	1+
276.89416	110	
277.07266	78	
277.15761	88	
278.83434	630	1+
280.95318	94	
281.92655	142	
282.81798	92	
283.94279	130	
285.20234	166	
285.85234	252	
286.15443	120	
286.85351	786	1+
286.91719	150	
287.44173	82	
288.85321	186	
289.48561	82	
290.08487	82	
290.87841	134	
291.44111	154	
291.85612	342	1+
292.06559	88	
292.09860	104	
292.36954	104	
292.43685	98	
292.93569	146	
293.38464	78	
293.58242	102	
294.17767	158	
294.67116	154	
294.86698	340	1+
296.12185	106	
296.80626	78	
296.95197	84	
297.89541	136	
299.87831	124	
305.86401	144	
308.42333	98	
308.86934	162	
309.17240	152	
309.86719	192	
309.89342	118	
310.84730	138	
310.86878	100	
311.88148	90	
312.88274	84	
313.37280	92	
314.82663	84	
316.39800	148	
316.42326	82	
317.68498	96	
318.18049	128	
318.95110	96	
319.93861	92	
320.16150	114	
323.16043	102	
323.89286	430	1+
324.89584	258	1+
326.76347	92	
327.17215	92	
330.92326	88	
332.04923	90	
332.37987	86	
332.65897	100	
332.89577	220	1+
333.23034	86	
336.40465	92	
337.18370	170	
339.68728	94	
341.34376	98	
341.73186	88	
END IONS

###FS:    #m/z: 340.94132 #charge 1+
###MS: 97
###MSMS: 98
BEGIN IONS
TITLE=Cmpd 73, +MS2(340.9413), 28.0-35.0eV, 2.1min #98
RTINSECONDS=126.874
SCANS=97-98
PEPMASS=340.94132	967140
CHARGE=1+
122.30456	84	
130.75085	84	
189.54751	94	
194.91670	90	
196.88468	320	1+
197.60040	96	
198.03121	94	
199.93748	90	
205.94986	324	1+
207.54899	86	
208.88330	86	
210.90152	126	
210.93984	82	
211.15255	160	
212.88131	336	
213.87873	268	
213.93768	782	1+
214.88842	144	
214.90264	90	
215.88615	442	1+
217.88443	328	1+
219.90010	82	
221.87280	86	
221.93967	124	
223.96255	114	
226.38935	84	
226.89885	124	
227.07179	84	
227.86059	88	
227.95055	108	
228.94437	188	
229.87445	100	
230.84804	136	
230.88883	746	1+
231.07502	86	
231.95042	688	1+
232.00718	88	
232.12821	138	
232.84409	94	
232.90113	162	
233.00538	92	
233.89674	488	1+
233.94651	170	
235.89109	194	1+
236.95567	84	
237.87567	86	
239.02288	98	
240.23342	84	
240.96021	186	
241.43589	104	
241.84234	258	1+
242.00495	92	
244.95744	132	
246.97642	518	1+
248.83521	124	
248.89877	422	1+
249.55251	86	
249.90076	302	1+
249.95940	114	
250.94744	82	
251.95713	132	
252.00301	82	
253.12302	136	
254.90517	148	
254.94799	128	
254.96590	174	
255.80856	80	
255.96936	186	
256.62574	92	
257.85681	132	
258.84618	136	
259.16988	102	
259.39922	94	
259.83710	128	
259.85412	168	
259.95816	170	
260.15924	92	
260.32337	88	
260.65664	104	
260.83754	328	1+
262.09168	88	
262.89821	90	
263.98180	88	
264.85421	176	
264.97227	88	
265.12804	84	
265.84425	88	
268.84140	178	
269.79800	136	
270.79760	110	
270.93161	88	
271.11767	94	
271.45539	108	
272.78839	80	
272.84488	82	
272.93056	146	
275.86382	120	
276.11799	94	
276.86019	610	1+
276.89832	86	
277.88163	122	
277.96791	116	
278.08868	92	
278.16447	92	
278.84438	472	1+
279.10722	80	
279.84739	274	1+
279.88549	118	
279.90146	92	
280.83737	144	
281.98544	90	
283.85500	260	1+
284.85854	166	1+
286.15375	162	
286.66163	98	
286.67638	98	
287.79154	112	
288.14795	100	
288.80411	98	
289.07410	158	1+
289.17460	92	
289.88296	80	
290.79107	90	
292.66992	108	
293.86875	136	
294.86502	176	
295.97097	84	
296.17648	84	
296.80932	130	
296.99003	90	
297.80616	92	
297.84328	92	
297.87344	82	
297.88924	90	
298.01309	122	
299.78593	102	
299.86451	128	
300.53881	102	
301.87675	146	
302.82928	92	
303.03894	82	
303.87594	136	
304.56249	88	
305.34968	84	
307.79911	150	
309.88785	108	
310.87890	154	
311.87027	94	
311.95488	82	
315.86219	82	
316.75615	82	
316.83207	106	
318.19107	94	
318.88534	98	
319.13748	100	
319.89717	80	
321.38118	90	
325.12988	102	
325.88522	84	
326.15717	116	
326.88479	138	
326.91240	84	
327.05019	84	
328.40545	214	1+
330.81031	218	1+
330.96332	82	
333.89623	86	
335.15373	84	
338.69491	98	
342.31762	98	
342.90656	116	
345.17738	80	
END IONS

###FS:    #m/z: 336.94675 #charge 1+
###MS: 97
###MSMS: 99
BEGIN IONS
TITLE=Cmpd 74, +MS2(336.9467), 28.0-35.0eV, 2.2min #99
RTINSECONDS=127.646
SCANS=97,99
PEPMASS=336.94675	154510
CHARGE=1+
47.18120	86	
83.15959	84	
83.24808	86	
106.22351	80	
182.86947	148	
191.00569	86	
199.10668	80	
201.04501	84	
207.88337	92	
208.91878	100	
209.93527	84	
210.88488	188	
211.94585	1352	1+
212.87883	1670	1+
213.93977	1046	1+
214.89107	152	
215.88771	282	
223.96042	214	
223.97692	78	
224.97793	236	1+
226.56121	84	
228.05723	90	
228.89476	484	
229.50202	106	
229.95434	1916	1+
230.88950	3168	1+
231.94905	1084	1+
232.40556	104	
233.82829	174	
233.89493	270	1+
234.12291	116	
235.02639	84	
235.83151	158	
235.95158	88	
236.98074	92	
237.52715	80	
239.04704	166	1+
240.83874	344	1+
243.94170	104	
246.14641	80	
246.16957	102	
246.66299	90	
246.79807	90	
246.90613	94	
246.98063	82	
247.96629	454	
248.90003	1362	1+
249.15863	116	
249.82914	416	1+
249.96316	278	1+
250.65761	86	
250.95238	158	
251.64801	86	
251.85280	94	
251.90919	188	
251.95799	118	
252.54312	98	
252.97229	782	1+
253.09089	128	
253.82552	144	
253.90816	330	
253.93400	126	
254.04193	218	1+
254.48047	108	
254.86050	172	
254.91005	148	
254.94289	80	
254.96744	356	1+
255.07645	128	
255.88910	222	1+
255.90837	86	
256.86431	136	
256.91135	80	
257.83392	106	
257.84687	94	
258.62228	100	
259.83966	94	
259.95217	114	
260.65856	94	
260.81247	92	
260.94746	98	
261.83233	120	
262.82600	94	
262.86178	192	1+
264.02542	94	
267.84225	236	
268.84091	1274	1+
269.58986	128	
269.96416	198	1+
270.06108	86	
270.98508	136	
271.85420	94	
271.91710	370	1+
272.12953	138	
272.84632	110	
272.97923	112	
273.03981	78	
273.88240	88	
273.96732	166	1+
274.15867	92	
274.82551	112	
275.56967	84	
275.84720	90	
276.86207	530	1+
277.13774	108	
277.83281	190	
278.10990	80	
278.83560	334	
279.10094	104	
279.83537	216	
280.03533	84	
280.80932	108	
280.83396	124	
281.48806	92	
282.05868	78	
282.82031	80	
283.41129	102	
283.93234	114	
285.19970	124	
286.06336	82	
286.84988	976	1+
286.89284	102	
287.53155	78	
288.81977	82	
290.08760	78	
290.14722	194	
292.07181	82	
292.10397	130	
292.17037	110	
292.43466	96	
292.86704	94	
293.00008	94	
293.51066	92	
293.86012	258	1+
296.12423	98	
297.05338	92	
298.02783	84	
298.88928	78	
299.31158	90	
300.83364	90	
300.87543	94	
300.91122	92	
301.18439	102	
302.94032	98	
303.14782	84	
303.39585	86	
304.81345	100	
304.86148	114	
305.92503	188	
306.88442	98	
307.53555	86	
308.33499	88	
309.86786	224	
309.88579	80	
310.86694	166	
311.88509	266	1+
314.04682	102	
315.13365	86	
316.49564	104	
317.24300	106	
317.40491	84	
317.46820	98	
320.16429	84	
321.67417	104	
321.90965	78	
323.88457	148	
324.89865	170	
325.90427	146	
327.87668	80	
327.90602	88	
328.83445	148	
328.88489	192	
329.18095	86	
337.03337	78	
337.18850	110	
338.16894	182	
END IONS

###FS:    #m/z: 359.96243 #charge 1+
###MS: 97
###MSMS: 100
BEGIN IONS
TITLE=Cmpd 75, +MS2(359.9624), 28.0-35.0eV, 2.2min #100
RTINSECONDS=128.418
SCANS=97,100
PEPMASS=359.96243	121290
CHARGE=1+
149.86630	94	
152.26464	100	
174.30349	118	
197.12776	92	
199.06666	90	
201.96349	102	
205.13613	106	
207.95153	134	
208.88727	258	1+
209.94377	958	1+
216.06509	152	
222.01002	90	
222.95261	1066	1+
223.89231	128	
224.94944	1206	1+
225.12185	98	
226.04836	128	
226.89512	118	
226.94810	4304	1+
227.06996	136	
227.08485	98	
227.93186	126	
228.94304	3942	1+
229.06512	94	
229.95742	158	
230.09407	104	
233.09396	130	
233.96219	88	
234.14370	206	
234.95609	86	
235.82341	310	
238.42905	98	
239.14191	116	
240.13316	248	1+
240.79281	174	
240.82319	220	
240.83972	142	
240.93875	110	
240.96260	698	1+
241.78763	106	
241.93865	146	
241.97629	94	
242.95652	442	1+
243.09921	196	1+
243.15239	86	
244.95788	1916	1+
245.92165	96	
246.13920	168	
246.85775	98	
246.95233	1808	1+
246.97722	96	
248.80235	312	
249.13377	92	
249.90423	156	
250.95313	232	
250.97272	116	
251.84092	106	
252.95644	572	1+
255.07443	152	
257.16170	336	
258.14261	862	1+
258.82932	292	
258.97219	402	1+
259.10656	102	
259.85143	180	
260.94838	202	
260.96882	856	1+
262.43994	118	
262.95181	136	
263.73036	100	
263.83106	94	
264.44084	90	
265.84677	92	
266.15873	140	
266.81556	154	
267.78413	130	
267.81498	132	
267.97803	318	1+
267.99692	146	
268.32080	106	
268.38490	92	
268.80535	164	
268.84781	126	
269.96633	464	
271.84603	194	
272.05667	88	
273.08430	122	
273.96928	108	
274.44148	104	
275.09794	304	1+
275.97062	172	
276.37952	108	
276.81339	132	
276.85719	138	
277.12683	204	1+
277.81673	178	
278.80075	184	
278.90219	86	
279.10343	92	
279.40772	164	
279.42529	88	
279.80244	162	
280.79109	590	1+
280.87255	138	
280.93868	102	
281.11964	110	
281.86244	236	1+
282.11641	88	
282.27664	86	
282.49435	108	
283.35542	116	
283.78723	104	
284.13538	142	
284.61748	90	
284.82676	186	
284.98369	136	
285.86763	234	1+
286.13615	132	
288.12764	100	
290.97937	150	
291.43395	88	
291.79021	92	
292.13075	156	
292.86132	88	
293.55728	98	
293.97886	126	
294.13797	170	1+
294.14937	114	
294.62287	92	
294.86129	198	
296.80785	170	
298.80611	962	1+
298.88722	102	
298.93586	118	
299.13649	100	
299.15665	88	
299.78461	120	
301.08056	326	1+
301.42065	92	
301.78473	216	1+
301.87998	92	
302.16952	102	
302.62006	100	
305.11783	94	
307.13113	148	
307.89155	114	
309.12708	114	
309.80792	164	
309.88847	134	
310.83260	94	
310.87600	240	
311.87368	100	
316.43004	94	
316.81567	152	
318.43615	96	
318.81674	98	
318.93754	314	1+
321.82085	274	1+
322.14761	92	
324.88974	152	
325.15092	350	1+
325.89654	122	
328.88943	134	
332.66103	102	
333.11922	140	
333.38713	92	
333.87870	250	1+
336.94623	330	1+
337.11917	106	
338.10179	96	
338.16262	134	
338.94102	114	
340.93754	312	1+
342.90347	210	
343.18835	126	
345.14731	96	
345.19779	126	
347.12608	106	
347.18794	108	
349.12500	126	
351.68430	90	
360.28367	106	
END IONS

###FS:    #m/z: 322.93064 #charge 1+
###MS: 101
###MSMS: 102
BEGIN IONS
TITLE=Cmpd 76, +MS2(322.9306), 28.0-35.0eV, 2.2min #102
RTINSECONDS=132.078
SCANS=101-102
PEPMASS=322.93064	2542422
CHARGE=1+
47.77080	78	
193.85439	120	
197.91100	78	
198.13587	92	
200.83439	88	
201.04381	122	
205.94953	130	
206.89146	106	
211.88453	86	
214.87081	94	
218.09740	82	
219.96943	98	
223.96198	326	1+
224.08043	92	
225.81363	104	
225.88898	100	
226.11882	116	
226.82214	92	
226.84538	102	
226.85921	92	
227.08290	76	
227.11417	84	
228.86078	88	
229.84004	86	
230.09575	96	
230.88731	124	
231.12674	172	
231.15887	88	
234.05942	232	1+
234.09763	80	
235.61200	90	
235.88089	154	
236.83403	98	
237.82673	84	
238.06291	92	
238.88787	80	
239.02832	100	
239.07636	200	
239.78667	78	
239.83396	80	
240.14434	130	
240.79718	120	
240.82352	156	
240.94075	820	
240.96197	394	1+
241.93979	3018	1+
242.82353	88	
242.94175	2118	1+
243.82679	186	
244.12588	84	
244.81949	196	
244.93880	350	1+
245.34965	94	
245.43643	78	
246.12535	78	
246.39301	92	
246.66871	90	
246.97517	368	
247.38112	84	
247.85077	116	
247.89142	76	
248.15021	78	
248.89946	158	
249.58189	80	
249.92531	82	
251.65204	96	
251.92855	120	
255.10824	364	
255.80495	304	1+
256.89423	214	
257.91804	92	
257.96725	92	
258.83464	804	1+
259.79925	142	1+
259.90722	220	1+
260.07585	88	
260.83243	252	
260.85469	78	
261.83008	1040	1+
262.83036	570	1+
263.96350	92	
263.97771	78	
264.08363	88	
265.09827	84	
265.86920	82	
266.00440	92	
266.79422	86	
267.37623	96	
267.56880	102	
268.17982	166	
269.13867	80	
270.35389	92	
271.35230	100	
271.84706	196	
272.13640	114	
272.81664	80	
273.41499	82	
273.79418	192	
273.90092	78	
275.75922	78	
275.81136	98	
276.03227	104	
276.85361	116	
277.16588	82	
278.81344	326	1+
279.09320	832	1+
279.94059	80	
280.81052	104	
281.10176	130	
281.85065	82	
281.96214	78	
283.78527	124	
283.85038	120	
283.95299	84	
284.29354	342	
284.34228	80	
284.86431	126	
285.29915	180	
286.11510	80	
287.35888	90	
287.42932	76	
288.18029	142	
289.78754	320	
289.85771	78	
290.96042	82	
291.05532	120	
291.13110	86	
291.80628	210	
292.25039	82	
292.64080	86	
292.94973	88	
293.87060	348	1+
294.21589	80	
294.84823	82	
296.12593	92	
296.87751	96	
297.04505	86	
297.84578	84	
300.78281	118	
301.19677	78	
301.82710	120	
302.15548	140	
305.92900	86	
306.76593	76	
306.88377	460	1+
307.80224	130	
309.91773	100	
310.41693	78	
310.54255	90	
310.87389	130	
312.04386	84	
312.09274	84	
312.36708	78	
312.80752	110	
313.86641	104	
319.17097	130	
320.06812	76	
320.15851	116	
321.07082	88	
321.76231	82	
322.03542	92	
323.85801	88	
323.88252	78	
324.26910	84	
325.89692	132	
326.75282	110	
326.89406	240	1+
END IONS

###FS:    #m/z: 340.94136 #charge 1+
###MS: 101
###MSMS: 103
BEGIN IONS
TITLE=Cmpd 77, +MS2(340.9414), 28.0-35.0eV, 2.2min #103
RTINSECONDS=132.851
SCANS=101,103
PEPMASS=340.94136	813144
CHARGE=1+
81.13311	84	
105.02450	90	
182.86954	132	
186.04405	86	
194.72840	80	
196.88610	128	
198.91602	80	
199.88718	156	
202.49785	88	
203.04677	82	
203.44084	88	
209.94174	160	
210.94001	142	
211.88769	84	
212.88104	128	
213.55533	84	
213.88011	432	1+
213.94077	570	1+
215.88637	274	
217.86140	82	
219.94727	92	
220.88875	116	
221.94771	88	
222.49321	94	
223.96198	140	
228.84608	84	
228.93997	132	
229.40521	88	
230.89049	448	
231.12770	120	
231.88913	474	
231.95002	422	
232.88881	362	
232.96381	102	
233.90101	138	
233.94699	108	
233.99958	100	
234.14335	172	
234.64633	116	
235.11678	196	1+
235.89633	118	
235.94764	108	
236.15333	86	
236.88858	110	
238.52009	82	
240.89998	92	
241.84254	160	
242.62635	90	
242.95613	112	
246.06563	82	
246.15872	124	
246.66699	96	
248.89971	404	1+
249.90309	342	1+
249.96643	128	
251.00386	88	
251.96146	82	
254.96562	424	
255.85334	130	
256.01466	88	
256.85102	132	
256.91492	118	
258.84546	100	
259.85638	210	
259.96025	92	
260.15714	82	
260.92791	100	
264.03346	86	
264.33866	86	
264.95594	92	
265.39608	100	
265.84919	150	
266.59177	102	
266.84015	428	1+
267.84003	438	1+
267.86437	80	
268.84147	296	1+
268.87815	82	
270.39625	102	
270.62046	102	
270.65069	86	
270.93737	132	
271.88120	88	
271.91972	146	
272.35854	92	
272.91910	140	
272.97693	86	
274.41091	86	
275.95311	88	
276.85879	180	
276.90856	162	
277.85580	296	
278.84633	374	1+
280.80248	100	
282.86074	218	
282.98948	94	
283.20237	94	
283.49633	104	
283.85516	106	
285.16696	114	
286.14875	88	
287.59205	84	
287.64797	84	
287.88606	112	
287.93557	114	
290.04401	80	
291.16155	104	
292.81014	142	
293.41411	84	
293.87366	92	
294.14742	124	
294.43711	164	
294.87475	136	
294.91270	124	
295.89162	108	
295.97140	88	
299.87324	162	
301.11586	122	
302.17802	100	
302.44279	84	
302.89349	84	
303.68455	86	
303.89127	86	
305.45077	104	
306.60815	102	
306.88346	112	
306.90319	92	
307.63912	108	
307.79544	122	
307.89053	160	
308.17335	80	
308.66938	192	
308.81181	88	
308.88313	102	
309.13504	104	
310.20965	82	
310.87186	168	
312.80799	90	
317.15809	92	
317.67389	88	
317.86665	80	
318.02638	150	
318.18427	92	
318.49069	92	
323.40083	106	
324.88993	186	
328.83375	82	
330.89184	86	
331.67851	90	
332.89612	84	
334.53588	80	
337.10089	92	
338.17959	94	
339.19643	80	
339.41118	88	
341.88309	84	
344.18976	126	
345.34832	82	
345.67693	100	
END IONS

###FS:    #m/z: 363.95737 #charge 1+
###MS: 101
###MSMS: 104
BEGIN IONS
TITLE=Cmpd 78, +MS2(363.9574), 28.0-35.0eV, 2.3min #104
RTINSECONDS=133.623
SCANS=101,104
PEPMASS=363.95737	358338
CHARGE=1+
184.86103	266	1+
187.19473	90	
189.86313	624	1+
191.85724	608	1+
195.90374	116	
196.94153	102	
199.39768	84	
204.00335	86	
205.94947	124	
207.87494	188	
207.95046	150	
208.89036	130	
209.86962	216	
209.94449	804	1+
210.88287	526	1+
212.87950	2910	1+
213.42063	96	
214.89378	180	
216.89504	114	
221.04852	86	
222.95208	1150	1+
224.94959	1236	1+
225.89003	134	
226.89563	138	
226.94804	5864	1+
227.93305	174	
228.55677	90	1+
228.89262	608	1+
228.94231	6814	1+
228.97936	106	
230.79036	120	
230.88982	4246	1+
232.04465	100	
232.59891	88	
232.88459	476	1+
234.10309	126	
234.87945	274	1+
235.00090	102	
235.11260	410	1+
235.15439	120	
236.43462	94	
237.51756	88	
239.03407	112	
239.13670	94	
240.81965	318	1+
240.83993	110	
240.94116	164	
240.96255	1046	1+
241.84321	272	1+
241.94094	194	
242.94235	482	
242.96182	580	1+
243.81892	680	1+
244.55957	100	
244.95767	2844	1+
245.83844	348	1+
245.94178	202	
246.81357	84	
246.90418	88	
246.95327	3136	1+
247.92206	176	
248.82211	88	
248.83969	170	
248.89932	2158	1+
249.80281	146	
250.94599	230	1+
250.96951	96	
251.89403	296	1+
251.91434	116	
252.10656	246	
252.17105	138	
253.83982	166	
255.38232	100	
258.05204	90	
258.83430	138	
258.90982	156	
258.97373	224	
259.84704	176	
259.96766	772	1+
260.82923	1202	1+
260.96846	744	1+
261.15660	102	
261.45989	88	
261.83175	916	1+
263.95793	88	
264.15075	94	
265.05642	108	
265.08076	88	
265.10035	242	1+
265.85113	262	1+
265.87785	86	
265.97255	164	
266.71379	114	
266.81549	462	
267.78347	190	
267.91857	134	
267.97271	498	1+
269.51901	126	
269.96871	338	
270.93356	94	
271.79984	114	
271.91641	334	1+
276.10801	86	
276.85376	336	1+
278.80048	122	
279.04997	96	
279.13760	96	
279.85477	330	1+
279.91116	146	
280.10691	178	1+
280.79401	742	1+
282.78968	322	1+
282.82933	106	
282.94020	110	
283.79116	228	1+
283.85507	170	
283.89691	100	
283.91775	96	
284.25509	84	
284.82475	516	1+
284.84594	836	1+
284.98685	104	
285.13757	228	1+
285.79290	204	
285.84844	564	1+
286.82484	154	
287.10068	106	
289.86923	138	
289.88568	106	
291.96488	100	
293.11864	194	
294.14861	114	
294.85985	130	
296.64516	86	
296.80718	272	
297.81230	132	
298.80125	1170	1+
299.98773	94	
300.08743	86	
300.81394	124	
301.67431	102	
301.79491	120	
301.85960	308	
302.10895	120	
302.86228	144	
303.80605	356	1+
303.85720	1066	1+
304.35065	96	
305.85396	84	
306.52019	102	
306.88797	164	
306.93711	100	
307.13484	100	
307.84754	168	
308.14186	118	
308.88066	306	1+
309.87246	188	1+
311.17060	104	
313.82724	84	
313.94924	300	1+
314.82829	142	
315.31276	100	
316.39932	92	
316.80845	116	
317.45077	98	
317.88622	104	
318.93411	254	
319.17482	110	
320.02014	84	
320.57147	88	
320.80974	130	
321.82565	126	
321.86715	258	
321.92935	96	
322.14386	220	1+
322.15592	96	
322.81720	168	1+
322.92881	176	
324.87758	262	1+
326.84380	90	
326.87182	452	1+
327.09447	92	
328.10350	94	
329.87155	138	
330.88333	228	1+
332.15779	154	
332.75851	94	
333.40250	114	
335.67113	84	
336.94676	574	1+
337.40114	88	
337.47998	92	
338.94276	88	
339.83246	112	
340.94067	216	
342.79998	198	1+
343.14503	84	
345.20107	116	
346.91066	94	
347.11430	84	
347.22584	120	
353.71564	90	
360.12067	112	
362.20337	126	
363.71021	100	
365.78385	226	1+
367.13243	218	
368.11746	92	
368.73958	90	
END IONS

###FS:    #m/z: 322.93081 #charge 1+
###MS: 105
###MSMS: 106
BEGIN IONS
TITLE=Cmpd 79, +MS2(322.9308), 28.0-35.0eV, 2.3min #106
RTINSECONDS=137.291
SCANS=105-106
PEPMASS=322.93081	2573454
CHARGE=1+
93.30808	88	
189.86348	86	
190.89469	146	
192.88879	110	
196.00587	86	
196.16685	80	
201.05878	74	
205.95093	316	
206.01293	102	
206.97065	164	1+
207.95101	92	
209.89774	88	
213.41887	116	
213.83181	78	
215.93594	90	
218.82439	130	
220.87347	76	
221.94617	256	
222.58478	94	
222.95071	118	
223.95919	174	
225.82143	104	
226.11416	84	
227.07749	98	
227.82192	78	
229.00570	84	
230.82241	226	1+
230.84446	144	
230.90968	154	
231.12164	118	
231.14223	98	
232.00916	82	
232.14044	86	
234.39601	88	
234.43738	98	
235.10387	78	
237.05612	104	
237.94384	76	
238.11050	82	
238.52546	94	
238.88608	154	
239.78853	398	1+
240.82173	536	1+
240.94246	882	
241.94008	3474	1+
242.94242	2466	1+
243.81954	364	
244.82867	174	
244.84967	90	
244.94135	566	1+
245.82514	108	
246.09820	90	
246.85783	138	
246.97410	78	
247.39447	74	
247.97358	102	
248.84518	86	
249.08083	92	
249.91962	86	
250.11902	92	
250.83839	136	
250.90078	184	
253.83869	84	
255.10652	232	
255.92018	86	
255.95561	76	
256.89709	92	
258.01092	100	
258.83395	638	1+
258.85114	92	
260.34143	88	
260.83519	234	
261.46181	88	
261.47781	86	
261.82940	842	1+
261.90092	98	
262.14945	76	
262.96461	116	
264.83525	102	
264.87247	84	
264.97862	130	
265.12227	90	
265.86035	80	
265.96034	102	
266.06643	84	
266.86020	210	
266.92370	94	
267.84994	78	
268.83976	86	
268.93229	90	
269.92803	94	
271.89481	82	
272.84759	230	1+
273.13741	80	
273.79128	98	
274.15699	142	
274.80240	228	1+
276.14466	74	
277.02470	76	
277.36841	76	
278.86100	74	
279.08963	398	
279.15753	122	
279.33312	100	
280.09594	192	
280.85347	74	
281.80104	78	
281.86293	94	
282.81841	86	
282.94824	106	
283.78805	282	
283.94058	92	
284.29171	158	
284.85775	128	
285.86373	76	
286.78665	80	
286.93195	90	
287.80643	76	
288.81951	76	
289.78616	178	
289.88117	92	
290.18192	78	
290.86412	138	
291.80474	172	
292.16723	110	
292.94090	84	
293.17635	76	
293.85792	96	
293.87578	104	
294.67523	84	
296.12545	140	
296.92671	80	
297.04740	92	
297.06847	76	
297.74836	82	
297.81178	128	
297.83702	84	
298.78877	146	
299.79168	94	
300.57937	84	
300.65374	76	
301.87314	112	
302.78222	86	
303.87717	140	
304.87968	78	
307.79379	152	
307.88980	216	
310.88034	188	
311.81603	78	
311.88739	78	
312.80509	120	
313.90337	86	
313.92505	80	
314.19699	90	
314.80054	76	
315.87098	78	
318.16657	110	
320.16079	150	
324.88915	194	1+
325.76788	88	
326.01823	80	
326.46187	74	
END IONS

###FS:    #m/z: 363.95746 #charge 1+
###MS: 105
###MSMS: 107
BEGIN IONS
TITLE=Cmpd 80, +MS2(363.9575), 28.0-35.0eV, 2.3min #107
RTINSECONDS=138.063
SCANS=105,107
PEPMASS=363.95746	357446
CHARGE=1+
141.75804	88	
182.86909	150	
182.88685	86	
189.86191	498	1+
191.86056	658	1+
196.88540	106	
198.49006	86	
199.95463	84	
205.94770	120	
207.87561	578	1+
208.01461	84	
209.94264	1394	1+
210.88336	552	1+
211.94644	114	
212.87904	2848	1+
221.96609	96	
222.95291	1032	1+
223.88932	106	
224.83282	100	
224.94899	1584	1+
225.92403	82	
226.90006	102	
226.94702	5786	1+
228.89310	906	1+
228.94282	6634	1+
229.06395	216	1+
229.11562	96	
230.61396	106	
230.88882	3286	1+
232.88561	610	1+
234.14552	150	
234.88306	312	
235.11323	448	1+
235.84698	126	
237.05709	96	
237.98184	82	
240.82257	364	1+
240.83572	96	
240.94062	230	
240.96153	650	1+
241.13071	80	
241.94080	164	
242.45590	86	
242.54206	98	
242.81751	180	
242.85303	134	
242.94105	558	1+
242.96180	1034	1+
243.39944	152	
243.82488	180	
243.85714	132	
243.95433	210	
244.82138	554	1+
244.84331	84	
244.95744	3546	1+
246.79822	84	
246.90598	376	1+
246.95352	3878	1+
247.04461	98	
247.80209	370	1+
247.85423	118	
248.80202	228	1+
248.84157	278	
248.89999	1238	1+
248.97695	92	
249.12847	140	
249.97127	362	1+
249.99732	86	
250.51773	114	
250.79075	94	
250.89930	148	
250.94845	140	
250.97327	312	1+
251.05061	94	
251.07293	120	
252.17148	112	
252.64045	98	
252.89267	134	
253.09371	90	
253.90468	498	
254.01448	94	
254.83490	112	
255.83089	182	1+
255.91255	90	
257.83099	404	1+
257.97104	324	1+
258.83393	338	1+
258.93864	104	
260.83054	182	
260.97052	472	1+
261.82884	884	1+
261.84874	114	
262.08909	120	
262.20206	82	
262.83131	528	1+
263.98442	180	
264.81910	166	
265.81363	440	1+
266.14480	82	
266.45344	88	
266.81612	370	1+
267.97457	454	1+
268.41134	104	
268.49748	98	
268.84049	144	
269.81432	186	
269.96874	722	1+
271.81141	82	
271.84391	164	1+
271.91463	300	1+
271.95949	82	
272.12211	120	
272.50228	84	
274.91385	124	
274.97657	106	
276.81056	142	
276.85788	130	
277.85500	130	
279.10909	412	1+
279.79768	212	
279.85747	256	1+
279.97148	102	
280.79356	748	1+
281.12226	194	1+
281.85956	248	1+
283.38711	96	
283.84978	330	1+
283.98566	176	
284.82574	218	
284.98321	142	
285.17134	90	
285.84718	406	1+
289.93142	86	
290.78791	98	
290.88353	92	
291.10943	82	
291.13538	110	
292.80649	88	
293.11695	314	1+
294.37211	102	
294.85556	120	
296.64326	90	
296.80065	130	
297.11290	90	
297.81065	106	
298.42012	84	
298.80273	1418	1+
299.03778	94	
299.77925	86	
299.94043	94	
301.11578	158	
301.79799	148	
301.85943	176	
302.86236	132	
303.85443	952	1+
303.94685	158	
304.09714	108	1+
304.95168	120	
305.45274	100	
307.11566	108	
308.89821	82	
310.87215	112	
311.20505	84	
311.88331	192	
311.94644	82	
312.87846	236	1+
316.12205	106	
316.66350	118	
317.31744	84	
317.81594	100	
318.93770	166	
319.07085	116	
319.93944	96	
320.37173	90	
320.81619	392	1+
321.81923	252	1+
321.86513	192	
322.87617	94	
322.89740	88	
322.92707	316	
324.60738	100	
324.87951	130	
325.87024	462	1+
326.87234	384	1+
328.17480	94	
328.88657	106	
330.18436	148	
331.77349	140	1+
332.39450	94	
332.90526	84	
336.94465	144	1+
338.04891	146	
340.16519	100	
340.93534	136	
345.17235	92	
345.20077	372	1+
345.41006	86	
345.70673	84	
346.99327	142	
347.22523	152	
348.79487	182	1+
349.15601	234	1+
352.11022	82	
354.33270	82	
355.76238	86	
355.84858	94	
360.73368	100	
361.37767	86	
361.71355	192	
362.20679	92	
363.04178	96	
363.21715	84	
END IONS

###FS:    #m/z: 507.84679 #charge 1+
###MS: 105
###MSMS: 108
BEGIN IONS
TITLE=Cmpd 81, +MS2(507.8468), 28.2-35.2eV, 2.4min #108
RTINSECONDS=138.836
SCANS=105,108
PEPMASS=507.84679	235718
CHARGE=1+
196.01610	406	1+
209.94376	176	
213.15924	418	1+
214.89032	140	
224.04729	134	
224.97582	230	
230.89697	144	
231.89370	348	1+
232.89678	294	1+
235.14290	966	1+
244.12726	176	
249.15753	656	1+
250.97255	184	
260.88054	186	
262.13718	3058	1+
266.16702	438	
267.93564	132	
268.11042	122	
269.93352	218	1+
271.81089	132	1+
276.38326	194	1+
277.15246	772	1+
278.84743	132	
280.85614	340	1+
284.08278	146	
284.19488	442	1+
286.13925	406	1+
286.79215	130	
287.85336	566	1+
288.88961	124	
289.88259	286	
290.11591	168	1+
290.13301	198	
290.86692	828	1+
291.86807	500	1+
293.87283	1790	1+
295.88961	138	
297.91470	152	
298.80381	140	
300.86219	196	
301.85098	128	
303.80750	202	1+
303.86033	166	
304.87965	134	
305.86450	420	1+
306.12524	122	
307.89062	440	
308.14165	434	
308.22804	142	
308.87891	690	1+
309.15312	832	1+
309.88641	362	1+
309.95113	154	
310.15849	614	1+
310.87307	166	
311.88468	2604	1+
312.22695	750	1+
313.82277	140	
313.88316	286	
314.86593	770	1+
315.16270	280	
315.88226	142	
316.31349	176	1+
318.85731	200	
319.99186	252	1+
322.86936	136	
322.88863	160	
323.85793	126	
324.86005	162	
325.89979	258	
326.24389	1146	1+
326.88454	472	
327.88479	284	
328.82473	130	
328.86663	130	
328.89210	458	1+
329.80781	246	1+
329.86815	128	
330.16097	136	1+
330.82911	186	
331.13304	158	1+
331.19740	146	
331.88152	150	
332.77712	152	1+
332.80938	164	
332.87787	478	1+
333.17554	2396	1+
333.60442	128	
333.81475	196	1+
335.18147	200	
335.84316	142	
336.95048	280	1+
337.87479	142	
338.84941	146	
343.90883	332	1+
345.79473	136	
347.77493	124	
348.84040	128	
349.75649	320	1+
349.79095	266	1+
350.88950	512	1+
352.08850	142	
352.25841	156	
353.85332	354	
355.85710	218	
355.88846	130	
357.85736	154	
358.77567	128	
360.91233	206	
362.37079	154	
365.72513	130	
365.76647	160	
366.18693	212	
366.83563	450	1+
367.37342	128	
367.70766	1158	1+
367.73787	146	
368.89752	154	
369.83978	128	
369.87865	152	
370.73328	160	
370.77491	130	
371.18939	312	1+
371.90731	166	
372.04755	246	1+
373.72189	158	
373.73703	160	
373.78681	218	1+
375.09796	218	1+
375.22007	150	
376.22331	1556	1+
376.78528	148	
380.71443	262	
381.71811	224	
382.70604	140	
382.85807	238	1+
383.26307	306	1+
383.71271	204	1+
383.79475	316	1+
384.08559	128	
384.84852	1194	1+
384.89199	186	
385.84940	642	1+
386.79900	128	
387.73439	182	
387.84342	192	
388.79341	188	
389.20042	372	1+
389.71154	374	
390.07365	196	1+
390.84071	738	1+
392.82717	156	
392.84060	146	
393.79975	132	
393.83272	130	
394.83831	128	
396.73454	338	1+
397.31625	336	
397.72200	408	1+
397.87249	136	
399.22112	374	1+
399.79157	122	
399.85048	142	
400.72848	232	1+
402.86765	1048	1+
402.88375	140	
403.87331	716	1+
405.75754	128	
405.87248	380	1+
407.73221	332	1+
407.86953	782	
408.30272	142	1+
408.85594	374	
408.86318	686	
409.72075	312	
409.84869	468	
409.86816	412	
410.74107	298	
410.83877	452	1+
411.80816	250	1+
412.73219	294	
412.84230	132	
413.75603	358	1+
413.87676	346	1+
414.67854	194	
414.76083	250	1+
415.16319	136	
415.23865	276	1+
417.82109	128	
420.76955	182	1+
420.88147	662	1+
421.74827	154	
421.88366	556	1+
422.75099	142	
422.81541	146	
423.77011	126	
423.83370	140	
423.87182	356	1+
424.78005	166	
424.83494	188	
425.31469	498	1+
425.74138	288	
425.76212	250	
426.73673	164	
426.75804	140	
426.86224	856	1+
426.93945	130	
427.73412	2000	1+
428.85089	152	
429.69447	192	
429.82850	174	
430.73888	722	1+
431.87019	246	
432.24452	2020	1+
432.87622	292	
434.86304	156	
435.72521	126	
435.85887	140	
439.75746	240	1+
439.82807	188	1+
439.89591	280	
440.89299	122	
441.83293	208	1+
443.75543	126	
443.88454	132	
444.87526	1368	1+
445.74188	624	1+
446.78842	278	1+
447.70713	164	
447.75744	418	1+
448.76083	262	1+
448.89487	148	
449.80418	128	
449.87842	364	1+
450.75245	614	1+
450.81204	124	
451.88322	166	
457.90560	188	
462.88559	1080	1+
463.65726	126	
464.71269	176	1+
467.89057	312	
468.89526	166	
473.07259	128	
475.29257	214	1+
480.91900	128	
485.90339	398	1+
489.30450	304	1+
498.28806	192	
505.17992	244	1+
509.27281	286	1+
512.78304	170	1+
END IONS

###FS:    #m/z: 322.93061 #charge 1+
###MS: 109
###MSMS: 110
BEGIN IONS
TITLE=Cmpd 82, +MS2(322.9306), 28.0-35.0eV, 2.4min #110
RTINSECONDS=142.51
SCANS=109-110
PEPMASS=322.93061	2633000
CHARGE=1+
185.93997	84	
186.93761	76	
189.88208	82	
191.12104	80	
192.89197	74	
193.88756	74	
195.95908	78	
196.88469	76	
199.97206	90	
202.63045	100	
205.94763	266	
206.90380	76	
206.96759	74	
207.89780	88	
209.02206	84	
209.94562	316	
213.52495	100	
218.84703	76	
220.12944	78	
221.88218	80	
223.96177	548	1+
225.83944	80	
225.86140	76	
227.94399	78	
227.98849	74	
228.82171	94	
229.83626	108	
229.90379	196	1+
230.07359	74	
230.84686	168	
230.88863	150	
231.06748	78	
231.12156	150	
232.12149	90	
232.98100	84	
234.91710	76	
235.11196	88	
235.80256	82	
235.90047	92	
235.96284	74	
236.83683	78	
236.91084	78	
237.02234	88	
237.03904	162	
238.03651	74	
238.83022	212	1+
238.94190	100	
238.99808	80	
239.79989	74	
240.82082	344	1+
240.94114	1656	1+
240.96051	134	
242.79237	86	
242.82140	128	
242.86488	210	1+
242.94140	2094	1+
243.82378	272	
244.09336	78	
244.82358	196	
244.93959	564	1+
244.96231	76	
246.16003	110	
246.86002	80	
247.96103	82	
248.01604	88	
248.85080	178	
251.13999	80	
251.43193	112	
253.79818	126	
254.12595	80	
254.60545	130	1+
255.10693	344	1+
255.39227	104	
255.95659	128	
256.03805	78	
256.94071	74	
257.65608	84	
258.45663	90	
258.83424	660	1+
258.97590	78	
259.85999	80	
260.11162	82	
260.15968	90	
260.33551	76	
260.83216	334	
261.07082	74	
261.82915	938	1+
262.92555	74	
263.93962	78	
264.00755	82	
264.06328	74	
264.85397	84	
265.09400	88	
265.17823	88	
265.86636	98	
266.15887	72	
266.35912	90	
267.10052	94	
267.89285	74	
267.90887	78	
268.14364	76	
269.79638	128	
269.85732	98	
270.86375	160	
271.17355	198	1+
272.13193	182	
273.79313	228	
273.96367	82	
274.80055	438	1+
277.42783	94	
277.83464	88	
279.09152	642	1+
279.11536	86	
282.84197	78	
282.86712	196	
282.97524	76	
283.79046	242	1+
283.97992	82	
284.01125	86	
284.29358	200	
284.84881	202	1+
284.86531	124	
285.30157	82	
287.90827	92	
288.82170	80	
289.86422	80	
291.07768	94	
292.15928	104	
292.17207	154	
293.44974	104	
293.82280	78	
293.87715	108	
294.17806	74	
294.44596	94	
294.67644	180	
294.86185	172	
297.85211	74	
298.82295	88	
299.39038	100	
300.04932	92	
300.16203	80	
301.88543	90	
302.14389	98	
303.04100	76	
306.82187	84	
306.87855	110	
307.66035	84	
307.79886	108	
308.88172	264	1+
309.95770	108	
310.20740	80	
312.79592	92	
313.19040	102	
314.12309	82	
314.75925	78	
314.84187	84	
314.86209	136	
315.13617	76	
318.11821	156	
318.16039	82	
318.87210	82	
322.12583	82	
323.37872	84	
323.83175	92	
324.04589	90	
325.76379	144	
327.10099	76	
328.50821	80	
END IONS

###FS:    #m/z: 363.95731 #charge 1+
###MS: 109
###MSMS: 111
BEGIN IONS
TITLE=Cmpd 83, +MS2(363.9573), 28.0-35.0eV, 2.4min #111
RTINSECONDS=143.281
SCANS=109,111
PEPMASS=363.95731	369204
CHARGE=1+
189.86353	372	1+
191.85856	338	1+
193.85548	130	
196.88703	220	1+
204.90230	86	
205.88085	98	
207.88124	172	1+
209.94609	530	1+
210.88264	352	1+
211.10402	92	
212.87922	2232	1+
216.40898	96	
218.91529	108	
222.95381	874	1+
223.88386	90	
224.94885	1594	1+
226.89885	348	1+
226.94781	5458	1+
227.88027	98	
227.93109	150	
228.72656	144	1+
228.83314	86	
228.89709	284	
228.94276	4942	1+
230.88919	4168	1+
231.90293	126	
232.88391	566	1+
233.74049	110	
234.00889	126	1+
234.14003	112	
234.88283	250	
235.11783	342	1+
235.82810	108	
239.01968	192	1+
240.82124	360	1+
240.83720	128	
240.93990	326	
240.96028	1368	1+
241.09385	98	
241.14592	92	
241.94516	158	
242.94226	446	
243.81948	470	1+
244.13030	170	
244.95741	2790	1+
245.07390	186	1+
245.94996	120	
245.95368	226	
246.12157	98	
246.85699	86	
246.90692	226	
246.95248	2500	1+
246.97733	268	
247.85062	192	1+
248.52943	90	
248.80276	236	1+
248.90169	874	1+
248.97890	94	
249.93481	122	
250.81718	88	
250.94823	186	
251.05396	86	
251.06473	114	
251.91290	176	
252.10655	170	
252.13688	86	
255.92580	92	
256.16184	102	
256.84834	220	1+
258.04422	86	
258.83513	390	1+
258.96914	300	1+
259.43853	86	
260.83244	436	
260.90646	86	
260.96940	362	1+
261.15631	116	
261.83315	416	
261.93312	118	
262.83525	278	
263.88777	94	
263.98215	188	1+
264.81516	122	
264.89823	90	
264.96432	128	
265.07008	92	
265.08585	112	
265.56428	86	
265.86225	108	
265.97536	184	
266.81197	776	1+
266.85240	126	
267.90067	136	
267.97422	290	1+
268.13612	96	
268.39613	90	
268.95797	96	
269.96796	286	
271.81376	132	
271.85393	110	
271.87038	142	
271.91333	324	1+
272.85310	210	1+
274.06539	118	
274.87990	122	
275.84267	188	1+
275.91628	86	
276.81053	118	
276.85849	136	
279.10261	102	
279.97713	96	
279.99959	140	
280.04768	90	
280.09924	106	
280.79601	638	1+
280.97419	138	
281.86201	254	
282.78985	426	1+
282.85325	430	1+
283.99663	92	
284.82583	118	
285.32442	98	
285.58173	116	
285.84452	570	1+
287.07519	242	1+
287.87398	98	
288.13394	190	
288.88201	100	
289.05621	206	1+
289.87271	194	1+
290.78363	96	
292.43924	100	
292.81773	100	
293.11967	116	
293.41703	100	
294.14645	138	
294.87166	168	
295.44956	88	
295.80459	478	1+
296.35981	100	
297.00482	100	
298.80289	1390	1+
299.86548	146	
300.11578	226	1+
300.92790	228	1+
301.00631	176	1+
301.78934	120	
301.86413	192	
302.76540	100	
302.80568	140	
302.86594	168	
303.80831	344	
303.85544	1460	1+
303.88907	172	1+
304.17482	88	
304.88679	154	1+
305.11929	116	
305.15318	96	
305.86853	122	
307.12773	186	1+
307.39780	90	
307.88842	108	
308.87949	116	
309.87536	182	1+
311.86849	98	
312.15454	100	
312.94885	90	
315.81711	146	
316.81476	338	1+
316.86515	134	
318.44055	100	
318.73702	98	
318.76397	110	
319.88026	140	
320.82768	168	
320.93017	92	
321.82239	192	
321.87125	168	
322.14748	88	
322.93121	166	
323.40062	90	
323.86818	156	1+
324.25365	86	
324.56311	102	
324.79623	190	1+
324.90215	98	
325.14654	186	1+
326.01531	104	
326.87326	342	1+
327.89022	222	1+
328.72765	104	
329.55522	98	
330.34469	100	
331.99190	94	
332.81122	94	
333.84000	92	
336.94394	426	1+
338.90035	140	
340.77475	136	
341.98619	112	
346.18836	94	
349.16189	162	
349.71826	124	
351.51642	94	
358.78204	86	
359.96213	118	
361.71758	136	
363.21491	172	
364.79467	142	
365.83833	92	
367.13447	126	
END IONS

###FS:    #m/z: 507.84635 #charge 1+
###MS: 109
###MSMS: 112
BEGIN IONS
TITLE=Cmpd 84, +MS2(507.8464), 28.2-35.2eV, 2.4min #112
RTINSECONDS=144.054
SCANS=109,112
PEPMASS=507.84635	202676
CHARGE=1+
196.01477	528	
209.94525	266	1+
210.03139	158	
213.15638	494	
215.89061	180	
224.97798	156	
226.11796	228	
229.88647	214	1+
235.14321	930	1+
240.08414	118	
244.12647	178	
249.15748	972	1+
253.08422	122	
254.15045	144	
262.13611	2614	1+
265.05093	180	1+
265.34990	124	
265.93263	118	
266.16909	142	
267.20879	130	
269.79966	172	
271.85381	504	1+
272.85573	370	1+
274.84962	222	1+
275.79013	164	1+
277.15288	1326	1+
281.21904	148	
284.19442	404	1+
286.13766	310	
287.84834	290	1+
289.87818	156	
290.13095	150	
290.86913	368	1+
291.10581	120	
292.97889	136	
293.87408	1878	1+
294.80844	138	
294.93553	120	
296.85129	218	1+
297.81657	172	
297.91315	118	
298.85258	170	
299.38825	280	1+
301.86027	254	
302.88634	150	
303.80468	234	1+
304.88409	134	
305.79695	160	
305.86647	662	1+
307.88840	374	
308.14099	718	1+
308.16144	120	
308.87117	1140	1+
309.13376	130	
309.87114	650	1+
310.15862	694	1+
311.88298	3318	1+
312.22689	406	1+
312.81523	128	
314.82426	116	
314.86559	634	1+
314.90935	118	
315.16571	208	
315.88321	362	1+
316.81446	132	
316.86496	128	
316.88673	312	1+
317.07924	120	1+
317.99595	126	
319.11326	152	
321.98536	126	
322.35355	184	1+
323.86990	130	
324.86016	278	1+
325.06834	154	
325.12319	178	
325.88339	792	1+
326.24183	1436	1+
326.80672	472	1+
326.99257	176	1+
327.80885	394	1+
328.86903	298	
328.90125	124	
328.96917	242	1+
329.88987	360	1+
330.16358	122	
330.81367	134	
331.20115	126	
332.40083	270	1+
332.87820	406	
333.17493	3064	1+
333.87989	194	
333.98841	138	
334.87844	346	1+
335.83932	324	1+
336.82180	162	
337.80245	118	
337.87717	314	1+
338.90821	168	
338.94564	132	
341.83040	160	
343.89926	148	
343.95725	252	1+
347.77489	404	1+
348.77683	254	1+
349.75275	170	
349.90851	126	
350.76026	126	
350.88778	306	
351.77638	124	
351.89197	140	
353.85274	646	
354.88952	456	1+
354.91188	164	
355.28218	144	
355.71552	268	1+
355.84143	162	1+
355.89235	386	1+
356.71760	192	1+
360.80856	226	1+
365.77670	128	
365.83856	592	1+
366.18757	150	
366.78640	124	
366.83972	570	1+
367.19436	136	
367.70618	1466	1+
368.72794	208	1+
368.89975	120	
370.85362	164	
371.72379	228	
371.80191	136	
371.83986	124	
372.80290	144	
373.74006	182	
373.89718	124	
374.80466	270	1+
374.83553	248	1+
375.72976	124	
375.84152	176	1+
375.89083	210	
376.22248	1080	1+
376.73935	160	
378.73818	182	
380.71984	164	
380.79476	128	
382.71207	370	1+
383.26434	192	
383.71534	258	1+
384.79612	284	1+
384.85159	618	
385.19971	134	
385.85457	416	
386.84803	260	
389.20326	178	
389.71744	336	1+
389.83780	578	1+
390.78883	182	
390.84028	504	1+
391.72358	222	1+
392.11323	118	
392.14539	120	
392.79811	130	
392.85345	144	
392.89479	248	1+
393.79525	272	1+
393.87574	130	
394.74395	242	1+
395.86653	274	1+
396.40440	158	
396.90295	164	
397.28352	204	
397.31806	300	1+
397.86274	240	1+
398.72890	502	1+
398.86693	190	1+
399.22385	454	1+
399.81043	134	
402.86350	1044	1+
402.91673	136	
403.06966	140	
405.73457	132	
405.75211	170	
405.78793	150	
405.87128	548	1+
407.72812	362	
407.86699	1226	
407.93979	136	
408.74458	242	
408.85257	320	
409.72149	852	1+
409.86112	522	1+
410.72397	514	1+
410.84761	380	
410.90662	194	1+
411.76865	148	1+
411.81230	286	1+
412.72741	256	
412.84644	232	
413.73024	188	
413.87631	136	
416.03521	132	
417.81549	194	
419.84276	298	1+
419.90162	144	1+
421.74071	174	
421.85177	302	1+
421.88662	168	
422.88108	382	1+
423.76892	126	
423.82361	476	1+
425.31475	318	1+
425.75624	840	1+
425.87685	162	
426.76502	472	1+
426.86233	602	1+
427.73520	1310	1+
428.85483	126	
428.89119	206	1+
429.15824	152	
429.74451	182	
429.82801	118	
430.73768	280	
430.79852	142	
431.74263	174	
431.86807	380	1+
432.24395	2628	1+
432.89131	226	1+
438.72751	132	
439.89361	154	
440.39739	204	
440.89726	178	
444.74476	506	1+
444.77572	118	
444.87421	1458	1+
445.28583	178	1+
445.39109	154	
445.74970	420	1+
447.25798	170	
447.71362	304	1+
447.74895	374	1+
448.75504	234	1+
448.77226	120	
448.89262	130	
449.87880	658	1+
450.75289	632	1+
450.77279	130	
454.75974	126	
461.30824	278	1+
462.87991	636	1+
463.88212	374	1+
464.78758	236	1+
467.78324	302	1+
467.88633	496	1+
468.78626	254	1+
470.29771	138	
471.77418	126	
474.23886	124	
485.90232	506	1+
487.80388	168	
489.30737	136	
491.79116	124	
496.34486	204	
505.81142	120	
506.63561	118	1+
509.85603	264	
END IONS

###FS:    #m/z: 340.94144 #charge 1+
###MS: 113
###MSMS: 114
BEGIN IONS
TITLE=Cmpd 85, +MS2(340.9414), 28.0-35.0eV, 2.5min #114
RTINSECONDS=147.738
SCANS=113-114
PEPMASS=340.94144	919626
CHARGE=1+
152.51916	216	
196.88400	216	
200.32496	124	
202.88598	92	
207.08405	86	
208.88279	88	
208.94157	92	
208.95415	104	
209.09092	82	
209.90665	86	
209.94416	140	
210.93591	144	
211.89331	86	
212.87918	324	
213.87935	180	
213.94046	372	
214.87889	104	
214.89576	224	
215.88627	330	1+
215.93749	82	
222.38895	80	
223.96271	146	
224.98030	82	
225.95749	112	
226.39326	94	
226.89580	286	1+
226.94997	242	1+
228.94140	100	
228.96094	122	
229.13578	116	
230.84352	156	
230.88817	1058	1+
230.94559	520	1+
231.89010	730	1+
231.94916	448	1+
233.39151	88	
233.90091	216	
233.94513	94	
235.89168	194	
235.94969	100	
236.88260	100	
236.89766	108	
237.07332	82	
238.42899	110	
238.88974	116	
238.92348	136	
239.01129	92	
239.43120	84	
239.78830	142	
239.82841	92	
240.83704	390	1+
242.64125	96	
243.45129	92	
243.96283	86	
244.37092	112	
244.84666	104	
245.04191	94	
246.97518	124	
247.46198	98	
248.89883	508	1+
249.96108	134	
250.89735	112	
251.84695	82	
252.17431	90	
252.83356	210	1+
253.38286	84	
253.90630	140	
254.70971	122	
254.90656	132	
254.95252	86	
254.97062	272	1+
255.10378	120	
256.96872	182	
257.80294	104	
258.84008	120	
258.85758	80	
259.84951	178	
259.95814	146	
260.15718	112	
260.83368	346	1+
260.89619	80	
260.91220	82	
261.39051	92	
262.92345	88	
263.03879	160	
263.05302	98	
263.90531	114	
264.42051	92	
264.80413	136	
264.92103	124	
265.51401	96	
266.44115	84	
266.48214	86	
266.84095	130	
266.86437	140	
267.86024	122	
267.89630	92	
268.17569	298	
268.84376	104	
270.80841	166	
270.86266	172	
271.86640	126	
271.91704	114	
272.14992	100	
272.84866	288	1+
272.93720	108	
273.80509	88	
274.18536	166	
274.79682	104	
274.90050	156	
274.97835	96	
276.85423	104	
276.92274	84	
278.81839	126	
278.84286	326	1+
278.87298	106	
280.87252	124	
281.85407	312	1+
282.93263	110	
283.12994	94	
283.79148	226	1+
285.16263	84	
288.13572	90	
289.10374	102	
289.80377	86	
290.85392	96	
291.80398	188	
291.86225	190	1+
292.80048	84	
294.45280	94	
294.86374	122	
295.17515	108	
295.85284	82	
295.91235	92	
296.11469	86	
297.87774	290	1+
298.92725	122	
299.03148	92	
299.78359	82	
301.86948	148	
301.89407	88	
303.34653	86	
303.51793	84	
303.93060	84	
306.88094	106	
307.54864	94	
307.80078	92	
308.88679	126	
309.16785	98	
309.67533	90	
311.83925	138	
312.80321	122	
312.99253	120	
313.88236	82	
320.93028	88	
321.88334	92	
322.18506	100	
322.91078	98	
323.00591	82	
324.89244	198	
325.83219	84	
325.90074	118	
328.81323	96	
328.88888	124	
332.09906	84	
339.80518	86	
343.19148	168	
343.41592	98	
END IONS

###FS:    #m/z: 507.84640 #charge 1+
###MS: 113
###MSMS: 115
BEGIN IONS
TITLE=Cmpd 86, +MS2(507.8464), 28.2-35.2eV, 2.5min #115
RTINSECONDS=148.512
SCANS=113,115
PEPMASS=507.84640	197316
CHARGE=1+
150.45318	120	
196.01503	210	
197.89296	158	
213.16054	414	1+
215.88517	120	
222.97459	154	
235.14232	902	1+
239.17353	158	
239.85984	130	
240.07172	140	
241.85369	256	1+
241.94330	156	1+
244.12721	488	1+
245.11000	206	
249.15786	626	1+
250.97211	242	
252.07914	168	
254.09718	264	1+
259.86277	124	
262.13601	2424	1+
262.38198	128	
263.38622	130	
263.88978	136	
266.09878	140	
267.79224	124	
267.91283	122	
268.78412	124	
268.84441	244	1+
268.97295	124	
272.85444	192	1+
277.15329	920	1+
277.84757	302	1+
279.13656	130	
281.00388	126	
281.87312	138	
286.13821	158	
287.85363	244	
288.87032	142	
289.87897	166	
290.86795	304	1+
293.87399	1546	1+
294.00764	148	
294.12520	334	1+
295.12850	254	1+
295.87449	352	1+
295.95529	150	
297.99121	158	
298.00789	176	1+
298.81083	120	
302.82221	126	
303.86855	184	
304.20816	140	
304.85893	396	1+
304.88118	146	
307.80201	276	1+
307.89260	230	
308.14190	592	1+
308.15647	270	
308.87227	962	1+
309.89331	326	
310.15709	926	1+
310.84569	292	1+
311.88396	2504	1+
311.98139	150	
312.19188	220	
312.22609	510	1+
313.07594	154	
314.86152	514	1+
315.16912	168	
315.87703	186	
316.88775	228	1+
317.84775	220	1+
318.93278	172	
321.86527	184	
322.89048	132	
323.87367	402	
324.14047	104	1+
325.00672	124	
325.90048	288	
326.24236	1060	1+
326.87882	992	1+
327.37763	144	
328.40015	128	
329.87607	122	
329.89069	128	
330.16484	350	1+
330.81449	122	
330.87795	198	
331.82163	148	
331.89173	128	
332.04969	198	1+
332.87945	350	1+
333.17544	2668	1+
333.80972	152	
334.90148	254	
335.83732	232	1+
335.88457	150	
335.90218	146	
336.87823	384	1+
337.88242	326	1+
338.02209	130	
338.90977	128	
340.86372	130	
341.96568	152	1+
343.15875	132	
344.90169	308	1+
345.81828	140	
347.76027	138	
347.78439	132	
348.17044	388	1+
349.75988	120	
350.76413	128	
350.88478	588	1+
350.92554	120	
350.96606	124	
353.85263	304	
353.89038	156	
355.27081	128	
355.79115	198	1+
356.81309	126	
357.72460	128	
365.01077	204	1+
365.73203	306	1+
366.18553	284	1+
366.57325	262	1+
366.73628	256	1+
366.84373	294	
367.70979	432	
367.76826	324	
367.84166	360	1+
368.70647	518	1+
369.83662	242	1+
371.24011	142	
371.72626	128	
372.81704	190	1+
372.84792	148	
373.71762	382	1+
373.73584	142	
374.75078	150	
374.79451	138	
374.83350	234	1+
376.22355	1012	1+
377.87196	132	
378.91035	130	
380.71795	612	1+
380.78075	130	
381.72049	406	1+
382.79988	210	1+
382.86077	326	1+
383.26715	430	1+
383.71468	288	
384.85143	676	
385.39406	136	
385.85390	410	
386.74568	150	
386.85429	240	
387.77032	152	
387.85969	218	
388.79258	128	
389.20963	318	1+
389.73051	608	1+
389.77411	162	
390.73072	326	1+
390.74996	200	1+
390.84074	766	1+
390.86502	308	1+
390.98282	148	
392.51120	138	1+
392.82660	248	
393.80333	258	
394.82138	122	
395.80833	140	
395.82938	138	
395.86500	312	1+
397.28048	282	1+
397.31507	244	1+
398.28407	180	1+
398.73085	412	
398.77448	136	
399.22608	332	
399.73293	234	
400.22663	160	
400.72468	416	1+
401.09922	280	1+
402.86705	774	1+
403.87076	652	1+
405.15329	144	
405.78637	394	1+
407.72972	344	1+
407.86431	1806	1+
408.01900	120	
409.72482	782	1+
410.83657	248	
411.83449	194	
411.88190	144	
412.12068	132	
412.73690	572	1+
412.84571	188	
416.75945	136	
418.06530	210	1+
419.20238	140	
420.71947	160	1+
421.88332	516	1+
422.06147	124	
423.77882	122	
424.77428	208	
425.31339	324	
425.75631	552	1+
426.31148	150	
426.86380	1030	1+
427.73191	832	
428.73618	458	
428.85599	582	1+
429.74712	272	
429.87354	286	1+
430.74179	698	1+
430.76713	122	
431.86186	242	
432.24344	2392	1+
432.87705	354	1+
435.71826	172	
439.25013	134	
439.89775	172	
441.02754	120	
442.21687	146	
442.65490	126	
443.75941	184	
444.87221	1062	1+
445.74013	758	1+
447.29274	122	
447.71280	204	
447.73568	164	
449.87816	262	
450.75360	336	1+
450.87549	276	
451.88180	200	
453.59293	122	
455.19837	136	
455.71089	144	
457.91062	252	1+
458.11331	170	
460.23010	120	
460.88869	120	
462.88430	528	1+
465.69979	150	1+
467.78961	176	
467.88654	634	1+
468.78123	356	1+
469.77863	216	1+
485.90220	350	1+
486.79065	122	
489.30961	230	1+
498.73520	188	1+
499.23892	178	1+
504.79814	170	1+
506.81785	218	1+
509.29075	244	1+
END IONS

###FS:    #m/z: 336.94670 #charge 1+
###MS: 113
###MSMS: 116
BEGIN IONS
TITLE=Cmpd 87, +MS2(336.9467), 28.0-35.0eV, 2.5min #116
RTINSECONDS=149.283
SCANS=113,116
PEPMASS=336.94670	160628
CHARGE=1+
83.19772	84	
123.28693	84	
182.86488	130	
200.95094	80	
205.96860	140	1+
210.03131	82	
210.13438	92	
210.88607	232	
211.94507	2224	1+
212.87889	2932	1+
213.94027	1054	1+
214.12876	84	
215.88807	356	
215.93607	138	
217.93416	78	
218.83800	218	1+
220.12600	104	
225.04288	96	
225.54770	84	
226.11527	120	
226.14568	82	
226.87933	90	
226.89600	90	
226.94435	152	
227.89489	110	
227.98871	78	
228.09069	92	
228.89436	308	1+
229.04736	92	
229.83522	90	
229.95470	2012	1+
230.88897	3652	1+
231.95252	818	1+
232.82748	126	
233.83435	112	
233.89903	252	
233.94697	108	
234.82483	154	
234.88711	224	1+
234.94544	100	
235.07241	144	
235.10036	92	
235.14663	94	
235.52930	82	
235.62726	100	
235.79935	100	
235.83361	156	
236.85210	80	
238.02707	80	
239.94434	80	
242.00865	98	
243.83864	120	
244.00318	80	
244.07597	78	
244.59418	84	
246.16549	78	
246.90588	144	
246.97708	238	
247.02013	166	
247.08766	80	
247.92771	110	
247.96691	482	
248.44624	80	
248.85184	128	
248.89949	1028	1+
249.03534	90	
249.96177	200	
250.83463	154	
250.95058	408	
251.06989	90	
251.15069	92	
251.83794	194	
251.87988	124	
251.91083	130	
251.98206	80	
252.07507	98	
252.82108	80	
252.83631	390	1+
252.95595	576	
252.97086	840	1+
253.33620	80	
253.90545	998	1+
254.03408	78	
254.08881	84	
254.96691	244	
255.60605	100	
255.96521	98	
256.82868	86	
256.84810	298	1+
257.85082	258	1+
259.95653	176	
260.15539	80	
261.47395	90	
261.81811	138	
263.83154	120	
264.83420	108	
265.08053	126	
267.54280	92	
267.84375	188	
267.95653	94	
268.17494	84	
268.46534	90	
268.84205	280	
269.83633	240	
270.66684	100	
270.84276	216	
270.96492	86	
270.97958	96	
271.04495	84	
271.84505	198	
271.86628	132	
271.91527	636	1+
272.13425	122	
274.86442	94	
274.97420	190	1+
275.93068	80	
276.51202	94	
276.86203	246	1+
277.36453	84	
277.83519	126	
278.02529	78	
278.11319	146	
278.83832	666	1+
278.88798	82	
279.10313	104	
280.44010	84	
280.85565	200	1+
280.97533	118	
281.05126	92	
281.46734	100	
282.92781	80	
283.45681	86	
285.64424	84	
285.84972	106	
286.85271	1082	1+
286.86297	554	1+
288.80913	84	
291.17829	88	
292.10403	468	1+
292.43688	84	
292.83385	96	
293.85924	150	
294.18172	94	
294.66988	124	
294.87224	196	1+
295.17745	82	
298.92075	84	
299.17170	84	
301.03925	92	
302.24193	80	
304.85203	148	
304.87556	78	
305.98807	80	
306.87286	134	
307.88406	110	
308.87110	306	1+
309.63659	92	
310.87753	524	1+
310.89190	114	
311.86212	106	
311.88294	310	1+
314.21015	90	
316.93677	90	
317.87180	176	1+
320.15639	256	
324.88873	260	1+
327.51197	100	
328.16610	246	1+
328.49974	86	
328.89040	120	
329.89626	88	
329.95460	84	
331.28074	96	
333.02166	84	
334.15185	90	
337.13034	84	
337.18932	86	
337.36279	94	
338.17136	314	
338.85043	92	
341.06240	88	
END IONS

###FS:    #m/z: 340.94149 #charge 1+
###MS: 117
###MSMS: 118
BEGIN IONS
TITLE=Cmpd 88, +MS2(340.9415), 28.0-35.0eV, 2.6min #118
RTINSECONDS=152.955
SCANS=117-118
PEPMASS=340.94149	930820
CHARGE=1+
190.94529	160	
191.95500	116	
192.88946	156	
192.92759	296	1+
194.12571	82	
200.86564	82	
204.86704	106	
209.93692	84	
210.93765	244	
211.89682	102	
212.87606	756	1+
213.93975	358	
214.02731	98	
215.45267	84	
215.88883	154	
215.93913	192	1+
216.40906	86	
216.88952	80	
222.16012	80	
223.95987	144	
224.84408	86	
224.95262	90	
225.89222	280	1+
225.94816	94	
226.12356	98	
226.59816	90	
226.91070	120	
226.97728	84	
227.06056	94	
228.84305	128	
229.89651	102	
230.88784	1178	1+
231.95198	374	1+
232.82481	86	
233.86994	146	
233.89608	162	
235.11755	144	
235.30319	102	
235.94581	108	
236.07019	112	
236.88149	124	
238.88528	146	
241.25100	80	
241.85605	92	
243.83884	84	
244.83008	226	1+
244.91888	88	
244.95605	116	
246.16291	158	
246.78639	92	
246.97398	82	
247.95132	82	
247.97999	82	
248.89634	662	1+
249.85200	84	
249.96188	124	
250.58761	86	
251.14770	114	
251.55084	84	
251.95971	90	
252.92780	92	
254.96844	344	1+
256.80901	84	
257.14356	92	
257.90946	124	
258.12891	96	
258.84647	284	
259.85062	122	
259.89382	82	
259.95683	502	
260.83410	160	
260.84916	386	1+
261.04704	82	
261.16395	80	
261.94858	88	
262.88358	88	
262.91027	82	
263.08251	102	
266.87999	88	
267.06300	88	
267.33413	94	
268.84145	228	
269.03109	80	
269.34127	88	
269.80180	294	1+
271.10107	94	
271.84381	108	
272.03830	80	
272.84884	124	
272.94821	86	
273.12839	146	
273.79291	82	
273.84194	84	
274.44365	90	
276.42247	90	
276.81759	126	
276.85035	84	
277.61602	108	
277.86721	160	
278.90950	140	1+
280.01266	84	
280.88377	192	
280.93711	108	
281.74774	86	
281.84673	92	
282.04419	80	
282.36879	140	
282.86946	128	
282.97729	146	
283.79067	190	
283.86095	142	
284.07913	90	
284.87216	172	
286.15264	98	
289.08259	92	
290.85596	124	
291.96449	92	
292.43919	88	
292.81704	88	
292.85255	90	
294.15923	120	
294.39929	90	
295.84816	338	1+
295.86573	108	
297.86566	212	1+
298.41802	100	
299.78690	104	
299.84702	96	
301.05609	84	
301.81285	82	
303.44083	92	
303.89245	80	
303.94373	100	
306.43204	94	
306.88200	342	1+
307.88569	230	1+
308.66081	154	
310.14018	92	
310.82985	82	
311.85968	100	
311.88733	190	
312.39308	88	
312.81433	94	
312.94792	94	
313.88073	118	
314.83972	120	
315.76644	84	
315.89587	116	
317.47718	84	
318.02207	80	
319.37685	82	
321.65872	98	
322.68114	100	
323.88278	98	
324.89742	114	
327.87806	118	
327.97025	84	
328.19685	98	
330.06817	88	
331.49955	90	
334.33622	86	
335.33587	90	
339.70771	98	
342.90519	142	
344.06836	130	
344.31974	90	
END IONS

###FS:    #m/z: 336.94670 #charge 1+
###MS: 117
###MSMS: 119
BEGIN IONS
TITLE=Cmpd 89, +MS2(336.9467), 28.0-35.0eV, 2.6min #119
RTINSECONDS=153.727
SCANS=117,119
PEPMASS=336.94670	152726
CHARGE=1+
94.48106	78	
167.77107	78	
182.86808	232	1+
185.85731	90	
198.46423	84	
205.94602	102	
206.48888	96	
208.88154	92	
209.07485	84	
209.94132	126	
210.88406	406	1+
211.94485	1320	1+
212.87779	2188	1+
213.89813	80	
213.93880	960	1+
215.88390	250	1+
217.87910	124	
218.83908	168	1+
218.88853	90	
218.98510	82	
221.96428	78	
224.92694	90	
226.11427	80	
226.57429	116	
226.89096	350	1+
226.95449	98	
227.95418	92	
228.99095	80	
229.95549	1832	1+
230.88897	2764	1+
231.12243	154	
231.95079	826	1+
231.99409	84	
232.01833	86	
232.82841	140	
233.89466	142	
233.94648	194	
234.03746	82	
234.82721	152	
234.92654	80	
235.08288	88	
235.11824	216	
235.89016	84	
236.06461	146	
238.03081	94	
238.79758	114	
238.92208	84	
239.03961	82	
239.65330	98	
240.02787	84	
241.84090	190	
241.88817	98	
244.39101	136	
244.82698	82	
244.95739	88	
246.64398	100	
246.97433	248	
247.96485	498	1+
248.89955	1106	1+
249.83978	148	
249.94644	80	
249.96377	204	
250.82863	512	1+
250.88107	88	
250.95400	260	
251.01171	86	
251.06774	186	
251.83960	106	
251.90900	130	
251.95856	118	
252.95436	510	
252.97105	1436	1+
253.08358	110	
253.90499	584	1+
254.37877	104	
254.50603	86	
254.86837	84	
254.96344	532	1+
255.37059	96	
255.88305	86	
256.80676	96	
256.96177	114	
258.80126	80	
258.84419	114	
258.97517	80	
259.17134	82	
261.83394	86	
262.83586	88	
262.94510	134	
263.83277	148	
263.96768	82	
264.56829	108	
264.87201	82	
264.97885	158	
266.06646	112	
266.47809	86	
266.84418	84	
267.95265	80	
268.84074	1098	1+
268.92526	198	1+
270.98256	458	1+
271.85702	78	
271.91815	360	1+
273.13710	106	
273.16838	156	
273.38053	96	
273.85831	194	1+
273.90528	78	
274.12419	96	
274.86506	236	1+
276.85396	564	1+
277.83551	110	
278.09762	228	1+
278.14403	94	
278.24639	94	
278.83858	422	1+
279.10208	196	1+
285.05077	82	
285.85049	168	
286.84927	1436	1+
287.85166	826	1+
287.99063	110	
288.10338	140	
288.51917	82	
289.12844	80	
289.83264	110	
290.80306	88	
291.93592	88	
292.10022	186	
292.16448	104	
292.85341	100	
292.93288	84	
293.11000	162	
293.80339	80	
294.09599	82	
294.87414	98	
295.12114	140	
295.13783	78	
295.89279	90	
297.05563	80	
297.96263	256	1+
298.02850	78	
298.12942	80	
299.80500	94	
299.86858	82	
300.61106	106	
301.87895	82	
301.92824	80	
301.98258	136	
303.05582	92	
303.81092	88	
304.86273	210	
306.80178	80	
306.88099	222	1+
309.16995	82	
310.87658	138	
311.20304	100	
311.88698	112	
312.22628	108	
317.17531	96	
320.92994	80	
321.88916	102	
322.78488	84	
324.01268	98	
324.36431	90	
325.40897	106	
328.44375	80	
328.81767	82	
328.88843	128	
329.44601	80	
329.87733	88	
330.18220	82	
332.09674	102	
332.54665	94	
337.19343	168	
337.40786	80	
338.07304	124	
338.16669	144	
338.21350	78	
339.74631	82	
340.04494	100	
END IONS

###FS:    #m/z: 359.96262 #charge 1+
###MS: 117
###MSMS: 120
BEGIN IONS
TITLE=Cmpd 90, +MS2(359.9626), 28.0-35.0eV, 2.6min #120
RTINSECONDS=154.5
SCANS=117,120
PEPMASS=359.96262	113300
CHARGE=1+
76.55518	86	
83.07342	94	
200.02256	92	
205.94883	98	
208.88496	88	
209.94375	1044	1+
213.89243	86	
214.88426	154	
220.96002	132	
222.95293	1094	1+
224.95045	1096	1+
224.97348	130	
225.88810	126	
226.89501	146	
226.94794	5536	1+
227.88281	92	
228.56042	94	
228.94258	4542	1+
230.89439	160	
231.88508	192	
233.87773	92	1+
233.95731	132	
235.11521	342	1+
236.96636	92	
238.58258	90	
239.07960	106	
239.14769	312	
240.13115	86	
240.82453	154	
240.94112	160	
240.96280	936	1+
241.11911	136	
241.78821	108	
241.94175	178	
242.96133	790	1+
243.56409	96	
244.90856	118	
244.95869	2568	
245.10347	86	
246.92988	132	
246.95350	2612	1+
247.06428	94	
248.03060	172	1+
248.80540	164	
248.89966	142	
249.39672	86	
249.85680	88	
250.07328	364	1+
250.52923	92	
250.82691	90	
250.89480	100	
250.95141	322	
250.97457	90	
251.04846	90	
251.97596	110	
252.95609	310	
253.11525	90	
253.37898	92	
253.83621	178	
254.11571	122	
255.37433	96	
257.08788	90	
257.15879	454	1+
257.96707	330	1+
258.14311	358	
258.83228	294	
258.97245	216	1+
259.79567	104	
260.83311	130	
260.94559	246	
260.97030	438	1+
261.83320	86	
262.94984	204	
263.00357	104	
263.83246	222	
263.97525	304	1+
265.08760	102	
265.47591	90	
265.81120	148	
266.81306	594	1+
267.79864	126	
267.84469	272	1+
267.86177	110	
267.92659	148	
267.97471	412	1+
268.95640	96	
269.00178	154	1+
269.96942	390	1+
270.39013	102	
271.55861	96	
273.08608	104	
273.96334	134	
274.11932	120	
274.25136	86	
275.97001	308	
276.80591	122	
276.85205	176	
278.80973	130	
278.84416	264	1+
279.09771	276	1+
279.41288	106	
279.79665	172	
280.36019	86	
280.79392	748	1+
281.07119	86	
281.11813	112	
281.94471	124	
283.01858	280	1+
283.07128	154	
283.84917	116	
283.90245	168	1+
284.12476	112	
284.82681	124	
285.82475	126	
286.15908	166	
288.13889	148	
289.91385	86	
290.86821	128	
291.79199	106	
292.86478	124	
293.08807	92	
293.11452	142	
293.14333	218	1+
293.54880	98	
294.12141	110	
296.80823	146	
298.80368	936	1+
298.99945	100	
299.42240	100	
301.07861	154	
301.78761	96	
301.81044	86	
301.86078	184	
302.10093	106	
302.63095	124	
302.87645	96	
302.92312	84	
303.94582	146	
307.89539	164	
308.13871	90	
308.92839	88	
309.43995	96	
309.80057	160	
309.87633	304	1+
310.56417	102	
310.82170	86	
310.88216	220	1+
312.03107	92	
313.21436	86	
314.87022	216	1+
316.81788	100	
318.93393	168	
320.09245	90	
322.88338	92	
322.92496	146	
323.82019	140	
325.14544	150	
325.89069	90	
326.15828	278	
328.20614	94	
329.20100	102	
336.94620	288	
337.12525	222	
337.94543	282	
338.27675	98	
342.04855	134	
342.79040	88	
343.15220	92	
343.18254	126	
343.91222	88	
344.89662	142	
345.03782	100	
345.19970	102	
347.79394	92	
349.38091	104	
355.06123	112	
357.22819	92	
358.72141	90	
360.09408	130	
360.79677	98	
361.84957	86	
362.14252	112	
END IONS

###FS:    #m/z: 322.93070 #charge 1+
###MS: 121
###MSMS: 122
BEGIN IONS
TITLE=Cmpd 91, +MS2(322.9307), 28.0-35.0eV, 2.6min #122
RTINSECONDS=158.168
SCANS=121-122
PEPMASS=322.93070	3037106
CHARGE=1+
112.44350	90	
192.83621	92	
192.89403	248	1+
197.97321	76	
198.84186	88	
200.02936	76	
201.04583	120	
201.89374	82	
205.94990	306	
207.05974	100	
207.91363	108	
209.08909	128	
209.12726	150	
209.54238	88	
209.94282	108	
210.89832	148	
212.92938	80	
213.94854	78	
214.89428	142	
221.94393	122	
222.95379	834	1+
223.85619	78	
224.81730	136	
224.88086	92	
224.93232	92	
228.00699	80	
228.10373	76	
229.45205	92	
230.01953	84	
230.90521	98	
231.12525	154	
231.15901	94	
234.86443	82	
234.88508	134	
236.03945	88	
237.05559	76	
238.06149	76	
239.07812	108	
239.78559	324	1+
239.95774	74	
240.80005	76	
240.82389	378	1+
240.94232	764	
240.95979	174	
241.13944	78	
241.40337	92	
241.80986	90	
241.93985	2678	1+
242.82047	156	
242.85772	78	
242.94170	1914	1+
243.39504	98	
243.79993	80	
243.82004	776	1+
243.88624	108	
244.13058	134	
244.94137	332	
246.05043	86	
246.97536	282	1+
247.14554	96	
247.85356	300	1+
248.83984	198	
249.92537	104	
249.96418	114	
250.39710	76	
250.81917	90	
250.90634	78	
250.97359	116	
251.06435	78	
251.12066	104	
252.35566	78	
253.16613	108	
255.10279	236	1+
256.00793	78	
256.80152	80	
256.85437	102	
257.79512	352	1+
258.12908	80	
258.83086	438	1+
259.90378	78	
260.33824	158	
260.83494	136	
260.93903	90	
261.09669	76	
261.47577	170	
261.82943	402	1+
262.11358	80	
262.15092	122	
262.35229	76	
263.79432	80	
263.96985	114	
264.88536	76	
265.05905	84	
265.13713	96	
266.04255	78	
266.86341	94	
268.16873	90	
268.84315	160	
269.80024	216	
269.85228	114	
269.92596	76	
270.80247	92	
271.04699	78	
271.97757	80	
272.13354	248	1+
273.79238	350	1+
273.81600	94	
273.99830	76	
275.80975	116	
276.17350	76	
278.63973	100	
278.81193	148	
278.85419	106	
278.99220	80	
279.09288	802	1+
279.80974	134	
279.84969	210	1+
280.81242	76	
281.67749	76	
281.88167	80	
281.99091	76	
283.79094	170	
284.28988	310	1+
284.79164	88	
285.19930	118	
286.91840	136	
287.81547	140	
289.14323	90	
289.85473	172	1+
292.16188	128	
292.81296	88	
293.02079	100	
293.14498	78	
294.11694	84	
294.21377	88	
294.38241	82	
294.85958	182	
295.01474	94	
296.03449	94	
296.81308	200	1+
296.86730	76	
297.17621	74	
298.08326	74	
298.63010	76	
298.92122	76	
299.78418	326	
302.00074	84	
302.14685	242	
302.87626	78	
305.14598	76	
305.81313	134	
305.89912	76	
306.88510	186	
307.67792	98	
307.88614	94	
309.12680	82	
310.81512	76	
311.16184	78	
311.87877	192	1+
315.73114	86	
315.87063	78	
315.89722	182	
316.78846	76	
317.95436	82	
320.15710	194	
320.88845	78	
322.14216	188	1+
324.86857	76	
324.88867	400	1+
325.11204	82	
325.45990	100	
325.90324	98	
326.06258	78	
END IONS

###FS:    #m/z: 340.94138 #charge 1+
###MS: 121
###MSMS: 123
BEGIN IONS
TITLE=Cmpd 92, +MS2(340.9414), 28.0-35.0eV, 2.7min #123
RTINSECONDS=158.94
SCANS=121,123
PEPMASS=340.94138	981892
CHARGE=1+
185.86479	78	
191.95549	76	
192.62141	80	
192.92726	272	
196.88356	172	
197.88857	80	
201.88211	112	
204.85858	74	
208.95606	80	
209.94246	102	
211.15520	106	
212.87595	408	1+
213.87922	344	1+
213.93932	650	1+
215.88594	238	
215.93648	158	
217.88277	140	
217.98317	74	
221.03219	74	
221.88903	146	
222.08677	80	
224.83917	122	
224.97786	108	
226.96809	72	
227.61417	84	
228.17965	92	
228.93859	256	1+
228.95128	134	
230.88886	1004	1+
231.95016	712	
233.89935	416	1+
233.94603	280	
233.98756	78	
234.88044	88	
235.89497	74	
236.60083	76	
237.47411	98	
237.99671	102	
238.87907	258	1+
238.90487	76	
239.78653	76	
239.88182	216	1+
240.79518	162	
240.83327	74	
241.06389	84	
241.83786	136	
241.92462	84	
241.94762	80	
242.07376	72	
242.85010	74	
242.94825	116	
243.82733	174	
244.12358	132	
246.87748	74	
246.97752	78	
247.97627	88	
248.90061	246	1+
249.41088	90	
249.85551	80	
249.95908	192	
250.96397	130	
251.90715	140	
252.56432	76	
252.82967	174	1+
252.90984	74	
253.90320	78	
254.96739	286	
255.95970	474	1+
256.88561	86	
256.90910	122	
257.24185	82	
257.85752	92	
258.84712	260	
258.90498	76	
259.85063	138	
259.95137	192	
260.16480	116	
260.83273	142	
260.90236	162	
261.03902	104	
261.83525	76	
261.85308	74	
262.09135	78	
262.15324	82	
262.39592	74	
264.84983	278	1+
265.13215	78	
265.34789	80	
266.01254	92	
267.13525	86	
267.92245	90	
268.17393	132	
268.67268	92	
268.84296	198	
269.85103	294	1+
269.97631	74	
272.91433	184	
273.16372	82	
273.97573	76	
274.04734	74	
274.96876	74	
275.01742	78	
275.80989	126	
275.97414	84	
276.06723	82	
276.81179	162	
276.85619	494	1+
277.64250	108	
278.84613	454	1+
280.81780	122	
281.89991	84	
282.12529	76	
282.91614	130	
284.55766	78	
286.41019	92	
287.91451	88	
289.78633	82	
290.79585	306	1+
290.83705	106	
290.85847	266	
294.86641	120	
295.85674	92	
295.99541	88	
296.18451	92	
296.44007	80	
296.85255	82	
298.83822	84	
300.89028	148	1+
301.74700	82	
302.77912	80	
302.97270	74	
304.80502	86	
304.94544	148	
304.96765	76	
305.91631	150	
307.89176	118	
308.88084	140	
309.16160	78	
309.89317	86	
310.81526	78	
310.88179	378	1+
314.68913	106	
314.92921	90	
315.14021	84	
316.92146	76	
320.15644	78	
320.72777	76	
321.15446	82	
321.77756	84	
322.06520	168	
322.17846	74	
322.89081	74	
323.02528	86	
323.80266	88	
324.23814	92	
324.89480	348	1+
327.89187	228	1+
328.18575	80	
329.87406	86	
330.69313	84	
330.81939	304	1+
330.87844	76	
331.28734	78	
332.17091	84	
333.21690	84	
335.26379	76	
339.18960	86	
340.97405	120	
342.72669	76	
342.90495	178	1+
344.14436	78	
345.20215	74	
END IONS

###FS:    #m/z: 363.95750 #charge 1+
###MS: 121
###MSMS: 124
BEGIN IONS
TITLE=Cmpd 93, +MS2(363.9575), 28.0-35.0eV, 2.7min #124
RTINSECONDS=159.713
SCANS=121,124
PEPMASS=363.95750	436414
CHARGE=1+
162.16319	92	
171.85284	88	
183.93142	102	
188.58346	168	
189.86269	758	1+
191.85838	556	1+
196.03465	88	
196.88527	486	1+
204.84076	90	
205.95258	102	
207.94954	130	
209.09045	92	
209.94454	1572	1+
210.88340	514	
211.09317	86	
212.87887	3814	1+
219.86462	152	
222.95261	966	1+
224.94963	2120	1+
225.88376	98	
225.96345	112	
226.11797	146	
226.89179	94	
226.94699	6836	1+
227.82136	138	
227.93341	192	
228.84807	238	1+
228.89715	276	
228.94250	7148	1+
229.89466	188	
230.83113	122	
230.88930	4596	1+
232.88539	552	1+
232.90812	124	
232.94826	188	1+
234.13928	96	
234.88309	262	1+
235.11922	270	1+
235.80240	90	
235.82655	182	1+
235.84786	128	
236.00998	116	
238.06482	84	
238.90155	96	
239.06974	108	
240.07434	148	
240.81991	154	
240.83932	156	
240.94342	302	
240.96194	1106	1+
241.82334	92	
241.90376	84	
241.94224	180	
242.82121	600	1+
242.94321	606	1+
242.95908	982	1+
243.82519	422	1+
244.95832	3476	1+
245.07476	260	1+
245.82365	158	
245.94151	132	
245.99703	226	1+
246.81501	90	
246.85190	100	
246.90461	302	
246.95290	4046	1+
247.11729	102	
247.89386	100	
248.80195	344	1+
248.83834	118	
248.89862	1528	1+
249.13360	116	
249.91028	258	1+
250.94283	160	
250.97046	132	
251.11803	290	1+
251.15711	154	1+
252.11818	182	1+
252.64051	86	
252.82818	200	1+
252.88657	106	
252.94337	94	
253.09404	118	
253.90620	200	
254.46681	100	
256.85216	130	
258.11535	86	
258.83163	282	1+
258.85052	142	
258.97342	156	
260.83499	202	
260.96858	618	1+
261.83158	772	1+
263.83245	120	
264.81758	154	
265.59794	90	
265.98198	176	1+
266.08818	138	
266.81430	452	1+
267.14798	118	
267.97233	742	1+
268.08914	134	
268.84180	286	
269.79446	202	1+
269.96971	516	1+
270.10202	96	
270.37401	92	
271.66390	98	
271.88235	92	
271.91481	186	1+
275.05469	222	1+
276.85625	206	
277.13698	132	
278.50227	86	
278.80719	126	
278.84572	172	1+
279.10124	158	
279.61238	100	
279.80065	164	
280.12127	188	1+
280.79532	876	1+
280.86040	220	1+
281.09876	140	
281.84859	128	
281.93151	104	
282.78757	140	
283.85490	188	
283.98358	128	
284.42917	126	
284.82767	204	
285.09233	88	
285.84474	848	1+
286.72610	92	
286.80553	104	
288.10233	84	
288.79254	84	
290.84238	178	1+
291.00014	86	
293.42772	128	
294.18245	86	
294.86153	128	
294.93266	90	
295.14389	192	1+
295.16277	134	
296.01737	86	
296.81057	200	
297.01116	84	
297.80925	196	
298.80357	712	1+
299.03935	92	
299.86978	220	
300.13707	158	1+
300.53225	98	
300.79717	126	
301.79788	90	
301.81094	126	
301.86198	452	
302.80548	354	1+
302.88056	88	
303.44514	88	
303.80471	216	1+
303.81922	142	
303.85661	1238	1+
304.44890	86	
304.87158	140	
305.12913	130	
306.87986	172	1+
307.84635	124	
308.82245	96	
308.86504	172	1+
310.87643	184	1+
310.96323	108	
314.10091	160	1+
316.81548	186	
317.71754	92	
318.93269	102	
319.96935	98	
320.81600	84	
320.95196	118	
321.57485	104	
321.82036	106	
321.87136	244	1+
323.10232	258	1+
324.88962	124	
326.87295	256	1+
327.88803	188	1+
328.00554	90	
329.57542	98	
330.08382	86	
330.89534	108	
331.89229	98	
333.27954	92	
334.10930	90	
334.88708	182	1+
334.99655	94	
336.94699	294	
337.00888	84	
337.83410	152	
338.77646	212	1+
340.93988	466	1+
344.15377	136	
345.20564	124	
346.03776	88	
347.22647	102	
347.83560	88	
348.09215	84	
349.12339	320	1+
350.10734	208	
350.76145	126	
357.92436	102	
361.99894	84	
363.96304	110	
366.18127	100	
367.13929	180	
367.37431	98	
368.82941	134	
END IONS

###FS:    #m/z: 322.93062 #charge 1+
###MS: 125
###MSMS: 126
BEGIN IONS
TITLE=Cmpd 94, +MS2(322.9306), 28.0-35.0eV, 2.7min #126
RTINSECONDS=163.374
SCANS=125-126
PEPMASS=322.93062	3067726
CHARGE=1+
200.84297	94	
202.92263	78	
205.95077	116	
206.95166	140	
209.94043	84	
212.87742	162	
219.01234	78	
220.92293	82	
221.94628	108	
222.95164	152	
223.95980	654	1+
224.03275	86	
225.86528	90	
225.88677	78	
226.82197	76	
227.02536	82	
227.89951	90	
228.89832	130	
229.90614	264	1+
230.84285	138	
230.89178	182	
231.06367	84	
232.02934	76	
233.10391	220	1+
235.08171	132	
235.91386	88	
237.04943	136	
237.64442	94	
238.08198	86	
238.83641	120	
238.93649	122	
239.08001	140	
239.79029	156	
240.82355	270	
240.93939	514	
241.82046	142	
241.94275	582	
242.52488	100	
242.79047	76	
242.82045	256	
242.86500	80	
242.94127	2192	1+
243.64458	110	
243.82246	134	
244.01660	76	
244.82172	190	
244.93972	590	
245.82681	98	
246.16398	234	
246.97646	414	1+
247.89252	104	
248.82911	106	
248.84717	330	
249.07205	76	
249.13002	118	
251.07179	82	
251.80781	78	
251.92512	358	1+
252.07871	88	
252.43964	84	
254.87851	88	
255.11030	336	1+
255.80333	108	
255.82390	90	
255.91795	78	
256.89519	104	
257.79906	194	
257.89823	82	
258.83289	348	
258.84987	92	
259.11819	78	
259.39743	78	
260.16089	86	
261.44393	80	
261.66657	84	
261.83156	1138	1+
262.84971	92	
263.86776	78	
263.98049	106	
264.09818	116	
264.82525	88	
264.86900	118	
265.98039	88	
266.02432	86	
266.84992	174	
266.89645	82	
267.03554	112	
267.87018	160	
268.02911	92	
268.18059	84	
268.78556	78	
269.79519	136	
270.09399	122	
270.49524	76	
271.12719	196	1+
271.35011	106	
271.41700	82	
273.79483	162	
273.89699	86	
274.04799	130	
274.06731	116	
274.15551	124	
275.35164	76	
275.81043	286	1+
276.92688	78	
277.86525	106	
278.03355	82	
278.11330	88	
278.85719	80	
279.09215	566	1+
279.42321	94	
281.33944	76	
283.01821	158	
283.79829	94	
283.86869	86	
284.29146	144	
284.78489	80	
284.84708	82	
284.86171	104	
284.87681	124	
285.30033	192	
285.50066	98	
286.85494	348	1+
286.89870	88	
288.13738	144	1+
291.80399	166	
293.15756	80	
293.91938	104	
294.18125	310	1+
295.81222	200	1+
296.12603	276	1+
296.18772	84	
297.97262	92	
298.96135	78	
299.30966	92	
299.78257	168	
299.88312	144	
299.92594	80	
299.95177	98	
300.66655	94	
301.13292	80	
301.46751	92	
301.98572	80	
302.14789	82	
303.87286	98	
306.05175	82	
306.87659	114	
307.79988	298	1+
311.17709	82	
312.87041	258	1+
312.90793	86	
313.03993	98	
313.87360	210	1+
315.38453	84	
316.40397	94	
317.89488	78	
319.15273	78	
319.60923	94	
320.16018	244	
321.15980	138	
321.77711	78	
321.88991	76	
323.91112	106	
323.97051	76	
324.90984	158	
325.90119	80	
326.16224	78	
327.19198	98	
328.24806	88	
END IONS

###FS:    #m/z: 363.95745 #charge 1+
###MS: 125
###MSMS: 127
BEGIN IONS
TITLE=Cmpd 95, +MS2(363.9574), 28.0-35.0eV, 2.8min #127
RTINSECONDS=164.146
SCANS=125,127
PEPMASS=363.95745	445410
CHARGE=1+
178.93169	96	
180.94908	90	
189.86318	380	
191.85944	634	
195.40904	90	
196.88281	492	1+
196.89873	84	
205.04467	84	
205.87722	118	
205.95026	122	
207.87589	336	1+
207.95098	196	
209.94249	816	1+
210.88282	342	
212.87941	3470	1+
217.86919	90	
218.02679	114	
218.88710	96	
222.95214	1328	1+
223.83784	88	
224.95024	1282	1+
224.97478	88	
226.12128	96	
226.89522	218	
226.94746	5582	1+
227.12202	84	
227.89416	158	
228.02987	94	
228.89542	456	1+
228.94289	6916	1+
229.33266	180	1+
230.82461	106	
230.88850	5026	1+
231.94412	128	
233.50761	94	
234.14422	188	
234.87904	238	
234.93349	212	1+
235.11933	366	1+
235.85352	138	
236.83497	100	
240.83157	198	
240.93857	202	
240.96037	750	1+
241.05054	100	
241.89781	104	
242.06269	212	1+
242.82750	106	
242.94434	600	1+
242.96039	552	1+
243.14301	88	
243.82078	452	1+
244.93877	264	
244.95764	3566	1+
246.03303	106	
246.86084	126	
246.90879	156	
246.95370	3504	1+
247.97976	124	
248.80819	240	
248.84565	110	
248.90045	1144	1+
249.92131	108	
250.50023	92	
250.89912	434	1+
250.96883	152	
251.07052	134	
251.10904	92	
252.07833	106	
252.13938	86	
252.85725	88	
253.08545	94	
253.84574	290	1+
253.90334	256	1+
254.12785	94	
254.98803	92	
257.89833	110	
258.83093	422	1+
258.84859	116	
259.86615	92	
259.97884	152	
260.83556	182	
260.96697	894	1+
261.54719	92	
261.83026	222	
262.83087	92	
262.84468	184	
263.84811	134	
264.82223	84	
265.08757	190	
265.12074	204	1+
265.82320	96	
265.97829	254	1+
266.81196	562	1+
266.84629	268	1+
266.86580	108	
267.05285	102	
267.35790	86	
267.97506	436	1+
268.90453	86	
269.79986	122	
269.96998	276	
270.96979	164	
272.09092	98	
273.91258	98	
274.86887	94	
276.03873	92	
277.08453	102	
278.80057	118	
278.84170	124	
279.10364	378	1+
279.41732	112	
280.00955	276	1+
280.52443	98	
280.78920	622	1+
281.11810	158	
281.85416	360	1+
283.42784	86	
283.98527	152	
284.78951	88	
285.42779	174	1+
285.84408	614	1+
285.88908	90	
286.15474	92	
289.85879	368	1+
289.88640	164	
290.86140	296	1+
292.06967	100	
292.84416	94	
293.11919	178	
294.86636	220	
295.13530	140	
296.81094	116	
297.14157	130	
297.80911	86	
298.80232	1706	1+
301.41641	102	
301.86527	276	
302.40463	100	
302.85962	128	
303.85626	794	1+
305.13710	130	
305.83255	210	1+
306.01061	92	
306.13189	152	
306.52246	88	
306.88256	156	
307.01929	98	
307.13531	120	
307.79869	96	
307.87407	112	
307.89768	98	
308.15501	100	
308.35862	98	
308.87516	102	
310.50799	86	
310.88189	220	1+
312.16120	94	
312.86790	180	1+
313.01953	158	
314.81869	142	
315.81224	420	1+
316.81361	354	1+
317.09282	196	1+
318.15988	84	
318.82406	182	1+
318.93916	140	
319.30870	90	
320.14017	116	
320.91465	90	
321.32851	86	
321.86940	84	
322.11697	92	
322.92642	130	
323.58188	106	
323.82034	98	
324.80884	94	
324.87737	104	
324.89436	116	
326.87339	534	1+
327.06507	158	
327.16232	108	
328.17137	88	
328.92682	94	
329.17652	86	
336.94744	490	1+
339.42061	86	
340.94426	206	
341.20554	92	
343.91685	100	
349.12558	88	
351.10213	88	
351.76237	162	1+
354.90841	94	
358.89864	94	
360.71761	86	
360.78196	108	
362.97615	98	
363.21301	118	
363.94752	88	
367.13399	200	
END IONS

###FS:    #m/z: 507.84647 #charge 1+
###MS: 125
###MSMS: 128
BEGIN IONS
TITLE=Cmpd 96, +MS2(507.8465), 28.2-35.2eV, 2.8min #128
RTINSECONDS=164.918
SCANS=125,128
PEPMASS=507.84647	206580
CHARGE=1+
196.01717	388	
209.94230	222	1+
213.15830	392	1+
222.97989	124	
224.97715	208	
232.89475	160	
234.87881	124	
235.14286	680	1+
241.85676	132	
244.12797	172	
245.10972	124	
245.12357	154	
249.15739	664	1+
250.97093	308	
254.09160	126	
259.88193	250	1+
262.13652	1462	1+
262.15965	116	
263.13809	880	1+
264.08031	238	1+
266.16754	156	
267.16843	126	
267.78385	174	
267.90938	118	
268.38085	124	
268.96431	170	1+
269.88483	136	
270.81142	130	
270.86289	134	
270.91654	158	
272.39090	140	
272.87629	124	
276.09666	264	1+
276.85924	134	
277.15117	706	1+
279.98968	128	
280.87695	126	
280.89997	142	
282.89983	194	
284.19777	338	
285.79244	128	
285.85114	120	
286.14099	222	1+
287.84864	152	
289.88266	396	
290.07161	122	
290.86330	480	1+
291.87767	162	
293.87209	1054	1+
295.04741	140	
295.80788	316	1+
295.88251	238	1+
296.85913	184	1+
300.15241	152	
300.80221	114	
300.86361	380	1+
302.86424	352	1+
303.86954	244	1+
305.86275	370	
306.80503	174	1+
307.88755	1204	1+
308.13981	474	
308.87349	132	
309.15260	940	1+
309.86654	394	
309.96470	198	1+
310.15812	694	1+
310.85710	164	
310.88412	138	
311.31679	136	
311.88411	2946	1+
312.22591	174	
313.01888	126	
313.05222	134	
313.82959	144	
313.96692	158	
314.86785	698	1+
315.16413	124	
316.82866	132	
317.79159	158	
323.86482	186	
325.90330	174	
326.15455	138	
326.24215	1352	1+
326.39049	222	1+
326.88285	1318	1+
327.80877	560	1+
328.87288	230	
329.82010	132	
331.19782	202	
331.75822	118	
331.81568	154	
331.88992	180	
332.20548	140	
332.81262	132	
332.87583	466	1+
332.90202	408	1+
333.17484	1796	1+
334.15915	130	
334.88579	178	
335.84302	376	
336.94636	224	
337.80572	120	
339.83381	150	
340.75151	168	1+
340.89529	118	
347.77384	166	
348.78303	210	
349.16623	138	
349.75476	176	
349.78566	152	
349.81447	238	1+
350.75268	128	
350.89277	214	
351.04989	214	1+
351.77286	272	1+
352.77526	174	1+
352.91291	200	
353.41199	142	
353.84835	240	1+
353.87469	118	
354.91583	170	
355.27341	124	
356.88530	130	
362.91235	244	1+
362.94942	190	1+
363.36605	122	
365.71195	132	
366.18707	194	
366.71879	168	
366.83849	346	
367.70822	1390	1+
367.76554	238	1+
367.78975	252	1+
367.83613	696	1+
370.04264	158	
371.18359	144	
371.92686	120	
373.05358	122	
373.72176	190	
373.89232	324	1+
374.73799	262	
374.81509	134	
375.77124	170	1+
375.81345	232	1+
376.22002	1052	1+
377.88941	236	
379.71562	562	1+
381.94448	126	
383.26478	536	1+
383.71134	166	
384.09433	188	
384.84993	1300	1+
385.79849	120	
385.89329	224	1+
387.71676	120	
387.74068	402	1+
388.85526	140	
389.19815	344	
389.71290	206	1+
389.83805	134	
390.07798	140	
390.20717	150	
390.74859	150	1+
390.78460	154	1+
390.84114	720	1+
390.90187	222	1+
392.82743	170	
392.94399	124	
393.80491	412	1+
397.31826	284	1+
398.72668	438	1+
399.22653	372	1+
399.75712	146	
399.85004	150	
403.87279	454	1+
405.72395	198	1+
405.76226	242	1+
405.78462	298	1+
405.87345	358	1+
407.72904	196	
407.86471	1926	1+
408.72438	118	
408.74306	216	
409.72668	430	
409.85537	478	1+
410.73512	220	
410.83670	438	1+
411.72701	496	1+
411.79745	224	1+
412.75418	460	1+
412.86402	300	1+
413.75376	286	1+
413.96712	190	1+
415.83559	118	
416.88014	118	
418.84153	138	
421.88358	296
[truncated: 2,472,068 more chars]
