# Supplementary material for: High-Throughput Venomics
Source: J Proteome Res. 2023 Apr 3;22(6):1734–46. doi: 10.1021/acs.jproteome.2c00780 (PMC10243144; doi:10.1021/acs.jproteome.2c00780)
Supplement: Supplementary file 9 — pr2c00780_si_009.zip [file pr2c00780_si_009.zip › Manual files/Calloselasma rhodostoma MGF/210702_Calloselasma_halfplate000113_5.1.201.mgf]

###	D:\Data\Julien\210702_Cr_half_TFA\210702_Calloselasma_halfplate000113.d\ProteinAnalysisResults.mgf
###	D:\Data\Julien\210702_Cr_half_TFA\210702_Calloselasma_halfplate000113.d\analysis.baf
###	210702_Calloselasma_halfplate000113.d
###	Instrument: maXis HD
###	Manufacturer: Bruker
###    PeakWidth 0.30, MiniumIntensity 10, S/N 1Apply threshold 0, Threshold 10
###    Retain Residuals no, Create neutrally no,
###    FullScan Parameters: AdductIon (+)+H (-)-H, LowMass 0, HighMass 8000, MaxCharge charge decon 4, MinPeaks 3
###    Perf. isotope decon yes, Max Charge Istopic decon 6, MW agreement 0.00, Abund. cutoff 2.00, Envelope cutoff 75.00
###    MaxRes   Parameters: AdductIon (+)+H (-)-H, LowMass 0, HighMass 8000 
###    Perf. isotope decon yes, Max Charge Istopic decon 6, Abund. cutoff 2.00
###    MSn      Parameters: AdductIon (+)+H (-)-H, LowMass 0, HighMass 8000 
###    Perf. isotope decon yes, Max Charge Istopic decon 4, Abund. cutoff 0.05
###    Global Charge Limit: no 3, Prefer FullScan Result: yes, Export what: 2 (0=non deconv/1=deconv only/2=mixed), NoMSMSSignals: 150, Intensity threshold: 10, NoMSSignals (deconv): 2, NoMSSignals (non-deconv): 2, NormalizeData: no, SingleCharged: yes
###
COM=210702_Calloselasma_halfplate000113.d
USERNAME=Demo User

###FS:    #m/z: 322.93066 #charge 1+
###MS: 2
###MSMS: 3
BEGIN IONS
TITLE=Cmpd 1, +MS2(322.9307), 28.0-35.0eV, 0.0min #3
RTINSECONDS=1.889
SCANS=2-3
PEPMASS=322.93066	3574046
CHARGE=1+
206.94034	6100	
208.94565	13382	1+
211.94492	33582	1+
213.94043	28586	1+
215.88796	3248	
215.93820	5090	
216.94356	3020	
217.94174	23060	
218.44304	3622	
222.95258	66728	1+
224.95155	18798	1+
226.80089	7798	
226.94755	280572	1+
227.19885	3074	
228.94336	585824	1+
229.45505	3294	
231.95189	23002	1+
233.94998	4122	
234.97151	3694	
234.99862	3664	
235.14285	4260	
237.12893	3004	
238.14850	3774	
238.45470	15902	
239.14729	9462	
239.98140	3836	
240.96319	25956	1+
242.96273	10388	1+
243.23076	3524	
243.88277	3894	
244.95797	160428	1+
245.63210	6576	
246.95339	167876	1+
248.03283	5164	
249.91064	10734	1+
249.97205	104466	1+
250.11755	7442	
250.94728	31484	1+
250.99819	4906	
251.19887	3834	
251.91096	5002	
252.47090	3952	
252.94741	15172	
252.97201	1326106	1+
253.21451	4134	
253.90558	40040	1+
254.94263	197672	1+
254.96736	474790	1+
255.23018	3890	
256.26181	3706	
256.91346	10018	1+
256.96481	65994	1+
258.88560	5342	
258.91031	4038	
258.96429	21544	1+
260.16196	3782	
260.97837	4600	
261.98289	11642	
262.96884	7078	
263.05627	7220	
263.13640	12518	1+
263.97952	232336	1+
265.64845	3314	
265.90790	3146	
265.97709	24142	1+
266.16469	4792	
267.64636	4132	
267.97396	123126	1+
268.90953	3016	
268.96000	13326	
269.97406	40962	1+
270.98149	21476	1+
271.91791	3962	
272.88242	10052	1+
272.95272	37412	1+
272.97745	8002	
274.27337	3266	
274.65201	3638	
278.11247	3828	
279.09210	3578	
279.22958	3366	
281.24620	6420	
281.98946	3306	
282.17576	3132	
282.27824	7898	
282.82526	4126	
283.17403	7870	
283.26178	8368	1+
283.94759	10118	
283.98798	4054	
284.14936	3370	
284.29361	4276	
285.94263	177352	1+
285.98435	45540	1+
287.25698	4218	
287.66006	3970	
287.98068	3504	
288.06458	3976	
288.25293	5212	
289.65924	5436	
290.14282	16462	
290.26774	16088	1+
290.64445	4566	
290.89201	4858	
291.09990	3292	
291.19729	3372	
291.97439	6666	
292.05992	14536	1+
293.20941	4382	
293.97603	26352	1+
293.99834	67124	1+
294.18039	30822	1+
294.93669	14280	1+
295.12828	4102	
295.22578	6172	
295.96907	8462	
295.99255	29488	1+
296.66559	4006	
297.08021	3372	
297.24073	7284	
298.08435	3392	
298.14030	3618	
298.27208	4068	
298.90716	3904	
298.96930	3514	
299.15778	3278	
300.28850	3864	
300.66187	4974	
302.17301	9370	1+
302.30380	9566	1+
302.94537	10864	
303.95253	44066	1+
303.99569	25456	1+
304.18595	3688	
304.28424	4432	
304.90484	3510	
304.92502	8260	
305.26750	4454	
305.95171	3850	
306.90498	11428	
307.08264	5210	
307.24686	34144	1+
307.83209	16780	
308.14246	11218	1+
308.16601	10696	1+
308.21468	4200	
308.49977	3778	
308.87200	19688	1+
309.25739	3938	
309.27676	3218	
309.67405	5270	
310.15715	4440	
310.30886	7828	
310.96758	6418	
311.16783	6532	
311.21989	3334	
311.27587	3890	
311.40975	6658	
311.66588	3998	
311.87030	49570	1+
311.90835	4068	
311.93539	14924	
311.98708	15980	
312.17422	3346	
312.32523	4270	
312.80607	4178	
312.90160	7530	
312.94812	9616	
313.21890	3054	
313.23606	3472	
313.27194	3608	
313.29113	4548	
313.86598	22260	1+
313.93016	335228	1+
314.15897	3070	
314.77133	3022	
314.89415	6640	
315.86523	3468	
316.28336	10756	1+
316.49737	4590	
316.88961	3182	
316.94130	10644	
318.29894	24930	1+
318.93574	204582	1+
320.14156	3912	
320.93535	517000	1+
321.09985	3046	
321.50732	3120	
322.19383	4504	
322.87928	18652	1+
322.90685	16216	
322.93062	10081644	1+
323.11528	13078	
323.17492	22464	1+
323.23833	7132	1+
323.35580	12266	
323.37897	18268	
324.10052	3178	
324.13452	3342	
324.28891	3590	
324.32484	4034	
324.87849	23700	1+
325.25445	24936	1+
325.29083	3032	
325.90155	5768	
326.17426	5348	
326.20105	3426	
326.30296	3966	
326.87286	189364	1+
326.96925	14098	1+
327.00741	5168	
327.20030	9962	1+
327.27018	40854	1+
328.11357	4098	
328.31983	3292	
END IONS

###FS:    #m/z: 340.94134 #charge 1+
###MS: 2
###MSMS: 4
BEGIN IONS
TITLE=Cmpd 2, +MS2(340.9413), 28.0-35.0eV, 0.1min #4
RTINSECONDS=2.6615
SCANS=2,4
PEPMASS=340.94134	1588118
CHARGE=1+
193.88716	146	
205.01077	128	
208.95695	278	
209.94364	376	1+
211.15266	176	
211.94329	336	1+
212.12333	186	
212.87632	176	1+
213.08939	130	
213.94049	4406	1+
215.88796	1080	1+
215.93781	1160	1+
217.88269	474	1+
220.74748	134	
221.13655	138	
221.89469	240	
223.95838	308	1+
225.99449	154	
226.11527	370	1+
226.80360	152	
226.89465	146	
226.94763	214	
227.09853	144	
227.14098	142	
228.94083	280	1+
229.00694	174	1+
230.08567	144	
230.95706	264	
230.99628	268	1+
231.11491	152	
231.14031	216	1+
231.89115	154	
231.95109	5158	1+
232.03801	316	1+
233.89764	822	1+
233.94914	986	
233.97904	278	1+
235.02638	276	1+
235.11704	260	
235.86735	190	
235.89494	426	
235.94838	326	1+
236.82556	194	1+
237.38780	164	1+
238.79298	256	1+
239.06974	210	
239.79585	214	1+
239.87577	192	1+
240.03953	174	
240.23021	330	
241.09102	252	1+
241.23191	146	
242.01227	244	1+
244.03837	654	1+
244.10919	212	1+
244.12627	298	
244.44618	184	
244.95523	270	1+
246.03596	134	
246.16244	1006	1+
246.66211	208	
246.90539	138	
246.97857	128	
247.07870	136	
247.88762	136	
247.94375	652	
248.03687	1168	1+
248.04935	208	
248.89674	132	
248.92685	208	
249.04142	834	1+
249.13227	594	1+
249.96124	1162	1+
249.98903	268	1+
251.00346	218	1+
251.03298	388	1+
251.15292	758	
251.65873	238	
251.96058	420	1+
252.10624	486	1+
252.13631	280	1+
252.16992	142	
253.83253	176	
253.94624	178	
254.03437	200	1+
254.96715	1626	1+
255.00821	178	1+
255.07837	504	1+
255.18021	170	
256.03423	260	1+
256.17588	132	
256.96724	806	1+
257.13252	134	
257.15649	150	
258.96118	134	
259.16525	936	1+
260.66058	160	
261.96865	738	1+
262.09466	144	
262.13471	182	
262.97042	582	1+
262.98624	136	
263.05799	152	
263.11460	204	1+
263.22104	200	
264.04518	292	1+
265.02174	146	
265.04887	236	1+
265.08377	146	
265.15578	452	1+
265.85574	146	1+
265.91116	220	
265.95406	178	
266.15865	316	1+
266.24607	146	
266.91539	150	
267.00529	142	
267.03588	168	
267.13884	180	
267.90269	276	1+
268.17431	574	1+
268.25382	192	1+
268.86162	146	
268.96098	144	
268.97675	138	
269.00422	358	1+
269.07664	162	
269.19596	362	1+
270.14428	158	
270.79772	160	1+
271.09370	128	
271.84535	138	
272.84781	142	
272.93456	300	
272.98205	440	1+
273.11969	146	
273.16437	318	1+
273.38906	144	
273.79493	298	1+
274.05533	396	1+
274.91316	310	1+
275.02326	284	1+
275.05931	260	1+
275.99972	404	1+
276.85202	180	1+
277.12304	144	
278.25456	204	1+
278.91928	142	
279.06258	176	
279.14135	218	1+
279.96452	154	
280.29647	142	
280.93244	166	1+
281.02829	358	1+
281.04938	144	
281.13412	294	1+
282.17810	134	
282.27713	456	1+
283.04501	206	
283.05980	216	1+
284.02151	286	1+
284.04457	132	
285.06856	216	1+
285.16560	132	
285.19930	602	1+
285.96025	140	
286.11114	158	
286.15953	132	
286.67592	152	
286.69645	122	1+
288.01398	220	1+
288.06540	1220	1+
288.10276	178	1+
288.26873	160	
288.78301	202	1+
290.14506	270	1+
290.28399	136	
290.98865	140	
291.12046	140	
291.44062	252	1+
291.90264	198	1+
292.09133	140	
292.44245	172	1+
292.88377	422	1+
292.93880	238	1+
293.06678	184	
293.17211	152	
293.85237	304	1+
294.12778	274	1+
294.16589	512	1+
294.28097	192	
294.66906	598	1+
294.98594	284	1+
295.17201	340	1+
295.19221	426	1+
295.86917	218	1+
296.07957	478	1+
296.19408	360	1+
296.90879	164	
297.00160	134	
297.03422	208	1+
297.87827	164	1+
299.05563	322	1+
299.08037	146	
300.08460	134	
300.11325	132	
300.92730	188	
301.16227	246	
301.88022	250	1+
302.11419	222	
302.17411	220	
302.95226	196	
303.01608	332	1+
303.05574	252	1+
303.11957	178	
303.22649	122	1+
303.68743	260	
305.02246	304	1+
305.88420	396	1+
306.27618	158	
306.80036	462	1+
306.88230	658	1+
307.07969	274	
307.28906	756	1+
307.80201	294	1+
308.29406	546	1+
308.66833	624	1+
309.13127	196	
310.87880	482	1+
311.31230	140	
311.76398	132	
311.98181	130	
312.02635	140	
312.03839	202	
313.02784	212	
315.03052	140	
315.44837	140	
316.97393	148	
317.18665	524	1+
317.68262	266	
319.08642	206	
320.15748	508	1+
320.17428	168	
320.96045	206	1+
321.12521	200	
321.22314	348	1+
322.13328	368	
322.15539	162	
322.17753	236	
322.30757	156	
323.10670	150	
323.23979	1296	1+
323.31668	480	1+
324.07441	140	
324.14241	136	
324.28728	128	
324.32621	524	1+
324.89634	434	1+
325.24914	200	
325.89942	310	1+
326.03282	132	
326.15920	860	1+
326.97233	198	1+
327.27872	140	
327.34753	158	
328.31682	166	
328.88326	390	1+
329.18489	364	1+
329.82971	154	
330.69317	198	
330.98604	150	
332.09122	568	1+
332.78206	136	
334.17012	294	1+
335.21792	162	
335.95019	182	1+
336.32762	132	
337.02417	228	1+
337.09456	302	1+
337.22073	282	1+
338.18647	172	
338.71487	128	
339.16260	162	
339.19151	378	1+
339.39477	322	1+
340.24326	520	1+
340.94022	170	1+
341.24620	402	1+
341.27703	238	1+
342.16582	516	1+
342.28799	288	1+
342.31533	174	
343.18862	240	
343.20939	360	1+
344.04271	164	1+
346.14931	464	1+
346.19872	170	
END IONS

###FS:    #m/z: 363.95758 #charge 1+
###MS: 2
###MSMS: 5
BEGIN IONS
TITLE=Cmpd 3, +MS2(363.9576), 28.0-35.0eV, 0.1min #5
RTINSECONDS=3.433
SCANS=2,5
PEPMASS=363.95758	939874
CHARGE=1+
189.86212	618	1+
191.85822	404	1+
191.95533	164	
199.01944	190	1+
199.06749	150	
201.11995	328	1+
207.00637	172	
207.40409	206	
207.87319	452	1+
207.94857	192	
208.94256	310	
208.99802	146	1+
209.94390	1876	1+
210.88430	270	
212.04936	178	
212.11281	154	
212.40575	146	
212.88098	2032	1+
215.88394	136	
216.91417	308	1+
217.06912	194	1+
222.95353	1156	
223.03622	244	1+
223.95564	622	
224.94872	2594	1+
226.11590	324	1+
226.94772	10956	1+
227.05108	208	1+
227.06711	190	1+
227.78739	154	
227.89534	174	
227.93102	372	
228.03372	160	1+
228.89750	342	
228.94322	11348	1+
230.07519	138	
230.61738	180	1+
230.88957	3404	1+
231.11837	146	
232.02594	148	
232.55302	176	1+
232.88509	1016	1+
233.04732	216	1+
233.19264	140	1+
233.90969	232	1+
234.10039	272	
234.14247	1164	1+
234.88249	306	
234.95023	220	1+
234.98804	142	
235.08129	132	
235.11711	1502	1+
235.85678	152	1+
236.05165	502	1+
236.08547	142	
237.05479	436	1+
237.08657	368	1+
237.13273	432	1+
238.13492	288	1+
240.06367	290	1+
240.96349	1648	1+
240.99777	148	
241.58163	158	
242.95889	1088	1+
243.62535	182	
244.03525	740	1+
244.05876	208	
244.12894	506	1+
244.95798	6640	1+
245.07408	938	1+
245.09537	420	1+
246.95349	7122	1+
247.04145	134	
247.05996	152	
248.03501	836	1+
248.90260	834	1+
249.12994	492	1+
249.89144	268	1+
250.22785	134	
250.96930	392	1+
251.11833	232	
251.24962	148	
251.95304	190	1+
252.10747	948	1+
252.13301	244	1+
252.16729	244	
252.98303	144	
253.08765	330	1+
253.90718	214	
255.09886	240	1+
257.91033	156	
258.10104	144	
258.13585	360	1+
258.97440	202	
259.97481	138	
260.15465	544	1+
260.17345	136	
260.96818	1286	1+
261.05299	134	
261.15470	326	1+
261.98742	188	
262.09283	538	1+
262.82816	344	1+
262.96681	276	
263.07424	178	
263.24769	290	1+
263.83120	292	1+
263.99657	246	
264.04288	256	1+
264.12102	418	1+
264.79584	136	
264.85648	180	1+
264.96713	150	
264.98371	314	1+
265.01730	282	1+
265.09175	412	1+
265.12389	340	1+
265.15237	164	
265.91892	198	1+
266.15839	284	1+
266.21694	292	1+
266.24624	292	1+
267.97330	1194	1+
268.95412	162	
269.00028	180	
269.97083	702	1+
271.81836	142	
271.85110	142	
271.92831	308	1+
272.08767	172	1+
272.78427	198	
272.93289	260	1+
273.79628	196	1+
274.13798	190	
275.97782	160	
276.13986	140	
276.85958	240	1+
277.07619	496	1+
277.13146	484	1+
277.15565	136	
279.02745	138	
279.10238	182	
280.12778	134	
280.99410	162	
281.11363	222	
281.84952	148	
282.01685	194	1+
282.12300	156	
282.15238	138	
282.91999	132	
283.84899	220	
283.99245	268	1+
285.12464	256	1+
285.14651	132	
285.85299	380	1+
285.94312	530	1+
286.06938	204	
286.14471	394	1+
286.92455	354	1+
287.14689	266	1+
288.06516	1562	1+
288.12603	300	1+
288.63325	428	
289.90466	166	1+
290.71129	84	1+
290.86027	154	
292.06150	254	
292.80796	220	1+
292.93658	394	1+
294.12585	376	1+
294.14323	196	
294.86098	380	1+
295.03992	444	1+
295.89996	202	
296.10268	146	
296.14959	212	1+
297.87175	150	
298.00813	210	1+
298.07658	200	1+
298.14598	504	1+
298.86441	212	
298.91402	382	1+
299.14809	426	1+
299.80315	172	
300.13015	360	1+
300.94474	134	
301.04772	198	1+
301.11426	232	
301.29119	140	
301.80948	222	1+
301.83009	146	
301.86402	158	
302.02487	164	1+
302.22132	332	1+
302.24645	140	
302.27738	138	
303.05741	300	1+
303.85634	994	1+
304.11371	132	
304.21786	188	
305.08842	216	1+
305.13517	370	
305.15790	146	
306.11942	216	1+
307.02697	550	1+
307.15969	316	1+
307.28474	152	
307.94392	226	1+
308.08884	276	1+
308.29680	558	1+
308.79584	256	
309.09046	210	1+
309.87160	654	1+
309.93977	234	1+
310.30708	306	1+
310.87761	524	1+
311.02615	384	1+
311.15784	464	1+
311.99863	164	
312.02611	456	1+
312.19581	134	
312.45345	186	
313.12913	146	
313.14476	158	
313.94433	152	
313.95588	176	
314.08063	138	
314.88103	148	
314.95159	164	
314.99018	132	
315.12465	204	1+
315.14296	404	1+
315.17304	230	1+
316.13631	242	1+
316.20744	248	1+
316.96831	208	1+
317.13318	200	1+
317.21030	206	1+
318.93506	306	
319.04365	194	1+
319.10256	148	
319.86368	206	
320.01761	170	1+
320.08824	348	1+
321.09187	212	1+
321.12837	452	1+
321.32115	188	1+
321.81899	186	
322.81270	154	
322.88345	230	1+
322.92754	238	
323.10271	140	
323.16394	138	
323.24000	266	
323.35580	254	1+
324.01847	278	
324.08327	184	1+
324.19210	226	1+
324.32093	284	1+
324.99151	192	1+
325.06394	222	1+
326.09352	178	1+
326.87526	398	1+
326.96018	334	1+
327.18405	858	1+
327.79652	232	1+
328.00990	134	1+
328.88753	164	
329.12060	244	1+
329.21272	230	
330.07120	250	1+
330.16712	262	1+
330.18653	286	1+
331.22712	144	
332.09098	1686	1+
332.97022	136	
333.12624	168	
333.17099	150	
334.21128	236	1+
335.31834	266	1+
335.86380	154	1+
336.08706	136	
336.95030	608	
337.03820	238	1+
337.07059	160	
337.09333	562	1+
337.28529	134	
339.14987	536	1+
339.83147	290	
339.87928	250	1+
340.19797	150	
340.94346	174	
341.08165	486	1+
341.17052	422	1+
341.82856	156	1+
341.91236	138	
342.25318	350	1+
342.28569	270	1+
342.90302	248	1+
343.77002	206	1+
344.05857	202	1+
344.12876	300	1+
345.00623	246	1+
345.20071	710	1+
346.20229	414	1+
346.33478	210	1+
346.85365	116	1+
347.04246	166	
347.07868	294	1+
347.23036	484	1+
347.30435	198	
348.09649	138	
348.31729	650	1+
349.12325	768	
349.16435	716	1+
349.18471	162	
349.32229	556	1+
349.76301	276	1+
350.11028	766	1+
351.19525	164	
351.34017	440	
351.80453	340	1+
352.19552	136	
355.97972	192	1+
356.78789	332	1+
356.88622	168	
357.04425	172	
357.22205	342	1+
357.78708	240	1+
357.85862	156	1+
358.19162	162	
359.18916	136	
360.10827	174	
360.36026	292	1+
360.82971	344	1+
361.28458	234	
361.32442	132	
362.20279	372	
363.10704	396	1+
363.21455	244	
364.21195	218	
365.31519	232	
365.37848	238	1+
366.75620	156	1+
367.13366	1652	1+
367.33173	478	
367.83183	178	1+
368.25660	156	
368.42428	980	1+
369.34687	212	
END IONS

###FS:    #m/z: 322.93087 #charge 1+
###MS: 6
###MSMS: 7
BEGIN IONS
TITLE=Cmpd 4, +MS2(322.9309), 28.0-35.0eV, 0.1min #7
RTINSECONDS=7.1225
SCANS=6-7
PEPMASS=322.93087	3447650
CHARGE=1+
176.06519	116	
190.92831	126	
191.11797	124	
191.95544	506	
192.88889	120	
194.03727	244	1+
199.10740	186	
199.86536	202	
200.00990	172	1+
201.04593	184	
204.01216	276	1+
205.01500	230	1+
205.94869	442	1+
206.12654	126	
208.12393	134	
208.14252	236	
209.08992	194	1+
209.12577	884	1+
210.01990	172	
214.02943	256	1+
215.08532	142	
215.88663	300	1+
217.86738	178	
217.88121	162	
220.86881	166	
221.06621	174	
222.95025	134	
222.97924	298	1+
223.00483	266	1+
223.95596	136	
224.97185	242	
226.11888	230	1+
226.15255	588	1+
227.09915	200	
227.92977	124	
229.09854	196	1+
229.52538	118	
229.90871	136	
230.84422	200	
230.89800	144	
231.12149	670	1+
231.89116	204	
233.04983	262	1+
233.06615	374	1+
233.15864	130	
233.89468	134	
235.11756	648	1+
235.88422	152	
236.13911	122	
237.10075	128	
237.99243	348	1+
238.09757	188	1+
238.88395	160	
238.90606	164	
239.08251	472	1+
239.12443	168	
240.96339	202	
241.03506	232	1+
241.94208	412	1+
242.82223	220	1+
242.94396	272	1+
243.11338	168	
243.88065	858	1+
244.03654	520	1+
244.07764	170	
244.08978	184	
244.12839	518	
244.91800	160	
244.94142	258	1+
245.06358	146	
245.09608	138	
245.11676	424	1+
245.99924	152	
246.09545	136	
246.16045	368	
246.97582	360	1+
247.11767	166	
248.03077	198	
248.12448	170	1+
248.85196	316	1+
249.04076	374	
249.90724	140	
250.65894	164	
250.92105	264	1+
250.96637	146	
250.99485	200	1+
251.02742	208	1+
251.07173	230	1+
251.10387	760	1+
251.14663	346	
252.10654	468	1+
252.13884	128	
252.94105	128	
253.23060	134	
253.83459	206	
254.14789	122	
255.01214	122	
255.10677	1558	1+
255.20313	202	1+
255.91011	126	
256.05847	216	1+
258.10266	278	1+
259.14167	384	
259.99059	174	1+
260.13593	320	
260.15913	394	1+
260.17578	372	1+
260.22452	148	1+
261.16256	302	1+
262.08790	180	
262.13802	208	
262.98656	132	
263.05590	412	1+
263.13438	134	
263.86885	210	1+
264.23301	130	
264.93198	168	
265.00309	142	
265.08395	122	
265.17027	158	
266.04245	190	
266.08102	246	1+
266.86934	194	
267.00368	120	
267.10323	146	
267.14484	132	
267.66349	130	
267.99981	264	
268.04270	132	
268.06712	228	1+
268.12661	150	
268.17543	700	1+
268.82160	220	1+
269.00651	180	
269.98906	178	
270.14210	182	
271.05948	176	
271.08033	140	
272.13512	1244	1+
272.84701	164	1+
273.97957	184	1+
274.05595	498	1+
274.15396	536	1+
275.06034	386	1+
275.81342	184	
276.10982	530	1+
276.16467	120	
277.04705	152	
277.09320	202	
277.11321	402	1+
277.16153	372	1+
277.63215	146	
279.06109	142	
279.09173	964	1+
279.22561	296	1+
279.79019	170	1+
280.14389	902	1+
280.22611	196	1+
281.04939	484	1+
281.11968	356	1+
281.29182	142	
281.98919	274	1+
282.27743	144	
282.80355	174	1+
282.93192	140	
283.03117	182	
283.07909	136	
283.26311	136	
283.94369	166	1+
284.07780	132	
284.14853	162	
284.29346	1304	1+
284.97311	156	1+
285.04729	202	1+
285.20211	434	
285.85965	182	
286.15689	244	1+
286.92631	210	
288.06561	812	1+
288.13351	158	
288.17033	168	
288.87569	484	1+
289.15717	172	
290.07851	116	
291.25367	150	
291.80857	134	
292.05875	116	
292.08608	224	1+
292.10612	174	1+
292.16421	606	
292.88591	232	
293.06771	286	
293.24977	120	
294.16058	164	
294.17562	610	1+
294.20072	168	
294.22842	234	1+
294.87290	418	1+
295.67641	154	
295.81684	132	
296.11868	442	1+
296.14853	130	
296.92884	130	
299.24129	150	1+
300.10896	120	
302.14868	570	1+
302.18109	228	1+
302.23076	120	
302.88334	256	1+
303.02437	224	1+
303.74863	124	
304.15473	298	1+
304.26402	116	
305.14578	212	1+
305.88311	124	
306.08218	320	1+
306.24543	154	1+
307.12985	142	
307.88567	270	
308.29437	756	1+
309.11621	214	1+
309.15179	142	
309.26106	238	1+
309.88077	124	
310.18102	382	1+
310.30825	292	
310.36385	138	
311.02821	230	
311.92898	132	
312.02427	456	1+
312.09147	138	
313.15235	118	
313.81424	240	1+
314.88118	216	1+
318.15502	134	
318.65304	222	1+
319.11031	316	1+
319.17195	194	
320.12112	274	1+
320.16015	1812	1+
321.05701	166	1+
321.19632	130	
321.81727	146	
322.07711	270	1+
322.20423	168	
322.28442	146	
323.17954	316	1+
323.23855	4258	1+
323.31036	240	1+
324.02594	146	
324.13893	244	1+
324.21003	368	
324.88930	768	1+
325.20162	404	1+
326.14537	118	
326.16905	120	
326.97452	150	
327.11507	270	1+
327.16082	238	
327.25013	124	
327.80717	128	
327.96131	136	
328.13489	168	
END IONS

###FS:    #m/z: 363.95781 #charge 1+
###MS: 6
###MSMS: 8
BEGIN IONS
TITLE=Cmpd 5, +MS2(363.9578), 28.0-35.0eV, 0.2min #8
RTINSECONDS=7.895
SCANS=6,8
PEPMASS=363.95781	928736
CHARGE=1+
47.45398	168	
183.93064	192	
189.86336	350	
191.85893	254	
191.95438	352	
194.88838	142	
202.85293	124	
205.95100	250	
207.87267	256	
207.95002	124	
208.95788	208	
209.94383	1610	1+
210.88425	144	
212.88029	1224	1+
216.06755	200	1+
216.13299	126	
222.95326	1488	1+
223.13410	232	1+
224.94941	2400	1+
225.03291	136	1+
226.03665	164	1+
226.11652	368	1+
226.89583	266	1+
226.94780	8594	1+
227.06346	176	
227.48335	116	1+
227.93310	292	
228.89489	908	1+
228.94357	9612	1+
229.11310	148	1+
230.62136	262	1+
230.89018	3214	1+
231.93359	240	1+
232.88740	568	1+
234.04163	284	1+
234.09901	136	
234.14538	736	1+
235.08108	440	1+
235.11698	1438	1+
235.84893	212	
236.19778	144	
237.13480	246	1+
239.06655	130	
239.10554	124	
240.06872	306	1+
240.14534	152	1+
240.96189	1288	1+
242.15566	226	1+
242.96051	1304	1+
244.03911	448	1+
244.12794	400	1+
244.95827	4858	1+
245.07180	374	1+
246.92992	152	
246.95385	5032	1+
247.03073	364	1+
248.90179	902	1+
248.98949	132	
249.03941	422	1+
249.13295	146	
249.85406	194	
250.89770	572	1+
250.97205	490	1+
251.07012	128	
251.14637	220	
251.79022	126	
252.10800	1192	1+
252.17067	150	
254.07801	138	
254.90263	230	1+
255.96159	128	
257.07809	158	
257.85300	156	
258.08556	132	
258.10839	280	1+
258.89601	284	1+
258.97433	656	1+
259.04360	138	
259.63896	152	
260.97016	994	1+
261.15115	486	1+
262.08360	148	
262.11244	168	1+
262.97378	164	
263.05808	558	1+
263.97991	156	
264.83447	172	
264.97190	154	
265.08808	476	1+
265.19484	254	1+
266.24574	552	1+
267.80307	128	
267.97362	504	1+
268.00806	124	
269.00160	118	
269.02399	222	1+
269.08091	130	
269.79980	306	1+
269.97372	282	
270.06506	196	1+
270.97032	186	
271.13531	148	
271.91895	190	
273.11510	232	1+
273.93993	194	1+
275.05598	326	
275.09209	256	1+
275.80900	152	
276.07646	126	
276.81573	142	
277.12739	186	
277.93164	220	1+
279.01930	236	1+
279.12932	132	
279.90617	234	
280.08973	152	
280.10842	152	
280.26492	200	
281.11504	224	
282.75006	118	
283.07190	210	
283.18691	244	
283.26444	130	
283.85562	164	
283.98498	246	
284.00061	142	
284.08031	170	
284.95149	276	1+
285.81771	168	1+
285.84783	416	
285.98775	178	1+
286.12134	124	
287.12468	134	
287.88508	172	
287.92924	258	1+
288.06558	1042	1+
288.10930	206	1+
288.13035	356	
288.14486	134	
288.63281	180	
290.14547	138	
291.13858	126	
291.43925	262	1+
292.93386	270	1+
293.86570	148	
293.92115	142	
294.15314	314	1+
294.64867	132	
294.86238	120	
295.17221	120	
295.23558	120	
295.90574	236	1+
295.93741	128	
296.03420	154	
296.64413	154	
296.83897	136	
298.12327	146	
299.15227	130	
299.66854	136	
299.98572	222	1+
300.10979	382	1+
300.13530	572	1+
301.11255	330	1+
301.86282	224	
301.95079	238	1+
302.06926	140	
302.88103	162	
303.08636	458	1+
303.10952	140	
303.25398	306	1+
303.85615	640	1+
303.90406	236	1+
304.08856	382	1+
304.80372	126	
304.93421	238	1+
305.13311	526	1+
306.11969	140	
306.30929	278	1+
306.89445	122	
306.96567	166	1+
307.02322	340	1+
307.29200	614	1+
307.80517	452	1+
307.89494	134	
308.02176	190	1+
308.04984	296	1+
308.14389	158	
308.26094	148	
308.29676	424	1+
309.15252	142	
309.16976	232	1+
310.30626	226	
310.82646	278	1+
310.87687	156	
310.94716	214	1+
311.20302	136	
311.87482	124	
312.16155	120	
312.87579	326	1+
313.02514	246	1+
313.87669	214	1+
314.94344	132	
318.17338	146	
318.59679	206	
318.66750	118	
318.93411	496	1+
319.08486	330	1+
319.22966	118	
321.13366	484	1+
321.86857	142	
322.08110	128	
322.23433	252	1+
322.31643	142	
322.93607	352	1+
323.17414	196	
323.97270	278	1+
324.01894	200	1+
324.14885	354	1+
324.32806	220	
324.89590	262	
325.11653	142	
325.26278	240	1+
325.78981	196	1+
325.89582	142	
325.94219	206	1+
326.00883	242	1+
326.87408	674	1+
327.15214	154	
327.17526	642	1+
327.18983	132	
328.17631	668	1+
328.95069	220	1+
329.04019	122	
329.20994	164	
330.11113	126	
330.88534	138	
331.14878	138	
332.08932	844	1+
332.16647	188	1+
334.79916	146	
334.87224	266	1+
335.19379	238	1+
335.74957	158	1+
335.80598	218	1+
336.94467	600	1+
338.12592	134	1+
339.09506	306	1+
339.83324	164	
340.15513	142	
340.83202	188	1+
340.94250	166	
341.15117	268	1+
341.17560	202	
342.06638	148	
342.27864	288	1+
344.14669	164	
344.86257	152	
345.17043	232	1+
345.20266	1260	1+
347.10195	138	
347.22904	668	1+
348.18895	144	
348.25314	198	1+
348.31431	320	1+
349.12461	766	
349.16380	258	1+
349.31869	268	1+
350.01819	158	
350.10809	610	1+
355.16468	184	1+
355.19184	130	
357.05547	214	
357.22608	130	
358.09153	212	1+
358.15901	150	
359.13973	134	
359.17691	136	
359.70867	124	
360.21249	248	1+
361.09878	118	1+
361.32007	136	
363.10194	186	1+
363.18514	190	1+
363.21699	338	1+
364.35959	120	
365.27688	302	1+
365.32507	132	
365.35038	204	
366.22383	150	
367.13766	1036	1+
367.21739	194	1+
367.33190	304	1+
367.38668	196	1+
368.19467	210	
368.42286	436	1+
368.83911	248	1+
END IONS

###FS:    #m/z: 336.94711 #charge 1+
###MS: 6
###MSMS: 9
BEGIN IONS
TITLE=Cmpd 6, +MS2(336.9471), 28.0-35.0eV, 0.2min #9
RTINSECONDS=8.667
SCANS=6,9
PEPMASS=336.94711	318212
CHARGE=1+
192.89076	138	
204.01119	128	
205.94915	128	
207.12439	144	
208.88975	218	1+
209.12813	282	
211.14493	112	
211.94542	14042	
212.88375	832	1+
212.94813	376	
213.08439	196	1+
213.94046	5520	1+
215.88715	756	1+
215.93939	552	1+
217.88549	114	
217.93962	140	
219.03508	132	
222.95410	128	
224.09782	122	
226.11634	268	1+
226.15235	314	
227.10364	272	1+
229.95564	13640	
230.11575	120	
230.13211	118	
230.88990	1176	1+
230.95788	410	
231.14926	160	1+
231.95159	5664	1+
233.04562	194	
233.89873	398	1+
233.95047	382	
234.07950	1080	1+
235.08204	942	1+
235.12023	294	1+
235.87489	160	1+
235.89280	160	
235.96007	130	
237.15523	236	1+
237.64765	130	
237.89320	244	1+
238.08039	146	
238.58655	196	1+
239.02565	130	
239.06887	144	
240.09820	184	1+
241.12971	204	
242.05554	164	
243.10344	326	1+
243.55544	168	
244.03985	382	1+
244.12549	286	1+
244.88479	160	
244.97573	124	
246.05131	208	1+
246.06928	166	1+
246.12530	140	
246.16153	718	
246.66380	364	
246.97524	342	
247.02069	114	
247.96663	2964	1+
248.03242	312	
248.90013	296	
248.94795	134	
248.98923	164	
249.03976	508	
249.06499	178	1+
249.96101	1294	1+
249.99716	140	
250.65676	302	1+
250.98543	124	
251.10959	144	
251.14795	272	1+
251.90915	156	
251.95882	226	
251.97193	184	
252.10856	194	
252.13394	140	
252.17144	130	
252.93424	254	1+
252.97150	5432	
253.08434	284	1+
253.90565	126	
253.97487	164	
254.90561	120	
254.96686	3532	1+
255.03656	134	
255.07299	162	
255.10678	200	
256.08711	136	
256.96347	402	1+
256.98812	132	
257.83293	138	
257.86022	136	1+
257.97993	136	1+
258.96287	322	1+
259.14112	148	
259.16972	126	
259.67587	126	
260.16122	238	
262.09064	248	1+
262.92942	230	1+
263.03824	136	
263.05900	504	1+
263.89570	146	
264.01772	124	
264.14161	294	1+
265.01881	176	
265.12887	114	
266.10706	374	1+
266.92795	124	
267.00195	146	
267.10373	254	1+
268.17500	584	1+
268.67458	182	
268.99978	126	
270.80824	150	
270.84677	528	1+
270.98478	680	1+
271.85075	352	1+
272.06958	154	1+
272.13198	306	1+
272.97816	624	
273.05376	140	
273.94051	254	1+
274.15653	198	
274.19454	146	
274.98176	148	
275.05698	648	1+
275.16366	456	1+
275.42529	114	
276.82523	286	1+
276.86073	122	
277.07058	164	
278.11644	310	1+
280.26063	134	
280.67390	156	
281.05219	326	
282.05341	194	
282.13436	122	
282.94015	160	
282.98980	146	
283.01650	116	
283.03785	142	
284.11906	190	1+
284.14627	222	1+
284.15820	212	1+
284.87307	178	
285.02617	142	
285.08529	184	1+
285.20210	234	1+
285.85327	206	
286.01245	280	1+
286.85363	210	
286.88633	168	
286.94105	122	
288.06551	566	1+
288.85638	170	1+
289.01290	138	
290.08562	152	
290.14591	446	1+
290.16046	162	
290.90211	144	
292.06176	146	
292.10184	136	
292.13443	126	
292.16249	330	1+
292.30172	124	1+
293.01069	130	
293.06854	586	1+
293.10817	412	1+
294.00077	336	
294.17898	714	1+
295.89007	152	
296.12280	164	
296.14429	144	
297.00594	240	1+
298.87778	338	1+
299.05976	322	1+
299.24787	182	
301.03409	126	
301.11367	158	
301.14937	488	1+
302.12342	202	1+
302.24306	120	
303.15504	438	1+
303.22853	196	1+
304.01034	140	
305.13348	168	
306.79355	294	1+
308.18857	202	1+
308.28652	134	
308.30698	208	
308.66789	176	1+
308.87820	142	
308.94570	176	1+
309.12648	134	
309.17019	144	
310.11412	264	1+
310.13060	194	1+
310.87532	612	1+
311.02403	114	
312.03313	130	
313.07402	128	
313.15925	238	1+
314.87382	138	
315.89338	272	1+
316.93549	128	
318.19719	276	1+
320.04135	138	
320.06426	124	
320.15893	338	
320.17830	126	
321.16284	192	
321.22752	250	1+
322.14199	312	1+
323.24092	392	1+
324.09982	134	
324.89182	142	
325.11691	208	1+
326.89577	138	
327.04890	122	
327.16716	204	1+
327.18244	162	
328.81553	226	1+
328.88995	230	1+
329.14389	146	
331.16864	134	
332.08867	178	
332.81497	172	1+
333.01080	138	
333.06626	124	
333.08164	128	
334.30657	128	
335.13794	120	
336.09021	122	
336.15229	138	
336.21331	148	
337.09463	352	1+
337.18823	1176	1+
337.35859	212	1+
337.95154	168	
338.17195	426	1+
338.31220	128	
340.23575	128	
340.31220	202	1+
340.39127	354	1+
341.09695	128	
341.12488	352	1+
342.19799	214	1+
342.28736	196	1+
END IONS

###FS:    #m/z: 322.93113 #charge 1+
###MS: 10
###MSMS: 11
BEGIN IONS
TITLE=Cmpd 7, +MS2(322.9311), 28.0-35.0eV, 0.2min #11
RTINSECONDS=12.353
SCANS=10-11
PEPMASS=322.93113	3505870
CHARGE=1+
191.11463	142	
191.15321	116	
191.95557	204	
192.88626	140	
198.12143	132	
199.10746	372	
199.89050	118	
201.04489	178	
205.94684	316	1+
208.14358	428	1+
209.09813	116	
209.12579	180	
209.94432	134	
210.89821	246	1+
213.08447	120	
213.89023	134	
215.88825	718	
217.83661	114	
218.08970	206	
220.86851	346	1+
220.88534	166	
221.96732	164	
222.95482	1068	1+
222.97428	182	
224.94655	270	1+
224.97605	284	1+
226.15273	106	
227.10275	664	1+
227.88131	136	
227.93582	170	
229.51892	106	
230.86491	188	
230.88584	210	1+
231.08800	262	1+
231.12346	800	1+
231.14907	180	
231.85943	108	
232.14267	122	
233.04703	250	
233.07200	156	
233.14341	234	1+
233.90063	306	
235.08650	152	
235.11517	294	1+
237.19915	124	
238.21281	152	
238.87866	180	
239.08435	138	
239.78829	106	
239.95808	378	1+
240.13558	178	
240.82077	120	
240.86895	134	
240.94007	282	
240.96115	320	1+
241.94063	1162	1+
242.14821	138	
242.82508	138	
242.94265	832	1+
243.04983	142	
243.88110	466	1+
244.03619	416	1+
244.09045	146	
244.12875	568	1+
244.83128	124	
244.93573	172	1+
245.87104	124	
246.16312	344	1+
246.66714	138	
246.97675	496	1+
248.03652	624	1+
248.17532	122	
248.85336	182	
249.04214	422	1+
250.65669	170	
251.07399	140	
252.11002	172	
252.12834	128	
252.92235	196	1+
253.06819	194	
253.16102	122	
254.01845	114	
255.10640	796	1+
256.92849	120	
258.12851	118	
258.96325	166	
259.03276	110	
259.17173	340	
260.15856	140	
260.58509	104	
261.18143	138	
261.83004	300	1+
261.89097	244	1+
262.01621	110	
262.15081	176	
262.16832	212	1+
262.79792	106	
263.05744	124	
263.13767	150	
263.83642	248	1+
263.97910	366	1+
265.10106	102	
265.83168	118	1+
266.18943	120	
267.00111	156	
267.05954	146	
267.97579	156	
268.00246	166	
268.10355	114	
268.17391	608	1+
268.40019	192	
268.95964	144	
269.00233	430	
269.08966	140	
270.14527	122	
270.98366	234	1+
271.14858	114	
271.84763	104	
272.13404	508	1+
273.06211	118	
273.59340	116	
276.00262	138	
276.17245	106	
276.84899	108	
277.07983	316	1+
277.64568	142	
277.82020	194	1+
278.43088	120	
279.09233	912	1+
279.22998	282	
279.27737	158	
279.90303	124	
279.97972	104	
280.14488	342	1+
280.26205	174	
282.15943	140	1+
282.27960	146	
282.91075	120	
283.06442	220	
283.10080	192	1+
283.79404	112	
284.29357	592	1+
284.93056	104	
285.05490	114	
285.20224	120	
285.86512	112	
286.92046	240	
287.16805	114	
287.81116	116	
288.06554	366	1+
288.17562	120	
289.16076	340	
290.08230	296	
290.12225	198	1+
290.79069	136	
291.17566	128	
292.16372	544	1+
294.17728	482	1+
294.28040	124	
295.17080	248	
295.88171	160	
296.12437	346	1+
298.02234	128	
299.66854	136	
300.14110	130	
300.55194	110	1+
300.71190	104	
301.18823	240	1+
302.14805	470	1+
302.24801	172	1+
304.13535	106	
306.03742	200	1+
306.15676	176	
306.79327	108	
306.90302	118	
307.04003	238	1+
307.08412	118	
307.28493	130	
307.79010	104	
307.89344	228	
308.12064	170	
308.29558	340	1+
309.13496	118	
309.25763	168	
310.31362	310	
310.87809	120	
311.02992	104	
311.18147	236	1+
311.88864	212	
312.03337	106	
312.13155	176	
312.86976	194	1+
312.94425	196	1+
313.03024	158	
313.14283	102	
313.87273	164	1+
314.81980	134	
314.97475	162	
318.19405	154	
320.08773	140	
320.16108	684	1+
320.80451	148	
321.07250	214	1+
321.24986	116	
321.98869	150	1+
322.04087	138	
322.13775	152	
323.05670	150	
323.20460	320	1+
323.23802	1950	1+
324.13852	486	1+
324.16807	114	
324.20658	276	1+
324.89633	234	
327.10315	114	
328.14191	170	
END IONS

###FS:    #m/z: 363.95804 #charge 1+
###MS: 10
###MSMS: 12
BEGIN IONS
TITLE=Cmpd 8, +MS2(363.9580), 28.0-35.0eV, 0.2min #12
RTINSECONDS=13.1255
SCANS=10,12
PEPMASS=363.95804	1005428
CHARGE=1+
189.86453	484	1+
191.86007	538	
191.95301	252	
191.98677	148	
196.88225	146	
200.94334	170	
207.87286	328	1+
208.88114	436	1+
208.94622	126	
209.94423	1332	1+
212.87983	2294	1+
214.89361	202	
222.95271	1742	1+
224.08721	112	1+
224.94926	1318	1+
224.97288	252	1+
226.11679	132	
226.88548	182	
226.94806	7096	1+
228.89456	472	1+
228.91149	118	
228.94339	8618	1+
230.89045	3848	1+
232.88615	612	1+
234.09551	290	
234.14281	298	
235.07891	214	
235.11740	1482	1+
235.14858	190	
235.81607	190	1+
235.84962	120	
237.01651	162	1+
237.08517	216	1+
239.07194	172	
240.06459	276	1+
240.13084	124	
240.94422	170	
240.96282	1026	1+
240.99145	144	
241.95352	824	1+
242.04200	146	
242.96021	564	1+
243.82469	196	
244.04062	124	
244.95832	4136	1+
245.07656	266	
245.94334	420	
246.07909	134	
246.52030	120	
246.90609	118	
246.95424	4078	1+
247.97308	288	1+
248.15988	284	1+
248.85791	122	
248.90136	1342	1+
249.02732	122	
249.09713	134	
249.13131	270	
250.03215	134	
250.06425	130	
251.97667	124	
252.10654	732	1+
252.13624	254	1+
252.22326	162	
253.90592	238	1+
253.99195	124	
257.83093	162	1+
257.94489	136	1+
258.97172	208	
259.05987	128	
260.15670	462	1+
260.83457	122	
260.96750	768	1+
261.15799	288	1+
262.09920	222	1+
263.05898	122	
263.10795	238	1+
263.94971	178	
263.97980	146	
264.90619	122	
265.08404	182	1+
266.16090	154	
266.79112	128	
266.81617	116	
266.83554	132	
266.91299	224	1+
267.13459	140	
267.97615	704	1+
268.12856	118	
268.17887	130	
268.95476	158	
269.11569	164	
269.97091	864	1+
270.10565	112	
270.79856	130	
271.84960	200	
271.87321	132	
272.93429	160	
273.09680	148	1+
273.79408	122	
274.11673	218	1+
274.58689	160	1+
275.85235	290	1+
276.12479	238	1+
277.83689	162	
279.09847	244	1+
279.11828	256	1+
280.78724	124	
280.83931	120	
280.93368	128	
281.01223	174	1+
281.16516	212	1+
281.87078	154	1+
281.89874	130	
282.11403	140	
283.04566	188	1+
283.07337	114	
283.84988	274	1+
283.98853	382	1+
284.79694	118	
284.92192	334	1+
285.79054	132	1+
285.84646	476	
285.92510	264	1+
285.94072	196	
285.95387	174	1+
286.12361	128	
287.09625	126	
287.23781	126	
287.63338	258	1+
288.06244	434	1+
288.13031	436	1+
288.81213	162	1+
289.76555	126	
290.12787	118	
290.15156	132	
290.25173	204	1+
290.78368	144	
292.08036	184	1+
292.14402	182	
294.13347	210	1+
294.17304	180	1+
295.95067	140	
297.02957	136	
297.14862	370	
297.80091	472	1+
300.17773	132	
300.92037	126	
301.80123	136	
301.86331	220	
302.00075	168	
302.11797	222	1+
302.22710	188	
302.85553	1586	1+
303.80834	494	1+
303.85777	1312	1+
303.94797	170	
304.08915	136	
305.05903	290	1+
305.13217	124	
305.78865	144	
306.80416	198	1+
306.87550	446	1+
307.02397	138	
307.31001	128	
307.83112	304	1+
308.08534	122	
308.29481	338	
309.05749	116	
309.15314	132	
310.31167	184	
310.87816	338	1+
310.92901	184	1+
311.02835	248	
312.02976	152	
312.15511	174	
313.02964	114	
314.04971	222	1+
314.87944	310	1+
316.81303	252	
317.21000	136	
317.93046	434	1+
318.61143	118	
320.29240	148	
321.13606	250	1+
321.81880	366	
321.87507	350	1+
322.83258	306	1+
323.01976	340	1+
323.83311	236	1+
324.13910	114	
324.24425	178	
324.89563	228	
325.10581	120	
325.15388	428	1+
325.90527	132	
326.15853	368	1+
326.87254	804	1+
327.04797	130	
328.17399	162	
328.19290	146	
329.18105	122	
329.21075	160	
329.32258	202	1+
329.84847	148	
329.87113	232	1+
331.11692	120	
331.14878	166	
331.88083	152	
331.94654	220	1+
332.09297	420	1+
333.13485	118	
333.16217	126	
336.19847	234	1+
336.94504	522	1+
337.83313	124	
339.05339	174	1+
339.83227	230	
340.06424	202	1+
340.16034	128	
340.94187	432	1+
341.12832	166	
341.18174	126	
342.16482	138	
342.33740	114	
342.35364	146	1+
343.07678	224	1+
343.16395	134	
344.05004	116	
345.14386	198	1+
345.17269	188	1+
345.20339	744	1+
345.94741	184	
347.23224	368	1+
349.12765	640	1+
349.16134	218	
349.32138	320	1+
350.11557	142	
351.13072	156	
351.33903	180	
352.15878	232	1+
352.18553	210	1+
353.80331	132	
355.15904	354	1+
357.06562	126	
357.08627	130	
357.22071	130	
357.91295	170	1+
358.22420	124	
359.05711	120	
359.11365	120	
359.18393	122	
360.11240	160	1+
362.20324	142	
363.12519	130	
363.21553	478	1+
365.28796	120	
365.37872	294	1+
367.13538	1026	1+
367.33163	112	
368.42486	418	
369.11149	128	
369.35671	120	
END IONS

###FS:    #m/z: 336.94735 #charge 1+
###MS: 10
###MSMS: 13
BEGIN IONS
TITLE=Cmpd 9, +MS2(336.9474), 28.0-35.0eV, 0.3min #13
RTINSECONDS=13.899
SCANS=10,13
PEPMASS=336.94735	291972
CHARGE=1+
71.73537	132	
131.72806	108	
189.86204	204	
190.05820	104	
196.88186	142	
205.94953	214	
206.95176	170	
208.97970	114	
209.12762	170	
210.89463	260	1+
211.94536	11692	
211.98719	144	
212.09888	136	
212.87793	1010	1+
212.94711	332	
213.03531	116	1+
213.93918	6278	1+
215.88785	800	1+
216.01605	208	1+
217.88289	430	1+
221.09608	200	1+
221.89635	108	
222.95652	154	
223.95918	252	
224.15455	108	
227.89456	348	1+
229.02258	106	
229.50964	106	
229.95610	12494	
230.00657	116	
230.04176	166	1+
230.07601	120	
230.88913	1384	1+
230.95834	576	
231.03655	226	1+
231.95070	4390	1+
233.84258	178	1+
233.89682	532	1+
233.95042	880	1+
234.11566	456	1+
235.08174	580	1+
235.11706	306	1+
235.82319	120	
235.89367	350	1+
235.94847	390	
238.20960	106	
239.90079	204	
239.97648	104	
240.10252	294	1+
241.06641	110	
242.88348	196	1+
243.03927	256	1+
244.04126	214	1+
244.12702	244	1+
246.07037	126	
246.12905	332	1+
246.16197	338	1+
246.55884	106	
246.97953	276	
247.96642	2660	1+
248.02646	226	
248.11816	110	
248.82438	108	
248.90190	368	
248.98785	124	
249.01959	170	
249.04272	146	
249.90281	324	1+
249.96222	1688	1+
250.02560	140	
250.04354	182	
251.03995	140	
251.10356	590	1+
251.15372	228	
251.18610	124	
251.64743	314	
251.84326	182	1+
251.96711	218	
252.10230	354	1+
252.97208	5928	
253.41046	110	
253.90601	188	
253.97552	232	
254.07475	620	1+
254.09595	122	
254.38454	86	1+
254.90750	142	
254.94389	156	
254.96801	2432	1+
255.04559	130	
255.07599	414	1+
255.92210	104	
256.26131	118	
256.91531	190	
256.96463	536	1+
257.06627	132	
257.49019	110	
258.16136	632	1+
258.96386	110	
259.02439	212	1+
259.06461	126	
260.00139	136	
260.13306	268	1+
260.80028	108	
261.15808	124	
263.05481	214	
263.20229	102	
264.06288	274	1+
264.10473	142	
267.17258	378	1+
267.85471	118	
267.99880	118	
268.13027	138	
268.17438	322	1+
268.84172	182	
269.79785	124	
269.84123	254	
270.84636	464	1+
270.94353	184	1+
270.98551	528	1+
271.06823	152	
271.15084	102	
271.80428	106	
271.84159	332	1+
271.91011	226	1+
272.13104	282	1+
272.97747	158	
273.79236	272	1+
273.97459	116	
274.14285	114	
274.85986	124	
275.05865	236	
275.82544	124	
276.00245	184	1+
276.18390	158	
277.07276	160	
277.15971	122	
277.17319	136	
277.96204	118	
278.83694	146	
279.11136	106	
281.05221	152	
281.67954	116	
282.05240	126	
282.86804	276	1+
283.02800	140	
283.09912	134	
284.03395	198	1+
285.19867	258	
285.85061	448	1+
286.85322	312	1+
288.01794	138	
288.13372	150	
289.14714	136	
290.14517	124	
290.87143	110	
291.85411	188	1+
291.99324	112	
292.07058	124	
292.09930	358	1+
292.16553	270	
292.88252	108	
293.06556	170	
293.27185	102	
294.00040	116	
294.07050	118	
294.18077	242	
294.66980	378	1+
295.02252	142	
295.18670	140	
295.98093	206	1+
296.47393	106	
296.81279	122	
296.85649	132	
297.15452	224	1+
297.81842	176	1+
298.07906	112	
298.30565	108	
299.05850	330	1+
300.12724	120	
300.80261	106	
302.14908	132	
303.86160	202	1+
304.82839	134	
306.07577	234	1+
306.88589	330	1+
307.30584	210	
307.78370	108	
308.66970	178	
309.15847	156	
309.87648	528	1+
310.18279	152	1+
310.87995	454	1+
311.86614	188	1+
312.07215	108	
312.16400	262	1+
316.10154	228	1+
317.09435	210	1+
319.08957	494	1+
319.18508	138	
320.15935	518	1+
320.31195	130	
321.99654	112	
322.14996	106	
323.24004	122	
323.80473	104	
324.89300	160	
325.09667	156	1+
325.92220	244	1+
326.81364	104	
326.90034	114	
327.88393	468	1+
328.69306	102	
328.88659	402	1+
329.05255	112	
329.11405	132	
329.18205	154	
329.82630	106	
331.08139	236	1+
333.05915	156	
334.16490	130	
336.12856	190	1+
337.18873	456	
337.29178	112	
337.35596	118	
338.09812	118	
338.17020	310	1+
338.22561	336	1+
339.22861	266	1+
339.26902	144	
339.29865	116	
339.82636	168	
340.09590	112	
341.12419	194	1+
341.90280	290	1+
342.31863	114	
END IONS

###FS:    #m/z: 340.94182 #charge 1+
###MS: 14
###MSMS: 15
BEGIN IONS
TITLE=Cmpd 10, +MS2(340.9418), 28.0-35.0eV, 0.3min #15
RTINSECONDS=17.575
SCANS=14-15
PEPMASS=340.94182	1967378
CHARGE=1+
185.87937	136	
192.92573	248	
194.13581	108	
196.88502	286	
199.86879	218	
199.88813	118	
201.96874	132	
205.95102	238	
208.98530	108	
209.89712	140	
209.95802	136	
210.94028	206	
211.15385	284	
211.94391	148	
212.87799	112	
213.94073	2696	1+
214.88309	896	1+
214.89465	120	
215.88760	734	1+
215.93680	640	1+
217.88233	846	1+
217.93304	254	1+
218.94894	134	
219.17058	116	
221.13964	130	
221.99501	198	1+
222.95059	102	
223.95969	140	
226.89677	138	
226.94843	228	1+
227.97755	132	
230.88703	142	
230.90416	150	
231.11950	134	
231.94901	2578	1+
232.90138	152	
233.89989	598	1+
235.11898	166	
235.83631	126	
235.89397	154	
235.91256	140	
235.94722	126	
236.21369	104	
237.06077	138	
237.11798	178	
237.80156	248	1+
238.43252	194	
240.23043	150	
241.12133	102	
241.85393	102	
244.13240	130	
244.95861	156	1+
245.07953	172	
245.17780	204	1+
245.94529	128	
246.16143	284	
246.97583	208	
247.85559	184	1+
248.15672	108	
248.90104	276	1+
248.98688	212	
249.04030	188	
249.13509	114	
249.57586	118	
249.96079	582	1+
251.15884	106	
251.65941	120	
251.92512	204	1+
251.96092	396	1+
252.10794	242	
253.97228	134	
254.84170	184	1+
254.86959	128	
254.96764	1672	1+
255.08051	124	
255.09984	104	
255.17221	310	1+
255.93930	184	1+
256.17358	222	1+
256.85053	204	1+
256.96245	352	1+
257.04703	112	
258.88700	138	
258.96532	288	1+
259.67316	156	
259.87799	104	
260.04842	134	
260.48797	108	
260.68444	116	
260.80893	104	
260.83874	418	1+
261.84218	294	1+
262.96562	156	
262.98904	140	
263.97988	130	
264.07766	118	
264.14559	112	
265.01882	280	1+
265.08130	114	
266.88741	122	
267.13918	202	
267.99850	190	
268.17937	536	1+
268.79773	212	1+
269.00572	126	
269.07630	120	
270.12187	148	
270.16023	112	
271.04717	122	
272.92089	172	
272.93461	604	1+
272.98164	266	
273.81470	184	1+
273.86031	272	1+
274.16758	124	
274.86039	196	1+
276.80978	202	1+
276.84839	130	
276.86552	120	
277.96901	126	
278.28533	284	
279.27366	166	
279.96243	180	
281.05112	414	1+
281.67959	246	
283.04576	144	
283.86948	252	1+
284.05040	152	
284.13813	114	
285.20339	172	1+
286.01443	122	
286.92641	208	1+
288.06423	454	1+
288.75709	102	
289.14210	298	1+
290.28162	200	1+
290.78867	104	
290.87230	168	1+
291.12116	214	1+
292.15984	112	
293.85308	112	
294.18866	124	
295.05968	166	1+
295.11051	138	
295.13636	104	
295.14993	116	
295.97133	178	1+
296.24350	102	
297.92106	114	
297.97740	102	
299.10672	156	
299.97395	218	1+
300.43669	182	
301.06064	142	
302.17131	138	
302.89064	182	1+
302.94687	172	
303.15508	182	1+
303.86312	132	
304.76835	144	
305.80265	424	1+
306.19792	102	
306.87832	138	
307.17450	118	
307.28964	424	1+
307.88589	110	
308.29256	354	1+
308.65700	144	
309.89585	132	
310.87603	312	
311.02864	162	
311.88496	132	
312.80900	132	
312.94043	106	
313.03187	290	1+
317.06674	210	1+
317.68536	152	
318.99135	112	
319.07928	144	
319.09794	104	
319.13635	112	
319.78024	104	
319.86767	228	1+
320.03347	108	
320.16802	232	1+
320.29465	120	
320.72333	126	
322.13748	102	
322.31964	110	
322.89021	160	
323.02285	204	
323.21436	144	
323.24004	342	1+
323.31356	130	
323.89020	400	1+
324.89499	338	1+
326.15989	392	1+
327.14744	102	
328.88864	124	
330.18457	130	
330.82089	132	
330.88013	144	
337.19680	192	
337.27928	276	1+
338.05714	186	1+
338.16709	180	
338.28370	192	1+
339.24586	138	
340.19786	352	1+
340.27195	126	
341.08417	126	
343.19013	140	
343.24687	104	
343.89259	194	1+
345.20853	116	
346.14959	116	
END IONS

###FS:    #m/z: 507.84779 #charge 1+
###MS: 14
###MSMS: 16
BEGIN IONS
TITLE=Cmpd 11, +MS2(507.8478), 28.2-35.2eV, 0.3min #16
RTINSECONDS=18.347
SCANS=14,16
PEPMASS=507.84779	300846
CHARGE=1+
196.01788	282	1+
199.88868	374	1+
213.15857	2174	1+
214.89043	222	1+
217.90002	198	
218.89527	268	1+
226.11628	182	
230.85020	448	
235.14328	3766	1+
237.88611	228	1+
238.06038	428	1+
238.14510	256	1+
239.14963	312	1+
239.17552	226	
241.01178	164	1+
242.16026	246	1+
243.89484	170	
244.12839	862	1+
245.11251	616	1+
248.85590	334	1+
249.15905	2768	1+
250.12131	162	
250.87101	454	1+
250.97285	238	
251.07390	300	1+
251.87495	358	1+
254.15150	252	
258.85523	184	
258.86975	318	1+
258.90012	200	1+
260.93049	312	1+
262.13666	11098	1+
262.81999	164	1+
263.40224	250	1+
264.01862	220	1+
265.03568	258	1+
266.09723	310	1+
266.16986	226	1+
266.86948	444	1+
267.20459	214	
267.96367	172	
269.00132	258	1+
269.92587	164	
270.18205	228	1+
270.85714	276	
271.12503	368	1+
271.87456	430	
272.12514	250	1+
272.85619	1134	1+
273.11381	172	
274.05058	336	1+
274.09578	338	1+
274.97637	248	
277.15410	5274	1+
278.78997	190	1+
279.06948	252	1+
279.13387	382	1+
279.88733	172	
279.90703	276	1+
279.93344	212	1+
280.10963	230	1+
280.22088	546	1+
280.95197	260	1+
281.22300	470	1+
282.09212	194	1+
282.89209	340	1+
283.86322	194	
284.13440	210	
284.19651	1972	1+
284.22646	216	1+
284.94895	158	
285.01847	286	1+
285.94050	618	1+
286.13727	1634	1+
286.96460	156	
287.89415	304	
288.87036	394	
288.91935	248	1+
289.88332	2104	
289.92536	170	1+
290.12806	190	1+
290.86698	2802	1+
290.96878	176	1+
291.06842	232	1+
293.87447	6580	1+
294.81185	282	1+
295.05714	190	1+
295.85484	380	1+
296.14642	918	1+
296.85857	326	1+
296.88419	1332	1+
297.15655	442	1+
298.80771	454	1+
298.85351	284	
298.88112	1252	1+
299.81192	258	1+
299.91944	308	1+
299.95123	172	1+
300.82592	380	1+
300.85947	934	1+
301.19423	170	
301.35872	168	
301.87813	352	1+
302.15755	376	1+
302.40332	274	1+
302.89944	166	
302.98772	262	1+
303.20727	300	
303.40740	164	1+
303.86446	472	1+
303.95433	394	1+
303.98876	176	1+
304.80572	346	1+
304.87908	460	1+
305.85568	418	1+
305.94130	244	1+
306.12845	292	
306.79300	236	1+
307.04194	218	1+
307.13796	1252	1+
307.84536	338	1+
307.89121	1334	
307.97720	162	
308.11195	200	
308.14385	772	1+
308.29262	278	1+
308.88324	2812	1+
309.02014	292	1+
309.88943	1894	1+
309.91552	172	
310.11543	204	1+
310.15806	548	1+
310.87387	376	
310.91348	260	
311.29278	236	1+
311.50618	256	1+
311.81362	170	
311.83790	250	1+
311.88443	13378	1+
311.98257	466	1+
312.19205	212	
312.22732	2966	1+
312.79818	310	1+
312.95671	342	1+
312.98612	394	1+
314.00874	182	1+
314.13416	360	1+
314.63937	96	1+
314.86686	706	
314.89190	1664	1+
315.00823	186	1+
315.16525	950	1+
315.20454	150	1+
315.81113	392	1+
315.83271	208	
315.86349	1378	1+
315.95619	218	1+
316.81310	242	1+
316.86443	928	1+
316.88912	1422	1+
317.18136	184	
317.45664	120	1+
318.05213	202	1+
318.86159	552	1+
318.88536	522	1+
318.93559	286	
320.64918	160	1+
322.20196	232	1+
322.86999	160	
322.91846	158	
323.00119	242	1+
323.09866	308	1+
323.88270	156	
324.85924	162	
325.90143	776	
326.13590	172	
326.24410	6170	1+
326.88493	338	
326.90166	394	
327.11882	250	1+
327.15425	160	1+
327.88037	518	
327.89696	532	
328.11353	242	1+
328.19010	340	1+
328.37260	320	1+
328.86901	446	
328.90037	330	
328.98192	198	
329.37827	178	1+
329.80604	226	
329.89516	1742	1+
329.94992	216	1+
330.14492	156	
330.16586	272	
330.87819	540	
330.91903	346	1+
331.16680	162	
331.20075	740	1+
331.38844	690	1+
331.80539	188	1+
331.84662	176	
331.89153	890	
331.98183	232	1+
332.08202	194	1+
332.39149	536	1+
332.87864	1118	1+
332.90380	1396	
333.17604	13868	1+
333.79654	194	1+
333.99886	336	1+
334.89878	1550	1+
335.07399	372	1+
335.85449	248	
335.94772	446	1+
336.01671	404	1+
336.09320	382	1+
336.88224	968	1+
336.95161	384	1+
337.02323	270	1+
337.04906	250	1+
337.13300	388	1+
337.16771	222	1+
337.81522	170	1+
337.88231	686	1+
338.85377	268	
338.90267	486	1+
338.95223	186	1+
339.87889	364	1+
341.06856	540	1+
341.87918	186	
342.04702	166	
342.06516	300	1+
342.18152	274	1+
342.87055	484	1+
343.16185	226	
343.87226	406	1+
345.15283	198	1+
345.87749	530	1+
346.87947	380	1+
346.97098	244	1+
347.18373	382	1+
347.90031	188	
348.56215	158	
348.92281	210	
349.31586	178	
350.18049	244	1+
350.33550	238	1+
350.88801	264	
350.91789	556	1+
350.96241	460	1+
351.05756	328	1+
351.83836	260	
351.88290	290	
352.09233	544	1+
352.25635	156	
352.77734	352	1+
352.91227	370	
353.09590	506	1+
353.17250	320	1+
353.85505	210	
353.90532	212	
353.96756	220	1+
354.84144	440	1+
354.91132	316	
355.05890	350	1+
355.19135	208	1+
355.27107	490	1+
355.79836	164	
355.89051	544	1+
357.08837	286	1+
357.21433	202	
357.72629	314	1+
358.07867	272	1+
358.12065	290	1+
358.21343	214	
359.80661	190	1+
360.87028	256	1+
361.00548	188	
361.20729	206	1+
362.09509	332	1+
362.77559	298	1+
364.13164	176	1+
364.36446	252	1+
364.84609	182	
365.94791	246	1+
366.77202	388	1+
366.84114	1776	1+
367.06929	192	
367.33544	364	1+
367.71290	272	
368.12134	156	
368.70970	954	1+
368.84203	524	1+
368.89617	308	
369.28519	328	1+
369.89768	610	1+
370.10207	198	1+
370.17853	470	1+
370.72515	306	1+
370.77898	380	1+
370.89682	360	1+
371.03919	188	
371.18196	378	1+
371.22824	390	1+
371.72718	264	1+
371.79668	324	1+
371.87867	186	
372.80007	222	1+
372.84875	318	1+
373.18689	376	1+
373.64325	184	1+
373.72305	390	1+
373.82648	172	
373.98148	164	
374.05781	222	
374.79120	448	1+
374.80966	448	1+
375.15377	240	1+
376.22144	5166	1+
377.36208	210	1+
377.92926	234	1+
378.05560	170	
378.10544	158	1+
379.39125	312	1+
379.57194	148	1+
379.85703	576	1+
379.93008	182	1+
380.85864	402	1+
381.09513	342	1+
381.12210	232	
381.72456	260	1+
382.07002	262	1+
382.35917	130	1+
382.78801	194	
382.85712	856	1+
382.88988	320	1+
383.11819	246	
383.26481	1202	1+
384.85209	4714	1+
384.89071	378	1+
384.92085	284	1+
385.11889	194	
385.26252	232	1+
385.39554	186	
387.18486	430	1+
387.84670	342	1+
388.79587	478	1+
388.89623	328	1+
389.05452	474	1+
389.09196	492	1+
389.71669	266	
389.77983	194	1+
389.87486	398	1+
390.18682	496	1+
390.84292	888	
391.84517	438	
392.69934	204	1+
392.82929	452	
392.86470	1450	1+
392.90670	262	1+
393.11666	384	1+
393.19373	390	1+
393.73041	170	1+
393.77413	276	1+
393.79884	488	
394.79896	232	
394.83227	514	1+
394.85998	546	1+
395.07387	330	1+
395.36833	160	1+
395.46363	100	1+
396.80337	196	1+
397.20813	232	
397.27807	810	1+
397.31756	952	1+
397.40695	196	
397.55602	122	1+
397.93655	150	1+
398.07621	356	1+
398.20942	180	
398.40046	216	
398.84025	268	1+
398.87251	590	1+
399.13374	158	
399.22327	1574	1+
399.81008	342	1+
399.85912	570	1+
399.96596	250	1+
400.10786	228	
400.86676	470	1+
401.01883	356	1+
402.12655	322	1+
402.23794	376	1+
402.86349	818	
403.40582	152	1+
403.69014	138	1+
403.87101	1102	
404.77184	192	1+
404.80977	258	1+
404.87346	1832	1+
404.90662	514	1+
405.20878	240	1+
405.40263	216	1+
405.72913	280	1+
405.91018	446	1+
406.08034	204	1+
406.12738	226	1+
406.40353	132	1+
407.72971	372	
407.86748	8182	1+
408.22264	160	
408.29822	162	
408.93577	318	1+
409.35615	234	1+
409.72302	160	
409.82325	184	
410.08763	450	1+
410.13832	300	1+
410.74058	200	
410.85097	270	
410.87595	1472	1+
411.09562	252	1+
411.23936	286	1+
411.73346	856	1+
411.81044	1722	1+
411.85297	244	
412.37315	172	
412.84886	492	
412.87033	954	1+
412.92938	180	1+
413.07613	196	
413.10568	320	1+
414.23449	520	1+
414.29482	122	1+
415.07263	162	1+
415.87572	680	1+
415.92428	268	1+
416.41232	230	1+
416.88089	560	1+
417.57756	134	1+
417.83076	166	
417.84883	248	1+
418.20957	286	1+
419.13743	180	1+
419.23352	184	1+
420.90734	188	1+
420.96515	304	1+
421.79252	266	1+
421.88249	1044	1+
422.83117	500	1+
422.85340	208	
423.00876	280	1+
423.39213	248	1+
423.83463	328	1+
423.87926	794	1+
424.14937	172	
424.22878	200	
424.39109	158	1+
425.14877	160	
425.31137	1866	1+
425.83565	164	
425.88122	824	
426.86599	1558	1+
427.25553	220	
427.74053	1132	1+
428.74609	670	1+
428.88730	2930	1+
429.38196	208	1+
430.08368	336	1+
430.27205	274	1+
430.74064	658	1+
430.87344	1572	1+
431.66531	100	1+
431.87210	1014	1+
432.19402	122	1+
432.24499	11154	1+
432.47896	134	1+
433.35816	136	1+
433.88709	594	1+
434.85818	530	1+
434.88665	368	1+
436.82836	158	
437.78495	156	
438.17581	168	
438.95568	150	1+
439.15424	444	1+
439.89423	1196	1+
440.15523	286	1+
440.18289	280	1+
440.22122	204	1+
442.06207	258	1+
442.88380	174	
443.14921	340	1+
444.39280	162	
444.87289	2318	1+
444.89868	358	
445.74310	308	1+
445.95276	178	1+
446.00246	168	
446.14646	286	1+
446.16522	134	1+
446.74585	228	1+
446.89649	660	1+
447.10565	184	1+
447.25751	270	
447.67497	238	1+
447.95504	252	1+
448.68373	216	1+
448.89741	340	
449.88111	458	1+
449.94683	292	1+
450.74659	268	1+
450.82332	184	1+
450.89685	544	1+
451.14413	160	1+
451.33207	360	1+
451.81742	192	1+
451.87793	246	1+
453.00503	186	1+
453.40824	188	1+
453.87972	310	1+
457.49748	232	1+
457.90761	1272	1+
458.24431	222	1+
460.16289	370	1+
460.21059	194	1+
461.14150	160	1+
461.28173	194	
461.31042	438	1+
462.88801	554	1+
463.20857	202	1+
463.78606	276	1+
464.78853	234	1+
465.12217	310	1+
465.41849	230	1+
466.20074	338	1+
466.75174	272	1+
466.79454	262	1+
467.75355	222	1+
467.77320	390	1+
467.89166	982	1+
468.35744	208	1+
468.77625	332	1+
468.84051	166	
469.85008	346	1+
469.90668	230	1+
470.28666	218	1+
472.76207	354	1+
475.29051	560	1+
475.77861	254	1+
480.16829	154	1+
480.28093	228	1+
481.21598	172	1+
482.99250	248	1+
485.78926	340	1+
485.89654	466	1+
486.18406	212	1+
486.69472	152	1+
486.78181	324	1+
486.84563	226	
487.05555	140	1+
487.34511	168	
487.39193	214	
487.41542	346	1+
488.74976	294	1+
489.30618	1282	1+
489.91959	188	1+
490.78823	292	1+
491.85493	188	
493.20125	210	1+
493.43302	218	1+
494.27556	208	1+
494.43923	142	1+
496.35000	518	1+
498.29142	756	1+
499.73260	278	1+
500.13723	190	1+
501.30858	272	1+
502.79477	322	1+
503.10183	170	1+
503.35640	1902	1+
504.12144	206	1+
504.20225	238	1+
504.27362	568	1+
504.40041	238	1+
504.81000	356	1+
505.32871	434	1+
505.42061	162	1+
505.47952	264	
505.51350	158	
505.81444	240	1+
506.42178	110	1+
506.45577	270	1+
506.76617	260	1+
507.19348	260	1+
507.47716	278	1+
507.70024	140	1+
507.76047	272	1+
508.20117	244	1+
508.30167	420	1+
508.40276	182	1+
508.84658	384	1+
508.91796	118	1+
509.26388	220	1+
509.30404	266	1+
509.84946	298	1+
510.06523	154	1+
513.12237	196	1+
513.20774	274	1+
END IONS

###FS:    #m/z: 336.94728 #charge 1+
###MS: 14
###MSMS: 17
BEGIN IONS
TITLE=Cmpd 12, +MS2(336.9473), 28.0-35.0eV, 0.4min #17
RTINSECONDS=19.1195
SCANS=14,17
PEPMASS=336.94728	266104
CHARGE=1+
189.86319	112	
199.11295	130	
205.59732	98	
205.94932	106	
209.88325	384	1+
209.94519	126	
210.91454	150	1+
211.94547	12028	
211.99311	102	
212.87787	1148	1+
212.94748	454	
213.53465	100	1+
213.94073	4826	1+
213.97763	120	1+
214.89680	144	
215.88848	614	
215.93969	498	
217.88809	164	
217.93336	102	
222.95910	398	1+
227.08586	124	
228.89649	258	1+
229.95625	12014	1+
230.00589	276	1+
230.12319	104	
230.88998	1890	1+
230.91498	164	
231.95140	4860	1+
232.82489	190	1+
233.05213	134	
233.89859	724	1+
233.94748	750	1+
235.08207	474	1+
235.11563	184	
236.13759	100	
236.89332	126	
237.02474	214	1+
239.90901	120	
240.96264	168	
240.99438	126	
241.94709	266	1+
244.13060	186	
244.46379	150	
245.54391	100	
246.12700	286	
246.97361	226	
247.96577	2562	1+
248.03183	218	
248.85230	148	
248.90116	472	1+
249.04005	338	
249.96229	1700	1+
250.89983	152	
251.05643	106	
251.17122	102	
251.83590	140	
251.93053	144	
251.95956	152	
251.97454	114	
252.22889	158	
252.97220	6238	
253.13977	142	
253.18587	108	
253.90414	366	1+
253.97483	188	
254.03208	140	
254.96690	2232	1+
255.03119	116	
255.06035	202	1+
255.07676	162	
255.10345	102	
255.51000	138	
255.78786	134	
256.00937	106	
256.96699	314	1+
258.90987	164	
258.96913	200	
260.13766	266	1+
260.15946	206	1+
261.50968	102	
262.08584	136	
262.98702	148	
263.01050	274	1+
263.05568	452	1+
264.16005	148	
265.06019	174	
266.99818	98	
267.09321	106	
267.84417	508	1+
267.95224	108	
268.17602	166	
268.84748	294	1+
269.12047	186	1+
269.80403	182	
270.40855	102	
270.88840	148	
270.98614	260	
271.91655	158	
271.97921	710	1+
272.11038	98	
272.13651	142	
272.97968	514	1+
273.16765	122	
274.11668	132	1+
274.15396	164	
274.97800	136	
275.05376	174	
275.99413	120	
276.02746	118	
276.16929	144	
276.20205	98	
276.89904	138	
277.83888	160	
279.83619	204	1+
279.95529	102	
280.92794	174	
281.05052	122	
282.08875	108	
282.92232	132	
283.01454	98	
283.03200	98	
284.88073	108	
285.84883	192	
286.07408	208	1+
286.15881	156	
286.31670	114	
286.66922	166	
286.85128	242	
287.85665	148	
288.11004	102	
289.16199	116	
290.86251	260	1+
291.80199	120	
292.05799	110	
292.09859	110	
292.16347	212	
293.07112	108	
293.11232	108	
293.17276	424	1+
293.99798	262	
294.17904	280	1+
294.86219	218	1+
296.11961	124	
297.06304	118	
297.16667	144	
297.77869	98	
298.08733	158	
298.27689	108	
298.93910	106	
299.06462	242	1+
299.11871	106	
301.51684	116	
301.67589	136	
302.88706	116	
303.15351	182	1+
303.94785	98	
304.68076	104	
305.85584	112	
305.88668	306	1+
307.31467	142	
309.12629	332	1+
309.16791	276	1+
310.21053	104	
310.87909	464	1+
311.03299	156	
311.09403	198	1+
311.75551	106	
312.17409	154	
312.95707	284	1+
313.65349	118	
314.82739	126	
317.19946	138	
318.19369	104	
318.44480	128	
318.88222	244	1+
320.16620	252	
321.15726	110	
323.02341	120	
323.24022	166	
324.10110	128	
324.18496	104	
324.24467	100	
324.89596	134	
325.89935	136	
326.90702	130	
327.81073	188	1+
328.88883	198	
329.75858	254	1+
329.88942	122	
330.18664	230	
331.20774	100	
333.16977	142	
334.14964	102	
334.24615	102	
335.13817	106	
335.54501	112	
336.31873	126	
336.34287	112	
337.18624	558	1+
337.23370	106	
338.17225	374	1+
340.20035	210	1+
341.12794	140	
341.93851	170	
342.27341	122	
END IONS

###FS:    #m/z: 340.94174 #charge 1+
###MS: 18
###MSMS: 19
BEGIN IONS
TITLE=Cmpd 13, +MS2(340.9417), 28.0-35.0eV, 0.4min #19
RTINSECONDS=22.792
SCANS=18-19
PEPMASS=340.94174	2148266
CHARGE=1+
189.86042	106	
192.92503	202	1+
194.11377	106	
197.89060	138	
201.12342	130	
203.01529	176	
205.95090	148	
207.87587	124	
208.96545	132	
209.94222	306	1+
211.88976	166	
211.94160	136	
212.88526	332	1+
213.93993	3392	1+
215.51751	118	
215.88655	876	1+
215.93660	828	1+
217.88076	538	1+
217.93785	296	
218.07018	112	
223.96061	258	
223.97492	142	
224.95320	114	
224.97750	110	
226.89718	148	
226.94603	136	
227.89592	120	
228.08868	118	
230.00782	236	1+
230.88882	156	
231.12166	134	
231.89241	208	
231.95136	2554	1+
232.06704	108	
232.12965	132	
232.88821	110	
233.89871	458	1+
233.94868	696	1+
234.14298	190	
235.89008	184	
235.95183	178	
236.86958	118	
239.02824	106	
239.14752	172	
239.22480	238	1+
239.80044	240	1+
240.93946	302	1+
240.96304	212	1+
241.05501	334	1+
244.03664	104	
246.16209	310	1+
246.66298	158	
246.89262	162	
246.97737	130	
248.97259	108	
249.13440	104	
249.89639	322	1+
249.94019	106	
249.96360	384	
250.65482	174	
250.84103	108	
250.96775	170	
251.15744	132	
251.95640	172	
252.11728	150	
252.16443	244	1+
252.22780	174	
252.95697	106	
253.19566	118	
253.84224	108	
253.90488	114	
254.90718	106	
254.96703	1622	1+
256.91781	214	
256.96435	542	1+
257.80153	144	
258.16361	156	
258.84411	226	
259.17021	166	
259.96414	312	
260.16400	156	
260.84897	106	
262.92628	276	1+
263.02876	128	
263.90159	110	
264.85429	172	1+
264.98786	106	
265.01480	186	
266.02281	114	
266.16292	160	
266.20588	112	
266.26704	138	
266.90253	154	
267.00207	324	1+
267.13492	172	
268.17857	260	1+
269.00477	138	
269.80582	200	
270.11393	102	
271.13898	112	
271.84760	268	1+
272.93329	176	
272.97584	346	
273.16175	212	1+
273.66897	104	
273.93947	152	
275.80897	132	
276.14244	112	
276.85652	206	1+
277.13310	130	1+
277.84136	102	
277.88210	132	
277.96498	132	
278.77295	104	
278.85304	150	
279.80477	218	1+
279.96648	180	
280.10773	208	1+
280.78495	288	1+
281.05065	210	1+
281.89638	122	
281.91658	102	
282.28123	148	
282.85576	134	
283.04948	130	
283.15312	140	
285.80504	140	
285.91365	102	
286.10898	264	1+
288.06555	114	
288.16853	104	
288.81500	142	
288.85920	112	
289.06940	134	
291.80743	552	1+
292.10386	198	1+
292.87638	392	1+
293.92763	216	1+
294.02443	108	
294.15545	118	
294.18627	136	
294.67095	164	
294.86692	210	
295.97683	104	
296.02084	192	1+
296.82213	144	
296.97519	330	1+
297.97840	278	1+
298.08888	242	1+
298.39067	108	
298.78589	110	
299.13980	168	1+
299.85022	374	1+
302.04256	200	1+
302.07300	188	1+
302.17534	386	1+
302.88279	108	
304.00227	140	
304.02421	232	1+
304.85503	140	
305.07887	246	1+
305.80586	108	
306.07951	176	1+
306.87470	164	
307.28423	184	1+
307.88598	210	1+
308.87105	178	
309.81591	106	
309.86495	132	
310.13721	196	1+
310.87721	480	1+
311.86325	102	
312.03091	132	
312.80254	146	
313.03171	102	
313.13919	148	
313.89166	304	1+
316.09134	126	
316.18844	166	
317.17937	102	
318.81234	164	1+
319.89037	110	
320.16236	122	
321.08188	106	
321.80172	106	
322.13331	142	
322.29377	376	1+
322.50048	102	
323.01449	238	1+
323.23742	130	
323.99269	150	
324.23606	156	
324.26974	140	
324.89493	452	1+
325.10181	192	1+
326.16249	360	1+
328.16169	204	
328.80548	138	
328.88894	216	
329.31230	102	
329.87545	226	1+
330.81762	408	1+
331.14549	146	
333.97816	102	
334.12377	172	1+
337.19490	190	
337.35137	104	
339.10821	124	
339.82106	112	
340.12499	118	
340.19674	156	
341.31841	112	
342.31641	136	
342.90356	148	1+
343.18708	316	
END IONS

###FS:    #m/z: 507.84772 #charge 1+
###MS: 18
###MSMS: 20
BEGIN IONS
TITLE=Cmpd 14, +MS2(507.8477), 28.2-35.2eV, 0.4min #20
RTINSECONDS=23.5645
SCANS=18,20
PEPMASS=507.84772	330704
CHARGE=1+
199.88566	168	
213.15872	1794	1+
216.89151	206	1+
224.97785	192	
230.85266	210	1+
232.89290	216	1+
233.08964	180	
233.39987	192	
233.84023	180	1+
234.91949	310	1+
235.14174	3708	1+
235.97745	124	1+
238.06548	246	
240.08055	286	
244.12967	530	
245.10918	596	1+
247.10677	182	1+
248.00934	224	
248.85377	390	
249.15904	2598	1+
250.96923	378	1+
252.08025	266	
253.90135	228	1+
254.14965	290	1+
254.86677	258	1+
258.85867	188	
258.87828	262	1+
259.93988	186	1+
261.91266	186	1+
261.98729	242	1+
262.13668	8922	1+
262.20412	168	1+
266.16836	204	
266.34093	204	
266.87080	278	1+
267.20683	400	1+
267.96326	366	1+
268.98611	328	1+
270.17871	326	1+
270.81434	166	
270.86086	360	
271.87847	334	1+
271.93423	334	1+
272.12926	266	1+
272.85648	1418	1+
272.93631	266	1+
275.39576	252	1+
275.86985	180	
275.98612	198	1+
276.89142	162	
277.08898	168	
277.15425	3450	1+
278.80631	228	1+
279.13808	168	
281.22266	488	
281.37838	484	1+
282.88606	174	
283.78543	186	1+
283.87326	160	1+
283.97666	456	1+
284.19632	1880	1+
285.84571	198	
285.94257	278	
286.13851	1326	1+
287.84339	200	
287.96606	248	1+
288.87139	758	
288.89660	176	
289.01242	358	1+
289.18655	164	
289.88149	1714	
290.04640	316	1+
290.12762	290	1+
290.86481	2758	1+
291.94914	164	
293.07185	264	1+
293.87475	6538	1+
293.95389	186	
294.14663	178	
295.13447	252	
295.96258	298	1+
296.81659	200	
296.85743	288	
296.88327	606	1+
297.02080	300	1+
297.15277	512	1+
297.81266	174	
298.14027	392	1+
298.38419	186	1+
298.85558	270	
298.87904	948	1+
299.14536	256	1+
300.80295	196	
300.86011	1046	1+
300.90866	264	1+
301.07889	266	1+
302.02660	128	1+
302.13466	382	1+
302.86918	318	
302.88403	366	1+
302.94632	204	1+
303.13838	300	1+
303.80925	240	1+
303.83759	294	1+
303.85850	440	
304.88152	300	1+
305.26831	180	
305.86106	362	1+
306.09475	222	1+
306.88480	182	
307.14490	174	
307.39654	248	1+
307.89268	1518	
308.03471	290	1+
308.14087	1076	1+
308.23436	204	
308.29405	190	
308.37139	242	1+
308.40009	208	1+
308.81062	376	1+
308.87315	2188	1+
309.04181	306	1+
309.89018	872	
309.98733	292	1+
310.15843	922	1+
310.79656	148	1+
311.88439	13354	1+
311.91733	294	1+
312.12169	160	1+
312.17242	244	
312.18990	266	1+
312.22740	1870	1+
312.99168	196	
313.01546	232	
313.96989	400	1+
314.02956	238	1+
314.87013	778	
314.88686	1456	1+
315.16888	1128	1+
315.21172	252	1+
315.82850	222	
315.95243	182	
316.21536	180	1+
316.82123	406	1+
316.86629	860	1+
316.89001	694	
317.02790	284	1+
317.82764	242	1+
318.77997	162	1+
318.81733	228	1+
318.85911	842	1+
318.88184	568	1+
320.07183	166	
320.29483	332	1+
320.86234	370	1+
321.40495	178	
322.16578	218	
323.38757	294	1+
323.86313	536	1+
324.01124	218	1+
324.80951	236	1+
325.14850	318	1+
325.90203	1368	1+
325.99680	330	1+
326.24234	5432	1+
326.33772	86	1+
326.42499	242	1+
326.88489	640	
327.03741	172	
327.05902	284	1+
327.16130	166	
327.55301	170	
327.88171	1210	
327.93959	190	1+
327.96479	244	1+
327.97638	278	1+
328.30684	172	1+
328.37626	358	1+
328.81319	490	1+
328.87091	696	
328.97858	224	1+
329.18260	196	
329.89547	1130	1+
330.19815	692	1+
330.74252	128	1+
330.83577	142	1+
330.88015	346	
331.20234	590	1+
331.89638	2114	1+
332.07470	176	1+
332.42180	234	1+
332.87666	1316	1+
333.17587	11016	1+
333.81112	330	1+
333.95352	242	1+
334.33506	190	1+
334.89966	654	
335.84515	334	
335.88470	418	
335.89925	786	1+
336.01967	516	1+
336.78314	216	
336.94618	220	
337.38146	288	1+
337.40657	172	
337.88350	284	
338.17836	138	1+
338.84881	352	
338.88556	168	
339.40058	238	1+
339.82104	536	1+
339.87702	558	1+
340.05754	308	1+
340.15587	140	1+
340.38711	170	1+
340.81918	346	1+
340.88881	218	1+
341.60909	194	
342.00832	204	1+
342.77245	150	1+
343.87718	640	1+
344.82333	262	1+
345.02218	178	1+
345.11031	134	1+
345.22223	126	1+
345.82732	334	1+
345.87154	516	1+
345.89051	250	
346.89825	216	
347.18509	274	1+
348.95037	178	
349.85095	244	1+
349.88273	728	1+
349.90167	252	
350.77701	278	1+
350.88771	522	1+
350.91581	264	
351.10235	254	1+
351.90847	216	
352.26284	298	
352.72197	190	1+
352.85358	504	1+
352.91313	322	
353.46345	246	1+
353.85613	416	1+
353.89840	204	
354.17721	276	1+
355.12290	226	1+
355.27025	608	1+
355.89108	578	1+
355.91736	178	
355.97530	166	
356.93050	280	1+
357.71988	266	1+
357.89919	206	1+
358.21301	182	
358.40474	194	
358.87455	206	1+
358.89576	170	1+
360.93724	258	1+
362.84726	246	1+
364.84516	330	1+
365.08953	194	
365.14424	328	1+
365.95492	202	1+
366.09954	246	1+
366.18796	192	
366.36246	372	1+
366.78380	168	
366.83986	2250	1+
366.86684	162	
366.89793	208	1+
367.05071	432	1+
367.70833	598	1+
367.87129	278	
367.97178	188	1+
368.01697	258	1+
368.78949	270	
368.89053	166	
369.06710	342	1+
369.28502	230	1+
369.85122	484	1+
369.89508	366	1+
370.72541	410	1+
370.78691	232	
371.22925	284	
371.79343	322	1+
371.98155	218	1+
372.17499	278	1+
372.20156	176	
372.56663	220	1+
372.80156	202	1+
373.30933	170	
373.68049	268	1+
373.71849	1076	1+
373.93340	224	1+
374.03708	304	1+
374.81601	348	1+
374.87989	506	1+
374.91004	288	1+
375.04034	262	1+
376.22284	5412	1+
377.86785	322	1+
377.92473	326	1+
378.10097	358	1+
379.74026	254	1+
380.36024	166	
380.39437	250	1+
380.71637	236	
380.85575	594	1+
382.19975	184	
382.85650	440	1+
383.08598	240	1+
383.26304	1404	1+
383.77143	200	1+
384.36981	170	
384.71643	164	
384.84962	6756	1+
384.89436	200	
385.11435	182	
385.39082	172	
385.77776	288	1+
386.90317	296	1+
387.06970	200	
387.16523	188	1+
387.20421	268	1+
388.71187	670	1+
388.79545	274	
388.94498	186	1+
389.17627	308	1+
389.19904	684	1+
389.71199	504	1+
389.87200	198	
389.90369	176	1+
390.17993	196	1+
390.20387	406	1+
390.24115	328	
390.84275	966	1+
391.76095	160	1+
391.80733	252	
391.87147	212	
391.90707	296	1+
391.94243	280	1+
392.19474	350	1+
392.79742	1020	1+
392.83983	324	
392.86653	1418	1+
393.08681	422	1+
393.73295	388	1+
393.79935	866	1+
393.82438	236	
394.83601	208	
394.86292	282	
394.89624	292	1+
395.06951	240	1+
395.11377	136	1+
395.73681	502	1+
395.78456	404	1+
395.87427	244	
396.24777	170	1+
396.73848	364	1+
397.21131	214	
397.27872	594	1+
397.31904	846	1+
398.17752	292	1+
398.71920	294	1+
398.87095	462	1+
399.22266	1908	1+
399.80816	284	1+
400.86745	532	1+
400.90070	242	1+
401.21311	400	1+
402.22763	276	1+
402.51603	216	1+
402.86695	3136	1+
403.87237	2046	1+
403.95437	118	1+
404.14387	184	1+
405.87026	1464	1+
406.98736	278	1+
407.81908	222	
407.86638	9556	1+
408.08567	292	1+
408.46453	124	1+
408.79350	166	
408.92718	196	
409.73078	804	1+
409.75634	188	1+
409.81577	488	1+
410.73414	688	1+
410.85276	574	
410.87506	2000	1+
410.91924	266	1+
411.04657	336	1+
411.07591	204	
411.35825	438	1+
411.81230	1132	1+
412.73165	798	1+
412.84966	826	1+
412.87458	896	1+
412.97121	258	1+
413.07326	502	
413.81229	260	1+
413.87901	498	1+
414.15116	322	1+
414.23142	1050	1+
414.41839	94	1+
414.79960	306	1+
414.86784	950	1+
415.25866	276	1+
415.87360	788	1+
416.26204	220	1+
416.36577	222	1+
416.82919	176	1+
418.13923	190	1+
418.21661	188	1+
418.24117	166	
418.99490	256	1+
419.10250	270	1+
419.19223	166	
419.22098	160	1+
421.18333	142	1+
421.88209	1352	1+
422.75606	182	1+
422.90188	272	
423.11292	180	
423.15495	378	1+
423.88357	368	
424.68770	188	1+
424.86530	224	
425.06311	228	1+
425.30980	1444	1+
425.88192	1076	
426.14003	180	
426.17705	214	1+
426.86410	1860	1+
426.93792	250	1+
427.15962	226	1+
427.73998	788	1+
427.80254	250	1+
428.13647	184	1+
428.39137	288	1+
428.74401	552	1+
428.85604	448	
428.88634	2716	1+
428.99602	86	1+
429.06155	222	1+
429.26333	170	1+
430.74186	806	1+
430.85927	412	
430.88294	610	
431.86794	398	
432.09608	190	1+
432.24548	9638	1+
432.42543	282	1+
432.69556	172	1+
432.84076	614	1+
432.86732	534	1+
432.88329	248	
433.84409	498	1+
434.14155	372	1+
434.89414	558	1+
435.05623	182	1+
435.14212	280	1+
435.80930	194	1+
435.85109	350	1+
439.14977	386	1+
439.89366	1020	1+
441.27498	160	1+
441.88734	588	1+
442.12204	184	
442.14839	338	1+
442.26127	232	1+
443.38219	318	1+
443.98297	132	1+
444.19580	228	1+
444.38266	232	1+
444.87414	2278	1+
445.75559	194	
445.77938	352	1+
446.87779	274	
446.89566	348	1+
447.10691	226	1+
447.16219	340	1+
447.25601	440	1+
448.06791	224	1+
448.35935	198	1+
449.88367	974	1+
450.75146	212	
450.77373	242	
450.90085	404	1+
451.06059	136	1+
451.32328	342	1+
451.66151	204	1+
453.29838	208	1+
454.15532	172	
455.90276	180	1+
456.35803	228	1+
456.77059	224	1+
457.90511	1652	1+
460.16310	422	1+
460.22211	148	1+
461.31304	492	1+
462.88358	1082	1+
464.28698	228	1+
464.79134	242	
466.82487	194	1+
467.89143	1420	1+
468.32379	236	1+
468.78206	330	1+
469.29075	250	1+
470.88013	128	1+
470.92020	128	1+
471.37336	174	1+
471.76320	244	1+
472.23035	114	1+
472.84315	186	1+
473.19013	300	1+
473.85439	210	1+
473.90301	222	1+
475.29325	798	1+
478.78394	298	1+
482.07103	226	1+
482.79779	170	
483.41435	162	1+
485.90009	954	1+
486.75975	250	
487.68111	194	1+
487.79457	276	1+
488.79278	234	1+
489.09253	158	1+
489.30799	1366	1+
489.41402	164	
491.40623	214	1+
491.72397	224	1+
492.81043	186	
493.32017	168	1+
494.09346	160	1+
494.44792	174	1+
496.35229	376	1+
497.24424	128	1+
497.77575	206	1+
497.87733	270	1+
498.29552	738	1+
498.73003	414	1+
500.73539	256	1+
501.30244	200	1+
503.25983	442	1+
503.35301	752	1+
504.26862	306	1+
504.35564	484	1+
504.43546	176	1+
505.34024	282	1+
505.44033	120	1+
505.47330	200	
505.80479	308	1+
506.32086	144	1+
506.75863	274	1+
506.81115	216	1+
507.82267	178	1+
508.28426	342	1+
508.80570	174	1+
508.91109	204	
509.44468	168	1+
509.86057	344	1+
510.13941	282	1+
510.25414	290	1+
510.71274	322	1+
510.91584	162	1+
511.02528	88	1+
511.10676	234	1+
511.80403	320	1+
512.11196	186	1+
512.22022	204	1+
END IONS

###FS:    #m/z: 359.96286 #charge 1+
###MS: 18
###MSMS: 21
BEGIN IONS
TITLE=Cmpd 15, +MS2(359.9629), 28.0-35.0eV, 0.4min #21
RTINSECONDS=24.337
SCANS=18,21
PEPMASS=359.96286	209430
CHARGE=1+
88.67339	272	
189.93141	150	
191.10590	122	
193.89490	160	
196.88548	128	
198.06290	112	
205.94905	170	
207.95155	212	
208.88908	162	
208.94959	106	
209.94346	1324	1+
211.15485	122	
215.87809	200	1+
216.41120	150	
220.95704	190	
221.89154	134	
221.94311	130	
222.95284	1310	1+
224.94866	2264	1+
226.94803	7898	1+
226.98905	170	
227.92967	190	
228.11981	116	
228.88821	112	
228.94309	7734	1+
229.11526	280	1+
229.15209	146	
230.08916	214	
230.88558	228	1+
231.07615	134	
232.89286	272	1+
232.97550	144	
233.01164	130	
233.96121	414	1+
234.14284	204	1+
235.12057	206	
239.14968	518	1+
240.13510	210	
240.96264	1276	1+
241.06123	220	1+
241.13794	150	
241.43200	134	
242.96118	1018	1+
244.12736	138	
244.95847	3786	
244.98431	112	
245.94112	250	
245.96668	132	
246.03926	166	1+
246.10410	144	
246.95472	4074	1+
248.80661	174	1+
249.03013	266	1+
249.12934	438	1+
249.66971	112	
249.86395	206	1+
250.86851	140	1+
250.95111	118	
250.97299	356	1+
252.10769	458	1+
252.85377	120	
252.96092	108	
253.07122	142	
253.83405	286	1+
253.97735	122	
254.52765	144	
255.81756	164	
256.89369	126	
257.08111	124	
257.12904	146	
257.16241	318	
257.97671	184	
258.07033	126	
258.14400	1076	1+
258.83077	236	1+
258.97424	546	1+
259.79859	156	
260.96919	898	1+
261.85283	284	1+
263.05600	114	
263.97854	130	
264.10618	264	1+
264.13544	156	
264.98083	112	
265.98116	178	
266.09867	158	
266.93201	116	
267.97572	514	
268.87021	128	
269.11300	238	1+
269.80083	258	1+
269.97082	790	1+
270.86213	122	
271.09252	156	
271.84943	162	
271.86332	108	
272.93414	130	
273.07346	164	1+
273.08711	136	
274.11698	220	
275.00926	120	
275.10140	172	
275.17021	128	
275.84837	374	1+
275.90480	432	1+
275.97069	118	
276.06502	122	
276.80960	392	1+
277.06970	106	
277.41768	148	
278.11701	122	
278.84343	108	
279.79316	486	1+
280.79539	408	1+
280.86259	108	
280.87365	128	
280.93631	286	1+
281.12350	176	1+
281.17224	176	
282.27743	120	
282.91718	154	
282.98129	306	1+
283.07180	826	1+
283.84246	116	
284.05036	108	
284.13769	134	
286.13319	112	
287.81311	176	
287.87107	236	1+
288.06422	158	
288.78789	108	
289.01767	196	1+
289.14497	118	
290.78445	192	1+
292.05772	234	
292.12673	492	1+
293.06855	134	
293.85856	248	1+
293.87745	334	
294.15628	300	1+
295.01730	206	1+
295.06827	198	1+
295.85372	124	
296.81058	144	
296.86926	286	1+
297.81635	108	
298.80407	190	
298.82742	152	
299.13642	544	1+
299.80465	148	
301.08093	498	1+
301.78226	172	1+
301.84362	134	
303.88234	186	
303.95321	172	
305.06712	122	1+
305.89827	112	
306.09231	108	
306.79905	144	
306.88070	498	1+
307.80409	142	
308.51834	110	
308.94988	112	
309.12841	392	1+
309.87407	110	
310.34716	196	
310.87490	120	
312.03153	150	1+
312.87400	124	
313.19765	110	
317.86413	110	
317.87980	234	1+
317.92723	208	1+
318.91444	120	
320.28404	176	1+
320.78832	126	
321.22147	150	
321.92819	114	
322.31136	124	
322.76816	110	
322.87962	126	
322.92984	266	
323.01687	730	1+
324.13444	118	
324.17041	138	
324.77580	120	
324.83293	146	
325.14911	254	
326.15937	200	
326.88987	132	
327.15976	280	
328.89241	148	
329.32252	136	
329.88991	134	
330.87264	126	
333.12351	134	
334.95762	150	
335.17420	164	1+
336.94625	580	1+
337.12001	580	1+
338.88788	162	
340.08161	256	1+
340.12549	188	1+
340.19359	300	
340.35774	262	1+
340.94133	380	1+
341.12284	196	1+
342.15462	206	
342.90716	132	
343.49536	112	
344.18628	126	
344.41221	204	1+
345.20260	452	1+
349.12600	358	
349.23380	126	
350.10564	286	
350.44662	156	
351.17006	184	1+
353.76716	252	1+
354.20754	108	
357.22378	460	1+
358.77596	138	
359.19143	220	
362.19672	152	
362.20824	170	
364.04591	158	
364.35431	142	
END IONS

###FS:    #m/z: 322.93123 #charge 1+
###MS: 22
###MSMS: 23
BEGIN IONS
TITLE=Cmpd 16, +MS2(322.9312), 28.0-35.0eV, 0.5min #23
RTINSECONDS=28.0315
SCANS=22-23
PEPMASS=322.93123	4663296
CHARGE=1+
183.03960	112	
187.00820	120	
191.89924	168	
192.88826	104	
193.13125	100	
196.05806	134	
197.10010	114	
199.10847	146	
199.88614	168	
205.95041	668	
207.97474	140	
208.88687	102	
209.12966	330	1+
209.94918	192	
210.07784	248	1+
211.94617	114	
212.88144	106	
215.89050	258	
217.87197	176	
217.89396	232	1+
218.09237	132	
218.87350	106	
219.00911	208	1+
219.05601	100	
220.86479	140	
221.96641	138	
222.95522	900	1+
226.11348	120	
226.15201	192	
227.10372	220	
227.88327	106	
227.93287	134	
227.95203	160	
229.40370	192	
230.89117	244	
230.95563	126	
231.12094	188	
231.89032	132	
231.90614	98	
232.12386	136	
233.89953	286	
234.11901	228	1+
234.89102	110	
235.13850	140	
236.08801	144	
237.12317	102	
238.88038	120	
239.14981	134	
239.78727	468	1+
240.79059	288	1+
240.94146	618	
240.96399	154	
241.94102	3064	1+
242.94258	1742	1+
243.88333	350	1+
244.11036	204	1+
244.12752	130	
244.94054	622	1+
245.63622	120	
246.12509	134	
246.16463	106	
246.66888	106	
246.86157	142	
246.97511	364	1+
248.52402	118	
248.85758	192	
248.88109	132	
249.14742	100	
249.85231	120	
249.89340	310	1+
249.91173	100	
250.17374	100	
250.43484	182	
250.89630	286	1+
250.94543	144	
251.12700	358	1+
251.43583	112	
251.78923	104	
251.93418	128	
252.14828	298	1+
253.11824	210	1+
254.80778	104	
254.88983	244	1+
255.02639	196	1+
255.10825	774	1+
255.92387	148	1+
257.08890	134	
257.80116	288	1+
258.84224	186	
258.97329	152	
260.16012	166	
260.34122	144	
260.83244	388	1+
261.09005	228	1+
261.47806	110	
261.79054	126	
261.88959	202	
262.14632	148	
262.80006	98	
262.90023	138	
263.05276	112	
263.89573	122	
264.84856	348	1+
264.97202	108	
266.00257	170	1+
266.84042	140	
267.00215	204	1+
268.17447	298	1+
269.06403	124	
269.80207	198	1+
271.84628	204	
272.07194	142	
272.13322	250	
273.66718	130	
273.79234	186	1+
274.15755	336	1+
276.80885	118	
276.84096	204	
277.14872	142	
277.63825	98	
278.11401	120	
278.15835	158	
279.00259	98	
279.09097	806	1+
280.14220	134	
280.88436	180	1+
281.80801	112	
282.27517	102	
282.86090	116	
283.04775	108	
283.07020	158	
283.79048	106	
284.29385	450	1+
284.87297	98	
285.03297	134	1+
285.20007	206	
286.17944	100	
288.06566	140	
288.81182	122	
289.78593	102	
290.03980	110	
290.16318	100	
290.79906	614	1+
291.80495	506	1+
292.16186	160	
293.06630	188	
293.17316	130	
293.87609	136	
294.18083	432	1+
294.85788	300	
295.16972	134	
296.87467	136	
297.80965	118	
298.85749	98	
299.78762	178	
300.87376	154	
301.39714	98	
302.14950	110	
302.25257	142	
302.81760	140	
302.86404	128	
302.88410	118	
303.15002	138	
304.01826	100	
305.43991	102	
305.87842	124	
306.11786	252	1+
306.88524	114	
307.28766	422	1+
307.31209	102	
307.80085	214	
307.88774	330	
308.29180	354	1+
308.87235	200	
309.79756	122	
309.88005	702	1+
310.31270	300	
310.86242	218	1+
312.03751	162	
313.02788	430	1+
313.87435	110	
314.85884	194	1+
314.88646	98	
317.13099	132	
318.19462	118	
318.76016	114	
320.15823	424	1+
322.27664	122	
322.67046	106	
323.23773	476	1+
323.26931	130	
323.72348	138	
323.90747	128	
324.01561	110	
324.16706	160	1+
324.17839	178	1+
324.20717	112	
324.33515	98	
324.89659	464	1+
325.08699	106	
326.37766	132	
327.20023	116	
END IONS

###FS:    #m/z: 340.94187 #charge 1+
###MS: 22
###MSMS: 24
BEGIN IONS
TITLE=Cmpd 17, +MS2(340.9419), 28.0-35.0eV, 0.5min #24
RTINSECONDS=28.804
SCANS=22,24
PEPMASS=340.94187	2376472
CHARGE=1+
189.02704	96	
189.86248	260	
190.00388	96	
199.95292	102	
207.97574	114	
208.95878	126	
211.15362	186	
212.87691	530	1+
213.42413	118	
213.94034	3032	1+
215.88814	1086	1+
215.93907	744	
217.85905	146	
217.88607	376	
220.46137	120	
223.96210	150	
226.11767	98	
227.31285	110	
228.89490	110	
228.94067	122	
229.94829	116	
230.89040	972	1+
231.95068	4130	1+
232.99003	98	
233.40062	100	
233.83191	114	
233.86256	198	1+
233.90027	852	1+
234.14892	278	
235.89455	430	1+
237.01958	250	1+
238.83324	110	1+
238.89858	296	1+
239.15003	128	
239.78618	184	
239.98819	140	
240.44545	150	
240.78951	100	
241.94277	138	
243.47725	144	
243.82897	188	
244.13336	140	
244.41599	100	
244.96331	108	
245.44214	96	
246.57621	162	
246.97727	428	1+
247.15458	134	
247.24511	132	
248.89672	344	1+
248.97587	104	
249.13549	334	1+
249.96199	1020	1+
250.35629	96	
250.95084	98	
251.04075	116	
251.15358	152	
251.64804	170	
251.79527	188	
251.92962	128	
251.96549	430	1+
252.02570	106	
252.15121	268	1+
254.49823	98	
254.90188	248	1+
254.96741	1824	1+
255.07003	140	
255.13979	134	
255.78792	120	
256.03651	168	1+
256.91270	124	
256.96660	292	1+
257.00869	132	
257.80114	108	
259.16966	104	
259.84960	180	1+
259.90977	240	1+
259.95842	96	
260.10431	104	
260.15991	200	
260.83077	212	
261.15834	124	
262.11767	132	
262.90371	220	1+
262.92874	124	
262.96711	112	
263.05785	232	1+
263.79818	126	
267.00397	118	
267.14127	348	1+
268.00154	146	
268.02397	128	
268.93625	142	
269.80281	336	1+
270.91549	264	1+
271.85335	296	1+
272.44105	120	
272.81243	98	
272.94238	172	
272.97814	264	
274.21037	162	1+
274.79157	138	
274.89945	190	
274.98832	126	
275.03022	200	1+
275.81096	150	
276.85763	330	1+
277.07931	136	
277.88338	118	
277.96170	264	
278.00950	210	1+
278.27094	114	
278.81491	164	
278.84504	130	
279.79892	112	
279.84770	96	
280.25944	190	
281.86770	108	
282.28176	110	
282.85921	198	1+
284.05445	98	
284.11710	204	1+
285.09758	110	
285.15181	104	
285.43029	158	
285.44873	98	
286.02197	96	
286.69116	104	
286.91770	96	
287.01947	110	
287.91670	200	
288.86825	166	
289.16088	264	1+
289.78817	144	
289.85407	102	
290.86760	138	
291.11959	124	
291.80500	132	
292.17002	130	
292.85970	102	
292.94146	146	
294.43433	176	
294.80203	104	
295.97642	124	
296.80765	136	
297.79248	108	
297.87133	98	
297.97532	128	
298.85471	314	1+
298.96845	124	
299.68382	104	
299.92450	226	1+
301.82063	132	
302.17360	112	
302.84590	224	1+
302.87852	114	
303.19956	114	
304.80577	366	1+
305.80820	312	1+
305.93699	114	
306.54901	120	
306.79437	300	1+
306.87932	300	1+
307.27034	128	
308.29435	164	
308.67008	288	
308.89085	182	
309.66680	192	
310.87474	358	1+
310.89318	304	1+
312.80293	192	
313.02896	156	
314.88976	150	
315.81870	134	
315.88273	282	1+
317.87415	98	
318.86843	206	1+
319.38871	180	
320.16030	184	1+
322.68146	108	
323.23802	176	1+
323.72757	100	
324.31030	112	
324.63424	106	
324.89642	122	
325.65461	104	
326.16917	246	1+
326.89392	142	
328.02056	102	
328.84154	104	
328.88635	128	
329.21571	128	
330.19069	146	
330.68779	164	
330.81482	282	1+
331.16970	120	
334.45298	100	
334.91323	100	
337.19638	116	
339.19632	194	1+
340.39188	120	
342.90353	192	1+
343.31012	122	
344.26634	164	1+
END IONS

###FS:    #m/z: 363.95801 #charge 1+
###MS: 22
###MSMS: 25
BEGIN IONS
TITLE=Cmpd 18, +MS2(363.9580), 28.0-35.0eV, 0.5min #25
RTINSECONDS=29.576
SCANS=22,25
PEPMASS=363.95801	1351010
CHARGE=1+
182.86868	120	
189.86310	836	1+
191.86014	910	1+
193.86063	160	
195.68377	108	
196.88656	226	
200.94569	116	
205.95298	196	
207.40610	152	
207.87364	688	1+
207.95133	300	1+
208.94195	112	
209.87940	886	1+
209.94437	2294	1+
210.11844	140	
210.88375	740	1+
212.88020	5126	1+
216.41319	166	
217.90165	140	
218.91549	306	
222.95372	2156	1+
224.82835	196	1+
224.95074	2392	1+
225.03088	172	1+
225.88934	664	1+
225.97273	146	
226.03391	142	1+
226.89433	460	1+
226.94881	12222	1+
228.15261	128	1+
228.79426	284	1+
228.84088	272	1+
228.89657	894	1+
228.94290	14422	1+
229.02389	126	
229.11744	124	
230.79596	118	
230.89037	8328	1+
230.99077	132	1+
231.04250	128	
231.11985	230	1+
232.88543	1026	1+
232.90307	316	1+
234.09278	142	1+
234.14452	184	
234.88199	414	
235.11653	470	1+
235.82558	332	1+
235.84857	244	1+
236.82524	216	1+
237.12273	196	1+
238.01608	212	1+
239.06738	126	
239.42570	158	
240.82237	176	
240.94095	368	
240.96312	1552	1+
241.83785	158	
241.94291	168	
242.81965	112	
242.95987	1082	1+
243.07959	146	
244.95758	7438	1+
245.03040	156	
245.07719	282	1+
245.10755	356	1+
245.13181	198	
245.72050	106	1+
245.83723	108	
245.94328	378	
246.90459	134	
246.95405	7050	1+
248.02999	108	
248.80085	306	1+
248.90061	3358	1+
249.12849	360	1+
249.91834	164	
250.90005	562	1+
250.94332	192	
250.97296	318	1+
251.11276	136	
251.78936	138	
252.10648	510	1+
253.08899	164	
253.23435	116	
253.83309	132	
253.91090	260	
254.90679	170	
257.07762	146	
257.79429	330	1+
258.14610	154	
258.84514	282	1+
258.89278	132	
258.97253	222	
260.97107	1042	1+
261.83600	120	
263.06046	128	
263.82298	290	1+
264.25412	130	
264.97452	348	1+
265.09015	474	1+
265.78857	236	1+
265.97900	208	1+
266.02494	110	1+
266.81239	146	
266.86015	144	
267.00239	206	1+
267.77837	120	
267.81880	140	
267.97371	804	1+
268.81291	138	
268.94463	122	
269.70425	246	1+
269.97034	1188	1+
270.00977	176	1+
270.11992	172	
270.83070	128	
271.85061	310	1+
271.92730	556	1+
272.91314	108	
273.79162	228	1+
273.91478	140	
275.80591	136	
276.81262	246	
276.85050	378	1+
278.84974	132	
279.10326	132	
279.93678	110	
280.79764	246	
280.94618	124	
281.79214	194	
281.85520	112	
281.98730	346	1+
282.12882	124	
282.80541	162	
282.84796	342	1+
283.15409	118	
283.78787	120	
284.78664	214	1+
284.80980	264	1+
285.84711	1312	1+
285.97950	130	
287.82424	170	
288.13359	174	
288.79043	110	
288.81951	210	
288.94309	116	
288.95958	142	
289.59236	120	
289.86717	192	
289.91964	156	
290.78661	554	1+
291.87880	158	
292.94076	116	
293.07873	122	
293.15020	150	
293.17533	192	1+
293.85860	460	1+
294.82556	306	1+
294.92982	118	
295.93284	110	
296.80754	110	
296.86779	132	
297.80394	868	1+
298.13921	162	
298.85762	142	
298.89178	192	1+
298.94762	202	1+
299.89396	206	1+
300.80052	178	
300.86150	108	
301.12007	190	1+
301.15462	166	
301.80255	138	
301.86186	780	1+
302.24707	144	
303.80957	726	1+
303.85776	2024	
304.13267	238	1+
304.28693	200	1+
305.11253	134	
305.80826	168	
305.82269	190	
305.87557	172	
306.02830	320	1+
306.77764	356	1+
306.79474	394	1+
306.88980	112	
307.02866	180	1+
307.29256	570	1+
307.79953	274	1+
307.88592	218	
308.88042	112	
309.02063	196	1+
310.87399	164	
311.86149	150	
311.88462	170	
312.87589	118	
314.12837	256	1+
314.82307	228	1+
314.98555	142	1+
315.87864	232	1+
316.81107	138	
318.08325	220	1+
318.94241	418	1+
319.87798	108	
320.16317	182	1+
320.29035	120	
321.81946	282	
321.86797	408	
322.01560	192	1+
322.07259	128	
322.82074	170	
322.93345	344	1+
323.16184	116	
324.87501	142	
324.89388	114	
326.17251	456	1+
326.87558	846	1+
327.07583	210	1+
328.26459	114	
328.75403	208	1+
328.83109	172	
329.32042	166	
329.87633	228	1+
331.78831	112	
332.09551	154	
332.15952	158	
333.08255	162	
334.75408	272	1+
335.13558	146	
335.86083	110	
336.94726	620	1+
337.13048	104	1+
337.16112	170	1+
337.83713	250	1+
339.82845	948	1+
340.77367	230	1+
340.93786	170	
341.06328	202	
341.15159	338	1+
341.20454	228	1+
342.83821	120	
343.28173	346	1+
344.04941	174	1+
344.20197	396	1+
345.20335	332	1+
345.78053	150	
346.17997	186	1+
346.73152	190	1+
347.22556	280	
347.91205	208	1+
349.12264	438	1+
349.32151	182	
349.37018	200	1+
349.96897	164	1+
350.32554	136	
351.33513	194	
353.20562	120	
356.77245	298	1+
357.22550	152	
357.71265	120	
358.20992	116	
358.84547	210	1+
359.18940	122	
360.09472	164	
360.13381	192	1+
361.35329	136	1+
362.70927	174	1+
362.84734	114	
363.91884	130	
364.83934	180	1+
365.17782	254	1+
365.36416	108	
366.05215	114	
366.74395	128	
367.13565	286	1+
367.32938	194	1+
367.73220	134	
367.92705	160	
368.42392	136	
END IONS

###FS:    #m/z: 322.93140 #charge 1+
###MS: 26
###MSMS: 27
BEGIN IONS
TITLE=Cmpd 19, +MS2(322.9314), 28.0-35.0eV, 0.6min #27
RTINSECONDS=33.275
SCANS=26-27
PEPMASS=322.93140	5225936
CHARGE=1+
190.09642	104	
190.89896	188	
191.11595	190	
192.89124	212	
193.89449	114	
197.88747	146	
199.85852	122	
199.88801	110	
200.01296	118	
200.88842	186	
201.86159	206	1+
204.05057	126	
204.55786	104	
205.95048	652	
207.97675	116	
209.12604	236	
209.94556	122	
210.88539	106	
211.10335	164	
212.87912	120	
212.89459	198	
214.89405	234	
215.88742	258	1+
219.89086	190	1+
220.86092	124	
221.94458	288	
222.95454	1496	1+
222.98354	166	
226.11910	154	
226.15379	260	
227.10146	140	
227.82451	122	
227.95536	208	
230.84843	194	
230.89000	454	1+
230.90555	306	1+
231.12141	430	1+
232.94928	188	1+
233.89116	220	1+
233.97909	132	
234.90654	158	
235.11953	230	
237.05033	206	1+
238.16072	110	
239.07662	164	
239.78817	452	1+
240.82224	144	
240.94166	1150	
240.96199	764	
241.13964	122	
241.90670	120	
241.94234	1584	
242.94168	3296	1+
243.04798	266	1+
243.78607	198	1+
243.87714	220	
244.13077	138	
244.82158	250	1+
244.83976	136	
244.91273	114	
244.94004	1146	1+
245.12641	120	
245.14001	106	
246.12349	168	
246.15966	330	1+
246.80774	122	
246.97656	654	1+
247.83862	132	
248.05838	106	
248.13152	370	1+
248.82905	106	
248.85164	212	
248.90082	246	1+
248.92096	246	1+
249.13526	244	1+
249.79136	140	
251.07900	144	
251.89362	104	
251.93013	188	
252.10585	300	1+
252.17064	208	
253.23210	214	
253.35234	154	
253.83587	512	1+
253.92252	208	
254.02954	274	1+
255.01080	302	1+
255.10587	302	
256.79442	622	1+
256.91335	206	1+
256.92712	132	
257.79846	538	1+
257.95113	154	1+
258.83678	152	
259.14233	140	
260.33910	142	
260.83294	112	
261.80126	150	
261.83873	150	
261.89710	166	1+
262.14089	246	1+
262.83433	248	
263.07587	220	
263.83031	410	
263.97750	486	
265.06652	158	
265.11788	134	
265.23250	126	
265.66019	106	
265.97862	254	
266.06748	182	
266.76991	110	
266.85808	284	1+
266.93655	128	
266.99863	318	1+
267.03183	128	
267.13886	146	
267.79158	230	1+
268.13564	134	
269.17860	172	
269.79788	212	
270.79904	120	
271.78338	104	
271.80011	222	
271.85005	336	1+
272.13284	532	1+
273.62241	114	
273.79361	524	1+
274.15171	160	
275.79315	122	
275.81076	486	1+
276.81171	288	1+
276.84836	138	
278.12001	122	
278.81249	126	
279.09326	418	
280.09368	230	
280.81225	166	
281.26218	150	
281.85996	104	
281.87706	116	
282.27873	126	
283.79217	380	1+
283.86405	132	
283.89099	112	
284.12364	104	
284.29272	230	
284.43033	174	
284.85731	282	1+
285.20236	110	
285.80836	116	
286.00904	176	1+
286.21356	108	
286.91936	184	
288.06874	222	1+
288.78660	456	1+
289.16556	188	
289.78768	300	1+
289.88161	148	
290.85776	114	
290.88295	206	
291.80453	676	1+
292.06142	212	1+
292.16445	176	
292.80790	448	1+
293.87891	406	1+
294.66761	142	
294.86093	404	1+
295.18133	122	
296.11982	344	1+
297.83429	178	
298.80163	128	
299.42203	118	
299.78825	294	1+
300.01781	208	1+
301.86474	176	
301.88266	250	1+
302.15151	254	1+
302.24542	126	
302.64335	106	
303.12422	108	
304.81648	166	
304.89159	150	
304.92687	132	
305.80172	150	
306.88429	142	
307.80234	744	1+
307.89205	276	
308.29415	636	1+
308.88028	446	1+
308.95308	106	
309.79492	146	
310.30935	260	
310.87550	598	1+
312.80622	234	
312.86626	242	1+
313.03055	156	
313.81037	120	
314.81849	206	1+
315.87501	114	
318.81264	118	
319.81887	120	
320.16076	646	1+
321.02287	210	1+
321.81611	122	
322.16724	196	1+
322.87536	146	
322.90092	188	
323.30449	112	
323.88713	142	
324.89483	604	1+
324.94059	112	
325.81035	228	
326.18015	138	
326.83909	104	
327.13786	130	
328.18174	210	1+
END IONS

###FS:    #m/z: 363.95800 #charge 1+
###MS: 26
###MSMS: 28
BEGIN IONS
TITLE=Cmpd 20, +MS2(363.9580), 28.0-35.0eV, 0.6min #28
RTINSECONDS=34.047
SCANS=26,28
PEPMASS=363.95800	1655034
CHARGE=1+
177.93480	258	1+
182.86844	556	1+
185.87019	126	
189.86332	1490	1+
191.85922	1462	1+
192.89107	148	
193.85766	184	
196.88334	676	1+
200.94508	164	
205.94874	132	
207.87130	1090	1+
207.94879	242	
208.94248	288	
209.94473	2916	
210.88487	1218	1+
210.94477	312	1+
212.87951	10162	1+
214.89289	360	
216.41229	322	1+
218.91583	158	
221.90118	172	
222.95259	2130	1+
223.40283	128	
223.82513	134	
224.92144	200	1+
224.94919	3796	1+
225.11585	308	1+
225.88413	740	1+
226.08810	196	1+
226.94794	16170	1+
226.97087	518	
227.10888	162	1+
228.84889	172	
228.89515	1514	1+
228.94335	20312	1+
229.07524	134	
229.13299	174	1+
229.83235	116	1+
230.14893	94	1+
230.79094	288	1+
230.89050	11410	1+
231.12565	256	1+
231.91715	178	
232.79196	200	
232.88685	2366	1+
233.87314	164	
234.10057	140	
234.12087	140	
234.14301	290	
234.88306	958	1+
234.95157	250	1+
235.11763	868	1+
235.82378	204	
235.85060	156	
235.95771	172	1+
236.79647	148	1+
237.90138	376	1+
239.56048	124	
240.82336	130	
240.88415	206	1+
240.94287	300	
240.96375	1386	
241.06885	194	1+
241.94407	1416	1+
242.79532	130	
242.96128	1542	1+
243.82416	128	
244.03710	132	
244.79319	150	
244.90206	218	1+
244.92554	134	
244.95883	8946	1+
245.25167	132	1+
246.95390	8772	1+
247.90599	210	
248.80167	160	
248.90066	4058	1+
249.13573	576	1+
249.85658	140	
250.83410	258	1+
250.89860	802	1+
250.95336	240	
250.97138	492	
251.12546	148	
251.80249	180	1+
252.10758	576	1+
252.17253	130	
252.90112	730	1+
253.08790	224	1+
253.90666	690	1+
253.92499	290	1+
253.99176	132	1+
254.03646	278	1+
255.10683	162	
256.79438	274	1+
256.84976	154	
256.95358	130	
258.11696	188	1+
258.14358	298	1+
258.84751	286	
258.97068	274	
259.09773	158	
259.97564	128	
260.96974	1104	1+
261.05557	174	1+
261.16091	162	
261.40635	254	
261.84954	136	
262.83165	196	
263.82853	414	1+
263.85005	134	
263.97905	200	
264.96811	188	
265.09319	134	
265.87823	142	
265.98131	308	
266.81215	156	
266.85543	400	1+
267.78712	288	1+
267.91066	262	1+
267.97469	1488	1+
268.51765	180	
269.08849	128	
269.80082	192	
269.97005	1674	1+
270.01846	176	1+
270.80021	132	
271.85065	280	1+
271.91891	456	1+
272.12203	166	
272.80267	444	1+
275.05624	158	
275.88568	126	
276.35102	162	
276.85284	404	1+
277.03285	142	
277.13278	252	1+
277.81187	452	1+
277.92262	354	1+
278.88990	164	
279.85241	126	
280.02415	178	1+
280.10536	252	1+
280.12120	186	
280.79240	880	1+
280.87604	138	
280.99278	180	
281.85427	186	1+
282.78844	478	1+
283.07105	138	
283.14172	132	
283.85024	362	
283.98391	418	1+
284.08459	148	
284.85119	278	
285.79190	286	1+
285.84745	1894	1+
287.24058	134	
287.79045	128	
287.81793	128	
288.07540	186	1+
288.10639	140	
288.79811	268	
289.85536	414	1+
289.87928	156	
290.78848	402	1+
290.89843	138	
291.43837	148	
291.80596	292	1+
292.06099	182	1+
292.43843	126	
292.88929	130	
292.92053	146	1+
293.85489	126	
294.02609	138	
294.14795	212	1+
294.82244	142	
294.86369	258	
295.86146	196	1+
295.96352	270	1+
296.81009	252	
296.96726	208	1+
297.02992	404	1+
297.81184	172	
298.03521	326	1+
298.80280	1226	1+
298.83250	152	
300.13597	220	1+
300.15229	136	
300.80950	654	1+
301.11288	168	
301.74191	180	1+
301.86358	838	1+
302.80621	1454	1+
302.88408	198	1+
303.80803	1188	1+
303.85754	3166	1+
303.95117	160	1+
304.01166	128	
304.40719	116	1+
305.13285	178	1+
305.26560	186	1+
305.77635	126	
305.80818	232	1+
305.82623	218	
306.28717	240	1+
306.88587	180	
307.16864	150	
307.88720	506	1+
308.29404	170	
308.44493	174	
308.80533	164	
309.65236	220	
310.30747	370	1+
310.87528	316	
311.16891	128	
311.80370	200	1+
311.81732	174	1+
311.88219	230	
311.93049	138	
312.87305	172	
314.15507	136	
314.74593	180	1+
314.81910	272	1+
314.87180	382	1+
315.87595	338	1+
315.95462	142	
316.15113	144	
316.81195	410	1+
318.15191	134	
318.93514	222	1+
319.07957	128	
319.82501	266	
319.87093	178	
320.13867	146	
320.81566	1998	1+
320.93348	130	
321.81751	1810	1+
321.86815	492	1+
322.03748	210	1+
322.92891	498	1+
323.32022	142	
324.35079	126	
325.85851	164	
325.87851	168	
325.96904	154	
326.87233	1150	1+
326.89337	316	1+
327.19152	344	1+
327.29885	148	
328.17662	480	1+
328.88920	168	
329.81844	150	
329.87322	408	1+
331.09026	166	1+
331.14025	126	
331.75582	162	
333.75542	188	
334.08313	192	
334.87314	230	1+
336.05479	210	1+
336.08973	238	1+
336.94776	262	
337.12222	346	1+
337.83427	308	
338.12543	216	1+
339.82797	1212	1+
340.16009	190	1+
340.93885	676	
340.97521	172	1+
341.74993	226	1+
343.88817	342	1+
344.17425	146	
344.89302	198	1+
345.20423	528	1+
345.72616	236	1+
345.81971	304	1+
346.78188	172	1+
347.22771	342	1+
347.68231	176	1+
349.12605	286	
349.15920	574	1+
350.10944	306	1+
350.76662	548	1+
351.13343	128	
351.33627	242	
351.77203	408	1+
352.88544	166	1+
353.76188	332	1+
354.16385	318	1+
354.84896	136	
355.79726	148	
356.15066	136	
357.22356	220	1+
358.77653	148	
359.76065	140	
359.95756	126	
360.17835	218	1+
360.72174	128	
361.09544	132	
361.71976	210	
362.20755	290	1+
362.71360	148	
362.77231	148	1+
362.84382	196	
364.36599	140	
364.80664	222	1+
365.02801	194	1+
365.20502	152	1+
365.90932	266	1+
367.13750	848	1+
367.33308	394	1+
367.82016	252	1+
367.88407	264	1+
END IONS

###FS:    #m/z: 507.84787 #charge 1+
###MS: 26
###MSMS: 29
BEGIN IONS
TITLE=Cmpd 21, +MS2(507.8479), 28.2-35.2eV, 0.6min #29
RTINSECONDS=34.819
SCANS=26,29
PEPMASS=507.84787	440370
CHARGE=1+
196.01625	498	1+
198.88768	284	1+
213.15907	1316	1+
213.88664	242	1+
217.90228	200	
218.03603	224	1+
224.97711	240	
226.11822	500	1+
227.95619	208	
228.12912	238	
230.84653	348	1+
230.89207	406	1+
232.89328	426	1+
234.88188	188	
235.14390	3884	1+
236.87016	248	1+
238.06529	476	1+
239.02695	216	1+
240.09309	256	1+
240.79337	210	1+
240.94179	204	1+
242.36428	194	
242.87008	188	
243.87920	296	1+
244.12784	1016	1+
245.11326	424	1+
247.84974	494	1+
248.11736	182	1+
248.85443	426	1+
249.15823	2188	1+
250.97187	688	1+
251.91042	274	1+
252.07797	256	
252.85624	228	1+
252.97603	260	1+
253.90300	212	
253.95406	256	1+
254.09615	350	1+
254.15108	396	1+
254.89891	262	1+
255.06784	272	1+
256.79385	258	1+
257.85741	220	
257.88738	224	
258.80329	208	
258.85753	606	1+
259.86095	436	1+
259.87884	260	
260.88189	558	1+
261.04954	292	1+
261.16574	354	1+
261.32271	134	1+
261.62615	252	1+
261.86513	226	
262.13717	9716	1+
262.17275	332	1+
264.07126	254	1+
264.87009	214	1+
265.01943	206	1+
266.16809	402	
266.86711	714	1+
267.20575	378	1+
267.38324	184	
268.89292	436	1+
269.12584	146	1+
269.17932	228	1+
270.18361	194	1+
270.85949	334	
270.88663	224	
271.87551	190	1+
271.93593	216	1+
271.97908	270	1+
272.02283	222	1+
272.38684	214	
272.85525	2484	1+
272.96795	178	1+
272.98345	212	1+
274.80132	278	
275.89808	328	1+
275.92129	314	1+
276.79648	268	1+
276.86015	222	
276.92502	236	1+
277.15471	3610	1+
277.86584	424	1+
278.09869	336	1+
278.83171	210	
278.87123	276	1+
280.35430	198	
280.38108	722	1+
280.48876	132	1+
280.85365	286	1+
281.12234	268	1+
281.22264	714	1+
281.29509	118	1+
281.38076	498	1+
281.82988	506	1+
281.96502	246	1+
282.03413	254	1+
282.12491	226	1+
282.80771	288	1+
282.83169	308	1+
283.44368	142	1+
283.94553	210	1+
284.12798	218	1+
284.19475	1960	1+
284.23388	220	
284.41247	178	1+
284.87867	410	1+
284.99315	204	1+
285.38399	252	1+
285.78970	286	1+
285.94236	514	1+
286.13923	1476	1+
287.85489	186	
288.14772	258	1+
288.78181	218	1+
288.87015	792	
288.89043	232	
288.93658	268	1+
289.06292	316	1+
289.19446	264	1+
289.88248	1834	
290.08899	428	1+
290.12950	322	1+
290.38201	382	1+
290.86382	3850	1+
290.93838	442	1+
291.31937	148	1+
291.65242	130	1+
291.88036	1340	1+
292.35079	288	1+
292.81714	426	1+
293.00177	276	1+
293.87416	8688	1+
293.91862	268	1+
294.12363	204	
294.17538	262	1+
294.40119	328	1+
294.80280	302	1+
294.95471	292	1+
296.14789	606	1+
296.90338	184	
297.05852	234	1+
297.15318	436	1+
297.34664	248	
297.81966	322	
298.85479	600	1+
298.88014	762	1+
299.81471	234	
299.99387	220	1+
300.81772	192	
300.85977	1528	1+
300.92221	184	
301.34463	240	
301.37313	326	1+
301.90455	634	1+
302.06936	284	1+
302.40328	262	1+
302.88494	540	1+
302.90590	534	1+
303.04698	220	1+
303.09782	246	1+
303.86148	216	
304.16216	186	
304.87629	264	
305.85718	212	
306.80583	206	1+
306.86177	222	
306.88356	310	
307.28725	272	
307.78970	294	1+
307.89113	1900	
308.04321	188	1+
308.10244	350	1+
308.14244	1326	1+
308.29380	400	
308.78942	166	1+
308.84378	1012	1+
308.87088	2620	1+
309.36317	482	1+
309.87079	1622	1+
309.88872	1884	1+
309.98789	356	1+
310.04485	168	1+
310.15844	580	
310.38025	194	
310.97089	648	1+
311.16356	564	1+
311.88471	16604	1+
312.11776	194	
312.22765	2102	1+
312.83059	350	1+
313.13513	306	1+
313.83260	294	1+
313.95888	334	1+
314.38570	176	1+
314.47182	192	
314.86570	2032	1+
314.89147	1196	1+
315.16533	1012	1+
316.81317	248	
316.86538	950	
317.89070	362	
317.98958	188	
318.85660	706	1+
318.88317	276	
318.93974	344	1+
319.03289	212	1+
319.89291	792	1+
320.05461	246	1+
320.37720	256	1+
320.99532	314	1+
321.41717	254	1+
321.83453	274	
322.02209	240	1+
322.21555	238	1+
323.11899	230	1+
323.38311	510	1+
323.58828	122	1+
323.86295	252	
324.14997	200	1+
324.38642	362	1+
324.86350	246	
325.90070	860	
325.96013	210	1+
325.99515	488	1+
326.05833	242	
326.24230	5288	1+
326.33502	252	1+
326.81148	348	1+
326.88637	478	
326.90091	496	
326.99962	336	1+
327.03361	112	1+
327.37369	1122	1+
327.52977	136	1+
327.88139	2078	1+
328.33799	194	1+
328.37549	768	1+
328.86969	492	
329.16490	596	1+
329.89796	908	
330.82549	438	1+
330.88526	690	
330.92084	192	
331.09204	290	1+
331.20013	512	1+
331.22154	218	
331.89656	1302	1+
331.92723	234	
331.95401	282	1+
332.76420	242	1+
332.87618	994	1+
332.95261	260	1+
333.17644	10454	1+
333.32958	208	1+
333.39337	434	1+
333.72881	196	1+
334.39264	264	1+
335.84184	1046	1+
335.88385	904	1+
336.80667	220	1+
336.90078	210	
336.94331	352	1+
336.99266	292	1+
337.09709	198	1+
337.88199	480	
337.89717	430	1+
337.99713	296	1+
338.15384	344	1+
338.34874	230	
338.39030	314	1+
338.84823	188	
338.88208	302	
339.39325	204	1+
339.83105	200	
339.88039	762	
340.35157	282	1+
340.86741	228	
340.98149	278	1+
341.06035	188	
341.40386	184	
341.88079	372	
342.48464	144	1+
342.94534	210	1+
343.16306	252	1+
343.84241	388	1+
343.87555	396	1+
343.95014	232	1+
346.83278	184	
346.90009	230	
346.96294	300	1+
347.53314	126	1+
347.88553	198	
348.00930	212	1+
348.03151	264	1+
348.17188	264	1+
348.19150	278	1+
348.37084	336	1+
348.78243	284	
348.84096	292	1+
348.88946	234	
349.76568	236	
350.89194	662	
350.96298	458	
351.77618	670	1+
351.89397	410	
352.07026	268	1+
352.25460	198	
352.77885	562	1+
352.91241	572	
353.04239	324	1+
353.13468	296	1+
353.44706	196	1+
353.85266	1220	1+
353.89638	310	
353.91191	328	
354.04501	198	1+
354.14128	212	1+
354.71772	214	
354.90583	248	
354.97677	182	1+
355.26958	492	1+
355.89303	750	1+
356.20960	312	1+
356.78337	452	1+
356.81552	204	1+
356.83914	238	
356.86622	188	
357.13712	268	1+
357.27218	238	1+
357.39151	280	1+
357.72353	276	1+
358.02155	358	1+
358.14416	190	1+
358.21200	266	1+
358.39535	236	1+
358.80377	464	1+
358.98395	264	1+
359.00055	218	1+
359.02519	260	1+
359.27568	248	1+
359.77953	354	1+
360.14707	172	1+
360.36957	352	1+
361.15247	144	1+
361.32341	424	1+
361.84978	186	
361.87091	844	1+
362.07868	196	1+
362.95765	192	1+
363.84775	578	1+
364.38466	186	
364.85281	496	1+
366.19490	258	1+
366.35925	278	1+
366.78665	724	1+
366.84024	3924	1+
366.89977	326	1+
367.40624	242	1+
367.70741	884	1+
367.89352	684	1+
367.97262	184	1+
368.12476	198	1+
369.09301	186	1+
369.73198	206	
369.80522	444	1+
369.84410	194	
369.84966	576	1+
370.78473	358	
370.84710	836	1+
370.91609	258	1+
371.36748	318	1+
371.39124	368	1+
371.72764	362	
371.78970	686	1+
371.84778	638	1+
371.90330	196	
372.80165	354	1+
372.87609	400	1+
373.38837	212	1+
373.71878	280	
373.82632	188	
374.08466	176	1+
374.72793	256	
374.78399	140	1+
374.83710	272	
374.87754	212	
375.36883	288	1+
375.86107	516	1+
376.14130	210	1+
376.22257	4654	1+
376.78557	240	1+
377.88368	486	1+
377.90307	204	
377.96389	176	1+
378.07240	198	1+
378.38447	194	
378.78398	274	1+
378.80591	272	1+
378.86478	278	
378.88799	362	1+
379.81203	180	1+
380.36900	154	1+
380.74227	256	1+
380.78092	314	1+
380.85776	568	
380.89690	286	1+
381.05268	214	1+
381.99086	282	1+
382.03455	246	1+
382.38814	212	
382.73525	192	
382.85722	762	1+
383.26454	1720	1+
383.36340	394	1+
384.36795	218	1+
384.85224	7554	1+
384.89569	384	
385.21216	288	
385.63110	242	1+
385.95512	294	1+
386.74733	230	
387.23864	208	1+
387.72350	244	
388.79801	878	1+
388.84770	186	
388.86819	194	
388.96036	116	1+
389.02095	230	1+
389.19991	820	1+
389.37712	268	
389.39887	280	
389.71682	630	1+
389.93334	354	1+
390.15226	214	1+
390.73637	256	
390.80556	884	1+
390.84611	1208	
391.39192	328	1+
391.84445	920	
391.90798	464	1+
392.83418	816	1+
392.85881	740	
393.08683	426	1+
393.67376	114	1+
393.74713	522	1+
393.80337	1200	1+
394.17471	176	1+
394.78501	678	1+
394.83608	598	1+
395.13242	206	1+
395.76564	364	1+
396.23475	280	1+
396.39516	310	1+
396.73972	384	
397.20757	320	1+
397.24230	198	1+
397.27946	664	1+
397.31837	1030	1+
397.79526	198	
397.86692	274	
397.90526	232	
398.73102	806	1+
399.08194	168	1+
399.22228	1166	1+
399.77586	276	1+
399.84009	338	1+
400.03549	202	1+
400.82959	204	
401.23486	642	1+
401.25384	280	1+
402.08379	308	1+
402.73390	310	1+
402.86725	4258	1+
403.08647	254	1+
403.38099	240	1+
403.61765	180	1+
403.87208	2834	1+
404.21572	192	1+
405.06030	236	1+
405.10053	284	1+
405.24347	274	1+
405.87086	1742	1+
406.10603	192	1+
407.16329	296	1+
407.73131	342	1+
407.79265	320	1+
407.80486	588	1+
407.86695	13944	1+
409.72708	836	1+
409.93121	248	
410.14897	142	1+
410.73239	610	1+
410.85133	1234	1+
411.81105	1992	1+
412.12593	190	1+
412.36031	264	1+
412.72670	718	1+
412.84955	1658	1+
412.92275	136	1+
413.07454	442	1+
413.16078	232	1+
413.87802	966	1+
414.23559	316	1+
414.72628	184	
414.79072	300	1+
415.15930	302	1+
415.71124	226	1+
415.87735	1196	1+
416.27370	138	1+
417.01762	154	1+
417.40382	228	1+
417.82275	496	1+
418.71855	240	1+
418.75096	166	1+
418.85010	368	1+
419.11562	452	1+
419.21185	220	1+
419.26752	182	1+
421.05294	170	1+
421.67290	240	1+
421.88588	1334	1+
421.99881	226	1+
422.69692	116	1+
423.39825	316	1+
423.87552	1090	1+
425.31098	944	1+
425.37158	226	1+
425.78423	160	1+
425.81825	244	
425.88079	950	
425.93400	638	1+
426.08333	606	1+
426.12486	134	1+
426.15508	152	1+
426.86839	3904	1+
426.93589	456	1+
427.05861	224	1+
427.37624	422	1+
427.73587	726	
428.38542	366	1+
428.74585	508	
429.03304	302	1+
429.15566	160	1+
429.73859	1694	1+
429.79988	280	1+
429.82227	450	1+
429.85249	336	
430.74289	1280	1+
430.86454	1960	1+
430.93261	192	
431.38853	148	1+
431.69359	316	1+
431.86930	1486	1+
432.04264	244	1+
432.24540	9222	1+
432.34718	228	1+
433.86718	388	
433.88776	868	1+
434.03973	218	1+
434.82741	306	
435.09090	266	1+
435.72994	174	1+
435.86454	486	1+
437.18335	238	1+
438.41470	254	1+
438.82431	186	1+
439.89442	1208	1+
440.09566	228	1+
440.91532	204	
441.86432	352	1+
442.22446	316	1+
442.77061	278	1+
442.86187	206	1+
444.87380	3714	1+
445.74584	430	1+
446.81019	270	
447.17274	278	1+
447.26188	226	
447.29710	318	1+
448.13899	434	1+
448.17556	204	1+
448.30425	180	1+
448.89722	354	
449.14294	310	1+
449.75127	498	1+
449.87928	1184	1+
450.75484	422	1+
450.77338	276	
451.17039	186	
451.25490	304	1+
452.08878	308	1+
452.12928	376	1+
452.25642	220	1+
456.76667	322	1+
457.64208	186	1+
457.90578	1240	1+
459.90580	384	1+
460.78939	228	1+
461.31262	756	1+
462.88537	1182	1+
463.20542	194	1+
466.05412	180	1+
466.79041	418	1+
467.25194	382	1+
467.89103	1850	1+
468.30304	176	1+
468.35538	266	1+
468.78108	710	1+
468.83113	286	1+
469.10442	284	1+
469.57406	112	1+
469.69699	226	1+
469.83557	222	1+
469.88502	194	
470.11742	222	1+
472.28787	152	1+
474.44062	116	1+
475.18445	190	1+
475.29017	628	1+
475.79022	312	1+
476.25445	200	1+
477.72065	426	1+
478.24481	170	1+
478.72348	320	1+
479.77663	322	1+
480.21857	154	1+
480.92188	306	1+
481.73077	184	
481.84930	218	1+
482.71623	280	1+
483.73739	266	1+
485.90268	1066	1+
486.11395	186	1+
486.71983	186	1+
486.84403	464	
487.19447	148	1+
487.65860	152	1+
487.80858	240	1+
488.19814	178	1+
488.72282	386	1+
489.30674	1202	1+
491.79562	482	1+
491.85146	354	1+
492.01361	260	1+
492.98289	250	1+
493.84998	308	1+
494.74066	206	1+
495.22142	238	1+
495.74276	174	1+
496.34436	286	1+
496.65536	204	1+
497.10326	248	1+
497.61695	158	1+
498.29341	362	
498.80061	360	1+
499.73613	376	1+
500.00799	126	1+
500.24788	164	1+
500.72925	256	1+
503.19284	286	1+
503.43659	190	1+
504.28436	290	1+
504.83805	198	1+
504.92845	204	1+
505.02573	160	1+
505.29040	208	1+
505.45867	206	1+
507.85254	220	1+
508.43559	94	1+
508.70109	230	1+
509.58019	146	1+
509.70329	192	1+
509.74157	182	1+
509.86012	730	1+
510.29423	180	1+
510.58378	100	1+
510.73831	150	1+
512.11546	252	1+
512.30874	242	1+
512.85264	100	1+
513.11824	170	1+
END IONS

###FS:    #m/z: 322.93174 #charge 1+
###MS: 30
###MSMS: 31
BEGIN IONS
TITLE=Cmpd 22, +MS2(322.9317), 28.0-35.0eV, 0.7min #31
RTINSECONDS=38.505
SCANS=30-31
PEPMASS=322.93174	5429864
CHARGE=1+
191.95503	134	
192.02603	140	
192.88927	488	1+
193.08499	104	
196.88346	200	
197.89303	144	
201.04497	142	
205.94943	448	1+
206.08493	252	1+
207.97617	106	
209.12508	340	1+
212.89582	212	
213.08474	178	
213.89195	370	1+
213.93409	108	
217.89176	208	1+
220.87410	174	1+
222.95484	1566	1+
223.96021	862	1+
227.10255	364	
227.88369	120	
227.93109	150	
227.95190	142	
228.89653	126	
229.63789	104	
229.79610	110	
229.88489	566	1+
231.10382	130	
231.12246	564	
233.38006	118	
234.89549	146	
234.92555	242	1+
235.11682	150	
235.82617	110	
236.01029	160	
236.83722	230	1+
237.64821	160	
237.99184	300	1+
239.07815	454	1+
239.79044	550	1+
240.82285	216	1+
240.94193	2698	
240.96194	316	
241.41303	108	
241.94020	6978	1+
242.13392	126	
242.82302	128	
242.94248	5046	1+
243.88206	118	
244.11376	156	1+
244.79714	140	
244.81935	182	
244.89947	274	1+
244.94032	1444	
245.08767	106	
245.47556	98	1+
246.12759	424	1+
246.16281	162	
246.85090	156	
246.97666	312	
247.85436	106	
249.03985	124	
249.06892	160	
249.12994	136	
249.79533	144	
249.84850	112	
249.90087	146	
249.92664	136	
249.96035	176	
250.95147	134	
250.97053	164	
251.07373	134	
251.10188	328	1+
251.91449	144	
252.92555	108	
253.05407	216	1+
253.06774	168	
254.41796	106	
255.10770	466	1+
255.78104	176	
255.80441	114	
256.13542	300	1+
256.84260	246	
256.90060	122	
257.13753	210	1+
257.80108	472	1+
258.83300	254	
258.97336	186	
259.04678	214	1+
259.16553	200	1+
260.13979	104	
260.83122	220	
261.15282	144	
261.83164	180	
261.88868	138	
262.00427	236	1+
262.80652	270	1+
262.83032	134	
263.05340	174	
263.17417	182	
263.83045	130	
263.90823	132	
263.97854	338	1+
264.14668	230	1+
265.85244	116	
265.95817	304	1+
266.04159	142	
266.86130	140	
267.13342	216	1+
267.54352	114	
267.84409	144	
268.07964	254	1+
268.17365	128	
268.80086	134	
268.90200	296	1+
269.00035	126	
269.08360	200	1+
269.79958	488	1+
269.86018	176	
269.90135	168	1+
270.18204	168	1+
270.86448	150	
270.92377	212	1+
270.95667	106	
272.13393	500	1+
272.85081	278	1+
273.79459	754	1+
274.57995	114	
274.88411	110	
275.16197	236	1+
275.80945	770	1+
276.84692	268	
276.85549	180	
277.80818	148	
277.84807	158	
277.90006	222	1+
278.79312	186	
279.09321	586	1+
280.79337	148	
281.08968	178	1+
281.79060	106	
283.02291	268	1+
283.04889	102	
283.79079	652	1+
283.86354	128	
283.97686	132	1+
284.29313	254	
285.85683	108	
286.80074	180	
286.87107	248	1+
286.91996	166	
289.12759	142	
289.16456	174	
289.79063	410	1+
289.85922	324	1+
289.88008	216	
290.85470	192	1+
291.80437	980	1+
292.06541	104	
292.10162	238	
292.16693	254	1+
292.73656	102	
293.80767	108	
293.85517	102	
294.07614	154	
294.17898	158	
294.66747	172	1+
294.82049	136	
294.85055	250	
295.80583	508	1+
295.86724	220	
296.80985	430	1+
296.87698	142	
296.95859	364	1+
297.79650	196	1+
297.87918	138	
299.78145	320	
299.82063	162	1+
300.78413	282	
301.11480	122	
301.87902	288	1+
302.14921	288	
302.21857	112	
302.25051	190	
302.72056	140	
302.81546	166	
303.81030	372	1+
304.25856	134	
304.98539	106	
305.80783	160	
305.87447	124	
306.28399	170	
306.88531	218	
307.28713	188	
307.80119	420	1+
307.89136	180	
307.98372	102	
308.29268	174	
308.66705	122	
308.86955	114	
308.89029	150	
309.13216	138	
309.29616	224	
309.81233	132	
309.87079	122	
309.87823	656	1+
310.11850	108	
310.30940	582	
310.81548	232	
312.80485	308	
313.03141	134	
313.88218	272	1+
313.95408	218	1+
314.12914	126	
314.82541	302	1+
314.91337	192	1+
315.86571	228	1+
317.82719	106	
318.22780	104	
319.76058	286	1+
319.89299	452	1+
320.15921	700	1+
320.31434	102	
321.82119	114	
323.07557	224	1+
323.23954	142	
323.88673	590	1+
324.14441	126	
324.89123	366	1+
326.05355	132	
327.89713	196	
END IONS

###FS:    #m/z: 363.95812 #charge 1+
###MS: 30
###MSMS: 32
BEGIN IONS
TITLE=Cmpd 23, +MS2(363.9581), 28.0-35.0eV, 0.7min #32
RTINSECONDS=39.277
SCANS=30,32
PEPMASS=363.95812	1942954
CHARGE=1+
182.86916	342	
187.86655	212	
189.86332	2434	1+
191.86005	1638	1+
192.02432	136	
192.92797	168	
193.85781	306	1+
194.89794	156	
195.98273	130	
196.88570	382	1+
199.88764	122	
200.88004	268	
206.88977	150	
207.12263	184	1+
207.40672	266	
207.87367	914	1+
207.95020	314	
208.94125	266	
209.94439	2384	1+
210.88449	1636	1+
212.40464	154	
212.87936	9182	1+
214.89582	468	1+
216.41269	222	
217.41379	128	
218.91395	242	1+
219.86394	156	
221.94237	132	
222.88450	430	1+
222.95244	2394	1+
223.88825	358	1+
224.94907	2968	1+
225.47653	124	1+
225.86376	156	1+
225.88753	212	
226.01982	202	1+
226.88847	208	
226.90924	136	
226.94822	16346	1+
227.53648	130	1+
227.79834	216	1+
227.91468	128	
227.98595	216	1+
228.84632	126	
228.89465	2076	1+
228.94320	19286	1+
229.05473	194	1+
229.14261	122	1+
230.78919	272	1+
230.89045	12890	1+
230.97947	186	1+
231.34962	190	1+
232.05290	124	
232.88618	1912	1+
232.90674	398	1+
233.82968	138	
234.14331	200	1+
234.88129	738	1+
235.05154	122	
235.11883	734	1+
235.50550	258	1+
235.58049	134	1+
235.82533	200	
236.11584	204	1+
236.14977	226	1+
237.06214	152	
237.10394	156	1+
238.06514	130	
239.01501	188	1+
239.79131	196	1+
239.93189	178	
240.13890	210	1+
240.82288	274	
240.96263	1516	1+
241.84327	148	
241.89066	232	1+
241.94009	230	
242.82775	246	
242.94255	1098	1+
242.96006	1048	1+
243.78617	490	1+
243.83640	276	
244.12598	130	
244.78930	390	1+
244.82842	230	1+
244.95796	7466	1+
245.07684	270	
245.62391	166	1+
245.94559	244	
246.39984	188	
246.81432	152	
246.90493	444	1+
246.95383	9074	
247.85380	284	1+
247.95639	280	
248.80347	396	1+
248.90092	3834	1+
248.95328	210	
249.04334	158	
249.10122	148	
249.13365	164	
249.91640	246	1+
249.96720	138	
250.89684	818	1+
250.97037	214	
252.03476	138	1+
252.10505	310	1+
252.89193	386	
253.85289	220	
253.90663	1042	1+
253.95440	148	
254.52596	122	
254.95505	142	
255.83203	126	
256.12771	136	
256.17681	148	
257.97652	122	
258.84964	128	
258.94509	122	
258.97469	126	
259.79542	364	1+
259.97704	276	
260.52107	270	1+
260.83184	492	1+
260.97008	1024	1+
261.83395	350	1+
262.15872	196	1+
263.01455	152	
263.84779	136	
263.97847	358	
264.80403	140	
264.96803	446	1+
265.08741	330	1+
265.82222	142	
265.85073	388	1+
265.86057	336	1+
265.90732	174	
265.97427	286	1+
266.81028	412	1+
266.88894	148	
267.05765	228	1+
267.78700	174	
267.97439	1076	1+
269.80058	176	
269.86335	196	
269.88314	138	
269.91280	122	
269.96929	2118	1+
270.05417	234	1+
270.17753	138	
270.79979	134	
271.84989	418	1+
271.91794	852	1+
273.11513	136	
273.78933	160	
274.80540	428	1+
274.85424	146	
274.89277	182	1+
275.81172	288	1+
276.06993	162	
276.84866	190	
277.79766	484	1+
277.85658	466	1+
278.09571	142	
278.79984	360	1+
278.81285	204	
278.83790	136	
278.90934	248	1+
279.03274	232	1+
279.92151	214	1+
280.05160	132	1+
280.79268	740	1+
280.85350	534	1+
282.79634	354	1+
283.07022	136	
283.79155	136	
283.85329	536	1+
283.88040	128	
283.90044	276	1+
283.93827	146	
283.98257	568	1+
284.03383	160	
284.07158	154	
285.02988	142	
285.14045	206	1+
285.84766	1282	1+
286.80474	124	
287.87473	244	1+
289.07361	126	
290.78826	1118	1+
290.85364	142	
290.89003	148	
291.05157	132	
291.74868	112	1+
291.81017	230	1+
292.43897	168	
292.75067	136	1+
293.02703	208	1+
293.07191	122	
293.11913	276	1+
293.27225	146	
293.85866	554	1+
294.85851	394	1+
296.80890	256	
296.84289	142	
297.03205	194	
297.80906	320	
297.87843	152	
297.95144	138	
298.80534	920	1+
299.06173	182	1+
299.16520	294	1+
299.86853	180	
300.04993	172	1+
300.80671	678	1+
301.81139	444	1+
301.85848	754	1+
301.92124	254	1+
302.09899	236	1+
302.80166	144	
302.92608	156	1+
303.80805	986	1+
303.85780	2432	1+
303.94677	152	
304.83082	244	1+
305.12575	540	1+
306.27733	194	
307.88029	384	1+
308.29556	254	
308.87171	668	1+
308.92364	180	
310.14719	344	1+
310.30637	224	1+
310.87738	934	1+
311.12471	234	1+
311.82811	154	
312.04214	294	1+
313.82404	490	1+
313.89026	122	
314.82482	352	1+
315.85863	262	1+
316.81484	402	1+
317.87436	162	
318.14857	140	
318.17327	142	
319.82394	370	1+
321.81646	1066	1+
321.86881	840	1+
322.74872	322	1+
322.90936	258	1+
322.93295	728	1+
324.89189	250	
325.10957	112	1+
325.76189	154	1+
326.18019	136	
326.80362	162	
326.87453	1140	1+
326.91297	298	1+
327.18855	210	
328.82782	222	1+
328.88804	182	
329.17585	124	
329.21528	180	
330.88041	152	
331.75239	124	
332.71007	232	1+
332.75080	260	1+
334.29992	206	1+
335.19326	278	1+
335.83031	136	
336.94656	870	1+
337.02897	184	
337.76708	190	1+
337.83924	230	1+
337.87721	238	1+
339.82847	2054	1+
340.14511	170	
340.94005	206	
341.15565	220	1+
342.85600	134	
342.90338	278	
343.27467	134	
343.91338	186	
344.97919	142	
345.20365	514	1+
345.71906	156	
346.80611	172	1+
347.23061	234	
348.71227	176	1+
348.91070	170	1+
349.12420	132	
349.16354	216	
349.32126	172	
349.77526	188	1+
350.10699	218	
350.91187	130	
350.99301	164	1+
351.33924	272	
353.76168	136	
354.78672	190	1+
355.00573	112	1+
355.01988	126	1+
355.70396	252	1+
357.04133	184	1+
357.76789	318	1+
357.81675	200	
357.86851	240	1+
357.95148	214	1+
358.87001	170	1+
358.95334	178	1+
361.34941	152	
362.71768	476	1+
362.78430	132	
362.84755	190	1+
363.15821	278	1+
363.30916	128	
363.75636	160	
365.72190	146	
365.86050	134	
367.13560	1058	1+
367.20875	132	
367.33198	256	
367.72748	176	1+
367.82885	280	1+
368.03133	186	1+
368.83622	166	1+
END IONS

###FS:    #m/z: 507.84787 #charge 1+
###MS: 30
###MSMS: 33
BEGIN IONS
TITLE=Cmpd 24, +MS2(507.8479), 28.2-35.2eV, 0.7min #33
RTINSECONDS=40.0495
SCANS=30,33
PEPMASS=507.84787	670098
CHARGE=1+
196.01755	372	1+
199.88671	356	1+
209.94269	282	1+
213.15701	960	
213.88961	216	
217.88183	224	1+
217.89893	204	
224.97456	196	
229.89141	212	1+
234.07628	140	1+
235.14305	3414	1+
236.88681	386	1+
238.06162	292	1+
241.85494	266	
244.12944	598	
244.26245	84	1+
244.89414	296	1+
245.11209	532	1+
246.15040	148	1+
248.85382	428	1+
249.15855	2128	1+
250.97214	668	1+
251.07245	182	
251.90057	266	1+
253.38464	304	1+
254.01608	184	1+
254.10886	336	1+
254.12831	194	
254.89165	270	1+
255.15931	252	1+
255.85806	226	1+
256.06572	216	
258.95293	190	1+
259.80212	226	1+
259.81737	188	1+
259.86524	176	
260.82110	162	1+
260.86410	192	
260.88290	224	
260.92645	142	1+
261.87906	416	1+
262.07974	238	1+
262.13698	7598	1+
262.88222	288	1+
263.17055	224	1+
263.36558	236	1+
263.87461	240	1+
264.03087	264	1+
264.51439	158	1+
264.92563	246	1+
266.09607	242	
266.16873	340	1+
266.38004	250	1+
266.86733	256	1+
266.98140	278	1+
267.01924	248	1+
267.17526	190	1+
267.20389	272	
267.93797	294	1+
268.02152	208	1+
268.06371	194	1+
268.88720	416	1+
269.12135	270	1+
269.85834	614	1+
270.17629	284	
270.36222	198	1+
270.86107	530	1+
271.11652	242	1+
272.07660	286	1+
272.38877	566	1+
272.85503	1594	1+
273.88379	400	1+
273.98311	244	1+
274.80158	188	
276.85441	374	1+
277.08995	208	1+
277.15377	3808	1+
278.69443	94	1+
278.86542	460	
279.13505	412	1+
280.38235	396	
280.85784	238	
280.87791	670	1+
280.96366	336	1+
281.22162	250	
281.37872	220	
281.87798	428	1+
282.03423	186	
282.16492	148	1+
282.38555	390	1+
284.19599	1660	1+
284.82433	246	1+
284.87061	728	1+
284.89971	176	
284.94134	674	1+
285.02632	200	1+
285.37547	372	1+
285.94561	592	1+
286.13791	848	1+
286.80348	408	1+
287.84862	202	
287.87427	176	
287.96918	252	1+
288.87099	338	
288.94436	326	1+
289.02729	202	
289.40197	446	1+
289.88121	1580	
289.94763	260	1+
290.13194	246	1+
290.38682	298	1+
290.40745	266	1+
290.81083	330	1+
290.86527	2874	1+
291.34176	224	1+
291.35452	198	1+
292.34247	282	1+
292.88558	318	
293.03423	208	
293.38298	248	1+
293.78548	198	
293.87463	7806	1+
294.12688	436	1+
295.78850	230	1+
295.90687	296	1+
296.06281	214	1+
296.34508	214	1+
296.85425	294	
297.02792	192	1+
297.18361	102	1+
297.80056	342	1+
297.85857	204	
297.90770	604	1+
298.13861	192	
298.85299	884	1+
298.87912	976	1+
298.96895	290	1+
300.81541	470	1+
300.84452	224	
300.86308	358	
301.16108	326	1+
301.34165	188	
301.86227	328	
301.91032	252	1+
302.13048	152	1+
302.88517	276	
303.20688	270	1+
303.85554	184	
303.87504	280	
304.24652	126	1+
304.88247	356	
305.07921	188	
305.85964	410	1+
305.91686	362	1+
306.08640	318	1+
306.82134	218	1+
307.06632	192	
307.80849	218	
307.89265	1830	
308.02936	344	1+
308.14156	1370	1+
308.29725	182	
308.75707	206	1+
308.85025	180	
308.87348	2878	1+
309.56776	134	1+
309.87504	1782	1+
309.89028	1388	
310.15971	1078	1+
310.84351	638	1+
311.10830	162	1+
311.29633	176	1+
311.35734	450	1+
311.88451	14002	1+
312.19288	204	1+
312.22756	2480	1+
312.82964	464	1+
312.91779	206	
313.53901	98	1+
313.96270	280	1+
314.86767	1934	1+
314.93930	288	1+
315.16694	614	
315.32664	186	
316.07940	284	1+
316.81976	420	1+
316.86634	1544	1+
316.88670	440	
316.95243	142	1+
317.01471	190	1+
317.82546	310	1+
317.88731	248	
318.38523	330	1+
318.86132	384	
318.93381	372	1+
319.00707	230	1+
319.04638	230	
319.86812	262	
319.88988	352	
319.93805	284	1+
320.38199	314	1+
320.88867	262	
321.41045	270	
321.82080	374	1+
321.88559	624	1+
321.97568	288	1+
322.29256	188	
322.85845	176	
322.88684	418	1+
322.94772	254	1+
323.34243	290	1+
323.86375	196	
324.86636	774	1+
325.39149	204	
325.90250	1238	
326.24263	5136	1+
326.75635	272	1+
326.88595	594	
326.93128	186	1+
327.02283	270	1+
327.39461	234	
327.81083	268	
327.85643	216	
327.87779	2310	1+
328.37590	350	1+
329.89778	404	
329.99114	292	1+
330.16646	180	
330.83163	404	1+
330.88346	454	
331.16962	204	
331.20325	544	1+
331.88827	324	
332.12654	168	1+
332.14948	228	
332.35223	310	1+
332.87386	2446	1+
332.95327	226	
333.17645	10570	1+
333.24307	168	1+
333.89804	648	1+
334.54799	194	
334.80755	328	1+
335.39464	568	1+
335.81429	216	1+
335.84022	610	
336.85961	210	
336.90967	200	
336.94666	430	1+
336.98911	326	1+
337.34523	348	1+
337.88282	904	1+
338.24086	300	1+
338.91333	234	1+
339.16072	238	1+
339.88133	632	1+
341.05085	310	1+
341.41700	146	1+
341.94035	274	1+
343.18558	186	1+
343.80070	348	1+
343.87123	596	1+
343.89578	208	
343.90987	288	
344.08330	262	1+
344.15068	262	1+
344.71795	262	1+
345.15388	218	1+
345.37287	310	1+
345.86824	312	
345.90401	382	1+
346.82002	484	1+
347.40763	180	
347.71863	244	1+
347.82122	374	1+
348.04766	344	1+
348.17164	460	1+
348.90776	216	
348.96649	214	
349.17276	314	1+
349.77159	196	
349.88300	214	
349.91356	262	
350.81958	358	1+
350.88853	402	
350.96557	438	1+
351.85558	358	
351.88106	254	
352.77875	706	1+
352.91067	816	1+
352.96177	214	1+
353.72045	326	1+
353.85525	720	1+
354.17260	236	1+
355.06724	184	1+
355.26797	716	1+
355.54416	244	1+
355.72142	350	1+
355.77677	306	1+
355.79533	182	
355.83486	362	1+
355.89301	682	1+
356.05023	222	1+
356.54313	160	1+
357.86896	572	1+
358.20779	316	1+
359.95452	242	1+
360.30201	232	1+
360.34186	326	1+
360.76967	182	
360.96495	274	1+
361.38279	436	1+
361.86632	222	
361.89426	198	
362.39046	288	1+
363.72864	228	
363.87166	382	1+
364.84573	576	1+
364.99595	208	1+
365.36796	680	1+
366.18125	220	1+
366.83856	3016	1+
366.89912	268	
367.12372	274	1+
367.70999	1734	1+
367.78589	516	1+
367.88271	210	
367.97944	194	1+
368.06498	202	
368.08445	406	1+
368.88280	206	
368.89695	526	1+
369.35088	372	1+
370.40550	266	1+
370.78566	692	1+
371.05986	232	1+
371.19573	336	1+
372.06127	132	1+
372.28943	190	
372.72135	762	1+
372.81345	276	1+
372.85206	222	
373.89877	460	1+
373.92204	198	1+
374.80525	432	1+
374.94120	166	1+
375.41885	160	1+
375.73430	604	1+
375.86402	490	1+
376.22360	3994	1+
376.86739	332	1+
377.41111	232	1+
377.67013	106	1+
377.74352	428	1+
377.88677	238	
378.03657	220	1+
378.05901	184	1+
378.38826	220	
378.49309	154	1+
378.74313	306	1+
378.90262	388	1+
379.04677	300	1+
379.80136	240	1+
380.29112	200	
380.77427	212	1+
380.85629	224	
381.18445	216	1+
381.72668	582	1+
382.02005	230	1+
382.06489	186	1+
382.85751	346	
383.26448	1138	1+
383.39479	506	1+
383.89550	534	1+
384.37592	348	1+
384.49887	208	1+
384.85133	6602	1+
385.21043	182	
387.39644	208	
387.71372	300	1+
387.85152	350	
387.89714	408	1+
388.80098	660	1+
388.86216	244	
389.20237	676	
389.39554	288	
389.63641	168	1+
390.06146	180	
390.19844	460	1+
390.71641	364	1+
390.84754	2112	1+
391.20687	304	1+
391.48400	158	1+
391.80501	324	
392.54584	180	1+
392.83487	518	1+
393.20609	258	1+
393.42327	260	1+
393.73474	428	1+
393.79989	1396	1+
393.98198	118	1+
394.83391	1016	1+
394.91385	294	1+
395.80787	446	1+
395.86648	734	1+
396.11293	298	1+
396.41021	176	1+
396.60458	204	1+
396.72790	790	1+
396.88536	218	
396.91150	178	
397.10482	232	1+
397.11501	234	1+
397.27911	522	1+
397.31686	500	
397.72974	576	1+
397.90224	180	
398.87321	578	1+
398.91242	266	
399.22094	1424	1+
399.44838	198	1+
399.80793	362	
399.85619	500	1+
400.12673	244	1+
401.12648	172	1+
401.71667	194	1+
402.00614	184	1+
402.33833	224	1+
402.86534	4512	1+
403.87033	3034	1+
404.21753	158	1+
404.74311	186	
405.73872	180	
406.81073	242	
407.72612	570	1+
407.86798	9162	1+
408.12794	234	1+
408.74502	180	
409.12925	198	1+
409.72560	634	1+
409.81583	280	
409.85120	1648	1+
410.02943	186	1+
410.87567	410	
410.91057	292	1+
411.81002	1092	1+
411.87385	330	
412.07004	482	1+
412.33367	174	1+
412.74046	354	1+
412.85040	1304	1+
412.87215	1432	1+
412.92791	410	1+
413.09237	278	1+
413.23495	556	1+
413.33542	146	1+
413.42232	244	1+
413.81332	214	
413.87668	962	1+
414.23359	374	1+
414.83276	234	1+
415.14791	274	1+
415.87341	1464	1+
416.14899	214	1+
416.96118	206	1+
417.41637	202	
418.37082	308	1+
418.86428	178	
420.04951	232	1+
420.13680	188	1+
421.88272	1616	1+
422.87159	886	1+
423.69355	138	1+
424.83055	178	
424.86170	212	
425.08743	266	1+
425.31244	1538	1+
425.73797	480	1+
425.88078	1008	
426.21800	176	1+
426.86395	2886	1+
426.94240	206	
427.07175	186	1+
427.73637	1518	1+
427.82881	176	
428.74172	944	1+
428.84672	880	1+
428.88346	1798	1+
430.10612	218	1+
430.27244	486	1+
430.74264	682	1+
430.80796	236	1+
430.86404	414	
431.10736	322	1+
431.87193	2070	1+
432.06908	122	1+
432.24481	8022	1+
434.75723	230	1+
434.82960	330	1+
434.85792	560	1+
435.86242	474	1+
436.34987	186	1+
436.89169	198	1+
437.05679	292	1+
437.12144	202	1+
437.64015	128	1+
437.79002	178	
438.74883	378	1+
438.77491	224	1+
439.70786	286	1+
439.89583	988	
440.89046	792	1+
441.07979	194	1+
442.15603	306	1+
443.39108	282	1+
444.28503	204	
444.74038	656	1+
444.87447	3246	1+
445.74434	558	1+
446.25813	496	1+
446.87936	544	1+
447.26103	416	1+
447.74683	206	
448.89668	244	
449.76728	464	1+
449.87849	1210	1+
450.75361	318	1+
450.94904	310	1+
451.88346	358	
451.90697	218	
451.95016	242	1+
452.20718	224	1+
453.77611	280	1+
456.77775	276	1+
457.90662	1086	1+
458.10331	368	1+
459.10679	338	1+
459.90140	196	
461.20648	214	1+
461.31186	388	1+
462.88645	1182	1+
462.94057	192	1+
463.18638	188	1+
463.72269	190	1+
463.78108	338	1+
464.73499	204	1+
464.78650	226	1+
466.78167	206	
467.25151	110	1+
467.65814	188	1+
467.83417	270	1+
467.89138	1310	1+
468.14333	204	1+
468.19598	268	1+
468.28836	174	1+
468.77781	726	1+
469.11050	172	1+
469.65204	190	1+
469.73501	174	1+
469.89996	350	1+
470.08313	158	1+
470.97667	220	1+
472.10904	160	1+
473.78524	256	1+
474.67630	208	1+
474.72127	210	
474.78831	158	1+
475.18114	214	1+
475.29136	374	1+
477.77557	194	1+
479.91334	302	1+
481.15200	164	1+
481.18097	220	1+
481.79616	238	1+
482.71040	182	1+
484.00896	200	1+
484.31451	224	1+
485.14007	104	1+
485.90130	792	1+
486.79521	584	1+
486.84829	558	1+
489.30738	890	1+
490.84342	338	1+
490.90784	198	1+
491.47833	138	1+
491.79920	342	1+
493.55257	130	1+
496.35081	364	1+
498.29921	284	1+
498.78133	242	1+
498.81868	232	1+
499.73509	342	1+
501.11400	184	1+
501.50478	192	1+
501.80275	152	1+
501.99906	100	1+
502.50515	142	1+
502.74532	398	1+
503.79912	420	1+
504.10517	298	1+
504.14530	338	1+
504.24585	196	1+
504.36615	198	1+
504.80281	298	1+
505.50867	202	
505.61141	122	1+
505.66914	198	1+
505.71626	414	1+
505.81554	194	1+
506.39707	168	1+
506.71917	346	1+
506.77892	276	1+
506.91576	88	1+
507.39978	98	1+
507.45918	302	1+
509.24775	268	1+
509.43903	184	1+
509.59241	182	
509.81709	282	1+
509.86325	598	1+
510.25005	224	1+
510.72090	184	1+
511.16352	184	1+
511.39534	154	1+
512.31285	400	1+
512.80672	174	1+
END IONS

###FS:    #m/z: 340.94191 #charge 1+
###MS: 34
###MSMS: 35
BEGIN IONS
TITLE=Cmpd 25, +MS2(340.9419), 28.0-35.0eV, 0.7min #35
RTINSECONDS=43.722
SCANS=34-35
PEPMASS=340.94191	2947496
CHARGE=1+
189.86296	154	
191.95471	150	
192.92747	284	
194.88805	226	
195.90136	138	
196.88652	152	
203.88165	316	
205.41433	136	
205.94901	366	1+
208.93781	228	1+
209.88281	160	
210.93710	404	1+
211.15377	342	1+
212.11565	184	
212.88159	208	
213.88304	804	1+
213.94074	2614	1+
214.87578	168	
214.91585	116	
215.88601	1526	1+
215.93835	328	
217.88235	598	1+
217.93838	172	
218.89966	162	1+
219.87892	146	
220.88945	460	1+
222.94594	140	
223.95991	326	1+
225.96652	120	
226.94790	128	
226.97171	148	
227.06553	226	1+
227.78916	136	
227.86164	126	
228.91132	122	
228.94815	300	1+
230.05507	118	
230.88877	1328	1+
231.88958	810	1+
231.95063	1948	1+
232.07374	124	
232.40587	144	
233.89884	932	1+
233.94922	432	1+
234.14209	220	
235.04632	308	1+
235.08086	156	
235.89474	344	
235.94553	136	
236.82409	126	
237.13957	204	1+
237.88823	224	1+
238.13895	244	1+
239.78625	262	1+
239.90663	210	
240.01304	168	
240.22817	136	
240.83346	208	1+
240.90855	244	
242.94285	124	
244.95528	276	
246.16183	206	
246.66118	182	
246.97517	262	
247.97891	146	
248.90189	376	
249.00506	130	
249.02578	314	1+
249.90029	290	
249.96279	856	1+
250.15434	210	1+
250.90584	174	
251.65475	146	
251.83633	188	
252.23258	118	
253.78896	212	
253.84044	152	
253.90878	130	
253.97103	128	
254.07161	394	1+
254.13379	204	1+
254.90503	228	
254.92229	238	1+
254.96643	1208	1+
255.09677	208	
255.78589	144	
255.79940	126	
255.90955	196	
256.09665	122	
256.88838	228	
256.91383	248	
256.96523	492	
257.05622	238	1+
257.79945	206	1+
258.84707	128	
258.88266	314	1+
259.66993	148	
259.84945	128	
259.95847	132	
260.13950	286	1+
260.83604	130	
263.99282	182	
264.82799	138	
264.88676	264	1+
264.96274	132	
265.01980	156	
266.01913	210	1+
266.05167	120	
267.14020	122	
267.86024	136	
268.00833	268	1+
268.13452	300	1+
268.91825	148	
269.79930	202	
270.79817	288	
271.80244	216	
271.84576	428	1+
272.86109	128	
272.93395	356	
273.81670	184	
274.90154	136	
275.80922	250	
276.84767	378	
277.01856	186	1+
277.85786	168	
277.91372	156	
277.96031	316	1+
278.85136	382	1+
279.27657	118	
279.80193	156	
282.28335	118	
283.79104	170	
283.83760	242	1+
285.06548	184	
285.19933	232	1+
285.79529	174	1+
286.80623	218	1+
286.86856	198	
286.89468	122	
289.12618	124	
289.79043	238	
289.85307	216	
290.13186	172	
290.79107	362	
290.80409	1010	1+
290.83352	180	
290.85893	154	
290.93838	154	
291.12384	200	1+
291.80718	876	1+
292.43766	142	
292.86860	384	1+
292.94206	180	
293.82862	148	
294.12259	252	1+
294.14329	138	
294.79927	130	
294.85650	302	1+
294.98661	200	
295.18217	148	
295.83576	154	
295.87855	516	1+
296.81127	474	1+
296.87956	402	1+
296.97163	340	1+
297.08539	208	1+
297.14536	116	
297.79153	126	
298.04388	132	
298.14099	216	1+
298.79895	140	
298.85840	194	
299.06222	132	
299.78319	212	
300.85921	116	
300.92838	284	1+
301.20262	194	1+
301.84942	198	1+
302.17281	208	1+
303.80424	224	1+
305.80650	326	
306.27518	120	
306.79335	152	
306.88398	382	1+
307.79755	618	1+
308.66973	216	
308.88287	182	
309.30047	130	
309.81799	636	1+
309.86909	146	
310.87998	398	
311.86563	158	
311.88326	234	
312.80642	132	
312.87027	458	1+
313.02934	128	
313.26906	240	1+
313.84740	132	
313.95455	148	
314.09268	180	
314.81952	302	1+
316.80559	116	
316.81681	126	
316.86639	318	1+
318.91861	320	1+
320.16176	128	
323.83774	134	
324.88860	264	1+
325.17710	236	1+
325.81967	228	1+
326.00747	118	
326.15765	158	
328.18071	138	1+
328.79197	148	
328.88476	196	
328.93330	122	1+
329.32067	116	
329.89061	128	
330.81409	528	1+
334.82407	226	1+
334.84845	158	
335.18515	148	
337.15579	150	
338.87065	172	1+
338.88501	126	
339.76081	144	
339.83053	236	
340.14887	262	1+
340.76584	130	
340.84569	156	
340.96535	214	1+
342.90417	318	1+
343.76200	132	
344.20015	264	1+
END IONS

###FS:    #m/z: 507.84766 #charge 1+
###MS: 34
###MSMS: 36
BEGIN IONS
TITLE=Cmpd 26, +MS2(507.8477), 28.2-35.2eV, 0.8min #36
RTINSECONDS=44.4945
SCANS=34,36
PEPMASS=507.84766	629554
CHARGE=1+
196.01638	690	1+
200.88815	176	1+
209.94608	404	
210.03251	270	1+
213.15886	1610	
214.02737	312	
217.89748	274	1+
227.95722	208	
231.89728	240	1+
235.14275	3332	1+
236.89139	198	
237.99366	272	1+
239.17668	344	1+
241.85711	178	
241.88195	352	1+
244.12917	718	1+
245.11206	328	1+
245.89762	410	1+
246.97463	248	1+
249.15824	1714	1+
250.89164	334	1+
250.97200	1082	1+
251.09754	196	1+
252.07764	296	
253.22617	226	1+
254.88623	214	
255.38429	182	
259.45825	178	
260.16080	236	
260.60963	190	
260.88112	520	1+
262.08925	214	1+
262.13680	9098	1+
262.87759	186	1+
263.04851	162	1+
264.34837	184	1+
264.82939	206	1+
266.16982	340	1+
266.86828	214	
266.96838	218	1+
267.20427	176	1+
268.09013	184	
268.11031	304	
268.88806	302	
269.88045	238	
270.85749	254	
270.88900	290	1+
271.85266	1650	1+
271.99181	194	1+
272.38736	400	1+
272.85295	1646	1+
274.01939	190	1+
274.79669	452	1+
274.89689	248	1+
275.38813	314	1+
276.93095	260	1+
277.12340	226	1+
277.15443	3556	1+
278.39381	302	
278.79778	204	1+
278.86734	308	
278.88980	656	1+
279.09868	196	1+
279.85184	388	1+
279.89216	514	1+
280.37888	678	1+
280.85273	246	1+
281.07530	194	
281.22237	754	1+
281.38182	500	1+
283.03687	236	1+
283.08224	258	1+
284.19580	1570	1+
284.73092	190	1+
284.85521	252	1+
284.87422	554	1+
285.73023	134	1+
285.79551	604	1+
285.89502	212	
285.94782	392	1+
286.04571	202	1+
286.13827	1128	1+
286.91076	320	
287.36117	272	1+
287.85386	368	
288.86960	486	
288.89577	234	
289.10219	280	1+
289.39516	340	1+
289.88113	1242	
290.07448	364	1+
290.12873	196	
290.34091	176	
290.86605	3260	1+
290.95435	246	1+
292.38930	220	1+
292.88887	318	
293.66264	186	1+
293.87427	8264	1+
294.12247	178	
294.81187	604	1+
295.03422	270	1+
296.85285	572	1+
297.15446	352	
297.20919	210	1+
297.36485	272	1+
297.90766	354	1+
298.03734	282	1+
298.85530	576	
298.87743	760	1+
298.90946	278	1+
299.31128	186	
299.33727	224	1+
299.36425	284	1+
299.37448	216	
299.81338	310	
300.85589	558	
301.01949	454	1+
301.59239	248	1+
301.85708	748	1+
301.90997	238	1+
302.34093	330	1+
302.88734	416	
303.20424	274	1+
304.12912	186	
305.36741	264	1+
305.86538	384	
306.39779	252	1+
306.58873	152	1+
306.87778	198	
307.89194	2250	1+
308.14167	1258	1+
308.23304	190	
308.84762	676	1+
308.87214	2756	1+
309.81957	400	1+
309.87278	1822	1+
309.88829	1164	
310.15841	796	1+
310.37762	258	1+
311.00804	326	1+
311.07745	268	1+
311.11667	212	1+
311.85253	242	
311.88470	13542	1+
312.08099	176	1+
312.22754	1804	1+
312.84844	220	
313.06030	266	1+
313.28463	174	1+
313.93447	274	1+
313.94547	280	1+
314.86553	2206	1+
314.89092	952	1+
315.16373	664	1+
315.37701	712	1+
315.69299	178	1+
316.37882	444	1+
316.89448	640	1+
316.95996	184	1+
316.98579	228	1+
317.34435	240	1+
317.85143	600	1+
317.92364	260	1+
318.85769	416	1+
319.01548	216	
319.88480	354	1+
319.93648	324	1+
320.85967	328	1+
321.35962	178	
322.07113	202	1+
322.32817	142	1+
322.40764	340	1+
322.85547	336	
322.88555	414	
323.85844	306	
323.92883	140	1+
324.35761	254	1+
324.85966	186	
325.04387	288	1+
325.90297	1368	
326.05226	192	1+
326.13693	286	1+
326.15429	180	
326.24408	4118	1+
326.39255	180	
326.86633	216	
326.87858	2816	1+
327.39018	890	1+
327.84453	312	1+
327.87844	2416	1+
328.37356	912	
328.81935	328	1+
328.89937	296	
329.78441	168	1+
329.89559	362	
330.03618	188	1+
330.10603	196	1+
330.16083	210	
330.88045	342	
330.89382	1168	1+
331.20271	736	1+
331.49639	164	1+
331.67219	112	1+
331.86109	178	
332.27926	248	1+
332.87980	1880	1+
332.95379	396	1+
333.17642	10354	1+
333.84191	310	
333.97879	200	1+
334.54263	94	1+
334.79893	244	1+
335.84248	482	
335.88636	986	1+
335.94153	508	1+
336.01227	462	1+
336.06831	342	1+
336.86660	310	
336.94493	442	1+
337.02339	412	1+
337.88437	688	1+
338.08151	222	1+
338.38522	314	1+
339.39073	228	1+
339.88812	572	1+
340.04730	232	1+
340.12344	232	1+
340.36762	226	1+
340.78933	212	
340.87100	200	
342.34768	290	1+
343.12325	268	1+
343.71444	340	1+
343.82834	208	1+
343.86992	370	1+
343.96006	232	1+
344.19646	184	1+
345.10501	210	
345.89296	196	
345.98795	278	1+
346.39582	210	1+
346.82516	184	
347.11107	208	1+
348.16964	518	1+
348.89170	302	1+
349.06625	208	1+
349.38706	196	
349.95918	614	1+
350.06762	264	1+
350.37132	192	
350.88684	1028	1+
350.96197	534	1+
351.05031	186	
351.85896	314	
352.12181	212	1+
352.61520	158	1+
352.77322	426	
352.90786	834	1+
353.04802	304	1+
353.36775	212	1+
353.77352	264	1+
353.85156	1372	1+
354.89024	974	1+
355.27084	398	1+
355.89249	816	1+
356.09081	254	1+
356.37013	298	1+
356.78029	268	1+
357.63623	216	1+
357.72101	410	1+
358.02399	440	1+
358.97113	204	1+
359.02736	330	1+
359.87327	572	1+
361.99283	214	
362.42599	176	1+
362.85589	196	
363.01172	198	1+
363.98079	260	1+
364.35761	234	1+
364.73695	234	1+
364.84916	246	
364.89660	218	1+
365.04348	182	1+
365.13127	254	1+
365.77887	268	1+
365.92879	262	1+
366.18328	450	1+
366.48545	144	1+
366.84134	2334	1+
367.32501	256	1+
367.36311	302	1+
367.70915	1366	1+
367.77957	222	1+
368.04166	404	1+
368.89306	610	1+
369.28192	422	1+
369.83989	472	1+
369.91911	232	1+
370.06348	200	1+
370.71709	610	1+
370.78429	528	1+
371.03921	260	1+
371.19305	210	
371.72496	526	1+
371.78109	204	1+
371.83585	214	
372.79944	296	1+
372.85704	260	
372.98036	310	1+
373.72058	686	1+
373.74206	206	
373.84177	690	1+
373.90144	242	
374.79399	392	1+
374.87185	200	
375.03875	186	
375.10057	188	1+
375.72878	216	
375.88772	732	1+
375.91865	400	1+
376.22280	3894	1+
376.34216	242	1+
376.39167	332	1+
377.87120	410	1+
378.06690	244	1+
379.73426	204	
379.85644	560	1+
380.72470	718	1+
380.73758	188	
380.85916	486	1+
381.04934	534	1+
381.40392	262	1+
381.72850	520	1+
381.79436	656	1+
382.38863	336	
382.85910	258	
383.26531	1740	1+
383.36220	356	1+
383.71321	180	
383.88975	732	1+
384.22246	308	1+
384.36694	300	1+
384.70689	232	1+
384.84980	5828	1+
384.89275	638	1+
385.22993	202	1+
385.39471	510	1+
385.44076	194	1+
385.53628	168	1+
387.20613	182	
387.22902	176	
387.65338	142	1+
387.72516	260	
387.79335	776	1+
387.90799	348	1+
388.04276	202	
388.74479	264	1+
388.79747	512	1+
388.85165	264	
389.20161	490	1+
389.94641	180	
390.05732	228	1+
390.80044	528	1+
390.84400	1184	
391.80426	338	1+
391.84336	846	
391.91965	210	
392.36211	176	1+
392.86552	760	1+
393.07947	360	1+
393.73756	248	1+
393.79643	988	1+
393.85513	764	1+
394.83276	584	1+
394.90384	290	1+
395.07562	176	1+
396.22589	198	
396.39982	452	1+
396.73465	364	
396.80728	438	1+
397.14424	260	1+
397.28124	748	1+
397.31870	326	
397.72782	584	1+
397.81061	264	1+
398.06158	194	1+
398.87113	314	
399.22270	716	1+
399.70143	322	1+
399.81352	282	
399.86411	916	1+
400.86971	654	1+
401.10335	194	1+
401.91147	188	
402.06602	214	1+
402.74029	342	1+
402.86434	2762	1+
403.25063	194	
403.74152	226	1+
403.81408	396	1+
404.34839	284	1+
405.29354	300	1+
405.86921	1386	1+
405.90323	376	1+
407.72471	374	1+
407.81230	196	
407.86675	10770	1+
408.05848	266	1+
408.81797	180	
408.93405	192	
408.98612	118	1+
409.09019	294	1+
409.72181	590	1+
409.81197	246	
410.85047	432	
411.07835	180	
411.14100	204	1+
411.81250	1096	
411.83774	374	
411.86934	472	
412.73349	746	1+
412.79680	232	
412.84713	766	
412.90815	298	1+
413.07765	542	1+
413.49010	154	1+
413.87834	762	
414.23302	324	
414.86428	228	
415.22960	176	
415.84821	242	
415.87709	884	1+
417.40629	244	1+
417.82157	184	
417.88412	464	1+
417.94738	272	1+
418.36242	288	
418.75698	224	1+
418.85935	666	1+
419.06687	256	1+
419.38729	220	
421.15482	110	1+
421.88443	1024	1+
422.17720	178	1+
422.86507	830	1+
422.93410	246	1+
423.69539	276	1+
424.09402	300	1+
424.12058	394	1+
425.31468	900	1+
425.74051	416	1+
425.87904	686	
426.77257	186	
426.86302	3106	1+
426.93696	202	
427.18176	230	1+
427.73442	1200	1+
428.06422	214	1+
428.10261	314	1+
428.85332	746	1+
428.88771	1100	1+
429.83167	264	
429.94488	190	1+
430.26699	380	1+
430.63351	176	1+
430.74098	874	1+
430.80505	394	1+
430.86145	1848	1+
431.04114	168	1+
431.86832	998	1+
432.24513	9816	1+
432.31358	294	1+
433.72326	172	1+
433.88540	766	1+
434.82591	208	
434.88665	538	1+
435.50275	96	1+
435.86105	182	
436.84852	206	1+
437.71730	306	1+
438.72225	198	1+
439.04190	224	1+
439.89242	730	1+
440.39732	324	1+
440.69787	200	
440.91838	110	1+
441.27023	138	1+
441.76107	192	1+
441.89417	200	
442.12795	180	
442.79288	182	1+
444.87375	2454	1+
445.74334	290	
445.97642	180	1+
446.73905	228	
446.76503	264	
446.87589	570	1+
447.15263	194	1+
447.25954	466	1+
447.29558	206	1+
447.76427	206	
448.78696	186	
448.80850	254	1+
448.89303	246	
449.87557	1178	1+
450.74751	400	
450.76758	852	1+
451.25876	188	1+
451.91048	184	
451.99866	152	1+
454.11653	176	1+
454.71346	234	1+
454.76831	250	1+
457.77121	234	1+
457.90504	946	1+
460.23313	264	1+
461.30882	614	1+
461.71484	192	
462.20975	192	1+
462.88511	1420	1+
462.96041	226	1+
463.18138	252	1+
463.83275	154	1+
463.96479	146	1+
466.15617	92	1+
467.77669	198	
467.89099	1358	1+
468.35353	236	
468.67172	238	1+
468.77897	674	1+
469.12155	240	1+
475.24291	188	1+
475.29093	894	1+
476.72167	252	1+
476.89307	204	1+
477.63741	312	1+
480.20565	200	1+
481.95572	144	1+
482.60624	234	1+
482.79823	346	1+
483.70408	222	1+
485.89887	1134	1+
486.79340	548	1+
487.79861	370	1+
488.18586	164	1+
489.25346	290	1+
489.30599	700	1+
490.73770	254	1+
490.91300	184	
491.79979	464	1+
491.84794	402	1+
492.73341	260	1+
496.34789	448	1+
497.80224	312	1+
498.29616	644	1+
498.78450	214	1+
499.21012	190	1+
499.24938	212	1+
499.73687	212	
500.65354	176	1+
501.30596	322	1+
501.81132	362	1+
502.35430	156	1+
503.48934	174	1+
503.73102	222	1+
504.14313	310	1+
504.20883	220	1+
504.80530	180	
505.70184	188	
505.78031	228	1+
507.25610	158	1+
507.29011	292	1+
508.36041	266	1+
508.75464	166	1+
509.36330	158	1+
509.86184	928	1+
509.92905	218	
511.23661	302	1+
511.34376	234	1+
512.31096	198	1+
END IONS

###FS:    #m/z: 336.94746 #charge 1+
###MS: 34
###MSMS: 37
BEGIN IONS
TITLE=Cmpd 27, +MS2(336.9475), 28.0-35.0eV, 0.8min #37
RTINSECONDS=45.267
SCANS=34,37
PEPMASS=336.94746	495640
CHARGE=1+
189.86421	238	
196.88552	318	1+
197.96463	104	
198.95605	324	1+
205.94996	218	
205.96923	228	1+
208.88870	146	
209.88874	118	
210.88633	532	
211.92091	120	
211.94510	6026	1+
212.88053	3812	1+
213.94069	2456	1+
214.13025	140	
214.87869	256	
215.88790	1550	1+
215.93760	466	1+
217.88452	652	1+
217.93896	142	
223.95883	392	1+
224.97913	102	
226.06172	196	1+
226.15497	178	
226.89464	330	
227.89690	254	
227.95675	282	
228.11864	276	1+
228.89274	942	1+
229.65477	104	
229.95606	6982	1+
230.89014	6258	1+
231.12965	232	1+
231.95098	3658	1+
232.82632	130	
233.16951	102	
233.82692	398	1+
233.89710	960	1+
233.94648	450	
235.07928	282	1+
235.11865	228	
235.89534	882	1+
236.13647	102	
236.50447	112	
236.85008	158	
236.86898	112	
239.52027	124	
239.83693	242	1+
239.94366	242	1+
240.94498	174	1+
240.96144	122	
241.89778	118	
243.09781	106	
243.15139	150	
244.07346	150	
244.98410	124	
245.02916	184	1+
245.22104	102	
245.83898	124	
245.94428	150	
245.96732	126	
246.16266	376	
246.65927	136	
246.97619	256	
247.96596	1750	1+
248.01108	108	
248.90028	1632	1+
249.40701	138	
249.96225	682	1+
250.01373	126	
250.83228	562	1+
250.95478	148	
251.07552	246	1+
251.39444	108	
251.65188	122	
251.90924	310	1+
251.97176	110	
252.08068	160	1+
252.16129	104	
252.94211	116	
252.97193	4270	1+
253.90651	934	1+
254.07440	374	1+
254.15062	106	
254.86488	148	
254.94029	156	
254.96670	1666	1+
255.07645	314	1+
255.10398	142	
256.82935	106	
256.91627	372	1+
256.96429	274	
257.83840	240	1+
258.81952	174	1+
258.91105	182	
260.34533	122	
260.80432	120	
261.15453	264	1+
262.08332	160	
263.05572	148	
264.91975	114	
265.17160	220	1+
266.34977	178	
266.84522	102	
266.86545	136	
267.04064	130	
267.84215	210	
267.86195	226	1+
268.03533	134	
268.11329	294	1+
268.84260	1194	1+
268.91844	106	
269.11332	162	1+
269.79959	454	1+
269.92497	112	
270.89868	112	
270.95048	134	
270.98135	436	1+
271.84466	150	
271.91969	308	
271.96162	210	1+
272.12138	228	1+
272.16388	102	
272.84639	176	
273.79448	182	
273.84971	110	
274.45783	114	
275.95408	136	
276.04588	120	
276.85630	434	1+
276.91751	182	1+
277.84014	310	
278.11408	130	
278.80881	116	
278.83557	732	1+
279.03036	260	1+
279.79100	280	1+
279.86433	184	1+
279.91427	120	
280.11967	136	
280.26593	396	1+
280.40183	118	
280.79262	198	1+
280.81150	182	
280.94845	104	
281.06859	146	1+
281.51048	112	
282.85968	322	1+
283.79636	262	
284.78666	174	
285.12573	252	1+
285.20099	152	
285.85131	438	
286.04157	160	1+
286.79921	130	
286.85227	1596	1+
287.01520	104	
288.80735	334	1+
288.89134	106	
289.80768	228	1+
289.91200	102	
290.06481	106	
290.14433	130	
290.85857	714	1+
290.90811	102	
291.79059	238	
291.80972	240	
292.06186	200	1+
292.10466	118	
292.43606	116	
292.81328	136	
293.11001	278	1+
293.93590	102	
294.00083	156	
294.02988	198	1+
294.17586	364	1+
294.84737	132	
295.08645	106	
295.84015	124	
296.80988	410	1+
296.91493	142	
297.79331	104	
298.80948	194	
298.85490	180	1+
298.97338	104	
299.08788	158	1+
299.67104	104	
300.05133	182	
300.15570	106	
301.84560	236	1+
301.87872	262	1+
302.06004	240	1+
303.19695	106	
303.80788	378	1+
305.77612	154	
306.88779	246	
307.82443	118	
308.12997	192	1+
308.67044	162	
308.88500	208	
309.81121	114	
309.86924	142	
310.31109	166	
310.41001	128	
310.87924	478	1+
310.92932	126	
311.97307	232	1+
312.86236	118	
313.44722	148	1+
313.84727	148	1+
313.87951	176	1+
313.91852	102	
316.81761	132	
317.81728	140	
317.87716	228	1+
318.74997	162	1+
318.85169	150	1+
319.15426	424	1+
320.11089	128	
320.15893	362	1+
320.60678	108	
322.10359	148	
322.31403	116	
323.88695	110	
324.89420	316	
326.88378	142	
326.95994	130	
327.18052	206	1+
327.33617	116	
327.88200	138	
327.88880	434	1+
328.82257	116	
328.88894	410	1+
329.87474	178	1+
330.18639	122	
330.20458	134	
332.01553	116	
335.89255	138	
336.21518	140	
336.77013	242	1+
337.18903	194	
337.33152	150	1+
337.55950	104	
337.83412	200	1+
338.16889	426	1+
338.87615	154	
340.80674	218	1+
340.87889	140	
END IONS

###FS:    #m/z: 340.94202 #charge 1+
###MS: 38
###MSMS: 39
BEGIN IONS
TITLE=Cmpd 28, +MS2(340.9420), 28.0-35.0eV, 0.8min #39
RTINSECONDS=48.9395
SCANS=38-39
PEPMASS=340.94202	2592780
CHARGE=1+
189.86627	154	
192.89301	184	
192.92525	160	
194.88844	170	
196.88721	288	
203.88272	136	
204.41758	118	
205.94792	612	1+
207.87524	126	
207.88474	422	1+
208.88714	362	1+
208.95869	282	1+
210.93881	692	1+
212.87821	1130	1+
212.95073	140	
212.97138	136	
213.41589	170	
213.88118	704	1+
213.94061	1286	1+
214.89561	174	
215.88639	1020	1+
215.93741	232	
216.41350	152	
217.88309	722	1+
217.94264	180	
218.91437	126	
219.87971	176	
220.87877	230	
221.88908	208	
222.89161	134	
223.96170	468	1+
226.89708	208	
226.94789	342	
227.95657	334	
228.89244	184	
229.89561	122	
230.88854	1742	1+
231.12686	142	
231.95075	1580	1+
233.89867	856	1+
233.94805	414	1+
234.02315	128	
234.14098	164	
234.82289	216	1+
235.89487	216	
235.94799	146	
236.87371	196	
237.13030	134	
237.64821	150	
237.89564	122	
238.03613	184	1+
239.90186	114	
240.79788	184	
240.83743	140	
240.91413	120	
240.95711	118	
241.82110	118	
242.02793	114	
244.95661	242	
245.03825	126	
245.83712	152	
245.96080	166	
246.16001	216	
246.66394	148	
246.94149	188	1+
246.97987	188	
247.87545	118	
247.98530	264	1+
248.90088	802	1+
249.83623	170	
249.90277	458	1+
249.96295	548	1+
250.99256	248	
251.15303	324	
251.64548	160	
251.78953	264	1+
251.90987	144	
251.96131	276	
252.00069	138	
252.98657	196	1+
254.93964	212	
254.96657	1052	1+
255.07412	194	
255.11166	128	
255.78329	352	1+
256.09158	124	
256.91541	312	1+
256.96308	230	1+
257.79895	260	1+
258.96174	136	
259.33598	114	
259.89368	126	
259.95997	600	1+
260.85577	148	
260.99041	136	
261.15375	126	
261.46041	116	
261.84169	198	
262.84874	312	1+
262.88899	230	1+
264.79806	186	1+
264.96028	134	
265.01985	302	1+
265.08786	156	
266.82559	156	1+
267.13737	286	
267.85625	120	
268.11237	268	1+
268.79764	314	1+
269.64394	114	
269.79798	298	1+
269.85402	142	
270.84445	436	1+
271.93298	298	1+
272.93768	180	1+
273.79377	738	1+
274.81984	120	
275.80628	130	
275.84710	572	1+
276.02271	120	
276.80825	146	1+
276.85080	494	1+
278.05953	150	
278.79728	132	
278.85320	186	
278.97087	122	
279.03255	176	
279.86483	112	
280.09814	120	
280.27562	112	
280.79181	214	1+
280.91022	198	1+
282.85513	244	
283.78701	414	1+
283.88231	148	
284.13872	180	
285.20502	168	
286.12438	116	
286.15323	220	
286.80322	120	
286.91191	132	
287.81241	116	
288.11149	188	
288.81199	206	
289.07115	312	1+
289.79783	292	1+
290.12892	190	1+
290.78910	118	
290.85655	118	
290.92685	164	1+
291.80450	372	
292.82469	260	1+
292.87122	506	1+
293.12518	112	
294.05604	148	1+
294.14671	134	
295.14637	118	
295.85734	132	
296.04096	258	1+
296.81016	112	
296.86805	226	
297.79798	490	1+
297.87459	122	
297.89286	130	
297.97444	178	
301.87728	184	
302.03394	192	1+
302.09674	128	
303.06386	164	
303.80651	126	
303.93346	126	
304.87551	374	1+
305.80378	242	
305.87889	220	1+
305.93635	114	
306.12272	196	1+
306.28411	380	1+
307.17099	138	
307.29174	334	1+
307.31195	170	
307.79940	242	
307.88936	254	
308.66576	266	
308.79600	142	
308.87125	170	
308.89543	210	
309.19324	186	1+
309.81802	150	
310.88202	956	1+
310.99581	386	1+
312.80665	124	
312.87570	126	
313.87889	148	
313.97086	134	
314.82112	210	
315.81563	122	
317.87772	128	
321.81721	150	
323.81365	118	
323.83417	184	1+
324.89310	314	1+
326.11698	156	1+
326.16287	238	
327.16123	198	
327.82825	150	
328.18594	114	
328.82902	152	
328.94283	146	
329.69275	192	1+
329.87492	242	
330.81536	274	
330.87862	134	
333.76683	276	1+
333.79277	116	
337.19354	230	
337.82974	152	
338.86905	114	
341.83977	134	
341.90138	222	
342.90303	120	
343.18503	162	
343.76537	204	1+
344.87879	192	1+
END IONS

###FS:    #m/z: 336.94754 #charge 1+
###MS: 38
###MSMS: 40
BEGIN IONS
TITLE=Cmpd 29, +MS2(336.9475), 28.0-35.0eV, 0.9min #40
RTINSECONDS=49.712
SCANS=38,40
PEPMASS=336.94754	466764
CHARGE=1+
114.28708	102	
158.09829	110	
182.86808	396	1+
197.87842	174	
199.10598	154	
200.88121	106	
204.98162	102	
205.95209	110	
208.01378	120	
209.12852	144	
209.94298	250	
210.88238	536	1+
211.94489	5862	
212.87969	3496	1+
212.94671	174	
213.05683	108	
213.93914	3482	1+
214.02632	102	
214.87550	130	
215.88850	1218	1+
217.07315	132	
217.88253	510	
218.44198	102	
222.95678	134	
223.96253	616	1+
224.40096	168	
225.01815	158	
226.11422	214	
226.89908	170	
227.89252	168	
227.95216	170	
228.89400	788	1+
228.94640	110	
229.04462	210	1+
229.95572	6124	1+
230.88934	5874	1+
231.11154	312	1+
231.16278	88	1+
231.51720	104	
231.95120	2556	1+
233.89753	854	1+
233.94836	540	1+
234.49893	120	
234.65783	100	1+
235.08044	364	1+
235.89561	414	1+
236.84742	132	
237.05950	172	1+
237.10711	112	
237.64978	240	
237.79060	158	1+
238.95005	206	1+
239.90487	244	1+
240.95945	176	1+
244.13125	146	
245.12501	230	1+
246.01827	154	1+
246.90264	310	1+
246.97714	222	
247.96557	1248	1+
248.90153	1618	1+
249.04013	184	
249.82929	152	
249.96517	698	1+
250.83262	694	1+
250.90134	122	
250.94705	126	
251.78804	114	
251.96294	158	
251.96805	162	
252.50479	234	1+
252.90394	130	
252.93424	118	
252.97216	2656	
253.83517	496	1+
253.90625	1078	1+
254.07236	502	1+
254.96582	1456	1+
255.09917	106	
255.12586	108	
255.78075	158	1+
255.83841	116	
255.85365	168	
255.90920	180	
256.91040	164	
256.96165	338	1+
257.85358	144	
257.91286	108	
258.80643	114	
258.84958	212	
259.14113	138	
259.95748	230	
260.16179	140	
260.84567	160	
261.83316	146	
262.94940	104	
263.83078	130	
264.05617	124	
264.22812	130	
265.08921	128	
265.85987	148	
267.13366	198	
267.84152	312	
267.97712	204	1+
268.79663	344	1+
268.83908	1508	1+
270.08431	118	
270.14796	104	
270.79903	394	1+
270.98352	428	1+
271.84731	268	
271.92062	298	1+
272.06694	120	
272.13726	118	
272.84879	144	
272.98105	212	
273.16846	144	
273.79436	350	1+
273.84928	786	1+
273.90736	342	1+
275.79847	114	
275.98132	192	1+
276.82026	144	
277.06476	234	1+
277.83577	136	
277.95867	104	
278.83524	532	1+
279.85774	140	
281.81032	216	1+
281.86975	112	
282.03137	204	1+
283.09425	176	
283.78694	158	
283.80294	134	
283.86423	112	
285.20255	128	
285.85125	282	
286.15813	154	
286.85029	1774	1+
287.80251	150	
287.81815	110	
288.85947	474	1+
289.86137	392	1+
290.04443	238	1+
290.14188	152	
290.78497	182	
291.80347	588	1+
292.10396	468	1+
292.43825	254	1+
292.74781	116	
293.06945	126	
293.88751	152	
294.00215	148	
294.15498	208	
294.17800	120	
294.67113	234	
294.68792	114	
294.85597	166	
294.88179	184	
295.16909	132	
295.18596	178	
295.81465	106	
295.84225	162	
295.88960	152	
295.97306	134	
296.04192	140	
296.83429	174	
296.87425	192	
296.90743	104	
297.87945	134	
298.31105	140	
298.80123	154	
298.86808	120	
299.08603	106	
299.80803	158	
299.86807	282	1+
299.88465	190	1+
300.15371	118	
300.23480	112	
300.85153	368	1+
300.88667	248	1+
301.11129	140	
302.94254	148	
303.80539	186	
304.85775	124	
305.02820	140	
305.27867	244	1+
306.88389	214	
307.03229	112	
307.88892	138	
308.01121	126	
308.29413	304	1+
308.81356	400	1+
308.88127	274	
309.32397	158	1+
309.82044	412	1+
309.86809	210	
310.88012	890	1+
311.40322	140	
312.15036	182	1+
313.66637	108	
313.80658	152	
313.87958	246	1+
314.81958	216	
315.82437	140	
316.85917	120	
316.88398	228	1+
317.17745	146	
318.88357	220	1+
320.15604	292	1+
320.82214	176	1+
321.76635	106	
322.28845	120	
323.24531	150	
324.89226	440	1+
324.93237	102	
325.95128	226	1+
326.30298	130	
326.89680	160	
327.11281	110	1+
327.75104	134	
327.87874	822	1+
329.87060	130	
333.82540	208	1+
334.78400	122	
335.75741	354	1+
337.18508	294	
338.16942	244	
339.17191	332	
339.65809	118	
END IONS

###FS:    #m/z: 359.96352 #charge 1+
###MS: 38
###MSMS: 41
BEGIN IONS
TITLE=Cmpd 30, +MS2(359.9635), 28.0-35.0eV, 0.9min #41
RTINSECONDS=50.484
SCANS=38,41
PEPMASS=359.96352	339594
CHARGE=1+
196.87874	204	1+
198.05346	274	
202.08542	128	
207.95033	368	1+
208.88940	274	
209.94525	1346	1+
210.93648	212	
211.15071	150	
213.08713	124	
213.88651	124	
216.06387	148	
216.41014	226	
218.91479	154	
220.95681	196	
221.89023	130	
221.94147	120	
222.95340	1850	1+
223.88930	222	
224.89303	126	
224.94865	3820	1+
224.97251	202	
225.41285	138	1+
226.11706	126	
226.94801	9030	1+
226.97283	216	
228.89439	150	
228.94298	11076	1+
229.31967	82	1+
229.79146	200	1+
230.07701	414	1+
230.88539	316	1+
232.85697	266	1+
233.43448	118	
233.95878	344	1+
234.94432	146	
235.11780	170	
235.82563	176	
238.90117	222	1+
239.14920	368	
239.42753	136	
239.78434	174	
240.13249	628	1+
240.82058	212	1+
240.94299	452	
240.96458	1706	1+
241.11667	214	
241.78780	346	1+
241.94216	408	
242.96122	1528	1+
243.07673	196	
243.89778	216	1+
244.90113	148	1+
244.95839	4050	1+
245.94317	474	
246.95332	5346	1+
246.98526	126	
247.10297	126	
248.01238	224	1+
248.80706	382	1+
248.98549	120	
249.12839	230	1+
250.95707	206	
250.97369	148	
251.06025	204	1+
251.78902	192	
251.96778	152	
252.10545	388	1+
252.95533	314	
253.83529	166	
253.87915	148	
254.11212	130	
254.80332	144	
254.83136	176	1+
256.08886	140	
256.17786	288	1+
256.37198	246	1+
256.79246	180	1+
256.87965	132	
257.16078	406	
257.86128	262	1+
258.05976	128	
258.07630	188	
258.14566	922	1+
258.83582	340	1+
258.97539	414	
259.10628	136	
259.97906	184	
260.08392	350	1+
260.85302	132	
260.96832	1216	1+
261.08563	418	1+
261.15813	378	1+
261.95047	466	1+
262.79499	170	
262.86700	164	1+
262.95415	400	1+
263.83353	294	1+
263.97698	220	1+
264.85417	122	
265.84609	122	
265.90846	158	
265.97628	542	1+
266.11302	222	1+
266.15209	118	
266.81625	386	1+
267.08564	142	1+
267.79660	194	1+
267.85972	156	
267.97260	1146	1+
268.11415	250	1+
268.79652	208	1+
269.96965	1226	1+
270.91249	230	1+
271.84521	454	1+
273.02148	162	
273.88432	164	
274.84428	136	
275.17415	178	
275.98922	214	1+
276.10878	198	
276.84546	368	1+
276.92984	166	
277.04715	286	1+
277.86171	334	1+
277.91484	124	
278.04994	244	1+
278.13393	176	
278.80126	124	
279.00513	150	
279.10383	354	1+
279.15845	204	1+
279.55588	124	1+
279.79272	762	1+
280.26122	146	
280.84407	290	1+
280.89827	156	
280.92942	284	
281.13734	250	1+
282.90133	230	1+
283.01220	152	
283.07091	304	
283.10948	184	1+
283.18808	192	
283.83260	158	
283.98663	416	1+
284.07339	150	
284.13762	188	
284.26450	166	
284.87621	136	
285.79637	202	1+
286.81703	278	1+
286.88320	134	
288.87018	230	
289.87702	178	
289.93397	218	
290.79484	178	
290.86214	296	
290.90077	134	
291.79213	564	1+
291.85587	418	1+
292.06125	134	
292.13235	582	1+
292.43519	154	
293.85699	726	1+
293.87673	218	
293.93871	126	
294.15908	138	
294.85999	574	1+
295.10312	142	
295.49185	128	
295.80513	120	
296.80865	180	
297.07141	252	1+
297.81013	124	
297.83262	252	1+
297.95950	150	
298.80487	1048	1+
298.98036	142	
299.13822	672	1+
299.87166	266	1+
300.23614	222	1+
301.02328	286	1+
301.08000	378	1+
301.78510	142	
301.79698	166	
301.85384	140	
302.85444	134	
303.81446	150	
304.44481	136	
304.81167	120	
305.87417	122	
306.78162	158	
307.16414	164	1+
307.28636	224	
307.88982	572	1+
308.80191	176	
309.13494	372	
310.80467	498	1+
310.87793	300	
311.03998	184	1+
311.81551	284	1+
311.88609	140	
312.04874	200	1+
312.88757	296	1+
312.94698	146	
313.89035	174	1+
314.82957	118	
315.11450	128	
315.26529	174	
316.81958	410	1+
318.93622	428	1+
319.00677	254	1+
319.71644	140	1+
319.82252	404	1+
320.01247	176	1+
320.14887	138	
320.75943	126	
322.32528	128	
322.77514	174	1+
322.82618	150	
322.92778	156	
323.01773	126	
323.93294	120	
324.89482	438	1+
326.02717	122	
326.11041	128	
326.15933	452	1+
327.17567	138	
328.20151	152	
328.88899	164	
329.87525	134	
330.84068	120	
330.88747	130	
331.87093	216	1+
332.81288	188	
333.12578	136	
334.05507	218	
334.87978	176	1+
334.90864	132	
335.17557	216	1+
335.84118	238	1+
336.94558	642	1+
337.12063	808	1+
337.86013	230	1+
338.02453	182	1+
338.05553	118	
338.32394	178	
338.76583	226	1+
339.84010	120	
340.19769	154	
340.75609	236	1+
340.93939	308	1+
341.75848	198	1+
342.88784	218	1+
343.18701	170	
343.96142	122	
344.17489	330	1+
347.08264	146	1+
348.71259	210	1+
349.11985	498	1+
349.71477	240	1+
350.76198	122	
353.75626	124	
353.92166	226	1+
354.83294	194	1+
356.77772	146	
357.22376	444	1+
357.77977	128	
358.76380	324	1+
359.19290	122	
359.71285	444	1+
359.76493	206	1+
359.86969	220	1+
360.71611	596	1+
362.20588	190	
363.95544	134	
363.97023	122	
364.75615	126	
END IONS

###FS:    #m/z: 322.93113 #charge 1+
###MS: 42
###MSMS: 43
BEGIN IONS
TITLE=Cmpd 31, +MS2(322.9311), 28.0-35.0eV, 0.9min #43
RTINSECONDS=54.1605
SCANS=42-43
PEPMASS=322.93113	5216942
CHARGE=1+
185.92432	126	
192.88952	374	1+
196.01732	156	
196.88543	410	
200.84036	128	
201.04278	198	
205.94847	384	1+
206.01276	106	
207.09273	166	
207.87550	106	
207.97256	184	
209.12413	196	
209.94943	146	
210.90149	340	1+
212.87978	260	1+
214.89288	124	
215.89148	140	
221.94329	172	
222.95488	1148	1+
223.95965	834	1+
227.93068	190	
228.84157	140	
229.88870	730	1+
230.79058	118	
230.86076	182	
230.88898	528	1+
231.12275	264	
232.12446	122	
232.14353	154	
233.90053	272	
234.15044	140	
234.42038	108	
235.11580	144	
235.92128	116	
237.90576	110	
238.83517	142	
238.89182	134	
239.08593	134	
239.61900	104	
239.78643	548	1+
240.82408	156	
240.94142	2718	
240.96078	212	
241.08703	108	
241.85840	110	
241.94012	10104	1+
241.96593	128	
242.82061	344	1+
242.86360	132	
242.94237	7156	1+
242.97029	112	
243.79302	158	
243.82332	214	1+
244.05048	184	1+
244.12196	108	
244.85526	218	
244.94108	2076	1+
244.98195	256	
246.16453	130	
246.93513	142	
246.97701	670	1+
247.85164	194	
247.95483	116	
248.85305	150	
248.89367	344	1+
249.13147	106	
250.15920	334	1+
250.95057	344	1+
250.96873	136	
251.78305	188	1+
251.92142	222	1+
252.01130	152	
252.10914	164	
255.07225	174	1+
255.10854	210	
255.80539	228	
256.10888	198	
256.79349	590	1+
256.83575	136	
257.79710	506	1+
258.15867	142	
258.83014	362	1+
258.91880	118	
258.97490	112	
259.17577	118	
259.85099	132	
260.13552	284	1+
260.16225	150	
260.33614	124	
260.65855	104	
260.82713	724	1+
261.47181	104	
261.98214	110	
262.13711	212	1+
262.34428	346	1+
262.92025	260	
263.83432	146	
263.85031	114	
264.83397	134	
264.99565	112	
265.85430	112	
266.83345	108	
266.86610	158	
267.93835	204	
268.17486	210	
268.91493	172	
269.00154	106	
269.17341	288	1+
269.79825	304	1+
269.93351	172	1+
271.80017	302	1+
271.84660	352	1+
271.91506	174	
272.13396	322	
272.87979	124	
273.16659	132	
273.79235	1044	1+
273.81452	132	
273.82948	212	1+
274.15654	108	
275.80741	248	
275.85200	312	1+
276.00145	220	1+
276.81037	114	
276.83938	218	
278.97192	88	1+
279.09174	522	1+
279.15259	154	1+
279.85860	194	
280.80294	148	
281.79696	128	
282.86281	594	1+
283.05874	160	1+
283.78871	434	1+
283.80877	134	
283.87764	244	
284.13825	110	
284.29488	128	
284.92421	132	
285.20030	222	
285.86288	150	
286.15574	118	
286.65963	112	
286.80051	168	
286.87590	104	
286.92208	166	
287.79481	146	
288.80389	212	
288.91458	106	
289.16009	130	
289.79115	564	1+
289.85609	352	1+
289.87991	108	
291.11618	126	
291.80430	938	1+
292.16642	194	
292.86810	194	
293.06484	114	
293.16811	152	
293.79979	176	
293.85879	150	
294.89382	130	
295.89032	180	
296.04312	168	
296.12250	120	
296.81081	158	
296.85245	170	
298.80227	214	
298.86469	104	1+
299.78908	170	
299.91214	122	
300.72449	120	
300.78464	250	
301.16305	144	
301.86530	126	
303.81174	374	1+
303.87165	168	
304.14709	140	
304.89128	146	
305.59202	114	
306.88608	880	1+
306.91018	112	
307.29967	428	1+
307.79927	830	1+
307.88812	496	1+
308.30208	368	1+
308.66607	138	
309.14687	202	1+
310.30585	242	
310.82302	112	
310.87720	760	1+
310.93419	124	
312.05012	96	1+
312.80945	212	
313.81460	554	1+
314.81819	464	1+
316.03398	218	1+
316.78224	128	
317.87009	104	
318.00583	108	
318.19204	110	
319.81000	186	1+
320.10703	196	1+
320.15887	512	1+
320.20551	108	
321.04969	128	
321.88885	120	
322.89499	116	
322.95268	160	1+
324.13773	104	
324.87257	136	
324.89540	810	1+
325.72965	124	
325.80542	120	
325.93441	218	1+
327.71656	128	
END IONS

###FS:    #m/z: 340.94163 #charge 1+
###MS: 42
###MSMS: 44
BEGIN IONS
TITLE=Cmpd 32, +MS2(340.9416), 28.0-35.0eV, 0.9min #44
RTINSECONDS=54.933
SCANS=42,44
PEPMASS=340.94163	2301716
CHARGE=1+
189.86422	202	
192.12992	110	
192.89676	100	
192.92715	438	
196.88673	290	
203.88764	172	
210.88289	136	
210.93801	186	
212.87771	1278	1+
212.89561	122	
213.93985	2054	1+
214.89748	184	
215.09938	134	
215.88674	1428	1+
215.93527	360	
216.90042	98	
217.88499	310	
217.93711	282	
218.88179	158	
220.88095	102	
223.96091	108	
224.01277	104	
225.88201	194	1+
225.95148	198	1+
227.40323	134	
227.44930	110	
228.91385	138	
230.89158	548	
231.01236	102	
231.11698	108	
231.88993	430	
231.95152	1878	1+
232.55549	102	
232.89099	288	
233.89760	1364	1+
233.94848	560	
235.05632	110	
235.08661	112	
235.86983	206	
235.89444	464	1+
236.83314	98	
237.09611	98	
237.13991	158	
237.89275	144	
238.02517	122	
238.79566	126	
239.10758	120	
239.78595	208	
240.83528	108	
240.88413	126	
241.84095	118	
241.95703	288	1+
243.82867	138	
246.97406	616	1+
247.40794	100	
248.89828	466	1+
249.89994	334	1+
249.95876	504	1+
251.95962	244	
253.87948	304	1+
254.90706	200	
254.96630	1112	1+
255.07393	280	
255.92216	104	
256.89197	254	1+
256.91372	374	1+
256.95954	228	1+
257.78074	172	
257.79875	526	1+
257.94550	102	
258.84812	390	1+
259.02094	138	1+
259.16797	262	1+
259.88488	180	1+
259.95814	286	
260.83481	122	
261.15942	114	
261.84506	152	
261.99230	178	1+
262.15222	136	
263.84846	344	1+
264.79554	138	
265.90972	246	1+
266.42330	106	
266.85942	176	
266.91401	192	1+
267.07013	188	1+
267.13107	148	1+
267.80303	130	
268.17469	176	
268.84292	146	
269.79856	236	
270.00152	138	
270.81330	204	1+
270.94544	316	1+
271.79696	314	1+
271.84369	152	
271.91375	160	
272.16001	158	
272.85405	232	1+
272.91924	206	
273.16548	162	
273.34828	104	
273.64256	124	
273.79136	328	1+
273.93978	102	
274.91899	152	
275.80870	536	1+
275.95383	128	
276.84863	336	1+
279.16915	224	1+
280.00095	178	1+
280.79016	110	
280.87434	192	1+
280.95666	170	
281.05136	130	
281.34562	98	
281.79468	104	
281.93097	100	
282.35380	108	
282.86248	494	1+
283.79037	190	
283.86719	368	1+
285.79403	346	1+
285.81663	144	
285.85668	120	
286.11325	170	
286.15830	328	
289.78947	154	
289.81030	184	
290.78472	150	
290.86550	108	
291.07045	144	
291.80430	216	
291.96971	156	
292.05114	146	
292.44313	110	
292.85914	210	
292.94226	140	
293.84568	132	
294.18941	122	
294.43319	100	
294.67538	178	
294.85820	132	
294.86974	384	1+
296.39982	106	
296.97193	344	1+
297.43880	132	1+
297.81794	116	
298.07148	138	
298.17827	124	
298.80691	126	
299.78268	138	
301.82348	136	
302.87837	192	1+
303.67587	138	
303.80677	98	
305.26614	100	
305.35170	104	
305.78217	168	
306.19788	114	
306.79779	472	1+
306.88360	350	
307.80247	312	1+
307.88798	256	
308.66831	152	
308.88931	138	
309.81381	198	
309.98222	100	1+
310.82577	148	
310.87730	238	
311.54542	106	
311.88593	146	
312.80634	198	
312.83820	116	
312.87232	532	1+
312.95768	108	
313.28530	200	1+
314.81918	114	
316.36642	116	
317.89645	208	
319.52585	98	
320.83127	102	
320.88887	134	
323.31353	110	
323.48696	100	
324.08579	118	
324.88717	308	1+
326.17538	148	
327.80483	108	
327.82177	128	
328.18014	144	
328.80786	150	
328.82573	250	
328.88621	538	1+
330.81727	514	1+
330.88601	124	
333.81670	114	
334.84135	100	
336.07434	130	
337.19177	98	
337.35587	154	
338.87188	232	1+
340.03685	154	
342.71372	258	1+
342.90936	162	
END IONS

###FS:    #m/z: 363.95778 #charge 1+
###MS: 42
###MSMS: 45
BEGIN IONS
TITLE=Cmpd 33, +MS2(363.9578), 28.0-35.0eV, 1.0min #45
RTINSECONDS=55.705
SCANS=42,45
PEPMASS=363.95778	1435232
CHARGE=1+
182.86997	142	
183.86886	134	
186.94938	120	
187.87035	138	
189.86263	1888	1+
190.93133	124	
191.85848	918	1+
193.85362	146	
196.88329	732	1+
205.87928	190	1+
205.94900	160	
207.40695	154	
207.87562	636	1+
207.94890	164	
208.88712	110	
209.12898	134	
209.94352	1658	1+
210.88313	788	1+
212.87968	8528	1+
216.41044	150	
218.91560	166	
219.86363	218	
222.95270	1194	1+
223.98956	178	1+
224.94899	3378	1+
225.88679	482	1+
226.82539	138	
226.94790	12138	1+
227.02894	112	
227.06505	218	
227.79206	266	1+
228.79479	228	1+
228.89476	1800	1+
228.94307	12696	1+
229.09556	132	1+
230.07631	206	1+
230.61898	134	
230.79112	272	
230.82062	180	1+
230.89032	12472	1+
230.98370	104	1+
231.01823	114	
231.78291	122	1+
231.95211	284	1+
232.00304	114	
232.88669	1326	1+
234.12800	132	
234.14866	172	
234.87954	1026	1+
234.94541	118	
235.11996	152	
235.14294	138	
235.82607	250	1+
236.13967	116	
236.96835	190	1+
237.06582	130	
237.88309	160	
238.06744	338	1+
238.42947	302	1+
238.80086	114	
239.07379	220	1+
239.78647	216	1+
240.13562	294	1+
240.82471	302	1+
240.94162	786	
240.96223	1462	1+
241.00447	340	1+
241.11409	146	1+
241.94327	1920	1+
242.06628	190	1+
242.95883	1392	1+
244.12856	188	
244.82043	290	
244.95807	6626	1+
245.79178	366	1+
245.83596	528	1+
245.88761	118	
245.94120	304	
246.16009	166	
246.90357	726	1+
246.95361	8088	1+
247.00821	188	1+
248.10977	118	
248.80345	438	1+
248.85145	300	1+
248.90103	3652	1+
250.08256	260	1+
250.89859	828	1+
250.94678	264	1+
250.96988	516	1+
251.03925	124	
251.11132	142	
251.80101	182	
252.10901	498	
252.13376	136	
252.89579	174	
252.96229	114	
253.01094	118	
253.09367	362	1+
253.83653	326	1+
253.90697	1448	1+
253.95391	180	1+
255.02450	220	1+
255.34626	142	
258.83728	186	
258.97350	302	
259.90178	174	
259.97554	204	
260.84539	114	
260.96895	862	1+
262.83076	222	
263.06010	114	
263.15165	248	1+
263.81881	314	1+
263.98065	130	
264.00194	140	
264.81827	212	1+
264.96350	214	
265.08024	144	
265.90791	132	
265.98008	180	
266.81379	416	1+
266.85748	274	1+
267.13189	178	
267.78251	256	1+
267.97462	866	1+
268.13249	208	1+
268.85462	192	1+
268.90051	118	
268.95374	218	
269.97132	910	1+
270.80090	116	
271.84774	282	
271.91633	816	1+
272.14712	112	
274.89746	128	
275.79596	152	
276.85001	664	1+
277.80985	288	1+
278.79656	312	
278.81635	170	1+
279.10707	240	1+
279.79945	132	
279.85536	128	
280.79204	1314	1+
281.85499	210	
282.01862	130	
282.04502	120	
282.80432	158	
283.07080	176	
283.78570	318	1+
283.85173	284	
284.18606	134	
284.84480	1542	1+
285.84696	1288	1+
286.79590	156	
286.88033	210	1+
287.80982	118	
288.13152	234	
289.11095	192	1+
289.80476	112	
289.88342	140	
290.78986	782	
290.81928	334	1+
291.87931	128	
291.97471	120	
293.11835	502	1+
293.85462	468	1+
294.82440	118	
294.85966	336	1+
294.94072	122	
296.80927	534	1+
296.93684	156	
297.97348	114	
298.13011	258	1+
298.80370	1498	1+
298.82389	142	
299.87200	222	
300.80277	400	
300.87579	118	
301.05132	336	1+
301.81176	340	
301.86238	764	1+
301.91672	134	
302.24649	138	
302.88595	124	
303.13177	202	1+
303.44780	308	1+
303.80597	1300	1+
303.85726	3374	1+
304.44746	212	1+
304.91408	184	1+
305.12153	256	1+
305.16204	152	
305.82854	332	1+
306.43737	170	
306.80137	376	1+
307.00697	200	
307.80281	266	1+
307.86176	116	
308.05715	130	
308.88761	198	
308.93586	166	
309.01258	138	
309.87623	124	
310.88108	770	1+
311.08005	114	1+
311.13052	294	1+
311.79392	114	
311.82347	314	1+
311.93209	132	
314.11302	92	1+
314.82247	256	1+
315.76648	148	
315.87514	114	
316.81377	706	1+
317.83573	112	
318.76256	114	
318.81414	138	
318.93726	296	1+
319.82370	532	1+
319.86893	266	1+
321.13910	188	1+
321.76331	126	
321.81858	1052	1+
321.87028	408	
321.97041	268	1+
322.92854	574	1+
324.87460	134	
324.89198	154	
325.93307	156	1+
326.15721	112	
326.87243	654	1+
326.90962	126	
327.09654	116	
327.17210	118	
327.71591	134	
328.71824	120	
329.87381	510	1+
330.22070	112	
331.81550	242	1+
332.11101	112	
332.15615	138	
332.44382	112	
333.78806	156	
334.77289	328	1+
336.74781	212	1+
336.87798	182	1+
336.94408	346	1+
337.83710	212	
338.02304	202	1+
338.83378	144	
339.76526	248	1+
339.82991	1004	1+
339.87547	180	1+
340.14531	188	1+
340.94175	722	1+
341.76356	248	1+
341.78034	238	1+
342.78165	200	1+
342.90673	210	
343.71322	406	1+
343.89434	226	1+
344.28108	154	
344.41347	166	
345.20215	596	1+
346.92707	242	1+
347.22719	160	
348.31964	218	1+
349.12506	214	
349.15808	170	
349.84347	120	
350.10895	370	
350.16659	116	
350.72583	194	1+
350.78676	112	
351.90619	314	1+
352.76270	366	1+
352.88495	136	
354.78703	186	1+
358.02109	224	1+
360.71309	124	
361.78202	128	
361.80558	220	1+
362.19654	156	
362.70711	156	
362.80837	160	1+
362.84298	184	
363.21225	124	
365.06693	118	1+
365.51096	90	1+
365.78893	198	1+
367.13684	240	
367.32866	150	
367.72012	184	1+
368.13982	132	
368.18753	136	1+
END IONS

###FS:    #m/z: 322.93107 #charge 1+
###MS: 46
###MSMS: 47
BEGIN IONS
TITLE=Cmpd 34, +MS2(322.9311), 28.0-35.0eV, 1.0min #47
RTINSECONDS=59.4125
SCANS=46-47
PEPMASS=322.93107	5192114
CHARGE=1+
178.04962	102	
192.88894	464	1+
196.88541	414	1+
197.87192	126	
198.88324	352	1+
199.10075	134	
205.94975	802	1+
207.97934	196	
209.12928	296	1+
209.94179	148	
210.90018	330	1+
212.88356	438	1+
213.98664	162	1+
214.89440	316	1+
216.89902	116	
217.90149	212	1+
219.38497	106	
220.91688	110	
221.94542	230	
221.97473	110	
222.95188	360	
223.95950	1032	1+
226.84892	134	
227.10130	154	
227.78529	236	1+
227.88373	120	
227.93334	326	1+
227.95424	348	
228.12802	104	
228.89489	120	
228.90850	148	
230.89105	728	1+
231.08715	120	
231.12276	626	1+
231.83239	130	
234.89090	114	
235.08095	120	
236.01389	134	
236.10088	120	
237.05365	230	
237.79443	234	1+
238.89883	138	
238.93565	182	
239.48796	166	
239.78728	810	1+
239.90530	134	
240.82367	150	
240.94175	2698	
241.46093	134	
241.91714	132	
241.94297	2886	
242.82279	192	
242.94203	8382	1+
242.99776	128	1+
243.82356	158	
243.88179	146	
244.12568	318	1+
244.82014	328	
244.94068	1656	1+
245.82131	268	
245.87245	142	
246.12614	142	
246.97470	666	1+
247.85302	248	1+
248.13790	334	1+
248.85581	174	1+
248.90259	276	
249.96795	138	
251.73770	112	
251.78667	202	1+
251.83596	216	1+
251.92763	114	
252.10775	222	
252.12031	106	
253.43943	124	
253.90473	120	
254.10667	618	1+
255.00874	194	1+
255.10788	586	1+
255.78593	246	
255.80344	132	
255.83013	104	
256.78633	126	
257.14925	122	
257.79734	650	
257.92264	126	
258.13268	210	1+
258.83239	186	
258.87789	118	
258.90123	122	
259.67203	106	
259.84692	132	
259.98297	148	
260.34200	330	1+
260.79802	112	
260.82667	102	
260.84201	112	
260.91589	142	
261.83350	900	1+
262.80082	136	
264.09327	166	
264.84814	198	
265.00913	174	1+
265.05846	132	
265.86212	114	
265.93250	102	
265.98280	204	1+
266.15371	136	
266.86483	102	
267.88821	102	
268.17492	184	
268.79601	114	
268.85009	132	
268.91100	194	
269.34981	174	
269.39149	124	
269.80346	232	
270.02808	110	
270.80459	418	1+
271.84168	172	
272.13580	350	
272.36292	126	
273.12518	104	
273.79452	590	1+
275.81055	260	1+
276.79701	184	1+
276.85502	174	
277.14936	134	
277.17184	132	
278.80421	186	1+
279.09234	796	1+
280.79290	120	
281.79358	214	
281.85416	146	
283.79036	320	1+
283.84762	148	
283.86261	184	
284.29402	254	
284.87936	148	
285.20454	130	
285.43465	106	
286.86538	412	1+
286.92550	474	1+
287.80901	124	
288.80455	352	1+
288.89130	130	
289.12964	228	1+
289.15131	118	
289.78669	760	1+
289.88044	478	1+
290.07803	126	
290.86214	144	
291.80434	802	1+
292.05467	114	
292.10838	146	
292.16304	260	1+
292.82052	140	
292.86230	204	
292.95585	104	
293.85846	324	1+
293.87684	144	
294.01321	130	
294.18011	394	1+
294.81408	144	
295.15937	162	
296.81201	120	
296.82786	130	
296.87475	256	
298.15493	222	
298.80570	242	
298.82406	160	
299.78414	586	1+
301.80311	294	1+
301.88124	304	1+
302.14977	192	
303.05137	124	
304.14091	156	
304.78970	104	
304.81242	156	
304.93697	110	
305.80708	160	
305.87114	276	
306.07758	172	1+
306.88336	148	
307.28642	406	1+
307.79958	662	1+
307.89235	326	
308.31450	150	
308.86966	170	
308.88693	190	
309.76245	160	1+
309.81259	574	1+
310.27194	136	
310.30946	120	
310.82440	254	1+
310.87802	226	
311.10747	102	
311.79313	154	
311.88300	204	
311.89983	156	
312.80534	104	
312.87144	152	
313.17678	120	
313.82114	318	1+
314.80510	120	
314.81959	364	1+
316.89294	110	
317.92639	186	1+
319.90123	104	
320.15754	480	1+
321.88616	130	
322.15643	264	1+
324.89639	300	1+
324.91287	178	
326.90130	124	
327.19863	206	1+
327.71277	174	
327.82346	180	1+
327.90003	130	
END IONS

###FS:    #m/z: 363.95782 #charge 1+
###MS: 46
###MSMS: 48
BEGIN IONS
TITLE=Cmpd 35, +MS2(363.9578), 28.0-35.0eV, 1.0min #48
RTINSECONDS=60.185
SCANS=46,48
PEPMASS=363.95782	1386112
CHARGE=1+
173.09636	108	
187.86965	172	
189.86446	1470	1+
191.85913	2672	1+
195.00761	132	
195.88939	146	
196.88649	418	1+
200.89449	154	
207.40712	290	
207.87543	946	1+
207.94880	144	
209.87271	338	
209.94433	1840	1+
209.99523	132	1+
210.88339	1134	1+
212.87955	9178	1+
214.93349	130	
216.41111	114	
216.57722	134	1+
218.91165	140	
222.42440	136	
222.95347	1918	1+
223.89132	110	
224.95039	2406	1+
224.97108	112	
225.51302	158	1+
225.97629	140	
226.89999	200	
226.94850	10946	1+
227.11050	142	1+
227.89238	1616	1+
227.93167	318	
228.84481	110	
228.89540	1352	1+
228.94299	14068	1+
229.05018	114	
230.79165	358	1+
230.89064	11438	1+
230.94034	282	1+
231.06095	114	1+
231.10946	176	
232.83798	172	1+
232.88499	1360	1+
233.14352	294	1+
234.84670	304	1+
234.88241	658	1+
234.92993	302	1+
234.99862	146	
235.11873	796	1+
235.82285	374	1+
236.01368	146	
238.88785	214	1+
238.96385	112	
239.04470	112	
240.13876	186	1+
240.82223	212	
240.94143	372	
240.96321	1482	1+
241.44422	86	1+
241.89703	178	
241.94416	668	
242.94219	1828	1+
242.95896	1010	1+
243.82006	166	
244.12719	166	
244.81602	152	
244.95841	5224	1+
245.05846	224	1+
245.07841	332	1+
245.83922	110	
245.94272	446	
246.43954	120	
246.80964	144	
246.90434	424	1+
246.92322	146	
246.95402	6050	1+
248.80475	268	1+
248.84077	296	1+
248.89859	5026	1+
249.13458	178	
250.01370	134	
250.04533	124	
250.06903	368	1+
250.94623	240	1+
250.97045	570	1+
251.10265	340	1+
251.89554	182	
252.13324	134	
253.05770	292	1+
253.90636	904	1+
253.95049	262	1+
255.35008	212	
255.80369	122	
257.55880	130	
258.97488	310	
259.00134	262	1+
259.53452	180	
259.66033	134	
259.97825	186	
260.83082	178	
260.96774	1382	1+
261.15595	164	
261.83184	256	
262.78742	172	
262.83465	142	
263.79677	164	
263.83277	116	
263.84931	194	1+
264.11449	140	1+
264.79831	132	
265.08728	452	1+
265.85557	124	
265.97453	188	
266.15090	252	1+
266.78777	254	1+
266.81384	378	1+
267.03109	108	
267.79013	184	1+
267.97340	1140	1+
268.95924	150	
269.01129	114	
269.77658	118	
269.80205	182	
269.92192	188	1+
269.96937	1278	1+
271.03092	240	1+
271.84748	304	1+
271.91657	168	
272.92286	254	1+
273.79555	124	
273.89009	240	1+
274.38999	122	1+
275.81065	130	
275.84976	464	1+
276.80985	150	
276.85551	332	1+
277.02400	134	
277.36065	116	
277.82868	114	
277.92255	252	1+
278.18438	176	1+
278.79761	130	
279.06282	276	1+
279.10347	166	
279.80226	288	
279.86016	154	
279.95956	292	1+
280.10751	198	
280.79281	1536	1+
280.81772	174	
281.11953	142	
281.85647	146	
281.91746	276	1+
282.92049	220	1+
283.04860	184	1+
283.07061	190	1+
283.85000	424	
283.99163	418	1+
284.13594	182	1+
284.79948	198	
284.82656	350	
285.79386	124	
285.84622	1956	1+
285.90526	192	1+
286.01947	184	1+
286.93445	134	
287.12621	440	1+
288.79788	160	
289.87268	108	
290.07358	216	1+
290.78990	832	1+
291.43841	306	1+
291.92294	128	
292.47072	120	
292.86328	122	
293.15052	200	1+
293.84866	142	
293.87961	176	
294.80961	154	
294.86274	526	1+
295.07781	178	1+
295.47548	108	
295.93005	180	
296.80915	260	
296.84434	138	
296.98555	410	1+
297.80907	114	
298.80284	1374	1+
299.13012	154	
299.86874	110	
300.17168	150	
300.80353	164	
300.82621	154	
301.11269	128	
301.15764	236	1+
301.80895	148	
301.86107	1082	1+
302.18258	144	1+
303.80791	1034	1+
303.85849	2408	1+
303.94315	250	1+
304.04207	118	
304.07890	120	1+
305.02501	116	
305.13075	140	
305.19877	118	1+
305.82946	112	
305.88453	266	1+
307.13009	190	1+
307.80940	204	1+
307.89561	206	1+
309.87667	606	1+
311.03555	132	
312.05551	114	
313.83976	192	
314.82282	222	
315.26782	112	
315.81480	426	1+
315.85717	116	
317.83363	164	
318.14043	328	1+
318.93202	126	
319.08958	130	
319.82306	212	
319.86808	112	
319.93885	148	
320.82744	110	
321.81948	1066	1+
322.16200	322	1+
322.93053	680	1+
323.87686	642	1+
324.88013	532	1+
325.14420	134	
326.87387	1000	1+
327.71445	120	
328.72321	124	
328.83537	168	
328.88650	190	
328.90679	122	
329.87298	268	1+
329.88819	190	1+
331.76725	164	1+
332.10325	228	1+
334.11877	224	1+
335.06103	216	1+
336.90763	148	
336.94522	794	1+
337.83310	568	1+
338.87347	248	1+
339.82802	1098	1+
340.88088	194	1+
340.93452	188	
341.16828	124	
341.82518	352	1+
343.71057	310	
343.92466	162	
344.10992	154	1+
344.41344	240	
345.20128	442	1+
345.87384	384	1+
346.17938	312	1+
347.23039	314	1+
348.72534	140	
349.12642	220	
349.16182	290	
349.31865	154	
349.72152	114	
349.76416	116	
350.11032	384	1+
350.90451	226	
352.70619	302	1+
353.75464	108	
354.76073	130	
355.41985	178	
357.16902	252	1+
357.22286	282	1+
359.97070	110	
361.71945	160	
362.84486	164	
362.95597	172	1+
363.71841	192	
363.78561	124	
363.89821	118	
364.72613	412	1+
365.78750	116	
366.77095	134	
367.13637	814	1+
367.77688	260	1+
END IONS

###FS:    #m/z: 507.84721 #charge 1+
###MS: 46
###MSMS: 49
BEGIN IONS
TITLE=Cmpd 36, +MS2(507.8472), 28.2-35.2eV, 1.1min #49
RTINSECONDS=60.965
SCANS=46,49
PEPMASS=507.84721	567036
CHARGE=1+
196.01619	516	1+
197.89234	196	
209.94353	188	
213.15902	1232	1+
224.04771	172	
224.12187	174	
224.97859	272	
226.11718	304	1+
227.95471	212	
234.88403	276	
235.14187	1988	1+
238.06267	364	1+
239.17505	206	
239.86002	220	
243.38982	168	
244.12613	670	1+
245.11123	382	1+
249.15755	956	1+
250.91548	418	1+
250.97336	376	1+
252.07951	234	
252.10022	178	
253.85310	218	1+
253.98894	194	1+
254.14832	240	
257.86964	172	
259.87251	1182	1+
262.13634	6390	1+
263.13827	3556	1+
264.88989	316	1+
266.16797	426	
266.40762	356	1+
267.10427	228	1+
267.14685	222	1+
267.90410	270	1+
268.88215	258	1+
270.18162	206	
270.85569	522	1+
272.85732	288	
273.85513	348	
273.90374	194	1+
274.84423	602	1+
275.79806	298	1+
277.11767	172	1+
277.15287	2370	1+
278.83854	196	
278.90158	258	
279.13696	306	1+
279.89010	322	1+
279.93167	246	1+
280.85623	222	
281.22079	580	
281.38146	454	1+
281.87321	312	1+
282.01375	280	1+
283.89642	480	1+
284.19568	1326	1+
284.88095	190	1+
286.13823	946	1+
286.94281	228	1+
287.84886	270	
288.86759	300	
289.15767	140	1+
289.17946	122	1+
289.87860	792	
290.12958	228	
290.86594	2090	1+
291.90273	364	1+
292.86430	392	
292.88551	228	
293.87418	5946	1+
294.01424	214	1+
294.12042	190	
294.35880	248	1+
294.81244	280	1+
296.85458	570	1+
298.80882	198	
298.85724	286	
298.87897	482	1+
299.35435	216	
300.85049	344	
300.85859	448	
301.83725	214	
301.86316	218	
301.88913	208	
301.91326	196	
302.03418	206	1+
302.79392	236	1+
302.84506	292	1+
302.88766	474	1+
302.94389	300	1+
303.39005	214	1+
305.41021	242	1+
305.82118	216	
305.86768	488	1+
306.28231	232	1+
307.89064	1510	
308.14169	714	1+
308.79394	308	1+
308.87040	2436	1+
309.84541	216	
309.87075	1586	1+
309.88870	1044	
310.02920	312	1+
310.16022	1128	1+
310.84119	412	1+
311.34388	514	1+
311.88366	11816	1+
312.22714	1318	1+
312.34773	436	1+
312.42515	126	1+
312.75114	192	1+
312.96878	368	1+
313.05866	246	1+
314.52590	194	1+
314.86540	2444	1+
314.93403	176	1+
315.05140	212	1+
315.16139	496	1+
316.37618	222	1+
316.82699	210	
316.88633	634	1+
317.14942	180	1+
317.81599	216	
318.10906	224	1+
318.81802	356	1+
318.86325	214	1+
318.93163	354	1+
318.95501	272	1+
319.84942	436	1+
320.32156	274	1+
321.02889	256	1+
322.88116	624	1+
323.81447	188	
324.86334	292	
325.16431	276	1+
325.18543	282	1+
325.40386	226	1+
325.81473	286	1+
325.90229	884	
325.92514	278	1+
325.95954	170	1+
326.16422	300	1+
326.24257	4108	1+
326.81847	202	1+
326.87791	3042	1+
327.37005	664	1+
327.87835	2138	1+
328.40878	240	
329.89558	468	
330.70784	204	1+
330.75931	204	1+
330.88622	390	
331.19832	182	
331.55207	98	1+
331.89450	978	1+
332.06540	206	1+
332.30187	218	1+
332.84641	254	1+
332.87537	986	
333.09502	216	1+
333.17561	7354	1+
333.87149	562	
334.01204	202	
334.39524	246	
334.83770	460	1+
335.84195	394	1+
335.89262	446	1+
336.08807	288	1+
336.87564	850	1+
336.94487	536	1+
337.80369	224	
337.83718	170	1+
337.87817	636	1+
338.23834	228	1+
339.85564	232	
339.90531	322	1+
340.82902	324	1+
340.87228	462	1+
341.01364	168	
341.05293	210	1+
341.90095	182	
344.09117	168	
345.16121	162	1+
345.36719	186	
345.82171	326	1+
345.90375	264	
346.40683	278	1+
346.88091	548	1+
347.80738	192	
347.88474	356	1+
348.56510	234	1+
348.91215	196	
349.40640	286	1+
349.82150	354	1+
349.90038	246	
349.98297	164	1+
350.41245	198	1+
350.82503	242	1+
350.88859	940	1+
351.04647	198	1+
351.35295	258	1+
351.86296	240	1+
351.91112	314	1+
352.01801	162	1+
352.30688	240	1+
352.71743	288	1+
352.77445	186	
352.88768	392	1+
352.91096	218	1+
353.85092	246	
354.31634	238	1+
354.84036	280	1+
355.10725	170	
355.35730	520	1+
355.89530	196	
356.72675	228	1+
356.79460	180	
357.39981	262	1+
358.33840	230	1+
360.28014	258	1+
360.76143	186	
360.81686	222	1+
360.84188	390	1+
361.84550	316	1+
361.94828	168	
362.86472	462	1+
363.74147	240	1+
364.62786	148	1+
366.72306	272	
366.84318	1584	1+
366.89213	168	
367.70749	1594	1+
367.96033	180	
368.84330	410	
368.89230	260	
369.33650	294	1+
369.78217	376	1+
369.83738	386	
369.88235	210	1+
370.06784	314	1+
370.78471	310	1+
370.84324	238	
370.90643	366	1+
371.09594	162	1+
371.18886	208	
371.24912	150	1+
371.72824	200	
371.84628	508	1+
371.86617	182	
372.80019	304	1+
372.82078	188	
372.88275	506	1+
373.09817	140	1+
373.72108	724	1+
373.78514	454	1+
373.83382	178	
373.88177	318	1+
374.05087	222	1+
374.72711	474	1+
374.79412	270	1+
374.86371	196	
375.36954	168	
376.22233	3328	1+
376.39168	248	1+
377.78110	238	1+
377.87996	206	
378.85998	238	
379.10890	200	1+
380.09488	136	1+
380.71575	174	
380.73756	208	
380.80611	490	1+
380.85623	296	1+
381.03630	296	1+
382.01563	234	1+
382.71767	550	1+
382.85671	394	1+
383.26266	1076	1+
383.89672	190	
384.79676	224	1+
384.85095	3448	1+
384.89629	268	
385.39098	294	1+
385.88972	434	1+
386.89047	290	1+
387.32656	212	1+
387.71504	728	1+
387.85695	252	
388.37931	176	
388.73226	274	1+
388.79914	428	1+
389.16646	238	1+
389.77900	196	1+
389.92296	168	
390.71503	216	1+
390.84239	1046	
390.86325	448	
391.74757	422	1+
391.84332	532	
391.91325	204	
392.37856	236	1+
392.74847	246	1+
392.82554	326	
392.86359	674	1+
392.89810	406	1+
393.80015	660	1+
394.83801	612	
394.87621	172	
395.86800	334	
395.95936	176	1+
396.31573	460	1+
396.73965	312	
396.82599	282	1+
397.07071	190	
397.21030	160	1+
397.27867	620	1+
397.68389	132	1+
398.08694	196	1+
398.18549	150	1+
398.71956	476	1+
398.87188	172	
398.90022	262	1+
399.03508	216	1+
399.22378	824	1+
399.81553	214	
399.85165	206	
400.79894	344	1+
400.86934	208	
402.86169	566	
403.87159	872	
404.40326	184	1+
404.87283	766	
405.86841	1328	1+
406.07048	260	1+
407.73048	480	1+
407.86461	7392	1+
407.93812	168	
408.16121	148	1+
408.23948	222	1+
408.44519	96	1+
409.10219	240	1+
409.72566	184	
409.75839	224	1+
409.81001	222	
410.81389	172	
410.84988	320	
411.08295	170	
411.72882	662	1+
411.80966	1080	1+
411.84379	842	1+
412.73214	550	1+
412.87346	184	
413.87680	1206	1+
414.23502	232	
415.87502	746	1+
416.87939	494	1+
417.23600	140	1+
417.81948	440	
418.84982	170	
419.82652	196	1+
421.88110	1466	1+
423.79611	546	1+
423.87098	396	
424.83236	172	
424.88549	366	
425.31088	1210	1+
425.73934	230	
425.82857	556	
425.88453	304	
426.19238	186	1+
426.74057	178	
426.86308	2106	1+
426.93185	428	1+
427.25659	280	1+
427.73435	426	
427.82897	218	
428.09328	244	
428.74405	372	
428.88711	960	
429.74223	244	
429.83256	258	
429.84849	276	
429.91361	172	
430.74604	738	1+
430.86121	1766	1+
431.70210	244	1+
431.83299	244	1+
431.86848	1502	1+
432.24520	6608	1+
432.96069	208	1+
433.85731	194	
433.88683	316	1+
433.93414	170	1+
434.83082	204	
435.20667	200	1+
435.34052	158	1+
437.01883	186	1+
439.89268	1376	1+
441.13130	212	1+
441.69975	208	1+
442.22629	170	
443.10940	224	1+
444.24317	192	1+
444.28698	284	1+
444.87365	3750	1+
445.74307	742	1+
446.25170	376	1+
446.77396	342	1+
447.25354	304	1+
447.30078	440	1+
447.71967	330	1+
448.89390	324	
449.87974	922	1+
450.74628	364	
450.77063	500	1+
451.32432	156	1+
452.75044	228	1+
456.26778	250	1+
456.66461	226	1+
456.79285	190	
457.90506	854	1+
458.79660	190	1+
461.31348	600	1+
462.11725	188	1+
462.88437	860	1+
464.88635	406	1+
466.78906	240	1+
467.89029	1256	1+
468.78367	560	1+
469.88986	202	
475.29012	648	1+
475.78316	208	1+
481.29263	204	1+
481.72827	344	1+
485.89721	764	1+
486.84623	562	1+
487.17037	186	1+
489.30684	708	1+
491.20188	192	1+
491.80097	340	1+
491.84138	210	
492.20306	220	1+
496.34684	232	
497.74610	214	
498.28534	220	
500.16863	162	1+
500.80195	140	1+
501.72376	224	1+
503.67702	298	1+
503.73705	246	1+
506.66534	228	1+
506.79028	424	1+
508.27529	176	1+
509.13994	166	1+
509.27398	112	1+
509.86054	522	1+
511.09925	178	
511.22202	350	1+
512.22441	214	1+
512.26238	194	1+
512.30636	378	1+
512.77029	136	1+
512.80816	194	1+
512.97909	126	1+
END IONS

###FS:    #m/z: 322.93100 #charge 1+
###MS: 50
###MSMS: 51
BEGIN IONS
TITLE=Cmpd 37, +MS2(322.9310), 28.0-35.0eV, 1.1min #51
RTINSECONDS=64.6435
SCANS=50-51
PEPMASS=322.93100	5069672
CHARGE=1+
190.93455	90	
192.88621	306	1+
196.88489	290	1+
201.47868	100	
203.88887	112	
205.95120	122	
206.03875	204	1+
206.49252	104	
206.86489	94	
206.95105	112	
209.09216	130	
209.12555	266	
211.12541	100	
212.83016	92	
212.88031	122	
212.89681	124	
212.97801	90	
213.89254	92	
214.88221	206	1+
214.89627	194	
215.90368	138	
217.90515	250	1+
218.08943	148	
220.86908	242	
220.88982	90	
221.94405	200	
222.87848	192	
222.95544	1046	1+
223.63794	120	
223.95962	652	1+
226.15551	158	
227.07666	90	
227.89066	236	1+
227.90336	116	
227.93355	134	
227.95592	90	
228.79953	92	
229.64551	96	
230.05877	106	
230.12991	240	1+
230.82878	170	
230.88990	240	
230.91183	94	
235.07819	150	
235.82318	208	
236.88731	166	1+
237.01280	88	
237.13399	130	
237.79112	152	
237.86782	92	
238.86906	94	
238.94012	254	1+
238.95814	90	
239.08064	226	1+
239.78723	476	1+
239.81874	524	1+
240.82094	442	1+
240.94195	3130	
241.79645	240	1+
241.94311	1880	
241.97897	342	1+
242.94222	6964	1+
243.82425	166	
244.83246	136	
244.91618	116	
244.94038	2238	1+
246.12732	90	
246.16421	230	1+
246.80200	136	
246.97812	456	1+
247.05289	100	
247.84552	114	
248.90519	132	1+
249.37992	100	
250.92358	224	1+
251.07066	180	
251.11478	98	
251.79482	106	
251.83326	88	
252.49652	98	
253.83677	102	
255.10947	526	1+
255.78363	184	
256.80305	92	
256.83902	106	
257.80020	374	1+
258.51392	104	
258.83090	190	
258.97675	134	
259.14788	130	
259.17960	106	
259.83571	160	
260.03511	176	
260.80445	94	
260.83336	114	
261.82958	578	1+
262.01301	128	
263.17311	104	
263.48110	94	
263.96319	114	
263.98252	268	
264.00566	224	1+
264.34872	88	
264.67447	104	
264.85807	152	
264.96194	90	
265.05525	114	
265.42165	142	
266.84444	96	
266.91234	92	
267.84626	116	
268.17295	158	
268.95875	100	
269.02879	98	
269.34546	90	
269.79866	500	1+
269.85137	194	1+
271.80058	236	
271.94833	86	1+
272.13468	634	
273.34641	112	
273.79493	712	
274.17042	106	
274.81712	102	
274.84558	122	
275.80914	490	1+
275.88197	122	1+
276.84637	178	
277.01683	98	
278.57414	120	
279.09026	474	1+
279.41081	92	
280.04033	198	1+
280.13812	100	
280.27319	226	1+
281.14332	228	1+
282.86051	150	
282.99707	134	
283.02483	90	
283.06636	128	
283.35641	118	
283.78835	568	1+
283.86418	196	
284.24299	98	
284.29598	438	1+
284.86809	132	
285.19909	118	
286.91193	282	1+
287.86113	222	1+
288.79909	370	1+
289.15999	222	1+
289.78442	132	
289.87730	248	1+
290.76360	104	
290.80462	712	1+
291.80637	614	1+
292.10163	140	
292.16147	288	1+
292.86654	122	
292.93694	96	
293.08836	88	
293.87453	228	
294.18057	200	
294.82027	186	
294.86059	550	1+
294.93563	138	1+
295.67117	90	
295.81134	326	1+
296.12426	92	
296.81227	226	1+
296.87276	210	1+
298.80007	188	
298.85761	200	1+
299.78587	230	
300.79606	104	
300.84575	96	
301.60177	94	
301.79535	254	1+
302.14886	112	
302.24358	148	
303.42723	88	
304.88834	126	
305.80313	262	1+
306.88647	580	1+
306.91430	92	
307.80117	692	1+
308.16653	192	1+
308.29392	190	
308.88808	144	
309.87101	138	
309.91549	102	
310.31649	104	
310.82040	216	
310.88163	148	
311.82390	116	
311.88266	496	1+
312.80645	524	1+
312.88154	280	1+
312.97522	154	
315.86699	162	1+
316.43418	106	
316.76468	128	
317.75520	100	
318.88126	110	
319.06975	92	
319.17636	260	
320.15721	442	1+
320.83407	126	
321.33145	154	
321.68053	88	
322.98441	152	
323.75107	248	1+
324.89617	594	1+
325.18096	92	
END IONS

###FS:    #m/z: 363.95773 #charge 1+
###MS: 50
###MSMS: 52
BEGIN IONS
TITLE=Cmpd 38, +MS2(363.9577), 28.0-35.0eV, 1.1min #52
RTINSECONDS=65.416
SCANS=50,52
PEPMASS=363.95773	1316166
CHARGE=1+
182.86912	272	
187.86896	300	
189.86345	1606	1+
191.85869	1266	1+
191.88617	226	1+
193.85505	188	
196.88504	594	
200.89572	172	1+
205.87718	180	
206.88737	216	
207.87313	576	1+
207.95551	140	
209.87126	130	
209.94527	1608	1+
210.88375	834	1+
212.87968	7526	1+
212.93866	156	
215.89507	120	
216.41264	174	
217.07552	112	
218.91135	146	
219.00872	120	
222.95326	2016	1+
224.95043	2754	1+
225.89023	530	1+
226.89578	320	1+
226.94796	9766	1+
227.07277	184	1+
227.11141	118	
228.70119	130	
228.80131	154	
228.89578	2000	1+
228.94330	13266	1+
229.11427	220	1+
229.91565	122	
230.07463	304	1+
230.79251	228	
230.88997	9488	1+
232.88658	1520	1+
234.14354	144	
234.88115	566	1+
234.95838	140	
235.11602	618	1+
235.14803	140	
237.05813	122	
240.83559	116	
240.94026	272	
240.96249	1428	1+
241.93972	2196	1+
242.82980	144	
242.94164	1448	1+
242.95887	1104	1+
243.62174	110	
244.12934	322	1+
244.81399	128	
244.90344	126	
244.95834	5362	1+
245.08335	170	
245.94343	276	
246.80785	120	
246.90573	490	
246.95419	5924	1+
246.97234	676	
247.83360	258	1+
247.89601	128	
248.80488	264	1+
248.83661	166	1+
248.90095	4010	1+
249.05366	116	
250.89810	792	1+
250.96881	306	1+
251.07110	106	
251.23250	116	
251.50113	124	
252.08671	226	1+
252.10859	228	1+
252.14601	196	
252.90194	732	1+
253.08743	136	1+
253.83661	222	
253.90609	626	1+
254.83988	156	
256.05313	150	
256.79074	240	1+
257.08020	136	
257.91209	160	1+
258.14374	186	1+
258.84283	206	1+
258.97663	526	1+
260.83605	168	
260.97034	472	1+
261.82945	180	
262.08976	136	
262.77920	120	
262.84434	108	
262.93331	118	
262.97119	128	
263.51309	118	
263.82924	210	
264.80192	132	
264.83075	116	
264.91996	198	1+
265.08741	324	1+
265.97792	352	
266.05261	148	
266.81362	378	1+
266.86312	368	1+
267.78676	300	1+
267.97395	1398	1+
268.09075	152	
268.81314	284	1+
268.95904	226	
269.08188	154	
269.79996	236	
269.97084	812	
270.78660	178	1+
270.80808	176	
270.84071	182	1+
271.91547	592	
272.10516	142	
272.78834	276	1+
273.79799	202	1+
273.85204	234	1+
273.91537	114	
275.35064	278	1+
275.44126	120	
275.84658	204	1+
276.08169	158	1+
276.11551	210	1+
276.80881	138	
276.85890	236	1+
277.12045	180	1+
278.02753	138	
278.79868	348	
278.84491	146	
278.91754	150	
279.10425	174	
279.80205	184	
280.10282	148	
280.79286	1328	1+
280.92676	232	1+
281.07380	132	
281.09607	192	1+
281.11756	124	
281.32936	110	
281.95483	130	
281.98859	124	
282.86480	130	
283.00895	174	1+
283.07228	218	
283.81739	390	1+
283.85002	688	1+
283.98651	246	
284.57220	110	
284.79784	112	
285.12556	232	1+
285.79593	146	
285.84465	2010	1+
285.94203	166	
286.91475	144	
287.82511	246	
287.88111	128	
287.90696	212	1+
288.15013	140	
289.85419	128	
290.78648	358	1+
290.96195	140	
291.80775	136	
292.87170	158	
293.11999	348	1+
293.87199	114	
294.14896	224	1+
294.91653	192	1+
295.37637	112	
295.86373	144	1+
296.64071	126	
296.80911	330	
297.81463	186	
297.84192	278	1+
297.89293	166	
297.95809	132	
298.08702	178	1+
298.11869	168	1+
298.80169	2474	1+
298.88485	140	
298.92295	174	1+
299.03038	110	
300.20225	112	
300.87645	114	
301.76624	202	1+
301.81041	454	1+
301.86146	1180	1+
301.91644	228	1+
302.19935	108	
302.83721	120	
303.06135	134	
303.80726	1242	1+
303.85617	2496	1+
304.44898	142	
305.13776	274	1+
306.87914	196	
307.29078	408	1+
307.42206	110	
307.81010	176	1+
309.88411	124	
309.92656	364	1+
310.15442	128	1+
310.87923	380	1+
311.86256	500	1+
314.11786	108	
315.81631	136	
316.15245	158	
316.81431	274	
317.51741	168	
317.81367	748	1+
318.75421	244	1+
318.88431	136	
318.93453	524	
319.87322	122	
321.09502	240	1+
321.82019	1210	1+
321.86928	362	
322.92780	438	
323.01890	128	
324.89135	204	
325.87427	134	
325.90074	136	
326.87355	512	
327.89207	154	
328.19899	206	1+
329.87233	202	
330.88303	126	
332.83121	134	
334.88735	114	
335.76208	182	1+
336.94339	762	1+
337.18387	126	
337.83396	218	
337.86440	190	1+
338.17994	108	
338.19793	110	
338.91450	224	1+
339.15491	290	1+
339.82830	938	1+
340.18253	236	1+
340.94029	182	
342.91126	412	1+
345.19655	314	1+
345.84820	124	
348.79676	202	1+
349.11023	368	1+
349.15876	162	
349.75447	220	1+
349.96635	116	
350.10835	230	1+
350.14360	124	
352.82559	196	1+
353.75930	176	1+
354.78660	112	
355.70776	196	1+
357.76986	224	1+
358.71316	178	1+
359.85908	110	
361.20278	218	1+
361.71595	690	1+
361.79418	294	1+
362.84174	266	
363.13295	112	
363.72716	108	
363.75552	126	
364.72188	116	
365.84183	210	1+
366.16316	132	
366.74356	224	1+
367.13733	718	1+
367.96344	204	1+
END IONS

###FS:    #m/z: 507.84718 #charge 1+
###MS: 50
###MSMS: 53
BEGIN IONS
TITLE=Cmpd 39, +MS2(507.8472), 28.2-35.2eV, 1.1min #53
RTINSECONDS=66.188
SCANS=50,53
PEPMASS=507.84718	585770
CHARGE=1+
196.01727	350	1+
213.15891	1248	1+
214.87948	428	1+
215.88672	368	1+
226.11933	480	
228.88875	188	1+
235.14332	2206	1+
238.06353	312	1+
239.17512	366	1+
239.86052	238	
241.85471	272	1+
244.12895	712	
245.11348	534	
248.85273	342	1+
249.15917	1458	1+
250.09623	290	1+
250.97399	370	1+
251.07491	490	1+
252.96992	206	
254.38441	248	1+
255.08018	186	1+
257.37662	342	
259.95564	176	1+
260.88215	272	
261.90014	320	1+
262.13717	6092	1+
264.39259	194	
266.16870	334	1+
267.20692	292	
268.78703	202	
268.88551	270	1+
270.81170	174	
270.86257	188	
270.98641	198	1+
272.85479	996	1+
273.38871	308	1+
273.92263	222	
274.80343	312	1+
275.38322	234	1+
275.84854	258	1+
277.15260	2314	1+
278.39613	204	1+
278.80069	210	1+
278.86148	216	
279.13586	222	1+
279.78426	154	1+
280.38395	446	1+
280.85385	166	
281.22009	506	1+
281.32602	134	1+
281.38289	442	1+
283.08454	218	1+
283.90083	244	
284.19646	988	1+
285.87614	538	1+
286.13899	882	1+
286.95018	212	1+
287.05818	222	1+
287.85204	764	
288.02896	332	1+
288.81861	236	1+
288.87085	400	
289.03443	212	1+
289.88291	702	
290.00851	202	1+
290.12835	384	1+
290.83064	242	1+
290.86628	1518	1+
291.01635	278	1+
291.39190	390	1+
291.93640	176	1+
292.01387	228	1+
292.39745	236	1+
293.03881	118	1+
293.78232	180	
293.87472	4634	1+
294.06266	188	1+
294.98383	308	1+
295.22093	196	1+
297.20447	110	1+
297.81868	166	
297.87972	476	1+
297.99927	220	1+
298.11151	248	
298.14170	174	1+
298.33112	250	1+
299.81222	426	1+
299.84079	644	1+
300.84525	548	1+
300.86339	336	
301.54389	378	1+
301.80127	368	1+
302.54766	320	1+
303.17004	252	
303.86881	270	
304.04951	164	1+
304.86020	1008	1+
304.87648	194	
304.89973	352	
305.81565	496	1+
305.86313	850	1+
306.12899	440	1+
306.79482	170	1+
306.99912	186	1+
307.89173	1136	
307.94901	94	1+
308.14180	1142	1+
308.29662	198	1+
308.34324	412	1+
308.37107	352	1+
308.84188	574	1+
308.87012	2770	1+
309.09048	122	1+
309.84378	410	1+
309.87046	1754	1+
309.88903	1002	1+
310.15773	632	1+
310.18192	226	1+
310.80544	240	1+
310.91183	186	
311.02187	172	1+
311.35558	284	
311.40623	244	1+
311.88418	9714	1+
312.22767	1056	1+
312.34849	344	1+
312.94352	282	1+
313.22229	204	
314.69338	164	1+
314.82519	566	1+
314.86794	1144	1+
314.94306	182	
315.16492	598	1+
315.37531	198	
315.57618	192	1+
315.88246	194	
316.86671	658	1+
316.88900	842	1+
317.82404	466	1+
318.79678	136	1+
318.85982	204	
319.38119	202	
320.85243	482	1+
321.35218	182	
322.17168	204	1+
322.35153	168	
322.89173	176	
322.94058	236	1+
323.39046	232	
323.81180	250	1+
323.86183	234	
324.86081	272	
325.39061	270	
325.90011	560	
326.24326	4604	1+
326.34917	216	1+
326.82621	214	
326.88044	3836	1+
328.37241	296	
328.90163	580	
329.05019	176	1+
329.30016	228	1+
329.82424	432	1+
330.40285	210	
330.88151	314	
331.20098	338	1+
331.76291	164	1+
331.89601	760	1+
332.80751	186	
332.82779	196	
332.87606	820	1+
333.04526	182	1+
333.17569	5820	1+
333.36044	224	
334.39464	176	
334.81579	296	1+
334.83148	170	
334.89788	386	
335.82079	232	1+
335.84440	476	
335.89067	292	
336.88514	244	
337.88120	860	1+
337.99825	236	1+
338.37545	198	
338.39092	308	1+
338.50922	170	
339.03813	222	1+
339.08466	176	
339.87567	278	1+
339.89808	212	
340.19244	136	1+
340.87820	210	1+
343.87765	210	
343.89207	258	
344.86769	222	1+
345.10626	268	1+
347.05575	192	
347.40457	392	1+
349.10325	264	1+
350.17629	208	1+
350.89114	910	1+
351.39448	176	
351.76843	426	1+
351.85840	288	1+
352.05981	256	1+
352.71819	580	1+
352.77033	308	1+
353.03282	176	1+
353.33561	224	1+
353.85497	972	1+
353.89311	172	
354.91239	334	1+
355.27199	260	
355.41980	180	
355.89089	326	1+
356.71558	250	1+
356.83440	392	1+
357.08843	220	1+
357.20112	262	1+
357.37750	166	
357.83504	250	1+
357.86778	234	1+
358.40608	258	1+
359.34388	164	
361.86978	276	
362.78061	268	1+
362.85369	196	
364.01839	286	1+
364.13127	198	
365.01788	244	1+
365.88944	346	1+
366.13747	296	1+
366.84172	2120	1+
367.70970	1824	1+
367.78765	356	1+
368.83713	890	1+
368.88342	226	
368.89746	440	1+
368.98398	250	1+
369.84035	604	1+
370.78953	644	1+
370.90578	244	1+
371.22498	180	
371.70230	162	
371.86329	166	
372.85286	298	
372.90714	384	1+
373.72120	184	
373.87217	210	
374.72640	670	1+
374.79419	546	1+
374.82067	164	
375.73098	408	1+
376.04603	178	
376.22186	3046	1+
377.06880	202	1+
377.37618	184	
377.88410	396	1+
378.73352	202	1+
379.00698	166	
380.71845	210	
380.79171	446	1+
380.85865	208	
381.71755	224	
381.84241	202	
382.26081	778	1+
382.79396	450	1+
382.85576	702	1+
382.89597	200	
383.26612	662	1+
383.33189	214	1+
383.75107	336	1+
383.88507	254	
384.85141	4054	1+
385.20639	168	
385.39160	432	1+
386.18237	196	
387.80656	244	
387.85202	274	
388.79714	172	
388.84677	210	
389.19797	348	1+
389.34064	182	
389.39912	182	
389.71454	508	1+
390.05942	322	1+
390.12891	182	1+
390.83945	1956	1+
390.86328	494	
390.90248	174	
392.80139	188	
392.87130	810	1+
393.80507	604	
394.35580	190	1+
394.83532	524	1+
395.60818	140	1+
395.86888	418	
396.15627	198	1+
396.20913	162	
396.73359	360	1+
396.87113	202	
397.28008	236	
397.31547	492	1+
397.86571	426	1+
398.10339	214	
398.73072	496	1+
399.22326	904	1+
399.72197	432	1+
399.80834	280	1+
399.85342	556	1+
401.78873	208	
402.41069	308	1+
402.73633	374	1+
402.86674	2806	1+
402.90225	220	1+
403.20868	138	1+
403.87119	1872	1+
403.92940	188	
404.69157	102	1+
404.78492	442	1+
405.86895	1062	1+
405.90589	510	1+
406.17198	154	1+
406.81335	474	1+
407.73138	258	
407.86592	8388	1+
408.73712	216	
409.71928	226	
409.93496	236	1+
410.84363	560	
410.93294	142	1+
410.99635	114	1+
411.75665	186	1+
411.81175	1066	1+
412.72958	550	1+
412.84690	396	1+
412.87194	252	
413.87665	1364	1+
414.23439	472	1+
414.79405	256	1+
415.93258	180	
416.85215	288	1+
416.87824	674	1+
417.82074	364	1+
417.84022	184	
420.86595	216	
421.38618	228	1+
421.88507	1258	1+
422.14599	224	1+
422.80462	164	
422.83003	384	1+
423.07234	256	1+
423.86768	388	
424.03734	172	1+
424.65458	146	1+
424.81728	414	1+
424.87131	186	
425.31105	902	1+
425.74965	166	
425.88007	554	
426.86557	1916	1+
426.94128	364	1+
427.24664	272	1+
427.34801	222	1+
427.73725	1808	1+
428.09948	200	1+
428.85079	624	
428.88374	494	
429.83199	296	
429.87754	232	
430.74073	886	1+
430.86359	1420	1+
430.88299	170	
431.65472	122	1+
432.24353	6380	1+
432.41402	210	1+
432.70410	196	1+
433.85967	444	1+
434.75172	164	1+
434.89580	258	
435.07689	184	1+
435.85972	394	1+
438.88839	164	
439.24982	154	1+
439.89626	484	
440.89401	652	1+
441.68728	298	1+
443.25012	150	1+
443.69469	356	1+
443.88724	182	
444.08446	194	1+
444.39461	212	
444.87405	3004	1+
445.75440	196	
445.75811	186	
446.75557	466	1+
446.89494	168	
449.64437	216	1+
449.87832	582	
450.77410	720	1+
450.82316	314	1+
450.87837	362	
451.70470	278	1+
451.74895	472	1+
451.88595	292	
453.28070	178	
454.13002	210	1+
455.89800	190	
457.90313	1224	1+
458.70468	338	1+
459.93473	162	
460.22302	174	
461.31385	534	1+
462.88277	1276	1+
464.81647	194	1+
467.71528	238	1+
467.77995	652	1+
467.88858	2050	1+
468.78296	452	1+
470.86047	220	1+
473.09325	162	1+
474.78705	218	1+
475.29527	212	
476.29941	198	
477.72554	196	1+
477.76135	158	1+
484.71363	246	1+
485.90061	870	1+
486.79098	190	
486.95090	152	1+
487.28016	250	1+
488.11491	216	1+
489.30835	658	1+
490.90662	170	
491.24359	176	1+
491.79611	170	
491.85186	398	
493.78880	228	1+
494.69006	208	
496.34979	338	1+
498.29249	496	1+
499.73974	354	1+
500.22412	166	1+
500.79537	380	1+
505.65825	238	1+
508.80518	180	1+
509.29484	160	1+
509.73232	170	1+
509.86067	680	1+
510.25520	154	1+
511.79320	194	1+
512.66384	286	1+
END IONS

###FS:    #m/z: 340.94162 #charge 1+
###MS: 54
###MSMS: 55
BEGIN IONS
TITLE=Cmpd 40, +MS2(340.9416), 28.0-35.0eV, 1.2min #55
RTINSECONDS=69.8665
SCANS=54-55
PEPMASS=340.94162	1943740
CHARGE=1+
182.86981	118	
191.95207	114	
192.85993	118	
192.92545	294	
196.88481	184	
199.95278	128	
201.12330	150	
201.91349	116	
203.88192	400	1+
206.93720	318	1+
208.88547	148	
208.95701	434	1+
209.09055	152	
210.93641	294	
211.15321	244	
212.87897	474	
213.87778	258	
213.94077	1820	1+
214.87764	218	
214.88554	1396	1+
215.88738	1156	1+
215.93762	484	1+
217.88113	514	1+
218.38242	106	
218.91513	162	
219.87940	212	
220.89364	154	
221.89301	256	
222.82377	110	
222.95207	372	
223.96434	398	1+
226.89472	366	1+
227.95640	190	
228.89438	206	
228.94683	432	1+
230.88895	578	
231.89229	556	
231.94928	1722	1+
232.89321	878	1+
233.40075	208	
235.07816	144	
235.86619	112	
235.89201	218	
235.94510	124	
236.79474	250	1+
236.88962	126	
237.12362	136	
237.83988	162	1+
239.15062	146	
239.78582	224	
239.90431	134	
240.23330	102	
242.82026	218	1+
242.91292	172	
242.94430	182	
243.08028	180	1+
244.00707	98	
244.88313	122	
246.97637	292	1+
248.85722	108	
248.89994	350	
249.14098	178	
249.90573	178	
249.96107	142	
250.90000	430	1+
250.97176	272	
251.15374	106	
251.95993	180	
252.92355	124	
253.12491	126	
254.83373	140	
254.85582	102	
254.90945	156	
254.96673	490	1+
255.07295	140	
255.13810	132	
256.85115	112	
256.91483	106	
256.96240	116	
257.79797	178	
258.84516	202	
258.90862	208	
258.95149	122	
259.80855	150	
259.84917	148	
260.15722	180	
261.15844	140	
261.84148	108	
262.80075	130	
263.85601	124	
265.91254	108	
267.13987	200	
267.90662	104	
268.67639	102	
268.84413	154	
268.95379	186	1+
269.80098	372	1+
270.98767	246	1+
271.79476	170	
271.84565	194	
272.34619	160	
272.83266	356	1+
272.92088	112	
272.93702	108	
273.66731	162	
273.79310	184	
274.86117	172	
274.88127	118	
274.90483	176	
275.08589	106	
275.80910	202	
276.49000	106	
276.81006	274	1+
276.85732	322	
277.85714	644	1+
278.17359	180	1+
278.79692	118	
280.85470	140	
281.02954	236	
281.84234	102	
282.82786	188	1+
282.85420	392	1+
282.87970	144	
282.96886	126	
283.78935	298	1+
283.89526	100	
284.13719	192	
286.15145	142	
288.03629	152	
288.81149	132	
289.79118	196	
289.80822	204	
291.79304	192	
291.80708	218	1+
292.33821	120	
292.43537	202	
292.85833	196	
293.06833	140	
293.11638	218	1+
293.85340	142	
294.18009	128	
294.86199	204	
295.86749	144	
295.93836	158	
296.81059	194	
296.86894	106	
297.89153	120	
297.97665	116	
298.42443	206	
299.16996	250	1+
299.78321	188	
300.87402	104	
301.81656	190	1+
301.85472	280	1+
302.94838	236	1+
303.11387	174	1+
303.80580	140	
305.80473	130	
306.87315	130	
307.79813	234	
307.89234	196	
308.79789	128	
308.87815	162	
309.13470	118	
309.81241	228	1+
309.90205	158	1+
310.87834	374	1+
311.86388	138	
312.80728	210	1+
313.88106	228	1+
314.81944	130	
318.19107	210	
320.16120	138	
320.89734	112	
321.81860	228	
323.02875	134	
323.30979	156	
324.28675	102	
324.89640	480	1+
326.17012	106	
326.88922	100	
328.19233	120	
328.89073	418	1+
329.81629	146	
330.81586	172	
331.21347	104	
332.13774	142	
332.95438	152	1+
336.94223	152	
338.13209	102	
339.83103	288	1+
340.19732	194	
342.90860	174	
343.77765	104	
344.19965	102	
344.90176	110	
345.01715	186	1+
END IONS

###FS:    #m/z: 507.84723 #charge 1+
###MS: 54
###MSMS: 56
BEGIN IONS
TITLE=Cmpd 41, +MS2(507.8472), 28.2-35.2eV, 1.2min #56
RTINSECONDS=70.6385
SCANS=54,56
PEPMASS=507.84723	575980
CHARGE=1+
196.01660	270	
196.88101	316	1+
213.15962	978	1+
227.95602	384	
232.09266	210	1+
232.89789	402	1+
234.89832	162	1+
235.14270	1708	1+
235.92404	220	1+
236.88687	314	1+
237.85549	158	
239.11680	260	1+
241.09325	158	
244.12871	172	
245.08048	212	1+
245.11252	460	1+
246.97411	168	
249.15889	1470	1+
250.88769	206	1+
250.96926	660	
252.90024	182	1+
256.01925	218	1+
256.37792	198	1+
259.86591	178	
259.88121	666	1+
260.85812	172	
260.88242	484	1+
262.13666	6352	1+
262.38543	272	
262.87972	302	1+
263.13849	3688	1+
263.91966	206	1+
263.95493	176	
265.14699	194	
265.88948	270	
266.09387	282	1+
266.17083	280	1+
266.19840	410	1+
266.78007	262	1+
266.86451	526	1+
267.20267	344	1+
270.86027	576	
271.80364	226	1+
272.85299	1178	1+
273.38811	234	
273.79626	320	1+
275.79833	384	1+
275.85188	252	1+
276.79933	370	1+
276.89267	374	1+
277.15280	2630	1+
278.85470	156	
279.86126	380	1+
280.00851	280	1+
280.39472	218	
280.85218	190	
280.86329	274	1+
281.22138	534	1+
281.38022	212	
281.81791	366	1+
281.88530	208	1+
284.19561	1490	1+
284.87626	264	
284.89545	376	1+
284.91622	372	1+
285.36210	196	1+
285.85517	248	
285.89862	296	1+
285.92053	214	1+
286.14100	484	1+
287.85441	572	
288.86868	394	
289.36427	214	1+
289.85114	184	
289.88144	616	
290.13158	252	1+
290.36419	140	1+
290.39691	176	1+
290.86405	2080	1+
291.16306	212	1+
291.90412	382	1+
292.12302	226	1+
292.88319	266	
293.38453	208	1+
293.87423	5494	1+
294.80890	244	
296.14932	546	1+
296.36022	256	1+
296.86038	164	
296.87974	340	1+
297.15286	382	1+
297.80666	396	1+
298.85494	656	1+
298.88167	598	1+
299.01160	92	1+
300.85895	410	1+
301.84298	160	
301.89656	210	
303.17564	188	
303.20853	210	1+
303.86676	800	1+
304.79017	234	1+
305.86399	720	
306.12466	248	
306.88044	372	
307.19591	146	1+
307.89212	1180	
308.14178	966	1+
308.23016	172	
308.41610	192	1+
308.84488	678	1+
308.87235	2258	1+
309.09408	252	1+
309.38725	200	
309.88844	1370	1+
309.91139	300	
310.15771	1052	1+
310.19765	136	1+
310.81869	264	1+
311.31998	226	1+
311.40612	288	1+
311.88413	10360	1+
312.22778	1128	1+
312.34793	310	1+
312.40596	192	1+
313.83041	278	1+
313.90951	284	
313.97569	230	1+
314.13206	190	
314.38009	314	1+
314.86636	592	
315.16468	496	1+
315.37034	176	
315.81373	522	1+
315.86786	1044	1+
315.95134	248	1+
316.31661	120	1+
316.89085	472	
317.07311	270	1+
318.38624	392	1+
318.86131	594	1+
318.88325	192	
319.89151	270	
320.13407	204	1+
320.88604	172	
321.41913	294	1+
321.83358	384	1+
321.88415	160	
322.39239	342	1+
322.85290	164	
322.89460	156	
323.85877	886	1+
323.90760	182	
324.04844	298	1+
324.38320	462	1+
324.74715	238	1+
324.80821	328	1+
324.88031	194	
324.90156	754	1+
324.98656	200	1+
325.13469	214	1+
325.38859	322	1+
326.24292	3288	1+
326.88255	2596	1+
328.17836	210	1+
328.37778	178	
328.88058	654	
329.18076	140	1+
329.84889	164	
329.89722	432	
330.87660	158	
330.91019	218	
331.19981	656	1+
331.39031	242	1+
331.53378	124	1+
331.89417	400	
332.87489	1470	1+
332.90407	248	
332.94848	188	
333.17605	6178	1+
333.84201	160	
333.90051	240	
334.11467	314	1+
334.35425	186	1+
334.82479	214	
334.85770	272	
334.89952	404	
335.35637	156	1+
335.84375	354	1+
335.88591	296	
336.51102	150	1+
337.40461	162	
337.88228	838	1+
339.21333	206	1+
339.39470	418	1+
340.03613	206	1+
340.82100	148	1+
340.89345	174	
341.79454	212	1+
341.87631	192	1+
341.90037	272	
342.02985	214	1+
343.87860	416	1+
343.91352	380	1+
344.89394	496	1+
346.37357	186	1+
346.82844	360	1+
347.01943	168	1+
347.75903	286	1+
347.83245	254	1+
348.17292	202	
348.19227	214	
348.29311	178	1+
348.85685	356	1+
348.89121	164	
348.92591	170	
349.41123	208	
349.82475	508	1+
349.85745	256	1+
350.89300	720	1+
350.91815	172	
351.09062	260	1+
351.86046	316	1+
352.26476	166	
352.78103	192	
352.90466	284	
353.78103	530	1+
353.84954	1142	1+
353.89371	264	
353.91234	158	
354.82847	162	
354.91315	502	1+
355.26772	374	1+
355.71357	216	1+
355.89067	160	
356.71909	144	1+
356.83428	302	1+
357.01032	166	
357.37474	290	1+
357.95835	200	1+
358.77868	232	1+
358.91829	220	1+
359.85306	176	1+
362.36354	294	1+
364.03518	252	1+
364.37797	172	1+
364.84699	294	1+
365.77743	504	1+
365.89813	194	1+
365.92809	246	1+
366.18576	242	
366.78217	440	1+
366.84054	1784	1+
367.35982	198	1+
367.71012	1376	1+
367.87576	208	
368.78736	316	1+
368.83898	956	1+
368.89741	196	
369.83752	624	1+
369.86617	184	
370.70603	172	
370.88384	154	
371.33929	260	1+
371.72743	406	1+
371.82635	206	1+
371.91398	182	
372.79159	380	1+
372.87906	308	1+
373.16094	206	1+
373.71989	382	1+
373.74110	210	
373.90543	162	
374.81311	356	1+
374.84643	162	
375.73741	166	1+
375.88864	528	1+
376.22272	3246	1+
376.72372	136	1+
376.78523	228	1+
377.86540	166	1+
378.73634	218	
379.39168	242	1+
380.72155	332	
380.81456	176	
380.85841	208	
380.89713	164	
381.71994	258	
381.78234	412	1+
381.80010	238	
381.84948	584	1+
381.88697	444	1+
382.71474	358	1+
382.85691	350	1+
382.88851	372	1+
383.09087	192	1+
383.26403	836	1+
384.85121	4382	1+
384.90362	416	1+
385.06736	234	1+
385.20560	176	1+
385.74084	202	
385.88294	276	1+
385.91053	270	1+
386.82189	274	1+
387.39573	340	1+
387.72006	206	1+
387.85370	194	
388.70869	340	1+
389.20365	448	1+
389.71196	302	1+
389.85241	206	
389.98734	140	1+
390.74208	218	1+
390.84218	2082	1+
391.39547	194	1+
391.81282	220	
392.78851	160	
392.84622	438	
393.79979	314	
393.82927	888	1+
393.86824	444	1+
394.21605	248	1+
394.39880	338	1+
394.73986	226	
394.78316	436	1+
395.73479	472	1+
395.86650	604	1+
395.94933	190	1+
396.77916	176	
396.89876	146	1+
397.28138	196	
397.31368	544	1+
397.35159	274	1+
397.77339	264	1+
398.73030	208	
399.22507	1028	1+
399.40807	226	1+
399.73072	226	
399.81180	300	1+
399.85815	236	1+
400.71494	196	
401.54781	170	
401.66656	124	1+
401.74861	166	1+
402.86513	496	
403.22040	130	1+
403.87316	1612	1+
404.06534	150	1+
404.55836	112	1+
404.73120	222	
405.40632	418	1+
405.87057	624	1+
406.40759	288	1+
406.72460	536	1+
406.81139	532	1+
406.93448	160	
407.72788	442	1+
407.86612	7378	1+
408.13017	176	
409.72421	326	
409.81806	160	
409.97880	106	1+
410.08064	220	
410.73556	182	
410.84071	856	1+
410.87271	434	
411.38244	166	
411.81284	996	1+
411.86679	288	
412.08174	492	1+
412.37194	360	1+
412.72957	458	1+
412.84980	362	
412.87111	1376	1+
413.08647	400	1+
413.87667	994	1+
414.23471	394	1+
415.15918	200	1+
415.20630	358	1+
415.84461	234	1+
415.87414	266	
416.21095	270	1+
416.75061	286	1+
416.88359	206	
417.82084	278	1+
418.73438	200	1+
420.88004	1238	1+
421.81542	480	1+
421.88297	1050	1+
422.08783	204	1+
422.69415	340	1+
422.95787	168	1+
423.86929	434	
424.86847	262	
425.31330	1202	1+
425.88150	420	
425.96307	172	1+
426.17210	176	1+
426.25775	352	1+
426.86302	1784	1+
427.22460	112	1+
427.73480	522	
428.10277	94	1+
428.70237	162	
428.74110	332	
428.85048	1028	1+
428.88595	680	1+
429.73798	570	1+
429.82850	304	
430.86711	1284	1+
431.86819	1106	1+
432.24396	6254	1+
432.89025	314	
433.85157	330	1+
434.80652	256	1+
434.89667	260	1+
435.87398	378	1+
436.22981	162	1+
439.69968	416	1+
439.89761	856	1+
440.14747	172	
440.70278	368	1+
440.75984	252	1+
441.08068	178	1+
441.40222	254	1+
441.86883	166	
442.23962	260	1+
442.74905	318	1+
443.75615	224	1+
443.87981	176	
444.87504	2654	1+
444.95259	172	
445.73969	180	
446.71089	158	1+
446.77002	364	1+
447.26286	230	1+
447.29725	222	1+
448.89435	244	
449.70057	268	1+
449.88117	1202	1+
452.76179	236	1+
452.89544	322	1+
453.88282	296	1+
457.90620	674	1+
459.91361	244	1+
460.22893	308	1+
461.31448	264	
462.88603	286	
465.78345	264	1+
467.89069	1708	1+
468.71018	220	1+
468.78314	188	
468.83152	206	
473.09062	334	1+
473.71499	330	1+
475.24163	288	1+
475.29244	586	1+
475.78444	268	1+
480.92544	168	
484.67939	214	1+
485.90199	1154	1+
486.84320	448	1+
487.25536	316	1+
489.30751	776	1+
491.79953	366	1+
491.84763	206	
496.35813	204	
497.78620	130	1+
498.29383	502	1+
499.72355	170	1+
500.77753	276	1+
500.80718	272	1+
501.78208	234	1+
504.21988	134	1+
505.28851	144	1+
506.85631	238	1+
509.29210	188	1+
509.85766	470	
510.20191	164	1+
512.74375	150	1+
END IONS

###FS:    #m/z: 336.94706 #charge 1+
###MS: 54
###MSMS: 57
BEGIN IONS
TITLE=Cmpd 42, +MS2(336.9471), 28.0-35.0eV, 1.2min #57
RTINSECONDS=71.4105
SCANS=54,57
PEPMASS=336.94706	328006
CHARGE=1+
78.46973	98	
182.87176	136	
185.28443	116	
187.09396	106	
188.88871	98	
194.04003	148	
200.95610	108	
205.95112	272	1+
207.97387	110	
209.88726	122	
209.94584	170	
210.88357	306	1+
211.89678	142	
211.94510	6720	1+
212.00959	102	
212.87922	3880	1+
213.94083	3688	1+
214.90004	216	
215.88864	1026	1+
215.93797	558	1+
216.83087	182	1+
217.85914	112	
217.88804	376	
217.91583	98	
219.68711	114	
222.38985	146	
224.97267	180	
225.95861	124	
226.89698	126	
227.79528	196	1+
227.89413	840	1+
227.95272	106	
228.93876	130	
228.96125	96	
229.95584	5790	1+
230.11403	218	1+
230.85035	102	
230.88812	4748	1+
231.95024	2302	1+
232.82489	128	
233.16027	146	1+
233.89776	386	1+
235.04473	230	1+
235.08147	154	
235.11554	120	
235.89358	436	1+
235.91583	156	
240.03575	112	
240.83673	426	1+
240.89700	158	1+
242.07645	134	
242.79069	126	
243.35980	232	1+
243.88225	102	
246.09242	106	
246.16118	416	
246.97586	178	
247.96618	1698	1+
248.01938	108	
248.16628	210	1+
248.89998	1572	1+
248.99964	100	
249.83139	98	
249.95851	786	1+
250.41072	96	
250.82782	172	
251.07089	180	1+
251.10761	270	1+
251.16156	104	
251.79308	140	
251.84021	156	
251.91014	146	
252.18912	132	1+
252.65797	100	
252.83378	348	1+
252.97067	3408	1+
253.08791	264	1+
253.83669	222	1+
253.90451	948	1+
254.00685	110	
254.96770	1264	1+
255.04766	270	1+
255.07806	176	
255.90608	288	1+
256.37141	130	
256.84232	460	1+
257.84360	376	1+
258.88431	158	
258.96733	154	
259.96060	148	
260.62924	130	
260.83580	198	
260.94633	178	
261.79192	120	
261.83087	424	1+
262.79976	228	1+
262.93204	106	
263.38058	110	
264.10551	138	
264.83127	182	
264.88324	142	
264.90298	254	1+
265.08602	130	
265.57802	98	
266.84654	152	
266.93768	154	
267.09401	114	
267.83870	1344	1+
267.88297	130	
268.84138	1154	1+
268.86998	122	
269.02414	116	
269.79726	234	1+
269.92253	124	
269.97038	98	
270.05252	100	
270.85531	166	
270.98257	584	
271.09555	142	
271.15444	142	
271.80558	132	
271.84959	114	
271.91616	370	
272.78938	516	1+
272.80803	124	
272.85383	96	
272.97237	198	
273.79325	446	1+
274.07359	96	
274.83577	96	
274.85179	196	1+
274.86687	110	
275.81628	114	
275.88884	106	
276.85652	168	
277.01883	140	
277.15587	230	1+
277.83127	1188	1+
277.86458	120	
278.03555	170	1+
278.83344	1030	1+
278.89276	98	
279.13305	114	
279.85899	124	
279.96064	98	
280.79346	344	1+
280.81524	134	
281.09048	124	
281.39100	140	1+
282.05069	246	1+
282.85746	518	1+
283.78734	158	
284.80514	132	
285.07979	106	
285.16186	96	
286.85012	1576	1+
287.80647	288	1+
288.75829	126	
288.99409	104	
289.10199	260	1+
289.85680	116	
290.79977	368	1+
290.86222	128	
291.85205	96	
291.88788	134	
292.16480	188	
292.81081	328	1+
292.83926	168	1+
292.88449	118	
293.10848	250	
293.99341	110	
294.10772	108	
294.67544	210	1+
294.86708	256	
295.17208	200	
295.86721	166	
295.99114	132	
296.80884	122	
296.85372	176	
296.97316	166	
297.13549	98	
297.90823	218	1+
299.06693	154	
299.22190	100	
299.66651	112	
299.82065	146	
300.02474	178	
300.14943	104	
300.87228	142	
302.09313	188	1+
302.85548	264	1+
302.88815	126	
306.88434	144	
307.88119	558	1+
307.91467	104	
308.88252	408	1+
309.15919	138	
309.86704	270	
310.88285	532	1+
312.01679	234	1+
312.86384	134	
313.87561	142	
314.82195	140	
317.15736	166	1+
318.37907	98	
318.81502	106	
318.94885	106	
319.87869	124	
320.16062	418	
320.35828	96	
320.79566	116	
320.88703	236	1+
321.34594	102	
324.89375	422	
326.96234	132	
327.82971	124	
327.87970	122	
328.88717	446	1+
331.85532	218	1+
335.72485	96	
336.33946	96	
337.18639	190	
338.17484	200	1+
340.93540	106	
END IONS

###FS:    #m/z: 340.94176 #charge 1+
###MS: 58
###MSMS: 59
BEGIN IONS
TITLE=Cmpd 43, +MS2(340.9418), 28.0-35.0eV, 1.3min #59
RTINSECONDS=75.0895
SCANS=58-59
PEPMASS=340.94176	2467050
CHARGE=1+
190.94702	166	
191.95217	106	
192.89042	312	1+
192.92638	342	
196.88427	514	1+
200.51737	102	
203.87627	398	1+
205.94719	224	
206.94844	138	
208.88397	106	
209.88669	118	
210.14852	200	1+
210.93769	410	
212.87993	1304	1+
213.93972	1742	1+
215.88727	1170	1+
215.93694	656	
216.01247	122	
216.41348	296	
217.42726	102	
217.88301	538	1+
217.93829	362	
217.98962	164	
219.87421	134	
219.89575	138	
220.89354	126	
221.89218	318	
221.94039	152	
222.95054	136	
223.96084	142	
225.95289	134	
226.39537	120	
226.89674	108	
227.95034	124	
228.18029	126	
228.95270	120	
230.88882	1668	1+
231.12448	148	
231.95140	1378	1+
232.82568	174	1+
233.40125	216	
233.87201	132	
233.89950	656	1+
233.94753	854	1+
234.09834	120	
235.89250	250	1+
237.04824	120	
239.14324	122	
239.64380	132	
239.79131	154	
239.90303	278	
240.83277	234	1+
240.88173	242	1+
241.93982	398	1+
242.94268	328	1+
243.84029	128	
244.91015	126	
245.89496	362	1+
246.66601	142	
246.97563	206	
247.11718	126	
247.80633	218	1+
248.37862	100	
248.98857	178	
249.05411	196	1+
249.84685	280	1+
249.90470	120	
249.96320	490	1+
251.07435	260	1+
251.14977	148	
251.44964	110	
251.96521	156	
252.14327	158	
252.79905	158	
252.91936	304	1+
253.16279	140	1+
253.83990	146	
253.90041	122	
254.96665	988	1+
255.01388	108	
255.07598	178	
256.96723	260	1+
257.80027	148	
258.09559	118	
258.84802	112	
258.89479	106	
258.96574	148	
259.84339	128	
259.95811	276	1+
260.08219	136	
260.15859	216	
261.16609	102	
261.35668	130	
262.13627	148	
262.79479	230	
263.80460	124	
264.95752	248	1+
266.39910	104	
266.51001	102	
267.80440	138	
269.80874	134	
269.85254	144	
270.80477	112	
271.85237	136	
272.13276	156	
272.80138	128	
272.88278	194	1+
272.91913	204	
272.93396	170	
272.98498	124	
273.79261	318	1+
273.86095	142	
273.92850	122	
274.85306	120	
275.11136	100	
275.81088	132	
275.97317	218	1+
276.79759	194	1+
276.85769	572	1+
276.95891	290	1+
277.14622	162	
278.84688	540	1+
278.86230	244	
279.81227	228	1+
279.96765	258	1+
280.77560	142	1+
281.79353	110	
281.87123	122	
282.04765	100	
282.13339	216	1+
283.81866	130	
284.78777	118	
284.87740	136	1+
285.09087	234	1+
285.43255	118	
285.86127	144	
289.78688	150	
289.80686	236	
289.88080	134	
291.80548	404	1+
291.85780	120	
292.44098	152	
293.83907	106	
293.85758	420	1+
293.87405	198	
294.36341	100	
294.86113	348	1+
295.83648	182	
296.81091	132	
296.93205	160	
297.84722	232	1+
297.88907	168	
298.40987	102	
299.78662	202	
299.91445	464	1+
300.07836	160	
300.36866	120	
300.78234	138	
300.87689	154	1+
301.83237	222	
302.17734	122	
302.78426	112	
302.94288	148	
303.87230	516	1+
304.02407	182	1+
307.00167	138	
307.79895	268	
308.76642	118	
308.80525	214	
308.87572	192	
308.92388	126	
309.02421	116	
309.82089	132	
309.88984	110	
310.16664	222	1+
310.19463	118	
310.87775	944	1+
311.51733	104	
311.89456	110	
312.80514	216	
312.87574	578	1+
313.80423	100	
314.85531	114	
316.59797	100	
316.81979	144	
318.88372	174	
319.14630	128	
319.88897	116	
322.81913	134	
323.82140	142	
324.89092	480	1+
324.99336	104	
325.75103	230	1+
325.81004	132	
326.16518	284	1+
326.86162	242	1+
327.83075	224	
327.89680	102	
328.18589	130	
328.81901	506	1+
328.88698	386	1+
330.81133	246	
332.34308	114	
332.83175	138	
333.88955	264	1+
337.18705	116	
337.79177	112	
338.87448	100	
339.83213	102	
340.82593	254	1+
342.05117	180	1+
342.20095	150	
343.19082	170	1+
344.00081	120	
END IONS

###FS:    #m/z: 336.94715 #charge 1+
###MS: 58
###MSMS: 60
BEGIN IONS
TITLE=Cmpd 44, +MS2(336.9471), 28.0-35.0eV, 1.3min #60
RTINSECONDS=75.8625
SCANS=58,60
PEPMASS=336.94715	378394
CHARGE=1+
182.86879	236	1+
189.86143	146	
192.88892	142	
198.95750	144	
205.95290	118	
206.94623	100	
209.08813	128	
209.94722	172	
210.88489	418	
211.94478	7052	1+
212.87868	3468	1+
213.94075	2296	1+
214.89688	98	
215.88663	812	1+
215.93864	344	
217.88511	288	
217.93979	192	
221.94017	100	
222.97448	112	
223.95802	124	
225.09803	140	1+
225.98326	112	
226.89454	348	1+
226.94746	218	
226.97384	146	
227.79019	240	1+
227.95456	318	
228.89646	1146	1+
228.91949	132	1+
229.95560	5948	
230.88987	4766	1+
230.95883	168	
231.10831	262	1+
231.84327	144	
231.95132	3446	1+
233.82875	310	1+
233.89889	978	1+
233.95029	320	
235.08202	106	
235.82623	142	1+
235.86839	114	
235.88966	170	
235.95323	148	1+
236.85021	120	
238.99694	174	
239.90576	180	1+
239.95591	126	
243.86951	114	
246.16113	306	
246.90435	290	
246.97655	220	
247.96604	1292	1+
248.44613	122	
248.90022	1988	1+
249.96237	1066	1+
250.83339	620	1+
250.95297	244	
251.08475	120	
251.15333	120	
251.64638	98	
251.91198	250	1+
252.97145	3482	1+
253.08776	172	
253.90649	586	1+
253.93371	332	1+
254.10661	310	1+
254.14538	102	
254.37683	106	
254.83745	160	1+
254.86084	138	
254.88242	154	
254.93633	196	1+
254.96789	1682	1+
255.01957	116	
255.03943	104	
255.07538	120	
255.10919	218	1+
255.49241	98	
255.56710	100	
255.86264	98	
256.06446	182	
256.27055	120	1+
256.89410	98	
256.91855	152	
256.96545	400	1+
257.07838	106	
257.86107	154	
258.36589	120	
258.80138	318	1+
258.84457	114	
258.90671	220	1+
258.96483	160	
259.17013	148	
260.15807	350	1+
261.83428	142	
262.83130	204	1+
262.95044	112	
263.10253	104	
263.80639	282	1+
263.86074	120	
265.09023	126	
266.99790	214	1+
267.15614	152	
268.17464	134	
268.84174	818	1+
269.11894	122	
270.43468	104	
270.80201	102	
270.98120	712	
271.91440	520	1+
272.85265	144	
272.97336	286	1+
273.79521	446	1+
273.88792	278	1+
274.13246	98	
274.15679	102	
274.85438	170	
276.17730	166	
276.42054	94	
276.85748	228	
277.02713	102	
277.83579	204	
277.96204	156	1+
278.83409	722	1+
279.80332	270	1+
279.88445	228	1+
280.80209	176	1+
282.13512	94	
282.79189	96	
283.78985	152	
285.02599	100	
285.81318	136	
285.85774	230	
286.85238	1496	1+
286.87816	130	
287.81349	98	
289.59650	118	
290.02814	310	1+
291.43934	130	
291.80460	224	
292.10019	166	
292.43466	96	
292.81714	410	1+
292.85864	98	
292.89080	96	
293.87369	148	
293.89688	198	1+
293.99862	252	
294.18372	154	
295.80502	202	1+
295.87991	124	
295.99319	132	
297.43122	100	
297.84040	130	
297.90702	96	
298.80248	172	
298.83154	116	
299.25007	104	
299.87470	164	
300.88442	114	
302.42654	146	
302.48772	96	
302.88589	162	1+
303.86999	156	
304.94522	126	
306.88570	144	
307.88945	134	
308.67205	108	
308.86439	136	
309.86850	324	
309.88935	102	
310.17453	140	
310.80459	178	1+
310.84571	100	
310.87924	478	1+
313.90221	160	
314.18051	186	1+
314.61277	100	
314.82161	154	1+
314.88971	116	
315.77066	100	
317.89270	100	
318.51479	102	
320.15801	102	
320.82391	186	1+
321.10822	106	
321.52648	114	
323.88046	108	
324.08990	96	
324.89054	212	
325.10854	140	
325.89853	108	
326.89638	142	
328.81255	204	1+
328.88629	214	
329.93043	140	
330.16834	102	
330.88389	148	
332.82857	102	
334.88182	110	
336.44780	100	
336.82827	236	1+
337.18678	492	1+
338.17225	142	
338.36724	108	
338.52641	140	
338.70038	174	
338.75042	138	
338.77122	94	
338.90025	122	
339.40693	116	
340.82121	96	
342.11797	96	
END IONS

###FS:    #m/z: 359.96318 #charge 1+
###MS: 58
###MSMS: 61
BEGIN IONS
TITLE=Cmpd 45, +MS2(359.9632), 28.0-35.0eV, 1.3min #61
RTINSECONDS=76.6345
SCANS=58,61
PEPMASS=359.96318	301890
CHARGE=1+
178.94601	126	
187.86670	178	
202.08038	162	
204.95317	108	
205.95124	152	
207.94678	248	
209.94394	1020	1+
210.88732	130	
211.15851	152	
216.06191	112	
217.06687	108	
220.41824	168	
220.95751	166	
222.88389	410	1+
222.95257	1604	1+
223.00398	108	
223.88860	276	1+
224.06313	120	
224.94928	2560	1+
224.97207	154	
225.12054	108	
225.41314	118	
225.77359	98	1+
226.07841	130	
226.11965	110	
226.89688	170	
226.94788	7814	1+
227.08126	124	
228.89347	158	
228.94330	8380	
229.02723	196	1+
229.52055	86	1+
229.89641	256	1+
229.94134	324	
230.82667	250	1+
232.95626	520	1+
234.09883	112	
235.00056	210	1+
235.11700	562	1+
235.82815	218	
239.14750	364	
239.43085	184	
240.13340	216	
240.78753	302	1+
240.94087	346	
240.96330	1342	1+
241.02325	284	1+
241.11226	128	
241.13440	178	
241.89837	136	
241.94246	294	
242.96127	1206	1+
243.86760	140	
244.95837	4124	1+
245.44379	142	
245.94038	358	
246.81349	178	1+
246.95400	4298	
247.10554	138	
247.54857	128	
247.94097	152	
247.95541	150	
248.80289	254	1+
249.12878	294	
250.12021	336	1+
250.95207	304	
250.97188	704	1+
251.03929	132	
251.07784	154	
251.61485	110	
251.78659	196	
251.91064	194	1+
251.95085	138	
252.10750	146	
253.00157	138	
254.08800	114	
254.91854	166	1+
257.09007	252	
257.15856	548	
257.18142	142	
257.90243	106	
258.07631	244	
258.14456	1276	1+
258.84484	262	1+
258.97323	448	1+
260.58770	108	
260.83305	114	
260.96966	1182	1+
263.98428	200	
265.85017	190	1+
265.97628	208	1+
266.01730	210	1+
266.09791	158	
266.16035	122	
266.81493	498	1+
267.11460	144	
267.14219	264	
267.97267	776	1+
268.95754	206	
269.14200	240	1+
269.96795	866	1+
270.79525	218	1+
270.98777	142	
271.84587	416	1+
272.02426	116	
273.40125	108	
273.42568	148	
273.96871	368	
274.03704	130	
274.11672	184	
275.10179	216	
275.17128	218	
275.79667	110	
275.97222	148	
276.81051	388	
276.85072	316	
277.12850	110	
277.79883	638	1+
279.10998	310	1+
279.35756	106	
280.79537	500	1+
281.11911	138	
281.13530	110	
281.83341	418	1+
281.85902	118	
282.78988	404	1+
282.84305	256	1+
283.07020	178	
283.18627	128	
283.78989	232	1+
283.82418	188	1+
283.84883	146	1+
284.13709	192	
284.87439	122	
285.08969	156	
285.11482	198	1+
285.15583	216	
285.79732	278	1+
285.93452	138	
288.79342	148	
288.85867	244	1+
288.89168	198	
290.78593	128	
291.79170	124	
292.11954	400	1+
292.94755	136	
293.88772	158	
293.91026	156	
294.05431	148	
294.15170	136	
294.82429	140	
294.84924	132	
294.86641	172	
295.12642	148	
295.38500	116	
296.13794	140	
296.80956	166	
297.97669	128	
298.43039	128	
298.80288	1024	1+
298.86196	302	1+
298.97449	202	1+
299.13616	514	1+
300.93329	310	1+
301.08227	230	
301.85607	108	
301.90327	176	1+
302.00929	108	
302.22742	148	
303.04616	250	1+
303.11717	140	
303.78702	112	
305.94442	148	
306.15194	118	
306.88253	274	1+
309.12918	486	1+
309.15934	116	
309.80367	308	1+
310.87828	712	1+
314.13727	116	
314.96457	148	1+
315.19699	128	
315.80497	388	1+
316.74478	136	
316.87301	370	1+
318.93227	376	1+
319.87357	126	
320.15780	216	
320.29674	222	1+
320.93429	218	1+
321.04417	172	1+
322.92662	432	
324.89484	486	1+
325.12323	108	
325.15518	690	1+
326.16158	470	1+
326.87867	394	1+
327.45861	114	
332.10664	178	1+
335.13745	118	
336.94840	1144	1+
337.11519	364	1+
338.02714	132	
339.82902	186	
340.19930	238	
340.76049	150	1+
340.93892	146	
342.84286	126	
343.17927	134	
343.89752	178	1+
344.96760	108	
345.19921	112	
349.12695	184	
349.15554	190	
349.76703	144	
350.15008	116	
351.77254	138	
352.79353	138	
352.89444	296	1+
353.76166	218	
356.77197	400	1+
357.22426	230	
358.07781	116	
358.22619	124	
358.88575	156	
359.96426	152	
360.18841	164	
362.20150	132	
363.71519	252	
364.71157	116	
END IONS

###FS:    #m/z: 322.93102 #charge 1+
###MS: 62
###MSMS: 63
BEGIN IONS
TITLE=Cmpd 46, +MS2(322.9310), 28.0-35.0eV, 1.4min #63
RTINSECONDS=80.3185
SCANS=62-63
PEPMASS=322.93102	4984746
CHARGE=1+
115.83470	106	
127.94102	110	
192.89194	162	
196.88463	220	1+
201.04822	94	
201.49441	90	
205.91776	92	
205.95077	252	
207.87390	142	
209.12586	188	
209.89868	166	1+
210.05268	102	
211.88910	364	1+
212.87832	208	
213.41696	102	
217.90092	100	
218.08472	90	
219.88723	102	
220.88028	94	
222.95043	180	
223.96236	482	
224.36364	112	
225.32294	98	
225.96128	192	1+
226.84457	88	
226.86614	136	
227.10350	268	
227.89049	88	
227.93676	148	
229.88859	392	1+
230.89014	276	1+
231.12312	118	
232.17369	92	
232.90022	120	
235.82243	140	
236.05360	96	
236.13564	120	
237.13445	98	
238.15212	96	
238.82792	100	
239.78709	526	1+
239.90844	100	
239.98041	102	
240.82345	636	1+
240.94069	2746	
240.96310	230	
241.02538	112	
241.94288	2176	
241.96291	138	
242.78867	234	1+
242.82065	170	
242.94255	6014	1+
244.82092	462	1+
244.85216	96	
244.94019	1842	1+
246.66352	258	
246.85311	132	
246.97379	334	1+
247.07207	90	
248.85048	220	
249.18423	94	
249.38230	94	
249.79574	140	
250.05530	92	
250.94828	144	
251.07151	120	
251.65008	92	
251.84409	110	
251.92570	184	
252.11301	228	1+
252.35701	98	
253.83793	206	1+
254.96003	100	
255.10927	376	
255.78469	124	
256.20116	90	
256.77952	92	
256.89689	238	1+
257.22624	94	
257.79754	560	1+
258.83573	434	1+
260.10961	124	
260.13418	294	1+
260.66626	96	
260.83498	278	
261.15080	242	1+
261.83073	702	1+
262.07175	110	
262.83256	456	1+
263.97845	144	
265.06635	90	
265.50392	88	
265.85672	122	
266.79821	94	
266.84405	90	
267.81486	98	
268.09951	88	
268.80787	114	
268.99294	98	
269.79640	168	
270.80375	216	1+
271.49764	96	
271.84969	138	
272.06978	134	
272.09051	254	1+
272.13308	190	
272.85928	120	
273.43368	90	
273.79511	562	1+
274.82418	92	
275.13980	112	
277.12510	128	
278.85133	112	
279.09290	882	1+
279.13588	90	
281.84605	318	1+
281.87383	164	
282.00096	102	
282.86089	104	
282.87976	94	
283.79062	236	
284.29194	398	1+
285.19789	136	
285.33481	86	
286.13129	220	1+
286.16966	194	1+
286.78380	222	1+
286.91916	148	
286.96729	100	
287.91427	102	
289.08540	188	1+
289.79125	150	
289.79706	148	
289.81239	172	
289.88097	256	
290.10269	100	
290.78864	132	
290.87403	160	
291.80626	724	1+
293.88838	162	
295.15190	94	
295.18373	140	
296.12271	108	
297.38373	88	
297.81252	124	
298.86554	88	
299.58362	92	
299.78312	748	1+
300.02592	92	
301.85922	132	1+
301.87708	144	
302.15380	142	
302.48533	86	
303.14999	116	
303.72977	100	
304.01628	94	
304.04413	88	
304.82425	94	
305.81784	134	
306.08956	186	1+
306.44690	88	
306.80161	90	
306.87930	166	
307.59160	94	
307.79798	294	
307.89446	114	
308.66274	92	
308.87742	232	1+
309.13333	86	
309.19279	132	
309.80993	288	1+
309.89679	128	
310.07988	86	
310.87975	414	1+
310.92784	98	
311.21610	90	
312.07660	88	
312.46254	106	
312.80704	190	
312.86740	126	
313.89037	110	
314.82235	164	
315.88064	208	1+
317.18401	94	
318.74139	128	
320.16165	114	
320.79161	90	
323.77869	98	
324.83319	108	
324.89791	448	1+
325.88952	238	1+
326.67486	92	
327.19258	212	1+
END IONS

###FS:    #m/z: 340.94164 #charge 1+
###MS: 62
###MSMS: 64
BEGIN IONS
TITLE=Cmpd 47, +MS2(340.9416), 28.0-35.0eV, 1.4min #64
RTINSECONDS=81.0905
SCANS=62,64
PEPMASS=340.94164	1924386
CHARGE=1+
192.92565	214	
196.88379	106	
205.94993	122	
208.95969	116	
210.90346	146	
210.93662	276	
212.87990	188	
213.88021	658	1+
213.94091	962	1+
215.89025	612	1+
215.93761	310	
217.88489	560	1+
217.91784	92	
217.93798	134	
218.92351	102	
219.88203	126	
220.86904	182	1+
221.89324	102	
223.96269	174	
224.97500	116	
226.89409	92	
226.94745	518	1+
228.93840	140	
229.13208	92	
230.88741	1120	1+
231.60708	90	
231.95004	1790	1+
233.86962	96	
233.89900	242	
233.95008	292	
234.88518	100	
235.11804	274	
235.89626	140	
236.03108	138	1+
236.83892	138	
236.89767	124	
238.46300	106	
238.88544	208	
238.91172	134	
239.79113	136	
239.88533	168	
240.95771	108	
241.84377	98	
242.94289	126	
243.01282	102	
244.13175	234	1+
244.83895	184	
244.96002	108	
246.16291	154	
246.97579	598	1+
248.85379	104	
248.89896	336	1+
249.49250	100	
249.96040	626	1+
251.04639	118	
251.14971	128	
251.79109	158	
251.96420	140	
252.10594	174	
253.52345	98	
254.83720	102	
254.90933	236	
254.96708	570	1+
256.00084	102	
256.26020	94	
256.79560	274	1+
256.83951	98	
256.85389	110	
256.91769	100	
256.95944	108	
257.84914	98	
259.63454	94	
259.84375	180	
259.91253	150	1+
260.15809	92	
260.83524	246	1+
260.85400	136	
260.89834	112	
262.15126	90	
262.90317	206	1+
263.08062	112	
264.41286	92	
265.12960	90	
265.80486	92	
265.86442	124	
266.89861	100	
268.17807	132	
268.83692	232	1+
269.53311	90	
269.90838	382	1+
270.85972	112	
270.89330	112	
270.91133	302	1+
271.85001	222	
272.93954	154	
272.97529	306	1+
273.80201	146	
273.92234	184	
274.79375	134	
274.86785	118	
275.38227	100	
275.85770	126	
276.85590	300	
276.90813	104	
277.85738	182	
277.88793	114	
277.96662	120	
278.84547	686	1+
279.15786	140	
280.04639	336	1+
280.96657	98	
281.05040	276	1+
282.14108	92	
282.18068	104	
282.81319	158	
282.85893	168	
282.91334	124	
284.13745	138	
284.86405	290	1+
285.20365	114	
286.85283	98	
289.78876	118	
289.88608	294	1+
290.16496	90	
290.78789	100	
290.86420	118	
291.15307	100	
291.80908	286	1+
292.82560	210	1+
292.87168	90	
294.86599	168	
295.17862	106	
295.86248	122	
296.08090	90	
296.85325	166	
296.87978	96	
297.39028	94	
297.80297	232	1+
297.87619	110	
299.17005	92	
299.66889	102	
299.78487	120	
300.57930	90	
300.95676	94	
303.32741	104	
304.02733	104	
304.37956	158	
305.80936	138	
305.87937	448	1+
306.88373	330	1+
307.79928	152	
308.44710	98	
309.82553	334	1+
309.88727	140	
310.82916	260	1+
310.87655	150	
310.93222	90	
311.39360	100	
311.86263	146	
311.88395	98	
312.64935	92	
314.87362	128	
315.83154	162	
316.27459	90	
316.88256	112	
319.82649	96	
321.17218	90	
322.87449	112	
324.03466	138	
324.12572	96	
324.89645	434	1+
325.06581	90	
326.15888	108	
326.17878	96	
327.88970	434	1+
327.89775	90	
329.22560	94	
330.88830	142	
333.76053	98	
337.77007	108	
338.37836	110	
341.03765	88	
343.90769	110	
344.41998	92	
345.89844	96	
346.15330	220	1+
346.22491	92	
END IONS

###FS:    #m/z: 363.95774 #charge 1+
###MS: 62
###MSMS: 65
BEGIN IONS
TITLE=Cmpd 48, +MS2(363.9577), 28.0-35.0eV, 1.4min #65
RTINSECONDS=81.8625
SCANS=62,65
PEPMASS=363.95774	1143868
CHARGE=1+
74.81400	96	
182.86929	118	
189.86242	578	1+
191.86123	1006	
193.54427	112	
193.88875	248	1+
196.88590	306	
198.44687	100	
199.10840	98	
207.41083	92	
207.87145	366	1+
207.94623	244	1+
209.87142	166	
209.94377	1332	1+
210.88317	666	1+
212.42131	112	
212.87942	3790	1+
212.89979	94	
214.89180	268	
215.88494	144	
216.88975	100	
217.89553	142	
220.20624	92	
221.86375	122	
221.91296	94	
222.95278	1420	1+
223.88638	170	1+
223.93070	114	
224.94941	1784	1+
226.80910	98	
226.89801	244	
226.94817	7476	1+
226.97371	228	
227.89596	154	
227.93009	106	
228.87803	146	
228.89442	1596	1+
228.94313	7982	1+
229.06456	128	
230.89004	7070	1+
232.88879	592	1+
234.14497	460	1+
234.87907	140	
235.08352	126	
235.11735	504	
238.10032	98	
239.92719	100	
240.82407	140	
240.94081	680	
240.96584	424	
241.57645	238	
241.94345	356	
241.96412	200	
242.82814	122	
242.83904	104	
242.94128	1152	1+
242.95719	700	1+
243.82210	116	
244.81862	332	1+
244.95754	5682	1+
245.04916	162	1+
245.07711	124	
245.09752	94	
246.80865	104	
246.90741	234	
246.95408	4078	
247.90542	190	
247.95940	116	
248.80474	492	1+
248.85517	116	
248.90050	2812	1+
249.13464	180	
250.89434	548	1+
250.94778	180	
251.04645	146	
251.07423	96	
251.10274	196	1+
252.79608	110	
253.10221	218	1+
253.12947	122	
253.83929	100	
253.90687	560	1+
254.42132	96	
255.41980	116	
258.83565	262	1+
258.97523	174	
260.04522	92	
260.52789	92	
260.83288	120	
260.93182	176	
260.96974	790	1+
261.83408	208	
262.14180	92	
262.49557	102	
262.83092	446	1+
265.05780	132	
266.81315	746	1+
266.85218	152	
266.90528	112	
267.78859	118	
267.81459	484	1+
267.97390	614	1+
268.84599	282	1+
268.90448	108	
268.95779	258	
269.11756	194	1+
269.87593	92	
269.97078	1006	1+
269.99118	98	
270.80633	126	
271.03091	98	
271.92078	394	1+
272.85141	162	
272.88149	92	
274.13847	112	
274.38463	98	
274.88763	110	
275.08791	124	
275.35559	96	
275.85256	506	1+
276.81158	102	
277.81555	116	
278.79981	270	1+
279.32880	94	
279.81968	96	
279.93104	268	1+
280.11010	94	
280.79253	728	1+
280.99433	158	1+
281.84129	110	
281.85649	244	1+
282.01956	92	
282.79087	124	
283.79391	122	
283.85857	274	1+
283.99608	94	
284.13591	156	
284.78699	288	1+
284.82184	450	1+
285.84676	800	1+
285.92676	330	1+
286.43929	144	
287.16680	126	1+
287.85687	236	1+
288.07664	92	
288.64219	102	
289.83337	238	1+
289.85902	204	1+
290.78984	118	
291.80295	110	
292.43818	116	
293.43733	92	
294.14997	266	1+
294.86321	384	1+
296.80733	258	
297.80697	164	
297.98727	214	1+
298.80343	1354	1+
299.42211	106	
300.80148	502	1+
300.87735	178	
301.15243	94	
301.86045	388	1+
303.80594	514	
303.85582	1686	1+
303.88800	130	
304.11084	304	1+
304.81362	552	1+
304.89805	110	
307.88346	166	
308.88193	110	
308.96931	106	
309.99494	200	1+
310.87793	492	1+
311.12700	136	
311.31979	92	
312.12974	210	1+
314.96442	110	
315.96470	92	
316.02285	102	
316.15294	260	1+
316.81525	192	
317.57779	94	
317.73224	218	
317.81820	250	1+
318.87893	134	
318.93619	454	1+
319.38115	106	
319.87144	102	
320.15613	162	1+
320.76193	142	
321.81959	560	1+
321.87102	322	1+
322.90811	106	
322.93006	322	
323.82174	132	
324.81867	156	
324.88974	256	
326.87421	336	
327.87344	150	
329.87301	120	
331.56238	98	
332.40351	108	
336.33283	94	
336.94789	480	1+
337.82822	120	
338.82903	532	1+
338.86079	128	
339.83255	448	1+
340.94670	312	
341.39060	104	
342.90812	132	
343.75107	136	1+
343.76881	166	1+
345.20496	156	1+
347.73140	126	
349.12886	320	1+
351.77624	112	
351.90624	146	1+
357.77482	128	
359.70577	102	
359.72545	104	
361.69533	110	
361.71933	106	
362.20601	242	1+
362.52021	102	
362.70638	232	1+
363.84722	158	
366.73245	488	1+
366.76902	170	1+
367.13512	182	
367.17579	110	
END IONS

###FS:    #m/z: 322.93115 #charge 1+
###MS: 66
###MSMS: 67
BEGIN IONS
TITLE=Cmpd 49, +MS2(322.9311), 28.0-35.0eV, 1.4min #67
RTINSECONDS=85.553
SCANS=66-67
PEPMASS=322.93115	3794696
CHARGE=1+
67.57799	86	
188.98938	84	
190.89514	246	1+
191.85997	84	
197.88099	130	
199.10649	104	
200.87724	138	
205.95071	468	1+
205.97359	96	
207.97180	92	
209.12576	228	1+
209.94424	224	
210.90268	110	
212.88111	108	
213.41547	86	
213.88214	334	1+
213.94603	114	
218.09077	126	
219.06492	92	
219.09580	90	
220.01498	82	
221.45614	92	
221.89577	128	
223.95862	266	1+
224.11339	86	
224.82136	110	
225.88566	86	
226.06266	92	
226.89904	142	
227.10131	172	
227.83660	94	
227.93354	102	
227.95660	144	
229.09963	140	
230.83154	178	
230.89108	156	
231.12359	140	
232.12832	172	
233.39877	102	
236.01392	84	
236.13669	94	
236.90138	206	1+
237.04981	98	
238.14828	88	
238.82623	168	
238.98655	92	
239.11903	90	
239.43085	92	
239.78962	262	
240.07931	88	
240.64278	102	
240.82048	374	1+
240.94071	1196	
240.96250	284	
241.09830	96	
241.94263	1572	
242.01069	122	1+
242.82266	122	
242.94133	4736	1+
242.99322	128	
243.81796	836	1+
243.88802	94	
244.12970	214	1+
244.81951	584	1+
244.85006	206	1+
244.94124	942	1+
246.07235	108	
246.12134	94	
246.15905	104	
246.43649	84	
246.78837	104	
246.97531	414	1+
248.85004	122	
250.94832	156	
251.07205	154	1+
251.43202	92	
251.78799	122	
252.10774	228	
252.91394	160	1+
253.13833	180	1+
253.34563	252	1+
253.83635	116	
254.79596	94	
255.10704	274	1+
255.77295	84	
257.80274	138	
257.89669	210	1+
257.93373	86	
258.83492	338	
260.13144	142	
260.83569	410	
261.83382	434	
261.85407	108	
261.88237	222	1+
262.83205	276	
265.05858	82	
265.15608	112	
265.34555	88	
265.85842	388	1+
266.00500	224	1+
268.87715	130	
268.93248	90	
269.79804	92	
269.94409	98	
270.85589	334	1+
271.77956	116	
271.84369	334	1+
271.92088	140	
272.13452	228	
272.40517	94	
272.44139	94	
272.79194	334	1+
273.13146	130	
273.79472	294	1+
273.89659	104	
274.15629	82	
276.10001	90	
276.14490	82	
276.85725	130	
277.86079	94	
278.11058	98	
278.81826	236	1+
279.09149	446	1+
279.37601	102	
279.92245	86	
280.95274	112	
282.85756	160	
282.98229	102	
283.78693	184	
284.29527	484	1+
284.86154	140	
284.87586	124	
285.81304	110	
286.15482	142	
287.81553	146	
287.92118	92	
288.93560	84	
288.97615	84	
289.88037	166	
290.46648	88	
290.79450	370	1+
290.86303	112	
290.88417	130	
291.17357	192	
291.80127	254	1+
291.94488	92	
292.16101	130	
292.88163	84	
293.16777	146	
293.85581	92	
294.66894	162	
297.82179	126	
298.80264	232	1+
298.90608	110	
298.92735	96	
299.78202	104	
300.91931	88	
302.14301	192	1+
303.86151	240	1+
304.88001	100	
305.36709	88	
306.88668	628	1+
307.80140	212	
307.88935	422	1+
308.80045	254	
309.12803	146	
309.81710	150	
310.12726	86	
310.87908	88	
311.05991	82	
311.42161	98	
311.88117	256	
312.86754	376	1+
312.88976	110	
312.92681	118	
313.71835	84	
314.82458	134	
315.76506	148	
316.94997	84	
320.15849	404	
321.81927	140	
322.46719	92	
323.88649	100	
324.89220	188	
325.49083	82	
325.89600	112	
326.15661	124	1+
326.89239	274	
327.80743	124	
327.88791	148	
END IONS

###FS:    #m/z: 363.95802 #charge 1+
###MS: 66
###MSMS: 68
BEGIN IONS
TITLE=Cmpd 50, +MS2(363.9580), 28.0-35.0eV, 1.5min #68
RTINSECONDS=86.3255
SCANS=66,68
PEPMASS=363.95802	664094
CHARGE=1+
97.12273	94	
182.86278	108	
185.86807	134	
189.86318	704	1+
191.85913	716	1+
196.88382	378	1+
206.06057	102	
206.40780	94	
207.87454	536	1+
207.94708	426	1+
209.94461	1356	1+
210.88533	1078	1+
210.91485	108	
212.87978	4838	1+
214.89596	210	
215.89700	122	
215.99169	114	
216.91302	114	
219.86896	96	
222.89182	190	1+
222.95253	1308	1+
223.90211	212	1+
224.94978	1908	1+
224.97284	90	
225.88605	136	
225.97121	148	
226.89692	132	
226.94759	9036	1+
227.01301	110	
227.78843	282	1+
228.89539	828	1+
228.94340	7552	1+
230.89067	6274	1+
230.91933	112	
231.01197	92	
231.16203	94	1+
232.88720	464	1+
233.08985	104	
233.96884	172	1+
234.14458	130	
234.88119	262	1+
235.11582	314	1+
235.13045	118	
235.84942	138	
236.64560	94	
237.05619	132	
238.91600	202	1+
239.95981	954	1+
240.82461	200	
240.94224	836	1+
240.96166	830	1+
242.45180	94	
242.52511	92	
242.82091	134	
242.90567	188	
242.94261	936	1+
242.96079	1108	1+
243.48940	90	
244.82561	108	
244.90413	126	
244.95797	5030	1+
245.63618	96	
245.81736	174	
245.94044	424	
246.43956	100	
246.90162	226	1+
246.95333	4952	1+
247.98862	102	
248.80751	200	
248.89950	2540	1+
249.44809	108	
249.80837	138	
250.13890	188	
250.53707	100	
250.94646	306	1+
250.97103	222	
251.07775	104	
252.10731	586	1+
252.80834	106	
252.89092	188	
253.78895	116	
253.90782	530	
255.36863	92	
258.83437	124	
258.89523	114	
258.97117	338	1+
260.83148	778	1+
260.96909	402	
261.15534	106	
261.83329	652	1+
261.97193	194	
263.83242	166	
263.97556	148	
264.10309	134	
264.61047	96	
264.81761	142	
265.97659	278	
266.03089	138	
266.22248	100	1+
266.75252	116	
266.81436	480	
266.93044	94	
267.78468	190	
267.94575	130	
267.97395	750	1+
268.81029	244	1+
268.96125	186	
269.01086	102	
269.97003	824	1+
269.99554	104	
270.80216	140	
271.84355	94	
271.91498	368	1+
272.12525	194	
274.06118	100	
276.85362	374	
277.11685	262	1+
277.13716	112	
278.80239	242	
278.82080	104	
278.85246	272	1+
279.10226	160	
279.80187	196	
280.03746	108	
280.79333	1274	1+
280.93389	130	
281.98346	300	1+
282.85419	98	
283.10088	122	
283.80277	106	
283.85172	286	
284.17300	128	1+
284.79121	122	
284.85118	142	
285.84540	576	1+
285.89501	100	
285.94206	118	
286.94322	96	
286.98402	150	
287.13422	320	1+
287.91273	96	
288.92722	144	
289.08801	130	
290.78856	422	1+
290.86328	122	
292.43470	130	
292.93800	110	
293.17015	120	
293.87240	178	1+
293.97803	106	
294.15049	224	1+
294.86190	140	
295.93540	122	
296.64452	102	
296.74250	94	
296.80751	430	1+
296.82338	138	
297.14752	232	1+
297.86251	136	1+
298.35669	96	
298.80414	1304	1+
299.12309	92	
299.98747	106	
301.14150	92	
301.80418	292	1+
301.85920	218	1+
302.88412	98	
303.80661	692	1+
303.85617	1270	1+
303.95326	164	
305.00994	114	
305.81876	196	
307.43386	114	
307.80610	170	1+
307.88904	118	
308.87984	100	
310.87632	264	
311.88477	140	
312.80971	220	1+
312.89038	212	1+
315.45875	92	
316.81572	328	1+
317.84087	212	1+
318.44212	100	
318.93898	164	
319.76316	90	
319.82397	120	
319.87260	126	
320.42467	102	
320.86725	272	1+
321.07363	110	
321.81751	604	1+
322.92702	238	
324.40178	92	
324.87943	174	
324.89548	256	1+
325.89771	206	1+
326.87380	534	1+
327.03251	222	1+
331.88955	154	
332.10175	168	1+
333.33788	92	
333.77223	140	
333.89424	158	1+
334.42117	98	
334.47745	90	
336.94712	558	1+
338.82723	672	1+
339.83035	552	1+
340.93738	400	1+
341.90951	90	
342.72823	102	
343.91115	150	
344.90365	104	
345.20294	290	
346.17423	278	1+
346.73979	126	
347.22933	134	
349.12837	140	
349.16844	138	
349.31789	124	
350.10950	246	1+
353.75442	176	1+
355.88772	100	
357.23454	98	
359.72472	106	
361.72356	234	1+
362.20565	116	
363.95531	186	1+
365.82417	98	
367.13397	516	1+
367.91503	100	
368.77501	234	1+
368.87421	92	
END IONS

###FS:    #m/z: 507.84733 #charge 1+
###MS: 66
###MSMS: 69
BEGIN IONS
TITLE=Cmpd 51, +MS2(507.8473), 28.2-35.2eV, 1.5min #69
RTINSECONDS=87.0975
SCANS=66,69
PEPMASS=507.84733	442600
CHARGE=1+
196.01452	520	1+
209.04356	192	1+
209.94616	264	1+
213.15768	370	
214.16105	202	
214.88481	164	
224.97884	290	
232.89583	316	1+
234.88076	354	1+
235.14351	1400	1+
237.05806	392	1+
238.06249	328	1+
240.07813	240	1+
244.12982	288	1+
246.98038	210	
248.88104	146	
249.15745	812	1+
250.96915	276	
251.06644	176	
251.91549	180	
252.08126	280	1+
254.79917	220	1+
254.89684	182	
259.86788	148	
261.37881	146	
262.13706	3676	1+
266.16821	472	1+
266.78131	192	1+
267.20553	172	
268.10942	170	
270.86059	224	
271.85626	186	
272.85251	1024	1+
273.39211	162	
274.80806	192	1+
274.88312	302	1+
275.84933	298	1+
277.15352	1630	1+
277.39688	288	1+
277.89246	334	1+
278.10911	146	
280.11950	200	1+
280.38109	166	
280.85063	146	
280.86819	204	
281.22114	304	
282.22419	150	
282.40002	160	
283.86708	348	1+
283.89552	200	
284.19542	498	1+
284.90039	150	
285.92114	180	
286.13866	510	
287.85184	548	1+
287.93769	174	
288.78397	260	1+
288.86994	288	
289.04525	154	
289.88024	566	
290.86506	856	
291.86786	416	
291.87880	464	
292.80909	184	
292.86385	250	
293.82098	136	1+
293.87316	2550	1+
294.05583	156	1+
296.85770	270	1+
297.15709	206	
298.85683	262	
299.80473	364	1+
299.85109	174	
299.88742	154	
300.40228	144	
300.85940	702	1+
301.87934	202	
303.47345	184	
303.87265	278	
304.79698	184	
304.88189	294	
305.80647	206	1+
305.86187	844	1+
306.12134	148	
307.13661	160	
307.89048	956	
308.09262	162	1+
308.14176	1038	1+
308.16919	188	1+
308.87464	698	
308.97277	142	
309.33669	148	
309.87222	788	
310.15707	590	1+
310.74030	188	1+
310.89682	184	
311.82457	246	1+
311.88352	6424	1+
312.22779	926	1+
312.28485	118	1+
312.39747	154	1+
314.16540	402	1+
314.86705	830	1+
315.16861	336	1+
316.14738	164	
316.87200	776	1+
317.05393	160	
317.85503	226	1+
317.89547	230	
319.88657	388	1+
322.92508	322	1+
323.87628	460	
324.37874	168	
324.86091	562	1+
325.88933	236	
325.90178	308	
325.95112	236	1+
326.20536	176	1+
326.24311	1522	1+
326.88321	3346	1+
327.16136	154	
327.76856	116	1+
327.80599	332	1+
328.37973	294	1+
328.87589	314	
329.81508	284	1+
329.89498	292	
331.87953	688	1+
332.74632	196	1+
332.87347	936	1+
333.17581	4480	1+
335.84138	196	
335.86440	244	1+
335.88755	762	1+
340.76209	254	1+
340.86087	168	
341.76226	174	1+
341.90255	150	
342.90886	328	1+
346.35839	218	1+
346.84186	256	1+
347.76689	186	
347.96078	186	1+
348.73093	150	
348.75714	254	1+
349.75732	184	1+
350.89078	740	1+
351.22736	104	1+
351.76490	256	1+
352.77022	178	1+
352.85195	408	1+
353.13427	144	
353.85402	362	1+
353.92014	144	
354.78315	416	1+
355.06472	148	
355.89703	248	
356.88559	294	1+
357.56703	206	1+
357.83875	142	
357.85475	152	
358.07451	230	1+
358.37054	190	
358.90606	258	1+
359.76924	176	
359.83124	178	1+
360.78057	150	
363.37156	142	
364.12671	134	1+
364.33435	168	
365.78788	226	
366.79484	206	
366.84114	1492	1+
367.70905	1528	1+
367.76819	234	1+
368.72638	404	1+
368.83357	402	1+
368.89479	230	
369.79079	510	1+
370.79455	370	1+
371.84696	350	1+
371.90605	176	
372.84932	244	1+
372.87478	378	1+
373.72021	436	1+
374.85406	252	1+
375.76809	290	1+
375.84875	242	1+
376.22252	1436	1+
376.88999	260	1+
379.55443	156	
380.03738	290	1+
380.73662	200	
381.79844	278	1+
382.40699	156	
382.72593	226	
382.80243	250	1+
382.85901	308	
383.26556	690	1+
383.77225	682	1+
384.33725	184	1+
384.84964	2484	1+
384.89419	402	1+
384.92185	170	1+
385.19948	260	1+
385.38779	350	1+
386.39053	212	1+
386.80444	230	1+
387.30586	168	1+
387.90329	270	1+
388.75163	314	1+
389.20131	614	
389.71296	356	1+
389.77897	242	1+
389.89513	158	
390.83963	1560	1+
391.84188	984	1+
392.82690	332	
392.87383	152	
393.80309	150	
393.82674	478	1+
394.69697	114	1+
395.87050	164	
396.87091	212	
396.89258	344	1+
397.27835	260	
397.31335	314	
397.86051	154	
398.32587	142	
398.72874	502	
398.80714	318	1+
399.22355	752	1+
399.70443	150	
399.73146	246	
399.85405	170	
400.86918	230	
401.75864	468	1+
402.86852	1870	1+
405.75659	200	
405.78236	160	1+
405.87429	388	
407.72921	168	
407.86694	3972	1+
408.07047	226	
408.85630	1194	
409.72397	354	
409.92152	202	1+
410.69088	182	1+
410.73463	250	
410.83554	626	1+
410.87569	540	1+
411.08254	176	
411.80688	368	
412.73306	590	1+
412.84874	874	1+
412.87969	564	1+
413.07778	212	
415.88075	752	1+
417.82079	292	
417.86505	158	
418.36264	244	
418.84663	248	1+
421.37822	280	1+
421.88127	742	1+
422.38129	188	1+
423.82901	354	1+
423.87251	854	1+
424.17892	98	1+
424.77492	140	
425.31075	654	1+
425.75754	564	1+
425.93924	110	1+
426.86397	1478	1+
427.73580	1268	1+
428.85337	790	1+
428.88936	368	
429.15343	102	1+
429.73789	882	1+
429.82020	172	
430.64280	182	
430.73935	656	1+
430.87550	184	
431.06479	192	1+
431.87335	208	
432.24408	4096	1+
436.19495	198	1+
436.72372	150	
439.84281	252	1+
439.89298	660	1+
442.87501	172	
443.69166	164	1+
444.87156	2462	1+
445.75141	154	
445.80307	192	1+
446.74915	226	
447.29404	146	
447.71670	192	
447.73603	148	
448.89568	212	
449.88303	322	
450.75440	244	
450.82324	180	
450.88665	204	
451.18604	194	1+
451.74403	202	
452.18691	216	1+
457.91132	362	
458.91273	164	
459.70744	228	1+
460.23461	168	1+
461.31264	314	1+
462.88301	894	1+
467.88868	880	1+
468.78107	232	
469.78353	198	
470.78675	290	1+
473.78297	178	1+
475.29439	182	
483.78833	192	1+
485.90184	322	
486.84609	142	
486.90203	244	
487.79838	178	1+
487.89842	162	
489.30857	344	1+
496.34992	276	1+
497.77151	142	
498.29063	484	1+
503.27779	154	1+
503.80441	572	1+
504.80798	488	1+
506.22675	166	
509.28486	188	1+
509.86547	316	
510.31554	208	1+
END IONS

###FS:    #m/z: 322.93120 #charge 1+
###MS: 70
###MSMS: 71
BEGIN IONS
TITLE=Cmpd 52, +MS2(322.9312), 28.0-35.0eV, 1.5min #71
RTINSECONDS=90.769
SCANS=70-71
PEPMASS=322.93120	3756170
CHARGE=1+
58.31357	78	
179.03483	78	
192.89242	230	
196.88311	154	1+
204.95677	94	
205.94911	530	1+
208.89283	188	1+
209.12281	288	1+
212.88328	88	
215.88840	196	1+
216.39447	80	
218.08851	84	
221.94429	84	
222.04652	82	
222.06846	80	
222.95366	540	1+
223.04319	92	
223.95770	370	1+
224.87892	88	
225.96132	110	
226.09604	80	
227.10263	202	
227.81497	112	
227.93670	80	
229.84642	92	
230.83235	270	1+
230.88970	224	1+
231.05604	120	
231.12717	110	
232.97125	88	
234.85691	94	
234.93420	76	
235.03761	98	
235.11683	140	
235.82134	178	1+
238.40818	84	
238.94186	100	
239.08239	146	
239.79042	232	
239.95951	92	
240.10989	90	
240.39520	84	
240.79060	100	
240.82185	378	1+
240.94178	1012	
241.12709	82	
241.78796	90	
241.94344	1192	
242.15198	78	
242.42912	82	
242.79354	144	
242.82040	142	
242.94187	4264	1+
242.97240	76	
243.09670	78	
243.82422	218	
244.82731	120	
244.94026	720	1+
246.07526	98	
246.15620	80	
246.97724	308	
247.94130	196	1+
248.42708	98	
248.44263	138	1+
248.84784	104	
248.85995	80	
248.90904	146	1+
249.97090	192	
251.10777	202	1+
251.43978	86	
251.93984	82	
252.04961	86	
253.82185	138	1+
254.02262	146	
254.09475	98	
255.10546	340	1+
255.87091	248	1+
255.93589	80	
256.14011	106	
256.45108	102	
256.84449	86	
257.79534	242	1+
258.83621	554	1+
258.97809	98	
259.17373	104	
259.47231	106	
259.65231	92	
260.13928	120	
260.33543	80	
260.83052	702	1+
260.87290	96	
261.00333	82	
261.83321	422	1+
261.87100	80	
262.93319	78	
262.97311	98	
263.83800	194	
263.97856	140	
264.08355	178	1+
264.17517	78	
264.81552	206	1+
264.86019	86	
265.06215	144	
266.84396	88	
267.83956	104	
268.17790	92	
268.79146	86	
268.80564	86	
268.83607	82	
269.11558	106	
270.86689	80	
271.13598	264	1+
271.88658	80	
272.16234	212	
272.80431	80	
272.99922	86	
273.79214	228	
274.81775	138	
275.07156	134	
275.77574	84	
275.80480	320	1+
276.11409	84	
276.14584	80	
278.17447	98	
278.79348	88	
278.81280	168	
279.09635	1118	1+
282.86638	84	
283.35559	122	
284.29280	318	
285.05706	88	
285.58453	104	
285.86215	100	
286.80432	230	1+
286.91581	90	
287.91260	78	
288.89678	80	
289.15902	96	
289.78941	106	
289.87859	156	
290.78900	88	
290.87247	148	
291.80392	294	1+
292.86176	176	
294.17882	96	
294.86171	176	
295.79794	78	
295.89697	84	
296.80936	208	
297.81811	80	
298.80503	104	
299.78299	300	1+
301.78955	82	
301.88069	164	
303.14574	84	
303.56092	104	
304.82292	134	
304.87894	112	
305.88781	86	
307.09201	92	
307.75287	78	
307.80400	118	
307.88586	332	1+
308.79529	318	1+
309.16105	80	
310.01688	78	
310.87950	168	
311.85764	90	
311.88564	148	
312.49517	84	
312.82182	102	
314.43891	88	
314.81680	242	1+
316.16995	80	
316.62451	76	
319.17945	78	
319.82595	190	1+
320.15742	236	1+
321.05339	80	
321.50013	96	
322.17943	82	
323.88585	148	
324.40420	98	
324.89182	82	
325.89942	136	1+
327.42310	84	
328.15024	86	
328.37358	154	
END IONS

###FS:    #m/z: 363.95808 #charge 1+
###MS: 70
###MSMS: 72
BEGIN IONS
TITLE=Cmpd 53, +MS2(363.9581), 28.0-35.0eV, 1.6min #72
RTINSECONDS=91.5415
SCANS=70,72
PEPMASS=363.95808	610172
CHARGE=1+
131.73708	90	
189.46130	88	
189.86282	718	1+
191.85715	762	1+
200.07644	100	
201.05792	120	
204.03149	112	
205.95077	158	
207.87382	294	1+
207.94876	284	
208.44807	86	
209.87274	132	
209.92196	150	
209.94414	1180	1+
210.88396	474	1+
211.94628	196	
212.87916	3806	1+
214.89902	154	
222.95164	1540	1+
224.51073	102	
224.81643	94	
224.94723	1190	1+
225.88278	146	
225.96038	210	
226.89639	126	
226.94833	9114	1+
227.16089	118	1+
227.87608	90	
228.05523	94	
228.89534	752	1+
228.94299	10082	1+
229.00267	90	
229.01628	90	
229.06566	98	
229.11766	100	
229.83931	170	
230.47887	82	1+
230.88989	5554	1+
234.14071	90	
234.88091	96	
234.93091	138	
235.11587	436	1+
235.82736	212	1+
236.49709	114	
237.00698	108	
237.16716	104	
237.88438	186	1+
238.07251	88	
240.82308	298	
240.94352	206	
240.96409	1348	1+
241.94042	1748	1+
242.89109	158	
242.94253	1032	1+
242.95926	456	
243.36667	100	
243.95866	204	
244.82079	568	1+
244.95912	5070	
245.44266	156	
245.96120	206	
246.90597	520	
246.95410	4644	
247.94537	118	
247.95473	102	
248.80349	464	1+
248.85994	88	
248.90075	2088	1+
250.89909	252	
250.94857	96	
250.96993	178	
251.50540	98	
251.53538	102	
252.10810	120	
252.17022	170	1+
253.85417	88	
253.90589	164	
255.90360	162	
256.83290	116	
258.83213	490	1+
259.12021	90	
260.83115	340	1+
260.97048	364	
262.03362	96	
262.83126	362	1+
262.96872	584	1+
263.07268	92	
263.97397	428	1+
265.08642	178	1+
265.81340	416	1+
265.91365	90	
265.96063	90	
266.85423	92	
267.92813	130	
267.97436	778	
267.99483	96	
268.81019	436	1+
268.96152	132	
269.08944	178	1+
269.79089	90	
269.84422	226	1+
269.96969	626	
270.41840	94	
271.88073	98	
271.91737	554	1+
272.88281	102	
273.54112	98	
273.79236	92	
274.85135	136	
276.40190	88	
276.81098	164	
276.85298	578	1+
277.12588	124	
278.79605	274	
279.10543	172	
279.17664	112	
279.80044	174	
280.10622	196	
280.32506	88	
280.79218	1314	1+
280.83536	90	
281.33969	88	
281.81847	100	
281.86030	88	
281.87192	106	
283.78826	314	1+
283.85185	114	
284.82745	280	
284.84297	832	1+
284.86429	266	1+
285.79222	190	1+
285.84547	706	1+
285.87792	240	1+
286.09451	90	
287.81982	112	
288.10831	98	
288.80089	88	
290.15265	132	
290.78914	176	
290.86798	142	
291.09282	122	
291.80134	90	
291.87323	248	1+
293.12175	144	
293.92754	112	
294.43673	108	
294.88003	168	
296.50581	92	
296.64620	144	
296.80940	260	
296.86790	88	
297.37522	88	
297.81400	356	
298.00121	124	
298.15193	88	
298.38824	94	
298.80515	1202	1+
299.86608	102	
300.12792	114	
300.65364	94	
300.80091	814	1+
300.87958	94	
301.44624	102	
301.86023	714	1+
302.92233	140	
303.80863	658	1+
303.85901	778	1+
304.92221	100	
305.00846	90	
305.42854	236	1+
307.80804	94	
308.87828	116	
309.87847	138	
310.49914	112	
310.86728	572	1+
311.05887	86	
316.81275	376	1+
318.09866	144	
318.16882	98	
318.93594	308	1+
319.82624	124	
320.14668	270	1+
320.93443	112	
321.81904	510	1+
321.86523	250	
322.82402	360	1+
322.93379	438	1+
323.89664	128	
324.88029	134	
325.11201	98	
326.87358	872	1+
327.16291	90	
332.88264	88	
334.12709	92	
336.06023	112	
336.94157	322	1+
337.02535	162	
337.83499	98	
338.82663	464	1+
338.94764	166	
339.18085	88	
339.39361	88	
339.82973	392	1+
340.93540	132	
341.60243	98	
344.19202	254	1+
347.22911	136	
349.12829	138	
350.10597	116	
361.71495	94	
362.75680	100	1+
363.95339	98	
366.13079	416	1+
367.13400	360	1+
367.90774	88	
END IONS

###FS:    #m/z: 507.84746 #charge 1+
###MS: 70
###MSMS: 73
BEGIN IONS
TITLE=Cmpd 54, +MS2(507.8475), 28.2-35.2eV, 1.6min #73
RTINSECONDS=92.3135
SCANS=70,73
PEPMASS=507.84746	402872
CHARGE=1+
196.02034	324	1+
213.15765	470	
214.88748	160	
224.12333	232	
224.97750	430	
232.89399	174	
235.14396	1292	1+
236.88872	268	1+
240.07893	268	
241.85387	258	1+
244.12892	588	
244.92869	160	
245.11405	174	
249.15946	652	1+
250.97252	516	1+
254.14908	158	
258.87531	220	1+
260.08836	258	1+
261.09104	198	1+
262.13702	2584	1+
262.89073	148	
263.38854	150	
264.08229	194	1+
264.40072	144	
265.92752	254	1+
270.81108	256	1+
270.85987	146	
271.79176	150	1+
271.85055	820	1+
272.38932	174	1+
272.85276	696	1+
274.81545	142	
275.85422	320	1+
277.15245	1424	1+
277.82549	118	1+
278.80956	158	1+
279.39752	186	
281.21959	310	
281.36054	210	1+
284.19639	682	1+
286.13951	458	1+
287.85530	264	
288.87061	370	
289.79894	226	1+
289.84430	162	
289.87942	378	
290.13320	184	
290.38200	144	
290.39860	144	
290.86616	1284	1+
291.90150	190	
292.04163	154	1+
292.87969	224	
293.87487	1710	1+
294.12673	148	
295.87454	554	1+
296.81272	236	1+
296.86447	196	
298.80212	162	1+
298.84188	208	
299.84728	144	
300.86321	232	
301.41521	162	
301.85150	190	
301.87349	204	
301.95178	146	
303.86599	462	1+
304.14912	142	
305.86209	736	1+
306.87985	146	
307.13610	966	1+
307.89153	380	
307.91275	168	
308.13991	824	1+
308.87829	1420	1+
309.87367	560	
310.15913	684	1+
310.41290	178	
311.88361	5596	1+
312.22801	938	1+
312.84823	288	
313.93319	222	
314.37800	322	1+
314.81297	320	1+
314.86811	730	1+
315.16688	252	1+
315.35719	144	1+
316.86322	264	
317.76989	176	
317.81725	226	1+
318.85314	142	
318.88768	172	
319.36826	198	1+
319.98476	198	1+
321.32533	156	
321.88889	228	
323.85399	356	1+
323.87493	632	1+
324.05727	222	1+
324.85833	254	1+
325.13657	160	1+
325.90348	304	
326.24320	1852	1+
326.88707	2306	1+
328.87111	566	1+
330.16799	212	
330.83047	190	
331.19295	162	
331.89683	182	
332.87486	924	1+
333.17573	3862	1+
333.39298	374	1+
333.89668	322	1+
335.84082	354	1+
335.88510	142	
336.94504	262	1+
337.85930	226	
337.88601	260	
338.23729	174	1+
338.89162	252	
339.84206	198	
339.88193	168	
340.89957	160	
341.87645	200	
342.36696	294	1+
342.86674	148	1+
343.40475	274	1+
343.55923	146	
344.83021	242	1+
345.07198	230	1+
345.23896	208	1+
345.90311	326	1+
347.75734	142	
347.77426	144	
348.01515	126	1+
349.07559	146	
349.80027	162	
350.76660	362	1+
350.82854	172	1+
350.89230	242	
350.95879	228	
351.88860	198	
352.90772	410	1+
353.14982	190	1+
353.78522	328	1+
353.85266	222	
353.91059	300	1+
354.85308	164	
355.27753	196	
355.71329	332	1+
355.74043	148	1+
355.82878	178	1+
355.89407	370	1+
356.78417	306	1+
357.00916	160	
359.35351	234	1+
360.81165	220	1+
364.86690	284	1+
365.36705	270	1+
365.78811	166	
366.18829	252	
366.83949	1100	1+
367.71338	846	1+
367.73624	226	
367.77600	390	1+
368.13757	272	1+
368.74096	146	
368.89652	298	1+
369.13992	212	1+
369.28702	154	
369.70453	222	
369.83914	568	1+
370.36001	256	1+
370.78413	216	
370.87016	414	1+
371.22628	204	1+
371.87079	306	1+
373.39001	190	
373.72177	656	1+
374.81896	278	1+
374.93886	166	1+
375.88770	226	1+
376.22132	1964	1+
378.39009	142	
378.80213	264	1+
380.71921	182	
380.85097	162	
381.83861	214	1+
381.92954	348	1+
382.85934	174	
383.26154	356	
384.26757	248	
384.85195	2168	1+
385.95561	146	1+
387.71828	220	
387.77534	184	
387.84541	260	
388.79300	238	
389.71833	270	1+
390.05855	144	1+
390.75148	172	
390.79611	152	
390.84304	1208	1+
392.85916	238	
393.74349	346	1+
393.80377	342	1+
393.82412	194	
395.73383	282	1+
395.82797	182	
396.40184	172	
396.76934	154	
397.31627	310	1+
398.72778	780	1+
398.86786	154	
399.22295	628	1+
399.37570	182	1+
399.71424	182	
399.85148	286	
400.70325	208	1+
402.86740	1212	1+
403.87283	838	1+
405.79485	488	1+
405.87092	666	1+
407.65514	156	
407.72953	206	
407.86578	4400	1+
408.06551	152	
408.73916	166	
409.72478	364	
410.73941	402	
410.84441	564	
411.75397	284	1+
411.81409	624	1+
411.86197	258	
412.72946	450	1+
412.84890	442	
412.87013	548	1+
413.07023	340	1+
413.87456	388	1+
414.23998	166	
415.77301	216	1+
415.86943	470	1+
416.12827	130	1+
417.36806	208	1+
421.88486	580	1+
423.76219	144	
423.87138	272	
423.90480	176	
425.31130	352	1+
425.73662	376	
426.73504	182	
426.75622	216	
426.86483	906	
427.73269	1514	1+
427.86642	518	
428.85418	450	
428.88373	300	
429.84124	148	
429.87195	182	
430.74125	720	1+
430.85833	614	1+
431.36032	152	
431.68945	196	1+
431.86244	434	1+
432.24493	3008	1+
433.40205	216	1+
434.01282	162	1+
434.86245	172	
434.88801	172	
435.85531	350	1+
439.89303	852	1+
441.78250	194	1+
442.39048	234	1+
442.71143	248	1+
443.25816	174	
443.75953	194	1+
444.87612	1584	1+
445.74570	810	1+
446.48276	86	1+
446.87360	396	1+
447.71545	266	1+
447.78196	158	
448.75340	190	
448.77067	158	
448.89465	152	
449.87782	454	1+
450.75645	280	
451.33045	206	1+
451.70360	102	1+
451.75017	196	
452.77284	142	
453.87108	166	
457.90380	398	
461.31002	220	
462.75733	226	1+
462.88515	874	1+
464.89111	174	
467.89089	824	1+
469.77270	208	
469.89546	176	
470.78740	156	
473.83780	148	
475.29068	192	
481.91998	172	
485.90375	320	
486.79882	370	1+
486.90414	144	
489.30517	486	1+
491.79302	148	
494.73059	210	1+
498.28498	150	
503.12228	192	1+
504.12539	122	1+
504.86751	218	1+
509.86047	476	
END IONS

###FS:    #m/z: 340.94180 #charge 1+
###MS: 74
###MSMS: 75
BEGIN IONS
TITLE=Cmpd 55, +MS2(340.9418), 28.0-35.0eV, 1.6min #75
RTINSECONDS=95.982
SCANS=74-75
PEPMASS=340.94180	1347142
CHARGE=1+
191.94044	104	
192.88846	136	
192.92730	192	
194.92558	134	
196.88465	358	1+
197.15897	102	
199.97575	90	
201.97126	116	
202.97333	100	
206.95032	98	
207.40780	152	
208.95811	100	
209.09294	90	
209.93882	274	1+
211.89673	86	
212.04686	86	
212.87824	626	1+
212.89978	142	
213.94070	662	1+
214.01398	86	
215.88945	422	
215.93921	136	
217.88716	122	
217.99343	90	
219.89916	140	
220.89553	98	
222.95111	122	
223.96143	326	1+
224.19813	90	
227.48824	86	
230.53581	92	
230.89189	330	
231.12518	88	
231.89003	676	1+
231.95177	1020	1+
232.35712	106	
232.91003	134	
233.94800	214	
234.78722	86	
234.89657	124	
234.95501	88	
235.07727	108	
237.65962	92	
238.08580	84	
238.83770	268	1+
239.90245	86	
240.79233	90	
240.82748	194	1+
241.47596	96	
242.93873	94	
244.95578	122	
245.03036	104	
245.44281	126	
246.66310	90	
248.84896	88	
248.90380	408	1+
248.95321	272	1+
248.97127	114	
249.13439	138	
249.42695	92	
249.84193	92	
251.15377	96	
252.14960	120	
252.84311	132	
253.84343	240	1+
253.89131	100	
253.94648	96	
254.84744	204	1+
254.96665	786	1+
256.10887	84	
256.41743	90	
256.96445	100	
257.79765	150	
257.84653	558	1+
258.01250	122	
258.84778	418	1+
258.92796	136	
259.43854	88	
259.95714	94	
260.16130	140	
260.83863	120	
260.86173	106	
260.93786	110	
261.15772	134	
261.84178	172	
261.90910	194	
261.93827	88	
262.00164	92	
262.21598	114	
262.42789	88	
262.83694	122	
263.82798	130	
264.06145	90	
264.94602	104	
265.85279	142	
265.91652	110	
266.83722	122	
266.86358	120	
267.83431	260	1+
267.85161	144	
268.14232	156	
268.66854	84	
268.95347	100	
269.12058	146	
271.81046	124	
271.84590	114	
272.94700	118	
272.98615	118	
273.07009	92	
273.16669	84	
273.79627	206	1+
273.89977	144	
274.86487	90	
274.90308	172	
274.93632	92	
275.80833	202	
275.95904	92	
276.82161	90	
276.85668	188	
277.82758	138	
277.87732	86	
278.07220	90	
278.84261	320	
278.85784	112	
278.89386	94	
279.84314	200	
280.85862	308	1+
281.89457	90	
282.52507	84	
283.03011	168	
284.79218	94	
285.79537	92	
288.35247	88	
289.85663	106	
289.88569	102	
290.86629	88	
291.80250	130	
292.86912	232	1+
294.91371	108	
296.16115	90	
296.87475	122	
296.97014	306	1+
297.86795	102	
297.88955	102	
299.78648	150	
299.87157	232	1+
300.17903	84	
300.78285	112	
301.17009	84	
302.94043	104	
303.94598	94	
303.96054	90	
307.79888	86	
307.88675	558	1+
309.13346	140	
310.87486	134	
311.82489	136	
311.88432	126	
313.89038	92	
319.87530	288	1+
320.89926	84	
321.07713	156	
321.82387	140	
324.89865	108	
325.38034	116	
327.15444	90	
328.89236	108	
329.87636	114	
336.77282	96	
336.90281	86	
339.83063	88	
343.78230	84	
345.14158	150	
345.19428	110	
END IONS

###FS:    #m/z: 507.84733 #charge 1+
###MS: 74
###MSMS: 76
BEGIN IONS
TITLE=Cmpd 56, +MS2(507.8473), 28.2-35.2eV, 1.6min #76
RTINSECONDS=96.7545
SCANS=74,76
PEPMASS=507.84733	400724
CHARGE=1+
197.01916	142	
199.88948	212	
209.94496	174	
213.15599	262	
214.15853	146	
214.89238	148	
224.97671	186	
226.11843	214	
232.89161	326	1+
234.88040	182	
235.14343	1150	1+
236.89089	152	
239.85793	148	
241.85653	242	
244.12746	652	1+
245.10862	402	1+
248.90253	180	1+
249.15792	472	1+
249.90660	146	1+
250.06685	462	1+
250.97184	244	
251.07545	352	1+
256.95668	154	
258.11160	200	1+
258.38084	306	1+
258.88112	210	1+
262.13689	2318	1+
268.11102	164	
270.18036	196	
272.85576	630	1+
274.88585	178	
277.15445	1122	1+
279.81925	206	1+
279.87518	266	1+
280.90932	196	1+
281.38026	328	1+
281.50774	196	
284.19469	612	1+
285.83491	166	
286.13780	292	
287.85156	392	
288.00439	176	
288.86967	258	
288.93349	154	
289.43686	130	1+
289.80066	278	1+
289.88165	634	
290.86504	386	
291.86600	280	
291.88029	304	
292.86782	184	
292.87718	152	
293.11569	262	1+
293.87491	3574	1+
294.82690	202	1+
294.90591	206	1+
294.96708	218	1+
296.86416	148	
298.81066	316	1+
298.87798	182	
299.31272	164	
299.36532	336	1+
300.34051	230	1+
300.81673	260	1+
300.85830	206	
301.83769	246	
301.85968	584	1+
303.97585	152	
305.79257	156	1+
305.85729	650	1+
305.90876	146	
307.89382	732	
308.14338	1278	1+
308.84043	240	1+
308.87148	2468	1+
308.99509	254	1+
310.04507	156	1+
310.15819	378	
310.81026	166	
311.16150	308	
311.88342	5024	1+
312.22870	872	1+
312.90938	458	1+
314.37574	146	
314.86631	1360	1+
314.88435	438	
314.96675	234	1+
316.52036	200	1+
316.81414	298	1+
318.86091	262	1+
319.00502	168	
319.88708	322	1+
322.88987	232	
323.87611	452	
324.85618	140	
325.90335	360	
326.24422	2000	1+
326.32611	176	
326.88148	2386	1+
327.81257	246	1+
328.89952	206	
329.89632	300	
330.77553	144	
330.82910	154	
330.90410	172	
331.19755	186	
331.89427	436	1+
331.97129	150	
332.87695	998	1+
333.17536	3944	1+
333.76183	222	1+
333.82996	140	
334.02092	240	1+
335.84616	212	
335.89232	330	1+
336.94459	186	1+
337.80927	178	
337.88109	288	1+
339.01274	208	1+
339.70978	202	1+
339.82760	220	1+
339.89570	178	
341.87975	492	1+
343.77882	236	1+
344.78235	198	1+
344.86871	272	1+
345.82668	142	
347.40145	252	1+
347.77718	192	
347.82227	288	1+
347.84389	148	
348.74558	294	1+
348.88758	250	1+
349.76835	146	
350.82080	150	
350.88970	166	
351.41355	148	
351.77564	280	1+
351.85618	210	
351.89131	202	
352.91210	304	1+
353.85731	280	
354.04020	146	
354.10376	162	1+
354.40639	280	1+
355.01548	160	
355.89267	534	1+
356.78472	160	
357.84643	268	1+
360.38570	162	
361.83707	302	1+
362.36790	230	1+
366.19216	160	
366.74158	188	1+
366.77620	398	1+
366.84177	1028	1+
366.94319	236	1+
367.71097	564	1+
368.73989	168	
368.77332	188	1+
368.89907	412	1+
369.71212	318	1+
369.81756	162	
370.18507	368	1+
370.84044	144	
370.89685	202	1+
371.18902	312	1+
371.72254	392	
371.79582	326	1+
371.84839	200	
372.73216	190	
372.83361	282	1+
373.38716	220	1+
373.72089	426	1+
374.89219	182	1+
375.79325	172	
376.22063	1720	1+
376.38816	144	
376.86447	212	1+
378.93934	172	1+
379.71766	926	1+
380.71767	676	1+
380.74961	140	
380.85999	216	1+
382.85865	156	
383.26487	392	1+
384.85130	2650	1+
385.38390	144	
385.78172	182	
386.73239	162	
386.77282	148	
387.72376	144	
387.77285	140	
387.84732	348	1+
389.20730	222	
389.71351	314	
390.84301	894	1+
391.87091	274	1+
391.92347	166	
392.84562	182	
393.09523	190	1+
393.80001	364	1+
393.82871	454	1+
394.40415	340	1+
394.83226	326	1+
394.86806	186	
395.40723	282	1+
396.73502	198	
397.27927	190	
397.31844	420	1+
398.17673	158	
398.28855	190	
398.73206	390	
398.86641	174	
399.22421	494	
399.68856	152	
399.71705	262	
399.73457	340	
399.80795	362	1+
399.85166	352	1+
400.72630	202	
400.80956	350	1+
402.86392	1180	1+
403.86974	660	1+
405.72751	142	
405.74673	188	
405.76416	288	1+
405.78338	174	
405.86890	768	1+
407.73507	158	
407.74287	196	
407.77519	164	
407.86637	3828	1+
408.17296	114	1+
408.74155	204	
409.72670	582	1+
410.05254	204	1+
410.84425	442	
411.35554	148	
411.80949	240	
411.86807	276	
411.89864	256	1+
412.72871	582	1+
412.80229	278	1+
412.85628	148	
412.89879	142	1+
413.87641	186	
414.23731	448	1+
417.45710	150	1+
417.86378	260	
420.74529	146	
421.87524	756	1+
423.15496	180	1+
423.77554	208	
423.82570	140	
424.37443	232	1+
424.86655	260	
425.31484	622	1+
425.75296	376	
425.87730	288	
426.75445	220	
426.86465	790	
427.38309	228	1+
427.73595	1484	1+
427.84424	590	1+
427.87180	844	1+
427.94106	152	
428.08756	158	1+
428.77579	192	1+
428.85041	436	1+
429.82301	428	1+
430.49957	202	1+
430.74357	778	1+
430.86335	1226	1+
430.88774	188	
431.68968	156	
431.86987	890	1+
432.24560	3088	1+
432.77359	186	1+
433.86568	192	
433.89081	402	1+
435.86067	148	
438.70551	148	
439.89345	438	1+
441.74895	192	
441.77833	146	
442.23266	210	1+
444.87548	2492	1+
444.90211	152	
445.74459	600	1+
447.02126	190	1+
447.29382	208	
447.70963	172	
448.07089	194	1+
448.26248	166	
448.75402	204	
448.76926	174	
449.74825	610	1+
449.79968	180	
449.88109	758	1+
450.73309	228	1+
450.74827	436	1+
451.87106	260	1+
457.90451	272	1+
462.30900	172	
462.88437	1178	1+
467.89407	698	1+
468.70619	170	
468.78391	212	1+
469.88522	190	1+
474.96286	208	1+
480.91924	254	1+
485.90035	224	
486.89815	588	1+
487.89914	364	1+
488.79684	230	1+
489.31413	154	
490.78732	202	1+
498.28999	198	
502.79106	202	1+
508.11472	96	1+
508.91125	158	
509.86069	366	1+
END IONS

###FS:    #m/z: 336.94700 #charge 1+
###MS: 74
###MSMS: 77
BEGIN IONS
TITLE=Cmpd 57, +MS2(336.9470), 28.0-35.0eV, 1.7min #77
RTINSECONDS=97.527
SCANS=74,77
PEPMASS=336.94700	168838
CHARGE=1+
61.91956	82	
182.86694	104	
183.87462	82	
185.86830	94	
196.89027	102	
197.87309	94	
203.05588	86	
205.95107	82	
207.88233	240	1+
207.97379	82	
210.88424	256	
211.94472	3952	1+
212.87822	1706	1+
213.10333	98	
213.94052	1352	1+
215.93886	296	
216.89198	142	
216.96555	122	
217.60461	92	
217.88081	124	
218.84052	130	
222.90935	86	
222.95449	176	
224.97115	86	
225.96189	120	
226.12917	84	
226.92204	88	
226.94915	318	1+
227.83320	220	1+
228.64534	102	
228.83729	162	1+
228.89321	398	1+
229.95590	3754	
230.88915	2922	1+
231.05598	148	1+
231.95148	1596	1+
233.82813	158	
233.89914	276	1+
233.95154	210	
234.82492	124	
235.79340	128	
235.85226	98	
235.89312	258	1+
236.01554	84	
237.84962	142	
238.06000	94	
238.64892	84	
240.84266	240	1+
241.46438	86	
241.79548	206	1+
242.55920	104	
243.39180	96	
244.13052	148	
246.16383	88	
246.44333	84	
246.64175	86	
246.90837	306	
246.99425	98	
247.16667	94	
247.51619	94	
247.96611	744	
248.90130	1494	1+
249.06711	90	
249.96232	266	
250.82913	610	1+
250.90465	164	
251.07077	148	
251.90838	120	
252.92378	88	
252.97226	2120	1+
253.90604	684	1+
254.09229	140	
254.13188	84	
254.63912	98	
254.96751	1072	1+
255.09905	102	
255.38034	82	
255.78659	92	
255.88280	102	
256.56115	96	
256.85048	88	
256.90864	200	1+
257.05990	86	
257.84363	394	1+
258.85873	82	
259.99491	84	
260.85049	282	1+
260.94713	142	
261.83183	166	
262.83372	156	
263.05092	86	
263.83171	266	
265.08871	176	
265.89426	86	
266.86394	228	1+
266.99441	168	1+
267.84309	194	
268.13961	82	
268.84125	896	1+
269.01837	100	
269.09139	84	
270.80442	122	
270.98195	348	
271.15403	98	
271.58278	86	
271.82443	88	
271.91299	202	
272.92066	94	
273.16953	96	
273.79212	238	1+
273.97964	116	
275.80711	136	
275.86260	148	
276.84928	136	
277.83678	126	
277.86650	152	
278.61916	90	
278.83800	374	
279.83522	174	
280.36087	102	
281.05744	84	
281.83087	184	1+
281.97507	82	
282.10431	84	
283.10331	98	
284.82002	116	
285.85196	392	
286.40909	164	
286.43325	90	
286.50341	84	
286.85360	326	
287.80405	88	
287.85060	552	1+
289.01383	96	
291.40069	92	
291.64786	84	
291.87640	116	
292.05512	82	
292.10523	82	
292.85837	104	
293.10898	308	
293.16704	116	
293.87620	144	
294.15189	110	
294.18638	170	
295.18346	82	
296.00289	172	1+
298.80301	192	1+
299.14572	358	1+
299.87138	140	
300.99016	104	
301.50828	82	
301.88774	82	
301.96248	90	
302.85193	224	1+
304.85663	308	1+
304.89486	92	
307.88924	154	
308.67147	104	
309.81388	84	
310.87048	154	
311.88540	108	
311.90321	104	
312.87878	208	
312.97971	100	
315.45233	190	
316.39892	102	
317.18212	164	
317.28008	94	
320.15526	258	
321.39447	86	
323.85360	82	
324.89257	124	
326.91686	100	
327.13910	108	
330.19105	102	
332.00492	84	
332.79970	86	
334.26007	86	
334.93567	92	
335.51810	108	
337.18291	160	
338.09154	88	
342.10481	84	
END IONS

###FS:    #m/z: 340.94183 #charge 1+
###MS: 78
###MSMS: 79
BEGIN IONS
TITLE=Cmpd 58, +MS2(340.9418), 28.0-35.0eV, 1.7min #79
RTINSECONDS=101.196
SCANS=78-79
PEPMASS=340.94183	1232206
CHARGE=1+
187.87431	92	
192.89222	88	
195.11226	82	
204.49299	84	
205.87128	82	
205.95005	222	
207.04704	94	
208.95794	130	
209.94424	148	
210.88178	100	
210.93982	112	
211.89866	80	
211.93438	84	
212.88017	600	1+
213.93878	744	1+
214.89657	146	
215.88959	448	1+
215.93776	156	
217.88373	100	
219.88347	142	
221.89261	186	
222.95582	102	
223.86698	92	
223.96699	124	
224.51635	96	
224.90218	120	
226.15111	86	
226.89608	202	
226.94634	158	
226.96923	86	
227.02008	116	
227.91277	112	
229.01328	82	
229.87613	80	
230.88870	1128	1+
231.89001	668	1+
231.95192	608	1+
232.12236	96	
233.89522	330	1+
235.95381	110	
237.99499	92	
239.79274	268	1+
239.90178	104	
240.83325	164	
241.95325	90	
242.79237	82	
242.83827	90	
246.15836	82	
246.66514	90	
246.97437	134	
247.39621	94	
248.88121	88	
248.90155	192	
249.96227	302	1+
250.38356	80	
250.65669	168	
250.78967	86	
251.02285	200	1+
251.16897	96	
251.78781	106	
253.07353	108	
253.35131	102	
253.51369	86	
254.89406	92	
254.96719	172	
255.10383	86	
255.91478	124	
256.85227	450	1+
256.89829	86	
256.96726	338	1+
258.80817	142	
258.84339	400	
259.84971	476	1+
259.95409	212	
260.88439	86	
260.90631	82	
261.31911	86	
262.54903	106	
262.83863	128	
265.91634	100	
267.80548	82	
268.17512	294	
268.42061	80	
269.83469	198	1+
270.80200	86	
271.14805	80	
271.94475	138	
272.80233	134	
272.93395	192	
272.97971	244	1+
273.09838	86	
273.79949	116	
273.87180	196	1+
273.90680	80	
274.79406	88	
275.81289	124	
275.85676	120	
276.85752	626	1+
278.84972	548	1+
278.97398	118	
279.80194	192	
281.00415	88	
281.68140	84	
281.80022	188	1+
282.46304	88	
284.86364	88	
285.20013	142	
285.86630	86	
287.10287	84	
287.17564	80	
287.37318	92	
287.86185	128	
287.91473	90	
288.92598	82	
289.79090	82	
289.88295	104	
291.80956	80	
291.93021	90	
292.11162	102	
293.82215	82	
293.96966	82	
294.86460	140	
295.87274	282	1+
296.42115	88	
296.85697	82	
296.93321	82	
297.12995	112	
297.97283	84	
299.80714	92	
299.87207	124	
300.11623	138	
300.78303	108	
300.91335	90	
301.86308	94	
302.16977	120	
302.59011	86	
302.88701	82	
302.94738	194	
304.88493	154	
306.80160	84	
306.87556	98	
307.14372	82	
307.80060	120	
308.54853	180	
308.66795	170	
308.87307	88	
308.97993	80	
309.13147	126	
309.81707	100	
310.02138	80	
310.87948	162	
312.88979	90	
312.95144	120	
318.18001	80	
322.87986	244	1+
323.88400	172	1+
326.17259	122	
328.92677	88	
329.87838	86	
330.19074	100	
330.82148	166	
330.90125	128	
333.10440	80	
334.60105	102	
336.15022	88	
336.88295	86	
337.86730	100	
339.71481	80	
339.83348	108	
340.80676	126	
342.90511	100	
345.07219	82	
END IONS

###FS:    #m/z: 336.94697 #charge 1+
###MS: 78
###MSMS: 80
BEGIN IONS
TITLE=Cmpd 59, +MS2(336.9470), 28.0-35.0eV, 1.7min #80
RTINSECONDS=101.968
SCANS=78,80
PEPMASS=336.94697	157326
CHARGE=1+
91.00339	98	
182.87171	210	
195.58764	104	
196.88221	172	
198.95420	82	
206.99774	94	
209.09288	82	
211.94427	3980	1+
212.87843	1792	1+
213.94136	1554	1+
215.89002	382	
220.14594	98	
221.83442	82	
222.95431	314	1+
226.15137	106	
226.39327	92	
226.89473	130	
226.94845	162	
228.89547	386	1+
229.10995	84	
229.95641	2888	1+
230.88941	2878	1+
231.47767	96	
231.95151	1388	1+
232.01098	98	
232.82538	378	1+
233.53606	90	
233.90277	96	
233.95221	144	
234.81252	148	
235.08334	168	1+
235.82169	152	
235.89471	134	
235.95015	82	
236.85620	88	
237.03551	84	
237.06426	104	
237.39839	84	
237.63144	114	
237.64907	86	
239.95573	90	
240.84322	302	1+
241.12647	102	
242.79622	84	
245.37407	90	
245.74426	140	
246.12536	164	
246.39225	130	
246.65928	104	
246.90737	164	
246.97656	214	
247.50458	80	
247.87180	98	
247.96626	900	1+
248.83366	182	
248.90094	790	1+
249.13771	84	
249.78357	106	
249.82927	120	
249.96209	552	1+
250.34854	90	
250.83223	202	
250.94251	156	
251.83496	120	
252.91129	86	
252.95418	240	
252.97235	1758	1+
253.11797	142	
253.90931	490	1+
253.95593	96	
254.11061	90	
254.40406	86	
254.96665	578	1+
255.07188	92	
255.10200	80	
256.44906	100	
256.85230	86	
256.91718	140	
257.13402	88	
258.84774	254	1+
258.90087	104	
259.17134	98	
259.82562	388	1+
259.89015	84	
260.96187	88	
262.14733	86	
262.87381	82	
263.37545	100	
264.13529	82	
267.83728	878	1+
268.12772	134	
269.23047	84	
269.80025	114	
270.85356	170	
271.92043	248	1+
273.16773	102	
274.39910	92	
274.85261	96	
274.89342	86	
276.41021	92	
276.62449	90	
276.85801	510	1+
277.83470	610	1+
278.83738	536	1+
278.88672	90	
278.92884	90	
279.02099	88	
280.79266	110	
283.03265	126	
283.56642	100	
283.78727	138	
285.20287	116	
285.40544	86	
285.84910	892	1+
286.95494	90	
287.37945	80	
287.52721	90	
288.85521	124	
288.89051	96	
290.55433	94	
290.79892	102	
291.17561	102	
291.79065	88	
291.86063	80	
291.87571	146	
292.10437	110	
293.10492	136	
293.34497	90	
293.61207	92	
293.84956	88	
294.11091	122	
294.17513	124	
295.01477	86	
295.87156	92	
296.06542	118	
296.97234	126	
297.90290	88	
298.42226	158	
298.84856	96	
300.09475	142	
300.14551	148	1+
303.14688	90	
303.68031	90	
303.80423	178	1+
303.94409	262	1+
304.32475	86	
307.06867	88	
307.85408	82	
308.66702	168	
308.86463	112	
310.86640	302	
311.88476	224	
312.86842	164	
312.96217	104	
313.75990	82	
314.82087	96	
317.01028	114	
318.19054	84	
319.17215	204	1+
319.35727	84	
321.96485	84	
322.82462	84	
324.58753	82	
324.96834	100	
325.90215	106	
328.89112	206	
329.55997	80	
329.83644	80	
329.87026	124	
330.40058	88	
333.90760	106	
334.76527	98	
334.87559	88	
335.06833	102	
337.18598	210	
338.99524	108	
339.08359	80	
339.83458	154	
341.85514	108	
END IONS

###FS:    #m/z: 359.96285 #charge 1+
###MS: 78
###MSMS: 81
BEGIN IONS
TITLE=Cmpd 60, +MS2(359.9628), 28.0-35.0eV, 1.8min #81
RTINSECONDS=102.741
SCANS=78,81
PEPMASS=359.96285	110028
CHARGE=1+
186.93599	124	
200.06937	156	
203.06607	90	
204.90238	90	
207.11381	98	
209.92126	142	
209.94421	1116	1+
221.94242	110	
222.95034	1006	1+
223.90395	90	
224.95062	1260	1+
226.94815	5610	1+
226.98104	114	
228.94334	5774	
229.14347	112	
229.94401	172	
233.10076	138	
234.07868	212	1+
234.14177	86	
234.94554	126	
235.82518	108	
235.93460	96	
236.04206	122	
236.82186	132	
237.06021	254	1+
238.97332	132	
239.14434	108	
240.10127	138	
240.13183	110	
240.78347	264	1+
240.96451	518	1+
241.42292	92	
241.94331	140	
241.98581	108	
242.96017	712	1+
244.95792	3804	1+
245.08122	136	
245.94261	238	
246.89569	88	
246.95411	2718	1+
247.73063	100	
247.83474	186	1+
248.57203	92	
248.80567	162	
249.13283	120	
250.06461	100	
250.11783	90	
250.83413	174	
250.95078	420	
250.96892	390	1+
251.84267	106	
252.10930	152	
252.12007	220	1+
252.95504	400	
253.14428	116	
253.83673	196	
254.05960	86	
255.87779	88	
257.16140	196	
257.86048	86	
258.09977	160	1+
258.14356	900	1+
258.84250	430	1+
258.85253	100	
258.97681	206	
259.79507	162	
259.96912	654	1+
260.94228	172	
260.97131	544	1+
262.95007	282	
263.11659	86	
263.83271	88	
263.84910	158	
263.92969	114	
264.85942	122	
264.96347	106	
265.88817	92	
265.98028	112	
266.81522	274	
266.97674	110	
267.97490	408	
268.35875	92	
268.80613	104	
268.83978	118	
269.08733	108	
269.41586	92	
269.80249	224	
269.97035	266	
270.17806	86	
270.19896	90	
271.84290	114	
272.08278	104	
273.08940	148	
273.86264	226	1+
273.96694	182	
274.10149	228	1+
274.12623	98	
275.04400	100	
275.10372	196	1+
275.79717	124	
275.81502	110	
275.97535	106	
276.85603	162	
277.13133	102	
277.80935	310	1+
278.09901	94	
280.02741	88	
280.12911	138	
280.79419	320	
280.82403	88	
280.87435	170	1+
281.04305	86	
281.28601	100	
281.79222	538	1+
283.10068	166	1+
283.15506	122	
283.82414	412	1+
283.98605	320	
284.82627	356	1+
285.14423	134	
286.87688	102	
287.97662	106	1+
288.12937	96	
289.85563	128	
290.10124	178	1+
290.85633	210	1+
292.12709	222	
292.32761	100	
292.80573	272	1+
293.85488	272	1+
293.99710	92	
294.99388	88	
295.15909	144	1+
295.42426	106	
296.81293	288	
296.91901	170	
297.81252	168	
297.82669	212	
297.97050	126	
298.80326	906	1+
299.87882	94	
301.08047	318	1+
301.78286	282	
301.82930	208	1+
301.93002	198	1+
303.81416	110	
304.39764	86	
305.44189	164	
307.84156	92	
309.12269	112	
309.14274	102	
309.80713	250	1+
310.87342	114	
314.82811	102	
314.94061	172	
315.52188	132	
316.34477	92	
316.81642	538	1+
318.10076	118	
318.44920	112	
318.93616	324	
319.87410	130	
319.93776	168	
320.88744	116	
321.15343	220	1+
322.79237	118	
323.78017	226	1+
326.13716	110	
326.16080	330	1+
326.18980	206	1+
326.96125	88	
327.82935	180	1+
328.89369	138	
329.87356	122	
332.81705	218	1+
336.13152	104	
336.94479	664	1+
337.11843	132	
337.18688	104	
338.11868	116	
338.99767	144	
340.94356	248	
341.50475	90	
343.03823	94	
343.18268	98	
343.90969	94	
345.20671	114	
350.85561	94	
352.88801	154	
354.42277	94	
355.71168	88	
357.22177	120	
357.86611	88	
358.78090	234	1+
359.08207	96	
359.19667	86	
361.76131	104	
364.35555	92	
END IONS

###FS:    #m/z: 322.93115 #charge 1+
###MS: 82
###MSMS: 83
BEGIN IONS
TITLE=Cmpd 61, +MS2(322.9311), 28.0-35.0eV, 1.8min #83
RTINSECONDS=106.434
SCANS=82-83
PEPMASS=322.93115	3686666
CHARGE=1+
185.85984	78	
188.98160	88	
189.86207	146	
191.86116	130	
192.89196	78	
195.00444	80	
201.04663	178	
203.12026	76	
205.89878	82	
207.11058	90	
208.51440	78	
209.12636	124	
210.89953	140	
211.94357	80	
212.00046	80	
212.87558	94	
212.90074	78	
217.02152	90	
220.87538	78	
222.02111	88	
222.95604	660	1+
226.15317	92	
226.84427	136	
226.91594	132	
227.90900	264	1+
228.80313	82	
229.89485	114	
230.83975	122	
230.90490	136	
233.83242	90	
233.95272	80	
235.08289	96	
235.11659	94	
235.90778	100	
237.79871	78	
238.90405	140	
239.08086	164	
239.79051	256	
239.89932	134	
240.82590	276	
240.94230	1440	
240.96378	282	
241.93986	4326	1+
242.81976	746	1+
242.94246	3002	1+
244.08162	96	
244.85334	106	
244.93979	488	
245.05738	96	
245.39002	86	
245.44182	88	
245.82384	136	
245.93056	102	
246.66128	92	
246.82894	78	
246.85844	304	1+
246.97915	598	1+
248.90133	212	
249.06993	86	
250.05928	82	
250.33704	90	
250.46913	84	
251.15169	174	
251.84038	114	
252.16086	90	
252.40457	78	
252.82170	88	
253.00760	92	
253.64267	76	
253.88185	80	
254.86570	90	
255.10909	206	
255.89059	80	
257.79371	168	
258.11204	94	
258.83620	498	1+
260.16112	76	
260.34358	86	
260.83176	120	
261.83601	250	
262.83680	182	
263.82709	82	
263.97845	132	
264.48280	88	
265.05617	80	
265.09008	148	
265.84623	76	
266.47522	98	
266.85303	86	
266.90987	80	
267.80059	104	
268.83604	180	1+
268.91470	118	
272.13503	200	
272.44954	94	
272.86722	88	
272.97208	78	
273.16361	82	
273.79663	348	
273.84177	300	1+
274.43339	84	
275.39662	104	
275.80829	336	1+
276.82254	80	
276.85255	252	1+
277.08697	140	
278.11751	92	
279.09180	740	1+
280.07230	80	
280.93011	154	
281.80241	98	
281.92877	92	
282.79740	82	
282.85966	110	
282.88776	124	
283.06914	126	
283.79079	260	
284.00868	78	
284.29352	418	
285.20758	178	
285.37215	92	
286.87445	234	1+
288.20003	88	
290.43497	76	
291.76306	76	
291.80690	140	
292.44112	104	
292.80825	152	
293.16718	128	
293.89164	90	
294.18017	270	1+
294.19308	160	
294.86766	178	
296.12603	92	
296.17392	80	
296.83338	78	
296.87478	130	
297.72692	80	
298.78966	78	
299.80155	126	
301.84917	80	
302.87934	112	
304.02947	88	
304.87928	128	
306.79924	628	1+
306.88202	350	1+
307.77042	92	
307.81762	104	
309.12803	138	
309.66259	96	
309.99967	88	
310.42349	100	
310.57513	82	
310.81725	132	
310.92993	88	
311.02108	90	
314.80355	76	
314.88860	118	
315.72481	84	
321.76096	132	
321.89344	110	
323.01204	100	
323.83647	76	
323.89262	92	
324.89577	108	
326.02479	90	
327.00111	86	
END IONS

###FS:    #m/z: 340.94175 #charge 1+
###MS: 82
###MSMS: 84
BEGIN IONS
TITLE=Cmpd 62, +MS2(340.9418), 28.0-35.0eV, 1.8min #84
RTINSECONDS=107.207
SCANS=82,84
PEPMASS=340.94175	1271610
CHARGE=1+
55.96343	114	
104.67879	82	
188.94944	116	
191.95570	122	
192.89249	118	
193.89513	88	
194.95697	84	
196.88751	124	
202.92290	82	
203.99999	80	
205.92997	108	
205.95028	82	
212.88008	440	
213.88123	226	
213.94081	596	1+
214.88273	636	1+
215.85836	82	
215.93986	156	
217.88394	136	
221.97359	102	
223.96031	130	
224.55303	94	
224.97657	106	
227.05501	80	
227.16060	88	
227.95158	86	
228.94802	136	
229.98630	106	
230.88835	772	1+
231.89139	428	1+
231.95091	1154	1+
232.83641	110	
232.90951	80	
233.89814	322	1+
233.94882	486	
234.98689	100	
235.89485	250	1+
237.43073	98	
237.79215	82	
238.03865	82	
239.50698	96	
239.78995	176	
239.84766	172	
240.83484	340	1+
240.85232	104	
241.08882	80	
241.47605	94	
243.84499	128	
244.12772	84	
245.13245	96	
245.60556	102	
246.06590	80	
246.11653	80	
246.16009	92	
246.97513	386	1+
248.90020	600	1+
249.13570	78	
249.84198	90	
249.88459	92	
249.90282	426	1+
249.96366	144	
250.96634	94	
251.00176	86	
251.95748	122	
252.18201	104	
252.84589	80	
252.95589	158	
253.42173	122	
253.62769	94	
254.90847	314	1+
254.96645	278	
255.97649	126	
256.89636	148	
256.96193	274	1+
257.85198	90	
258.34986	112	
258.84490	224	
258.96511	86	
259.52166	86	
259.84647	176	
259.95862	158	
260.85416	152	
261.84211	90	
264.89393	82	
265.46410	84	
265.51209	82	
267.83648	288	1+
268.03484	100	
268.83937	278	1+
269.54694	144	
270.12589	94	
272.34434	90	
272.93388	180	
272.97509	106	
273.20621	86	
273.79350	178	
274.89665	84	
275.39235	76	
275.80937	140	
276.85712	756	1+
278.84605	368	1+
278.90217	112	
280.63559	82	
280.78447	152	1+
280.84127	104	
280.86299	240	1+
281.44699	126	
282.97938	100	
283.35756	92	
283.41755	108	
283.98603	82	
285.19786	118	
286.02583	88	
286.49550	92	
286.91965	84	
287.17537	92	
287.56495	88	
288.78249	204	1+
290.60870	98	
290.82657	96	
290.85790	92	
294.87021	546	1+
295.90159	84	
295.97113	110	
296.93920	192	
298.30969	78	
298.97192	92	
299.36468	102	
299.87489	142	
300.51354	78	
300.88380	88	
301.00528	80	
301.16487	92	
303.16339	84	
303.17459	78	
304.17631	100	
304.19106	78	
304.44486	148	
305.02550	92	
305.87434	96	
306.88319	100	
307.02749	80	
307.89171	220	
308.29432	122	
309.13335	106	
309.87646	334	1+
310.89706	80	
312.14796	82	
312.34103	88	
314.88802	98	
314.94500	86	
316.52162	78	
317.42662	98	
319.23221	88	
320.82217	80	
322.65689	84	
322.96586	82	
324.88774	124	
325.56404	96	
326.16490	146	
328.88728	116	
329.03608	78	
329.76064	90	
329.82047	92	
330.91258	82	
338.87201	138	
341.11006	84	
341.72951	80	
342.09285	86	
343.86611	180	1+
343.89840	80	
343.91673	88	
346.21599	88	
END IONS

###FS:    #m/z: 363.95797 #charge 1+
###MS: 82
###MSMS: 85
BEGIN IONS
TITLE=Cmpd 63, +MS2(363.9580), 28.0-35.0eV, 1.8min #85
RTINSECONDS=107.979
SCANS=82,85
PEPMASS=363.95797	552546
CHARGE=1+
125.91711	96	
187.86993	154	
189.86351	686	1+
191.85865	520	1+
196.88307	302	1+
207.87698	230	1+
209.94390	1444	1+
210.88544	522	1+
212.87883	2920	1+
212.93307	88	
213.09451	134	
214.89479	156	
217.98330	150	
219.14679	94	
222.95196	1052	1+
224.89501	100	
224.95062	1446	1+
226.89975	226	
226.94774	7280	1+
226.97483	132	
227.01192	96	
227.88938	570	1+
227.93085	178	
227.97219	94	
228.89565	406	1+
228.94312	8474	1+
229.11626	172	1+
229.51080	108	1+
230.61874	88	
230.89062	3572	1+
230.96120	98	
231.91134	130	
232.88795	676	
234.88417	182	1+
235.11617	342	
238.05995	142	
238.93530	92	
239.89319	226	1+
240.82270	306	1+
240.94116	356	
240.96473	676	1+
241.94620	212	
242.82155	600	1+
242.94342	806	1+
242.96233	314	
243.82319	416	1+
244.85769	92	
244.95833	4410	1+
245.07286	124	
245.09874	144	
245.83529	168	
245.89416	164	
245.94344	296	
246.90617	296	
246.95399	4806	1+
248.80453	372	
248.84342	196	1+
248.90040	1234	1+
250.90413	258	1+
250.97051	176	
252.07296	116	
252.30320	90	
252.46904	106	
252.89177	154	
252.95386	200	1+
253.90583	442	1+
255.04496	100	
255.92800	176	1+
256.63000	102	
257.90787	154	
258.79714	112	
258.83387	364	1+
260.84204	116	
260.96844	594	1+
261.59318	88	
261.83056	472	1+
261.89522	96	
262.84889	152	
264.98211	148	
265.12802	92	
265.79709	116	
265.96893	164	
266.08608	136	
266.81680	280	
266.84355	96	
267.78837	98	
267.88534	118	
267.97393	660	
268.52184	112	
268.78435	188	1+
268.85215	132	1+
268.95968	178	
269.80163	158	
269.83309	106	
269.92507	174	
269.96763	690	1+
270.79406	210	1+
271.73051	100	
271.91763	310	1+
273.03004	90	
273.63845	90	
273.79497	112	
274.02269	138	
274.06321	96	
274.85240	88	
276.80901	154	
276.85573	176	
276.95756	88	
278.39995	100	
278.79585	168	
278.84743	252	
279.10587	604	1+
279.79919	182	
280.04976	96	
280.79336	710	1+
282.79466	276	
283.09627	270	1+
283.42770	96	
283.80544	114	
283.85656	94	
283.88710	94	
283.97998	134	
284.82521	298	
284.84545	108	
285.79757	98	
285.84554	418	
285.93666	100	
287.36517	100	
288.13339	134	
288.62997	88	
288.79085	230	1+
288.81866	224	
289.09005	176	
289.85732	122	
289.87293	94	
290.85771	96	
291.09990	152	1+
291.78730	114	
291.85355	86	
292.42654	104	
292.94067	118	
293.11908	278	
293.84866	110	
294.86766	342	1+
294.91978	92	
296.81197	322	
297.81306	166	
298.80227	1442	1+
299.85781	110	
299.87407	94	
302.34462	88	
302.86384	142	
303.44296	112	
303.80794	360	1+
303.85797	898	1+
303.92397	100	
305.87229	116	
306.11642	140	
306.55439	112	
306.88352	108	
307.13620	110	
308.14055	174	
308.87515	96	
310.87249	218	1+
312.03869	90	
312.86600	104	
314.16675	92	
315.92139	94	
316.81481	306	1+
316.90193	88	
318.13469	304	1+
318.81454	194	1+
318.94265	114	
319.93001	96	
320.81538	614	1+
320.86293	302	1+
320.93998	126	
320.96893	130	
321.17691	98	
321.81771	536	1+
323.89538	118	
323.93768	100	
324.79563	88	
325.89544	130	
326.06050	88	
326.87445	708	1+
328.88806	110	
330.71992	122	
331.80629	90	
332.76621	102	
333.42968	96	
336.52883	108	
336.94278	126	
337.94533	194	1+
339.48817	90	
339.82916	232	
339.99735	98	
340.83534	134	
340.93893	260	1+
341.71676	98	
345.17815	142	
345.19433	294	1+
348.35128	90	
348.68987	98	
349.12342	136	
349.15222	180	
350.78527	224	1+
351.57124	130	
353.20720	212	1+
354.17178	180	1+
358.16127	138	
358.78673	174	1+
363.17424	204	1+
367.13367	244	1+
367.15023	88	
END IONS

###FS:    #m/z: 322.93120 #charge 1+
###MS: 86
###MSMS: 87
BEGIN IONS
TITLE=Cmpd 64, +MS2(322.9312), 28.0-35.0eV, 1.9min #87
RTINSECONDS=111.676
SCANS=86-87
PEPMASS=322.93120	3635342
CHARGE=1+
121.94493	82	
192.88923	322	1+
193.99574	106	
198.89873	88	
200.87784	86	
201.04575	100	
205.94958	328	1+
207.95378	92	
212.87741	92	
212.89675	128	
213.12126	84	
213.88455	136	
214.89087	102	
215.84560	80	
215.88697	78	
218.88936	176	
220.05663	82	
222.94999	190	
223.79743	86	
223.96275	202	
224.96828	156	
225.92408	82	
227.93464	92	
227.95917	216	
228.84249	104	
229.42980	88	
231.03844	112	
231.98467	90	
233.93381	94	
234.82834	214	1+
235.43120	94	
236.90168	146	
237.07142	94	
237.88557	96	
238.43652	76	
238.82673	124	
239.14785	78	
239.78520	114	
239.80530	132	
240.45049	106	
240.82212	268	1+
240.83513	158	
240.94240	1330	
240.96224	182	
241.13666	84	
241.88602	80	
241.93955	4954	1+
241.98369	86	
242.15384	86	
242.82339	450	1+
242.94147	3620	1+
244.12783	94	
244.94130	748	
245.39557	80	
245.82070	118	
246.97953	140	
247.38726	90	
247.85516	128	
248.50630	90	
248.85307	158	
248.94524	80	
248.99841	88	
249.09513	80	
249.13970	80	
249.85742	88	
251.90342	86	
252.10990	88	
252.15470	80	
252.58008	98	
252.89140	158	1+
253.80917	80	
253.83139	88	
254.04488	78	
255.10934	96	
255.78496	88	
255.80066	92	
255.90537	106	
256.16394	90	
256.84043	194	
256.89341	134	
257.80561	148	
257.93018	76	
258.13784	210	1+
258.79651	96	
258.83215	98	
259.83237	120	
259.86191	80	
260.80502	86	
260.83342	274	
261.82885	756	1+
262.15308	120	
262.82928	454	1+
263.85792	78	
264.85240	92	
264.94608	76	
265.05805	80	
266.15472	84	
266.86599	146	
267.07313	92	
267.19527	82	
267.79666	98	
268.12956	84	
268.38483	86	
268.85176	94	
271.84682	114	
272.07667	90	
272.13162	334	1+
272.34029	78	
273.79227	378	1+
273.81249	152	
274.15097	104	
275.04789	78	
275.08476	80	
275.81020	240	
276.13272	158	1+
276.86005	232	1+
277.16404	236	1+
277.79999	80	
278.09957	108	
278.38568	78	
278.79873	86	
279.09125	936	1+
279.79693	174	1+
279.82371	88	
281.02658	88	
281.11915	82	
281.88994	102	
282.00728	114	
282.27434	122	
283.78758	158	
283.85092	228	1+
284.29388	216	1+
285.19824	106	
286.92264	126	
287.82294	96	
287.91452	100	
288.80511	94	
289.16209	80	
289.55025	100	
289.79081	356	1+
289.88110	230	
291.11762	76	
291.80610	276	1+
291.88075	78	
293.85200	198	1+
294.83132	100	
295.18297	140	
295.80484	372	1+
296.81004	222	1+
297.06142	118	
297.12140	84	
299.78351	96	
301.02845	80	
301.11809	88	
301.16060	86	
305.80655	78	
305.87584	78	
306.88134	92	
307.86738	164	
307.89045	166	
308.79897	78	
308.88091	140	
308.92139	126	
310.88845	238	1+
311.88860	164	1+
312.61253	84	
312.80060	172	
312.94913	80	
312.98601	76	
313.66407	100	
316.09354	82	
318.83291	98	
318.92257	94	
320.07270	84	
320.15860	152	
323.89132	84	
326.90093	138	
END IONS

###FS:    #m/z: 363.95809 #charge 1+
###MS: 86
###MSMS: 88
BEGIN IONS
TITLE=Cmpd 65, +MS2(363.9581), 28.0-35.0eV, 1.9min #88
RTINSECONDS=112.448
SCANS=86,88
PEPMASS=363.95809	545290
CHARGE=1+
63.12452	94	
163.75419	92	
177.93432	92	
185.86816	92	
189.86434	482	1+
191.85924	414	1+
196.88393	98	
207.87717	442	1+
208.95914	90	
209.87087	98	
209.94345	1336	1+
210.88670	436	1+
212.87958	2888	1+
213.90364	94	
214.89658	178	
216.13437	96	
216.41273	134	
217.40917	94	
219.86745	170	
220.11314	106	
222.95252	1214	1+
224.94969	992	
225.01571	112	
225.95106	512	
226.11542	250	1+
226.90232	118	
226.94820	7750	1+
228.89457	734	1+
228.91209	106	
228.94340	7996	1+
230.88896	5588	1+
231.91237	104	
232.12326	92	
233.05930	90	
233.07900	90	
234.14619	144	
234.88180	142	
234.93024	92	
235.11483	188	
236.10508	124	
236.60585	104	
237.07883	108	
237.78661	130	1+
240.82591	96	
240.94201	396	
240.96371	1178	1+
241.93989	184	
242.94094	796	1+
242.95956	634	1+
243.40910	96	
243.82002	510	1+
244.09140	94	
244.15238	108	
244.95833	3784	1+
246.81307	196	
246.90322	300	1+
246.95358	3868	1+
247.48348	94	
248.80177	752	1+
248.84402	146	
248.90053	1608	1+
248.94765	178	
248.97604	152	
248.99220	128	
249.13064	164	
250.89872	498	1+
250.97432	262	
251.07398	184	
251.40832	98	
251.97114	160	
252.08022	190	
252.11111	152	
252.90090	660	1+
253.11434	102	
253.83550	146	1+
253.90613	546	1+
254.57655	94	
255.99708	100	
257.03120	100	
257.17510	178	
257.40941	94	
257.82767	494	1+
259.14204	206	1+
259.85409	232	1+
259.89945	132	
259.93541	98	
260.97023	320	1+
261.83510	324	
262.03026	124	
262.83289	184	
263.07883	104	
263.83131	120	
264.82664	108	
264.97537	610	1+
265.81821	108	
265.90095	102	
265.97735	454	1+
266.81258	290	
267.00555	140	
267.78167	98	
267.81251	154	
267.85435	104	
267.97321	742	1+
268.81558	150	
269.79909	146	1+
269.96863	700	
271.10175	88	
271.55639	102	
271.84537	346	1+
272.87357	90	
273.03557	104	
273.79181	158	
275.08047	90	
276.34872	92	
276.81111	102	
276.85276	136	
277.08563	112	
277.79838	344	1+
277.83917	96	
277.92676	106	
278.84807	170	
280.10644	162	
280.35179	98	
280.46914	100	
280.79494	936	1+
280.84258	92	
281.92875	92	
282.79013	108	
283.78508	132	
283.85188	312	1+
284.82404	374	1+
285.84593	288	
286.41185	150	1+
286.58479	104	
288.63379	92	
290.62750	104	
290.87142	118	
291.80265	120	
292.01669	96	
295.11218	104	
296.14379	116	
296.80836	436	1+
297.42821	102	
298.80190	1224	1+
299.86511	124	
300.87162	108	
301.53797	94	
301.80822	120	
301.86342	506	1+
302.34044	100	
303.80766	474	1+
303.85782	1682	1+
305.03662	140	
306.87879	266	1+
307.88261	210	1+
308.14987	148	1+
309.43355	92	
310.87731	302	1+
311.13264	178	
313.47507	90	
314.82144	134	
316.81656	224	1+
318.62469	100	
318.82359	230	1+
318.94557	150	
320.13998	124	
320.93427	136	
321.81740	218	
321.86907	190	
322.16650	102	
322.81114	114	
322.82319	114	
322.93271	96	
323.87197	108	
324.14996	92	
324.88191	88	
325.89927	122	
326.28231	92	
326.49066	92	
326.87174	188	
327.19817	184	
327.71024	98	
329.17858	108	
336.76484	106	
336.94462	448	1+
339.23952	92	
339.82855	468	1+
340.94289	468	1+
343.18387	92	
343.70548	196	
344.19981	350	1+
346.17247	102	
347.23370	126	
349.12833	148	
349.61929	90	
351.04707	116	
351.77381	304	1+
351.91235	100	
358.16314	110	
363.38564	104	
363.40691	88	
363.71967	212	
365.21609	104	
366.76867	92	
367.13212	208	
368.14361	112	
END IONS

###FS:    #m/z: 507.84740 #charge 1+
###MS: 86
###MSMS: 89
BEGIN IONS
TITLE=Cmpd 66, +MS2(507.8474), 28.2-35.2eV, 1.9min #89
RTINSECONDS=113.22
SCANS=86,89
PEPMASS=507.84740	378972
CHARGE=1+
196.01529	508	1+
210.01702	130	
213.16085	426	1+
224.97585	164	
232.89797	260	
233.40316	142	
235.14154	974	1+
236.88410	174	1+
236.99122	164	1+
240.17634	130	
241.85545	154	
245.11540	240	
246.97452	160	
249.15765	488	1+
251.87796	192	
251.91492	134	
262.13660	2600	1+
262.38743	210	
265.09461	216	1+
266.17055	136	
267.80174	234	1+
268.97284	148	
269.88499	458	1+
270.18043	208	
272.85547	618	1+
274.80469	166	
275.90328	206	1+
276.86316	200	
276.88997	180	
277.15369	1232	1+
279.08818	236	1+
279.39723	262	1+
279.83354	208	
279.90067	168	
282.38336	228	1+
282.82176	184	1+
282.85692	140	
284.19413	436	1+
284.90212	228	
285.41163	146	
287.85321	660	
287.88661	126	
288.86966	166	
288.89569	130	
289.01944	136	1+
289.47526	150	
289.88271	288	
290.13329	254	1+
290.86376	1032	1+
291.39410	140	
291.88405	152	
292.93719	162	1+
293.87329	3102	1+
296.85288	388	1+
297.15838	146	
297.85383	256	1+
298.81026	150	
300.82103	136	
302.80564	168	1+
302.86586	844	1+
303.86964	610	1+
305.86259	882	1+
306.12561	464	1+
307.88897	594	
308.14330	994	1+
308.84158	320	1+
308.87246	1182	1+
308.88611	1324	1+
309.49623	122	
309.88732	930	1+
310.15765	734	1+
310.35535	178	
310.40573	260	1+
311.88308	5736	1+
312.22974	576	1+
313.23489	312	1+
313.99364	158	1+
314.86645	646	1+
316.76103	242	1+
317.35676	150	
317.81565	256	1+
317.87706	190	
317.89117	148	
318.81896	202	1+
318.88425	134	
319.87914	468	1+
320.88318	364	1+
321.98009	138	
322.86366	164	
323.87214	250	
324.86283	146	
325.90274	608	
326.24245	1108	1+
326.87933	1984	1+
327.90097	316	
329.84124	148	
330.16734	124	
330.81774	130	
330.88372	134	
331.79905	198	1+
332.87925	362	1+
332.95317	156	
333.17570	2600	1+
333.32734	164	
333.83094	138	
333.85642	190	
334.05699	138	1+
335.84020	232	1+
336.94661	154	
337.80086	158	
337.88311	616	1+
338.85098	154	
338.87153	410	1+
340.85511	208	1+
343.37624	122	
344.16565	122	
344.88575	206	
345.87559	404	1+
345.90898	204	1+
346.88291	242	1+
347.05621	148	1+
347.12457	146	1+
347.77820	186	
348.77434	250	1+
348.83803	124	
348.91283	182	1+
348.96261	262	1+
350.03394	138	
350.75600	122	
350.88599	430	1+
351.78434	142	
351.81565	246	1+
352.76911	140	
352.90942	438	1+
353.85123	328	1+
355.02819	148	
355.85262	164	
355.89201	320	1+
357.77694	282	1+
358.77405	240	1+
360.96394	146	1+
364.77726	480	1+
366.18821	338	1+
366.73959	166	
366.84120	1078	1+
367.70853	832	1+
367.77975	326	1+
368.74579	128	
368.89659	256	1+
369.71408	260	1+
370.78649	198	
370.84088	310	1+
371.19039	272	1+
371.72095	144	
371.79724	122	
371.84351	246	1+
372.71799	478	1+
373.72008	410	1+
373.79380	194	1+
373.90135	126	
374.73751	212	1+
374.87217	134	
376.22238	1402	1+
376.51855	92	1+
378.77648	328	1+
378.84877	224	1+
379.71837	584	1+
379.85256	132	1+
381.84070	238	
382.86061	312	
383.26258	476	1+
383.79724	140	
383.88960	414	1+
384.85332	1974	1+
386.79749	136	
387.72786	158	
388.39443	156	
388.71553	352	1+
388.80121	262	
389.20115	158	
389.21905	170	1+
389.74296	222	1+
389.79386	132	
390.84284	254	
391.84435	316	
392.85661	184	
393.74888	178	1+
393.79621	260	1+
393.85143	374	1+
393.90530	140	
394.83182	170	
396.73278	260	1+
397.27844	328	1+
397.83801	144	
398.73177	314	
398.86481	138	
399.72702	496	1+
399.80635	158	
399.84914	194	
399.90804	132	
402.73707	190	
402.86505	1304	1+
403.86906	966	1+
405.74218	190	1+
405.77537	240	
405.91448	130	
406.87310	180	
407.72473	146	
407.81170	184	
407.86726	2720	1+
409.72614	560	1+
409.87150	632	1+
410.73266	372	1+
410.83810	414	1+
411.81291	324	1+
411.86399	180	
412.73393	426	1+
412.84758	288	
413.81325	248	1+
413.88031	310	
415.78714	192	1+
415.85980	160	1+
415.87056	226	1+
416.69271	298	1+
416.73839	208	1+
417.19624	168	
417.69729	252	1+
417.82052	142	
418.87050	194	1+
418.89221	144	
421.07531	140	
421.88192	226	
422.68285	142	
422.88440	204	
423.77591	134	
423.81906	276	1+
423.87577	450	
424.77710	450	1+
424.85934	202	
425.30989	456	1+
425.75021	354	1+
425.88068	252	
426.17440	264	1+
426.86324	960	1+
426.89956	198	
426.93518	126	
427.73569	1962	1+
428.22828	158	
428.77177	130	
428.84958	560	1+
428.88436	222	
428.91917	242	1+
429.82812	132	
430.74430	382	1+
431.69105	182	1+
431.86926	622	1+
432.24557	2622	1+
434.89078	146	
438.13085	244	1+
438.74991	162	1+
439.89972	252	
440.89255	144	
441.79532	302	1+
441.89458	138	
442.68651	154	
442.80034	254	1+
442.88172	122	
443.09666	156	
444.87535	994	
445.74911	576	1+
445.77741	130	
445.87156	678	1+
447.71951	138	
447.87350	154	
448.74514	138	
448.76533	136	
448.78894	130	
449.68455	138	
449.76888	136	
449.87812	676	1+
450.75224	618	1+
454.86976	168	
457.90682	550	1+
460.22587	152	
462.88307	534	1+
464.78709	136	
467.89032	838	1+
468.78042	328	1+
470.71222	122	
471.79257	126	
478.79504	366	1+
482.73744	208	1+
482.79412	132	
483.90769	134	
485.89866	656	1+
486.79368	128	
486.84581	128	
487.27743	168	1+
488.78876	136	1+
489.30452	190	1+
490.98183	176	1+
491.85474	146	
497.36050	158	
499.29838	130	
503.30766	174	1+
509.86205	508	
END IONS

###FS:    #m/z: 322.93108 #charge 1+
###MS: 90
###MSMS: 91
BEGIN IONS
TITLE=Cmpd 67, +MS2(322.9311), 28.0-35.0eV, 2.0min #91
RTINSECONDS=116.889
SCANS=90-91
PEPMASS=322.93108	3517360
CHARGE=1+
181.09465	110	
185.92507	82	
192.88976	146	
193.89985	80	
195.86935	88	
205.94673	98	
205.95862	90	
206.97234	94	
207.10979	130	
209.12485	144	
210.01368	82	
210.89709	238	1+
212.88192	136	
214.89578	94	
218.89411	84	
219.83094	76	
222.90729	78	
223.95866	110	
223.96842	178	
227.09704	148	
227.88505	110	
228.09821	90	
228.92971	80	
229.04863	92	
229.95733	112	
229.98788	80	
230.84534	78	
230.86209	94	
230.88763	102	
230.91446	76	
231.05258	86	
231.96043	78	
235.08474	80	
235.81960	136	
235.88419	96	
237.07293	114	
237.64464	88	
237.79230	134	
238.94122	172	
239.07981	246	
239.78923	76	
239.90814	78	
239.93304	78	
240.05837	84	
240.78323	100	
240.82039	228	1+
240.83170	160	
240.94072	1394	
241.94267	840	
242.82211	288	
242.94219	3292	1+
243.81841	276	
244.82118	258	
244.91332	104	
244.94055	628	1+
246.12850	120	
246.56465	82	
246.97410	180	
247.12609	76	
247.39052	84	
248.85697	96	
249.17844	80	
250.10568	90	
250.22455	82	
251.03473	104	
251.07344	114	
252.05331	92	
253.34950	96	
253.63919	106	
254.14569	76	
255.10757	202	
255.84617	156	1+
255.95367	100	
256.03720	100	
257.59261	82	
257.80042	136	
258.79625	84	
258.83297	392	1+
259.89597	76	
260.13365	76	
260.83355	272	
261.83053	700	1+
262.15175	162	1+
262.47544	76	
262.80314	84	
263.81391	78	
265.10254	80	
265.84613	76	
266.11048	84	
266.80202	92	
266.84038	86	
266.85715	90	
267.15515	78	
267.96860	78	
268.84280	98	
269.91798	76	
270.14369	76	
271.38881	82	
271.80004	128	
271.86196	110	
272.13405	102	
272.85013	146	
272.94858	86	
273.11089	92	
273.80161	146	
274.79483	80	
274.89178	80	
275.80345	160	
275.87323	96	
275.95494	88	
277.15768	80	
279.09274	998	1+
280.02844	168	1+
280.78977	202	1+
280.92995	102	
281.19137	78	
282.85744	78	
283.07228	144	
283.79304	248	
283.87035	76	
284.29444	312	1+
284.78862	110	
284.87521	134	
285.11517	86	
286.08824	78	
286.11330	76	
286.15696	188	
286.86499	292	1+
288.98022	96	
289.79282	174	
290.78860	88	
290.81796	78	
291.80782	240	1+
292.78781	88	
294.18630	148	
295.18566	86	
295.30822	78	
295.81251	76	
297.00713	78	
298.80384	118	
299.78701	80	
299.83699	80	
300.34505	96	
300.86460	80	
301.87298	88	
302.15052	94	
304.81346	80	
304.89194	90	
304.92919	100	
306.88344	82	
307.79754	312	1+
307.87944	260	1+
307.90511	126	
310.41716	78	
312.80625	194	
313.75532	78	
314.97146	78	
317.17294	88	
317.39413	94	
320.19996	76	
321.86360	78	
322.17744	152	
324.85554	86	
324.89753	230	
325.90198	122	
325.92294	76	
327.89368	260	1+
END IONS

###FS:    #m/z: 363.95799 #charge 1+
###MS: 90
###MSMS: 92
BEGIN IONS
TITLE=Cmpd 68, +MS2(363.9580), 28.0-35.0eV, 2.0min #92
RTINSECONDS=117.661
SCANS=90,92
PEPMASS=363.95799	507018
CHARGE=1+
189.86118	148	
189.87451	136	
190.86143	122	
191.85751	522	1+
195.04198	94	
196.88439	104	
197.89291	154	
205.87642	118	
207.41626	100	
207.87102	264	
207.94681	272	1+
209.94431	1414	1+
210.88480	480	1+
211.15920	98	
212.87946	3730	1+
212.90290	106	
214.89524	332	
218.91071	94	
219.62888	98	
220.63081	102	
221.93099	110	
222.95256	940	1+
224.94966	1608	1+
225.82036	94	
225.88307	96	
226.94735	6900	1+
227.82740	190	1+
227.93324	160	
228.89486	392	
228.94307	6754	1+
229.89882	206	
230.79375	100	
230.88943	3342	1+
231.94893	102	
232.88631	736	1+
234.88223	112	
235.08072	146	
235.11899	206	
237.06754	176	
237.09079	94	
240.83909	258	
240.93904	226	
240.96283	528	1+
241.90362	144	
241.94080	222	
242.81970	284	1+
242.94361	676	
242.95903	668	1+
243.52374	100	
244.82017	110	
244.95776	4270	1+
245.02652	94	
245.39173	94	
246.12919	106	
246.90661	202	
246.95370	4434	1+
246.97913	148	
247.02361	92	
247.89148	128	
248.81288	150	
248.89966	1546	1+
248.97964	106	
249.04886	102	
250.89740	476	1+
250.95066	112	
250.96782	126	
250.98162	120	
251.07617	190	1+
252.10508	146	
252.83349	292	1+
253.90686	102	
255.07233	140	
255.78735	106	
257.07607	250	1+
257.82995	602	1+
258.83407	512	1+
259.10390	198	
260.83631	194	
260.96920	866	1+
261.83123	688	1+
262.78140	134	
264.97767	136	
265.00054	96	
265.81640	108	
265.90138	156	
266.10894	102	
266.81476	346	
266.85486	158	
266.89903	244	1+
267.81394	206	
267.97431	1160	1+
268.80659	388	1+
268.96606	506	1+
269.84537	102	
269.92997	168	
269.97125	440	1+
271.85681	212	
271.91909	162	
272.90431	98	
273.54840	102	
274.56556	102	
275.06868	94	
276.60809	104	
276.80992	112	
276.86211	112	
276.93400	144	
277.49514	100	
278.80172	338	1+
278.84182	260	1+
278.91129	234	1+
279.09809	96	
279.11610	106	
279.85400	274	1+
280.79473	564	1+
281.11834	312	1+
282.79077	298	1+
283.85776	172	
283.98773	172	
284.82236	160	
284.84808	202	
285.78182	108	
285.84432	488	
286.93443	104	
287.07978	106	
288.63381	146	
289.27259	102	
289.86715	122	
290.10673	156	1+
290.78917	94	
292.85181	272	1+
293.12478	186	
294.15099	112	
296.80845	146	
296.86386	150	
296.88302	122	
297.11914	96	
297.80851	174	
298.80277	862	1+
299.41166	100	
300.80237	144	
300.87268	126	
301.86397	120	
302.35764	94	
302.83176	120	
302.86158	106	
303.80898	262	1+
303.85948	952	1+
303.94831	156	
304.44898	118	
306.88938	106	
307.13083	124	
309.81170	136	
309.87744	114	
310.87027	238	1+
312.15318	196	
312.93843	100	
313.88246	192	1+
315.35843	100	
316.81574	196	
317.14931	248	1+
317.81770	128	
318.75492	98	
319.87083	98	
320.52568	100	
320.94366	154	
321.81720	360	
321.86583	160	
324.39073	106	
324.91771	108	
326.87224	470	
326.95668	94	
327.16906	118	
329.87843	200	1+
330.81858	128	
330.89712	124	
333.76745	110	
336.94816	242	
337.94390	114	
338.87223	162	
339.82861	176	
340.14593	182	1+
340.93632	116	
342.92228	118	
343.91516	106	
346.20590	142	
349.12193	152	
349.15755	248	1+
352.89421	112	
353.76023	240	1+
354.55240	92	
355.00350	94	
360.70599	102	
361.56437	106	
362.20002	124	
362.70183	118	
363.74037	108	
367.13411	274	
367.36980	124	
367.62804	96	
368.13948	130	
END IONS

###FS:    #m/z: 507.84744 #charge 1+
###MS: 90
###MSMS: 93
BEGIN IONS
TITLE=Cmpd 69, +MS2(507.8474), 28.2-35.2eV, 2.0min #93
RTINSECONDS=118.434
SCANS=90,93
PEPMASS=507.84744	347578
CHARGE=1+
196.01502	200	
197.01960	144	
213.15924	580	
222.97553	150	1+
232.89622	370	
235.14408	628	1+
241.85279	158	
245.11002	136	
249.15900	344	1+
249.90302	316	1+
250.97158	222	
254.09796	140	
260.88185	206	
260.90290	254	1+
262.13747	1606	1+
267.97527	268	1+
270.89631	160	
271.38678	228	1+
272.85558	494	1+
272.89174	142	
276.39162	238	1+
277.15391	1234	1+
277.80529	190	1+
279.49920	156	
280.10954	144	
282.11857	140	
284.19469	344	
285.19802	212	
285.79223	150	
286.09704	94	1+
286.13673	162	
286.79495	188	
287.85094	472	
288.86641	158	
289.04092	174	
289.88065	278	
289.97512	144	
290.86328	1096	1+
291.02657	156	
291.88508	148	
292.86083	198	
293.81928	206	1+
293.87368	2520	1+
293.89558	244	
295.99724	152	1+
296.87869	148	
297.41235	168	
297.87626	140	
298.85336	176	
299.85170	154	
300.85194	648	1+
303.86978	716	1+
305.86791	684	1+
307.79446	320	1+
307.88985	472	
308.14358	426	
308.37459	264	1+
308.81855	290	1+
308.83884	166	
308.87308	1766	1+
309.15181	700	1+
309.88808	674	
310.15770	504	1+
311.88399	4560	1+
312.04580	226	1+
312.22721	568	1+
312.34990	186	
313.96706	164	
314.86389	524	1+
315.16662	208	
315.82918	144	
315.87986	174	
316.75618	240	1+
316.88701	282	
320.84542	248	1+
323.86678	192	
323.87888	292	1+
324.38230	174	1+
324.91959	142	
325.89908	342	
326.24413	1456	1+
326.88375	1422	1+
327.80834	150	
328.88039	308	
328.90645	162	
329.88878	188	
330.16084	256	
331.81383	230	1+
331.90003	234	1+
332.83048	346	1+
333.17581	2678	1+
333.79742	264	1+
333.86575	146	
333.88137	178	
334.39151	132	
335.84126	280	1+
335.89431	352	1+
337.89211	182	
338.89362	140	
339.11393	228	1+
339.88181	224	
340.86635	162	
341.83571	154	
345.88532	300	1+
347.77718	606	1+
349.89622	142	
350.76594	260	1+
350.82435	208	
350.89114	432	1+
351.08911	150	
353.03644	244	1+
353.22271	138	
353.85182	348	
353.89318	178	
353.91097	228	1+
355.02273	270	1+
355.27051	298	1+
355.89153	376	1+
356.85091	216	1+
357.10979	136	
358.92792	186	1+
362.28775	144	
362.84810	204	
363.05024	224	1+
364.77738	216	1+
364.84238	148	
366.84007	860	1+
367.70856	1652	1+
367.76849	240	
368.78740	200	1+
370.03046	140	
370.71081	294	1+
370.78736	264	1+
371.85789	172	
371.89688	248	1+
372.04669	132	
372.79021	222	1+
373.72074	362	1+
374.81589	144	
374.86519	140	
375.82320	192	1+
375.86094	286	1+
376.22113	516	1+
376.88696	520	1+
377.88915	306	1+
378.37638	156	
379.73823	162	1+
380.72047	416	
380.86036	162	
381.71857	352	
382.71499	254	
382.80916	148	1+
382.85301	154	
382.90951	144	
383.26387	222	1+
383.71626	142	
383.89953	144	
384.85030	1702	1+
385.03826	172	
385.77778	212	
386.39450	222	
386.62897	142	
386.73652	180	
386.85198	562	1+
387.72436	156	
387.80932	224	1+
387.87909	198	1+
388.79114	156	
388.80793	230	1+
389.19802	314	1+
389.71549	322	1+
390.84072	574	1+
390.88973	162	
391.85740	376	1+
391.90371	142	
392.82889	182	
392.83484	158	
392.85750	238	1+
392.96421	146	1+
393.89987	140	
395.87176	306	1+
397.28231	174	
397.31157	292	1+
398.72795	618	1+
399.22276	556	1+
399.81491	150	
399.85131	318	
399.87243	252	
401.23244	178	1+
402.86541	1072	1+
403.80024	214	1+
403.86877	704	1+
404.92976	228	1+
405.37140	132	
405.73217	260	
405.79151	172	
405.87960	452	1+
406.76001	220	1+
406.80978	236	1+
406.86189	152	
407.15491	152	
407.72787	540	1+
407.81420	198	1+
407.86883	1460	
408.86288	1410	1+
409.72277	592	
409.90891	170	
410.73114	404	
410.83883	208	
411.74236	246	
411.81160	148	
412.73619	180	
412.84995	300	1+
412.90338	166	
413.85467	214	1+
413.88276	408	1+
415.87605	340	
416.87789	148	
417.82048	414	1+
419.75962	154	
421.88172	228	
422.75385	234	1+
422.86904	242	
423.75635	162	1+
423.77254	154	
423.88055	246	
424.87015	198	
425.75761	300	
425.88333	154	
426.75904	184	
426.86085	352	
427.73737	1682	1+
427.80419	138	
427.86316	294	
428.85176	272	1+
428.87791	570	1+
429.88355	390	1+
430.74150	844	1+
430.86894	558	1+
431.68790	152	
431.87175	488	1+
432.24577	1466	1+
434.24539	274	
436.88922	140	
439.89717	294	
440.89864	156	
441.66602	152	
443.76996	212	
444.87230	1272	1+
445.71815	150	
445.74776	842	1+
445.92984	150	1+
446.77399	164	
446.88562	150	
449.88382	262	
450.75190	550	1+
453.70781	164	1+
453.76633	182	1+
454.70801	192	1+
457.90685	240	
458.90126	192	
462.88364	578	1+
466.77900	168	1+
467.88668	976	1+
468.75781	174	1+
469.73973	146	
469.78579	140	
472.76015	134	
473.05363	160	
484.80082	140	
485.90038	214	
486.84592	270	
489.30359	232	1+
491.80042	152	
493.74338	108	1+
496.35193	324	1+
498.28858	196	
499.74831	172	1+
503.21196	130	1+
506.81186	170	1+
512.27281	166	1+
END IONS

###FS:    #m/z: 340.94161 #charge 1+
###MS: 94
###MSMS: 95
BEGIN IONS
TITLE=Cmpd 70, +MS2(340.9416), 28.0-35.0eV, 2.0min #95
RTINSECONDS=122.095
SCANS=94-95
PEPMASS=340.94161	1146310
CHARGE=1+
175.93016	80	
182.04757	90	
184.86669	86	
190.94686	84	
192.89374	138	
192.92376	168	
196.88343	168	
198.95341	94	
203.89417	148	
205.88440	94	
206.97491	116	
208.95995	184	
210.89005	82	
210.93830	118	
211.94406	134	
212.88009	864	1+
213.94045	560	1+
215.44697	88	
215.86305	116	
215.88799	336	
215.93493	204	
217.38880	86	
217.88293	254	
217.94055	114	
218.38577	80	
218.95967	102	
220.87548	114	
221.95233	262	1+
222.93875	78	
224.96265	150	
225.89290	78	
226.01820	106	
226.86452	96	
226.90000	158	
226.94734	236	1+
227.39753	80	
228.83666	80	
228.94285	86	
230.88945	972	1+
231.12157	82	
231.95189	820	1+
232.10256	104	
233.89701	288	
233.94881	170	
234.84548	80	
235.94690	122	
236.89783	114	
237.06359	102	
238.36640	92	
238.88632	120	
239.03984	144	
239.14701	152	
239.78429	134	
241.13564	148	
241.84295	286	1+
242.08702	80	
242.42936	80	
242.79418	86	
243.83483	134	
244.44848	90	
244.82304	156	
245.45931	94	
245.83439	86	
245.91342	82	
245.99808	82	
246.15828	94	
246.97674	270	1+
248.85097	100	
248.89886	122	
248.99675	100	
249.13674	102	
249.96108	484	1+
250.07091	84	
250.96412	418	1+
251.04867	82	
253.05255	86	
253.90878	90	
254.96765	446	1+
255.58623	96	
255.84085	240	1+
256.42139	102	
256.95762	106	
258.83344	98	
258.84872	360	1+
258.90004	128	
260.83439	174	
260.91417	90	
261.83190	102	
262.83868	88	
263.07475	162	
263.80359	132	
263.84937	102	
264.84685	152	
264.90424	122	
265.85034	80	
266.84549	140	
267.44417	86	
267.96871	88	
270.83690	100	
271.43523	96	
272.16382	100	
272.86954	90	
272.93525	256	
273.79084	280	1+
273.85347	118	
274.87599	132	
275.86129	88	
275.99981	138	
276.85960	940	1+
278.84163	198	
279.14272	128	
279.84918	562	1+
279.91721	100	
280.79121	122	
280.99155	134	
281.87036	302	1+
281.99920	92	
283.35151	86	
287.81498	122	
289.87880	84	
290.66123	80	
292.13493	80	
293.97818	86	
294.86388	120	
295.02097	80	
295.07588	128	
295.86531	80	
296.80813	80	
296.84956	406	1+
299.78699	124	
299.87496	282	1+
301.10233	80	
301.15222	84	
301.41845	104	
303.10968	86	
303.41524	88	
303.54141	90	
304.94322	134	
305.12542	88	
307.89113	116	
309.98688	96	
310.13170	86	
313.04298	176	
313.87665	126	
315.84602	156	
315.92115	80	
316.93899	84	
318.41405	82	
321.81932	86	
324.12128	82	
324.87315	94	
326.84114	90	
326.90112	102	
327.18840	112	
327.88925	136	
328.23685	86	
329.86969	186	1+
330.76017	176	1+
330.81367	134	
331.81947	118	
337.83636	90	
337.88389	80	
338.07794	92	
340.19991	110	
340.79515	86	
342.90433	120	
343.53200	92	
343.90562	86	
344.25545	102	
344.89881	142	
345.17852	90	
END IONS

###FS:    #m/z: 507.84727 #charge 1+
###MS: 94
###MSMS: 96
BEGIN IONS
TITLE=Cmpd 71, +MS2(507.8473), 28.2-35.2eV, 2.1min #96
RTINSECONDS=122.867
SCANS=94,96
PEPMASS=507.84727	340854
CHARGE=1+
187.88901	126	
196.01770	230	
209.94647	324	
213.15759	528	
214.88620	140	
224.04995	186	
224.97691	254	
234.88003	174	
235.04843	146	1+
235.14352	1136	1+
244.12877	164	
249.15853	328	
250.06285	188	1+
250.97303	176	
255.84079	182	1+
260.92268	138	
262.13743	2176	1+
266.16413	130	
268.78565	286	1+
268.88699	222	
269.86350	162	
269.88386	136	
271.97644	148	
272.39097	258	1+
272.85455	204	1+
276.86573	144	
277.15679	540	1+
277.89508	190	
278.40433	190	
278.87656	206	1+
279.14314	146	
279.88411	246	1+
281.21902	244	
281.96117	180	
282.38669	168	
282.86991	146	
283.89748	334	1+
284.19640	320	1+
285.79624	170	1+
285.85730	142	
286.14253	304	1+
287.85219	546	1+
289.88059	738	
290.13643	140	
290.86447	914	1+
290.90599	160	1+
291.13297	180	
291.87794	238	
293.87282	1936	1+
294.84736	216	1+
297.39711	142	1+
298.80087	244	1+
298.86216	152	
298.87758	160	
300.86217	292	
301.15848	126	
301.88538	296	1+
302.86388	444	1+
302.96348	142	
303.79893	188	1+
303.86554	332	1+
304.91312	162	
305.86535	386	
306.13144	268	1+
307.88892	266	
307.98062	136	
308.14131	688	1+
308.87072	792	1+
309.85159	174	
309.87143	526	1+
309.88944	466	1+
310.16011	582	1+
311.83810	132	
311.88467	4240	1+
312.22638	548	1+
313.92870	194	1+
314.86807	600	1+
315.16191	212	
315.37155	150	
315.88717	358	1+
316.38070	248	1+
316.86550	246	
317.33707	130	
318.00514	184	1+
321.34971	276	1+
321.86905	244	1+
322.88907	144	
324.87581	252	
326.24285	636	
326.81472	138	
326.88167	1734	1+
327.96724	140	
328.90364	146	
328.99645	272	1+
329.83552	180	
330.06764	140	
330.82087	138	
331.88626	242	
332.81453	144	
332.87113	228	
332.90175	310	1+
332.94878	234	
333.17549	2086	1+
334.42464	160	
334.87525	144	
335.84180	304	
335.89112	348	1+
342.40546	224	1+
343.87543	130	
343.89746	164	
344.81633	170	
346.02958	152	
347.07264	228	1+
347.85469	210	
347.88098	266	1+
348.88258	178	1+
349.86791	204	
350.05907	138	
350.76639	286	1+
350.88658	636	1+
352.91180	128	
353.77902	228	1+
353.85090	272	
355.26769	204	
355.88571	374	1+
356.03525	154	
358.87797	148	
360.71262	178	1+
361.76875	172	1+
364.04260	142	
364.24779	126	
365.78020	232	1+
366.83970	986	1+
367.71057	888	1+
367.77130	188	
367.79720	216	
367.84270	674	1+
368.89427	156	
369.71116	438	
369.83916	604	1+
369.89424	232	
370.72660	190	
370.78467	160	
371.19589	138	
371.23502	216	
371.83711	250	1+
372.72294	164	
373.71800	530	1+
374.80604	156	
374.88323	406	1+
375.86254	256	1+
376.22334	1204	1+
377.73430	180	
378.77405	160	
379.87467	128	
380.71968	740	1+
380.85952	138	
381.09335	138	
382.85901	182	
383.28772	142	
383.71361	186	
384.27343	136	
384.84994	1550	1+
384.89857	146	
385.79259	126	
386.73595	144	
387.77913	358	1+
388.74195	154	
388.79812	214	
389.72058	382	1+
390.84701	384	
391.77697	128	
392.82601	334	1+
392.86055	368	1+
393.77804	192	1+
393.80154	170	
394.73747	548	1+
394.90582	158	
395.86853	170	
397.28277	322	1+
397.31792	264	1+
398.72634	220	
398.86993	220	
399.22322	398	1+
399.72862	428	1+
399.81105	186	
399.85003	266	1+
400.74534	156	1+
401.18138	146	1+
402.86005	586	
403.73670	136	1+
403.80691	138	
403.86650	1086	1+
405.74295	142	
405.78929	214	1+
407.73051	628	1+
407.86551	2898	1+
409.72301	652	1+
409.80432	128	
410.84144	196	
410.87243	222	
411.22775	252	1+
411.72778	452	1+
411.81127	310	
411.83971	576	1+
412.84292	476	1+
413.87715	372	
414.69646	158	
415.81193	180	
415.87588	274	1+
417.81963	322	1+
420.86962	180	
422.83248	380	1+
422.86514	184	
423.77153	540	1+
423.87657	224	
425.31166	304	1+
425.75437	586	1+
426.07658	144	1+
426.68245	132	
426.86291	646	
427.73378	2500	1+
427.86292	298	
428.85008	390	
428.88756	258	
429.87997	180	
430.26786	188	
430.85743	172	
431.87001	346	
432.24417	2346	1+
432.87447	206	
432.90165	132	
433.87160	180	
433.89567	144	
434.89057	142	
439.89612	188	
441.90413	196	1+
443.71074	344	1+
443.76238	170	
444.71027	198	1+
444.87373	1330	1+
445.74142	646	1+
446.77703	144	
446.87348	200	
447.71591	228	
448.76073	234	1+
448.87160	462	1+
449.72569	318	1+
450.25352	224	1+
450.75196	554	1+
457.90182	498	1+
462.88495	302	
465.78112	242	1+
465.89824	144	
467.88906	570	1+
468.34922	140	
468.77549	262	1+
475.29189	248	
475.77695	186	1+
476.29889	178	
485.89824	350	1+
489.30784	156	
490.31224	166	
491.80502	206	1+
497.20637	126	
505.81073	208	
509.86229	176	
END IONS

###FS:    #m/z: 336.94699 #charge 1+
###MS: 94
###MSMS: 97
BEGIN IONS
TITLE=Cmpd 72, +MS2(336.9470), 28.0-35.0eV, 2.1min #97
RTINSECONDS=123.638
SCANS=94,97
PEPMASS=336.94699	140998
CHARGE=1+
46.07841	78	
163.31580	106	
180.73781	92	
191.96032	106	
192.10697	106	
193.88911	108	
197.88169	92	
208.07109	82	
209.12631	78	
209.88567	80	
210.89100	336	1+
211.94567	2238	1+
212.87954	1644	1+
213.93975	872	1+
216.89213	130	
217.88912	100	
217.93625	80	
218.88640	138	
222.97609	88	
223.98519	78	
224.39670	78	
224.84192	112	
226.91828	100	
226.93690	236	1+
227.11624	78	
227.89611	88	
228.51916	92	
228.63802	84	
228.89519	390	
229.14887	106	
229.50594	84	
229.95512	2604	1+
230.88965	2774	1+
231.95132	1092	
232.41882	84	
232.82971	112	
233.82740	170	
233.89729	238	
233.94913	110	
234.81735	84	
235.08107	136	
235.83340	138	
236.85090	84	
237.08635	78	
238.48366	104	
240.94999	88	
241.81193	80	
241.83747	130	
241.86919	102	
242.01062	88	
242.04296	92	
246.16430	142	
246.90818	100	
247.13009	108	
247.46576	92	
247.96727	490	1+
248.51026	94	
248.90138	830	1+
249.96389	162	
250.05395	100	
250.83003	360	1+
250.88116	88	
250.95510	82	
250.96865	82	
251.07378	120	
251.30343	94	
251.95980	110	
252.04184	84	
252.12932	90	
252.89064	94	
252.97180	1014	1+
253.90588	430	1+
254.44907	98	
254.83917	78	
254.94157	80	
254.96829	188	
255.00513	114	
255.10905	130	
256.86953	198	1+
256.97428	82	
258.47232	88	
258.84557	126	
258.85403	464	1+
259.85363	282	1+
259.94453	188	1+
260.08572	94	
260.15683	90	
260.89044	86	
261.83278	136	
262.83468	162	
264.39062	84	
265.07854	94	
265.90642	94	
266.05672	82	
266.43334	84	
266.95407	112	
267.37206	78	
267.62903	106	
267.83986	216	
268.84283	484	
269.84487	272	
270.84086	196	
270.98200	186	1+
271.91874	274	1+
271.94104	88	
272.80647	86	
272.85048	132	
272.98026	140	
273.53894	82	
274.79142	82	
276.85247	170	
277.83548	792	1+
278.11754	106	
278.83729	478	1+
279.86880	78	
281.17210	84	
281.80756	84	
283.04272	92	
283.35536	90	
284.07311	102	
284.12072	128	
285.09209	82	
285.78709	84	
285.85190	154	
286.84669	854	1+
287.84818	586	1+
289.81790	88	
291.80299	94	
291.86663	280	1+
292.07680	134	1+
292.75621	80	
292.83626	86	
293.11382	78	
294.81104	216	1+
294.86395	336	1+
294.89489	122	
297.86278	82	
298.85951	78	
298.97197	82	
299.05745	80	
300.47282	84	
300.86677	124	
303.15427	86	
303.21426	88	
303.43436	82	
303.94389	86	
304.80996	154	
306.09259	78	
306.87710	298	1+
309.82376	106	
309.87440	268	1+
311.31562	98	
311.88041	126	
313.87072	86	
316.41254	118	
317.31940	86	
317.50757	96	
317.99368	96	
321.87507	82	
321.92726	78	
323.36360	88	
323.88658	84	
324.89140	116	
325.89405	94	
326.17379	102	
326.89290	138	
328.39500	82	
329.60648	104	
329.86232	144	
330.18846	78	
330.81829	90	
332.88416	200	1+
333.75700	102	
337.18405	330	1+
338.88915	102	
340.58879	82	
341.31418	96	
341.58197	104	
341.89774	94	
342.18349	88	
END IONS

###FS:    #m/z: 340.94190 #charge 1+
###MS: 98
###MSMS: 99
BEGIN IONS
TITLE=Cmpd 73, +MS2(340.9419), 28.0-35.0eV, 2.1min #99
RTINSECONDS=127.314
SCANS=98-99
PEPMASS=340.94190	1077106
CHARGE=1+
65.74336	96	
183.91953	94	
189.86650	114	
192.89368	218	
192.92941	92	
193.93227	88	
193.95281	86	
196.88531	182	
198.98868	90	
199.97738	82	
203.88414	140	
205.95239	170	
210.93896	184	
211.15585	118	
211.94759	108	
212.87929	386	
213.88059	250	
213.94006	492	1+
214.42476	82	
214.89506	190	
215.88890	192	
217.03974	86	
217.38712	90	
218.88820	122	
221.62780	96	
221.89736	128	
222.95318	122	
223.83976	182	1+
223.95888	290	1+
226.11084	94	
226.38206	86	
226.89273	200	
226.94684	148	
227.15681	84	
227.89979	82	
228.89515	242	
228.94592	230	
229.94730	100	
230.88910	316	
231.12717	82	
231.39985	94	
231.89190	286	
231.94643	540	1+
233.89868	424	1+
235.89636	264	
235.95143	100	
237.11906	82	
238.39870	88	
238.84283	202	1+
238.88589	90	
239.88568	110	
240.83836	258	1+
240.90049	86	
240.96115	126	
241.86548	92	
243.65596	102	
243.83285	166	
244.89988	168	
244.96028	126	
244.97850	174	
246.16219	164	
246.66615	82	
246.83486	120	
246.97452	296	1+
248.41519	102	
248.89991	446	1+
249.49047	88	
249.90209	266	1+
249.92918	82	
249.96714	102	
251.10294	92	
251.96192	100	
252.11003	82	
254.91565	162	
254.96819	298	
255.78663	84	
255.92538	90	
255.96939	182	
255.98869	106	
256.40962	82	
257.89919	138	
258.85019	316	1+
259.39923	92	
259.95825	216	
260.15896	102	
260.83315	108	
260.84835	88	
261.15847	92	
261.84324	162	
263.09879	100	
264.09155	118	
264.13535	94	
264.65653	108	
264.83699	142	
265.45220	82	
265.84572	222	1+
266.86050	86	
268.83992	132	
269.84643	346	1+
272.15584	124	
272.84636	138	
272.93356	86	
273.79412	128	
274.81924	122	
274.85670	142	
274.92191	86	
275.79559	166	
275.80882	82	
275.83973	112	
275.85867	124	
276.85791	432	1+
278.84085	110	
279.92867	140	
280.94775	88	
283.15068	124	
283.91584	114	
284.93101	106	
286.41027	100	
286.91748	124	
289.78442	94	
289.80063	108	
290.78575	134	
291.34819	104	
291.80295	110	
291.87230	102	
292.33826	104	
293.03991	92	
293.88441	110	
294.86794	342	1+
296.80870	166	
298.29302	86	
298.85739	136	
299.78442	146	
299.88349	140	
301.88199	92	
302.17566	88	
302.93364	162	
303.94356	86	
304.26692	88	
305.28731	86	
306.87888	174	
307.88136	104	
308.07871	94	
308.18618	96	
308.66287	102	
309.87554	138	
310.25065	84	
310.87731	444	1+
311.07094	90	
311.43688	88	
311.86239	114	
313.82525	100	
314.34065	92	
317.19695	92	
320.39787	86	
322.67928	88	
323.88913	470	1+
326.81270	100	
327.19200	102	
329.08606	102	
329.82738	114	
330.81440	102	
330.89506	126	
336.90961	82	
337.19255	164	
339.79392	114	
343.64122	96	
END IONS

###FS:    #m/z: 336.94715 #charge 1+
###MS: 98
###MSMS: 100
BEGIN IONS
TITLE=Cmpd 74, +MS2(336.9472), 28.0-35.0eV, 2.2min #100
RTINSECONDS=128.087
SCANS=98,100
PEPMASS=336.94715	136584
CHARGE=1+
178.26874	116	
182.86555	80	
190.12096	78	
192.88818	206	
195.00237	80	
196.88309	118	
198.94727	84	
203.93494	80	
209.12906	144	
210.88302	314	1+
210.89995	92	
211.03785	78	
211.94472	2248	1+
212.87940	1518	1+
213.94047	910	1+
215.93563	130	
216.89334	90	
217.94200	134	
218.11557	82	
222.94987	110	
223.96148	150	
226.15500	108	
228.66397	88	
228.89635	206	
229.91709	80	
229.95569	2252	1+
230.01622	88	
230.88982	1732	1+
231.01881	94	
231.14212	84	
231.95195	1126	1+
232.12425	146	
232.83034	452	1+
232.88546	84	
233.13627	78	
233.91703	114	
233.96206	78	
234.02415	90	
234.88147	296	1+
235.83263	140	
237.98149	84	
239.07764	98	
240.83539	78	
241.00486	78	
241.08098	82	
241.53886	82	
242.08124	90	
242.89379	86	
244.11257	86	
244.13389	86	
244.94787	130	
245.02888	100	
246.16374	152	
246.97621	250	
246.99049	78	
247.96606	564	1+
247.99157	100	
248.90002	868	1+
248.95169	84	
249.00989	84	
249.95973	90	
250.35257	82	
250.90663	344	1+
250.97577	124	
251.04853	82	
251.84123	138	
252.14688	100	
252.37122	98	
252.97187	666	1+
253.05834	82	
253.08788	156	
253.40822	90	
253.79715	88	
253.83656	160	
253.90725	432	1+
254.93292	220	1+
254.96739	412	1+
255.08081	184	1+
255.10381	84	
255.90732	264	1+
258.56329	80	
258.84721	142	
258.98212	78	
260.52744	94	
260.94910	124	
261.47992	110	
261.83366	146	
261.97648	82	
261.99824	80	
262.01427	82	
264.36481	84	
264.58051	102	
265.08887	124	
265.84644	130	
266.48731	92	
267.83907	184	
268.17593	132	
268.84066	680	1+
268.93495	78	
270.84976	312	
270.93180	92	
270.97752	80	
271.52420	94	
271.84182	84	
271.91582	476	1+
273.66103	88	
273.79645	80	
273.85678	554	1+
274.82814	84	
275.91483	94	
276.87356	84	
277.83671	378	
277.86307	158	
278.46953	96	
278.63980	98	
278.77104	78	
278.83921	294	
279.84144	176	
280.35799	94	
280.86828	148	
280.94257	80	
282.82873	84	
282.84936	138	
283.53556	84	
284.03461	84	
284.11879	100	
285.20188	198	
285.36589	98	
285.85091	184	
285.93641	90	
286.85094	1704	1+
289.87727	130	
291.14675	86	
291.80411	130	
291.85183	288	1+
292.01267	104	
292.81501	110	
293.10555	128	
294.17928	142	
294.68385	80	
294.86626	134	
294.88576	82	
295.82315	80	
296.12693	84	
296.59660	78	
297.64432	96	
297.80550	86	
298.93784	80	
300.14937	102	
302.88074	80	
302.90638	80	
304.61178	82	
304.86862	122	
304.94869	78	
305.87875	140	
306.76960	84	
306.88628	120	
307.87952	114	
308.67129	92	
308.87166	100	
311.86628	122	
318.17604	80	
319.87719	80	
320.16194	266	
322.16543	86	
324.84000	100	
324.89813	170	
334.78166	114	
337.19217	112	
338.16833	132	
339.19207	78	
339.63098	86	
340.93336	78	
END IONS

###FS:    #m/z: 359.96307 #charge 1+
###MS: 98
###MSMS: 101
BEGIN IONS
TITLE=Cmpd 75, +MS2(359.9631), 28.0-35.0eV, 2.2min #101
RTINSECONDS=128.858
SCANS=98,101
PEPMASS=359.96307	94232
CHARGE=1+
185.88499	90	
198.07351	108	
204.49839	88	
205.04284	90	
209.94524	850	
210.09352	94	
213.88020	98	
217.01976	94	
217.08307	88	
221.95037	1486	1+
222.38714	96	
222.95322	1284	1+
223.89592	134	1+
224.94933	1724	1+
226.11793	94	
226.89482	118	
226.94791	4608	1+
226.97558	204	1+
227.93131	114	
228.94258	4552	1+
229.07063	158	1+
229.84270	102	
231.42948	98	
231.50822	94	
235.08289	182	
235.11488	186	
235.16374	88	
236.84448	94	
237.92483	90	
239.06911	92	
240.13405	96	
240.82277	126	
240.94246	158	
240.96256	1004	1+
241.02575	94	
241.11544	86	
241.98571	214	
242.95964	414	1+
243.85727	102	
243.87272	94	
244.95754	2646	1+
246.10994	94	
246.80537	130	
246.92184	106	
246.95341	2256	
247.82248	88	
248.80670	224	
249.13224	196	
249.80573	120	
250.11177	86	
250.14068	94	
250.95588	214	
250.99588	90	
252.16779	128	
252.84953	90	
252.88856	110	
252.95295	590	1+
253.92459	90	
254.09388	140	
256.17193	132	
257.16036	286	
258.14585	460	
258.34207	98	
258.84303	180	
258.97453	216	
259.16983	100	
259.49604	94	
259.79861	142	
260.00075	94	
260.94993	336	
260.97129	532	1+
261.90484	86	
262.83176	88	
263.55674	120	
264.04631	94	
264.81930	318	1+
264.96426	136	
264.97813	178	
265.90430	90	
265.97963	96	
266.15071	86	
266.81763	554	1+
266.88441	136	
267.97361	436	
269.12647	144	
269.97204	148	
272.80131	154	
273.08190	266	1+
273.56951	102	
274.11329	108	
274.85463	126	
274.87097	106	
275.10204	130	
275.80902	418	1+
275.97284	104	
276.85064	110	
276.86566	116	
277.85313	106	
277.88206	90	
277.92306	150	
278.02327	94	
278.80057	256	
279.10969	392	1+
279.80400	134	
279.92876	116	
280.79324	1052	1+
280.86557	112	
280.90765	118	
281.84406	100	
281.85636	102	
281.98326	92	
283.06911	208	
283.79582	88	
283.99031	142	
284.34859	94	
284.82665	174	
285.97815	94	
288.38351	90	
289.87621	94	
290.86819	118	
290.99123	88	
291.32935	90	
291.87472	98	
292.12818	172	
294.86102	340	1+
296.81053	258	
297.15823	118	1+
297.81920	142	
297.98156	116	
298.03829	86	
298.80592	1016	1+
299.14087	142	
300.82593	214	1+
300.84309	86	
301.78212	98	
301.86442	88	
301.92850	88	
303.66165	120	
304.04615	102	
304.44776	160	
304.76214	92	
304.87661	238	1+
304.89398	100	
304.96152	96	
305.12763	86	
306.43844	120	
307.12239	130	
309.87023	282	1+
311.82287	100	
311.83994	92	
312.86803	134	
313.78974	112	
313.96220	90	
315.81417	150	
316.81715	234	
317.87151	120	
318.88325	102	
318.93898	118	
320.14316	130	
321.82003	96	
323.88695	158	
324.41936	126	
325.15476	108	
326.15882	112	
327.81076	118	
333.97138	86	
334.87537	126	
337.11929	138	
341.38247	102	
342.90564	154	
345.20045	206	
357.22289	92	
357.76879	200	1+
361.11639	94	
361.13492	98	
361.19779	126	
361.72005	200	1+
END IONS

###FS:    #m/z: 322.93125 #charge 1+
###MS: 102
###MSMS: 103
BEGIN IONS
TITLE=Cmpd 76, +MS2(322.9313), 28.0-35.0eV, 2.2min #103
RTINSECONDS=132.536
SCANS=102-103
PEPMASS=322.93125	2833714
CHARGE=1+
192.89065	92	
196.00696	80	
201.04750	150	
203.08723	78	
203.95593	102	
205.27520	78	
206.36378	90	
206.94957	96	
209.01105	74	
210.93088	76	
211.89866	140	
218.88911	126	
220.95748	76	
222.94923	116	
222.97339	78	
223.96010	318	
225.97576	78	
226.62985	100	
227.09939	78	
227.15885	104	
228.06280	100	
228.85141	126	
230.83801	102	
230.89110	138	
231.12138	136	
231.89991	132	
232.90206	74	
234.84964	92	
235.79302	88	
236.85383	84	
238.82927	80	
239.07920	150	
239.79068	280	
239.90056	84	
239.98059	78	
240.49302	78	
240.78724	136	
240.82298	320	1+
240.94067	1358	
240.96867	74	
241.33285	88	
241.89596	80	
241.94131	3360	1+
241.96356	158	
242.14431	78	
242.94270	2090	1+
243.41092	92	
243.82623	142	
244.12446	92	
244.82042	420	1+
244.94047	568	
245.61723	92	
245.96924	84	
246.01936	118	
246.09826	128	
246.97618	272	1+
247.87170	74	
248.83236	76	
248.90161	220	1+
249.56631	76	
249.99116	88	
251.06899	232	1+
252.94694	84	
253.83990	132	
253.84960	174	
253.90111	90	
254.84416	124	
254.91335	92	
255.11423	88	
255.11788	196	
256.00238	124	
256.10995	152	
258.38937	86	
258.83459	524	
260.11942	78	
260.83661	212	
261.35860	92	
261.83044	1494	1+
262.08173	98	
262.83136	968	1+
262.85457	126	
263.92769	82	
264.95933	90	
265.06988	86	
266.35726	102	
266.86242	206	
267.78970	136	
267.84207	84	
267.86021	78	
267.90846	82	
267.93537	146	
269.80319	76	
271.43318	94	
271.84760	120	
272.13815	98	
272.85699	76	
272.89167	76	
273.51085	106	
273.79347	196	
274.15182	138	
274.79309	128	
275.18457	76	
275.80957	378	1+
276.17965	82	
276.84174	104	
278.05795	82	
278.88188	92	
279.09146	728	1+
280.01495	98	
281.83220	104	
281.99108	82	
282.83264	104	
282.85829	136	
283.78661	146	
284.29414	164	
284.78902	120	
284.86201	98	
285.20356	142	
285.84773	102	
285.86311	130	
287.78764	78	
289.16627	92	
289.79326	110	
289.87988	100	
290.85892	160	
291.80199	368	1+
292.09876	84	
293.05254	84	
293.17217	94	
294.34679	98	
295.18155	148	
296.81690	124	
298.80002	80	
299.78486	374	1+
301.88174	120	
303.80637	116	
305.88009	222	1+
306.12908	90	
306.16334	74	
307.03468	80	
307.79827	126	
307.89343	180	
308.81384	78	
308.89829	88	
309.36429	92	
309.95193	84	
310.87810	134	
310.89745	76	
311.42615	82	
312.80619	76	
314.17138	76	
314.38454	86	
314.82131	108	
315.82749	76	
316.81656	86	
319.89251	156	
320.16162	166	
323.16876	88	
323.88774	132	
324.89283	204	
325.88889	112	
326.27864	126	
326.88659	192	1+
327.00739	110	
327.04099	78	
END IONS

###FS:    #m/z: 340.94192 #charge 1+
###MS: 102
###MSMS: 104
BEGIN IONS
TITLE=Cmpd 77, +MS2(340.9419), 28.0-35.0eV, 2.2min #104
RTINSECONDS=133.309
SCANS=102,104
PEPMASS=340.94192	989106
CHARGE=1+
192.92817	158	
206.95293	100	
207.40245	80	
208.91698	76	
208.95956	250	
210.10066	78	
210.93874	206	
212.87995	218	
213.87765	162	
213.94067	914	1+
214.89893	134	
215.88640	250	1+
215.93788	124	
217.89159	122	
218.90148	112	
221.91489	100	
222.96008	100	
223.95975	112	
224.83092	100	
224.97659	242	
226.96583	132	
229.65277	96	
229.79416	98	
230.88823	278	
231.12087	82	
231.89498	132	
231.95049	636	1+
233.39719	80	
233.95022	368	
235.56716	102	
235.83656	78	
235.89485	150	
236.05523	114	
237.90778	86	
238.79119	88	
239.86449	86	
240.00908	122	
240.09271	82	
240.83522	154	
243.82907	198	
244.96061	114	
246.16279	162	
246.97417	92	
247.00844	102	
249.89993	226	
249.96118	244	1+
250.10666	82	
250.39723	110	
250.95274	110	
251.88403	266	1+
251.96168	84	
252.10616	76	
252.96649	80	
253.34959	84	
253.78932	86	
254.83111	80	
254.96251	378	1+
254.98430	82	
256.11663	84	
256.85260	108	
256.91430	108	
257.15943	78	
257.27746	80	
257.79738	96	
257.85098	90	
257.91409	96	
258.84475	128	
259.84929	108	
259.86802	90	
259.95934	298	
260.16111	96	
260.83138	204	
261.79964	166	1+
261.85133	78	
262.84750	106	
263.15621	76	
264.03765	76	
264.84138	126	
266.86325	118	
269.07271	78	
270.79949	282	1+
270.84262	84	
270.88331	82	
272.86541	76	
273.05075	102	
273.16352	80	
274.80614	252	1+
274.85950	88	
274.89683	128	
275.81054	178	1+
275.93474	84	
276.85855	120	
277.16200	94	
277.48284	92	
277.83994	110	
277.97139	364	
278.84153	136	
279.02521	80	
279.15442	86	
279.85227	338	1+
280.83265	78	
281.00182	92	
282.84709	78	
283.97367	86	
284.86636	224	1+
285.15252	98	
285.20232	80	
288.45244	92	
288.88628	84	
290.52502	98	
290.80207	296	1+
291.37339	78	
291.80639	214	1+
291.98958	100	
292.44335	92	
293.01312	82	
294.14979	94	
294.37641	140	1+
294.86413	80	
295.06792	104	
295.09495	82	
295.91834	76	
297.88959	108	
297.98000	84	
298.86993	310	1+
298.95505	112	
299.78365	78	
301.85087	128	
301.94124	96	
302.17147	100	
302.86641	136	
302.95333	112	
303.44189	182	
303.94586	86	
304.86899	196	1+
305.09679	78	
307.88841	150	
308.40436	78	
308.67035	134	
308.88353	86	
309.81788	86	
310.86895	78	
311.02703	78	
311.89277	82	
313.15099	80	
313.78592	92	
315.01170	116	
315.85117	80	
317.88685	170	1+
318.19296	84	
320.00501	82	
323.07853	80	
324.89413	156	
325.03697	84	
325.72373	136	
325.89449	148	
326.16231	130	
327.83435	168	1+
328.88874	136	
328.95321	140	
329.88168	180	1+
329.90201	86	
330.81502	136	
335.08938	136	
338.10292	82	
339.95661	104	
341.26891	94	
344.90073	100	
345.73168	92	
345.76831	76	
END IONS

###FS:    #m/z: 363.95819 #charge 1+
###MS: 102
###MSMS: 105
BEGIN IONS
TITLE=Cmpd 78, +MS2(363.9582), 28.0-35.0eV, 2.3min #105
RTINSECONDS=134.082
SCANS=102,105
PEPMASS=363.95819	389220
CHARGE=1+
54.45261	84	
156.98858	84	
167.01179	86	
187.86728	94	
189.86301	412	1+
191.85921	474	
194.97682	92	
196.88395	264	1+
198.11699	88	
199.06867	84	
207.87396	248	
209.02185	90	
209.94240	978	1+
209.98132	86	
210.88376	336	
210.90177	210	1+
211.88783	152	
212.87975	2794	1+
214.89699	478	1+
215.88176	218	
222.95288	860	1+
224.89550	84	
224.94974	1130	1+
225.88499	138	1+
226.11610	100	
226.94854	7320	1+
226.97366	216	
227.28076	86	
227.49560	100	
227.86919	84	
228.89473	444	1+
228.94269	7368	1+
228.97426	128	
230.03512	108	1+
230.89056	3936	
230.92267	154	
231.64746	148	1+
231.88991	146	
231.99972	100	
232.88565	490	1+
234.87957	384	1+
234.94917	94	
235.11639	252	
236.13435	228	1+
236.82655	102	
237.38155	94	
239.93194	116	
240.07817	90	
240.94108	130	
240.96368	528	1+
241.13253	106	
241.94068	824	1+
242.50544	90	
242.94366	570	1+
242.96389	578	1+
243.08423	100	
243.62947	92	
243.82330	192	
244.12797	134	1+
244.82465	126	
244.95842	3274	1+
246.90623	84	
246.95342	3930	1+
247.38742	100	
247.80170	512	1+
248.80651	442	1+
248.90051	1300	1+
249.13477	154	
249.96624	126	
250.78683	92	
250.90580	272	1+
250.94368	196	1+
250.97025	374	
251.07581	112	
252.10723	90	
252.13551	164	
253.08649	100	
253.83003	106	
253.90652	236	
258.83258	278	
258.85007	238	1+
258.88723	130	
258.97367	236	1+
259.03725	86	
259.14605	84	
260.17490	84	
260.83457	160	
260.96888	594	1+
261.83339	400	
262.82858	838	1+
263.83009	530	1+
263.91088	160	
263.98560	136	
264.98017	106	
265.90230	98	
266.04450	88	
266.81206	572	1+
266.86846	142	
267.97446	802	1+
268.15584	86	
268.84118	188	
269.07949	104	
269.97017	732	1+
270.36423	94	
270.85286	218	1+
271.87239	114	
271.91674	166	
275.35571	94	
275.49407	88	
276.80982	88	
276.92289	100	
278.80216	136	
279.10441	190	
279.79892	92	
280.79310	816	1+
280.87411	300	1+
280.91355	86	
281.01596	92	
282.07248	196	1+
282.79097	348	1+
283.85387	146	
284.82260	322	1+
284.84376	722	1+
284.86677	140	
285.82389	210	1+
285.84669	516	1+
287.44621	96	
287.82191	136	
288.07704	92	
288.14108	150	
288.99511	88	
289.88797	168	
290.78595	198	
291.59113	98	
292.35691	92	
292.81483	86	
294.07481	86	
294.92421	98	
296.01518	172	1+
296.80384	134	
296.85888	84	
297.11711	118	
297.81030	322	
298.80500	610	
298.86380	86	
299.80153	754	1+
299.87370	94	
300.06867	106	
301.86145	518	
303.16359	114	
303.81037	288	
303.83104	118	
303.85496	926	1+
304.87128	90	
306.87161	272	1+
307.47976	104	
310.39537	98	
310.87073	160	
313.97183	116	
314.17121	88	
315.82155	94	
316.03277	102	
318.31121	100	
318.44698	104	
318.66175	98	
318.93654	254	1+
319.03678	92	
319.15340	100	
319.18569	110	
321.43420	90	
321.86699	188	
321.90318	192	
322.30870	90	
322.82069	116	
322.92074	114	
322.94144	92	
324.89672	102	
326.87572	482	1+
329.01619	92	
329.04267	100	
329.87637	104	
332.89273	86	
333.00616	90	
336.84391	86	
336.94606	426	
337.82465	200	
338.80326	106	
339.82876	278	
340.83253	142	
340.93025	88	
344.56622	94	
345.19842	310	1+
346.87005	102	
349.12590	200	
349.76355	110	
350.43256	88	
353.78599	116	
354.18978	184	1+
360.71421	138	
361.98257	92	
362.19955	120	
362.70987	114	
366.89113	254	1+
367.13862	420	1+
367.77716	138	
369.13848	92	
END IONS

###FS:    #m/z: 322.93096 #charge 1+
###MS: 106
###MSMS: 107
BEGIN IONS
TITLE=Cmpd 79, +MS2(322.9310), 28.0-35.0eV, 2.3min #107
RTINSECONDS=137.775
SCANS=106-107
PEPMASS=322.93096	2414118
CHARGE=1+
46.30631	76	
98.28439	86	
165.43182	78	
192.89043	290	1+
196.88125	120	
200.13545	84	
202.95433	96	
204.90404	84	
205.94790	94	
208.90627	86	
209.08559	176	
209.12552	210	
210.90152	152	
212.42793	102	
213.83180	74	
213.98974	76	
216.88373	86	
218.81976	76	
219.02148	78	
220.88448	146	
221.94323	136	
222.95175	186	
223.96201	368	
225.95459	78	
226.15201	164	
226.94983	74	
227.10129	78	
227.81744	98	
227.93107	84	
228.11667	92	
228.38007	92	
230.06273	76	
230.18358	92	
230.84819	84	
230.88948	284	
230.93128	96	
231.11971	134	
231.46150	100	
231.87830	76	
233.48893	94	
234.10870	100	
235.11947	154	
235.92520	76	
236.03274	78	
238.80053	80	
238.83887	132	
238.93514	120	
240.02990	84	
240.82368	476	1+
240.85430	94	
240.94157	726	
241.01612	78	
241.56940	84	
241.94016	2892	1+
242.81739	528	1+
242.94280	1962	1+
243.82126	448	1+
244.85260	116	
244.94003	330	1+
245.83009	82	
246.39308	88	
246.85488	98	
246.97442	712	1+
247.85798	82	
249.85954	120	
250.90220	98	
251.00125	108	
251.39118	110	
252.10795	200	
252.78885	88	
253.00359	74	
253.78367	76	
253.91657	78	
254.83595	76	
254.97647	82	
255.10534	118	
256.84684	194	1+
257.04284	78	
257.52779	76	
257.80314	166	
258.83414	370	1+
260.13965	96	
260.33729	160	
260.39871	86	
260.83184	120	
260.96660	100	
261.46183	78	
261.83232	150	
262.43800	88	
262.83032	628	1+
263.97888	194	
264.85549	336	1+
266.02032	84	
267.80403	132	
267.84851	276	1+
268.17646	124	
269.79712	116	
271.79905	106	
272.15858	92	
272.85918	84	
272.88109	94	
274.11410	86	
275.35555	102	
275.47368	78	
275.80861	128	
276.83696	82	
276.85620	108	
277.81173	170	
278.40825	76	
279.09106	728	1+
279.85685	222	1+
279.99729	104	
281.79413	116	
283.78755	80	
283.84876	86	
283.86097	266	1+
284.21281	162	
284.29169	112	
284.94511	78	
285.20229	200	
285.34950	102	
285.79127	104	
285.84917	92	
286.80775	88	
286.89239	112	
286.91333	78	
288.87712	356	1+
289.16144	78	
289.93918	90	
290.06043	78	
290.34090	90	
291.80156	184	
292.10325	78	
293.87234	198	
296.81239	84	
296.88576	76	
297.03646	78	
298.17225	76	
298.75555	96	
298.79363	76	
301.88212	178	1+
302.02427	84	
302.83169	98	
304.94340	134	
306.88151	106	
307.79739	100	
307.88928	178	
310.86133	118	
310.89293	84	
311.11389	76	
311.88186	138	
312.16560	88	
312.58198	120	
313.06840	150	
315.53494	86	
319.29763	106	
320.15895	104	
322.80731	100	
323.16229	76	
324.02820	78	
324.24054	88	
324.75132	92	
324.89162	124	
326.97705	86	
327.08589	122	
327.17654	80	
327.71271	94	
328.18579	88	
END IONS

###FS:    #m/z: 363.95782 #charge 1+
###MS: 106
###MSMS: 108
BEGIN IONS
TITLE=Cmpd 80, +MS2(363.9578), 28.0-35.0eV, 2.3min #108
RTINSECONDS=138.548
SCANS=106,108
PEPMASS=363.95782	335888
CHARGE=1+
52.01402	100	
182.87094	90	
184.95699	104	
185.93107	132	
186.98640	92	
189.86194	406	
191.85975	558	1+
192.89072	84	
196.88292	294	
197.95891	152	
205.95229	120	
207.87242	426	1+
207.94814	170	
208.12076	98	
208.97367	90	
209.94508	680	1+
210.88538	498	1+
210.98449	90	
211.86630	112	
212.87850	2202	1+
212.92590	94	
214.89474	128	
215.41291	90	
215.91614	92	
218.85425	88	
221.05969	104	
222.95282	790	1+
223.53118	88	
224.94968	1062	1+
224.98180	240	1+
225.88397	102	
226.82401	84	
226.94730	4530	1+
227.88125	102	
228.89532	756	1+
228.94374	5436	1+
230.88986	4324	1+
230.93602	114	
232.88831	558	1+
234.91463	132	
235.08471	136	
235.11775	224	
235.93740	104	
238.36460	98	
239.05872	122	
239.97106	116	
240.09257	104	
240.81937	198	1+
240.87913	96	
240.94293	186	
240.96327	996	1+
241.83669	94	
241.94280	188	
242.81873	448	1+
242.95948	648	1+
243.82239	330	1+
243.94015	140	
244.89531	266	1+
244.95876	2600	1+
245.63807	100	
245.82077	120	
245.94412	188	
246.07925	142	
246.81456	88	
246.95344	2906	1+
248.80083	380	
248.90041	1612	1+
250.89586	172	
252.07975	94	
253.90669	118	
254.83132	96	
255.83739	266	1+
256.47664	94	
256.90341	130	
257.99292	90	
258.83122	338	1+
259.97410	118	
260.82917	152	
260.97047	306	1+
261.06405	142	
261.34096	106	
261.83300	552	1+
261.85928	86	
261.94272	104	
263.83213	190	
264.81900	174	1+
264.84005	84	
264.96803	232	1+
266.11521	86	
266.81497	348	1+
267.78256	134	
267.87815	92	
267.97415	626	1+
269.08734	100	
269.13417	114	
269.80859	128	
269.96968	732	1+
270.12707	110	
272.92350	144	
273.13925	90	
273.91051	120	
274.94611	100	
276.85584	124	
277.52589	88	
277.92692	102	
278.79947	160	
278.90207	100	
279.79813	140	
280.10815	142	
280.79096	826	1+
281.01414	90	
281.16850	92	
281.84747	702	1+
281.93116	100	
282.87029	202	
283.18160	90	
283.79710	140	
284.19501	84	
284.82793	128	
284.89875	98	
285.79564	88	
285.82141	120	
285.84615	722	
286.40815	92	
288.12760	88	
289.40633	100	
293.11130	214	1+
293.94639	96	
293.96504	96	
294.36362	94	
294.85485	344	1+
296.02356	84	
296.80758	90	
298.80474	1044	1+
299.14099	188	1+
299.75059	92	
300.80096	226	
301.56783	90	
301.80313	136	
301.86225	386	1+
303.13843	218	1+
303.85629	1368	1+
303.94882	152	
304.11477	84	
305.87253	178	1+
306.83312	92	
307.13725	106	
308.87305	88	
310.87442	114	
310.98176	90	
311.86170	100	
312.13100	96	
314.82026	170	
315.47606	102	
315.82460	116	
316.07176	88	
316.41883	122	
316.81202	332	1+
317.45515	92	
318.74730	122	
319.74989	86	
319.93216	90	
321.82011	170	
321.83757	136	
321.86656	252	
322.93478	140	
324.89460	230	1+
325.87119	104	
326.87392	172	
327.83024	84	
328.89243	134	
335.88630	216	1+
336.94703	162	
336.98168	90	
337.12377	92	
338.88463	102	
339.82644	284	
340.94448	102	
345.20302	236	
348.85398	100	
349.12496	110	
349.16312	144	
349.53237	106	
350.12117	88	
350.79348	86	
352.72267	160	1+
352.88479	88	
353.12010	100	
353.82925	94	
356.42077	90	
360.80600	90	
361.21318	186	1+
361.85187	88	
362.82191	88	
367.12933	104	
368.13625	94	
END IONS

###FS:    #m/z: 507.84689 #charge 1+
###MS: 106
###MSMS: 109
BEGIN IONS
TITLE=Cmpd 81, +MS2(507.8469), 28.2-35.2eV, 2.4min #109
RTINSECONDS=139.32
SCANS=106,109
PEPMASS=507.84689	214472
CHARGE=1+
113.85947	188	
196.01636	160	
213.15957	202	
223.97566	130	
224.97607	118	
227.95311	142	
232.89566	194	
235.14354	620	1+
238.06260	248	
240.09721	196	1+
244.12736	136	
249.15916	660	1+
250.96567	190	1+
257.18602	144	
257.97741	178	
261.37933	236	
262.13677	1710	1+
263.13936	1054	1+
266.16792	220	
267.20501	130	
268.86689	146	
269.10547	138	
272.85628	180	
274.82224	158	
277.15354	990	1+
278.83179	120	
279.39815	124	
281.79245	296	1+
282.22092	168	
282.87855	118	
284.19557	264	
285.78309	226	1+
286.13845	362	1+
289.88008	378	
290.86588	122	
291.86351	122	
291.88126	130	
291.89644	144	
293.00910	172	1+
293.87507	726	1+
293.95983	116	1+
298.85780	216	1+
298.87969	140	
300.81070	118	
301.84791	146	
305.85816	156	
306.79425	124	
307.02439	158	
307.12786	134	
307.89470	262	
308.09993	178	1+
308.14385	516	
308.87317	166	
308.89824	118	
309.10496	148	1+
309.16641	138	
309.88582	360	
310.15938	342	1+
310.81290	278	1+
310.88874	226	
311.81526	206	1+
311.88496	2314	1+
312.23577	176	
312.35937	124	
314.86816	274	
314.99804	224	1+
315.16374	298	1+
315.78074	130	
316.38507	128	
316.82444	122	
316.86495	200	
316.89113	196	1+
319.97914	126	
320.86668	248	1+
322.54630	116	
323.87899	252	1+
324.14247	212	1+
324.86306	146	1+
325.90265	128	
326.24379	724	
326.88417	556	
327.24714	384	
327.88325	402	
328.09200	196	1+
328.87234	308	1+
330.89266	224	
331.19954	412	1+
331.87644	142	
332.87455	402	
332.90563	152	
333.17580	1820	1+
333.87719	428	
333.95283	228	1+
334.85963	132	
335.84790	124	
335.90001	298	1+
336.66645	172	
336.86383	178	
336.95171	212	
337.88187	192	
338.76593	150	
338.89012	260	1+
339.40661	140	
340.21968	144	
345.76033	136	
345.93953	152	
348.72221	256	1+
349.05257	168	
349.75672	188	
350.76846	222	1+
350.88717	268	
352.87009	226	1+
353.80476	162	
354.91694	162	1+
355.27174	142	
355.88774	338	1+
356.79035	120	
357.85142	194	
361.86077	124	
365.78727	122	
366.83936	230	
367.70463	906	1+
367.84475	176	
368.70617	610	1+
368.76108	138	
368.79603	122	
370.03597	370	1+
371.19433	118	
371.37662	250	1+
371.72399	122	
371.90157	136	
373.11607	162	1+
373.81021	128	
373.82553	120	
376.22282	914	1+
380.71789	612	1+
381.38657	138	1+
381.71278	484	1+
383.26516	460	1+
384.85224	1220	1+
386.75412	118	
386.79992	296	1+
388.85290	152	
389.19874	176	
389.71494	350	
389.74537	136	
390.84563	410	1+
391.72681	292	1+
391.86557	370	1+
392.83142	148	
393.80515	150	
394.82518	118	
394.83852	118	
396.90380	122	
397.31454	232	1+
398.72899	578	1+
398.87372	126	
398.90393	182	
399.22268	524	1+
399.84609	164	
401.74011	194	
402.79208	232	
402.86628	638	1+
403.72821	212	1+
403.87278	414	1+
405.78096	182	
405.85712	144	
407.18227	148	
407.72978	126	
407.86533	1186	1+
408.74577	430	1+
408.80702	178	1+
409.72554	788	1+
409.86435	192	
410.84956	424	1+
411.83395	188	
412.72654	234	1+
413.86556	138	
413.88333	158	
414.23158	152	
415.82014	198	1+
415.91187	230	1+
416.87874	300	
417.85668	116	
419.08349	146	
421.73418	150	
421.88035	346	1+
423.74496	122	
423.76110	154	
423.77832	156	
423.82814	124	
423.86929	116	
424.67595	198	
425.31139	178	
425.75374	448	
425.83160	136	
426.75586	322	
426.86691	862	1+
427.73477	1164	1+
428.84975	550	1+
430.73881	454	1+
431.86843	334	
432.24343	1598	1+
432.86788	188	
433.26558	260	1+
433.85908	224	1+
439.90164	140	
440.89749	180	
443.80862	210	1+
444.87261	1546	1+
445.74208	216	
446.74403	186	
446.78244	138	
447.71263	122	
447.88371	134	
448.78125	128	
448.88625	122	
449.70026	236	
449.74838	152	
450.75052	556	1+
450.81987	134	
451.32472	212	
452.75330	184	
460.22603	144	
461.30944	154	
462.88988	292	1+
465.71533	180	
467.89076	692	1+
481.79630	164	1+
485.89978	750	1+
489.30776	380	1+
491.79408	150	
496.36128	120	
504.80268	222	1+
509.86012	136	
END IONS

###FS:    #m/z: 322.93121 #charge 1+
###MS: 110
###MSMS: 111
BEGIN IONS
TITLE=Cmpd 82, +MS2(322.9312), 28.0-35.0eV, 2.4min #111
RTINSECONDS=143.009
SCANS=110-111
PEPMASS=322.93121	1992448
CHARGE=1+
178.60484	80	
181.05170	88	
189.92132	100	
192.02183	78	
195.00618	74	
195.97765	78	
197.91277	78	
198.84164	84	
205.95192	204	
207.07889	92	
208.89913	76	
209.99561	78	
212.89897	108	
214.89533	188	
222.51334	84	
222.90575	78	
222.95356	82	
222.99368	74	
223.96112	492	1+
226.08111	86	
227.08312	74	
228.91097	138	
229.84565	102	
230.84675	124	
230.99484	80	
231.03197	82	
231.12457	80	
233.04446	80	
234.01454	80	
235.93458	74	
236.99401	88	
237.12418	76	
237.64830	108	
237.79412	72	
238.14263	98	
238.93991	82	
239.79650	92	
240.10991	222	1+
240.82132	370	1+
240.94112	728	
240.96458	184	
241.84592	82	
241.94437	858	
242.32779	102	
242.83044	136	
242.94100	1476	1+
243.82183	756	1+
244.86077	160	
244.94114	404	
246.16188	74	
246.97400	166	
247.14926	88	
247.38671	80	
247.85342	152	
249.44195	94	
249.84940	110	
251.07348	184	
251.33648	80	
252.11033	114	
252.15103	88	
254.41997	80	
254.50781	84	
255.10738	120	
256.90065	156	
257.99298	76	
258.05791	78	
258.83629	334	1+
260.13792	182	
260.33747	98	
260.84300	108	
261.82994	838	1+
262.03612	76	
262.45353	76	
262.83210	544	1+
262.98288	180	1+
263.07472	74	
264.14928	84	
264.16532	74	
265.09091	168	
265.44988	86	
265.84774	178	1+
266.04236	84	
266.07642	76	
266.83227	116	
267.65113	98	
268.05724	78	
269.92419	124	
270.87705	74	
271.84532	294	1+
271.86265	80	
272.13242	120	
272.34685	80	
273.39287	78	
273.79867	170	
274.37019	84	
275.81092	100	
276.92452	84	
277.04845	138	
277.85987	110	
278.08721	104	
278.11330	76	
278.35267	92	
278.41439	92	
278.84687	86	
279.09195	1136	1+
281.84846	142	
282.78876	184	1+
282.80571	78	
282.88559	134	
283.85594	80	
284.29044	326	1+
284.39809	106	
289.51523	76	
290.86995	122	
291.12073	106	
291.80645	194	
291.93522	80	
292.44101	78	
292.54421	94	
292.88435	74	
293.03360	86	
293.09814	76	
294.17448	112	
294.67742	88	
294.86578	72	
296.16113	86	
296.57123	80	
298.05107	78	
298.96994	78	
299.98915	84	
301.78734	76	
301.80856	78	
301.83877	74	
301.88022	106	
302.15622	104	
303.16491	82	
303.80650	88	
303.87549	80	
305.80347	98	
306.77162	76	
306.88151	150	
306.99082	90	
308.87949	180	
309.88541	78	
310.12935	74	
311.01032	84	
311.82272	90	
311.88611	334	1+
312.80435	128	
314.82210	140	
315.86206	78	
317.84252	78	
318.37673	104	
319.92996	90	
320.16034	120	
320.29708	90	
320.75943	128	
320.89078	72	
322.89565	76	
323.78968	76	
323.91570	80	
324.09675	82	
324.89533	142	
327.78098	76	
327.86555	74	
END IONS

###FS:    #m/z: 363.95798 #charge 1+
###MS: 110
###MSMS: 112
BEGIN IONS
TITLE=Cmpd 83, +MS2(363.9580), 28.0-35.0eV, 2.4min #112
RTINSECONDS=143.781
SCANS=110,112
PEPMASS=363.95798	277912
CHARGE=1+
49.06359	88	
182.86776	138	
189.86338	492	1+
191.85936	332	1+
195.03868	76	
196.88645	432	1+
206.82254	94	
207.87491	212	
208.87259	86	
209.13522	78	
209.87779	328	1+
209.94409	792	1+
212.04514	158	1+
212.11495	100	
212.87962	2774	1+
215.89122	90	
216.13438	86	
217.54465	78	
219.86462	140	
221.85981	88	
222.95282	742	1+
224.62668	104	
224.94998	1134	1+
225.88710	266	1+
226.13447	94	
226.94845	4270	1+
228.89595	402	1+
228.94362	4914	1+
229.05525	96	
229.56725	78	
229.95737	184	
230.89081	3516	1+
231.95116	104	
232.41055	88	
232.59987	108	
232.88605	652	1+
234.87950	280	
235.11843	210	
235.82425	160	
236.84271	78	
238.82809	126	
239.86067	80	
240.82240	274	
240.94089	178	
240.96148	302	
241.59829	120	
241.94189	98	
241.95789	766	1+
242.82477	232	
242.94502	292	
242.95916	536	1+
243.82031	188	
243.93973	130	
244.12215	76	
244.83325	106	
244.95909	2074	1+
245.09603	202	1+
245.90143	84	
246.80789	98	
246.90575	252	
246.95382	2768	1+
246.97879	90	
247.80781	90	
247.82091	120	
248.80720	246	1+
248.84967	234	1+
248.90174	1164	1+
250.06647	76	
250.90011	110	
250.97469	94	
252.10744	196	
252.41333	88	
252.99786	102	
253.16943	86	
253.90570	156	
255.53596	78	
255.78311	78	
255.92433	98	
258.83382	536	1+
258.84839	210	
258.97582	202	
259.20741	82	
259.92340	82	
260.83109	824	1+
260.97034	600	1+
261.15120	138	
261.83159	626	1+
263.94956	84	
264.07980	238	1+
264.81527	124	
264.88503	110	
265.91578	218	1+
265.97351	120	
266.81205	248	
267.81571	124	
267.97553	412	1+
268.84397	346	1+
268.96310	558	1+
269.10387	80	
269.40977	84	
269.79789	124	
269.81341	110	
269.96926	378	1+
269.99010	104	1+
270.51944	102	
270.81032	96	
271.91671	514	1+
271.93311	80	
272.53881	84	
275.42074	96	
276.86057	432	1+
276.98422	108	
277.86687	254	1+
278.79933	304	1+
278.84635	104	
279.05390	82	
280.02519	88	
280.10661	170	
280.79339	1108	1+
282.82627	418	1+
283.78637	140	
283.85148	226	
283.91578	100	
283.98818	170	
284.84354	792	1+
285.14188	108	
285.84617	690	1+
286.14626	80	
288.04808	90	
288.12744	80	
289.87129	134	
291.86090	262	1+
292.01365	80	
292.43700	136	
292.59025	106	
293.07780	90	
293.12373	138	
294.91992	108	
295.86924	138	
296.80816	254	1+
297.11489	174	1+
297.87512	80	
298.37369	78	
298.80761	510	
299.42002	88	
299.80207	570	1+
299.86963	376	1+
299.88970	92	
299.91522	92	
301.14137	96	
302.97027	76	
303.44517	94	
303.80820	108	
303.85570	848	1+
303.94372	100	
305.13443	132	
305.74037	102	
305.88847	82	
306.93419	158	
307.13100	120	
307.84147	96	
308.53359	90	
308.87749	96	
309.89810	80	
310.42552	84	
310.89156	84	
312.13707	110	
313.43377	90	
316.81185	364	1+
317.93983	82	
318.04449	142	1+
320.94102	160	
321.82230	226	1+
321.86669	318	1+
322.89119	92	
323.10929	80	
323.88675	82	
324.85088	80	
325.86846	476	1+
326.87099	408	1+
326.89813	112	
329.87048	90	
330.79148	82	
335.36742	92	
336.86533	112	
336.94743	342	1+
340.08867	150	1+
340.94123	104	
341.92024	84	
343.71177	134	
343.73469	92	
343.78243	84	
345.19982	164	1+
347.22335	110	
348.06005	78	
348.74053	100	
349.04775	84	
349.12341	100	
350.89483	82	
351.10166	90	
352.23714	86	
353.04869	84	
353.72736	80	
353.88906	90	
359.96551	84	
364.32948	80	
368.21896	80	
END IONS

###FS:    #m/z: 507.84720 #charge 1+
###MS: 110
###MSMS: 113
BEGIN IONS
TITLE=Cmpd 84, +MS2(507.8472), 28.2-35.2eV, 2.4min #113
RTINSECONDS=144.553
SCANS=110,113
PEPMASS=507.84720	163696
CHARGE=1+
194.97087	110	
196.01579	170	
213.15755	210	
222.97388	128	
224.97773	364	1+
228.39306	132	
235.14277	678	1+
240.09313	112	
244.12857	126	
249.15865	532	
249.93881	126	
250.90504	156	
258.87864	140	
262.13694	1570	1+
265.38575	118	
266.16859	304	1+
266.86518	150	
268.11022	196	
270.86128	114	
272.85605	306	1+
273.80916	252	1+
277.15296	1112	1+
281.22098	150	
281.36427	108	
284.19604	430	
286.11563	172	
286.13815	322	1+
287.85510	284	1+
289.86364	130	
289.88115	264	
290.13519	172	
290.86439	304	
291.78313	124	
291.87801	144	
293.87760	566	1+
294.86367	124	
295.96057	140	
297.15311	192	
300.86237	212	1+
304.88017	194	
305.52783	114	
305.86724	216	
306.88654	534	1+
307.85903	110	
308.14275	588	
308.23365	160	
308.87439	376	
309.14438	278	
309.79428	142	
309.88775	578	1+
309.91534	118	
310.15999	618	1+
311.88563	1602	1+
312.22824	176	
312.82141	116	
313.03055	204	1+
314.86492	492	1+
315.16620	124	
317.86270	132	
318.85618	278	1+
318.88666	124	
322.88657	174	
323.87046	198	
325.90425	308	
326.24413	898	1+
326.85671	146	
326.88206	866	1+
327.27982	112	
327.39009	230	1+
327.81507	122	
328.87140	204	
328.88541	180	
330.01370	138	
330.84648	270	1+
330.88030	114	
331.76578	130	
332.84516	198	1+
332.87586	492	1+
333.17665	1776	1+
334.90186	554	1+
336.05383	128	1+
336.94065	178	
337.90467	334	1+
339.08116	174	1+
339.18058	124	
340.89832	132	
344.90246	226	1+
347.74155	122	
347.77720	314	1+
347.89008	120	
349.05709	108	
349.75632	390	1+
350.89118	154	
351.88771	170	
352.91015	250	1+
353.45564	124	
353.84914	178	
354.79089	174	1+
355.17708	134	
355.87270	156	
356.09430	154	
356.89996	182	
357.82826	128	
360.81531	214	1+
362.93159	122	
365.78411	144	
365.84238	330	1+
366.18119	114	
366.84433	280	1+
367.70974	1096	1+
367.76951	134	
368.76716	122	
368.89871	162	
369.28227	130	
369.74003	132	
369.83811	388	1+
370.03065	156	
371.72050	128	
371.86574	132	
373.72296	150	
373.89977	124	
374.73214	386	1+
374.79623	272	1+
376.13218	168	
376.22165	1074	1+
378.73737	130	
379.81198	166	
380.72303	412	1+
380.85766	180	
382.71315	202	
382.86045	230	1+
383.26938	456	1+
383.71596	188	
383.78512	158	1+
384.74664	146	
384.85255	874	1+
384.89789	260	
386.84873	388	1+
388.80146	110	
389.19378	144	
389.87949	150	
390.78064	192	
390.84039	436	1+
392.07355	140	
392.86765	124	
393.79653	122	
393.82804	114	
394.78639	160	1+
395.83963	176	1+
396.39981	154	
397.31501	340	1+
397.60172	120	
398.73205	576	1+
398.87709	164	
399.22612	562	1+
399.72322	168	
399.85004	196	
400.73476	118	
402.78580	136	
402.86573	144	
403.87176	624	1+
404.75865	142	
405.72934	178	
405.75619	388	1+
405.90441	170	
407.73015	224	
407.86998	478	
408.74923	226	
408.85679	720	1+
409.72740	758	1+
409.75249	176	
409.87281	174	
410.75998	138	
410.83786	370	1+
410.85751	286	
411.73849	110	
411.80100	232	1+
412.73218	204	
412.84392	208	
413.75504	214	1+
415.87910	350	1+
416.76203	130	
417.84171	200	1+
420.88529	506	1+
421.07772	110	
421.88572	338	1+
422.85043	114	
423.78089	292	
423.82303	312	1+
423.87469	538	1+
424.33845	128	
424.77722	148	
425.30882	258	
425.75709	292	
426.07084	200	
426.74546	192	
426.86303	528	1+
427.73492	1574	1+
428.07758	156	
428.84680	404	1+
428.89152	122	
429.75759	184	
430.74199	340	1+
431.40734	114	
431.86749	420	1+
432.16686	116	
432.24387	2336	1+
433.74990	126	
439.89382	336	1+
441.75880	116	
441.89357	120	
443.76746	322	1+
444.87464	1048	1+
445.74167	770	1+
446.74355	432	1+
446.88279	266	1+
447.26014	124	
447.29528	120	
448.75511	284	1+
449.88304	590	1+
450.74948	606	1+
457.90931	370	1+
461.30912	118	
462.88133	504	1+
467.28661	138	
467.89084	820	1+
468.78322	136	
468.89350	460	1+
469.11303	112	
475.00670	110	
475.26498	132	
475.29484	210	
476.29003	158	
482.78841	124	
485.90083	690	1+
487.80363	134	
489.32190	220	1+
491.79765	142	
509.86090	348	1+
END IONS

###FS:    #m/z: 340.94179 #charge 1+
###MS: 114
###MSMS: 115
BEGIN IONS
TITLE=Cmpd 85, +MS2(340.9418), 28.0-35.0eV, 2.5min #115
RTINSECONDS=148.221
SCANS=114-115
PEPMASS=340.94179	634272
CHARGE=1+
120.20451	104	
191.95534	90	
196.88320	278	
202.92280	100	
205.95122	124	
208.80069	80	
208.88496	90	
208.94279	206	
210.93955	144	
212.88034	404	
213.00635	80	
213.87957	200	
213.94206	290	
214.87803	78	
214.89533	86	
215.88843	322	1+
217.07942	96	
217.83996	76	
218.88171	110	
219.88547	84	
221.87644	78	
222.95155	172	
223.96134	112	
225.88866	154	1+
226.94523	142	
227.11062	92	
228.84529	160	1+
228.86393	84	
228.94582	166	
230.88756	850	1+
231.04514	86	
231.11320	124	
231.86526	86	
231.88916	532	1+
231.95115	466	
233.89754	94	
233.95054	82	
234.44866	86	
234.90026	98	
235.11792	104	
235.82641	138	
239.11581	92	
239.15947	78	
239.83605	86	
239.89279	88	
240.79334	78	
240.83764	374	1+
240.87564	80	
241.11914	82	
241.84387	320	1+
243.92467	94	
246.66688	112	
246.97802	258	
247.07345	90	
247.15323	90	
248.90146	114	
249.65930	76	
249.90109	154	
250.16588	86	
250.91413	78	
250.96916	114	
251.04468	96	
251.15941	82	
251.83742	82	
252.40651	88	
253.88076	90	
254.90406	80	
255.10668	118	
256.08938	76	
256.15400	80	
256.88601	80	
256.90099	96	
256.91471	150	
257.92405	92	
258.84806	630	1+
259.95909	148	
260.01039	98	
260.80226	148	
260.83657	100	
260.95392	82	
261.84454	132	
262.96303	94	
263.08843	94	
264.08075	78	
264.87342	102	
264.98399	80	
268.83732	88	
268.85219	102	
268.86436	84	
269.07941	88	
270.28721	84	
270.83935	136	
270.94779	116	
271.79722	92	
272.80434	76	
272.91566	82	
274.83680	84	
274.92571	84	
275.03594	82	
275.80990	82	
275.87095	130	
276.85739	230	
277.86267	154	
278.81230	96	
278.84932	94	
279.10228	174	
280.06002	90	
280.85448	88	
284.14758	98	
284.94056	80	
285.78949	78	
289.88433	94	
292.04208	84	
292.80720	114	
293.09443	86	
293.16137	150	
293.82141	78	
294.37815	108	
294.86595	96	
294.91462	166	
295.89167	144	
297.41353	94	
298.92547	76	
299.78478	86	
300.84989	78	
300.92588	100	
301.88246	120	
302.17503	184	
302.52372	76	
303.78109	78	
303.94597	84	
304.52400	124	
305.86870	110	
306.87707	76	
307.05366	94	
307.60674	78	
307.88671	82	
309.12454	96	
309.91967	86	
310.42370	96	
310.88103	142	
313.87085	92	
313.89953	80	
314.54998	88	
315.87535	76	
317.16653	76	
320.17502	84	
323.88596	124	
325.88541	90	
326.89486	250	1+
328.18804	84	
328.28396	116	
331.76817	86	
332.83147	94	
333.85112	88	
335.84650	92	
338.16396	84	
341.86345	78	
342.89613	96	
END IONS

###FS:    #m/z: 507.84696 #charge 1+
###MS: 114
###MSMS: 116
BEGIN IONS
TITLE=Cmpd 86, +MS2(507.8470), 28.2-35.2eV, 2.5min #116
RTINSECONDS=149
SCANS=114,116
PEPMASS=507.84696	140848
CHARGE=1+
196.01557	158	
211.86986	118	
213.15640	518	
223.97498	122	
224.97822	160	
235.14171	596	1+
236.91167	116	
238.06211	112	
240.08122	138	
242.95640	128	
245.10474	132	
249.15914	676	1+
251.07196	264	
252.07651	246	1+
252.84286	186	1+
253.96563	128	
254.91698	132	
262.13716	1684	1+
266.16891	170	
269.92637	118	
272.85214	146	
274.80539	236	1+
276.13143	174	
277.15273	800	1+
279.16002	208	1+
279.89967	116	
284.19441	230	
284.87551	148	
286.13937	316	1+
287.84682	202	1+
288.87489	124	
289.88312	132	
290.78626	132	1+
290.88368	206	
291.86693	160	
292.86528	120	
292.88235	156	
293.87443	992	1+
296.86323	130	
298.80432	168	
298.85636	134	
299.83779	196	
300.87408	126	
301.80235	128	
301.86250	138	
302.86960	122	
302.88441	394	1+
303.33903	118	
303.86703	120	
304.85871	170	
305.86426	570	1+
307.89455	182	
308.14352	286	
308.87608	426	1+
309.15580	448	1+
310.15922	316	1+
310.89063	162	
311.88656	1716	1+
312.22916	264	
312.81565	122	
313.22748	126	
314.12103	124	
314.86934	146	
315.16493	132	
315.48302	122	
315.88092	146	
316.86347	116	
318.93247	158	
319.85626	134	
322.89048	112	
325.81209	182	1+
325.90568	192	
326.14551	122	
326.17314	120	
326.24195	786	
326.88380	522	1+
327.24389	400	
328.87503	192	
330.82892	258	1+
330.87847	148	1+
332.88618	152	
333.17567	1754	1+
333.82461	220	1+
334.80086	130	
335.88801	130	
335.94206	318	1+
336.94668	226	1+
337.88278	268	1+
338.90489	122	
344.88548	216	1+
345.78407	124	
347.77323	432	1+
348.13898	174	1+
348.72781	186	1+
348.83405	116	
349.75658	238	1+
349.82959	146	
350.82125	196	1+
350.88824	188	
351.41249	132	
351.76782	122	
352.25929	118	
352.78314	326	1+
352.91123	266	1+
353.85477	206	
358.77897	150	
359.70375	116	
359.84157	214	1+
361.76337	114	
366.18568	118	
366.77823	130	
366.84171	190	
367.70842	1168	1+
367.84256	128	
367.89445	314	1+
368.89897	224	1+
369.79691	120	
369.83591	144	
371.79469	276	1+
371.91193	112	
372.90284	138	
372.92192	142	
373.71886	380	1+
373.73784	118	
374.10680	118	
375.74148	116	
375.79973	124	
376.22426	1078	1+
380.71889	394	1+
380.77448	298	1+
380.86253	158	
381.71338	164	
382.72663	168	
382.86095	202	
383.26774	302	
384.72281	288	1+
384.85115	926	1+
385.72725	240	1+
385.79515	208	1+
385.90434	252	1+
387.85645	144	
388.79704	304	1+
388.84850	238	
389.19955	358	1+
389.71337	188	1+
390.73471	128	
390.84455	314	1+
392.77955	112	
392.82705	354	1+
397.88941	118	
398.28558	136	
398.73132	266	
398.78254	120	
398.85991	128	
399.22452	168	
399.70791	170	
399.72569	628	1+
399.84525	240	
400.74849	118	
401.12470	114	
402.86275	192	
403.87434	154	
404.88239	122	
405.76603	128	
405.78779	232	
405.81078	122	
405.87116	368	1+
406.79392	158	
406.85850	178	
407.72978	288	
407.75556	138	
407.86942	926	1+
408.74699	222	
408.85164	822	1+
408.92771	248	1+
409.72597	500	
410.73876	526	1+
410.79730	120	
410.84171	144	
411.80888	234	1+
411.84343	364	1+
412.73102	238	
412.84520	244	1+
412.87311	136	
414.87772	138	
420.87942	506	1+
421.72890	124	
421.88360	432	1+
423.77238	346	1+
423.83111	170	1+
424.38047	128	
424.87097	158	
425.31537	560	1+
425.75543	988	1+
425.86048	638	1+
426.86469	546	1+
427.73460	1780	1+
428.85015	230	
429.85253	214	
430.74426	314	1+
430.81899	112	
430.86302	344	1+
432.24595	2084	1+
439.89495	300	1+
443.74815	240	
443.76707	142	
444.87500	854	1+
445.68653	126	
445.74677	536	1+
447.25765	120	
447.71978	152	
448.26599	148	
448.89611	130	
449.87676	188	
450.74709	678	1+
450.88091	142	
452.20385	152	
457.91588	122	
462.88774	448	1+
467.88659	432	1+
468.90317	138	
475.28807	214	
475.39493	112	
485.90269	244	
486.78816	118	
487.78652	178	1+
487.89939	154	
489.30330	348	1+
497.35316	184	
498.28907	130	
499.30938	126	
507.33224	112	
509.85693	128	
512.60676	168	1+
END IONS

###FS:    #m/z: 336.94699 #charge 1+
###MS: 114
###MSMS: 117
BEGIN IONS
TITLE=Cmpd 87, +MS2(336.9470), 28.0-35.0eV, 2.5min #117
RTINSECONDS=149.772
SCANS=114,117
PEPMASS=336.94699	121476
CHARGE=1+
53.23699	92	
150.31624	98	
196.88973	80	
198.03199	86	
202.88777	76	
209.12942	238	
210.88516	232	1+
210.97552	80	
211.94463	1074	1+
212.88004	1458	1+
212.90520	110	
213.41887	84	
213.94088	520	
215.39654	82	
215.87731	172	
215.93965	144	
217.88082	110	
219.83828	152	
219.89573	86	
223.10176	82	
223.96126	180	
226.00154	80	
226.94782	136	
228.00892	84	
228.89548	488	
229.13415	98	
229.95618	468	
230.89079	2530	1+
230.91764	158	
231.93425	104	
231.95013	418	1+
232.14386	82	
233.82951	84	
233.89975	300	1+
233.92631	74	
234.82379	238	
234.83919	116	
235.07355	80	
235.11687	76	
236.85392	160	
236.93536	78	
237.05830	80	
237.64829	94	
238.37211	82	
241.84692	120	
241.98766	80	
242.64312	88	
244.12583	92	
245.79595	76	
245.94054	88	
246.12338	78	
246.15817	84	
246.97532	136	
247.96555	200	
248.90048	938	1+
248.96757	76	
249.49982	106	
249.95465	94	
250.34867	92	
250.83148	108	
250.88318	86	
250.95599	192	
251.05221	76	
251.83698	130	
252.02232	88	
252.97042	936	
253.02706	78	
253.08406	112	
253.83493	130	
253.85947	174	
253.90763	544	1+
254.11053	78	
254.88965	76	
254.96819	382	1+
255.48653	96	
255.84116	272	1+
257.83381	134	
257.85085	284	1+
257.91002	78	
258.89703	78	
259.83763	114	
259.90663	78	
260.85563	148	
260.94794	202	
261.15243	86	
262.83359	88	
264.86809	76	
266.09123	108	
266.62793	78	
267.05489	94	
267.84924	238	
268.17430	144	
268.84032	932	1+
269.41816	80	
269.79734	158	
269.86299	110	
270.93207	108	
271.27726	100	
271.84999	74	
271.91966	222	1+
272.16177	88	
272.84613	308	1+
273.01023	108	
273.16931	172	1+
276.83633	420	1+
276.86035	466	1+
277.38867	92	
277.86558	278	1+
279.09972	128	
279.51187	74	
279.83588	242	
281.01621	100	
282.87834	138	
284.01309	74	
284.85799	74	
285.20399	74	
285.84872	1178	1+
285.88199	120	
286.76573	92	
286.85147	924	1+
288.06066	138	
289.03238	76	
289.86586	86	
290.85825	100	
292.10132	122	
293.11023	330	1+
294.00648	84	
294.02320	82	
294.43953	90	
294.67302	106	
295.00651	78	
295.67343	108	
296.66444	92	
297.04912	80	
298.96150	108	
299.05459	78	
299.86649	82	
303.85993	74	
304.98505	74	
305.56422	86	
308.01259	76	
308.86562	118	
309.04547	88	
309.39045	78	
310.87593	140	
311.04917	84	
311.88682	160	
312.81648	76	
315.82505	78	
317.43757	78	
318.86194	110	
319.88374	108	
320.08143	94	
321.01175	84	
321.94739	76	
322.20507	96	
324.03695	86	
324.19347	76	
326.89361	130	
327.72315	80	
328.59284	104	
329.44629	98	
330.05930	96	
332.88957	80	
336.94785	76	
337.18548	94	
337.56114	82	
338.18677	108	
340.42900	140	
340.86989	98	
340.92877	80	
END IONS

###FS:    #m/z: 340.94184 #charge 1+
###MS: 118
###MSMS: 119
BEGIN IONS
TITLE=Cmpd 88, +MS2(340.9418), 28.0-35.0eV, 2.6min #119
RTINSECONDS=153.455
SCANS=118-119
PEPMASS=340.94184	628936
CHARGE=1+
146.60725	78	
183.86642	90	
185.92810	110	
192.92685	462	1+
196.88691	162	
205.94871	120	
208.44885	90	
210.94722	76	
211.84311	74	
211.93790	122	
212.87840	180	
213.88088	360	
213.94147	434	
214.87784	76	
214.89299	206	
215.41300	100	
215.88980	212	
217.92088	166	
220.49432	86	
220.87699	80	
222.95698	592	1+
223.56063	84	
226.11779	128	
226.89437	124	
226.94403	86	
227.86988	76	
227.88999	92	
227.95804	146	
228.78854	78	
228.82012	102	
228.94446	88	
229.89895	150	
230.88940	954	1+
231.12339	82	
231.95790	124	
233.89473	272	1+
233.95048	266	1+
234.12540	80	
235.03299	92	
235.89322	136	
236.11554	92	
236.43447	88	
239.06847	90	
239.18019	86	
239.89877	82	
240.90410	74	
240.97163	74	
241.84440	182	
243.01659	82	
243.83201	126	
244.13129	96	
246.16024	82	
246.97412	250	
248.89929	160	
249.09904	92	
249.89890	282	
249.91401	110	
249.96214	148	
252.42783	74	
253.00753	76	
253.79552	84	
253.91297	86	
254.90224	92	
255.90457	84	
256.89361	76	
256.91520	134	
256.96119	132	
258.84873	108	
259.45303	134	
259.86020	84	
259.95805	100	
260.33947	86	
260.84519	80	
261.15410	96	
261.83268	140	
262.83804	124	
264.65426	82	
264.85036	86	
265.99076	88	
266.83912	82	
266.86953	112	
267.02776	150	
267.82891	110	
267.98881	90	
268.17388	142	
268.83855	130	
268.86202	86	
269.17835	80	
270.84553	406	1+
271.43711	84	
271.84783	306	1+
272.93813	116	
273.66898	106	
274.85956	84	
276.85929	244	1+
277.82248	74	
277.84403	126	
278.81079	90	
278.86325	88	
279.17093	90	
280.09483	76	
280.11152	78	
280.84840	76	
281.03882	92	
281.85281	94	
282.87818	76	
284.54320	92	
284.91703	90	
286.06046	124	
288.13570	78	
288.85925	80	
290.70896	102	
291.39845	88	
291.80463	198	
291.94383	120	
292.88620	98	
293.82460	84	
293.85787	74	
295.16255	90	
297.15284	78	
297.22723	76	
297.89805	224	1+
299.85118	76	
299.92589	100	
300.37274	80	
301.86651	128	
302.87456	162	1+
302.94055	162	1+
303.33585	94	
306.88568	234	
307.67787	94	
307.89119	128	
308.17554	82	
308.88065	102	
311.03603	124	
311.80953	86	
312.95139	94	
318.19063	76	
318.54562	80	
319.04320	92	
319.32789	78	
320.08158	84	
320.17369	82	
324.89843	148	
326.15630	276	
326.39301	78	
329.13624	76	
329.77158	102	
331.37694	90	
331.70074	76	
331.75886	80	
331.88015	74	
332.78896	78	
333.86029	80	
336.18205	80	
337.15990	78	
337.19354	88	
341.18059	84	
342.28377	94	
343.86417	84	
343.91423	80	
END IONS

###FS:    #m/z: 336.94701 #charge 1+
###MS: 118
###MSMS: 120
BEGIN IONS
TITLE=Cmpd 89, +MS2(336.9470), 28.0-35.0eV, 2.6min #120
RTINSECONDS=154.227
SCANS=118,120
PEPMASS=336.94701	124056
CHARGE=1+
183.87477	74	
185.14411	80	
199.88712	94	
200.87963	82	
205.00437	98	
205.95136	80	
207.98080	132	
209.94415	76	
210.88404	162	
211.89959	114	
211.94480	614	1+
212.87894	2196	1+
213.94059	282	
215.94293	144	
218.84072	148	
220.01491	80	
221.97153	74	
222.95320	94	
223.45776	78	
223.96291	118	
223.98684	118	
224.95825	78	
226.89666	132	
227.83105	86	
228.89475	248	
229.08209	78	
229.95648	788	
230.88993	2480	1+
230.97632	92	
231.11958	78	
231.85798	192	1+
231.95089	252	
232.82589	272	1+
232.89257	250	
232.95156	122	
233.16254	74	
233.89476	118	
233.94862	102	
234.88516	94	
235.08099	104	
236.40246	86	
236.85591	78	
238.87283	74	
238.92602	76	
240.43350	82	
241.93217	82	
242.79816	78	
242.85254	138	
242.99712	84	
243.01835	74	
246.04048	80	
246.16169	156	
246.66330	84	
246.90784	120	
246.97656	136	
247.96511	368	1+
248.90238	668	1+
248.92273	78	
249.37810	84	
249.46332	104	
250.83463	124	
251.65194	74	
251.82921	82	
252.07869	126	
252.10805	126	
252.84088	76	
252.97171	756	1+
253.90936	720	1+
254.98228	88	
255.11027	112	
255.85172	86	
255.88140	226	1+
256.85645	186	
256.96541	152	
257.45267	76	
258.84933	78	
258.91863	76	
259.13235	78	
259.85606	210	
260.16125	80	
260.83464	288	
260.85492	84	
261.54140	98	
261.83130	138	
262.07197	106	
262.09182	82	
262.79413	136	
262.83223	204	
263.82729	148	
266.84748	152	
267.84006	140	
268.44523	80	
268.83878	1042	1+
269.02129	86	
269.91995	92	
270.98207	80	
271.20069	98	
272.13545	74	
274.90147	98	
275.85563	148	
276.85685	250	
277.83375	738	1+
277.86141	164	
278.05979	90	
278.86738	92	
279.05828	90	
280.09701	92	
280.79190	86	
280.83897	88	
281.02442	96	
283.90135	82	
284.04400	80	
284.08097	102	
286.85060	1256	1+
289.88970	108	
291.51602	92	
291.85563	84	
292.17576	106	
293.10718	336	1+
293.80140	80	
293.85469	144	
293.87123	136	
294.18431	98	
294.21393	102	
295.02103	86	
295.17329	138	
295.84614	214	1+
296.44251	90	
297.87143	76	
298.08305	90	
298.82561	178	1+
302.15250	86	
303.15021	74	
303.87110	74	
304.86012	74	
307.04050	104	
307.88660	104	
308.17784	80	
309.39014	94	
309.86623	236	1+
311.58672	106	
311.81413	84	
313.87327	94	
314.35170	84	
314.67174	92	
315.02269	82	
315.96041	76	
316.45181	88	
317.93024	88	
318.06826	90	
318.88099	84	
319.98065	90	
322.42757	78	
322.95276	86	
323.04675	78	
323.87785	82	
324.13907	78	
324.89255	160	
328.19920	82	
328.38152	92	
328.88374	130	
330.18422	92	
330.65957	76	
334.90856	74	
337.18647	232	
338.17334	134	
339.97273	74	
END IONS

###FS:    #m/z: 359.96295 #charge 1+
###MS: 118
###MSMS: 121
BEGIN IONS
TITLE=Cmpd 90, +MS2(359.9629), 28.0-35.0eV, 2.6min #121
RTINSECONDS=155
SCANS=118,121
PEPMASS=359.96295	87530
CHARGE=1+
74.01941	94	
150.80732	92	
208.10678	88	
208.77497	82	
208.88159	140	
208.94292	148	
209.94441	688	1+
220.87531	82	
221.88593	152	
221.96610	102	
222.95166	820	1+
223.89655	82	
224.94923	1256	1+
226.88659	366	1+
226.94901	2182	1+
227.88116	86	
228.92402	90	
228.94317	2808	1+
229.03961	84	
231.93046	84	
232.93822	120	
232.94942	92	
233.96228	130	
238.96600	84	
239.14780	138	
239.43290	92	
240.79713	82	
240.94270	124	
240.96457	478	1+
241.78989	114	
241.90345	110	
241.94017	92	
242.78670	92	
242.88229	94	
242.96035	508	
243.02210	86	
243.38766	92	
244.95979	1628	1+
245.89002	142	
246.44314	94	
246.95479	1616	1+
246.97879	140	
248.80732	254	
249.13420	102	
249.95379	140	
250.80150	112	
250.95237	402	
251.97099	98	
251.98455	114	
252.95408	462	
254.12614	98	
257.15945	172	
258.14369	252	
258.83339	174	
258.97471	154	
259.07990	90	
259.14815	126	
259.80187	186	
259.89500	94	
260.83166	102	
260.94930	344	1+
260.97077	648	1+
262.03876	148	
262.82559	92	
263.06873	82	
263.11667	106	
263.82990	86	
263.91654	100	
264.93012	96	
265.81483	366	1+
266.81618	246	1+
266.96069	94	
267.97557	104	
268.56816	88	
269.79538	86	
269.97679	168	
270.80649	108	
271.14508	166	
273.18574	86	
273.96938	112	
275.79284	110	
275.97063	348	1+
276.81342	118	
276.84647	100	
277.86167	88	
278.80169	150	
279.10123	102	
279.93069	90	
280.09961	210	1+
280.39719	98	
280.79526	684	1+
280.82507	96	
281.09036	102	
281.33344	82	
281.99513	118	
282.02781	88	
282.06862	200	1+
282.12286	114	
282.79139	200	1+
283.02280	102	
283.40295	84	
283.86838	90	
283.98414	82	
284.94918	88	
285.79024	202	
285.82451	112	
286.61829	98	
290.11496	84	
290.78640	82	
291.89760	96	
292.43275	102	
293.11923	166	
294.14852	88	
294.16747	126	
294.85895	102	
294.92421	88	
295.83990	92	
295.92732	170	1+
297.81000	228	
298.80554	780	1+
298.98246	90	
299.09571	198	1+
299.14415	96	
299.87429	216	
301.78679	248	
301.81400	118	
302.82347	106	
304.18169	104	
305.89544	128	
306.33735	96	
307.74013	98	
309.81091	148	
313.25330	82	
313.45758	106	
316.81843	182	
317.82062	100	
318.81020	160	1+
318.93591	88	
319.83775	96	
320.95863	82	
321.42290	98	
321.81873	240	1+
321.86934	94	
324.90295	140	
325.41767	102	
325.65685	86	
326.49082	86	
326.65065	98	
326.91911	98	
327.13900	92	
328.89158	188	
331.81856	134	
332.93509	84	
334.39897	90	
334.82793	90	
335.16545	100	
335.95239	82	
336.94632	220	
337.95012	124	
338.94787	86	
340.21866	138	
341.02199	86	
342.91105	88	
349.05230	100	
349.12919	124	
353.77669	96	
354.96400	84	
356.22299	362	1+
356.91000	90	
357.22819	262	1+
358.57309	98	
359.70365	86	
360.18251	90	
361.01518	154	
365.35486	92	
END IONS

###FS:    #m/z: 322.93114 #charge 1+
###MS: 122
###MSMS: 123
BEGIN IONS
TITLE=Cmpd 91, +MS2(322.9311), 28.0-35.0eV, 2.7min #123
RTINSECONDS=158.682
SCANS=122-123
PEPMASS=322.93114	1718684
CHARGE=1+
105.91615	74	
183.93113	86	
186.94596	74	
189.91257	84	
192.88837	148	
193.87422	86	
196.88840	86	
200.94560	88	
201.04794	250	
202.34611	74	
205.94901	480	
207.63060	92	
212.88019	124	
212.88954	82	
217.05596	100	
217.99952	74	
218.84905	92	
220.13306	84	
221.93543	106	
222.95442	308	
223.95960	232	
224.55490	78	
226.09768	106	
227.92233	82	
227.93655	116	
228.10939	234	1+
228.85325	128	
229.83946	82	
230.06601	88	
230.84826	134	
230.89292	132	
230.90750	218	
232.07286	74	
234.10153	76	
234.13226	86	
234.38859	74	
234.89834	82	
235.82520	76	
236.91826	76	
237.01081	110	
239.05880	94	
239.07880	74	
239.95753	90	
240.82230	298	
240.94183	982	
240.96059	86	
241.82105	220	
241.94090	2570	1+
242.82187	128	
242.94210	1902	1+
243.09590	84	
243.12126	140	1+
243.82372	186	
244.12101	166	1+
244.39255	86	
244.82081	236	
244.85660	76	
244.88662	146	
244.94119	566	1+
245.03622	94	
245.44178	104	
245.82801	124	
246.85366	146	
246.98029	136	
247.38683	78	
247.85478	234	
247.97606	80	
247.98989	92	
248.85168	76	
248.85686	130	
249.01161	72	
250.13696	78	
250.66139	88	
250.84756	96	
250.97657	78	
251.07006	78	
251.40280	98	
253.11117	98	
255.10649	120	
255.81255	78	
256.41546	112	
258.83424	404	1+
259.83011	80	
259.88174	102	
260.13755	154	
260.84075	434	
261.83055	1288	1+
261.85925	72	
261.90910	78	
262.83298	808	1+
263.05682	94	
263.78826	88	
263.97864	378	1+
267.11328	72	
267.84640	76	
269.85898	102	
271.86615	76	
272.13530	132	
274.80295	112	
274.92595	72	
275.80824	90	
275.88159	76	
276.85533	136	
277.85646	108	
278.41254	82	
278.84356	72	
278.85856	104	
279.09381	1084	1+
279.83009	74	
280.14022	74	
280.17749	74	
280.81875	84	
282.27809	84	
283.00231	80	
283.78763	182	
283.86417	82	
284.14744	88	
284.87678	88	
285.30055	144	
285.86403	78	
289.88281	82	
290.51664	84	
291.40251	72	
291.80499	150	
292.16981	118	
294.17943	120	
294.85481	122	
295.36704	84	
295.88221	78	
296.81118	118	
299.78349	100	
299.84089	82	
300.78769	140	
303.37017	76	
303.87533	82	
304.07207	92	
304.87349	76	
304.89329	84	
305.33434	78	
305.87356	116	
306.88837	352	1+
307.80065	188	
307.89077	302	1+
307.95118	74	
308.14743	104	
309.89133	118	
309.92846	74	
310.88117	122	
311.20598	116	
311.31763	92	
311.87719	78	
314.82276	116	
314.84683	112	
314.87582	210	1+
320.02642	72	
320.16328	306	1+
320.94594	78	
320.96086	80	
321.29086	78	
322.02641	84	
323.91403	76	
323.93073	74	
323.94837	98	
324.89362	228	
326.89478	76	
END IONS

###FS:    #m/z: 340.94181 #charge 1+
###MS: 122
###MSMS: 124
BEGIN IONS
TITLE=Cmpd 92, +MS2(340.9418), 28.0-35.0eV, 2.7min #124
RTINSECONDS=159.455
SCANS=122,124
PEPMASS=340.94181	592370
CHARGE=1+
183.86805	88	
192.92673	146	
192.97769	80	
196.88464	136	
200.02759	80	
206.95159	78	
209.93947	196	1+
210.92741	82	
212.83085	76	
212.87753	880	1+
213.87865	510	1+
213.93929	240	
215.88588	178	
215.93837	132	
216.89512	82	
217.50303	92	
217.85451	78	
217.88381	216	
220.00210	92	
223.95914	268	1+
224.00884	88	
226.89061	144	
226.94415	140	
227.95565	142	
228.95379	88	
229.56552	86	
230.82310	86	
230.88837	910	1+
230.95725	92	
231.89014	610	1+
231.95192	204	
232.95443	86	
233.94339	88	
235.89207	180	
236.85004	92	
237.07163	84	
238.88625	330	1+
239.16334	90	
240.79358	76	
240.83927	136	
241.83883	252	1+
242.79236	116	
244.89376	120	
245.14373	82	
245.54793	94	
250.12899	98	
250.65381	100	
250.90247	86	
250.97576	86	
252.96669	84	
253.10923	80	
253.18915	84	
253.89903	306	1+
254.07321	80	
254.96692	356	
257.47642	82	
257.85866	80	
258.80801	132	
258.84593	358	
258.90679	224	1+
259.85733	152	
259.96029	108	
260.83564	434	1+
260.85185	116	
261.77404	102	
262.34905	84	
262.86745	88	
262.88178	94	
264.87489	96	
266.01444	84	
266.84646	78	
267.82428	80	
268.84343	110	
268.96285	76	
269.11782	76	
270.12558	92	
271.42493	92	
271.84792	170	
272.92215	122	
273.67109	106	
273.79283	82	
273.92084	122	
274.85191	138	
274.88878	100	
275.79186	76	
275.86733	110	
276.85659	484	1+
277.56075	80	
278.84269	216	
278.92599	150	
279.36575	90	
280.85336	126	
280.88268	78	
281.12980	82	
281.86010	122	
282.84314	138	
282.93174	82	
283.89848	80	
284.13624	132	
285.20217	100	
285.33283	76	
286.41246	98	
288.28987	104	
289.98512	94	
290.86705	92	
291.80941	76	
292.16192	126	
292.97470	114	
293.72552	96	
293.86286	134	1+
293.90854	86	
294.98521	92	
295.80302	92	
296.12109	84	
296.80194	84	
297.89363	112	
298.30995	80	
298.34179	100	
299.39658	104	
299.99088	108	
300.86889	78	
301.16285	80	
301.83336	126	
302.45323	88	
302.86409	110	
303.18194	80	
303.91790	76	
303.94364	88	
304.44292	98	
307.80682	88	
307.89006	94	
308.88175	136	
309.13776	84	
309.15658	98	
310.02325	78	
310.42160	90	
310.87571	172	
311.87939	140	
311.90517	88	
314.13836	126	
318.14267	90	
318.94267	78	
321.79514	78	
321.85024	80	
322.97810	134	
324.89714	102	
325.91888	80	
326.83935	82	
327.66314	80	
327.82752	80	
327.95335	158	
328.18796	92	
330.68887	98	
330.81620	120	
331.83281	80	
332.96573	110	
333.14481	78	
333.18325	80	
333.43192	86	
334.33136	94	
335.22362	74	
338.77134	78	
341.76030	142	
END IONS

###FS:    #m/z: 363.95791 #charge 1+
###MS: 122
###MSMS: 125
BEGIN IONS
TITLE=Cmpd 93, +MS2(363.9579), 28.0-35.0eV, 2.7min #125
RTINSECONDS=160.226
SCANS=122,125
PEPMASS=363.95791	244842
CHARGE=1+
67.18995	102	
189.86278	690	1+
191.86089	326	
196.88629	154	
200.87899	84	
201.11984	150	
203.12905	86	
206.94108	84	
207.87578	200	
207.95064	142	
209.86955	152	
209.88111	514	1+
209.94369	200	
210.86845	84	
210.88317	428	1+
212.87989	2274	1+
216.41417	80	
218.91592	88	
222.95351	498	
223.95830	268	
224.94902	1176	1+
226.88262	82	
226.94793	3274	1+
227.88141	164	
228.06071	90	
228.83313	86	
228.89768	468	1+
228.94298	3496	1+
229.63251	78	
230.89003	3684	1+
232.82984	82	
232.88710	488	1+
232.91082	86	
234.14368	112	
234.88027	136	
235.07918	146	
235.11735	178	
235.94149	140	
236.63299	104	
237.82235	80	
239.11186	82	
240.82441	342	1+
240.90648	114	
240.94090	260	
240.96220	1066	1+
241.93952	618	1+
242.82273	124	
242.94100	430	1+
242.96345	266	
243.07768	110	
243.82307	146	
243.96606	172	
244.81823	440	1+
244.95865	1416	1+
245.07432	156	
245.93937	148	
246.63030	80	
246.90658	558	1+
246.95268	2556	1+
247.80422	370	1+
247.97462	214	1+
248.70365	90	
248.80510	254	1+
248.84012	124	
248.90000	1282	1+
249.15145	86	
249.54108	88	
249.83607	86	
250.65572	94	
250.80196	122	
250.89634	248	
250.94689	154	
250.96819	122	
251.07220	158	
252.01072	86	
252.10704	210	
252.14528	84	
252.79695	88	
252.89733	386	1+
253.08663	84	
253.90350	242	1+
254.80590	80	
255.51191	84	
256.99217	90	
258.83462	144	
258.97830	272	
260.83741	462	1+
260.97015	322	
261.57734	92	
261.97227	156	
262.83033	638	1+
263.04689	104	
263.97779	86	
264.09802	126	
264.89203	82	
264.96428	230	1+
265.08492	130	
265.16992	88	
265.81826	104	
265.86228	82	
266.02077	82	
266.81329	514	1+
266.85869	98	
267.97710	174	
268.84182	162	
268.96521	496	1+
269.86121	92	
269.96896	424	1+
271.38065	82	
272.09725	92	
273.80322	84	
274.83221	84	
274.84966	116	
276.81031	124	
276.85668	252	
277.44822	82	
277.85690	116	
277.92899	92	
278.35908	84	
278.85338	114	
279.80102	186	
280.79252	1086	1+
282.17828	92	
283.85456	120	
283.88296	98	
283.99270	92	
284.84507	110	
285.82140	138	
285.84671	688	1+
285.87228	86	
286.17132	100	
286.82152	108	
287.09213	82	
288.65112	102	
289.87780	244	1+
290.93532	184	1+
291.85966	112	
293.11359	156	
294.43308	98	
295.93416	84	
296.80497	134	
297.02599	84	
297.80611	166	
298.80316	1376	1+
298.83863	80	
299.06330	84	
299.12489	86	
299.86526	148	
301.85618	124	
302.80283	136	
302.91082	148	
303.85715	1020	1+
306.90291	82	
307.88701	152	
308.02692	168	1+
308.05263	84	
308.66714	126	
308.86881	214	1+
309.12406	284	1+
311.85083	86	
315.18591	82	
316.81615	200	
317.77023	80	
317.80982	86	
317.85146	84	
317.88409	118	
318.80801	148	
320.42198	80	
321.81945	354	1+
321.86604	226	1+
322.04656	94	
322.92781	154	
324.90181	126	
326.87057	332	1+
328.76017	84	
329.86643	230	1+
330.94326	80	
332.51096	84	
332.77946	82	
336.94476	370	1+
343.90103	88	
346.77143	88	
347.22075	84	
349.11940	252	
350.05368	90	
350.11394	242	1+
351.79015	80	
352.45809	88	
353.54252	80	
354.40885	82	
355.92004	102	
357.02465	136	
357.20928	94	
359.96686	104	
361.20103	150	1+
363.08983	100	
367.13595	338	1+
END IONS

###FS:    #m/z: 322.93117 #charge 1+
###MS: 126
###MSMS: 127
BEGIN IONS
TITLE=Cmpd 94, +MS2(322.9312), 28.0-35.0eV, 2.7min #127
RTINSECONDS=163.912
SCANS=126-127
PEPMASS=322.93117	1617100
CHARGE=1+
84.02626	86	
142.11931	78	
192.89032	150	
193.07510	94	
200.85350	98	
201.04491	198	
202.06324	82	
205.94786	128	
206.97365	130	1+
208.14419	78	
208.83176	142	
209.12938	70	
209.94582	78	
210.90061	158	
212.89989	138	
218.85254	78	
220.46141	80	
221.94951	116	
222.95220	142	
227.04014	90	
227.83839	76	
227.95391	134	
228.84609	82	
229.10434	100	
229.45741	94	
230.84606	128	
231.12284	204	
232.10103	80	
235.14662	84	
236.37986	82	
236.82957	92	
237.05216	120	
237.83565	72	
238.89556	92	
238.94135	70	
239.07879	110	
240.07940	82	
240.81991	136	
240.90379	76	
240.94237	626	
240.99025	94	
241.03174	74	
241.94058	2360	1+
242.01172	72	
242.82163	176	
242.94179	1462	1+
243.01245	78	
243.43779	124	
243.82050	338	
244.82302	282	
244.85465	144	
244.89222	84	
244.94024	538	1+
245.82135	270	
246.57080	72	
246.66499	98	
246.97720	216	
247.85337	134	
247.98388	86	
248.00505	104	
248.04208	78	
248.84216	224	
248.85795	72	
249.06490	104	
249.12734	134	
250.09592	74	
251.07275	92	
251.93038	72	
252.00282	72	
252.78923	72	
253.56849	74	
253.82079	76	
254.86284	72	
255.10653	312	
256.15813	82	
257.09042	70	
257.80094	178	
257.82375	78	
257.90219	94	
258.83608	226	
258.85627	88	
258.93232	224	1+
259.80678	70	
259.83464	112	
259.86024	78	
260.66437	98	
260.83817	192	
260.95761	76	
261.83015	1190	1+
262.83223	680	1+
263.86197	74	
264.83771	138	
265.06135	156	
265.08588	84	
265.10607	70	
266.83349	136	
266.87236	140	
267.86013	76	
268.17373	212	
268.86445	138	
269.12601	84	
271.35211	138	
272.84686	74	
273.16758	78	
273.79189	174	
274.15492	78	
274.85868	72	
275.80814	322	1+
275.96905	76	
276.07959	80	
276.85991	144	
278.12560	96	
279.09405	152	
279.92856	84	
280.09669	184	
281.85486	78	
282.85838	106	
283.53945	84	
283.78818	126	
283.83918	72	
283.86561	78	
283.92435	100	
284.28983	252	1+
285.19592	80	
285.86228	122	
286.80725	84	
286.91137	80	
286.94472	144	
287.02214	80	
287.96048	88	
289.11594	76	
289.15802	204	1+
289.86820	72	
290.04393	86	
290.68617	70	
290.80988	78	
290.87735	74	
290.92295	70	
292.43710	98	
293.09046	70	
295.16848	70	
296.87910	104	
298.86087	82	
304.99769	78	
305.05573	86	
306.88066	154	
307.79886	88	
308.80537	94	
308.89063	130	
311.88197	190	
312.80701	108	
312.89240	96	
312.95108	72	
314.86058	196	1+
316.83623	78	
318.46038	72	
318.82418	92	
320.16125	152	
323.83794	80	
325.89126	164	
327.89887	72	
END IONS

###FS:    #m/z: 363.95795 #charge 1+
###MS: 126
###MSMS: 128
BEGIN IONS
TITLE=Cmpd 95, +MS2(363.9580), 28.0-35.0eV, 2.8min #128
RTINSECONDS=164.684
SCANS=126,128
PEPMASS=363.95795	222046
CHARGE=1+
139.74636	84	
189.86361	218	
190.86483	84	
191.85967	306	
196.88337	196	1+
203.05747	90	
207.87552	146	
209.94373	706	1+
210.88399	232	
211.86476	84	
211.88535	110	
212.85962	92	
212.87864	2032	1+
214.89382	150	
222.55362	92	
222.95210	1092	1+
222.97331	88	
224.01433	90	
224.10232	84	
224.94855	1280	1+
226.94866	3416	1+
227.82373	84	
228.89507	392	
228.94328	4714	1+
230.61595	90	
230.85200	204	1+
230.88923	3532	1+
231.07955	86	
232.88677	538	
234.14289	330	
234.88242	194	
235.11881	224	
235.82460	120	
237.03153	90	
238.89158	94	
239.07387	94	
239.79198	84	
240.82782	166	
240.94035	226	
240.96237	380	
241.83498	226	
241.94473	96	
241.95819	658	1+
242.82917	124	
242.94347	414	
242.95859	446	1+
243.82381	280	
244.14124	86	
244.82298	172	
244.93738	92	
244.95811	2682	1+
245.07662	140	
245.44372	84	
245.82708	102	
246.82235	146	
246.90100	198	1+
246.95383	2368	1+
248.80067	588	1+
248.90035	1510	1+
249.13873	98	
249.84442	88	
249.95439	84	
250.03022	90	
250.89573	202	
250.95092	106	
250.96965	186	
251.07856	248	1+
251.79116	124	
251.87000	132	
251.91127	140	
252.10856	138	
252.89199	96	
253.10964	98	
253.16581	100	
254.19050	86	
254.53713	86	
257.54346	92	
258.83327	566	1+
258.84703	312	1+
259.90181	90	
260.83469	234	
260.97030	490	1+
261.82935	850	1+
262.03391	88	
262.83107	604	1+
264.83220	120	
264.96538	92	
265.06397	108	
265.08992	128	
266.58748	92	
266.81628	634	1+
266.85338	152	
266.97688	356	1+
267.92653	84	
268.84655	140	
268.96893	458	1+
269.00092	100	
269.91885	130	
269.96834	316	1+
270.33798	102	
271.03471	90	
271.84738	90	
271.91976	160	
272.88068	106	
273.85034	112	
275.05972	88	
275.27023	90	
275.81253	84	
276.79719	174	1+
276.85335	334	1+
278.92882	196	1+
279.80182	126	
280.01254	100	
280.11536	84	
280.79291	296	
281.79154	206	
281.81536	86	
282.79627	174	
283.79073	102	
283.85280	136	
284.82656	116	
284.84524	808	1+
285.84710	678	1+
286.17742	90	
286.83077	100	
288.02916	98	
288.06286	88	
289.86751	206	
289.88912	104	
290.94666	98	
292.44117	102	
292.86245	138	
293.04634	102	
293.10998	88	
294.83978	112	
296.80877	176	
296.89724	84	
297.80643	196	
297.90301	114	
298.42435	126	
298.80282	914	1+
298.97615	144	
299.86590	108	
300.00287	114	
300.80269	382	1+
301.86021	454	1+
302.36164	86	
303.85728	1102	1+
303.88582	98	
304.84118	92	
306.16082	90	
306.42781	88	
306.88189	112	
307.13758	90	
308.87745	138	
308.96573	122	
311.43255	92	
313.86097	144	
316.81374	400	1+
316.83119	100	
318.93704	296	
318.97541	88	
319.16557	134	1+
319.38979	104	
320.94192	132	
321.82465	162	
321.86864	214	
324.88680	112	
326.87312	344	1+
326.89343	112	
326.92161	108	
331.97833	92	
332.10456	88	
332.89399	84	
333.33762	86	
334.63720	102	
336.94610	222	
339.80136	230	1+
341.55051	106	
341.77265	84	
343.14611	186	1+
345.20282	182	
345.77523	86	
346.99072	92	
347.22692	138	
347.90452	94	
349.11045	240	1+
355.07260	104	
357.22120	84	
362.69791	238	1+
365.77929	84	
367.13659	192	
END IONS

###FS:    #m/z: 336.94712 #charge 1+
###MS: 126
###MSMS: 129
BEGIN IONS
TITLE=Cmpd 96, +MS2(336.9471), 28.0-35.0eV, 2.8min #129
RTINSECONDS=165.457
SCANS=126,129
PEPMASS=336.94712	119992
CHARGE=1+
99.29624	88	
182.86441	102	
183.40695	72	
189.85842	78	
194.66488	78	
195.00611	80	
196.12366	90	
196.88500	110	
210.88498	506	1+
211.94589	580	1+
212.87823	1702	1+
213.93629	318	1+
215.88598	256	1+
217.84196	84	
221.71917	198	
226.12157	84	
226.97281	128	
227.89786	156	
228.89280	626	1+
228.93652	72	
229.95527	362	
230.03095	74	
230.88922	3054	1+
231.00802	74	
231.95199	484	1+
233.01103	72	
233.87741	76	
233.89778	180	
234.02021	90	
234.03903	76	
234.83631	114	
234.90203	76	
235.38602	72	
236.08361	98	
236.85464	140	
240.08135	82	
244.05882	78	
244.12662	96	
246.16198	244	
246.39695	78	
246.90575	324	1+
246.98141	146	
247.86222	72	
247.96635	184	1+
248.89943	880	1+
249.56637	72	
249.96378	386	1+
250.83121	804	1+
250.95081	296	1+
250.96856	236	1+
251.07302	116	
251.12618	80	
251.64802	80	
252.96875	340	1+
253.06988	78	
253.08661	164	
253.16414	118	
253.37718	80	
253.90551	542	1+
254.02241	72	
254.14757	80	
254.85164	86	
254.96550	124	
255.07595	136	
255.80122	76	
255.91246	136	1+
255.96809	84	
256.41744	92	
256.72446	86	
256.87338	156	1+
258.02455	90	
259.83641	88	
259.98668	76	
260.09569	72	
260.82821	128	
261.78965	76	
261.82911	302	1+
261.85531	84	
262.79599	78	
262.95210	82	
264.56059	76	
266.05042	114	
266.09275	82	
267.19530	86	
267.78790	72	
267.83871	114	
268.84166	1110	1+
269.84452	606	1+
270.10572	92	
271.07734	84	
271.91671	324	1+
272.43946	74	
272.84342	82	
272.86288	84	
272.87378	102	
273.04034	80	
273.90875	74	
274.86566	164	
275.86252	146	
276.85603	396	
277.83697	168	
277.86239	178	
277.88995	76	
278.81594	142	
278.83208	728	1+
278.86425	130	
279.11050	98	
280.94476	94	
282.05717	146	
282.09796	220	1+
283.01434	84	
283.35324	84	
284.42627	86	
284.71705	86	
284.79947	86	
285.85563	86	
286.03225	100	
286.65952	96	
286.80389	84	
286.85347	556	
287.84779	324	
288.85638	298	1+
289.97087	90	
290.85252	162	
291.80733	132	
291.84297	80	
291.89531	76	
292.10250	164	1+
292.86638	152	
293.85184	130	
294.14862	76	
294.22645	94	
295.88956	92	
296.22066	72	
296.80720	132	
297.28673	86	
297.45789	92	
297.94107	98	
299.15885	102	
299.85161	78	
301.88115	92	
303.10746	96	
304.62936	94	
304.95054	80	
305.20999	74	
306.09654	72	
308.86351	80	
308.88265	164	
309.86992	168	
310.87249	92	
311.88395	72	
312.85119	84	
314.82646	74	
315.45433	78	
316.40821	78	
317.34593	76	
317.93899	96	
320.15174	74	
320.96080	78	
324.04388	86	
325.83632	76	
326.40417	72	
326.49303	76	
328.88822	114	
329.03176	100	
330.18961	130	
330.82025	72	
332.07694	72	
332.38995	78	
334.41474	84	
335.76531	94	
337.18615	142	
337.68981	98	
338.69918	138	
339.15723	74	
339.17155	122	
339.83691	88	
END IONS

###FS:    #m/z: 322.93123 #charge 1+
###MS: 130
###MSMS: 131
BEGIN IONS
TITLE=Cmpd 97, +MS2(322.9312), 28.0-35.0eV, 2.8min #131
RTINSECONDS=169.129
SCANS=130-131
PEPMASS=322.93123	1586492
CHARGE=1+
179.98264	84	
192.89087	70	
196.87961	82	
201.04511	84	
201.94254	84	
204.00502	96	
205.90358	78	
205.94967	150	
207.62538	74	
209.12804	228	1+
209.88718	74	
214.44245	80	
214.89877	112	
216.89003	178	1+
218.84697	78	
221.10158	136	
221.94236	90	
222.94953	134	
223.82142	72	
223.95802	330	
224.82117	104	
224.95082	72	
227.92720	134	
228.90336	72	
230.82707	100	
230.88988	204	
231.84270	80	
231.90251	78	
234.98124	72	
235.44817	72	
235.61017	92	
235.99206	132	
236.01572	76	
236.88792	192	1+
238.00995	74	
238.03084	72	
238.82926	72	
239.07006	76	
239.79019	78	
239.83979	72	
240.79736	94	
240.88302	90	
240.94105	674	
240.96363	120	
241.93970	2692	1+
242.10787	86	
242.94005	2318	1+
243.81934	870	1+
244.10677	76	
244.82068	588	1+
244.88071	86	
245.52084	78	
245.84191	76	
245.99260	78	
246.82147	74	
246.85096	380	1+
246.97333	376	
247.88347	90	
249.85354	120	
250.03167	70	
250.85990	78	
251.92097	86	
252.87664	88	
252.94982	72	
253.47650	78	
253.80509	98	
254.11348	72	
255.01743	88	
258.04013	70	
258.13293	74	
258.83330	252	
259.03727	74	
259.33976	86	
259.83351	124	
259.87304	114	
260.34130	76	
260.39090	72	
260.83162	180	
261.83246	390	
262.04192	78	
262.79605	88	
262.82832	658	1+
262.99444	72	
264.85025	74	
264.97814	156	
265.09004	82	
265.65842	100	
265.79971	80	
266.85822	76	
267.85431	172	
268.86982	96	
268.95656	152	
269.80500	94	
269.91204	138	
270.87327	72	
271.64769	74	
272.16385	102	
272.80467	218	1+
273.22041	76	
273.79396	124	
274.15058	124	
275.11328	86	
275.92287	82	
276.81162	202	1+
276.86157	84	
278.09901	124	
278.91233	72	
279.09132	622	1+
280.06219	82	
282.01137	128	
283.03501	72	
283.15486	116	
283.35528	74	
284.29471	398	1+
285.79553	76	
285.84341	78	
286.09267	84	
286.78636	88	
289.00123	78	
289.51090	86	
289.88447	150	
290.07727	82	
291.81062	120	
291.89773	82	
292.37893	126	
292.43403	86	
292.82756	72	
292.84840	74	
293.43294	76	
293.91503	70	
294.18065	140	
294.35279	88	
295.08882	108	
295.86013	218	1+
296.09395	84	
296.12497	112	
296.91843	76	
298.08923	92	
298.86359	72	
298.92130	78	
299.41580	78	
302.10343	72	
302.86204	174	1+
305.15434	76	
305.17143	70	
305.87694	128	
306.20832	72	
306.38680	94	
306.88246	88	
307.80025	122	
307.88919	148	
308.86800	198	1+
308.89146	88	
309.38192	78	
310.07311	88	
311.47586	86	
312.87300	72	
319.87063	70	
320.16075	186	
320.74991	80	
321.15019	78	
321.89669	184	1+
322.56447	76	
324.06574	100	
324.88992	128	
326.89686	106	
327.89887	76	
END IONS

###FS:    #m/z: 363.95797 #charge 1+
###MS: 130
###MSMS: 132
BEGIN IONS
TITLE=Cmpd 98, +MS2(363.9580), 28.0-35.0eV, 2.9min #132
RTINSECONDS=169.902
SCANS=130,132
PEPMASS=363.95797	222070
CHARGE=1+
59.41762	84	
154.67261	90	
189.86186	522	
191.85844	500	1+
193.85097	104	
196.88207	108	
205.95113	196	
207.94767	188	
208.94072	562	1+
209.94415	474	1+
210.88284	258	1+
212.87950	1900	1+
214.89466	118	
216.62740	92	
217.97242	102	
218.90018	106	
221.09715	112	
221.94894	1024	1+
222.95336	860	1+
223.88148	194	1+
224.94926	1250	1+
226.94838	3664	1+
227.93217	148	
228.89576	892	1+
228.94296	4100	1+
230.85097	84	
230.88994	3166	1+
232.88652	738	1+
233.38394	98	
234.14628	122	
234.88356	388	1+
240.82423	296	1+
240.93860	128	
240.96426	688	1+
241.08290	128	
242.38683	106	
242.82502	266	
242.95963	442	1+
243.82002	432	1+
244.95860	1496	1+
245.94263	278	
246.90826	152	
246.95483	2280	1+
247.90348	128	
248.80966	132	
248.90180	1012	1+
248.92098	88	
249.80589	94	
250.89717	396	
250.94870	202	
250.96973	138	
252.37119	84	
252.48821	94	
252.90119	578	1+
253.09281	168	1+
253.19319	88	
253.80502	84	
253.90568	426	1+
254.12670	270	1+
254.92189	130	
255.83739	140	
255.96143	94	
256.90563	92	
257.05126	96	
257.91189	88	
258.83134	196	
258.84795	150	
259.62864	86	
259.85214	160	
260.82929	120	
260.84629	102	
260.91210	84	
260.96967	336	
261.83028	394	1+
261.97579	146	
262.96898	268	1+
263.83781	282	1+
264.82114	110	
264.92019	98	
266.41937	82	
266.81628	532	
267.12501	88	
267.78287	98	
267.97459	294	
268.17519	82	
268.81400	92	
269.03309	86	
269.86263	86	
269.96795	426	
269.98567	92	
270.80235	86	
271.91971	168	
272.84612	200	
274.86660	108	
275.55960	92	
276.85511	176	
277.12415	140	
277.80752	142	
277.85935	94	
278.12338	82	
278.80212	134	
279.09499	86	
279.10860	188	1+
279.62040	88	
279.80053	184	
279.89875	98	
280.37018	102	
280.79484	552	1+
281.86384	246	
282.42189	84	
283.07236	86	
283.59104	86	
283.78372	110	
283.85196	198	
284.54939	92	
284.85041	146	
285.16704	84	
285.79529	122	
285.84791	414	
285.94185	134	
289.86629	120	
289.88702	86	
290.75134	86	
292.85843	126	
294.11906	82	
294.82921	98	
296.81246	106	
297.80315	780	1+
297.97795	100	
298.40098	108	
298.58141	100	
298.80432	642	1+
298.91997	110	
299.87767	86	
299.94716	120	1+
300.80068	642	1+
301.86113	436	1+
302.94140	108	
302.97486	88	
303.59911	86	
303.85791	802	
305.92477	84	
306.88451	144	
307.67993	102	
308.47534	108	
309.73801	88	
309.95647	116	
311.36760	82	
315.81875	108	
316.81469	150	
318.81314	130	
318.93923	240	1+
319.32185	86	
319.82586	108	
320.06668	92	
320.97192	118	
321.82358	188	
321.86587	192	
321.92286	90	
322.79501	106	
322.87784	90	
322.93316	138	
323.37665	100	
323.81073	98	
323.89227	130	
325.14311	86	
325.81750	94	
326.81707	90	
326.85744	86	
326.87564	228	
327.47205	84	
331.77479	92	
333.99702	102	
336.94631	238	1+
340.94311	120	
345.20488	138	
348.07130	92	
349.13562	86	
349.15765	104	
350.13376	88	
355.42217	142	
355.53119	96	
361.78619	84	
363.21563	96	
363.95265	104	
365.62697	118	
366.88407	84	
367.13807	146	
END IONS

###FS:    #m/z: 336.94721 #charge 1+
###MS: 130
###MSMS: 133
BEGIN IONS
TITLE=Cmpd 99, +MS2(336.9472), 28.0-35.0eV, 2.9min #133
RTINSECONDS=170.673
SCANS=130,133
PEPMASS=336.94721	116446
CHARGE=1+
186.99153	74	
191.00678	76	
193.03049	76	
194.03835	74	
200.96133	86	
203.88920	80	
205.95437	184	
206.84924	86	
209.09268	92	
209.12469	76	
210.88506	372	1+
211.03981	96	
211.94467	738	1+
212.87908	2214	1+
213.94110	668	
214.89768	118	
215.88602	156	
215.93502	90	
220.55956	88	
222.94960	78	
224.90176	120	
226.95135	86	
227.95813	140	
228.89681	210	
229.04475	78	
229.95513	864	
230.88990	3236	1+
231.95086	426	1+
233.14564	90	
233.39897	82	
233.82924	150	
233.90204	330	1+
235.11667	76	
236.84096	94	
238.03461	102	
238.90290	80	
239.75799	84	
239.89032	78	
240.13825	78	
241.85033	152	
242.79255	78
[truncated: 2,272,050 more chars]
