# Supplementary material for: High-Throughput Venomics
Source: J Proteome Res. 2023 Apr 3;22(6):1734–46. doi: 10.1021/acs.jproteome.2c00780 (PMC10243144; doi:10.1021/acs.jproteome.2c00780)
Supplement: Supplementary file 9 — pr2c00780_si_009.zip [file pr2c00780_si_009.zip › Manual files/Calloselasma rhodostoma MGF/210702_Calloselasma_halfplate000114_5.1.201.mgf]

###	D:\Data\Julien\210702_Cr_half_TFA\210702_Calloselasma_halfplate000114.d\ProteinAnalysisResults.mgf
###	D:\Data\Julien\210702_Cr_half_TFA\210702_Calloselasma_halfplate000114.d\analysis.baf
###	210702_Calloselasma_halfplate000114.d
###	Instrument: maXis HD
###	Manufacturer: Bruker
###    PeakWidth 0.30, MiniumIntensity 10, S/N 1Apply threshold 0, Threshold 10
###    Retain Residuals no, Create neutrally no,
###    FullScan Parameters: AdductIon (+)+H (-)-H, LowMass 0, HighMass 8000, MaxCharge charge decon 4, MinPeaks 3
###    Perf. isotope decon yes, Max Charge Istopic decon 6, MW agreement 0.00, Abund. cutoff 2.00, Envelope cutoff 75.00
###    MaxRes   Parameters: AdductIon (+)+H (-)-H, LowMass 0, HighMass 8000 
###    Perf. isotope decon yes, Max Charge Istopic decon 6, Abund. cutoff 2.00
###    MSn      Parameters: AdductIon (+)+H (-)-H, LowMass 0, HighMass 8000 
###    Perf. isotope decon yes, Max Charge Istopic decon 4, Abund. cutoff 0.05
###    Global Charge Limit: no 3, Prefer FullScan Result: yes, Export what: 2 (0=non deconv/1=deconv only/2=mixed), NoMSMSSignals: 150, Intensity threshold: 10, NoMSSignals (deconv): 2, NoMSSignals (non-deconv): 2, NormalizeData: no, SingleCharged: yes
###
COM=210702_Calloselasma_halfplate000114.d
USERNAME=Demo User

###FS:    #m/z: 322.93043 #charge 1+
###MS: 1
###MSMS: 2
BEGIN IONS
TITLE=Cmpd 1, +MS2(322.9304), 28.0-35.0eV, 0.0min #2
RTINSECONDS=1.393
SCANS=1-2
PEPMASS=322.93043	3298746
CHARGE=1+
190.09118	140	
191.11502	190	
191.95598	766	1+
192.89423	160	
197.87618	196	1+
197.89019	144	
199.10650	198	
205.01071	188	
205.95021	272	
206.88914	122	
206.91571	144	
206.95102	206	
209.12687	578	
209.94257	222	
210.90162	122	
212.89319	212	1+
214.07338	128	
215.88671	948	1+
218.09364	292	1+
219.02933	246	
220.86693	238	1+
221.10372	214	1+
222.95459	1138	1+
223.95829	788	1+
224.93185	174	
225.95261	280	1+
226.11262	176	
226.15260	244	1+
227.05128	204	
227.10136	252	1+
227.93149	204	
230.86420	156	1+
231.02871	252	1+
231.12266	120	
231.85213	134	
232.12983	124	
233.06541	306	1+
233.15815	156	
233.89826	740	
235.11739	174	
236.08208	126	
237.00637	132	
237.65020	154	
237.87493	478	1+
238.07513	474	1+
239.07683	400	1+
240.01865	124	
240.81751	164	1+
240.96231	604	1+
242.03883	138	
242.81684	210	1+
243.03464	568	1+
243.88080	726	1+
244.03781	478	1+
244.13267	204	1+
244.93997	308	1+
244.99158	244	
245.10745	142	
245.94329	258	1+
245.95648	132	
246.17911	150	1+
246.97441	316	
247.04429	144	
247.05953	220	1+
247.94945	142	
247.97928	278	
248.03085	260	
248.92016	418	1+
249.03912	1040	1+
249.11604	128	
249.92467	360	1+
250.16157	156	
250.94978	180	
251.03923	140	
251.92136	184	
252.10541	278	
252.13808	142	
253.09540	126	
253.83849	186	
255.04363	184	
255.10523	592	1+
257.09255	122	
258.06275	222	
258.97362	148	
259.17612	140	
259.19660	290	1+
259.99703	126	
260.06256	200	
260.13921	138	
260.16155	182	
260.17676	182	
261.15407	364	1+
261.78582	136	
261.89482	208	
261.90981	140	
262.09270	206	
262.96395	122	
263.03468	120	
263.05765	494	
263.98271	180	
264.07247	148	
264.10923	144	
265.01710	454	1+
265.05874	148	
265.08382	156	
266.00188	154	1+
266.14462	282	1+
268.05378	270	1+
268.17452	168	
268.85683	260	1+
269.00501	146	
269.10309	160	
269.98845	220	1+
270.27719	140	
271.09555	208	1+
271.15039	146	
271.84604	160	
272.06485	392	1+
272.13284	424	1+
272.85277	150	
274.15799	344	1+
274.79541	126	
274.97578	122	
275.04128	140	
276.06314	296	1+
276.09120	606	1+
276.97171	262	1+
277.06449	224	1+
277.09504	458	1+
277.20100	142	
278.15984	230	
278.17856	150	
278.24962	162	1+
279.01004	134	
279.09062	886	1+
279.16698	150	
280.14287	888	1+
280.26288	310	1+
281.01944	132	
281.04764	384	1+
281.14705	490	1+
282.10848	176	1+
282.96875	134	
283.04465	334	1+
283.07014	162	
283.10571	268	1+
283.16862	142	
283.26179	478	1+
283.94351	210	1+
283.99789	218	1+
284.29386	1378	1+
284.92366	220	
285.15316	338	1+
286.15233	196	1+
288.06264	354	
289.02514	140	
289.07449	324	1+
289.13676	194	
289.15989	564	1+
289.88432	180	
290.88385	122	
291.11958	186	
291.24845	122	
292.06187	1236	1+
292.13579	230	1+
292.16362	242	
292.26270	132	
293.03165	130	
294.09725	132	
294.15756	138	
294.17568	620	1+
294.85930	130	
295.01949	220	
295.21223	138	
295.27660	126	
296.06826	128	
296.12119	374	1+
296.13626	140	
298.15945	142	
299.06009	176	
299.18823	240	1+
300.01630	124	
300.06711	128	
300.82325	132	
301.52534	124	
302.01923	182	1+
302.15607	208	
302.24717	182	
302.75097	142	
303.05105	186	
303.13274	126	
304.26393	510	1+
304.88234	162	
305.10051	194	
305.87602	122	
306.14224	136	
306.88460	662	1+
307.08490	162	
307.13227	170	
307.30971	212	
308.13363	122	
308.21564	286	1+
308.29414	1052	1+
309.13475	230	1+
310.30740	558	1+
310.88177	474	1+
311.12233	150	
311.14231	214	1+
312.03011	304	1+
312.22264	122	
312.86546	154	
313.91145	214	1+
314.82023	120	
314.88971	136	
316.03052	242	1+
319.02090	132	
319.08134	276	
319.13337	124	
319.18595	150	
320.11357	408	1+
320.15896	852	1+
320.31796	264	1+
321.11877	268	1+
321.21951	120	
322.20386	178	1+
323.23864	5550	1+
323.30309	148	
324.13998	554	1+
324.16986	164	
324.20569	2150	1+
324.89435	192	
325.01171	218	1+
325.08639	148	
325.16754	148	
325.18551	120	
325.26977	246	1+
325.90496	156	
326.16459	128	
326.32949	156	
326.37673	256	1+
326.88779	172	
327.10576	162	
327.14430	268	1+
327.16621	174	
327.94455	154	
328.18188	142	
END IONS

###FS:    #m/z: 340.94118 #charge 1+
###MS: 1
###MSMS: 3
BEGIN IONS
TITLE=Cmpd 2, +MS2(340.9412), 28.0-35.0eV, 0.1min #3
RTINSECONDS=2.165
SCANS=1,3
PEPMASS=340.94118	1436980
CHARGE=1+
199.99442	134	
205.01406	178	
209.93732	262	1+
210.90204	150	
211.15376	136	
211.87745	286	1+
213.90888	138	
213.94054	3488	1+
215.88767	772	1+
215.93806	422	1+
217.88014	358	1+
217.93894	122	
222.95072	124	
225.94816	212	1+
226.15115	104	
227.89076	232	1+
228.94900	284	1+
229.95342	202	1+
230.20165	126	
231.12460	110	
231.89234	164	
231.95085	3506	1+
232.88919	122	
233.89840	436	1+
233.94795	860	1+
235.11692	294	1+
238.02928	178	1+
238.04575	120	
238.06786	186	
239.07391	196	1+
239.11203	128	
239.96902	148	1+
240.03909	254	1+
240.23197	372	1+
241.13646	190	
242.96087	136	
244.04073	484	1+
244.89268	308	1+
245.89696	252	1+
246.09569	138	
246.66596	146	
246.97865	618	1+
247.02135	132	
247.94359	492	1+
248.03469	128	
248.15742	106	
248.23565	140	
249.04108	396	1+
249.06797	196	1+
249.96126	1178	1+
250.25080	106	
250.89491	120	
251.03901	326	1+
251.13845	228	1+
251.95998	366	1+
252.11114	286	1+
252.15571	114	
253.96428	114	
254.27994	114	1+
254.96654	1918	1+
255.07604	436	1+
255.13604	198	
255.21076	152	
256.18114	172	
256.96404	472	1+
257.04809	174	
258.11759	128	
258.90918	124	
258.96567	214	
259.05570	120	
259.18183	112	
259.99965	134	
260.12034	128	
260.15478	432	1+
260.96338	322	1+
261.15540	264	1+
263.00300	124	
263.06092	130	
263.94700	146	
264.79318	132	
264.90567	128	
265.02196	120	
265.25382	204	
265.86163	118	
266.99983	328	
267.13346	210	
267.97361	116	
268.17695	200	
269.06108	114	
269.79959	168	
269.85621	112	
270.07822	146	
270.10486	130	
271.99805	106	
272.16325	306	1+
272.93311	110	
272.98083	268	1+
273.02879	114	
275.05778	134	
275.13798	134	
275.16609	348	1+
275.20987	160	
276.85053	160	
277.07259	484	1+
277.21394	130	
278.10224	120	
279.10377	106	
279.89956	112	
279.97079	256	1+
280.26446	106	
280.89067	132	
280.99676	282	
281.05344	250	
281.11955	140	
282.03075	194	1+
282.05074	268	
282.27830	618	1+
282.93175	118	
283.87587	170	
283.98476	218	1+
284.11180	216	1+
284.87781	232	
284.91696	170	
285.02493	134	
286.07844	186	
286.18051	108	
287.41761	120	
287.64351	138	
288.06607	842	1+
288.10548	252	1+
288.94418	176	1+
289.23196	132	
289.88725	106	
290.06861	132	
290.13639	206	1+
290.51068	106	
292.06392	474	1+
292.22596	132	1+
292.91313	138	
293.06744	342	1+
293.12674	120	
293.17643	108	
293.94974	174	
294.17706	246	
294.67176	160	
295.16964	288	1+
296.08260	238	1+
296.09994	168	
296.32894	320	1+
296.40753	174	1+
296.99947	142	
297.11577	126	
298.05239	552	1+
298.17626	132	
298.30781	222	
299.00476	140	
300.13544	206	1+
302.16356	124	
302.94453	526	1+
303.17967	292	1+
304.07877	184	
305.04784	110	
305.10499	118	
305.12515	122	
305.93272	104	
306.07495	300	1+
306.27699	178	
306.79441	744	1+
306.88586	340	1+
307.28893	208	
307.79909	446	1+
308.29286	512	
308.31890	262	1+
308.66724	128	
309.13131	148	
309.33859	120	
310.30531	200	
310.87862	460	1+
311.02445	358	1+
311.85924	132	
312.02440	320	1+
312.98625	106	
313.19463	138	1+
314.87631	194	1+
315.10729	180	1+
316.16418	110	
316.84275	140	1+
317.17986	142	
318.58963	112	
318.88207	112	
319.08524	126	
319.18731	106	
320.08433	240	1+
320.15946	142	
320.21578	264	1+
321.22161	172	1+
322.00326	248	1+
322.13686	262	
322.90323	150	
323.14506	170	
323.23799	844	1+
323.27243	278	1+
323.31001	416	1+
323.93116	166	
324.11191	334	1+
324.14023	262	1+
324.89535	296	
325.22863	114	
325.25377	156	
325.89945	128	
326.04327	154	
326.30228	132	
326.34008	286	1+
326.89938	222	
327.17905	226	
327.26649	160	
327.88684	384	1+
328.08510	192	1+
328.18981	212	
329.17556	124	
330.70005	118	
330.86527	152	
332.09050	484	1+
333.17271	194	1+
333.99426	182	1+
335.15146	342	1+
335.29466	172	
336.13653	136	
337.21753	144	
337.25589	140	
337.35200	172	1+
339.17460	314	1+
339.23406	218	
340.12513	380	1+
340.15673	294	1+
340.20142	256	1+
340.39150	110	
341.31421	460	1+
342.09049	152	
342.28011	216	
342.31524	314	1+
342.37113	122	
342.90211	126	
343.20764	252	
343.90851	128	
344.16589	268	1+
344.33062	162	1+
346.31457	134	
346.41878	108	
END IONS

###FS:    #m/z: 363.95718 #charge 1+
###MS: 1
###MSMS: 4
BEGIN IONS
TITLE=Cmpd 3, +MS2(363.9572), 28.0-35.0eV, 0.1min #4
RTINSECONDS=2.9375
SCANS=1,4
PEPMASS=363.95718	875448
CHARGE=1+
189.86309	272	
190.86925	140	
191.95376	134	
196.88519	222	
200.07132	156	
205.95366	134	1+
207.40514	160	
208.88641	228	
209.94437	1498	1+
210.88619	390	1+
212.06410	126	
212.87961	2360	1+
214.89223	140	
216.12915	290	1+
216.41048	186	
218.89334	188	1+
218.91719	182	
222.95312	1334	1+
223.97432	300	1+
224.94908	2500	1+
226.94780	9382	1+
228.89620	474	1+
228.94271	9652	
229.94349	404	
230.61408	148	
230.89017	2690	1+
230.94321	252	
231.12078	222	1+
232.88750	600	
232.95966	256	1+
233.02397	140	
233.04324	278	1+
233.93765	146	
234.14388	306	
234.98998	194	1+
235.07659	310	1+
235.11743	798	1+
239.42782	188	
240.14505	166	1+
240.79842	130	
240.96229	1718	1+
242.95864	1128	1+
244.03842	282	
244.12946	136	
244.95852	4080	1+
245.01058	122	
245.04223	134	
245.93867	356	
246.05219	124	
246.90372	186	
246.95336	5382	1+
247.07587	130	
248.90160	882	1+
248.99183	150	
249.04162	340	1+
249.13296	270	
250.06580	140	1+
250.12865	532	1+
250.89559	174	
250.97219	204	
251.01116	280	1+
251.03690	126	
251.12853	480	1+
251.97297	126	
252.10817	680	1+
253.04719	318	1+
253.06529	168	1+
253.90793	254	1+
255.02061	156	
255.65164	122	
256.80309	142	
258.97427	160	
259.02688	246	1+
259.07837	220	1+
259.97461	208	
260.83647	222	1+
260.96871	1288	1+
260.99334	122	
261.14717	196	1+
262.87180	140	
263.05482	190	
263.93656	218	1+
264.96373	220	
265.15342	242	1+
265.97684	122	
266.24845	272	
266.56074	132	
266.94680	206	1+
267.13446	150	
267.97339	654	1+
267.99901	486	1+
268.89628	206	1+
269.00138	334	1+
269.05888	210	1+
269.11757	272	1+
269.21121	128	
269.80096	136	
269.96938	836	1+
272.93701	206	
272.99987	204	1+
273.05697	278	1+
273.21550	220	1+
273.94597	182	1+
274.11398	140	
275.72412	204	1+
276.06313	158	
276.07562	496	1+
276.49790	156	
276.84867	166	
277.09145	248	1+
277.86152	128	
278.05821	140	
278.81398	124	
278.85213	198	1+
279.12377	144	
280.10619	202	
280.88628	192	1+
281.01689	126	
281.06081	186	
281.08115	370	1+
281.11378	136	
281.13611	146	
281.95300	162	
282.05866	140	
282.92106	124	
282.93898	156	
283.18368	198	
283.51682	122	
283.99452	316	1+
284.87526	252	
284.96120	180	1+
285.06651	134	
285.11894	134	
285.15325	190	
285.85089	336	1+
288.06392	1554	1+
288.12525	166	
289.74968	126	
289.88412	148	
289.91815	228	1+
290.07279	286	1+
291.40271	180	
291.95883	190	1+
292.04102	230	1+
292.06245	518	1+
292.10010	146	
293.06657	440	1+
293.85631	228	1+
293.96114	210	1+
294.11980	144	
294.15211	124	
295.13908	152	
295.90283	234	1+
296.64540	188	
296.80469	240	1+
300.98896	136	
301.14669	204	
302.03488	194	1+
302.06050	182	1+
302.22354	770	1+
302.87818	158	
302.95076	140	
302.96972	160	1+
303.16375	150	
303.25503	362	1+
303.77689	360	1+
303.80579	192	
303.85773	646	1+
304.09248	130	
304.22414	446	1+
304.81975	154	1+
304.90547	202	1+
305.13088	144	
305.17022	214	1+
306.88065	330	1+
307.01905	136	
307.08177	148	
307.28679	454	1+
307.88384	282	1+
307.93596	342	1+
308.08100	180	1+
309.14915	148	
310.06972	166	1+
310.31163	190	
310.88369	356	1+
311.02812	144	
311.05676	124	
311.16200	126	
311.89250	326	1+
312.02724	376	1+
312.14944	136	
312.85636	132	
312.92519	234	1+
313.02941	254	1+
313.15010	122	
316.15603	422	1+
317.03637	146	
317.93270	550	1+
317.95025	306	1+
318.21854	156	
318.93658	458	1+
319.08154	176	
319.11122	358	1+
320.14005	138	
321.16475	296	1+
321.83830	140	
321.86670	346	
322.89412	238	1+
322.93485	422	
323.01922	126	
323.14522	488	1+
323.23913	492	1+
324.01987	242	1+
324.14882	344	1+
324.32549	164	
324.92702	184	1+
325.89756	128	
326.20806	158	
326.87639	430	1+
326.97508	232	
328.19537	372	1+
328.95090	126	
328.97344	186	1+
329.55705	128	
331.12744	132	
331.85241	212	1+
332.08953	1278	1+
332.14641	134	
332.87108	160	1+
333.03301	204	1+
335.09659	130	
335.12916	156	
335.16872	140	
335.31567	296	1+
336.13032	138	
336.79968	192	
336.94507	584	1+
339.82709	124	
340.94470	360	
341.16668	214	1+
342.20688	182	
343.14475	308	1+
343.90942	302	1+
343.96107	154	
344.14496	216	1+
344.33140	148	
345.20214	532	1+
345.90378	272	1+
346.10403	164	
346.23626	124	
346.26900	220	1+
346.29877	128	
347.23327	340	1+
349.12220	566	
349.16238	520	1+
349.31996	334	1+
350.10823	376	1+
351.20346	188	
352.16536	280	1+
353.76704	124	
354.04638	240	1+
354.90256	122	
355.05154	208	1+
356.21316	136	
356.99686	128	
357.05772	234	
357.21755	182	
358.03064	148	1+
359.18733	468	
359.95594	138	
360.05902	144	
360.31684	190	1+
360.96888	214	1+
361.19211	124	
362.14074	186	
362.20362	176	
362.23830	128	
362.26845	290	1+
363.17331	238	1+
364.21273	156	1+
364.24831	196	
364.36409	208	
365.09382	208	1+
365.38412	146	
366.02366	170	1+
366.19526	132	
366.32603	754	1+
366.98563	212	1+
367.13433	668	1+
367.33119	630	1+
368.15731	236	1+
368.42516	662	1+
368.76704	154	1+
369.10072	144	
369.18845	278	1+
369.34332	334	1+
END IONS

###FS:    #m/z: 363.95731 #charge 1+
###MS: 5
###MSMS: 6
BEGIN IONS
TITLE=Cmpd 4, +MS2(363.9573), 28.0-35.0eV, 0.1min #6
RTINSECONDS=6.6575
SCANS=5-6
PEPMASS=363.95731	982912
CHARGE=1+
134.95710	726	
178.94595	630	
183.93178	248	1+
184.95335	264	
188.95825	254	1+
189.86372	1022	1+
191.85944	600	
191.95540	240	
196.88539	276	
200.94375	308	1+
201.11973	162	
202.00802	222	1+
205.94886	228	
206.88751	128	
206.94917	190	
207.87135	290	
207.94737	626	1+
208.88300	156	
209.86824	206	
209.94393	4738	1+
210.88365	650	1+
210.98716	182	1+
212.87986	4022	1+
214.89546	182	
215.88410	192	1+
222.95298	8450	1+
224.04516	136	1+
224.09329	118	1+
224.94960	13002	1+
225.06666	236	1+
225.12477	426	1+
225.87421	312	1+
225.99890	226	1+
226.89483	742	1+
226.94798	24252	1+
227.06619	288	1+
228.18359	154	
228.86760	122	
228.89588	724	1+
228.94348	28386	1+
229.51305	94	1+
229.62933	122	
230.07556	210	1+
230.19773	138	1+
230.23666	90	1+
230.85777	114	1+
230.89045	5272	1+
231.09886	182	1+
232.06501	178	1+
232.88653	524	1+
234.14199	566	1+
234.15810	154	
234.88132	432	1+
235.09034	222	1+
235.11632	720	1+
236.83258	142	
236.89184	130	
236.95321	156	
236.97402	126	
237.09966	196	1+
237.13104	440	1+
238.00245	268	1+
240.03952	182	1+
240.08901	256	1+
240.13021	196	
240.96267	5250	1+
242.07114	252	1+
242.95996	5190	1+
243.03663	632	1+
243.12283	200	1+
243.20650	132	
243.81869	126	1+
244.03743	622	1+
244.21944	148	
244.95754	12544	1+
245.07686	308	
245.59457	132	1+
245.94272	130	
246.44539	124	
246.90651	408	1+
246.95399	12976	1+
248.02923	138	
248.12969	284	1+
248.80163	132	
248.90002	1182	1+
249.03906	830	1+
249.91264	138	
249.93612	180	1+
250.89664	530	
250.96633	132	
251.13561	260	1+
251.92634	188	1+
251.94946	230	1+
252.04465	284	1+
252.10874	442	
252.16877	122	
252.88754	204	
253.12027	218	
253.83521	302	1+
253.90405	276	
253.93544	186	1+
254.09021	184	1+
255.85845	146	
256.88791	218	1+
256.95276	192	
257.16222	136	
258.14810	196	1+
258.93144	158	
258.97496	756	1+
259.00767	208	1+
260.00784	188	1+
260.06943	130	
260.83098	196	1+
260.96865	4128	1+
261.93580	190	
262.14074	156	
263.00087	294	1+
263.10854	144	
263.82965	172	
263.97323	262	
264.02588	196	
264.95900	224	
264.97515	752	1+
265.04870	146	
265.08832	190	
265.97674	548	1+
266.05568	268	1+
266.24911	662	1+
267.85408	220	1+
267.97305	1390	1+
268.29804	148	
268.95485	184	
269.04691	232	1+
269.11616	146	
269.79580	126	
269.96983	1666	1+
271.02659	156	1+
271.10046	156	
271.91422	148	
273.01047	206	1+
273.92612	140	
274.09144	244	1+
274.15492	124	
275.85253	364	1+
277.06892	142	
277.12680	180	
278.09391	502	1+
279.02776	198	1+
280.05713	140	
280.95977	126	
281.08258	250	1+
281.11762	156	
281.83971	134	
282.13982	136	
282.27999	160	
283.11013	126	
283.15373	244	1+
283.98352	568	1+
284.00631	132	
284.87347	158	
284.93016	240	1+
285.03920	202	
285.09640	178	
285.13329	154	
285.84698	420	1+
285.90013	174	1+
287.20265	204	1+
288.06229	582	1+
288.11971	214	1+
288.96077	176	
289.14681	384	1+
290.23370	208	1+
290.78623	124	
290.86646	168	
292.26427	190	1+
293.03262	142	
293.05259	236	1+
293.85511	402	1+
294.15515	234	
294.85993	274	1+
295.96263	126	
296.32831	202	1+
296.64610	224	
296.87702	220	1+
297.11764	252	1+
297.15243	196	1+
298.09067	188	1+
298.80168	202	1+
298.86755	272	1+
300.80169	270	1+
300.92797	144	
301.11241	178	
301.13865	390	1+
301.15880	216	
301.86207	206	
302.11673	152	1+
302.18936	148	1+
302.22552	290	
302.24761	212	
302.87686	150	
302.94771	242	1+
303.07581	214	
303.21850	582	1+
303.81110	260	1+
303.85765	828	
304.22139	422	1+
305.10017	236	1+
305.13269	202	
305.93771	132	
306.14164	264	1+
306.79489	156	
306.87618	160	
306.93155	154	
307.02189	148	
307.05344	132	
307.81577	212	1+
307.88998	444	1+
308.15215	320	1+
308.29331	726	1+
308.86947	284	1+
310.30632	256	
310.33734	204	1+
311.02931	124	
311.05607	144	
311.87033	288	1+
312.02875	504	1+
312.16449	282	1+
313.03043	322	1+
313.16596	182	1+
315.05342	284	1+
315.16986	134	
316.81154	124	
317.08449	138	
317.43139	152	
317.93965	128	
318.03864	274	1+
318.93416	484	1+
318.99846	168	1+
319.08430	158	
319.87071	168	1+
320.15115	328	1+
321.08886	408	1+
321.86958	262	1+
322.12751	390	1+
322.93186	448	1+
323.01342	138	
323.16406	270	1+
323.23437	330	1+
323.32336	448	1+
323.90181	148	
324.19311	344	1+
324.32812	382	1+
324.88951	152	
325.90306	142	
326.79365	184	
326.87334	280	
326.96740	126	
326.99323	230	1+
327.88078	138	
328.17799	288	1+
328.88469	124	
330.29229	130	1+
332.03892	266	1+
332.08991	806	1+
332.16790	272	1+
333.17224	184	1+
334.11348	218	
335.09260	284	1+
335.90744	260	1+
336.80260	132	
336.94450	896	1+
337.15025	188	
339.82793	228	
340.94053	286	
343.03852	128	
343.08776	122	
343.28636	130	
344.10702	264	1+
344.19153	696	1+
344.27296	186	1+
344.93828	190	
345.20026	516	1+
345.99323	140	
346.28842	168	
346.95923	234	1+
347.13165	158	
347.22968	450	1+
347.31059	196	
348.88519	126	
349.03993	236	1+
349.12542	496	
349.16328	328	1+
349.32488	708	1+
350.05885	126	
350.10882	202	
350.19484	130	
350.24551	134	
351.10922	144	
351.27002	232	1+
352.04599	142	
352.76182	202	1+
352.88812	126	
353.18039	268	1+
354.89207	172	
355.05676	156	
356.05512	200	
356.16235	122	1+
357.05394	368	
357.10313	328	1+
359.17923	214	
359.31812	176	1+
359.96426	128	
359.98830	158	1+
360.21397	136	
361.15176	236	1+
361.36223	178	
362.20188	396	1+
362.27285	204	1+
362.91210	126	
363.11364	214	
364.21982	322	1+
365.17228	192	1+
365.28711	366	1+
365.34213	126	
365.38977	376	1+
366.31126	212	
367.13627	812	1+
367.33108	360	1+
368.42472	822	1+
369.34037	130	
END IONS

###FS:    #m/z: 336.94664 #charge 1+
###MS: 5
###MSMS: 7
BEGIN IONS
TITLE=Cmpd 5, +MS2(336.9466), 28.0-35.0eV, 0.2min #7
RTINSECONDS=7.43
SCANS=5,7
PEPMASS=336.94664	313950
CHARGE=1+
182.86723	150	
192.88997	108	
204.00871	134	
205.95047	122	
207.87158	148	
208.07802	206	1+
209.12813	126	
210.88817	130	
211.94500	11660	
211.99223	116	
212.88022	830	1+
212.94816	402	
213.94004	6230	1+
214.88582	1202	1+
215.88743	1024	1+
215.93825	698	
216.95546	108	
217.88156	538	1+
217.93788	252	
222.02018	138	
223.96582	482	1+
227.03961	122	
227.13129	120	
227.95468	118	
228.47848	118	
228.99670	196	1+
229.92375	116	
229.95585	12076	
230.02782	248	1+
230.88951	1286	1+
230.95766	448	
231.12078	238	
231.14764	124	
231.95017	5608	1+
232.13504	216	1+
232.82608	130	
233.04166	530	1+
233.89838	366	1+
233.91224	116	
233.94927	746	
235.08176	684	1+
235.11922	136	
235.89040	180	
237.06571	110	
239.88170	112	
240.96684	138	
241.04771	110	
242.00105	198	1+
242.08613	200	1+
242.16010	212	1+
244.03888	170	
244.06902	214	
244.12821	290	1+
245.97723	108	
246.02240	118	
246.16092	208	
246.65992	118	
246.97738	128	
247.04298	178	
247.96596	3322	1+
248.03546	1796	1+
248.90123	490	1+
248.98285	198	
249.03913	1252	1+
249.96227	1294	1+
250.06484	226	1+
250.16407	136	
250.97516	136	
251.10946	164	
251.15246	236	
251.22787	214	1+
252.78855	204	
252.85063	114	
252.93647	120	
252.97126	6610	1+
253.04447	120	
253.11332	132	
253.83647	120	
253.90520	284	1+
254.08822	252	
254.96500	2652	1+
255.07377	626	1+
255.18002	112	
256.00098	158	
256.10616	294	1+
256.85826	116	
257.00985	194	
257.91819	140	
257.94737	256	1+
257.95883	216	1+
259.01324	110	
259.97223	196	1+
260.15964	124	
260.66240	184	
261.05487	126	
261.14070	148	
262.39417	116	
263.03707	128	
263.05623	1134	
263.97865	130	
263.99284	232	1+
264.11351	216	1+
264.82842	128	
265.01660	408	1+
265.08747	156	
266.16697	196	1+
266.92083	142	
267.10467	126	
268.12265	186	1+
268.96247	174	
269.00761	148	
269.02366	112	
269.79977	232	1+
269.97675	586	1+
270.98186	496	1+
271.09155	114	
271.91745	254	
272.16925	144	
272.44760	118	
272.95461	134	
273.11242	324	1+
273.84800	194	1+
274.05230	630	1+
274.21469	132	
274.43103	142	
274.98254	208	
275.05580	544	1+
275.83556	194	1+
277.07226	268	
277.09806	154	
278.06272	268	1+
278.11013	302	1+
278.83446	324	1+
278.90051	246	1+
279.09157	160	1+
279.28385	190	
279.96176	120	
280.26247	172	
281.05179	282	1+
282.08576	144	
282.11396	282	1+
282.81008	136	
283.02894	126	
283.05217	346	1+
283.81079	202	1+
285.01365	146	
285.20367	254	
285.87051	124	
287.12145	110	
287.85617	188	
288.02319	112	
288.06284	314	1+
289.09253	214	1+
289.14668	708	1+
289.88118	192	1+
290.04538	138	
291.00287	252	1+
291.99970	228	1+
292.06400	916	1+
292.10233	126	
292.81617	124	
293.06811	606	1+
293.87671	116	
294.18354	152	
294.66804	176	
294.86292	192	
294.89602	222	1+
295.17969	112	
296.12329	118	
296.95291	192	
297.90834	120	
298.07687	160	
299.05715	116	
299.85371	334	1+
300.09201	176	
301.09241	268	1+
302.01811	304	1+
302.13489	124	
302.15193	116	
302.56037	118	
303.97795	204	1+
305.82286	122	
306.07644	510	1+
306.79331	166	
306.88466	148	
306.93945	116	
307.30997	230	
307.80356	294	1+
307.88155	132	
308.29060	144	
308.30569	166	
309.01828	192	1+
309.19304	138	
309.32590	122	
309.92852	112	
310.88099	656	1+
310.94628	138	
310.98647	142	
311.87953	440	1+
312.07609	290	1+
312.12809	254	1+
312.94928	186	1+
313.09460	116	
313.24707	194	1+
314.15521	430	1+
317.01776	118	
317.17977	180	
319.08453	514	1+
319.16990	112	
319.78699	200	1+
320.15999	418	1+
321.09985	154	
321.22142	164	
321.28629	174	1+
322.03695	122	
322.22991	124	
323.13560	248	
323.23939	582	
323.31115	204	1+
324.89248	204	
324.95383	212	1+
325.14406	176	
325.31616	108	
325.91129	364	1+
326.31093	234	1+
327.07978	186	
327.14239	118	
327.89040	118	
328.81588	128	
328.88970	392	
329.87576	116	
332.06598	204	1+
332.09087	274	1+
332.16690	742	1+
333.17057	624	1+
334.95525	116	
335.21349	130	
336.08697	522	1+
337.08970	394	1+
337.18550	530	1+
337.35806	122	
338.16784	264	
338.23288	286	1+
338.28459	186	1+
339.19415	242	
340.09694	168	1+
340.11845	300	1+
340.35227	134	
340.98195	148	1+
341.06335	194	1+
341.26211	248	1+
342.01756	256	1+
END IONS

###FS:    #m/z: 507.84681 #charge 1+
###MS: 5
###MSMS: 8
BEGIN IONS
TITLE=Cmpd 6, +MS2(507.8468), 28.2-35.2eV, 0.2min #8
RTINSECONDS=8.2025
SCANS=5,8
PEPMASS=507.84681	248658
CHARGE=1+
191.95689	390	1+
196.01380	338	1+
198.88596	454	1+
199.88858	386	1+
206.95330	150	1+
213.15724	2078	1+
217.90460	190	
217.95247	188	
220.78723	202	1+
226.11763	462	1+
229.88568	194	1+
230.85114	440	1+
231.96620	216	
235.11015	360	1+
235.14189	3912	1+
235.91476	198	
236.05428	222	1+
239.17459	226	
240.01655	216	
243.04842	182	1+
244.12925	1092	1+
244.99181	190	
245.11162	798	1+
246.00076	216	1+
246.10111	262	1+
246.89891	178	
247.35733	94	1+
247.85741	332	1+
248.16491	270	
248.93259	290	1+
249.15772	2724	1+
249.86222	338	1+
250.08607	176	
251.04180	264	1+
252.07936	484	1+
252.85413	226	
253.94130	214	1+
254.10098	180	1+
254.15137	312	1+
255.13593	216	1+
257.85695	448	1+
257.89353	312	1+
258.05146	286	1+
258.06853	176	
258.98973	226	1+
259.91936	212	1+
259.98998	184	1+
260.08729	246	
260.87908	230	
261.10926	200	
261.93937	182	
262.04828	242	
262.13663	9084	1+
262.22806	104	1+
264.07124	400	1+
264.92993	188	1+
264.95598	274	1+
265.05831	306	1+
265.95750	166	1+
266.09509	344	1+
266.11032	198	1+
266.16798	234	
266.86965	546	1+
267.13494	264	
267.20308	274	
267.79718	192	1+
267.91366	350	1+
267.94560	276	1+
268.16567	312	1+
268.20867	176	
268.96837	256	1+
269.82286	290	1+
269.89534	420	1+
270.03366	192	1+
270.86073	454	
271.87813	894	1+
272.01934	188	1+
272.12765	224	1+
272.85365	1678	1+
272.93350	184	
273.06406	236	1+
273.09723	150	1+
273.95351	308	1+
275.86894	406	1+
275.95697	296	1+
276.04281	302	1+
276.19168	100	1+
276.97686	276	1+
277.12852	388	1+
277.15337	3798	1+
277.94133	190	1+
278.07044	156	1+
279.00438	194	1+
279.10519	324	1+
279.89613	300	1+
280.14188	268	1+
280.23531	174	
281.22176	944	1+
282.10625	214	1+
282.12510	358	1+
282.96564	480	1+
283.86859	602	1+
283.94608	192	
284.04871	394	1+
284.19575	1220	1+
284.84471	292	1+
285.94231	936	1+
286.13923	1516	1+
286.96113	176	
287.84557	212	
287.88830	172	
288.86747	340	
289.81384	170	1+
289.88261	2196	1+
290.02947	208	
290.86574	2356	1+
291.10677	304	1+
291.93283	396	1+
291.95412	572	1+
292.06129	650	1+
292.14483	372	1+
292.92029	288	1+
293.06391	428	1+
293.87291	5866	1+
294.37787	226	1+
294.95704	344	1+
294.99106	190	
295.02689	194	
295.95722	212	1+
296.08827	178	1+
296.13914	188	
296.85895	212	
296.88250	1420	1+
297.12370	178	
297.15524	534	1+
297.82179	262	1+
298.10266	204	
298.80149	264	
298.85375	268	
298.87988	2386	1+
298.96168	198	
299.81698	388	1+
300.06866	188	
300.15259	186	
300.79716	220	1+
300.86971	742	1+
301.05037	328	1+
301.16869	198	1+
301.85123	378	1+
301.88457	372	1+
303.07119	206	
303.11885	284	1+
303.95283	330	1+
303.97933	194	
304.34713	138	1+
304.87925	432	1+
304.98715	188	
305.85275	186	
305.88000	256	1+
306.07953	244	1+
306.12672	436	1+
307.89022	2728	1+
308.14270	730	1+
308.88151	2412	1+
308.99519	344	1+
309.88879	1458	1+
310.13710	328	1+
310.15878	1040	1+
310.99224	222	1+
311.37451	140	1+
311.88385	11544	1+
311.99671	262	1+
312.01552	244	1+
312.17118	346	1+
312.19437	352	1+
312.22797	1962	1+
312.47184	178	1+
313.79298	194	1+
313.83073	162	1+
313.92465	298	1+
313.97397	184	
314.14172	444	1+
314.23632	238	1+
314.86830	1674	1+
314.89269	1990	1+
314.95965	222	
315.16380	888	1+
315.82352	358	1+
315.97561	370	1+
316.61385	232	1+
316.86569	600	1+
316.88760	1928	1+
316.94315	242	1+
317.12419	428	1+
317.28763	174	
318.86000	830	1+
318.93397	390	
320.02574	306	1+
320.97313	234	1+
321.03390	196	1+
321.88607	594	1+
322.16902	234	
322.88767	368	1+
323.04020	382	1+
323.22269	270	1+
324.01415	240	
324.14230	362	1+
324.38766	334	1+
324.86400	302	
324.92823	218	1+
325.02498	224	
325.14622	304	1+
325.86426	218	
325.90182	1420	1+
325.98941	362	1+
326.02245	380	1+
326.11565	334	1+
326.24198	5876	1+
326.88691	1302	1+
326.94719	200	1+
327.20439	192	
328.18443	284	
328.86867	450	
328.99797	188	1+
329.18628	208	
329.21490	224	1+
329.81648	716	1+
329.89626	1074	1+
330.16404	694	1+
331.20127	338	
331.89393	564	
332.20553	192	
332.79219	192	1+
332.87602	1454	1+
332.90239	2504	1+
332.95289	582	1+
333.17578	9896	1+
333.60735	150	1+
334.87475	190	
334.90117	1830	1+
334.97815	394	1+
335.02617	424	1+
335.20127	326	1+
335.83335	254	1+
336.02679	254	1+
336.37320	392	1+
336.79841	278	1+
336.87898	768	1+
336.89563	206	
336.94817	402	1+
337.79700	378	1+
338.15936	188	1+
338.24198	242	1+
338.66993	110	1+
338.79408	330	1+
339.26595	190	1+
339.87539	230	
340.03448	254	
340.11409	342	1+
340.96950	380	1+
341.01891	336	1+
341.05036	186	
341.07909	652	1+
341.16211	488	1+
341.92607	140	1+
341.98119	268	1+
342.16588	390	1+
342.20885	180	
343.82550	158	1+
343.87717	332	
344.90323	232	
344.97387	276	1+
345.00760	326	1+
345.90293	174	
345.96165	250	1+
348.17564	258	1+
348.83674	284	1+
349.02769	190	
349.90971	694	1+
349.99187	180	
350.15500	620	1+
350.32216	192	1+
350.89025	396	
350.91578	498	1+
350.96130	698	1+
351.01660	410	1+
351.06998	442	1+
351.77210	516	1+
351.83910	370	1+
351.88689	266	
352.16774	634	1+
352.25619	408	
352.38079	244	
352.77504	428	1+
352.91108	1096	1+
353.02851	392	1+
353.85131	530	1+
353.96759	234	
354.91172	324	
355.06856	214	
355.26766	446	1+
355.88390	392	1+
355.91051	236	
356.85110	354	1+
356.88223	336	1+
356.93536	210	
357.91363	362	1+
358.10555	200	1+
358.21559	308	1+
358.77781	314	1+
359.07270	212	1+
359.95559	382	1+
360.95727	292	1+
361.20641	452	1+
362.20580	344	1+
363.17802	250	1+
363.27070	120	1+
363.96393	176	1+
364.01105	214	1+
364.12823	392	1+
364.84780	484	1+
365.07748	340	1+
365.91271	148	1+
366.18359	634	1+
366.40215	188	1+
366.83929	2894	1+
366.98637	278	1+
368.00794	226	1+
368.14325	520	1+
368.28375	416	1+
368.33138	290	1+
368.78971	196	1+
368.89652	450	1+
369.01381	148	1+
369.04145	188	
369.14952	338	1+
369.22697	312	1+
369.28728	350	1+
369.98262	372	1+
370.04846	228	
370.83869	296	1+
370.88875	506	1+
370.92006	232	
371.19164	266	1+
371.88950	290	1+
372.03714	176	
372.88006	242	1+
373.04497	178	
373.06376	226	1+
373.25408	174	
373.74554	256	1+
373.79347	360	1+
374.19469	212	
374.75305	174	1+
374.79683	254	1+
374.82046	212	
375.36140	364	1+
375.59588	228	1+
375.84597	300	1+
375.85968	432	1+
375.88721	432	1+
375.92524	214	
376.22256	4632	1+
376.30796	170	1+
376.88790	332	1+
376.97525	278	1+
378.74144	158	1+
379.10347	312	1+
380.00797	370	1+
380.85604	914	1+
380.92931	230	1+
380.97704	308	1+
381.19984	428	1+
381.39033	412	1+
381.89689	304	1+
381.95921	180	1+
382.86432	208	
383.11938	512	
383.26354	1472	1+
383.70467	316	1+
384.06522	352	1+
384.16165	204	
384.18970	200	1+
384.74734	204	1+
384.85097	5818	1+
384.89058	472	1+
385.07100	202	1+
385.11650	320	1+
385.22344	182	
385.87856	828	1+
385.96930	244	1+
386.80112	172	
386.87870	604	1+
387.04997	200	1+
387.12472	184	
387.16073	222	
387.17655	416	1+
387.34702	296	1+
387.89875	248	1+
388.17822	298	1+
388.35260	230	1+
388.79323	564	1+
388.85695	210	
389.19941	440	1+
389.39592	138	1+
389.58244	256	1+
389.71602	240	
389.86739	1016	1+
390.23975	206	1+
390.52090	196	1+
390.84266	798	
391.05906	552	1+
391.10104	188	
391.16076	514	1+
391.34411	316	1+
391.80505	212	
391.84275	686	
391.90033	504	1+
392.06713	324	1+
392.86360	2402	1+
392.93016	214	1+
393.18765	358	1+
393.80315	690	
394.10519	452	1+
394.18974	238	1+
394.78519	248	
394.83877	576	
394.85987	1494	1+
395.10935	314	1+
395.14508	358	1+
395.78521	222	
396.24354	254	1+
397.18011	190	
397.20543	330	
397.27850	418	1+
397.31487	1012	1+
397.40978	232	1+
397.86364	640	1+
397.96243	226	1+
398.04336	312	1+
398.16680	372	1+
398.18845	348	1+
398.86739	442	1+
399.22338	1734	1+
399.90836	306	1+
400.40939	260	1+
400.86381	260	
400.98614	300	1+
401.12781	390	1+
401.86725	182	
402.23102	636	1+
402.86341	1086	
402.90913	192	1+
403.07052	196	
403.12472	396	1+
403.75128	120	1+
403.87268	1194	
404.08420	260	1+
404.15259	362	1+
404.21435	216	1+
404.31132	186	
404.87145	1942	1+
405.50749	196	1+
405.87226	1166	1+
405.90856	182	
406.01033	310	1+
407.33809	220	1+
407.82604	562	1+
407.86640	9722	1+
408.08008	204	
408.23190	208	1+
408.78854	110	1+
409.06072	148	1+
409.14871	178	
409.38156	112	1+
410.04123	396	1+
410.42060	242	1+
410.87089	3480	1+
410.98273	416	1+
411.81154	908	1+
412.20113	390	1+
412.73124	170	1+
412.84695	1000	
412.92663	178	
413.07538	854	1+
413.20570	334	1+
413.97435	192	1+
414.23160	580	1+
414.34803	210	1+
415.19889	690	1+
415.87397	736	1+
416.13234	350	1+
416.87634	518	1+
417.23144	212	
417.88898	206	1+
418.40280	326	1+
419.13771	514	1+
419.26052	302	1+
419.83341	226	1+
420.08428	304	1+
420.87675	200	
421.88324	1480	1+
422.01131	204	1+
422.06539	298	1+
422.12685	272	1+
422.72920	204	1+
422.80969	178	1+
423.87959	322	
424.00179	168	1+
424.14608	402	
424.69206	98	1+
424.72310	182	1+
424.86529	280	
425.01838	232	1+
425.04375	180	1+
425.14031	606	1+
425.31495	1354	1+
425.39881	182	
425.88048	1782	
426.13865	378	1+
426.27703	172	1+
426.86270	2674	1+
426.93560	334	1+
427.08509	336	1+
427.38083	294	1+
427.73849	214	
427.80341	184	1+
428.14174	364	1+
428.18066	194	
428.20330	326	1+
428.74395	234	
428.88564	4040	1+
429.17385	340	1+
429.74181	396	1+
429.93082	220	1+
430.11122	234	1+
430.20746	206	
430.27737	326	1+
430.85420	672	
430.87525	2300	1+
431.42104	154	1+
431.47214	192	1+
431.81019	322	1+
431.99900	286	1+
432.24469	10272	1+
433.20870	260	1+
433.86542	216	
434.05719	170	1+
435.16051	334	1+
435.30031	178	
435.86437	522	1+
435.88801	210	1+
436.21708	236	1+
437.15181	362	1+
439.89478	1666	1+
440.15234	210	
441.87425	366	1+
441.95428	176	
442.15369	674	1+
442.24107	438	1+
442.75760	492	1+
443.24606	406	1+
443.76625	358	1+
443.94847	200	1+
444.09596	222	1+
444.38279	398	1+
444.46495	132	1+
444.84422	184	
444.87362	2232	1+
445.35622	320	1+
446.88004	286	
446.89726	646	1+
447.01898	200	1+
447.21567	374	1+
447.25581	490	1+
447.29541	422	1+
447.53424	126	1+
447.93700	218	
448.37164	214	1+
448.88396	1678	1+
449.08768	160	1+
449.87890	828	1+
450.14960	262	1+
450.31912	582	1+
450.40930	396	1+
451.83304	172	1+
452.86574	274	1+
453.12205	164	1+
453.36064	176	1+
454.73137	202	1+
455.22962	298	1+
456.18312	304	1+
457.90428	1330	1+
458.14990	186	
459.16365	632	1+
460.16074	572	1+
461.31035	358	
462.31608	206	
462.73704	182	1+
462.83608	198	1+
462.88516	1082	1+
463.22500	308	1+
463.88713	654	1+
463.97758	172	1+
464.17257	344	1+
465.17202	240	1+
466.02005	216	1+
466.06788	320	1+
466.89877	268	
467.15863	186	
467.21978	182	1+
467.35148	416	1+
467.88942	1186	1+
467.96981	232	1+
468.16572	240	1+
468.78810	230	
469.19015	392	1+
469.32437	254	1+
469.90453	624	1+
471.43478	222	1+
472.89774	238	1+
473.26123	184	1+
474.20057	260	1+
474.39154	354	1+
475.23591	372	1+
475.25658	222	1+
475.29450	1042	1+
478.09074	356	1+
478.18164	214	1+
479.23506	216	1+
484.07874	264	1+
484.78701	304	1+
484.96483	174	1+
485.14108	204	1+
485.47962	170	1+
485.76106	310	1+
485.85113	286	1+
485.90158	696	1+
486.38472	260	1+
486.84931	182	1+
488.39595	340	1+
488.80296	264	1+
489.30490	746	1+
489.78098	192	
489.87590	246	1+
490.16198	162	1+
490.21072	338	1+
490.93325	190	1+
491.35630	220	
491.99133	172	1+
492.80304	270	1+
493.24852	154	1+
493.93916	164	1+
494.09014	268	1+
495.21555	222	1+
495.34833	452	1+
496.34958	388	1+
496.67339	230	1+
497.79203	198	1+
498.16867	224	1+
498.29745	582	1+
498.87060	202	1+
499.39067	194	1+
499.73996	270	1+
500.30411	160	1+
500.39312	126	1+
500.71761	124	1+
501.28586	252	1+
501.79777	310	1+
501.98274	304	1+
503.11980	332	1+
503.35473	12562	1+
503.46099	358	1+
504.12169	276	1+
504.27398	718	1+
504.40017	580	1+
504.67648	186	1+
505.27058	254	
505.30570	238	
505.33363	1226	1+
505.44289	768	1+
505.47408	568	1+
505.68291	134	1+
505.79973	254	1+
506.19259	170	1+
506.47695	324	1+
506.77276	226	1+
507.26701	190	1+
507.30047	150	1+
507.41450	396	1+
507.51191	316	1+
507.56752	218	1+
507.72004	204	1+
508.12887	302	1+
508.37528	174	1+
508.48312	312	1+
509.24998	396	1+
509.29134	266	1+
509.31501	204	1+
509.45906	574	1+
509.86318	258	1+
510.38954	468	1+
510.49006	194	1+
511.05715	152	1+
511.18513	338	1+
512.19260	262	1+
512.43920	178	
513.00914	176	1+
513.30630	196	1+
END IONS

###FS:    #m/z: 363.95753 #charge 1+
###MS: 9
###MSMS: 10
BEGIN IONS
TITLE=Cmpd 7, +MS2(363.9575), 28.0-35.0eV, 0.2min #10
RTINSECONDS=11.8975
SCANS=9-10
PEPMASS=363.95753	936124
CHARGE=1+
178.94710	146	
187.86975	192	
189.86422	1358	
191.85886	882	1+
191.93963	208	1+
191.95419	162	
196.88480	290	
205.94799	134	
206.94227	114	
207.11109	180	
207.87763	790	1+
207.94845	238	
208.95804	156	
209.13491	214	
209.94414	2620	1+
210.88505	556	1+
212.87958	4206	1+
214.86221	162	1+
214.89544	240	
214.92598	128	1+
215.88444	124	
222.89277	144	1+
222.95238	5340	1+
224.00196	92	1+
224.94884	6514	1+
224.97435	174	
225.88503	144	
226.89558	628	
226.94786	16120	1+
226.99778	136	1+
227.06185	216	
227.11350	280	1+
227.81917	192	1+
227.88267	114	
228.22658	96	1+
228.89268	1012	1+
228.94304	18452	1+
228.99629	214	1+
229.10077	148	
229.21921	124	1+
230.07729	112	
230.79010	158	1+
230.89007	6418	1+
230.98137	114	
231.11292	126	1+
232.88518	680	1+
234.14316	150	
235.11754	726	1+
237.05785	118	
237.12200	148	
238.21453	168	
239.06912	134	
239.13071	288	1+
239.24623	158	
240.13601	238	1+
240.89951	134	
240.92185	162	
240.93800	220	
240.96259	3658	1+
242.08085	284	1+
242.95912	2192	1+
244.03691	416	1+
244.95858	5698	1+
245.07749	200	1+
246.90599	180	
246.95345	6190	1+
247.02707	130	
247.24771	114	
248.90054	1650	1+
249.03788	246	
249.94864	128	
250.07541	250	1+
250.89888	196	
250.94838	514	1+
250.96961	286	1+
251.06337	176	1+
251.10838	452	1+
251.98488	156	
252.11237	376	1+
252.13765	182	
252.16876	128	
252.89273	138	
253.83896	212	
253.90652	578	1+
255.10943	180	
257.85534	180	1+
257.92360	184	1+
258.08297	116	
258.83682	306	1+
258.97353	860	1+
259.04039	198	
260.92094	188	1+
260.96958	1786	1+
261.15624	124	
261.22781	196	1+
261.83172	242	1+
262.99710	208	1+
263.07686	142	
263.10440	192	
263.90297	234	1+
263.97664	198	
264.12965	158	1+
264.96281	378	
264.97979	128	
265.97776	408	1+
266.08170	128	
266.86129	140	
266.89121	218	1+
267.24843	118	
267.78618	144	1+
267.97359	1236	1+
268.11142	286	1+
268.84490	134	
268.95679	148	
269.00083	128	
269.96948	1380	1+
270.42061	144	1+
270.99250	162	
271.84552	120	
273.84921	128	
273.94143	236	
274.22509	156	1+
274.93407	150	
275.05515	260	
276.84736	430	1+
278.00365	252	1+
278.13288	152	
278.79783	118	
279.06404	270	1+
279.10208	164	
280.10864	120	
280.26081	158	
280.79608	196	
281.82408	124	
281.99969	378	1+
282.09230	116	
282.12498	122	
282.91143	138	
282.93303	308	1+
283.01680	280	1+
283.04806	122	
283.84922	204	
283.98332	346	
284.05432	216	1+
284.08457	294	1+
284.85122	178	
284.98559	158	
285.84508	522	1+
285.88650	208	1+
288.06493	784	1+
288.13119	154	
288.63298	210	
289.03333	148	
289.85610	204	
289.87826	170	
290.86874	122	
291.00843	134	
291.86471	242	1+
291.97090	124	
294.86382	160	
295.87485	154	
296.15403	144	
296.95385	116	
297.07992	110	
298.08419	120	
298.80669	138	
299.11488	148	
300.18272	180	1+
300.79688	386	1+
301.11013	186	1+
301.79860	248	1+
301.86420	164	
301.99676	128	
302.22627	196	
302.24637	124	
302.86262	134	
302.94151	110	
302.99000	294	1+
303.04060	186	1+
303.14145	116	
303.22184	130	
303.80803	226	
303.85796	760	1+
303.88255	214	
305.80454	248	1+
305.90050	144	
306.28053	254	
307.13297	200	1+
307.20732	122	
307.29072	720	1+
307.89223	238	
309.87754	150	
310.04877	130	
310.88372	432	1+
310.94805	130	
310.99964	148	1+
311.02911	208	1+
311.15216	194	1+
311.86402	160	
311.88139	284	1+
313.88796	178	
313.95999	156	
316.15393	300	1+
316.26254	114	
317.04665	176	1+
318.13093	230	1+
318.18252	398	1+
318.84142	134	
318.93821	308	
319.08403	114	
320.22864	246	1+
321.09519	122	
321.28047	130	
321.80209	202	
321.87186	470	1+
322.92790	260	1+
323.01573	464	1+
323.13303	378	1+
323.30738	114	
324.01889	266	1+
324.23609	256	1+
324.32138	200	
326.15878	228	1+
326.86751	150	
326.96402	112	
327.10943	148	
327.85779	180	
327.88027	404	1+
328.19997	218	1+
328.93794	200	1+
329.96033	140	
332.08842	416	1+
333.17427	112	
333.87398	112	
334.16859	120	1+
335.90646	312	1+
336.94575	760	1+
338.19226	128	
339.04906	202	1+
339.82624	322	1+
340.90619	144	
340.93713	278	
341.13560	138	1+
341.17033	156	
341.93870	118	
343.08444	258	1+
343.99132	108	1+
344.19199	462	1+
344.28345	134	
344.92725	154	
345.13700	168	1+
345.20245	344	1+
347.23582	194	
347.99325	124	
349.12441	450	1+
349.16197	220	
349.32305	494	1+
349.77115	144	
350.10665	324	1+
355.04884	178	
357.05842	262	
359.10933	206	1+
359.18664	424	1+
361.04605	124	
362.20675	120	
363.21847	128	
365.28816	134	
365.35729	128	
365.38372	170	
367.13241	846	1+
367.18591	120	
367.24615	160	1+
367.33197	408	1+
368.19538	114	
368.42326	400	1+
END IONS

###FS:    #m/z: 336.94685 #charge 1+
###MS: 9
###MSMS: 11
BEGIN IONS
TITLE=Cmpd 8, +MS2(336.9469), 28.0-35.0eV, 0.2min #11
RTINSECONDS=12.67
SCANS=9,11
PEPMASS=336.94685	269174
CHARGE=1+
84.63753	106	
196.43862	94	
198.14629	156	
204.00794	116	
205.94856	162	
211.94507	13738	
212.00173	94	1+
212.16285	138	1+
212.87823	536	1+
212.94872	450	
213.94039	4608	1+
214.02934	106	
215.88727	492	1+
215.93708	338	
217.88662	128	
217.94183	150	
220.61624	110	
221.89769	114	
223.95981	182	
225.09416	246	1+
226.94502	154	
226.97140	122	
227.89560	166	
229.78128	134	1+
229.95545	9904	1+
230.07657	124	
230.88937	1162	1+
231.94987	5686	1+
232.89757	106	
233.04455	150	
233.89740	420	1+
235.08145	394	
235.94845	248	
237.00386	122	
238.01003	116	
239.07305	164	
239.14199	118	
240.04325	94	
240.99842	134	
242.95878	118	
245.03680	212	1+
245.90206	220	1+
246.05016	268	1+
246.12526	168	
246.97418	140	
247.96613	2886	1+
248.03380	256	
248.14596	114	
248.89825	1102	1+
249.04065	468	
249.96126	988	1+
250.01187	156	1+
250.13741	106	
250.65560	112	
250.91572	228	1+
251.78868	108	
251.83984	130	
251.95887	162	
251.97111	138	
252.10881	144	
252.14587	140	
252.83749	298	1+
252.97142	6522	1+
253.10604	98	
253.90523	274	1+
254.14578	150	
254.90553	160	1+
254.94046	138	
254.96717	2214	1+
255.07288	228	
255.10722	190	
255.85655	240	1+
256.04494	128	
256.07934	196	
256.96582	332	1+
257.05493	100	
258.91099	120	
259.07030	164	1+
259.16883	146	
261.90638	138	
262.08161	112	
262.14162	186	
262.82618	190	1+
263.05741	472	
263.23637	112	
263.97859	132	
265.01773	268	1+
267.84017	402	1+
268.15373	94	
268.17464	180	
269.00250	108	
269.19059	160	
270.98137	1140	1+
271.13455	146	
271.91582	158	
272.93223	136	
272.95278	118	
272.98076	484	1+
273.06641	114	
273.09051	104	
274.09580	94	
275.06171	112	
275.43541	98	
275.89998	248	1+
276.83187	312	1+
277.07361	262	
277.64241	98	
277.96386	104	
278.95543	116	
279.10689	196	
279.26773	96	
280.62352	96	
282.05256	110	
282.99615	98	
283.04288	180	
284.84472	194	1+
285.02934	144	
285.03267	168	
285.12841	102	
286.03336	194	1+
286.70966	98	
286.92068	128	
287.06461	222	1+
287.12440	270	1+
287.26130	100	
287.87236	236	1+
288.08404	100	
289.90203	140	
290.16628	140	
290.86436	132	
290.95416	178	1+
290.97571	122	
291.06024	780	1+
291.18056	132	
291.92418	190	1+
292.00466	106	
292.06192	642	1+
292.10198	118	
292.16331	326	1+
292.87809	106	
293.87389	158	
293.99435	110	
294.11286	288	1+
294.17640	386	1+
294.66802	146	
294.93587	166	
295.04402	240	1+
295.99556	148	
296.97906	116	
299.05903	394	1+
299.89471	144	1+
300.19521	120	
300.87420	166	
301.31007	98	
302.14554	188	1+
303.28911	102	
303.77401	148	
303.81041	174	1+
305.15385	122	
305.78018	136	
306.00688	224	1+
306.07761	150	
306.27185	110	
307.07724	116	
307.30888	158	
307.80289	148	
308.29693	144	
308.80811	114	
309.32590	160	
309.87844	346	1+
310.82311	164	
312.02922	184	1+
312.86228	108	
314.26911	98	
315.15544	160	
318.05473	122	
318.96632	106	
319.08666	290	1+
320.15841	172	
320.29517	128	
321.10255	108	
321.22682	134	
321.42520	108	
322.11895	124	
323.23805	210	
324.89244	264	
325.89538	112	
327.16554	94	
327.80110	98	
328.88750	290	1+
330.59053	98	
331.14856	162	
331.18378	122	
331.93797	94	
333.17742	130	
333.80647	94	
334.23266	114	
336.32420	162	
336.34431	170	
336.76985	124	
336.99631	134	
337.09696	114	
337.17738	652	1+
337.33790	112	
337.35894	262	1+
338.09134	130	
341.04446	100	
341.06514	96	
END IONS

###FS:    #m/z: 507.84713 #charge 1+
###MS: 9
###MSMS: 12
BEGIN IONS
TITLE=Cmpd 9, +MS2(507.8471), 28.2-35.2eV, 0.3min #12
RTINSECONDS=13.442
SCANS=9,12
PEPMASS=507.84713	233510
CHARGE=1+
191.95573	222	
199.88574	338	1+
213.15843	840	1+
216.89204	394	1+
217.89267	388	1+
217.95528	222	
223.02033	280	1+
226.11621	224	
227.05683	194	1+
230.85152	356	1+
232.84744	236	1+
233.85362	154	1+
235.14277	2504	1+
235.90115	244	1+
238.93460	204	1+
240.08402	216	
240.99133	178	1+
243.07736	176	1+
244.04167	276	1+
244.12995	450	1+
245.00124	272	1+
245.11173	414	
245.97107	254	1+
246.07621	196	1+
247.03052	278	1+
248.09015	218	1+
248.12524	292	1+
248.85727	430	1+
248.93732	246	1+
249.15831	1440	1+
249.88168	168	
250.97087	386	
251.85723	176	1+
252.11729	176	
253.12759	220	
254.09220	264	1+
254.15796	222	1+
254.92028	346	1+
256.98650	200	1+
257.85736	538	1+
257.89286	288	1+
257.91184	238	1+
259.09989	162	
260.85109	194	1+
261.92673	288	1+
262.13650	6100	1+
262.92813	192	1+
262.96886	212	1+
263.11149	258	1+
263.94740	292	1+
264.03635	188	1+
266.16987	212	
266.86976	414	1+
267.04429	156	1+
267.20091	196	
268.95449	166	
269.11248	252	1+
269.86191	736	1+
269.96843	210	1+
270.94829	160	1+
271.79136	192	
271.87202	738	1+
272.85408	1130	1+
272.89047	260	1+
274.80131	254	
274.85181	178	
275.79601	236	1+
276.05290	212	
276.97896	184	
277.02010	144	1+
277.15346	2844	1+
277.88563	228	
278.88468	182	
279.00094	166	1+
279.13675	518	1+
280.84920	318	1+
281.07472	168	1+
281.22166	394	1+
281.85102	182	1+
282.02946	348	1+
283.87109	504	1+
284.19592	1154	1+
284.56392	156	1+
284.87720	366	1+
284.90707	224	1+
285.91004	158	1+
285.94381	644	
286.13803	1356	1+
286.16378	204	1+
288.86809	418	
288.96534	334	1+
289.88183	1910	1+
290.86854	2484	1+
291.80246	202	
291.92110	246	1+
291.94511	464	1+
292.14708	220	
292.94769	394	1+
293.24391	158	1+
293.87401	5388	1+
294.09264	146	1+
294.94690	302	1+
294.98478	228	1+
295.01671	176	1+
296.14849	624	1+
296.86273	208	
296.88157	1042	1+
297.15536	414	1+
297.81849	176	
297.85322	328	1+
297.90185	172	
297.96631	312	1+
298.10941	280	1+
298.13586	270	1+
298.80313	228	1+
298.87915	770	1+
299.92168	550	1+
299.95577	304	1+
300.85818	1152	1+
300.99721	408	1+
301.51248	164	1+
301.87712	192	
302.09394	236	1+
302.14957	410	1+
303.15054	276	1+
303.95466	340	1+
303.99349	518	1+
304.88045	262	
304.99413	364	1+
305.85120	420	1+
306.80069	308	1+
306.92749	252	1+
307.28696	574	1+
307.88961	2152	1+
307.97672	212	1+
308.14478	1056	1+
308.29055	374	1+
308.87579	630	
309.32594	174	1+
309.87093	706	1+
309.88897	1888	1+
309.95760	166	
310.30784	236	
310.97138	370	1+
310.98519	200	
311.14359	168	1+
311.88341	13174	1+
311.97666	290	1+
312.00814	248	1+
312.22625	1220	1+
312.85089	192	
312.95684	218	1+
313.96109	178	1+
314.09922	194	
314.86607	896	
315.16336	398	
315.85713	388	1+
316.16677	280	
316.28853	198	1+
316.86194	332	1+
316.89043	988	1+
317.05268	396	1+
317.82624	266	1+
318.86032	296	
318.88619	200	
319.87205	184	
320.92105	202	
321.86677	224	1+
321.97388	166	
322.03520	292	1+
322.17071	182	
322.21549	236	1+
323.00654	316	1+
323.08371	220	
323.85734	740	1+
324.14285	162	
324.38026	410	1+
324.41704	170	
324.85930	502	1+
325.38432	320	1+
325.81062	182	1+
325.90300	510	
326.13305	182	
326.24274	3928	1+
326.89793	290	
327.05939	178	
327.87094	1682	1+
327.89593	530	
328.05350	372	1+
328.86955	1034	1+
328.89491	450	
329.15781	334	1+
329.89495	812	
329.95584	252	1+
330.14564	168	
330.16191	204	1+
330.82758	206	1+
330.87816	624	
330.89950	510	
330.99217	476	1+
331.02601	196	
331.08740	168	1+
331.19946	598	1+
331.80765	258	1+
331.89115	630	
332.87400	688	
332.90385	1108	
332.95463	200	
333.13353	186	
333.17597	7288	1+
333.87256	608	1+
333.98767	112	1+
334.36843	278	1+
334.89630	1508	1+
335.82174	186	1+
335.94170	334	1+
336.10736	220	1+
336.87442	544	1+
336.88682	522	1+
336.90440	230	
336.97823	216	
337.17690	290	1+
338.12947	292	1+
338.24502	202	1+
338.29829	144	1+
338.44864	162	
339.05712	260	1+
339.88331	494	1+
341.90529	184	
343.87367	184	
343.88783	166	
344.06680	192	1+
344.90975	178	
345.09098	240	1+
346.06673	174	
346.88151	238	
347.13434	212	1+
348.09195	296	1+
348.13760	184	1+
348.85499	254	1+
348.89424	194	
349.02819	288	1+
349.17113	304	1+
349.37262	312	1+
349.76345	202	1+
349.99563	230	1+
350.06782	542	1+
350.12963	302	1+
350.89032	324	
350.91612	276	
350.96597	248	1+
351.88946	202	
351.91110	188	
352.17009	310	1+
352.26154	192	
352.91333	512	
352.94388	180	
353.01717	290	1+
353.91143	310	
354.79401	220	1+
354.91430	488	1+
355.07255	202	
355.26870	230	
355.89854	260	
356.89888	246	1+
356.95412	250	1+
357.11752	182	1+
357.77953	336	1+
358.19623	170	
358.78245	286	1+
358.83643	248	1+
359.27362	134	1+
359.83842	166	1+
359.89182	214	1+
360.11349	236	1+
360.95420	424	1+
361.87202	206	1+
362.36120	178	1+
362.84259	314	1+
363.71958	168	1+
364.06473	170	
364.70254	168	1+
364.84528	252	1+
365.00609	198	1+
365.05448	300	1+
365.14129	302	1+
365.78320	300	1+
366.14567	218	1+
366.18368	264	
366.84013	2322	1+
367.71192	696	1+
367.88505	402	1+
368.07797	236	1+
368.89627	366	1+
369.07957	152	1+
369.13302	306	1+
370.38010	194	
370.78428	386	
371.39170	196	
371.72148	264	
372.04138	452	1+
372.71504	582	1+
373.16881	186	
373.21318	172	
373.71795	436	1+
373.74261	170	
373.83228	366	1+
374.80146	258	1+
374.87846	164	
375.36193	348	1+
375.79779	364	1+
376.12567	186	1+
376.22251	3490	1+
377.63341	252	1+
377.91512	262	1+
378.01268	376	1+
378.63860	162	1+
378.92387	226	1+
379.80074	294	1+
379.88653	308	1+
380.85760	548	1+
380.89075	264	1+
381.08661	372	1+
381.12275	444	1+
382.24638	202	
382.85456	228	
382.95320	224	1+
382.99731	256	1+
383.03702	224	1+
383.11987	178	
383.26312	622	1+
383.86333	196	
384.85050	4616	1+
384.89362	198	
385.22067	202	
385.97232	226	1+
386.17070	262	1+
386.80301	188	
387.85481	518	1+
388.00969	394	1+
388.38587	310	1+
388.79136	460	1+
389.20184	224	
389.87034	278	
389.89030	272	
390.23432	188	
390.84166	692	
390.86652	310	
391.80194	492	1+
391.83956	554	1+
392.86579	2460	1+
393.19823	222	1+
393.39465	242	1+
393.80256	544	1+
394.01185	298	1+
394.04598	230	1+
394.77935	456	1+
394.83047	422	1+
394.85679	1002	1+
394.87862	204	
394.90770	274	1+
395.12972	632	1+
396.13077	506	1+
397.27965	374	1+
397.31581	474	1+
398.84762	188	
398.87062	196	
399.02925	358	1+
399.22311	1504	1+
399.86511	462	1+
399.98844	252	1+
400.16142	412	1+
400.86926	308	1+
401.08102	154	1+
401.75080	242	1+
401.91758	282	1+
402.12284	238	1+
402.74170	328	1+
402.86734	2170	1+
403.01368	198	1+
403.08771	156	1+
403.74308	270	1+
403.87176	1614	1+
404.81017	292	1+
404.90356	186	
405.06514	208	1+
405.21347	236	1+
405.72442	182	
405.73768	338	1+
405.87129	1078	1+
406.13057	334	1+
406.23561	342	1+
407.86664	7762	1+
408.11215	276	1+
409.08358	332	1+
409.72653	554	1+
409.92812	140	1+
410.08737	240	1+
410.22093	188	
410.72925	334	1+
410.84744	586	1+
410.87468	1654	1+
410.98113	200	1+
411.15204	168	
411.81045	1116	1+
412.04768	170	
412.73444	188	
412.84707	840	
412.87404	486	
413.07547	616	1+
413.17936	214	
413.87635	304	
414.19045	366	1+
414.23482	648	1+
414.87830	176	
414.92768	206	1+
415.19754	246	1+
415.87524	706	1+
416.87821	558	1+
419.13777	326	1+
419.26401	218	1+
421.88199	2076	1+
422.12264	302	1+
422.85546	186	
424.87170	270	
425.14492	412	1+
425.31239	544	1+
425.73407	194	
425.83179	346	1+
425.88102	1000	
426.08026	202	1+
426.83280	214	1+
426.86291	2082	1+
426.93795	206	
427.19693	190	1+
427.73023	332	
428.09583	386	1+
428.75016	338	
428.81223	300	1+
428.88700	2714	1+
429.04253	216	1+
429.07268	460	1+
429.74081	212	
429.81835	198	1+
430.74231	780	
430.87256	1740	1+
431.87193	1100	1+
432.24468	6878	1+
432.70971	156	1+
432.93695	174	1+
433.21686	224	1+
433.79882	192	1+
434.28087	292	1+
434.88867	314	
435.86521	424	1+
436.15054	422	1+
436.69815	156	1+
437.04518	200	1+
437.15394	320	1+
437.78452	148	1+
438.18552	226	1+
439.18866	156	1+
439.73084	154	1+
439.89332	1254	1+
440.14751	200	
440.96063	230	1+
441.89122	436	
442.09708	174	1+
442.15344	624	1+
442.22771	236	
443.87575	212	
444.15122	426	1+
444.28761	204	
444.87343	3418	1+
445.19907	162	
445.39058	224	1+
446.30149	300	1+
446.89979	564	1+
446.94963	150	1+
447.25806	254	
447.30167	370	1+
447.80541	206	1+
447.96888	240	1+
448.06056	200	1+
448.84124	168	
448.89421	322	
449.87951	1130	1+
450.96238	212	1+
451.25594	154	1+
451.40768	148	1+
451.88309	214	1+
451.90899	442	1+
452.25486	186	1+
452.33692	212	
452.76379	202	1+
457.25120	136	1+
457.28192	212	1+
457.76463	218	1+
457.90266	846	1+
459.26372	124	1+
460.16617	602	1+
460.22336	208	
460.95285	172	1+
461.31004	382	1+
462.16322	346	1+
462.78021	202	1+
462.88574	838	1+
464.18022	300	1+
465.15364	222	1+
466.68741	216	1+
467.37651	222	1+
467.73233	188	1+
467.89164	1380	1+
468.11175	158	1+
468.20241	172	1+
468.21564	162	1+
468.78428	212	
471.93635	206	1+
474.23786	262	1+
474.28192	500	1+
474.98697	200	1+
475.28889	480	1+
475.92609	146	1+
479.20057	204	1+
480.92512	176	
481.79866	194	1+
484.84556	188	1+
485.14433	142	1+
485.31081	216	1+
485.33698	458	1+
485.90068	712	1+
486.34219	380	1+
487.37592	254	1+
487.79738	158	1+
489.30854	1090	1+
489.44842	300	1+
491.63124	156	1+
492.48178	236	1+
493.35557	174	
495.79667	270	1+
496.35165	256	1+
498.29514	432	1+
499.23733	168	1+
499.59963	176	1+
499.76392	174	
499.79582	242	1+
501.08374	140	1+
502.22564	200	1+
502.74828	198	
503.26886	392	1+
503.35393	5576	1+
503.43375	514	1+
503.51278	124	1+
504.00580	232	1+
504.22653	254	1+
504.27584	392	1+
504.40500	292	1+
504.43664	354	1+
504.47697	298	1+
504.80830	140	1+
505.01171	196	1+
505.23153	182	1+
505.34521	282	
505.47460	182	1+
506.33387	158	1+
506.40233	168	1+
506.80190	202	1+
507.27201	362	1+
507.42777	182	1+
507.45166	284	1+
507.48231	168	
507.75130	124	1+
508.06798	178	1+
508.70056	102	1+
509.29028	228	1+
509.44218	170	1+
509.48201	342	1+
509.86241	298	1+
510.09022	172	1+
511.22885	146	1+
511.30206	192	1+
511.33984	128	1+
512.30194	140	1+
512.91478	118	1+
END IONS

###FS:    #m/z: 322.93064 #charge 1+
###MS: 13
###MSMS: 14
BEGIN IONS
TITLE=Cmpd 10, +MS2(322.9306), 28.0-35.0eV, 0.3min #14
RTINSECONDS=17.1415
SCANS=13-14
PEPMASS=322.93064	3532792
CHARGE=1+
186.93425	90	
189.91608	96	
191.95609	446	
192.89270	142	
193.88541	214	1+
196.87960	92	
199.10663	96	
201.04433	132	
202.94727	94	
204.00962	118	
205.95013	234	
206.17174	88	
209.12600	322	1+
211.11672	158	
212.88285	312	1+
215.02666	132	
215.88630	438	1+
219.11405	92	
220.86686	226	
221.94208	96	
222.95494	808	1+
223.01048	96	
223.95934	564	1+
224.01459	114	
224.63588	96	
226.55049	100	
227.09469	90	
227.93169	410	1+
228.90454	98	
230.84473	190	
230.90705	190	
231.13954	118	
231.88369	102	
232.95451	94	
233.89757	218	
235.11879	270	
235.82408	154	
237.55052	128	
237.82750	198	1+
238.87676	142	
239.07673	176	
239.79290	252	
240.17838	94	
240.82379	118	
240.90206	98	
240.94073	630	1+
240.96413	426	
242.82016	304	1+
242.94223	1028	1+
243.88067	702	1+
244.94079	212	
245.94450	100	
246.12450	162	
246.15799	166	
246.66507	98	
246.97565	570	1+
247.11636	332	1+
247.85070	96	
248.03114	90	
248.93889	94	
248.97543	140	
249.04083	100	
249.93384	88	
249.96786	276	1+
250.65522	156	
250.89801	122	
251.10896	102	
251.78802	94	
251.92358	120	
252.12101	236	1+
252.33627	92	
252.88946	130	
254.14654	136	
254.83975	134	
255.10507	152	1+
256.88194	90	
256.96270	96	
257.73674	94	
258.05661	192	1+
258.83221	180	
258.89440	168	
259.13960	190	1+
259.16073	326	1+
260.03744	212	1+
260.16157	224	1+
260.21253	92	
260.58338	88	
260.82397	508	1+
261.20207	112	
261.89591	214	
262.08694	122	
263.98162	92	
266.86429	118	
266.99921	232	
267.93680	298	1+
267.99538	366	1+
268.17628	264	1+
268.96407	194	
269.02831	88	
271.91773	132	
272.13632	144	
272.82126	152	
273.13707	184	
273.79411	144	
274.15436	98	
274.80758	92	
275.08908	142	
276.17119	106	
276.83601	124	
276.87081	136	
276.89211	90	
277.09399	140	
278.03661	146	
278.08729	844	1+
278.81209	118	
279.09211	720	1+
279.11765	90	
279.89967	112	
279.98419	92	
280.14363	158	
281.15733	118	
281.25716	110	
282.27767	168	
283.07473	300	
283.27494	112	
283.79347	164	
283.86730	160	
284.02179	218	1+
284.29355	776	1+
285.19831	230	1+
286.26296	92	
286.91882	292	1+
289.15201	218	1+
289.88680	122	
290.80017	368	1+
290.86188	140	
291.73788	104	
291.80408	310	1+
291.81817	100	
291.87947	194	
292.06040	178	
292.86900	354	1+
293.18710	98	
294.18126	200	
294.83561	98	
294.85704	160	
295.07849	102	
295.81904	96	
297.12884	146	
298.01726	100	
298.30798	90	
298.82685	144	
299.02948	98	
300.72409	156	
302.14784	260	
304.87113	88	
306.13201	206	
306.82758	112	
307.15106	90	
307.79739	104	
307.86553	102	
307.89399	100	
308.29228	566	1+
308.88440	108	
310.30913	256	
310.82919	88	
310.87800	100	
311.02290	112	
311.88820	170	
312.80146	160	
312.87207	130	
313.03188	368	1+
313.25354	102	
314.88453	158	
315.41292	110	
317.08070	130	
318.59396	92	
320.16012	214	
321.04453	98	
321.16185	110	
322.04700	114	
323.11091	118	
323.23945	978	1+
324.20151	120	
324.28996	134	
324.89311	342	1+
325.93863	112	
327.11019	132	
327.88531	128	
328.32020	138	
END IONS

###FS:    #m/z: 340.94133 #charge 1+
###MS: 13
###MSMS: 15
BEGIN IONS
TITLE=Cmpd 11, +MS2(340.9413), 28.0-35.0eV, 0.3min #15
RTINSECONDS=17.9145
SCANS=13,15
PEPMASS=340.94133	1820356
CHARGE=1+
67.92573	98	
192.92584	94	
204.02972	112	
206.94914	108	
209.08399	106	
213.87818	254	
213.94011	2702	1+
215.88814	572	1+
215.93814	668	
217.88263	442	1+
217.93803	138	
220.89577	100	
221.89224	134	
222.53731	94	
224.98161	142	
229.19872	104	
229.88574	334	1+
231.12215	140	
231.95041	2654	1+
232.89144	114	
233.89731	1044	1+
233.94894	654	1+
235.11826	182	
235.94884	442	1+
237.11487	136	
238.05048	256	1+
238.13507	110	
239.22909	260	1+
239.80271	144	
239.87654	242	1+
239.93112	98	
240.03653	142	
240.23279	172	1+
240.88033	204	1+
240.96408	196	
241.89723	106	
243.82887	148	
244.04136	218	
244.95971	94	
244.97254	128	
245.95506	102	
246.49418	210	1+
246.65973	160	
247.06318	138	
247.94525	94	
249.04203	124	
249.13257	142	1+
249.90373	130	
249.96177	778	1+
250.21343	112	
250.65783	148	
250.89751	118	
250.99580	100	
251.14180	116	
251.96042	184	
252.13750	96	
252.97836	102	
253.01820	98	
253.23259	148	
253.84844	96	
253.89733	194	1+
254.94611	114	
254.96658	1956	1+
255.07451	146	
255.08833	134	
256.91355	134	
256.96534	406	1+
258.56747	102	
258.91031	96	
258.96506	212	
259.89066	250	
259.96000	288	
260.92138	160	1+
261.13441	150	1+
262.16140	110	
263.92356	138	
264.65666	96	
265.01838	186	
266.24751	130	
266.99879	314	1+
267.13846	134	
267.97257	150	
268.13968	100	
268.17881	184	
268.86456	116	
271.84772	284	1+
272.93467	272	
272.96473	108	
272.98247	120	
273.04767	108	
273.79484	234	1+
275.80936	118	
276.84898	180	
276.97699	130	
277.95945	134	
278.80987	96	
278.84780	264	1+
278.98828	122	
279.10219	146	
280.87249	126	
282.05985	116	
282.36005	98	
283.02922	272	1+
283.86664	170	
286.11111	102	
286.17130	106	
286.87020	112	
286.91357	124	
287.00838	108	
287.08656	104	
288.13248	114	
288.79264	146	
289.78692	96	
289.88435	198	1+
289.95498	114	
290.00701	172	
290.14508	134	
290.79190	280	
291.80625	132	
291.87557	418	1+
292.95482	232	1+
293.02246	106	
293.08191	148	
293.85133	174	
294.16130	98	
294.81162	138	
295.17296	94	
295.87417	106	
295.99406	398	1+
296.32835	110	
296.82890	108	
296.87469	270	1+
296.96861	328	1+
298.08206	388	1+
298.94906	130	
299.67352	104	
300.14700	204	1+
300.86228	152	
300.87781	122	
300.91867	204	1+
301.51881	96	
302.05716	212	1+
302.17157	102	
302.94471	110	
303.06466	272	1+
303.80570	124	
304.12811	192	1+
304.77570	116	
305.95859	254	1+
306.96044	212	1+
307.08427	190	
307.30318	158	
307.80344	120	
307.89596	136	
308.29166	344	
308.87729	142	
309.32254	190	
310.20193	152	1+
310.87619	210	
311.88329	94	
312.02529	592	1+
312.80188	126	
312.87126	98	
313.88605	148	
315.87222	102	
315.92136	94	
317.78566	94	
319.86225	96	
321.67840	98	
322.14229	224	1+
322.64820	106	
322.89497	114	
323.01501	106	
323.23800	338	1+
323.88609	136	
324.89000	344	1+
324.94986	110	
326.18230	116	
328.18945	114	
328.81819	128	
328.88611	126	
332.12476	102	
332.93545	96	
333.32560	122	
333.78907	98	
336.80606	154	
337.25900	128	
337.35648	128	
338.07926	138	
339.15404	140	
341.25547	158	
341.89302	132	
343.05449	94	
343.18520	238	1+
343.20909	142	
343.90088	100	
END IONS

###FS:    #m/z: 507.84727 #charge 1+
###MS: 13
###MSMS: 16
BEGIN IONS
TITLE=Cmpd 12, +MS2(507.8473), 28.2-35.2eV, 0.4min #16
RTINSECONDS=18.686
SCANS=13,16
PEPMASS=507.84727	304884
CHARGE=1+
197.89246	234	
199.88860	248	
209.94440	176	
213.15734	812	1+
217.89554	298	1+
224.97678	220	
226.06570	268	1+
230.85009	578	1+
230.89149	242	
232.07206	192	
233.93979	200	1+
235.14302	1602	1+
235.87978	146	1+
235.90056	288	1+
235.91718	202	1+
238.06546	350	1+
238.09436	220	
240.07837	392	1+
244.08213	210	1+
244.13196	274	
245.11284	398	1+
248.12137	256	1+
248.85679	184	
249.03989	178	
249.08163	304	1+
249.15834	1412	1+
250.96955	188	
251.15179	188	
252.85005	168	
254.06717	240	1+
254.42187	164	
255.87867	260	1+
258.06411	238	1+
259.85483	306	1+
262.13683	4814	1+
262.25588	80	1+
262.36842	244	1+
263.95105	310	1+
264.38100	250	1+
264.87940	196	1+
265.04972	222	1+
266.09499	494	1+
266.16646	230	
266.86864	192	
267.13308	266	1+
268.97253	182	
270.86206	220	
271.87842	736	1+
272.82388	168	
272.85569	462	
273.85355	652	1+
274.07070	344	1+
274.96455	188	1+
276.85259	182	
277.15268	2004	1+
277.89711	284	
278.12934	384	1+
279.10343	378	1+
280.94174	206	1+
281.37885	376	1+
281.87430	378	1+
281.96646	214	
282.03402	288	1+
284.19585	924	1+
284.87523	234	
285.10102	240	1+
285.16909	116	1+
285.79323	264	1+
285.93845	640	1+
286.13675	630	1+
286.79652	182	1+
286.82474	266	1+
286.87007	188	
287.03765	270	
287.82726	210	1+
287.84417	340	
287.94105	210	
288.87151	492	
289.79416	190	1+
289.88060	1194	
289.99168	264	1+
290.13217	292	1+
290.86513	2326	1+
290.99601	214	1+
292.11734	370	1+
293.11954	292	1+
293.87480	5734	1+
295.09972	304	1+
295.14667	340	1+
295.18054	172	
295.81294	156	1+
296.04575	226	1+
296.85845	378	1+
296.88153	704	1+
296.92807	222	1+
296.97204	182	
297.13262	206	1+
297.90130	322	1+
297.95882	176	
298.80854	262	1+
298.85570	286	
298.87693	954	1+
298.96607	402	1+
300.85542	324	1+
300.87296	448	1+
300.91029	202	
301.14940	232	1+
301.90792	278	1+
302.86473	306	
303.87122	220	
303.98762	288	1+
304.95625	186	1+
305.02901	146	1+
306.12427	220	
306.16229	206	1+
306.98395	176	1+
307.89218	1482	
308.14174	546	
308.87979	1906	1+
308.93546	238	1+
309.15241	1252	1+
309.86996	760	
309.89064	1038	1+
309.99274	352	1+
310.15767	888	1+
311.18587	278	1+
311.36718	306	1+
311.79925	240	1+
311.88415	9156	1+
312.02998	202	1+
312.08421	320	1+
312.17034	294	
312.22695	900	1+
312.97031	246	1+
313.08777	238	1+
314.13243	442	1+
314.86551	778	1+
314.88931	1126	1+
314.95475	252	1+
315.02094	210	1+
315.16386	330	1+
315.82604	578	1+
316.86507	592	
316.89028	402	
317.88378	822	1+
317.99431	184	1+
318.05494	168	
318.88520	544	1+
318.96443	208	1+
319.85943	166	
319.94635	320	1+
320.05292	184	1+
320.88185	212	
320.92495	172	
321.99047	260	
322.12238	132	1+
322.96770	200	1+
323.85547	284	
324.17526	268	1+
324.98827	442	1+
325.02272	230	1+
325.87723	246	
325.89834	1248	1+
325.98964	322	1+
326.24294	3232	1+
327.88217	752	
328.00757	226	
328.08369	168	
328.37947	294	1+
328.86920	814	1+
329.19324	250	1+
329.89855	828	
330.16469	184	
330.88618	300	
331.17214	202	
331.84018	198	1+
331.89244	614	
332.87891	1110	1+
332.90270	794	
332.94615	230	1+
333.17459	5692	1+
333.86932	246	1+
334.77745	116	1+
334.89972	832	
335.84206	402	1+
335.88748	504	
336.02063	372	1+
336.47430	184	1+
336.88511	800	1+
336.91254	182	
336.94319	352	
337.02567	316	1+
337.14031	194	1+
338.14386	224	1+
338.92164	164	
339.05130	186	
339.89011	222	
340.00472	286	1+
340.04138	136	1+
340.07478	220	1+
341.07324	142	1+
342.77481	294	1+
343.15921	194	
343.80653	184	
343.87514	330	
343.88736	268	
344.01253	222	1+
344.07265	224	1+
344.85062	296	1+
344.90540	200	
345.89908	354	1+
346.88897	218	1+
347.13155	208	1+
348.19818	192	
348.78997	188	1+
348.92128	402	1+
350.01938	302	1+
350.14939	180	
350.57397	100	1+
350.88734	642	1+
350.90701	224	
350.96031	470	1+
351.06904	364	1+
351.38086	168	1+
351.83618	166	
352.91118	702	1+
353.21160	358	1+
353.85229	276	
353.98001	164	1+
354.01648	204	1+
354.40406	176	
354.84791	168	
354.90136	248	
355.18237	180	1+
355.26544	428	1+
355.41697	314	1+
355.88945	190	
355.92607	220	
356.01504	252	1+
356.20730	204	1+
357.19625	444	1+
357.79317	366	1+
357.83443	294	1+
358.06940	246	1+
358.20101	374	1+
358.79590	306	1+
360.84455	224	
361.77583	196	1+
362.01027	290	1+
362.91928	308	1+
363.17572	198	1+
364.41071	186	
364.90442	162	1+
365.11487	242	1+
365.93157	254	1+
366.78296	382	1+
366.84213	1610	1+
367.00188	202	1+
367.05741	286	1+
367.08594	284	1+
367.14362	216	
367.70847	536	
368.70903	626	1+
368.81633	214	1+
368.84096	668	1+
368.89403	558	1+
369.84526	384	1+
370.78903	336	1+
371.09042	184	1+
371.22970	264	1+
371.34953	222	1+
371.72377	234	1+
371.84499	316	1+
372.37697	194	
372.87256	424	1+
373.14925	184	1+
373.72113	450	1+
374.81727	352	1+
375.90546	402	1+
376.22211	2234	1+
376.73187	256	1+
376.90728	290	1+
376.92934	172	1+
377.13378	180	1+
377.95079	196	1+
378.38919	288	1+
378.79585	150	1+
379.73301	444	1+
380.71810	454	1+
380.73474	302	1+
380.86003	354	1+
380.89356	164	
381.10254	166	
382.06514	248	1+
382.85762	262	1+
383.12309	376	1+
383.26515	564	1+
384.70750	198	1+
384.81509	282	1+
384.85080	5480	1+
384.89385	468	1+
385.06261	208	
385.21367	368	1+
386.87160	300	
386.91889	210	1+
387.15880	176	
387.89401	190	1+
388.79512	586	1+
389.18175	456	1+
389.20137	256	
389.39466	198	
389.71405	188	
389.73492	178	
389.86776	326	
390.05642	202	
390.12996	196	1+
390.18845	310	1+
390.84126	914	
391.80634	166	
391.84150	528	
391.90972	328	1+
392.08111	706	1+
392.86493	1418	1+
393.08860	532	1+
393.70871	268	1+
393.74048	314	1+
393.79899	176	
394.16981	232	1+
394.71301	216	1+
394.79669	408	1+
394.83764	324	
395.83772	182	
395.86948	260	
396.39609	216	1+
396.72401	330	1+
397.27957	538	1+
397.31331	398	1+
397.80605	258	1+
397.87083	194	
398.80256	260	1+
398.86953	254	
399.19420	250	
399.21964	818	1+
399.86657	192	
400.03083	250	1+
400.68961	176	1+
400.91321	180	1+
402.09101	296	1+
402.86728	2672	1+
403.23081	164	
403.82770	260	1+
403.87126	1954	1+
404.10084	208	1+
404.21127	408	1+
404.86279	250	
405.16870	184	1+
405.87226	962	
405.98889	196	
406.73122	270	1+
406.85567	346	
407.23112	170	1+
407.86620	9736	1+
407.96630	164	1+
408.92542	212	
408.94533	250	1+
409.06790	370	1+
409.15478	162	
409.72711	984	1+
409.74549	172	
409.81721	552	1+
409.91792	300	1+
410.00756	234	
410.25205	154	1+
410.73328	592	1+
410.84288	434	
411.18112	156	1+
411.80892	840	1+
411.86164	240	
412.00214	218	1+
412.73227	382	1+
412.84809	1120	1+
412.87568	904	1+
412.89532	180	
413.08080	462	1+
413.22022	248	1+
413.24099	166	
413.81319	194	
413.88062	656	1+
415.13455	212	1+
415.19466	340	1+
415.30319	190	1+
415.54842	112	1+
415.72807	250	1+
415.80426	232	
415.89440	162	
416.22444	336	1+
416.88122	236	
417.35701	276	1+
417.85223	258	1+
417.86881	176	1+
419.26829	248	1+
420.37261	296	1+
421.13351	266	1+
421.88255	1032	1+
422.04930	288	1+
423.87874	524	
424.14539	192	
425.31398	652	1+
425.76703	348	1+
425.88084	796	
426.16020	168	
426.34201	158	1+
426.86588	1582	1+
426.94336	322	1+
427.01613	164	1+
427.25384	226	1+
427.73435	676	1+
427.82914	280	
428.09298	248	1+
428.84748	418	1+
428.88749	2368	1+
429.02136	146	1+
429.06773	324	1+
429.18013	166	
430.74231	672	1+
430.86296	1340	1+
430.88317	630	
431.86738	956	1+
432.15951	222	1+
432.24416	4834	1+
434.85772	350	1+
434.88757	214	
435.00882	132	1+
436.88593	240	1+
437.14628	190	
438.14657	412	1+
439.14719	282	1+
439.89719	496	
440.82787	344	1+
440.89332	284	
441.89338	174	
442.15195	490	1+
442.87888	172	
444.81043	168	1+
444.87177	1526	1+
444.90204	260	
445.74307	580	1+
446.14032	262	1+
446.74596	362	1+
446.89880	368	1+
447.25797	402	1+
447.29598	252	
448.89529	418	
449.87881	562	1+
450.77421	262	1+
450.89749	176	
450.94848	164	1+
451.90167	520	1+
452.25831	222	1+
452.31120	272	1+
452.84472	168	
452.86978	240	1+
452.93897	176	1+
453.31267	180	1+
453.76111	318	1+
456.16454	192	
457.90326	926	1+
459.16276	386	1+
459.43383	202	1+
460.11996	184	1+
460.16754	328	1+
460.43949	144	1+
461.31275	204	
461.88231	628	1+
462.16427	198	
462.79062	146	1+
462.88463	604	1+
464.16374	394	1+
464.84070	280	1+
465.21793	168	1+
465.83945	220	1+
467.26489	168	1+
467.35369	308	1+
467.89006	1358	1+
468.77801	440	1+
469.90950	300	1+
470.01767	212	1+
470.17178	204	1+
470.74220	316	1+
470.77772	232	1+
470.85235	254	1+
470.89275	266	1+
474.39364	172	1+
481.76843	130	1+
481.92210	310	1+
482.81282	314	1+
485.89759	658	1+
486.84557	352	1+
486.89828	426	1+
487.79078	234	1+
488.85028	194	1+
489.30579	474	1+
491.30379	200	1+
491.78701	262	1+
496.34904	204	
498.29079	388	1+
498.79979	208	1+
499.73679	216	
502.42594	186	1+
502.81055	164	1+
503.35389	1922	1+
503.42838	160	1+
504.22973	442	1+
504.27374	242	1+
505.33461	200	
505.44097	450	1+
506.44673	304	1+
506.48208	96	1+
508.38742	362	1+
508.73853	214	1+
508.91938	254	1+
509.15944	168	1+
509.43174	344	1+
509.85053	222	1+
510.45667	176	1+
511.30203	246	1+
511.37033	198	1+
512.30305	176	1+
END IONS

###FS:    #m/z: 322.93070 #charge 1+
###MS: 17
###MSMS: 18
BEGIN IONS
TITLE=Cmpd 13, +MS2(322.9307), 28.0-35.0eV, 0.4min #18
RTINSECONDS=22.373
SCANS=17-18
PEPMASS=322.93070	3924354
CHARGE=1+
185.03027	92	
189.06428	92	
192.89039	152	
194.97532	144	
196.88259	176	
198.98926	98	
199.89647	100	
201.86757	94	
205.01835	92	
205.94899	256	
206.94788	118	
207.98485	210	1+
209.94443	134	
212.87766	92	
213.93244	92	
214.04197	92	
214.89767	112	
215.88772	252	1+
217.86999	180	1+
219.02877	140	
219.16482	114	
219.86429	428	1+
220.86631	360	1+
222.95281	664	1+
224.21476	106	
226.12525	160	
226.15638	94	
227.86081	132	
227.87960	106	
228.90592	102	
230.10711	98	
230.84890	170	
230.86057	198	
230.89230	88	
231.89639	104	
233.89426	438	1+
235.04137	112	
236.96381	90	
238.03008	88	
238.15222	88	
239.08125	128	
239.78500	120	
239.81870	388	1+
240.08031	152	
240.49626	88	
240.88215	178	
240.94104	672	
240.96378	354	
241.01122	196	1+
241.94091	2554	1+
242.20153	98	
242.94264	1560	1+
243.88282	332	1+
244.03769	114	
244.81841	108	
244.86823	114	
244.94057	354	1+
245.88787	126	
246.09451	112	
246.12423	202	1+
246.16202	142	
246.97412	270	
247.98222	172	
248.03606	88	
248.98731	98	
249.01923	150	
249.04239	112	
250.46905	106	
250.99825	94	
252.06719	112	
252.11431	306	1+
252.96927	118	
253.83360	160	
254.95055	126	
255.07057	92	
255.10685	292	
257.79723	230	
257.91213	96	
258.83192	264	
259.94828	98	
260.11657	148	1+
260.13619	96	
260.83039	154	
260.99417	92	
261.13834	222	1+
261.83216	174	
261.89374	222	
262.22551	88	
262.82951	220	
262.89144	138	
262.97563	494	1+
263.83417	126	
263.98054	360	1+
265.05825	126	
265.12036	96	
265.82927	212	1+
266.08656	90	
266.86764	100	
267.11257	130	
267.13559	204	1+
267.93577	140	
268.19131	92	
268.26289	138	
269.00484	168	
269.11296	108	
269.79879	400	1+
270.87341	92	
271.16158	106	
274.04862	92	
274.12485	122	
274.15734	178	1+
274.80789	116	
275.80414	250	1+
275.85933	92	
275.87691	130	
275.97028	118	
276.85683	246	1+
277.06961	340	
277.15403	198	
279.03344	98	
279.09162	334	
279.22757	148	1+
279.90574	204	1+
280.10115	224	
282.06803	130	1+
282.86254	152	
283.03605	98	
283.24045	110	
283.79192	280	1+
284.29311	732	1+
284.81082	154	1+
284.87632	110	
285.84454	148	
286.05933	88	
286.86768	154	
286.92056	180	
289.78541	154	
289.88424	128	
290.78607	182	
291.80294	220	1+
291.87156	124	
292.06408	150	
292.16508	126	
293.16206	128	
293.84961	108	
293.86424	96	
294.05587	88	
294.17713	114	
294.87415	110	
294.99049	122	
295.14076	98	
295.18221	102	
296.80821	182	
296.93123	108	
298.87620	88	
299.01810	112	
299.78352	192	
299.92565	166	1+
300.78466	96	
301.72126	114	1+
303.18656	90	
304.07908	196	1+
304.25594	116	
304.88718	104	
306.27846	138	
306.79470	250	1+
306.88345	94	
307.28628	100	
307.80628	310	1+
307.89170	142	
308.29792	250	1+
309.16380	102	
309.79728	230	1+
309.88744	116	
309.93413	90	
310.30810	392	
310.87870	436	1+
312.03097	164	
312.78537	140	
312.87749	168	1+
314.82172	280	1+
315.16112	136	
316.76730	116	
318.19962	122	
319.11354	100	
320.16193	472	1+
321.92775	96	
322.31075	98	
323.23934	516	
323.30576	106	
323.39434	90	
323.88958	716	1+
324.89297	434	1+
326.90430	168	
328.26254	190	
END IONS

###FS:    #m/z: 340.94145 #charge 1+
###MS: 17
###MSMS: 19
BEGIN IONS
TITLE=Cmpd 14, +MS2(340.9414), 28.0-35.0eV, 0.4min #19
RTINSECONDS=23.1455
SCANS=17,19
PEPMASS=340.94145	1934714
CHARGE=1+
188.93424	92	
194.97191	92	
196.88510	92	
205.94896	192	
207.87409	128	
209.94968	130	
211.94541	186	
212.87994	140	
212.95216	184	
213.87985	182	
213.90534	98	
213.93971	2722	1+
215.88800	696	1+
215.93897	820	1+
216.54814	90	
217.88229	484	1+
217.93666	330	
223.95928	138	
223.97536	120	
224.97496	128	
226.90597	116	
227.79008	104	
227.91825	98	
227.95004	138	
230.88861	750	1+
231.12234	156	1+
231.56904	152	
231.95042	3586	1+
233.56795	92	
233.89800	590	1+
233.94862	520	1+
235.89286	274	
235.94696	332	
237.94251	204	1+
238.85775	112	
240.96541	90	
242.94086	102	
243.54885	98	
243.79847	94	
244.03932	442	1+
246.01189	108	
246.97802	148	
247.06876	94	
247.97731	104	
248.90690	168	
249.96018	820	1+
250.43436	92	
251.15646	132	
251.91308	102	
251.96136	338	1+
252.84759	94	
253.09611	102	
253.45262	114	
253.96756	162	
254.93753	136	
254.96610	1754	1+
255.07570	296	1+
255.84264	92	
256.43888	146	1+
256.96439	648	1+
257.00431	246	1+
257.80223	108	
258.84156	126	
258.90625	114	
258.95903	148	
259.80677	104	
260.33929	94	
261.83417	234	1+
261.88991	130	
261.90202	98	
262.08184	92	
262.75654	92	
262.89460	128	
262.92626	122	
264.97353	114	
265.15003	92	
265.63847	108	
266.12511	120	
266.99851	132	
267.13603	246	
268.36899	98	
268.93073	104	
269.00341	294	1+
271.88480	102	
272.12345	100	
272.93612	204	
272.97733	146	
273.52901	112	
273.79562	358	1+
273.91962	112	
273.94692	240	1+
274.41911	94	
275.05690	174	
275.07907	254	1+
275.81364	372	1+
275.97450	194	1+
276.86222	118	
276.99364	110	
277.84050	102	
277.85731	304	1+
277.95761	138	
278.04318	90	
278.08233	94	
279.80074	174	
279.85032	226	1+
280.04289	230	1+
280.80958	98	
282.79475	284	1+
282.88882	124	
284.13416	126	
285.09641	98	
285.19604	172	
285.93538	146	
286.43333	100	
287.91671	94	
290.86893	144	
291.01566	124	
291.05355	100	
291.80610	458	1+
291.85483	202	1+
292.43265	94	
292.94385	102	
293.06719	120	
293.15910	174	1+
294.93343	198	1+
295.00256	94	
296.81036	246	
297.79688	112	
297.97574	158	
297.98653	136	
298.31222	120	
298.47320	98	
298.58159	102	
299.78425	272	
299.85677	146	
300.11130	144	
300.14327	116	
301.81271	122	
302.17466	314	1+
302.80396	92	
303.02555	200	1+
303.28026	92	
303.86269	96	
305.81559	142	
306.82748	110	
306.90150	154	
307.28321	124	
307.88283	128	
308.29717	368	1+
308.79882	130	
308.94898	100	
309.82473	92	
309.88509	136	
310.87716	410	
311.29855	92	
311.86044	146	1+
311.88302	290	
311.90104	98	
313.02924	368	1+
313.13109	274	1+
314.87495	122	
315.45445	90	
319.09969	218	
319.87084	112	
319.88789	204	
320.15680	96	
321.08172	170	
321.22278	92	
321.87949	120	
322.10652	140	1+
323.28644	290	1+
323.30850	160	
324.24484	118	
324.89380	130	
326.14686	162	1+
326.17422	228	1+
327.81201	352	1+
328.88183	190	
329.19230	130	
329.87677	94	
333.86613	120	
337.08895	134	
337.14633	148	
337.35267	136	
337.70356	114	
337.96999	104	
338.81799	160	
339.19232	106	
339.84314	94	
340.29954	136	
341.31876	120	
341.89870	248	1+
342.24636	102	
342.31397	208	
343.10193	92	
END IONS

###FS:    #m/z: 336.94685 #charge 1+
###MS: 17
###MSMS: 20
BEGIN IONS
TITLE=Cmpd 15, +MS2(336.9469), 28.0-35.0eV, 0.4min #20
RTINSECONDS=23.9175
SCANS=17,20
PEPMASS=336.94685	242136
CHARGE=1+
188.94954	94	
189.85960	128	
192.67581	106	
192.89067	160	
196.88388	104	
198.95607	100	
208.98188	184	
210.88026	326	1+
211.87096	102	
211.94506	11342	1+
212.87911	1908	1+
213.09081	94	
213.94025	5600	1+
214.87712	146	
215.13382	100	
215.88850	986	1+
215.93785	456	
217.53024	98	
217.88462	316	1+
217.93635	262	
218.02190	320	1+
220.13040	116	
220.88639	104	
221.94508	110	
223.89734	158	1+
223.96578	128	
225.05952	104	
226.56316	100	
226.89234	260	1+
227.02011	122	
228.89508	310	
229.89704	152	
229.95580	10424	
230.05694	102	
230.48373	106	
230.88982	1938	1+
230.95920	384	
231.95055	4672	1+
232.83091	94	
232.89085	122	
233.89859	406	1+
233.94801	424	
234.12843	144	
235.07782	118	
235.82130	202	1+
235.95284	170	
238.44922	114	
238.89943	92	
239.99674	140	
240.96565	92	
241.05357	124	
241.88465	154	
242.56308	92	
242.88925	134	
243.90163	106	
244.48489	104	
244.82843	122	
246.16104	124	
246.58593	96	
246.79446	110	
247.11930	130	
247.16728	110	
247.96651	3362	1+
248.03172	284	
248.07421	192	1+
248.54703	108	
248.86458	238	1+
248.89965	1050	1+
249.04079	192	
249.83225	246	1+
249.96120	1794	1+
250.13320	112	
250.97958	146	
251.91045	102	
252.22880	180	1+
252.83320	382	1+
252.92749	148	
252.97199	6622	1+
253.09476	136	
253.16466	94	
253.90443	628	1+
254.63678	104	
254.96615	3142	1+
255.07530	140	
255.89397	108	
255.92364	118	
256.91566	306	
257.81223	132	1+
260.06244	116	
261.03189	94	
262.84467	116	
266.87104	102	
267.82504	92	
267.85147	118	
268.83668	686	1+
269.11807	148	
269.79593	136	
269.83758	466	1+
269.92401	188	
270.80305	98	
270.98364	546	1+
271.78496	162	1+
271.84590	174	
271.85325	160	
271.91423	194	
272.84521	128	
272.94413	104	
272.97779	392	
273.03775	98	
274.19346	114	
274.79350	180	
274.81078	172	1+
276.17114	222	1+
276.85400	128	
276.92277	96	
277.07092	184	
277.83649	494	1+
278.03367	106	
278.83765	334	1+
281.00374	92	
281.04556	154	
281.82110	90	
281.84801	114	
282.80716	128	
282.91001	214	1+
283.09940	102	
283.86859	106	
284.14087	242	1+
285.84886	264	
286.85314	716	1+
288.19986	142	1+
288.85426	130	
289.78900	134	1+
289.85026	280	1+
290.81664	120	
290.88745	96	
291.08718	92	
291.90341	180	1+
292.02224	106	
292.21988	108	
292.36974	94	
292.85845	192	1+
292.95701	246	1+
293.10784	292	1+
293.19124	100	
293.99899	212	
294.18225	192	
294.79138	102	
295.01193	172	
295.17854	130	
295.56564	106	
295.99584	126	
296.81209	238	1+
296.85378	136	
297.05866	138	
297.97516	126	
299.05824	114	
302.14398	124	
302.85702	94	
303.16283	112	
303.44727	110	
303.81250	178	
303.87350	118	
304.10641	96	
304.86021	112	
305.15900	108	
306.65995	98	
306.88290	154	
307.87660	520	1+
310.87887	534	1+
312.46310	94	
312.90364	90	
313.17515	106	
313.87421	146	
317.67405	102	
319.08294	122	
319.95871	102	
320.63782	106	
320.88526	228	1+
321.16350	126	
322.18497	146	
322.25808	92	
322.58416	96	
323.24406	226	
323.89432	462	1+
324.76650	142	
324.87759	92	
326.04070	118	
327.88284	194	1+
328.93832	90	
330.87997	122	
331.11417	134	
333.32358	144	
334.29130	96	
335.13769	232	1+
336.86443	128	
337.18426	256	
338.16991	272	
338.72644	94	
340.27342	112	
END IONS

###FS:    #m/z: 322.93087 #charge 1+
###MS: 21
###MSMS: 22
BEGIN IONS
TITLE=Cmpd 16, +MS2(322.9309), 28.0-35.0eV, 0.5min #22
RTINSECONDS=27.5955
SCANS=21-22
PEPMASS=322.93087	4827280
CHARGE=1+
191.95553	160	
192.89099	208	
196.88312	118	
197.08105	88	
197.88741	296	1+
201.11104	88	
202.02456	106	
203.00463	200	1+
205.94268	276	1+
207.91189	88	
209.12858	120	
209.94470	158	
212.89768	118	
213.87746	92	
214.66911	90	
214.90322	96	
215.88651	392	1+
216.87670	104	
217.41612	120	
219.42159	94	
221.94517	92	
222.95406	652	1+
223.05503	126	
225.96882	98	
226.15350	158	1+
227.88516	150	
227.93326	104	
227.95269	90	
227.99050	100	
228.11045	92	
228.90997	108	
230.85604	236	1+
230.88473	148	
230.90494	260	1+
232.86279	108	
233.07132	136	
233.90080	98	
234.15119	228	1+
234.97172	92	
235.88288	162	
236.01826	90	
236.71607	98	
237.12625	92	
238.94167	94	
239.01273	190	1+
239.07973	184	
239.78926	236	1+
239.90522	162	1+
240.82356	212	
240.94273	690	
240.96337	274	1+
241.94277	710	
242.86237	166	
242.94290	2048	1+
243.63147	102	
243.88386	422	
244.12690	154	1+
244.94097	804	1+
245.97386	536	1+
246.90487	172	
246.97661	452	1+
248.90171	142	
249.03940	348	1+
249.06243	90	
250.94758	120	
251.14787	116	
251.78724	90	
252.11306	88	
252.35369	102	
252.88964	88	
253.12870	88	
255.10806	390	
255.78032	152	
256.16189	108	
257.44682	102	
257.91678	204	
258.13210	122	
258.83484	306	1+
258.97341	174	
260.33743	168	
260.50011	88	
260.83244	280	1+
260.94746	144	
261.09571	90	
261.15477	144	
261.89425	112	
262.82811	126	
262.88968	100	
262.90751	106	
263.05885	100	
263.83566	110	
263.85488	164	
263.90250	228	
264.04588	100	
265.85138	110	
265.97267	94	
266.84510	90	
266.87049	140	
266.96079	90	
267.00448	92	
267.79429	106	
269.00819	128	
269.79932	366	1+
270.02901	112	
270.15450	94	
271.84646	192	
272.13298	130	
272.79751	344	1+
272.84817	136	
273.79962	292	1+
275.80838	150	
276.18548	88	
276.84933	112	
277.11518	88	
277.17466	168	1+
278.03479	142	
279.05985	90	
279.09165	930	1+
279.22937	90	
279.87287	90	
280.14227	162	
280.81363	272	1+
280.92920	90	
281.00393	98	
281.44876	110	
281.92912	92	
281.99168	200	1+
282.27837	116	
282.86054	114	
283.07398	130	
283.21598	156	1+
283.79196	204	1+
283.86436	158	
284.14074	140	
284.29413	370	
285.96606	92	
286.92186	128	
287.59200	92	
287.79025	90	
288.99762	122	1+
289.79144	632	1+
289.80672	144	
289.88552	184	
290.55681	106	
290.88298	300	1+
291.05251	102	
291.93534	98	
292.86448	246	1+
293.15755	92	
294.16177	134	
294.85186	124	
295.18197	98	
297.10447	90	
297.81916	184	1+
299.78575	478	1+
299.85438	166	1+
300.87588	370	1+
301.87903	272	1+
303.25320	196	1+
303.82855	96	
304.81973	98	
304.95506	124	
305.81338	176	
306.27815	144	
306.88403	190	
306.94844	106	
307.03424	88	
307.79824	402	1+
307.88462	348	1+
308.29403	574	1+
308.88491	226	1+
309.17239	94	
309.18985	94	
309.81479	138	
310.30919	572	
310.87682	314	1+
312.03306	164	
312.13752	90	
312.82156	136	
312.86914	96	
313.03036	558	
314.09739	88	
317.14470	88	
317.89033	98	
318.17543	226	1+
320.15914	246	
321.32970	146	
321.41912	96	
321.46491	100	
322.22494	88	
322.95068	114	
323.23916	250	
324.24856	104	
324.86231	184	
324.89482	190	
325.45581	94	
325.88193	270	1+
325.89510	440	1+
326.89820	368	1+
END IONS

###FS:    #m/z: 340.94151 #charge 1+
###MS: 21
###MSMS: 23
BEGIN IONS
TITLE=Cmpd 17, +MS2(340.9415), 28.0-35.0eV, 0.5min #23
RTINSECONDS=28.368
SCANS=21,23
PEPMASS=340.94151	2423978
CHARGE=1+
189.86112	284	1+
199.86623	132	
207.12037	154	
207.87235	194	
208.96033	158	
210.94404	218	1+
212.88003	618	1+
212.89930	122	
213.88323	420	1+
213.94032	3266	1+
215.88741	978	1+
215.93970	388	
217.88439	386	1+
217.93770	102	
218.91618	110	
219.87587	142	1+
223.95705	104	
224.96148	110	
228.91066	138	
228.94402	210	
229.64734	100	
229.71437	110	
229.92324	104	
229.96616	132	
230.85732	96	
230.88889	1462	1+
230.95950	104	
231.03453	328	1+
231.95098	3422	1+
233.89776	654	1+
233.95046	540	1+
234.84079	186	1+
235.11898	172	
235.86932	194	
235.89527	154	
235.94586	248	1+
237.65015	112	
237.92698	98	
238.96980	170	
239.79512	138	
239.85785	166	
240.90768	98	
242.38997	120	1+
243.83097	178	
244.82601	146	
244.95938	174	1+
246.05168	178	1+
246.16159	164	
247.02031	178	
247.97249	130	
248.02157	130	
248.86366	164	
248.90041	126	
248.94640	136	
249.13389	152	
249.90427	192	
249.96355	892	1+
250.90046	112	
250.99959	118	
251.14808	130	
251.21881	106	
251.95684	354	1+
253.10202	124	
254.90806	284	1+
254.94249	108	
254.96675	1352	1+
255.04962	130	
255.10864	96	
255.68460	126	
256.96521	454	1+
257.88869	232	1+
258.96620	156	
259.96086	118	
260.16114	110	
261.84035	364	1+
261.85534	186	1+
262.13830	128	
262.82947	96	
262.95649	132	
262.97202	156	
263.05565	132	
264.91628	234	1+
265.56205	98	
266.01341	116	
266.04210	132	
266.16011	120	
266.85903	100	
266.99448	114	
267.58932	96	
267.83763	124	
268.97471	128	
269.79828	108	
270.80627	286	1+
270.85415	100	
270.93437	98	
272.86099	140	
272.91954	240	1+
272.93959	108	
273.79283	142	
274.90645	264	1+
274.97289	240	1+
276.81085	98	
276.85375	154	
277.97131	114	
278.10606	104	
278.81084	160	
278.84149	144	
278.99191	116	
279.97273	164	
280.06003	198	1+
280.81108	152	
280.85364	100	
281.04717	286	1+
283.10720	178	
283.81976	106	
284.13221	130	
284.98193	182	
285.84728	224	1+
285.88934	116	
288.40646	142	
290.46042	98	
290.88082	130	
291.16191	122	
291.80419	464	
292.02581	142	
292.86328	98	
293.00552	148	
293.84992	406	1+
293.87832	102	
294.84981	262	1+
294.97110	320	1+
295.02202	112	
295.05946	100	
295.16872	98	
296.81137	308	1+
297.90440	120	
297.97684	102	
298.16588	142	
298.31042	242	1+
299.87192	128	
300.23029	102	
300.87538	102	
301.88122	142	
302.00694	126	
302.17676	148	
303.73086	140	
303.94942	160	
304.26900	428	1+
304.64665	104	
305.37979	100	
305.80422	132	
305.92068	98	
306.02282	132	
306.88276	366	
307.80030	290	
307.89182	158	
308.29468	356	1+
308.80228	136	
308.88470	152	
309.00596	102	
309.88751	98	
310.41071	104	
310.73934	102	
310.75338	174	
310.82723	248	1+
310.88161	408	1+
311.89184	128	
312.80724	160	
312.86851	144	
313.02516	180	
313.26083	142	
314.81875	140	
314.87554	204	1+
315.15842	334	1+
315.84906	148	
317.67288	150	
317.84697	102	
318.59517	118	
322.30217	192	1+
322.88186	96	
324.29269	130	
324.89427	286	1+
326.16658	172	1+
326.18786	178	
327.83131	170	
327.87454	118	
328.30155	246	1+
328.73334	118	
328.81774	198	
328.89162	324	1+
329.06612	124	
329.86850	118	
330.81351	256	1+
330.87436	112	
331.69221	132	
332.83487	160	1+
332.85553	124	
339.38689	100	
339.77705	104	
340.02151	214	1+
341.90245	236	1+
342.28821	132	1+
342.63161	114	
343.20916	108	
345.97410	98	
END IONS

###FS:    #m/z: 363.95769 #charge 1+
###MS: 21
###MSMS: 24
BEGIN IONS
TITLE=Cmpd 18, +MS2(363.9577), 28.0-35.0eV, 0.5min #24
RTINSECONDS=29.142
SCANS=21,24
PEPMASS=363.95769	1466776
CHARGE=1+
182.86657	188	
187.86764	192	
189.86495	928	
191.85859	860	1+
194.88955	122	
196.88145	378	1+
197.88391	344	1+
198.03471	146	
202.92951	106	
205.94958	130	
207.87653	296	
208.88517	218	
208.94375	138	
209.86653	180	
209.88035	118	
209.94411	1332	1+
210.88471	742	1+
212.87878	5954	1+
214.89620	356	1+
215.41542	116	
218.98710	106	
222.95168	1812	1+
224.89576	128	
224.94766	2530	1+
225.88978	632	1+
225.96154	240	
226.94807	12756	1+
227.01176	170	1+
228.07298	162	1+
228.48922	90	1+
228.89483	1452	1+
228.94251	11196	1+
230.08187	198	1+
230.46133	202	1+
230.82852	110	
230.89023	6418	1+
230.96049	148	
232.88631	716	1+
234.14515	246	
234.88193	488	1+
235.12071	108	
236.90305	204	1+
238.89148	176	1+
239.42379	198	
239.52220	122	
240.14767	108	
240.94120	124	
240.96339	1378	1+
241.17765	142	
241.53146	136	
241.94019	736	1+
242.82217	592	1+
242.94245	628	1+
242.95993	790	1+
243.99166	104	
244.95803	6802	1+
245.06697	180	1+
245.08621	134	
245.94041	462	
246.37919	94	1+
246.81216	194	
246.90686	300	1+
246.95347	8558	1+
246.98161	238	
248.85597	220	
248.89938	2908	1+
249.80846	216	1+
250.01349	130	
250.47713	120	
250.95127	196	
250.97341	364	
251.06300	302	1+
251.79514	124	
251.85047	280	1+
252.00937	186	
252.08384	154	
252.10562	230	1+
252.22856	158	
252.88304	224	1+
252.91796	108	
252.95891	146	
253.90850	700	1+
253.98544	276	1+
255.83972	134	
256.21825	180	
256.92261	106	
258.83303	292	1+
258.97292	270	
260.83085	286	1+
260.96938	684	1+
262.07190	114	
262.79994	158	
262.83124	150	
262.84938	142	
263.83292	202	
263.98259	318	
264.02349	330	1+
264.05954	280	1+
264.08732	270	1+
264.18218	256	1+
264.81730	112	
264.86812	116	
264.98179	136	
265.02644	258	1+
265.06613	176	1+
265.81104	476	1+
265.87133	224	1+
266.79569	142	
266.92111	138	
267.01248	192	1+
267.78336	266	1+
267.97422	444	
268.05993	122	
268.96344	1156	1+
269.85260	118	
269.91916	136	
269.96929	824	1+
270.93175	130	
271.80335	404	1+
271.91539	290	1+
272.90337	414	1+
274.12741	130	
274.80306	158	
274.89351	156	
276.84480	334	1+
277.10988	222	
277.80321	178	
277.91715	302	1+
278.54153	114	
278.79944	122	
278.86386	214	1+
279.10312	190	
279.85161	118	
279.94898	262	1+
280.10168	176	
280.13316	134	
280.79719	572	1+
280.94933	204	1+
281.15117	124	
281.85327	176	
282.83365	110	
283.79594	164	
283.85129	494	1+
284.13944	184	1+
284.79387	420	1+
284.82449	198	
285.79722	270	1+
285.84534	840	1+
285.91777	154	
287.81467	124	
288.06720	112	
288.13191	116	
288.78948	108	
290.06072	148	
290.12348	160	1+
290.78603	286	1+
291.08855	112	
292.34018	122	
292.43898	144	
293.63370	168	1+
293.87447	144	
294.85793	312	1+
295.92988	150	
296.00536	106	
296.80743	306	1+
297.85715	180	1+
298.03171	216	1+
298.80428	1018	1+
298.93599	108	
298.99759	150	
300.80043	334	1+
301.80664	232	1+
301.85993	558	1+
302.06494	124	
302.88534	128	
303.81069	562	1+
303.85559	1870	1+
303.94669	270	
305.90031	128	
305.93426	230	1+
306.12683	246	1+
306.30545	112	
307.01149	116	
307.29109	338	1+
307.80460	204	
307.89022	122	
308.29610	220	1+
308.87437	206	
308.88984	114	
310.87566	550	1+
311.85998	318	1+
313.80868	116	
313.94636	136	
314.82388	106	
315.81181	556	1+
315.87834	294	1+
316.81397	610	1+
317.11655	118	
317.85243	202	
318.93523	278	
319.08426	118	
319.86908	170	
320.81623	462	1+
321.15108	158	1+
321.81663	508	1+
321.87079	308	
321.94439	216	
323.77718	168	
323.83887	108	
323.93231	208	
324.88954	242	1+
325.01728	132	
326.15399	122	
326.25350	128	
326.87251	1046	1+
328.88566	130	
328.90289	200	1+
329.08711	282	1+
330.81370	264	1+
330.87714	264	1+
331.04571	106	
331.88113	320	1+
331.89742	160	1+
334.77089	124	
336.94580	720	1+
337.83441	122	
339.45239	106	
339.78658	266	1+
339.82776	706	1+
340.94237	448	1+
343.27494	120	
343.70626	136	
343.73497	110	
343.78829	114	
344.20445	474	1+
344.27713	202	1+
345.03814	108	
345.71693	218	
347.30362	126	
347.71782	180	1+
349.12150	168	
349.16213	114	
349.31489	124	
349.33026	130	
349.86059	138	
350.10830	128	
351.20643	106	
351.33653	214	
351.79021	130	
352.80397	228	1+
352.90554	188	1+
353.32817	130	
355.81190	126	
357.18548	250	1+
358.18867	216	1+
359.70728	118	
359.72904	132	
360.07211	160	
360.70635	166	1+
365.35485	108	
367.13498	304	1+
367.77755	186	
368.18558	126	
368.33856	120	
368.82943	202	
369.34965	118	
END IONS

###FS:    #m/z: 363.95750 #charge 1+
###MS: 25
###MSMS: 26
BEGIN IONS
TITLE=Cmpd 19, +MS2(363.9575), 28.0-35.0eV, 0.6min #26
RTINSECONDS=32.814
SCANS=25-26
PEPMASS=363.95750	1421502
CHARGE=1+
182.86805	254	
187.86798	138	
189.86321	1608	1+
191.85896	1578	1+
192.92912	106	
193.85455	208	
194.09484	180	
194.88811	256	
196.88352	656	1+
200.06775	152	
200.87897	116	
201.12179	130	
205.88042	154	
205.95165	210	
207.87640	1328	1+
207.94694	612	1+
209.86817	118	
209.94441	4028	1+
210.05611	146	
210.88405	1320	1+
211.03554	116	
212.64459	166	1+
212.87952	12450	1+
217.00910	174	
219.97088	124	
221.85923	108	
222.95203	4086	1+
224.89921	150	
224.94889	6898	1+
224.97690	124	
225.88991	656	1+
226.15300	170	1+
226.94773	23502	1+
227.09142	178	1+
227.88189	198	
228.11537	226	1+
228.89445	2372	
228.94298	28130	1+
229.12116	162	1+
229.68029	122	1+
230.50607	134	
230.88998	14170	1+
231.24682	154	1+
232.01726	188	
232.65969	172	1+
232.88582	1608	1+
233.98369	168	
234.87920	424	1+
235.11352	360	1+
235.85392	118	
236.98059	168	
237.00167	114	
237.06363	382	1+
237.99042	224	1+
238.90271	198	1+
240.88139	134	
240.94159	230	
240.96364	2576	1+
241.94298	246	
242.95953	2766	1+
243.81696	256	1+
244.84505	226	1+
244.90766	320	1+
244.95802	10388	1+
245.05835	278	1+
245.07102	116	
245.88883	182	
245.94460	128	
246.16573	142	1+
246.22069	84	1+
246.90529	572	1+
246.95352	11712	1+
247.80938	156	
248.79733	178	1+
248.89982	3576	1+
249.13159	164	
250.86948	116	1+
250.89592	778	
250.97138	550	1+
251.02993	222	1+
251.91202	136	
252.11053	126	
252.13136	198	1+
252.26234	78	1+
252.79651	464	1+
252.90066	1172	1+
253.90552	984	1+
254.09050	126	
255.02425	108	
255.09404	112	
258.80316	184	1+
258.84214	124	
258.97560	262	1+
260.83169	508	1+
260.84479	108	
260.88983	236	1+
260.96912	1694	1+
261.15177	134	
262.80061	154	
262.84211	788	1+
262.97469	484	1+
263.17325	124	
263.84673	588	1+
263.97916	354	1+
264.81846	136	
264.96146	144	
265.97628	712	1+
266.81521	126	
267.13355	118	
267.97382	1388	1+
268.06761	168	1+
268.81652	182	
268.84296	144	
268.95600	178	
269.85660	130	
269.92885	108	
269.97079	1966	1+
270.41043	110	
270.91270	112	
271.07423	200	1+
271.12205	216	1+
271.84222	214	
271.91436	420	
271.96276	212	1+
273.75406	186	1+
274.80934	122	
276.81196	124	
276.85321	194	
276.92182	126	
277.08678	184	
277.85274	110	
278.12654	112	
278.35401	234	1+
278.80071	176	
278.92358	140	
279.02516	248	1+
279.10689	368	1+
279.79682	206	
280.04419	106	
280.25971	132	
280.79351	704	1+
280.91960	108	
281.85417	108	
282.79681	116	
282.98061	452	1+
283.79033	446	1+
283.85032	552	1+
283.98431	390	1+
285.13125	232	1+
285.79575	216	
285.84686	1126	1+
286.82291	132	
287.81807	194	1+
288.06426	210	
288.11109	242	1+
289.87931	182	
290.01542	348	1+
290.34321	104	
290.78519	288	1+
290.85732	128	
290.87334	114	
291.45708	104	
291.80466	120	
292.82088	128	
292.86413	174	
293.12019	260	1+
293.85313	156	
294.85941	512	1+
295.89700	146	
296.00960	156	1+
296.80712	192	
296.91232	266	1+
296.93564	160	
297.80182	1182	1+
297.86284	358	1+
297.94991	244	1+
298.80355	1000	1+
298.89244	122	
299.01109	138	
299.14556	118	
300.67394	94	1+
300.80188	132	
300.86148	768	1+
301.43468	132	1+
301.80248	224	
302.81332	208	
302.95560	114	
303.10459	200	
303.80669	622	1+
303.85565	2228	1+
305.15935	110	
306.12208	112	
306.88510	420	1+
307.28712	376	1+
308.29351	258	1+
309.15071	134	
309.91716	130	
310.30911	108	
310.87623	648	1+
311.86267	126	
311.91849	188	1+
313.24930	118	
313.60144	132	
313.86808	112	
314.88762	124	
316.31369	112	
316.81433	180	
317.13431	150	
318.93379	586	1+
320.00456	214	1+
320.83079	178	
321.11761	184	1+
321.81494	550	1+
321.86666	300	
322.93557	176	
323.16928	122	
324.00040	184	
324.17764	194	1+
324.89404	188	
325.90006	122	
326.87265	830	1+
328.12074	208	1+
328.88796	196	
329.87127	128	
330.87961	110	
332.87284	124	
333.09822	134	
333.18966	134	
335.12807	132	
336.94736	842	1+
337.83156	140	
338.03032	238	1+
338.14948	110	
339.82804	740	1+
340.94060	526	1+
342.90632	286	1+
344.14568	130	
344.78795	232	1+
345.02311	136	
345.98065	164	1+
346.22095	244	1+
346.87055	148	
347.81473	220	1+
349.12541	146	
349.31976	144	
350.34509	104	
351.33315	132	
351.76948	126	
352.10038	108	
352.88511	146	
354.81984	136	
355.29999	106	
355.70860	306	1+
356.76117	130	
357.05814	118	
357.23036	118	
358.20129	106	
359.18125	106	
360.32591	152	
361.72248	138	
361.78894	140	
363.71862	250	1+
363.95821	110	
366.24815	142	
367.13647	354	1+
367.33032	208	
368.31923	114	
368.84010	180	1+
END IONS

###FS:    #m/z: 507.84707 #charge 1+
###MS: 25
###MSMS: 27
BEGIN IONS
TITLE=Cmpd 20, +MS2(507.8471), 28.2-35.2eV, 0.6min #27
RTINSECONDS=33.5865
SCANS=25,27
PEPMASS=507.84707	372754
CHARGE=1+
191.95641	172	
196.01562	440	
197.89173	226	
213.15824	568	1+
213.88016	218	1+
214.88218	184	1+
223.06892	186	
224.04991	208	1+
224.97563	374	
225.15617	170	1+
230.84773	194	
234.88375	424	1+
235.14248	1202	1+
237.05944	150	1+
239.86058	242	1+
241.87642	216	1+
244.89858	326	1+
248.85550	272	
249.12900	144	1+
249.15607	754	1+
249.88786	234	1+
250.97138	324	1+
251.07384	510	1+
252.07735	346	1+
254.88429	242	1+
255.14089	242	1+
256.88172	238	1+
260.88053	340	1+
261.08438	148	1+
262.13638	3120	1+
262.38493	170	
263.88277	228	1+
265.45863	186	1+
266.17062	364	
266.86542	394	
267.97760	196	1+
269.05761	194	
269.89218	208	1+
269.92684	216	1+
271.87384	900	1+
272.85343	930	1+
272.96660	294	1+
274.41716	184	
274.85336	170	1+
275.95402	250	1+
276.79946	220	1+
276.86446	184	
277.15344	1494	1+
277.83315	154	1+
278.07099	302	1+
278.84386	192	1+
280.03640	154	1+
280.14701	278	1+
280.93400	340	1+
281.22047	446	1+
281.37942	464	1+
281.87596	166	
282.89188	486	1+
284.07622	290	1+
284.19215	634	
284.87278	252	
285.79968	184	
285.93837	292	1+
286.13744	580	1+
286.39189	168	
286.78896	214	
286.83643	566	1+
286.88176	678	1+
287.84054	478	1+
287.88683	474	1+
288.87132	498	
289.04521	144	1+
289.88234	1368	
290.13821	216	1+
290.86632	2650	1+
290.93981	254	1+
290.99835	214	1+
291.62083	158	1+
291.87898	342	
292.05284	278	1+
293.09902	210	1+
293.87259	5606	1+
294.12623	282	1+
294.81367	616	1+
295.36632	232	1+
296.04471	272	1+
297.87855	668	1+
298.40666	136	1+
298.88074	564	1+
299.81660	204	
299.93805	186	
300.37438	168	
300.85886	998	1+
300.91057	356	1+
301.16508	186	1+
301.34640	182	
302.86501	240	1+
302.94585	230	1+
303.00138	272	1+
303.80591	276	1+
304.88062	208	
305.86422	228	
306.80604	146	1+
306.88535	1592	1+
306.97259	270	1+
307.13682	578	1+
308.04798	244	1+
308.14105	492	1+
308.16431	304	
308.36850	386	1+
308.88291	2096	1+
309.33282	254	1+
309.88999	1470	1+
309.99657	292	1+
310.15838	1166	1+
310.30992	262	1+
310.81359	234	
310.83870	324	1+
310.87159	358	
311.02708	240	1+
311.80030	316	1+
311.88472	11110	1+
312.00158	186	
312.22838	940	1+
312.48751	186	
312.84448	172	
313.95198	374	1+
314.04934	482	1+
314.86427	956	1+
314.89253	864	1+
314.93731	190	
315.17095	476	1+
316.64043	84	1+
316.82165	190	
316.86755	812	1+
316.88990	254	
316.93607	220	1+
317.00024	236	1+
317.08198	314	1+
317.39599	228	1+
317.82250	170	
318.85935	300	
318.89632	366	1+
319.85858	216	
319.87442	178	
320.86867	174	
322.85488	260	
323.86198	166	
323.98784	200	1+
324.04278	364	1+
325.14702	240	1+
325.38606	226	
325.75258	270	1+
325.86094	172	
325.89864	1404	1+
326.24371	1896	1+
326.88347	464	
326.92622	280	1+
327.37503	526	1+
327.88642	640	
328.37587	350	1+
328.82942	250	1+
328.86859	690	
328.89184	416	
329.89231	1636	1+
330.03492	236	1+
330.83189	176	
330.88127	522	
331.83879	194	
332.11179	206	1+
332.30432	362	1+
332.87508	646	1+
332.90402	466	
332.94906	260	1+
332.97672	282	1+
333.07697	184	
333.17488	3952	1+
333.89957	608	1+
333.97500	294	1+
334.04544	166	
334.90246	358	1+
334.96430	224	1+
335.84318	366	
335.88013	196	
336.03024	186	
336.32381	288	1+
336.87330	792	1+
336.89411	598	1+
336.94607	228	
337.32578	234	1+
337.80282	178	
337.87821	590	1+
338.82185	226	1+
338.97289	200	1+
339.04326	338	1+
339.76158	286	1+
339.97398	140	1+
340.86722	290	1+
341.02050	206	1+
341.09074	138	1+
341.73098	172	1+
342.79019	194	1+
343.06202	238	1+
343.87635	228	
344.89267	246	
345.06266	240	1+
345.70990	278	1+
345.87443	182	
347.83781	316	1+
348.15596	182	1+
348.84007	272	1+
348.98660	190	
349.13637	214	1+
349.90872	466	1+
349.97871	336	1+
350.88603	476	1+
350.96323	372	1+
351.21988	172	1+
352.00807	200	
352.77659	470	1+
352.91186	288	
353.85135	808	1+
354.19745	202	1+
355.11785	206	1+
356.00282	284	1+
356.06113	244	1+
356.39600	198	1+
356.98396	200	1+
357.91581	336	1+
358.13204	156	1+
359.39677	270	1+
359.96263	218	1+
360.13721	180	1+
361.36858	170	
361.86344	628	1+
361.90998	288	1+
362.72835	224	1+
363.77966	212	1+
363.87934	200	1+
364.40731	218	1+
364.84406	474	
365.37106	164	1+
366.18463	222	
366.84135	1678	1+
366.89755	208	
367.70954	1028	1+
368.89633	400	
369.05157	322	1+
369.73305	170	
369.87421	270	
369.89825	220	
369.94582	186	1+
370.78466	494	1+
371.18923	174	
371.72387	374	
371.86017	514	1+
372.07171	246	1+
372.39952	260	1+
372.72373	186	
373.03859	324	1+
373.71581	312	1+
374.73397	434	1+
374.79361	246	
374.83573	230	1+
375.16023	214	1+
375.73588	278	1+
376.15456	190	1+
376.22275	1566	1+
376.38807	176	
376.79624	376	1+
376.88668	190	1+
377.71900	184	
379.38466	276	1+
379.85450	408	1+
380.09570	376	1+
380.73539	248	
380.80809	488	1+
380.85769	340	1+
381.09975	288	1+
381.71552	650	1+
382.85842	230	
382.87856	218	
383.26565	490	1+
383.89742	238	
384.13215	280	1+
384.79186	262	1+
384.85039	2454	
385.05542	294	1+
385.85077	2698	1+
386.62101	148	1+
386.75384	198	1+
386.90778	314	1+
387.15328	248	1+
387.51965	220	1+
387.82127	174	
387.88405	224	1+
387.96905	186	
388.79584	528	
389.19702	408	
389.71168	554	1+
389.80606	280	
390.01124	180	
390.18235	194	1+
390.84120	836	
391.80052	300	1+
391.84363	524	
391.86407	948	1+
391.91746	168	
392.07403	178	
392.83120	604	1+
393.14927	256	1+
393.21067	240	1+
393.79950	1074	1+
393.90318	456	1+
394.15318	220	1+
394.83902	700	1+
394.86197	240	
394.90642	266	1+
397.28263	376	1+
397.32044	232	
397.72155	198	
397.85817	426	1+
397.94395	208	1+
398.37220	218	1+
398.72888	168	
398.86042	274	1+
398.89938	246	1+
399.21981	610	1+
399.71171	196	
399.82418	194	1+
400.18232	170	1+
401.73078	202	1+
402.86632	2380	1+
403.23090	158	1+
405.40891	166	
405.87308	734	
406.85952	190	
407.05580	270	1+
407.27217	176	1+
407.72891	208	
407.81659	234	
407.86539	8722	1+
407.90919	202	
408.72793	166	
409.72361	270	
409.73988	832	1+
409.82202	208	
409.92893	220	1+
410.07695	228	
410.33252	272	1+
410.74185	656	1+
410.84223	462	
410.87575	620	
411.81200	1160	1+
411.87270	848	1+
412.07913	310	1+
412.72588	630	1+
412.82614	234	
412.85534	1176	1+
412.92110	200	
413.08101	266	1+
413.30558	198	
413.81189	352	
414.79654	192	1+
414.88154	210	
415.12816	184	1+
416.87634	236	
417.07259	186	1+
417.82413	214	
419.21123	246	1+
420.73473	216	1+
420.87930	830	1+
421.88241	702	1+
422.86444	866	1+
423.36967	282	1+
424.97674	292	1+
425.19170	246	1+
425.31217	718	1+
425.73938	172	
425.81562	360	1+
425.88042	652	
426.86473	1298	
426.93814	284	1+
427.26591	378	1+
427.73700	1430	1+
427.87609	1966	1+
427.89063	218	
427.99311	228	1+
428.84968	268	
428.88489	1188	1+
429.39016	224	1+
430.07346	294	1+
430.22094	168	
430.74163	1026	1+
430.81895	188	
430.86242	1624	1+
430.88319	394	
432.16419	290	1+
432.24542	2860	1+
433.11954	276	1+
433.88524	170	
433.91335	218	1+
434.24798	202	
434.86187	306	1+
434.88985	548	1+
437.05916	304	1+
437.20175	172	
437.75324	294	1+
437.79566	92	1+
438.81859	234	1+
439.89234	1044	1+
440.69690	196	1+
441.82001	212	1+
442.16023	170	
442.39799	174	1+
443.09359	152	1+
443.15483	302	1+
443.21943	214	1+
443.65964	192	1+
444.80883	246	1+
444.87193	2880	1+
445.74691	474	1+
447.15859	212	1+
447.26069	188	
447.88557	228	
448.74897	358	1+
448.82607	316	1+
448.89519	234	
449.87672	936	1+
450.77348	174	
451.74262	208	1+
452.83883	206	1+
452.87414	246	1+
454.96593	198	
457.90400	788	1+
458.14898	214	1+
459.95333	230	1+
460.31186	524	1+
461.15347	270	1+
461.31315	444	1+
462.88221	1102	1+
463.20461	156	1+
464.25316	196	1+
465.89287	166	
466.78931	186	
467.40727	240	
467.89043	1486	1+
468.78164	554	1+
469.14087	204	1+
469.91319	242	
470.19066	178	1+
470.78299	214	
471.76664	194	
472.71240	236	1+
473.77651	136	1+
474.77623	160	1+
478.15270	170	1+
480.92728	172	
481.72912	376	1+
482.20189	186	1+
482.91507	238	1+
483.60473	182	1+
485.90333	502	
486.78943	406	1+
486.84504	180	
486.90292	236	
487.23324	242	1+
487.27299	144	1+
488.38067	148	1+
488.44231	222	
490.46540	210	1+
491.85155	298	
492.81355	150	1+
493.25059	188	1+
494.79390	314	1+
495.34271	422	1+
496.34814	312	1+
497.28809	400	1+
498.29064	346	1+
499.24255	244	1+
500.24752	174	1+
501.80522	184	1+
504.79570	264	1+
504.85920	216	1+
505.10948	200	1+
505.39090	168	
505.45913	318	1+
506.14204	240	1+
506.68092	118	1+
507.14381	170	1+
507.49563	154	1+
508.44513	132	1+
509.85967	480	1+
512.40684	170	1+
512.81275	142	1+
END IONS

###FS:    #m/z: 336.94683 #charge 1+
###MS: 25
###MSMS: 28
BEGIN IONS
TITLE=Cmpd 21, +MS2(336.9468), 28.0-35.0eV, 0.6min #28
RTINSECONDS=34.3585
SCANS=25,28
PEPMASS=336.94683	274398
CHARGE=1+
182.86728	98	
189.86314	104	
196.88215	268	1+
196.90019	102	
197.13801	102	
197.99929	108	
207.97690	106	
209.94609	92	
210.88330	518	1+
211.94492	10474	
212.04984	136	
212.57420	180	1+
212.87985	2674	1+
212.94893	322	
213.94031	4162	1+
214.01586	102	
215.85413	254	1+
215.88719	952	1+
215.93827	378	
217.88218	518	1+
217.93523	134	
218.37135	106	
223.95944	378	1+
224.97302	108	
225.79057	132	
226.07744	100	
226.97545	188	
227.89970	100	
227.95255	208	
228.89305	678	1+
229.95586	10592	
230.81465	196	1+
230.88888	4124	1+
230.96112	166	
231.95099	4184	1+
233.08235	154	1+
233.82765	112	
233.94990	592	
235.82196	142	
235.87284	96	
235.89948	236	
235.94888	276	
238.01521	160	1+
239.90729	142	
240.06912	94	
241.92582	94	
241.94154	94	
242.88016	234	1+
242.99184	238	1+
243.88251	164	1+
244.78906	110	
246.12256	144	
246.97608	382	
247.15870	258	1+
247.96590	2922	1+
248.66126	98	
248.87928	128	
248.90033	1506	1+
248.95164	102	
249.03759	194	
249.09593	234	1+
249.82690	280	1+
249.96035	1034	1+
250.91396	268	1+
250.95222	168	
251.78848	236	1+
252.84271	200	
252.97090	5134	1+
253.04484	92	
253.08441	122	
253.83606	160	
253.87327	202	1+
253.90666	1056	1+
253.95225	120	
254.09171	138	
254.83505	120	
254.96637	2772	1+
255.07125	220	1+
255.78692	156	
256.91155	156	
257.39775	108	
257.96685	92	
258.94443	142	1+
258.96370	196	
259.17331	108	
260.16083	114	
260.83636	264	1+
261.52763	96	
261.94584	94	
263.05632	174	
263.13374	140	
264.24532	98	
264.84935	126	
265.03210	108	
265.85453	108	
267.83810	768	1+
268.38404	118	
268.51327	106	
268.83896	634	1+
269.92014	126	
270.98076	980	1+
271.02052	98	
271.09969	114	
271.84505	206	
271.91378	532	1+
272.04236	110	
272.97592	206	
273.79378	460	1+
273.91568	106	
274.01451	110	
274.85994	186	
276.17173	130	
276.85595	286	1+
276.89345	112	
277.07780	102	
277.83591	140	
278.83396	650	1+
278.86406	146	
279.92643	368	1+
280.10187	136	
280.25888	98	
280.72031	98	
281.38290	98	
281.81282	242	1+
281.85280	130	
282.78290	224	1+
282.86995	186	1+
284.80925	184	1+
285.85227	304	
286.15708	150	
286.85057	952	1+
288.85877	196	
288.91359	94	
289.01139	124	
289.04703	184	1+
289.79235	138	
289.87596	96	
290.85141	454	1+
290.87431	104	
291.77587	98	
291.80353	234	
291.85463	386	1+
292.43899	94	
292.80568	128	
292.94225	168	
293.07244	140	
293.10821	230	
293.26275	100	
293.43224	176	
293.81451	94	
293.85893	460	1+
294.00428	160	
294.17721	130	
294.20198	102	
294.44803	120	
295.97698	180	
296.07116	172	
296.39404	94	
296.80864	168	
298.43506	94	
299.81126	122	
300.00328	204	1+
300.04293	92	
300.82618	96	
301.35679	98	
301.67789	154	
302.14692	122	
304.01968	158	
304.88553	100	
306.10711	92	
306.88620	238	
307.17341	108	
307.80205	318	1+
307.88411	124	
308.06082	202	1+
308.29270	100	
308.90668	94	
309.87567	994	1+
309.93484	120	
310.87873	858	1+
313.81694	200	1+
314.82180	172	1+
316.86621	148	
316.88357	118	
318.87022	92	
318.89438	158	
318.95680	122	
319.88844	128	
320.11459	110	
320.16369	128	
321.28030	114	
321.81524	106	
321.83382	100	
322.81790	98	
323.15776	122	
323.71572	102	
323.88966	800	1+
324.89377	682	1+
325.80932	400	1+
326.88998	252	
328.31050	94	
328.88981	504	1+
329.19571	128	
329.42200	112	
329.71701	196	1+
329.87016	252	1+
330.19311	106	
335.30982	228	1+
335.33251	274	1+
335.43380	94	
336.05544	178	1+
337.18540	256	
338.17140	158	
338.87219	146	
339.82421	108	
341.02637	94	
END IONS

###FS:    #m/z: 363.95744 #charge 1+
###MS: 29
###MSMS: 30
BEGIN IONS
TITLE=Cmpd 22, +MS2(363.9574), 28.0-35.0eV, 0.6min #30
RTINSECONDS=38.0275
SCANS=29-30
PEPMASS=363.95744	1781958
CHARGE=1+
178.94670	388	1+
180.87252	124	
180.95446	124	
182.86860	448	1+
185.86617	168	
187.86751	148	
189.86352	1968	1+
191.85912	2228	1+
192.92491	156	
193.85484	218	1+
194.88529	312	1+
196.88431	1040	1+
198.87869	208	1+
201.12360	192	
203.88152	166	
204.90415	178	
205.95039	158	
206.89065	126	
207.40538	140	
207.87602	1440	1+
207.94751	126	
208.94077	168	
209.86933	364	
209.94363	5304	1+
210.88400	2544	1+
211.89943	124	
212.41749	140	
212.87973	16718	1+
212.90617	130	
214.93256	128	
215.89521	202	
217.91289	196	1+
219.86334	338	
221.86263	248	1+
221.89092	238	1+
222.95248	5216	1+
224.87037	140	
224.89478	186	
224.94941	9570	1+
225.88476	316	
225.97205	166	
226.00211	196	1+
226.03701	212	1+
226.09135	266	1+
226.89397	924	1+
226.94774	28204	1+
226.98703	140	
227.03970	140	1+
227.06754	328	1+
227.50058	124	1+
227.59782	156	1+
227.78896	144	
227.87345	292	1+
228.79538	124	
228.89493	2782	1+
228.94331	38660	1+
228.99174	172	
229.28606	170	1+
229.61290	242	1+
229.91487	352	1+
230.61745	176	1+
230.79496	288	1+
230.89001	17512	1+
231.09226	158	1+
231.13517	118	1+
231.51512	160	
232.88579	2052	1+
233.96041	286	1+
234.78681	118	
234.88139	816	1+
235.11613	280	
236.11593	130	
236.89043	114	
237.09641	122	
238.05993	150	
239.79221	164	
240.83809	180	
240.88346	286	1+
240.92480	124	
240.94084	386	
240.96220	4426	1+
241.83794	166	
241.94497	328	
242.01939	120	
242.83581	160	
242.90255	132	
242.94365	732	
242.95887	3180	1+
243.82113	476	1+
244.95797	11626	1+
244.99633	166	
245.11935	112	
245.14395	142	
245.87398	262	1+
246.08981	184	1+
246.83777	142	
246.90550	798	1+
246.95363	15020	1+
247.08849	148	1+
247.11681	118	
248.03613	132	
248.80857	124	
248.83422	324	1+
248.90009	6100	1+
249.53645	118	1+
249.83642	200	1+
250.79846	250	1+
250.97107	630	1+
251.00418	350	1+
252.08163	198	1+
252.10854	204	
252.78659	134	
252.89172	230	
252.95360	330	1+
253.15255	124	
253.80442	182	1+
253.83261	346	1+
253.90599	1216	1+
255.34800	128	
255.88295	132	
258.83309	144	
258.93469	132	
258.97435	776	1+
259.80797	140	
260.96900	2546	1+
261.14851	260	1+
261.83021	428	1+
261.86629	118	
262.79682	118	
263.87723	116	
264.82811	234	1+
265.08881	150	
265.79122	122	
265.97455	622	1+
266.81261	418	1+
267.02937	112	
267.13598	162	
267.78543	222	1+
267.97395	1284	1+
268.80234	376	1+
268.86424	312	1+
268.95764	224	
269.51263	110	
269.80121	350	1+
269.90921	118	
269.96934	2162	1+
270.84090	396	1+
271.13788	140	
271.84584	278	1+
271.91578	522	1+
272.12586	120	
273.79329	138	
273.84657	118	
273.91599	118	
274.85192	158	
276.06646	182	1+
276.35368	184	1+
276.81288	126	
276.84991	510	1+
277.05147	306	1+
277.84627	490	1+
278.79792	404	1+
278.89586	200	1+
279.09993	118	
279.95107	112	
280.11547	300	1+
280.79487	416	
280.93180	220	1+
280.95608	272	1+
280.98579	250	1+
281.12244	214	1+
281.79271	326	1+
282.81014	240	1+
282.88560	172	1+
283.78686	148	
283.85097	600	1+
283.99081	112	
284.81898	414	1+
284.97893	220	1+
285.10083	188	1+
285.79756	268	1+
285.84623	1650	1+
285.90344	186	1+
285.94106	130	
286.09931	214	1+
287.08315	130	
287.45166	142	
287.81151	124	
287.84947	190	1+
288.12933	212	
288.36085	120	
289.92590	158	
290.79184	720	1+
290.86217	156	1+
290.89396	152	
292.44007	156	
292.86484	366	1+
293.11701	246	
294.16937	160	
294.86644	220	
296.06295	140	
296.80823	332	
296.85726	154	
297.80726	272	
298.80268	1126	1+
298.86112	444	1+
298.98902	156	
301.03065	162	
301.81360	230	
301.86090	960	1+
302.80996	838	1+
303.80810	822	1+
303.85674	2702	1+
304.05115	110	
304.78205	118	
304.94998	178	
306.27551	112	
306.88181	124	
306.93134	216	1+
307.89305	486	1+
308.04430	318	1+
308.80099	112	
308.90811	170	
309.13258	118	
310.48261	116	
310.87808	464	1+
311.02558	224	1+
311.35906	122	
314.16754	180	1+
314.82083	268	
315.81607	522	1+
315.85746	116	
316.81734	390	1+
317.89359	126	
318.93563	342	1+
319.82257	436	1+
319.86461	118	
320.00985	118	
320.10512	114	
321.81907	886	1+
321.86915	416	1+
322.04572	242	1+
322.07636	146	
322.31238	122	
322.92923	748	1+
326.17566	208	
326.87358	1442	1+
328.89116	120	
329.31298	124	
330.83328	118	
330.88377	144	
332.09365	348	1+
332.74964	186	1+
335.97760	218	1+
336.16410	166	
336.94519	754	1+
337.06107	192	1+
337.80616	122	
337.83406	290	
338.18707	142	1+
339.82847	1328	1+
340.12099	282	1+
340.93942	310	
341.08285	114	
341.76278	136	
341.91043	144	
342.13020	206	1+
342.71111	162	1+
343.27215	122	
343.97293	204	1+
344.41005	196	
345.21166	222	
345.80750	224	1+
347.23383	250	
347.95981	184	1+
348.11506	114	
349.32091	204	
349.76463	194	1+
350.10552	116	
350.32264	148	
351.18571	160	
351.76292	210	1+
351.80008	140	
352.88599	206	
353.76105	320	1+
359.75319	130	
360.71925	280	1+
360.87090	126	
361.72520	174	1+
361.89611	112	
362.05817	152	1+
362.70391	332	1+
362.84445	252	
363.70732	226	1+
363.74529	196	1+
365.98260	154	1+
366.10667	128	
366.32103	238	1+
366.97748	190	1+
367.13327	448	1+
367.27095	126	
367.77667	228	
END IONS

###FS:    #m/z: 507.84685 #charge 1+
###MS: 29
###MSMS: 31
BEGIN IONS
TITLE=Cmpd 23, +MS2(507.8468), 28.2-35.2eV, 0.7min #31
RTINSECONDS=38.8005
SCANS=29,31
PEPMASS=507.84685	509110
CHARGE=1+
192.02188	196	1+
196.01593	288	
199.88999	180	
202.86371	218	1+
209.94551	348	
213.15893	846	1+
224.12315	168	
224.97722	278	
226.11700	200	1+
230.84828	198	
230.89165	352	1+
232.88242	242	
234.10430	214	1+
235.14123	1112	1+
236.06090	212	1+
238.06345	198	
238.89333	192	1+
241.85161	294	1+
244.12879	378	
245.11016	204	1+
247.88887	186	1+
249.15725	694	1+
250.10152	172	1+
250.97238	534	1+
251.88588	192	1+
252.85506	210	1+
253.89829	276	1+
254.09615	252	1+
258.78866	202	
259.08205	278	1+
259.86547	170	
262.13721	2838	1+
266.02935	192	
266.86861	514	1+
267.13578	240	1+
267.88479	274	1+
268.89917	240	1+
269.92780	298	1+
270.09416	162	1+
270.86105	268	
271.15200	232	
271.99606	200	
272.85489	658	
273.85369	322	
273.87927	354	1+
274.85249	182	
274.89521	358	1+
275.84743	246	1+
276.00058	218	
277.15410	1608	1+
277.89787	292	1+
278.83990	470	1+
279.13864	188	
280.05870	178	
281.38719	194	
281.90539	372	1+
282.01025	174	
282.14330	224	1+
283.89005	222	1+
284.19374	558	1+
285.94022	188	
286.13884	412	1+
286.87380	260	1+
286.97099	252	1+
287.85408	198	
288.87032	464	
289.88109	1408	
290.07546	232	1+
290.81216	206	1+
290.86724	2696	1+
291.36000	166	1+
291.40639	312	1+
292.40955	232	1+
292.88584	268	
293.12401	210	1+
293.38683	168	
293.87406	5136	1+
294.91440	346	1+
295.12423	350	1+
295.94710	298	1+
296.03469	202	
296.12759	330	1+
296.35907	378	1+
296.51819	162	1+
296.85729	352	1+
296.88229	250	
297.15631	296	
297.31555	152	1+
297.81766	214	
297.88655	236	
298.04822	168	
298.80631	180	
298.81842	196	
298.85527	508	1+
298.87706	392	1+
299.81645	400	
300.03752	234	
300.09090	206	1+
300.79697	276	1+
300.86230	906	1+
301.11274	182	1+
301.34103	200	
301.84985	632	1+
302.04203	360	1+
302.17126	182	1+
302.88510	458	1+
303.94805	168	
304.15020	234	1+
305.40564	176	1+
305.83591	206	1+
305.86613	248	
307.29632	196	1+
307.79083	230	1+
307.88995	1276	
308.05998	186	1+
308.14189	1112	1+
308.79550	270	1+
308.84221	178	
308.88234	2190	1+
309.11875	254	
309.40973	276	1+
309.83985	716	1+
309.88894	1372	1+
310.03217	174	
310.15936	1086	1+
310.37813	262	1+
310.84169	482	1+
310.87265	324	
310.91179	170	
311.34523	404	1+
311.88372	11302	1+
312.22816	710	1+
312.32617	174	
312.34740	274	1+
313.02779	274	1+
313.79337	260	1+
314.16314	538	1+
314.82195	304	
314.86732	874	1+
315.16564	470	1+
315.82770	208	
316.81141	258	
316.86675	918	1+
316.88683	316	
316.94629	218	1+
317.82332	252	
317.92338	184	
318.85953	522	1+
318.88187	206	
319.85122	320	1+
319.88526	202	
320.37897	170	
321.03567	202	1+
321.81771	334	
321.87998	824	1+
322.15754	292	1+
322.86249	418	1+
322.88172	640	1+
322.97941	198	1+
323.13201	314	1+
323.38395	204	1+
324.86322	340	
325.90332	522	
326.24344	1830	1+
326.82479	230	
326.89819	310	
326.97072	330	1+
327.14348	316	1+
327.38022	256	
327.87992	2632	1+
328.36948	292	
328.81090	328	1+
329.87424	252	
330.33273	318	1+
330.84454	240	1+
330.88416	364	
330.91567	322	1+
331.89430	974	1+
332.42279	220	1+
332.87622	1282	1+
333.00603	170	1+
333.07810	216	1+
333.17498	2962	1+
333.77282	184	1+
333.82512	202	
334.75835	290	1+
334.87883	718	1+
334.89938	374	
335.84308	644	
335.94081	318	1+
336.01716	168	1+
336.61447	200	1+
336.99748	356	1+
337.88013	330	
338.88972	202	
339.78103	204	1+
339.88488	582	1+
340.02900	380	1+
340.21414	210	1+
340.33106	304	1+
340.85897	422	1+
342.79492	262	1+
343.88601	176	
344.04253	234	1+
344.71093	220	1+
344.89766	496	1+
345.86495	174	
345.90184	358	1+
346.01093	266	1+
346.95867	304	1+
347.71104	208	1+
347.88444	656	1+
348.16665	342	1+
350.32514	294	1+
350.82553	172	
350.84694	172	
350.88266	860	1+
350.90463	384	1+
350.96330	464	1+
350.99849	214	1+
351.06688	180	
352.17051	230	1+
352.77589	226	
352.91204	934	1+
353.85484	554	
354.84305	182	
354.87939	440	1+
354.96978	202	1+
355.73284	396	1+
355.77896	384	1+
356.18839	194	
356.78416	242	1+
356.83561	346	1+
357.73260	280	1+
359.33139	326	1+
360.39418	178	
360.83125	178	
361.56825	186	1+
361.88605	196	
362.36518	180	
363.71114	314	1+
363.86789	356	1+
363.91925	320	1+
364.34149	170	
364.81992	178	1+
364.90272	350	1+
365.01392	322	1+
366.18034	172	
366.34327	238	1+
366.83986	2476	1+
367.71167	858	1+
367.78575	276	1+
368.18870	186	1+
368.90073	228	
369.04787	174	
369.23625	216	1+
369.33318	250	1+
369.84119	626	1+
369.87755	180	
370.03279	232	1+
370.71659	658	1+
370.78528	188	
371.18984	306	1+
371.72215	412	1+
371.75319	208	1+
371.78679	182	
371.87376	394	1+
371.98026	290	1+
372.04726	206	
372.85737	260	
372.98498	246	1+
373.15814	314	1+
373.37725	276	1+
373.72004	490	
373.83018	218	
373.90318	550	1+
374.15663	192	1+
374.72832	624	1+
374.79408	602	1+
374.81502	370	1+
375.35682	374	1+
376.02075	200	1+
376.22271	1586	1+
376.35856	308	1+
376.39001	220	1+
377.87961	170	
378.88077	460	1+
379.35539	426	1+
379.39202	376	1+
379.72789	372	1+
379.85488	564	1+
380.39595	324	1+
380.73483	246	1+
380.85723	410	1+
381.12853	292	1+
381.79405	438	1+
382.15496	312	1+
382.85706	484	
383.05372	394	1+
383.26308	470	1+
383.71661	444	1+
383.86876	238	
384.22200	314	1+
384.85056	5166	1+
384.89575	360	
385.20523	262	1+
385.88611	496	1+
386.38821	476	1+
387.71857	394	1+
387.84925	468	1+
388.01606	138	1+
388.79674	366	1+
389.17285	348	1+
389.19959	462	1+
389.71513	472	1+
389.73761	320	1+
389.88593	352	1+
390.79403	392	1+
390.84114	2442	1+
391.93300	170	
392.07271	170	
392.86450	980	1+
393.05676	178	1+
393.08734	510	1+
393.80119	580	
394.74275	174	
394.83463	884	1+
395.80003	232	1+
396.04098	190	1+
396.40459	258	
396.89515	194	
397.32175	356	1+
398.73525	226	
398.76609	210	1+
399.22485	614	1+
399.72186	388	1+
399.81333	598	1+
399.83417	178	
399.85304	460	1+
400.34170	238	1+
400.81726	394	1+
401.13489	190	1+
401.50545	138	1+
401.78701	202	1+
402.86116	534	
403.87077	2248	1+
404.77701	344	1+
405.72469	286	1+
405.78276	254	1+
405.86803	1198	1+
406.06900	168	
406.42361	170	
407.72484	458	1+
407.86648	8646	1+
408.92559	248	
409.16603	222	1+
409.72404	262	
409.81792	304	
409.86082	744	
410.02915	160	1+
410.07897	218	1+
410.09283	248	1+
410.73343	270	
410.85452	552	
410.87419	392	
411.71634	182	
411.80988	1036	1+
411.87641	408	
412.21677	172	
412.73167	654	1+
412.84997	1680	1+
412.87507	928	1+
413.88091	638	1+
414.23871	346	1+
415.15205	182	1+
415.87574	560	1+
416.08742	108	1+
416.87724	332	1+
417.23862	228	1+
417.40381	262	1+
417.82395	192	
417.85348	374	1+
418.85272	244	1+
420.81844	496	1+
421.88332	948	
422.88525	628	
423.87108	664	1+
425.30930	506	
425.87752	466	
426.28034	242	1+
426.86408	1706	1+
426.94306	276	
427.73822	1350	1+
428.08561	242	
428.74552	858	1+
428.85501	234	
428.88667	1498	1+
429.73745	1036	1+
429.82844	236	
430.21659	198	
430.35819	132	1+
430.74098	862	1+
430.85857	358	
431.86757	1318	1+
432.24478	3872	1+
432.89160	200	
433.04522	280	1+
433.13669	226	1+
433.87840	806	1+
434.10123	174	1+
436.20187	230	1+
436.38760	236	1+
437.34004	176	1+
437.70032	296	1+
437.76818	294	1+
439.21105	206	1+
439.83501	254	1+
439.89216	1256	1+
441.87647	394	1+
442.95746	190	1+
444.87453	2750	1+
445.74390	722	1+
447.25585	236	1+
447.88382	170	
448.21355	308	1+
448.75451	214	
448.89070	258	
449.75219	398	1+
449.87893	1106	1+
451.22245	186	1+
452.12665	170	
452.33740	188	1+
452.70810	168	1+
453.10421	186	1+
453.76038	390	1+
455.77425	278	1+
456.09556	214	1+
457.90247	910	1+
458.15715	130	1+
458.88496	160	1+
459.63486	252	1+
460.22366	176	
461.30513	208	
462.88374	1232	1+
463.71642	198	
464.17501	224	1+
464.78031	424	1+
464.95450	214	1+
467.28375	218	1+
467.70420	302	1+
467.88865	1996	1+
468.22378	254	1+
468.78724	422	
469.78418	292	
470.78134	168	
472.78429	170	
475.24340	212	
476.12192	200	1+
476.72379	310	1+
478.80708	196	1+
479.28415	216	1+
485.84582	450	1+
485.90120	794	1+
486.12511	214	1+
486.79819	370	1+
486.80906	182	
486.85110	390	1+
487.43013	158	1+
487.67458	220	
488.30281	302	1+
488.71861	238	1+
488.81284	190	1+
489.30482	256	1+
489.72270	198	1+
490.90511	216	
491.79465	366	1+
493.24149	136	1+
493.65895	236	1+
495.35192	184	1+
496.76726	186	1+
497.05194	232	1+
497.74511	220	
498.14240	220	1+
498.79845	308	1+
499.73750	372	1+
499.79977	254	1+
503.10933	188	1+
503.69961	130	1+
503.75228	216	1+
504.25182	192	1+
504.73692	220	1+
504.80765	338	1+
504.82256	178	
505.89706	238	1+
506.39584	160	1+
508.66924	192	1+
508.91637	278	1+
509.67067	210	1+
509.86049	786	1+
510.45275	176	1+
512.20474	210	1+
END IONS

###FS:    #m/z: 336.94673 #charge 1+
###MS: 29
###MSMS: 32
BEGIN IONS
TITLE=Cmpd 24, +MS2(336.9467), 28.0-35.0eV, 0.7min #32
RTINSECONDS=39.5725
SCANS=29,32
PEPMASS=336.94673	363112
CHARGE=1+
184.86861	146	
189.86293	330	1+
194.88693	126	
196.88815	120	
205.94990	142	
206.97395	138	
207.87168	154	1+
208.00925	122	
209.12304	106	
209.13743	114	
209.87875	152	
209.94344	130	
210.88366	566	1+
210.90156	256	1+
211.48412	102	
211.94442	9078	
212.87861	3542	1+
212.94790	356	
213.03091	138	
213.93979	4196	1+
215.88796	1264	1+
215.93571	534	
217.88330	166	
217.93525	226	1+
219.89005	134	
223.95949	286	1+
224.97830	126	
225.88363	164	
226.89669	140	
227.89185	1056	1+
228.79461	210	1+
228.89377	768	1+
229.84169	120	
229.95596	7350	
230.88932	4502	1+
230.92702	118	
230.95647	308	
231.95008	3880	1+
232.90596	166	
233.82541	196	
233.89585	626	1+
235.03559	200	1+
235.55192	100	
235.86950	186	1+
235.89485	354	
235.94656	130	
235.99235	200	1+
240.13625	98	
240.93061	118	
241.92008	100	
243.84660	208	1+
244.12986	228	1+
246.90569	100	
246.97617	154	
247.96612	1888	1+
248.90028	2214	1+
248.98931	174	
249.04410	226	
249.83070	496	1+
249.96481	758	1+
250.95255	234	
250.99195	186	1+
251.83804	432	1+
251.95944	130	
252.97152	4300	
253.04921	190	1+
253.08988	106	
253.79500	142	
253.90595	1588	1+
253.97729	148	
254.86675	104	
254.93793	414	1+
254.96684	2068	1+
255.04493	146	
255.07346	226	
255.37743	134	
255.78219	122	
255.86077	196	
256.96547	178	1+
257.91488	104	
258.84710	126	
258.88441	166	
258.92104	118	
258.96740	176	
259.90970	128	
259.95576	218	
259.97188	120	
260.83527	170	1+
261.82542	414	1+
262.80531	212	1+
262.83278	304	1+
264.11545	142	
266.92617	102	
268.81215	100	
268.83973	872	1+
268.91899	190	1+
269.79665	230	
270.80034	112	
270.87633	102	
270.98217	322	
271.09648	102	
271.84652	422	1+
271.91985	514	1+
271.95485	466	1+
272.02037	134	
272.23486	102	
272.78771	140	
272.95697	290	1+
272.97785	216	
273.11490	118	
273.79562	188	
274.78864	134	
274.86238	278	1+
274.96545	146	1+
275.07158	140	
275.79177	116	
275.81341	140	
276.09187	100	
276.85975	238	
277.83322	624	1+
278.80428	156	
278.86108	270	1+
279.79303	112	
279.96311	128	
280.01875	202	1+
281.13309	112	
281.85832	190	1+
281.93318	152	1+
282.56442	106	
283.23541	108	
283.78588	326	1+
283.80775	298	1+
285.42832	144	
285.85409	196	
286.78257	180	1+
286.85043	1054	1+
287.80770	220	
288.33567	108	
289.04540	254	1+
289.78648	126	
289.80908	104	
289.87949	202	1+
290.85889	264	
291.04723	236	1+
291.80838	368	1+
291.85670	162	
292.85985	154	
292.87717	130	
293.80677	114	
293.86557	98	
293.88830	108	
293.93507	180	
294.11263	108	
294.18156	150	
294.85369	128	
294.94335	120	
295.93825	252	
295.99333	118	
296.80615	110	
296.86488	126	
296.97443	104	
296.99629	114	
297.39220	100	
298.80719	136	
298.95079	140	
300.80232	272	1+
301.88493	316	1+
302.32743	126	
302.83383	102	
302.89105	188	1+
303.80610	126	
303.85817	114	
306.79282	102	
306.82541	108	
306.88224	232	
307.07861	170	1+
307.30892	226	
307.79936	148	
307.84828	98	
308.29623	98	
308.80498	190	
308.87506	146	
309.81322	110	
309.87023	194	
310.82041	152	
310.87417	576	1+
311.03511	110	
312.11574	100	
313.15868	120	
313.95190	102	
314.82506	454	1+
318.01577	208	1+
318.23931	152	
318.76783	102	
319.08438	110	
319.23419	102	
319.88557	106	
320.15731	114	
320.38278	104	
321.82061	202	1+
324.27719	156	1+
324.89493	552	1+
328.88735	204	
329.82401	298	1+
329.88587	132	
330.87924	174	
331.88273	150	
332.81225	98	
332.93431	110	
333.03325	100	
333.26928	206	1+
334.81796	356	1+
334.86607	106	
336.32700	120	
337.19016	172	
338.36009	126	
338.76212	288	1+
339.82654	224	1+
339.87071	116	
341.12395	210	
341.71695	128	
341.87680	188	1+
END IONS

###FS:    #m/z: 322.93111 #charge 1+
###MS: 33
###MSMS: 34
BEGIN IONS
TITLE=Cmpd 25, +MS2(322.9311), 28.0-35.0eV, 0.7min #34
RTINSECONDS=43.2685
SCANS=33-34
PEPMASS=322.93111	5378380
CHARGE=1+
191.85871	114	
191.95596	290	
192.88982	344	1+
193.03234	102	
194.89036	160	
196.88323	174	
200.88290	132	
201.04769	100	
205.94833	648	1+
207.97403	214	
209.12277	102	
209.94393	182	
210.90189	122	
212.88180	130	
212.89257	150	
214.89766	340	
215.88749	668	1+
217.87496	130	
218.86505	126	
218.89032	206	1+
220.03125	130	
220.88473	118	
221.06863	138	
221.94420	224	
222.95489	1744	1+
223.96058	1010	1+
224.38403	102	
225.89275	150	
226.91453	126	
227.10978	110	
227.81504	218	
227.95283	196	
230.89317	536	1+
231.12519	250	1+
231.81584	124	
232.89727	538	1+
232.95494	266	1+
232.98464	110	
233.89938	418	1+
235.14533	108	
235.82657	256	1+
236.00911	180	1+
237.11037	136	
237.79074	168	
238.82192	100	
238.87392	142	
239.08104	184	
239.78656	292	
239.98304	236	1+
240.02804	106	
240.78963	328	1+
240.82168	124	
240.94148	2664	
241.90059	340	1+
241.94230	1778	
242.82194	190	
242.83578	114	
242.94313	6926	1+
243.82363	212	
243.88544	218	
243.97586	354	1+
243.99508	106	
244.82257	334	1+
244.94026	1722	1+
244.98039	300	1+
245.12497	188	1+
245.79669	168	
245.96672	106	
246.85141	102	
246.91002	274	1+
246.94274	254	1+
246.97683	794	1+
248.12111	134	
248.85209	120	
248.89828	208	
249.01663	102	
249.04102	210	
249.84151	184	1+
249.85582	134	
249.89937	122	
249.98853	146	
250.94556	188	
250.97131	178	
251.78754	136	
252.02810	152	
252.07547	186	
252.32941	164	
253.78903	128	
253.83398	194	
253.93242	108	
254.77843	296	1+
255.10807	286	
255.14025	164	
255.78114	256	1+
256.80220	116	
257.79990	574	1+
257.82832	276	1+
258.97491	160	1+
259.13514	120	
260.83698	178	
261.83119	118	
261.96930	342	1+
262.35229	240	1+
262.83102	524	1+
262.95041	102	
263.07540	110	
263.90478	184	
264.85582	238	
264.98047	130	
265.05851	312	
265.93224	212	1+
266.86441	328	1+
267.05842	178	
267.65754	104	
267.80661	162	
268.90899	108	
268.95712	126	
269.78511	136	
269.79973	122	
269.92551	182	
270.36081	102	
270.79456	210	
270.84821	652	1+
270.96922	102	
271.15081	196	
271.80390	136	
271.84837	450	1+
272.13382	142	
272.99113	112	
273.79481	1056	1+
275.43928	114	
275.80734	494	1+
276.84727	654	1+
277.03974	224	1+
277.97299	128	
279.09233	512	1+
279.80422	216	1+
280.19165	102	
280.79126	372	1+
280.82823	184	1+
281.79372	312	1+
281.85353	114	
282.90296	124	
282.98693	124	
283.04432	128	
283.78890	1092	1+
283.97837	182	1+
284.29222	114	
284.84993	270	1+
284.88045	124	
286.92137	248	
287.81295	194	1+
288.06847	158	
288.86421	122	
289.16302	190	
289.78988	482	1+
289.87733	414	1+
290.77161	178	1+
290.85928	256	
291.80924	824	1+
292.31348	106	
292.87321	132	
293.80804	308	1+
293.85338	646	1+
293.88013	108	
294.02800	174	1+
294.27632	142	
294.85689	474	1+
295.18742	162	
296.80956	568	1+
296.87884	230	1+
297.78882	120	
297.86828	102	
298.80119	136	
298.96374	198	
299.78435	696	1+
299.84441	380	1+
300.85200	358	1+
303.79895	116	
303.87527	146	
304.18779	104	
304.87457	118	
304.90210	138	
305.11883	132	
306.88410	640	1+
307.08497	152	
307.80078	824	1+
308.29643	502	1+
308.76804	134	
308.87936	588	1+
308.89690	120	
309.81183	138	
309.94434	114	
310.12972	136	
310.30617	352	
310.81411	146	
311.86346	162	
311.88964	152	
312.79958	210	
312.81550	132	
313.02876	150	
313.52310	124	
313.81430	482	1+
314.42169	150	
314.82172	328	1+
314.88412	160	
315.76850	130	
316.81735	116	
318.35933	104	
320.15755	232	1+
320.75125	352	1+
320.84008	102	
321.97611	104	
322.81802	148	
322.89866	110	
323.82792	136	
324.21037	150	
324.75929	144	
324.89213	240	
325.77168	312	1+
325.90217	166	
326.05083	122	
326.89132	336	1+
327.03827	130	
END IONS

###FS:    #m/z: 340.94152 #charge 1+
###MS: 33
###MSMS: 35
BEGIN IONS
TITLE=Cmpd 26, +MS2(340.9415), 28.0-35.0eV, 0.8min #35
RTINSECONDS=44.0405
SCANS=33,35
PEPMASS=340.94152	2747870
CHARGE=1+
176.12905	118	
183.87292	118	
185.94346	126	
189.10143	128	
189.86671	212	
192.92494	190	
194.88844	112	
197.88619	280	
207.87356	294	1+
210.93719	438	1+
212.87858	992	1+
213.88033	542	1+
213.94037	2030	1+
214.89568	356	
215.88759	1556	1+
215.93668	268	
216.40782	160	
216.93959	136	
217.88216	386	
217.93911	128	
218.88105	182	
218.91649	124	
219.88122	132	
223.95809	356	
224.88465	142	
225.68074	132	
225.95526	134	
227.91698	206	1+
228.00584	142	
228.93872	326	1+
230.88936	964	
231.12126	138	
231.89055	504	
231.95105	1266	1+
232.89322	384	
233.89944	1248	1+
233.95066	120	
235.82368	168	
235.89536	390	1+
236.86526	128	
237.79346	124	
237.88946	178	1+
238.82818	166	1+
239.79215	202	
242.82714	138	
242.89009	112	
242.94248	180	
242.96225	110	
243.94106	144	
244.95667	252	
245.80199	126	
245.84054	122	
246.15940	108	
246.97553	318	1+
248.84061	130	
248.89859	112	
249.39998	128	
249.89754	660	1+
249.96076	576	1+
250.89901	452	1+
250.97351	116	
251.79370	108	
251.92723	158	
251.95819	238	1+
253.98607	150	
254.00420	108	
254.90545	174	
254.94495	176	
254.96580	926	1+
255.03892	142	
255.07366	224	
255.90229	232	
256.04436	114	
256.84816	206	1+
256.91598	410	1+
256.96374	404	1+
257.04606	360	1+
257.84284	202	1+
257.88870	244	1+
258.80197	112	
259.02397	130	
259.84444	300	1+
259.95866	334	
260.15923	192	
261.02525	122	
261.83164	130	1+
262.99212	130	
263.84407	162	
264.85693	172	
265.86073	368	1+
265.91204	116	
266.02382	128	
267.13665	124	
267.80675	120	
268.79260	582	1+
268.83421	216	1+
268.91631	168	1+
268.96034	200	
269.11641	216	
269.79574	472	1+
270.09435	130	
271.13886	114	
271.81413	120	
271.85006	170	
271.91890	126	
272.90989	156	
272.93765	206	
273.92060	236	1+
274.17519	118	
274.85899	108	
275.81028	238	
275.83436	264	1+
276.80795	114	
276.85676	296	
277.55467	114	
277.85672	556	1+
277.96176	410	1+
278.96299	354	1+
278.99692	106	
279.81019	356	1+
279.89372	106	
279.96443	258	1+
280.01085	146	
280.12778	110	
281.42996	156	
281.85362	300	1+
282.92730	268	1+
283.78726	158	
283.80996	122	
284.42737	144	
284.91243	176	1+
285.03412	108	
285.84741	110	
286.81038	110	
288.86490	114	
289.78734	316	1+
289.81261	156	
289.90047	264	1+
290.85748	162	1+
291.80458	230	
292.41077	170	1+
292.85965	152	
292.93639	320	
293.43724	114	
293.96606	182	1+
294.16481	114	
294.81168	128	
294.85130	138	
294.86542	128	
294.88328	126	
296.79659	116	
296.87804	526	1+
296.97912	140	
297.79249	108	
297.97417	198	
299.77824	198	
300.77745	156	
300.91009	192	1+
301.81828	144	
301.87376	514	1+
302.17349	142	
302.87653	384	1+
303.80657	138	
304.80230	386	1+
305.04805	176	1+
306.88332	140	
307.30701	220	
307.80009	408	1+
307.88854	432	1+
308.29823	236	1+
308.66858	184	1+
309.81882	420	1+
310.87645	1178	1+
310.93528	130	
311.02976	118	
311.19892	132	
311.85959	238	1+
312.80870	188	
313.80155	128	
314.82429	300	
315.81841	140	
317.98771	156	
319.82447	122	
320.03999	194	1+
321.81729	206	
323.04727	170	1+
323.88647	138	
324.83263	234	1+
324.88994	326	
325.90134	244	1+
326.17585	162	
326.96785	138	
328.18862	192	
328.88702	456	
329.32154	170	
329.55529	122	
329.87614	116	
330.81579	300	
331.21367	120	
331.81399	180	
332.06674	122	
332.41943	118	
332.83124	126	
333.88705	120	
334.32839	114	
335.80389	112	
336.87931	206	
338.15246	108	
338.41469	108	
339.76049	126	
339.82890	324	1+
340.72821	118	
341.38842	190	
343.17827	132	
343.89265	174	1+
343.91578	144	
END IONS

###FS:    #m/z: 507.84711 #charge 1+
###MS: 33
###MSMS: 36
BEGIN IONS
TITLE=Cmpd 27, +MS2(507.8471), 28.2-35.2eV, 0.8min #36
RTINSECONDS=44.813
SCANS=33,36
PEPMASS=507.84711	576854
CHARGE=1+
196.01587	590	1+
199.88537	300	1+
208.94235	182	1+
213.15733	246	
214.15989	216	
216.89561	214	1+
225.09715	174	
226.06584	214	1+
233.97623	202	1+
234.87787	332	1+
235.14243	1386	1+
237.02676	178	1+
238.06454	216	
239.04855	228	1+
241.85257	278	
244.12629	550	1+
245.02107	210	1+
248.85573	184	
249.15888	758	1+
250.01566	196	1+
250.97141	770	1+
251.95674	214	1+
252.07938	186	
253.89846	272	1+
253.93794	138	1+
255.09996	218	1+
257.86939	392	1+
260.87838	650	1+
261.38019	182	
261.41490	348	1+
262.13702	3044	1+
263.13857	1868	1+
265.37596	324	1+
265.93317	172	1+
266.16683	378	
266.86590	262	
266.89033	292	1+
267.78306	224	1+
267.91318	446	1+
268.07454	346	1+
269.88663	232	
270.85847	882	1+
270.87607	458	1+
272.85290	1276	1+
275.84740	554	1+
277.15466	1488	1+
277.35181	260	1+
277.85721	616	1+
278.83346	300	1+
278.86356	382	1+
279.12907	256	1+
281.38348	318	1+
281.86727	200	
281.88131	200	
281.91231	212	1+
284.19601	714	1+
284.87611	550	1+
284.89607	198	
285.85005	254	1+
286.13981	736	1+
286.79387	278	
286.83458	182	
287.10573	326	1+
287.12677	202	1+
287.81203	218	
287.83700	196	
288.11474	420	1+
288.35840	288	1+
288.38455	368	1+
288.87090	466	
289.88024	1304	
290.38411	306	1+
290.86423	2382	1+
290.90900	240	
291.80849	272	1+
293.87441	5884	1+
293.92354	214	1+
294.12695	332	1+
296.05951	254	1+
296.45414	244	1+
296.85813	430	
296.87921	530	1+
297.33273	404	1+
297.82668	174	
297.85797	204	
298.04384	358	1+
298.31005	308	1+
298.81230	176	
298.85214	588	1+
299.81688	192	
299.88455	230	
299.96435	190	
300.37519	228	
300.84271	486	
300.85859	422	
300.94154	192	1+
301.34087	286	1+
301.40419	302	1+
301.41990	178	
301.86593	188	
301.92656	286	1+
302.86649	302	
303.85798	212	
305.03152	160	1+
305.82226	224	
305.85197	466	1+
305.95715	250	1+
306.00982	194	1+
306.02995	138	1+
306.13248	264	1+
306.36106	180	
306.79377	286	1+
306.96314	158	1+
307.37103	300	1+
307.80337	304	1+
307.89177	1428	
308.14147	1274	1+
308.86933	2866	1+
309.84536	456	
309.87032	1980	1+
309.88994	1020	
310.02907	214	1+
310.15827	936	1+
310.61648	130	1+
310.88956	540	
310.92978	294	1+
311.40446	254	1+
311.88371	12558	1+
312.13120	316	1+
312.22861	942	1+
312.34458	460	1+
312.40600	154	1+
312.81594	594	1+
312.98697	294	1+
313.78486	170	
313.98702	192	1+
314.01665	308	1+
314.37450	520	1+
314.86490	1646	1+
315.16380	340	1+
315.37827	320	1+
315.82894	226	
315.88552	262	
315.93288	172	1+
316.76204	308	1+
316.81321	186	
316.86517	948	1+
317.14581	230	1+
317.90312	204	
318.35421	278	1+
318.60283	264	1+
318.86036	858	1+
318.88438	268	
318.93628	202	1+
319.38170	224	
319.97986	344	1+
320.11639	242	1+
320.91571	234	1+
320.96064	290	1+
321.81864	180	
322.36211	204	
322.85830	196	
322.87927	190	
323.86053	880	1+
324.37425	302	1+
324.80919	370	1+
324.86332	570	1+
325.04445	260	1+
325.11239	254	1+
325.39287	262	
325.81389	306	1+
325.90340	440	
326.24232	2260	1+
326.88421	386	
327.88380	1714	1+
327.94540	204	1+
328.15972	454	1+
328.20465	164	1+
328.37159	392	1+
328.86842	1154	1+
329.16377	374	1+
329.81434	506	1+
330.02763	242	1+
330.33638	186	1+
330.77164	190	1+
330.81656	282	1+
330.88084	612	
331.88653	298	
332.40113	238	
332.87521	1510	1+
332.94974	212	
333.17474	4006	1+
333.80823	438	1+
333.95692	188	
334.05676	196	1+
334.39188	180	
334.90387	602	1+
335.84323	516	1+
335.88580	254	
336.10325	168	1+
336.12998	370	1+
336.87795	860	1+
336.91061	316	1+
336.94401	224	1+
337.83598	390	1+
337.88331	644	1+
338.38987	480	1+
338.83806	228	1+
339.42032	198	1+
339.71169	268	1+
339.87678	704	1+
340.86931	398	1+
341.09440	242	1+
341.28486	238	1+
342.07619	170	
342.09702	184	1+
342.76905	338	1+
342.99435	202	1+
343.87721	562	1+
344.79328	340	1+
345.08900	174	
345.37743	228	1+
346.33766	286	1+
347.01469	198	1+
348.39642	476	1+
348.73439	314	1+
348.79762	346	1+
348.89756	260	
349.40171	390	1+
349.99838	270	1+
350.07779	264	1+
350.49787	136	1+
350.88961	724	1+
352.77334	766	1+
352.88975	818	1+
352.90987	278	
353.04458	656	1+
353.34023	270	1+
353.85329	1054	1+
354.04783	594	1+
354.83811	222	
354.92268	328	1+
355.18144	250	1+
355.27239	226	
355.89312	652	
356.08018	170	1+
356.18478	204	1+
356.86071	318	
357.72224	402	1+
357.76928	178	1+
357.79346	270	
357.88838	318	
358.02990	230	1+
358.19410	230	1+
358.92131	262	1+
358.94895	206	
359.15381	236	1+
359.87005	210	1+
359.89697	302	1+
360.15799	160	1+
360.90056	210	1+
361.03803	388	1+
361.80162	282	1+
363.38555	226	1+
364.11056	232	1+
364.84843	332	
364.92987	274	1+
364.99024	288	1+
365.86234	210	
366.18897	314	1+
366.31562	204	1+
366.36051	318	1+
366.84047	2412	1+
366.90130	200	
367.01035	302	1+
367.71112	576	
367.79402	314	
367.88347	538	1+
368.70779	698	1+
368.79087	232	
368.88303	330	1+
368.90186	656	1+
369.04785	274	1+
369.22503	196	1+
369.28612	204	
369.43587	226	1+
369.83755	1004	1+
370.18863	348	1+
370.21882	348	1+
370.25158	102	1+
370.72719	494	1+
370.78487	794	1+
371.01295	294	1+
371.09972	206	1+
371.12857	178	
371.22010	276	1+
371.65702	162	1+
371.72708	358	1+
372.02068	278	1+
372.39396	228	1+
373.72244	680	1+
373.78180	226	
373.83294	634	1+
373.87964	184	
373.90446	180	
374.34779	220	1+
374.78900	198	
374.83851	424	1+
374.98203	160	1+
375.38701	378	1+
375.88804	262	
376.22269	2276	1+
376.74916	204	1+
376.79160	302	1+
377.14430	232	1+
377.23811	246	1+
377.88272	550	1+
378.07605	188	1+
378.38700	214	
378.72963	542	1+
378.86350	186	
379.90758	314	1+
380.85545	272	
381.79062	542	1+
381.83695	314	1+
381.87635	210	1+
382.18363	158	1+
382.47033	84	1+
382.52266	174	
382.85718	632	1+
383.05009	176	
383.14042	258	1+
383.26795	230	
383.89874	244	
384.11691	202	
384.26605	206	
384.85093	5236	1+
384.89216	412	
385.38416	480	1+
385.95119	222	1+
386.90105	274	1+
386.95457	184	1+
387.02009	210	1+
387.21178	184	
387.72014	362	1+
388.79372	574	1+
389.20036	518	1+
389.71722	692	1+
389.83841	1950	1+
389.94018	322	1+
390.06195	238	1+
390.20293	396	1+
391.39749	246	1+
391.80523	396	
392.32968	236	1+
392.78473	200	
392.83567	570	
392.86604	486	
393.08581	244	1+
393.73894	398	1+
393.80463	942	1+
393.87280	360	
394.36968	174	
394.40572	284	1+
394.78883	278	1+
394.83675	450	1+
395.79058	160	1+
395.86387	508	1+
396.43412	214	1+
396.73067	174	
397.27905	302	
397.31676	198	
397.73025	534	1+
397.86460	450	1+
398.86800	284	1+
399.11922	308	1+
399.22431	890	1+
399.71301	378	1+
400.03977	284	1+
400.82407	270	
401.95643	150	1+
402.86560	2318	1+
403.79617	412	1+
404.20058	274	1+
404.72576	250	1+
405.72883	212	1+
405.87032	864	
405.98387	176	1+
406.85724	350	
407.72695	188	
407.86612	9122	1+
408.31056	172	
409.00730	148	1+
409.07892	446	1+
409.72298	224	
409.81611	348	
410.08488	330	1+
410.23343	252	1+
410.73718	206	
410.84459	436	
410.87297	790	1+
411.72973	1050	1+
411.81196	1286	1+
411.88965	272	
411.97795	184	1+
412.11922	196	1+
412.51549	144	1+
412.84670	1188	1+
413.57704	132	1+
413.74847	276	1+
413.87560	1268	1+
414.23243	380	1+
414.83758	424	1+
415.13704	198	
415.17214	180	1+
415.84096	338	1+
416.87854	342	1+
417.35469	232	1+
418.76436	306	1+
418.85176	472	1+
419.08068	230	1+
420.38197	232	1+
421.88230	996	1+
422.24261	142	1+
422.85569	174	
423.14503	242	1+
424.86800	412	
425.31661	494	1+
425.73447	198	
425.87844	578	
426.40199	178	
426.86240	2716	1+
427.02260	134	1+
427.73452	1338	1+
428.79077	242	1+
428.85037	598	1+
428.88366	600	1+
429.06594	306	1+
429.82797	180	
430.37272	198	1+
430.40532	242	1+
430.74116	1088	1+
430.82796	204	
430.86407	1880	1+
430.89303	342	
431.14481	194	1+
431.86685	1658	1+
432.24434	2474	1+
432.37645	222	1+
433.34102	278	1+
434.21841	144	1+
434.70164	152	1+
434.83522	208	
434.86016	412	1+
434.88948	406	
435.86334	358	1+
438.71111	226	1+
439.17385	352	1+
439.89595	1002	1+
440.87842	192	
441.72719	138	1+
442.82731	248	1+
442.87805	368	
443.14112	154	1+
443.90107	174	
444.09494	194	1+
444.39500	216	
444.80026	202	1+
444.87357	3510	1+
445.38721	244	
445.63853	266	1+
445.74687	246	
446.90402	292	
447.89682	202	
448.15251	320	1+
448.87925	1632	1+
448.96301	176	1+
449.15445	248	1+
449.84293	240	1+
449.87722	1492	1+
450.74642	216	
450.77699	242	
451.77391	284	1+
451.90091	336	1+
452.07883	270	1+
452.66663	166	1+
453.08289	166	1+
453.66980	208	1+
456.69092	310	1+
456.74722	244	
457.90632	1458	1+
459.43003	164	1+
461.22036	202	
461.31703	366	1+
462.80061	168	1+
462.88462	1282	1+
462.99822	124	1+
464.78719	232	
464.88697	198	
465.89027	182	
466.79155	184	
467.64658	220	1+
467.70106	160	1+
467.89051	1892	1+
468.78005	1136	1+
469.81839	188	1+
469.90098	340	1+
470.30484	162	1+
471.85418	294	1+
474.77411	198	1+
475.27336	274	1+
477.72183	328	1+
478.77193	210	1+
479.73452	246	
480.66349	174	1+
482.79163	212	1+
483.08945	184	1+
483.76442	214	1+
485.22588	388	1+
485.90110	674	1+
486.71657	248	1+
486.79660	354	1+
486.84570	446	1+
487.27725	170	
488.30030	508	1+
489.30458	434	1+
489.80071	198	1+
490.91965	170	
491.79659	488	1+
491.84877	342	
493.78109	218	1+
494.22288	166	1+
494.30528	170	1+
496.34660	258	
497.68745	134	1+
499.73661	578	1+
500.25442	262	1+
501.19613	204	1+
502.19427	134	1+
503.35435	238	1+
504.12474	236	1+
504.67396	240	1+
504.74597	198	1+
504.80518	246	1+
505.74836	180	1+
505.80060	266	1+
507.09435	140	1+
507.86397	192	1+
508.20322	236	1+
508.96497	166	1+
509.86328	1132	
511.31533	268	1+
513.11916	202	
END IONS

###FS:    #m/z: 322.93105 #charge 1+
###MS: 37
###MSMS: 38
BEGIN IONS
TITLE=Cmpd 28, +MS2(322.9310), 28.0-35.0eV, 0.8min #38
RTINSECONDS=48.5155
SCANS=37-38
PEPMASS=322.93105	5348842
CHARGE=1+
189.86445	172	
192.89211	102	
194.46283	104	
196.88410	404	1+
199.88871	124	
201.47784	236	1+
205.94938	488	
205.97073	116	
206.86983	218	1+
206.97353	188	1+
207.13934	166	1+
208.02696	100	
209.89326	386	1+
209.94330	144	
210.83475	204	
212.88074	462	1+
214.88155	304	1+
214.89744	314	1+
215.00393	108	
219.95693	232	1+
221.01968	122	
221.89392	164	
221.94438	172	
222.91688	150	1+
222.95406	1252	1+
223.95893	798	1+
225.96110	104	
227.02325	182	1+
227.10316	108	
227.79135	130	
227.88231	108	
227.93084	160	
227.95255	130	
228.89664	108	
229.74778	100	
230.82715	100	
230.89062	452	1+
231.12238	378	1+
233.82703	160	
233.89721	128	
233.91935	134	
234.90319	186	1+
235.11778	142	
235.79808	142	
235.88404	296	1+
237.05737	148	
238.93735	120	
239.07350	204	
239.78642	690	1+
239.95974	102	
240.82377	370	1+
240.94120	3756	
241.94327	2412	
242.09603	128	1+
242.79005	238	1+
242.82471	170	
242.94229	7800	1+
243.82210	458	1+
243.88777	206	1+
244.12763	96	
244.82387	312	1+
244.91155	138	
244.94051	1754	
245.07668	98	
245.38816	124	
246.13190	130	
246.97444	520	1+
248.03806	130	
248.78720	98	
248.85189	312	1+
248.90367	220	1+
249.16335	244	1+
250.40492	106	
250.90306	116	
250.94632	154	
250.97003	106	
251.38700	126	
251.51886	158	
251.78904	178	
251.90339	94	
251.92839	410	1+
253.83414	466	1+
253.90408	192	1+
255.10775	310	
255.37595	162	
255.51579	98	
255.78381	538	1+
255.81090	202	
255.91032	302	1+
256.31545	100	
256.45886	98	
256.73809	100	
256.88373	118	
257.02143	106	
257.38194	94	
257.79783	406	1+
258.83173	226	
259.84501	122	
260.14405	316	1+
260.33967	136	
260.83049	226	
261.48030	160	
261.82823	620	1+
262.82804	414	1+
262.84823	124	
263.23231	100	
263.34396	112	
263.85135	110	
263.97958	308	1+
264.92812	96	
264.99900	240	1+
266.86375	106	
267.79631	360	1+
267.84223	266	1+
267.86829	178	1+
267.89935	282	1+
267.91552	140	
268.00318	126	
268.96064	98	
269.00212	116	
269.79875	372	1+
269.85087	136	
270.84563	606	1+
271.77930	152	
271.80180	138	
271.84660	444	1+
272.79824	202	
273.79574	788	1+
274.85290	108	
274.99377	156	
275.78943	114	
275.80744	634	1+
275.88782	178	
276.09369	186	1+
276.85211	186	
276.90942	138	1+
277.42175	96	
279.09037	954	1+
279.27790	130	
279.80478	162	
279.82181	100	
280.79594	376	1+
280.87279	114	
280.92817	102	
280.95409	228	1+
282.27775	92	
282.57902	102	
282.83458	162	
282.86455	546	1+
283.24393	108	
283.79116	716	1+
284.29461	116	
284.29909	104	
284.90107	108	
285.20376	120	
285.80505	110	
286.05911	102	
286.76574	100	
286.79684	146	
286.87714	148	
286.91854	154	
287.86442	148	
289.79257	250	
289.82001	100	
289.87629	96	
290.78937	128	
290.82943	188	
290.85576	374	1+
290.89161	98	
291.02868	124	
291.07260	240	1+
291.18272	152	
291.80421	914	1+
291.88531	294	1+
292.44132	128	
293.03269	136	
294.18341	162	
294.81399	104	
294.86293	154	
295.86845	524	1+
296.12190	100	
296.81659	384	1+
296.84834	124	
297.45066	142	1+
297.82876	128	
298.11314	270	1+
298.13752	200	1+
298.92945	134	
299.02742	154	
299.78485	568	1+
300.85121	102	
301.82517	222	1+
301.86781	186	
302.05494	98	
302.87592	128	
303.11967	98	
303.88053	106	
305.73854	98	
306.10111	210	1+
306.75241	208	1+
306.88544	704	1+
307.79890	798	1+
307.94331	112	
308.29457	506	1+
308.88903	132	
308.97438	126	
309.79430	122	
309.81607	302	
309.89390	122	
310.30668	216	
310.88222	508	1+
311.02889	102	
311.91513	138	
312.80599	344	1+
313.88034	212	
314.04770	220	1+
314.52718	96	1+
314.82041	360	
314.89418	212	1+
315.29955	98	
317.81152	122	
318.74691	248	1+
318.85976	120	
319.20485	142	
320.16166	576	1+
321.88230	170	
323.23986	144	
323.88441	100	
324.10115	112	
324.88812	482	1+
324.90436	460	1+
325.80775	320	1+
327.01613	100	
END IONS

###FS:    #m/z: 340.94143 #charge 1+
###MS: 37
###MSMS: 39
BEGIN IONS
TITLE=Cmpd 29, +MS2(340.9414), 28.0-35.0eV, 0.8min #39
RTINSECONDS=49.288
SCANS=37,39
PEPMASS=340.94143	2539704
CHARGE=1+
190.93969	102	
192.88785	264	1+
200.87271	138	
205.94837	350	1+
207.40590	108	
209.93842	390	1+
211.15556	120	
212.88044	1148	1+
212.89331	162	
213.93843	1796	1+
215.88705	1098	1+
217.88265	682	1+
217.93686	182	1+
218.97064	110	
219.87905	360	1+
222.97449	112	
223.96396	370	1+
224.95006	122	
225.53939	134	
226.94742	114	
227.90202	100	
228.94998	218	
230.89079	1412	1+
231.89047	1016	1+
231.91889	98	
231.94960	2604	1+
233.89882	1160	1+
234.94657	140	
235.56715	114	
235.86997	392	1+
235.89486	522	
235.94795	110	
236.04217	138	
238.07915	110	
238.43842	100	
239.78680	148	
240.90017	104	
240.95611	130	
241.88353	130	
241.95318	124	
243.00578	104	
243.92575	278	1+
244.95609	142	
245.87104	110	
246.12544	102	
246.97276	104	
247.23040	140	
247.97630	248	
248.83393	124	
248.89936	584	1+
249.78595	142	1+
249.90093	332	1+
249.96113	396	1+
250.07281	110	
251.84063	114	
251.95970	238	
252.10728	166	
252.87477	104	
252.92817	116	
253.47277	98	
253.80466	128	
253.90479	656	1+
253.97356	102	
254.53721	102	
254.96658	1254	1+
255.09569	142	
255.86769	98	
255.90025	154	
255.92139	156	
255.93986	134	
256.88212	234	1+
256.91254	682	1+
256.96678	246	
256.99395	114	
257.79637	294	1+
257.83855	452	1+
257.88696	190	1+
258.84724	246	1+
258.91184	146	
258.96293	122	
259.95522	282	1+
260.33990	222	
262.94139	214	1+
268.00819	130	
269.11493	100	
269.80225	162	
271.05513	162	
271.80379	218	
271.91540	384	1+
272.80525	104	
272.91823	326	1+
272.93456	596	1+
272.97409	214	
273.76057	102	
273.79243	126	
273.84269	184	
274.79433	138	
274.81700	132	
275.80993	128	
275.84453	120	
276.42264	100	
276.85649	252	
277.83320	126	
277.96584	100	
278.86259	146	
279.79811	144	
279.96481	162	
280.79017	126	
280.86728	138	
280.90215	150	
280.98763	142	
281.80012	142	
282.80312	138	
282.86137	232	1+
282.91555	114	
282.97431	106	
283.79286	162	
284.13663	116	
284.34275	104	
284.78900	118	
285.78728	112	
286.67464	106	
287.79656	160	
288.81979	136	
288.86648	154	
289.79389	266	
289.87864	114	
290.15106	114	
290.22690	126	
290.78731	152	
290.85898	142	
291.85977	118	
291.87382	98	
291.91370	266	1+
292.80711	116	
292.82411	144	
292.86655	234	
293.05430	128	
293.82206	110	
293.87602	186	
294.86392	136	
295.18230	222	1+
295.81372	106	
295.89087	136	
295.98929	146	
296.18612	144	1+
296.80712	238	
296.98547	172	1+
297.79413	264	
297.80633	392	1+
297.84183	154	
297.92840	102	
299.17493	270	1+
299.78344	334	1+
299.87378	332	1+
300.97821	110	
301.91513	132	1+
302.17576	104	
302.24152	100	
303.94673	170	1+
303.99361	134	
304.92189	124	
305.14242	124	
305.80776	270	1+
306.88577	100	
307.28565	146	
307.30793	128	
307.80449	210	
307.89394	110	
308.80482	134	
308.83607	108	
308.87874	114	
308.96749	144	
309.17060	140	
309.81280	100	
309.91299	148	
310.82529	106	
310.87994	776	1+
311.86206	244	
312.49316	106	
312.80552	400	
312.86826	120	
314.03030	154	
314.82299	268	1+
314.88816	322	1+
317.43327	98	
318.76559	214	1+
318.81327	204	
320.30266	208	1+
321.81490	376	1+
322.88854	100	
324.04671	210	1+
324.28961	100	
324.89508	162	
324.93521	100	
326.15964	230	1+
326.88996	104	
327.75699	142	
327.80155	186	1+
327.88722	422	1+
328.88873	354	1+
329.87415	136	
330.81467	686	1+
333.80387	102	
334.83621	184	1+
336.94344	132	
338.88875	116	
340.92872	100	
342.90398	194	1+
343.20094	218	1+
END IONS

###FS:    #m/z: 336.94698 #charge 1+
###MS: 37
###MSMS: 40
BEGIN IONS
TITLE=Cmpd 30, +MS2(336.9470), 28.0-35.0eV, 0.9min #40
RTINSECONDS=50.0605
SCANS=37,40
PEPMASS=336.94698	417280
CHARGE=1+
80.28689	200	
97.93063	98	
182.87036	402	1+
191.80927	106	
193.89228	132	
194.88526	126	
196.88580	160	
198.88912	150	
199.50712	124	
203.86715	186	1+
204.89551	104	
205.86882	224	1+
208.88513	142	
209.88414	598	1+
209.95567	102	
210.88561	394	1+
211.94508	6368	1+
212.87878	4084	1+
213.89754	218	
213.93963	2690	1+
214.43064	100	
214.89871	178	
215.02959	124	
215.41641	98	
215.88893	1256	1+
215.93835	592	1+
217.88316	370	1+
218.84058	118	
221.89161	128	
222.95286	424	1+
223.92613	104	
223.97123	162	
224.97490	132	
225.94971	108	
226.89606	216	
226.93114	176	
227.89765	192	
228.83430	202	1+
228.89396	658	1+
229.95509	4818	
229.98679	160	
230.88933	6894	1+
230.95944	130	
231.95114	2900	1+
232.82384	134	
232.94242	430	1+
233.82220	500	1+
233.89801	1258	1+
233.94666	362	1+
234.16977	190	
235.08584	124	
235.79606	112	
235.89412	104	
235.95201	118	
236.07301	128	
236.45371	110	
236.82729	126	
238.89649	306	1+
240.79579	144	
240.90197	274	1+
242.39776	104	
242.96927	200	1+
243.07948	98	
246.06372	98	
246.12334	116	
246.90680	272	
246.97803	644	
247.00454	112	
247.96490	814	1+
248.90029	2196	1+
249.02169	114	
249.04017	192	
249.86479	224	1+
249.96416	1094	1+
250.03003	110	
250.16230	136	
250.82829	274	1+
250.86875	234	1+
250.94914	178	
251.08021	184	
251.91301	386	1+
252.08097	174	1+
252.83309	108	
252.95241	146	
252.97173	3560	
253.83867	246	1+
253.90594	706	1+
254.96741	1494	1+
254.99681	146	
255.07643	204	
256.91589	362	
256.96403	248	1+
258.84626	124	
259.14695	110	
259.34004	100	
259.84653	100	
259.95954	144	
260.84994	218	1+
261.15464	98	
261.47786	110	
262.00105	100	
263.74784	98	1+
265.08986	130	
265.86225	118	
265.89589	144	
266.04414	184	
267.83730	1584	1+
267.93859	212	1+
268.57244	98	
268.83942	1212	1+
269.02193	114	
269.04318	104	
269.80180	346	1+
269.87219	100	
270.85831	178	
270.98112	374	
271.84664	200	
271.91643	274	1+
272.85045	134	
272.94950	148	
272.97575	112	
273.79594	358	1+
274.14697	104	
274.85929	112	
275.05502	108	
275.85269	482	1+
276.31766	114	
276.85476	404	1+
276.87334	146	
277.80817	290	1+
277.83639	112	
278.83574	1226	1+
278.97014	264	1+
279.11252	104	
279.72913	110	
279.78936	370	1+
279.97483	218	1+
280.81751	296	1+
280.92808	144	
281.04820	136	
281.84563	100	
281.86281	160	
282.05015	140	
282.80197	134	
282.85948	144	
283.79006	186	
283.90471	98	
285.85177	284	
286.79904	254	1+
286.85159	1268	1+
287.81350	312	1+
287.82845	192	1+
287.85336	680	1+
289.15682	156	
289.81714	132	
289.85398	230	1+
289.87756	146	
291.10032	284	1+
291.27620	114	
291.80385	290	
291.86031	296	1+
292.06467	236	1+
292.43805	156	
292.80665	136	
293.86291	420	1+
294.18061	350	1+
294.97477	402	1+
295.84672	134	
295.97882	370	1+
296.00622	208	1+
296.13684	100	
297.41499	222	1+
297.80579	346	1+
298.08118	144	
298.32063	104	
298.98196	118	
299.46278	100	
300.14105	98	
300.86446	354	1+
302.02926	136	
303.17784	102	
303.80872	232	
303.94147	106	
304.06794	98	
304.94030	138	
306.88429	316	1+
307.29185	290	1+
307.30938	106	
307.80820	138	
308.01685	214	1+
308.66323	100	
308.87154	136	
308.88301	156	
309.81057	108	
309.87831	698	1+
310.81704	282	
310.85807	124	
311.15437	108	
311.20281	98	
311.87757	598	1+
311.89934	174	
312.86409	126	
312.87846	330	1+
312.89439	204	
314.86289	306	1+
315.07943	146	
315.50258	114	
315.88573	120	
317.17864	264	
320.28774	128	
320.76282	116	
321.22963	100	
321.38586	100	
321.82181	214	1+
323.88776	386	1+
324.18730	98	
324.89696	266	1+
326.89665	144	
327.70985	114	1+
328.83435	174	
328.88871	502	1+
329.87057	234	
330.75759	166	1+
330.88647	166	
331.92276	104	
332.80438	98	
333.88629	116	
335.03517	186	1+
336.33192	218	1+
337.18792	134	
337.75533	118	
338.17395	166	
338.76658	354	1+
338.87296	106	
339.83544	272	1+
340.89696	418	1+
END IONS

###FS:    #m/z: 322.93111 #charge 1+
###MS: 41
###MSMS: 42
BEGIN IONS
TITLE=Cmpd 31, +MS2(322.9311), 28.0-35.0eV, 0.9min #42
RTINSECONDS=53.7405
SCANS=41-42
PEPMASS=322.93111	5251348
CHARGE=1+
106.19820	86	
177.93759	100	
182.86885	122	
187.01903	96	
188.44843	90	
191.88251	88	
192.88952	370	1+
195.89796	128	
196.01551	90	
196.88253	276	1+
199.04782	104	
200.88144	150	
205.95127	536	
207.87493	256	1+
207.93051	178	
207.95094	152	
209.94496	238	
212.87943	168	
212.89434	192	
213.89397	534	1+
216.87526	240	1+
216.99080	86	
218.52032	108	
219.07792	92	
220.86734	168	
221.94369	236	
222.95489	1132	1+
223.96006	824	1+
224.82241	116	
225.86799	126	
227.94717	366	1+
228.84675	140	
228.89454	98	
228.91032	104	
228.93144	98	
230.55092	92	
230.79087	170	1+
230.88982	404	1+
231.15206	88	
232.90796	242	1+
234.09831	118	
235.91025	96	
236.03457	88	
236.46668	92	
237.79335	154	
238.02433	146	
238.07862	98	
238.12002	120	
238.94964	156	
239.06962	148	
239.78773	582	1+
239.80650	150	
240.13284	88	
240.82452	138	
240.94097	3392	
241.94031	11170	1+
241.99890	106	
242.14658	204	1+
242.50946	100	
242.78979	122	
242.82143	98	
242.94250	7618	1+
243.01343	90	
243.82010	340	1+
244.02956	148	
244.11580	104	
244.13270	176	
244.88583	90	
244.93974	2208	1+
246.00014	94	
246.02651	216	1+
246.97485	702	
247.02434	234	1+
247.05676	88	
248.85243	164	
248.90325	132	
248.93390	140	
249.99429	124	
250.09606	146	
250.91707	170	1+
250.94728	212	1+
250.96826	104	
251.07858	204	1+
251.10166	132	
251.78775	284	1+
253.83660	310	1+
254.02257	94	
254.34725	86	
255.10689	148	
255.78515	150	
257.80069	118	
258.47672	88	
258.79644	114	
258.83748	100	
259.84640	156	
259.97107	100	
260.83577	254	
260.98929	92	
261.83701	178	
262.83351	138	
262.84603	170	
262.88974	88	
263.03803	190	
263.10186	96	
263.16449	102	
263.82863	256	1+
263.98160	94	
264.05211	90	
264.85272	176	1+
265.05939	294	
265.26411	88	
266.56547	106	
266.91505	224	1+
267.07530	92	
267.57305	92	
267.86051	344	1+
268.86157	234	1+
268.95500	298	1+
269.79885	890	1+
269.88522	110	
270.03122	86	
270.84227	212	
271.84490	198	
272.13205	270	1+
272.56510	86	
272.75412	114	
272.79419	134	
272.84547	460	1+
273.79462	822	1+
273.84437	460	1+
274.80765	778	1+
275.80978	664	1+
275.87949	96	
276.89641	164	1+
277.14223	98	
277.85245	142	
278.81114	132	
279.09131	118	
279.23490	90	
279.80573	122	
280.79691	348	1+
281.03787	124	
282.84727	100	
282.95588	96	
283.07225	274	1+
283.23637	132	
283.79136	524	1+
283.81390	112	
283.86433	150	
284.04842	234	1+
284.29427	454	1+
284.88497	94	
285.13594	96	
285.20360	92	
285.86356	336	1+
286.40426	270	1+
286.92018	160	
287.03816	106	
289.01607	170	
289.79226	388	
289.87919	140	
290.79639	566	1+
290.80948	94	
290.85648	262	1+
291.17418	88	
291.80250	394	1+
292.16434	108	
292.86525	180	
293.81250	258	1+
293.99983	94	
294.18315	176	
294.86362	334	1+
295.75448	118	
295.82246	308	1+
296.54806	88	
296.80770	122	
296.84383	202	1+
298.80233	526	1+
298.91499	96	
299.78174	376	1+
302.15752	164	1+
302.25321	116	
302.80492	164	1+
302.88451	142	
303.87793	142	
304.26694	142	
304.93561	88	
305.87944	992	1+
307.28395	106	
307.80107	260	
308.11496	86	
308.29442	298	
309.30177	162	
309.81364	258	1+
310.14524	182	1+
310.17504	94	
310.30911	228	
310.87372	324	1+
310.89623	166	
310.92231	98	
311.82287	110	
312.79444	138	
312.87345	128	
313.80367	182	
313.87209	192	1+
314.82331	274	1+
316.75544	100	
316.88532	256	1+
317.05944	88	
318.38161	92	
319.10359	190	1+
320.15941	92	
321.15743	166	1+
322.75364	248	1+
323.88490	100	
324.78010	98	
324.89315	600	1+
325.75512	224	1+
325.89786	370	1+
327.89430	532	1+
END IONS

###FS:    #m/z: 340.94157 #charge 1+
###MS: 41
###MSMS: 43
BEGIN IONS
TITLE=Cmpd 32, +MS2(340.9416), 28.0-35.0eV, 0.9min #43
RTINSECONDS=54.513
SCANS=41,43
PEPMASS=340.94157	2362724
CHARGE=1+
106.00601	100	
189.86213	134	
192.92798	440	1+
196.88281	268	1+
204.90331	160	
208.97913	96	
209.93760	308	1+
212.87850	1520	1+
212.92543	108	
213.09254	106	
213.86532	156	
213.93947	2124	1+
215.88879	1424	1+
215.93694	370	
217.85518	112	
217.88309	510	1+
217.93625	156	
219.88066	132	
220.39938	110	
221.01235	106	
221.89269	122	
223.59708	96	
223.96039	242	
226.96869	116	
226.99886	102	
227.91565	96	
227.94895	362	1+
228.95057	246	1+
229.89900	98	
230.88785	1932	1+
230.90922	128	
230.95908	130	
231.95072	1374	1+
233.89782	1370	1+
233.94907	290	
235.82410	120	
235.87087	112	
235.89388	306	1+
236.91527	106	
236.97693	124	
237.89274	136	
238.04630	108	
239.08482	136	
239.43139	118	
239.78867	296	1+
243.83346	108	
243.89102	130	
244.77239	186	1+
244.83514	142	
245.84032	96	
246.07013	114	
246.16838	100	
246.97481	648	1+
247.92612	290	1+
247.97695	424	1+
248.11185	100	
248.79560	166	1+
248.90271	164	
249.40736	96	
249.89757	326	1+
249.95664	192	
250.96406	154	
251.07176	146	
251.92312	190	1+
252.39678	100	
253.00101	112	
254.46382	120	
254.91185	170	
254.96953	610	1+
255.07422	336	1+
256.37442	156	
256.80940	112	
256.91358	322	1+
256.96185	430	1+
257.80352	162	
258.39350	102	
258.80280	218	1+
258.84503	334	1+
259.89806	164	
259.96044	178	
260.15915	160	
261.83232	116	
261.85415	132	
263.02492	122	
264.79646	210	1+
265.85710	152	
267.01229	208	
267.10721	106	
267.13365	152	
268.44754	118	
268.83777	156	
268.96319	110	
269.79587	300	1+
269.84051	130	
271.01153	108	
271.79674	132	
271.84473	350	1+
271.92485	602	1+
271.97619	250	1+
272.12164	118	
272.81869	114	
273.17392	108	
273.79473	366	1+
275.81074	470	1+
276.81561	294	1+
276.85545	186	
277.00752	138	
278.81596	134	
278.83822	106	
280.85153	348	1+
280.89923	216	1+
280.93921	134	
281.05195	114	
281.68015	104	
282.27802	250	1+
283.42394	228	1+
283.86520	120	
285.91169	98	
286.41030	102	
287.81669	102	
287.86773	98	
288.07091	138	
289.79034	334	
289.86382	278	1+
289.91422	102	
290.03435	168	
290.16332	100	
290.38263	102	
290.78226	96	
290.86060	178	1+
291.80474	208	1+
292.43565	214	1+
292.85865	486	1+
294.16989	98	
294.89137	152	
295.15904	228	1+
295.86702	102	
296.08716	102	
296.81280	128	
297.81060	140	
297.83559	108	
297.97200	262	1+
298.86812	122	
299.79758	124	
299.82028	172	
299.87971	128	
300.11452	96	
300.90945	106	
301.79187	174	
301.80787	118	
302.03942	102	
303.14072	100	
303.81352	160	
304.20720	96	
304.44623	170	
304.88729	142	
304.92854	152	
305.30023	100	
305.80560	144	
305.82523	114	
305.88468	102	
305.96395	122	
306.02334	106	
306.27803	110	
306.88523	190	
306.94079	138	1+
307.79864	548	1+
307.82150	118	
307.89157	160	
307.98042	220	1+
308.29986	144	
308.87673	186	
309.29631	112	
309.80858	126	
309.88741	172	
310.87864	566	1+
311.90593	236	1+
312.80818	254	1+
313.87004	96	
314.81842	300	1+
316.83913	86	1+
316.85950	256	1+
319.86892	104	
320.40018	98	
320.82250	180	1+
322.42767	126	
322.82503	188	1+
322.90240	120	
323.88800	158	
324.15767	138	
324.28755	194	
324.89088	880	1+
326.17405	162	
326.81498	124	
327.11700	124	
327.71354	136	
327.83480	126	
328.17211	120	
328.77190	100	
328.88916	710	1+
330.81378	468	1+
332.63640	124	
333.32381	136	
336.32550	98	
338.87990	206	1+
339.18988	108	
340.90394	114	
342.04764	98	
342.89997	114	
344.89908	110	
345.72581	222	1+
345.83726	120	
END IONS

###FS:    #m/z: 363.95773 #charge 1+
###MS: 41
###MSMS: 44
BEGIN IONS
TITLE=Cmpd 33, +MS2(363.9577), 28.0-35.0eV, 1.0min #44
RTINSECONDS=55.285
SCANS=41,44
PEPMASS=363.95773	1454330
CHARGE=1+
182.86802	190	
185.86993	206	
187.86851	132	
189.86314	1224	1+
191.85896	1154	1+
196.88409	186	
200.89014	120	
205.87842	148	
205.95134	252	
207.39076	130	1+
207.87562	1114	1+
209.86963	318	
209.88759	168	
209.94355	2134	1+
210.88501	776	1+
212.40426	288	1+
212.87989	7486	1+
213.12520	140	
216.41247	124	
216.91084	144	
219.86428	154	
222.95363	1656	1+
224.89662	144	
224.94960	2856	1+
224.97096	134	
225.83693	196	1+
225.88066	430	1+
226.94849	11958	1+
228.79335	126	
228.89539	1274	1+
228.94320	14690	1+
230.37917	92	1+
230.43495	122	
230.84922	118	
230.89044	13158	1+
231.31013	100	1+
232.88616	1544	1+
233.02554	112	
234.09911	128	
234.14645	168	
234.88043	608	1+
235.11797	128	
235.82217	276	1+
236.86344	118	
237.05714	168	1+
238.93977	130	
239.11631	268	1+
239.42743	148	
239.98335	138	
240.94207	694	
240.96247	1278	1+
241.91010	200	1+
241.94087	2368	1+
242.00754	310	1+
242.81840	112	
242.94296	1408	1+
242.95850	1096	1+
243.15815	144	
243.78129	228	1+
243.82152	122	
244.82459	222	
244.85983	204	1+
244.95804	6112	1+
245.83840	162	
245.94298	560	
246.90505	550	1+
246.95349	6956	1+
246.97415	512	
247.09962	192	
248.80753	112	
248.85404	140	
248.90064	3690	1+
249.80292	406	1+
250.89855	674	1+
250.96979	340	1+
251.07329	202	
251.17737	142	1+
251.38149	116	
252.00805	178	
252.11110	218	1+
252.83757	212	1+
252.90008	1250	1+
253.90615	912	1+
253.92957	132	
254.34615	184	1+
255.78817	146	
256.13355	170	
256.84150	142	
257.13268	130	
257.79427	266	1+
258.83257	314	1+
258.85101	146	
259.90280	140	
260.40709	176	1+
260.84879	188	
260.96928	1018	1+
261.16252	260	1+
261.83055	372	1+
262.78129	136	
263.83108	264	
263.84841	114	
263.88215	132	
264.79638	246	
264.81872	216	1+
264.96381	122	
265.08638	172	
265.12600	146	
265.97672	370	
266.09899	188	
266.35091	172	1+
266.81456	250	
266.86174	306	1+
267.02655	134	
267.78522	190	
267.80819	140	
267.97366	836	1+
268.96104	202	
269.79803	462	1+
269.91777	212	
269.96987	1202	1+
269.99730	124	
271.13658	196	1+
271.83889	298	1+
271.91734	726	1+
272.87887	144	
273.85534	278	1+
274.85395	242	1+
275.81707	118	
275.91043	256	1+
276.01394	412	1+
276.81679	252	1+
276.84560	124	
276.86224	304	1+
277.01575	322	1+
278.10070	350	1+
278.79910	118	
278.84133	164	
278.99073	226	
279.05614	118	
279.92573	146	
280.79204	836	1+
280.81519	144	
280.90933	140	
281.11747	344	1+
281.82360	150	
281.92521	146	
281.94120	114	
282.80646	128	
282.85660	130	
282.89867	172	1+
283.19155	138	
283.79944	492	1+
283.81518	226	1+
283.85383	332	
283.98705	266	
284.84838	226	
285.79355	314	
285.84645	1580	1+
285.93912	130	
287.37697	188	1+
287.79085	282	1+
288.04141	142	1+
288.13405	208	
288.79287	242	1+
288.96555	148	
289.88153	178	
290.79316	980	1+
290.86564	116	
292.60925	112	
293.11330	220	1+
293.13633	246	1+
294.86290	298	1+
295.84422	156	
296.64454	144	
296.80836	526	1+
296.83491	128	
296.87699	212	
297.78908	114	
298.80241	1512	1+
300.64541	168	
301.86154	994	1+
302.02651	128	
302.88626	120	
303.80898	1582	1+
303.85692	2680	1+
303.94236	254	1+
304.03540	184	1+
304.27421	112	
304.45181	158	1+
304.88370	146	
305.12803	212	1+
306.43390	166	
306.88191	192	
307.48592	158	
307.56807	96	1+
307.79532	128	
307.89361	144	
308.29372	266	
308.80283	126	
309.31226	244	1+
309.86886	162	
310.87886	238	
311.13792	206	1+
311.88392	194	
313.39896	126	
314.81507	206	
315.19295	108	1+
315.81172	886	1+
316.81238	718	1+
318.87409	530	1+
318.93252	190	
319.08056	116	
319.82527	484	1+
320.14081	166	
321.02840	126	
321.81725	1038	1+
321.86726	788	1+
322.92897	354	
323.63945	112	
323.88492	288	1+
323.93101	196	
324.08154	130	
324.10566	132	
326.87234	1190	1+
327.15616	206	1+
327.16853	228	1+
328.80706	220	1+
328.88905	112	
329.75773	116	
329.87407	468	1+
329.95429	166	
331.20501	140	1+
331.75808	124	
335.87988	184	1+
336.07525	144	
336.76726	164	1+
336.94645	756	1+
337.07572	134	
337.11902	152	
337.83356	598	1+
338.90228	168	
338.94946	168	
339.82950	1052	1+
340.94074	278	
342.19740	174	1+
344.85235	132	
344.90011	120	
345.20445	262	1+
348.76529	252	1+
349.16261	128	
349.32221	162	
350.11071	150	
350.30197	118	
351.34056	224	
351.89548	228	1+
353.75734	116	
355.70889	192	1+
356.76332	156	
358.76963	134	1+
359.71700	146	
359.73220	144	
359.86590	170	1+
360.71603	124	
361.71803	518	1+
362.71905	298	1+
363.19788	112	
363.85353	112	
363.96194	208	
364.19331	196	
364.75424	120	
365.78124	262	1+
366.74333	152	
367.13554	228	1+
367.77290	352	1+
END IONS

###FS:    #m/z: 363.95782 #charge 1+
###MS: 45
###MSMS: 46
BEGIN IONS
TITLE=Cmpd 34, +MS2(363.9578), 28.0-35.0eV, 1.0min #46
RTINSECONDS=58.9535
SCANS=45-46
PEPMASS=363.95782	1297428
CHARGE=1+
182.87006	394	1+
185.86833	216	
187.86693	314	1+
189.86334	3424	1+
191.85899	3106	1+
193.85649	158	
194.89234	244	1+
196.88428	1048	
199.10377	120	
200.94498	134	
201.87822	146	
205.87764	268	1+
205.95093	280	
206.94533	486	1+
207.40551	256	
207.87667	1426	1+
207.95070	346	1+
209.01831	140	1+
209.08831	136	
209.86922	396	
209.94396	4248	1+
210.10400	162	1+
210.88456	2138	1+
212.87960	15000	1+
216.41259	266	
219.86493	314	1+
222.95252	5790	1+
223.79438	160	1+
224.89177	206	
224.94849	9286	1+
225.88637	158	
226.89617	858	1+
226.94793	24042	1+
227.07183	114	
227.55942	114	
227.78584	222	1+
227.87827	264	
227.92848	194	
228.02788	158	1+
228.03629	180	1+
228.89485	2728	1+
228.94284	27778	1+
229.00574	250	1+
229.08899	204	1+
229.22888	92	1+
230.12185	180	1+
230.79311	236	1+
230.83176	180	
230.89033	18840	1+
231.10980	124	
232.01583	148	
232.88528	2678	1+
233.50845	116	
234.63906	118	
234.93084	134	
235.07775	152	
235.11702	226	
235.85042	162	1+
235.88368	220	
235.97277	240	1+
238.06717	140	
239.07829	248	1+
239.90134	186	
240.08177	176	1+
240.88413	138	
240.94191	684	
240.96250	3464	1+
241.81825	468	1+
241.89503	136	
241.94264	434	
242.90037	114	
242.94190	1790	1+
242.95905	3054	1+
243.06536	150	
244.82328	120	
244.95818	9588	1+
245.07721	136	
246.80842	196	1+
246.84624	122	
246.90546	876	1+
246.95357	12190	1+
248.09674	230	1+
248.80380	346	1+
248.90076	5520	1+
248.92993	200	
250.01153	250	1+
250.89687	1000	1+
250.94923	284	1+
250.96936	724	1+
251.07172	178	
252.07651	126	
252.11166	378	1+
252.89371	384	
253.90638	1500	1+
253.94840	210	1+
254.00761	138	
254.88292	146	
255.82992	122	
255.92225	150	
257.91971	146	
258.83303	244	
258.97434	836	1+
259.80903	118	
259.83563	144	
260.00402	102	1+
260.83225	202	
260.88089	148	1+
260.97046	1478	1+
261.82921	258	
262.83198	218	
262.96569	170	
263.11849	122	
263.82962	122	
263.84441	376	1+
263.98029	198	
263.99973	212	1+
264.88454	196	1+
264.90523	124	
264.96922	646	1+
264.98273	196	
265.01968	218	1+
265.08657	212	
265.97479	422	1+
266.35365	192	
266.81482	706	
266.83489	438	1+
267.13661	128	
267.78753	364	1+
267.97402	1084	1+
268.13749	114	
268.87365	120	
268.95841	114	
269.41309	138	
269.92299	138	1+
269.96970	1518	1+
270.80542	152	
271.78946	120	
271.80839	120	
271.84809	256	
271.91717	526	1+
272.84682	134	
273.79422	208	
273.91329	462	1+
274.80197	454	1+
274.85771	144	
276.08853	186	1+
276.85238	352	
277.85001	218	
277.87655	184	
278.81540	222	
278.84767	152	
278.86439	158	
279.10791	344	1+
279.80419	114	
279.85653	450	1+
280.02617	296	1+
280.04521	118	
280.79384	968	1+
280.99719	274	1+
282.79020	284	
282.85181	130	
283.78709	136	
283.84879	332	
283.98613	720	1+
284.82379	362	
284.85381	152	
284.95376	124	
285.16405	166	1+
285.79566	242	
285.82164	156	
285.84546	2038	1+
286.40417	114	
286.80469	130	
286.82199	118	
286.85953	124	
286.88449	120	
287.96611	150	
288.81673	134	
289.03706	120	
289.81138	124	
289.93024	222	1+
290.20854	174	
290.78825	892	1+
290.85207	340	1+
291.88018	140	
291.97744	134	
292.44040	160	
292.93884	192	1+
293.15445	116	
293.43080	142	
293.85869	480	1+
294.86322	338	1+
296.80910	734	1+
297.92189	164	
298.80348	1916	1+
298.96907	340	1+
299.87494	196	
299.97342	264	1+
300.86655	146	
301.76493	132	1+
301.79815	410	1+
301.81588	176	
301.86023	994	1+
302.24443	160	
302.81524	208	
303.80805	1692	1+
303.85664	2536	1+
305.12942	394	1+
307.29131	320	1+
307.79282	180	1+
307.82982	136	
307.88945	468	1+
308.82182	216	1+
310.11868	314	1+
310.87923	418	1+
311.71637	118	
312.87324	210	
313.87920	118	
313.94977	136	
314.82455	188	
315.03430	194	1+
315.81060	796	1+
315.85777	116	
315.92096	194	1+
316.81490	594	1+
318.87664	172	
319.81982	114	
319.87101	280	
320.14225	250	1+
320.82054	176	
321.20765	114	1+
321.81720	1292	1+
321.86496	652	1+
322.92640	482	1+
324.07183	316	1+
324.88087	262	
324.89306	262	1+
325.81815	266	1+
326.17558	132	
326.87430	1122	1+
327.71421	116	
328.12469	116	
328.89195	360	1+
329.87706	166	
330.04818	148	
330.71409	224	1+
330.88856	126	
331.12946	228	1+
331.75023	218	1+
332.09925	246	1+
334.91199	140	
335.88246	258	1+
336.94632	1024	1+
337.83455	320	
338.83416	152	
339.71861	126	1+
339.82952	1180	1+
340.94195	398	1+
342.16624	138	1+
342.90661	432	1+
343.20302	128	
343.71521	382	1+
344.01844	296	1+
344.72239	236	1+
344.83643	150	
347.72696	124	
349.12321	144	
349.31885	444	1+
349.76054	290	1+
350.15006	114	
351.27682	118	
352.88968	270	
353.75662	116	
355.20763	166	
359.18407	126	
359.74469	202	1+
360.79906	118	
360.86699	170	
361.72043	314	
362.71281	380	1+
362.82386	134	
362.84617	176	
364.91167	206	1+
365.71884	114	
366.74187	116	
367.13895	224	
END IONS

###FS:    #m/z: 507.84751 #charge 1+
###MS: 45
###MSMS: 47
BEGIN IONS
TITLE=Cmpd 35, +MS2(507.8475), 28.2-35.2eV, 1.0min #47
RTINSECONDS=59.726
SCANS=45,47
PEPMASS=507.84751	517576
CHARGE=1+
196.01795	226	
199.88871	246	
209.94597	288	1+
210.03800	186	
213.15850	622	
222.97529	198	
224.12311	246	1+
224.97938	406	1+
232.89782	212	
235.14307	1106	1+
237.01823	280	1+
241.85406	234	
243.89235	288	1+
244.12650	190	
247.97645	290	1+
248.85716	168	
249.15759	512	1+
249.85305	224	
250.38200	246	1+
250.97210	484	
257.94154	130	1+
259.86570	260	
260.88173	190	
261.06010	466	1+
261.38131	260	
262.13624	3056	1+
264.87484	158	1+
266.05735	342	1+
266.16696	400	1+
266.38192	178	
266.86667	226	1+
269.85120	316	1+
270.85516	268	1+
271.10042	220	
272.85378	1316	1+
273.89240	240	1+
274.80016	308	1+
275.89179	170	
275.98100	290	1+
276.34974	174	1+
276.80052	252	1+
277.15314	1822	1+
277.85215	328	1+
280.79238	224	1+
280.85084	356	1+
281.85484	262	1+
282.10313	122	1+
284.02209	266	1+
284.19629	638	1+
284.87513	266	
285.79017	414	1+
285.92844	286	1+
286.14341	162	
286.19726	192	
286.87581	260	1+
287.36598	190	
287.85237	388	
287.92586	276	1+
288.83895	166	
288.86812	340	
288.89218	184	
289.33454	170	
289.78514	236	1+
289.88247	710	
290.05254	288	1+
290.86618	2494	1+
290.88401	434	
290.94590	192	1+
291.05628	232	1+
292.38936	264	1+
292.86034	226	
292.88701	226	
293.87459	3918	1+
296.85797	286	
296.88010	388	
296.93726	222	1+
297.83537	164	
297.87476	234	
298.80836	426	1+
298.85423	244	
299.07711	246	1+
299.81157	360	1+
300.85471	354	
301.86301	218	
301.89156	426	1+
302.86107	678	1+
303.82695	344	1+
303.87790	198	
305.11093	164	
305.51353	242	1+
305.86576	822	1+
306.12755	236	
306.37674	222	1+
306.80455	286	1+
307.06628	250	1+
307.89156	1114	
308.02461	284	1+
308.14199	1290	1+
308.83830	452	1+
308.88103	1600	1+
309.58426	144	1+
309.84676	308	1+
309.86871	1192	
309.88598	1084	1+
310.15961	706	1+
311.41120	292	1+
311.80671	200	1+
311.88397	9942	1+
312.01336	198	1+
312.22732	762	1+
313.96963	324	1+
314.37694	166	
314.86606	1720	1+
315.17724	210	1+
315.88631	224	
316.38100	564	1+
316.81412	184	
316.86586	262	
316.88590	190	
316.90224	180	
317.87821	498	1+
318.85677	430	1+
319.38953	260	1+
320.01273	318	1+
322.37929	396	1+
322.88526	186	
322.91896	300	1+
323.86176	314	
323.87456	332	
324.86199	292	
325.86334	268	
325.90133	870	1+
326.24255	1176	1+
326.38709	292	1+
326.88501	832	
326.95915	124	1+
327.88325	1032	
328.37665	450	1+
328.87041	318	
328.89800	664	
329.86239	378	1+
329.89926	470	
329.95893	178	
330.88722	766	1+
332.87320	1284	1+
332.94698	292	1+
333.17544	3076	1+
333.99517	288	1+
334.89751	354	
334.93202	238	
335.84016	566	1+
336.01134	420	1+
336.29539	178	
336.94335	392	1+
337.01517	396	1+
337.11471	296	1+
337.39602	316	1+
337.88101	456	
338.72830	220	1+
338.87928	748	1+
339.79460	298	1+
339.87902	464	1+
340.19899	176	1+
340.38152	176	
341.81133	198	1+
342.39949	272	1+
342.87601	338	1+
343.87916	220	1+
343.89859	272	1+
344.36932	308	1+
344.80615	262	1+
346.32653	256	1+
346.84019	468	1+
348.03542	308	1+
348.64961	242	1+
348.88968	178	
348.91466	312	1+
349.04271	226	1+
350.89295	658	1+
351.09607	154	1+
351.38852	170	
351.85735	326	
352.18719	192	1+
352.77430	622	1+
352.90988	874	1+
353.70656	310	1+
353.83466	510	1+
353.85488	688	
354.05849	240	1+
354.83876	466	1+
355.17683	372	1+
355.89234	436	1+
355.90874	232	
356.08790	218	1+
356.21034	276	1+
356.34786	288	1+
357.21318	208	1+
357.92886	182	1+
358.78283	270	1+
359.03972	164	
361.13898	198	1+
361.36577	378	1+
361.76887	206	1+
362.36825	290	1+
362.50131	96	1+
363.11603	176	
365.78316	282	1+
365.86584	228	
366.18503	342	1+
366.37816	224	
366.74290	190	
366.84157	1786	1+
366.87901	172	
367.70911	1410	1+
367.89307	614	1+
368.89561	536	1+
369.02876	196	1+
369.34780	176	
369.72329	392	1+
369.83937	328	
370.09507	144	1+
370.78757	424	1+
370.84553	248	
370.87670	242	1+
371.19157	262	
371.83557	198	
372.79184	182	
372.90778	350	1+
373.71993	654	1+
373.78881	362	1+
373.85689	242	
373.87561	222	
374.81907	212	
374.85168	192	
375.86913	188	
376.22237	1196	1+
376.74778	204	1+
376.89016	190	
378.39088	216	1+
378.73389	170	
378.85136	354	1+
379.14536	198	1+
379.72607	494	1+
380.72793	422	1+
380.79300	328	1+
380.96645	256	1+
381.79844	230	1+
382.21991	284	1+
382.85759	186	
383.26588	576	1+
384.81553	374	1+
384.85103	4670	1+
384.89314	326	
385.38677	186	
385.42983	96	1+
385.89550	398	
386.89323	300	
387.39692	166	
387.71370	416	1+
387.73458	196	
387.77006	340	1+
387.85005	182	
387.87049	366	1+
389.20065	336	1+
389.71334	354	1+
389.76994	266	1+
389.80771	216	
390.12206	168	
390.20238	194	1+
390.84102	2010	1+
391.07073	206	1+
391.80851	172	
392.34309	224	1+
392.37086	318	1+
392.86481	294	
393.80389	256	
394.38096	180	
394.78394	176	
394.83566	618	1+
394.88855	182	
395.39795	458	1+
395.81149	328	1+
395.86764	224	
396.73646	370	
396.87710	168	
397.74264	172	
397.86393	294	
397.95224	214	1+
398.72538	388	1+
398.86497	300	
399.22223	358	
399.38504	184	1+
399.81000	318	
399.85712	188	
400.80436	164	
402.86569	2396	1+
403.40917	166	
403.87129	1452	1+
404.72163	200	1+
405.08175	364	1+
405.40807	232	
405.78211	236	
405.87020	892	1+
406.08491	274	1+
406.84259	168	
407.72798	244	
407.82118	164	
407.86567	7784	1+
408.21716	214	1+
409.08216	290	1+
409.72482	576	1+
409.92808	248	1+
410.84398	394	
411.22665	276	1+
411.73300	292	
411.81251	1028	1+
412.37860	170	
412.73337	546	1+
412.84818	696	
413.07539	196	
413.80607	168	1+
413.87730	420	
413.99076	144	1+
414.86039	218	
415.83969	310	1+
416.87762	262	
417.81995	246	
418.71517	266	1+
418.85169	248	1+
418.91244	324	1+
419.71975	202	1+
419.81693	208	1+
420.60947	258	1+
420.68268	142	1+
421.88267	678	
422.86259	480	1+
422.88415	412	
423.07603	294	1+
423.15549	390	1+
423.80052	466	1+
423.82823	498	1+
424.21038	266	1+
424.70030	324	1+
425.31251	238	
425.87915	310	
426.74949	166	
426.86421	1778	1+
426.98063	126	1+
427.07971	264	1+
427.73892	1826	1+
427.83341	208	
427.93288	194	1+
428.03434	238	1+
428.14237	174	
428.85776	346	
428.88412	854	1+
429.04128	162	1+
429.38351	202	
429.68081	156	1+
429.82808	512	
430.74159	464	
430.86023	1568	1+
431.86286	1084	1+
432.24479	2714	1+
433.21085	250	1+
434.08024	366	1+
434.89153	330	
435.54718	178	1+
438.95193	198	1+
439.89353	914	1+
440.38762	352	1+
440.71279	248	1+
443.78606	248	1+
444.87289	3360	1+
445.74854	350	1+
446.73465	354	1+
446.84342	204	1+
447.29646	246	1+
447.88053	196	
448.30438	170	1+
448.89945	424	
449.88490	1476	1+
450.75145	400	1+
450.77383	254	
454.78222	304	1+
457.90427	1186	1+
460.21139	248	1+
462.88491	1032	1+
463.69905	164	1+
464.79206	270	1+
464.88372	166	
465.74101	158	1+
466.78885	320	
467.70762	294	1+
467.88830	2474	1+
468.78820	734	1+
469.75886	172	1+
475.28827	170	
479.77077	200	1+
481.72273	330	1+
485.89847	582	1+
488.80213	166	1+
489.30379	394	1+
489.66608	190	1+
490.30623	268	1+
491.83913	164	
494.71506	216	1+
496.72856	196	1+
498.29055	192	
499.79555	404	1+
500.66618	158	1+
503.07842	288	1+
503.34025	254	1+
503.67892	202	1+
504.67867	206	1+
504.80431	450	1+
507.24568	180	1+
508.91890	258	1+
509.18061	208	1+
509.74592	200	1+
509.86123	308	
END IONS

###FS:    #m/z: 336.94712 #charge 1+
###MS: 45
###MSMS: 48
BEGIN IONS
TITLE=Cmpd 36, +MS2(336.9471), 28.0-35.0eV, 1.0min #48
RTINSECONDS=60.4985
SCANS=45,48
PEPMASS=336.94712	365878
CHARGE=1+
154.50319	106	
182.86708	250	1+
189.86184	102	
195.89518	104	
196.88698	174	
197.87144	230	1+
205.95075	340	1+
210.88545	474	1+
211.94517	5078	1+
212.46760	100	
212.87893	3746	1+
213.90066	166	
213.94012	1904	1+
214.89323	220	
215.85385	110	1+
215.88781	926	1+
215.93801	302	
216.96504	126	
217.88332	306	
217.94060	140	
218.88402	208	
218.91442	126	
221.96756	234	
223.94612	98	
224.96297	120	
225.97416	178	
226.39030	244	
226.89430	132	
226.94277	168	
227.78621	132	
227.95475	100	
228.79967	94	
228.89460	288	
228.90974	216	
229.13587	94	
229.89590	168	
229.95524	4874	1+
230.15300	126	1+
230.88950	6142	1+
231.12155	104	
231.80171	96	
231.95100	1576	1+
232.16297	122	1+
233.82533	354	1+
233.89817	660	1+
233.94782	322	1+
234.82607	338	1+
235.89023	414	1+
235.93634	124	
236.85014	136	
240.43938	104	
240.96221	150	
241.01691	234	1+
241.06506	174	1+
241.85499	98	
242.79353	140	
243.00518	100	
243.89236	216	1+
244.45031	96	
244.78790	146	
246.47316	180	
246.90428	246	
246.97800	348	
247.96600	1378	1+
248.82671	372	1+
248.90150	1670	1+
249.96304	480	
250.95234	246	
251.00716	126	
251.07567	154	
251.83569	652	1+
251.91154	412	
251.96162	166	
252.97198	2948	1+
253.08786	128	
253.83666	212	
253.90739	1226	1+
254.09104	94	
254.88949	96	
254.96711	1392	1+
255.07455	266	
255.42457	114	
255.99613	102	
256.81518	114	
256.91686	164	
257.06489	100	
257.97935	94	
258.84669	306	1+
258.98307	116	1+
259.02860	134	
259.95499	118	
259.96827	94	
260.15790	342	1+
261.19814	94	
262.08970	94	
262.83640	204	1+
263.08713	126	
263.10856	112	
265.09626	98	
265.85220	152	
266.03478	98	
266.85108	96	
267.83953	226	
268.17377	192	
268.84024	1052	1+
269.79680	122	
269.92025	178	
270.84434	588	1+
270.90961	314	1+
270.92879	106	
272.43575	96	
273.39433	104	
273.79610	366	1+
273.81649	178	1+
274.38873	120	
274.86259	106	
275.79480	138	
275.89015	252	1+
276.42431	98	
276.50227	98	
276.85827	268	
277.13972	186	
277.83188	112	
278.84102	848	1+
279.10852	120	
279.27679	142	
279.80141	94	
279.83152	166	
279.96240	150	
280.17026	136	
281.87186	168	
282.02230	230	1+
282.89139	116	
283.78842	144	
285.75430	102	
285.84781	1740	1+
285.86785	140	
286.08866	94	
286.63486	98	
286.80496	134	
286.85079	1548	1+
289.80981	120	
289.85199	118	
290.80747	328	1+
290.85729	364	1+
290.96162	234	1+
291.80320	392	1+
292.11840	118	
292.14946	106	
293.10774	136	
293.85285	128	
293.86942	432	1+
294.00021	144	
294.11046	106	
294.17590	104	
294.27266	232	1+
295.00222	106	
295.85414	126	
295.97538	162	
296.81094	440	1+
297.88488	134	
297.98375	142	
298.03163	248	1+
298.22806	112	
298.30678	104	
298.80270	176	
300.67536	102	
300.87482	136	
303.17998	100	
303.86558	232	1+
304.83615	106	
306.38688	100	
306.42342	94	
306.83840	128	
306.87911	448	1+
307.37451	94	
308.85995	118	
309.87252	640	1+
310.87819	394	1+
311.90165	158	
313.85795	226	1+
314.81542	138	
315.71505	124	
315.81841	440	1+
316.83763	100	
316.85289	124	
317.27363	94	
317.42261	94	
318.88264	192	1+
319.82158	116	
320.15972	152	
320.18931	150	
320.43571	100	
321.82157	168	
321.88237	382	1+
323.97538	102	
324.89807	148	
324.94618	102	
325.88227	96	
326.02379	112	
326.89654	124	
328.37337	100	
328.83862	96	
328.88939	326	1+
329.39028	100	
334.39451	94	
336.32503	150	
336.76971	140	
337.18816	136	
339.82759	94	
END IONS

###FS:    #m/z: 363.95777 #charge 1+
###MS: 49
###MSMS: 50
BEGIN IONS
TITLE=Cmpd 37, +MS2(363.9578), 28.0-35.0eV, 1.1min #50
RTINSECONDS=64.169
SCANS=49-50
PEPMASS=363.95777	1157924
CHARGE=1+
47.13557	112	
182.86719	324	1+
185.86997	152	
187.86935	468	
189.86315	2694	1+
191.85881	2884	1+
193.85519	338	1+
196.88396	1042	1+
199.07002	112	
200.87982	316	1+
200.94753	150	
201.12848	146	
203.87679	118	
205.94785	342	
207.40712	164	
207.87256	1644	1+
207.94790	156	
207.99844	114	1+
208.94360	166	
209.94479	3996	
210.88452	2028	1+
210.94513	142	
212.87959	16092	1+
213.47663	94	1+
214.89561	632	1+
217.87471	146	
219.86578	132	
222.88245	156	
222.95222	6656	1+
224.94906	9432	1+
225.88883	252	
225.97082	136	
226.11703	318	1+
226.39629	224	1+
226.90044	232	
226.94813	23982	1+
226.97319	392	
227.28808	114	1+
227.82768	130	
227.84135	188	1+
227.89550	216	
228.44452	156	1+
228.79911	208	
228.89585	2300	1+
228.94305	29022	1+
229.92047	144	
230.79593	246	1+
230.83130	126	
230.89027	18338	1+
231.09551	242	1+
231.91061	128	
232.01628	212	
232.88677	1248	1+
233.12707	148	
234.88190	614	
235.11647	212	
235.82570	116	
235.85303	162	1+
236.00105	124	
236.13932	176	1+
236.89291	142	
237.05449	182	
238.06199	118	
239.78882	222	1+
239.90357	128	
240.16712	120	
240.81899	400	1+
240.94199	906	
240.96411	4658	1+
241.94021	2380	1+
242.94208	1546	1+
242.96047	3112	1+
243.07522	122	
244.82334	120	
244.95816	9198	1+
245.00891	126	
245.07487	130	
246.80806	164	
246.90496	524	1+
246.95391	11076	1+
247.97753	122	
248.80618	458	1+
248.83482	252	1+
248.90051	4990	1+
249.93915	126	
250.79646	286	1+
250.89904	886	1+
250.94655	164	
250.97039	298	
251.04262	130	
251.79763	160	1+
252.08315	262	1+
252.13652	208	
252.95705	154	
253.83538	384	1+
253.90669	1274	1+
253.94772	182	1+
256.90627	122	
257.79227	264	1+
258.79436	216	1+
258.83088	360	1+
258.97425	944	1+
260.96892	2802	1+
261.00771	152	
261.85629	154	
262.05229	254	1+
262.16996	218	1+
262.78081	174	
262.84358	218	
263.84972	138	
263.97897	194	
264.79432	126	
264.96345	240	
265.08296	158	
265.85531	184	
265.90368	140	
265.97600	322	
266.79712	116	
266.81401	480	1+
266.86187	132	
266.97053	200	
267.13748	132	
267.78195	162	
267.97247	1316	
268.79900	202	
268.96204	120	
269.79916	328	1+
269.96966	1498	1+
270.80072	242	1+
271.84378	476	1+
271.91577	524	1+
272.01706	214	1+
272.79165	184	1+
273.81493	322	1+
274.90195	258	1+
276.82051	130	
276.85375	226	1+
277.84124	566	1+
278.56240	162	
278.80651	256	
278.84853	366	1+
279.10127	174	
279.80203	160	
280.42759	170	1+
280.79321	1136	1+
280.81514	138	
281.85086	136	
281.98656	114	
282.79125	542	1+
282.80873	196	
282.82722	276	1+
282.84987	130	
282.99181	130	
283.80962	134	
283.85057	616	1+
283.98307	484	1+
284.36494	120	
284.82434	178	
285.81937	118	
285.84607	1496	1+
285.87146	138	
287.79820	426	1+
287.91676	114	
288.03475	188	1+
289.33541	114	
289.88221	114	
290.78846	428	
291.10123	188	
291.80728	320	1+
292.43710	126	
293.11700	264	1+
293.85918	114	
293.88234	136	1+
294.93285	138	
296.80886	434	
296.86046	252	1+
297.80622	450	
297.97776	166	1+
298.80404	1700	1+
298.95934	188	1+
299.02958	142	
299.86624	152	1+
300.80613	772	1+
301.86293	380	
301.97097	164	
302.74584	124	
302.88648	128	
303.73206	116	
303.76915	118	
303.80771	1666	1+
303.85697	3490	1+
305.70998	82	1+
306.71247	86	1+
306.88766	450	1+
307.00115	148	1+
307.84106	130	
307.89099	298	1+
308.28949	118	
309.80835	122	
309.87028	120	
309.89332	156	
310.87389	214	
310.92460	118	
311.86313	128	
311.89450	178	
312.86162	236	1+
312.89054	142	
314.81669	306	1+
315.75446	126	
316.81176	1000	1+
318.77494	120	
318.86246	140	
318.93591	386	1+
319.82066	340	1+
321.81778	1774	1+
321.86727	548	
321.88691	144	
322.89015	118	
322.93221	372	1+
324.14697	156	
324.88429	298	
325.15719	218	1+
325.88518	124	
326.87366	1176	1+
326.97074	120	
328.88674	146	
329.87103	134	
330.88875	122	
332.89361	166	1+
336.94654	598	1+
337.76894	170	
337.83562	152	
339.83030	872	1+
340.94177	296	
342.83435	144	
343.26941	192	
343.70475	494	1+
344.89010	176	
345.72506	176	
346.71731	118	
347.14465	122	
347.72791	262	1+
349.12341	126	
352.76974	140	
354.91544	142	
356.77770	130	
357.70897	364	1+
359.19243	264	1+
360.78408	250	1+
361.71689	150	
362.70640	172	
362.84309	136	
363.71981	122	
363.74948	126	
363.78481	134	
364.19243	120	
364.71446	114	
365.31965	160	
365.78086	342	1+
366.75272	134	
367.13173	332	1+
END IONS

###FS:    #m/z: 507.84717 #charge 1+
###MS: 49
###MSMS: 51
BEGIN IONS
TITLE=Cmpd 38, +MS2(507.8472), 28.2-35.2eV, 1.1min #51
RTINSECONDS=64.941
SCANS=49,51
PEPMASS=507.84717	526610
CHARGE=1+
196.01548	514	1+
199.88838	282	1+
213.15811	556	
217.89446	196	1+
222.90357	228	
224.05490	250	1+
227.95661	246	
231.08310	182	1+
232.89917	292	
234.07801	162	1+
234.87998	342	1+
235.14296	1164	1+
235.88528	336	1+
238.06344	170	
241.85484	292	
241.89339	222	1+
243.01358	270	1+
249.11710	246	1+
249.15843	716	1+
250.97075	810	1+
252.08138	380	1+
252.97093	166	
257.40057	176	
257.87935	338	1+
259.86630	216	
260.00562	212	1+
260.87997	612	1+
261.38084	406	1+
262.13781	3164	1+
264.84644	186	1+
267.86575	242	
268.86791	162	
269.97378	208	1+
270.85666	306	1+
271.80165	436	1+
271.87974	190	
272.85318	1178	1+
273.94084	184	1+
274.40096	292	1+
275.85743	280	1+
276.80065	162	
277.15381	1128	1+
278.89769	164	
279.09923	158	
279.81478	184	1+
280.01160	152	1+
280.39476	216	1+
281.22146	202	
281.87196	258	
283.82826	214	1+
284.19591	228	
285.79498	480	1+
285.85463	212	
286.13928	914	1+
286.89132	358	1+
286.98566	176	
287.84750	470	1+
288.87049	822	
289.39988	176	
289.80396	126	1+
289.83014	196	1+
289.88177	962	
290.38075	174	
290.86906	1782	1+
292.40538	238	1+
293.38150	158	
293.87342	5246	1+
293.95968	186	1+
294.40450	250	1+
296.04873	226	
296.14199	246	
296.36149	248	1+
296.85423	338	1+
297.36657	166	1+
297.82187	164	
298.88171	274	
298.97289	248	1+
299.80851	400	1+
299.84305	226	
299.86476	194	
299.97398	176	1+
300.85857	712	1+
301.39042	280	1+
302.84901	178	
302.86664	200	
302.88757	272	
303.80829	168	
303.86459	724	1+
305.82365	226	
305.85945	482	1+
306.12715	254	1+
307.89009	1108	
308.14152	860	1+
308.84721	352	
308.87290	1766	1+
308.89290	576	
308.95119	238	1+
309.37628	300	1+
309.78434	320	1+
309.84897	248	
309.91382	190	1+
310.05031	244	1+
310.15678	906	1+
310.34909	206	
310.41493	166	
311.34480	300	1+
311.84447	186	
311.88459	10100	1+
312.22853	936	1+
312.34694	214	1+
312.42144	258	1+
312.53190	212	1+
312.80854	174	1+
313.83682	166	
313.95515	420	1+
314.14049	160	
314.36977	336	1+
314.86536	1160	1+
315.16652	406	1+
316.03637	204	
316.86601	880	1+
317.43079	158	1+
318.38426	244	1+
318.86144	450	1+
318.88493	588	1+
319.02337	276	1+
320.03010	166	1+
321.54258	154	1+
321.82693	290	1+
322.26594	124	1+
322.32465	168	
322.34744	170	
322.86247	218	
322.88783	206	
324.00940	156	1+
324.59756	138	1+
324.79933	162	1+
324.86255	448	
324.90483	178	
325.86264	234	
325.90374	528	
326.24286	1668	1+
326.38872	366	1+
326.85857	196	
326.88125	3092	1+
327.80481	196	1+
328.37292	300	
328.82665	382	1+
328.86856	340	
329.07529	152	1+
329.83074	300	1+
329.88930	578	
330.03124	272	1+
330.88049	404	
331.19870	296	1+
331.89381	828	1+
332.04281	324	1+
332.82621	340	1+
332.87551	980	1+
333.17689	2930	1+
334.39450	266	
334.83564	546	1+
335.84101	382	1+
335.88453	246	
335.97836	158	
336.98741	186	1+
337.71059	190	1+
337.85191	492	1+
337.88038	590	1+
338.39533	296	1+
338.82648	292	1+
339.83115	246	1+
339.87964	262	
340.88711	356	1+
340.90677	204	
341.01715	278	1+
341.16082	268	
341.87306	226	
343.40173	266	
344.17287	260	1+
344.81417	208	1+
344.89076	348	1+
345.76932	282	1+
347.89071	180	
348.36831	172	
349.40546	178	
350.82797	182	
351.76820	524	1+
351.88554	214	
352.77688	450	1+
352.84799	774	1+
353.82899	156	
353.85188	648	1+
354.18636	206	1+
354.86491	342	1+
355.89126	226	
355.97905	200	1+
356.83243	560	1+
357.83433	368	1+
357.85082	242	1+
357.87788	410	1+
358.09309	178	1+
358.71315	172	1+
358.78038	302	1+
358.88393	270	1+
359.78130	186	1+
360.04012	126	1+
360.27132	160	
360.42064	224	1+
361.37405	160	
361.85330	160	
362.86876	210	
364.69013	160	1+
365.49687	232	1+
365.79054	374	1+
366.17966	212	
366.74028	262	1+
366.83888	1888	1+
366.86159	158	
366.97811	94	1+
367.07156	172	
367.37393	174	1+
367.71122	820	1+
367.87441	156	
368.77289	386	1+
368.89791	252	
369.11366	160	
369.71092	558	1+
369.77962	380	1+
369.84201	658	1+
369.89069	244	
370.02842	396	1+
370.05318	172	
370.90859	174	
371.18873	416	1+
371.72194	822	1+
371.82584	162	
371.90973	158	
372.79211	328	1+
372.82880	582	1+
372.85006	212	
373.38584	194	
373.83364	506	1+
373.87362	218	
373.90997	388	1+
374.72550	518	1+
374.79801	164	
374.81280	198	
374.88952	180	
375.39430	230	1+
375.73183	320	1+
376.22223	1304	1+
376.88689	470	1+
377.80455	350	1+
377.86557	164	
378.73180	566	1+
379.38333	348	1+
379.85870	198	
380.71754	440	1+
380.85475	968	1+
380.91378	160	
380.94383	114	1+
381.79750	288	
382.79260	330	1+
382.89765	182	
383.16116	234	1+
383.26765	374	1+
383.44141	170	
383.71920	264	
384.21549	174	1+
384.76801	190	1+
384.85117	4624	1+
384.89561	264	
385.73046	168	
385.74581	228	1+
385.89208	216	1+
386.71916	204	
386.80309	236	1+
386.82824	208	
387.03774	194	1+
388.79476	232	
389.20009	290	
389.71351	376	
389.75318	258	1+
390.72633	174	
390.79479	212	
390.84218	1150	1+
391.74387	420	1+
392.82935	516	1+
393.80169	450	
394.06180	250	1+
394.83594	428	
395.75792	298	1+
395.86086	280	1+
396.38993	310	1+
396.46223	216	1+
397.39742	188	1+
397.78779	232	1+
397.86424	728	1+
398.73079	174	
398.86932	496	1+
399.22519	642	1+
399.72935	578	1+
400.82094	188	1+
400.86536	198	
401.09857	160	
401.72750	268	1+
402.86582	2326	1+
403.87125	1434	1+
403.90083	222	
404.07200	218	1+
405.79242	410	1+
405.86710	842	1+
407.72972	252	
407.86681	7146	1+
409.72157	280	
409.81553	182	
410.72597	260	
410.85565	582	
410.91747	216	1+
411.81203	922	1+
411.84712	1282	1+
411.88151	262	
412.73281	720	1+
412.84734	1092	1+
412.87497	158	
413.69826	194	1+
413.87815	1046	1+
414.82028	348	1+
415.22986	184	1+
415.87202	994	1+
416.04522	182	1+
416.87394	610	1+
417.82144	190	
418.86269	282	1+
419.74535	184	1+
419.76409	182	1+
421.81977	338	1+
421.88389	1062	1+
422.65926	164	1+
422.86618	234	
423.87283	364	
424.87386	280	
424.91586	198	1+
425.31234	244	
425.73954	268	1+
425.87879	250	
426.31492	278	
426.86363	1564	1+
426.94762	370	1+
427.73868	1268	1+
427.80877	262	1+
428.85378	686	1+
428.88453	292	
429.87933	192	
430.07167	120	1+
430.74217	942	1+
430.83802	214	1+
431.86863	1430	1+
432.24407	2010	1+
432.70719	138	1+
433.64051	154	1+
433.85327	242	1+
434.88626	234	
437.06531	130	1+
438.74115	426	1+
439.89366	1014	1+
441.23200	190	1+
441.38778	306	1+
441.69757	234	
442.68219	322	1+
444.51969	84	1+
444.65498	198	1+
444.87519	3270	1+
445.38297	200	1+
445.74597	254	
445.77412	158	1+
446.21444	170	
446.74142	212	
446.81099	216	1+
446.88464	500	1+
447.25515	174	
448.81624	228	1+
448.89587	178	
449.87921	1204	1+
450.74876	256	
450.76902	228	
450.96888	158	1+
451.70254	132	1+
451.76910	172	
453.79924	132	1+
454.87945	170	
457.70465	294	1+
457.90515	1048	1+
459.90122	184	
460.23196	246	1+
462.13006	166	1+
462.88477	1098	1+
463.24026	228	1+
463.59371	214	
463.78132	322	1+
465.90183	256	1+
466.78527	356	1+
467.89063	1036	1+
468.78294	610	1+
469.69997	194	1+
471.65559	254	1+
472.30919	148	1+
476.09864	162	1+
477.78367	240	1+
483.12172	166	1+
483.65746	226	1+
485.90172	834	1+
486.78858	380	1+
486.84271	234	
487.23904	208	1+
489.21544	164	1+
489.30749	682	1+
490.81973	166	
491.73872	140	1+
491.78803	298	1+
491.85541	184	
492.10021	204	1+
492.60355	198	1+
496.73987	270	1+
498.29286	160	
499.73697	256	1+
501.77754	124	1+
502.26237	144	1+
503.15749	204	1+
504.80491	282	1+
505.68069	216	1+
506.68062	202	1+
506.80333	164	1+
508.24251	264	1+
509.24514	208	1+
509.86163	548	1+
511.29110	318	1+
END IONS

###FS:    #m/z: 336.94714 #charge 1+
###MS: 49
###MSMS: 52
BEGIN IONS
TITLE=Cmpd 39, +MS2(336.9471), 28.0-35.0eV, 1.1min #52
RTINSECONDS=65.7135
SCANS=49,52
PEPMASS=336.94714	336824
CHARGE=1+
182.86938	134	
183.86808	136	
192.88921	188	
198.56469	88	
200.88297	208	1+
205.94794	172	
205.97292	90	
207.88514	216	1+
208.07824	94	
210.88460	642	1+
211.94439	5028	
212.87943	4224	1+
213.94011	2698	1+
214.88015	100	
214.89487	376	
215.88668	1096	1+
217.88497	190	
217.92789	118	
218.84060	138	
222.90213	90	
222.95541	198	
223.96512	478	1+
224.12285	94	
225.78975	88	
226.89428	338	1+
226.94497	148	
227.78672	98	
227.95351	132	
228.89431	792	
229.95527	4838	1+
230.88971	5050	1+
231.95102	2204	1+
231.97646	198	1+
232.89067	1260	1+
232.90740	162	
232.94665	538	1+
233.16100	146	
233.39963	100	
233.58126	106	1+
233.82813	262	
234.10348	92	
234.82091	108	
235.04269	88	
235.11718	182	
235.89324	326	1+
238.80355	94	
239.07094	110	
239.11010	100	
240.02619	90	
240.41449	96	
240.89263	94	
240.90910	220	1+
241.85065	102	
243.44251	224	1+
244.78899	224	1+
244.82884	90	
244.95350	134	
246.00811	140	
246.15999	92	
246.97622	462	
247.96773	860	
248.90049	2428	1+
249.96080	752	1+
250.83213	716	1+
250.95066	170	
250.97302	100	
250.98626	106	
251.85820	90	
251.91046	358	1+
252.00799	152	
252.83164	434	1+
252.87059	208	1+
252.97181	3168	1+
253.01350	90	
253.08528	138	
253.79042	122	
253.83699	338	1+
253.90533	986	1+
254.08954	98	
254.96779	1332	1+
255.06961	132	
255.78220	212	
256.91459	234	1+
256.95899	164	
256.98418	100	
257.43335	94	
258.84510	288	1+
258.90794	162	
259.06133	106	
259.79925	232	1+
259.95808	172	
260.85033	166	
261.83621	196	1+
261.84963	114	
262.83318	232	1+
264.86999	106	
266.85469	148	
267.84333	190	
268.81868	204	
268.83925	954	1+
269.80112	294	1+
269.92713	134	
270.98154	334	1+
271.84258	126	
271.87489	208	1+
271.91687	204	
271.95539	138	
272.15596	110	
272.91809	136	
272.97560	98	
273.79609	224	
273.85002	172	1+
274.81047	190	1+
274.93398	90	
277.83422	946	1+
277.96699	144	
278.09702	212	1+
278.78197	112	
278.93577	138	
279.89974	106	
280.78782	210	
280.85931	242	1+
281.83767	218	1+
283.78666	280	
283.85819	110	
284.79656	134	
284.82624	170	
284.90107	116	
285.54659	92	
285.85321	288	
285.92464	220	1+
286.44576	94	
286.85006	1150	1+
287.80901	94	
288.89665	124	
289.41883	94	
289.74071	100	
290.80388	474	1+
290.85519	298	1+
290.88369	112	
291.49102	96	
291.92693	178	
292.89496	160	
293.03211	88	
293.80625	172	1+
293.85328	380	1+
293.99792	158	
294.11064	192	
294.18239	166	1+
294.90251	336	1+
294.97213	252	1+
295.86433	456	1+
295.88235	126	
296.80974	158	
297.06127	92	
297.88919	150	
298.58368	90	
298.80424	280	1+
299.53829	112	
299.80777	280	1+
299.87463	126	
301.67864	96	
303.80550	130	
303.88670	148	
304.54354	92	
304.84010	118	
304.86356	238	1+
305.80360	122	
306.88162	304	
307.29275	98	
307.88835	224	
307.97510	92	
308.67106	172	
308.87950	456	1+
308.94555	106	
309.86544	198	
310.87628	1216	1+
310.90027	118	
311.90322	144	
314.81788	178	1+
317.02020	112	
317.89285	92	
318.76495	122	
319.87918	136	
320.16924	90	
320.38049	92	
320.76296	88	
321.00688	90	
321.81911	118	
324.89208	208	
325.79002	110	
325.88161	108	
327.26985	90	
327.38124	90	
328.89064	272	
329.83635	92	
329.87413	150	
329.91010	96	
331.82122	128	
332.66582	90	
332.77201	156	
333.95013	140	
334.43727	94	
334.78069	98	
334.90699	96	
335.76011	214	1+
335.99532	98	
337.18541	216	
337.96817	150	1+
338.90676	146	
341.09337	88	
341.15534	88	
END IONS

###FS:    #m/z: 322.93100 #charge 1+
###MS: 53
###MSMS: 54
BEGIN IONS
TITLE=Cmpd 40, +MS2(322.9310), 28.0-35.0eV, 1.2min #54
RTINSECONDS=69.417
SCANS=53-54
PEPMASS=322.93100	4814996
CHARGE=1+
177.94002	118	
187.00849	122	
190.89303	136	
191.85916	136	
192.88990	382	1+
193.70675	98	
194.88856	152	
195.88195	354	1+
196.88480	302	1+
199.85937	104	
200.88129	112	
202.87574	114	
204.95178	92	
205.94967	804	
206.62142	102	
212.87676	382	
214.89600	358	
220.88053	112	
221.96322	164	
222.07041	116	
222.95404	262	
223.95986	808	1+
226.15509	98	
226.85143	312	1+
227.83301	98	
227.93110	102	
227.95454	220	
228.42256	96	
228.90948	124	
230.88890	576	1+
231.12457	156	
232.91018	230	1+
233.99587	162	1+
235.79336	328	1+
236.06109	94	
237.89663	96	
237.91150	102	
238.94310	110	
238.97551	96	
238.99590	142	1+
239.07392	208	
239.22597	110	
239.78921	168	
239.90342	136	
239.98822	210	1+
240.78728	112	
240.90308	94	
240.94132	2280	
241.94238	2376	
242.82284	320	
242.94246	6506	1+
243.09059	94	
243.78749	146	
243.81643	654	1+
244.12766	106	
244.79470	104	
244.81700	472	1+
244.93959	1530	1+
245.97248	492	1+
245.98283	104	
246.89170	98	
248.84515	328	1+
248.90415	194	
248.95451	106	
249.84789	326	1+
250.92293	252	1+
250.95129	218	
250.97281	150	
251.83334	154	
253.83707	202	
255.10586	332	1+
255.84783	94	
256.79900	354	1+
256.84182	118	
256.90736	106	
257.80027	388	1+
258.83310	174	
259.02302	226	1+
259.85598	150	
259.98189	236	1+
260.17508	130	
260.33933	184	
260.83655	302	
261.44999	106	
261.83577	478	1+
261.87901	112	
262.34915	124	
262.82227	266	1+
263.78847	100	
263.97913	170	
264.80801	172	
264.84085	98	
264.85677	98	
264.96429	100	
265.85352	152	
266.86304	124	
266.91358	100	
267.04116	100	
267.79124	114	
268.14170	120	
268.16478	114	
268.90628	136	
268.95695	100	
269.43597	100	
269.79993	118	
271.84752	418	1+
272.03831	98	
272.80770	162	
273.79287	958	1+
273.99374	110	
275.80913	680	1+
276.79418	96	
276.83250	94	
277.12608	178	1+
278.00483	184	1+
278.81645	138	
278.84397	106	
278.86246	170	
278.89098	148	
279.09342	688	1+
279.27269	94	
279.80418	194	
279.85622	128	
280.79509	248	1+
280.80839	112	
281.98494	100	
282.47582	102	
282.85874	118	
282.89286	100	
282.97418	150	
283.79158	584	1+
283.80837	94	
283.87591	160	
284.29102	342	1+
285.78028	108	
285.80165	96	
286.57866	130	
286.85729	128	
286.92458	112	
287.80811	120	
288.80579	112	
288.85821	100	
289.78897	176	
289.87981	276	1+
290.79777	716	1+
291.80174	604	1+
291.85758	94	
292.39930	96	
292.87000	342	1+
293.85212	108	
293.87570	234	1+
294.17654	116	
294.85535	156	
295.19002	94	
295.34185	98	
295.81731	112	
296.80887	168	
296.95309	104	
297.79704	214	1+
297.84641	96	
299.78232	170	
301.40153	98	
302.37744	94	
304.79184	212	1+
306.05616	98	
306.13768	98	
307.02364	94	
307.79868	514	1+
307.88953	296	
307.94400	98	
308.29397	230	
308.87210	268	1+
308.89012	160	
309.80994	118	
310.31566	112	
310.87872	178	
311.20528	164	
311.88464	158	
312.80368	124	
312.86149	118	
312.89186	146	
314.82142	270	
315.18609	102	
315.82241	142	
316.82013	112	
317.89680	116	
320.76328	218	1+
321.15760	156	
321.82308	102	
321.90213	166	
323.16938	112	
323.89577	102	
324.12991	108	
324.85825	92	
324.89334	516	1+
325.03505	122	
END IONS

###FS:    #m/z: 340.94160 #charge 1+
###MS: 53
###MSMS: 55
BEGIN IONS
TITLE=Cmpd 41, +MS2(340.9416), 28.0-35.0eV, 1.2min #55
RTINSECONDS=70.1895
SCANS=53,55
PEPMASS=340.94160	1826152
CHARGE=1+
187.87075	94	
191.98612	96	
192.92615	156	
193.94458	98	
204.93056	100	
205.95132	126	
206.95105	132	
207.40685	132	
207.87306	96	
207.94749	100	
209.94239	182	
210.38198	96	
210.88813	92	
210.93482	190	
211.94347	92	
212.88005	950	1+
213.93892	1848	1+
215.88792	940	1+
215.98294	114	
217.88398	604	1+
222.42205	92	
223.96119	328	
224.96910	150	
225.95659	152	
226.79160	130	1+
226.89863	126	
226.95237	282	1+
228.93687	122	
228.94961	130	
229.89679	142	
230.88679	1354	1+
231.03216	92	
231.88898	928	1+
231.95038	1638	1+
233.83503	100	
233.89933	462	
233.94639	270	
234.41694	184	
235.00045	344	1+
235.61584	106	
235.83590	186	1+
235.89036	326	1+
237.83746	180	1+
238.43593	102	
239.15117	128	
239.51097	94	
239.90103	206	1+
240.37267	98	
241.54671	92	
242.93967	106	
243.83486	92	
243.86754	180	
244.12950	116	
244.48784	130	
244.50616	96	
244.96042	176	
245.89630	198	
246.74244	106	
246.95519	94	
246.97417	166	
246.98697	148	
247.01602	120	
248.97196	150	
249.90223	548	1+
249.96229	560	1+
250.69645	106	
250.91731	190	1+
252.99014	226	1+
253.45326	100	
253.83745	150	
254.41459	92	
254.96557	822	1+
255.07422	122	
255.12125	178	1+
256.80959	116	
256.85062	122	
256.91041	432	1+
256.95227	178	
257.79871	156	
258.84744	172	
259.17280	188	
259.42088	92	
259.85184	148	
259.96028	186	
260.83455	204	
262.92416	202	
264.46312	90	
264.91762	184	
267.13747	140	
267.80350	108	
267.85667	266	1+
267.88654	92	
268.17516	208	
268.79312	326	1+
268.83644	112	
269.79635	276	1+
269.81841	144	
272.43776	94	
272.93314	94	
273.79379	396	1+
274.87550	122	
275.81091	132	
275.92026	96	
276.42041	106	
276.85637	490	1+
277.83337	106	
278.85779	140	
279.85631	122	
279.96510	120	
280.26146	96	
280.81284	128	
281.46959	100	
281.92590	116	
282.85660	102	
282.97244	98	
283.36368	98	
283.79145	156	
283.83948	94	
283.86940	110	
284.78505	230	1+
284.88095	114	
285.91791	92	
287.92723	130	
287.96066	102	
289.78712	120	
289.88489	148	
290.78358	114	
290.85359	290	1+
291.11020	104	
291.80730	324	
294.07938	96	
295.17189	112	
295.86961	334	1+
295.89546	162	1+
297.01632	90	
299.00963	152	
299.78464	252	
299.89080	102	
300.81904	116	
300.87003	186	
300.99650	108	
301.87875	114	
303.48798	92	
303.72970	138	
303.86833	280	1+
303.89025	92	
305.88704	274	1+
306.87443	106	
307.79874	268	1+
308.29649	146	
308.88067	116	
308.89278	154	
309.89120	176	
310.47124	96	
310.87819	162	
311.88950	154	
311.90675	234	1+
312.39350	98	
312.80814	206	
312.87222	102	
313.52743	116	
313.80021	144	
313.89687	92	
314.81819	246	1+
315.76196	144	
319.53932	90	
319.77434	122	
320.89751	146	
321.03586	94	
321.81033	100	
324.14105	96	
324.89641	136	
325.42886	108	
326.89498	170	
327.72916	112	
328.84717	126	
328.88744	196	
329.81229	432	1+
329.87743	240	1+
329.89315	176	
330.39192	90	
330.74561	184	1+
330.81419	368	1+
330.88030	218	1+
336.96845	120	
337.78582	144	
341.40772	106	
341.76139	96	
342.70974	188	1+
342.90510	134	
343.77052	108	
END IONS

###FS:    #m/z: 507.84732 #charge 1+
###MS: 53
###MSMS: 56
BEGIN IONS
TITLE=Cmpd 42, +MS2(507.8473), 28.2-35.2eV, 1.2min #56
RTINSECONDS=70.962
SCANS=53,56
PEPMASS=507.84732	550548
CHARGE=1+
196.01590	848	1+
197.89185	162	
199.88733	178	
200.88875	190	
209.94754	170	
213.15766	684	1+
213.88904	168	
214.88496	160	
216.89810	364	1+
217.90021	244	1+
223.86647	158	
224.97614	264	
226.11784	182	
231.88895	156	
232.89817	372	
235.14288	1014	1+
235.89171	426	1+
237.05997	202	
238.06512	322	1+
240.87792	280	1+
241.85841	300	
242.07065	252	1+
242.37657	192	1+
243.38514	218	1+
243.89601	154	
244.12760	260	
244.89499	204	
245.11181	618	1+
249.15787	718	1+
250.90883	400	1+
250.97221	274	
251.97252	206	
252.89437	414	1+
254.08948	320	1+
259.87626	902	1+
260.88176	608	1+
261.09567	160	
261.84599	272	1+
262.13663	1818	1+
262.84947	218	1+
264.88582	246	1+
266.16784	274	1+
266.94526	190	1+
269.89332	282	
270.85931	414	
272.85429	940	1+
272.88316	266	1+
273.88720	192	1+
274.39289	158	
275.79704	224	1+
275.85058	476	1+
277.15168	1006	1+
277.90470	170	
278.83306	290	
279.89586	190	
280.85496	172	
281.22154	344	1+
281.87619	176	
282.38968	212	
283.84373	378	1+
283.97665	232	1+
284.19328	166	
284.89912	402	1+
285.15642	162	
285.80217	162	1+
285.90166	234	1+
286.13660	312	
287.85284	784	
288.87072	670	
288.94917	212	1+
289.03666	152	
289.87972	1066	
290.78379	202	1+
290.86415	2190	1+
291.90526	162	1+
292.40438	298	1+
293.06980	292	1+
293.81063	310	1+
293.87447	4980	1+
294.12665	252	1+
295.03959	170	
295.08459	308	1+
295.81215	290	1+
296.85579	462	1+
296.88351	182	
297.88637	592	1+
298.34268	420	1+
298.85733	264	
299.78717	204	1+
299.80794	402	1+
299.84622	166	
300.79201	140	1+
300.81140	340	1+
300.84680	412	
300.86136	548	
301.05323	152	1+
301.86054	414	
302.86625	280	
302.88156	158	
303.10707	448	1+
303.87037	1250	1+
304.10902	392	1+
304.81276	178	
304.89959	226	1+
305.36115	204	1+
305.38916	220	1+
305.81796	178	
305.86473	1532	1+
306.36119	130	1+
307.89235	1342	
308.14246	1154	1+
308.16335	330	1+
308.87419	2916	1+
309.84014	818	1+
309.88871	998	
310.15618	666	1+
310.39210	202	1+
311.35269	542	1+
311.81758	422	1+
311.88325	11508	1+
312.15148	178	
312.22769	678	1+
312.82115	360	1+
314.86703	1314	1+
315.16602	410	
315.37507	180	
316.13554	178	
316.86343	732	
316.88256	1164	1+
317.37762	502	1+
317.81769	264	1+
317.88723	846	1+
317.93358	478	1+
318.85788	720	1+
318.93580	324	1+
319.76215	200	1+
320.89461	306	
321.91428	176	
322.18080	172	
322.86114	828	1+
322.88916	388	
323.37934	286	1+
324.81078	176	1+
325.05064	212	1+
325.28708	292	1+
325.38927	314	1+
325.82820	386	1+
325.86261	180	
325.90389	514	
326.01615	264	1+
326.14901	204	1+
326.24217	1524	1+
326.28989	236	1+
326.41876	206	1+
326.88425	2590	1+
327.38731	334	
327.81240	242	
327.98571	214	1+
328.87040	706	
329.89663	542	1+
330.83075	330	1+
331.19759	210	
331.89318	336	
332.38890	348	1+
332.87586	1518	1+
332.90332	494	
333.17487	2712	1+
333.36544	140	1+
333.39025	200	1+
333.75668	158	
333.88870	316	
334.42122	232	1+
334.78397	338	1+
335.39534	230	
335.84190	800	1+
335.87998	454	1+
335.90339	290	1+
336.10111	180	1+
336.82083	184	
336.94524	218	
337.39666	268	
337.88174	268	
338.80688	198	1+
338.88253	340	
339.75994	170	
339.87968	556	1+
340.79751	164	1+
340.84366	444	1+
340.86420	272	
340.97629	188	1+
341.39450	352	1+
341.90405	202	
341.94002	214	1+
342.04416	238	1+
343.90829	238	1+
345.83838	232	1+
345.87402	376	1+
346.89975	204	
347.52430	172	
347.75633	160	
348.92152	224	
349.05452	212	1+
349.16979	198	1+
349.89676	166	
349.91078	546	1+
349.96214	286	1+
350.85643	478	1+
350.88810	760	1+
350.91167	430	1+
350.96341	194	1+
352.30941	144	1+
353.84892	1046	1+
353.90702	506	1+
354.02522	282	1+
354.88905	190	
355.36417	230	1+
355.45900	92	1+
355.82846	160	
355.88157	212	
357.72427	278	1+
359.27499	152	
360.77471	206	1+
361.87260	542	1+
362.36096	318	1+
362.84521	378	1+
362.87279	372	1+
364.79459	170	
364.88330	214	
365.80065	182	
365.90015	590	1+
366.04747	162	
366.84049	2118	1+
366.90425	476	1+
367.02799	250	1+
367.70810	1566	1+
367.76720	318	1+
367.79097	314	1+
367.88268	692	1+
369.83964	344	
370.78624	204	
370.83517	1024	1+
370.86453	488	1+
370.97133	198	
371.09699	246	1+
371.38616	320	
371.72767	416	1+
371.78201	434	1+
371.93921	130	1+
372.82314	596	1+
373.89562	268	1+
374.79278	312	1+
375.38230	296	1+
375.73685	424	1+
375.85344	180	
376.14972	162	1+
376.22187	1016	1+
377.34738	228	1+
378.77062	166	
379.06970	324	1+
380.72012	618	1+
380.78851	512	1+
380.79815	402	1+
380.85727	372	
381.07364	276	1+
381.79999	334	1+
381.85042	846	1+
382.85648	616	1+
382.89556	156	
383.26171	430	
383.36831	296	1+
383.72295	216	
383.79777	324	1+
383.89643	338	1+
384.84951	5108	1+
384.89597	216	1+
387.03088	130	1+
387.74084	154	
388.74171	454	1+
389.19574	230	1+
389.38920	176	
389.71609	224	
390.06107	176	
390.30076	246	1+
390.80633	720	1+
390.84087	1290	1+
390.86389	500	1+
392.39535	300	1+
392.83845	280	1+
393.07436	174	
393.62705	176	
393.79109	772	1+
394.40316	246	1+
394.78609	572	1+
394.83394	238	
394.99490	104	1+
395.81584	296	1+
395.86346	800	1+
396.58949	218	1+
396.73237	666	1+
396.90094	188	
397.22133	154	
397.27849	220	
397.31549	178	
398.37391	220	1+
398.73147	260	
399.10954	248	1+
399.22065	370	1+
399.71066	390	1+
399.80755	462	1+
400.72950	198	
400.75391	198	1+
400.96665	82	1+
401.78603	174	1+
402.39219	172	
402.86445	2498	1+
402.91759	288	1+
403.73860	414	1+
403.86905	1624	1+
404.83104	236	1+
405.14879	162	1+
405.72568	506	1+
405.78742	152	
405.87329	342	
405.89813	334	1+
406.23993	148	1+
406.86014	592	
407.86382	8656	1+
408.79502	196	
408.81567	302	
408.90056	194	
409.81611	204	
410.73317	344	
411.73515	162	
411.75566	258	
411.81181	1018	1+
411.84376	988	1+
411.94993	166	1+
412.22004	446	1+
412.73121	962	1+
412.84803	704	1+
413.07490	256	
413.22498	310	1+
413.87737	932	1+
414.35893	158	1+
414.80036	222	1+
414.83198	216	1+
415.72268	214	1+
415.87630	880	1+
416.05377	228	1+
416.78298	350	1+
417.82402	250	
417.86615	190	
419.68248	186	1+
421.74772	176	
421.88259	876	1+
421.93161	130	1+
423.86937	798	1+
424.82985	182	
425.31127	462	1+
425.68920	212	1+
425.74280	180	
425.86158	1970	1+
425.88653	264	
426.80864	172	1+
426.86384	1680	1+
426.93581	168	
427.37207	342	1+
427.73416	1232	1+
428.85095	830	1+
428.88771	672	1+
429.06129	154	
429.38162	282	1+
429.82217	232	
430.73894	712	1+
430.86348	1020	1+
431.87021	728	1+
432.11268	256	1+
432.24525	2614	1+
434.85615	392	1+
434.89183	656	1+
435.86146	326	1+
437.69930	178	1+
438.08822	326	1+
438.83333	146	1+
439.75901	234	1+
439.89533	1524	1+
441.24717	266	1+
441.87074	306	1+
444.87253	2682	1+
445.15877	126	1+
445.74106	724	1+
446.71725	154	
446.84822	166	
447.74662	464	1+
447.88141	154	
448.75240	314	1+
448.87275	156	
448.88269	728	1+
449.13451	206	1+
449.69888	378	1+
449.88330	542	1+
450.18641	312	1+
450.75155	274	
450.77087	272	
450.82141	244	1+
453.27509	168	1+
457.90758	1058	1+
460.36862	180	
462.24035	206	1+
462.77337	166	
462.88320	1440	1+
464.79508	192	
465.88627	180	
467.88866	1442	1+
468.78037	352	1+
468.89041	808	1+
469.72786	196	
470.78334	206	1+
473.66616	196	1+
475.29232	228	
477.78736	188	1+
478.08956	200	1+
479.63899	302	1+
485.89978	816	1+
486.84190	248	
488.79992	208	
489.30889	522	1+
491.80228	192	1+
491.85206	172	
492.08773	150	1+
498.74367	430	1+
499.80122	126	1+
501.67222	192	1+
502.79116	346	1+
504.22143	174	
505.27481	242	1+
505.79889	396	1+
507.84975	172	1+
509.85775	494	1+
510.79573	254	1+
511.23667	196	
511.70694	196	1+
END IONS

###FS:    #m/z: 322.93096 #charge 1+
###MS: 57
###MSMS: 58
BEGIN IONS
TITLE=Cmpd 43, +MS2(322.9310), 28.0-35.0eV, 1.3min #58
RTINSECONDS=74.685
SCANS=57-58
PEPMASS=322.93096	5261762
CHARGE=1+
58.45238	92	
126.77841	96	
189.85982	114	
192.89134	322	
193.89228	156	
195.96920	96	
196.88822	146	
197.04394	98	
197.53648	96	
198.03005	116	
199.88636	118	
202.54172	102	
202.96278	184	1+
204.00163	98	
205.89308	94	
205.92403	240	1+
205.95042	530	
207.87321	158	
207.97384	172	
210.91237	164	
212.88011	436	1+
212.90793	138	
213.90818	198	
214.89572	298	1+
220.11429	122	
221.94741	146	
222.95435	1496	1+
223.43769	96	
223.95922	964	1+
225.86503	120	
225.94096	92	
227.78987	188	1+
227.95569	208	
228.84188	190	1+
228.89686	196	
228.91226	144	
230.88889	746	1+
232.83373	142	
232.90268	210	
233.92982	250	1+
235.82763	126	
235.88386	98	
236.79571	136	
237.05410	112	
237.79330	102	
238.90224	322	1+
238.94033	302	
239.00099	210	1+
239.07788	164	
239.78732	126	
240.08198	124	
240.10050	92	
240.14782	122	
240.82038	136	
240.89428	232	1+
240.94164	2964	
241.47799	102	
241.82401	140	
241.90522	280	1+
241.94021	10714	1+
242.32793	160	
242.81838	350	
242.85158	104	
242.94245	7756	1+
243.20700	140	
243.79820	118	
243.82136	206	
244.82232	776	1+
244.85030	144	
244.86814	130	
244.94038	2002	1+
244.97964	108	
246.16169	172	
246.85173	376	1+
246.97656	822	1+
248.13473	100	
248.83525	116	
248.90254	506	1+
250.47699	104	
251.07040	304	
251.15222	98	
251.33468	104	
251.78849	212	1+
251.83682	98	
253.83737	426	1+
254.45320	104	
254.79811	98	
254.82140	94	
255.11281	238	1+
255.78363	340	1+
255.90594	124	
257.78117	132	
257.79797	342	1+
257.91371	120	
258.83551	258	
259.01897	96	
259.84556	136	
259.87116	106	
260.33745	94	
260.83252	208	
261.81544	120	
261.83469	570	
261.89532	98	
262.01218	92	
262.12216	118	
262.39021	106	
262.83114	650	1+
264.07163	144	
265.36017	158	
265.85155	344	1+
266.79337	202	1+
266.84101	198	1+
266.91779	182	1+
267.10612	152	
268.13362	118	
269.80076	154	
270.79112	292	1+
270.90138	134	
271.05508	128	
271.77505	126	
271.80724	310	1+
271.84602	270	
272.13051	148	1+
272.84611	160	
273.79465	998	1+
274.04717	100	
274.81534	118	
276.81122	208	
276.85243	206	
276.92469	142	
277.80575	120	
277.83523	140	
277.85618	128	
278.79246	182	1+
278.84919	104	
279.01276	254	1+
279.09231	812	1+
279.82249	118	
280.84881	146	
282.27737	134	
282.85640	100	
283.06975	254	1+
283.35761	122	
283.79213	166	
284.29251	216	
284.78631	204	
284.86301	152	
285.78803	106	
285.80150	118	
286.91969	138	
287.80821	136	
288.87034	130	
289.78780	330	1+
289.80609	302	1+
289.85560	218	1+
291.80404	858	1+
292.02198	98	
292.44024	142	
293.85329	418	1+
293.87606	286	1+
294.17854	140	
294.82947	98	
295.13902	94	
295.18353	106	
295.83380	100	
296.81020	270	
297.58275	106	
297.81252	140	
298.79564	106	
299.78737	398	
301.13654	100	
301.80283	174	1+
301.86918	118	
301.90423	134	
302.14961	146	
303.87768	148	
304.88695	142	
305.80501	200	
306.43417	104	
306.88384	864	1+
307.80498	328	
307.88778	634	1+
307.94277	168	1+
308.80187	164	
309.17427	102	
309.87107	154	
309.92066	102	
310.87703	668	1+
311.88406	532	1+
312.80538	258	1+
313.07082	98	
314.82366	362	1+
314.92427	100	
315.88625	120	
317.02675	102	
318.19090	140	
318.73556	144	
318.81740	102	
319.76530	110	
322.62179	94	
322.90078	120	
323.83546	108	
324.80788	222	1+
324.89487	562	1+
328.26125	98	
END IONS

###FS:    #m/z: 340.94152 #charge 1+
###MS: 57
###MSMS: 59
BEGIN IONS
TITLE=Cmpd 44, +MS2(340.9415), 28.0-35.0eV, 1.3min #59
RTINSECONDS=75.4565
SCANS=57,59
PEPMASS=340.94152	2205598
CHARGE=1+
127.57903	94	
192.92883	276	
196.88452	180	1+
205.95212	210	1+
208.93570	138	
209.94486	154	
210.88161	148	
212.87948	322	
213.41707	108	
213.87957	224	
213.93956	1642	1+
214.87722	218	
215.85647	180	1+
215.88727	1176	1+
215.91430	108	
217.88424	126	
218.88560	138	
219.87729	136	
221.89209	166	1+
222.95174	246	1+
226.89378	128	
226.92931	98	
226.95253	168	
228.89565	92	
228.94028	142	
229.95528	154	
230.88864	1296	1+
231.89082	808	1+
231.95074	2110	1+
233.02800	92	
233.39509	92	
233.89751	926	1+
233.94757	268	1+
234.57494	100	
235.86633	90	
235.89415	194	
235.94869	258	1+
236.79937	132	
236.89218	406	1+
237.79295	122	
238.86325	104	
239.79078	102	
239.90396	136	
240.83538	92	
241.83977	92	
242.94290	130	
243.78287	94	
246.49173	94	
246.97522	512	1+
247.90776	156	
248.87799	164	
248.89884	448	1+
249.96089	574	1+
252.96476	114	
253.78393	124	
254.05946	90	
254.07162	482	1+
254.11259	90	
254.90916	124	
254.96550	988	1+
255.07159	274	1+
255.56594	114	
255.78253	92	
255.91118	372	1+
256.10819	138	
256.25842	108	
256.85200	120	
256.89645	120	
256.93304	116	
258.88000	236	1+
258.90295	164	
258.92504	106	
258.97347	92	
259.84839	106	
259.96016	90	
260.04371	104	
260.15917	90	
260.83182	320	
261.00728	92	
261.47223	110	
261.83903	314	
263.08070	104	
263.54907	92	
263.82912	202	1+
264.85586	140	
266.43220	114	
267.01188	150	
267.13585	162	
268.11205	230	1+
268.81445	112	
269.80092	102	
270.01704	152	
270.84431	132	
271.84677	222	
271.95546	96	
272.84337	216	
272.93316	274	
273.79389	600	1+
274.86415	156	
274.89962	130	
275.81943	154	
275.84578	130	
275.89288	130	
275.95485	142	
276.85644	324	
277.82003	104	
277.86036	200	
278.84622	304	
279.99968	222	1+
280.79211	130	
280.96921	104	
281.68971	92	
281.81516	148	
282.91353	90	
282.92973	146	
283.15015	146	
283.78742	194	
284.35875	100	
285.20026	150	
286.41658	90	
286.80884	134	
287.80946	302	1+
287.91664	142	
288.81171	190	1+
288.86677	256	1+
289.78863	508	1+
291.42592	100	
292.39221	94	
294.87083	108	
295.17943	92	
296.01528	92	
296.33232	90	
296.87190	258	1+
297.43586	138	
297.79174	126	
297.89410	96	
297.97715	120	
298.80447	142	
298.91700	94	
299.78860	226	
300.92237	110	
301.13505	92	
301.44841	98	
302.80791	238	1+
302.94627	114	
303.94936	102	
304.86191	188	
304.88814	130	
305.01740	242	1+
305.87622	136	
306.88332	572	1+
307.79574	506	1+
307.88695	408	1+
308.04330	148	
308.55330	128	
308.90691	110	
309.03080	212	1+
309.87999	574	1+
310.81079	136	
310.88104	414	1+
312.82625	90	
314.82661	136	
315.82335	90	
316.81154	224	1+
318.19156	100	
318.81516	238	1+
320.15858	128	
321.42538	168	
321.88097	92	
322.34835	102	
323.83844	98	
323.89015	194	
324.89122	154	
325.17683	92	
325.89322	126	
326.16830	134	
327.28348	92	
328.05163	96	
328.89611	100	
329.88774	112	
330.82005	176	
331.81758	100	
331.88676	94	
335.09293	126	
335.88150	122	
337.18329	100	
338.69932	116	
338.86941	128	
339.03032	104	
339.82915	206	
343.90538	148	
END IONS

###FS:    #m/z: 336.94694 #charge 1+
###MS: 57
###MSMS: 60
BEGIN IONS
TITLE=Cmpd 45, +MS2(336.9469), 28.0-35.0eV, 1.3min #60
RTINSECONDS=76.2285
SCANS=57,60
PEPMASS=336.94694	321870
CHARGE=1+
45.11408	96	
81.06559	96	
196.88295	350	1+
198.88314	94	
203.79484	102	
203.93348	102	
204.94682	332	1+
205.95023	284	1+
209.12569	158	
209.88125	356	1+
209.94410	156	
210.88460	294	1+
211.94495	5086	
212.00998	96	
212.87900	2856	1+
212.95004	176	
213.94063	2826	1+
214.89525	118	
215.88660	990	1+
215.94020	264	
216.03355	94	
217.88473	178	
217.93855	122	
223.83245	96	
223.89941	130	
223.95894	264	
224.83322	100	
225.05404	94	
225.97044	114	
226.11619	144	
226.89133	132	
226.93233	214	1+
226.97358	166	
227.87792	146	
227.89688	132	
227.95639	154	
228.89606	406	1+
229.91350	120	
229.95523	4926	
230.86168	108	
230.88915	5290	1+
230.92326	144	1+
230.95934	136	
231.95015	2460	1+
233.82579	122	
233.89806	1028	1+
233.94835	132	
235.79652	92	
235.82973	212	1+
235.86569	96	
235.89489	164	
235.95320	140	
235.99331	94	
236.85054	142	
239.93267	136	
239.96340	92	
240.52672	102	
240.82866	94	
241.84328	178	
242.76367	100	
242.94210	122	
244.37952	92	
244.98837	130	
246.90497	102	
246.94299	102	
246.97731	258	
247.13215	112	
247.96723	1528	
248.83174	164	
248.85505	214	1+
248.90144	1668	1+
249.05671	90	
249.21420	172	1+
249.96211	1012	1+
250.18751	106	1+
250.83978	320	1+
250.88868	188	
250.95149	216	
251.74950	92	
251.82458	150	
251.88468	126	
251.89994	162	
252.83363	90	
252.86399	90	
252.97129	3268	1+
253.01849	92	
253.08719	94	
253.81103	104	
253.83738	170	
253.90601	220	
254.90491	158	
254.96631	1090	1+
255.06893	160	
255.10559	230	
255.89513	114	
255.91674	124	
256.80390	102	
256.88869	150	
256.91284	174	
256.96238	252	1+
257.14352	94	
257.83774	252	1+
257.92208	116	
258.96177	228	1+
259.15191	90	
261.06986	110	
261.09886	94	
261.83378	230	
262.83339	162	
263.79516	208	1+
263.83874	208	
264.87590	196	
265.08761	194	
265.85969	236	
265.89048	104	
266.00651	212	1+
267.80112	100	
267.83908	270	
268.84109	878	1+
269.80982	122	
270.07978	92	
270.12106	194	1+
270.84213	134	
270.92310	108	
270.97962	164	
271.91560	472	1+
272.81394	174	1+
272.84518	126	
272.95040	96	
272.97911	270	1+
273.58384	92	
273.79431	294	1+
274.15129	154	1+
274.20977	100	
274.86206	214	
274.94436	94	
276.85722	364	1+
277.15386	102	
277.84090	252	
278.79455	234	1+
278.83545	804	1+
278.86196	142	
279.83584	412	1+
280.02723	92	
281.79815	114	
282.46130	92	
282.81428	152	
283.79325	186	
285.84960	2042	1+
286.79365	218	1+
286.85256	1752	1+
286.90976	220	1+
287.41684	148	
290.40804	96	
291.12064	146	1+
291.80061	482	1+
291.85848	134	
291.87867	94	
292.80291	298	1+
292.86171	576	1+
293.10857	286	1+
293.65391	92	
293.93835	100	
293.99331	308	1+
294.92811	110	
296.80422	118	
296.91829	96	
297.80994	178	1+
297.97904	134	
298.22207	142	
298.86451	96	
299.01216	134	
299.80097	254	1+
299.87109	496	1+
302.88984	104	
303.94619	134	
304.86249	176	
305.89155	114	
306.79546	90	
306.88149	302	1+
308.03765	92	
308.42169	92	
308.66629	174	
309.37593	110	
309.81664	94	
309.88603	116	
310.17000	230	1+
310.87070	786	1+
312.82991	108	
313.04921	90	
313.81651	330	1+
314.14516	96	
314.82076	276	1+
314.88036	144	
315.17842	132	
320.16091	112	
320.42029	202	
320.54978	92	
320.75229	98	
321.82375	274	1+
324.89207	304	1+
325.11692	96	
326.17730	110	
327.74978	90	
328.88747	280	1+
329.41032	94	
334.89103	126	
337.18334	116	
339.82852	208	
341.05583	116	
END IONS

###FS:    #m/z: 322.93097 #charge 1+
###MS: 61
###MSMS: 62
BEGIN IONS
TITLE=Cmpd 46, +MS2(322.9310), 28.0-35.0eV, 1.3min #62
RTINSECONDS=79.91
SCANS=61-62
PEPMASS=322.93097	5089006
CHARGE=1+
180.95420	114	
183.93149	88	
190.89301	156	
192.88849	192	
193.96326	86	
195.89280	134	
201.04374	120	
202.48407	108	
205.95021	316	
205.97111	198	1+
206.00142	122	
208.02694	98	
209.09317	126	
209.12835	114	
209.87114	94	
210.89902	134	
212.87587	108	
213.75104	92	
214.88818	134	
214.89784	136	
218.88607	218	1+
221.06985	114	
221.38845	94	
221.94699	102	
222.37795	92	
222.87263	104	
222.95289	254	
223.96209	972	
224.95262	196	
226.98578	92	
228.08513	88	
228.13103	92	
228.90631	150	
229.89341	476	1+
230.89051	340	1+
230.91119	112	
231.02453	90	
231.13286	224	1+
233.00574	118	
233.16280	88	
234.36043	108	
236.05108	198	1+
236.88536	96	
238.55414	88	
238.78845	550	1+
238.89678	146	
238.93882	280	
239.07976	190	
239.54331	104	
239.78692	374	1+
240.01923	94	
240.82138	568	1+
240.94091	3904	
241.03105	122	
241.94252	2244	
242.82037	142	
242.85342	224	1+
242.94210	7142	1+
243.81961	742	1+
243.96677	88	
244.12534	104	
244.40435	90	
244.93989	2352	1+
246.17534	196	1+
246.84951	262	1+
246.97489	344	
247.86793	90	
247.98003	186	
248.84779	214	1+
248.89819	122	
248.93156	202	1+
249.00129	230	
249.93296	140	1+
251.33847	92	
251.78870	224	1+
251.90896	198	1+
252.08670	98	
253.78389	86	
255.10784	102	
256.79651	392	1+
258.83247	280	
258.87328	90	
258.90684	108	
259.85834	92	
260.05595	92	
260.83170	648	1+
261.83385	460	1+
263.41725	88	
263.83294	274	1+
264.39312	88	
265.12211	98	
265.84781	110	
265.95750	124	
266.84384	312	1+
267.49680	90	
267.84523	178	1+
267.87408	194	1+
268.79380	418	1+
268.94104	116	
269.73649	92	
269.79877	314	1+
271.36757	90	
271.75321	106	
271.84779	104	
273.36650	90	
273.79460	514	
273.86299	128	
273.94336	94	
275.78994	88	
275.80986	340	1+
275.82727	92	
276.86218	184	
276.93923	98	
277.15607	94	
278.99041	88	
279.09109	578	1+
279.87212	144	
280.79536	180	
281.12969	204	1+
282.00444	190	1+
282.24051	90	
282.80433	104	
282.86332	138	
283.06945	196	
283.35539	104	
283.78734	432	1+
283.85933	160	
284.29136	140	
285.85155	96	
286.15757	100	
286.92168	110	
287.09678	90	
287.13598	92	
288.01268	112	
288.14189	90	
288.80742	88	
288.85115	94	
288.91103	154	
289.16004	94	
289.79515	114	
289.87709	136	
291.80430	424	1+
291.86722	96	
291.91627	106	
292.05581	152	1+
292.14708	98	
293.43312	88	
295.55499	106	
295.84373	94	
295.86314	114	
296.80773	448	1+
299.78575	170	
300.42382	96	
300.78139	98	
301.81721	120	
302.17363	196	1+
302.82331	110	
303.81268	118	
304.89170	112	
305.06701	100	
305.44603	90	
305.79782	294	1+
305.87530	86	
307.88999	166	
308.15767	94	
308.75993	104	
308.80844	406	1+
308.87620	96	
308.89921	92	
309.13653	230	1+
309.87983	110	
310.87912	436	1+
311.80321	90	
312.80355	312	1+
312.81838	116	
312.87352	88	
313.16720	92	
314.60911	100	
314.82139	196	
314.99011	98	
315.18204	92	
315.81843	158	
315.87116	98	
315.99778	86	
316.93441	108	
317.73231	154	1+
317.76316	136	
320.15606	102	
320.54102	110	
321.15520	90	
322.42119	100	
324.89491	668	1+
326.75838	146	
327.19933	88	
327.29460	106	
END IONS

###FS:    #m/z: 340.94158 #charge 1+
###MS: 61
###MSMS: 63
BEGIN IONS
TITLE=Cmpd 47, +MS2(340.9416), 28.0-35.0eV, 1.4min #63
RTINSECONDS=80.6825
SCANS=61,63
PEPMASS=340.94158	2023678
CHARGE=1+
187.08208	86	
190.93094	172	
192.88919	88	
192.92591	160	
196.88296	122	
197.03983	116	
197.88479	90	
198.96579	84	
203.86223	154	
208.95722	108	
209.94398	88	
210.89997	106	
210.91465	86	
212.87820	276	
213.87958	156	
213.94042	1778	1+
214.88433	112	
215.41839	100	
215.88722	868	1+
215.93567	216	
216.41254	110	
217.88161	482	1+
221.89202	114	
222.38189	112	
222.39823	84	
223.95835	146	
224.95682	140	
226.50772	86	
226.89786	100	
226.94836	160	1+
227.91608	140	
228.94436	198	
229.15997	88	
230.88830	1304	1+
231.89010	730	1+
231.95099	1526	1+
232.64935	114	
233.89757	788	1+
233.94737	266	1+
235.87230	88	
235.89118	144	
237.09055	90	
237.89050	330	1+
238.06808	106	
238.84047	90	
239.44071	86	
240.78799	158	1+
240.83238	132	
241.56202	100	
241.94430	94	
242.94107	142	
243.82890	134	
244.95761	86	
245.06338	92	
246.94869	152	
246.97739	398	1+
247.80693	154	
247.90307	406	1+
248.86362	88	
248.94823	90	
249.96184	310	
250.96808	190	
251.04852	94	
251.88428	106	
252.02645	90	
252.83525	168	1+
252.95994	98	
253.78563	96	
253.91797	268	1+
254.00666	92	
254.96632	846	
255.07352	154	
255.13457	96	
255.87322	92	
255.91878	86	
256.96881	158	
257.36803	100	
257.82942	154	
257.85317	118	
258.84524	584	1+
258.96695	150	
259.44679	86	
259.88961	96	
259.95967	238	
260.37927	96	
260.83481	138	
261.84671	140	
264.80065	94	
264.84378	148	1+
266.13334	212	1+
267.41828	88	
267.79313	118	
268.81645	220	1+
268.83764	110	
269.34743	88	
269.79988	108	
272.24531	98	
272.97398	144	
273.79580	136	
276.85605	614	1+
278.84378	312	
278.86379	148	
279.84670	236	
279.96297	88	
280.88086	92	
280.91538	84	
281.58706	92	
281.79809	126	
281.86514	90	
282.85989	260	1+
282.94075	192	1+
284.52049	106	
285.42628	86	
289.78652	130	
289.80608	98	
289.87829	178	
290.47288	86	
290.95222	84	
291.80587	144	
291.96047	84	
294.87502	354	1+
294.92856	274	1+
295.85309	178	
296.05146	84	
296.80785	100	
296.86876	126	
297.09717	114	
297.98149	94	
298.86046	114	
299.78687	334	1+
299.85564	216	1+
300.37080	98	
300.92849	92	
300.99668	100	
302.94582	124	
303.18004	134	
303.21209	96	
303.44646	88	
303.80576	128	
304.15369	90	
304.17303	92	
305.75113	92	
305.80503	112	
305.87904	312	1+
305.89905	92	
306.09275	94	
306.99108	86	
307.79732	384	1+
308.88792	366	1+
308.91549	140	
308.96541	94	
310.06480	84	
310.88196	214	
311.41107	92	
311.88018	118	
312.95620	100	
313.80225	108	
314.16925	98	
314.97912	96	
318.81657	134	
320.07078	106	
320.88971	248	1+
322.04641	96	
323.00359	92	
323.16478	96	
324.02824	86	
324.88858	298	1+
325.13433	88	
328.18933	208	
328.63324	90	
328.76646	122	
328.89393	304	
330.69312	94	
330.81747	266	
331.81506	130	
335.35406	106	
337.00374	228	1+
339.82391	110	
340.04294	96	
342.55191	98	
343.90430	118	
344.16985	96	
END IONS

###FS:    #m/z: 363.95769 #charge 1+
###MS: 61
###MSMS: 64
BEGIN IONS
TITLE=Cmpd 48, +MS2(363.9577), 28.0-35.0eV, 1.4min #64
RTINSECONDS=81.4545
SCANS=61,64
PEPMASS=363.95769	1244032
CHARGE=1+
182.86931	148	
187.86779	272	
189.86381	752	1+
191.85935	854	1+
193.85449	122	
194.87473	108	
196.88490	226	
206.95174	120	
207.40401	100	
207.87507	274	
207.94876	206	
208.87214	160	
208.94226	136	
209.86957	222	
209.94478	1192	1+
210.88398	702	1+
211.41813	94	
212.87947	4556	1+
214.89849	264	
215.89692	154	1+
218.02698	108	
222.95231	1540	1+
224.95018	2272	1+
224.97339	106	
225.88676	242	
225.96658	208	
226.52517	176	1+
226.89791	134	
226.92217	104	
226.94799	10510	1+
227.52756	132	1+
227.78782	190	1+
228.89599	944	1+
228.94311	10264	1+
229.78455	194	1+
229.96383	260	1+
229.97608	110	
230.50232	100	
230.83717	106	1+
230.88812	9838	1+
231.74751	144	1+
232.04160	94	
232.90994	102	
233.82831	110	
233.92812	390	1+
234.14176	110	
234.92299	298	1+
235.11660	346	1+
235.82567	140	
235.88111	166	
236.04932	218	1+
237.05040	262	1+
237.09894	144	
238.93861	128	
238.97535	98	
240.82209	144	
240.84085	190	1+
240.94143	496	
240.96186	888	1+
241.93994	322	
242.82409	196	
242.94281	1146	1+
242.96002	1114	1+
243.82819	96	
244.84219	194	
244.95835	4752	1+
245.00276	102	
245.82279	120	
245.84815	100	
245.94284	252	
246.80562	106	
246.90533	798	1+
246.95368	5336	1+
247.64389	104	
248.80238	566	1+
248.85723	130	
248.89964	3188	1+
249.07711	242	1+
249.13270	102	
250.97200	464	1+
252.10999	112	
253.90462	342	1+
254.83325	140	
256.08545	102	
257.98131	104	
258.83504	108	
260.83368	262	
260.96927	642	1+
261.82840	718	1+
261.89116	228	1+
262.01020	100	
262.08570	100	
262.82992	532	1+
263.07584	124	
263.98107	422	
264.81912	142	
264.96419	96	
265.09829	174	1+
265.83065	152	
265.98273	146	
266.81269	570	
267.82923	138	
267.84728	124	
267.97356	1066	1+
268.96512	1076	1+
269.80998	292	
269.91116	104	
269.97008	890	1+
270.81384	212	
271.91792	478	1+
272.84929	238	1+
272.91072	202	1+
272.95960	94	
273.06480	128	
273.79474	298	1+
275.59615	94	
276.10431	98	
276.86038	350	
278.80322	198	
278.85537	394	1+
279.09807	124	
279.79763	106	
280.58849	94	
280.79024	1318	1+
280.93140	190	1+
281.81526	106	
281.85771	146	
282.80744	226	
283.38664	96	
283.85323	194	
283.93786	158	
284.78679	142	
284.82398	270	
284.98524	282	1+
285.84560	1072	1+
285.89182	102	
286.81501	378	1+
288.17543	170	
288.79086	128	
289.86929	490	1+
290.42272	342	1+
290.78624	256	
290.94417	102	
291.79801	284	1+
291.97835	130	
292.93835	184	
294.05730	112	
294.86462	196	
295.85013	134	
295.92838	198	1+
296.34316	100	
296.80988	204	
297.81132	170	
298.80272	1950	1+
298.84802	138	
299.86731	130	
300.11459	102	
300.87618	96	
301.80770	418	1+
301.86259	186	
303.80539	364	
303.85659	1972	1+
304.81141	180	
305.62663	94	
305.81529	94	
306.76057	140	
306.87741	148	
307.88709	358	1+
308.82052	104	
310.15532	180	1+
310.87950	254	
311.12718	146	
311.86334	170	
311.88062	124	
312.01894	156	
312.87677	326	1+
315.81335	294	1+
316.81545	214	1+
318.15564	102	
318.80871	134	
318.93684	300	1+
319.82364	184	
319.84161	264	1+
319.88822	94	
320.82708	170	
321.05825	246	1+
321.68072	94	
321.81794	610	1+
321.86778	370	1+
322.76641	98	
322.79631	198	1+
322.89067	100	
322.93236	108	
324.87522	272	1+
324.89604	246	
326.87056	712	1+
327.15290	100	
327.39684	104	
328.19119	194	1+
328.84061	124	
328.88522	218	
329.87676	292	1+
330.71589	168	
332.83090	108	
332.89519	158	
333.75609	112	
336.94582	284	
337.83225	290	1+
337.94711	130	
339.82787	648	1+
340.94364	336	1+
342.94302	128	
343.70548	148	1+
345.70669	108	
346.75472	106	
350.11814	120	
351.82535	120	
352.78299	108	
357.79129	134	
359.97643	96	
360.71049	132	1+
360.86385	138	
361.96563	156	
362.84668	204	
363.73921	96	
363.87063	98	
365.07704	150	
367.13270	250	
367.21379	144	
368.83130	110	
369.17063	118	
END IONS

###FS:    #m/z: 363.95774 #charge 1+
###MS: 65
###MSMS: 66
BEGIN IONS
TITLE=Cmpd 49, +MS2(363.9577), 28.0-35.0eV, 1.4min #66
RTINSECONDS=85.12
SCANS=65-66
PEPMASS=363.95774	705482
CHARGE=1+
112.61053	94	
175.32818	102	
182.86931	390	
187.87053	184	
189.86346	1668	1+
191.85977	1426	1+
193.89912	142	
194.88583	126	
196.01811	168	
196.88448	866	
197.96133	120	
205.94768	166	
207.87520	782	1+
207.94576	578	1+
209.86965	212	
209.94404	3700	1+
210.88429	1574	1+
212.87985	8998	1+
221.85947	142	1+
222.95256	4492	1+
223.88875	172	
224.90291	126	
224.94931	5572	1+
225.06301	96	
225.88667	178	
225.90291	148	
226.89621	560	1+
226.94782	15208	1+
226.97616	132	
226.99436	198	1+
227.78841	114	
228.80161	292	1+
228.89528	1984	1+
228.94292	18456	1+
229.57408	86	1+
230.79125	270	1+
230.89060	10410	1+
231.54986	114	
232.88563	1250	1+
234.06701	270	1+
234.87885	376	
235.81881	188	1+
235.84716	174	
236.02885	110	
236.84841	122	
236.88902	132	
237.51584	98	
240.00965	176	
240.08986	144	1+
240.42185	118	
240.72496	106	
240.94115	702	1+
240.96312	3104	1+
241.82790	170	
242.94330	852	1+
242.96034	2226	1+
243.42829	110	
243.82046	550	1+
243.86347	196	1+
244.83277	166	
244.95769	7278	1+
245.82366	120	
245.94259	234	
246.86043	212	1+
246.90759	348	1+
246.95329	9712	1+
247.40829	96	
248.03511	234	1+
248.90108	3422	1+
248.98141	94	
249.13532	214	1+
249.80653	302	
250.89694	674	1+
250.96947	404	1+
251.07253	144	
251.80112	122	
252.10635	118	
252.89914	1326	1+
253.08600	98	
253.42604	94	
253.90620	872	1+
254.80418	126	
254.83706	220	1+
254.92830	192	
258.40754	130	1+
258.83901	170	
258.97179	280	
259.84820	134	
259.97780	184	
260.15009	196	1+
260.82605	116	
260.96847	1948	1+
261.83264	250	
262.03226	112	
262.83525	142	
262.97497	622	1+
263.07228	104	
263.83216	138	
264.82340	194	
264.84654	110	
265.08675	196	
265.35292	260	1+
265.78674	94	
265.82206	128	
265.97190	198	
266.81470	298	
266.84522	194	1+
266.97837	154	
267.78465	184	
267.97344	960	1+
268.87109	112	
268.95706	282	
269.12402	118	
269.97074	1186	1+
270.06124	114	
270.08682	146	
270.80538	318	1+
271.02271	94	
271.15462	134	1+
271.84531	214	
271.91617	426	
273.79389	124	
273.85082	372	1+
274.79664	112	
274.85240	278	1+
275.46180	96	
278.79608	148	
278.84701	176	1+
279.80026	170	
279.99326	150	
280.79465	456	
281.13744	164	
282.79612	138	
282.83113	116	
283.01860	170	
283.05391	116	
283.82810	96	
283.84948	496	1+
283.98700	184	
284.78962	298	1+
284.82423	154	
285.79377	218	1+
285.84448	916	1+
285.89892	120	
285.96015	96	
286.82281	126	
286.86337	158	
287.93340	100	
288.79364	214	
288.82344	116	
289.09125	96	
289.42142	116	
289.87133	270	1+
289.88407	254	
290.78771	248	1+
291.03624	98	
293.12031	234	1+
293.86067	362	1+
294.10249	128	
294.86235	310	1+
295.96270	94	
296.80835	462	
296.86121	110	
297.81136	264	
298.11286	142	
298.80370	1848	1+
298.86264	118	
299.54123	100	
299.86534	240	
300.12011	272	1+
300.79987	874	1+
300.84060	118	
301.12354	214	1+
301.86059	692	1+
302.34700	98	
302.91947	94	
303.04217	146	
303.80896	674	1+
303.82546	174	
303.85655	1666	1+
305.13735	138	
305.86019	144	
307.13153	102	
307.54213	100	
307.88663	116	
308.14115	106	
308.87891	166	
310.87637	226	
311.13529	132	
311.88550	134	
311.89564	144	
314.81800	662	1+
316.56764	96	
317.93878	402	1+
318.93314	246	1+
319.81796	160	
320.11010	98	
321.81993	474	1+
321.86588	760	1+
322.00575	96	
322.93004	322	
324.88069	110	
326.87309	832	1+
327.84113	106	
328.88387	174	
330.72448	110	
331.76135	98	
332.32326	100	
332.66322	106	
334.77225	160	
334.92914	134	
336.17089	146	
336.76159	168	1+
336.94729	486	1+
337.23000	122	
337.83512	172	
339.82970	378	
340.94459	112	
344.90991	196	1+
349.12511	186	
349.92258	108	
350.10994	122	
353.89967	106	
354.91445	272	1+
355.57773	96	
356.77485	208	1+
360.09529	136	
360.70787	514	1+
363.72186	140	
367.32816	106	
367.72189	100	
367.74151	108	
END IONS

###FS:    #m/z: 507.84709 #charge 1+
###MS: 65
###MSMS: 67
BEGIN IONS
TITLE=Cmpd 50, +MS2(507.8471), 28.2-35.2eV, 1.5min #67
RTINSECONDS=85.892
SCANS=65,67
PEPMASS=507.84709	490804
CHARGE=1+
196.01835	180	
200.89100	160	
213.15686	238	
222.97581	200	
223.97435	368	
224.97378	252	
231.89336	504	1+
232.89538	388	1+
235.14209	504	1+
236.88735	168	
240.07664	148	
244.13044	260	
248.90441	176	
249.16167	440	
250.87517	340	1+
250.97209	604	1+
251.03434	168	1+
252.91422	218	1+
254.89067	234	1+
258.88222	344	1+
260.38721	260	1+
260.87909	286	1+
262.13575	1624	1+
266.16344	156	
267.86331	148	
268.88484	358	1+
271.81410	202	1+
272.85545	690	1+
273.00848	168	
274.85534	154	
275.39186	256	1+
277.15303	772	1+
278.36748	244	1+
278.83627	176	
278.88375	240	1+
281.36560	182	1+
284.89480	214	1+
284.95890	154	
285.79652	332	1+
286.13887	290	1+
287.82242	216	1+
287.85272	554	
288.79934	216	1+
288.86939	290	
289.84910	174	
289.87810	750	
289.93830	174	
290.86735	662	
291.87834	604	
291.89609	170	
293.87450	2978	1+
295.81429	148	
296.85533	172	
298.13950	194	
298.77735	240	1+
300.81459	218	1+
300.87783	226	
301.34197	242	
301.87812	188	
303.86518	312	
304.88160	192	
305.86245	1244	1+
307.89337	622	
308.14246	1028	1+
308.80380	240	1+
308.84524	176	
308.87028	2028	1+
308.94908	184	1+
309.34977	520	1+
309.87159	1168	1+
309.88988	740	
310.10438	134	1+
310.15716	1158	1+
310.87842	222	
310.95456	198	1+
311.31373	254	1+
311.37834	192	1+
311.88446	5554	1+
312.22798	478	1+
313.88447	790	
314.86566	604	
315.08153	156	
315.16884	326	1+
315.86840	862	1+
316.87971	536	1+
317.86054	396	1+
317.90301	184	
319.89113	240	
320.89326	176	
321.40558	180	
321.82454	242	1+
321.85940	388	1+
322.88380	258	
323.91352	178	
324.86282	622	1+
324.88135	204	
325.89855	274	
326.24269	494	
326.88439	1662	
327.24559	480	
327.38272	416	1+
327.80996	512	1+
327.87849	1190	1+
328.36812	150	
329.86588	160	
329.89830	154	
330.81795	320	1+
330.89076	442	1+
332.75140	128	1+
332.87538	1114	1+
333.05144	202	
333.17520	2268	1+
334.39435	150	
334.90422	168	
335.39300	176	
335.84078	186	
336.38901	498	1+
336.89562	164	
336.94801	166	1+
337.83598	156	
337.88009	256	
338.89354	288	1+
338.94258	156	
340.81827	212	1+
342.87021	448	1+
343.87474	380	1+
343.90700	282	1+
345.81495	222	1+
345.82872	174	
348.16614	248	1+
348.77299	154	
348.84398	168	
348.89818	182	
348.91246	256	
349.41114	146	
349.90172	164	
350.40729	242	
350.76810	346	1+
350.83285	256	1+
350.88662	232	
351.85592	168	
351.88652	280	
352.73065	154	
352.90832	468	1+
353.85477	468	
354.07735	322	1+
354.78818	152	
354.87284	222	
355.88906	348	
356.78628	158	
356.83846	154	
356.89256	166	
360.78800	276	
361.36744	314	1+
362.76842	158	1+
363.86498	298	1+
366.18348	240	
366.78931	266	
366.83986	1076	1+
367.71119	630	
367.76862	184	
368.71139	308	
368.78351	170	
368.89599	684	1+
368.97548	158	1+
369.71104	234	
369.83618	678	1+
370.70240	330	1+
370.86404	344	1+
371.38195	172	
371.72276	212	1+
372.79097	196	1+
373.72230	274	
373.82217	354	1+
373.87398	166	
374.39245	158	
374.72580	212	
374.82514	308	1+
374.85187	182	1+
375.73409	148	
376.22268	1056	1+
376.78964	174	
376.87308	170	
377.75933	110	1+
378.38518	166	
378.73915	184	
380.38874	228	1+
380.71822	1010	1+
380.85963	222	
381.79997	400	1+
383.26456	156	1+
383.39161	308	1+
383.79327	200	1+
384.34706	188	1+
384.39224	368	1+
384.76121	218	1+
384.85133	2422	1+
387.14775	134	1+
387.72111	332	1+
387.84710	244	
387.89879	152	
388.79532	282	1+
388.84740	218	
389.19900	230	
389.39966	234	
389.71342	404	
389.84195	310	
390.78861	210	
390.84361	1176	1+
391.27469	122	1+
391.79945	202	
392.82227	376	1+
392.84173	284	1+
392.87126	284	1+
393.39232	230	1+
393.74442	156	
393.80883	546	1+
394.83581	226	
395.86856	324	1+
397.31291	208	
397.40410	100	1+
398.73225	394	
398.88198	216	1+
399.22540	184	
399.72673	306	
399.84727	358	1+
400.73691	244	1+
402.36755	218	1+
402.86524	1930	1+
402.90103	152	
403.40798	194	
405.74901	152	
405.78375	198	
406.74965	468	1+
407.72950	486	1+
407.75156	312	1+
407.86648	4170	1+
408.27162	200	1+
408.97825	176	1+
409.27269	182	1+
409.72056	1156	1+
409.81490	236	
410.08188	148	
410.84220	494	
411.19601	178	1+
411.87152	332	1+
412.73268	760	1+
412.84727	150	
413.88400	706	1+
415.87645	252	
416.72928	218	1+
416.87640	208	
418.86341	170	
421.88164	618	1+
423.74609	302	1+
423.86885	298	
424.78564	300	1+
424.86744	212	
425.31394	442	
425.74907	418	1+
425.82940	266	
425.87905	284	
426.86394	1178	1+
426.94501	160	
427.69994	256	1+
427.73193	1838	1+
428.84987	692	1+
428.86564	346	
428.88418	642	1+
429.13305	150	1+
430.37681	170	
430.74046	706	1+
431.86798	380	
432.24641	1194	1+
432.87195	370	
433.31172	170	
433.76112	224	1+
434.88948	344	1+
435.73229	134	1+
435.86483	178	
437.86059	236	1+
439.89404	378	
440.68519	238	1+
440.89582	330	1+
441.67562	210	1+
441.68771	192	1+
443.75848	166	
444.39536	150	
444.80683	196	1+
444.87336	2764	1+
445.74518	814	1+
447.71588	360	1+
448.89641	570	1+
449.76891	314	1+
449.87545	654	1+
450.75119	228	
450.82133	246	
450.83892	236	1+
451.74574	376	1+
453.96448	144	1+
457.90608	804	1+
460.23016	238	1+
462.88413	1174	1+
466.78554	194	
467.10707	136	1+
467.77636	348	1+
467.88881	764	1+
469.88895	192	
470.88307	210	1+
485.89810	724	1+
486.84412	226	
489.31096	168	
489.84504	172	1+
491.78242	184	1+
496.35574	212	
497.74332	192	
504.79250	322	1+
507.87771	120	1+
508.73578	166	1+
509.85418	228	1+
END IONS

###FS:    #m/z: 336.94705 #charge 1+
###MS: 65
###MSMS: 68
BEGIN IONS
TITLE=Cmpd 51, +MS2(336.9470), 28.0-35.0eV, 1.5min #68
RTINSECONDS=86.6635
SCANS=65,68
PEPMASS=336.94705	214568
CHARGE=1+
57.35632	86	
154.06540	86	
156.66570	106	
167.69321	94	
182.87035	138	
189.96695	100	
194.95467	100	
196.88812	158	
200.95627	84	
205.95180	136	
206.56860	88	
209.88352	460	1+
209.94557	210	
210.88619	336	1+
211.94547	2758	
212.87935	2296	1+
213.94013	2128	1+
214.87356	136	
215.88744	358	1+
215.93791	340	1+
217.88032	306	
218.52388	96	
221.89221	156	
222.95106	144	
225.98338	84	
226.90345	82	
227.78779	88	
227.89258	278	1+
228.91152	134	
228.93693	134	
229.09741	88	
229.95565	3434	1+
230.88931	3938	1+
231.83909	96	
231.94940	1408	1+
232.82722	216	1+
232.96492	94	
233.89883	410	1+
234.45921	144	
235.11977	102	
235.82516	148	
235.89183	352	1+
237.06021	174	
238.06859	80	
240.84778	150	
243.84020	80	
243.86855	138	
244.08966	96	
245.53834	92	
245.79731	88	
246.90331	222	1+
247.96580	996	1+
248.37614	92	
248.84110	88	
248.90091	1144	1+
249.36838	88	
249.95822	568	1+
250.83456	124	
251.06988	236	1+
251.46902	94	
251.83413	260	1+
251.91037	110	
252.83938	186	1+
252.97219	1718	1+
253.09215	228	1+
253.16675	120	
253.90629	648	1+
254.96737	382	
254.98539	120	
255.90809	382	1+
255.95766	82	
256.03524	140	
256.88785	118	
256.96808	126	
257.85793	154	
258.84726	216	
259.16676	184	
259.86002	132	
260.88086	150	
261.47582	88	
261.83364	144	
261.91175	200	
264.87620	82	
265.92043	80	
266.00177	138	
266.84612	106	
267.84427	98	
268.17482	138	
268.84339	1174	1+
269.08476	188	
269.79881	118	
269.93619	94	
270.08434	86	
271.79988	154	
271.84544	80	
271.91710	272	1+
271.98426	88	
271.99784	100	
272.85067	406	1+
272.97622	376	1+
273.67124	104	
273.79423	126	
276.83048	438	1+
276.85545	408	1+
277.99657	94	
278.83309	614	1+
279.10327	130	
279.15034	112	
279.79507	94	
279.83523	418	1+
279.85864	216	1+
282.83894	78	
283.78703	118	
283.98613	86	
284.14146	80	
285.85421	186	
286.85053	1084	1+
287.51920	88	
287.90255	80	
289.88492	166	
290.06882	88	
291.85480	138	
291.87856	190	
292.10052	90	
292.86803	136	
292.89560	230	1+
294.86271	182	
295.06557	84	
295.86755	94	
295.99658	82	
296.37887	88	
296.81841	80	
296.87085	150	
297.91782	80	
298.05579	84	
298.35473	96	
298.83137	108	
298.85528	106	
299.08880	86	
299.35221	88	
299.87079	252	
300.81417	140	
301.90920	86	
302.86613	216	1+
302.89780	94	
304.87676	216	1+
304.92266	86	
304.95733	98	
305.92602	164	
306.86492	80	
307.85449	90	
307.86963	82	
307.89190	138	
308.75574	86	
308.88688	278	
310.87730	476	1+
311.08603	80	
311.36986	82	
311.41783	92	
311.91850	84	
311.96567	134	1+
315.53700	86	
318.81331	80	
319.05651	96	
319.66891	88	
320.16180	164	
321.81953	88	
322.43228	84	
324.89262	310	1+
325.86326	80	
326.66203	86	
327.83108	250	
328.18129	84	
328.65770	92	
328.88587	162	
329.76274	82	
330.88194	110	
332.74182	80	
332.83349	82	
334.07345	78	
334.32737	108	
334.76559	132	
335.30914	94	
336.90728	94	
337.09009	100	
337.18469	80	
337.69677	86	
341.39605	112	
341.60472	88	
342.40895	82	
END IONS

###FS:    #m/z: 363.95784 #charge 1+
###MS: 69
###MSMS: 70
BEGIN IONS
TITLE=Cmpd 52, +MS2(363.9578), 28.0-35.0eV, 1.5min #70
RTINSECONDS=90.326
SCANS=69-70
PEPMASS=363.95784	604350
CHARGE=1+
88.26001	118	
182.86743	408	1+
185.87076	142	
186.55179	100	
189.86255	766	1+
191.85890	1078	1+
192.92388	110	
193.85415	286	
196.88595	488	1+
196.94056	98	
200.94821	218	
202.86972	120	
205.92736	144	
205.94998	362	1+
205.97247	100	
207.87610	702	1+
207.94537	132	
209.09213	132	
209.86832	124	
209.87680	108	
209.94495	2336	1+
210.88441	970	1+
212.87933	6700	1+
213.91414	100	
214.89560	424	1+
215.05328	106	
220.89625	130	1+
222.95327	3622	1+
222.97534	114	
223.97707	98	
224.90200	128	
224.94878	4932	1+
224.97626	136	
225.88876	442	1+
226.12260	156	1+
226.89395	294	1+
226.94758	15564	1+
226.97275	348	
227.00391	112	
227.10226	234	1+
228.89547	1608	1+
228.94320	15796	1+
229.41295	94	
230.88893	11682	1+
231.11895	270	1+
231.13928	96	
231.53261	100	
231.83812	114	
233.20525	136	
234.14437	112	
234.88205	582	1+
234.92856	126	
235.12021	188	
236.89633	94	
238.90331	130	
238.94136	132	
239.07117	144	
239.96627	110	
240.82525	100	
240.83549	106	
240.94219	506	
240.96309	2780	1+
241.94230	310	
242.81874	548	1+
242.94534	768	
242.95844	1126	1+
243.47520	94	
244.95806	7296	1+
245.12129	114	
245.94444	182	
246.10553	122	1+
246.43366	98	
246.90698	624	1+
246.95355	8746	1+
246.97701	476	1+
247.85895	102	
248.80317	550	1+
248.90063	2642	1+
250.89586	612	1+
250.94987	96	
250.97099	382	
251.07457	158	
252.53323	94	
252.80076	104	
253.90889	372	1+
254.83700	130	
254.86679	102	
255.36464	108	
255.91677	120	
257.81750	108	
258.35595	116	
258.84421	248	1+
258.97331	554	1+
260.96896	1410	1+
261.08101	98	
261.82936	514	1+
262.14081	126	
263.85060	166	
263.98037	204	
264.96294	100	
264.97650	142	
265.08648	236	1+
265.81888	116	
265.97584	342	
266.81275	784	1+
266.90241	100	
267.09886	108	
267.78788	146	
267.97495	644	
268.11707	108	
268.91781	94	
269.08353	150	
269.82237	100	
269.84842	188	
269.96842	970	1+
271.01670	104	
271.91603	188	
272.38697	96	
272.85133	148	
275.00341	100	
275.81801	106	
275.91138	184	
276.85874	134	
277.85628	118	
278.79673	306	
278.81465	204	
279.01718	146	
279.10058	138	
279.79471	134	
280.54392	112	
280.79483	946	1+
281.85636	152	1+
281.99197	94	
282.78626	588	1+
283.85292	548	1+
283.98498	448	1+
284.16337	150	1+
284.82417	388	
285.84595	1152	1+
285.98201	92	
286.82483	122	
288.10879	110	
289.86505	300	1+
289.99172	114	
290.78630	130	
290.80606	274	1+
291.11318	94	
293.85411	122	
294.84320	118	
294.86343	120	
295.92576	120	
296.81015	436	
297.03273	98	
297.42626	124	
297.80810	342	
298.80293	1852	1+
299.87478	110	
300.87626	142	
301.80287	250	
301.86154	368	1+
302.81357	130	
303.80971	550	1+
303.85746	1804	1+
306.12117	126	
306.84576	106	
306.88490	138	
306.93957	170	1+
307.89335	94	
310.87582	246	
312.88648	126	
314.82165	116	
315.13338	112	
316.81180	302	1+
316.89108	108	
317.93775	418	1+
319.87387	120	
320.93157	124	
321.81821	732	1+
321.87178	158	
322.67692	110	
322.76446	142	
322.87012	138	
322.88546	124	
322.92769	408	
324.87728	432	
324.89402	244	
325.89553	114	
326.16029	98	
326.87244	642	1+
328.86594	274	1+
330.70653	110	
333.05093	96	
333.98011	122	
336.94780	342	1+
337.83267	142	
338.94680	200	
339.82790	452	1+
339.95300	104	
340.93775	302	1+
341.78653	152	
342.17667	202	1+
342.65859	104	
343.90161	226	1+
344.05529	94	
346.92011	94	
347.23021	112	
349.78070	100	
350.77302	228	1+
351.16410	112	
351.71219	114	
352.88617	110	
353.88830	140	
357.78752	100	
364.99393	188	
367.03009	124	
367.13472	202	
368.14362	94	
END IONS

###FS:    #m/z: 507.84711 #charge 1+
###MS: 69
###MSMS: 71
BEGIN IONS
TITLE=Cmpd 53, +MS2(507.8471), 28.2-35.2eV, 1.5min #71
RTINSECONDS=91.0985
SCANS=69,71
PEPMASS=507.84711	426304
CHARGE=1+
196.01513	288	1+
214.15902	146	
224.94917	216	1+
224.97844	238	
226.06385	148	
230.90425	154	
232.89758	200	
233.89269	162	1+
235.13928	294	
236.88965	256	1+
238.06458	218	
249.15900	432	1+
250.97280	210	
252.89516	228	1+
257.87049	292	1+
258.06770	208	1+
259.87591	460	1+
260.88040	390	1+
262.13799	1176	1+
265.08615	162	
267.10014	142	
267.78409	164	
267.92833	146	
270.80769	154	
270.85780	192	
272.85462	580	1+
274.79648	196	
274.85580	268	1+
277.15225	646	1+
278.38994	174	
278.86222	328	1+
278.89121	444	1+
279.89619	416	1+
284.19636	158	
286.13891	190	
286.79479	178	
287.85407	530	
287.89477	150	
287.96301	162	
288.84530	148	
288.87113	212	
289.87995	520	
290.00419	156	
290.86231	1014	1+
290.87857	588	1+
293.87595	1552	1+
295.87396	326	1+
295.95919	144	
295.97733	156	
296.97776	198	1+
297.15929	172	
297.85718	434	1+
298.85873	288	1+
298.89006	276	1+
299.84007	234	
300.34912	312	1+
300.85857	436	1+
301.84820	210	
301.86301	312	1+
303.80978	164	
303.87017	876	1+
305.86446	672	1+
306.13035	152	
307.04539	268	1+
307.89274	808	
308.14035	450	
308.38044	160	
308.53019	164	1+
308.87107	1884	1+
309.15270	902	1+
309.87180	1088	1+
309.88614	412	
310.15820	680	1+
310.40987	156	
310.79349	182	1+
310.84405	232	
311.88381	5088	1+
312.17330	144	
312.22729	324	1+
312.81501	188	
312.83651	166	
314.77902	204	
314.86562	858	1+
315.37746	172	
319.15066	222	1+
320.88282	206	
322.88955	326	
323.85685	398	1+
323.87666	438	
324.39877	226	1+
324.85986	284	1+
325.83012	146	
325.90414	264	
326.06051	140	1+
326.14917	150	
326.24274	646	1+
326.33573	148	1+
326.88331	2822	1+
327.14820	142	
327.39406	162	
327.80939	186	
328.39641	144	
328.86804	268	
329.89588	308	
330.13838	258	1+
330.16839	150	
330.87539	276	
330.89440	420	1+
331.87628	210	
332.87603	908	1+
332.93449	170	
333.17576	1440	1+
333.84106	284	1+
335.17787	234	1+
335.88631	246	1+
337.80736	176	1+
337.88436	462	
338.88719	220	
339.88037	336	1+
341.16613	200	1+
341.40532	228	1+
341.90807	144	
342.07950	172	1+
343.91559	190	
343.96568	140	1+
345.87638	226	1+
345.89942	256	1+
347.78193	168	1+
347.88756	314	1+
348.77400	352	1+
349.91246	220	1+
350.88792	220	
351.79019	156	
351.81529	154	
351.97178	226	1+
352.25793	142	
352.81017	158	
352.84594	694	1+
352.90840	624	1+
353.78776	286	1+
353.84949	660	1+
353.90691	384	1+
355.89592	308	1+
355.91926	146	
356.78740	232	1+
358.87148	142	
358.90878	246	1+
359.83508	216	1+
361.86900	218	1+
362.79926	168	1+
363.92300	148	
365.89278	186	1+
366.18720	346	1+
366.74120	174	
366.84282	902	1+
367.71022	1498	1+
367.77220	320	1+
368.89803	162	
369.70352	162	
369.78331	434	1+
369.83675	698	1+
370.78675	362	1+
370.80949	148	
371.19374	188	
371.29553	196	1+
371.72427	302	1+
372.38467	290	1+
372.79374	220	
372.84438	154	
375.88780	146	
376.22083	674	1+
376.89273	254	
380.28133	144	1+
380.72104	492	1+
380.85941	254	
381.79955	196	
381.83553	336	1+
382.38633	160	
382.71279	556	1+
382.89887	274	1+
383.26387	402	1+
383.71492	458	1+
384.85305	1548	1+
385.79293	172	
387.87200	178	
388.79429	192	
388.85034	156	
389.20049	306	1+
389.71279	200	
390.72280	144	
390.84353	296	
391.85131	250	
392.78994	188	
392.83017	362	
392.86910	336	1+
393.72383	152	
393.80821	394	
393.83305	264	
394.79113	194	
394.83492	182	
395.06824	142	
397.31953	164	
397.86379	494	1+
398.73054	438	
398.90787	168	
399.22226	158	
399.72942	274	
399.84922	300	
400.72857	148	
401.72894	294	1+
402.86174	150	
403.12521	114	1+
403.86820	478	
404.87203	240	
405.74955	206	
405.76839	180	
405.87325	214	
406.07188	148	
406.85677	158	
407.72384	318	
407.74724	272	
407.81276	236	1+
407.86795	4336	1+
408.73878	142	
409.72552	504	
410.08318	160	
410.73353	318	
410.83850	524	1+
411.73070	518	1+
411.81123	528	1+
412.36253	200	1+
412.81070	300	1+
412.84520	310	
413.85339	160	
413.88068	326	1+
414.07166	160	
414.22294	152	
414.75457	142	
415.87445	240	
416.73973	320	1+
417.73832	364	1+
417.82141	166	
418.81768	220	1+
421.88834	222	
422.82287	278	1+
422.87215	818	1+
423.77483	474	1+
425.73799	230	
426.75501	424	1+
426.86513	848	
427.10056	142	1+
427.73238	884	
427.86357	526	
427.90527	144	
428.73224	554	
428.85153	528	1+
428.88582	186	1+
429.70293	194	
429.73709	322	
430.36218	182	1+
430.74184	764	
430.88484	212	
431.86913	324	
432.24692	1870	1+
432.86359	182	
433.81872	204	1+
433.85621	150	
434.88570	276	
435.86581	226	1+
435.91000	208	1+
439.69591	236	1+
439.84950	204	1+
439.89259	186	
440.87191	336	1+
441.79245	180	1+
443.76646	182	
444.87212	1932	1+
445.74043	836	1+
446.70513	378	1+
447.70493	236	1+
448.75946	274	1+
449.87784	624	1+
450.74968	474	1+
452.74831	274	
457.90440	540	1+
461.31110	150	
462.88259	888	1+
466.26006	184	
467.11261	194	1+
467.77895	368	1+
467.88901	986	1+
468.78116	310	1+
469.88748	172	
471.28791	160	1+
480.77936	284	1+
485.89810	854	1+
487.79087	408	1+
499.80493	132	1+
504.79929	226	1+
508.92020	208	1+
509.85909	280	
512.66028	86	1+
END IONS

###FS:    #m/z: 336.94678 #charge 1+
###MS: 69
###MSMS: 72
BEGIN IONS
TITLE=Cmpd 54, +MS2(336.9468), 28.0-35.0eV, 1.6min #72
RTINSECONDS=91.8705
SCANS=69,72
PEPMASS=336.94678	175742
CHARGE=1+
91.33655	80	
99.23999	100	
139.70117	108	
189.07601	80	
195.40757	84	
199.88536	80	
200.02107	82	
205.94894	112	
209.91565	82	
209.92313	86	
210.88414	420	
211.94483	4038	1+
212.87919	2452	1+
213.09796	110	
213.94077	1684	1+
214.86465	136	
214.88086	362	
215.88599	526	
215.93991	188	
217.94128	104	
219.83916	128	
223.95713	86	
226.89134	116	
227.07929	92	
227.11078	86	
228.10018	82	
228.89648	324	1+
229.55792	96	
229.95525	3746	
230.88807	3310	1+
231.95043	1680	1+
232.53139	82	
232.82616	526	1+
233.90018	258	
233.94661	108	
234.03551	96	
234.22335	84	
234.89925	122	
235.07913	150	
235.50036	82	
235.89512	158	
236.09122	90	
237.65209	92	
238.53337	86	
239.89955	82	
239.98829	104	
240.84188	506	1+
244.87088	154	
245.08053	84	
245.44209	94	
245.94252	94	
246.90465	108	
246.98468	312	
247.96686	1170	1+
248.90005	1262	1+
249.96187	660	
250.46350	116	
250.83193	586	1+
250.95170	206	
251.06725	114	
251.91298	82	
251.95321	96	
252.86326	94	
252.97173	1958	1+
253.08302	168	
253.90471	862	1+
254.12004	118	
254.85866	86	
254.92785	158	
254.96687	716	1+
255.03824	82	
256.04035	82	
256.84814	82	
256.91259	170	
257.80390	80	
258.80234	130	
258.84469	120	
258.90699	88	
258.95172	122	
259.84909	184	
259.95907	82	
260.02257	98	
260.16101	88	
261.83612	114	
262.83245	90	
263.56092	82	
263.91578	88	
264.07563	80	
264.99217	88	
265.08515	232	
265.43422	104	
265.54821	88	
267.84352	108	
268.84039	1346	1+
269.80199	110	
269.91526	88	
270.88344	98	
270.98328	564	1+
271.22073	82	
271.86440	88	
271.91672	256	1+
271.94771	104	
272.35061	108	
272.97847	192	
274.79863	108	
275.14997	86	
275.81219	110	
275.85257	470	1+
275.95527	84	
276.47343	84	
276.85756	402	1+
277.83388	950	1+
278.81390	122	
278.86853	146	
279.79559	100	
280.38498	98	
280.83500	132	
281.83849	100	
281.88785	82	
282.04774	120	
282.80599	110	
283.90423	218	1+
284.92649	96	
285.20436	82	
285.79362	96	
285.84879	1722	1+
286.12983	102	
286.15305	82	
286.85058	1306	1+
289.85619	120	
289.87862	84	
290.09819	80	
290.36833	96	
291.80432	290	1+
291.85263	148	
291.88215	130	
292.86969	142	
293.10887	206	
293.14951	138	
293.19016	134	
294.17517	156	1+
294.93462	142	
296.39989	86	
296.81025	110	
296.90563	84	
298.84430	102	
299.31163	90	
299.86464	130	
302.05662	82	
303.80835	144	1+
304.38484	82	
304.91212	100	
306.88284	114	
308.86579	116	
308.93032	102	
309.87052	506	1+
313.06435	80	
313.87928	124	
314.81497	232	1+
314.89223	222	1+
315.85810	86	
317.56255	84	
318.09007	80	
320.63995	88	
321.93614	92	
322.93946	84	
323.17575	84	
324.89477	242	1+
324.92429	84	
326.53086	100	
327.94001	96	
333.07110	82	
333.79931	86	
333.87323	82	
334.38354	88	
336.77211	88	
337.18136	202	
337.89534	94	
338.87637	216	1+
340.58894	80	
341.42559	86	
END IONS

###FS:    #m/z: 322.93048 #charge 1+
###MS: 73
###MSMS: 74
BEGIN IONS
TITLE=Cmpd 55, +MS2(322.9305), 28.0-35.0eV, 1.6min #74
RTINSECONDS=95.552
SCANS=73-74
PEPMASS=322.93048	4252890
CHARGE=1+
46.43761	78	
175.13135	96	
180.88989	92	
187.93805	80	
190.48667	108	
192.88776	422	1+
194.86201	88	
196.82955	96	
196.88240	138	
197.87704	106	
203.11520	92	
203.80535	86	
204.44747	78	
204.90432	82	
205.95120	184	
206.95106	92	
207.97353	144	
209.12313	90	
209.94425	98	
211.40018	96	
212.88115	546	1+
214.13179	88	
215.87787	158	
217.15911	84	
219.99127	84	
220.95765	78	
221.94062	86	
222.94705	118	
223.95754	330	1+
225.81345	84	
227.52925	90	
227.93119	160	
228.89163	128	
230.79401	118	
230.82908	132	
230.89250	210	
232.02221	104	
232.90228	82	
232.96237	90	
233.91720	138	
238.03369	128	
238.88979	108	
238.93807	162	
239.00282	204	1+
239.08004	202	
239.78461	360	1+
239.80221	142	
240.78706	206	1+
240.82526	222	1+
240.94093	1686	
241.04111	80	
241.11747	92	
241.46087	88	
241.94328	1428	
242.64158	94	
242.82397	246	
242.91876	96	
242.94190	4524	1+
243.68339	118	
243.82715	138	
243.87761	130	
244.39309	100	
244.82446	404	1+
244.85499	238	
244.94089	1224	
245.11314	78	
245.96745	92	
246.15227	96	
246.18134	86	
246.57634	80	
246.97486	618	1+
247.38710	80	
247.85158	132	
247.86612	96	
248.85120	126	
248.90140	140	
249.05325	84	
249.96633	224	1+
250.94819	80	
252.41816	92	
252.46980	116	
252.58002	94	
252.85931	94	
252.92341	100	
252.97273	244	1+
253.92836	86	
255.78575	114	
257.79996	352	1+
257.88262	88	
258.83327	446	1+
260.82986	776	1+
261.35091	86	
262.79608	116	
263.82607	202	1+
264.65250	84	
264.89813	78	
265.46404	88	
266.85429	144	
266.93092	80	
267.88227	80	
268.95499	136	
269.34381	80	
269.99766	136	
271.84763	206	
273.51280	92	
273.79410	198	
273.84382	240	1+
274.79380	84	
275.80693	124	
275.85082	390	1+
275.89380	114	
276.81515	98	
276.85347	306	1+
277.15282	106	
277.32954	82	
277.98439	82	
278.84801	128	
279.09172	604	1+
279.79732	80	
280.12190	140	
280.40918	98	
281.64279	92	
281.79733	82	
282.14564	82	
282.67998	96	
283.78861	332	1+
283.90783	94	
283.99514	102	
284.29054	344	1+
284.59111	94	
284.84608	80	
285.16281	80	
285.91385	84	
285.96575	78	
285.98423	98	
286.80334	80	
286.85855	82	
286.92028	144	
288.38789	84	
289.78772	112	
289.87965	136	
290.85907	100	
291.80287	280	
292.43091	106	
292.81174	126	
292.89147	108	
294.85774	132	
295.83581	82	
295.86843	240	1+
297.12905	130	
297.89657	116	
299.78415	272	1+
299.87048	92	
301.14563	88	
302.14802	80	
302.75252	88	
303.44107	98	
303.81243	106	
303.87204	148	
304.89308	94	
305.87417	114	
305.96166	88	
306.88026	154	
307.88800	118	
308.82322	220	1+
310.53333	106	
310.87720	532	1+
310.92148	92	
312.80518	286	1+
317.88665	154	
321.02923	104	
321.42747	84	
323.42064	94	
324.45085	116	
324.89491	154	
324.94723	142	
325.88706	186	1+
326.83925	78	
END IONS

###FS:    #m/z: 340.94122 #charge 1+
###MS: 73
###MSMS: 75
BEGIN IONS
TITLE=Cmpd 56, +MS2(340.9412), 28.0-35.0eV, 1.6min #75
RTINSECONDS=96.324
SCANS=73,75
PEPMASS=340.94122	1460374
CHARGE=1+
192.92538	136	
195.87797	96	
196.88107	112	
197.88866	86	
203.88588	160	
204.86343	108	
205.94979	90	
207.40588	80	
208.51083	88	
208.95628	88	
209.94278	210	
210.94392	94	
212.87755	782	1+
213.93946	934	1+
213.95898	84	
215.88691	596	1+
215.93767	440	1+
217.88413	202	
217.93532	140	
221.89855	84	
223.95659	138	
224.83487	112	
226.89486	106	
228.10938	92	
228.94919	146	
230.88826	906	1+
230.95363	102	
231.95109	1344	1+
232.09744	128	
233.89637	280	
233.94783	400	
235.54057	100	
235.83030	204	1+
235.94876	164	
236.90241	88	
236.95225	80	
237.11879	90	
239.78723	176	
240.10793	82	
240.79725	92	
240.83520	94	
241.94573	114	
243.82801	86	
243.91138	100	
244.38906	88	
244.78843	80	
244.96132	90	
246.49149	94	
246.65543	88	
246.94890	214	
246.97960	322	
247.03180	88	
247.39652	100	
249.83228	84	
249.90255	120	
249.96711	290	1+
251.66008	90	
251.95911	104	
253.91284	88	
254.15156	88	
254.90852	168	1+
254.96547	938	1+
255.01593	82	
256.45682	106	
256.84706	456	1+
256.89158	92	
256.96650	140	
257.79960	164	
257.96735	92	
258.55957	80	
259.16788	94	
259.33596	80	
259.84893	122	
259.95856	154	
260.83804	178	
260.96181	122	
261.90109	86	
262.79963	120	
264.86021	82	
267.13330	126	
267.51686	106	
267.86034	90	
268.79141	222	1+
268.84730	210	1+
269.13588	92	
271.84350	98	
272.82109	82	
272.84412	84	
272.93006	132	
272.97691	156	
273.91516	88	
274.97682	108	
275.80428	124	
275.88581	80	
276.82045	82	
276.85589	584	1+
277.10422	96	
277.15765	192	1+
277.96442	108	
278.40568	88	
278.84849	140	
278.87456	210	1+
279.02013	100	
279.84446	126	
281.03077	80	
282.00353	92	
282.85932	110	
282.87544	160	
283.01558	152	
283.35415	98	
283.48367	84	
284.92433	92	
285.97087	114	
287.79814	90	
287.91268	98	
288.42540	82	
289.86320	92	
290.63204	80	
290.89023	118	
291.51395	80	
291.54759	84	
292.44764	98	
292.87586	82	
292.93693	92	
293.85655	180	1+
294.67303	116	
295.49176	106	
295.65860	108	
297.86690	94	
298.42871	80	
298.85289	80	
299.42264	82	
301.88313	118	
302.06947	92	
303.95219	80	
305.44853	82	
307.79850	196	
307.96887	98	
308.45186	88	
308.79567	114	
309.90023	84	
310.06837	118	
310.61179	86	
310.87664	336	1+
311.86203	126	
316.41966	96	
316.88450	80	
318.38798	80	
318.44921	100	
318.93398	86	
319.46906	90	
320.13176	120	
320.77128	102	
321.42378	82	
324.89451	288	1+
326.24934	144	
328.18711	166	
328.29697	86	
328.89018	134	
329.18770	84	
332.08799	124	
334.36382	96	
337.84823	84	
338.17465	82	
339.83366	132	
339.89370	86	
340.93124	102	
345.34152	80	
345.71807	86	
END IONS

###FS:    #m/z: 507.84656 #charge 1+
###MS: 73
###MSMS: 76
BEGIN IONS
TITLE=Cmpd 57, +MS2(507.8466), 28.2-35.2eV, 1.7min #76
RTINSECONDS=97.0965
SCANS=73,76
PEPMASS=507.84656	438740
CHARGE=1+
196.01518	194	
199.88589	136	
211.87642	228	1+
213.15696	136	
214.88564	360	1+
217.89997	150	
224.97693	224	
227.95513	172	
235.14066	490	
236.14360	420	1+
237.05967	156	
239.06918	228	1+
249.99364	160	1+
250.96910	394	1+
252.08022	180	
254.05860	156	
254.41309	156	
254.89066	178	
257.87031	152	
259.37594	294	1+
260.88246	162	
262.13662	1252	1+
263.13914	726	1+
266.17172	290	1+
267.20395	210	1+
268.88774	180	
268.96644	164	
269.88989	146	
270.81151	154	
270.85928	380	1+
270.88146	148	
272.85366	650	1+
274.89199	142	
275.12022	186	
275.38703	240	1+
276.38349	270	1+
277.15274	560	1+
278.80393	156	
279.10333	188	1+
281.88106	178	
282.42376	150	
284.19598	190	
286.13932	350	
287.85282	630	
287.90790	198	1+
288.31307	136	
288.86901	390	
289.88283	728	
290.86456	1126	1+
290.90808	194	1+
291.83545	146	
291.87755	330	
292.89537	164	
293.87304	3156	1+
295.84993	578	1+
296.78677	192	1+
296.85279	496	1+
296.87127	158	
298.84425	148	
298.86000	218	
300.33791	166	
300.80321	226	1+
300.85696	182	
303.86632	328	1+
305.86263	1218	1+
306.99629	178	1+
307.80836	168	
307.86814	170	
307.89090	628	
308.14124	742	1+
308.87453	816	
309.79904	142	
309.82557	198	1+
309.87285	522	
309.89055	306	
310.15796	418	1+
310.88537	376	
311.34803	282	1+
311.88309	5194	1+
312.22745	394	1+
312.83152	162	
312.96946	192	1+
313.81541	212	1+
314.14643	144	
314.86671	1086	1+
315.22020	88	1+
318.77678	204	1+
318.82185	144	
318.85584	248	
319.87766	522	1+
321.99795	184	1+
323.00365	264	1+
323.87312	164	
324.36090	160	
324.85831	240	
325.89850	442	
326.24150	1146	1+
326.88210	2024	1+
327.81015	310	
328.86791	408	1+
329.38421	154	
329.89655	374	
330.00227	146	
330.16737	150	
330.82819	194	
330.88760	178	
331.81094	364	1+
331.89332	468	1+
332.87661	794	1+
332.89838	330	1+
333.17602	982	1+
334.83564	486	1+
334.90965	142	
335.09132	154	1+
335.88560	196	
336.80340	324	1+
336.94408	148	
337.05455	208	1+
337.88213	248	
338.88383	146	
339.77063	218	1+
342.81698	178	1+
343.87134	138	
345.77373	204	
345.90400	192	
346.83155	136	
348.17723	136	
348.39361	142	
349.40832	166	
349.90452	164	
350.38802	240	1+
350.76506	488	1+
350.88774	634	1+
351.91041	434	1+
352.26187	232	1+
352.91120	374	1+
353.84978	444	1+
354.86060	194	1+
355.41710	228	
355.83166	240	1+
357.34525	152	
359.04021	110	1+
360.77906	140	
360.88546	138	
361.81572	142	
361.90256	216	1+
362.83134	144	
363.04751	192	1+
365.76312	170	
365.77655	516	1+
366.18063	222	1+
366.74003	198	
366.84115	590	
367.71009	1356	1+
367.77020	424	1+
367.83775	646	1+
367.87715	160	
368.73034	256	1+
368.89671	284	
369.71493	158	
369.76562	166	
369.89288	188	
371.80218	258	
371.90294	144	
372.04410	158	
372.78897	288	1+
372.83133	376	1+
373.72312	496	1+
373.90289	286	1+
375.81788	138	
375.87929	136	
376.22379	548	1+
376.73705	138	
377.73046	192	1+
378.78700	220	
379.78738	262	1+
380.20877	160	1+
380.71685	1106	1+
380.85726	154	
381.83485	244	1+
382.86205	578	1+
383.26689	394	1+
383.39602	288	1+
383.77410	144	
384.85160	2396	1+
385.77684	364	1+
385.89243	198	1+
387.72694	150	
387.85024	328	1+
388.79570	370	1+
389.19852	326	1+
390.84174	930	1+
392.21478	144	
392.39929	230	1+
392.85656	226	
393.80725	364	1+
394.73568	176	1+
394.76357	132	1+
394.81107	220	1+
394.84247	192	
394.86455	454	1+
396.40293	170	
396.90955	180	
398.72778	542	1+
398.77576	168	
398.80182	274	1+
398.87362	498	1+
398.90634	140	
399.21844	238	
399.84708	358	
400.72795	368	1+
400.79188	192	1+
400.85933	168	
402.82414	280	1+
402.86335	1384	1+
402.88627	182	
403.86992	976	1+
405.75571	232	
405.78281	162	
405.87007	470	1+
406.77442	146	
406.81223	144	
407.06945	230	1+
407.86662	3794	1+
408.74893	292	
409.72315	988	1+
409.85281	314	
410.84742	190	
411.81009	224	
412.73080	420	
412.82747	138	
412.87157	454	1+
413.85409	154	
413.87566	314	1+
414.82489	162	1+
417.73816	260	1+
417.81991	276	1+
417.85929	190	
419.74186	230	1+
421.78210	138	
421.88580	494	
422.86131	202	
422.88840	282	
423.75241	156	
423.78152	136	
423.87326	238	
424.82831	186	
424.86828	136	
425.73945	232	
425.76194	238	
425.88155	312	
426.75527	276	
426.86398	866	1+
427.73523	454	
428.73996	340	
428.85912	566	1+
428.88840	396	1+
429.70615	174	1+
429.73594	996	1+
429.82177	248	1+
430.74031	694	1+
431.86506	606	
432.24368	1516	1+
432.86513	658	1+
435.15086	192	1+
436.07258	160	1+
438.88930	830	1+
439.89330	680	1+
441.69241	292	1+
443.76691	174	
443.80444	198	1+
444.77263	168	
444.87441	1640	1+
445.74195	928	1+
446.86875	226	
447.25814	314	1+
448.78713	146	
449.88130	420	1+
450.76595	258	
452.75850	144	
454.66481	178	1+
457.90477	644	1+
460.21764	226	1+
462.88548	710	1+
466.79610	184	1+
467.88784	784	1+
468.35210	154	
468.77955	168	
468.86887	190	
469.89373	174	
479.79714	160	1+
482.22899	138	
485.90032	424	1+
486.84310	284	1+
501.99359	142	
504.79751	144	
505.82511	100	1+
508.85502	526	1+
509.86033	452	1+
512.80973	158	1+
END IONS

###FS:    #m/z: 322.93060 #charge 1+
###MS: 77
###MSMS: 78
BEGIN IONS
TITLE=Cmpd 58, +MS2(322.9306), 28.0-35.0eV, 1.7min #78
RTINSECONDS=100.79
SCANS=77-78
PEPMASS=322.93060	4125114
CHARGE=1+
90.31734	86	
183.01009	86	
189.86529	80	
190.90014	102	
191.11955	90	
193.02902	98	
196.00182	80	
196.88563	294	1+
198.96791	84	
203.95256	94	
205.94721	358	1+
208.14761	104	
210.83836	82	
214.89335	270	1+
216.00625	92	
221.89322	146	
221.94611	142	
222.95814	464	1+
225.00220	104	
225.88711	76	
226.15127	78	
227.87402	96	
227.90960	200	1+
227.95345	116	
228.93916	84	
230.83652	94	
230.88758	424	1+
231.90449	86	
232.90294	98	
233.92366	140	
234.09548	82	
234.12738	80	
235.07710	136	
236.00885	140	
237.98541	90	
238.16436	84	
238.82938	96	
238.90709	86	
238.93796	188	
239.07674	120	
239.78412	74	
240.82123	538	1+
240.83926	94	
240.94101	1802	
240.96063	316	
241.88795	170	
241.94239	1186	
242.82153	176	
242.94205	4006	1+
243.81962	182	
244.81866	306	
244.94052	910	1+
245.81967	178	
245.87906	82	
245.97910	78	
246.97391	144	
248.84227	132	
248.90920	78	
248.97408	106	
250.94388	154	
251.92408	116	
254.04769	82	
254.10565	198	1+
254.84293	80	
255.78533	134	
257.08080	84	
258.07071	108	
258.80529	82	
258.83644	206	
259.07519	104	
259.08971	106	
260.33924	176	
260.83225	356	
261.47001	84	
261.82916	916	1+
261.84507	230	
261.89547	78	
262.99919	100	
263.64491	78	
264.98225	82	
265.05444	132	
265.08239	78	
265.85048	372	1+
265.87229	78	
267.80808	126	
267.95918	76	
268.18831	80	
268.79851	84	
268.84595	76	
268.95256	82	
270.80101	242	1+
270.85291	124	
272.13370	76	
273.79054	256	
273.80951	144	
273.87626	84	
274.87318	76	
275.81020	474	1+
275.96347	80	
276.07848	76	
276.84809	92	
276.91246	92	
277.81864	180	
277.85440	128	
278.12474	144	
278.86110	76	
279.09299	538	1+
279.41728	78	
281.18301	96	
281.21821	76	
281.37495	88	
282.78885	102	
282.82900	78	
282.85377	86	
282.88455	92	
283.06936	198	
283.78741	356	1+
283.92642	86	
284.29193	264	
284.78974	252	1+
284.87475	176	
285.02960	106	
286.93648	92	
287.40675	88	
287.55861	78	
287.86056	78	
288.88637	78	
289.78617	80	
289.87772	136	
291.15126	84	
291.80282	268	1+
291.93340	92	
292.18421	162	
292.82158	130	
292.85992	130	
293.87006	80	
294.86400	146	
295.43485	84	
295.84233	80	
295.85795	206	1+
295.90578	106	
296.48109	76	
296.96684	88	
297.81440	224	1+
299.77861	78	
299.79661	76	
302.74387	82	
303.86690	78	
304.44474	96	
304.87803	126	
305.53457	80	
305.87798	76	
306.88678	198	
306.94595	84	
307.79622	168	
307.89289	124	
309.25444	76	
310.87812	116	
311.86131	142	
312.80561	124	
313.87857	112	
313.91437	84	
314.81638	160	
318.95117	94	
319.74996	82	
320.15850	98	
321.81494	82	
324.77353	86	
324.89348	192	1+
324.99488	96	
327.03239	94	
END IONS

###FS:    #m/z: 340.94122 #charge 1+
###MS: 77
###MSMS: 79
BEGIN IONS
TITLE=Cmpd 59, +MS2(340.9412), 28.0-35.0eV, 1.7min #79
RTINSECONDS=101.563
SCANS=77,79
PEPMASS=340.94122	1392072
CHARGE=1+
92.64637	92	
178.94813	92	
187.93815	86	
190.94734	116	
192.89230	96	
192.92589	108	
194.06434	82	
197.88804	144	
209.94595	88	
210.93859	164	
212.87894	288	1+
212.94585	98	
213.94051	970	1+
214.89596	122	
215.88922	270	
215.93956	248	
217.88752	124	
219.88053	84	
220.89906	88	
221.89123	100	
221.96441	114	
222.96425	90	
223.96106	316	1+
225.88601	88	
226.94953	146	
227.95344	80	
228.89529	138	
228.95182	150	
229.89872	80	
230.88692	920	1+
230.95741	132	
231.11911	102	
231.88894	638	1+
231.95115	974	1+
233.50206	118	
233.89715	196	
233.94945	150	
234.02385	96	
234.46232	82	
234.94939	82	
235.89234	144	
236.89009	82	
237.12918	224	1+
237.82595	202	1+
238.79805	156	
239.89507	108	
240.04900	86	
240.40496	86	
240.84861	96	
241.82319	84	
242.40645	86	
242.83286	236	1+
244.57516	92	
244.82582	138	
245.44033	96	
246.90344	118	
246.97674	98	
248.82592	90	
248.90134	332	1+
249.96013	368	1+
250.90079	88	
251.87813	90	
252.11586	84	
254.34729	92	
254.90760	120	
254.96542	552	
255.42773	110	
255.90771	96	
255.98139	96	
256.13837	120	
256.17397	86	
256.79987	180	1+
256.96262	234	1+
257.84526	88	
258.84593	234	
259.84526	110	
259.85776	96	
259.95699	158	
260.08384	80	
260.58339	86	
260.83370	338	1+
262.92829	174	
262.96915	82	
262.99305	100	
263.06282	80	
263.96835	230	1+
264.03482	84	
264.87257	150	
266.57567	100	
266.86847	136	
268.04104	84	
268.48173	84	
268.84097	224	1+
270.93369	100	
271.89704	88	
272.35655	120	
272.41530	80	
272.85454	160	
272.93549	112	
273.36847	100	
273.58607	94	
273.79294	92	
273.80872	82	
274.39478	84	
274.83426	100	
274.85265	318	1+
274.89728	156	
276.07751	90	
276.85767	580	1+
277.34996	98	
278.84313	304	
279.42749	82	
279.90391	92	
280.85831	322	1+
280.93395	80	
281.45698	82	
281.86211	338	1+
283.14497	86	
283.80805	80	
283.84566	82	
286.06772	82	
289.78400	106	
290.51673	104	
290.84756	86	
290.90594	94	
291.80221	136	
292.82525	156	
293.85076	266	1+
293.86766	138	
294.02650	104	
294.18886	86	
296.86386	110	
297.81494	134	
297.98927	100	
298.58569	104	
298.88426	80	
299.78754	124	
299.95184	98	
301.87660	86	
302.85083	92	
303.80787	94	
303.86874	84	
303.94603	104	
305.16078	94	
305.44206	106	
305.80266	96	
306.37862	90	
306.88301	356	1+
307.80418	194	
308.51422	84	
308.80340	142	
309.14464	86	
309.38158	96	
310.82644	84	
310.87773	296	
311.88204	152	
312.80659	224	1+
313.84831	204	1+
313.88091	130	
315.02658	96	
321.50235	80	
321.81541	80	
323.12207	122	
324.89010	274	1+
325.21185	82	
326.16634	108	
327.79034	88	
330.81171	112	
331.87115	94	
334.66427	88	
334.96048	98	
336.83344	200	1+
340.43259	82	
343.17707	100	
343.75525	130	
344.94459	92	
END IONS

###FS:    #m/z: 336.94648 #charge 1+
###MS: 77
###MSMS: 80
BEGIN IONS
TITLE=Cmpd 60, +MS2(336.9465), 28.0-35.0eV, 1.7min #80
RTINSECONDS=102.334
SCANS=77,80
PEPMASS=336.94648	161294
CHARGE=1+
182.86797	150	
189.86373	94	
190.50560	94	
196.88391	254	
200.87975	78	
201.87804	86	
205.94717	152	
210.88877	112	
211.92544	108	
211.94445	3402	
212.87869	1620	1+
212.94731	122	
213.93960	1540	1+
213.98070	90	
214.88019	116	
215.88778	492	1+
215.93896	194	
217.88471	390	1+
217.93692	218	
219.06354	92	
219.85084	90	
223.95872	110	
226.05336	94	
226.94257	268	1+
228.89237	212	
229.95526	3118	
230.88932	3326	1+
230.96249	100	
231.90609	82	
231.95042	1336	1+
232.82639	154	
233.89654	242	
233.94925	372	1+
234.82736	94	
234.89676	130	
235.82087	104	
238.45917	88	
238.92198	84	
239.00475	172	
239.80949	86	
239.92736	94	
240.02232	82	
241.05455	96	
241.84290	132	
242.45974	78	
242.89516	184	1+
244.12624	92	
244.95645	156	
246.13691	100	
246.87146	84	
246.90392	218	
246.97385	114	
247.96552	724	1+
248.51448	82	
248.90021	930	1+
249.14478	86	
249.83020	134	
249.95600	642	1+
250.77448	82	
250.82674	118	
250.83308	448	1+
250.86399	78	
250.89913	84	
251.07212	84	
252.97047	2064	1+
253.16247	80	
253.85371	204	1+
253.90406	422	1+
254.06163	94	
254.96629	834	1+
255.85153	206	1+
255.91646	84	
256.91562	126	
256.96285	124	
258.84609	400	1+
259.45261	92	
259.95311	84	
260.83317	80	
260.85386	228	
261.71665	84	
261.79468	152	
261.82775	368	1+
263.04885	96	
264.96036	82	
265.10643	82	
265.95835	80	
266.86052	78	
267.02479	94	
267.42229	82	
267.48640	90	
267.84161	288	
268.02721	84	
268.84202	1292	1+
268.85911	356	
270.98234	230	
271.91495	316	1+
271.94301	144	
271.97262	88	
272.02224	84	
272.97899	96	
273.89865	166	
276.63289	110	
276.81895	226	1+
276.85614	410	1+
278.00473	80	
278.15016	170	1+
278.83445	298	
279.10396	138	
279.83655	174	
279.92065	82	
280.67059	90	
281.85680	90	
283.13425	84	
283.81677	110	
283.86620	106	
285.84859	272	
286.85099	1006	1+
287.02777	84	
287.72337	152	
287.91292	88	
288.86601	142	
288.91376	82	
289.06805	90	
289.87601	102	
290.79483	108	
290.83088	120	
290.85610	566	1+
290.97088	90	
291.93954	102	
292.08663	102	
292.16119	146	
292.43497	96	
292.78566	78	
293.10111	116	
294.04965	94	
294.17830	86	
294.87287	188	
295.86758	140	
295.89699	98	
295.98700	120	
296.82602	86	
297.80104	188	1+
298.49901	80	
299.86932	94	
300.51980	84	
300.84960	100	
302.49832	86	
303.90317	88	
304.45143	86	
304.79657	86	
305.88109	84	
307.38313	94	
308.17337	92	
308.86305	98	
309.86984	652	1+
311.86089	128	
316.37765	84	
317.02904	96	
317.40274	114	
318.95793	104	
319.88624	130	
320.15624	80	
320.18233	104	
320.91458	80	
321.82410	84	
322.97916	86	
325.40215	82	
325.90459	174	1+
326.07376	96	
326.44660	92	
327.44993	82	
328.88861	182	
329.87423	144	
330.88712	100	
331.88222	80	
338.58427	88	
338.77299	180	
338.89985	92	
339.16725	88	
341.11703	82	
END IONS

###FS:    #m/z: 322.93062 #charge 1+
###MS: 81
###MSMS: 82
BEGIN IONS
TITLE=Cmpd 61, +MS2(322.9306), 28.0-35.0eV, 1.8min #82
RTINSECONDS=106.015
SCANS=81-82
PEPMASS=322.93062	3848756
CHARGE=1+
188.87521	100	
199.88913	132	
200.06779	84	
201.04349	294	
201.10761	78	
205.95195	194	
210.09738	92	
210.83106	142	
212.87950	164	
212.89811	128	
214.04190	86	
214.16213	96	
215.89503	104	
216.35857	76	
216.89047	108	
218.81996	92	
221.14196	82	
221.94612	106	
222.85449	88	
222.95399	576	1+
225.89481	88	
226.15548	104	
226.84439	234	
226.89623	80	
227.93264	158	
230.58594	76	
230.88799	308	1+
232.90486	124	
233.01489	88	
233.16118	124	
233.80890	116	
233.92262	76	
233.98088	92	
235.03806	124	
235.88798	232	1+
238.94083	100	
239.01703	98	
239.07342	170	
239.16730	90	
239.78829	158	
239.84370	80	
240.82397	228	
240.94040	1386	
240.98211	76	
241.02987	100	
241.79501	76	
241.82255	130	
241.93904	4340	1+
242.81998	182	
242.94086	2862	1+
243.81843	462	1+
243.86987	78	
243.91589	86	
244.13209	102	
244.93938	826	1+
246.01357	86	
246.22550	86	
246.48951	80	
246.82526	80	
246.87027	90	
246.97501	384	
247.85197	162	
248.85340	78	
248.89925	112	
249.84517	236	1+
250.90417	80	
250.99417	176	
251.47662	84	
251.92433	94	
252.82656	250	1+
253.42412	80	
253.79224	150	1+
254.99622	78	
255.06070	116	
256.84071	80	
256.92137	80	
257.79838	214	
258.80155	128	
258.83335	206	
259.34153	76	
260.84607	84	
261.45795	84	
261.83238	618	1+
262.87549	80	
263.90780	102	
263.98051	126	
264.86226	184	1+
265.08348	80	
265.35801	84	
266.69598	90	
266.84384	144	
267.83906	140	
267.93050	94	
269.34740	80	
269.80162	160	
269.84859	122	
269.91197	100	
270.79842	90	
271.81183	84	
272.12767	78	
272.85738	80	
273.79225	258	
274.08989	90	
274.81720	110	
274.86478	130	
275.78681	200	1+
275.80226	86	
276.41204	76	
276.80871	126	
276.84338	184	
277.84707	218	1+
279.08958	442	
279.82391	144	
280.06402	78	
280.09561	474	
281.78740	172	1+
281.87530	100	
282.08841	102	
282.87001	78	
283.06856	222	
283.86646	130	
284.29496	462	1+
284.78549	150	
284.86347	82	
285.12542	98	
286.04469	78	
286.91862	170	
288.16681	94	
288.46944	76	
289.87678	140	
290.79190	108	
290.86022	76	
290.88034	98	
291.80338	346	1+
292.36354	86	
293.43966	76	
294.11923	94	
294.18253	256	
294.87609	134	
295.09507	78	
295.86677	282	1+
296.80327	284	1+
297.01759	80	
297.78223	76	
299.42014	78	
299.78997	194	1+
300.56880	80	
301.09678	82	
301.86957	132	
304.03568	76	
305.87770	430	1+
305.98941	86	
306.88130	374	1+
307.79962	212	
308.07667	110	
308.80136	156	
309.80948	86	
310.87754	224	1+
313.80597	76	
314.01006	98	
315.76870	82	
316.36464	76	
317.81866	78	
317.92581	78	
318.96899	86	
319.13996	82	
320.16139	94	
321.16127	118	
321.89110	112	
322.97299	78	
324.14389	80	
324.89212	376	1+
326.18843	188	1+
326.78376	78	
327.85006	84	
END IONS

###FS:    #m/z: 340.94127 #charge 1+
###MS: 81
###MSMS: 83
BEGIN IONS
TITLE=Cmpd 62, +MS2(340.9413), 28.0-35.0eV, 1.8min #83
RTINSECONDS=106.787
SCANS=81,83
PEPMASS=340.94127	1265802
CHARGE=1+
87.79696	98	
150.50901	106	
185.93037	138	
192.88736	94	
192.92745	234	
193.90175	102	
196.88501	126	
205.40541	116	
205.94952	146	
212.87920	530	1+
213.93963	668	1+
214.88093	492	1+
214.89704	114	
215.88639	348	1+
215.93794	284	
217.88428	206	
218.84883	86	
219.54542	100	
223.96313	284	1+
224.94527	92	
225.01335	84	
226.39224	132	
226.88320	88	
226.94616	84	
226.96644	136	
228.78851	94	
228.94785	106	
229.89522	106	
230.88998	256	
231.13290	90	
231.89053	514	
231.95062	1150	1+
232.82555	80	
232.88727	328	
232.96956	90	
233.90039	314	
233.94801	224	
235.89648	224	
236.82570	86	
237.84139	104	
240.78972	110	
241.84344	134	
242.39292	88	
242.45783	98	
242.94066	84	
243.01839	82	
244.95171	84	
245.44101	160	
246.97999	130	
248.40772	120	
248.83358	90	
248.89785	282	1+
248.97694	148	
249.85739	96	
249.95873	254	
251.87615	80	
251.95789	82	
254.84320	80	
254.90440	100	
254.96770	496	
256.37249	84	
256.84549	86	
256.91441	120	
256.96441	78	
257.79980	106	
257.90902	228	1+
258.08760	98	
258.84475	252	
259.85441	184	
259.90076	148	
259.95603	142	
260.83261	352	1+
261.04934	108	
261.91893	118	
263.86593	104	
263.90817	88	
265.00029	100	
265.41810	82	
265.65206	100	
266.12268	78	
266.96463	80	
268.79369	106	
268.84251	158	
268.95700	126	
269.97057	84	
270.07116	80	
270.80444	82	
272.93251	102	
273.79710	112	
273.93729	100	
274.02299	80	
274.85990	108	
275.84905	102	
275.87779	92	
275.90602	78	
276.16131	84	
276.42246	94	
276.85454	428	1+
277.96168	90	
278.53349	98	
278.84064	82	
278.87976	98	
279.85829	170	1+
279.92857	146	
279.96409	148	
280.54716	78	
280.90718	86	
282.20373	78	
282.86189	160	
283.79107	244	1+
284.13497	108	
285.67540	86	
286.51417	92	
286.92150	120	
287.27550	100	
288.99525	90	
289.78407	160	1+
290.83298	84	
292.45371	112	
294.39538	78	
295.93080	92	
296.81028	86	
296.88463	134	1+
297.81338	86	
297.90660	90	
298.84917	116	
299.20984	94	
299.78198	80	
300.16231	92	
300.59023	82	
300.87821	190	1+
302.39799	78	
302.94662	124	
303.09449	82	
303.94591	80	
304.86609	166	1+
304.90138	130	
306.33942	96	
306.40407	86	
306.87825	192	1+
307.79795	136	
308.28556	78	
308.80453	104	
308.90103	116	
308.95425	78	
309.86764	338	1+
310.80873	90	
310.87054	264	1+
311.41744	110	
311.93992	78	
312.94508	94	
313.81857	82	
313.96868	88	
316.76015	88	
319.88178	82	
321.92095	84	
323.76514	82	
324.89013	180	1+
326.12914	84	
328.13733	90	
329.87192	84	
330.81925	126	
331.75246	88	
331.81234	174	1+
335.43964	90	
336.55819	84	
338.79633	102	
339.05212	84	
339.08146	80	
344.97411	90	
345.84382	86	
END IONS

###FS:    #m/z: 363.95743 #charge 1+
###MS: 81
###MSMS: 84
BEGIN IONS
TITLE=Cmpd 63, +MS2(363.9574), 28.0-35.0eV, 1.8min #84
RTINSECONDS=107.559
SCANS=81,84
PEPMASS=363.95743	611232
CHARGE=1+
187.86928	114	
189.86217	790	
191.85948	688	1+
196.88372	130	
202.07729	84	
203.87597	192	1+
207.86898	130	
207.94848	206	
208.87702	120	
209.89162	132	
209.94536	844	1+
210.03500	92	
210.88164	332	1+
211.86282	84	
212.87919	3150	1+
213.05308	90	
213.41714	94	
214.89431	216	
216.41063	86	
221.10159	84	
222.95164	1276	1+
223.08284	104	
224.94797	1598	
225.97464	172	
226.94806	7236	1+
227.99600	84	
228.89158	778	1+
228.94304	8464	1+
229.97143	88	
230.88907	4406	1+
230.91104	146	
232.40044	84	
232.78983	88	
232.88540	598	1+
234.14806	102	
234.88421	190	
235.08851	92	
235.12051	150	
235.84770	110	
239.07398	96	
240.80718	84	
240.82110	152	
240.83928	232	1+
240.88994	106	
240.93723	188	
240.96373	308	
241.94292	1024	1+
241.96738	146	
242.58391	94	
242.94604	740	1+
242.96085	508	
243.82010	160	
244.34288	100	
244.81976	140	
244.95736	4252	1+
246.38775	104	
246.80762	206	
246.90756	478	1+
246.95287	6058	1+
247.80831	84	
247.98161	102	
248.10223	130	1+
248.16363	88	
248.80096	544	1+
248.90181	2146	1+
249.94915	180	1+
250.50201	102	
250.85707	110	
250.89502	240	
250.97125	266	
252.07993	90	
252.10700	120	
252.89459	258	
253.02150	84	
253.79339	92	
253.90469	132	
254.90868	128	
257.50627	88	
258.83989	436	1+
259.02966	90	
260.12758	84	
260.83616	148	
260.96955	334	1+
261.02361	90	
261.50384	112	
261.83135	400	1+
261.98937	116	
262.64680	86	
262.80302	102	
262.96769	110	
263.08250	234	1+
264.88015	90	
264.97052	384	1+
265.80815	616	1+
266.16051	134	
266.81238	534	1+
266.85356	92	
266.97147	900	1+
267.97392	758	1+
268.80328	280	1+
269.84363	100	
269.96738	374	1+
271.50814	106	
271.91448	358	1+
272.86750	110	
272.93628	86	
273.05009	90	
276.81253	126	
276.86000	110	
276.89792	196	1+
277.85712	118	
278.79908	344	
278.84520	140	
279.10195	242	
279.96748	88	
280.10725	126	
280.79044	802	1+
281.84980	514	1+
283.79162	172	
283.96001	92	
283.98555	144	
284.04433	94	
284.42924	84	
284.78934	88	
284.82801	204	
284.84506	98	
284.92025	90	
284.99191	108	
285.84558	932	1+
286.86941	138	1+
287.35684	86	
287.37947	86	
287.91261	94	
288.78859	86	
289.08947	96	
289.69710	98	
290.78885	120	
290.80555	168	
292.79724	114	
292.86322	186	
293.11857	96	
294.56634	90	
294.86159	300	1+
295.93852	130	
296.80692	388	
297.80216	1308	1+
298.31010	96	
298.80247	1446	1+
298.85424	196	1+
299.41391	100	
299.87423	230	1+
300.12390	94	
301.86134	192	
302.01840	116	
302.10415	256	1+
302.79707	148	
302.85453	1044	1+
303.80684	176	
303.85640	968	1+
304.81092	136	
305.10097	96	
308.84681	108	
308.87872	264	1+
311.88531	120	
312.04209	92	
314.81923	114	
316.81917	188	
317.89739	108	
318.93076	158	
319.81848	98	
320.81551	650	1+
321.81851	572	1+
321.86864	218	
322.93034	422	1+
325.88519	122	
326.87529	604	1+
327.70973	84	
328.39082	100	
329.86418	180	1+
329.88657	88	
330.75811	90	
333.44091	92	
336.94754	444	1+
337.83627	136	
338.83429	124	
339.83075	464	1+
340.94233	132	
341.83338	204	
342.15666	94	
343.91618	100	
345.20641	136	
347.18541	98	
349.12715	172	
350.10767	136	
352.19062	88	
352.73529	90	
356.76902	132	
358.35894	96	
359.91808	86	
360.37738	88	
362.07595	104	
364.06036	196	1+
364.71058	278	1+
368.60322	88	
368.84181	86	
369.22832	90	
END IONS

###FS:    #m/z: 363.95752 #charge 1+
###MS: 85
###MSMS: 86
BEGIN IONS
TITLE=Cmpd 64, +MS2(363.9575), 28.0-35.0eV, 1.9min #86
RTINSECONDS=111.22
SCANS=85-86
PEPMASS=363.95752	521736
CHARGE=1+
78.38168	90	
78.46759	92	
177.28136	94	
178.94386	128	
182.86980	274	1+
189.86357	926	1+
191.85865	1328	1+
192.93161	90	
193.85400	146	
196.88268	376	
200.87733	116	
202.86667	90	
207.87259	544	1+
207.95127	88	
208.93662	144	
209.87076	206	
209.91032	114	1+
209.94387	2434	1+
210.88363	962	
210.93410	94	
212.07618	94	1+
212.87907	5780	1+
214.89228	236	
219.86542	84	
220.05493	102	
222.50807	86	
222.95256	2842	1+
222.99393	144	1+
224.06408	86	
224.82290	120	1+
224.89813	96	
224.94911	4074	1+
225.76753	106	1+
225.88511	146	
225.92096	86	
226.13745	134	1+
226.88756	136	
226.94750	14260	1+
227.00667	182	1+
227.88099	88	
227.93122	222	
228.48023	94	
228.86739	84	
228.89416	1486	1+
228.94287	14720	1+
230.86194	110	
230.88965	7352	1+
231.94845	90	
232.88557	1218	1+
233.89572	90	
234.88086	754	1+
235.01557	98	
235.08847	108	
235.44039	92	
237.60327	90	
238.06883	90	
238.88258	110	
238.93938	106	
240.08707	88	
240.82350	224	
240.94205	468	
240.96284	1120	
241.94016	1010	1+
241.96366	562	
242.95998	1788	1+
243.82123	158	
244.01653	86	
244.84017	128	
244.89765	140	
244.95776	5580	1+
245.07090	150	1+
245.44680	116	
246.15190	92	1+
246.80715	170	
246.84663	212	1+
246.90888	190	
246.95299	7808	1+
247.85072	150	1+
248.44840	112	
248.80097	302	1+
248.90005	2500	1+
249.01095	120	
249.85205	118	
250.89406	306	
250.97156	484	1+
251.04597	210	1+
251.78853	124	
251.94148	242	1+
252.06275	106	
252.08942	268	1+
252.58691	126	
252.89959	668	1+
253.01257	88	
253.90499	480	1+
254.84483	126	
255.34764	130	
256.00119	98	
256.81254	86	
257.85093	88	
258.10156	134	
258.83400	366	1+
258.97206	182	
259.09636	124	
259.95520	154	
259.97399	152	
260.83398	122	
260.96900	1950	1+
261.83367	272	
262.82971	230	
263.83853	132	
264.02901	96	
264.80821	148	
264.84599	92	
264.96473	260	
265.04570	100	
265.97542	224	
266.81438	558	1+
266.85340	124	
266.97787	152	
267.83995	434	1+
267.97214	1272	1+
268.80704	248	1+
269.97016	888	1+
270.47020	86	
271.91486	550	1+
274.81033	158	1+
276.85316	170	
278.79990	366	1+
278.84672	194	
279.09870	136	
279.82845	122	
280.79010	930	1+
281.85558	248	
281.99299	110	
283.84790	176	
283.98437	168	
284.82563	162	
285.80029	202	1+
285.84548	634	1+
286.87373	244	1+
286.89905	88	
288.11007	156	1+
288.12907	100	
290.78586	242	1+
290.80446	144	
291.72786	92	
292.11160	360	1+
293.07147	86	
293.83108	106	
294.84004	96	
295.81491	92	
296.80690	300	
296.86080	136	
296.89076	100	
297.18293	86	
297.80327	946	1+
297.97670	106	
298.76000	100	1+
298.80397	680	1+
299.46317	102	
299.86352	92	
300.80190	764	1+
300.86131	160	
301.54453	110	
301.86185	362	
302.85629	256	
303.80799	464	
303.85586	952	1+
304.09084	110	
304.87367	368	1+
304.96150	104	
306.85997	310	1+
307.80585	200	1+
307.83625	110	
307.89246	192	
309.87158	114	
310.03236	92	
310.12263	258	1+
310.14732	102	
310.35222	108	
311.12585	194	1+
311.88810	156	
313.50320	104	
316.81328	602	1+
317.45099	90	
318.93367	116	
319.82234	148	
319.87655	138	
320.14114	104	
320.75682	114	
321.39249	110	
321.81769	328	1+
321.83755	124	
321.86678	500	1+
322.93117	394	1+
323.07238	250	1+
323.87574	440	1+
324.14441	134	
324.34229	86	
324.37997	86	
324.87661	282	1+
324.89398	188	
325.34717	92	
325.89080	144	
326.87501	700	1+
327.16108	166	
328.05694	90	
328.25183	94	
330.85839	88	
330.87842	140	
334.32953	86	
336.94488	538	1+
339.83357	168	
340.82650	170	
340.94098	372	1+
342.83393	90	
344.88788	142	
345.83483	294	1+
346.05621	124	
346.11712	240	1+
348.72699	92	
349.73171	106	
352.88632	136	
361.78873	110	
368.23762	102	
368.84134	132	
END IONS

###FS:    #m/z: 507.84687 #charge 1+
###MS: 85
###MSMS: 87
BEGIN IONS
TITLE=Cmpd 65, +MS2(507.8469), 28.2-35.2eV, 1.9min #87
RTINSECONDS=111.993
SCANS=85,87
PEPMASS=507.84687	363738
CHARGE=1+
196.01512	216	
197.02186	196	1+
209.87555	150	
210.03055	188	
213.15539	222	
213.88407	208	1+
217.89702	136	
224.04808	286	
224.11740	158	
224.98228	268	
232.89589	586	1+
235.14134	888	1+
243.87191	130	
244.12678	176	
245.41044	170	
248.85153	158	
249.15977	334	
250.97144	174	
254.09957	156	
260.88415	278	
262.13806	1300	1+
266.84326	218	1+
267.90941	132	
268.38207	228	1+
270.87363	236	1+
271.91861	234	1+
272.85224	526	1+
272.88352	208	1+
274.11832	134	
277.15411	592	
277.38338	254	
280.39588	232	
284.19690	184	
286.14015	218	1+
286.93850	172	1+
287.84861	382	1+
288.87297	154	
289.84156	174	
289.87975	490	
290.12959	136	
290.86631	768	1+
293.87376	2836	1+
296.85787	142	
296.87671	292	1+
296.95630	140	
297.82235	138	
298.85133	334	
299.14311	148	
299.80626	190	
300.85658	262	1+
300.88615	144	
301.84138	316	1+
303.86307	164	
305.81970	178	1+
305.86280	862	1+
307.89117	490	
308.14069	934	1+
308.87200	670	
308.88565	1198	1+
309.87521	386	
309.88662	692	1+
310.10207	148	
310.15542	564	1+
311.84738	154	
311.88330	3576	1+
312.22730	330	1+
313.34420	220	1+
314.86414	506	1+
314.88799	302	
316.80598	154	
316.86833	166	
317.87284	180	
318.88239	142	
320.88109	134	
321.95667	130	
322.82148	156	
322.89019	380	1+
323.86429	282	
324.86046	146	
325.89781	312	
326.15523	174	1+
326.24272	634	
326.88248	1670	1+
327.38978	148	
328.04803	210	
329.31677	160	
330.03328	218	
331.20012	136	
331.88906	260	
332.87584	760	1+
333.17668	806	1+
333.76353	306	1+
334.39690	194	
335.84718	248	1+
336.87769	462	1+
337.73603	132	
337.88001	398	1+
343.92153	226	1+
344.06607	112	1+
345.18789	172	
346.82267	526	1+
346.85965	204	1+
346.88958	502	1+
347.78062	328	1+
348.86065	132	
349.02006	186	1+
349.80315	136	
350.21453	154	
350.89187	172	
351.04594	124	1+
351.90404	278	1+
352.77255	274	1+
352.88005	196	
353.85436	222	
354.89829	300	1+
356.82802	304	1+
357.84743	190	
358.79516	158	
358.87390	222	1+
359.80790	316	1+
360.95620	152	
363.88006	146	
364.96018	280	1+
365.87950	138	
366.84042	250	
366.98197	168	1+
367.05611	250	1+
367.70791	952	1+
367.73948	146	
367.77082	236	1+
367.83976	178	
368.88530	390	1+
369.83636	180	
370.79599	246	1+
371.72605	210	
371.77451	200	
371.90854	166	
372.05803	160	
372.72188	262	1+
372.85242	144	
373.74160	170	1+
373.77788	186	
374.77641	422	1+
375.73569	190	1+
375.88880	230	1+
376.22101	392	1+
376.86857	220	
376.89264	146	1+
378.23480	284	1+
380.71968	320	
380.82092	134	
381.71976	264	
381.83410	210	
382.71894	142	
383.25927	168	
383.78134	210	1+
384.84948	1964	1+
384.89742	304	
386.74497	170	
387.40067	132	
387.72102	214	1+
388.79278	186	
389.20311	234	
389.71733	130	
389.79949	228	1+
389.89670	146	
390.20679	134	
390.84197	532	
391.74531	156	
391.84431	312	
392.82674	314	
392.85405	224	
393.79566	142	
393.83145	216	
394.83782	136	
395.78721	136	
395.87111	186	
396.12979	182	1+
397.71561	172	
398.72834	292	
399.22385	252	
399.37237	140	
399.71774	528	1+
399.90007	140	
402.86882	302	
403.80044	176	1+
403.87381	1012	1+
403.91590	150	1+
405.76000	166	
405.78758	240	
405.86126	298	1+
406.77765	142	
407.73321	274	
407.86397	2758	1+
408.74968	270	
409.72356	928	1+
410.84224	292	
411.18746	120	1+
411.81420	154	
412.73091	228	
412.80427	128	
412.84686	440	
413.23288	308	1+
413.72490	134	
413.75295	316	1+
413.86190	612	1+
414.23382	286	1+
415.87160	220	
416.87841	174	
420.82418	228	1+
421.88259	316	
422.74231	144	
423.75247	132	
423.77094	402	1+
424.79143	140	
424.82385	200	
425.75401	326	
425.87810	174	
426.74675	142	
426.86216	788	1+
427.73487	1436	1+
428.84367	336	1+
428.88214	252	
429.87584	158	
430.73962	848	1+
430.80147	144	
430.86186	1000	1+
431.86550	838	1+
432.24437	1206	1+
433.85759	332	1+
433.89199	350	1+
439.89650	272	
442.67348	170	1+
443.80744	124	1+
444.87292	1576	1+
445.74163	956	1+
446.87282	232	1+
449.78394	132	
449.87872	246	1+
450.75394	132	
451.23931	190	
451.74936	374	1+
453.85339	130	
455.85762	130	
457.90175	554	1+
460.22756	138	
460.26118	142	
461.75280	140	
462.88457	874	1+
467.88567	440	1+
468.77532	368	1+
481.71532	152	
485.90126	410	
486.83971	226	1+
489.30147	132	
491.85297	198	
499.80414	162	1+
507.85844	236	1+
512.29763	136	
END IONS

###FS:    #m/z: 336.94655 #charge 1+
###MS: 85
###MSMS: 88
BEGIN IONS
TITLE=Cmpd 66, +MS2(336.9465), 28.0-35.0eV, 1.9min #88
RTINSECONDS=112.765
SCANS=85,88
PEPMASS=336.94655	128710
CHARGE=1+
182.86811	128	
196.88304	134	
199.98965	84	
205.89860	92	
205.94745	230	
206.98080	128	
207.12490	80	
210.88350	234	
211.94457	1450	1+
212.87765	2036	1+
212.90426	86	
213.94038	936	1+
215.88407	448	1+
215.93064	138	
217.09781	84	
221.96647	112	
222.95343	78	
223.96025	138	
223.97324	186	1+
227.95529	80	
228.43583	84	
228.89359	340	1+
229.95521	1930	
230.88924	3238	1+
231.11955	78	
231.95023	1258	1+
233.89750	208	
233.96483	92	
234.54680	96	
234.94269	106	
235.43528	112	
235.89656	140	
236.85137	128	
236.97309	166	
237.88777	82	
238.58430	100	
238.84439	126	
242.88653	108	
243.03957	94	
246.90416	144	
246.97600	184	
247.96671	416	
248.89952	916	1+
249.83125	144	
249.96356	482	1+
250.82783	146	
250.90767	158	
250.95290	164	
251.07062	194	1+
251.78695	88	
251.83902	190	
251.95705	140	
252.83811	106	
252.97225	1510	1+
253.08493	182	1+
253.80713	90	
253.83841	154	
253.90648	776	1+
254.40435	114	
254.84882	78	
254.88928	90	
254.96580	562	
255.07349	130	
255.78471	110	
256.85164	122	
256.98022	78	
258.01663	86	
258.84768	148	
258.87386	78	
259.95357	134	
260.37519	82	
261.73420	78	
261.83619	214	
262.41004	110	
262.49382	84	
262.84316	82	
263.39547	98	
263.46522	80	
264.05566	78	
264.38287	84	
265.08422	88	
265.94073	80	
266.43546	86	
267.84308	294	
268.81371	78	
268.84080	712	1+
269.41996	96	
270.49548	90	
270.97558	110	
271.09167	102	
272.44184	92	
273.79175	126	
273.81178	84	
275.84950	78	
276.81513	264	
276.85517	120	
276.89725	90	
277.00435	104	
277.83735	226	
278.07437	90	
278.83984	184	
279.10260	150	
279.83365	128	
280.87171	114	
280.96900	94	
281.41782	78	
281.92699	88	
285.81227	86	
285.85092	394	
286.80944	110	
286.84993	620	1+
286.91333	96	
288.11067	92	
289.85698	318	1+
289.87446	78	
290.55854	90	
291.80334	106	
292.85702	102	
294.12357	86	
295.97244	114	
296.80704	104	
296.87563	126	
297.04533	92	
297.88934	138	
298.33769	88	
299.86932	116	
300.40056	82	
300.41985	90	
303.68044	90	
303.84754	92	
304.83322	102	
305.59656	92	
305.86141	132	
306.98698	88	
307.89207	132	
308.88211	142	
309.10081	78	
309.87020	140	
309.89055	106	
309.91812	90	
310.14884	84	
310.71598	86	
310.83860	94	
310.86482	86	
311.81542	140	
311.93558	86	
313.90128	78	
315.93894	94	
316.88229	84	
317.87767	90	
318.76361	86	
318.88362	80	
319.13672	98	
319.55049	90	
320.15859	116	
321.92495	104	
322.92410	94	
323.12797	102	
324.89854	144	
325.53966	90	
326.87655	102	
328.88895	140	
330.88738	100	
331.54661	98	
333.83232	110	
334.77408	84	
340.88588	86	
END IONS

###FS:    #m/z: 363.95730 #charge 1+
###MS: 89
###MSMS: 90
BEGIN IONS
TITLE=Cmpd 67, +MS2(363.9573), 28.0-35.0eV, 2.0min #90
RTINSECONDS=116.429
SCANS=89-90
PEPMASS=363.95730	509218
CHARGE=1+
137.65090	102	
187.86982	104	
189.86221	1038	1+
191.85772	1540	1+
194.89026	150	
196.88624	520	1+
197.92540	108	
199.20014	94	
202.88547	130	
204.87847	228	1+
205.87856	162	1+
205.92834	94	
207.87453	306	
207.94681	264	
208.87846	136	
208.94196	148	
209.86951	280	
209.94407	1832	1+
210.88403	1200	1+
212.41388	104	
212.87946	5674	1+
213.06583	92	
215.89969	150	
217.87479	120	
219.86290	110	
222.95263	2762	1+
224.91071	102	
224.94894	3314	1+
225.88150	92	
225.89441	160	
226.83233	92	
226.89714	446	
226.94759	14350	1+
227.00094	218	1+
227.07542	100	1+
227.54941	106	
227.87932	134	
227.89459	292	
227.93036	292	
228.89466	1144	1+
228.94289	15292	1+
229.00009	152	1+
230.07563	92	
230.83194	130	
230.89007	7886	1+
231.40378	94	
232.88609	1056	1+
233.34168	102	
233.57082	124	
233.63595	102	
235.07457	92	
235.12233	146	
235.84645	114	
236.05488	266	1+
236.36294	92	
236.84233	192	1+
239.84560	100	
239.97388	98	
240.82351	270	
240.88433	114	
240.94165	150	
240.96249	2496	1+
241.08808	110	
241.83964	152	
241.94459	196	
242.81525	566	1+
242.94082	558	
242.95940	1270	1+
243.04175	104	
243.81810	506	1+
244.95775	5546	1+
246.90534	414	1+
246.95290	7790	1+
248.80442	332	1+
248.89979	2588	1+
250.89502	410	1+
250.96919	348	1+
251.84393	142	
251.91046	286	1+
252.89351	140	
252.95430	262	1+
253.79516	100	
253.90790	688	1+
253.95783	164	1+
256.06782	92	
256.93714	126	
257.07961	106	
257.85365	132	
258.05990	104	
258.53190	92	
258.81054	92	
258.85129	108	
258.86966	98	
258.97415	286	
259.52980	96	
259.83697	108	
259.97435	158	
260.83379	290	
260.96902	1248	1+
261.83190	590	1+
263.97928	336	
264.56052	90	
264.81868	128	
264.96035	174	
265.08690	202	
265.81251	898	1+
265.97487	182	
266.08591	118	
266.81348	632	1+
266.90931	180	1+
267.78080	184	1+
267.97185	756	
268.08355	156	1+
268.52208	104	
268.96988	1304	1+
269.80139	128	
269.85000	102	
269.90800	130	
269.96968	912	1+
271.83984	120	
271.91756	290	
273.35443	100	
273.85607	142	
274.49479	96	
274.84956	128	
275.85510	550	1+
276.35196	162	
276.80809	138	
277.91998	166	
278.80083	136	
279.10258	228	
279.14020	104	
280.11228	326	1+
280.79351	990	1+
281.82270	108	
281.91881	94	
282.77822	132	
282.80802	126	
283.79015	96	
283.84935	118	
283.98686	356	1+
284.78865	170	1+
284.82603	254	
284.88190	128	
285.84570	1200	1+
286.80067	298	1+
286.88364	114	
286.91664	180	
287.00690	92	
287.51060	100	
289.09504	100	
290.79195	96	
290.85992	174	
291.80564	222	1+
291.93797	120	
292.87971	96	
293.93828	90	
294.87099	96	
296.04193	110	
296.81401	214	
297.80156	1126	1+
297.87280	114	
298.80373	956	1+
300.17439	126	
300.79891	202	
300.85710	492	1+
301.80828	110	
301.85989	420	1+
302.04384	92	
303.80825	402	1+
303.85639	1454	1+
303.87465	188	1+
305.16108	94	
305.57735	88	
306.13637	136	
309.68630	90	
310.87523	178	
316.81679	204	
317.86775	182	1+
317.88853	96	
318.93766	376	1+
319.88868	284	1+
320.31451	94	
320.92131	92	
321.40755	94	
321.77974	96	
321.81715	450	1+
321.86741	258	
321.94142	132	
322.92989	152	
323.91127	100	
324.88213	108	
326.86881	548	1+
329.87758	298	1+
330.89021	102	
331.84624	102	
332.76061	246	1+
336.94470	330	
338.94377	130	
339.82858	188	1+
340.94046	214	
344.88063	94	
349.16236	122	
350.10970	234	
352.88358	112	
354.45518	90	
355.34611	94	
357.72941	94	
358.18024	112	
360.02295	102	
362.82744	92	
363.84402	112	
367.00870	92	
367.07719	106	
367.73139	92	
367.77601	104	
368.83773	124	
END IONS

###FS:    #m/z: 507.84667 #charge 1+
###MS: 89
###MSMS: 91
BEGIN IONS
TITLE=Cmpd 68, +MS2(507.8467), 28.2-35.2eV, 2.0min #91
RTINSECONDS=117.201
SCANS=89,91
PEPMASS=507.84667	376266
CHARGE=1+
196.01711	338	
199.88682	148	
214.02478	138	
222.97157	582	1+
227.95231	144	
232.89521	292	
234.87867	204	
235.14266	476	1+
241.07744	166	
241.86427	220	1+
249.15607	522	1+
250.97145	166	
252.07819	282	
260.88182	290	
262.13807	512	
262.39180	134	
263.13897	616	
266.09300	146	
266.16626	180	
266.88922	288	1+
268.11111	152	
269.37822	270	1+
269.85398	264	1+
269.92679	166	
273.85667	130	
274.85164	210	1+
276.80021	132	
277.15294	590	1+
279.85963	370	1+
279.88865	322	1+
279.90249	146	
281.21987	266	1+
281.96328	182	
282.38920	152	
282.82316	136	
283.90363	164	
284.19557	134	
284.87618	132	
284.94438	152	
285.19828	130	
287.85336	324	
287.93361	310	1+
288.05185	224	1+
288.86920	138	
288.93565	182	1+
289.83552	198	1+
289.87958	360	
290.86339	548	
290.94530	122	1+
291.86346	254	
291.87986	390	1+
292.86160	134	
293.87402	1812	1+
295.87339	414	1+
297.96191	186	1+
300.81046	128	
300.84097	130	
300.86103	306	1+
303.42157	148	
303.86607	368	1+
305.82611	224	1+
305.86304	206	
306.86417	146	
307.89205	528	
308.14118	838	1+
308.26559	124	1+
308.37269	212	1+
308.87697	1110	1+
309.79548	186	1+
309.82010	370	1+
309.87091	778	1+
310.15746	698	1+
311.88371	4246	1+
312.22692	328	1+
314.86934	314	
314.93631	156	1+
315.81574	202	1+
315.86785	346	
316.81702	176	1+
316.86348	188	
316.88768	150	
316.99491	148	
317.89581	132	
319.89227	132	
320.35539	160	
322.88904	142	
324.03340	136	
324.82044	140	
324.85707	162	
324.89578	256	
325.89517	150	
326.24010	504	1+
326.88513	456	
327.88182	1542	1+
328.75357	148	
328.91976	248	
330.01795	148	
330.16426	190	
330.39346	140	
330.82249	210	
330.87915	154	
330.92738	146	
331.89673	212	
331.95543	252	1+
332.84204	236	1+
332.87649	312	
332.95894	216	1+
333.17488	1086	1+
333.87803	204	
334.87407	140	
335.83906	298	
336.95113	158	
337.80056	178	1+
337.88453	190	
338.88568	144	
339.71768	152	
339.84211	188	1+
346.90677	192	1+
347.81841	152	
348.16390	140	
348.73119	284	1+
349.75849	634	1+
350.40949	154	
350.79051	136	
350.88533	414	1+
350.96042	170	
351.81748	144	
351.88449	280	1+
352.91416	142	
353.85128	354	1+
354.82686	316	1+
354.98256	156	
356.76506	178	1+
356.79845	214	1+
359.85932	298	1+
361.37357	262	1+
366.73876	280	1+
366.84128	452	
367.70705	1342	1+
367.83957	252	
368.83851	596	1+
368.89341	284	
369.83781	392	1+
369.88755	136	
371.04145	198	1+
371.71772	180	
372.78880	200	1+
373.87105	154	
373.90516	140	
374.81287	470	1+
375.73480	312	1+
376.22058	614	1+
376.77787	142	
376.80225	196	1+
377.38561	238	1+
377.76495	132	
377.88459	154	
379.74386	184	1+
380.72007	394	1+
381.86244	128	
383.26087	168	
383.71716	200	
384.71441	132	
384.77721	156	
384.80338	146	
384.85205	2142	1+
385.79276	130	
387.84298	308	1+
388.73879	200	
388.92363	178	1+
389.71842	178	
390.84225	518	1+
392.82861	196	
393.80048	250	
393.84727	178	
395.86904	354	1+
396.74119	238	1+
396.82803	252	1+
397.72177	726	1+
398.34145	162	
398.72776	640	1+
398.80371	170	1+
398.86944	128	
399.72970	390	1+
399.84647	200	
400.86735	358	1+
401.06889	156	
402.86820	908	1+
403.80952	140	
403.87379	590	1+
404.81052	150	
405.76349	394	1+
405.78858	566	1+
405.85978	360	
405.87692	188	
407.72894	232	
407.86437	3462	1+
407.90759	156	
408.74369	450	1+
409.72521	524	1+
409.80811	270	1+
410.84380	280	
411.73494	202	
411.84398	394	1+
411.86115	164	
412.73132	254	
412.87530	688	1+
413.08516	136	
413.76545	246	1+
413.87961	466	1+
415.24102	146	
415.87154	184	
416.85160	258	1+
416.87908	212	
417.85414	178	1+
419.86695	206	1+
421.74699	200	
422.86478	556	1+
422.87600	472	1+
423.79694	294	1+
424.82220	260	
425.75009	302	
425.82451	232	
426.75533	278	
426.86647	812	1+
426.93958	136	
427.73526	2160	1+
427.76900	148	
428.08506	222	1+
428.76866	142	
428.85843	286	1+
428.88339	172	
429.72959	220	
429.89097	142	
430.74025	916	1+
431.86845	200	
432.24447	1074	1+
432.87566	370	1+
433.71801	134	
433.83356	130	
436.88110	164	1+
439.88712	406	1+
440.88502	332	1+
441.68870	152	
444.87077	976	1+
445.74616	490	1+
446.87240	142	
447.70980	186	
447.76111	316	1+
447.88940	142	
448.71914	140	
448.89441	230	
449.88251	396	1+
450.70075	230	1+
450.75060	364	1+
457.90617	582	1+
459.76736	170	
460.21811	134	
460.78395	128	
462.88384	754	1+
464.89318	194	
465.79487	144	
467.89145	674	1+
468.78308	384	1+
476.73302	136	
483.72022	132	1+
485.89754	198	
486.89824	210	
500.72543	162	1+
501.72950	100	1+
504.80593	148	
508.93002	132	
510.14816	116	1+
512.87063	156	1+
END IONS

###FS:    #m/z: 336.94645 #charge 1+
###MS: 89
###MSMS: 92
BEGIN IONS
TITLE=Cmpd 69, +MS2(336.9464), 28.0-35.0eV, 2.0min #92
RTINSECONDS=117.973
SCANS=89,92
PEPMASS=336.94645	127834
CHARGE=1+
189.92802	92	
202.54145	110	
204.57024	94	
205.95292	140	
206.94826	80	
207.97229	84	
209.94075	78	
210.88329	314	1+
211.94426	1192	1+
212.87903	1848	1+
212.89736	94	
213.93999	930	
214.01845	86	
215.88839	234	
215.94290	202	
216.88799	118	
217.88450	202	
221.89850	84	
222.83227	78	
226.89622	270	1+
226.97102	146	
228.13137	102	
228.89410	306	
229.95481	1366	
230.88967	3024	1+
230.97232	80	
231.94963	890	1+
232.00433	76	
232.82646	108	
233.82481	92	
233.89879	304	1+
233.95050	132	
235.08097	80	
235.11861	84	
235.45213	82	
235.86506	80	
235.89901	166	
235.94359	88	
236.13706	132	
236.82853	120	
236.84814	80	
241.84058	164	
242.07388	80	
243.83826	76	
244.95739	92	
245.01147	146	
245.02861	90	
246.12173	78	
246.15950	158	
247.96593	530	1+
248.53141	86	
248.89926	800	1+
249.95607	198	
250.05560	80	
250.82071	120	
250.83725	88	
250.95182	112	
251.07353	176	
251.82607	78	
251.90776	232	1+
252.07568	96	
252.55101	78	
252.83661	112	
252.89056	86	
252.97182	986	1+
253.90602	578	1+
254.84653	96	
254.94689	76	
254.96533	610	1+
255.07141	138	
255.85814	78	
255.87348	100	
256.63975	86	
256.89546	76	
256.91545	130	
257.41722	88	
257.84908	126	
257.94489	136	
258.84467	114	
258.89896	78	
259.85348	78	
260.06797	86	
260.09006	76	
260.83003	84	
260.95349	82	
261.00775	76	
261.94664	90	
262.02024	100	
262.96123	82	
265.09428	124	
266.80418	80	
266.84828	76	
267.83976	124	
268.55802	92	
268.83988	884	1+
269.99978	146	
270.18642	82	
270.52173	102	
270.86534	252	1+
270.98032	200	
271.84585	176	
271.91647	266	1+
272.12374	92	
272.38483	92	
272.84760	166	1+
272.86440	80	
276.81185	126	
276.85400	348	1+
276.99730	110	
277.83346	802	1+
277.96147	128	
279.79968	292	1+
280.82712	84	
280.86838	98	
280.98326	84	
281.07427	96	
281.87364	76	
282.08374	100	
283.86539	204	1+
285.36014	100	
285.56715	92	
285.85246	386	
286.84996	1112	1+
287.66289	96	
287.75224	76	
288.79059	76	
289.15570	90	
289.88278	110	
289.92707	88	
290.86932	90	
291.81564	88	
291.86405	134	
292.88019	104	
293.10441	122	
293.87626	190	
294.00032	106	
297.93717	92	
298.91922	102	
299.01880	94	
299.87203	124	
302.04348	102	
302.84231	90	
303.69743	98	
303.85866	296	1+
303.95021	100	
307.67806	118	
308.65682	82	
308.84645	84	
308.87874	82	
310.86476	184	
310.88115	260	1+
312.49106	94	
313.80940	104	
319.73939	196	1+
319.84436	88	
324.05036	192	
324.90359	84	
325.56213	78	
325.89904	86	
326.00289	104	
326.02752	84	
326.79913	80	
326.89013	104	
327.42318	78	
328.04147	76	
328.19029	86	
328.88753	250	1+
330.77582	76	
330.87416	100	
332.95229	92	
333.16739	76	
333.90287	88	
333.93683	78	
335.37865	78	
335.96935	206	1+
340.78852	84	
341.74571	86	
END IONS

###FS:    #m/z: 322.93062 #charge 1+
###MS: 93
###MSMS: 94
BEGIN IONS
TITLE=Cmpd 70, +MS2(322.9306), 28.0-35.0eV, 2.0min #94
RTINSECONDS=121.643
SCANS=93-94
PEPMASS=322.93062	2743922
CHARGE=1+
169.61981	72	
192.89046	180	
196.49733	90	
196.88216	202	
196.89450	84	
200.87297	80	
201.04365	108	
205.94843	350	1+
209.94061	76	
210.91328	74	
212.05064	74	
212.89257	84	
214.09927	96	
214.89416	88	
215.93655	76	
216.37758	126	
219.99857	90	
220.96127	112	
222.03402	92	
222.89465	98	
222.95680	98	
223.96164	402	1+
224.98015	72	
225.82457	72	
227.38473	88	
227.95171	76	
230.89045	118	
231.12068	106	
231.79411	90	
231.85324	166	
231.88762	94	
233.95658	76	
234.96813	76	
235.15825	72	
235.81858	172	1+
235.86300	104	
235.91944	80	
236.01190	100	
236.95619	94	
238.02711	132	
238.09720	90	
238.93565	74	
239.07982	84	
239.79305	120	
240.78954	84	
240.82357	584	1+
240.94119	730	
241.94280	754	
242.94110	2790	1+
243.81808	680	1+
244.16632	72	
244.57123	88	
244.82002	460	1+
244.94111	930	1+
245.86939	74	
245.88857	80	
246.85628	114	
246.97396	130	
248.53175	80	
248.85238	250	1+
248.93632	86	
249.96617	108	
250.33893	82	
250.66757	108	
251.37746	102	
251.90940	82	
252.96658	90	
253.82905	76	
254.15568	78	
254.45502	74	
254.92664	78	
256.03620	86	
256.89737	98	
257.04135	74	
257.63620	74	
258.83309	338	
260.80339	80	
260.83209	334	
260.85471	82	
261.83108	308	
261.85139	122	
262.35419	130	
262.79801	76	
262.83201	848	1+
263.97768	160	
264.05157	74	
265.06210	128	
265.15415	84	
265.57607	72	
266.86061	94	
266.98685	86	
267.78860	144	
267.92064	78	
270.02513	76	
272.14684	86	
272.35055	88	
273.79443	232	
273.81936	72	
273.85283	80	
274.04928	120	
274.79343	120	
274.94032	86	
275.47594	80	
275.80925	350	1+
275.97332	72	
279.03139	74	
279.09233	680	1+
280.13396	72	
280.79517	118	
280.82090	80	
281.81837	80	
281.84453	128	
282.82435	74	
282.86690	268	1+
282.97353	78	
283.06765	172	
283.35146	72	
284.29344	500	1+
285.78515	76	
285.85996	152	
286.91738	76	
287.09221	84	
287.79011	88	
291.80501	160	
292.16824	78	
292.42628	84	
292.94102	92	
293.87287	114	
294.17018	78	
294.37219	84	
294.92424	86	
295.85489	72	
296.01534	106	
296.80712	192	1+
297.83026	94	
297.92433	106	
299.78536	170	1+
299.83637	72	
301.52960	112	
302.88494	78	
303.65489	88	
304.17727	74	
305.00423	94	
305.36927	90	
305.59663	102	
305.74909	74	
305.80415	76	
306.84493	76	
306.87789	228	1+
308.75524	80	
308.79975	106	
309.82377	192	1+
309.88720	78	
310.92576	72	
311.86178	100	
311.89450	74	
312.80742	130	
314.15808	84	
321.81424	98	
322.11386	118	
322.90419	82	
323.39207	72	
324.89301	128	
325.73509	76	
325.90650	124	
326.81264	84	
326.85951	74	
328.26153	86	
END IONS

###FS:    #m/z: 340.94131 #charge 1+
###MS: 93
###MSMS: 95
BEGIN IONS
TITLE=Cmpd 71, +MS2(340.9413), 28.0-35.0eV, 2.1min #95
RTINSECONDS=122.416
SCANS=93,95
PEPMASS=340.94131	897942
CHARGE=1+
186.06256	98	
187.98363	82	
192.93058	88	
198.97514	92	
205.42286	80	
208.95964	92	
210.61922	100	
211.11824	86	
212.87830	820	1+
213.94035	118	
215.88610	206	
215.93645	110	
217.93623	84	
218.07223	86	
221.88962	78	
221.99182	88	
226.94360	124	
227.95534	152	
228.88679	108	
228.95041	160	
230.47433	88	
230.89070	370	
231.89055	412	
231.94928	166	
232.88623	82	
232.92450	76	
233.89421	82	
234.90105	118	
235.04243	82	
235.89427	100	
237.43834	90	
239.98956	94	
240.23157	76	
240.83355	130	
243.82886	140	
244.04167	84	
245.85982	76	
246.97626	236	1+
248.11362	80	
248.91466	92	
249.90354	104	
250.83973	180	1+
251.95819	220	
253.10943	78	
253.91691	144	
254.84499	102	
254.96820	292	1+
256.85716	140	
257.80950	86	
258.84622	218	
258.89548	116	
259.33807	88	
259.84688	122	
259.95594	128	
260.15806	162	
260.33447	94	
260.84375	98	
260.86293	94	
260.94808	76	
261.02528	92	
261.84262	412	1+
262.40626	108	
262.80004	154	
262.82794	84	
263.83217	90	
264.95261	102	
266.81624	80	
266.84047	90	
267.06318	80	
267.52079	78	
268.17591	100	
268.81581	164	
268.84085	250	1+
268.97080	96	
269.53692	94	
270.82861	88	
270.85086	84	
271.36245	84	
272.99806	84	
273.92299	80	
274.89415	160	
275.35567	98	
276.46934	76	
276.85670	686	1+
277.81162	210	1+
277.96578	232	1+
278.84609	494	1+
279.00391	118	
279.79322	76	
280.85276	148	
281.80111	76	
281.87259	112	
282.86432	148	
284.09182	78	
284.37354	94	
284.52029	82	
284.93079	86	
285.13994	76	
285.86423	78	
285.89942	76	
286.40420	98	
288.83863	128	
289.78663	82	
289.87782	272	1+
291.80329	78	
292.93294	80	
293.40580	86	
293.85323	118	
294.08675	130	
295.00687	182	1+
295.82353	76	
296.86278	126	
296.92907	82	
299.00941	138	
299.05907	86	
299.78280	90	
299.87172	162	
300.06647	92	
302.92364	78	
302.98358	82	
303.94369	90	
305.87870	78	
306.88518	258	
307.09227	108	
307.37418	80	
307.56821	88	
307.88048	88	
309.59375	100	
310.87450	144	
311.85438	110	
311.88273	188	
312.06376	94	
312.38027	78	
313.75802	82	
315.85352	80	
316.43016	78	
319.15083	88	
319.17496	102	
319.39015	76	
320.00935	84	
320.61584	120	
320.93022	92	
324.12135	84	
324.14540	78	
324.85313	98	
325.89130	82	
326.95051	88	
327.17462	94	
328.29054	82	
331.21164	80	
331.81353	198	1+
331.87552	110	
332.06777	82	
332.96122	82	
334.66409	86	
336.72269	76	
338.70816	76	
340.91765	90	
342.42700	76	
343.24545	76	
343.90797	98	
345.07670	78	
346.19304	82	
END IONS

###FS:    #m/z: 507.84670 #charge 1+
###MS: 93
###MSMS: 96
BEGIN IONS
TITLE=Cmpd 72, +MS2(507.8467), 28.2-35.2eV, 2.1min #96
RTINSECONDS=123.188
SCANS=93,96
PEPMASS=507.84670	276768
CHARGE=1+
196.01476	444	
199.88538	146	
206.03685	120	
213.15832	198	
222.97782	122	
235.14222	516	1+
244.12721	194	
249.15723	136	
250.16685	144	1+
250.96807	198	
251.06950	376	1+
251.10639	122	
259.88789	140	
260.87666	156	
262.13881	290	
263.13413	244	
266.16828	130	
268.78056	128	
269.96546	152	
270.85746	186	
272.85347	184	
273.85389	122	
277.15241	542	1+
279.12994	138	
281.37665	250	1+
282.79042	138	
283.76937	282	1+
283.95610	148	
285.19948	136	
285.95842	122	
286.14051	378	
286.79251	122	
287.85474	426	1+
290.12881	124	
290.86539	1150	1+
290.88509	176	
291.77748	246	1+
292.94935	122	
293.87378	1632	1+
298.79763	156	1+
298.86313	144	
301.83248	144	
302.85467	216	
303.86863	194	
304.80791	146	
305.86248	276	
306.05721	148	
306.12303	342	1+
306.87859	204	
307.89008	562	
308.14028	378	1+
308.87198	998	1+
309.11002	128	
309.87200	644	1+
309.89113	484	
310.15332	196	
311.84848	124	
311.88427	2728	1+
311.91834	162	
312.22611	122	
312.92958	356	1+
313.88426	580	1+
314.86383	414	
315.16563	148	
315.88359	158	
317.87304	144	
317.90179	196	
318.01345	130	
319.87960	124	
322.85133	134	
324.86039	528	1+
325.90130	170	
326.24596	486	1+
326.88432	760	
327.39153	156	
327.88229	362	
327.89712	576	1+
328.86402	176	
329.88902	160	
330.76631	276	1+
330.87891	266	
332.39628	132	
332.75633	138	
332.87506	610	1+
333.17497	1016	1+
335.88402	186	
335.90145	160	
336.94714	134	
337.80251	170	1+
337.87932	188	
339.38426	196	
340.40623	186	
341.40063	132	
343.87269	130	
344.86483	206	1+
345.86611	142	1+
346.78654	132	
347.82284	130	
348.78770	360	1+
349.75828	122	
349.88669	456	1+
350.88858	388	1+
351.77422	132	
351.91675	126	
352.08183	150	
352.88522	166	
352.91396	178	
353.72749	156	
353.85335	198	
353.91297	256	1+
356.84029	250	1+
362.89247	166	
363.92019	210	1+
364.84301	140	
366.74132	168	
366.84291	258	
367.70878	772	1+
367.77066	288	1+
367.84093	164	
368.77418	222	1+
368.92271	156	
369.71124	190	
369.83858	164	
370.71847	504	1+
370.79892	128	
371.19133	172	
371.84193	306	1+
371.90370	158	
372.80584	160	
373.79054	144	
374.83211	146	
374.86144	232	1+
375.78229	130	
375.81528	198	
376.22048	280	1+
376.38310	236	1+
379.72345	162	
380.71904	586	1+
380.85749	182	
381.78536	272	1+
381.84299	138	
382.19423	134	
382.78887	210	1+
382.86051	198	
383.77248	234	
383.89664	134	
384.84920	1542	1+
385.73354	178	1+
385.84940	1008	1+
386.80847	200	1+
387.39244	154	
387.72084	168	
387.77574	142	
388.17978	148	
388.89805	150	
389.19246	120	
389.71610	706	1+
389.72729	206	1+
390.05200	164	1+
390.78328	162	
390.84453	436	1+
392.86397	260	1+
394.74320	296	1+
394.78934	158	
395.86818	184	
397.73030	584	1+
397.86203	150	
398.73457	526	1+
399.22679	124	
399.71942	256	
399.85317	476	1+
402.86463	972	1+
405.76029	162	
405.79013	122	
406.80390	136	
407.74651	204	
407.86578	2864	1+
408.74256	218	
409.72940	808	1+
409.90709	230	1+
410.84350	172	
410.87762	204	
412.73159	202	
412.84120	168	
413.12432	98	1+
413.72868	162	
413.75395	132	
413.87521	164	
417.75326	192	1+
417.87059	172	1+
421.74507	140	
421.88329	376	1+
422.72973	134	
422.88543	246	1+
423.82545	144	
424.06441	232	1+
425.75227	556	
425.83765	138	
425.88844	386	1+
426.75380	270	
426.86178	622	1+
426.93554	130	
427.73651	1670	1+
428.85108	612	1+
428.87058	524	1+
428.99852	124	
429.82533	232	
430.70313	126	
430.73986	350	
431.74082	180	
431.86508	400	1+
432.24428	612	1+
433.88259	294	1+
434.24837	180	
435.71507	186	
436.72527	220	1+
439.89386	442	1+
443.69606	106	1+
444.87684	1138	1+
445.74284	700	1+
447.64261	152	1+
447.71640	268	
447.79592	142	
448.75559	148	
449.87627	380	1+
450.74870	560	1+
457.90140	350	1+
460.22153	192	
461.32036	130	
462.88419	730	1+
467.88825	624	1+
471.76132	138	
472.11955	162	1+
472.89723	124	
475.28971	142	
485.90087	192	
487.90429	134	
508.86574	252	1+
END IONS

###FS:    #m/z: 322.93045 #charge 1+
###MS: 97
###MSMS: 98
BEGIN IONS
TITLE=Cmpd 73, +MS2(322.9304), 28.0-35.0eV, 2.1min #98
RTINSECONDS=126.863
SCANS=97-98
PEPMASS=322.93045	2489248
CHARGE=1+
183.02835	104	
191.88413	72	
191.94192	74	
191.95894	80	
192.88907	160	
193.02882	78	
193.89144	80	
195.89113	148	
199.89244	78	
201.04202	146	
203.04338	74	
203.95607	76	
205.95066	104	
208.12811	76	
209.91780	76	
210.42477	106	
211.90592	84	
213.04230	78	
215.55896	112	
221.94496	130	
222.81572	238	1+
222.96111	124	
223.95508	148	1+
226.84457	112	
226.95335	76	
228.06876	88	
229.84114	116	
229.89850	76	
231.15324	82	
232.08792	72	
232.12724	88	
232.48998	78	
233.37848	86	
234.88944	94	
235.98919	72	
236.11950	76	
236.82378	80	
236.98261	80	
237.10744	80	
239.08326	206	
239.79609	80	
239.83590	76	
239.95208	86	
240.78961	98	
240.82496	130	
240.90213	82	
240.94095	960	
241.94224	844	
242.07817	104	
242.78864	78	
242.82049	236	
242.94232	2612	1+
243.81899	448	1+
244.87123	76	
244.93974	538	1+
245.90579	74	
246.97498	302	
247.38343	72	
247.89350	78	
248.14666	86	
248.85251	74	
249.00105	98	
249.02339	110	
249.85550	80	
250.46745	102	
250.95349	118	
251.92844	102	
251.96775	72	
252.14894	72	
253.83331	168	
254.41984	74	
254.90612	82	
254.93534	94	
255.09600	84	
255.11469	136	
256.32904	78	
257.80270	158	
258.79056	74	
258.83403	114	
259.02563	94	
260.03753	120	
260.33817	90	
260.52986	92	
260.83398	182	
261.83038	1018	1+
261.92651	76	
263.93414	72	
264.83029	76	
265.53807	86	
266.25309	76	
266.84107	246	1+
266.87295	84	
268.90805	86	
268.95806	166	
269.14385	76	
269.39804	80	
271.36127	82	
271.84206	78	
273.79097	80	
274.15174	154	
274.80613	360	1+
274.97308	78	
276.85233	260	1+
278.01933	76	
278.93922	72	
279.09139	1212	1+
281.79918	80	
282.27527	94	
283.07235	110	
283.52729	80	
283.78644	210	1+
284.14344	88	
284.28854	108	
284.41055	80	
284.87460	76	
285.84656	142	
285.87025	158	
287.78335	310	1+
287.83984	78	
289.88919	96	
290.01692	94	
290.93541	74	
291.12051	104	
291.43824	82	
291.80253	148	
292.06121	80	
292.16205	84	
292.44127	80	
292.81920	90	
294.18024	76	
295.86326	78	
296.12762	84	
296.88223	102	
296.92666	86	
299.46907	80	
299.78679	94	
299.83266	76	
301.80501	80	
302.91717	72	
303.88395	74	
304.91017	82	
305.86687	92	
306.79554	302	1+
306.92439	80	
307.15684	86	
307.79961	256	1+
307.89135	220	1+
308.44527	120	
309.80094	84	
310.80031	78	
310.88075	140	
312.79736	72	
312.83858	92	
312.89953	76	
313.80562	76	
313.89916	92	
313.96472	78	
314.82701	80	
315.39542	112	
316.90420	100	
318.86591	78	
319.82482	82	
320.15684	194	1+
320.73225	90	
321.81392	132	
324.07006	74	
324.88885	382	1+
327.71198	218	1+
END IONS

###FS:    #m/z: 340.94114 #charge 1+
###MS: 97
###MSMS: 99
BEGIN IONS
TITLE=Cmpd 74, +MS2(340.9411), 28.0-35.0eV, 2.2min #99
RTINSECONDS=127.636
SCANS=97,99
PEPMASS=340.94114	838946
CHARGE=1+
113.33208	78	
189.86443	214	
190.94648	88	
192.90766	94	
193.86729	78	
195.07811	80	
200.88141	78	
205.95840	84	
210.93920	122	
212.87503	420	1+
213.94073	816	1+
214.89267	82	
215.88624	396	
215.94213	120	
217.87987	132	
218.88382	122	
218.91612	98	
219.38328	104	
221.94603	132	
223.96057	178	
224.11367	78	
225.87255	92	
226.14425	94	
226.94701	158	
227.99226	82	
228.84445	94	
228.93802	142	
229.15465	100	
230.88883	974	1+
231.06307	76	
231.40734	82	
231.89109	742	1+
231.95002	414	1+
233.95560	106	
234.17841	92	
234.88903	80	
235.82401	102	
237.90344	122	
238.88226	88	
238.95251	84	
240.83483	218	
241.84856	156	
241.95274	82	
242.84610	122	
242.88907	138	
242.98380	84	
243.83261	82	
244.95676	110	
245.44172	156	
245.79637	122	
246.16396	102	
246.97737	314	
247.89632	378	1+
248.12994	174	1+
248.89804	316	1+
249.95625	130	
250.48877	80	
250.84115	184	1+
250.89647	106	
250.97278	86	
251.07502	82	
251.11483	94	
251.78459	86	
253.03513	78	
253.90584	136	
254.80983	78	
254.96741	316	
255.78327	92	
255.90894	400	1+
256.71858	88	
256.85342	152	
256.86689	136	
256.96462	100	
258.84921	134	
259.84101	182	
259.96049	80	
260.83242	196	
261.34101	84	
261.38247	90	
261.51565	86	
261.79985	88	
261.84365	162	
261.91893	120	
261.98046	78	
263.87609	78	
264.07573	90	
264.91130	122	
266.44739	80	
267.53352	80	
267.83020	100	
267.97078	86	
268.83992	226	
269.79911	82	
270.83604	124	
271.14210	94	
271.82998	84	
271.91722	102	
272.33006	88	
272.84929	98	
272.91751	148	
272.93531	298	
273.94863	154	1+
274.78983	82	
274.85865	166	
275.17045	76	
275.81037	180	
275.83698	80	
276.79320	142	
276.81654	78	
276.85259	162	
276.86418	142	
277.86119	94	
279.90717	124	
280.88683	80	
281.85872	214	1+
283.95935	94	
284.40778	78	
284.86867	90	
286.16116	78	
289.17244	82	
289.79124	140	
289.88175	174	
290.14025	76	
290.86829	80	
293.45439	94	
294.17929	122	
294.66824	140	
294.86242	160	
296.38731	92	
296.85389	226	1+
296.90050	78	
297.15326	98	
298.83177	106	
299.86359	204	1+
300.07068	102	
300.64324	96	
300.92635	76	
301.82608	84	
302.43205	92	
307.81876	104	
308.66429	132	
308.88006	138	
309.87344	372	1+
310.16199	82	
311.38281	104	
314.55883	82	
315.21224	86	
315.53939	94	
315.87463	148	
315.90161	82	
320.93690	82	
321.17871	88	
321.81730	80	
322.92302	104	
323.17233	218	1+
324.89286	148	
324.91084	92	
325.95651	90	
326.89951	144	
328.89188	172	
329.95466	88	
330.81678	102	
331.76854	80	
334.78250	116	
335.88694	78	
340.62967	86	
END IONS

###FS:    #m/z: 336.94639 #charge 1+
###MS: 97
###MSMS: 100
BEGIN IONS
TITLE=Cmpd 75, +MS2(336.9464), 28.0-35.0eV, 2.2min #100
RTINSECONDS=128.408
SCANS=97,100
PEPMASS=336.94639	120248
CHARGE=1+
70.32581	92	
162.33511	76	
179.88720	80	
193.98548	74	
206.94646	84	
208.90632	74	
209.88302	390	1+
210.92029	78	
211.88103	76	
211.94556	1114	1+
212.87847	2176	1+
213.93878	418	
214.89820	82	
214.95607	78	
219.83494	74	
221.90923	82	
222.57013	106	
223.79400	80	
223.96105	168	
225.07796	82	
225.51476	100	
226.15495	86	
226.37841	100	
226.82583	74	
226.99780	76	
227.89557	324	1+
228.89822	274	1+
229.95404	1754	1+
230.82126	74	
230.88945	2890	1+
231.95209	464	1+
232.14568	76	
232.94108	92	
233.82513	336	1+
233.89965	106	
233.94874	120	
235.07838	110	
235.82520	106	
237.01764	110	
238.95517	162	1+
240.06601	86	
240.83563	334	1+
240.85253	138	
241.95532	94	
243.48209	74	
243.50475	170	
244.91717	78	
246.90899	144	
246.97827	250	
247.40226	80	
247.96278	178	
248.90058	774	1+
249.51413	92	
249.96043	76	
250.82206	158	
250.95064	390	1+
251.09266	74	
251.83749	162	1+
251.96558	86	
252.95251	214	
252.97099	784	
253.08916	82	
253.83459	82	
253.90467	312	1+
254.40404	104	
254.73733	76	
254.85309	76	
254.92355	188	
254.96637	194	
255.07507	90	
256.96639	78	
258.84650	260	
258.89703	76	
259.85153	134	
259.95529	82	
260.89260	74	
261.79365	100	
261.92486	112	
262.84188	92	
262.87967	88	
263.83292	158	
265.15008	74	
266.10460	94	
266.93050	76	
267.84181	238	
267.97514	76	
268.17401	100	
268.40139	108	
268.83967	328	
269.79656	80	
269.84282	184	
269.90389	74	
270.85368	230	1+
271.36232	96	
271.45548	88	
271.91727	264	1+
272.31011	74	
272.84631	290	1+
272.98083	78	
273.79618	172	1+
274.86919	106	
275.78919	94	
276.42463	82	
276.85480	366	
276.87801	90	
277.02078	116	
277.13935	82	
277.79430	76	
277.83592	170	
278.58041	102	
278.81003	78	
278.83301	722	1+
279.83479	464	1+
279.86490	242	1+
279.90085	142	
281.91037	82	
282.11487	78	
283.77310	78	
283.99674	76	
284.92249	78	
285.85252	220	
286.85012	1138	1+
287.66281	84	
288.11045	78	
289.87926	218	1+
290.14432	82	
290.87992	262	1+
291.04335	108	
292.80900	96	
293.10768	334	1+
293.80360	76	
293.91484	90	
294.37199	98	
295.18175	80	
295.85879	180	
295.91623	92	
295.98823	96	
296.86739	82	
296.89712	78	
296.93091	78	
297.92432	76	
298.03617	128	
298.09011	86	
298.88341	88	
299.09532	74	
300.87357	78	
302.33612	76	
302.38936	80	
303.68697	100	
304.86069	84	
306.58691	110	
306.95042	82	
307.89283	192	
308.86600	106	
310.84127	78	
310.87354	198	
311.88800	100	
313.66665	78	
314.88427	106	
317.84706	74	
319.99831	190	1+
321.89235	74	
324.83977	80	
325.89330	84	
326.02935	80	
326.95073	72	
327.28326	90	
328.17051	74	
332.03866	80	
333.17193	76	
334.69301	78	
336.12792	78	
336.22038	80	
337.04961	94	
337.45319	74	
338.93451	92	
341.01051	80	
END IONS

###FS:    #m/z: 322.93051 #charge 1+
###MS: 101
###MSMS: 102
BEGIN IONS
TITLE=Cmpd 76, +MS2(322.9305), 28.0-35.0eV, 2.2min #102
RTINSECONDS=132.08
SCANS=101-102
PEPMASS=322.93051	2038022
CHARGE=1+
183.53841	94	
186.01705	100	
194.89299	96	
195.01814	98	
199.46030	98	
201.04838	112	
205.94972	92	
207.12246	146	
207.93490	78	
209.37759	72	
209.91743	76	
209.94792	150	
210.00126	106	
210.98084	82	
212.87872	120	
212.89558	122	
214.02594	88	
215.03282	76	
215.87807	76	
221.94701	130	
222.95644	690	1+
223.88561	72	
226.14953	74	
226.82196	92	
227.10696	84	
227.95646	128	
228.11863	84	
228.90753	126	
229.83985	110	
229.93404	92	
230.63079	84	
230.83653	180	
231.88584	86	
234.10485	78	
234.89094	76	
235.03563	72	
235.11468	74	
235.82341	90	
236.89133	242	1+
238.93856	100	
239.07013	78	
239.79604	156	
239.90359	158	
240.13484	80	
240.82379	298	1+
240.94012	872	
240.96169	82	
241.94173	724	
242.81884	712	1+
242.89185	90	
242.94055	2650	1+
245.94445	172	1+
246.39150	84	
246.85261	170	
246.86720	72	
246.97298	220	1+
247.46805	94	
247.51053	84	
247.85560	174	
248.14062	80	
248.85251	92	
250.92228	84	
250.94551	158	
250.96495	76	
251.06989	86	
251.44170	102	
251.94950	120	
252.82425	96	
253.88776	74	
254.86498	78	
255.10397	80	
255.40030	110	
255.45910	94	
255.78591	92	
256.05830	120	
256.79211	232	1+
257.03152	84	
258.83204	326	1+
260.82935	1144	1+
260.93767	86	
262.97127	76	
264.83018	136	
264.98006	84	
265.12636	72	
265.85474	72	
267.94867	72	
268.95681	180	
269.17223	92	
269.80317	78	
269.94847	102	
270.03309	78	
270.84500	448	1+
272.79061	196	1+
273.13727	90	
274.15286	152	
274.42949	88	
275.84488	92	
276.84200	88	
277.86361	88	
278.80377	74	
279.09143	460	1+
279.14250	76	
281.10030	114	
281.92714	114	
283.09508	160	
284.29341	174	
284.86044	210	1+
285.15478	86	
285.29975	150	
287.93553	72	
289.79404	92	
289.85135	76	
289.88160	110	
289.97275	76	
290.78313	94	
290.81600	90	
290.84522	88	
291.18673	90	
291.80512	128	
291.91052	72	
291.99831	88	
292.16902	164	
292.37210	92	
292.86589	128	
293.43132	92	
294.84615	82	
295.85806	276	1+
295.91181	76	
299.78578	152	
300.02405	92	
300.52393	94	
300.87121	88	
304.38913	92	
305.80607	132	
306.88580	80	
306.99797	72	
307.75968	86	
307.79963	142	
307.89321	234	
308.14988	84	
308.66499	78	
309.48307	80	
310.81099	84	
310.87384	212	
311.88835	86	
312.07003	90	
312.88206	122	
314.86468	154	
315.45007	74	
317.14246	98	
319.83362	86	
320.15638	78	
320.18255	78	
321.16570	76	
322.18751	78	
323.18447	74	
323.88588	118	
323.94632	78	
324.38639	78	
324.89476	230	
325.32699	154	
325.78309	78	
325.89654	128	
326.88695	112	
327.77456	78	
END IONS

###FS:    #m/z: 340.94117 #charge 1+
###MS: 101
###MSMS: 103
BEGIN IONS
TITLE=Cmpd 77, +MS2(340.9412), 28.0-35.0eV, 2.2min #103
RTINSECONDS=132.852
SCANS=101,103
PEPMASS=340.94117	684138
CHARGE=1+
160.94884	124	
192.92999	170	
193.07818	88	
195.07804	84	
197.88614	78	
200.87083	94	
200.89172	84	
205.91621	78	
205.92999	84	
205.94968	94	
208.93904	112	
210.93491	78	
211.94271	130	
212.88055	114	
212.93651	82	
213.87995	198	
213.94020	694	1+
214.88388	396	1+
215.88738	260	1+
217.88475	146	
220.88124	80	
223.95856	328	1+
226.87224	138	
226.93311	86	
226.94597	78	
228.84052	86	
230.01986	86	
230.88811	900	1+
231.95183	390	1+
233.89605	166	
234.08668	124	
234.94185	78	
235.89600	194	
236.43857	90	
236.88616	146	
238.11647	92	
239.78850	94	
241.46075	84	
241.84071	102	
241.97109	138	
242.84956	80	
242.89765	82	
245.43833	106	
246.01769	78	
246.16034	90	
246.39125	78	
246.94854	132	
247.03744	90	
248.89865	352	1+
249.04890	86	
249.85152	84	
249.96973	144	
250.95780	462	1+
250.97357	142	
251.64439	108	
251.96094	322	1+
252.05575	78	
253.08374	94	
254.80396	106	
254.90625	230	1+
254.96656	416	1+
255.02771	80	
255.44519	88	
257.41149	86	
258.84323	344	
259.56739	90	
260.83304	78	
261.84139	108	
261.90213	82	
262.34217	84	
263.34381	92	
263.51102	96	
264.02673	140	
264.97813	86	
266.84244	90	
267.13511	122	
267.84539	224	
268.84148	226	
269.82649	126	
269.84292	194	
270.27545	86	
270.83282	86	
271.84745	118	
272.92197	238	1+
272.98131	110	
273.17370	82	
273.57964	80	
274.80766	136	
274.90081	204	
275.00334	84	
275.83624	104	
275.85896	112	
276.85478	340	
276.95153	98	
277.16998	92	
277.85948	172	
278.81283	84	
278.84622	224	
278.88194	94	
279.92030	80	
280.05247	82	
280.42197	100	
281.10900	158	
281.91565	128	
282.11184	90	
284.85183	84	
284.87907	86	
284.95961	88	
286.06767	82	
286.36860	92	
289.03912	78	
290.78242	86	
292.43904	94	
292.81728	130	
292.85639	146	
293.52786	90	
294.16265	88	
294.86606	202	
295.99218	94	
296.06608	78	
296.21991	128	
296.24146	92	
296.80726	90	
298.81511	108	
299.78997	136	1+
299.92185	78	
300.94773	104	
304.43207	102	
304.44911	78	
305.86168	108	
306.87886	106	
308.66303	78	
308.90019	82	
309.34953	100	
309.42705	94	
309.88637	118	
310.12078	78	
310.87640	112	
312.40835	84	
312.57128	78	
313.75820	78	
314.87046	82	
315.86919	92	
317.77252	82	
319.71896	84	
319.89712	92	
320.01353	92	
323.05797	106	
324.86423	78	
324.89639	124	
326.87463	78	
327.03482	84	
328.28804	80	
328.88918	88	
330.37856	88	
330.81702	174	
335.12921	82	
336.76307	78	
339.08145	88	
339.92285	116	
340.76365	80	
341.11028	88	
346.08109	78	
END IONS

###FS:    #m/z: 363.95708 #charge 1+
###MS: 101
###MSMS: 104
BEGIN IONS
TITLE=Cmpd 78, +MS2(363.9571), 28.0-35.0eV, 2.3min #104
RTINSECONDS=133.624
SCANS=101,104
PEPMASS=363.95708	287580
CHARGE=1+
69.49015	96	
189.86244	562	1+
191.85858	692	
193.86193	112	
196.88172	84	
198.08925	164	
202.00201	98	
207.87398	420	1+
207.94849	190	
209.87835	88	
209.94290	328	
210.88472	228	
212.87911	1966	1+
212.90804	84	
216.13075	82	
218.84399	100	
220.00602	88	
220.88450	96	
222.95292	526	
223.94857	980	1+
224.94935	680	1+
225.00303	86	
225.81716	190	1+
225.90026	88	
226.89598	130	
226.94721	4780	1+
226.97251	142	
228.09051	86	
228.89424	816	1+
228.94224	3878	1+
229.04590	102	
230.83264	96	
230.88911	3682	1+
231.51401	96	
232.01075	98	
232.88539	484	
233.90125	86	
234.88007	268	1+
235.14493	82	
235.84925	116	
237.12923	126	
238.42896	100	
238.84627	82	
238.94102	82	
239.07530	98	
239.91969	94	
240.82402	560	1+
240.94147	292	
240.96237	660	1+
241.93911	702	1+
242.13130	82	
242.81777	146	
242.90190	156	
242.94240	528	1+
242.96071	466	
243.96210	216	
244.81891	104	
244.95683	2392	1+
244.99964	84	
245.94264	92	
246.81142	118	
246.85688	94	
246.90287	210	
246.95284	2456	1+
247.80180	496	1+
247.90488	92	
248.86067	82	
248.89889	1038	1+
250.08657	88	
250.83649	102	
251.01739	92	
251.04688	86	
252.07831	140	
252.12242	200	1+
252.79796	144	
252.89438	92	
253.90431	434	
255.13151	108	
256.08968	92	
258.83654	148	
258.84780	124	
258.96679	82	
259.82831	740	1+
259.84441	98	
260.96911	380	1+
260.99563	84	
262.06489	112	
262.83200	248	
263.06667	144	
263.09332	90	
263.83167	186	
264.80040	86	
264.82188	116	
264.96608	238	1+
264.97995	106	
266.81327	606	1+
267.10194	130	
267.14129	82	
267.97147	302	
268.07570	246	1+
268.57403	90	
268.96743	128	
269.11961	96	
269.50481	94	
269.80413	358	1+
269.92430	80	
269.96998	744	1+
271.91520	296	1+
273.84106	162	1+
275.95326	150	
276.81253	214	
276.85103	130	
277.10728	94	
277.84473	90	
277.86365	142	
278.09913	180	1+
278.80059	212	1+
278.84789	524	1+
280.79048	514	1+
281.12153	88	
283.81938	454	1+
283.84869	212	
284.82156	302	1+
284.87657	94	
285.84561	710	1+
285.94077	84	
286.08000	88	
288.60080	100	
288.84499	84	
289.86751	98	
290.40592	86	
290.86631	90	
291.43866	88	
292.81720	88	
292.85651	82	
292.94024	86	
294.86314	120	
295.14347	92	
295.89558	172	
296.81464	102	
297.81845	106	
298.80428	1236	1+
299.81659	156	
300.26657	104	
300.78800	116	
300.80173	434	1+
300.94350	84	
301.86933	118	
302.85554	930	1+
303.80303	90	
303.85721	784	1+
305.85567	86	
306.01733	82	
306.94386	82	
307.89245	94	
308.48184	86	
310.87948	134	
310.89439	88	
311.12656	154	
316.81407	344	1+
318.81353	130	
318.93076	202	
321.81967	100	
321.87736	192	
322.05536	100	
322.81642	120	
322.92558	226	
323.31099	82	
323.82117	100	
326.87329	104	
327.17753	204	1+
327.87272	132	
328.75144	80	
331.92698	94	
332.03871	84	
336.94528	186	
337.94518	106	
340.93663	186	1+
342.90561	140	
344.40891	100	
346.90179	86	
347.07575	94	
349.12704	118	
351.35064	106	
351.85245	84	
360.86452	88	
363.95701	174	
364.97695	80	
365.07517	88	
365.82666	86	
366.18391	90	
368.19354	82	
368.84574	104	
END IONS

###FS:    #m/z: 363.95714 #charge 1+
###MS: 105
###MSMS: 106
BEGIN IONS
TITLE=Cmpd 79, +MS2(363.9571), 28.0-35.0eV, 2.3min #106
RTINSECONDS=137.288
SCANS=105-106
PEPMASS=363.95714	270988
CHARGE=1+
103.52006	100	
114.92601	86	
185.86744	116	
189.86233	1056	1+
191.86009	742	1+
192.85650	110	
194.88713	148	
196.88270	382	1+
200.94367	146	
205.95186	130	
206.97813	98	
207.87504	480	1+
207.94780	194	
209.08554	90	
209.86969	178	
209.94321	1204	1+
210.88434	690	1+
211.83979	84	
212.87926	4234	
212.90155	116	
213.88006	104	
214.89707	356	
215.88610	270	1+
220.96487	82	
221.94251	92	
222.52089	84	
222.95266	2230	1+
223.00366	94	
224.90279	122	
224.94833	3600	1+
225.03160	108	
225.89021	444	1+
226.89545	294	1+
226.91953	90	
226.94771	8306	1+
227.93049	112	
228.03632	80	
228.33255	108	
228.55258	92	
228.58055	98	
228.79311	96	
228.84767	148	
228.89534	966	1+
228.94305	10216	1+
228.97827	150	
230.82144	94	
230.84268	126	
230.89001	6136	1+
231.98242	114	
232.02180	94	
232.88717	850	1+
232.96971	150	
234.13687	82	
234.87859	250	
235.05845	88	
235.11570	134	
235.14120	116	
235.81946	92	
235.92535	90	
235.97442	82	
236.86914	104	
237.79793	92	
238.07631	84	
239.04742	84	
240.82291	266	
240.94075	280	
240.96291	1720	1+
241.95232	1574	1+
242.36809	84	
242.81765	788	1+
242.95839	1154	1+
243.82043	624	1+
243.94008	102	
244.12596	108	
244.95710	3302	1+
245.00991	144	1+
245.93893	138	
246.90094	306	1+
246.95287	4044	1+
247.07067	116	1+
248.89989	2198	1+
249.80898	82	
250.89446	556	1+
252.10836	82	
252.59448	84	
253.08659	206	1+
253.83468	86	
253.90356	352	
254.90577	152	
255.92231	102	
256.83071	92	
258.83642	158	
258.91891	84	
258.97100	460	1+
259.05538	84	
259.08079	152	
260.65238	80	
260.83245	144	
260.96882	858	1+
261.83061	860	1+
261.87895	86	
262.12215	120	
262.96927	178	
263.85209	94	
263.97932	290	
264.98350	172	
265.06804	86	
265.81113	540	1+
265.97272	160	
266.81379	450	1+
266.85830	144	
267.01120	102	
267.07509	86	
267.10365	96	
267.78602	122	
267.97648	202	
268.97685	128	
269.96892	802	1+
271.13263	98	
271.84423	176	
271.86953	250	1+
271.91456	298	1+
271.96743	102	
271.99598	102	
272.84713	150	
274.79325	204	1+
277.11719	98	
277.85600	150	
278.79604	188	
280.31075	102	
280.79299	612	1+
281.84918	164	
281.95777	82	
282.06090	84	
282.79041	204	1+
282.86299	128	
282.88167	114	
283.85197	98	
283.98787	210	
284.82812	98	
284.85313	132	
284.99783	106	
285.02387	80	
285.13797	84	
285.41171	82	
285.81861	80	
285.84669	818	1+
285.88123	84	
288.13141	102	
290.39954	90	
291.10621	196	1+
291.86224	160	1+
292.43181	186	
293.03980	116	
293.11900	180	1+
293.44158	106	
294.86657	222	1+
295.03805	88	
296.80889	480	1+
296.88467	92	
297.00266	86	
297.91792	98	
298.80163	898	1+
300.03851	94	
301.80350	370	1+
301.86267	536	1+
302.19318	100	
303.52655	98	
303.85840	678	1+
304.80490	92	
305.91201	106	
305.94230	90	
311.88485	130	
311.96827	84	
312.87470	100	
313.54054	86	
314.14072	142	
316.81293	316	1+
317.81666	234	1+
317.87146	94	
318.93672	288	1+
319.79816	92	
321.02691	88	
321.81814	454	1+
321.86756	224	
322.93065	214	
323.94630	82	
326.87300	528	1+
328.89097	82	
331.62052	94	
333.05864	94	
336.94349	690	1+
338.14128	84	
338.76143	108	
338.87322	84	
339.82660	364	1+
340.15073	108	
340.94369	184	1+
342.06123	80	
343.40954	80	
344.36113	80	
347.22724	116	
350.10660	100	
351.06271	84	
359.11707	92	
360.09145	124	
361.12756	252	1+
366.43264	84	
369.13623	86	
END IONS

###FS:    #m/z: 507.84612 #charge 1+
###MS: 105
###MSMS: 107
BEGIN IONS
TITLE=Cmpd 80, +MS2(507.8461), 28.2-35.2eV, 2.3min #107
RTINSECONDS=138.06
SCANS=105,107
PEPMASS=507.84612	160532
CHARGE=1+
196.01551	268	
213.15723	228	
217.90536	120	
224.97535	122	
235.14339	298	1+
241.85091	122	
244.13310	130	
249.15457	270	
250.91132	136	
250.96928	224	
262.13625	720	1+
264.04553	118	
266.16639	156	
271.89459	182	
272.85367	318	1+
274.86620	270	1+
275.80917	154	
275.86993	220	1+
277.15291	358	1+
278.83146	126	
280.02425	142	
284.19637	128	
285.91824	128	
286.14020	214	
287.85205	268	
287.93521	208	1+
289.87962	302	
289.96488	116	
290.86568	440	
291.86857	272	
291.88564	128	
293.84038	138	
293.87398	1256	1+
295.82352	156	
296.85957	308	1+
296.90761	124	
297.81311	142	
300.85456	162	
301.15149	120	
303.83637	216	1+
303.86583	150	
304.81165	134	
305.86161	578	1+
306.91696	126	
307.79399	200	1+
307.86894	764	1+
307.89044	530	
308.14540	254	
310.15498	264	
310.87083	140	
310.88861	118	
311.16418	182	
311.88273	2174	1+
312.16639	128	
312.22629	366	1+
314.86581	580	1+
316.87816	158	
318.85506	126	
321.07562	132	
321.37259	128	
324.80007	202	1+
324.85805	260	1+
326.24167	664	1+
326.88571	366	
327.80961	400	1+
327.87760	780	1+
328.00331	134	
328.87859	462	1+
330.16424	160	
330.88618	142	
331.81124	128	
331.89174	118	
332.87782	194	
333.17566	646	1+
333.87585	144	
334.38840	122	
334.87308	126	
335.84063	230	
336.94720	280	
337.04304	132	
337.88494	134	
344.81955	200	1+
346.88571	160	
347.76759	198	
347.78346	168	
347.85733	184	
348.77829	116	
348.89031	126	
348.91824	148	
349.16858	148	
350.76290	522	1+
350.82318	140	
350.88711	278	
351.71973	194	1+
351.88629	380	1+
352.91044	154	
353.85369	254	
354.03119	326	1+
354.77387	120	
355.41782	142	
355.89295	158	
356.89171	130	
358.78910	126	
363.77282	118	
364.15213	164	
365.83851	532	1+
366.74063	164	1+
366.79355	124	
366.84176	456	1+
367.70933	768	1+
368.89693	164	
369.14844	128	
369.83747	172	
369.90086	116	
370.84042	136	
371.70425	130	
371.73090	146	
372.78715	226	1+
372.81476	132	
373.71914	292	1+
373.89357	144	
374.81164	122	
374.85771	118	
375.80637	210	1+
376.22168	262	
376.80934	154	1+
377.22680	154	
379.91053	128	
380.72480	218	
381.72062	136	
383.06169	118	1+
383.26845	320	
383.77786	294	1+
383.79851	128	
384.85044	394	
384.89273	152	
385.78765	132	
385.85155	286	
386.77141	216	1+
386.85372	186	
387.84350	244	1+
388.87003	198	1+
389.19853	180	
389.71893	178	
390.71039	160	
390.73113	280	1+
390.76257	140	
390.84295	596	1+
391.06108	266	1+
392.82832	374	1+
393.08828	192	1+
394.86281	204	1+
395.73569	292	1+
397.86265	116	
398.72853	458	
398.84735	182	1+
399.72609	232	
400.73378	142	
401.75945	132	
402.22694	134	
402.86872	992	1+
403.87333	692	1+
405.79858	268	1+
405.87204	230	
406.77025	192	
407.74222	242	
407.86659	822	
408.85485	698	1+
409.72409	860	1+
409.81625	212	
410.73582	216	
410.83882	390	1+
410.88418	168	1+
412.73221	440	1+
413.39151	116	
413.87890	116	
414.89570	238	1+
415.74642	126	
417.69570	124	
420.87973	362	1+
421.88335	234	1+
423.77145	258	
423.88357	150	
424.30971	238	1+
424.77564	144	
424.83409	360	
425.75648	494	1+
425.87070	116	
426.86337	916	1+
427.73484	1438	1+
428.85032	232	
428.88260	130	
429.31937	116	1+
429.84534	170	
430.73784	458	1+
431.86577	328	
432.24364	952	1+
432.26641	248	1+
432.86579	148	
435.71107	122	
439.06804	184	1+
439.89114	306	1+
441.68110	234	1+
443.76153	164	
444.77469	152	
444.79322	132	
444.87389	972	1+
445.74510	572	1+
446.87245	284	
447.71939	214	
448.69645	248	1+
448.77444	150	
449.69245	196	1+
449.89741	186	
450.75826	178	
450.87922	124	
451.75509	324	1+
457.90686	170	
462.88275	432	
463.88431	288	
467.88678	138	
476.30690	128	
481.73129	124	
485.90286	272	
487.69026	240	1+
489.30557	172	
493.77727	226	1+
494.77933	180	1+
495.18947	86	1+
499.00147	126	
END IONS

###FS:    #m/z: 336.94622 #charge 1+
###MS: 105
###MSMS: 108
BEGIN IONS
TITLE=Cmpd 81, +MS2(336.9462), 28.0-35.0eV, 2.4min #108
RTINSECONDS=138.832
SCANS=105,108
PEPMASS=336.94622	121050
CHARGE=1+
119.91795	96	
167.27876	80	
182.86762	188	
192.89075	76	
197.88686	92	
199.51919	98	
205.95104	102	
207.93320	92	
210.88483	400	1+
211.94454	1144	1+
212.87876	2378	1+
212.99925	80	
213.93707	374	1+
214.87968	282	1+
221.03950	86	
222.41830	86	
222.60873	80	
223.45404	82	
224.83867	78	
226.38398	92	
226.97367	74	
227.12546	76	
227.89614	100	
227.96018	88	
228.89423	466	1+
229.95486	1012	1+
230.88987	3178	1+
231.94979	482	1+
232.84041	78	
233.82315	74	
233.83881	160	1+
233.89736	186	
233.94719	126	
234.89978	88	
234.93973	88	
235.11670	84	
235.48406	80	
235.82357	92	
235.97817	86	
239.07031	74	
240.83890	500	1+
241.08330	82	
241.84401	302	1+
246.40298	88	
246.55901	90	
246.90998	164	
246.97780	224	
247.51198	76	
247.96689	314	1+
248.06723	74	
248.90171	906	1+
249.49849	86	
249.82989	466	1+
249.95479	478	1+
250.06114	92	
250.65960	84	
250.83375	324	1+
250.95582	346	1+
251.85565	98	
252.96892	504	
253.08178	134	
253.84752	204	
253.86286	82	
253.90377	454	1+
253.94006	78	
254.96960	170	
255.07648	92	
256.05587	80	
256.85284	96	
257.92649	90	
258.84896	124	
259.85328	104	
260.16223	118	
260.82859	402	1+
260.88493	76	
264.41101	86	
264.53878	90	
264.85432	78	
265.08989	234	1+
265.42219	100	
265.44798	100	
265.71034	74	
266.40253	80	
266.84477	178	1+
266.86448	80	
268.02522	92	
268.84183	750	1+
268.96107	76	
269.56328	82	
269.79314	78	
270.84505	74	
270.92956	94	
270.98393	80	
271.91934	188	
271.96130	88	
272.91704	160	
273.12054	78	
273.87342	148	
273.90092	90	
273.94773	106	
274.86328	110	
276.02854	76	
276.85974	508	1+
277.08732	250	1+
277.13550	98	
277.84411	90	
278.83734	212	
279.83434	224	
280.06440	76	
280.90553	96	
280.96926	80	
281.87474	104	
282.15383	88	
282.86363	84	
284.86271	196	1+
285.84898	130	
285.97047	84	
286.02622	102	
286.06341	86	
286.84753	1142	1+
287.87516	192	1+
287.94629	92	
290.09415	82	
290.35552	86	
290.78491	88	
290.86221	100	
291.85154	80	
292.13702	76	
292.39720	78	
292.85489	84	
293.41839	76	
295.85024	174	1+
296.00842	96	
296.12111	76	
296.24995	74	
296.29014	86	
296.94598	76	
297.93911	102	
298.30587	118	
298.84249	84	
298.96786	74	
299.86942	266	1+
300.84978	84	
300.88634	76	
302.41092	100	
304.76207	100	
305.88419	100	
306.88799	74	
307.44326	84	
307.89335	142	
309.02213	96	
309.35377	90	
309.87146	178	1+
312.57572	92	
314.06882	84	
314.77654	80	
316.10105	74	
317.75689	86	
318.44705	74	
319.99159	86	
320.54755	76	
322.86668	78	
322.88201	100	
324.90145	276	1+
325.51320	110	
325.84771	78	
325.88324	474	1+
326.73480	88	
326.87721	74	
327.64999	92	
331.83072	104	
331.87668	170	1+
333.86034	94	
334.17679	82	
335.07550	80	
336.01986	112	
336.14374	78	
336.88698	74	
337.39989	74	
339.38200	86	
339.85080	90	
340.29216	88	
341.93261	114	
342.46349	78	
END IONS

###FS:    #m/z: 363.95727 #charge 1+
###MS: 109
###MSMS: 110
BEGIN IONS
TITLE=Cmpd 82, +MS2(363.9573), 28.0-35.0eV, 2.4min #110
RTINSECONDS=142.493
SCANS=109-110
PEPMASS=363.95727	286774
CHARGE=1+
134.02860	84	
149.63951	84	
182.86872	232	
185.99225	82	
189.86147	750	1+
191.85864	618	
194.88664	148	
196.04816	90	
196.88326	574	1+
203.93858	84	
205.94876	216	
207.87320	452	
207.90487	88	
207.94934	276	
208.88171	366	
209.08886	84	
209.87072	108	
209.94249	1550	1+
210.88264	828	1+
211.92990	90	
212.87889	3902	1+
222.04854	82	
222.49348	84	
222.56674	94	
222.95239	1206	
223.95176	598	
223.98374	192	1+
224.45754	88	
224.90459	176	1+
224.94744	3684	1+
225.02825	84	
225.88737	436	1+
226.89113	316	1+
226.94697	7858	1+
227.22161	100	1+
227.93002	90	
228.87745	92	
228.89389	1248	1+
228.94262	9870	1+
230.89009	5474	1+
231.78864	88	
232.88530	958	1+
234.13157	170	
234.43390	82	
234.88056	392	1+
237.90769	94	
238.79730	92	
238.90518	84	
239.96401	90	
240.82781	130	
240.94178	190	
240.96329	1560	1+
241.41890	84	
241.47611	94	
241.82265	144	
241.94064	160	
242.82173	424	1+
242.94312	602	
242.95775	1586	1+
243.85372	224	1+
244.11053	86	
244.82023	262	
244.95770	3858	1+
244.98246	80	
245.83250	112	
246.81749	80	
246.83663	88	
246.90953	150	
246.95319	4556	1+
247.80677	100	
247.90436	166	
248.80543	118	
248.83583	82	
248.89978	1682	1+
249.14200	136	
249.55298	96	
250.06059	108	
250.81021	166	
250.89701	584	1+
250.96918	258	1+
252.88990	160	
252.95445	100	
253.00585	108	
253.90292	596	1+
253.98115	88	
254.09676	104	
254.82008	86	
255.95367	92	
256.85360	126	
257.08254	82	
258.83971	430	1+
258.93067	98	
258.97413	298	1+
259.41918	94	
260.83149	260	
260.87271	142	
260.96920	800	1+
260.99189	88	
261.00574	86	
261.83234	108	
262.82965	172	
263.79418	80	
263.83115	250	1+
263.97913	266	1+
264.08049	126	
264.85415	100	
265.08860	108	
265.90012	88	
265.97698	158	
266.81335	846	1+
266.96471	94	
267.84306	118	
267.92652	106	
267.97512	550	1+
268.07821	240	1+
269.08057	200	1+
269.96890	488	1+
270.40055	88	
270.83316	82	
271.06603	108	
271.16019	88	
271.78866	118	
271.80682	86	
271.84188	124	
271.91456	188	
272.83921	108	
275.49627	82	
276.37773	98	
276.80848	152	
277.07422	94	
277.37693	82	
278.79824	202	
278.84836	210	1+
279.10442	292	1+
279.35775	100	
279.79412	124	
279.95963	210	
280.79185	816	1+
281.85255	140	
281.88996	100	
282.11819	122	
282.84018	216	1+
283.12155	144	
283.98496	262	1+
284.82473	222	
284.84489	612	1+
285.02490	146	
285.84684	522	1+
286.82517	170	
286.91962	84	
288.81273	124	
288.86302	192	1+
289.08861	192	1+
290.09077	132	1+
291.36286	88	
291.60845	84	
292.43706	90	
292.87664	84	
293.04589	94	
293.11875	164	
294.85963	106	
295.80645	454	1+
297.80177	1110	1+
297.88151	110	
298.80447	936	1+
299.86965	114	
300.80144	368	1+
300.87294	146	
300.95844	106	
300.99684	84	
301.11175	190	1+
301.44349	144	1+
301.85516	254	1+
302.94904	92	
303.40893	96	
303.78426	300	1+
303.85727	796	1+
306.04104	106	1+
307.88038	366	1+
307.99253	102	
313.87130	90	
314.81179	84	
316.81405	230	
317.82552	200	1+
318.81694	174	1+
319.93219	82	
320.93378	116	
321.81633	270	1+
321.87061	86	
322.92800	118	
323.93200	130	
325.87021	720	1+
326.87091	520	1+
326.90467	92	
327.16718	108	
332.39910	84	
332.91874	80	
335.93885	118	
336.06748	84	
336.94447	490	1+
339.92543	92	
340.84502	86	
340.93854	348	
341.17366	92	
344.01242	88	
344.91599	96	
345.71381	86	
347.79882	88	
350.00795	100	
356.40899	80	
362.18861	94	
362.72399	96	
362.76361	86	
366.81577	108	
END IONS

###FS:    #m/z: 507.84633 #charge 1+
###MS: 109
###MSMS: 111
BEGIN IONS
TITLE=Cmpd 83, +MS2(507.8463), 28.2-35.2eV, 2.4min #111
RTINSECONDS=143.266
SCANS=109,111
PEPMASS=507.84633	158340
CHARGE=1+
196.01651	342	1+
209.94152	140	
210.03051	138	
213.15519	212	
223.97591	132	
232.89684	230	
241.85647	136	
244.12851	210	
248.12132	208	1+
249.15705	164	
250.96704	126	
260.12031	146	
262.12226	146	
262.13728	442	
263.13590	248	
265.92526	146	
266.17067	160	
268.88538	196	1+
269.06702	176	
269.91003	118	
270.11077	240	1+
272.85703	336	1+
276.85942	122	
277.15277	552	1+
278.39264	124	
278.83470	134	
279.85799	226	1+
279.90903	120	
284.19588	192	
285.79419	158	
287.84407	172	
288.95853	138	
289.88183	326	
290.13530	120	
290.86253	578	1+
291.88329	148	
293.87382	432	
294.87366	662	1+
296.89716	234	1+
299.85765	486	1+
300.86126	422	1+
303.85947	142	
304.87982	194	1+
305.86246	332	
307.89242	264	
308.14081	982	1+
308.87457	166	
309.88831	300	
310.15651	572	1+
310.79495	132	1+
311.88427	2034	1+
312.22575	416	1+
314.83105	142	
314.86540	600	1+
314.93295	120	
317.79803	134	
317.86792	246	1+
321.88430	116	
322.85575	142	
324.86323	216	
325.81696	224	1+
325.89661	280	
326.24034	240	
326.88327	580	
327.25023	148	
327.88279	270	
328.78685	162	
328.87251	236	
328.89771	194	
329.07179	122	
330.16470	200	
331.79569	200	1+
331.88907	160	
332.87589	394	1+
332.89561	130	
333.17738	982	1+
335.84133	120	
336.00979	130	
337.88033	268	1+
338.08128	128	
338.37631	152	
338.95125	140	
346.82163	122	
346.97036	118	
347.75464	124	
347.77410	118	
347.79947	122	
348.78678	120	
348.88824	242	
349.17177	148	
349.76368	508	1+
349.84213	168	
350.88638	332	1+
352.90445	230	1+
353.85528	188	
355.88905	232	1+
357.85129	146	
359.81439	116	
361.79604	118	
362.18273	160	1+
365.78313	190	1+
366.74599	128	
367.70749	864	1+
368.71026	506	1+
368.83682	216	
369.77685	150	
369.83581	128	
370.78470	320	1+
371.18893	128	
371.80605	172	
372.04276	164	
373.71919	650	1+
376.22117	680	1+
380.32179	118	
380.71826	274	
380.85279	224	
381.71635	294	
382.01902	196	1+
382.71256	508	1+
383.26560	118	
383.79475	126	
384.85325	518	
384.88822	128	
385.78054	166	
385.85210	256	
386.84025	446	1+
387.72252	182	
388.75110	116	
388.79070	370	1+
389.20138	426	1+
389.79042	238	1+
390.84018	304	
391.73285	120	
391.84548	396	
392.86229	136	
393.75979	230	1+
393.80363	164	
394.78821	116	
395.73971	126	
396.73841	218	
398.73361	320	
398.87115	132	
399.73073	228	
399.86442	206	1+
400.72490	368	1+
403.80694	140	
404.87422	150	
405.76540	244	
405.78789	124	
405.86843	122	
406.72521	126	
406.86134	178	
407.73428	162	
407.81140	236	1+
407.86599	1698	1+
408.01899	172	1+
408.74508	304	
408.85632	800	1+
409.72751	900	1+
410.73495	560	1+
410.83670	228	
411.27707	114	
411.81519	116	
412.68419	160	
412.73108	448	1+
412.84191	152	
412.87396	284	1+
412.92089	118	
413.07267	148	
415.83938	122	
416.87616	202	
421.78268	142	
422.82369	240	1+
422.85324	120	
422.87159	816	1+
423.76846	208	
423.87347	566	1+
424.82118	182	
425.30879	256	1+
425.74250	326	1+
426.08359	114	
426.77120	208	
426.86164	1100	1+
427.73336	1502	1+
428.79230	244	1+
428.84896	292	
429.74521	288	
429.84448	190	
430.74137	512	
430.84059	122	
430.86154	658	1+
431.86295	514	1+
432.24309	1028	1+
433.24709	552	1+
434.85086	200	1+
435.71207	136	
439.89150	158	
440.90382	196	
441.88996	126	
442.20979	204	
444.87325	1080	1+
445.74015	810	1+
446.87346	242	
448.10297	116	
448.75100	148	
449.87917	198	
450.74829	246	
450.88276	154	
451.74890	196	
453.20840	116	
457.90081	344	1+
462.88466	276	1+
463.72927	140	
466.78225	194	1+
467.89138	254	
468.88581	178	
469.77856	134	
480.93030	116	
485.90097	750	1+
489.30743	128	
490.90850	238	
491.77573	114	
END IONS

###FS:    #m/z: 336.94652 #charge 1+
###MS: 109
###MSMS: 112
BEGIN IONS
TITLE=Cmpd 84, +MS2(336.9465), 28.0-35.0eV, 2.4min #112
RTINSECONDS=144.037
SCANS=109,112
PEPMASS=336.94652	117820
CHARGE=1+
140.04101	94	
176.64423	84	
189.96017	76	
197.03808	92	
201.87808	92	
205.95524	162	
206.94837	78	
210.88430	170	
210.97734	76	
211.87899	72	
211.94410	1318	1+
212.87895	1320	1+
213.93912	622	1+
213.98083	76	
215.88944	114	
216.12766	92	
217.88495	268	1+
218.84901	84	
222.95148	96	
223.95722	116	
224.06017	98	
224.97283	90	
225.96636	84	
228.89559	240	
229.95536	1300	1+
230.88909	2558	1+
231.94943	192	
232.95276	126	
233.02409	104	
233.04846	72	
233.82626	238	1+
236.56732	84	
237.06097	72	
239.01587	110	
239.43122	98	
240.88807	134	
240.96062	172	
241.84480	154	
242.84360	100	
242.86933	88	
244.37177	74	
245.48246	78	
246.88108	74	
246.90862	236	
246.95252	76	
246.97567	192	
247.96471	222	
248.90115	1040	1+
249.00458	244	1+
249.82625	166	
249.95480	254	1+
250.65572	108	
250.83957	182	
250.89695	138	
251.83311	498	1+
251.91332	130	
252.50615	92	
252.83607	304	1+
252.97031	626	1+
253.08573	180	
253.90699	118	
254.85695	76	
254.90974	116	
254.96500	386	1+
255.85559	380	1+
256.92713	72	
258.07987	90	
258.84633	184	
259.13954	114	
259.82875	80	
260.65642	94	
260.84086	170	
260.92626	74	
260.94671	104	
261.38287	96	
261.39668	90	
261.48974	108	
261.83366	164	
262.83224	192	
262.94552	76	
263.46923	86	
263.83508	124	
264.00573	78	
264.08138	86	
266.41324	80	
267.84174	272	
268.83794	554	1+
268.98481	80	
269.93027	86	
269.99285	78	
270.97969	108	
271.84749	76	
271.91725	400	1+
272.09702	90	
274.53746	84	
275.86471	106	
276.16532	104	
276.81525	76	
276.85608	138	
277.86488	124	
278.83539	652	1+
279.79256	76	
280.67708	90	
280.90527	84	
281.82787	200	1+
282.00939	74	
282.04938	92	
282.18288	84	
282.59782	86	
282.85758	118	
283.79158	96	
283.90349	74	
284.43564	94	
285.05497	92	
285.20613	76	
285.84895	212	
286.85204	1446	1+
287.03623	90	
290.85175	142	
290.87895	78	
291.11769	80	
291.85557	96	
292.86978	86	
293.87214	162	
294.05637	90	
294.96652	84	
295.37362	102	
296.91832	88	
297.46662	74	
297.88394	78	
299.06143	92	
299.82839	84	
299.87469	130	
302.14551	96	
302.81446	84	
304.80944	78	
304.86527	138	
304.88652	86	
304.98740	76	
305.44831	80	
305.84761	88	
305.87567	98	
306.87923	134	
306.96961	140	
307.02809	72	
309.86800	372	1+
309.88258	118	
310.92131	88	
312.14821	76	
312.45216	100	
312.90176	100	
317.19707	80	
317.68278	78	
321.92535	88	
322.04316	90	
324.89496	86	
325.10779	114	
325.89047	96	
327.84352	90	
328.88916	82	
329.17235	88	
332.81784	80	
334.04661	76	
335.66448	82	
335.94594	74	
336.48193	88	
337.18104	160	
338.22723	72	
339.74188	76	
340.36940	100	
340.74285	84	
END IONS

###FS:    #m/z: 322.93055 #charge 1+
###MS: 113
###MSMS: 114
BEGIN IONS
TITLE=Cmpd 85, +MS2(322.9305), 28.0-35.0eV, 2.5min #114
RTINSECONDS=147.699
SCANS=113-114
PEPMASS=322.93055	2178402
CHARGE=1+
201.04610	76	
204.61617	94	
205.13957	72	
205.47929	86	
207.49783	90	
207.99174	88	
209.06082	72	
215.02019	72	
216.01517	100	
219.88368	92	
221.88577	82	
221.94362	180	
221.96282	70	
222.94795	78	
223.07980	86	
223.87485	80	
223.95866	358	
225.17004	78	
225.86600	72	
227.81433	86	
228.05745	134	
230.49111	76	
230.83334	74	
230.89084	96	
231.87410	258	1+
233.35777	78	
233.91327	154	
234.82699	70	
237.02028	78	
237.05533	74	
237.09616	132	
238.84237	116	
238.88605	78	
238.93922	80	
238.96018	100	
239.83974	124	
239.95959	92	
240.04701	72	
240.82572	272	
240.94142	756	
241.46080	78	
241.94399	610	
242.02405	78	
242.19606	78	
242.81889	728	1+
242.94085	2310	1+
243.82272	606	1+
244.07042	88	
244.14898	76	
244.93854	434	1+
245.01305	72	
245.82946	86	
246.39116	70	
246.53790	78	
246.56879	112	
246.85153	78	
246.89078	82	
246.97646	318	1+
247.84701	358	1+
248.90734	78	
250.02618	78	
250.05143	82	
250.94745	72	
250.98834	92	
251.03721	72	
251.85876	92	
252.10622	70	
252.14541	108	
252.83073	242	1+
255.10893	140	
255.43155	76	
256.03035	70	
258.83375	192	
259.83374	142	
259.97710	72	
260.14337	86	
260.33923	72	
260.60104	76	
260.83074	756	1+
260.93641	72	
262.82771	190	
263.83242	106	
263.90522	84	
263.98174	70	
264.88627	76	
265.06019	76	
266.85237	132	
267.78987	130	
269.80102	76	
269.84377	72	
271.79932	84	
271.91897	82	
271.94527	102	
272.78806	222	1+
272.85047	138	
273.44182	100	
273.80942	70	
275.10716	88	
275.85907	94	
276.15494	80	
276.93104	84	
277.67105	74	
277.82680	76	
278.57860	80	
279.01715	86	
279.09167	914	1+
279.91353	140	
280.81668	80	
283.06489	74	
283.85778	262	1+
284.29260	324	
284.87687	90	
285.89536	72	
286.11944	94	
286.48578	92	
286.82206	72	
288.51319	72	
289.78553	70	
290.77231	92	
290.83707	78	
291.16808	80	
291.80124	128	
293.02093	70	
294.81887	78	
294.86551	154	1+
295.89497	72	
296.55657	76	
296.88651	70	
297.82879	70	
298.10427	70	
299.66443	106	
299.78654	74	
300.01576	70	
302.15234	78	
302.87663	88	
303.86039	84	
304.15772	84	
304.88730	108	
305.24571	92	
305.98532	94	
306.88172	140	
307.80148	162	
307.89730	70	
310.87166	74	
311.17689	78	
311.89096	92	
312.11576	86	
312.80594	86	
316.08952	80	
318.81331	84	
320.06848	70	
321.26669	70	
322.18077	98	
322.88642	74	
323.79612	82	
323.81759	128	
324.14528	76	
324.89398	206	
325.15678	78	
325.39344	102	
325.80782	74	
325.88890	98	
328.13026	74	
END IONS

###FS:    #m/z: 340.94126 #charge 1+
###MS: 113
###MSMS: 115
BEGIN IONS
TITLE=Cmpd 86, +MS2(340.9413), 28.0-35.0eV, 2.5min #115
RTINSECONDS=148.479
SCANS=113,115
PEPMASS=340.94126	727704
CHARGE=1+
180.41133	74	
190.93118	178	
192.92986	72	
194.89151	80	
205.87385	74	
205.95037	72	
212.88078	154	
213.87858	424	1+
213.94060	232	1+
214.90663	86	
215.88682	222	
215.93597	106	
217.93718	78	
220.13135	106	
220.53238	98	
221.87134	74	
223.95617	380	1+
225.01712	86	
225.97584	86	
226.02468	78	
226.38207	90	
226.94595	78	
228.87750	78	
228.93833	238	
229.98986	80	
230.85112	90	
230.88897	372	
230.96105	76	
231.43163	76	
231.89401	420	1+
231.95072	366	
232.88867	190	
233.94591	108	
235.89484	76	
236.88899	228	1+
237.45729	90	
237.63519	82	
239.88942	132	
240.23541	116	
240.92677	80	
240.97204	84	
241.61735	88	
241.84052	254	
241.95134	76	
242.86694	74	
242.93790	80	
243.83482	216	
244.58120	106	
245.05373	104	
246.38162	90	
246.97547	306	1+
247.56277	76	
248.90001	102	
248.95222	188	1+
249.90804	148	
249.97590	82	
250.99546	108	
251.87843	84	
253.90127	90	
254.82344	74	
254.88695	90	
254.91079	130	
254.96812	358	
255.52184	94	
257.15731	80	
257.45490	88	
257.96542	78	
258.84695	154	
258.95246	80	
259.84665	190	
259.95663	170	
260.84193	82	
261.84740	80	
263.01901	76	
263.34558	84	
263.83308	120	
264.15959	76	
266.56169	86	
266.86663	76	
267.13502	78	
267.15032	80	
267.83652	218	1+
267.87426	92	
268.09570	82	
268.84070	188	1+
268.95869	78	
270.06724	142	
270.80833	82	
271.34816	94	
273.02756	72	
273.16131	298	1+
274.89694	230	
275.85339	84	
276.85549	154	
277.88706	142	
277.97205	84	
278.06203	78	
278.20156	86	
278.84678	128	
279.85066	186	
280.07651	76	
280.85127	170	
281.04444	240	1+
281.80941	74	
282.87194	84	
282.89312	154	
283.35742	86	
283.80616	94	
284.86395	80	
285.01135	80	
285.41385	94	
285.91995	72	
286.49351	118	
286.51629	86	
289.11399	90	
289.51732	76	
289.79285	80	
289.88933	114	
290.03117	78	
290.85815	136	
290.88187	80	
290.97105	80	
291.86337	74	
293.56354	76	
294.15099	92	
294.86735	152	
295.88736	78	
296.11696	80	
296.86738	96	
298.82769	84	
299.78562	74	
300.87345	74	
303.22092	76	
303.90526	80	
303.94605	156	
305.87420	114	
306.87982	322	1+
306.91604	74	
306.99761	88	
307.95369	72	
308.90694	78	
310.14670	100	
310.87581	118	
312.91231	80	
314.09329	74	
314.58285	102	
315.89946	82	
321.78456	74	
322.82480	76	
324.92624	192	
326.89602	110	
328.88269	82	
330.81810	86	
332.14403	76	
332.87362	78	
336.15940	74	
337.82983	92	
342.12714	92	
342.90193	74	
343.11582	102	
344.00551	90	
344.25623	96	
END IONS

###FS:    #m/z: 507.84607 #charge 1+
###MS: 113
###MSMS: 116
BEGIN IONS
TITLE=Cmpd 87, +MS2(507.8461), 28.2-35.2eV, 2.5min #116
RTINSECONDS=149.251
SCANS=113,116
PEPMASS=507.84607	145710
CHARGE=1+
196.01741	136	
213.15892	224	
223.97577	200	
224.98005	134	
235.14720	226	
238.06120	120	
241.08894	120	
244.12620	254	
245.11389	114	
249.15626	202	
252.08102	326	1+
258.87756	360	1+
259.88137	238	1+
262.13689	774	1+
265.84637	142	
266.85805	240	1+
268.93070	244	1+
270.11399	156	
275.93453	118	
277.15297	642	1+
277.37782	164	
279.88208	146	
280.86439	148	
284.19461	278	1+
285.84584	118	
285.93568	306	1+
286.14237	280	1+
287.84658	344	
288.55706	148	
288.86704	150	
289.87698	226	
289.89888	130	
290.86163	708	1+
293.77834	116	
293.87331	1094	1+
294.12358	194	
298.87334	128	
303.05858	232	1+
304.87905	130	
305.80324	140	
305.86257	502	1+
305.95947	234	1+
307.87159	180	
307.89260	658	1+
308.14158	468	
308.80524	148	
308.87792	230	
309.15271	998	1+
309.87325	242	1+
309.89397	224	
310.15764	778	1+
311.88463	872	
312.22743	196	
312.88524	516	
313.08788	110	
313.23521	160	1+
313.88101	392	
314.86654	456	1+
315.16154	158	
316.86605	200	
316.90081	164	
317.37453	130	
317.89128	154	
319.89207	146	
321.87576	166	
322.79828	224	1+
324.85987	112	
324.90305	138	
325.86231	128	
325.90078	164	
326.15238	152	
326.24073	522	1+
326.88160	686	1+
327.81655	218	1+
327.89963	302	1+
328.86833	360	1+
329.16239	304	1+
330.87936	112	
330.89504	328	1+
332.87335	372	1+
333.17494	906	1+
333.84703	156	
334.82483	124	
335.77041	170	
335.84372	136	
336.94561	124	
337.88309	248	1+
338.88557	168	1+
339.24221	136	
341.79956	116	
345.77436	124	
346.82226	126	
347.80985	230	1+
348.17534	158	
348.72862	114	
348.78443	114	
349.84205	126	
350.76380	168	
350.88538	116	
352.19229	122	
353.00935	168	
353.85233	170	
355.89261	282	
357.00890	124	
361.34877	122	
363.76756	118	
365.76678	224	1+
365.84180	114	
366.84465	378	
367.70746	324	
368.70607	726	1+
369.55922	130	
369.70741	462	1+
369.83116	190	
370.77034	138	
371.72004	222	1+
371.74414	134	
372.79953	198	
373.72004	374	1+
373.90171	130	
375.21660	450	1+
376.22129	378	1+
377.77884	212	1+
377.82525	128	
380.11594	192	1+
380.72110	166	
380.85621	292	1+
381.71870	216	
381.84046	168	
382.72205	140	
382.78864	178	
382.91109	126	
383.71938	224	
383.77718	284	1+
383.86224	134	
384.85273	660	1+
386.80247	138	1+
387.73119	222	1+
387.84468	266	
389.71535	148	
389.83975	584	1+
390.84230	502	1+
391.00911	142	
391.89816	158	
392.06753	194	
392.86587	112	
394.63257	118	
394.80223	154	
395.81181	140	
395.86578	114	
396.89851	126	
397.27439	142	
397.32098	158	
398.72951	618	1+
399.22818	118	
399.80655	134	
400.75978	216	1+
402.85677	130	
403.87258	916	1+
405.76353	278	
407.72371	312	
407.86714	656	
408.75658	124	
408.79356	144	
408.85794	760	1+
408.93491	122	
409.72435	414	
409.83531	398	1+
410.00648	114	
410.72219	184	
411.73003	114	
412.72693	218	1+
419.75960	128	
421.74410	116	
421.88778	256	
422.88178	120	
423.77629	248	1+
423.79569	122	
423.86826	258	1+
424.74899	114	
425.75597	666	1+
425.88232	128	
426.86307	850	1+
427.73429	1148	
428.73319	718	
428.84621	266	
428.88939	196	
429.72301	136	
429.87697	142	
430.74053	482	1+
430.86382	794	1+
431.86791	666	1+
432.24537	854	1+
433.85168	156	
435.71475	142	
439.89538	310	1+
444.87316	660	
445.74337	904	1+
445.87291	314	
446.87643	222	
447.71713	326	1+
447.88947	178	1+
448.76293	238	1+
449.69376	138	
449.87703	220	
450.75148	536	1+
451.85785	250	1+
452.74453	182	
457.73331	114	
457.91060	128	
462.88343	418	1+
462.90603	174	
465.72173	112	
465.76899	132	
467.88908	570	1+
468.64189	126	
468.77893	114	
471.24916	134	
485.89898	226	
486.74257	124	
486.84306	128	
486.89539	126	
506.72784	132	
END IONS

###FS:    #m/z: 322.93046 #charge 1+
###MS: 117
###MSMS: 118
BEGIN IONS
TITLE=Cmpd 88, +MS2(322.9305), 28.0-35.0eV, 2.6min #118
RTINSECONDS=152.961
SCANS=117-118
PEPMASS=322.93046	2364384
CHARGE=1+
184.02288	78	
191.94388	80	
192.89413	148	
193.09557	72	
193.88968	124	
194.02301	80	
198.93361	90	
200.84842	80	
205.95001	396	1+
207.89602	130	
207.97400	94	
208.14216	78	
208.88157	76	
208.90459	72	
209.12657	132	
212.87801	200	
214.89821	120	
217.89803	84	
219.04326	74	
221.93512	72	
222.95170	128	
223.95934	356	
223.97934	88	
224.81822	140	
227.95156	80	
228.93376	76	
229.04122	124	
229.84877	82	
230.83454	148	
230.88602	112	
233.85728	90	
235.82633	118	
235.89319	100	
236.33849	80	
236.38960	94	
236.44026	72	
236.95601	82	
237.05641	132	
237.87574	96	
237.99141	122	
239.78982	198	
240.08712	82	
240.82036	294	
240.94100	368	
241.00109	88	
241.03541	138	
241.82108	276	
241.84638	74	
241.92078	74	
241.94241	750	
242.02214	84	
242.81591	774	1+
242.94167	3006	1+
244.85353	76	
244.93905	346	
246.85443	96	
246.97556	292	1+
247.02003	78	
247.12608	84	
247.38711	86	
248.04588	82	
248.84635	222	1+
248.90054	132	
248.91451	78	
249.04472	84	
249.55264	124	
250.98039	80	
251.07170	72	
251.65010	88	
252.84779	74	
252.99709	158	
253.05661	90	
255.01473	140	
255.06610	104	
255.78207	150	
256.03180	160	1+
256.83876	74	
256.88988	78	
257.13554	78	
257.44910	88	
257.79617	138	
258.40540	96	
258.80847	100	
258.83103	468	1+
258.84662	134	
259.44866	80	
259.93530	74	
260.33614	152	
260.80525	86	
260.83076	150	
261.16015	76	
261.82912	1282	1+
263.35155	78	
263.95284	230	1+
264.42879	86	
264.83241	132	
264.88218	124	
265.05628	78	
265.84599	102	
266.86504	136	
267.87311	108	
268.09135	82	
268.99317	72	
271.13989	72	
271.35853	72	
272.06499	80	
273.01565	72	
275.15721	108	
276.81826	108	
276.85327	88	
277.86950	72	
277.99643	76	
278.07830	102	
278.81818	114	
279.09200	564	
280.10754	158	
280.45887	76	
281.35185	102	
281.85655	180	1+
284.29156	334	
285.79708	134	
285.85172	144	1+
286.17346	114	
286.98846	90	
287.38160	90	
289.43348	76	
289.78875	114	
289.88214	128	
290.86030	92	
291.80709	78	
297.81807	138	
300.80080	78	
300.86261	84	
301.02450	90	
301.86859	78	
302.92374	72	
303.85797	72	
305.15669	78	
305.87499	76	
306.37230	180	
307.13753	82	
307.79862	124	
307.88856	158	
309.87191	88	
310.90426	76	
311.88083	120	
312.80485	90	
312.87801	132	
313.79937	86	
314.61099	84	
315.82314	80	
316.76131	186	1+
319.88931	78	
319.94974	74	
320.13347	204	1+
321.82844	92	
321.92954	84	
322.16990	78	
322.73001	82	
322.81142	110	
323.23522	76	
323.89382	72	
324.89636	312	1+
327.71197	90	
END IONS

###FS:    #m/z: 340.94116 #charge 1+
###MS: 117
###MSMS: 119
BEGIN IONS
TITLE=Cmpd 89, +MS2(340.9412), 28.0-35.0eV, 2.6min #119
RTINSECONDS=153.733
SCANS=117,119
PEPMASS=340.94116	785174
CHARGE=1+
159.18724	88	
183.87040	132	
188.53947	86	
193.02190	92	
194.95115	78	
198.04944	80	
203.52660	94	
205.94627	92	
208.87461	78	
209.89254	88	
212.87662	568	1+
213.93732	186	
214.94029	106	
215.88824	586	
216.41602	96	
217.88020	136	
219.88015	76	
223.83062	102	
223.95630	144	
224.95625	78	
226.97213	226	
227.88264	94	
228.94088	152	
229.90981	162	
230.88787	748	1+
231.88902	480	1+
233.54337	82	
233.89471	268	
233.94715	148	
234.94340	84	
235.12418	80	
235.89496	214	
236.13293	84	
237.99876	76	
238.88418	92	
239.03441	126	
239.06463	144	
240.79535	78	
241.10777	98	
241.34241	74	
241.84384	110	
242.01256	88	
243.79031	88	
243.94376	88	
245.05554	98	
245.88326	74	
246.01195	74	
246.89292	76	
247.70379	88	
249.89877	228	1+
249.96025	80	
251.64810	80	
252.90232	82	
253.15802	76	
254.34576	76	
254.90568	198	
254.92550	92	
254.96981	92	
255.90662	80	
257.27544	100	
257.83035	104	
257.85192	204	
257.92196	80	
258.40134	84	
258.84600	122	
259.85183	176	
259.95618	222	
260.83873	78	
260.90450	92	
261.85296	104	
261.96459	78	
262.01117	78	
262.90944	78	
263.03295	78	
263.59494	112	
263.89997	74	
265.85643	84	
266.00652	94	
266.11277	82	
266.99068	90	
267.89264	92	
270.84740	80	
271.05900	76	
272.91975	142	
273.48420	80	
273.92499	88	
274.58181	100	
274.86472	94	
275.80743	128	
276.17568	80	
276.80726	136	
276.85719	508	1+
276.99850	80	
277.81441	80	
277.96762	120	
278.84509	422	1+
279.79857	106	
279.96737	82	
280.10919	86	
280.85103	108	
280.95048	92	
281.04851	140	
281.08844	88	
283.35537	76	
285.05914	88	
285.86423	80	
286.66081	86	
290.46227	76	
292.86059	92	
292.93496	98	
293.11778	80	
293.81407	92	
294.40392	98	
295.86616	152	
297.88177	150	
298.87863	76	
298.89553	74	
299.78675	118	
299.87078	316	1+
300.05808	90	
302.11913	74	
302.88548	116	
303.17586	86	
303.94496	182	
305.40985	78	
307.79991	186	
307.87984	244	1+
307.98383	88	
308.04196	86	
309.53751	92	
310.60751	82	
310.93007	94	
311.01671	80	
311.97054	78	
313.56890	84	
313.88040	80	
318.44532	100	
321.05278	92	
321.19919	104	
321.92310	88	
323.88509	284	1+
324.88920	190	1+
326.36212	82	
327.88147	234	1+
329.39721	88	
329.86582	118	
330.81027	114	
331.61157	96	
334.78537	94	
335.91218	82	
337.87894	100	
338.34912	76	
338.96175	80	
339.19849	78	
339.38424	100	
339.82413	86	
341.20327	78	
341.89427	104	
342.20868	74	
343.93049	74	
344.19349	80	
END IONS

###FS:    #m/z: 336.94639 #charge 1+
###MS: 117
###MSMS: 120
BEGIN IONS
TITLE=Cmpd 90, +MS2(336.9464), 28.0-35.0eV, 2.6min #120
RTINSECONDS=154.505
SCANS=117,120
PEPMASS=336.94639	117322
CHARGE=1+
75.10417	84	
132.14607	80	
183.86816	116	
196.88542	104	
198.95241	74	
200.88299	76	
202.02631	74	
202.49607	92	
209.01112	90	
209.94609	88	
210.88314	124	
211.94418	974	
212.87938	1748	1+
213.93728	400	
215.89145	238	
219.84017	86	
224.96513	222	1+
227.92950	94	
227.95446	144	
228.89415	624	
229.95467	702	1+
230.88850	2484	1+
231.11454	124	
231.54761	94	
231.94703	176	
232.82450	110	
232.86186	124	
233.15552	80	
233.82437	200	
233.89999	140	
233.95479	92	
234.82727	120	
235.08255	130	
235.82901	76	
235.89439	126	
236.85818	80	
238.46105	80	
239.81889	98	
239.83222	84	
239.98231	92	
240.83150	76	
243.13884	82	
243.84296	102	
244.80180	72	
245.93494	76	
246.06949	76	
246.66311	80	
246.95258	104	
246.97283	92	
247.00285	80	
247.96803	480	
248.85093	80	
248.90001	1242	1+
248.93028	162	
249.91406	86	
249.96073	264	1+
250.55851	84	
250.82914	154	
250.89685	84	
250.91427	86	
250.95012	184	
251.83421	242	1+
251.96287	96	
252.08071	84	
252.97262	466	
253.90551	744	1+
254.96313	354	1+
255.02914	84	
255.40673	80	
255.83297	86	
255.84786	94	
256.39210	108	
256.90261	138	
258.84693	104	
260.16033	166	
260.66236	74	
260.82712	76	
260.85438	138	
260.95987	72	
261.16620	72	
261.85339	94	
262.94516	130	
263.09873	72	
264.43899	86	
264.63278	72	
264.76235	72	
265.08430	84	
265.86052	246	1+
266.94052	74	
267.82745	126	
268.84303	694	1+
269.79713	178	
269.83460	218	
269.86929	116	
270.85169	146	
271.02866	92	
271.18640	76	
271.92668	170	
272.92408	92	
273.96569	76	
274.15083	92	
274.86019	114	
275.13974	88	
275.84232	110	
275.86742	104	
276.85708	354	1+
277.47078	78	
277.86006	304	1+
277.98036	76	
278.81301	124	
278.83713	416	1+
278.88167	84	
279.84047	278	1+
283.05403	92	
284.14929	76	
285.84724	840	1+
286.84970	712	1+
288.84479	76	
290.41001	74	
290.78365	122	
290.86008	118	
291.06950	80	
291.50970	84	
292.86476	132	
292.88329	130	
293.10772	238	
293.28811	86	
293.42045	84	
293.87624	136	
294.85894	234	1+
294.88845	84	
294.96853	80	
295.18563	136	
295.86330	186	1+
299.88138	80	
300.95613	92	
302.95977	76	
304.88519	138	
305.23610	86	
305.77273	74	
305.94226	104	
306.87505	78	
307.89670	112	
308.85996	170	1+
308.89090	92	
309.15725	76	
309.44443	88	
310.56201	80	
311.08380	72	
311.88467	114	
313.13825	82	
313.88197	74	
314.79609	92	
316.81005	80	
321.78652	78	
321.82812	80	
321.88342	76	
323.08956	72	
323.89035	286	1+
324.89389	242	1+
325.88128	98	
326.83922	74	
326.91502	98	
330.91016	90	
335.05936	96	
337.18478	80	
337.76108	90	
338.13969	82	
338.83262	80	
339.07225	86	
340.50268	80	
342.30435	90	
END IONS

###FS:    #m/z: 322.93040 #charge 1+
###MS: 121
###MSMS: 122
BEGIN IONS
TITLE=Cmpd 91, +MS2(322.9304), 28.0-35.0eV, 2.7min #122
RTINSECONDS=158.203
SCANS=121-122
PEPMASS=322.93040	2227722
CHARGE=1+
186.46980	102	
189.92138	240	1+
190.00408	90	
192.89160	124	
194.08985	80	
197.86475	76	
199.10139	74	
200.83956	84	
203.96147	100	
205.94990	210	
207.96973	100	
207.99122	70	
210.82836	152	
210.89982	128	
217.89458	70	
221.95870	86	
222.94062	80	
223.95955	294	
224.91399	90	
225.07227	80	
225.81909	72	
226.06440	84	
227.92900	136	
227.95536	156	
228.85945	80	
228.91473	80	
229.84160	266	1+
230.89012	70	
231.04521	92	
231.12085	128	
231.86892	102	
232.03345	104	
233.85509	80	
233.95854	84	
234.88704	86	
235.10561	86	
235.82154	90	
235.89321	70	
236.14028	78	
236.83686	138	
238.93895	72	
239.78828	328	1+
240.02416	72	
240.82120	154	
240.93987	1000	
241.82156	72	
241.94141	660	
242.09672	100	
242.81863	356	1+
242.94099	2278	1+
243.92087	98	
244.12716	110	
244.81849	290	
244.83144	154	
244.85005	78	
244.90956	90	
244.93975	346	
245.82168	126	
246.97575	310	1+
247.85220	78	
248.87038	78	
248.95784	78	
248.97667	102	
250.81547	72	
252.06112	70	
252.47104	76	
252.83977	78	
252.89656	82	
253.34586	100	
253.51388	72	
253.82760	118	
254.35140	100	
255.00975	72	
255.11576	72	
256.81105	104	
256.83889	170	
257.07897	70	
258.83522	786	1+
259.33801	118	
260.15911	74	
260.83038	230	
261.47594	76	
261.57731	100	
261.80778	72	
261.83008	344	
262.82951	692	1+
263.07676	74	
263.11088	84	
263.91787	72	
264.79849	72	
264.87212	80	
265.06432	90	
266.01872	72	
266.96576	72	
267.84434	70	
268.17809	124	
269.79820	116	
271.03898	72	
271.14809	76	
271.80309	224	1+
271.84456	110	
271.86623	84	
272.12972	80	
272.98928	70	
273.77503	86	
274.86478	72	
275.06075	74	
275.75312	74	
275.80850	114	
277.86135	92	
277.93133	86	
278.02935	72	
278.09728	122	
279.09093	714	1+
279.13820	80	
281.09453	78	
281.98880	74	
282.04458	108	1+
282.88635	72	
283.67797	98	
284.87475	118	
285.20207	76	
285.29431	140	
287.79522	94	
287.86572	202	1+
287.93138	86	
289.81009	78	
290.07604	104	
291.80741	74	
293.59090	94	
293.79819	154	
293.87198	132	
294.07699	72	
294.86378	130	
295.80249	70	
297.79631	130	
297.88601	72	
303.05601	78	
303.80470	128	
303.85826	90	
305.16309	86	
305.81142	84	
305.89345	192	
307.72774	76	
307.79894	80	
307.86558	70	
307.88607	176	
308.02259	72	
310.81953	120	
310.84797	72	
310.87103	140	
311.75127	72	
311.88617	106	
311.93068	116	
316.03697	78	
321.88224	88	
324.01722	80	
324.89187	198	1+
324.95087	86	
324.97053	80	
325.91355	80	
326.23120	106	
326.88141	78	
END IONS

###FS:    #m/z: 340.94117 #charge 1+
###MS: 121
###MSMS: 123
BEGIN IONS
TITLE=Cmpd 92, +MS2(340.9412), 28.0-35.0eV, 2.7min #123
RTINSECONDS=158.976
SCANS=121,123
PEPMASS=340.94117	735764
CHARGE=1+
187.04206	82	
187.87221	78	
192.92410	136	
197.87614	72	
205.95100	162	
206.40802	78	
212.87730	222	
213.88466	152	
213.94372	406	1+
214.87849	118	
214.93538	80	
215.88538	90	
215.93700	112	
217.88346	146	
217.93445	80	
219.93106	80	
223.96654	82	
226.11645	74	
226.20881	78	
226.94915	188	
227.84421	94	
230.84962	158	
230.88756	690	1+
230.91327	118	
231.89027	488	1+
231.95007	566	1+
232.99397	74	
233.02857	114	
233.88801	108	
233.94740	86	
235.89404	98	
235.94590	88	
236.09725	92	
239.40083	90	
240.83392	326	1+
247.01146	104	
247.62263	84	
248.89996	378	1+
252.13159	94	
252.78886	72	
252.84858	128	
253.00068	78	
253.13666	74	
253.85204	94	
253.94804	78	
254.91945	76	
254.96247	146	
254.97778	74	
255.07461	98	
256.09547	82	
256.84713	86	
256.96054	84	
257.79646	76	
258.02254	74	
258.80220	78	
258.84290	254	
259.85294	108	
259.86990	78	
259.90755	76	
259.95673	244	
260.15928	114	
260.83189	244	1+
261.89038	128	
261.93870	72	
262.06591	80	
262.80007	82	
262.89954	98	
263.21819	76	
264.90623	80	
266.04462	100	
266.12704	74	
266.86842	76	
266.93256	86	
267.14731	82	
267.87463	82	
268.90630	72	
268.99311	104	
269.85664	80	
269.94612	118	
270.83470	84	
270.93379	100	
271.02085	92	
271.84797	78	
272.90040	106	
272.92594	86	
272.97648	82	
273.02374	72	
274.86352	102	
275.48440	80	
276.85467	204	
277.86527	128	
277.88493	82	
278.41039	76	
278.84459	230	
278.87554	78	
278.94734	86	
279.84198	150	
280.03545	128	
280.09703	88	
280.84150	90	
281.09698	74	
281.89201	118	
283.86421	76	
284.02968	86	
284.84153	82	
284.86038	82	
285.07777	76	
286.91150	94	
286.94064	90	
287.03850	72	
288.51750	102	
288.91870	88	
289.88293	72	
290.87853	176	
291.57059	92	
293.16441	84	
293.84360	88	
294.04972	84	
294.81623	98	
298.46706	80	
299.78284	82	
299.89636	74	
301.61471	78	
301.78180	126	
302.94536	112	
303.67201	84	
306.88569	84	
307.97978	100	
308.38908	98	
308.88078	76	
308.90464	92	
309.05788	92	
310.87615	72	
311.88167	100	
311.92726	76	
312.81045	92	
315.39341	98	
318.05194	160	
319.67960	80	
319.87106	76	
321.73583	80	
324.45971	82	
324.51275	90	
325.89660	96	
327.79887	74	
328.19528	112	
328.35516	102	
330.91879	92	
333.76231	80	
334.02740	134	
335.12935	84	
336.86468	78	
338.18661	82	
338.70386	74	
340.85199	76	
343.36363	72	
343.96253	88	
END IONS

###FS:    #m/z: 363.95721 #charge 1+
###MS: 121
###MSMS: 124
BEGIN IONS
TITLE=Cmpd 93, +MS2(363.9572), 28.0-35.0eV, 2.7min #124
RTINSECONDS=159.748
SCANS=121,124
PEPMASS=363.95721	321212
CHARGE=1+
83.48810	82	
85.45060	80	
153.13387	92	
153.99839	80	
165.04827	80	
182.86780	138	
187.86696	106	
189.86303	650	1+
191.86124	104	
203.45651	92	
207.87095	102	
209.86943	102	
209.94376	520	
210.88563	402	
211.93102	84	
212.87905	2310	1+
214.89733	196	
215.41478	112	
215.88265	102	
220.86262	92	
221.27519	98	
222.95162	746	1+
224.89332	102	
224.95021	798	1+
224.97697	122	
226.11613	86	
226.87016	84	
226.94746	5482	1+
227.91656	102	
228.89510	402	1+
228.94275	5570	1+
229.08782	106	
229.13253	86	
230.84815	100	
230.88959	3364	1+
232.88426	430	1+
233.02967	98	
233.97787	82	
234.00534	80	
234.04827	314	1+
234.10676	82	
234.13985	100	
234.87954	150	
235.11779	344	1+
235.88001	140	
238.06193	94	
239.07577	86	
239.92424	154	
240.14235	100	
240.82318	124	
240.94015	174	
240.96122	762	1+
240.99556	86	
241.83688	80	
241.94061	614	1+
242.82036	462	1+
242.94227	430	1+
242.96081	510	1+
243.78662	82	
243.82238	316	1+
244.95718	2066	1+
244.98132	188	
245.91364	90	
246.84093	108	
246.90289	96	
246.95194	3396	1+
247.90864	156	
248.80916	102	
248.90081	1180	1+
249.02357	88	
249.86306	142	
250.80756	94	
250.89578	444	
250.97088	178	
251.03319	82	
251.06796	96	
251.79804	154	1+
252.10431	98	
252.16850	80	
252.89469	160	
253.08200	90	
253.16037	220	1+
253.43186	88	
253.90584	608	1+
254.93539	80	
258.08777	102	
258.97369	170	
259.49204	106	
260.84524	172	
260.97335	312	
261.41241	84	
261.82896	1054	1+
261.96517	214	
262.84743	106	
262.96627	146	
264.40084	80	
264.82429	80	
265.08946	96	
266.10490	88	
266.81374	444	1+
266.96994	534	1+
267.97223	444	1+
268.53797	100	
269.09172	88	
269.81366	106	
269.96801	336	
270.85503	86	
271.55262	104	
271.91511	164	
272.91553	130	
274.86281	126	
275.84303	82	
276.85675	368	
276.97996	216	1+
278.09505	146	
278.80061	120	
278.84865	264	1+
279.10405	442	1+
279.79621	366	
280.79103	968	1+
280.92814	82	
281.85890	326	1+
281.93519	86	
281.97600	82	
282.95448	84	
283.79238	132	
283.84685	240	
284.52569	154	
284.90375	118	
285.59044	84	
285.82119	204	1+
285.84602	518	1+
287.97190	104	
289.87243	112	
289.94570	84	
292.14735	90	
293.12417	104	
294.47936	82	
294.86113	272	1+
294.87986	116	
296.81172	184	
297.13189	92	
297.80903	172	
298.80440	826	1+
298.90203	106	
300.80059	486	1+
300.87133	326	1+
301.86162	426	1+
302.09465	80	
303.80652	140	
303.85616	914	1+
303.94612	82	
307.89121	118	
308.86667	308	1+
309.86924	206	1+
311.05143	92	
311.40224	92	
312.37605	100	
314.82008	204	
314.94868	106	
315.04658	90	
316.10012	80	
316.81678	190	
317.93205	186	1+
318.86571	224	1+
319.22975	108	
321.81760	406	
322.14898	84	
322.93092	396	
323.81157	304	1+
324.43075	94	
324.88533	114	
324.90197	96	
325.07231	86	
326.87266	108	
327.87790	182	1+
330.87415	112	
332.88746	98	
334.90660	88	
336.94863	318	
338.78991	100	
338.94634	110	
339.19462	96	
340.94396	220	1+
342.23387	92	
343.90994	84	
345.20223	84	
349.12953	116	
352.60823	100	
355.87852	88	
356.01769	106	
358.05922	84	
358.07555	84	
359.66892	98	
360.19071	82	
360.40770	96	
367.34553	82	
END IONS

###FS:    #m/z: 363.95693 #charge 1+
###MS: 125
###MSMS: 126
BEGIN IONS
TITLE=Cmpd 94, +MS2(363.9569), 28.0-35.0eV, 2.7min #126
RTINSECONDS=163.417
SCANS=125-126
PEPMASS=363.95693	303546
CHARGE=1+
180.22821	80	
182.86865	128	
185.86818	86	
187.86728	136	
187.87778	106	
189.86223	912	1+
191.85820	1190	1+
194.88606	124	
195.55679	90	
196.88448	290	1+
196.94322	106	
197.96236	146	
201.98103	80	
203.87244	86	
203.92994	92	
204.03132	92	
205.88279	90	
207.87339	316	
207.94680	166	
208.88828	228	
209.86848	330	
209.94426	914	1+
210.88366	800	1+
212.87939	4090	1+
214.87976	188	
214.89314	626	1+
215.87802	84	
219.22184	82	
221.02338	80	
222.95163	2866	1+
224.94794	3426	1+
225.85790	84	
226.10215	90	1+
226.87200	96	
226.89833	270	
226.94712	8176	1+
226.97622	90	
227.06618	94	
227.88252	274	
228.12932	246	1+
228.55983	104	
228.89380	1020	1+
228.94273	6716	1+
228.99924	84	
230.88987	5106	1+
232.53135	96	
232.88764	572	1+
232.90957	86	
233.02021	92	
234.05062	88	
234.13474	82	
234.99068	86	
236.92989	158	
239.07294	220	1+
240.83592	224	
240.96299	1550	1+
241.91133	80	
241.94179	122	
242.50380	94	
242.81658	366	1+
242.83200	130	
242.95910	1870	1+
244.82216	164	
244.95736	3646	1+
245.83217	84	
245.93953	180	
246.83627	114	
246.90732	436	
246.95227	3586	1+
247.80611	500	1+
247.97839	96	
248.63819	100	
248.80341	456	1+
248.89984	1454	1+
249.92732	90	
250.89494	214	
251.03538	110	
251.80836	82	
251.90481	140	
252.14046	82	
252.79694	80	
252.89181	116	
253.05278	128	
253.09172	146	
253.82669	82	
253.85835	88	
253.90594	442	
253.94033	88	
255.90671	86	
255.93615	84	
256.93681	100	
257.37237	114	
258.83471	496	1+
258.97274	554	1+
260.82976	614	1+
260.96856	1456	1+
262.06532	242	1+
262.39208	114	
262.60115	92	
263.00592	110	
263.83672	244	1+
263.90219	82	
263.97609	246	
264.16792	96	
264.96471	142	
265.97107	178	
266.11298	98	1+
266.81281	504	1+
267.83821	86	
267.92570	166	1+
267.97073	260	
268.81154	126	
268.96033	120	
269.80094	96	
269.87994	80	
269.96703	368	1+
271.86037	152	
271.87468	152	
271.91605	384	
274.85372	84	
276.81296	120	
277.11246	88	
278.05403	80	
278.09583	216	1+
278.12352	134	
278.80258	180	
278.87357	100	
279.79046	838	1+
279.85201	80	
280.10980	198	1+
280.92881	86	
280.96501	84	
281.79006	498	1+
281.85961	176	
281.99221	154	
283.89687	80	
283.98564	324	1+
284.82484	146	
284.85971	170	
285.03791	100	
285.84686	706	1+
286.79301	88	
288.10887	184	
288.84672	82	
289.05354	92	
289.79087	84	
289.86772	168	
290.80614	268	1+
292.85488	166	
292.90337	114	
293.02963	90	
293.11922	154	
294.84412	88	
294.86155	100	
295.85490	92	
296.80936	338	
297.15525	96	
297.80884	236	
297.96888	100	
298.13452	86	
298.80243	938	1+
300.80189	182	
301.79974	136	
301.86105	412	1+
302.79809	128	
303.80571	100	
303.85389	570	1+
306.84120	180	
306.99974	84	
307.88002	208	1+
308.83781	90	
311.04250	80	
311.88400	134	
312.87189	80	
314.37607	92	
314.82318	120	
315.15787	90	
315.81360	114	
316.75563	92	
316.81199	438	1+
318.82098	360	1+
319.04342	110	
321.42324	80	
321.86744	166	
322.92661	218	1+
323.75210	186	1+
324.87348	162	
326.87196	294	1+
326.95760	102	
328.17682	144	
335.97050	82	
336.94278	540	1+
336.98985	122	
340.94530	138	
341.82500	80	
343.91088	100	
345.20224	198	
356.73144	92	
359.76897	80	
359.96053	150	
360.86185	138	
363.71476	110	
END IONS

###FS:    #m/z: 507.84575 #charge 1+
###MS: 125
###MSMS: 127
BEGIN IONS
TITLE=Cmpd 95, +MS2(507.8457), 28.2-35.2eV, 2.8min #127
RTINSECONDS=164.19
SCANS=125,127
PEPMASS=507.84575	131478
CHARGE=1+
196.01516	364	
210.03002	118	
214.88748	120	
222.97727	202	1+
224.97755	190	
232.89732	280	
235.14401	230	
249.15805	188	
250.97077	108	
254.09620	114	
254.12847	140	
260.88062	138	
262.13559	848	1+
263.13793	576	1+
264.08095	162	1+
264.87532	108	
266.16369	114	
266.86461	120	
267.78389	188	
269.92581	106	
277.15260	464	
277.96262	112	
279.12959	134	1+
279.94971	106	
280.02094	104	
284.19637	296	
284.87700	144	
287.84736	154	
288.86403	106	
289.87872	556	1+
290.13201	116	
290.86621	200	
291.87694	134	
291.90933	126	
293.87348	838	1+
295.96831	160	
296.85486	112	
297.15676	172	
299.85444	492	1+
304.81762	290	1+
305.85887	196	
306.12343	168	1+
307.89096	526	1+
308.14421	460	1+
308.80100	288	1+
308.85263	336	1+
308.86970	500	1+
310.15779	248	
310.35194	370	1+
311.15646	214	
311.88444	1528	1+
312.23049	124	
313.78738	146	
313.86133	124	
313.96852	104	
313.99396	128	
314.87111	270	1+
314.89591	298	1+
316.66653	108	
317.82207	136	
318.93944	178	
319.97973	196	1+
321.64775	114	
323.86106	232	1+
324.14085	204	1+
324.80601	122	
325.89941	420	
326.24202	736	1+
326.82678	138	
326.88063	904	1+
327.38188	136	
327.80841	378	1+
329.18334	316	1+
329.80357	338	1+
329.89173	232	1+
330.80384	218	1+
332.87744	206	1+
332.95070	168	
333.17382	432	
334.17600	258	
336.41861	128	
336.94492	282	1+
337.88162	108	
338.87640	194	
339.71796	132	
342.77470	114	
347.77693	188	
347.81184	138	
348.82373	270	1+
349.15938	116	
349.78763	128	
350.77364	138	
350.88601	194	
351.77599	128	
353.85047	330	
354.78318	148	
355.89370	268	
355.99835	156	
356.38359	124	
357.84488	130	
358.82511	104	
362.30279	118	
362.87199	150	
363.77220	112	
364.76018	174	1+
365.79081	154	
366.73908	122	
366.83613	568	1+
367.70966	666	
367.76523	124	
368.70699	364	
368.77671	104	
369.70548	218	
369.73415	108	
370.63328	108	
370.78827	154	
371.72347	240	1+
373.38817	128	
373.72413	224	1+
373.79342	374	1+
373.81633	254	1+
374.06092	130	
376.22140	482	1+
376.74486	108	
376.92269	126	
378.04248	150	1+
379.82420	122	
380.71700	712	1+
380.85678	162	
383.26213	118	
383.74640	232	1+
384.75121	192	1+
384.84878	484	1+
385.39722	162	
386.73808	110	
387.71902	106	
387.85182	130	
388.73244	164	
389.20229	176	1+
389.71717	288	1+
390.84180	496	1+
392.83608	136	
393.80235	110	
394.51162	118	
394.78145	134	
394.83389	124	
396.73460	210	
396.76281	140	
397.31435	120	
397.72677	542	1+
398.80245	238	1+
399.21718	118	
399.86801	162	
400.13491	130	
400.72699	182	
403.87396	716	1+
405.75179	128	
405.78662	116	
406.75167	114	
407.73877	240	
407.81746	202	
407.86685	1358	1+
407.90292	112	
408.20963	144	1+
409.72340	330	
410.74007	194	1+
410.83630	442	1+
411.72014	216	
411.86084	136	
411.88066	120	
412.72924	146	
414.77110	108	
417.87189	118	
418.75139	122	
421.88326	478	1+
422.79120	362	1+
423.73854	180	
423.77133	278	
423.86844	112	
424.76104	146	
425.30854	292	1+
425.75114	738	1+
425.86295	472	1+
426.07518	146	
426.74367	170	
426.86523	408	1+
427.73168	1592	1+
427.77718	140	
428.84098	136	
429.82749	182	
429.84989	118	
431.75203	112	
431.87693	360	1+
432.24317	692	1+
432.78247	148	
436.92559	114	
439.89888	184	1+
443.08882	112	
443.74745	140	
444.74262	558	1+
444.77918	218	1+
444.87188	1252	1+
446.74367	520	1+
446.87583	504	1+
448.77044	114	
449.87762	226	
450.75053	568	1+
450.88218	118	
457.90286	238	
460.22190	282	1+
462.89004	174	
463.88543	140	
465.79060	112	
467.88812	222	
468.69347	140	
468.89765	176	
478.66001	116	
485.90614	218	
486.79150	132	
486.90031	152	
491.69777	126	
END IONS

###FS:    #m/z: 336.94613 #charge 1+
###MS: 125
###MSMS: 128
BEGIN IONS
TITLE=Cmpd 96, +MS2(336.9461), 28.0-35.0eV, 2.8min #128
RTINSECONDS=164.962
SCANS=125,128
PEPMASS=336.94613	116896
CHARGE=1+
46.20607	76	
127.27530	84	
183.87318	72	
192.89236	232	
196.88343	124	
210.88422	452	1+
211.94360	1238	
212.13497	78	
212.87837	1304	1+
213.89723	80	
213.94107	366	
214.88398	476	1+
215.88689	408	1+
215.93145	72	
215.96681	76	
219.84189	76	
223.93357	92	
223.95924	122	
224.50920	82	
225.96292	88	
226.97376	170	
227.15524	82	
228.89417	442	1+
229.95391	696	
230.88920	3114	1+
231.82442	360	1+
231.94849	446	1+
233.82484	346	1+
233.89563	484	
233.92656	104	
234.85349	72	
235.07901	74	
235.88994	142	
237.88957	116	
239.02279	72	
239.91395	82	
241.84135	170	
242.83860	72	
243.03154	100	
243.87679	76	
244.09325	80	
246.48005	94	
246.83290	82	
246.90500	224	
246.97193	72	
247.96515	302	
248.89986	836	
248.99005	88	
249.96277	154	
250.83242	468	1+
250.89900	124	
250.95323	362	1+
250.97003	72	
251.07201	130	
251.52202	80	
251.87418	72	
251.91095	94	
252.07623	80	
252.96968	912	
253.90583	620	1+
254.18092	82	
254.93521	86	
254.96719	234	1+
255.07037	76	
256.85838	126	
257.13489	80	
258.84593	198	
258.91471	82	
259.85440	340	
259.99877	84	
260.83135	82	
261.01566	94	
261.83169	232	
262.85175	98	
263.00330	72	
264.14126	82	
265.10620	74	
265.59194	88	
265.87538	82	
266.83901	186	
267.09562	134	
267.83846	1154	1+
268.17389	72	
268.82222	78	
268.84148	994	1+
270.85043	164	
270.91753	112	
271.84104	140	
271.91464	172	
272.00999	76	
273.40102	124	
273.91948	94	
274.36019	92	
274.88723	72	
276.86075	154	
276.87698	78	
277.84115	232	
277.86312	186	
278.02930	108	
278.44514	78	
278.83593	582	1+
279.04905	142	
279.40494	76	
279.85910	170	
279.89385	72	
279.95947	100	
281.83746	76	
282.85140	74	
285.85499	146	
286.42290	98	
286.54360	114	
286.84991	828	1+
286.89254	72	
286.91351	72	
287.38576	84	
287.80862	76	
288.84500	76	
289.81559	78	
290.95641	108	
292.04070	72	
293.17265	72	
293.87713	72	
294.11337	98	
294.18457	76	
294.86178	318	
299.86912	80	
299.88963	84	
299.91329	82	
300.14716	78	
302.15467	78	
304.04433	72	
305.88798	72	
306.88179	82	
310.32645	90	
310.55162	96	
310.87143	146	
311.13397	82	
311.87932	88	
312.95126	92	
313.02095	94	
314.09069	86	
314.87436	82	
315.07489	74	
316.81682	130	
319.03484	74	
319.22536	84	
319.35736	82	
319.97586	82	
320.16734	72	
321.17046	84	
321.79779	86	
322.72338	74	
324.89375	134	
326.01164	94	
327.58542	94	
328.88690	112	
329.86975	78	
330.24935	74	
331.03474	72	
333.03968	80	
333.98594	94	
337.18777	134	
337.40339	106	
339.06781	80	
339.92514	78	
341.72048	74	
342.18849	92	
END IONS

###FS:    #m/z: 363.95688 #charge 1+
###MS: 129
###MSMS: 130
BEGIN IONS
TITLE=Cmpd 97, +MS2(363.9569), 28.0-35.0eV, 2.8min #130
RTINSECONDS=168.619
SCANS=129-130
PEPMASS=363.95688	303030
CHARGE=1+
97.68892	84	
182.99507	84	
184.86166	86	
185.00370	82	
187.86658	110	
189.86270	812	1+
190.93273	88	
191.85815	1026	1+
193.85519	138	
196.88473	226	
203.92291	92	
205.95146	100	
207.40801	84	
207.87338	504	1+
209.94278	938	1+
210.88544	624	
212.87913	3640	1+
214.89559	438	1+
221.99724	84	
222.95191	2190	1+
224.83881	96	
224.94746	3642	1+
224.97579	100	
225.09668	98	
225.22030	84	
225.88185	82	
225.93330	86	
226.07106	210	1+
226.94674	6492	1+
227.88128	84	
227.92780	178	
228.07427	146	1+
228.89606	920	
228.94263	6358	1+
230.83210	130	
230.84266	146	
230.88805	6148	1+
231.35216	136	1+
231.37463	86	1+
231.80423	98	
232.35552	110	1+
235.82274	218	1+
236.82770	146	1+
237.09778	88	
238.80068	82	
238.84226	98	
240.82187	300	1+
240.91155	106	
240.94480	142	
240.96144	1696	1+
241.56005	82	
241.94472	1150	1+
242.95865	730	
243.62557	86	
243.82372	288	
244.82014	158	
244.95664	3478	1+
245.82131	122	
245.94057	156	
246.51842	94	
246.90476	508	
246.95251	3304	1+
246.98212	146	
247.09548	86	
247.84233	228	1+
248.05544	292	1+
248.80274	174	
248.84346	186	1+
248.89958	2486	1+
248.97119	82	
249.80710	114	
249.82846	86	
249.94288	98	
250.95166	110	
250.97171	176	
251.80569	80	
251.89587	132	
252.85661	130	
252.89098	96	
252.95902	92	
253.06118	154	1+
253.90579	284	1+
254.07918	110	
256.80209	116	
258.84713	132	
258.97560	196	
259.97607	100	
260.38332	86	
260.45037	82	
260.83005	350	
260.87825	100	
260.96896	462	
261.83432	150	
261.96867	282	
262.83142	582	1+
263.97524	414	1+
263.99288	84	
265.81497	96	
266.80843	508	1+
266.84504	204	1+
267.97303	424	1+
268.95830	148	
269.96870	510	
270.98645	96	
271.91536	174	
271.95999	148	
272.02830	112	
274.84969	124	
275.53497	82	
276.86565	200	
277.85667	124	
278.05638	88	
278.79910	266	
278.84203	280	1+
279.10189	236	
279.79715	148	
279.89803	80	
280.79218	808	1+
280.87039	82	
281.11975	128	
281.13415	158	
281.85207	212	
283.85111	282	
283.98554	252	
284.85298	146	
285.79376	130	
285.84482	256	
286.84724	138	
286.91586	86	
287.81175	148	
288.12537	102	
288.84491	100	
290.09689	210	1+
290.41411	80	
291.59954	84	
292.02336	82	
292.14960	88	
293.86141	94	
296.80959	272	1+
298.14231	106	
298.80350	546	
299.44584	90	
299.80130	854	1+
301.18005	82	
301.79350	212	1+
301.85970	230	
302.85413	786	1+
303.85584	664	1+
303.90302	90	
303.94491	94	
303.97371	84	
305.13293	82	
307.88044	358	1+
308.76204	110	
309.05136	90	
309.54607	82	
310.87494	106	
311.12814	176	1+
314.81898	84	
315.81922	340	1+
316.14494	96	
318.19517	92	
319.86963	84	
319.93730	110	
320.81611	282	1+
321.22503	96	
321.86498	216	1+
322.80146	110	
324.89738	82	
324.99494	84	
325.02376	84	
326.16040	88	
326.86843	146	
326.95481	84	
327.96579	88	
329.22530	84	
329.87862	82	
334.89191	154	
335.02598	84	
336.92096	94	
336.94404	418	1+
339.10662	86	
340.04301	96	
340.94238	88	
341.87511	100	
342.88363	90	
343.80528	84	
345.54376	86	
346.61171	106	
347.13045	84	
355.42230	80	
359.79002	82	
362.19715	86	
366.87819	88	
366.92881	96	
367.09366	88	
367.13363	84	
368.86958	84	
END IONS

###FS:    #m/z: 507.84554 #charge 1+
###MS: 129
###MSMS: 131
BEGIN IONS
TITLE=Cmpd 98, +MS2(507.8455), 28.2-35.2eV, 2.8min #131
RTINSECONDS=169.392
SCANS=129,131
PEPMASS=507.84554	126044
CHARGE=1+
196.01489	274	1+
213.16070	140	
224.97544	174	
234.88719	142	
235.14207	284	
237.09418	106	
239.06450	114	
249.15801	106	
250.96830	156	
252.07702	116	
262.13924	266	
263.13688	462	1+
266.16682	118	
272.85809	186	
277.15290	286	1+
280.86034	124	
280.88016	114	
281.96192	146	
283.08904	108	
287.84950	286	1+
289.03890	108	
289.15162	114	
290.12808	264	1+
290.78369	140	
290.86743	214	
290.89982	270	1+
292.85650	124	
293.87385	658	1+
294.82278	114	
294.87592	372	1+
295.95871	178	1+
296.82031	152	
296.84974	240	1+
298.80790	174	
299.83270	130	
300.07838	230	1+
301.87916	242	1+
303.86766	358	1+
303.98274	124	
305.86304	498	
307.13638	116	
307.89281	282	
308.14812	632	1+
308.79948	146	
308.84347	240	1+
308.87607	490	1+
308.88601	128	
311.88525	1522	1+
312.15749	234	1+
312.94122	136	1+
312.99182	106	
313.88673	256	
314.86857	492	1+
315.88607	142	
320.87449	192	1+
322.85905	212	1+
323.87737	124	
325.15118	218	1+
325.80615	456	1+
325.87770	954	1+
325.90306	200	
326.24033	366	1+
326.80972	420	1+
326.88011	818	1+
327.82538	122	
327.91119	154	
328.36852	124	
328.87666	286	1+
329.14059	224	1+
330.06668	110	
330.76692	138	
330.87575	110	
331.20333	130	
331.83834	164	
332.87821	222	
333.17585	574	
333.76605	122	
333.87488	124	
335.87901	184	1+
335.96854	330	1+
336.96961	262	1+
346.87983	168	
347.77678	244	1+
347.90677	186	1+
348.91119	130	1+
349.71829	178	1+
349.95192	212	1+
349.98722	134	
350.88941	114	
353.39979	114	
353.76630	102	
354.83943	138	
361.89444	114	1+
362.36596	106	
363.77322	102	
365.71581	168	1+
365.79095	240	
366.18017	110	
366.73785	110	
366.77494	104	
366.79166	118	
366.83940	272	1+
367.70645	982	1+
367.77679	202	
368.89635	124	
369.76878	132	
369.79401	172	1+
369.83611	306	1+
369.85195	194	
369.88348	138	
371.18860	158	
373.72063	512	1+
373.80044	110	
373.89447	158	
374.72391	346	1+
374.81876	150	
374.97432	132	1+
375.84293	118	
376.21998	450	1+
376.24510	108	
376.38941	136	
379.75960	142	
380.71911	262	
381.72073	140	
382.72305	116	
382.79010	126	
382.85812	122	
383.26113	122	
383.71507	208	1+
383.77760	198	
383.83522	104	
384.77259	110	
384.84904	700	1+
384.89021	128	
385.78882	148	
386.20373	106	
388.19385	114	
388.72962	142	
388.84895	102	
389.19711	172	
389.71342	146	
389.78132	342	1+
389.84702	130	
390.71057	108	
390.83445	280	
390.88095	348	1+
391.83551	484	1+
391.88214	322	1+
392.06717	122	
393.74916	146	1+
393.86954	108	
394.92610	132	
398.73067	750	1+
399.22069	160	
400.72308	260	1+
401.78022	202	1+
402.86003	304	
403.86683	236	
404.72702	202	1+
405.75880	346	1+
405.78141	110	
405.87007	178	
406.79197	118	
406.92270	116	
407.72689	252	
407.74738	480	1+
407.78926	168	1+
407.81923	104	
407.86782	500	
408.85956	856	1+
409.71821	286	
409.73243	164	
410.73623	182	
410.84086	300	1+
410.87809	126	
410.91653	226	1+
411.72332	186	
411.76532	106	
412.73392	144	
412.84807	140	
413.72807	252	
413.75326	172	1+
413.88422	122	
416.74122	252	1+
419.74479	108	
421.81375	112	
421.88559	106	
422.74366	132	
423.78034	392	1+
423.86577	106	
425.31123	260	1+
425.74733	268	
426.75659	234	
426.81589	156	
426.86336	256	1+
427.12874	120	
427.73436	1852	1+
428.84777	180	
428.91576	186	1+
429.70136	154	
429.82589	230	1+
429.85193	142	
430.25952	106	
430.38965	108	
430.88410	108	
431.86064	518	1+
432.24635	684	1+
432.88506	174	
434.84396	132	
434.89289	126	
435.19006	188	1+
439.89445	568	1+
442.57253	128	
443.75830	150	
444.87328	708	1+
445.74199	648	1+
446.78748	178	1+
447.71219	206	
448.71354	122	
448.76525	148	
449.74894	828	1+
449.87657	154	
450.70409	116	
450.75131	742	1+
451.72801	178	1+
451.87622	140	
454.76642	152	
462.88534	400	
467.88568	648	1+
469.61893	104	
473.11290	134	1+
473.71399	160	
475.16385	180	1+
486.89933	146	1+
489.32120	136	
490.04849	190	1+
490.31076	142	
492.77330	166	1+
499.72872	142	
END IONS

###FS:    #m/z: 336.94594 #charge 1+
###MS: 129
###MSMS: 132
BEGIN IONS
TITLE=Cmpd 99, +MS2(336.9459), 28.0-35.0eV, 2.9min #132
RTINSECONDS=170.164
SCANS=129,132
PEPMASS=336.94594	121250
CHARGE=1+
76.00823	70	
182.86784	132	
184.86598	168	
196.87948	124	
199.88709	78	
210.88671	332	
210.90800	92	
211.88622	146	
211.94400	1100	1+
212.87896	1436	1+
213.93892	410	
214.88020	576	1+
217.07597	76	
219.83642	82	
223.96126	166	
226.94437	70	
227.95146	130	
228.89491	168	
228.94997	68	
229.89317	72	
229.95467	630	1+
230.06234	76	
230.88900	2662	1+
231.83157	90	
231.94967	216	
233.91508	74	
233.99589	72	
234.94917	94	
235.08100	74	
235.34834	100	
235.81959	120	
235.88061	90	
236.89575	110	
238.06865	74	
239.00001	90	
239.45788	74	
240.85096	76	
240.89054	86	
241.84418	92	
242.84080	70	
246.90486	172	
246.97789	92	
247.96288	126	
247.98110	140	
248.90169	540	1+
249.43055	106	
249.83246	462	1+
249.97040	168	
250.83548	386	1+
250.90093	82	
250.94789	106	
250.97085	74	
251.91375	82	
252.04128	112	
252.11011	76	
252.14140	84	
252.84268	196	
252.96959	420	
253.90190	460	1+
253.95023	68	
254.04920	84	
254.08101	72	
254.94722	82	
254.97232	84	
255.07830	142	
256.43135	88	
257.90635	118	
258.84464	310	1+
259.96125	84	
260.36538	92	
260.83380	128	
261.83624	140	
264.85198	76	
266.00696	72	
267.43848	86	
267.51276	78	
267.84504	152	
268.83914	518	1+
268.91735	144	
270.83918	200	1+
270.98094	84	
271.09440	70	
271.92185	190	
272.13958	72	
272.87961	78	
272.92624	72	
274.88107	74	
275.86345	84	
276.34265	84	
276.85928	590	1+
277.03107	74	
277.52378	76	
277.83734	154	
278.83625	310	
279.15855	86	
279.83479	178	
279.88731	96	
280.02749	84	
280.83019	132	
280.88411	140	
281.95584	80	
283.86632	84	
283.91196	104	
284.15407	82	
285.01810	70	
285.20022	128	
285.85083	188	
285.88861	80	
286.40714	152	
286.85060	816	1+
291.87214	80	
291.99816	100	
292.04442	76	
292.10044	170	
292.16220	84	
292.86122	180	1+
293.03590	82	
293.10305	132	
293.79697	70	
294.10891	82	
295.43509	84	
296.06403	84	
297.89707	82	
298.85324	82	
299.87421	130	
300.14946	82	
300.39848	86	
300.87400	202	1+
301.83237	72	
301.90836	194	1+
302.14396	84	
304.09369	82	
304.16417	84	
304.88228	230	1+
307.86751	72	
307.94943	88	
308.10446	76	
309.33866	100	
309.86698	298	1+
310.05495	92	
310.16624	74	
310.54473	90	
310.86940	174	1+
311.88812	72	
313.88174	132	
314.89625	72	
316.79274	72	
317.94333	84	
317.96088	74	
318.07900	74	
318.30708	92	
322.03303	76	
323.85607	72	
323.88465	146	
324.64320	96	
325.39794	74	
325.86514	94	
325.87844	124	
327.90107	72	
327.99035	78	
329.64900	70	
332.89343	128	
332.98814	74	
337.00882	92	
338.23420	98	
339.36857	82	
339.40712	96	
339.86190	86	
341.15568	70	
342.02958	70	
END IONS

###FS:    #m/z: 322.93021 #charge 1+
###MS: 133
###MSMS: 134
BEGIN IONS
TITLE=Cmpd 100, +MS2(322.9302), 28.0-35.0eV, 2.9min #134
RTINSECONDS=173.834
SCANS=133-134
PEPMASS=322.93021	1739170
CHARGE=1+
179.43126	78	
187.94303	84	
189.86199	108	
192.88901	116	
193.88784	76	
197.89404	76	
199.86310	84	
199.88709	78	
203.95451	72	
205.94892	118	
206.95052	120	
206.99084	90	
207.12476	82	
209.87283	72	
210.90412	82	
210.92320	132	
212.87935	122	
213.87964	110	
214.89393	100	
220.90629	84	
222.95050	172	
223.96152	166	
224.82580	72	
224.96200	124	
225.06297	78	
225.89864	74	
228.82564	72	
228.89692	80	
230.13504	196	1+
230.85080	150	
230.89429	148	
231.88959	92	
234.38873	130	
235.74990	102	
236.96359	74	
237.39106	100	
238.03094	72	
238.04804	82	
238.06314	78	
238.93931	108	
240.00712	78	
240.82109	368	
240.89807	142	
240.94099	680	
240.96165	224	
240.98777	86	
241.94215	378	
242.81991	330	
242.94092	2162	1+
243.82157	304	
244.81930	192	
244.84980	74	
244.93963	764	1+
246.38949	86	
246.97703	318	
247.39000	110	
248.11381	100	
248.85137	318	1+
250.03982	70	
253.09227	98	
253.83596	118	
254.15762	86	
254.85397	76	
254.89788	72	
256.45099	84	
257.02760	76	
258.83339	392	
259.34407	98	
259.67029	72	
259.83484	226	
259.89970	76	
260.35126	104	
260.83002	398	
261.58916	72	
261.66458	80	
261.83084	622	1+
261.98655	82	
262.14063	88	
262.83135	384	1+
262.86962	84	
263.34158	78	
263.98168	78	
263.99900	72	
264.04546	90	
264.08541	76	
264.53480	80	
264.98011	88	
265.05696	196	
265.11142	106	
266.85404	72	
267.83631	88	
268.96076	72	
269.80397	80	
269.89189	94	
270.01079	92	
270.04305	92	
271.01050	74	
271.82190	78	
271.85177	112	
272.15247	110	
272.84980	136	
273.79109	212	
273.86225	100	
274.04510	70	
275.14788	70	
276.84145	344	1+
278.80754	168	1+
278.92499	90	
279.02150	70	
279.09011	628	1+
279.40929	76	
279.94316	72	
280.05627	72	
280.40721	102	
280.84557	80	
282.15183	78	
282.88856	100	
283.06645	126	
284.29239	498	1+
285.20197	82	
285.82468	74	
286.04690	80	
288.86714	114	
289.85972	72	
291.14941	72	
291.80634	154	
292.81098	82	
293.19133	82	
293.85987	154	
298.25286	70	
298.81634	70	
298.85091	72	
299.78615	194	
299.80711	76	
299.86387	92	
300.78166	90	
302.44064	82	
302.85754	74	
303.94539	70	
304.18348	98	
306.09678	76	
306.88110	78	
307.10202	172	
307.79630	120	
307.88452	84	
308.36329	102	
308.80326	144	
308.87787	124	
309.89409	76	
310.87473	212	1+
310.91286	168	
312.15032	72	
312.80253	146	
312.91226	72	
313.21416	78	
316.06087	80	
316.49985	100	
319.17085	86	
320.82626	202	1+
320.89086	70	
323.88375	360	1+
326.89974	106	
327.94786	76	
END IONS

###FS:    #m/z: 340.94093 #charge 1+
###MS: 133
###MSMS: 135
BEGIN IONS
TITLE=Cmpd 101, +MS2(340.9409), 28.0-35.0eV, 2.9min #135
RTINSECONDS=174.607
SCANS=133,135
PEPMASS=340.94093	592202
CHARGE=1+
77.29395	78	
190.93275	74	
192.92416	108	
194.03838	76	
194.58948	86	
198.95250	90	
199.88723	78	
205.94853	232	1+
207.88318	72	
208.95988	74	
209.94600	76	
210.93736	108	
212.87980	246	
213.87870	120	
213.93951	276	1+
214.87874	80	
215.88923	230	
216.88206	244	1+
222.95138	140	
223.95918	128	
225.83562	80	
226.88337	80	
228.13521	84	
228.84225	74	
228.89230	72	
228.94455	100	
229.94989	136	
230.88693	650	1+
231.94858	458	1+
232.96398	84	
233.00334	86	
233.89986	424	
233.94776	148	
236.82589	80	
236.90691	74	
238.82342	80	
238.88154	96	
239.88194	100	
240.83446	122	
241.39784	82	
241.84044	136	
242.84612	72	
243.02406	74	
243.82836	366	1+
244.95372	140	
244.98038	74	
245.44391	78	
246.04843	80	
246.16398	94	
247.82159	74	
248.85673	102	
248.90118	154	
249.00634	142	
249.90210	226	
249.96195	102	
249.98874	88	
250.46528	86	
250.89701	106	
251.02134	74	
251.15157	86	
251.90913	106	
252.11006	78	
252.90020	84	
254.86853	72	
254.90395	78	
254.97064	142	
255.07629	76	
255.96746	82	
256.03651	78	
256.84789	240	1+
256.91487	74	
257.12981	102	
257.90381	78	
258.70943	100	
258.84533	460	1+
259.90692	184	
259.95746	172	
260.39679	86	
260.83307	76	
261.48002	94	
262.82981	90	
265.52223	92	
267.95061	82	
268.96070	74	
270.87314	88	
271.42723	84	
273.92727	74	
274.85567	126	
274.90381	80	
275.84278	86	
275.85766	84	
275.89192	88	
276.64942	76	
276.85311	276	
277.43196	76	
277.85596	264	
278.84311	154	
278.91225	74	
279.79731	80	
279.84779	96	
279.87727	80	
279.96536	78	
283.78955	112	
285.13582	74	
287.15268	94	
287.20295	82	
287.91278	106	
288.81360	94	
288.86892	124	
289.86853	82	
290.05630	84	
290.78271	74	
290.86884	114	
291.79923	94	
292.82370	76	
293.17018	82	
293.98450	78	
294.87333	72	
295.85498	78	
296.85604	78	
296.93310	98	
296.96911	76	
297.53851	80	
299.79054	126	
299.87429	156	
300.03927	108	
300.81023	112	
300.92638	74	
300.95186	80	
301.87262	108	
301.94752	74	
302.87001	78	
302.94487	72	
304.87299	120	
304.99575	82	
307.89195	78	
309.90906	92	
310.88423	204	1+
314.03626	80	
315.95393	98	
317.02889	86	
317.94763	90	
318.47134	82	
318.94029	74	
319.34190	76	
321.76016	74	
322.67042	96	
323.88934	152	
324.89326	248	1+
325.39362	98	
326.88736	102	
328.93820	80	
330.79402	74	
332.01212	116	
336.40287	102	
336.95951	74	
337.97875	84	
339.37977	116	
342.89666	80	
343.01819	106	
END IONS

###FS:    #m/z: 507.84592 #charge 1+
###MS: 133
###MSMS: 136
BEGIN IONS
TITLE=Cmpd 102, +MS2(507.8459), 28.2-35.2eV, 3.0min #136
RTINSECONDS=175.379
SCANS=133,136
PEPMASS=507.84592	120122
CHARGE=1+
197.15703	106	
210.02952	114	
213.15810	282	
214.16508	120	
214.88158	132	
223.97189	218	1+
235.14060	340	1+
241.04446	106	
245.10158	110	
249.15760	216	
250.97213	154	
253.08437	112	
257.84898	146	
262.13786	292	
263.06747	176	1+
263.13886	350	
266.16797	112	
270.85790	200	1+
277.15160	470	1+
278.82515	186	
280.80035	126	
281.96500	136	
284.19472	178	
287.85412	452	1+
287.94210	108	
289.87910	172	
290.87756	220	
291.87672	126	
291.90180	106	
293.80789	140	
293.87214	600	1+
294.85878	204	1+
296.84140	136	
297.15637	116	
300.84304	142	
300.85941	152	
302.87006	272	1+
305.79127	192	1+
305.81817	120	1+
305.85969	410	1+
305.89328	140	
306.12927	142	
307.87918	208	
308.14093	404	
308.87540	250	
309.14468	236	
309.87168	174	
309.88838	326	1+
310.15798	480	1+
310.87164	106	
311.88269	1788	1+
312.22825	142	
314.86372	264	
315.80357	140	
316.37994	124	
316.81009	112	
316.88995	116	
317.87926	158	1+
320.07291	116	
320.29943	108	
322.86663	118	
325.89685	464	1+
326.24438	234	
326.88179	472	
326.90030	286	1+
327.00361	240	1+
327.24478	114	
327.87788	270	
328.86622	304	1+
330.81654	144	
330.87677	136	
330.94712	208	1+
332.83152	146	
332.87602	308	
333.17690	554	1+
333.76752	240	1+
333.80045	124	
333.87995	144	
335.18754	114	
338.87980	184	
340.95309	108	
341.82408	352	1+
342.82707	276	1+
346.34183	112	
346.82004	112	
347.36102	110	
347.77278	282	1+
348.73126	118	
349.75839	270	1+
350.89552	166	1+
351.04571	124	
351.84610	312	1+
352.77521	106	
354.06176	194	1+
354.95576	194	1+
355.26749	106	
355.89368	122	
357.86053	170	
358.77481	134	
361.86460	212	1+
365.71847	128	
366.18694	194	
366.83846	216	
367.70603	1478	1+
367.76866	270	1+
367.83911	118	
368.89351	160	
369.89627	272	1+
370.78356	140	
371.77796	210	1+
371.82717	138	
372.04230	130	
373.72011	328	1+
373.86684	130	
374.78500	176	
375.03388	220	1+
375.06602	112	
375.81801	128	
376.22036	248	
377.22241	144	
380.71678	536	1+
380.85761	142	
382.85037	116	
383.79329	118	
384.85191	748	1+
384.88984	284	1+
385.77538	176	
385.79716	178	
386.77361	116	
386.86030	124	
387.74797	138	
387.89732	108	
388.80155	108	
389.04688	192	1+
389.20396	146	
389.25561	136	
390.21100	106	
390.81139	116	
390.84043	606	1+
390.86560	144	
390.88705	360	1+
391.89085	288	1+
392.73761	106	
394.91126	108	
395.40299	182	
395.73946	114	
398.72955	732	1+
398.91215	116	
399.19752	108	
399.21792	124	
399.73347	522	1+
399.85299	124	
401.73047	148	
402.06060	222	1+
402.86732	454	1+
403.73439	132	
403.87035	318	1+
403.89151	116	
404.79284	136	
405.78230	374	1+
407.73151	320	
407.75665	108	
407.86642	1338	1+
408.80957	130	
409.28479	94	1+
409.72277	918	1+
409.85156	412	1+
410.81107	182	
411.81875	120	
412.73826	166	
412.83956	254	1+
413.62859	104	1+
416.87059	220	
417.81092	144	
418.75989	160	
420.73520	126	
421.74345	294	1+
421.88368	370	1+
422.73137	108	
423.77357	274	
423.86649	356	1+
424.77702	144	
424.82995	148	
425.75316	660	1+
426.86090	390	1+
427.73313	1320	1+
428.08994	116	
428.84631	150	
428.88509	120	
429.23144	116	
429.75393	144	
429.82221	240	1+
430.26524	112	
430.74239	312	1+
431.87375	488	1+
432.24270	656	1+
433.48275	108	
437.80514	136	
438.87061	162	
439.09071	166	
439.72518	164	
439.89112	262	1+
441.89696	110	
443.79536	326	1+
444.87310	992	1+
445.74716	258	
446.74561	126	
447.25488	344	1+
447.74649	116	
447.79044	110	
448.75193	176	
448.77347	264	1+
449.87745	252	
450.74684	280	
450.77193	142	
451.77450	106	
457.90746	368	1+
462.88029	464	1+
463.88208	394	1+
466.76965	130	
467.88862	576	1+
469.68679	114	
473.79995	112	
475.71657	204	1+
485.90098	346	1+
487.28211	112	
489.29865	124	
498.27209	148	
512.31036	184	1+
END IONS

###FS:    #m/z: 322.93032 #charge 1+
###MS: 137
###MSMS: 138
BEGIN IONS
TITLE=Cmpd 103, +MS2(322.9303), 28.0-35.0eV, 3.0min #138
RTINSECONDS=179.055
SCANS=137-138
PEPMASS=322.93032	1914992
CHARGE=1+
46.51969	76	
191.11826	76	
201.04429	312	
205.95115	148	
206.98891	70	
209.02182	76	
211.84526	76	
212.88050	130	
215.96864	82	
216.97095	76	
220.87733	88	
222.13263	80
[truncated: 2,020,108 more chars]
