# Supplementary material for: High-Throughput Venomics
Source: J Proteome Res. 2023 Apr 3;22(6):1734–46. doi: 10.1021/acs.jproteome.2c00780 (PMC10243144; doi:10.1021/acs.jproteome.2c00780)
Supplement: Supplementary file 9 — pr2c00780_si_009.zip [file pr2c00780_si_009.zip › Manual files/Calloselasma rhodostoma MGF/210702_Calloselasma_halfplate000115_5.1.201.mgf]

###	D:\Data\Julien\210702_Cr_half_TFA\210702_Calloselasma_halfplate000115.d\ProteinAnalysisResults.mgf
###	D:\Data\Julien\210702_Cr_half_TFA\210702_Calloselasma_halfplate000115.d\analysis.baf
###	210702_Calloselasma_halfplate000115.d
###	Instrument: maXis HD
###	Manufacturer: Bruker
###    PeakWidth 0.30, MiniumIntensity 10, S/N 1Apply threshold 0, Threshold 10
###    Retain Residuals no, Create neutrally no,
###    FullScan Parameters: AdductIon (+)+H (-)-H, LowMass 0, HighMass 8000, MaxCharge charge decon 4, MinPeaks 3
###    Perf. isotope decon yes, Max Charge Istopic decon 6, MW agreement 0.00, Abund. cutoff 2.00, Envelope cutoff 75.00
###    MaxRes   Parameters: AdductIon (+)+H (-)-H, LowMass 0, HighMass 8000 
###    Perf. isotope decon yes, Max Charge Istopic decon 6, Abund. cutoff 2.00
###    MSn      Parameters: AdductIon (+)+H (-)-H, LowMass 0, HighMass 8000 
###    Perf. isotope decon yes, Max Charge Istopic decon 4, Abund. cutoff 0.05
###    Global Charge Limit: no 3, Prefer FullScan Result: yes, Export what: 2 (0=non deconv/1=deconv only/2=mixed), NoMSMSSignals: 150, Intensity threshold: 10, NoMSSignals (deconv): 2, NoMSSignals (non-deconv): 2, NormalizeData: no, SingleCharged: yes
###
COM=210702_Calloselasma_halfplate000115.d
USERNAME=Demo User

###FS:    #m/z: 322.93032 #charge 1+
###MS: 2
###MSMS: 3
BEGIN IONS
TITLE=Cmpd 1, +MS2(322.9303), 28.0-35.0eV, 0.0min #3
RTINSECONDS=1.867
SCANS=2-3
PEPMASS=322.93032	3165216
CHARGE=1+
206.94025	6478	
208.94531	13580	1+
211.94458	34216	1+
213.94004	29360	1+
215.88698	4186	
215.93757	4574	
217.94106	17138	
222.95223	49846	1+
224.95095	13184	
226.94717	216576	1+
227.19863	2876	
228.94300	431890	1+
229.45408	2660	
230.62488	2280	
230.89024	2344	
231.95195	14890	
233.94787	3282	
234.97029	5630	
234.99785	4998	
235.13016	2974	
237.12971	2882	
238.14858	4266	
238.45463	10876	
238.95611	2602	
239.14661	11420	
239.98161	4002	
240.23078	4728	
240.96252	24542	1+
241.46275	3370	
242.96207	8402	
243.23009	3840	
243.88203	3724	
244.95770	146790	1+
245.63172	6192	
246.13271	2486	
246.95302	117164	1+
248.03309	3726	
248.97429	2352	
249.03956	2250	
249.91097	10244	1+
249.97186	81896	1+
250.94698	32474	1+
250.99746	4894	
251.19932	3626	
251.91042	4296	
252.47055	3436	
252.63814	3370	
252.94744	11376	
252.97161	1113056	1+
253.14079	2306	
253.18969	2316	
253.21356	4246	
253.90539	32076	1+
254.94209	167726	1+
254.96703	414824	1+
255.23068	3702	
256.26128	3372	
256.91387	9538	1+
256.96433	55732	1+
258.88490	4812	
258.90955	3458	
258.96349	15464	1+
260.16183	4106	
260.97817	4970	
261.98130	8960	
262.96834	5608	
263.05590	5744	
263.13518	3072	
263.97894	176814	1+
265.25015	2340	
265.64715	2494	
265.97599	20974	1+
267.26555	2238	
267.64574	3402	
267.97367	100532	1+
268.90855	2776	
268.95882	13026	
269.97232	43396	1+
271.87533	2944	
271.91739	4430	
272.88169	9826	1+
272.95254	29332	1+
274.27198	4156	
274.65135	3106	
279.09167	4018	
279.23107	4538	
281.24576	7882	
281.98949	2774	
282.17480	3644	
282.27744	8252	
283.17340	11448	1+
283.26161	11380	1+
283.94734	9082	1+
283.98777	3572	
284.29274	4946	
285.22229	2582	
285.94200	142406	1+
285.98322	42046	1+
287.25204	14158	1+
287.65995	3712	
288.06421	3052	
288.16061	2412	
288.20360	6924	1+
289.65863	4658	
289.88492	3390	
290.14399	3656	
290.15742	2754	
290.26704	15488	1+
290.89280	4926	
291.09974	4102	
291.19709	5422	
291.97504	7196	
292.05966	12732	1+
292.10389	2238	
293.20913	6640	1+
293.97620	22058	1+
293.99781	60208	1+
294.12452	2462	
294.18060	8862	1+
294.93646	13476	1+
295.12850	3550	
295.22529	8120	1+
295.96929	6508	
295.99216	29626	1+
296.66401	2516	
297.07987	3554	
297.24035	12102	1+
298.08379	2664	
298.27246	3452	
298.96742	3410	
299.23823	2512	
299.25559	3122	
300.28813	3394	
302.17318	10920	1+
302.30365	8162	
302.94585	9604	
303.95233	40320	1+
303.99517	21562	1+
304.18750	3758	
304.28393	4604	
304.92392	5540	
305.26702	5718	
305.95288	3346	
306.90495	10016	
307.08237	4158	
307.24622	32062	1+
307.83132	3184	
308.14127	10076	1+
308.21621	3144	
308.87140	15706	1+
309.18981	2700	
309.22023	2678	
309.25851	4694	
309.27656	3198	
309.67304	3110	
310.15704	4230	
310.30874	7522	
311.16425	3814	
311.21906	5530	
311.27513	4342	
311.67284	3092	
311.86947	43326	1+
311.93521	12698	
311.98671	18120	1+
312.17285	3258	
312.32481	4538	
312.80450	3924	
312.90162	7654	
312.94769	9490	
313.17288	2254	
313.21790	3522	
313.23542	3488	
313.27258	3274	
313.28989	6140	1+
313.86540	18054	1+
313.92955	284374	1+
314.89327	5954	
315.81197	2238	
315.86484	2928	
316.28219	9972	1+
316.31994	3050	
316.86506	2756	
316.88933	2268	
316.94023	8916	
318.29867	25518	1+
318.93490	155440	1+
320.93471	363064	1+
322.19315	3436	
322.27169	2312	
322.87802	14332	1+
322.90861	14188	
322.93012	7131812	1+
323.11369	6992	
323.17453	13466	1+
323.23825	10870	1+
323.27155	2522	
323.29177	2704	
323.33430	3984	
323.35808	4566	
323.37740	6976	
324.13562	2650	
324.29146	10018	1+
324.32420	3042	
324.87736	18104	1+
325.25382	31816	1+
325.90158	4142	
326.17234	4400	
326.20310	3512	
326.23245	2802	
326.87229	158198	1+
326.96867	15466	1+
327.00636	6028	
327.14400	2398	
327.17585	3040	
327.20083	13534	1+
327.26967	47598	1+
327.33546	2240	
328.11412	2686	
328.31830	5644	1+
END IONS

###FS:    #m/z: 340.94114 #charge 1+
###MS: 2
###MSMS: 4
BEGIN IONS
TITLE=Cmpd 2, +MS2(340.9411), 28.0-35.0eV, 0.1min #4
RTINSECONDS=2.6395
SCANS=2,4
PEPMASS=340.94114	1429500
CHARGE=1+
189.86848	150	
192.92570	160	
201.13044	114	
206.92187	152	
207.87227	164	
210.94107	222	1+
213.94007	3496	1+
215.86083	128	1+
215.88395	1448	1+
215.93673	840	1+
218.02199	114	
221.94257	146	
223.96152	184	
224.97430	146	
226.93953	134	
227.08443	124	
230.88716	164	
230.96067	190	
231.11990	270	1+
231.90336	132	
231.95052	3744	1+
233.04637	136	
233.89670	464	1+
233.94706	1078	1+
234.08465	174	1+
235.89266	274	
236.86747	110	
237.04085	212	1+
237.64860	168	
237.89177	134	
238.89125	114	
239.15313	112	
240.22937	726	1+
242.83361	182	1+
242.84852	130	
243.55528	206	1+
243.90470	196	1+
244.03459	224	
244.96324	260	
245.04885	296	1+
245.97472	572	1+
246.16073	342	1+
246.88190	128	
247.94213	214	
248.03100	126	
248.98921	130	
249.04013	420	1+
249.95892	1052	1+
250.07302	126	
250.17631	234	1+
250.99885	174	1+
252.09298	172	
252.96887	120	
253.46943	118	
254.10525	218	1+
254.12906	288	1+
254.96565	2136	1+
255.07505	260	
255.17203	134	
255.83404	116	
256.07711	236	
256.10725	194	1+
256.91257	128	
256.96431	550	1+
257.03619	414	1+
258.15965	240	1+
258.96437	146	
259.05954	116	
259.89629	110	
260.99171	142	
262.05640	520	1+
263.03848	128	
265.02696	206	
265.12024	130	
265.13346	304	1+
266.01673	154	
266.09494	280	1+
266.25408	130	
267.00094	184	
267.06398	282	1+
267.97881	202	1+
268.04616	132	
268.17640	182	
269.19341	108	
269.94466	148	
270.06021	132	
271.16969	242	1+
272.84546	108	
272.93620	260	
273.08995	194	1+
273.88164	252	1+
273.93556	114	
274.97592	168	
274.99853	162	1+
275.05311	244	
275.80455	188	1+
277.07822	160	1+
278.11883	116	
279.27537	124	
279.95524	270	1+
280.03530	108	
281.04972	216	
281.11828	140	
282.00005	112	
282.27663	374	
282.31488	124	
282.82257	124	
283.04178	154	
283.09317	126	
283.91648	194	1+
284.01653	464	1+
284.07097	246	1+
285.09571	310	1+
286.09761	218	1+
287.15555	236	1+
287.20518	162	
287.87241	240	1+
288.06453	302	
289.07579	328	1+
289.14640	158	
289.22933	114	
289.51154	136	
289.64480	126	
290.86321	214	1+
291.04762	146	
292.06000	538	1+
292.43840	152	
292.82059	132	
292.87062	202	1+
294.24681	174	1+
294.67376	162	
295.02964	276	1+
295.13849	156	
295.97247	272	1+
295.99931	130	
296.33118	218	
297.33241	216	
297.88885	182	1+
298.08662	150	
298.26851	186	
299.05770	652	1+
299.09369	198	
299.66100	122	
300.86480	182	1+
301.08626	138	
301.21298	134	
301.87896	266	1+
302.18158	116	
302.94408	132	
303.14287	158	
303.25532	160	1+
303.59860	110	
303.86033	110	
304.87460	324	1+
304.89789	120	
305.10557	174	1+
307.09654	126	
307.28561	182	
307.88937	190	1+
308.26194	134	
308.29198	608	1+
308.81013	134	
309.03541	188	
309.25557	120	
309.81790	190	1+
310.30925	230	
310.87844	428	1+
311.02563	264	1+
312.15836	150	
312.79888	198	1+
313.03508	152	
313.06976	110	
314.15518	190	1+
318.19129	108	
318.59718	252	
319.09951	124	
319.15675	140	
319.27166	134	
320.17623	134	
321.22730	164	
321.80551	172	
322.08622	156	
322.13319	320	1+
322.19733	108	
322.30217	618	1+
323.23912	904	1+
324.11558	128	
324.20295	118	
324.86445	160	1+
324.88640	140	
324.91103	108	
325.89878	138	
326.17892	224	1+
326.33952	298	1+
326.88835	126	
327.01455	204	1+
327.80847	180	1+
328.06524	266	1+
328.18911	210	
328.26589	116	
328.88870	266	1+
329.19211	178	
329.89239	214	1+
330.02308	204	1+
330.95639	112	
331.04830	174	1+
331.19372	166	
332.89969	146	
333.17434	126	
333.98291	122	
334.28790	234	1+
334.32492	258	1+
335.04065	114	
335.80206	148	
335.88628	200	1+
336.18046	238	1+
336.23381	114	
336.32935	206	1+
337.09449	118	
337.14575	116	
337.21799	122	
337.35368	546	1+
337.85817	110	
337.96888	132	
339.09436	182	
339.19020	166	1+
339.38724	280	1+
339.84958	134	
340.93095	148	
341.25229	124	
341.30914	140	
342.00105	144	
342.12409	126	
342.28078	156	
342.90316	158	
343.17826	154	
343.20611	290	
344.14363	238	1+
344.20712	196	
344.25878	128	
344.32449	208	1+
345.21487	122	
END IONS

###FS:    #m/z: 363.95723 #charge 1+
###MS: 2
###MSMS: 5
BEGIN IONS
TITLE=Cmpd 3, +MS2(363.9572), 28.0-35.0eV, 0.1min #5
RTINSECONDS=3.4115
SCANS=2,5
PEPMASS=363.95723	844410
CHARGE=1+
189.86275	396	1+
191.85739	188	
191.95569	154	
200.88587	126	
208.94139	134	
209.14172	140	
209.94265	1304	1+
210.88319	164	
212.87787	1358	1+
216.01385	228	1+
222.95218	1766	1+
224.13705	156	1+
224.94919	2400	1+
226.12223	126	
226.89688	130	
226.94785	6222	1+
228.89215	244	
228.94263	8066	1+
230.88900	2118	1+
232.01968	174	
232.88424	486	1+
233.06843	160	
234.04232	238	1+
235.06217	154	
235.11570	570	
237.13081	164	
239.06569	158	
239.43334	306	1+
240.06595	298	1+
240.88987	150	
240.96112	1004	1+
241.03086	130	
241.88144	252	1+
241.99081	270	1+
242.96082	1000	1+
244.03655	500	1+
244.13184	136	
244.16244	102	1+
244.95716	3544	1+
245.01210	138	
245.07744	246	1+
245.94595	190	
246.93295	134	
246.95303	3718	1+
246.97618	296	
247.04171	134	
248.03240	430	1+
248.90055	916	1+
249.03604	296	1+
249.13094	158	
250.00392	144	1+
250.11728	158	1+
250.86797	130	
250.90060	242	
250.94793	360	1+
250.97457	230	
251.16153	158	
251.22180	208	1+
251.24575	134	
251.91447	246	1+
252.10367	164	
252.97153	158	
253.90711	182	
254.02772	264	1+
254.09155	138	
255.06755	354	1+
255.13446	132	
257.13890	144	
258.14306	158	
258.97285	236	
259.92478	134	
259.97826	180	
260.54186	126	
260.91973	228	1+
260.96857	1106	1+
261.12801	152	
262.90361	224	1+
262.98403	198	
263.07678	132	
263.13357	150	
263.98176	386	
264.07571	274	
264.88984	156	1+
265.00491	262	1+
265.08726	146	
265.15853	316	1+
265.92893	140	1+
266.03978	296	1+
266.24875	168	
266.27124	168	1+
267.06839	208	1+
267.10947	244	1+
267.13741	132	
267.79581	232	1+
267.97262	1040	1+
269.97030	800	1+
270.03890	184	1+
271.09143	222	1+
271.84812	318	1+
271.91494	156	
271.98475	154	
275.05635	172	
276.13950	204	1+
276.18467	148	
276.85213	266	1+
277.06699	534	1+
277.12442	220	
279.10340	164	
280.11168	260	1+
280.78875	210	
280.92416	138	
280.94847	258	1+
281.11290	260	1+
281.85777	152	
282.00308	198	1+
282.23699	128	
283.07072	304	1+
283.09459	186	
283.96033	132	
283.98386	220	1+
284.06201	176	1+
285.02362	202	1+
285.09584	142	
285.12988	332	1+
285.84498	578	1+
285.94051	330	1+
286.06747	128	
286.12943	186	1+
287.81179	168	
287.94041	298	1+
288.06435	1160	1+
288.09588	202	1+
289.06751	626	1+
289.88054	194	
290.86441	262	1+
290.92175	200	
290.93892	140	
293.06771	194	
294.14727	180	1+
294.92792	164	
295.43038	130	
296.05683	156	
297.89377	182	
298.16047	140	
298.88373	152	
298.90272	160	
299.11281	204	
299.18766	154	1+
301.05543	158	
301.14388	186	
301.16736	142	
301.26011	122	
301.86362	248	
302.22303	810	1+
302.23868	154	
302.85822	222	
302.92653	126	
302.96964	146	
303.02213	122	
303.06298	196	
303.76933	148	
303.80761	258	1+
303.85679	872	1+
304.26883	316	1+
305.03258	178	
305.08366	518	1+
305.12642	334	1+
306.00037	132	
306.12483	202	1+
306.43227	144	
306.79068	226	
306.88482	260	1+
307.02617	136	
307.28441	258	
308.07546	268	1+
308.29258	520	
309.87047	124	
309.97590	126	
310.11624	202	1+
310.15163	246	
310.30808	180	
310.86728	588	1+
310.91039	142	
311.02079	322	1+
311.86456	312	1+
311.98834	146	1+
312.02562	256	1+
316.12233	132	
317.15142	128	
318.08772	380	1+
318.16215	122	
318.59173	218	
318.93309	224	1+
318.96937	212	1+
318.99953	256	1+
320.28553	346	1+
321.14804	130	
321.82243	150	
321.86376	210	
322.19223	216	1+
322.30805	124	
322.35041	294	1+
323.02024	122	
323.16514	270	1+
324.01599	138	
324.05938	146	
324.23881	140	
324.32783	208	
324.75211	182	1+
325.01829	130	
325.29487	294	1+
326.04776	228	1+
326.87814	154	
327.00617	140	
327.15333	130	
327.18653	196	
328.18533	148	
328.88774	122	
329.18009	144	
329.20968	196	1+
329.86980	328	1+
330.09887	186	
330.95268	284	1+
331.15647	228	1+
331.95641	246	1+
332.09113	658	1+
334.81818	236	1+
335.34042	126	
335.86153	158	
336.08566	328	1+
336.15514	230	1+
336.94564	610	1+
338.82805	458	1+
339.16470	142	
340.30453	158	1+
340.91098	226	1+
340.93962	236	1+
341.36212	136	
342.14581	146	
343.01794	124	
343.87959	206	1+
344.12929	176	1+
344.98024	130	
345.10321	132	
345.19639	322	
345.26888	270	1+
345.94280	128	
346.18344	124	
346.32225	148	
346.93976	142	
346.98210	162	1+
347.83784	242	1+
348.32644	132	
349.11858	372	1+
349.31957	920	1+
349.88924	182	1+
350.18673	274	1+
350.34673	138	
351.10377	122	
352.89026	412	1+
353.98249	156	1+
356.05357	410	1+
356.33168	166	1+
357.05376	252	1+
357.11763	134	
359.11628	250	1+
359.18930	270	1+
360.10492	130	
360.25453	322	1+
360.32663	198	1+
360.90122	144	
362.20644	358	1+
362.42950	134	1+
363.11123	478	1+
363.23544	264	1+
364.16823	260	1+
365.01614	222	
365.28499	174	
365.31975	270	
365.35249	132	
365.38165	318	1+
365.86559	124	
366.27371	158	
366.32596	744	1+
366.92200	364	1+
367.13840	184	
367.30467	122	
367.33169	618	1+
368.04019	140	
368.42519	1044	1+
END IONS

###FS:    #m/z: 322.93028 #charge 1+
###MS: 6
###MSMS: 7
BEGIN IONS
TITLE=Cmpd 4, +MS2(322.9303), 28.0-35.0eV, 0.1min #7
RTINSECONDS=7.098
SCANS=6-7
PEPMASS=322.93028	3242442
CHARGE=1+
187.95285	268	1+
191.88046	130	
191.95663	372	
192.88919	136	
193.96216	114	
195.10632	104	
199.10767	148	
201.04350	134	
205.01348	198	
205.94957	558	1+
209.12826	152	
210.09727	164	
210.90350	250	
213.99342	118	
214.89519	158	
215.88842	318	
217.88027	206	
220.86525	124	
221.14835	124	
221.86193	114	
221.94372	218	
222.95364	234	
223.95649	188	
223.97646	112	
224.97844	116	
226.92819	292	1+
226.95239	164	1+
227.10287	214	1+
229.07533	116	
230.85958	248	1+
230.90517	116	
231.11918	192	
232.99121	112	
233.04592	220	
233.06901	222	
233.82319	154	1+
233.89793	454	1+
234.04877	122	
235.11657	130	
235.13787	362	1+
235.63924	112	
236.01939	208	1+
236.11792	112	
236.14135	278	1+
237.10662	132	
238.10102	108	
238.21181	136	
238.87700	118	
239.07948	116	
240.04589	124	
240.93986	170	
240.96245	466	1+
241.94124	558	1+
242.07432	126	
243.88222	324	
244.03964	148	
244.44771	106	
245.09830	330	1+
245.94588	288	1+
245.97233	776	1+
246.97478	690	1+
247.06232	104	
247.94115	108	
248.03071	152	
248.10057	234	1+
248.15430	180	
248.20163	138	
248.85118	106	
249.03976	638	1+
250.12903	154	
250.66554	102	
250.94753	112	
251.11120	216	1+
251.92374	252	1+
253.08552	152	
254.84906	128	
255.03844	130	
255.10614	588	1+
256.02722	272	1+
256.08718	208	1+
256.44695	112	
257.96119	106	
258.90442	124	
258.97104	134	
259.00638	110	
259.14523	146	
260.16250	194	
260.17729	546	1+
261.05152	168	
261.07708	122	
262.17326	222	
262.79899	222	1+
262.96972	162	
263.05499	508	1+
263.98384	296	
265.01815	310	1+
266.24857	116	
266.86563	220	1+
267.11340	150	
267.21562	116	
267.23848	136	
268.00096	130	
268.02046	160	
268.12151	128	
268.95900	116	
269.00459	122	
269.95264	272	1+
270.27685	226	1+
271.81594	140	
272.13988	144	
272.84479	204	
273.13569	154	
273.79534	168	1+
273.92871	188	
274.09239	162	
274.15650	128	
274.93037	168	
275.05350	204	1+
275.18523	258	1+
276.86092	132	
277.07521	112	
277.09364	258	
277.14421	108	
277.26232	162	
278.09917	266	
278.81429	118	
279.02646	126	
279.09282	1076	1+
279.23024	446	1+
280.14088	484	
281.02045	386	1+
281.06049	128	
281.09006	172	1+
281.87024	114	
282.27800	170	
282.90382	120	
283.04700	112	
283.06904	218	
283.12757	132	
283.19674	194	1+
283.26384	156	
283.97647	136	
284.29357	1006	1+
285.86690	200	1+
286.18357	264	1+
286.92011	384	
287.11010	126	
287.96920	104	
288.00836	106	
288.06543	424	1+
288.80018	110	
289.88675	164	
291.80542	152	
291.88479	204	1+
292.05841	476	1+
292.16391	374	1+
293.09255	106	
294.17773	182	
296.92112	114	
297.18989	104	
297.98678	128	
299.06558	232	
299.78804	104	
302.92462	142	
303.02512	218	1+
304.26196	126	
305.00585	196	1+
306.27899	138	
306.88680	142	
306.98013	112	
307.03137	134	
307.13228	122	
307.31298	106	
307.79896	148	
307.89140	140	
308.07134	108	
308.29208	440	
309.12474	144	
309.19479	116	
309.22030	112	
309.29638	206	
309.32366	150	
310.04734	110	
310.30781	564	
310.87497	110	
311.17784	132	
312.02672	550	1+
312.87408	138	
313.02939	394	1+
316.16281	140	
316.18253	190	1+
319.03181	116	
319.13725	142	
320.16466	148	
320.32793	114	
322.93982	122	
323.23834	4136	1+
323.31171	210	1+
324.14058	594	1+
324.20565	818	1+
324.89120	158	
325.17432	116	
325.89617	272	1+
326.14568	112	
326.88381	124	
327.24932	270	
328.07679	230	1+
END IONS

###FS:    #m/z: 363.95707 #charge 1+
###MS: 6
###MSMS: 8
BEGIN IONS
TITLE=Cmpd 5, +MS2(363.9571), 28.0-35.0eV, 0.2min #8
RTINSECONDS=7.8705
SCANS=6,8
PEPMASS=363.95707	926890
CHARGE=1+
189.86232	380	1+
191.85776	364	
196.88173	248	
202.84939	154	
207.87547	116	
208.02120	220	1+
208.87319	120	
208.88599	132	
209.46779	110	
209.94339	1328	1+
210.88482	306	1+
212.87790	1552	1+
222.95278	1354	1+
224.94960	1618	1+
226.15456	148	
226.55583	112	
226.94764	6936	1+
227.93217	192	
228.41707	120	
228.89467	340	
228.90922	130	
228.94258	7176	1+
229.15545	134	
230.89008	2724	1+
232.13466	108	
232.88578	662	1+
234.87842	158	
235.07815	324	1+
235.11269	114	
236.49333	156	
238.11756	152	
239.90206	124	
240.13147	112	
240.83327	198	
240.96244	1700	1+
242.95947	688	1+
243.82059	234	1+
244.03699	222	
244.95684	4172	1+
245.03783	146	
245.07373	182	
245.86078	108	
245.94090	570	
246.90722	366	1+
246.95260	4066	1+
247.07492	184	1+
247.10007	108	
248.03354	158	
248.90087	1596	1+
249.04004	192	
250.89780	204	
250.97264	318	
252.10834	158	
253.07181	144	1+
253.09260	182	
253.11727	130	
253.79563	120	
253.90818	288	
254.00695	298	1+
255.06039	138	
255.09762	164	
255.95335	162	1+
256.10781	158	
257.99764	124	
258.14215	170	
258.83444	172	
258.97633	198	1+
259.10686	110	
260.08803	234	1+
260.15416	162	1+
260.82886	208	1+
260.97005	830	1+
262.93023	124	
262.97370	486	1+
263.00402	128	
263.05212	330	1+
263.83193	174	1+
264.96884	342	1+
265.12641	138	
265.83758	174	1+
266.13191	424	1+
266.24648	392	1+
266.87450	190	1+
267.09915	204	1+
267.13607	366	1+
267.91650	180	1+
267.97306	814	
268.96026	258	
269.00803	328	1+
269.96912	372	
270.80336	112	
270.96516	332	1+
271.91816	160	
272.09853	126	
272.90709	184	1+
274.09332	170	1+
276.39186	140	
276.85894	212	
277.06754	192	1+
277.98862	124	
278.80855	260	1+
278.84629	212	1+
278.88805	214	1+
279.00644	120	
279.10127	276	1+
279.92512	168	
280.07136	184	1+
280.26665	128	
280.79404	110	
280.96403	124	
281.11304	154	
281.26581	140	
283.85156	124	
283.86858	136	
283.94236	278	1+
283.98342	126	
284.09125	128	
284.84834	106	
285.84729	388	
286.08960	160	
286.89164	158	
287.12963	292	1+
287.94708	194	1+
288.06496	784	1+
288.92242	228	1+
289.28639	106	
290.78400	122	
290.82437	164	1+
291.03997	116	
291.28140	144	
291.40509	112	
292.05982	126	
292.86178	134	
293.11696	276	1+
293.44572	120	
294.15185	120	
296.84223	138	1+
297.11812	134	
297.96733	138	
298.07959	156	
298.80217	368	1+
299.15013	162	1+
300.64761	180	
300.95836	194	1+
300.98339	118	
301.10206	140	
301.75064	238	1+
301.86221	280	1+
301.88061	140	
302.21963	390	1+
302.25056	222	1+
302.91593	170	
303.28170	144	
303.85628	604	1+
304.22140	128	
305.10220	150	
305.13496	110	
305.27699	474	1+
306.77571	202	1+
307.07473	212	1+
307.29064	716	1+
307.80447	188	
308.14136	110	
308.29522	520	1+
308.86317	106	
309.93892	232	1+
310.30895	250	1+
310.87933	564	1+
311.12912	118	
311.15773	160	
312.15550	320	1+
313.02917	314	1+
314.08654	176	1+
316.26380	178	1+
318.93756	314	1+
319.07736	202	
319.13869	176	
320.13828	112	
321.11637	104	
321.15887	218	1+
321.27353	178	1+
321.31012	108	
321.81479	304	1+
322.03750	136	
322.27855	212	1+
322.92690	272	
324.04215	104	
324.24485	260	1+
324.32531	278	
325.01485	106	
325.32955	126	
325.79300	140	
326.16880	130	
326.87138	146	
327.06545	166	
327.15654	106	
327.27030	110	
327.80138	180	
327.97508	106	
328.04928	236	1+
328.68759	108	
330.22003	128	
332.08997	654	1+
334.31896	206	1+
336.94842	122	
337.08660	208	1+
337.14551	130	
337.82969	306	1+
340.83111	200	1+
340.93779	128	
343.05683	110	
343.13719	138	
343.98778	192	1+
344.13334	106	
344.21356	606	1+
344.27247	170	
344.31153	120	
345.11020	154	
346.16324	114	
346.27558	266	1+
347.07656	216	1+
347.30654	134	
349.12391	172	
349.26331	138	
349.32015	252	
350.10556	136	
350.19155	134	
350.33924	112	
351.34431	118	
353.87975	172	1+
355.05326	162	
356.05453	108	
357.07038	170	
357.98183	146	
359.18092	318	1+
359.96249	110	
360.11580	236	1+
362.20926	196	
363.21254	144	
364.26951	118	
364.91252	284	1+
365.15115	396	1+
365.19181	114	
365.28225	132	
365.38519	198	
366.15693	300	1+
366.31922	190	
366.96262	108	
367.18926	228	1+
367.33201	482	1+
368.42431	590	1+
369.35229	146	
END IONS

###FS:    #m/z: 336.94653 #charge 1+
###MS: 6
###MSMS: 9
BEGIN IONS
TITLE=Cmpd 6, +MS2(336.9465), 28.0-35.0eV, 0.2min #9
RTINSECONDS=8.643
SCANS=6,9
PEPMASS=336.94653	303376
CHARGE=1+
190.99984	146	
205.01162	162	
205.95022	278	1+
206.88283	100	
211.94467	10874	
212.87966	662	1+
213.89576	130	
213.94030	5276	1+
213.98114	126	
214.89694	100	
214.96441	108	
215.88666	866	1+
215.93817	512	
216.13282	100	
217.03331	124	
217.88157	148	
217.93682	138	
217.94907	104	
218.89711	202	1+
221.99291	104	
222.97729	132	
224.97517	174	
227.10046	244	
228.79211	226	1+
228.89856	244	
229.92036	212	1+
229.95573	9794	1+
230.88884	1302	1+
231.95055	4040	1+
232.10784	112	
232.53034	100	1+
232.82712	182	1+
233.04478	368	
233.48546	178	
233.89389	392	1+
233.95058	554	
235.07892	296	1+
235.11520	120	
237.06407	220	
238.21333	116	
238.22997	144	
239.00756	118	
239.07100	206	1+
240.05871	96	
240.96278	180	
241.05176	102	
241.11987	212	1+
241.80252	148	
241.89458	98	
243.51833	100	
244.03639	148	1+
244.88857	114	
245.97912	120	
246.12540	154	
246.97400	104	
247.05821	246	1+
247.96515	2544	1+
248.00113	304	1+
248.03562	734	1+
248.90077	284	1+
249.04076	462	1+
249.64801	102	
249.96083	1000	1+
250.16803	96	
250.99768	202	1+
251.15681	132	
251.43054	104	1+
251.91066	116	
251.95976	116	
252.23155	158	
252.97075	5894	1+
253.09847	126	
253.90863	138	
254.09101	102	
254.40685	112	1+
254.96691	3098	1+
255.06587	396	1+
255.10828	146	
255.21771	100	
256.02734	218	1+
256.91544	124	
256.96339	760	1+
258.84734	194	1+
259.51412	104	
260.15915	244	
261.14300	288	1+
263.05794	374	1+
264.16370	118	
266.97683	154	
266.99811	238	1+
267.01576	166	
268.99666	126	
270.07432	194	1+
270.98154	320	
271.84295	114	
272.81994	146	
272.97466	326	
274.16193	284	1+
275.05811	100	
275.07403	114	
275.12282	126	
276.85432	140	
277.05190	118	
277.06969	198	
277.96192	272	1+
278.02955	106	
278.84692	116	
279.83693	266	1+
280.12899	106	
280.26033	184	
280.92638	104	
281.04980	216	1+
281.11955	210	1+
282.02656	320	1+
282.28005	130	
283.00860	96	
283.86861	98	
284.92478	100	
285.20333	106	
286.85075	208	
287.07913	132	
287.25261	122	
287.85038	118	
288.06900	250	
288.10141	220	1+
288.89269	104	
289.00625	104	
289.88671	158	
290.07860	138	
291.10178	138	
291.97940	114	
292.06253	836	1+
292.10079	104	
292.81381	108	
292.94966	98	
293.02234	112	
293.06557	626	1+
293.10632	246	
293.26857	198	1+
293.47126	166	
293.85453	130	
293.99690	456	
294.17760	140	
294.85676	162	
295.11446	180	1+
295.20774	164	
295.83599	100	
295.99508	168	
296.10484	162	
296.84547	98	
297.92029	120	
298.05653	220	1+
298.08629	158	
298.27506	104	
299.00395	132	
299.05735	154	1+
299.16797	266	1+
300.58793	108	
301.06199	106	
302.01589	122	
303.20789	102	
304.94665	104	
305.05038	96	
305.11959	118	
305.27683	96	
305.87514	398	1+
306.79422	216	
306.95259	130	1+
307.58100	128	1+
307.78668	132	
307.80089	240	1+
308.86701	128	
308.88307	134	
310.17304	196	1+
310.86960	380	1+
311.87328	278	1+
313.03080	132	
313.23215	82	1+
315.16026	246	
315.93413	112	
316.77405	150	
316.86495	126	
316.95248	104	
318.88191	112	
319.08337	128	
319.15660	250	1+
319.99200	302	1+
321.07000	124	
321.29861	188	1+
321.88387	140	
322.07391	112	
322.13240	116	
323.15932	144	
323.23970	198	
324.89556	116	
325.07320	104	
325.89766	104	
326.95554	96	
329.89142	228	
330.88622	136	
333.17374	200	1+
333.81776	114	
334.14485	96	
335.23933	162	
335.33515	112	
336.22178	100	
337.05859	160	1+
337.09354	392	1+
337.13445	130	
337.18686	170	
337.25671	98	
338.33670	214	1+
340.07486	254	1+
340.09860	126	
340.13945	114	
340.40034	124	
340.91353	134	
END IONS

###FS:    #m/z: 322.93054 #charge 1+
###MS: 10
###MSMS: 11
BEGIN IONS
TITLE=Cmpd 7, +MS2(322.9305), 28.0-35.0eV, 0.2min #11
RTINSECONDS=12.335
SCANS=10-11
PEPMASS=322.93054	2685166
CHARGE=1+
73.12433	98	
154.49699	86	
190.89552	146	
191.89798	96	
191.95600	290	
195.98142	108	
199.00273	142	
200.89114	136	
205.94882	288	1+
209.94197	118	
210.17493	90	
210.90002	100	
212.89449	310	1+
214.89079	120	
215.88624	470	1+
219.07793	98	
220.86566	154	
223.04147	142	
223.96280	480	1+
225.88655	158	
225.90348	310	1+
227.04681	168	
227.10012	172	
230.86958	106	
231.12274	118	
231.89257	190	
232.12935	266	1+
233.89736	118	
233.91974	152	
234.06979	106	
234.90110	142	
235.89725	96	
236.87875	104	
237.61846	90	
237.63339	88	
238.11858	160	1+
238.79853	200	1+
238.82243	92	
239.04833	146	
239.08247	158	
239.96157	98	
240.93944	532	
240.96481	114	
241.14581	120	
241.46847	106	
241.91521	94	
241.94032	1122	1+
242.94221	750	1+
243.12249	190	1+
243.88209	468	
244.00707	96	
244.03760	182	
244.93827	200	
245.56926	104	
245.93986	142	
246.12413	234	
246.16115	112	
246.40899	96	
246.94311	122	
246.97436	488	1+
248.03435	246	1+
248.05687	152	
248.08350	260	1+
250.01475	118	
251.10149	214	1+
251.84308	92	
251.92218	96	
253.22628	90	
254.11348	122	
255.00430	86	
255.10780	230	
256.07936	118	
256.38633	92	
256.45491	88	
257.07491	276	1+
257.79845	110	
258.83098	120	
258.98822	94	
260.17752	224	1+
260.41039	102	
262.05092	414	1+
262.15550	146	
262.45376	90	
262.89256	278	1+
263.01528	92	
263.05331	346	1+
263.91589	90	
264.09149	92	
264.84845	86	
265.17612	104	
265.49608	100	
265.95895	88	
266.99730	98	
267.85243	176	
268.00020	154	
268.14328	132	
268.95967	150	
269.00168	556	
269.79285	108	
269.96242	92	
271.07856	110	
271.84766	186	1+
272.13441	296	1+
273.05278	94	
273.07149	88	
273.09262	92	
274.81725	136	
275.05356	142	
276.13480	90	
276.16953	124	
277.08812	102	
277.16207	104	
278.09779	86	
279.09267	622	1+
279.23009	110	
279.79672	122	
279.82132	108	
280.14351	200	1+
280.99988	100	
281.04350	198	
281.99630	168	1+
282.20776	88	
282.88093	124	
283.07217	222	
283.28325	88	
283.86543	106	
284.25981	88	
284.29458	754	1+
286.02889	128	
286.90460	124	
286.92210	120	
287.01985	162	
288.06465	396	
289.12266	94	
289.15558	88	
289.79519	92	
291.03667	98	
292.06041	356	1+
292.16755	194	1+
292.81428	172	
293.06490	408	1+
294.86430	180	
295.02750	196	
297.81002	88	
297.91471	132	
298.88514	188	1+
299.06642	260	1+
299.78566	190	
299.84571	132	
301.14318	126	
302.15150	142	
302.24871	220	
302.85919	126	
303.85610	86	
303.94450	154	
304.95288	90	
305.08797	92	
306.29213	474	1+
306.88646	120	
307.07987	138	
307.79893	114	
307.89012	118	
308.87392	116	
309.22450	98	
309.30446	118	
309.87445	440	1+
310.30992	418	1+
310.87781	372	1+
311.02982	102	
312.02656	718	1+
313.02893	498	1+
313.10800	136	
313.18453	88	
314.91825	106	
315.15703	102	
316.86709	94	
317.06389	90	
317.88043	226	1+
319.30688	142	
320.15866	334	1+
321.13475	104	
322.18413	126	
322.22863	108	
322.87260	168	
323.16072	134	
323.23962	1998	1+
324.14165	228	1+
324.20588	344	1+
324.89633	398	1+
324.94208	88	
325.05807	120	
325.23339	114	
326.81665	202	1+
328.30032	90	
END IONS

###FS:    #m/z: 363.95733 #charge 1+
###MS: 10
###MSMS: 12
BEGIN IONS
TITLE=Cmpd 8, +MS2(363.9573), 28.0-35.0eV, 0.2min #12
RTINSECONDS=13.107
SCANS=10,12
PEPMASS=363.95733	820674
CHARGE=1+
187.86880	222	
189.86457	572	1+
191.85907	614	
191.95893	168	
192.92612	188	1+
196.88209	212	
207.95186	188	
208.94265	218	
209.86658	296	1+
209.94389	1070	1+
210.88462	388	1+
212.87886	1968	1+
212.89784	130	
214.88950	104	
222.95313	1224	1+
223.88576	104	
224.94963	2100	1+
225.20519	114	1+
225.88792	144	
226.13569	100	
226.89821	134	
226.94784	6442	1+
227.93385	224	
228.89515	376	1+
228.94307	6416	1+
229.03019	230	1+
230.88961	3352	1+
230.92145	176	1+
231.20747	108	
232.05723	178	1+
232.88739	292	
233.88469	182	
234.14402	132	
234.88158	142	
235.11783	278	1+
236.06201	118	
237.13200	126	
238.83859	124	
238.89751	182	1+
239.06700	140	
239.93073	164	
240.07769	104	
240.96280	610	1+
242.95957	668	1+
243.82768	120	
244.44413	172	
244.73459	98	
244.93651	140	
244.95760	3608	1+
245.07717	130	
245.10312	114	
246.90565	478	1+
246.95282	4656	1+
248.03543	268	1+
248.07877	158	
248.43700	116	
248.90060	1408	1+
249.13381	102	
250.00530	98	
250.84090	102	
250.90704	244	1+
250.94644	268	1+
251.06434	110	
251.94914	256	1+
252.13620	118	
253.01310	130	
253.90502	378	
254.09388	166	1+
258.84733	442	1+
258.91802	110	
259.84704	300	1+
260.83282	134	
260.96946	378	
261.04849	194	1+
261.57703	100	
263.97817	124	
264.11768	222	1+
265.02834	100	
265.24065	262	1+
265.97418	196	
266.52172	98	
266.81853	198	
266.86341	136	
266.99429	150	
267.02850	116	
267.90969	188	1+
267.97342	854	1+
268.95923	124	
269.80723	116	
269.96919	566	
271.08761	254	1+
271.14276	132	
271.91832	332	1+
272.93635	296	1+
273.06018	170	1+
276.07641	236	1+
276.52469	102	
276.85390	380	1+
279.02370	98	
279.09013	124	
280.78700	340	1+
280.80736	150	
280.85024	140	
281.85696	116	
283.06515	158	
283.79192	142	
283.84670	318	1+
283.95133	98	
284.98312	128	
285.05917	108	
285.84579	490	1+
285.88751	314	1+
285.91212	104	
285.94179	170	
286.90604	258	1+
287.60480	102	
288.06504	510	1+
288.85854	130	
289.87916	158	
290.78364	158	
291.10591	250	1+
291.79931	182	
292.06316	104	
293.05715	120	
293.85319	108	
294.86794	114	
294.92951	200	1+
294.95020	186	1+
295.13821	148	
296.01691	144	
297.80275	480	1+
297.92591	110	
298.11737	194	
298.44801	106	
298.80435	404	1+
298.86065	114	
299.24698	138	
299.85530	182	1+
300.30472	106	
300.88257	164	
301.13617	116	
302.08590	150	
302.22276	274	
302.38727	98	
302.86385	162	
302.88723	144	
303.11115	102	
303.45396	112	
303.76716	210	1+
303.80452	162	
303.85769	1214	1+
303.95122	132	
304.21539	102	
304.80691	122	
305.82290	112	
307.09146	202	1+
307.88575	144	
308.28778	150	
308.50756	98	
309.30597	168	
309.65640	110	
309.72591	114	1+
310.30542	114	
310.83744	132	
310.87698	128	
310.93243	144	
311.02560	434	1+
311.88615	154	1+
311.92081	122	
314.88616	118	
316.81154	108	
320.42687	100	
321.81997	240	
321.86377	458	1+
322.92800	102	
323.01610	144	
323.12921	100	
323.24258	170	
323.89022	104	
324.01730	146	
326.87192	484	1+
328.18808	106	
331.11866	162	
332.09433	186	1+
333.13625	112	
334.85225	314	1+
335.32999	206	1+
336.14350	162	1+
336.80856	100	
336.94287	482	1+
337.13464	172	1+
338.56619	102	
339.82769	276	1+
340.93941	296	
340.97308	192	1+
342.17057	102	
342.88414	178	1+
343.00624	186	1+
343.27886	100	
344.88019	226	1+
345.21027	138	
346.38779	100	
347.29473	152	
348.31304	134	
348.52981	112	
349.12839	222	
349.16049	122	
349.32956	514	1+
349.82691	98	
350.16527	100	
350.33522	478	1+
350.35087	106	
351.15793	152	1+
351.23323	114	
352.88874	162	
353.81888	120	
353.89306	130	
357.05404	164	
359.09920	292	1+
359.13492	198	1+
359.96087	112	
360.18096	134	
362.23335	112	
363.21834	118	
364.14589	238	1+
365.28905	194	
366.39195	110	
367.13766	398	1+
367.26175	142	
367.33305	238	
367.78308	204	1+
END IONS

###FS:    #m/z: 336.94660 #charge 1+
###MS: 10
###MSMS: 13
BEGIN IONS
TITLE=Cmpd 9, +MS2(336.9466), 28.0-35.0eV, 0.3min #13
RTINSECONDS=13.879
SCANS=10,13
PEPMASS=336.94660	238412
CHARGE=1+
68.71242	88	
90.02108	84	
133.03123	84	
186.13106	88	
189.86376	146	
205.94966	124	
210.89221	304	1+
211.03094	90	
211.94481	10034	
211.99160	86	
212.12864	98	
212.88033	1110	1+
212.94804	418	
213.94010	3982	1+
213.99137	94	
215.88660	928	1+
215.93779	404	1+
217.88432	210	
217.93473	118	
223.95975	134	
223.97648	110	
226.88840	94	
227.09527	92	
227.89380	428	1+
228.07801	90	
228.89621	280	1+
229.91920	98	
229.95514	8452	1+
230.88973	1678	1+
230.92464	104	
231.94998	4066	1+
232.07667	98	
232.83147	108	
233.05034	188	
233.82685	338	1+
233.94838	570	1+
235.89237	350	1+
235.94665	190	
235.97326	156	
236.01053	94	
236.08720	278	1+
237.15478	86	
238.21534	124	
238.97353	90	
241.90653	94	
244.12576	100	
244.91239	90	
245.22100	90	
245.54993	104	
246.90816	102	
246.97336	108	
247.23827	84	
247.96687	1802	
248.03100	232	
248.04251	144	
248.57032	86	
248.89788	790	1+
248.98420	256	
249.04579	208	
249.40152	104	
249.96191	784	1+
250.07510	90	
250.11748	238	1+
250.83363	394	1+
251.03238	372	1+
251.24632	168	
251.63094	94	
252.19545	190	1+
252.93379	184	
252.97145	5924	1+
253.11774	86	
253.90722	276	1+
254.96592	1808	1+
255.07374	532	1+
256.52969	86	
256.90739	108	
256.93504	104	
256.96446	174	
258.91165	126	
258.96090	122	
261.54940	96	
262.05399	388	1+
263.97504	108	
264.11152	146	
265.02050	120	
265.09071	272	1+
265.98502	180	
266.01914	184	1+
266.93267	94	
266.99949	128	1+
268.83788	436	1+
269.04118	92	
269.79782	172	
270.98207	900	1+
271.00732	94	
272.07328	102	
272.90023	90	
272.97984	196	
273.11311	84	
273.88849	88	
274.94245	104	
275.05712	334	1+
275.86031	124	
275.93671	96	
276.00005	106	
276.17168	132	
276.29594	124	
276.85137	158	
277.03134	96	
277.07103	122	
277.84153	124	
278.83665	134	
278.96718	152	
279.01401	110	
279.23256	84	
279.83545	120	
279.96335	132	
280.09221	178	1+
281.04930	220	
281.22926	196	1+
281.98496	106	
282.27871	148	
282.81280	104	
283.03233	340	
283.86930	272	1+
286.84742	596	1+
288.41714	104	
289.87738	332	1+
290.07273	120	
290.86545	120	
291.01619	138	
292.06027	466	1+
292.84453	86	
292.99461	220	1+
293.11074	388	1+
293.86394	220	
294.17668	174	1+
294.28786	136	
294.69480	86	
294.85694	90	
295.17801	330	1+
295.99533	138	
296.87192	88	
296.97455	86	
298.30790	222	
298.85982	86	
299.06083	110	
299.24394	92	
300.07278	108	
300.51766	106	
300.98165	90	
301.26312	90	
301.93941	106	
302.50939	98	
302.90241	90	
303.05246	94	
305.02732	92	
307.30588	138	
307.89655	176	
308.03706	114	
308.29000	100	
309.04500	86	
309.86953	460	1+
311.02919	258	1+
311.13029	124	
312.15277	100	
312.94374	106	
313.41851	102	
313.60555	96	
315.15601	148	
315.18654	148	
315.87802	160	1+
316.20971	96	
316.80371	86	
319.08165	120	
319.10491	110	
319.52971	110	
319.82688	138	
320.22491	234	1+
320.75228	134	
321.09906	136	
323.88790	152	1+
326.88865	276	1+
327.84564	88	
328.96275	96	
329.82184	94	
329.89775	114	
331.88921	102	
332.40375	112	
334.05917	100	
334.10869	202	1+
335.05528	86	
336.78712	108	
337.21382	106	
338.16706	118	
339.26326	114	
340.11947	200	1+
340.39084	182	
342.42229	92	
END IONS

###FS:    #m/z: 340.94132 #charge 1+
###MS: 14
###MSMS: 15
BEGIN IONS
TITLE=Cmpd 10, +MS2(340.9413), 28.0-35.0eV, 0.3min #15
RTINSECONDS=17.5565
SCANS=14-15
PEPMASS=340.94132	1334610
CHARGE=1+
182.09437	100	
189.86533	124	
192.92540	170	
204.56685	108	
207.97394	102	
212.87947	122	
213.87804	130	
213.94055	2990	1+
214.15197	114	
215.88682	690	1+
215.94005	696	
216.01129	174	1+
217.88575	148	
217.93810	114	
218.88312	94	
221.88937	128	
221.94885	530	1+
223.03417	140	
223.94192	114	
225.87826	96	
225.95679	158	
226.90353	102	
226.95209	94	
228.07198	94	
228.86100	92	
228.94776	144	
230.85040	134	
230.88957	222	
230.91264	94	
231.89052	190	
231.95098	2270	1+
233.90195	400	1+
233.91762	184	
233.94879	678	1+
233.96675	112	
234.05817	104	
235.07917	90	
235.89494	182	
235.94977	230	
236.04087	94	
238.01201	126	
240.23228	346	1+
242.04285	92	
242.60525	120	
242.93921	346	1+
243.82306	240	1+
244.97739	154	
246.97662	424	1+
247.93932	152	
248.03466	96	
248.90129	162	
249.89972	132	
249.96165	1060	1+
250.98929	138	
251.02912	108	
251.10599	120	
251.89914	184	1+
251.95785	394	1+
253.95337	112	
254.86902	98	
254.96562	1480	1+
256.00296	102	
256.85436	94	
256.96475	350	1+
257.00406	92	
259.85136	162	
259.89078	204	1+
261.01830	134	
261.06117	128	
261.84287	128	
262.84776	106	
264.01569	100	
266.15652	116	
266.86159	116	
267.00897	154	
267.07102	126	
267.08988	124	
268.90434	138	
269.00591	138	
270.60063	92	
272.93585	432	1+
272.97736	120	
273.00851	110	
273.79313	118	
273.81681	110	
274.02313	94	
275.05004	172	
275.95734	112	
276.81271	112	
276.98722	218	1+
277.96346	116	
278.25494	98	
279.84824	200	
279.96780	96	
281.01584	136	
281.04725	158	
281.81358	102	
281.87055	112	
282.27546	136	
282.91525	152	
283.04136	306	1+
283.86987	180	
285.43396	104	
285.86299	130	
287.07679	96	
287.16125	92	
287.83936	170	1+
288.06640	148	
288.86988	110	
290.79268	192	
291.78693	92	
292.05813	156	
292.43822	144	
294.86248	92	
295.06530	92	
295.97013	344	1+
299.06384	170	
299.08875	100	
299.59249	98	
299.89035	120	
300.04017	208	1+
301.51070	104	
301.92132	202	1+
302.85028	122	
302.94710	90	
303.17256	110	
303.91029	128	
305.94013	106	
306.27543	200	
306.87469	398	1+
307.28943	596	1+
307.80367	206	
307.87736	280	1+
307.89287	254	
308.29411	420	1+
309.09383	234	
309.44011	94	
310.36536	92	
310.88341	246	1+
311.86402	112	
312.02647	338	1+
312.94815	116	
313.87886	142	
315.95652	92	
318.19123	96	
320.93906	134	
321.87783	184	1+
323.01950	174	
323.15583	120	
323.23422	192	
324.16503	106	
324.24601	118	
324.29141	146	
324.89279	392	1+
325.24893	108	
325.32271	100	
326.16197	336	1+
326.27126	96	
327.12279	204	
327.87873	168	
328.87891	310	1+
330.20424	136	
330.39434	94	
330.81901	100	
331.88602	110	
332.09176	138	
334.32620	146	
337.08656	230	
337.30985	94	
337.81640	92	
338.11424	232	1+
338.24898	138	
340.19090	152	1+
340.25383	94	
340.91061	144	
342.15874	92	
342.17797	100	
342.31323	194	
342.34966	92	
342.52921	114	
343.21020	130	
343.24924	190	
344.05961	98	
344.22860	108	
345.25269	90	
345.94306	126	
END IONS

###FS:    #m/z: 507.84693 #charge 1+
###MS: 14
###MSMS: 16
BEGIN IONS
TITLE=Cmpd 11, +MS2(507.8469), 28.2-35.2eV, 0.3min #16
RTINSECONDS=18.3285
SCANS=14,16
PEPMASS=507.84693	205402
CHARGE=1+
196.01511	230	
200.88681	172	
213.15746	208	
223.97562	302	1+
230.84837	408	1+
233.10258	230	1+
233.89480	250	1+
234.06572	180	
234.86439	174	1+
234.87897	260	1+
235.14110	348	
236.14411	184	
238.06422	188	
238.10032	322	1+
244.04233	150	
245.10774	156	
248.85771	196	
249.15792	494	1+
249.85613	194	1+
250.03871	162	1+
250.97153	292	1+
252.13061	166	
254.09714	226	
254.89419	388	1+
254.96122	200	1+
258.80094	174	1+
258.85361	268	1+
261.09798	274	1+
261.95131	200	1+
262.13753	1774	1+
263.37957	266	1+
264.14353	346	
266.86534	322	1+
267.93691	218	1+
269.11422	274	1+
269.88242	188	
270.85924	292	
271.87678	670	1+
271.89715	280	
272.85433	778	1+
272.96315	156	1+
273.85687	448	1+
274.00191	148	
274.99566	208	1+
275.03824	154	1+
275.96303	150	
276.42655	178	
276.79804	334	1+
276.91516	266	1+
276.97202	232	1+
277.15328	1154	1+
278.09444	152	
279.94920	228	
280.87355	148	
281.22194	226	1+
281.39023	286	1+
282.08355	280	1+
283.78761	236	1+
284.19401	408	1+
284.81085	162	
284.88065	412	1+
285.13324	416	1+
285.94031	284	
286.13969	440	1+
287.84112	342	1+
287.87175	184	
288.03071	232	1+
288.04981	152	
288.86901	524	
289.08351	92	1+
289.88252	1678	
290.13360	206	
290.87075	1762	1+
291.80141	274	1+
293.06592	150	
293.87442	4060	1+
294.12710	176	
295.94729	258	1+
296.87786	326	
296.89624	190	
297.14834	394	1+
298.80811	414	1+
298.85596	332	
298.87803	652	1+
299.81071	338	1+
300.04588	188	
300.86242	550	1+
300.94379	482	1+
301.14188	152	
302.89849	276	1+
303.85593	148	
304.99891	192	1+
305.84999	212	
305.88102	312	1+
307.89153	1332	
308.14185	496	
308.81778	204	1+
308.87486	1966	1+
309.11587	218	1+
309.14261	310	
309.87325	1040	1+
309.88857	1380	1+
310.15878	456	
311.16203	220	
311.88358	8578	1+
312.17746	538	1+
312.22770	382	
313.02979	220	1+
314.87234	534	
314.89058	1072	1+
315.16482	204	
315.82736	156	
315.87296	336	
315.97593	340	1+
316.86498	420	1+
316.88884	894	1+
317.82753	228	
318.82752	282	1+
318.86208	518	1+
318.88940	266	1+
320.88394	378	1+
320.91866	286	1+
321.99265	156	
323.85816	460	1+
324.91795	202	
325.01027	168	
325.31118	192	1+
325.90198	572	
326.06045	174	
326.24211	1226	1+
326.82112	396	1+
326.90109	434	
326.96937	258	1+
327.88184	806	1+
327.89717	566	
328.18808	152	
328.86906	348	
329.89774	1256	1+
330.13473	172	
330.83094	222	
330.88012	418	
331.89750	1448	1+
332.87793	702	1+
332.97160	152	
333.17716	1918	1+
333.82237	266	1+
334.90058	420	
335.05880	200	1+
335.16404	230	1+
335.83389	170	
335.88620	246	
335.92375	152	
335.97179	164	1+
336.23161	114	1+
336.83824	190	
336.89368	692	1+
336.94075	298	1+
337.01986	736	1+
337.83506	342	1+
337.88206	296	
337.89646	500	1+
339.88408	292	
340.89839	152	
341.08558	156	1+
342.93687	154	
343.87420	164	
343.95650	230	1+
345.18281	154	
346.40059	286	1+
346.88327	246	
346.90148	640	1+
347.04548	364	1+
347.19064	272	1+
347.35438	186	1+
348.89106	180	
349.17172	372	1+
349.32269	206	1+
350.83531	614	1+
350.88243	428	1+
350.92057	304	1+
350.96037	238	
352.06554	352	1+
352.90912	560	1+
352.98155	274	1+
353.77913	150	
353.87527	192	
354.09035	230	1+
355.01588	198	
355.70557	226	1+
355.91754	234	
356.96323	252	1+
357.08130	230	1+
357.83741	374	1+
357.91618	214	1+
358.01828	184	1+
358.75881	212	1+
359.99450	298	1+
361.07329	288	1+
362.79109	152	1+
364.41093	184	
364.85152	240	
364.89727	178	
365.03600	200	
366.07729	370	1+
366.84091	1302	1+
367.70995	340	
368.70817	504	1+
368.89828	184	
369.00818	154	
369.71020	330	1+
369.84096	196	
370.01504	330	1+
370.04743	184	
370.91613	246	1+
371.19017	282	1+
371.79902	268	1+
372.05149	312	1+
372.17042	148	
373.38509	226	1+
373.71976	340	1+
374.82207	172	
375.18686	158	
375.73433	430	1+
375.88808	150	
376.07698	158	
376.22257	1054	1+
377.02831	162	
377.36987	320	1+
377.73346	208	1+
378.10335	166	1+
379.85167	432	1+
380.73914	262	1+
380.85527	358	1+
382.10969	346	1+
382.17768	260	1+
382.82801	152	
382.85254	624	1+
383.26424	430	1+
383.71261	300	1+
384.11108	422	1+
384.73569	166	1+
384.85115	4482	1+
385.11337	334	1+
386.06842	152	
386.36822	170	1+
386.79975	240	
387.71843	214	
387.84992	254	
388.16935	238	1+
388.80233	218	
389.20175	502	1+
389.71794	234	
389.79985	196	
390.09094	160	
390.18472	400	1+
390.84127	790	
390.86763	284	
391.00784	156	
391.05659	250	1+
391.37769	236	1+
391.80565	184	
391.84111	448	
392.12921	202	1+
392.36717	130	1+
392.83377	152	1+
392.86291	2204	1+
393.09012	328	1+
393.19454	184	
393.80188	638	1+
394.78841	182	
395.02756	224	1+
396.87663	174	
397.10464	224	1+
397.28721	158	
397.71253	190	1+
397.86260	544	1+
398.22121	444	1+
398.86460	422	1+
398.90583	164	
399.22381	392	1+
399.70888	316	1+
400.79774	172	1+
401.00017	282	1+
401.12542	294	1+
402.82638	202	
402.86659	412	
403.23019	324	1+
403.73784	222	1+
403.86888	2696	1+
403.98151	232	1+
404.20023	296	1+
405.78675	196	
406.81487	234	1+
407.04825	156	1+
407.86677	6234	1+
408.68404	204	1+
408.85505	1298	
409.07450	386	1+
409.16714	160	1+
409.73504	278	
410.07647	282	1+
410.21457	172	
410.73305	188	
410.83807	316	
410.87077	1692	1+
411.36551	168	
411.81102	632	1+
411.84427	790	1+
412.05588	182	
412.24370	226	1+
413.07732	730	
414.14672	286	1+
414.25562	208	1+
414.38704	172	
415.20028	302	1+
416.87599	488	1+
417.79533	296	1+
418.13222	286	1+
419.13670	240	1+
419.73332	306	1+
419.99123	214	1+
420.42267	150	
421.13564	164	
421.82384	382	1+
421.88479	580	
422.26947	172	1+
422.88256	706	1+
423.10057	160	1+
423.13312	562	1+
424.14107	506	1+
425.31232	202	
425.38634	158	
425.88241	510	
426.31741	160	
426.86246	1626	1+
426.93971	282	1+
427.73953	910	1+
428.09806	148	
428.74696	614	1+
428.84910	334	1+
428.88494	2634	1+
428.91422	208	
429.82271	282	
430.74305	908	1+
430.82411	152	
430.85630	286	
431.08221	166	
431.86780	976	1+
432.24370	2210	1+
432.41023	158	1+
432.71450	146	1+
433.17101	188	
433.20392	152	
433.88814	512	1+
434.82605	352	1+
435.86804	246	1+
436.14618	216	1+
439.89409	586	1+
440.00658	132	1+
442.15501	422	1+
444.14974	272	1+
444.38763	404	1+
444.77297	152	1+
444.87224	2142	1+
445.09856	242	1+
445.26633	190	1+
445.74589	206	1+
445.89402	680	1+
446.08912	250	1+
446.89400	512	1+
447.29572	192	1+
448.74260	322	1+
448.88735	826	1+
449.81469	298	1+
449.94172	112	1+
450.76976	150	
450.88499	266	1+
451.77609	188	
451.93683	250	1+
452.94004	208	1+
453.75711	186	1+
453.81035	262	1+
457.90468	972	1+
458.77003	222	1+
459.16026	428	1+
459.77196	188	1+
459.90359	328	1+
460.31173	244	1+
461.22671	204	1+
462.44167	190	1+
462.88394	842	1+
464.78667	162	
466.78343	230	1+
467.89087	596	
468.89685	766	1+
469.77851	362	1+
475.89233	244	1+
479.22506	158	1+
485.90352	520	1+
486.19343	256	1+
486.67941	162	
487.42577	126	1+
487.91395	154	
488.45705	280	1+
488.77050	170	1+
488.80251	234	1+
490.33954	170	
491.42723	272	1+
491.79934	192	
492.27679	162	
492.79106	272	1+
493.37354	120	1+
495.22453	198	1+
496.34882	182	1+
497.27978	256	1+
500.73769	146	1+
503.15444	184	1+
503.24299	260	1+
503.27673	356	1+
503.35622	2072	1+
503.75726	218	1+
503.79901	260	1+
504.21283	212	1+
504.28085	296	1+
504.32716	496	1+
504.36069	1228	1+
504.48062	538	1+
504.80562	256	1+
505.33224	398	1+
505.42822	342	1+
505.48844	516	1+
506.43031	292	1+
507.92950	142	1+
508.16523	166	1+
508.47797	258	1+
508.93188	110	1+
509.11735	182	1+
509.28437	296	1+
510.12152	116	1+
510.29091	224	1+
510.44831	246	1+
512.55980	92	1+
END IONS

###FS:    #m/z: 336.94682 #charge 1+
###MS: 14
###MSMS: 17
BEGIN IONS
TITLE=Cmpd 12, +MS2(336.9468), 28.0-35.0eV, 0.4min #17
RTINSECONDS=19.101
SCANS=14,17
PEPMASS=336.94682	200744
CHARGE=1+
189.86527	104	
202.86693	96	
207.87358	112	
209.94298	110	
210.88587	162	
211.88694	192	
211.94493	8538	
211.97858	88	
212.88056	930	1+
212.94760	334	
213.94004	3116	1+
214.87380	136	
215.88783	458	
215.93627	592	1+
217.88595	344	1+
221.94066	122	
222.06887	88	
222.95782	114	
223.92618	88	
223.97106	120	
224.98450	144	
226.96881	94	
227.89045	150	
227.90750	164	1+
228.89547	170	
229.95569	8416	1+
230.04748	94	
230.88866	1676	1+
231.20859	92	
231.94963	3914	1+
232.97097	106	
233.06419	92	
233.89691	452	1+
235.07350	126	
235.82402	232	1+
235.94919	134	
236.01867	92	
236.15178	106	
237.48201	112	
238.09188	96	
238.43762	154	
240.82409	92	
241.10089	110	
241.88687	150	
242.04700	98	
243.02597	198	1+
243.78166	90	
244.04761	90	
244.13426	150	
246.97846	134	
247.96699	1942	1+
248.03817	342	1+
248.12763	94	
248.90122	642	1+
249.04218	252	1+
249.96211	756	1+
251.02942	268	1+
251.96025	248	
252.05431	114	
252.86142	102	
252.97197	4922	1+
253.90599	168	
253.95653	226	
254.64140	110	
254.85818	202	1+
254.94326	124	
254.96811	1482	1+
255.07397	394	1+
256.00484	214	1+
256.81230	158	
256.96501	148	
258.06808	102	
258.58538	100	
258.83103	132	
258.88658	98	
258.91398	104	
258.96315	138	
259.03944	90	
261.20903	124	
261.69249	110	
261.82953	116	
261.84514	120	
261.91133	90	
262.16156	88	
262.82709	132	
263.05624	92	
265.01696	262	1+
265.38613	90	
265.88958	104	
265.99279	90	
266.96211	106	
267.84130	132	
267.99543	202	1+
268.11405	174	1+
268.84143	448	1+
269.22664	100	
269.70832	96	
269.79823	128	
270.80295	152	
270.98089	686	1+
271.63370	106	
271.78837	268	1+
271.91368	248	1+
272.88942	154	
272.93798	142	
272.97737	464	1+
273.04212	104	
274.82186	122	
276.05725	92	
277.07152	156	
277.83781	222	
278.16862	92	
278.83724	168	
279.83599	114	
280.84519	236	1+
281.04090	140	
281.12282	94	
282.05680	108	
282.80748	124	
283.01449	98	
283.03013	120	
284.27833	90	
284.87618	132	
284.89274	226	1+
286.85220	222	
287.86124	206	
288.06397	144	
288.51329	92	
289.08117	156	
289.14340	102	
289.89969	94	
290.04404	90	
290.86299	214	1+
290.92492	88	
291.80780	140	
292.05565	196	
292.16859	132	
292.24807	90	
293.06487	236	
293.10661	106	
293.99837	202	
294.28909	148	
294.86802	152	1+
294.89056	108	
296.12115	132	
296.26734	156	
297.95916	130	1+
299.06996	98	
300.91461	98	
301.03309	120	
302.19516	90	
302.23797	114	
303.87737	106	
304.77708	90	
305.74690	110	
305.79443	374	1+
305.89310	90	
306.14754	142	
306.88038	154	
306.94203	158	
308.29812	176	
309.86768	100	
310.87600	346	
311.88610	228	
313.03679	122	
313.74291	90	
313.82520	90	
313.97783	94	
314.81832	104	
319.11823	88	
319.17172	112	
319.87985	96	
320.10585	88	
322.05296	102	
322.31010	304	1+
322.81835	90	
323.12950	108	
324.89332	106	
328.13927	98	
329.32810	92	
332.81820	104	
334.30808	114	
336.30874	90	
337.89447	252	1+
337.92248	106	
338.16405	88	
341.08052	94	
341.45052	90	
END IONS

###FS:    #m/z: 340.94156 #charge 1+
###MS: 18
###MSMS: 19
BEGIN IONS
TITLE=Cmpd 13, +MS2(340.9416), 28.0-35.0eV, 0.4min #19
RTINSECONDS=22.7775
SCANS=18-19
PEPMASS=340.94156	1428870
CHARGE=1+
76.11213	102	
194.89102	210	1+
196.07913	92	
196.88290	140	
202.87062	90	
204.01754	90	
205.94811	542	1+
207.87272	194	
209.94377	138	
210.93958	296	1+
211.88613	90	
212.87645	386	1+
212.89531	186	1+
213.93912	2232	1+
215.88677	466	1+
215.93765	670	
216.40733	94	
217.88317	290	1+
219.95477	102	
221.89421	128	
222.12359	94	
222.97250	106	
224.94528	92	
224.97207	124	
226.89843	212	
226.94638	218	
226.96082	124	
228.90822	146	
230.84689	132	
231.88878	114	
231.94959	2590	1+
232.08988	96	
233.89848	552	1+
233.94717	504	1+
234.83771	114	
235.07618	122	
235.86938	114	
235.95417	110	
237.02051	100	
238.02426	136	
238.06448	98	
238.60528	100	
238.83035	126	
238.95185	112	
240.06227	92	
240.22786	136	
240.94566	172	1+
240.96181	100	
241.84831	106	
242.21895	106	
242.94197	90	
242.96212	98	
243.02444	98	
243.55284	98	
244.52133	98	
244.96072	230	
245.07462	124	
246.05318	146	
246.97685	430	1+
247.89147	92	
247.94655	128	
248.03593	212	1+
249.96256	220	
250.96834	90	
251.03378	94	
251.24274	140	
251.67756	100	
252.22925	110	
252.40675	90	
252.90451	200	1+
252.92442	130	
253.00054	146	
253.62355	92	
254.96704	1358	1+
255.07229	114	
255.85253	140	1+
255.87341	94	
255.92264	130	
256.49819	100	
256.91297	236	
256.96648	328	1+
257.39576	108	
257.82973	90	
258.89365	128	
260.88660	140	1+
260.98172	130	
262.15566	224	1+
263.23489	88	
264.47696	88	
265.02397	176	1+
266.24464	216	1+
266.84650	120	
267.00074	166	
267.13306	132	
268.07129	90	
268.17288	130	
269.00180	270	
271.86026	104	
271.89680	96	
271.95757	90	
272.93041	150	
272.98489	102	
273.26932	96	
273.79323	224	1+
274.60064	102	
274.81653	166	1+
276.85275	280	1+
276.89007	192	
277.19429	94	
278.25248	232	1+
278.81606	94	
278.91896	96	
279.11719	220	1+
279.16304	90	
279.84931	136	
279.96542	128	
280.79168	92	
281.05057	152	
282.27773	114	
282.85686	100	
282.96936	128	
283.04154	140	
284.02368	182	1+
284.95158	100	
285.42829	104	
286.21493	94	
287.80608	258	
287.86292	128	
288.94959	202	1+
289.79109	330	1+
290.14138	130	
291.02225	274	1+
291.76752	94	
292.02688	218	1+
292.43400	124	
293.55550	100	
293.86183	206	1+
293.87734	114	
294.92851	106	
295.02427	292	1+
295.97841	214	
296.05130	98	
296.59273	94	
296.97483	282	1+
297.89250	90	
297.97890	200	1+
298.05255	454	1+
298.08456	240	1+
298.13846	90	
298.30742	118	
298.94685	112	
299.02235	228	1+
299.78736	120	
299.98498	88	
300.87525	192	1+
303.17998	92	
304.13804	140	
304.26090	112	
305.87784	432	1+
306.27837	152	
306.44301	90	
306.78164	94	
306.88230	296	1+
307.30837	212	
309.80344	118	
310.87520	98	
311.85911	94	
311.88030	234	
312.79064	98	
312.86898	106	
313.03099	100	
317.77927	92	
320.23792	92	
322.13156	126	
323.02008	216	1+
323.24528	202	1+
323.30411	194	
323.32525	136	
323.88571	134	
324.89195	356	1+
325.11323	128	
325.98545	102	
330.81590	134	
331.02862	90	
332.45294	100	
334.95618	92	
335.33813	286	1+
336.17103	92	
336.34130	202	1+
337.09147	172	
338.26241	132	
340.30152	290	1+
341.06725	90	
341.14835	92	
341.30568	230	1+
342.54540	94	
343.18164	188	
343.23874	106	
344.19024	242	1+
344.30588	160	
346.06921	224	1+
END IONS

###FS:    #m/z: 507.84713 #charge 1+
###MS: 18
###MSMS: 20
BEGIN IONS
TITLE=Cmpd 14, +MS2(507.8471), 28.2-35.2eV, 0.4min #20
RTINSECONDS=23.5495
SCANS=18,20
PEPMASS=507.84713	231686
CHARGE=1+
191.95723	316	
196.01572	400	
213.15551	166	
216.89324	178	1+
227.95351	228	1+
230.84655	278	
230.88998	366	1+
232.88327	160	
234.90787	242	1+
235.14330	642	1+
238.06251	232	
239.86549	166	
241.08316	164	
244.13025	222	
245.11077	218	
246.08559	302	1+
247.04127	156	1+
248.85485	156	
249.15877	446	1+
250.94568	182	
250.97110	414	
252.07804	192	
252.09579	158	
253.00329	174	
253.05503	124	1+
253.90311	184	1+
254.96833	176	1+
257.90072	318	1+
259.87809	388	1+
262.13712	2278	1+
262.79283	188	1+
263.07399	212	1+
266.16462	374	1+
266.86964	450	1+
267.13294	170	
268.11182	202	1+
269.12336	224	1+
269.85439	400	1+
270.85795	336	1+
271.99215	230	1+
272.85357	1278	1+
272.87833	424	1+
273.02102	336	1+
274.02627	212	1+
275.11020	232	1+
276.79931	258	
276.86464	182	
277.15273	944	1+
277.93154	222	1+
279.09897	306	1+
279.91410	268	1+
281.86901	178	
281.92069	234	1+
281.96042	198	1+
283.98340	304	1+
284.19558	184	
285.85388	214	
285.94168	218	
286.13833	538	
286.79379	410	
286.84748	166	
287.89013	294	
288.03240	222	1+
288.12148	250	1+
288.86852	314	
289.88080	1506	
290.79431	164	
290.86775	1408	1+
290.92716	428	1+
291.00910	212	1+
291.93210	360	1+
292.40173	154	
292.86170	154	
293.06569	240	
293.87406	4300	1+
293.96455	294	
294.41224	244	1+
294.81156	264	
294.95606	160	
295.95614	156	
296.88009	498	1+
297.15235	226	1+
298.87797	546	
298.92308	182	1+
299.01844	234	
299.34306	212	1+
299.45935	134	1+
299.87891	302	
299.97218	266	1+
300.85604	334	
301.18370	224	1+
301.86547	162	
302.85983	302	1+
303.11430	174	1+
303.91148	156	
303.95140	184	
304.88271	192	
305.84812	352	1+
307.12984	162	
307.89276	1374	1+
307.96508	192	1+
307.99694	172	
308.04592	188	
308.14257	854	1+
308.87901	1226	1+
310.00452	342	1+
310.15834	386	
310.41599	154	
311.16200	518	1+
311.88440	8998	1+
312.22901	248	
312.66901	178	
313.93938	414	1+
314.05562	234	1+
314.86590	654	
314.88679	624	1+
315.16033	330	1+
315.82409	318	1+
315.86390	1176	1+
316.10841	192	1+
316.86638	806	1+
316.89225	888	1+
317.93083	364	1+
318.16566	332	1+
318.85853	742	1+
321.10939	330	1+
321.86274	374	1+
321.99320	168	
322.07423	306	1+
322.11453	278	1+
322.81341	162	1+
322.89508	372	1+
324.80148	180	
324.82703	262	1+
324.85850	186	
325.90352	766	
326.24363	1080	1+
326.88644	1172	1+
326.90333	426	
327.03484	202	1+
327.14753	286	1+
327.99608	326	1+
328.06309	248	1+
328.28709	160	
328.87176	586	
329.17801	178	
330.04394	168	
330.12012	122	1+
330.89306	194	
331.76637	172	
331.89681	1290	1+
331.98276	274	1+
332.39049	272	1+
332.82019	242	1+
332.87393	782	1+
332.90409	818	1+
332.94700	318	1+
333.17376	1926	1+
334.04065	362	1+
334.87456	170	
334.89920	536	
335.04096	282	1+
335.10735	206	1+
335.83931	396	1+
335.88621	230	
336.90130	446	1+
336.94588	286	1+
337.02200	176	
337.77665	186	1+
337.87988	640	1+
338.20127	134	1+
338.94733	340	1+
338.97787	176	
339.87780	412	1+
339.95294	200	1+
340.00052	156	
340.06810	170	1+
340.15461	174	
340.83453	262	1+
340.90960	292	1+
344.02709	198	1+
344.14355	322	1+
344.81659	238	1+
345.14715	256	1+
345.78662	214	1+
345.86999	182	
346.78586	134	1+
346.89843	194	
347.86146	188	1+
347.99261	174	
348.05388	216	1+
348.83651	230	
348.89820	230	
348.91945	224	
349.01328	168	1+
349.13372	244	1+
349.89433	226	
350.83035	384	1+
350.89057	736	1+
351.91673	158	
351.95277	180	1+
352.00839	294	1+
352.77398	360	
352.87872	172	
352.91004	620	
353.02917	232	1+
353.85346	374	1+
354.41145	256	1+
355.07917	174	
355.27066	290	1+
355.72956	200	1+
355.89246	338	
356.83653	200	1+
357.69526	106	1+
357.88927	194	1+
357.91227	248	1+
360.00027	146	1+
360.77266	296	1+
360.86547	380	1+
361.37562	172	
361.90589	326	1+
363.08035	198	1+
364.78418	216	1+
365.04059	460	1+
365.18032	328	1+
366.18392	282	1+
366.84065	1994	1+
367.01380	328	1+
367.08845	190	
367.70807	848	1+
367.95241	372	1+
368.04048	252	1+
368.10773	230	1+
368.98700	162	
369.28317	262	1+
369.83968	354	1+
370.78404	156	
370.88162	180	
371.72119	256	
371.88174	176	
371.92309	286	1+
372.85660	144	1+
372.87492	154	
373.72059	710	1+
373.79266	492	1+
373.83367	458	1+
373.89917	196	
373.97694	242	1+
374.08689	168	1+
374.79408	354	1+
374.89372	212	
375.02292	204	1+
375.14472	212	1+
375.88648	176	
376.22212	1004	1+
376.80844	202	1+
376.83329	322	1+
377.78641	234	1+
377.88766	158	
378.71400	200	1+
379.10162	336	1+
380.86368	178	
380.97348	200	1+
382.05207	188	1+
382.85511	232	
383.26199	272	1+
383.71844	242	
383.85014	194	
383.91823	204	1+
383.97588	160	1+
384.38373	266	1+
384.73451	234	1+
384.84978	4752	1+
384.89274	166	
385.04906	162	
385.21976	186	1+
385.35238	182	1+
387.39951	166	1+
387.71908	186	
388.21711	170	
388.79428	364	1+
389.20059	382	1+
389.38905	204	
389.71728	506	
390.84202	534	
391.19755	180	
391.84434	268	
392.07785	916	1+
392.83409	164	
392.86451	1282	1+
393.08311	668	1+
393.19800	204	
393.74156	384	1+
393.80190	806	
394.17434	218	1+
394.74227	264	1+
394.83910	378	1+
395.06501	156	
395.85737	578	1+
397.12843	168	
397.28143	160	
398.71112	498	1+
398.90212	276	1+
399.22432	508	1+
399.71139	326	1+
400.93562	192	1+
400.97214	206	1+
401.99549	92	1+
402.86406	544	
403.23317	256	1+
403.87289	1792	1+
403.95298	190	1+
404.23610	176	1+
405.73242	308	1+
405.87520	648	1+
406.05636	348	1+
406.39480	216	1+
406.80712	214	1+
407.01754	362	1+
407.72248	328	1+
407.86586	6610	1+
407.91334	178	
407.97339	186	1+
408.14900	174	1+
408.80045	180	
409.36027	210	1+
409.72809	552	1+
409.77427	260	1+
409.81916	338	
410.52655	166	
410.73248	388	1+
410.80867	744	1+
410.83819	546	1+
410.85105	358	
410.87744	1318	1+
410.91824	432	1+
411.81155	710	1+
412.73108	694	1+
412.84772	1192	1+
412.86821	406	
413.07609	460	1+
413.87513	306	
414.22525	198	1+
414.86912	198	
414.92161	172	1+
415.81354	394	1+
416.74381	162	
416.81509	262	1+
416.87589	300	1+
416.98087	198	1+
418.85974	318	1+
419.20680	210	1+
420.84588	308	1+
420.88118	180	
421.88375	1160	1+
423.87848	308	
424.14727	222	
424.82543	532	1+
424.85206	176	
425.01080	204	1+
425.31433	466	1+
425.79931	346	1+
425.87866	560	
426.14161	188	1+
426.80184	256	1+
426.86442	1562	1+
426.93690	296	1+
427.73875	998	1+
428.06002	310	1+
428.85716	860	1+
428.88629	1826	
430.74070	672	1+
430.88456	518	
430.93049	184	
431.86772	470	
432.24352	2120	1+
432.86730	618	1+
433.89151	356	1+
434.10998	224	1+
434.14203	256	1+
434.82446	172	
435.86345	328	1+
436.83525	214	1+
437.72153	182	1+
438.22662	162	1+
439.14692	264	1+
439.89572	788	1+
442.14349	210	1+
442.69459	226	1+
442.87764	186	
442.95074	274	1+
444.38856	274	
444.87430	2342	1+
445.07382	172	1+
445.74297	194	
445.92248	166	1+
446.10640	176	1+
446.89134	1054	1+
446.95614	292	1+
447.83153	208	1+
447.96000	226	1+
448.71344	220	
448.75126	298	
448.77089	274	1+
449.82486	184	1+
449.87645	848	1+
450.16425	142	1+
450.90191	212	
451.90087	240	
452.76553	198	
452.80283	186	1+
453.75304	290	1+
457.90518	1272	1+
459.25471	164	
459.88502	254	1+
461.88323	694	1+
462.43476	188	1+
464.71101	166	1+
464.87745	172	
465.02792	174	1+
465.90968	204	1+
467.24258	204	1+
467.41762	210	1+
467.89015	1598	1+
468.78644	258	1+
469.91410	190	
470.90791	254	1+
471.40164	176	1+
473.87973	202	1+
485.90220	588	1+
486.84517	170	
488.25943	162	1+
489.18282	170	1+
489.30778	332	1+
489.79519	302	1+
490.18003	194	1+
490.25858	130	1+
490.79619	190	1+
492.81624	156	
498.35144	190	
498.65565	188	1+
501.79587	228	1+
502.87803	228	1+
503.27635	340	1+
503.35301	878	1+
503.46186	208	1+
504.27253	254	1+
505.18487	190	1+
505.32695	212	1+
506.44625	212	1+
506.69876	102	1+
507.29278	154	1+
507.74332	158	1+
508.18698	180	1+
508.51043	170	1+
509.46776	132	1+
509.72096	192	1+
509.80715	166	1+
509.85988	416	
510.43420	88	1+
END IONS

###FS:    #m/z: 359.96265 #charge 1+
###MS: 18
###MSMS: 21
BEGIN IONS
TITLE=Cmpd 15, +MS2(359.9627), 28.0-35.0eV, 0.4min #21
RTINSECONDS=24.3215
SCANS=18,21
PEPMASS=359.96265	166486
CHARGE=1+
208.13146	98	
209.94437	858	1+
211.01511	98	
213.87724	98	
214.89155	114	
216.41032	116	
218.91204	220	
222.95351	1588	1+
223.89206	108	
224.42254	104	
224.94892	2034	1+
226.18861	114	1+
226.88257	206	1+
226.89611	228	
226.94829	6058	1+
227.00776	120	
227.15525	100	
227.79116	130	
227.93577	106	
228.94298	5608	1+
230.08166	106	
230.89201	98	
233.83343	110	
233.88567	214	1+
233.96420	330	1+
234.11424	206	1+
235.07848	150	
235.82204	270	1+
236.05487	110	
237.08729	188	
240.01312	100	
240.93837	114	
240.96218	1516	1+
242.96018	624	1+
243.08090	152	
244.95815	3144	1+
245.12292	104	
245.44406	126	
245.94615	126	
246.95505	3318	1+
247.10355	116	
247.21907	156	1+
248.03284	132	
248.75413	132	
249.04562	112	
249.20949	98	
249.88272	104	
250.41145	104	
250.80246	96	
250.94875	106	
250.97395	114	
251.03435	130	
251.96955	206	
252.03529	112	
252.10524	122	
252.23375	116	
253.83571	222	
254.97004	120	
255.37584	256	
256.85446	106	
257.15953	214	
258.83590	128	
258.88209	124	
258.97407	742	1+
260.92332	218	1+
260.95130	100	
260.96924	872	1+
262.16942	134	
263.05816	118	
263.13444	104	
263.97989	172	
265.97605	264	
266.05155	100	
266.13892	104	
266.24921	98	
266.81269	140	
266.86292	120	
266.96946	490	1+
267.97543	352	1+
268.95808	108	
269.01699	102	
269.97283	342	
270.98549	306	1+
271.84477	188	
272.93504	292	1+
273.11062	238	1+
273.67324	100	
275.84109	96	
275.96535	110	
276.06440	112	
276.85279	232	
277.86291	144	
277.92034	120	
277.93204	96	
278.24552	108	
278.81285	116	
278.84869	136	
278.95361	96	
279.10482	212	
279.13688	160	
279.79079	444	1+
279.85677	252	1+
280.26281	184	
281.84325	132	
282.27381	118	
282.92061	130	
283.98871	260	
284.82303	124	
284.87658	104	
285.15468	130	
285.99929	106	
286.80834	212	1+
288.85949	104	
290.79444	126	
291.79065	118	
292.44091	98	
293.03346	136	
293.86496	392	1+
294.15154	96	
294.85838	382	1+
294.93481	98	
296.40646	102	
296.81403	238	
297.12842	102	
297.81219	114	
298.20204	96	
298.80429	502	1+
299.11754	306	1+
299.90749	216	1+
300.11608	270	1+
300.16672	96	
300.80405	98	
300.86614	114	
301.08270	120	
301.81603	132	
301.94432	224	1+
302.13561	96	
302.22204	116	
302.24992	208	1+
303.11894	116	
303.89969	106	
305.47406	98	
305.76549	226	1+
307.00629	124	
307.29393	562	1+
309.36605	98	
310.88343	124	
312.87268	106	
314.81543	310	1+
314.89362	114	
315.88510	114	
316.81211	314	1+
318.93371	142	
318.95465	174	
319.82516	240	
320.16409	114	
320.88479	148	1+
320.89959	128	
320.93349	158	
321.82082	112	
322.92957	244	
323.01932	470	
323.17016	130	
323.23557	134	
324.02233	374	
324.90560	182	1+
325.30718	102	
325.80178	104	
325.82802	106	
328.34628	98	
331.14813	126	
331.90086	300	1+
334.95077	140	
335.74992	242	1+
336.81496	102	
336.94348	478	1+
337.13105	150	
338.87382	204	1+
339.35057	318	1+
339.84296	156	
340.93372	136	
341.02525	100	
342.89905	324	1+
343.71417	222	1+
347.11764	302	1+
347.30065	102	
347.32513	108	
349.16166	104	
349.35704	190	
351.02471	140	
354.92733	98	
355.04749	120	
355.17229	232	1+
356.23957	214	1+
356.33625	138	
356.36175	294	1+
358.11342	152	
358.19879	138	
359.18059	306	1+
359.49362	106	
362.72416	262	1+
363.11102	100	
363.29994	128	
363.72393	220	1+
363.83018	194	1+
363.87624	182	1+
364.04331	114	
END IONS

###FS:    #m/z: 322.93058 #charge 1+
###MS: 22
###MSMS: 23
BEGIN IONS
TITLE=Cmpd 16, +MS2(322.9306), 28.0-35.0eV, 0.5min #23
RTINSECONDS=27.9995
SCANS=22-23
PEPMASS=322.93058	3861472
CHARGE=1+
58.89446	92	
191.95526	290	
192.89270	130	
197.86602	96	
201.07464	88	
202.05084	90	
203.02777	94	
205.94908	124	
207.88917	92	
209.12855	140	
210.88391	128	
210.90026	188	1+
212.88087	116	
215.51767	92	
215.88563	140	
216.88773	170	
217.86247	194	1+
217.88017	118	
219.03170	126	
221.94456	184	
222.95591	554	1+
223.96076	396	1+
225.56652	94	
226.89981	106	
227.11460	90	
227.88065	392	1+
227.90529	108	
227.95469	116	
228.90551	94	
228.93368	88	
229.02173	206	1+
230.05141	98	
230.86318	262	
231.92330	134	
233.54358	100	
233.90135	92	
234.02249	100	
235.88389	192	1+
235.91584	92	
237.07206	310	1+
237.90049	88	
237.99354	94	
238.56712	94	
239.00131	120	
239.05324	88	
239.78744	152	
239.95342	146	
240.07401	166	
240.82048	138	
240.93980	866	
240.96231	140	
241.46859	94	
241.82560	126	
241.94065	2502	1+
242.01490	132	
242.94265	1590	1+
243.88193	140	
244.08552	100	
244.12887	136	
244.82288	146	
244.89086	216	1+
244.92099	92	
244.94048	470	
246.97824	362	1+
248.11970	94	
248.85690	196	1+
248.90134	150	
248.97308	96	
249.03934	102	
249.79728	100	
250.89678	132	
250.97488	88	
252.17164	150	
253.11278	98	
253.80768	116	
253.83735	130	
254.12939	196	1+
255.10698	360	1+
255.46670	88	
255.66531	98	
256.88973	100	
257.79950	332	1+
258.34040	90	
258.83122	148	
258.85137	88	
258.94405	158	
258.97633	148	
260.81484	92	
260.82945	508	1+
261.08695	88	
261.83220	318	1+
261.89089	134	
262.01660	98	
262.78184	164	1+
262.85382	124	
263.04484	94	
263.07256	186	1+
263.83318	132	
263.97801	134	
264.18322	92	
264.84726	272	1+
265.05646	114	
266.86756	120	
267.10572	172	1+
268.05772	130	
268.42536	112	
268.97888	114	
269.00466	174	
269.08769	88	
269.85882	128	
270.27553	90	
270.80222	142	
271.52297	94	
271.79847	166	
271.84203	186	
273.00021	112	
273.79585	200	
274.80415	478	1+
275.06870	110	
275.14418	92	
275.78724	140	
275.80889	402	1+
275.84508	94	
276.85960	200	
277.01478	128	
278.00914	230	1+
278.81363	126	
279.09047	274	
280.09467	158	
280.14293	110	
280.16083	92	
280.99333	120	
283.78977	310	
284.09189	238	1+
284.29220	264	1+
284.80411	116	
284.87522	142	
285.82259	88	
286.18208	94	
286.91556	330	1+
287.79345	160	
287.86430	138	
289.88341	130	
289.91224	100	
290.87903	98	
291.27285	114	
291.80691	274	1+
292.10536	128	
292.14942	90	
293.07902	120	
293.88583	90	
294.86675	128	
296.86515	94	
297.02268	90	
297.06119	134	1+
299.78169	354	1+
301.85673	100	
302.93456	92	
303.80770	194	
303.95024	120	
304.93991	98	
305.81992	90	
306.12239	96	
306.27367	178	
306.29484	208	1+
306.88572	486	1+
307.79820	546	1+
308.20371	92	
309.09177	126	
309.29334	132	
310.03474	122	
310.30931	270	
310.82655	108	
311.47606	92	
314.82041	94	
316.02025	154	
317.83008	210	1+
321.81174	180	1+
322.24594	100	
323.23881	278	
323.37928	94	
323.72022	118	
323.88575	100	
324.24364	122	
324.88992	114	
325.88986	344	1+
326.88873	278	1+
327.07091	114	
END IONS

###FS:    #m/z: 340.94132 #charge 1+
###MS: 22
###MSMS: 24
BEGIN IONS
TITLE=Cmpd 17, +MS2(340.9413), 28.0-35.0eV, 0.5min #24
RTINSECONDS=28.772
SCANS=22,24
PEPMASS=340.94132	1787548
CHARGE=1+
79.99564	220	
187.87414	88	
189.86209	242	
190.60404	88	
196.40107	102	
198.98366	88	
202.12313	126	
206.03230	92	
207.40731	118	
210.93768	108	
212.11146	90	
212.87975	204	
213.87866	158	
213.93937	2344	1+
215.06368	94	
215.88968	1050	1+
215.93798	504	1+
216.41174	186	
217.03628	90	
217.88354	418	1+
217.93730	200	
218.90751	126	
222.52026	148	
223.95799	238	
226.11459	86	
226.94404	160	
227.81216	210	1+
228.89668	180	
228.93548	112	
229.38346	88	
230.82661	220	1+
230.89170	158	
231.88964	224	
231.95088	2768	1+
232.89023	674	1+
233.94803	472	1+
235.11890	98	
235.87137	148	
235.89245	700	1+
235.94690	146	
236.82955	102	
237.79220	172	1+
238.04511	134	
238.42901	110	
238.97958	106	
238.99622	92	
240.14719	162	1+
240.23067	210	
240.96208	148	
241.12224	118	
241.83775	122	
242.94012	120	
243.08560	86	
243.83144	128	
244.51437	88	
244.83894	92	
244.93974	328	1+
246.18338	98	
246.66331	114	
246.97661	218	
248.03321	194	1+
248.85062	96	
248.89783	362	1+
248.99198	128	
249.84839	268	1+
249.96317	606	1+
251.14691	126	
252.21723	92	
252.99232	90	
253.90210	218	
253.97365	88	
254.47023	100	
254.88918	242	1+
254.96635	706	1+
255.03031	90	
255.08004	122	
256.04388	128	
256.07552	86	
256.17477	106	
256.91464	138	
256.96349	250	
258.96587	170	
259.70379	94	
262.87561	92	
262.96973	216	
263.05818	126	
263.17069	94	
264.83134	126	
265.01926	112	
265.86017	344	1+
266.01226	206	1+
266.86424	292	1+
267.08532	88	
268.18119	124	
269.80121	108	
269.84163	328	1+
270.06748	102	
272.10132	102	
272.91706	166	
272.93764	348	1+
272.98006	150	
274.78700	156	
274.97705	146	
275.81352	142	
275.84532	368	1+
276.18773	94	
277.01671	98	
277.61397	90	
277.76734	108	
277.89972	96	
277.96414	176	
278.49867	98	
278.84338	326	1+
279.96451	116	
281.05118	142	
281.29666	116	
282.27055	172	
282.85687	382	1+
283.02642	142	
284.42088	100	
284.67797	90	
285.02608	110	
286.65568	92	
287.89186	110	
289.79202	100	
291.43858	106	
291.80484	118	
292.28374	100	
292.41979	94	
292.85429	110	
293.39966	92	
293.92893	216	1+
294.28843	154	
294.48601	102	
294.67107	118	
295.97459	222	1+
296.49517	88	
296.83244	168	1+
298.55629	90	
299.05592	198	
299.42252	86	
299.78171	90	
300.92427	142	
302.88835	226	1+
303.94076	124	
306.27452	118	
306.79823	266	1+
306.88623	404	1+
307.80329	182	1+
308.29396	98	
308.31064	236	
309.38403	96	
309.82516	126	
310.87625	330	1+
311.02465	262	1+
311.89906	134	
312.87055	240	1+
314.05385	102	
314.54132	104	
314.81997	92	
314.86160	98	
314.88525	190	1+
316.38869	86	
319.10038	92	
319.13365	90	
320.13012	92	
323.01884	90	
324.28695	116	
324.78269	104	
324.89094	244	1+
325.24718	94	
325.27823	100	
325.34947	102	
326.70328	86	
327.83041	90	
327.90338	142	
328.88917	118	
330.81255	130	
331.58282	98	
331.82106	140	
334.87697	162	1+
335.48565	86	
336.31891	202	1+
337.07207	90	
337.25706	138	
339.34832	88	
339.97082	114	
339.99533	92	
343.20320	94	
343.29887	98	
345.38047	88	
END IONS

###FS:    #m/z: 363.95747 #charge 1+
###MS: 22
###MSMS: 25
BEGIN IONS
TITLE=Cmpd 18, +MS2(363.9575), 28.0-35.0eV, 0.5min #25
RTINSECONDS=29.5435
SCANS=22,25
PEPMASS=363.95747	1097248
CHARGE=1+
119.02831	108	
182.87157	180	
187.86939	144	
189.86219	958	1+
191.85785	1072	1+
196.88362	236	
200.94494	184	
207.87237	514	1+
207.94660	148	
209.87059	172	
209.94281	1002	1+
210.88450	634	1+
212.87931	3576	1+
216.89206	156	
222.95338	786	1+
224.04939	96	
224.94932	1636	1+
224.97207	122	
225.07487	122	1+
225.88503	378	
226.88687	224	
226.89688	106	
226.94748	9132	1+
226.97553	144	1+
227.24708	98	1+
227.88316	202	
227.93257	226	
228.89554	1204	1+
228.94305	8456	1+
229.15540	112	
229.96215	102	
230.32921	80	1+
230.43685	96	
230.79494	98	
230.88834	6792	1+
231.71388	84	1+
232.98515	152	1+
233.51225	124	1+
233.88069	632	1+
234.88090	398	1+
235.02668	94	
235.07099	108	
235.11672	180	
236.82088	162	
237.94679	212	1+
239.42559	132	
240.10996	100	
240.53605	98	
240.81999	126	
240.93832	112	
240.96355	746	
241.94193	218	
241.95890	1388	1+
242.79719	104	
242.82041	380	1+
242.95983	964	1+
243.82307	308	1+
244.95777	4962	1+
245.13137	110	
245.89088	100	
245.94177	216	
246.05078	130	
246.80965	110	
246.90690	328	
246.95334	5924	1+
248.61687	104	
248.80519	308	
248.89899	2132	1+
250.10293	224	1+
250.94680	140	
250.96958	474	1+
252.08386	290	1+
252.58218	108	
252.90060	920	1+
253.12381	94	
253.90573	760	1+
254.03189	180	1+
257.90239	98	
257.95761	100	
258.09621	192	1+
258.97360	338	1+
260.96978	788	
261.83537	130	
262.02633	98	
263.07108	196	
263.79649	158	1+
263.83526	124	
264.96322	120	
265.08560	158	
265.86124	242	1+
265.97833	254	
266.09920	204	1+
266.78261	384	1+
266.81745	168	
267.12826	218	1+
267.15010	104	1+
267.21162	102	
267.97723	552	
268.81386	96	
268.84441	152	
268.95660	226	
269.80923	126	
269.84600	104	
269.96654	1000	1+
271.61140	106	
271.91995	170	
272.80562	120	
272.84933	122	
273.09886	120	
273.79130	114	
273.91317	140	
274.85944	110	
275.90112	128	
276.06639	284	1+
276.10937	222	1+
276.85377	394	1+
278.79778	208	
279.03705	102	
279.10213	162	
280.10724	154	
280.79255	424	
280.81216	140	
281.11110	96	
281.79442	258	
281.86238	150	
282.81277	164	
283.79023	264	
283.85071	222	
284.82437	110	
284.84966	164	
285.84587	1146	1+
286.92799	118	
286.96137	272	1+
287.08248	114	
287.78892	148	
287.81074	104	
289.01706	188	
290.79196	178	
290.86887	350	1+
292.08661	100	
292.79831	98	
293.11708	284	1+
293.14952	116	
294.86405	104	
294.90724	156	1+
295.97134	200	1+
296.64533	120	
296.80736	178	
296.92178	286	1+
296.93915	108	
297.13743	96	
297.80573	114	
297.91011	116	
298.80365	1344	1+
298.86490	468	1+
299.86977	388	1+
300.80827	370	1+
301.13778	180	1+
301.80019	112	
301.86335	798	1+
302.22935	104	
303.80760	794	1+
303.85596	1526	1+
303.89053	104	
303.94372	140	
304.11342	114	
305.29079	126	
306.27918	130	
306.79244	288	1+
306.88190	416	1+
307.88536	316	1+
308.14608	140	1+
308.29502	326	
308.61767	94	
309.11836	98	
310.31053	182	
310.87673	160	
311.86964	364	1+
311.88046	98	
312.01990	174	1+
313.05495	178	1+
314.82417	236	1+
314.93127	122	
315.12172	248	1+
315.89074	100	
316.81272	482	1+
316.93281	102	
318.87838	192	
318.93769	134	
319.82502	172	
319.94080	102	
320.82686	120	
321.81738	432	1+
321.86619	148	
322.92498	308	1+
323.02933	106	
323.85151	130	
324.01947	212	
324.13018	110	
324.89205	332	1+
325.17533	160	1+
326.87298	922	1+
328.89021	234	1+
328.95071	146	
329.17760	146	
329.99693	118	
330.76019	180	1+
334.78776	140	
335.79124	96	
335.93214	108	
336.94290	126	
337.82502	104	
339.82724	784	1+
340.94121	400	1+
340.97812	128	
343.28182	102	
343.70451	106	
343.77772	272	1+
344.82593	204	1+
345.20521	124	
346.20567	106	
348.32202	234	1+
349.16238	106	
351.34364	150	
352.88762	160	
352.92935	240	1+
354.77565	160	
355.20129	108	
356.34440	94	
359.95969	98	
361.28250	262	1+
363.20696	132	
363.84162	234	1+
364.19663	156	1+
364.36038	128	
364.94205	110	
366.73453	220	1+
367.13725	266	1+
367.33015	278	1+
367.78799	234	1+
368.92180	100	
369.05966	158	
END IONS

###FS:    #m/z: 322.93084 #charge 1+
###MS: 26
###MSMS: 27
BEGIN IONS
TITLE=Cmpd 19, +MS2(322.9308), 28.0-35.0eV, 0.6min #27
RTINSECONDS=33.2315
SCANS=26-27
PEPMASS=322.93084	5005400
CHARGE=1+
185.88166	98	
188.98492	94	
191.95520	140	
192.88804	190	
193.88830	108	
199.94806	110	
205.94935	434	1+
209.89452	368	1+
209.94372	100	
211.89399	278	1+
212.87720	146	
214.89610	144	
215.88715	248	
216.39648	96	
220.86939	130	
221.94623	136	
222.95324	382	
223.95942	462	
224.97643	116	
225.60149	92	
227.10352	124	
227.78953	150	
228.91069	222	
230.84373	132	
230.86819	102	
230.89016	254	1+
233.89843	170	
235.17131	96	
235.90639	92	
237.90034	164	
238.06897	196	1+
238.15044	92	
238.90704	126	
239.21833	88	
239.78678	266	
240.04553	92	
240.78607	126	
240.82570	126	
240.94156	1164	
240.95821	266	
241.03575	106	
241.82002	100	
241.88374	120	
241.93976	5440	1+
242.82464	236	
242.94227	3884	1+
242.96985	92	
243.02283	136	
243.82191	432	1+
243.88407	190	
244.94008	1068	
244.98722	100	
245.97445	474	1+
246.91329	92	
246.97676	412	1+
247.53580	98	
247.94255	178	
249.03984	236	1+
249.96747	92	
250.85067	94	
250.97035	186	
251.10602	130	
251.22580	106	
251.92809	164	
252.07508	136	
252.92881	184	
253.83580	316	1+
253.89032	146	
254.44138	114	
255.03873	112	
255.78183	314	
256.43934	94	
257.01592	104	
257.80047	168	
257.91403	90	
258.05539	240	1+
258.83632	322	
259.39733	102	
260.33964	176	
260.82953	436	
261.66313	92	
261.82887	384	1+
261.89377	266	1+
262.11972	104	
262.78233	96	
262.85770	292	1+
262.98134	92	
263.80760	182	
264.09144	94	
264.83205	130	
265.06035	98	
266.99945	256	1+
267.80851	108	
268.14586	94	
268.86311	148	
268.91495	92	
268.95789	122	
269.79877	558	1+
270.97461	96	
271.73492	88	
272.13566	120	
272.85525	118	
273.79299	152	
273.85146	256	
274.05342	96	
274.79141	114	
275.81046	222	
275.95737	124	
276.84892	182	
278.84440	136	
278.85909	90	
278.91490	136	
279.09210	570	1+
279.85213	256	1+
279.96176	114	
280.14553	100	
280.81103	238	1+
282.53994	134	
282.85678	104	
283.06641	94	
283.79186	138	
284.29478	368	1+
285.20385	112	
285.85153	140	
286.92143	168	
287.17783	144	1+
288.06517	140	
289.78790	286	
289.80384	108	
289.87876	120	
290.43109	92	
291.11232	148	
291.75596	140	
291.78849	104	
291.80598	206	
291.88508	188	1+
292.81655	126	
292.86992	92	
294.46084	96	
294.85869	156	
295.88873	90	
297.07064	104	
297.86814	90	
298.80027	90	
299.77984	170	
299.82677	128	
301.08658	150	
301.78299	144	
301.87969	106	
302.24659	132	
302.72318	204	1+
302.77807	92	
303.21469	128	
304.44514	94	
305.80618	136	
306.88311	604	1+
307.80132	126	
307.88858	404	1+
308.29393	186	
308.31259	194	
309.81292	238	1+
310.30910	390	
311.02443	122	
311.88645	114	
312.80525	168	
312.86557	132	
313.02951	108	
313.81246	520	1+
314.81635	450	1+
314.86881	198	
319.78729	98	
319.92571	98	
320.15876	306	1+
320.19614	100	
320.39598	96	
321.82170	122	
323.24174	220	1+
323.88507	110	
324.14378	110	
324.90089	256	
325.89702	410	1+
326.17157	136	
326.85024	90	
END IONS

###FS:    #m/z: 363.95751 #charge 1+
###MS: 26
###MSMS: 28
BEGIN IONS
TITLE=Cmpd 20, +MS2(363.9575), 28.0-35.0eV, 0.6min #28
RTINSECONDS=34.0035
SCANS=26,28
PEPMASS=363.95751	1473122
CHARGE=1+
105.72557	120	
182.86866	126	
189.86140	956	1+
191.85743	876	1+
192.89863	200	1+
196.88463	294	1+
205.94840	196	1+
207.87523	252	
207.94911	396	
208.88667	192	
209.94426	1538	1+
210.88347	716	1+
211.94475	130	
212.87911	4996	1+
214.89290	536	1+
215.87898	224	
222.95490	1596	1+
224.82527	122	
224.94932	1708	1+
225.97353	112	
226.39127	140	
226.88480	112	
226.89715	154	
226.94754	10080	1+
226.97964	142	
227.88053	204	
228.09213	132	1+
228.89440	1208	1+
228.94308	12944	1+
228.97761	140	
229.11864	108	1+
230.89045	7550	1+
232.01858	116	
232.18824	124	1+
232.86173	136	
232.88576	1072	1+
234.02334	142	
234.11291	318	1+
234.14681	126	
234.88256	616	1+
234.91530	136	
235.07940	154	
235.84727	266	1+
238.79021	190	1+
239.07283	188	
239.42758	106	
239.96939	212	
240.10982	110	
240.83139	206	
240.85050	114	
240.89045	202	1+
240.94208	290	
240.96191	1112	
241.95172	186	
242.94269	730	
242.95819	1160	1+
244.58495	106	
244.82176	140	
244.95783	5428	1+
245.07962	104	
245.83773	222	
245.94365	334	
246.90664	460	1+
246.95387	4754	1+
248.80151	166	
248.90062	2358	1+
248.97246	158	
249.13408	118	
249.80105	176	1+
250.89454	706	1+
250.94393	142	
250.96769	340	1+
251.07381	216	1+
251.24366	120	
251.91321	130	
252.04379	124	
252.89318	114	
253.83332	186	
253.90713	808	1+
254.11102	100	
256.93016	138	
258.41918	122	
258.82818	116	
258.84420	100	
258.99862	142	
259.44084	106	
259.73976	102	
259.83901	502	1+
260.96993	808	1+
261.48405	112	
262.10181	126	
263.83039	172	
264.24342	134	
264.78760	282	1+
264.87392	122	
264.96949	424	1+
265.03638	134	
265.08752	180	
265.81468	504	1+
266.81571	328	1+
266.85837	168	
267.58450	186	
267.79078	102	
267.84777	292	1+
267.87992	262	1+
267.97491	558	
268.00429	198	1+
268.91741	150	
268.96374	102	
269.80538	214	1+
269.96860	960	1+
270.88165	178	1+
271.78712	126	
271.84730	118	
271.91709	536	1+
272.78788	106	
273.88307	132	1+
274.42359	100	
274.79753	136	
276.81374	138	
277.08563	106	
277.11912	138	
277.19359	168	
277.64994	102	
277.79807	544	1+
277.84803	116	
278.70087	100	
278.91554	280	1+
279.04199	100	
280.79241	764	1+
280.81752	304	1+
280.85231	178	1+
281.79564	488	1+
282.05965	228	1+
282.43249	100	
283.78860	360	
283.84753	144	
283.87128	194	1+
283.89050	304	1+
283.98764	146	
284.80750	158	
284.82553	112	
284.94682	126	
285.09016	240	1+
285.79581	150	
285.84589	1258	1+
286.80956	306	1+
286.91491	104	
287.98889	140	1+
289.85848	482	1+
290.40377	108	
290.78557	380	1+
290.86271	360	1+
292.88504	112	
293.12146	242	1+
293.86376	342	1+
294.86562	284	1+
296.81012	312	
297.11560	132	
297.81065	152	
298.06966	174	
298.80491	1088	1+
299.86413	116	
299.91308	138	
300.86221	456	1+
301.80401	282	1+
301.86187	318	1+
301.90816	232	1+
302.00016	130	
302.12110	116	
303.76947	182	1+
303.80652	928	1+
303.85526	1828	1+
303.88251	126	
303.94275	300	1+
304.83768	120	
305.30189	242	1+
306.78848	102	
306.80713	146	
306.88592	142	
306.93004	300	1+
307.28477	128	
307.31464	228	1+
307.88705	114	
308.29147	358	
308.79766	138	
310.30818	110	
310.86928	144	
310.87911	150	
310.94192	144	
313.81500	200	1+
313.84366	104	
314.27814	106	
315.28704	100	
315.86023	102	
315.88591	256	1+
316.02759	100	
316.81536	602	1+
318.93801	266	1+
319.82547	286	1+
319.93172	196	1+
320.31047	102	
320.43124	102	
321.81529	752	1+
321.86814	320	
322.92702	378	1+
323.81739	162	
324.32575	114	
324.88685	294	1+
325.90953	142	
326.81655	116	
326.87561	670	1+
328.94210	264	1+
329.86854	104	
330.05712	100	
331.97393	104	
332.87506	140	
333.89662	154	
334.87884	150	
336.94656	216	
337.83039	180	
338.95448	202	1+
339.82981	412	1+
340.94161	302	
341.83063	106	
342.82511	106	
343.74522	102	
343.91137	130	
344.41355	100	
346.77180	188	1+
346.90825	182	1+
348.32348	506	1+
349.15673	128	
350.11140	104	
350.89010	138	
352.75002	238	1+
354.84598	108	
358.02450	152	
358.19557	184	1+
361.91298	108	
362.69947	112	
362.82345	276	1+
362.84018	238	1+
365.89068	168	1+
366.74515	254	
367.13542	144	
367.32538	106	
367.77333	122	
368.33839	100	
368.43136	148	
END IONS

###FS:    #m/z: 507.84687 #charge 1+
###MS: 26
###MSMS: 29
BEGIN IONS
TITLE=Cmpd 21, +MS2(507.8469), 28.2-35.2eV, 0.6min #29
RTINSECONDS=34.784
SCANS=26,29
PEPMASS=507.84687	480590
CHARGE=1+
191.95453	224	
196.01729	206	
197.89018	208	
199.88796	224	1+
209.94820	198	
217.89837	228	
224.97692	296	
226.05210	202	1+
227.95517	270	
230.84844	564	1+
235.14004	364	
239.88840	214	1+
241.83295	158	
245.11082	196	
246.10627	148	
246.97592	366	1+
248.85338	208	
249.15900	418	1+
250.90916	170	
250.97005	524	1+
251.07105	316	1+
252.03870	350	1+
252.09754	176	
254.91179	170	
255.06843	148	
257.78153	212	1+
257.89996	232	1+
260.86146	182	1+
262.13721	1790	1+
263.13909	1038	1+
264.05733	282	1+
265.08657	258	1+
265.86450	286	1+
266.16920	220	
266.86787	236	1+
266.94357	152	
267.01492	146	
267.20331	146	
268.87236	270	1+
269.56287	166	
269.91337	234	1+
270.86022	350	
271.87771	542	1+
272.85224	836	1+
273.41663	244	1+
274.80237	284	
275.79270	152	
275.85123	208	
276.14893	554	1+
276.80452	146	
277.15194	480	1+
279.02377	200	1+
279.13501	334	
279.84678	264	1+
279.89620	178	
280.10864	288	1+
281.37953	414	
281.80449	190	1+
282.89458	264	1+
283.96693	348	1+
284.19644	212	
284.80094	222	1+
284.87374	162	
285.03468	108	1+
286.13810	398	1+
286.79552	156	
287.84218	320	
287.87626	148	
288.86918	570	
289.88242	1202	
290.86350	1716	1+
290.90561	284	1+
291.13792	174	1+
291.52894	176	1+
291.88271	614	
291.99842	186	1+
292.01799	218	1+
292.88316	404	
293.87404	4580	1+
294.39782	160	
295.89821	170	
296.81166	416	1+
296.85261	216	
296.87197	364	1+
296.88557	262	
296.93215	288	1+
297.36327	226	1+
297.81876	248	1+
297.89735	426	1+
298.85849	224	
298.87720	572	1+
299.81311	348	1+
300.84972	746	1+
300.86107	754	1+
301.82317	286	1+
303.85630	218	
305.85353	686	1+
306.86890	156	
306.99954	238	
307.89059	1672	
308.14177	676	1+
308.29418	392	1+
308.63688	150	1+
308.87811	2054	1+
309.54649	176	1+
309.81024	248	1+
310.15760	784	1+
310.86001	216	
311.82938	324	1+
311.88436	8348	1+
313.01220	176	1+
313.93352	500	1+
313.96346	218	1+
314.86618	1248	1+
314.88716	962	1+
316.86251	494	1+
316.88987	312	1+
318.82739	274	1+
318.86519	242	
318.93573	444	1+
319.07229	150	
319.86854	258	
319.88851	472	1+
321.81024	220	1+
321.89676	254	1+
322.03650	210	1+
323.07419	282	1+
324.85520	184	
324.90314	146	
325.90032	358	
326.24231	1430	1+
326.80993	472	1+
326.88324	652	
326.89717	450	
327.81206	320	1+
327.87753	1256	1+
328.76641	172	
329.03554	198	1+
329.39486	166	
329.72433	202	1+
329.89208	744	1+
330.40233	272	1+
330.87585	152	
331.81091	354	1+
331.89337	432	
332.39940	266	1+
332.87626	1204	1+
332.90466	312	
333.17562	2056	1+
333.89560	252	
334.39333	302	1+
334.90083	214	
335.82897	260	1+
335.85215	166	
336.01862	668	1+
336.98377	158	
337.02536	474	1+
337.31948	228	1+
337.88011	994	1+
338.10237	236	1+
338.16669	190	1+
338.18583	302	1+
338.24232	148	
338.85440	286	
339.83241	342	1+
340.36483	154	
340.40776	168	
340.87287	174	
341.84751	188	1+
341.87173	356	1+
342.71425	202	1+
343.09730	218	1+
343.15736	224	1+
343.71629	166	1+
343.90881	336	1+
344.37125	176	
344.98569	176	1+
345.10268	190	1+
345.71875	154	1+
345.75699	236	1+
345.91037	158	
346.87798	222	
347.90902	166	
348.32513	202	1+
348.88662	292	1+
348.92505	324	1+
349.03200	208	1+
349.82908	472	1+
350.12113	298	1+
350.77637	274	1+
350.88515	978	1+
352.01053	212	1+
352.07261	318	1+
352.77546	184	
352.83200	206	
352.91000	414	1+
353.81539	192	
353.85255	782	1+
355.42263	160	
355.84940	146	
355.88721	164	
355.91823	120	1+
356.33983	184	
356.78740	320	1+
356.83514	172	
357.19009	256	1+
357.71876	118	1+
358.34291	180	1+
358.36156	332	1+
358.40708	252	1+
358.92014	186	
359.43738	182	
360.85355	168	
362.99400	174	
363.87012	146	
364.84896	314	
365.76980	204	1+
366.84083	964	
367.48800	162	
367.70962	394	
367.84185	492	
367.87112	160	
368.08562	118	1+
368.71063	360	
368.84333	692	1+
369.35687	244	1+
369.70590	216	
369.80121	236	1+
369.86890	176	
369.89480	436	1+
369.91612	158	1+
370.15620	200	
370.78088	186	
371.04531	332	1+
371.19112	378	1+
371.72569	290	1+
372.85996	322	1+
373.38974	294	1+
373.72032	540	1+
373.90033	342	1+
373.95341	166	1+
374.36189	278	1+
375.73697	240	
376.22218	662	1+
376.78635	148	
377.04239	240	1+
378.90770	218	1+
379.20207	280	1+
379.38064	256	1+
380.20646	228	1+
380.38317	212	1+
380.71886	422	1+
380.85849	374	1+
381.28948	238	1+
381.72126	280	1+
382.11636	202	1+
382.85900	430	1+
383.26458	522	1+
383.37276	164	
383.78446	180	
384.06920	164	1+
384.85119	3750	1+
384.89167	184	
385.02452	186	1+
385.39086	346	1+
385.89722	390	1+
386.55175	146	
387.21115	264	1+
387.71908	388	1+
387.84844	652	1+
388.79980	396	1+
389.19904	592	1+
389.71584	600	
389.74943	144	1+
390.41567	172	
390.84486	696	
390.98593	176	
391.80910	156	
391.83394	806	1+
392.07852	710	1+
392.86386	492	1+
393.08355	598	1+
393.38429	240	1+
393.79043	698	1+
394.74164	298	1+
394.78869	398	1+
394.83703	444	1+
395.06113	246	1+
395.80886	194	1+
395.87207	238	
396.87583	164	
397.06916	206	1+
397.31747	350	1+
397.73910	486	1+
397.89514	302	1+
398.71164	396	1+
398.86686	378	1+
399.22234	422	1+
399.70906	358	1+
401.18772	272	1+
402.09163	248	1+
402.36976	220	
402.86355	416	
403.87161	626	
404.87051	1752	1+
405.73200	146	
405.80192	388	1+
405.82889	192	1+
405.87020	1004	1+
406.15992	228	1+
406.91228	340	1+
407.01767	158	1+
407.16817	146	1+
407.50493	88	1+
407.86831	4108	
408.06839	146	
408.86653	2090	
409.72452	342	
409.81555	196	
409.84910	1068	1+
410.74387	316	
410.87326	840	1+
411.73793	186	
411.81122	898	1+
412.72977	712	1+
412.85008	1064	1+
413.07489	310	1+
413.74358	356	1+
413.87776	400	1+
414.74522	250	1+
414.81337	178	
415.87589	416	1+
416.88094	284	1+
417.74475	388	1+
417.81452	232	
418.84956	262	
419.37445	182	
421.37794	148	
421.88260	1276	1+
422.14092	368	1+
422.85469	230	
423.87905	580	1+
424.82474	490	1+
424.86688	194	
424.94611	174	
425.31391	252	1+
425.73573	216	
425.75790	208	
425.88337	508	
426.14443	146	
426.75465	220	
426.86238	2024	1+
427.22946	330	1+
427.73659	1398	1+
428.09431	254	1+
428.14790	324	1+
428.84933	432	
428.88771	1096	1+
429.83031	256	
430.74203	970	1+
430.85829	542	
430.88343	284	
431.07541	194	1+
431.41489	290	1+
431.86933	526	
432.24486	2018	1+
432.76152	214	1+
432.86814	1132	1+
433.88924	466	1+
434.71739	220	1+
435.14711	144	1+
435.19663	250	1+
438.15431	198	1+
439.89157	558	1+
441.87833	572	1+
442.07892	216	1+
444.65003	158	
444.69667	298	1+
444.87338	2606	1+
445.74222	224	
446.75174	152	
446.87933	290	
447.73599	196	1+
447.88336	168	
448.89700	156	
449.82261	210	1+
449.87698	832	1+
450.03680	168	1+
450.21433	200	1+
450.77233	180	1+
452.13535	308	1+
452.76706	258	1+
456.24898	238	1+
456.69045	174	1+
456.75738	196	1+
457.90654	852	1+
459.90443	272	1+
460.76970	206	1+
462.12436	240	1+
462.23599	240	1+
462.88519	1256	1+
463.22163	178	1+
463.78110	160	1+
464.63477	190	1+
464.88730	272	1+
466.72834	190	1+
467.88935	1314	1+
468.10752	222	1+
468.78367	526	1+
469.18263	188	
469.89949	300	1+
471.77620	438	1+
472.25448	252	1+
472.77921	300	1+
475.24841	162	1+
475.29130	256	1+
480.91910	364	1+
481.92614	252	1+
482.18691	278	1+
483.78260	208	1+
484.89678	510	1+
485.89847	434	1+
486.31513	128	1+
486.79460	154	
486.85135	152	
487.80508	322	1+
488.21289	198	1+
488.44312	276	1+
488.48763	192	1+
490.78979	366	1+
491.42612	146	1+
491.79217	358	1+
492.44318	230	1+
493.72890	188	1+
497.78623	168	1+
498.29514	280	
501.79092	218	1+
503.21147	228	1+
504.19982	98	1+
504.45761	194	1+
506.29566	240	1+
506.40117	362	1+
506.86387	202	1+
507.40631	236	1+
507.74272	190	1+
508.75011	186	1+
509.37705	214	1+
510.24240	212	1+
510.37700	158	1+
511.85327	208	1+
513.20701	140	1+
END IONS

###FS:    #m/z: 322.93088 #charge 1+
###MS: 30
###MSMS: 31
BEGIN IONS
TITLE=Cmpd 22, +MS2(322.9309), 28.0-35.0eV, 0.7min #31
RTINSECONDS=38.477
SCANS=30-31
PEPMASS=322.93088	4549164
CHARGE=1+
186.99203	102	
187.93452	94	
192.89032	96	
193.88805	92	
194.46967	94	
194.87583	110	
200.11264	118	
201.04550	138	
203.04891	88	
205.95044	596	1+
209.08932	92	
209.94211	168	
210.90393	94	
212.89676	304	
214.16621	98	
215.88783	568	1+
216.94582	88	
217.09947	88	
220.86733	106	
221.94177	226	
222.95437	966	1+
223.95898	660	1+
224.14668	100	
225.88527	414	1+
226.17726	94	
227.82396	100	
227.95354	126	
228.42288	106	
228.83322	88	
228.91190	298	1+
230.88842	176	
231.12262	126	
233.85821	114	
233.90043	274	1+
233.96897	94	
234.05610	108	
237.92687	120	
238.94177	118	
239.08175	156	
239.78803	212	
239.93566	136	
240.04547	100	
240.78506	148	
240.82120	182	
240.94159	1816	
240.96194	186	
241.01083	90	
241.88501	224	1+
241.94241	1716	
242.82383	146	
242.94194	4852	1+
243.15044	136	
243.82101	160	
244.12796	136	
244.81746	142	
244.94162	1868	1+
246.16410	110	
246.85489	90	
246.89459	246	
246.97809	512	1+
247.04110	204	1+
248.82994	166	
248.85613	154	
248.90115	340	
248.91861	140	
249.92913	114	
250.94547	112	
250.97019	184	
252.04473	176	1+
252.10350	124	
252.78782	288	1+
253.06243	90	
253.83922	140	
255.00609	122	
255.89283	90	
257.79948	388	1+
258.83487	132	
259.10862	96	
259.61690	94	
260.83537	694	1+
261.89580	336	1+
262.35424	130	
262.92525	90	
262.97068	188	
263.04881	98	
263.98089	110	
265.06027	200	
265.85716	166	
265.90271	92	
266.87271	220	1+
267.03509	118	
267.93687	88	
267.97328	112	
268.12860	148	
268.18210	92	
268.84413	200	1+
268.90431	120	
268.96095	154	
269.35553	92	
269.80324	198	
271.85079	130	
272.24956	110	
273.79321	992	1+
273.82639	94	
274.03733	136	
274.82042	96	
274.86461	92	
275.81136	150	
275.84302	258	1+
276.05107	98	
276.80960	138	
278.03037	88	
278.84602	160	1+
278.87123	180	1+
279.09152	372	
279.79815	154	
280.09898	164	
280.13728	112	
281.06640	112	
281.42627	120	
281.85582	344	1+
282.35627	124	
282.80919	104	
282.88056	96	
283.06581	194	1+
283.79746	110	
283.86637	506	1+
284.02324	110	
284.29261	244	
284.84685	124	
285.78998	120	
286.91421	174	
289.78758	394	1+
289.87935	196	
290.16537	208	1+
290.88566	178	
291.48661	90	
291.80535	612	1+
292.86603	124	
293.79396	238	1+
293.87920	104	
294.65029	98	
294.83083	142	
294.85884	148	
295.87889	138	
296.82547	88	
297.78997	170	
297.81179	94	
297.97552	94	
298.79868	130	
298.82625	104	
298.94184	140	
299.78774	462	1+
299.80640	176	
302.87036	228	1+
304.26338	116	
304.98088	104	
305.47429	90	
305.82601	88	
306.27689	168	
306.88465	500	1+
307.79942	524	1+
307.88923	334	1+
308.29441	644	1+
308.87589	94	
309.32529	176	
310.31127	302	
310.82178	254	1+
310.88076	104	
312.80266	488	1+
314.02538	94	
315.38477	94	
315.76573	120	
316.17024	88	
316.90221	94	
318.86241	98	
320.16215	130	
321.88784	142	
322.89561	98	
323.01918	144	
323.08071	148	1+
323.23851	164	
323.89794	132	
324.75661	210	
324.88967	356	
324.91244	88	
325.89426	402	1+
327.79699	90	
327.81666	124	
328.10626	124	
END IONS

###FS:    #m/z: 363.95775 #charge 1+
###MS: 30
###MSMS: 32
BEGIN IONS
TITLE=Cmpd 23, +MS2(363.9577), 28.0-35.0eV, 0.7min #32
RTINSECONDS=39.249
SCANS=30,32
PEPMASS=363.95775	1217696
CHARGE=1+
81.40657	106	
189.86214	1390	1+
191.85849	1210	1+
196.88458	384	
200.95049	132	
206.87441	606	1+
206.95642	156	
208.94775	146	
209.94460	1760	1+
210.88403	1364	1+
211.94701	136	
212.11284	148	1+
212.88003	5998	1+
213.08976	134	
216.41043	278	
222.95286	2066	1+
224.94991	2234	1+
225.17425	108	
225.43208	120	1+
225.88475	272	
226.89642	200	
226.94732	10830	1+
226.97275	210	
227.87742	182	
228.89400	1506	1+
228.94318	13282	1+
230.79088	114	
230.89026	9000	1+
232.01678	172	1+
232.88580	1180	1+
234.88248	502	1+
235.12042	110	
235.82114	116	
235.93418	116	
236.16112	106	
237.84886	102	
238.02502	142	
238.48614	112	
238.93357	104	
239.07925	190	1+
239.12542	110	
240.88848	124	1+
240.94153	504	
240.96204	1048	1+
241.94526	292	
242.82975	286	1+
242.94306	1284	1+
242.95983	1138	1+
244.00476	254	1+
244.82457	240	1+
244.91138	114	
244.95824	6472	1+
245.07326	176	
245.94442	266	
246.80807	228	1+
246.90565	752	1+
246.95302	5820	1+
247.82638	108	1+
248.06444	130	
248.85059	200	1+
248.90103	2452	
249.01855	222	1+
250.89731	664	1+
250.94891	102	
250.96887	422	1+
252.02872	116	
252.89346	112	
252.90485	610	1+
253.80482	124	
253.83843	140	
253.85921	128	
253.90663	520	1+
254.89410	120	
255.23426	114	
255.62796	104	
255.79373	104	
256.00893	168	
258.37189	110	
258.83765	132	
258.97292	274	1+
260.84098	104	
260.97152	368	
261.80693	226	1+
261.83567	214	
261.97085	190	
262.82944	418	1+
262.97035	112	
263.05575	102	
263.10072	122	
263.84700	104	
264.41134	112	
265.09209	216	1+
265.97658	190	
266.06229	136	
266.81479	330	1+
267.78596	330	
267.86337	102	
267.92598	388	1+
267.97416	946	1+
268.04038	190	1+
268.78549	150	
268.81158	142	
268.86846	120	
268.90094	198	1+
268.96469	1210	1+
269.80146	372	1+
269.84345	150	
269.96901	996	1+
270.49051	118	
271.02921	140	
271.80969	296	1+
271.84426	198	
271.91637	396	1+
271.96061	102	
272.84275	106	
272.93491	178	
273.79044	296	1+
275.48425	122	
276.02950	124	
276.81326	124	
276.84812	110	
277.08552	116	
277.36041	120	
277.91087	106	
278.79798	206	
279.10541	194	1+
279.61654	104	
279.73118	138	
279.80034	182	
279.85765	170	
280.56660	106	
280.79333	828	1+
280.81540	106	
280.92911	164	
282.04985	110	
282.78909	158	
282.81159	174	
283.79146	194	
283.85274	208	
284.03602	138	1+
284.79251	380	1+
284.81813	128	
284.84916	138	
285.84454	1150	1+
285.92573	102	
285.98545	106	
286.92067	128	
287.81921	122	
288.63420	114	
289.08711	174	
289.78398	592	1+
289.93206	122	
290.87061	204	1+
291.80510	370	1+
292.43790	152	
292.54410	108	
293.11956	130	
293.93948	202	
294.86187	220	1+
295.89205	132	
296.81030	172	
297.81274	138	
298.80193	1328	1+
298.85868	186	1+
300.13628	142	
301.80213	188	
301.86066	864	1+
302.81565	132	
302.89381	116	
303.80837	830	1+
303.85687	2120	1+
304.91003	136	
305.27428	394	1+
305.41258	112	
305.43136	200	
305.98183	108	
307.28850	464	1+
307.80210	298	1+
308.29466	306	1+
308.89320	114	
309.05357	146	1+
309.92522	108	
310.30637	192	
311.10361	100	
311.88843	232	1+
313.14929	104	
314.81885	186	1+
315.92647	232	1+
316.81313	344	1+
317.87157	108	
318.93694	268	1+
319.82402	306	1+
319.95871	130	
320.02574	102	
321.81607	946	1+
321.86670	516	
322.92951	356	1+
323.83389	160	
323.86454	138	
324.14403	260	1+
324.87151	150	
325.85102	108	
325.89206	160	
326.87221	684	1+
327.71672	104	
328.81337	114	
328.88987	160	
329.31567	270	1+
329.72372	222	1+
329.87834	250	
330.88165	148	
332.09255	112	
334.04683	104	
334.31159	118	
334.88524	206	1+
335.77572	104	
336.86690	270	1+
336.94509	496	1+
337.04097	218	1+
337.83600	278	
338.94608	202	
339.82782	826	1+
340.20505	118	
340.93951	372	
342.90994	188	1+
344.20106	198	1+
344.61416	108	
344.80760	134	
348.16645	184	1+
349.31620	132	
349.33286	230	1+
349.78796	174	1+
350.10909	192	
350.84343	164	
351.15484	108	
353.71267	188	1+
353.76045	112	
356.77258	114	
359.76443	108	
361.71881	192	1+
362.84686	238	1+
363.75244	148	
365.38923	130	
367.70785	116	
367.77653	170	
367.83076	410	1+
368.83519	358	1+
END IONS

###FS:    #m/z: 507.84719 #charge 1+
###MS: 30
###MSMS: 33
BEGIN IONS
TITLE=Cmpd 24, +MS2(507.8472), 28.2-35.2eV, 0.7min #33
RTINSECONDS=40.0215
SCANS=30,33
PEPMASS=507.84719	310240
CHARGE=1+
196.01850	284	
213.15679	348	
217.89963	254	
221.97148	130	1+
224.97545	158	
230.89170	184	
234.88400	168	
235.14221	420	1+
236.88996	316	1+
239.85926	168	1+
240.05162	202	1+
241.88338	212	
242.89580	314	1+
248.85543	194	
249.15940	502	1+
250.90742	158	
250.97080	246	
251.91721	228	
252.07908	178	
254.09388	176	
258.00732	206	1+
259.86332	156	
262.13690	1132	1+
266.09740	254	1+
266.16563	186	
266.86155	210	
266.91246	166	
267.78309	264	1+
270.10321	274	1+
270.85890	386	1+
270.93867	222	1+
271.87568	258	1+
271.89274	154	
272.85541	618	1+
274.80345	164	
274.85493	158	
274.89676	192	
275.85052	208	1+
276.79582	262	
277.15480	840	1+
277.90299	254	1+
278.12770	330	1+
279.10047	166	
279.94726	212	1+
280.86651	428	1+
281.01616	320	1+
281.81855	194	
282.80958	206	
284.19533	378	1+
284.78960	220	1+
284.87771	276	
285.94445	246	
286.13449	424	1+
286.58527	184	1+
286.87034	196	
289.88351	830	
289.97432	184	
290.13398	158	
290.38298	158	
290.86464	982	
291.88091	972	1+
291.90496	154	
291.97579	214	1+
292.80802	154	
292.86162	334	
292.94712	264	1+
293.87350	4504	1+
295.04931	226	1+
295.82718	156	1+
295.98454	164	
296.05348	192	1+
296.06975	214	
296.85858	746	1+
296.88297	308	
296.90149	204	1+
297.01916	190	1+
297.34606	208	1+
297.81694	342	
298.13406	254	1+
298.80359	188	
298.87812	228	
299.13710	228	1+
299.81351	538	1+
300.84895	778	1+
300.93065	212	1+
302.09398	164	
302.94292	548	1+
303.78359	180	1+
303.85474	276	
304.15014	178	
305.15660	296	1+
305.85290	262	
306.12214	200	
307.79161	272	1+
307.89161	1348	
308.14157	1066	1+
308.88294	1614	1+
309.10701	210	1+
309.37742	262	1+
309.84251	616	1+
309.88848	1034	1+
309.93101	170	1+
310.02649	292	1+
310.15733	800	1+
310.79466	184	1+
310.99678	294	1+
311.88492	6364	1+
312.02571	266	1+
312.17340	234	1+
312.22766	338	1+
313.88419	1740	1+
314.86859	986	1+
315.54029	232	1+
315.79069	154	1+
315.98665	134	1+
316.81354	174	
316.86209	546	1+
317.81550	156	
317.92843	236	1+
318.86054	596	1+
319.89550	228	1+
320.85792	506	1+
320.89848	156	1+
321.88332	474	1+
322.42622	286	1+
323.85607	590	1+
324.86111	508	1+
324.88277	348	
325.01550	334	1+
325.90150	874	
326.01649	260	1+
326.24313	880	1+
326.88616	448	
327.82626	180	
327.88181	790	
327.94351	234	1+
328.37957	324	1+
328.87024	714	1+
328.98073	226	1+
329.46832	240	1+
329.89773	284	
329.94317	346	1+
330.81522	312	1+
330.88370	498	
331.88812	380	
332.72435	206	1+
332.82036	290	1+
332.87537	934	1+
332.95367	332	
333.01244	162	1+
333.17576	2504	1+
333.33492	264	1+
334.89874	312	
335.83707	646	1+
335.88548	244	
336.90410	204	1+
337.02223	192	
337.06761	210	1+
337.88012	1134	1+
338.02695	160	
338.05069	160	
338.85434	288	1+
338.97083	198	1+
339.15828	174	1+
339.77341	216	1+
340.80969	160	
340.84197	432	1+
341.05829	324	1+
341.78659	186	1+
342.87602	396	1+
344.01390	240	1+
344.71558	214	
344.85158	248	1+
345.01703	194	1+
345.18240	148	1+
345.80727	238	1+
345.87270	206	
346.87959	166	
347.89300	154	
348.37192	180	
348.91435	386	1+
348.98582	190	1+
349.82800	200	1+
350.39311	216	1+
350.89556	286	
351.86923	154	
352.04144	156	
352.77904	736	1+
352.90549	204	
353.85851	326	
353.91335	166	
354.06008	194	1+
354.71919	198	1+
354.84136	306	1+
354.88841	190	
355.89126	522	1+
355.93270	398	1+
356.78663	350	1+
357.90193	174	1+
359.60752	158	1+
359.95928	154	
360.84726	176	
361.16145	208	1+
361.26936	206	1+
362.01661	198	1+
362.36590	168	
362.84571	300	1+
362.89947	310	1+
363.21038	174	1+
364.84228	242	
365.71818	186	
366.20240	196	1+
366.79024	166	
366.83864	2480	1+
366.85918	416	
367.70832	1172	1+
368.28220	222	1+
368.71106	710	1+
368.89644	348	1+
369.20389	220	1+
369.83573	638	1+
370.12351	168	
370.72846	170	
370.78210	418	
371.72348	336	
371.87737	188	
372.73237	200	
373.02048	184	1+
373.72039	380	
373.89966	286	
373.92140	196	
374.38607	178	1+
374.72660	176	
374.81816	522	1+
374.90745	354	1+
375.73447	156	
375.88439	176	
376.22152	744	1+
376.72608	240	1+
377.31799	212	1+
377.88475	168	
379.72789	160	
380.00353	314	1+
380.21330	216	1+
380.31144	202	1+
380.78104	266	1+
380.85836	162	
381.36135	266	1+
381.97520	148	1+
382.41043	162	
382.86201	350	1+
383.26345	224	
383.72497	318	1+
384.84955	3190	1+
384.89358	248	
385.36218	200	
387.35313	320	1+
387.85371	408	1+
388.03658	174	
388.79791	242	1+
389.20241	458	1+
389.39999	170	
389.71501	340	1+
389.90035	308	1+
390.06091	174	1+
390.84200	1974	1+
392.86634	354	
393.08569	600	1+
393.80148	392	
393.83507	576	1+
393.86948	216	
394.38774	316	1+
394.79688	282	
394.86363	176	
395.13370	154	
395.37349	200	1+
395.40362	200	1+
395.78875	180	
395.88115	158	
396.04760	178	1+
396.33625	248	
396.73595	162	
396.90262	416	1+
397.75500	174	1+
397.80496	204	1+
397.86156	666	1+
398.10683	268	1+
398.73392	208	
398.86412	492	1+
399.22131	256	
400.08744	282	1+
400.24222	338	1+
400.91646	232	1+
401.07819	338	1+
402.86646	2872	1+
403.73141	378	1+
403.87101	2154	1+
406.85638	228	
407.11646	140	1+
407.28148	120	1+
407.72858	156	1+
407.86594	7872	1+
407.97105	156	1+
408.40701	204	1+
408.92407	178	
409.81734	272	
410.13887	164	
410.73422	502	1+
410.84509	402	
411.00066	212	1+
411.80875	536	1+
411.84524	1324	1+
412.23862	238	1+
412.72949	508	1+
412.84670	1132	1+
412.87404	284	
413.07771	236	1+
413.82413	410	1+
413.87640	282	
414.19581	184	1+
415.87244	800	1+
416.81299	218	1+
416.87745	598	1+
417.84986	412	1+
418.75340	168	
418.85401	292	1+
421.88288	834	1+
422.81776	284	1+
422.85714	178	
423.87204	274	
424.86448	252	
425.30884	258	1+
425.82727	382	1+
425.88034	228	
426.86449	1936	1+
426.93966	388	1+
427.38649	156	
427.69891	232	1+
427.73942	1920	1+
428.20014	230	1+
428.74540	1102	1+
428.84936	526	
428.88647	1078	1+
429.77637	266	1+
429.84362	310	
429.93625	128	1+
430.74066	1050	1+
430.86763	1754	1+
431.51722	128	1+
431.87098	1470	1+
432.24533	1456	1+
433.89313	290	1+
435.72836	218	1+
435.86423	220	
436.76413	236	1+
437.18745	212	1+
438.07353	192	1+
439.89694	968	1+
440.79055	212	1+
441.70173	148	1+
441.87212	168	
442.88269	164	
443.70232	150	1+
443.75193	192	1+
444.87275	1912	1+
445.74343	166	
446.87315	236	
448.70760	292	1+
448.89378	172	
449.70858	182	1+
449.87978	782	1+
450.74881	328	
450.82063	190	
451.19333	200	1+
451.75533	224	
452.76596	182	
457.90235	966	1+
460.21649	266	1+
461.30971	222	
462.88189	1060	1+
463.78591	446	1+
463.88489	648	1+
464.15722	246	1+
464.78528	320	1+
467.89029	1296	1+
468.16344	176	
468.91296	336	1+
469.78606	184	1+
477.09967	178	1+
478.77073	138	1+
482.68524	170	1+
484.72636	176	1+
485.20087	182	1+
485.89624	740	1+
486.85270	168	
487.81129	158	
489.30344	232	1+
489.88177	190	1+
490.46702	156	
490.79430	242	1+
491.89424	222	1+
492.24022	128	1+
493.77049	158	
493.79218	242	1+
498.13088	164	1+
499.74106	270	1+
500.62779	188	
502.80124	338	1+
503.47771	94	1+
504.27634	168	1+
504.50828	124	1+
504.74545	218	1+
505.27494	318	1+
505.75136	160	1+
506.79532	114	1+
507.72775	142	1+
509.77374	254	1+
509.86236	514	
509.94371	222	1+
510.94825	152	1+
511.23011	184	1+
511.65735	140	1+
END IONS

###FS:    #m/z: 340.94147 #charge 1+
###MS: 34
###MSMS: 35
BEGIN IONS
TITLE=Cmpd 25, +MS2(340.9415), 28.0-35.0eV, 0.7min #35
RTINSECONDS=43.6965
SCANS=34-35
PEPMASS=340.94147	1834598
CHARGE=1+
185.93349	112	
189.86193	130	
192.92847	166	
194.88089	98	
196.88466	134	
197.41400	100	
205.95068	398	1+
209.88609	110	
209.94892	152	
210.90333	140	
210.93626	202	
211.94583	110	
212.87785	1024	1+
213.90601	132	
213.94035	1486	1+
215.88730	1326	1+
215.93699	246	
217.85958	212	1+
217.88333	654	1+
219.87714	246	1+
222.07038	100	
222.95157	116	
223.96140	386	
224.95057	102	
224.96865	194	
225.95327	98	
226.89490	136	
227.39777	100	
227.95330	278	
228.89181	128	
228.94637	228	
229.82803	100	
229.91340	156	
229.94712	136	
230.88718	1774	1+
230.90772	214	
231.88906	1210	1+
231.95107	1926	1+
233.89846	490	
233.94956	132	
235.86961	244	
235.89432	410	1+
235.94585	96	
239.78412	106	
239.90366	152	
240.22870	204	
240.79017	114	
240.93729	226	1+
242.88748	158	
244.95596	118	
245.91940	112	
246.97861	210	
248.03108	130	
248.90041	344	
249.06991	106	
249.90234	336	
249.95949	362	1+
250.90002	196	
251.46312	100	
251.90762	132	
251.93333	100	
251.95750	276	1+
252.11009	98	
252.79089	136	
252.97164	102	
254.90279	372	1+
254.96595	1104	1+
255.07624	310	1+
256.80428	100	
256.89889	146	
256.96137	130	
257.23342	136	
257.34497	96	
257.85471	138	
257.95041	130	
258.88656	110	
258.90511	122	
258.96611	132	
259.23895	102	
259.96256	140	
260.80141	114	
261.83747	186	
262.09241	122	
262.92646	138	
263.04209	182	1+
263.83017	160	
263.97905	228	
266.15689	100	
266.25309	96	
266.99989	182	
267.13776	266	
267.86027	132	
268.00476	128	
268.79855	396	1+
268.97272	116	
269.79473	414	1+
269.82865	126	
270.04540	98	
270.83845	224	1+
271.84363	258	1+
271.86041	128	
272.91415	330	1+
272.93454	210	
273.79226	306	1+
275.80685	338	1+
275.99529	154	
276.82715	110	
276.85226	400	1+
277.96814	216	1+
278.86105	150	
279.85214	140	
279.96360	100	
280.02586	344	1+
280.90673	162	
281.00554	156	
281.02584	202	1+
281.05204	134	
282.27815	252	
282.80185	252	1+
283.79160	302	1+
285.88246	182	1+
286.41072	104	
286.79940	100	
288.10571	122	
288.82154	126	
289.78880	138	
290.78813	110	
291.80334	370	1+
291.99998	102	
292.26065	136	
292.86358	202	
293.87478	244	1+
294.86165	250	1+
294.90825	114	
295.13214	98	
295.97443	122	
296.04455	118	
296.80842	112	
296.93486	120	
296.97471	100	
296.99206	102	
297.94487	218	1+
297.97835	212	
298.05838	106	
298.57526	100	
298.95512	290	1+
299.78377	224	
299.83355	136	
300.36835	106	
300.78266	148	
300.93824	138	
302.85911	140	
302.92804	142	
303.80817	108	
303.85094	158	
303.94445	148	
304.92100	116	
305.29724	142	
306.88223	270	1+
307.79906	566	1+
308.29713	290	1+
308.31755	168	1+
308.88907	216	
309.89050	200	
310.87406	500	1+
312.80414	388	1+
313.03094	128	
314.10835	106	
314.82115	286	1+
315.39780	114	
315.86006	100	
317.86981	110	
320.82633	160	
321.16786	100	
321.87902	124	
322.00981	110	
322.87135	98	
323.23540	224	
323.88716	212	
324.28452	120	
324.89125	520	1+
326.17468	124	
327.16813	148	
327.82811	114	
327.97268	150	1+
328.83576	98	
328.89043	356	
330.02451	114	
330.81416	306	1+
336.32508	166	
337.15211	148	1+
337.31692	234	1+
338.05109	106	
338.95215	130	
339.01955	106	
339.09276	96	
342.31356	218	
342.90542	128	
344.90031	112	
END IONS

###FS:    #m/z: 507.84696 #charge 1+
###MS: 34
###MSMS: 36
BEGIN IONS
TITLE=Cmpd 26, +MS2(507.8470), 28.2-35.2eV, 0.8min #36
RTINSECONDS=44.4685
SCANS=34,36
PEPMASS=507.84696	346244
CHARGE=1+
196.01733	402	1+
209.94445	208	
213.15840	272	1+
224.97723	180	
226.12106	162	
227.88544	210	
230.84479	206	1+
235.14171	558	1+
237.88260	306	1+
237.93334	220	1+
238.84783	202	1+
240.85022	492	1+
241.85308	412	1+
244.12726	282	
249.08918	200	1+
249.15801	456	1+
250.97083	454	1+
251.07452	170	
252.06284	150	1+
253.09040	186	1+
254.05317	202	1+
257.85431	174	
258.87333	264	1+
259.06555	228	1+
259.79666	296	1+
260.37475	250	1+
260.87701	290	1+
261.87839	192	1+
261.93935	272	1+
262.03144	240	1+
262.13629	1278	1+
263.00001	228	
264.87761	208	1+
266.13443	208	1+
266.16971	176	
266.86357	244	
266.96985	220	1+
267.03458	164	1+
270.86395	626	1+
272.10140	154	
272.80421	246	1+
272.85458	204	
273.85112	304	1+
274.85327	220	1+
275.79796	476	1+
276.80064	416	1+
276.85969	194	
277.15758	182	
277.83244	336	1+
277.96676	216	1+
278.83582	238	1+
279.10680	356	1+
279.39722	170	
280.85742	172	1+
280.88408	194	
281.38109	300	
283.79128	218	1+
283.85490	342	1+
286.13892	200	
286.87103	386	
286.94193	402	1+
286.96655	154	
287.84911	378	1+
287.89106	310	1+
288.39077	248	1+
288.87242	302	
288.93330	218	1+
289.33394	230	1+
289.45155	102	1+
289.88117	1170	
290.13231	318	1+
290.86714	1558	1+
290.88226	576	
292.86222	388	
292.88645	248	
292.93733	180	
293.81712	156	
293.87357	3802	1+
294.49555	166	
295.04608	208	1+
296.85713	524	1+
297.84026	154	
298.80526	228	
298.85242	452	1+
299.80741	308	
300.03860	190	
300.79583	248	
300.85749	692	1+
302.79625	180	
302.88488	428	1+
303.88243	308	1+
304.81061	370	1+
305.81673	262	1+
305.84713	226	
305.86591	424	1+
306.12385	180	
306.36979	164	
307.31203	154	
307.89213	1388	1+
308.14181	1032	1+
308.87105	1446	1+
309.81746	174	
309.89032	996	
310.15795	870	1+
310.81825	346	1+
310.84363	276	
311.13608	136	1+
311.34769	512	1+
311.82057	272	1+
311.88332	7436	1+
312.17670	192	
312.22741	190	
313.50972	102	1+
313.93165	202	1+
314.86718	678	
315.78859	140	1+
315.86472	1068	1+
316.03245	134	1+
316.78764	166	1+
316.86734	704	1+
318.01751	180	1+
318.76253	118	1+
318.86266	514	1+
318.93590	322	1+
319.08900	204	1+
319.38063	402	1+
320.89123	180	
321.88183	254	1+
322.00913	178	1+
322.14875	170	
322.35221	222	1+
322.85714	236	
324.03804	242	1+
324.81807	224	1+
324.86425	382	
325.06776	342	1+
325.87546	260	
325.90112	408	
325.95750	166	
326.13653	212	1+
326.24265	1250	1+
326.88243	470	
326.89900	466	
327.13554	134	1+
327.87782	890	1+
329.18097	182	
329.84836	358	1+
329.88621	250	
330.87706	282	
331.82334	204	1+
331.89119	230	
332.87668	698	
332.90780	330	
333.17354	1826	1+
333.85239	258	1+
333.87472	330	
334.90071	176	
335.84060	420	1+
335.88636	228	
336.88958	178	
336.94893	448	1+
337.01533	302	1+
337.79390	192	
337.87862	824	1+
337.90650	388	1+
337.99410	180	1+
338.91035	304	1+
338.99765	230	1+
339.18435	204	1+
341.19797	240	1+
343.87824	222	1+
344.17848	154	
345.82272	316	1+
345.86045	196	
346.33920	214	1+
346.86278	200	
346.88897	184	
347.34606	234	1+
348.17365	242	
348.18881	184	1+
348.88708	214	
349.75881	196	1+
349.82874	278	1+
349.88421	996	1+
350.17594	360	1+
350.34611	156	
350.55041	160	
350.86561	200	
350.88709	876	1+
350.96209	276	1+
351.17798	332	1+
351.71469	286	1+
352.77458	720	1+
352.90791	652	1+
353.83182	416	1+
353.85384	620	
355.89113	718	1+
356.84250	454	1+
357.86158	202	1+
359.95646	216	1+
360.82025	164	1+
361.77957	154	
361.86792	318	1+
362.15705	260	1+
362.37552	296	1+
362.87190	204	1+
363.95168	230	1+
364.84391	168	
366.09041	174	1+
366.18101	164	
366.84082	866	
366.88592	156	
366.89995	190	
367.70657	1294	1+
367.84572	438	
368.78756	186	
368.84156	328	
368.90113	388	1+
369.35830	302	1+
369.78951	372	1+
369.83630	1096	1+
369.86124	160	
370.17103	170	1+
371.19555	228	
371.71872	158	
372.85376	228	
372.89941	230	1+
373.38621	162	
373.71736	268	
374.72924	278	
374.81306	234	
375.22407	488	1+
376.56863	242	1+
376.81036	262	1+
376.88682	238	1+
377.13925	156	1+
377.78629	236	
378.35943	256	1+
378.74100	156	
378.90314	250	1+
380.74110	438	1+
380.85816	560	1+
381.02407	154	1+
382.05333	254	1+
382.85721	428	1+
383.02749	128	1+
383.26108	262	1+
383.71374	250	1+
383.89264	614	1+
384.35326	218	
384.39910	162	
384.85233	2788	1+
384.89400	450	1+
385.07803	156	
385.38757	386	1+
385.72818	192	
386.84967	986	1+
387.03779	266	1+
387.14917	208	1+
387.72279	160	
387.89418	154	
388.71744	552	1+
388.73431	440	1+
388.79469	232	1+
389.04915	366	1+
389.09574	136	1+
389.19984	268	1+
389.67774	180	1+
389.71983	394	1+
389.86867	160	
389.93963	186	1+
390.84510	806	
391.02063	156	1+
391.19316	284	1+
391.83882	1600	1+
392.83962	1100	1+
392.86453	892	1+
393.08330	182	
393.79591	1354	1+
394.05032	220	1+
394.78355	212	
394.83684	664	1+
395.01833	212	1+
395.73531	156	
395.86766	174	
396.40005	264	
396.73930	176	
397.86004	216	
398.73094	272	
398.86852	468	
398.90554	392	1+
399.22757	178	
399.72689	252	
399.82134	186	1+
399.85006	248	
400.73121	202	
400.86372	190	
401.36762	136	1+
402.74840	370	1+
402.86633	2388	1+
403.87118	1552	1+
404.39116	250	1+
405.35420	252	1+
405.86987	440	
406.71893	364	1+
406.85982	262	
407.72373	250	1+
407.86448	6430	1+
408.06380	170	
408.81511	322	
409.07702	334	1+
409.72591	694	1+
409.81299	182	
410.08034	264	1+
410.84035	762	1+
411.81009	1178	1+
412.72976	466	1+
412.84464	924	1+
412.90450	236	1+
413.06961	204	
413.22455	218	1+
413.87317	962	1+
414.23034	202	1+
414.81751	246	1+
414.83644	352	1+
415.82390	176	1+
417.73570	178	
417.81662	402	1+
421.17921	272	1+
421.88464	834	
422.18490	244	1+
422.82666	258	1+
422.85629	202	
422.88803	404	
423.87093	310	
424.36840	236	1+
424.82031	436	1+
424.86858	216	
425.30991	640	1+
425.82534	312	1+
425.87918	562	
426.07856	272	1+
426.86270	1442	
426.93799	250	
427.74005	1140	1+
427.86218	1446	1+
428.04083	180	1+
428.88265	356	
429.82715	202	
430.20154	258	1+
430.74071	760	1+
430.86389	2320	1+
430.87853	234	
431.86911	1878	1+
431.91428	110	1+
432.24406	1160	1+
434.85858	310	1+
434.88989	396	1+
435.44795	204	
435.81237	216	1+
435.86219	264	1+
435.88997	368	1+
436.16068	212	1+
438.72408	160	1+
439.89400	1012	1+
440.15146	144	1+
441.87798	186	
442.88099	208	
444.87194	3916	1+
445.20966	190	1+
445.74554	234	
446.18659	178	1+
448.89441	214	
449.11989	180	1+
449.87694	892	1+
450.76633	154	
450.83066	146	1+
457.60103	148	1+
457.90562	622	1+
460.77617	276	1+
461.91293	304	1+
462.19223	154	
462.88324	1486	1+
463.21097	200	1+
464.76706	192	1+
467.88846	1544	1+
468.78249	386	
468.81648	158	
469.35256	246	1+
469.78514	374	1+
471.11700	200	1+
472.89352	262	1+
473.35735	94	1+
473.58279	132	1+
475.28770	158	
479.79099	170	1+
480.91991	408	1+
481.68608	152	1+
481.72532	256	1+
482.79845	172	
484.80867	156	1+
484.86528	146	1+
485.90578	450	
486.00438	174	1+
486.90278	208	
487.28514	160	
487.79559	374	1+
487.85518	220	1+
488.27296	220	1+
488.44600	262	
489.80005	182	
490.73127	158	1+
490.79952	378	1+
491.80216	262	1+
497.80080	172	1+
498.29503	282	1+
499.25223	178	1+
500.24687	180	1+
500.74419	300	1+
502.81070	160	1+
503.05012	216	1+
504.80024	310	1+
505.48677	166	
506.87172	246	1+
508.91016	184	1+
509.28402	230	1+
509.85656	294	1+
510.28875	184	1+
511.21404	228	1+
511.25106	280	1+
512.74680	226	1+
513.39240	110	1+
END IONS

###FS:    #m/z: 336.94684 #charge 1+
###MS: 34
###MSMS: 37
BEGIN IONS
TITLE=Cmpd 27, +MS2(336.9468), 28.0-35.0eV, 0.8min #37
RTINSECONDS=45.2405
SCANS=34,37
PEPMASS=336.94684	304732
CHARGE=1+
182.86631	100	
183.87063	112	
189.86352	108	
191.57648	98	
194.99227	98	
195.97770	100	
196.88278	146	
197.87927	124	
205.94956	282	
207.87455	224	
207.97348	114	
208.88512	100	
209.94241	144	
210.88327	358	1+
211.94442	6036	1+
212.87882	4520	1+
213.89778	98	
213.94076	2034	1+
214.02777	140	1+
214.90106	140	
215.88859	1064	1+
215.93811	184	
217.85964	98	
217.88444	340	1+
221.94508	140	
222.95286	124	
223.96158	570	1+
226.39059	162	
226.89379	110	
226.94971	156	
227.89574	240	
227.96016	114	
228.89456	904	1+
229.95572	5312	1+
230.88956	4918	1+
231.03122	100	
231.94986	2426	1+
232.12144	106	
233.01288	108	
233.82159	446	1+
233.87154	136	
233.89692	1338	1+
234.82319	262	1+
235.08064	134	
236.04780	114	
236.51785	130	
236.97680	132	1+
237.06759	124	
237.98159	172	1+
238.43481	106	
238.80665	108	
239.02105	166	
239.91132	164	
240.19552	114	
240.80132	98	
241.96214	128	
244.89701	274	1+
245.55568	106	
245.79723	96	
246.34132	116	
246.86049	102	
246.97659	292	
247.96665	1638	1+
247.98632	130	
248.02800	162	
248.90080	1436	1+
248.99950	108	
249.95954	720	1+
250.03675	182	1+
250.82936	180	
250.85603	102	
250.90998	434	1+
251.06955	108	
251.78798	146	
251.82709	268	
251.86200	122	
252.83634	404	1+
252.95175	168	
252.97167	2994	1+
252.99840	98	
253.90564	1008	1+
254.09019	112	
254.96831	852	1+
255.07762	218	
255.44544	96	
256.07199	142	
256.91629	128	
256.96672	266	1+
257.90835	380	1+
258.88557	132	
259.95721	104	
261.16648	160	
261.37088	100	
261.38483	106	
261.83177	178	
261.84265	300	1+
261.88723	104	
262.80202	288	1+
262.82239	134	
263.62907	100	
265.05586	304	1+
265.08711	184	
266.84840	148	
267.84001	238	
268.02631	158	
268.84350	1444	1+
269.03608	110	
269.80092	192	
269.82336	132	
270.97923	136	
271.69654	114	
271.79065	194	1+
271.84076	124	
271.91645	500	1+
271.97574	450	1+
272.89498	128	
272.97877	384	1+
273.25625	96	
273.79606	478	1+
273.85308	104	
274.55994	108	
274.77951	110	
276.86581	136	
277.83427	142	
277.86318	104	
278.83445	778	1+
279.80179	160	
279.96258	100	
281.82633	182	
281.89849	196	1+
282.81145	128	
283.79263	176	
283.86823	320	1+
284.05600	104	
284.79515	122	
285.84967	198	
286.85097	1202	1+
287.81616	114	
288.86531	208	
288.88118	366	1+
288.91162	100	
289.06814	118	
289.09016	128	
289.11131	98	
289.88307	318	1+
290.86062	454	1+
291.80490	210	
291.86426	470	1+
292.07197	98	
294.85458	262	1+
294.93783	104	
295.92393	150	
295.96562	204	1+
296.84138	260	1+
298.80681	372	1+
298.97897	170	1+
299.81219	256	1+
300.27089	100	
300.87468	310	1+
302.14680	106	
302.63101	120	
303.44083	242	1+
303.85935	108	
304.16489	98	
304.86283	156	
305.87024	116	
305.90563	148	
306.88739	96	
307.05781	102	
307.82351	154	
307.86766	100	
308.67042	150	
308.81052	308	1+
309.81595	206	1+
309.86662	340	
310.58823	96	
310.88065	564	1+
311.22939	100	
311.81581	114	
311.94378	100	
312.86591	238	1+
312.98047	136	
313.89237	126	
313.95812	96	
314.82094	234	
315.75552	118	
317.14717	96	
319.08414	130	
319.16910	238	1+
319.88901	204	
321.07116	144	
321.80353	218	1+
323.89039	148	
324.15271	178	1+
324.89441	288	
325.89357	186	
328.88980	118	
329.72837	106	
330.87749	128	
330.89994	174	
332.08892	192	
334.24028	96	
334.33514	136	
334.77097	128	
336.72469	168	1+
337.09470	104	
337.16442	118	
337.19102	114	
337.25661	112	
338.34923	96	
338.76717	196	1+
339.83007	160	
342.37927	98	
END IONS

###FS:    #m/z: 340.94138 #charge 1+
###MS: 38
###MSMS: 39
BEGIN IONS
TITLE=Cmpd 28, +MS2(340.9414), 28.0-35.0eV, 0.8min #39
RTINSECONDS=48.9155
SCANS=38-39
PEPMASS=340.94138	1832070
CHARGE=1+
141.15654	104	
190.93004	110	
191.92836	104	
192.88748	134	
192.92590	392	
193.89421	120	
195.89196	152	
196.88268	296	1+
203.86037	132	
203.88090	122	
205.95031	106	
207.87032	124	
208.88723	296	1+
208.95688	148	
210.38918	118	
210.88373	220	
210.93903	614	1+
212.88192	1082	1+
212.94737	222	
213.63786	120	
213.91998	106	
213.93952	1392	1+
214.41607	116	
215.88754	1470	1+
215.93855	200	
217.88389	514	
218.88406	500	1+
219.00871	100	
219.42144	118	
223.95790	110	
224.93234	106	
225.86341	114	
225.88702	136	
226.86217	152	
226.89421	212	
226.94925	656	1+
227.78628	274	1+
227.88857	414	1+
227.95267	486	1+
228.78864	166	1+
228.89255	304	1+
228.91655	158	
230.88816	1868	1+
231.95060	508	
233.40467	108	
233.89673	1072	1+
233.95144	212	
235.83104	200	1+
235.86892	258	
235.89144	682	1+
235.95553	112	
236.92655	106	
237.79058	158	
237.86418	100	
238.14847	142	
239.01946	146	
239.78994	138	
239.90266	158	
240.13852	104	
240.23023	114	
240.83662	116	
241.84109	112	
241.88872	538	1+
242.83271	292	1+
244.95015	106	
245.97941	108	
246.06570	166	
246.97838	204	
247.97540	128	
248.89745	590	1+
249.96209	448	1+
249.99561	124	
251.10117	336	1+
251.78768	402	1+
252.44571	118	
253.54130	100	
253.84508	236	1+
253.90649	596	1+
253.94418	280	1+
254.86962	214	1+
254.96620	700	1+
255.07632	102	
255.78450	136	
256.07218	126	
256.96259	140	
257.80332	268	1+
257.82716	304	1+
258.84548	118	
258.90777	302	1+
258.95776	314	1+
259.79659	224	1+
259.81744	110	
260.90470	110	
262.90147	356	1+
262.96638	116	
264.50877	108	
265.02210	274	1+
267.13823	488	1+
267.15297	120	
267.82900	208	
267.96023	174	
268.81977	100	
268.84656	256	1+
268.88422	100	
269.79955	676	1+
271.15733	108	
271.77901	222	1+
271.84445	168	
272.50403	124	
272.84638	202	
272.91287	198	
272.93699	346	1+
272.95871	108	
273.02899	132	
273.09066	102	
273.79536	294	1+
273.81612	240	
273.85106	106	
273.91212	138	
274.72659	104	
275.80799	230	
275.85430	666	1+
276.81780	102	
276.85372	664	1+
276.90111	100	
277.01727	184	
277.28109	136	1+
277.91556	280	1+
278.96889	176	
279.79452	144	
279.85572	118	
279.96249	174	1+
280.81609	270	1+
280.86006	132	
280.87344	162	
280.91631	174	1+
282.35763	114	
283.78906	282	
283.83718	290	1+
283.86190	168	
284.78855	118	
284.88272	142	
287.79519	130	
287.80709	122	
287.91386	164	
288.86519	122	
289.78513	224	1+
290.80663	558	1+
290.86071	102	
290.95116	226	1+
291.04431	100	
292.10746	106	
292.43606	212	
292.85883	134	
293.85449	118	
294.85903	190	
295.02655	124	
296.80884	336	1+
297.41128	154	1+
297.88798	186	
297.97767	318	
298.80424	230	
298.82430	202	1+
298.86525	142	
299.78502	130	
300.78531	140	
301.81115	146	
301.88627	144	
302.03116	124	
302.81490	114	
302.85397	132	
303.87030	182	1+
303.94409	140	
305.54711	108	
305.95206	114	
306.88301	284	
307.45636	114	
307.79784	148	
307.89313	180	
308.29336	234	
308.79849	352	1+
308.87594	134	
309.14830	194	1+
309.81560	166	
310.88042	278	
311.88541	254	
312.80598	164	
312.87266	126	
313.14897	106	
313.80657	182	
314.82268	328	1+
319.82450	126	
319.87188	124	
320.06667	188	1+
320.44690	104	
321.82120	134	
321.88354	102	
323.74833	170	1+
323.80679	130	
324.88905	136	
325.38275	112	
325.85539	112	
327.79630	104	
328.82031	170	
328.88672	340	1+
330.81521	194	
331.82960	132	
332.82051	130	
334.32172	110	
335.04782	114	
338.87264	268	1+
339.82963	424	1+
342.90171	220	
343.90139	230	1+
345.92504	162	
END IONS

###FS:    #m/z: 336.94690 #charge 1+
###MS: 38
###MSMS: 40
BEGIN IONS
TITLE=Cmpd 29, +MS2(336.9469), 28.0-35.0eV, 0.9min #40
RTINSECONDS=49.6885
SCANS=38,40
PEPMASS=336.94690	333796
CHARGE=1+
179.99266	96	
182.86567	264	1+
189.86107	120	
196.88417	408	
205.96655	108	
208.88302	184	
209.94117	184	
210.83858	110	1+
210.88390	252	1+
211.94462	5218	
212.87865	3106	1+
212.94726	210	
213.89844	94	
213.93894	2478	1+
214.89604	228	
215.88806	936	1+
217.37465	108	
217.84398	168	1+
217.88267	332	
221.96717	124	
223.95898	124	
224.59358	94	
224.97632	288	1+
226.89661	124	
226.96634	158	
227.89511	142	
228.89535	1202	1+
229.95499	4902	
230.56020	100	
230.88974	4804	1+
230.95603	162	
231.95055	1694	1+
232.04020	98	
233.87109	104	
233.89823	1092	1+
233.94600	498	1+
234.00731	106	
234.58803	94	
234.83482	208	
235.89288	280	
236.08104	148	
237.00250	144	
238.04258	114	
239.84657	170	
240.83665	224	
246.16901	144	1+
246.37393	94	
246.84466	94	
246.90725	308	
246.97691	496	
247.38901	100	
247.96626	1304	1+
248.90204	1308	1+
248.98941	230	
249.31768	138	
249.84522	130	
249.96264	710	1+
250.06924	260	1+
250.15054	98	
250.83133	486	1+
250.94941	120	
251.91415	160	
251.92958	206	
251.96605	114	
252.97047	2578	1+
253.83402	136	
253.90703	994	1+
254.96622	1466	1+
255.07455	134	
255.78371	136	
255.87818	242	1+
256.85650	208	
256.91263	142	
257.85151	100	
257.95059	126	
259.02166	106	
259.95609	162	
260.84077	96	
262.79828	154	
262.82664	266	1+
264.84488	118	
265.36633	92	
265.85307	114	
266.24511	112	
266.57388	94	
266.86406	106	
266.95497	116	
267.03780	102	
267.84002	1436	1+
268.10154	96	
268.36108	108	
268.67380	180	
268.84205	978	1+
269.00127	104	
269.08865	266	1+
269.79837	528	1+
269.91214	94	
270.97938	210	
271.79910	92	
271.84541	116	
271.91790	368	1+
272.27275	102	
272.79507	98	
272.89121	136	
272.97953	144	
273.59008	110	
273.79199	156	
274.79489	126	
274.86291	184	
274.90018	150	
275.85657	148	
275.97350	200	1+
276.08601	226	1+
276.17540	92	
276.85250	118	
277.80357	122	
277.83287	1140	1+
278.79984	100	
278.83579	822	1+
278.86418	120	
279.00485	112	
279.80140	134	
280.86882	116	
281.53132	98	
282.79511	110	
282.80760	284	1+
282.86020	114	
283.79133	254	
284.36627	108	
284.78243	112	
284.89731	96	
285.85655	230	
286.85154	1866	1+
288.06211	114	
289.82712	200	1+
289.88007	134	
290.04140	190	1+
290.07120	98	
290.93340	266	1+
291.02223	154	
291.16810	114	
291.39212	118	
291.80894	374	1+
291.86288	280	1+
292.10426	140	
293.19977	112	
293.99832	100	
294.11797	270	1+
294.18347	148	
294.27579	128	
294.86011	224	
295.03102	102	
295.47822	106	1+
295.86383	330	1+
296.80632	256	1+
296.83363	106	
296.97225	152	
297.99872	128	
299.81142	268	1+
299.84895	108	
299.87364	106	
300.52243	108	
300.87809	202	1+
302.07573	98	
302.85177	100	
302.87963	276	1+
303.80391	258	1+
305.85902	178	
307.80207	328	1+
307.87588	166	
307.89079	202	
308.29879	106	
308.80748	202	1+
308.88147	160	
309.86893	174	
310.30885	132	1+
310.87927	648	1+
311.80434	112	
312.57148	96	
312.86872	170	
314.82271	184	
316.87835	208	1+
317.67439	108	
318.02606	154	1+
320.00730	106	
320.15587	116	
320.75629	98	
321.12844	218	1+
321.82100	140	
322.32672	102	
322.82273	142	1+
323.28404	114	
323.30610	154	
323.88857	668	1+
324.89054	402	1+
326.21166	96	
328.43323	94	
328.88939	138	
329.32353	112	
329.87346	282	1+
330.79301	136	
330.81534	108	
331.08328	166	
332.84665	150	1+
335.80615	96	
336.94578	238	1+
337.09559	130	
337.35644	134	
337.83640	116	
339.43005	112	
339.83129	138	
341.90209	452	1+
END IONS

###FS:    #m/z: 359.96290 #charge 1+
###MS: 38
###MSMS: 41
BEGIN IONS
TITLE=Cmpd 30, +MS2(359.9629), 28.0-35.0eV, 0.9min #41
RTINSECONDS=50.461
SCANS=38,41
PEPMASS=359.96290	265724
CHARGE=1+
202.89055	154	
205.94864	372	1+
207.94629	118	
209.94281	1326	1+
210.46600	106	
210.88368	124	
214.89593	140	
215.88573	120	
220.95693	362	
221.89604	276	1+
222.95310	2138	1+
223.89023	200	
224.89764	114	
224.94895	2656	1+
224.97274	188	
225.10559	132	
226.89342	538	1+
226.94773	7348	1+
227.90857	110	
227.93008	132	
228.94286	7424	1+
229.49731	126	
230.88854	282	
233.83224	170	
233.96322	258	
234.96347	138	
235.82774	186	
235.91226	204	1+
235.95821	156	
237.13398	178	
238.96888	128	
239.14945	160	
239.97882	146	
240.13872	114	
240.83338	322	1+
240.93966	760	1+
240.96125	1292	1+
241.78723	120	
242.95975	918	1+
243.37629	132	
244.95738	4012	1+
245.94599	136	
246.04459	134	1+
246.95346	3762	1+
248.80466	446	1+
248.89966	140	
248.98359	108	
249.03986	146	
250.95226	222	
251.55873	244	1+
251.83724	106	
251.97057	406	
252.16973	112	
252.87378	112	
252.95847	150	
254.04599	138	
255.01675	130	
257.08927	148	
257.85446	120	
258.14254	322	1+
258.52790	232	1+
258.79726	106	
258.83797	128	
258.86983	146	
258.97337	526	1+
259.44001	140	
259.79454	160	
260.16536	104	
260.96834	1112	1+
262.95252	144	
263.82625	146	
263.97482	138	
264.87166	114	
265.90325	146	
265.95187	134	
265.97844	174	
266.81599	138	
267.13593	302	1+
267.81755	154	
267.97185	452	
268.79579	376	1+
269.08063	140	
269.81994	112	
269.97023	648	1+
271.84729	454	1+
272.14736	124	
272.86731	110	
273.81677	130	
273.97051	306	
274.79492	160	1+
275.10072	292	
276.39807	106	
276.84796	186	
277.80711	250	
277.86169	132	
278.80094	190	
278.84519	206	
278.88161	152	
279.10347	148	1+
279.80337	156	
279.94741	160	1+
280.79013	654	1+
280.86880	136	
281.08721	222	1+
281.85682	120	
281.86845	116	
281.98824	156	
282.82805	140	
282.85773	108	
282.89724	110	
282.92036	140	
282.97577	112	
283.01652	224	
283.78958	254	
283.98239	132	
284.55868	116	
284.78735	108	
284.82094	262	1+
284.87929	130	
284.98732	122	
285.50273	104	
285.95122	188	1+
287.86985	358	1+
287.93696	130	
288.87275	256	1+
288.92399	128	
290.86587	320	1+
291.34213	112	
291.79150	372	1+
291.81326	104	
291.99239	226	1+
292.43433	462	1+
292.65132	104	
293.05863	154	
293.07918	110	
293.11821	188	
293.85828	568	1+
293.87565	118	
294.05086	110	
294.81030	104	
294.86367	420	1+
295.04541	134	
296.68786	108	
296.81106	348	
296.93115	122	
297.43639	160	
297.80411	1158	1+
297.87311	274	1+
298.27081	150	
298.80698	962	1+
298.82763	182	
299.13707	182	
300.63901	106	
300.94217	106	
301.07711	124	
301.65766	116	
301.78938	462	1+
301.81269	204	
301.85732	190	
302.88879	136	
303.81030	132	
304.83120	234	1+
305.78896	246	1+
305.93686	198	
306.87888	388	1+
308.29157	340	1+
309.79760	330	1+
310.76122	106	
310.83025	148	
311.86923	310	1+
312.07296	124	
315.92921	204	1+
316.81430	152	
316.85897	158	1+
318.81984	314	1+
318.93795	332	1+
319.09714	146	
319.82408	264	1+
319.85645	176	
320.93725	168	
321.32393	172	
321.82557	376	1+
321.92497	458	1+
324.88803	310	1+
326.07319	106	
327.88963	114	
328.87364	168	
328.95764	124	
329.82429	118	
329.88385	382	1+
330.83936	104	
330.88569	394	1+
332.77114	104	
332.81633	120	
333.09355	118	
333.33866	250	1+
334.88173	108	
335.45900	106	
335.90288	344	1+
336.94428	550	1+
337.83481	106	
338.12012	126	
338.34504	178	1+
338.86769	104	
339.82935	136	
340.93900	516	1+
341.25979	122	
342.91623	136	
343.71349	200	1+
346.94771	114	
348.76137	124	
351.88866	512	1+
353.71431	266	1+
353.76137	186	1+
353.96025	116	
354.17048	220	1+
354.42259	124	
354.71777	186	1+
355.81860	148	
357.05861	122	
357.22113	222	1+
358.72355	142	
359.19119	164	
359.75933	194	1+
364.28516	170	1+
365.18445	162	1+
END IONS

###FS:    #m/z: 322.93074 #charge 1+
###MS: 42
###MSMS: 43
BEGIN IONS
TITLE=Cmpd 31, +MS2(322.9307), 28.0-35.0eV, 0.9min #43
RTINSECONDS=54.145
SCANS=42-43
PEPMASS=322.93074	4367722
CHARGE=1+
137.49957	106	
189.85951	140	
192.89278	236	
192.97776	96	
196.01211	88	
196.88433	110	
205.94915	562	1+
209.08682	146	
209.12414	138	
211.79348	100	
212.87777	230	
214.89462	218	
215.88916	138	
216.88406	284	1+
218.10304	112	
218.86416	218	
220.86842	126	
221.94608	126	
222.95495	818	1+
223.89284	124	
223.96148	520	1+
225.05597	108	
225.83072	94	
226.96272	112	
227.88037	120	
227.93339	134	
227.95335	224	
228.00462	100	
228.84107	262	1+
228.89171	142	
230.04075	136	
230.89306	280	1+
231.86903	102	
232.07293	104	
232.13085	146	
232.95491	94	
233.09014	128	
233.89645	136	
233.91808	250	
233.96050	90	
235.11799	116	
235.82063	136	
235.84064	104	
237.79909	92	
238.07390	372	1+
238.78585	468	1+
238.89048	94	
238.93424	148	
239.04935	132	
239.07906	256	1+
239.40828	92	
239.78820	394	1+
239.81928	320	1+
239.89921	236	1+
240.63370	110	
240.87302	92	
240.94172	2822	
241.94295	2888	
242.08925	94	
242.82097	270	1+
242.94256	8608	1+
243.09908	98	
243.88092	196	
244.08167	172	1+
244.83958	112	
244.93995	1960	1+
246.16600	110	
246.97554	916	1+
247.00253	110	
247.90119	270	1+
249.05069	92	
251.51777	116	
251.92799	238	
251.99954	212	1+
252.78985	120	
252.82608	104	
252.85356	90	
253.83404	116	
253.92301	110	
254.45711	90	
254.79408	174	
255.10512	212	
255.80392	126	
257.79620	292	1+
257.83461	576	1+
257.95559	90	
258.44881	98	
259.34076	238	1+
260.28821	98	
260.83229	134	
261.16445	162	
261.83400	346	
262.83070	252	
262.85320	100	
263.01917	94	
263.83339	200	
263.98141	356	1+
264.80091	202	1+
265.01841	122	
265.85589	106	
266.28814	88	
266.55362	98	
266.83897	234	1+
267.79449	208	
267.91050	148	
268.13965	90	
268.85126	136	1+
268.91480	302	1+
268.96347	186	
269.79903	194	
270.72981	92	
271.79708	98	
271.84846	382	1+
272.13322	120	
272.34753	148	
272.80154	128	
273.79358	612	1+
275.80606	616	1+
276.84748	622	1+
278.26312	132	
279.09304	652	1+
279.11531	102	
279.80496	150	
280.92668	314	1+
281.13313	112	
281.36446	114	
282.85690	204	
282.88085	100	
282.97533	122	
283.07294	160	
283.34946	96	
283.43835	88	
283.54595	98	
283.78785	476	1+
284.29257	358	1+
284.79056	290	1+
284.90600	90	
285.13587	92	
286.91511	370	
287.87912	96	
288.13181	92	
288.79338	118	
288.90740	118	
289.78780	238	
289.87735	258	1+
290.43299	102	
290.80957	98	
290.98585	102	
291.80339	460	1+
293.80145	108	
293.85182	370	1+
294.12807	218	1+
294.80967	374	1+
294.93093	142	
295.20318	94	
296.86953	180	
297.77443	90	
297.79151	98	
298.80361	142	
298.83679	102	
299.60525	112	
299.78502	234	
299.86967	198	1+
299.91759	92	
299.97932	102	
300.78197	454	1+
301.97185	108	
302.25227	178	
302.40453	92	
302.88197	124	
302.97496	108	
303.86867	276	1+
305.80837	106	
306.09712	108	
306.88383	452	1+
307.28628	112	
307.79586	756	1+
308.29272	410	1+
308.32029	118	
309.81774	260	1+
310.30729	150	
310.80492	88	
310.87807	704	1+
312.19602	122	
312.80161	140	
312.83356	148	1+
313.54295	90	
313.80667	92	
314.82116	186	
314.87021	106	
315.85326	94	
315.86919	254	1+
316.88330	184	1+
319.17730	142	
321.81742	128	
322.30869	92	
322.87353	90	
323.98998	92	
324.89189	170	
325.89015	160	
327.70953	98	
327.81207	94	
END IONS

###FS:    #m/z: 340.94146 #charge 1+
###MS: 42
###MSMS: 44
BEGIN IONS
TITLE=Cmpd 32, +MS2(340.9415), 28.0-35.0eV, 0.9min #44
RTINSECONDS=54.917
SCANS=42,44
PEPMASS=340.94146	1643192
CHARGE=1+
140.57502	102	
189.86783	140	
192.89145	118	
192.92831	104	
196.88545	228	
205.88085	94	
205.94798	206	
207.97471	100	
209.93447	454	1+
210.89688	274	1+
210.93641	388	1+
212.87585	894	1+
213.93965	1310	1+
215.88816	1626	1+
215.94073	246	
217.88321	436	1+
217.91615	92	
217.93649	116	
218.91984	94	
221.88288	132	
223.95794	154	
224.94348	128	
226.67767	112	
226.94620	142	
227.95507	116	
228.89094	94	
228.94761	168	
229.03199	98	
229.11360	92	
229.93810	272	1+
229.95276	144	
230.88662	1404	1+
231.94996	1446	1+
231.99623	102	
233.89961	542	1+
233.95097	306	
235.11670	136	
235.89133	534	1+
235.94888	158	
237.21627	230	1+
238.80071	134	
238.95144	92	
239.78891	264	1+
239.90271	122	
240.88231	96	
240.93849	168	
240.99931	114	
241.84070	174	
242.01605	102	
242.60531	102	
243.46482	178	
245.16910	92	
245.46504	102	
246.80791	218	1+
246.97609	372	1+
248.76629	144	
248.90062	96	
249.90073	366	1+
249.96082	832	1+
251.52354	92	
252.85754	94	
254.12449	104	
254.96721	700	1+
255.84803	94	
255.91023	500	1+
256.01660	94	
256.06205	94	
256.96440	296	
257.79773	198	
258.53045	114	
258.89711	132	
259.80587	122	
259.95401	266	
259.98457	98	
260.09372	96	
260.85771	130	
261.05586	102	
261.83663	200	
262.19918	106	
263.23630	96	
264.11354	256	1+
264.85039	222	1+
267.13634	104	
267.51279	124	
267.79532	98	
268.12682	156	
268.84457	140	
269.42205	100	
269.79831	204	
269.86146	134	
269.96250	108	
270.79116	284	1+
270.84468	212	
271.90591	212	1+
272.09894	144	
272.84902	138	
272.93299	202	
274.84679	158	
274.89673	96	
275.80977	120	
276.37134	112	
276.85540	244	
277.12665	146	
277.85744	128	
277.96890	150	
278.03967	158	
278.83457	128	
278.86434	114	
279.80027	128	
279.91563	102	
279.96686	150	
280.03456	152	
280.95679	132	
281.27402	104	
281.96890	106	
282.36219	122	
282.85932	276	1+
282.91764	258	1+
283.79515	132	
283.84664	136	
285.94219	182	1+
285.96164	118	
286.79484	124	
287.88795	94	
288.79280	154	
288.80978	226	1+
289.78752	486	1+
290.82965	148	
290.87370	124	1+
292.81702	154	
292.85080	112	
292.86208	148	
292.94037	116	
293.07046	212	1+
293.98078	94	
294.17596	120	
295.79924	204	1+
295.90403	116	
299.78834	146	
299.87508	242	
300.67084	102	
301.02813	188	1+
301.15899	108	
301.78145	108	
302.05435	100	
302.87486	214	1+
304.76626	100	
305.77845	116	
305.79967	404	1+
305.87828	388	1+
306.79992	282	1+
306.88168	334	1+
306.89992	158	
307.03187	156	
307.28358	244	1+
308.88008	332	
309.88846	184	
310.82114	158	
310.87929	526	1+
311.86437	290	1+
312.80461	308	1+
312.95265	190	
314.81958	168	
315.80229	148	
315.88426	110	
316.99405	94	
317.87552	160	
321.81984	234	1+
321.88320	146	
322.89642	142	
323.88637	128	
324.89443	282	1+
325.78364	118	
325.89864	208	1+
326.17254	148	
328.03684	112	
328.81635	108	
328.88395	102	
329.87404	264	1+
329.97026	120	
330.00524	104	
330.81567	536	
331.82087	246	
335.06615	142	
338.77387	122	
338.79644	116	
338.88662	194	1+
339.82918	204	
339.85164	134	
341.06154	124	
342.20322	132	
342.31267	118	
342.90207	232	
343.17675	104	
343.41624	94	
343.90943	206	
345.89627	104	
END IONS

###FS:    #m/z: 363.95754 #charge 1+
###MS: 42
###MSMS: 45
BEGIN IONS
TITLE=Cmpd 33, +MS2(363.9575), 28.0-35.0eV, 1.0min #45
RTINSECONDS=55.6895
SCANS=42,45
PEPMASS=363.95754	977800
CHARGE=1+
182.86749	120	
185.86714	258	1+
187.87655	172	
189.86526	858	
191.85901	1262	1+
193.85203	154	
196.88379	236	
199.07037	130	
204.90763	98	
205.94664	134	
206.95300	114	
207.87448	654	1+
207.94743	238	
208.94129	182	
209.86907	312	
209.92382	252	1+
209.94419	1282	1+
210.88479	724	1+
212.87951	6220	1+
214.89679	506	1+
216.41276	112	
216.89181	130	
217.91721	144	
218.91385	122	
219.86700	126	
221.89669	108	
222.95317	1610	1+
222.97304	104	
223.88719	346	1+
224.94936	2918	1+
225.89026	502	1+
226.94723	9626	1+
226.97343	488	1+
227.07099	118	
227.78970	194	1+
227.88163	288	
227.93085	238	
228.89485	1572	1+
228.94297	10774	1+
230.15479	110	1+
230.78812	110	
230.89002	9202	1+
231.12187	100	
232.88583	1494	1+
232.95484	194	
233.09728	122	
234.14424	142	
234.88210	648	
234.92891	130	
235.82966	252	1+
235.84927	184	
237.91053	116	
238.06488	186	
238.40833	100	
238.95412	98	
240.81864	414	1+
240.94155	798	
240.96174	1132	1+
241.82141	280	1+
241.93993	2088	1+
242.95960	1118	1+
243.82415	270	1+
244.78952	138	
244.91077	112	
244.95800	3916	1+
245.79176	124	
245.94365	258	
246.80887	178	
246.90743	578	1+
246.95371	4766	1+
248.42528	126	
248.80569	332	1+
248.89977	2838	1+
249.04279	102	1+
249.91601	274	1+
250.89674	420	
250.96925	190	
251.91314	170	
252.00932	176	1+
252.89664	776	1+
253.83708	108	
253.90339	534	1+
253.92348	114	
254.08004	100	
254.86671	144	
255.01341	146	1+
255.92084	136	
257.49834	102	
257.85124	112	
258.15404	102	
258.83625	186	
258.90131	106	
258.97904	264	
260.79805	218	1+
260.96714	1110	1+
261.83614	262	1+
263.17395	130	
264.00539	242	1+
264.51499	102	
264.91215	190	1+
264.96201	182	
264.97316	378	1+
265.04506	158	
265.66043	106	
265.85159	132	
265.97327	250	1+
266.81650	698	
266.85024	404	1+
267.13333	214	1+
267.79266	228	
267.97307	662	1+
268.52990	100	
268.83878	110	
269.07714	110	
269.85295	108	
269.96658	488	1+
270.80590	302	1+
271.83953	482	1+
271.91782	520	1+
271.97822	186	1+
272.84208	280	1+
273.86637	148	
273.92221	166	
274.85256	302	
275.80850	108	
276.35103	108	
276.82759	204	1+
276.85375	322	1+
278.79864	228	
279.10251	112	
279.81024	108	
279.86234	186	1+
280.02678	170	
280.10190	150	
280.79086	952	1+
281.09501	120	
281.11277	114	
281.57600	116	
281.88566	262	1+
282.80984	190	
282.82851	152	
282.98355	104	
283.78867	402	1+
283.85084	610	1+
284.05236	126	
284.82392	142	
285.84605	1408	1+
286.88116	240	1+
289.81416	152	
289.87991	238	
290.47481	108	
290.78711	426	1+
291.11926	190	1+
291.79976	274	1+
293.45234	144	
293.84977	126	
293.88035	152	
294.86129	224	
295.42849	104	
295.87755	272	1+
296.80808	368	
297.80260	1330	1+
298.80352	1282	1+
298.85941	150	
298.93191	122	
299.83989	108	
299.86921	148	
300.87249	224	
301.80474	328	1+
301.86152	558	
301.91631	146	1+
302.12264	106	
302.86846	264	
303.10330	204	1+
303.80696	1146	1+
303.85572	2954	1+
303.94741	302	1+
304.37793	104	
305.11913	208	1+
305.82815	100	
306.90148	140	
307.41340	252	1+
307.88534	242	
308.29379	208	
308.86901	290	1+
311.86080	252	1+
311.91399	108	
313.05691	164	
313.39264	102	
314.82518	238	1+
314.86733	216	1+
315.87067	176	1+
316.81250	724	1+
317.94340	416	1+
318.87608	384	1+
319.82343	450	1+
319.87713	254	1+
321.81906	904	1+
321.86745	844	1+
321.90961	114	
322.01280	148	1+
322.93268	430	1+
323.77543	238	1+
323.82055	102	
323.98814	112	
324.25570	210	1+
324.76430	98	
324.87869	172	
325.75900	128	
325.84105	100	
325.90474	196	
326.19056	158	1+
326.87265	556	1+
327.75344	298	1+
328.88885	122	
330.03493	100	
330.81720	184	
330.87443	144	
332.88718	118	
333.05463	146	
334.74835	126	
335.13227	200	1+
336.94470	490	1+
337.83426	228	1+
337.87687	146	
338.94928	240	1+
339.82616	1378	1+
340.94080	356	1+
342.20392	122	
342.72029	170	1+
342.83137	238	1+
342.90293	296	1+
343.96734	104	
344.40663	112	
344.78231	166	1+
344.88307	110	
345.88813	112	
347.05497	144	
350.76817	244	
351.91541	128	
352.88868	150	
353.73345	114	
354.76542	114	
355.72112	100	
357.78746	174	1+
358.06908	102	
360.17879	106	
362.12184	204	1+
362.84067	102	
363.31027	196	1+
363.71927	138	
363.75816	110	
364.03388	108	
364.73599	102	
365.68522	124	
365.80674	104	
366.96046	128	
368.14177	140	
368.80259	138	
END IONS

###FS:    #m/z: 322.93075 #charge 1+
###MS: 46
###MSMS: 47
BEGIN IONS
TITLE=Cmpd 34, +MS2(322.9308), 28.0-35.0eV, 1.0min #47
RTINSECONDS=59.3725
SCANS=46-47
PEPMASS=322.93075	3849532
CHARGE=1+
98.16757	112	
189.86022	88	
190.98198	100	
191.86148	136	
192.89406	154	
199.03476	176	
200.10236	96	
201.04486	146	
202.06668	86	
203.51608	96	
204.18256	100	
205.94816	634	1+
209.12319	164	
210.90301	194	
212.87904	208	1+
214.88178	352	1+
215.97214	94	
216.42333	96	
220.01486	94	
220.09327	86	
220.42861	84	
220.88659	138	
222.95560	924	1+
223.92617	102	
223.95960	796	1+
224.12474	90	
225.86352	88	
225.93556	88	
226.15230	128	
227.93216	272	1+
227.95596	216	
228.83809	88	
228.89890	142	
228.90958	104	
229.45753	90	
230.84670	192	
230.88740	262	
234.14796	114	
236.14794	96	
236.87860	86	
237.79128	118	
238.44050	88	
238.53173	90	
238.82327	116	
239.78728	526	
240.00159	86	
240.82241	218	
240.89439	88	
240.94104	3296	
241.46291	114	
241.94240	2762	
242.82028	566	1+
242.94181	7880	1+
243.13327	90	
243.82182	392	1+
244.26127	100	
244.93884	2056	1+
245.01535	98	
245.44297	96	
246.82302	84	
246.97499	754	1+
248.85411	126	
248.90433	86	
249.96999	94	
249.98774	84	
250.46734	94	
251.97169	138	
252.46122	110	
252.92759	96	
253.79055	138	
253.83495	116	
254.24193	94	
254.80048	250	1+
255.78340	264	1+
256.12674	100	
257.78812	126	
257.80256	116	
258.83835	340	1+
259.80028	108	
260.33627	92	
260.83572	166	
261.08908	86	
261.43057	86	
261.83183	626	1+
262.79524	114	
262.86967	220	1+
263.17247	106	
263.65678	102	
263.80819	94	
263.83219	86	
264.10503	138	
264.85666	136	
265.78700	238	1+
265.83823	302	1+
265.85710	84	
267.86063	84	
268.80970	84	
268.84775	108	
269.34150	88	
269.79542	124	
270.79706	438	1+
270.84557	176	
271.13125	212	1+
271.77565	234	
271.79568	252	1+
271.84604	448	1+
272.66329	112	
273.30171	90	
273.79454	862	1+
274.86023	142	
275.80358	106	
276.02234	84	
276.84292	188	
277.85601	224	1+
279.09165	816	1+
279.79316	338	1+
279.95941	104	
280.86795	126	
281.10904	84	
282.06927	106	
282.22594	86	
282.85977	274	1+
283.06982	140	
283.79135	624	1+
283.94291	94	
284.07880	118	
284.29882	376	1+
284.81577	114	
286.89693	84	
287.36731	92	
287.79160	198	
288.19675	190	
289.87585	222	1+
291.80647	220	
292.16772	136	
292.43417	96	
292.80606	210	
292.82177	86	
293.43758	100	
293.80084	110	
293.89921	160	
294.67357	86	
294.83286	206	1+
294.85660	156	
295.87138	124	
296.12909	128	
296.80879	588	1+
296.90773	140	
297.83221	118	
297.88167	94	
298.02187	114	
298.94593	90	
299.78253	164	
299.86641	232	1+
299.88570	100	
300.11343	90	
301.44009	98	
301.61475	96	
301.85702	124	
302.15601	146	
302.86283	120	
302.88639	114	
303.87131	94	
305.80402	254	1+
305.88858	132	
305.92939	98	
306.87977	216	
307.79955	514	1+
307.88248	286	1+
308.29467	100	
309.07738	90	
309.81446	316	
310.81413	160	
310.84227	178	1+
310.87789	534	1+
312.80927	150	
313.47956	88	
313.81055	360	1+
313.88275	150	
313.93620	90	
314.09054	86	
314.81513	272	1+
316.76009	102	
318.38786	92	
320.16837	92	
321.81080	88	
323.88732	124	
324.75803	98	
324.89143	536	1+
324.94084	130	
326.88030	214	1+
327.31035	92	
END IONS

###FS:    #m/z: 363.95750 #charge 1+
###MS: 46
###MSMS: 48
BEGIN IONS
TITLE=Cmpd 35, +MS2(363.9575), 28.0-35.0eV, 1.0min #48
RTINSECONDS=60.1445
SCANS=46,48
PEPMASS=363.95750	776202
CHARGE=1+
171.85663	142	
182.86608	150	
185.85559	122	
189.86217	1348	1+
191.85892	1464	
196.88454	328	
196.90263	104	
199.11183	102	
206.62706	112	
207.87328	938	
207.95054	176	1+
209.09330	130	
209.87104	180	
209.94452	1288	1+
210.88523	1156	1+
212.87971	6182	1+
218.91494	196	1+
222.95430	1032	1+
224.11309	132	
224.94860	2270	1+
225.87069	168	
225.88563	120	
225.99064	116	1+
226.89903	180	
226.94807	8036	1+
227.06222	106	
227.21128	128	1+
227.93042	324	
228.80191	118	
228.89477	1012	1+
228.94312	9794	1+
229.12096	206	1+
230.79443	124	1+
230.88977	8804	1+
231.13415	258	1+
232.02123	356	1+
232.88553	1282	1+
234.88152	572	
235.11669	180	
235.82492	130	
237.05967	196	1+
237.13603	196	
238.56951	104	
239.88400	218	1+
240.02232	108	
240.82292	128	
240.93898	2664	1+
240.96325	1472	1+
241.12692	122	
241.83761	154	
241.94044	2138	1+
242.94188	1226	1+
242.95897	694	1+
243.00130	112	
243.03542	188	1+
243.78064	184	1+
243.81946	176	
244.82913	164	
244.89697	148	
244.95776	4200	
245.00106	192	1+
245.83675	210	
245.94169	192	
245.96035	144	
246.90524	518	1+
246.95311	4684	
247.08265	112	
247.95768	176	
247.98809	152	
248.80372	444	1+
248.89968	3044	1+
250.79735	224	1+
250.97268	256	
253.85056	190	
253.90699	616	1+
255.35312	114	
257.64789	106	
257.83277	368	1+
258.80126	142	
258.83668	312	1+
258.97104	120	
259.90551	206	
260.83031	456	1+
260.96935	1014	1+
261.00834	186	1+
263.35380	102	
263.83378	208	1+
263.98123	108	
264.81957	120	
265.09032	138	
265.91194	138	
265.97656	160	
266.09587	132	
266.79132	126	
266.81293	642	1+
266.86194	108	
266.98031	106	
267.77919	110	
267.86261	106	
267.97500	478	
268.83959	214	
268.95646	330	
269.80236	536	1+
269.93006	102	
269.95177	110	
269.97229	560	1+
271.78669	224	
271.91680	458	
273.00140	102	
273.84613	134	
273.91133	188	1+
274.96548	228	1+
275.80549	152	1+
276.85824	216	
278.09649	256	1+
278.79639	202	
278.81558	112	
278.84541	212	1+
279.79495	148	
279.80512	184	
279.86336	106	
280.79261	574	
281.79301	316	
281.86271	144	
281.95405	106	
281.98368	108	
282.36429	112	
282.80352	260	
282.84509	546	1+
282.90519	310	1+
283.07509	162	
283.84893	464	1+
283.95694	122	
283.98652	148	
284.78819	336	1+
284.82273	392	1+
284.98063	136	
285.85018	1110	1+
286.04729	220	1+
286.79649	172	
286.88766	108	
287.07201	116	
289.80268	118	
289.94798	284	1+
290.78731	644	1+
291.12228	108	
291.80824	272	1+
292.86465	164	
293.11855	180	
293.85763	112	
293.87638	110	
294.81199	128	
294.85959	286	1+
295.92566	178	1+
296.80677	394	
297.81012	340	
298.80280	1674	1+
299.00523	124	
299.86714	226	
300.28343	102	
300.86601	200	
301.79841	474	1+
301.86192	560	
301.94174	274	1+
302.86167	260	
302.99893	196	1+
303.08448	152	
303.80709	898	1+
303.85671	1906	1+
304.88931	146	
305.88166	130	
306.88876	110	
307.01485	194	1+
308.10014	128	
309.75460	126	
309.79027	102	
310.87793	234	
310.92792	106	
312.87114	184	
313.87235	140	
314.83532	104	
315.11295	212	1+
315.81546	104	
316.81250	454	1+
319.82624	144	
319.87284	124	
319.88856	150	
320.88861	112	
321.75389	108	
321.81848	692	1+
321.86779	678	1+
322.89786	228	
322.92780	198	
323.88351	122	
324.04627	104	
324.54578	114	
324.87788	118	
324.89378	400	1+
326.30093	188	
326.87197	918	1+
327.71970	188	1+
327.89404	144	
329.87143	276	
329.90883	154	
330.71143	138	
330.90780	108	
334.76302	188	1+
335.84230	120	
335.88429	186	
336.76486	320	1+
336.94529	820	1+
337.83258	296	1+
337.87723	204	1+
338.09526	102	
339.82730	1102	1+
340.03540	118	
340.94493	300	1+
346.36140	146	1+
347.14713	190	1+
348.73003	186	1+
348.78104	122	1+
350.32925	220	1+
352.38468	102	
352.74313	116	
352.88167	142	
353.76175	110	
354.76425	178	
355.76897	128	
357.04246	104	
358.71034	222	1+
360.87064	156	
361.71954	200	
361.75871	154	
362.17893	210	1+
362.78443	106	
362.84717	222	1+
363.71314	160	
365.72853	250	1+
366.52116	120	
367.13594	142	
END IONS

###FS:    #m/z: 507.84705 #charge 1+
###MS: 46
###MSMS: 49
BEGIN IONS
TITLE=Cmpd 36, +MS2(507.8471), 28.2-35.2eV, 1.1min #49
RTINSECONDS=60.917
SCANS=46,49
PEPMASS=507.84705	368870
CHARGE=1+
196.01509	326	
199.88526	182	
200.87415	170	1+
224.97662	168	
234.89104	204	1+
235.14129	374	1+
238.06400	388	
249.14005	156	
250.16155	154	
250.97158	316	1+
251.07792	244	1+
252.92484	206	1+
253.89099	186	1+
254.08873	222	1+
257.86822	368	1+
260.88001	522	1+
261.90703	158	
262.13982	250	
262.38280	314	1+
263.13849	854	1+
263.38700	230	1+
265.08217	188	
266.09339	156	
266.16687	230	
266.81193	194	1+
266.86214	284	
267.78593	154	
272.85313	768	1+
273.89537	238	1+
274.79783	312	1+
277.15362	508	1+
278.83473	250	1+
279.89137	154	
280.79372	170	
281.37951	262	
281.80189	180	
281.99507	178	1+
284.19907	244	
286.13657	232	
286.78402	244	1+
286.85346	152	
287.85356	424	
287.89326	356	1+
288.85094	224	
288.86935	258	
289.43371	106	1+
289.87955	682	
290.80663	206	1+
290.86416	1628	1+
293.12390	296	1+
293.87257	3114	1+
295.10234	182	1+
295.85440	444	1+
296.85848	378	1+
297.02973	154	
298.13644	158	
298.85412	170	
299.80534	180	
300.34636	148	
300.85233	748	1+
301.80850	412	1+
302.87956	370	1+
302.92440	166	
303.88095	254	1+
305.73524	90	1+
305.86333	596	
306.12598	290	
306.88240	200	
307.89011	1386	
308.12326	334	1+
308.14265	680	1+
308.29095	180	
308.87493	904	
308.95535	124	1+
309.12821	200	1+
309.84707	648	1+
309.87212	526	
309.88719	842	1+
309.92125	170	
310.15816	474	1+
311.88400	6182	1+
311.93819	346	1+
312.23001	246	1+
312.34583	172	
312.94103	268	1+
314.86457	1426	1+
315.82921	152	
315.89980	152	
316.82676	396	1+
316.86783	480	1+
316.89159	202	
317.89648	186	
318.85921	450	1+
319.89064	228	
320.35395	174	
321.82099	166	
321.86302	148	
321.88221	162	
321.99574	142	1+
322.02213	182	
322.88918	380	
323.87840	286	1+
324.07168	276	1+
324.85832	700	1+
324.99622	224	1+
325.39465	184	
325.89871	544	
326.24152	522	1+
326.35668	204	
326.88459	1768	1+
328.37755	204	
328.39569	176	
328.82154	200	1+
328.87097	320	
329.02034	274	1+
329.17236	214	1+
329.88713	696	1+
330.87440	148	
331.20162	156	
332.87478	1184	1+
333.17503	1536	1+
333.34455	170	1+
333.89342	212	
334.39748	162	
334.87871	688	1+
334.90107	244	
335.84066	550	1+
337.88379	472	
338.02172	142	1+
338.04099	182	
338.88377	226	
339.71222	190	1+
339.88712	582	1+
340.15850	154	
341.06634	240	1+
341.39305	252	1+
341.83575	220	
342.90167	280	1+
345.03168	214	1+
345.36774	210	1+
347.76511	240	
348.90987	172	
349.75714	178	
349.86100	154	
350.88805	372	1+
350.96478	282	1+
351.85494	284	1+
351.88853	212	1+
352.91323	320	
353.85204	730	
353.89397	180	
355.18983	216	1+
355.89263	480	1+
356.96915	244	1+
357.72277	220	
357.74357	182	
358.87442	190	
359.39377	236	1+
359.41995	152	
360.78799	228	1+
362.37168	220	1+
362.84735	188	
363.84336	172	
364.90067	298	1+
365.78676	162	
365.85382	204	
366.18283	266	1+
366.78624	154	
366.84092	1190	1+
367.03645	230	1+
367.70769	1358	1+
367.78054	348	1+
368.13981	216	1+
368.37302	262	1+
368.73633	190	
368.82721	150	
368.89955	416	1+
369.83322	836	1+
370.72773	238	
371.03825	376	1+
371.72242	202	
372.04166	278	1+
372.38789	368	1+
372.79327	294	1+
372.87729	156	
373.39130	262	1+
373.72312	414	1+
373.92255	152	1+
374.03089	334	1+
374.79980	254	1+
375.83282	176	
376.22543	620	1+
377.13432	164	
377.21898	152	
377.88411	210	
379.87470	242	
379.93856	190	1+
380.72100	492	
380.86188	262	1+
381.71439	266	
381.79075	164	
381.81006	160	
381.84733	396	1+
382.72500	162	
382.85152	342	1+
383.14977	150	1+
383.70828	196	
384.72817	284	1+
384.77813	256	1+
384.85050	3654	1+
387.04613	156	1+
388.79570	384	1+
389.71335	656	1+
389.76083	222	1+
390.84254	1050	1+
392.07784	202	
392.82914	556	1+
392.86572	344	
393.07304	152	
393.08544	158	
393.80303	406	
394.31331	214	1+
394.40268	190	
394.78474	220	
394.85333	178	
395.01169	168	
395.78478	166	
395.83866	268	
395.87039	202	
396.31643	462	1+
396.39697	178	
396.73709	282	
397.31851	384	1+
397.81024	164	
397.89524	310	1+
398.73331	404	
398.86702	256	
399.22920	262	1+
399.71418	218	
399.80261	252	1+
400.73168	330	1+
402.24179	166	
402.34678	146	1+
402.86678	1748	1+
403.82778	214	1+
405.41067	218	1+
405.86480	394	
406.07599	208	1+
406.81424	174	1+
406.85939	200	
406.88092	220	
407.86821	2224	
407.90937	164	
408.07559	298	1+
408.80165	214	1+
408.85638	2058	1+
408.93209	320	
409.72475	682	1+
409.91838	164	
410.84911	308	
410.87395	508	1+
411.80803	590	1+
411.85502	214	
412.37584	162	
412.73101	536	1+
412.84757	546	
412.87457	238	
413.07726	338	1+
413.87857	426	
414.71566	204	1+
416.87892	202	
417.30989	114	1+
417.82304	170	
418.09851	100	1+
418.22042	170	
418.79731	200	1+
420.86749	150	
421.38780	152	
421.88399	932	1+
423.87687	536	1+
425.04823	166	1+
425.31266	214	1+
425.77551	204	1+
425.87529	194	
426.86151	1716	1+
427.73873	1078	1+
427.80948	180	1+
427.94210	162	
428.74643	630	1+
428.85556	248	
428.88267	1296	1+
430.36442	158	1+
430.73873	806	1+
430.86309	1232	1+
432.24546	982	1+
433.86206	612	1+
434.88902	186	
439.89551	516	
440.89378	238	
442.21959	180	
444.39459	212	
444.87405	4050	1+
445.74482	420	1+
449.87765	1128	1+
450.74732	434	1+
450.77318	448	1+
451.87748	346	1+
456.24639	170	
456.70613	218	1+
457.90496	624	1+
460.64644	196	1+
460.88502	164	
461.79704	280	1+
462.79645	202	1+
462.88558	1144	1+
464.78729	472	1+
464.88380	236	
467.82858	232	1+
467.88993	1710	1+
468.77902	270	1+
470.65658	230	1+
470.76903	254	1+
476.90107	194	1+
478.78281	362	1+
480.72442	252	1+
485.21846	220	1+
485.89974	620	1+
486.79768	198	
486.83948	154	
489.30298	148	
491.79404	152	
499.73606	354	1+
503.24808	250	1+
503.80760	182	1+
506.80029	242	1+
509.86821	274	1+
512.54208	122	1+
END IONS

###FS:    #m/z: 322.93072 #charge 1+
###MS: 50
###MSMS: 51
BEGIN IONS
TITLE=Cmpd 37, +MS2(322.9307), 28.0-35.0eV, 1.1min #51
RTINSECONDS=64.5865
SCANS=50-51
PEPMASS=322.93072	3574564
CHARGE=1+
68.10900	82	
120.74241	96	
187.88936	82	
191.85692	172	
192.88940	250	
196.88295	116	
198.98035	86	
201.04396	120	
201.45796	88	
203.03847	96	
205.94858	786	1+
207.97705	138	
208.88693	140	
210.83670	86	
211.05148	188	1+
212.87823	124	
212.89502	120	
214.89218	208	
216.89576	108	
216.97123	84	
217.88731	88	
221.94452	184	
222.01766	94	
222.07238	82	
222.95561	880	1+
223.96027	490	1+
224.93608	104	
225.97965	102	
226.02400	88	
227.92923	166	
230.63668	82	
230.79130	88	
230.89207	630	1+
231.79442	82	
232.39093	82	
233.62994	84	
233.84031	92	
233.99797	86	
235.82072	172	
236.07642	220	1+
238.94170	304	
239.56225	98	
239.78992	348	1+
239.90258	274	1+
240.08152	96	
240.82371	178	
240.94130	3204	
241.05268	86	
241.93966	9976	1+
242.82474	276	
242.94177	6706	1+
243.82109	272	
243.88191	156	
244.82390	214	
244.88546	130	
244.93974	1582	1+
244.97910	94	
245.84161	276	1+
246.14635	84	
246.97712	504	1+
249.11266	84	
249.16441	130	
249.56839	108	
249.94296	98	
251.06954	254	1+
254.11279	82	
254.84977	130	
254.98426	90	
255.10692	146	
255.77921	108	
255.80085	92	
255.88416	194	1+
257.79851	166	
258.80723	136	
258.83352	470	1+
259.80299	106	
260.82748	134	
260.84168	82	
261.16027	82	
261.83048	534	1+
261.89480	142	
262.66287	84	
263.82862	344	1+
263.85693	136	
264.85004	82	
265.01070	180	1+
265.05860	176	1+
265.83249	86	
265.91263	86	
266.66189	104	
266.87447	82	
267.01459	144	
267.84042	82	
267.86365	266	1+
268.90561	108	
269.80164	130	
270.80909	328	1+
271.80103	202	
271.81218	224	1+
271.84743	194	
271.87008	178	
272.13354	128	
272.84214	140	
273.79509	566	1+
273.81685	140	
273.84973	106	
275.60455	124	
275.81027	432	1+
276.16196	178	1+
276.84779	194	
276.88098	132	1+
277.85341	82	
278.78820	288	1+
279.09269	628	1+
279.82793	90	
279.84867	124	1+
280.79650	360	1+
280.80924	148	
281.95840	94	
282.79007	84	
283.06758	300	
283.79056	640	1+
283.86524	164	
284.29584	94	
284.35477	122	
284.42319	102	
284.87458	170	
284.91433	102	
285.07424	126	
286.86028	86	
286.92022	130	
287.86768	202	1+
289.78615	448	1+
289.80901	160	
290.85575	254	
291.80423	682	1+
292.85116	90	
293.87380	106	
294.04545	86	
294.86016	340	1+
295.83085	90	
296.81096	290	1+
297.52179	84	
298.82476	152	
299.78367	314	
301.22687	82	
301.55956	100	
301.85629	102	
301.87626	106	
301.91709	124	
301.94659	254	1+
302.24606	370	1+
302.35732	98	
302.85818	140	
303.80716	212	
303.88485	186	1+
304.03674	80	
304.81148	84	
305.76987	118	
305.87237	308	1+
306.12471	174	1+
306.27716	182	
306.80404	150	
307.79667	392	
307.89202	402	
308.29148	82	
308.31172	84	
308.80016	216	
308.86982	136	
309.15436	148	
309.81470	110	
310.31243	122	
310.86022	82	
310.88041	842	1+
311.04268	142	
312.80213	124	
313.93633	110	
314.01669	154	
314.82028	134	
314.85420	92	
314.90728	84	
317.07914	200	1+
317.86197	168	1+
319.88835	88	
320.43047	106	
320.89494	162	1+
321.13670	268	1+
321.49593	90	
321.95440	134	
321.98284	88	
323.88251	138	
324.89766	426	1+
325.17220	86	
325.32042	90	
325.81216	110	
325.88618	88	
327.71131	108	
327.89233	88	
END IONS

###FS:    #m/z: 363.95748 #charge 1+
###MS: 50
###MSMS: 52
BEGIN IONS
TITLE=Cmpd 38, +MS2(363.9575), 28.0-35.0eV, 1.1min #52
RTINSECONDS=65.3585
SCANS=50,52
PEPMASS=363.95748	657642
CHARGE=1+
189.86339	1348	1+
191.85886	1122	1+
196.88422	410	1+
205.87820	120	
206.94373	482	1+
207.87451	968	1+
207.94759	404	1+
209.86925	420	
209.94419	1508	1+
210.88555	666	1+
212.87919	5888	1+
214.89718	118	
218.91560	330	
221.00791	106	
222.95273	1172	1+
224.89105	130	
224.94989	2582	1+
224.97495	118	
225.40779	102	
225.88619	446	1+
225.97222	102	
226.94784	8366	1+
228.55065	158	
228.89447	1242	1+
228.94271	8318	1+
228.99943	168	
230.79281	332	1+
230.88871	10416	1+
232.02228	184	1+
232.95830	124	
234.88195	612	1+
235.12067	150	
235.92732	134	1+
236.06665	106	
237.14644	116	
237.84550	104	
240.80795	136	
240.82467	342	1+
240.94119	906	
240.96326	1002	1+
241.93937	1854	1+
242.81686	116	
242.94201	1166	1+
243.84041	128	
243.86233	128	
244.83339	260	1+
244.95865	5948	1+
245.94232	386	
246.45778	120	
246.80998	116	
246.90573	392	1+
246.95333	4690	1+
248.80290	272	
248.85290	130	
248.90070	2334	1+
249.57438	124	
249.80317	128	
250.49661	100	
250.89420	384	1+
250.94811	126	
250.96921	242	
251.91344	144	
252.05514	100	
252.90077	794	1+
253.12379	162	
253.83957	114	
253.90793	558	1+
257.41154	108	
257.80294	118	
258.81078	120	
258.83403	216	
258.97725	350	1+
259.18227	100	
259.83244	124	
259.84758	408	1+
260.83070	188	
260.97025	1446	1+
261.83191	312	
262.09027	122	
262.79775	102	
262.82538	174	
263.83396	118	
263.84451	132	
263.97881	122	
264.79472	324	1+
264.96241	140	
265.08536	116	
265.97541	126	
266.04538	104	
266.35118	108	
266.81367	590	1+
266.86394	204	1+
266.92034	110	
267.00893	106	
267.78127	126	
267.80334	112	
267.97452	614	
268.81022	100	
269.80101	234	1+
269.84651	158	
269.96923	692	1+
270.83637	304	1+
270.91573	442	1+
271.14727	138	
271.91946	370	1+
273.01459	140	
273.12282	122	
273.79525	178	
273.91625	138	
274.81615	122	
275.85031	438	1+
276.35419	182	
276.81935	112	
276.85582	316	1+
277.40557	110	
278.80090	172	
279.80255	150	
280.79103	1632	1+
280.87968	174	
281.11834	104	
281.85783	126	
282.82607	100	
282.92673	162	
283.06093	142	
283.09832	110	
283.85281	168	
283.97011	100	
283.98504	154	
284.78614	124	
284.82643	138	
284.85034	336	
285.84543	1566	1+
287.81200	104	
287.93781	130	
288.80989	230	1+
290.78610	582	1+
291.10608	208	1+
292.85758	212	1+
293.87477	106	
295.84887	120	
295.87485	186	
296.64319	114	
296.80590	454	
297.03673	124	
297.40276	116	
297.80234	2536	1+
298.80470	2154	1+
298.85947	320	1+
299.82648	108	
301.80162	488	1+
301.86336	514	
302.81686	116	
302.86014	320	
302.93835	132	
303.80673	1314	1+
303.85758	2370	
304.06512	174	1+
305.03903	106	
305.13392	154	
305.35867	100	
306.27550	108	
306.45182	102	
307.15171	140	
307.43394	116	
308.13918	102	
308.86381	458	1+
309.65613	122	
312.87011	106	
313.65787	110	
314.81913	110	
316.81345	736	1+
318.74246	100	
318.93529	432	1+
319.86172	114	
319.91198	178	1+
320.81645	110	
320.94562	140	
321.81832	1140	1+
321.86434	408	1+
321.89663	108	
322.89207	300	1+
322.93012	216	
323.00707	168	1+
323.14973	112	
323.81908	180	
324.87853	142	
325.89969	142	
326.87306	824	1+
328.71806	208	1+
329.87220	136	
331.83783	110	
333.75525	292	1+
334.75728	224	1+
336.94499	218	
337.75232	132	
337.83362	128	
337.94681	130	
338.76248	140	
339.74813	118	
339.82793	1064	1+
341.75294	112	
341.95017	162	
342.76379	142	1+
342.90100	118	
343.72920	158	
345.72776	378	1+
347.30219	140	
349.11660	120	
350.81846	136	
350.89416	100	
350.91029	200	
351.33948	108	
352.83692	106	
353.06642	104	
353.77528	276	1+
354.75850	200	
355.20378	108	
359.70027	128	
360.86339	206	1+
361.72319	136	
362.73874	110	
362.77301	112	
367.33136	166	
368.74129	102	
END IONS

###FS:    #m/z: 507.84689 #charge 1+
###MS: 50
###MSMS: 53
BEGIN IONS
TITLE=Cmpd 39, +MS2(507.8469), 28.2-35.2eV, 1.1min #53
RTINSECONDS=66.131
SCANS=50,53
PEPMASS=507.84689	377956
CHARGE=1+
196.01553	276	
213.16140	212	
214.02674	156	
215.88725	156	
222.97210	176	
224.97784	286	
227.95266	326	1+
232.89919	158	
235.14139	348	1+
246.97530	304	1+
249.15697	448	1+
250.97082	314	
252.08384	196	1+
252.87360	188	
254.41500	216	
257.87237	264	1+
260.88086	222	
261.88150	156	
262.13841	760	
263.13919	616	
266.16944	326	
268.10805	154	
268.88606	182	
269.85111	256	1+
272.79600	276	1+
272.85361	358	
273.85529	480	
273.87095	178	
276.79879	194	1+
277.15417	702	1+
277.87280	276	1+
278.01884	326	1+
278.39612	240	
279.13284	166	
279.37524	420	1+
279.84578	230	1+
280.87680	202	
281.87195	206	1+
282.89305	678	1+
283.89683	492	1+
284.23066	158	
284.79241	276	1+
285.79517	236	1+
285.85459	182	
286.14029	230	1+
286.87389	252	
287.85347	366	
288.86848	442	
289.88132	578	
289.96662	158	
290.39365	164	
290.86543	758	
291.86606	460	
291.88211	558	1+
292.86380	346	
292.95796	184	1+
293.87303	3808	1+
296.02412	256	1+
296.85973	162	
297.85377	178	
297.87327	156	
298.80215	230	
298.85575	264	
299.83989	644	1+
299.88029	178	
300.34424	202	1+
300.85939	420	
300.87545	242	
302.88244	194	
303.86652	442	
304.08174	162	
304.87677	214	
305.86517	1024	1+
307.89038	878	
308.13999	692	1+
308.28531	130	1+
308.87112	1762	1+
309.18350	160	1+
309.31486	230	1+
309.87229	1176	1+
309.88683	998	
310.15790	496	1+
310.84073	182	
310.91096	170	
311.31908	138	1+
311.88345	6284	1+
311.93950	184	
311.96004	130	1+
312.22484	340	
312.34699	216	1+
312.37328	362	1+
312.82305	274	1+
313.79547	182	1+
314.86580	1276	1+
316.81429	342	1+
316.82853	198	
316.86656	570	1+
316.88357	272	
317.81890	318	1+
317.89230	168	
318.02560	132	1+
318.85816	832	1+
318.88441	212	
319.06515	192	1+
322.35524	228	
323.87366	308	
324.38680	234	1+
324.85933	218	
324.87612	152	
325.89953	362	
326.00669	210	
326.06556	166	
326.08622	190	1+
326.24316	558	1+
326.88147	2492	1+
327.24856	326	1+
328.05459	278	1+
328.37142	340	1+
328.89577	404	1+
330.16257	244	
330.80810	262	1+
330.88047	436	
331.89029	496	
332.87722	702	1+
332.90402	244	
332.99628	160	
333.17473	978	1+
334.39740	382	1+
334.89699	490	1+
335.18304	146	1+
335.86885	544	1+
336.72447	210	1+
336.77646	232	1+
336.94807	246	
337.88056	534	1+
339.40808	178	
340.14892	130	1+
340.38149	152	
341.79111	150	1+
341.87869	246	1+
344.85747	226	1+
346.90244	190	
348.16661	300	1+
348.76755	180	
348.91959	174	
349.73021	200	1+
350.88722	424	1+
350.91834	344	1+
350.96230	264	1+
351.85946	280	1+
352.71609	212	1+
352.90639	156	
353.85312	664	
353.89326	196	
355.34691	210	
355.89116	460	1+
358.37425	254	1+
358.39489	180	
361.85677	192	
362.72853	174	1+
362.84912	188	
364.84594	198	
366.83947	2182	1+
367.70696	1056	1+
367.73244	172	
367.84197	1238	1+
368.38852	152	
368.89529	610	1+
369.83861	386	1+
370.78233	278	1+
370.79646	232	
371.72718	186	
371.84147	212	1+
371.86497	390	1+
371.91284	276	
372.04684	286	1+
373.72017	646	1+
373.90169	292	1+
374.13491	240	1+
374.37199	172	
374.79309	178	
374.81910	194	
374.88824	174	
375.80465	426	1+
376.08068	228	1+
376.22131	558	1+
377.22547	316	1+
377.71559	238	1+
378.41598	160	
378.73513	206	
379.13646	158	
379.85994	360	1+
380.71952	244	
380.73664	184	
380.86246	312	1+
381.71438	536	1+
381.79542	224	
382.71329	352	1+
382.85860	168	
383.26655	178	
383.77647	322	1+
384.71572	160	
384.85112	2606	1+
387.04411	168	
387.40742	164	
387.72244	514	1+
387.85164	546	1+
388.38469	208	1+
388.74733	188	
388.79412	284	1+
388.81761	280	1+
389.20068	314	
389.71451	532	1+
389.79990	198	1+
389.87300	158	
389.92773	280	1+
390.84189	2164	1+
390.90257	166	
391.80663	208	
392.75089	206	
392.81104	174	
392.83451	158	
393.06818	184	
393.79933	270	
394.39277	238	1+
394.78462	172	
394.83693	214	
394.85347	296	1+
395.88263	338	1+
396.78790	248	1+
396.85753	292	1+
397.28101	154	
398.73079	836	1+
398.86917	446	1+
399.22870	174	
399.84550	256	
400.73041	234	
400.83556	166	
401.38981	280	1+
402.72639	300	1+
402.86309	746	
403.05353	228	1+
403.79334	162	
403.82128	148	1+
403.87085	1788	1+
404.70102	156	
404.77884	172	1+
406.36149	156	
406.85983	432	
407.74589	394	1+
407.86609	5134	1+
409.07277	198	
409.72741	922	1+
409.85640	568	
410.73395	548	1+
410.84994	588	
411.80956	506	
411.83301	222	
412.15608	188	1+
412.72476	320	
412.84917	562	1+
413.07588	444	
413.87552	200	
415.87344	586	1+
417.85833	172	
418.36897	232	1+
419.54855	164	
420.87846	1602	1+
421.73113	252	1+
421.88278	1368	1+
423.77486	196	
423.88396	322	
424.97029	100	1+
425.73526	298	
426.86290	1634	1+
426.93732	228	1+
427.73559	636	
427.80952	206	1+
428.73932	354	
428.85056	454	
428.88466	482	
429.73845	1190	1+
429.84971	370	
430.74095	916	1+
430.85912	276	
431.86978	1284	1+
432.24532	1052	1+
433.85466	304	1+
434.88178	154	
435.86419	488	1+
439.66098	184	1+
439.69399	224	1+
439.89396	692	1+
441.87543	392	1+
441.88991	268	1+
442.68227	260	1+
444.87314	3294	1+
445.74302	682	1+
446.89101	376	1+
447.77630	254	1+
448.69785	280	1+
448.87791	1286	1+
449.87909	1104	1+
450.75282	332	
451.75708	168	
451.87659	400	1+
452.05561	222	1+
453.89840	192	1+
454.80011	182	1+
457.77409	250	1+
457.90463	1186	1+
460.22361	308	1+
460.71156	164	
462.69515	148	1+
462.88794	728	1+
464.78319	242	1+
467.77836	706	1+
467.89080	1882	1+
468.77980	568	1+
471.77961	310	1+
476.27351	188	1+
485.41913	80	1+
485.84405	282	1+
485.89885	580	1+
486.03879	250	1+
487.04496	178	1+
497.80833	166	
499.66371	188	1+
502.80613	210	1+
503.83880	248	1+
504.74353	202	1+
507.66928	110	1+
507.84514	216	
507.90333	132	1+
509.86115	166	
511.82891	194	1+
512.80704	110	1+
END IONS

###FS:    #m/z: 340.94142 #charge 1+
###MS: 54
###MSMS: 55
BEGIN IONS
TITLE=Cmpd 40, +MS2(340.9414), 28.0-35.0eV, 1.2min #55
RTINSECONDS=69.8025
SCANS=54-55
PEPMASS=340.94142	1251120
CHARGE=1+
192.88559	178	1+
192.92381	268	1+
198.03230	88	
200.86527	96	
202.99360	184	
203.88681	136	
205.28574	108	
205.94699	222	1+
208.88518	88	
208.95769	138	
209.93915	434	1+
210.89979	106	
212.15639	100	
212.87967	958	1+
212.93498	120	
213.93929	1516	1+
213.99404	100	
215.88822	900	1+
215.93504	276	1+
217.53557	208	1+
217.88163	646	1+
221.89340	176	1+
222.95746	440	1+
224.84251	112	
225.88132	128	
226.94697	268	1+
227.11435	86	
227.78837	98	
228.93864	122	
228.95938	160	
229.50429	104	
229.89676	216	
230.83522	108	
230.88741	1208	1+
230.95176	96	
231.94983	946	1+
232.02092	92	
233.89661	506	1+
233.94818	204	
235.86804	102	
235.89397	230	1+
237.84181	114	
237.87941	88	
238.01792	96	
239.49394	100	
239.90462	144	
240.22813	102	
240.78787	218	
241.83861	124	
241.85856	132	
242.65871	98	
242.85354	88	
242.94657	124	
243.83079	122	
244.06856	116	
244.44849	88	
245.94434	98	
246.38767	92	
246.94503	96	
246.97549	522	1+
248.13619	120	
248.82693	132	
249.90036	140	
249.95731	176	
250.36431	100	
250.97130	136	
251.55096	90	
251.79153	226	
252.18811	90	
253.49831	92	
253.95977	118	
254.90724	158	
254.96554	1090	1+
255.07785	98	
255.14503	158	
255.78887	98	
256.84682	90	
256.86871	104	
256.91177	178	1+
258.84832	524	1+
259.95528	164	
260.15942	94	
260.66465	86	
260.83662	102	
260.89670	88	
261.05476	188	1+
261.35668	92	
261.85157	88	
262.32643	106	
266.00892	108	
266.93677	90	
267.03080	88	
267.07940	88	
267.13692	250	1+
267.78710	204	1+
267.97190	124	
268.36326	94	
268.84061	272	1+
268.86331	112	
269.82726	96	
270.86407	98	
271.84285	392	1+
271.91700	312	1+
272.84475	250	1+
272.93368	130	
272.98515	114	
273.79294	160	
274.42354	108	
274.82007	90	
274.85592	148	
275.80572	122	
275.86332	96	
276.36518	92	
276.85696	344	
276.93310	98	
277.85511	208	
277.96598	156	
278.84535	486	1+
279.86697	92	
279.96115	128	1+
280.79231	384	1+
281.79669	258	1+
281.94547	90	
282.05970	120	
283.79276	124	
284.78374	274	1+
284.86986	156	
284.98911	102	
287.36320	118	
288.87213	216	1+
291.80970	96	
292.80696	94	
292.93745	90	
293.43742	94	
293.85197	88	
294.17851	92	
294.34669	96	
294.43516	96	
294.67361	92	
294.86348	272	1+
294.87992	198	
295.84040	118	
296.15126	108	
296.64364	100	
296.81089	120	
296.92483	190	1+
297.83617	228	1+
297.97643	154	
298.80128	92	
299.01058	88	
299.78686	144	
299.87200	440	1+
300.52405	100	
300.82698	206	1+
301.28560	108	
301.92108	158	
302.86877	102	
302.98931	92	
303.44320	98	
304.26521	124	
304.44989	90	
305.80058	186	1+
307.80382	128	
308.65660	102	
310.72904	90	
310.87556	150	
311.87588	126	
312.03229	90	
312.82216	110	
312.96004	102	
314.82052	234	1+
317.44021	110	
320.19582	88	
321.01910	126	
321.82180	184	
322.89069	184	1+
323.73012	96	
324.96615	104	
325.90002	130	
326.38214	90	
327.18419	132	
327.83070	186	1+
328.17215	94	
328.89592	102	
328.97463	110	
330.81501	150	
333.77994	88	
336.09215	98	
336.82341	196	1+
336.88551	226	1+
338.87281	128	
341.30886	266	1+
342.90925	106	
343.49218	94	
345.18868	114	
345.50594	94	
END IONS

###FS:    #m/z: 507.84661 #charge 1+
###MS: 54
###MSMS: 56
BEGIN IONS
TITLE=Cmpd 41, +MS2(507.8466), 28.2-35.2eV, 1.2min #56
RTINSECONDS=70.575
SCANS=54,56
PEPMASS=507.84661	394100
CHARGE=1+
196.01503	384	
199.88667	148	
213.15671	222	
214.88560	196	
217.90167	262	
223.97553	160	
224.97838	466	
228.88386	218	1+
232.90172	190	
233.40187	170	
234.88693	212	
235.14285	374	1+
238.89624	218	1+
239.86144	170	
240.08687	226	1+
241.89848	250	1+
242.87862	178	
245.97424	254	1+
249.16092	250	1+
250.97116	348	
252.79781	146	
260.88408	330	1+
262.13676	1344	1+
266.86354	184	
267.78679	218	
267.86240	144	
267.91628	430	1+
268.07025	166	
269.88788	144	
270.86093	352	1+
272.85186	816	1+
273.80154	172	1+
275.85368	322	1+
276.79535	142	
276.85807	200	1+
277.15251	394	1+
278.83110	300	1+
280.39302	158	
280.79359	142	
281.90311	216	1+
282.80420	116	1+
282.95357	164	
283.90154	144	
284.19466	162	
285.85935	186	1+
286.36463	148	1+
287.85192	698	
288.87109	202	
289.88069	822	1+
290.03772	154	
290.08189	214	1+
290.12871	258	1+
290.86456	1248	1+
291.87880	272	
292.39589	232	1+
292.81037	200	
293.87367	2616	1+
294.12450	142	1+
296.85385	252	1+
297.91484	142	
298.11782	146	
298.86566	148	
299.88502	138	
300.77831	176	1+
300.85153	418	1+
301.97287	138	1+
302.01804	164	
303.87550	566	1+
304.97713	144	1+
305.86224	1106	1+
306.01200	204	1+
306.90578	348	1+
307.34534	210	1+
307.52948	148	
307.89030	954	
308.14077	1008	1+
308.79815	170	1+
308.87458	1026	
308.89323	492	
309.25170	112	1+
309.84874	154	
309.86996	536	
309.88748	354	
310.15760	754	1+
310.40359	232	1+
310.87223	316	
311.34815	254	1+
311.81803	474	1+
311.88463	6190	1+
312.23010	260	1+
312.92816	170	
313.88412	832	
314.81856	314	1+
314.86495	934	1+
315.37562	460	1+
316.86624	324	
316.89048	138	
317.87397	192	
318.04086	168	
318.86033	410	1+
318.87629	356	1+
318.90230	138	
319.87852	260	1+
320.10261	160	
320.80754	234	1+
321.87078	148	
322.88399	232	
323.05971	228	1+
323.87729	348	
324.41523	138	
324.86062	310	
325.85992	248	
325.90095	916	1+
326.24430	400	1+
326.88163	3204	1+
328.86048	146	
330.16459	266	1+
330.82685	174	
330.87781	228	
331.20586	142	
332.82320	168	
332.87595	1264	1+
333.17108	1048	1+
334.85203	148	
334.89899	204	
335.83875	184	
335.88620	586	1+
336.39184	152	
336.86862	150	
337.40582	298	1+
337.88328	754	1+
338.38483	164	
339.40281	248	1+
340.87372	454	1+
346.88612	282	1+
348.89682	148	
348.91198	368	1+
349.75472	146	
350.03805	242	1+
350.35829	172	
350.83112	144	
350.88905	288	
351.77148	356	1+
351.83514	148	
351.85989	300	1+
351.88883	232	
352.26429	174	1+
352.90957	392	1+
353.84884	458	1+
354.89185	152	
355.09256	202	1+
355.78939	146	
355.89555	264	
356.71457	270	1+
357.36552	284	1+
357.71840	198	1+
358.40207	148	
359.92633	204	1+
359.97745	122	1+
360.05820	290	1+
360.11368	228	1+
360.18901	236	1+
362.84630	290	1+
362.86699	174	
363.70368	228	1+
363.90967	146	
364.87352	142	
365.78930	160	
366.18574	144	
366.41413	168	
366.74081	170	
366.84040	1604	1+
367.70783	1814	1+
367.77505	232	
368.78763	196	
368.90177	210	
369.78822	332	1+
369.81277	150	
369.83503	278	1+
369.88084	214	1+
370.79185	228	1+
370.84882	280	1+
371.01257	124	1+
371.19330	210	
371.72451	184	
371.85038	172	1+
372.71515	556	1+
373.03196	268	1+
373.82950	150	
373.84906	170	1+
373.90361	204	
374.04256	244	1+
374.79255	278	1+
374.81536	226	
375.73103	204	
375.89428	188	1+
376.21740	326	
376.72903	236	
377.79768	192	1+
378.74093	226	1+
379.06740	276	1+
379.38629	252	1+
379.77822	294	1+
379.85516	562	1+
380.71870	854	1+
381.13888	186	1+
381.84162	220	
382.06784	162	
383.71809	384	
383.77149	288	1+
384.71473	196	
384.85272	2698	1+
384.89482	260	1+
386.85011	232	
387.38868	302	1+
387.73498	148	
387.84755	396	1+
388.06857	208	1+
388.71603	416	1+
389.20208	206	
389.71895	344	1+
389.78598	258	1+
390.06363	326	1+
390.38835	240	1+
390.84202	1712	1+
390.87954	156	
391.34643	248	1+
391.82138	804	1+
392.82796	592	1+
392.87019	306	
393.80000	212	
393.84206	136	
393.87155	162	
394.85389	192	
395.73526	320	1+
395.87247	454	1+
396.89313	168	
397.86634	412	1+
398.72769	1048	1+
398.87246	302	1+
399.22029	146	1+
399.83920	260	1+
401.82237	190	1+
402.73473	168	
402.86007	316	
403.87071	476	
404.86893	918	1+
405.40225	192	1+
405.73102	332	1+
405.87095	560	1+
407.16612	214	1+
407.72132	384	1+
407.75341	282	1+
407.81233	256	1+
407.86445	4068	1+
407.90807	198	
409.72217	320	1+
410.74064	158	
410.83830	870	1+
411.72986	778	1+
411.81031	168	
412.73200	660	1+
412.87156	1000	1+
413.87523	850	1+
415.33524	136	1+
415.84316	138	
416.74299	148	
416.87274	274	1+
417.81682	230	
418.84874	136	
420.87359	164	
421.73268	144	
421.88299	264	
422.07667	108	1+
422.83326	356	
422.88239	176	
423.75963	154	
424.82501	160	
425.75405	316	1+
425.87572	258	
426.86151	1680	1+
427.09669	152	1+
427.73484	1270	1+
428.85483	416	
428.88699	576	1+
429.85064	214	
430.73883	734	1+
430.85855	350	
431.28085	188	1+
431.87082	1222	1+
432.24567	962	1+
432.68600	146	1+
435.86322	260	1+
436.89531	272	1+
439.89418	1006	1+
441.90161	208	
443.75333	280	1+
443.88565	138	
444.87223	2718	1+
444.95487	352	1+
445.74359	226	
445.79865	170	
446.71980	224	1+
446.87857	410	1+
449.53262	150	1+
449.88029	878	1+
450.74810	370	1+
450.76895	222	
452.86749	196	1+
456.16717	150	
457.90656	678	1+
460.22739	166	
460.89482	156	
462.88501	1382	1+
465.79019	176	1+
467.88889	1288	1+
468.78775	382	1+
471.76619	170	
481.91614	140	
485.78193	346	1+
485.89847	728	1+
486.84377	160	
489.32892	146	1+
489.80598	146	
491.84929	166	
493.74127	148	
493.79328	168	
495.79864	180	1+
499.73083	166	
504.12038	146	
505.74950	244	1+
508.91969	150	1+
509.86219	422	1+
511.79992	206	1+
END IONS

###FS:    #m/z: 336.94680 #charge 1+
###MS: 54
###MSMS: 57
BEGIN IONS
TITLE=Cmpd 42, +MS2(336.9468), 28.0-35.0eV, 1.2min #57
RTINSECONDS=71.347
SCANS=54,57
PEPMASS=336.94680	216564
CHARGE=1+
180.95937	102	
182.86857	106	
202.54339	92	
204.05072	140	
205.94942	150	
207.97856	132	
209.88941	100	
210.88345	276	1+
211.94514	3674	1+
212.87940	1934	1+
213.14997	92	
213.94057	1468	1+
214.87664	156	
214.89490	102	
215.88859	1102	1+
215.93525	220	
217.88709	190	
221.88453	104	
222.10359	86	
222.90285	110	
223.96416	328	1+
223.97432	148	
226.89965	116	
227.89791	138	
227.95458	122	
228.89750	396	1+
228.93345	96	
229.92434	94	
229.95531	4418	1+
230.88905	3978	1+
231.00522	142	
231.54012	102	
231.95018	1452	1+
232.82887	418	1+
233.02962	98	
233.83290	302	1+
233.89853	670	1+
233.94976	352	
234.91259	170	
235.83934	134	
235.89535	142	
237.06314	120	
238.02365	90	
239.01905	90	
240.43718	98	
240.83534	120	
241.84041	96	
242.79266	104	
243.89966	86	
244.03504	102	
244.98434	86	
246.90218	102	
246.97806	118	
247.94166	98	
247.96610	1400	1+
248.15015	100	
248.17038	116	
248.86156	192	
248.90106	862	1+
249.83568	138	
249.96336	706	
250.15290	112	
250.37608	94	
250.82841	534	1+
250.95094	310	1+
250.98071	160	
251.06594	128	
251.15232	136	
251.82988	352	1+
251.91390	108	
252.97133	2432	1+
253.08536	112	
253.79776	166	
253.90550	1012	1+
254.94035	150	
254.96600	1090	1+
255.07686	340	
255.79567	148	
256.00876	86	
256.84761	128	
256.96383	162	
257.08271	166	
257.91569	126	
258.44112	96	
258.84742	288	1+
259.82670	128	
259.89988	112	
260.15759	134	
261.15264	96	
261.83504	192	
262.88964	84	
263.48734	100	
263.83094	104	
265.60810	88	
266.01989	96	
267.84002	1382	1+
267.96896	106	
268.82579	132	
268.84247	1196	1+
269.79728	230	1+
270.89857	108	
270.98261	554	1+
271.44765	94	
271.84423	236	
271.91399	166	
272.84242	150	
272.97236	96	
273.08238	106	
274.02894	94	
274.06551	96	
274.85565	194	
275.84010	126	
275.92053	138	
276.81356	102	
276.85560	370	1+
277.83360	660	1+
277.85936	224	1+
278.83664	542	1+
279.85345	208	1+
280.80463	128	
281.05318	146	
282.85672	150	
284.39634	90	
284.78716	142	
284.80472	166	
285.85307	188	
286.85124	1034	1+
286.87807	88	
289.09400	116	
290.09021	102	
290.85373	298	1+
291.80449	176	
291.90303	112	
291.92499	86	
292.38823	190	1+
292.85910	132	
294.00099	94	
294.86329	104	
295.01998	114	
295.99322	88	
296.09393	86	
296.32731	122	
296.87135	144	
297.94697	112	
298.00950	172	1+
298.17696	92	
298.48634	104	
300.81699	98	
303.86069	174	
305.81167	88	
306.40386	120	
306.43664	98	
306.88377	146	
307.02795	94	
307.89342	128	
309.86849	804	1+
310.84491	150	
310.87258	568	1+
311.07807	130	
311.51960	94	
311.84256	106	
311.90983	104	
313.16435	98	
314.81966	228	1+
316.57449	92	
317.87385	102	
318.81698	202	1+
319.24746	94	
319.89118	142	
320.12382	140	
320.76968	88	
321.78436	190	
321.81758	110	
321.94743	100	
322.17816	110	
323.88979	620	1+
324.14141	92	
325.82015	172	1+
325.95055	110	
328.37061	100	
328.89193	110	
329.87138	148	
329.96495	168	
332.86501	130	
334.63949	90	
334.88293	96	
335.16973	96	
337.19122	114	
337.23443	94	
337.28396	92	
338.89772	86	
339.83286	348	1+
340.89934	210	1+
END IONS

###FS:    #m/z: 340.94130 #charge 1+
###MS: 58
###MSMS: 59
BEGIN IONS
TITLE=Cmpd 43, +MS2(340.9413), 28.0-35.0eV, 1.3min #59
RTINSECONDS=75.0235
SCANS=58-59
PEPMASS=340.94130	1663028
CHARGE=1+
183.86318	98	
185.98552	94	
187.88789	162	1+
192.88968	156	
192.92847	92	
194.88945	128	
196.88360	174	
202.04548	94	
202.87551	238	1+
204.86912	90	
205.95140	128	
208.94952	104	
209.94434	104	
210.93640	164	
212.88042	382	
213.88078	416	
213.93964	1986	1+
214.88600	1464	1+
215.88814	1194	1+
215.93757	544	
217.88167	620	
217.90276	100	
218.00139	94	
221.89552	262	
221.96492	138	
223.95906	346	1+
224.68950	126	
224.97671	122	
225.95228	352	1+
226.94349	108	
227.78636	240	1+
228.89136	182	
228.94905	326	1+
230.14243	92	
230.89071	166	
231.11894	136	
231.89157	724	
231.92150	122	
231.95243	1052	1+
232.88433	200	
233.87667	198	1+
233.89805	670	1+
233.95051	268	
234.09391	220	1+
235.11504	162	
235.79304	132	
235.89152	322	1+
235.94636	130	
238.88853	104	
238.91264	92	
240.02458	96	
240.85104	106	
240.88028	124	1+
240.96685	104	
241.01271	102	
241.41884	102	
241.84068	118	
242.94351	98	
243.06246	120	
243.41281	96	
243.82989	142	
244.09149	92	
244.79034	88	
244.80395	88	
244.88367	100	
244.91058	142	
245.79977	218	
245.96938	88	
246.97698	312	
249.89807	438	1+
249.96122	206	
250.95883	476	1+
251.87729	100	
251.96038	320	1+
252.35964	100	
253.83280	104	
254.12539	120	
254.91131	162	
254.96540	1250	1+
255.90530	180	
257.80286	168	
258.84639	232	
258.90997	154	
259.85365	204	
259.95638	198	
260.84366	178	
261.43845	92	
261.84029	136	
261.88316	108	
262.81233	94	
263.35368	90	
263.84236	98	
266.99510	298	1+
267.79623	146	
267.84226	200	1+
268.91067	108	
269.09781	88	
269.34546	100	
269.97149	164	1+
271.01181	142	
271.79395	184	1+
271.92697	102	
272.93843	178	
273.15723	116	
273.47011	92	
273.56760	102	
273.58614	88	
273.79470	104	
273.85429	396	1+
273.88259	142	
274.39322	92	
275.80873	396	1+
276.57763	92	
276.85665	524	1+
276.90957	142	
277.01271	102	
278.84735	328	1+
279.10334	92	
279.96880	274	1+
280.80004	128	
280.82474	124	
281.86088	402	1+
281.89565	110	
282.97939	98	
283.07037	92	
283.18384	108	
283.35290	238	1+
283.78780	402	1+
283.82085	98	
284.78826	230	1+
284.86038	130	
285.87684	98	
286.15288	98	
287.02178	92	
287.81163	270	1+
289.42753	92	
290.78748	148	
290.85685	148	
290.87963	166	
291.80537	372	1+
292.43613	302	1+
292.86305	414	1+
292.88921	186	
295.97328	92	
296.10862	94	
296.81485	110	
296.85418	150	
297.05869	196	1+
297.79960	128	
297.88739	138	
297.91135	90	
298.01371	176	
298.78446	192	1+
299.87008	110	
302.17369	122	
303.03907	136	
303.80696	262	1+
305.87341	208	
306.88186	266	
307.09918	94	
307.80139	444	1+
308.17164	92	
308.82618	98	
308.86546	96	
309.59140	90	
310.02378	242	1+
310.87647	524	1+
311.83293	152	
312.80758	88	
312.86987	116	
313.81315	296	1+
314.82214	356	1+
314.87542	154	
317.89686	100	
319.94034	108	
320.82143	196	1+
322.03542	92	
322.17235	98	
323.88331	146	
324.28244	92	
326.17079	90	
326.90238	144	
327.47002	98	
327.88383	490	1+
328.29964	88	
328.81583	122	
328.88798	418	1+
330.70245	92	
330.81823	248	1+
330.94258	96	
333.40282	106	
333.79653	108	
334.87897	144	
337.80483	126	
339.82586	112	
340.76595	100	
343.62331	98	
344.90127	96	
END IONS

###FS:    #m/z: 336.94669 #charge 1+
###MS: 58
###MSMS: 60
BEGIN IONS
TITLE=Cmpd 44, +MS2(336.9467), 28.0-35.0eV, 1.3min #60
RTINSECONDS=75.7955
SCANS=58,60
PEPMASS=336.94669	252202
CHARGE=1+
104.24582	82	
187.16954	98	
189.86453	268	
190.02965	94	
190.06503	92	
192.88652	254	1+
205.94628	94	
206.96455	86	
209.88126	416	1+
209.94108	102	
210.88410	348	1+
211.94490	6464	
212.87922	3660	1+
212.94883	174	
213.89444	136	
213.93832	2504	1+
215.86475	88	
215.88829	812	1+
217.88342	476	1+
220.37209	106	
221.88408	108	
223.96135	278	1+
223.97528	192	
224.88741	194	1+
224.98351	100	
225.20678	102	
227.89586	170	
228.83250	118	
228.89564	568	1+
229.95568	4740	1+
230.88968	3862	1+
230.99621	130	1+
231.94974	2718	1+
232.83817	124	
233.82172	432	1+
233.89801	346	
234.50727	92	
234.82239	314	1+
234.89406	574	1+
235.86878	126	
236.47263	88	
239.90394	146	
240.96302	86	
241.84198	118	
242.84897	90	
243.60057	86	
243.88931	154	
244.03419	88	
246.16090	98	
246.63048	82	
246.98076	202	
247.91888	86	
247.96564	1056	1+
248.41184	100	
248.89968	1516	1+
249.55690	86	
249.83219	618	1+
249.95842	900	1+
250.01311	116	
250.03594	88	
250.87066	190	1+
251.64644	92	
251.90790	290	1+
252.83554	128	
252.97174	2092	1+
253.07953	84	
253.09411	220	1+
253.17331	100	
253.90372	1084	1+
254.52558	86	
254.85028	170	1+
254.86156	178	1+
254.93917	92	
254.96583	802	1+
255.79745	124	
256.11497	104	
256.80720	134	
256.89189	120	
256.96307	132	
257.84066	450	1+
257.84707	88	
257.90905	172	
258.80025	88	
258.84582	386	1+
259.91196	92	
259.95057	84	
260.15929	94	
260.43469	82	
260.82855	128	
260.94977	118	
261.48191	96	
261.83911	96	
261.89708	92	
261.92294	86	
262.79689	142	
262.83728	160	1+
263.55912	92	
265.08558	104	
265.85780	402	1+
265.90862	84	
267.84008	294	
268.84110	898	1+
268.91429	176	1+
269.08753	94	
269.79929	136	
269.93655	84	
270.98045	166	
271.43749	106	
271.84562	128	
271.91736	304	
272.84644	246	1+
272.97595	312	1+
273.79397	150	
273.99066	86	
274.05333	102	
275.12375	88	
275.85535	500	1+
276.85701	352	1+
276.90939	128	
277.83083	830	1+
277.92392	84	
278.83236	662	1+
279.88138	98	
280.00252	82	
280.10461	148	
280.79231	126	
281.36223	86	
281.68993	92	
281.86421	128	
282.27956	86	
282.61001	84	
282.92801	136	
283.95508	102	
284.79056	150	
285.00548	140	
285.02761	148	1+
285.35411	88	
285.85245	252	
286.85038	944	1+
286.92090	130	
287.80436	206	1+
287.82327	102	
287.85184	554	1+
288.00871	92	
289.79180	92	
290.35177	98	
290.82891	104	
291.80741	202	
291.95629	84	
292.86942	146	
293.86174	118	
294.11459	116	
294.87082	84	
295.82461	118	
295.88903	88	
295.99685	84	
296.12465	108	
296.94835	82	
297.43279	88	
297.81809	150	
297.97506	92	
299.01467	96	
301.88142	118	
303.75537	176	1+
303.81327	84	
304.85682	178	
304.95086	130	
306.44723	90	
306.88051	140	
307.89220	120	
309.74055	86	
309.87122	526	1+
310.88984	152	
312.89082	164	
313.99284	86	
314.82092	162	
315.02254	100	
318.73441	84	
318.80894	126	
318.88318	270	1+
320.13903	96	
321.82365	152	
322.16331	82	
322.72772	92	
324.40826	96	
324.85130	84	
324.90176	300	1+
326.84370	92	
327.17014	98	
327.28793	82	
328.89029	272	
331.75489	104	
333.88426	190	
335.35665	98	
337.89101	84	
338.97731	82	
339.83015	310	
339.85211	96	
342.35871	82	
END IONS

###FS:    #m/z: 359.96267 #charge 1+
###MS: 58
###MSMS: 61
BEGIN IONS
TITLE=Cmpd 45, +MS2(359.9627), 28.0-35.0eV, 1.3min #61
RTINSECONDS=76.5675
SCANS=58,61
PEPMASS=359.96267	190964
CHARGE=1+
108.55090	98	
171.36880	98	
192.06443	92	
195.89337	98	
203.40939	100	
204.90232	94	
205.95088	162	
207.91897	100	
207.95039	180	
208.88507	126	
209.94301	1010	1+
218.91434	116	
222.95225	1486	1+
224.94769	2242	1+
224.97621	136	
226.90564	164	
226.94778	6716	1+
226.97541	230	
227.10540	174	
227.93075	206	
228.89425	134	
228.94301	5704	
230.61995	92	
232.49610	92	
233.83260	106	
233.91842	124	
233.96500	196	
233.99348	92	
235.11716	174	1+
236.61613	90	
238.51243	116	
239.14766	124	
239.96562	96	
240.11192	98	
240.13269	136	
240.82108	194	
240.84820	168	1+
240.89821	246	1+
240.94288	396	
240.96377	688	
241.95434	1050	1+
242.96024	734	1+
243.88069	104	
244.92996	94	
244.95739	2474	1+
245.06324	106	
245.42658	96	
245.61924	100	
245.93963	186	
246.44159	108	
246.54766	92	
246.95298	3704	1+
246.97499	282	1+
248.80102	134	
250.83819	306	1+
250.95043	212	
250.98378	112	
251.86589	130	
251.93284	114	
251.97049	138	
252.95449	186	
253.93822	92	
255.24301	118	
255.78372	100	
256.00853	266	1+
257.08625	160	
257.16056	128	
257.38225	96	
257.95161	100	
258.14172	386	1+
258.84672	130	
258.97338	520	1+
259.83288	288	1+
260.96879	434	1+
262.95036	230	1+
263.81785	318	1+
264.12548	94	
264.24131	92	
264.81662	204	1+
264.98188	460	1+
265.88693	104	
266.81503	798	1+
267.97485	504	
268.80459	218	1+
268.85811	144	
268.88220	188	
269.35950	94	
269.92019	100	
269.96881	342	
271.84485	210	
273.02313	104	
273.96755	146	
274.11823	90	
276.03997	172	1+
276.85646	152	
277.80891	120	
277.92192	108	
278.57362	108	
278.79850	366	
278.84382	190	
279.10056	170	
280.14035	94	
280.79377	870	1+
281.85077	152	
283.83949	92	
283.98534	134	
284.07558	138	
284.23907	98	
284.82588	174	
284.90895	168	1+
285.78927	304	1+
285.81126	108	
285.87846	98	
286.81688	122	
290.79701	98	
290.88111	160	1+
290.97230	160	1+
291.79034	98	
291.80238	100	
291.85082	198	1+
292.81770	104	
293.11898	258	1+
293.87526	112	
293.96358	92	
294.86182	112	
294.93047	104	
296.81044	226	
296.84000	120	
296.87516	146	
297.11224	96	
297.80974	182	
298.09890	108	
298.80499	1196	1+
299.87410	116	
300.79410	164	
300.81857	114	
301.79662	140	
304.89051	166	
305.82161	112	
306.88083	318	1+
306.92894	156	
309.80111	152	
310.87291	138	
311.12967	114	
311.79816	102	
311.88480	128	
312.86999	112	
313.88292	118	
314.76563	108	
314.82040	234	1+
314.89681	92	
316.81361	132	
318.73649	184	1+
318.93621	120	
319.07477	202	1+
319.82031	104	
319.87786	146	
319.93773	98	
320.90062	114	
320.96162	108	
321.81964	166	
321.89117	228	1+
322.16006	146	
323.01747	186	
324.88998	250	
324.90375	198	1+
326.15866	116	
327.94824	124	
328.92264	92	
329.87194	162	
330.87644	148	
332.15205	92	
332.83160	124	
335.83338	208	1+
336.09833	130	
336.94588	522	1+
337.11838	108	
338.76060	124	
338.99986	94	
339.01179	114	
340.94831	146	
341.25876	110	
342.20938	90	
348.78649	162	1+
352.78581	168	
352.88502	122	
356.77460	312	1+
359.85759	100	
361.74718	92	
361.78199	144	
363.71683	208	1+
363.75802	90	
364.03309	106	
365.17180	102	
END IONS

###FS:    #m/z: 322.93074 #charge 1+
###MS: 62
###MSMS: 63
BEGIN IONS
TITLE=Cmpd 46, +MS2(322.9307), 28.0-35.0eV, 1.4min #63
RTINSECONDS=80.241
SCANS=62-63
PEPMASS=322.93074	4031144
CHARGE=1+
90.65604	84	
103.25162	98	
104.46917	184	
191.95727	78	
192.89105	94	
194.82600	92	
195.93156	80	
197.95629	76	
200.09919	76	
201.04270	250	
205.94952	278	1+
209.94557	174	
210.90356	124	
212.84000	86	
212.88186	238	1+
212.95658	94	
214.89520	126	
215.45097	84	
215.88635	234	1+
218.02678	78	
218.88993	138	
218.97605	86	
219.95310	92	
220.95003	192	1+
222.50263	104	
223.95969	306	1+
225.93717	126	
226.89972	102	
226.91682	82	
227.90158	78	
227.93576	162	
228.05734	76	
228.79223	108	
228.91859	78	
229.35895	96	
229.78506	78	
229.99733	78	
230.82311	78	
230.88826	414	1+
231.12118	98	
231.81093	94	
235.11131	88	
235.16201	78	
235.74419	82	
236.16607	78	
237.43683	88	
237.89279	82	
238.93848	188	
239.07381	76	
239.78577	404	1+
239.90560	160	
240.82295	248	1+
240.87676	286	1+
240.94091	3108	
241.44750	92	
241.88319	206	1+
241.94227	2536	
242.94223	6968	1+
243.36116	94	
243.81925	380	1+
244.88420	258	1+
244.94016	1728	1+
245.12937	136	1+
246.97466	360	
246.99731	94	
247.85221	216	
248.85265	124	
248.89829	106	
248.95418	88	
249.79929	78	
250.96904	82	
252.10632	80	
253.03334	76	
253.35159	94	
253.83481	82	
253.88164	82	
253.98329	78	
254.91166	78	
255.11370	128	
255.78533	236	1+
257.79669	402	1+
257.94989	98	
258.83174	748	1+
259.95741	100	
262.09053	178	1+
262.83421	172	
263.83213	296	
263.96586	84	
265.05733	140	
265.38622	92	
265.96276	98	
269.44234	80	
270.85933	82	
271.13202	80	
271.36643	80	
271.84334	244	1+
271.91603	140	
272.84314	162	1+
273.16931	152	
273.79441	252	
273.97811	76	
274.07177	80	
274.79597	150	
275.80928	516	1+
275.87755	82	
276.83601	188	1+
276.97401	80	
277.83743	178	1+
279.09098	652	1+
280.26508	132	
280.79649	352	1+
281.13989	94	
281.91248	84	
281.96016	264	1+
283.04974	78	
283.06987	110	
283.78875	314	1+
283.86627	150	
284.07396	78	
284.29530	388	
284.45209	88	
284.82945	78	
284.86151	118	
288.78242	90	
288.85800	98	
289.40045	78	
289.78975	152	
289.87514	90	
290.78858	292	1+
291.80681	412	1+
291.85978	160	
292.79669	118	
292.85945	122	
293.43949	78	
294.19166	82	
294.86042	130	
295.37351	84	
296.81979	122	
296.86752	190	1+
298.79910	138	
299.78400	434	1+
300.99481	86	
302.88235	166	
302.99623	80	
303.86672	82	
304.36985	76	
304.46011	90	
304.76416	82	
304.80302	136	
305.05794	92	
305.25749	76	
306.88794	336	1+
307.17696	194	1+
307.76209	78	
307.80076	726	1+
309.00637	104	
309.44669	96	
309.89005	102	
310.30273	88	
310.36754	86	
310.87973	314	1+
310.91559	94	
312.42158	92	
312.55861	78	
312.80510	124	
312.87592	142	
313.74036	84	
314.82122	122	
316.43448	78	
316.81018	78	
317.88882	150	
318.82933	78	
318.86956	78	
319.06340	96	
321.26670	82	
321.89307	268	1+
322.13897	94	
322.76553	94	
322.94393	86	
323.04569	80	
324.05239	112	
324.89751	118	
325.90622	124	
326.01930	96	
326.95919	84	
327.78349	78	
327.87165	278	1+
327.88585	82	
END IONS

###FS:    #m/z: 340.94140 #charge 1+
###MS: 62
###MSMS: 64
BEGIN IONS
TITLE=Cmpd 47, +MS2(340.9414), 28.0-35.0eV, 1.4min #64
RTINSECONDS=81.013
SCANS=62,64
PEPMASS=340.94140	1371840
CHARGE=1+
58.31172	96	
118.15245	84	
133.21402	98	
170.26472	108	
182.87368	82	
190.95198	102	
195.96059	90	
196.88934	210	
205.95614	80	
207.14247	106	
207.49095	102	
208.95890	110	
210.88868	84	
211.89002	84	
212.87924	252	
213.88274	186	
213.94055	1262	1+
214.87645	248	
214.89742	122	
215.88591	714	1+
215.93684	228	
217.85837	132	
217.88106	410	1+
217.93841	172	
219.87946	134	
220.88000	82	
221.87114	96	
223.96209	180	
224.04213	130	
224.97677	88	
225.41322	92	
225.88734	86	
226.94639	334	1+
227.10701	86	
228.93803	180	
230.85105	106	
230.88832	1180	1+
231.95068	1168	1+
233.89945	462	
233.95136	402	
234.50939	80	
234.94740	210	
235.79602	100	
235.87186	142	
235.89445	122	
237.08853	86	
237.89317	204	1+
238.02734	84	
239.90062	116	
240.05845	98	
240.22953	106	
240.91998	142	
240.95662	110	
241.46478	90	
241.84084	142	
242.96230	98	
243.47223	86	
243.82830	278	1+
245.94263	114	
246.85313	162	
246.97398	84	
248.07489	96	
248.83773	90	
249.81079	82	
249.90259	272	
250.90255	160	
251.84879	88	
251.87872	94	
251.89561	116	
251.95891	176	1+
252.84730	132	
253.91093	290	1+
254.96442	872	1+
256.56720	82	
258.49644	92	
258.84829	180	
259.84934	112	
259.95635	262	
260.03444	88	
260.33975	210	
260.80108	128	
260.83785	274	1+
261.86534	84	
262.94536	100	
263.01367	84	
263.89991	86	
264.07373	88	
264.79036	86	
264.84623	94	
265.99265	104	
267.13731	88	
268.46168	94	
268.81765	194	1+
268.84180	298	
269.79874	152	
271.79077	170	1+
271.84281	228	1+
272.10958	128	
272.86236	92	
272.91358	198	
272.93696	446	1+
272.97913	100	
273.39295	104	
274.80081	192	1+
275.83593	136	
276.85512	322	
277.86422	228	
277.96710	202	1+
278.84487	456	1+
278.94246	220	1+
279.91277	126	
280.88906	90	
281.85423	196	1+
282.93433	84	
282.97609	124	
283.78837	192	
286.82538	120	
287.80227	80	
287.99211	90	
288.78752	220	1+
289.55068	80	
289.82665	82	
290.86022	82	
291.87470	86	
291.91445	100	
291.93533	80	
293.85266	106	
294.43518	84	
294.86586	124	
295.79876	266	1+
295.87276	210	
296.00943	98	
296.75332	82	
296.87044	144	
297.93926	82	
298.08331	116	
299.06762	96	
299.50117	82	
299.78906	154	
299.87303	202	
301.87717	142	
302.17065	172	
302.32116	94	
302.94210	120	
303.43913	88	
303.87333	98	
305.81768	84	
305.88063	264	1+
305.95726	84	
307.04079	160	
307.24757	86	
307.38759	92	
307.80345	174	
307.99257	86	
310.87576	468	1+
311.08562	176	1+
312.80188	140	
312.86837	112	
314.79842	96	
315.14055	92	
317.89750	92	
320.81665	124	
322.00015	80	
323.16465	96	
324.03852	82	
324.38439	88	
324.89523	304	1+
328.18755	96	
328.88442	104	
329.88879	124	
330.81336	182	
331.81389	100	
332.82027	88	
336.83752	90	
337.76694	86	
338.82506	250	1+
341.42569	98	
342.89686	90	
344.90002	172	1+
END IONS

###FS:    #m/z: 363.95757 #charge 1+
###MS: 62
###MSMS: 65
BEGIN IONS
TITLE=Cmpd 48, +MS2(363.9576), 28.0-35.0eV, 1.4min #65
RTINSECONDS=81.785
SCANS=62,65
PEPMASS=363.95757	728442
CHARGE=1+
57.08128	100	
187.04878	88	
187.86714	144	
189.86309	456	1+
191.85844	722	1+
191.93696	94	
192.06465	124	
193.85489	88	
196.88426	274	
201.53277	90	
201.87974	94	
203.88421	246	1+
206.92387	228	1+
206.94113	306	1+
207.87375	392	1+
209.86832	104	
209.94391	1058	1+
210.88518	584	1+
212.87908	2532	1+
214.89489	298	1+
222.95287	1124	1+
224.95108	1550	1+
224.97143	108	
225.88640	212	1+
226.94776	8376	1+
226.97290	156	
227.48845	98	
228.44142	104	
228.89562	1020	1+
228.94297	9026	1+
230.79300	144	
230.89001	5624	1+
231.84030	112	
232.88482	1136	1+
233.96402	88	
234.13920	90	
235.85102	112	
238.80458	96	
240.82500	260	
240.83973	202	
240.93942	426	
240.96263	812	
241.84088	94	
241.94211	354	
242.94342	890	1+
242.96088	840	1+
243.81913	246	
244.13393	88	
244.82034	178	
244.95732	4540	1+
245.04795	96	
245.08279	98	
245.78740	230	1+
245.82321	104	
246.80808	100	
246.90514	198	
246.93300	94	
246.95364	4358	1+
248.05833	92	
248.90057	1320	1+
250.52944	90	
250.80658	130	
250.89637	408	1+
250.95175	160	
251.55477	104	
251.81434	102	
252.04176	96	
253.90230	602	1+
256.53965	98	
256.81496	100	
256.96473	98	
257.40617	118	
257.45109	108	
257.51017	90	
257.90960	102	
258.44086	92	
258.67980	116	
258.80600	102	
258.84073	166	
258.97667	186	
260.83544	170	
260.96816	734	1+
261.83431	138	
262.78326	128	
263.87571	216	1+
263.97775	342	1+
264.45064	94	
264.83016	118	
264.96127	182	
265.81031	390	1+
265.98042	156	
266.81234	332	1+
266.84900	200	
266.95670	90	
266.97913	106	
267.78098	126	
267.97165	742	1+
268.80854	304	1+
268.88491	94	
269.92130	136	
269.96910	752	1+
270.03519	90	
270.07747	88	
271.84415	204	
271.91416	492	1+
272.84727	266	1+
273.91097	94	
274.04106	106	
274.41909	122	
274.79979	210	1+
276.02043	104	
276.84753	110	
277.97194	214	1+
278.09318	116	
278.54584	94	
278.66050	96	
278.79785	468	1+
278.84981	120	
279.10320	302	1+
279.85716	122	
279.95042	102	
280.10546	170	1+
280.79403	750	1+
280.83465	98	
280.93017	118	
281.84538	94	
281.92695	104	
282.78991	140	
282.80927	114	
283.07188	116	
283.18847	148	1+
283.79395	150	
283.86222	378	1+
283.98144	184	1+
284.79538	92	
284.82405	282	1+
285.79160	160	
285.84534	1202	1+
286.82081	110	
290.78689	134	
290.83774	90	
290.85932	360	1+
291.10572	154	1+
292.18939	94	
292.43490	108	
292.79647	138	
294.38255	96	
294.86805	292	1+
296.41185	104	
296.80724	336	
296.93729	100	
297.80063	2090	1+
297.88847	178	1+
297.96043	112	
298.80236	1818	1+
299.04836	150	
299.87646	120	
299.95578	194	1+
300.42392	100	
300.67948	106	
301.80774	366	
301.86165	546	1+
302.80195	536	1+
303.43667	88	
303.80448	340	1+
303.85585	1826	1+
303.94313	162	1+
305.98755	90	
306.89024	92	
307.34640	94	
307.84362	220	1+
307.89347	126	
308.86580	126	
308.92650	94	
310.03619	88	
310.39798	90	
310.82426	90	
310.87584	114	
311.88480	134	
312.63675	94	
314.14311	106	
314.82020	122	
315.86039	106	
315.88064	122	
315.94788	100	
316.81446	560	
316.93903	90	
317.86609	114	
319.82176	140	
320.82642	96	
321.81532	696	1+
321.86862	314	1+
322.72254	184	
322.92760	124	
324.82720	88	
324.88102	130	
324.89761	304	1+
325.81071	206	1+
326.87301	790	1+
329.87575	180	
331.58735	110	
331.87103	112	
335.88933	90	
336.94602	558	1+
337.14919	170	1+
337.84159	110	
339.72630	88	
339.82968	732	1+
340.94139	136	
341.84115	98	
342.08237	216	1+
343.19000	114	
343.78495	200	1+
344.74409	92	
347.70543	92	
350.15314	88	
355.47434	96	
355.70710	96	
360.71259	156	1+
362.84651	222	1+
363.80194	134	
364.16800	94	
END IONS

###FS:    #m/z: 322.93061 #charge 1+
###MS: 66
###MSMS: 67
BEGIN IONS
TITLE=Cmpd 49, +MS2(322.9306), 28.0-35.0eV, 1.4min #67
RTINSECONDS=85.4595
SCANS=66-67
PEPMASS=322.93061	3127378
CHARGE=1+
192.88938	340	1+
196.88640	118	
197.86474	78	
200.88074	174	
203.98790	80	
205.03786	78	
205.94932	346	1+
207.97422	110	
208.16187	88	
208.90106	74	
208.94567	74	
209.86968	78	
209.91897	124	
211.04002	76	
212.13473	94	
212.87856	128	
214.89684	134	
215.88174	78	
217.02528	76	
217.99717	78	
218.88723	82	
220.86435	80	
220.98130	74	
221.94653	190	1+
223.95740	662	1+
224.01266	86	
224.87718	74	
225.30470	80	
228.84995	182	
230.89077	156	
230.90724	272	
232.90176	104	
234.98315	74	
235.43710	80	
235.82715	74	
236.83727	118	
237.83039	82	
238.93783	212	
239.78912	152	
239.88161	76	
239.90623	146	1+
239.95732	394	1+
240.09772	180	
240.83092	88	
240.94106	2242	
240.96258	268	1+
241.00506	84	
241.94005	6970	1+
242.78799	204	1+
242.94215	4704	1+
243.82479	180	
243.82773	78	
243.87696	98	
244.05127	94	
244.82130	456	
244.93986	1454	1+
245.09392	74	
245.50940	80	
246.39314	106	
246.85131	126	
246.97806	184	
247.38887	98	
247.84990	80	
247.96366	80	
247.97553	102	
248.85108	266	
250.46960	78	
250.91841	94	
251.07869	86	
251.64817	74	
251.95037	78	
252.10633	88	
252.39126	78	
253.34979	96	
253.86599	84	
253.92260	76	
254.17511	86	
255.78169	284	1+
257.79382	82	
257.84939	76	
258.80286	74	
258.83567	308	1+
260.07195	84	
260.82888	1170	1+
260.93415	92	
262.07615	94	
262.14589	82	
262.52739	80	
263.40590	78	
263.98256	72	
264.85011	248	1+
264.87643	80	
264.91920	90	
265.41408	78	
265.46417	78	
266.83698	92	
268.78757	78	
268.95830	254	
269.07755	104	
269.91425	98	
270.52782	94	
271.04310	74	
271.87036	102	
272.43588	112	
272.85722	78	
272.90385	80	
273.79248	464	1+
274.86483	76	
274.91073	100	
275.60667	104	
275.80640	292	1+
276.77205	78	
278.15847	86	
278.35926	78	
278.38376	92	
278.80253	170	1+
278.85525	82	
279.09275	890	1+
279.85053	114	
280.84125	204	1+
280.92606	88	
282.28801	78	
282.79303	80	
283.06801	330	1+
283.10365	78	
283.78787	74	
284.29272	132	
284.37754	76	
284.86005	112	
285.29764	88	
285.42637	94	
285.85488	194	1+
286.82844	78	
289.79326	78	
289.88802	104	
290.02114	86	
290.12156	92	
290.78581	160	
291.80471	276	
292.87397	74	
292.93096	86	
293.85132	106	
294.02883	84	
294.85828	282	
297.07923	100	
297.83464	200	1+
297.92835	80	
298.80188	96	
299.78174	136	
299.87530	220	1+
300.14944	84	
300.82520	140	
301.87357	222	1+
302.14951	76	
303.95665	74	
305.04229	88	
306.10961	92	
306.77682	94	
306.87997	206	1+
307.01085	74	
307.03864	76	
307.79772	132	
308.79874	84	
309.79906	128	
310.87601	88	
310.89576	82	
312.87568	114	
314.82671	150	
316.36904	78	
316.76696	78	
317.81420	76	
317.89765	118	
321.42750	90	
322.89284	74	
324.88690	378	1+
324.89487	360	1+
325.19653	92	
327.81480	278	1+
327.89700	80	
END IONS

###FS:    #m/z: 363.95737 #charge 1+
###MS: 66
###MSMS: 68
BEGIN IONS
TITLE=Cmpd 50, +MS2(363.9574), 28.0-35.0eV, 1.5min #68
RTINSECONDS=86.2315
SCANS=66,68
PEPMASS=363.95737	473474
CHARGE=1+
180.87174	86	
182.87382	96	
186.93803	82	
187.86849	110	
189.86225	318	
191.85954	438	
193.85524	124	
196.88539	238	
201.90085	82	
207.87601	730	
208.95087	84	
209.87779	720	1+
209.94446	1514	1+
210.88399	474	1+
211.94464	122	
212.87902	2788	1+
214.89108	278	
215.42018	94	
222.95146	946	1+
224.94922	1674	1+
225.88518	444	1+
226.91164	146	
226.94758	7408	1+
228.89547	624	1+
228.94263	7580	1+
229.63262	110	
230.78982	106	
230.89028	4656	1+
232.01548	82	
232.39434	92	1+
232.88437	588	1+
234.88165	448	1+
235.02834	86	
235.85169	164	
236.82944	202	1+
237.00148	94	
238.91855	92	
239.93289	94	
240.94105	428	
240.96384	580	
241.08738	118	
241.94152	1402	1+
242.94426	854	1+
242.95874	554	
243.81996	480	1+
244.95718	4090	1+
244.98458	134	
245.83049	250	1+
245.94376	328	
246.90342	268	1+
246.95269	4668	1+
247.00080	92	
247.06839	86	
247.50472	94	
247.80276	620	1+
247.92851	96	
248.03450	136	
248.80462	518	1+
248.89970	1660	1+
248.93198	96	
249.14190	96	
250.79463	196	1+
250.89852	330	
250.97140	212	1+
251.07175	158	
252.10882	84	
253.09101	188	1+
253.48845	98	
253.78635	84	
253.79801	84	
253.90702	418	1+
254.04809	122	
254.88826	88	
256.07984	96	
256.09350	90	
256.41764	92	
256.83968	152	
257.95158	84	
257.98313	102	
258.84578	256	1+
258.97633	138	
260.08206	94	
260.82980	200	
260.84571	132	
260.96848	600	1+
261.83356	242	1+
261.91314	142	
262.65502	100	
264.81849	112	
264.91426	102	
265.91226	84	
266.08582	112	
266.43526	90	
266.81285	712	1+
266.85233	128	
266.88847	88	
267.44659	92	
267.80123	100	
267.84251	90	
267.94453	82	
267.97307	552	
268.79579	368	1+
268.96050	242	
269.11630	96	
269.78170	88	
269.94065	272	1+
269.97064	570	
271.84419	154	
271.91496	142	
272.84577	128	
272.91726	208	1+
274.42141	92	
276.65148	84	
276.81167	204	
276.85627	168	
278.80033	130	
278.84394	82	
279.10640	164	
279.80161	88	
279.96972	86	
280.10204	92	
280.79411	986	1+
280.84431	92	
280.85756	228	1+
281.04177	96	
281.39322	92	
282.79337	138	
282.98239	300	1+
283.79005	134	
283.85336	282	1+
283.98472	252	1+
284.01966	88	
284.79016	226	1+
284.80821	152	
284.82533	186	
285.35157	86	
285.47621	84	
285.81992	112	
285.84511	886	1+
285.96105	100	
286.56404	134	1+
287.80991	256	1+
287.87315	132	1+
288.41449	90	
288.79272	126	
289.00010	124	
289.86664	116	
289.88240	170	
290.78916	328	1+
291.44058	90	
291.85175	316	1+
292.87700	136	
293.92566	264	1+
293.97198	92	
295.87390	86	
295.99665	84	
296.80875	148	
297.80794	166	
298.80365	1088	1+
300.17515	138	
300.80100	534	1+
301.78764	150	
301.86182	772	1+
302.59036	88	
303.15528	100	1+
303.81008	298	1+
303.85707	1494	1+
305.00430	88	
306.30965	94	
306.88340	136	
307.80717	86	
307.84119	138	
307.88983	100	
309.87198	492	1+
310.87742	410	1+
310.91089	86	
313.77329	116	
314.81756	286	1+
316.81705	512	1+
320.81807	536	1+
320.90595	88	
321.82023	458	1+
321.86354	130	
322.92795	288	
326.87535	478	1+
327.56776	100	
328.17493	86	
329.19451	88	
329.87452	212	
330.88657	92	
333.72589	94	
336.36451	84	
336.94540	444	1+
337.83445	84	
339.82511	322	1+
340.93955	504	1+
341.83764	142	
342.21510	96	
343.91105	170	
343.93900	88	
344.33846	98	
344.90477	118	
345.37614	98	
348.61480	90	
348.75970	292	1+
349.16007	120	
353.76705	92	
357.47879	100	
360.71459	240	1+
362.08932	98	
362.85258	92	
363.83789	124	
365.22096	102	
366.16501	104	
367.93881	114	
368.13895	98	
368.83770	134	
END IONS

###FS:    #m/z: 507.84672 #charge 1+
###MS: 66
###MSMS: 69
BEGIN IONS
TITLE=Cmpd 51, +MS2(507.8467), 28.2-35.2eV, 1.5min #69
RTINSECONDS=87.0035
SCANS=66,69
PEPMASS=507.84672	360654
CHARGE=1+
196.01934	208	
197.01922	162	
199.88800	148	
213.15839	418	1+
214.02726	188	
215.88619	220	1+
215.90690	136	
224.04930	134	
224.97767	236	
232.89887	160	
234.88802	220	
235.14185	226	
238.06277	288	1+
242.92290	172	
244.12567	178	
250.90779	170	1+
252.08102	162	
255.87906	224	1+
259.86774	188	
260.88115	370	1+
262.13797	402	1+
265.92075	132	
266.77596	202	1+
266.86398	708	1+
268.14013	138	
269.92494	160	
270.89289	132	
272.85474	322	1+
275.85344	138	
277.15315	326	1+
279.13234	138	
279.37869	144	
280.39431	226	
280.87263	468	1+
281.38303	256	1+
282.39705	248	1+
283.82908	260	1+
285.85469	242	
286.13775	132	
286.87422	176	1+
287.81694	134	
287.85261	676	
288.86908	260	
289.34170	142	
289.85139	152	
289.87897	530	
290.86428	496	
291.40858	158	
291.87875	386	1+
291.90396	166	
292.40273	136	
293.39724	258	1+
293.87436	1370	
294.87485	1390	1+
295.81993	160	
295.84795	264	1+
296.85201	170	1+
297.80767	472	1+
298.80902	318	1+
298.83803	226	1+
300.89795	152	
301.86040	144	
302.85017	130	
303.81183	324	1+
303.86752	544	
304.81440	196	1+
305.86518	774	1+
307.01374	224	1+
307.37959	226	1+
307.88944	966	
308.14226	714	1+
308.87457	1332	1+
309.84695	260	1+
310.15665	524	
310.35801	164	
311.81539	138	
311.88430	4628	1+
311.95365	158	
312.15787	150	
312.84212	174	
314.86614	674	1+
315.16468	190	1+
315.84322	146	
316.05286	110	1+
316.86146	188	1+
320.81914	252	1+
320.87147	202	
321.82105	178	1+
321.88251	142	
322.32924	314	1+
322.86235	134	
323.35612	164	
323.38545	180	
323.87576	190	
324.86041	300	1+
325.89897	238	
326.24161	558	1+
326.88005	2558	1+
327.33393	134	
328.39132	172	
328.91148	144	
329.87546	584	1+
330.16517	250	
330.82866	162	
332.87418	522	1+
332.90701	176	
333.17504	1128	1+
333.81300	288	1+
333.90674	132	
334.89582	294	
335.83651	412	1+
335.86382	136	
335.88582	420	1+
336.94579	142	
338.87984	212	1+
340.76364	150	
342.83173	226	1+
344.71682	148	
345.37257	134	
347.87276	148	
348.92232	248	1+
349.73410	308	1+
349.75286	174	
350.76219	142	
350.86136	150	1+
350.89255	268	
351.83662	134	
351.88451	222	
352.77460	208	1+
352.91303	258	
353.83456	428	1+
353.85902	348	1+
354.83935	310	1+
355.42285	138	
355.78401	162	
355.89547	170	
356.79608	154	
358.86882	164	
362.36339	180	
362.79224	148	
364.84895	272	1+
365.37234	154	
365.72128	188	
366.18090	306	1+
366.79362	166	
366.84473	586	1+
366.89200	132	
367.70581	694	1+
367.74735	204	
367.76617	212	1+
368.37368	148	
368.70904	580	1+
368.84714	368	
368.89878	156	
369.73931	144	
369.78300	450	1+
369.84353	578	1+
370.90094	226	1+
371.18958	180	
371.95625	118	1+
372.78485	186	
373.71890	256	1+
373.83417	220	
373.89971	430	1+
374.72808	320	1+
374.76873	138	
374.87838	172	
375.35803	192	1+
376.22119	452	1+
377.86135	136	
377.91032	134	
379.81592	252	1+
379.85161	380	1+
380.71764	744	1+
381.79564	324	1+
381.84242	166	
382.79814	202	1+
384.23665	108	1+
384.75526	158	
384.85054	1892	1+
385.40050	182	
386.90238	268	1+
388.79677	144	
389.18637	208	1+
389.20485	156	
389.72240	264	
389.84078	1226	1+
390.74420	184	1+
390.80337	152	
390.84175	972	1+
391.17330	136	
391.91658	328	1+
392.09696	280	1+
392.82242	578	1+
393.79938	320	1+
393.84082	316	1+
393.90743	156	
394.84293	270	1+
394.90368	208	1+
395.86372	342	1+
395.90732	132	1+
397.69813	168	
397.72515	972	1+
397.88153	178	1+
398.72968	932	1+
399.23414	210	
399.70965	142	
399.80446	238	
399.84676	278	1+
401.79861	198	1+
402.86449	1212	1+
403.87007	828	1+
405.73193	156	
405.87245	258	
406.78480	166	
406.82153	242	
406.86099	166	
407.72423	250	1+
407.86626	1360	
408.85991	1494	1+
408.92656	180	1+
409.72028	668	1+
409.74427	140	
410.72375	402	1+
410.83757	570	1+
411.80761	310	1+
412.73084	312	1+
412.84694	330	
413.63324	170	1+
413.86220	564	1+
413.88139	518	
414.08229	140	
419.38557	136	
419.81420	148	
420.68847	170	1+
421.74776	288	
421.88453	290	
422.82886	188	
422.86003	526	1+
422.87442	218	
423.79226	196	1+
423.86410	338	1+
424.38484	176	
424.82525	238	1+
425.74761	194	
425.87375	252	
426.86281	1268	1+
427.73483	1082	1+
428.86159	334	
428.88931	346	
429.82981	136	
429.84071	198	
429.86604	178	
430.74084	690	1+
431.86807	852	1+
432.24688	256	
433.24304	284	1+
433.74200	170	
433.76864	182	1+
436.74516	140	1+
436.78853	204	1+
439.37015	240	1+
439.89722	514	1+
440.83993	164	1+
444.87319	2058	1+
445.74572	218	
446.74344	368	1+
446.87341	408	
447.75671	316	1+
448.88889	238	
449.12932	152	
449.88153	622	1+
449.89066	234	
450.74573	204	
450.83037	138	
457.90795	418	1+
462.88276	758	1+
464.78766	266	1+
467.88868	1082	1+
468.78296	170	
483.78238	132	
485.79293	204	1+
485.89668	530	1+
486.79381	162	1+
499.29406	140	
500.81478	138	
503.84618	138	
507.67342	170	1+
508.67549	104	1+
509.86357	194	
END IONS

###FS:    #m/z: 322.93057 #charge 1+
###MS: 70
###MSMS: 71
BEGIN IONS
TITLE=Cmpd 52, +MS2(322.9306), 28.0-35.0eV, 1.5min #71
RTINSECONDS=90.6905
SCANS=70-71
PEPMASS=322.93057	3694096
CHARGE=1+
185.93188	84	
188.43662	100	
188.52944	92	
189.86991	144	
192.89328	116	
193.89314	96	
196.87980	102	
198.62179	80	
201.04572	152	
201.99150	78	
204.86017	192	1+
205.03979	82	
205.94982	268	
207.12317	78	
207.94042	100	
207.97405	116	
210.08142	84	
210.89537	78	
212.87924	220	
215.88680	106	
216.89709	88	
221.99729	80	
222.95179	158	
223.95987	394	
224.95820	186	
228.47489	108	
228.55234	88	
228.89496	182	1+
228.91151	132	
230.83518	150	
230.88775	210	
231.12349	86	
231.39238	80	
233.91630	170	
234.59386	78	
234.90345	196	
235.79538	82	
236.90163	94	
238.24913	86	
238.89201	82	
238.93946	280	1+
238.95789	84	
239.00943	94	
239.39538	78	
239.56071	98	
239.78823	194	
239.83987	86	
240.82173	166	
240.94103	2618	
240.96360	326	
241.94279	1804	
242.82142	120	
242.94222	5350	1+
243.82361	436	1+
243.85392	266	1+
244.44855	98	
244.94065	1642	
245.39019	92	
245.82089	106	
245.97932	88	
246.97897	166	
248.85413	102	
249.96231	94	
251.35030	98	
252.07142	102	
252.12951	78	
252.54525	84	
253.80718	80	
253.82793	106	
255.78184	124	
256.52990	82	
256.74422	86	
257.08073	96	
257.79714	300	1+
258.83718	256	
258.89564	108	
259.84040	142	
260.83401	178	
260.84743	96	
261.33713	80	
261.83248	252	
262.72446	84	
262.83105	242	
263.83332	136	
263.92025	80	
264.86192	132	
265.11985	82	
265.85747	176	
265.88098	196	1+
266.62591	114	
267.43663	98	
268.13990	156	
268.34912	82	
268.86215	106	
269.16231	78	
269.19425	92	
269.80224	108	
270.35211	82	
270.79539	334	1+
271.16025	84	
271.84661	136	
272.13147	180	
272.83936	104	
273.18191	84	
274.35630	86	
274.81018	154	1+
274.92210	94	
275.79983	188	1+
276.85252	128	
277.52802	102	
277.86234	114	
279.09118	738	1+
279.85059	88	
280.03547	80	
280.84968	84	
280.89906	84	
281.39543	88	
281.79307	122	
282.35667	96	
282.97195	82	
283.78622	116	
284.07049	114	
284.29278	302	
284.55983	118	
284.80412	88	
284.87603	138	
285.01474	254	1+
286.85662	82	
286.91563	84	
289.78414	130	
289.82237	88	
290.79094	88	
290.86063	204	1+
290.87252	226	1+
291.04599	94	
291.80345	218	
292.00884	84	
293.10608	130	
293.86600	124	
296.44051	92	
297.83421	98	
298.73012	78	
299.78347	586	1+
300.85752	188	1+
303.87057	300	1+
305.18687	110	
305.82628	86	
306.80851	92	
306.88659	402	1+
307.80300	150	
307.89164	280	1+
308.19070	102	
309.80664	140	
311.85769	82	
312.80607	102	
312.86253	206	1+
313.80572	86	
314.05403	78	
315.03119	110	
315.06857	80	
316.82106	160	
318.83101	82	
319.05454	88	
321.82354	158	
322.80743	192	1+
323.13144	86	
323.95115	90	
324.75495	114	
324.88913	134	
325.90032	102	
326.15172	78	
326.89550	320	1+
327.74328	78	
END IONS

###FS:    #m/z: 363.95738 #charge 1+
###MS: 70
###MSMS: 72
BEGIN IONS
TITLE=Cmpd 53, +MS2(363.9574), 28.0-35.0eV, 1.6min #72
RTINSECONDS=91.463
SCANS=70,72
PEPMASS=363.95738	574964
CHARGE=1+
75.78244	104	
157.41070	90	
187.86897	216	
187.93719	164	
189.86474	414	
191.85832	600	1+
196.88557	126	
205.49514	90	
205.94846	212	1+
207.87595	554	1+
209.86945	120	
209.94387	1802	1+
210.88502	912	1+
212.87880	2812	1+
213.89182	514	1+
218.92174	92	
220.46512	90	
222.95274	1130	1+
224.12833	102	
224.95026	1598	1+
226.89260	238	1+
226.91865	82	
226.94799	7710	1+
228.89497	602	1+
228.91508	100	
228.94254	8976	1+
229.05014	118	
230.88973	4050	1+
230.96165	94	
231.40007	258	1+
232.40466	160	1+
232.88633	364	1+
232.99899	192	1+
233.13336	144	1+
234.88112	288	
234.93265	106	
235.84636	84	
240.42789	82	
240.84125	84	
240.94117	730	
240.96227	868	1+
241.08891	150	
241.86543	96	
241.94337	1508	1+
242.82359	136	
242.95584	992	1+
244.10482	102	
244.82023	112	
244.91439	90	
244.95831	3756	1+
245.07533	80	
245.94384	262	
246.78673	152	
246.90432	138	
246.95396	4772	1+
247.08449	90	
247.90511	100	
248.80245	444	1+
248.90077	1640	1+
248.98261	122	
249.08758	84	
250.89446	378	1+
253.90466	308	1+
254.41803	84	
254.96821	94	
255.20788	104	
255.34739	86	
256.50812	94	
257.46670	106	
258.83338	286	
258.97215	244	
259.01767	82	
260.52567	110	
260.96687	662	1+
261.82952	550	1+
261.84636	96	
262.84391	82	
263.97928	112	
264.35103	92	
265.11592	96	
265.39967	170	1+
265.97799	168	
266.81297	262	1+
267.09947	136	
267.78835	94	
267.92070	140	
267.97427	500	1+
268.81472	290	1+
269.96875	866	1+
269.99655	80	
270.80130	160	
271.91429	364	1+
271.99020	84	
272.84947	214	1+
274.08887	92	
275.12972	94	
276.65925	92	
276.85869	304	1+
277.10115	98	
277.40335	88	
277.79395	506	1+
278.72636	82	
278.84698	110	
279.09830	276	
279.52200	86	
280.79328	648	
281.68181	92	
281.79356	320	
281.85779	88	
282.78924	192	
283.07466	150	
283.78663	172	
283.81241	90	
283.85405	122	
283.98417	246	
284.82141	132	
284.84472	142	
285.84644	752	1+
286.80709	200	1+
286.92733	96	
288.78587	88	
289.45442	110	
289.81037	234	1+
289.88299	86	
290.78901	382	1+
290.86860	122	
292.22756	84	
292.43860	124	
292.61577	104	
292.99780	80	
293.11941	98	
295.15001	86	
295.42664	90	
295.80913	120	
295.86215	112	
295.92458	98	
296.67932	100	
296.80567	208	
297.80551	188	
297.92658	96	
298.80322	1698	1+
299.87361	140	
301.80135	90	
301.85897	376	1+
302.80210	686	1+
302.95365	82	
303.04923	96	
303.80560	458	1+
303.85475	598	1+
303.88297	96	
304.88855	84	
305.82645	98	
306.82139	126	
307.09423	104	
307.82001	98	
307.88517	124	
309.87840	256	1+
311.02134	128	
311.71571	160	
311.80803	224	1+
311.86751	228	1+
312.95455	88	
313.09716	92	
316.81921	330	1+
317.03655	80	
317.46401	130	
317.81013	82	
318.88379	184	1+
318.93202	182	1+
319.82177	180	
320.44898	92	
320.83032	226	
320.94106	92	
321.09285	94	
321.15479	86	
321.81906	330	1+
321.86534	258	
322.92854	124	
323.04566	84	
323.88181	290	1+
325.94248	90	
326.17058	170	
326.87641	88	
328.88524	172	
330.72098	110	
330.88715	200	
334.80588	92	
335.93445	80	
336.94717	308	1+
339.45226	106	
339.76001	110	
339.83023	680	1+
340.90194	96	
340.93889	116	
344.30210	84	
345.20474	126	
345.70853	114	
346.03065	84	
347.77841	82	
354.22668	82	
356.76864	144	
357.39276	98	
358.76857	322	1+
361.73565	92	
362.20010	86	
362.87147	84	
363.74416	86	
366.92197	92	
367.13274	170	
368.72267	172	1+
END IONS

###FS:    #m/z: 507.84665 #charge 1+
###MS: 70
###MSMS: 73
BEGIN IONS
TITLE=Cmpd 54, +MS2(507.8466), 28.2-35.2eV, 1.6min #73
RTINSECONDS=92.235
SCANS=70,73
PEPMASS=507.84665	368396
CHARGE=1+
196.01598	182	
210.02960	134	
214.16223	140	
214.88618	154	
217.89733	162	
221.89875	194	
223.97981	134	
224.97752	260	
232.89475	202	
234.88430	128	
235.14188	154	
236.14495	144	
236.88778	228	1+
241.85296	188	
249.15974	206	
250.97287	204	
252.07909	292	1+
256.90801	146	
258.87728	152	
259.88305	150	
260.88092	138	
262.14001	356	
263.13887	168	
265.90002	180	1+
266.86664	158	
268.96250	146	
270.88149	164	1+
272.85626	180	
274.39273	176	1+
274.89150	206	1+
275.85612	142	
276.15890	228	1+
277.14307	126	
278.12136	152	1+
280.88481	154	
281.77992	168	1+
285.79100	146	
287.85701	714	1+
288.77863	132	
289.84476	126	
289.88000	274	
290.13491	146	
290.86620	1020	1+
292.88459	150	
293.87347	2292	1+
294.13338	252	1+
294.81092	264	1+
295.85795	130	
297.12363	262	1+
298.80024	150	
299.81383	342	1+
300.79685	226	1+
302.86226	542	1+
303.86751	354	1+
304.80959	130	
305.86407	912	1+
306.80410	110	1+
307.88908	616	
308.14062	652	
308.87338	880	
309.15121	764	1+
309.87051	436	
309.88733	638	1+
311.34901	326	1+
311.81383	336	1+
311.88438	4122	1+
312.96866	130	
313.79035	148	
313.86378	142	
314.87423	456	
315.87695	224	
316.84936	132	
316.86949	206	
316.88727	222	
317.82652	168	
317.88538	204	
318.86203	268	1+
320.00273	134	
321.82262	148	
322.88458	180	
323.87583	294	
324.86390	234	
325.85854	152	
325.89915	350	
326.11733	138	
326.24684	306	
326.82017	186	1+
326.88422	2664	1+
326.91861	216	1+
327.24522	154	
328.80691	238	1+
328.87186	338	
330.82894	128	
330.87806	126	
331.88824	298	
332.79081	198	1+
332.88035	496	1+
333.17742	590	1+
334.39258	182	
335.88136	140	
336.87573	736	1+
336.89670	142	
336.94555	160	
337.80596	254	1+
337.88049	456	1+
339.88014	126	
340.87568	128	
341.89528	204	
343.39447	148	
344.87361	270	1+
345.17656	190	1+
345.79821	128	
346.21638	146	
346.76529	220	1+
348.72983	150	
348.77591	180	1+
348.88888	182	
348.91325	320	1+
349.76187	140	
349.83057	356	1+
349.88637	144	
350.88485	362	1+
351.88466	236	1+
352.91057	250	
353.84924	430	1+
353.92074	128	
354.90904	288	
355.27069	218	
355.89154	160	
355.92044	196	1+
356.89305	210	
357.88144	222	1+
359.85208	132	
359.89669	204	1+
362.36675	200	
362.87029	160	
364.12119	144	
364.78155	270	1+
365.72385	166	
365.86268	156	
366.18265	288	1+
366.84191	288	
367.37280	218	1+
367.70897	804	1+
367.83731	182	
368.77223	530	1+
368.83956	130	
368.89852	168	
369.73366	276	1+
369.81369	136	
369.83897	310	
370.78404	344	1+
370.83791	386	1+
371.72148	144	
372.71954	552	1+
373.04634	140	
373.38199	132	
373.71925	382	1+
373.84793	292	1+
373.88411	228	1+
374.74218	164	1+
374.81657	404	1+
374.85275	216	1+
376.21821	420	1+
377.83663	360	1+
377.87796	138	
380.71907	976	1+
380.77986	330	1+
381.72239	724	1+
382.75683	356	1+
383.05978	206	1+
384.36146	142	
384.75391	260	1+
384.85167	1648	1+
384.89558	196	1+
385.78961	142	
386.89376	160	
387.84450	178	
388.73251	166	
388.80033	168	1+
389.20049	196	
389.37546	198	
389.39717	130	
389.81702	130	
389.84185	206	
390.84356	580	
391.72592	144	
391.83653	674	1+
391.86497	144	
392.90007	136	
393.80423	214	
393.88126	334	1+
394.78725	160	
394.80714	194	
395.74227	174	
395.86277	228	1+
396.40472	142	
396.89007	242	1+
398.72827	1112	1+
398.86841	288	
399.26786	138	
399.85653	410	1+
402.35511	138	1+
402.81446	140	
402.86553	494	
403.81075	206	1+
403.87252	580	
404.73689	556	1+
404.86955	920	1+
405.78500	280	1+
406.74986	368	1+
407.41596	268	1+
407.73190	326	
407.75135	250	1+
407.86530	2536	1+
409.72259	680	1+
409.81431	132	
410.84235	764	1+
411.72590	494	1+
411.80968	210	
411.88855	170	
412.78207	188	1+
412.85096	344	1+
412.87306	172	
413.85634	220	1+
413.88141	492	1+
416.21456	336	1+
417.82429	158	
421.73772	360	1+
421.88480	310	
423.77314	324	1+
423.79578	172	
423.86999	402	1+
423.88819	158	
425.75436	542	1+
426.86091	1142	1+
427.73411	1124	1+
428.84931	744	1+
428.88782	266	1+
429.82854	144	
430.74015	504	1+
431.08153	142	
431.86841	660	1+
432.24309	966	1+
432.27294	140	
434.77641	148	
439.83167	232	1+
439.89666	648	1+
441.22866	248	1+
441.76349	240	1+
444.77202	260	1+
444.87354	2576	1+
445.74357	634	1+
446.89736	154	
447.72381	142	
448.72616	136	
448.75734	228	
448.89438	188	
449.77944	140	
449.87904	256	1+
450.84437	258	1+
451.74382	298	1+
452.74697	190	1+
457.71609	196	1+
457.90320	236	
462.88167	958	1+
463.78524	240	1+
467.89262	476	
468.77539	486	1+
468.89256	284	
469.77787	312	1+
469.89628	170	
481.73334	130	
485.89944	388	
486.79251	128	
486.89600	410	1+
492.78134	192	1+
501.98721	104	1+
504.80574	106	1+
505.26111	182	1+
508.67226	124	1+
508.91143	234	1+
509.30160	250	1+
509.86362	292	1+
END IONS

###FS:    #m/z: 340.94150 #charge 1+
###MS: 74
###MSMS: 75
BEGIN IONS
TITLE=Cmpd 55, +MS2(340.9415), 28.0-35.0eV, 1.6min #75
RTINSECONDS=95.91
SCANS=74-75
PEPMASS=340.94150	1203886
CHARGE=1+
56.26048	94	
190.92945	222	1+
192.92532	180	
193.89468	112	
194.91862	130	
195.07973	98	
196.88688	172	
199.86788	100	
204.99580	78	
205.95016	208	
206.10458	78	
206.91820	82	
208.88399	90	
210.94008	112	
211.93816	84	
212.87868	608	1+
212.89190	92	
212.93505	120	
213.07656	78	
213.94010	528	1+
215.85903	124	
215.89004	538	1+
215.93738	166	
215.97411	92	
216.93681	96	
217.88360	296	1+
217.93841	78	
220.51061	94	
220.82709	102	
220.89381	92	
221.86949	80	
223.09112	80	
223.95789	124	
223.97867	112	
226.86473	90	
228.95020	82	
230.88974	700	1+
231.07504	84	
231.89266	412	1+
231.94984	1164	1+
232.88335	150	
233.89934	496	1+
234.84641	146	
235.89452	134	
235.94812	102	
236.00250	98	
236.89678	96	
237.88982	136	
238.84056	82	
239.01703	130	
239.10275	78	
239.78775	142	
240.22986	102	
240.60965	94	
240.83667	194	
241.84266	402	1+
241.88155	138	1+
241.94228	86	
242.83269	186	
244.44749	84	
244.83268	98	
244.89987	82	
244.95568	116	
246.97465	370	1+
248.90178	264	
249.89905	376	
249.95973	176	
250.96570	94	
252.75963	102	
252.87317	98	
253.35352	92	
253.52552	86	
253.90731	166	
254.96510	538	1+
256.80315	84	
256.85304	150	
256.96062	120	
257.39213	92	
257.60065	102	
257.91143	102	
258.84694	466	1+
258.90122	104	
259.34207	96	
259.83415	346	1+
259.89704	90	
259.95203	86	
259.96255	90	
261.82361	76	
261.94554	98	
262.11778	78	
264.98815	82	
267.34804	94	
267.82829	86	
268.83884	412	1+
270.19455	86	
271.91493	128	
272.80617	82	
273.80666	112	
273.93763	84	
274.86245	160	
274.89751	112	
274.92416	140	
275.09865	94	
275.81457	80	
275.85509	882	1+
276.85736	758	1+
277.08846	88	
277.53218	78	
277.96812	80	
278.84909	188	
279.11491	98	
279.85011	138	
279.86510	84	
280.79345	114	
280.81087	100	
280.85025	400	1+
281.61778	88	
283.86494	126	
284.83960	78	
284.86436	80	
285.66506	88	
286.99687	86	
288.52348	104	
289.07664	110	
290.16122	80	
290.44226	78	
290.79653	124	
291.53701	106	
291.80446	212	
291.87102	188	1+
296.02238	90	
296.85491	104	
296.87165	80	
296.98093	116	
299.08472	100	
299.77971	94	
299.87138	172	
300.78386	78	
300.87106	80	
301.87428	150	
302.18292	80	
302.41831	98	
303.79181	86	
305.88961	82	
306.88470	324	1+
306.93115	82	
307.80781	158	
310.39355	88	
310.42163	82	
310.87658	202	
310.96042	102	
311.88206	128	
312.86661	96	
314.81560	152	
316.55042	82	
318.81567	136	
320.07061	88	
321.10201	80	
325.89447	134	
325.97664	78	
326.16514	78	
327.07031	100	
328.89151	100	
330.81555	154	
330.83335	134	
331.03044	96	
333.82687	86	
335.73904	92	
342.30426	86	
342.89727	110	
343.19993	100	
END IONS

###FS:    #m/z: 507.84679 #charge 1+
###MS: 74
###MSMS: 76
BEGIN IONS
TITLE=Cmpd 56, +MS2(507.8468), 28.2-35.2eV, 1.6min #76
RTINSECONDS=96.6825
SCANS=74,76
PEPMASS=507.84679	358642
CHARGE=1+
196.01377	330	1+
201.88275	148	
214.88662	250	
217.90101	358	1+
220.05139	170	
231.89303	394	1+
232.89602	336	1+
234.88205	214	
235.92429	172	
238.06469	200	
242.88771	132	
248.12406	156	1+
250.97125	196	
252.07809	144	
259.88224	440	1+
262.13710	622	1+
266.16870	278	1+
266.38570	144	
268.10456	160	
269.89214	134	
270.86113	152	
272.85159	438	1+
272.88970	260	1+
275.80709	234	1+
278.87340	206	1+
284.19668	210	
284.90876	136	
285.79802	146	
285.92615	156	
286.87071	160	
287.85511	506	
287.95993	146	
288.86933	400	
289.87949	474	
289.90644	152	
290.13388	162	
290.83812	154	
290.87003	1114	1+
291.38843	142	
293.87382	2110	1+
296.03092	142	
296.83041	206	1+
297.83855	250	1+
298.85467	156	
298.87663	286	1+
300.79922	140	
300.85721	374	1+
301.86044	238	1+
302.87937	150	
303.80319	230	1+
303.86725	608	1+
305.86402	598	1+
306.82593	138	
307.88951	872	
308.14327	572	1+
308.87579	1542	1+
309.84560	132	
309.87882	1000	1+
310.16322	464	1+
310.40890	152	
310.86847	156	
311.88366	3180	1+
312.18993	150	
312.34629	264	1+
312.81317	170	1+
313.78216	188	1+
314.86453	818	1+
314.88304	650	1+
315.38229	132	
318.85772	148	
318.90031	162	
321.88481	174	
322.89185	132	
323.87480	274	
325.90319	388	
326.23854	234	1+
326.88191	2038	1+
327.06025	168	
327.90198	184	
328.87028	178	
329.89508	140	
330.88254	146	
332.87807	600	1+
333.17793	512	1+
333.78048	200	1+
333.83372	192	
333.85912	178	
334.89902	246	1+
335.09728	228	1+
335.84446	178	
335.88410	276	1+
336.10213	178	1+
336.85245	370	1+
336.94374	244	
337.85800	250	1+
337.88341	164	
340.92008	132	
341.81296	168	1+
343.87021	140	
345.81341	172	
345.86350	170	
346.82784	228	
346.89001	162	
347.73999	156	
347.88197	136	
348.19095	300	
348.77948	234	1+
348.90134	134	
348.91904	200	
349.87111	142	
350.89066	336	
351.38965	206	
352.79088	210	1+
352.91373	298	1+
353.77967	130	
353.84937	162	
354.87001	154	
356.89682	150	
359.26965	190	1+
360.16407	136	
360.82491	142	
361.86935	188	
363.86589	140	
365.79493	180	
366.41993	134	
366.84063	390	1+
367.70959	610	
368.70997	450	
368.83445	520	1+
368.89380	176	
369.14249	140	
369.28859	132	
369.83768	478	1+
371.18923	144	
373.72210	598	1+
373.77786	320	1+
374.81574	132	
374.84211	156	
376.22087	464	1+
376.78246	246	1+
378.11019	190	1+
380.72277	228	
380.86238	136	
381.71970	194	
381.83448	148	
382.71319	148	
382.85651	368	1+
383.26491	140	
384.85057	2052	1+
387.85762	340	1+
389.71793	320	1+
389.88400	134	
390.05508	166	
390.84187	976	1+
391.08205	144	
391.20098	140	
391.80426	156	
393.84562	158	
393.90631	282	1+
395.86537	158	
396.73904	216	
397.38302	134	
398.72988	230	
398.86672	176	
399.71213	264	
399.81090	200	
399.85653	206	
402.86274	230	
403.87155	676	1+
404.77383	306	1+
405.72966	274	
405.86710	540	1+
407.74198	500	1+
407.81817	146	
407.86963	1644	
408.85283	1302	1+
409.72589	338	
409.81303	204	
410.17455	142	1+
410.73215	564	1+
410.83813	844	1+
410.86859	212	
411.80585	290	1+
412.84781	418	1+
413.87824	268	1+
414.68063	166	1+
415.87826	242	
416.87670	134	
417.73722	134	
418.82361	234	1+
419.86698	132	
421.88196	524	
421.90973	138	
422.73864	162	
422.88414	300	
423.73771	138	
423.77315	356	1+
423.86649	186	
423.90691	142	
424.82131	240	1+
425.31300	158	
425.74921	226	
426.75517	350	
426.86141	1282	1+
427.73438	698	
428.74384	514	
428.82204	138	
428.86962	256	
429.74005	1040	1+
430.02180	96	1+
430.74266	670	1+
430.85181	134	
431.87011	824	1+
432.24623	722	1+
433.82386	234	1+
433.85261	294	1+
434.04152	150	
434.25144	144	
434.89831	238	1+
436.75503	132	
439.89445	238	
440.89820	150	
441.83565	232	1+
443.75789	238	
444.87323	2326	1+
445.74805	180	
446.10156	166	1+
446.11403	166	1+
446.74290	436	1+
446.86375	190	
449.83753	146	1+
449.87911	540	
450.74699	512	1+
450.87959	564	1+
457.90707	598	1+
458.69265	138	
462.88495	868	1+
467.70875	192	1+
467.88911	924	1+
468.77638	216	1+
469.89279	168	
471.66157	140	
472.73018	164	
473.86919	144	
476.71954	144	
479.76577	196	1+
485.90212	828	1+
486.83968	138	
487.80666	172	
490.68366	142	
491.79850	238	1+
492.79830	220	1+
499.73553	244	1+
509.86447	364	
END IONS

###FS:    #m/z: 336.94676 #charge 1+
###MS: 74
###MSMS: 77
BEGIN IONS
TITLE=Cmpd 57, +MS2(336.9468), 28.0-35.0eV, 1.7min #77
RTINSECONDS=97.455
SCANS=74,77
PEPMASS=336.94676	125276
CHARGE=1+
63.16449	84	
180.11446	84	
189.86495	172	
192.01857	96	
196.88437	176	
197.87015	86	
200.87710	134	
205.95167	102	
206.88650	82	
207.97426	98	
210.94535	84	
211.70053	110	
211.94465	3486	
212.87811	1558	1+
212.94539	88	
213.94020	1156	1+
215.88688	616	1+
215.93719	206	
218.38982	98	
220.15901	82	
223.96026	132	
224.55702	80	
224.97540	94	
225.89352	236	1+
225.97011	88	
226.95154	78	
228.89618	178	
229.06545	86	
229.90988	106	
229.95465	3860	1+
230.88930	3062	1+
231.10603	84	
231.95002	1090	
233.90062	260	1+
234.83915	82	
235.79322	88	
235.83126	82	
235.89981	128	
235.95022	192	
237.01860	90	
237.06955	112	
240.04805	168	
240.39361	98	
240.62611	82	
241.84380	132	
244.90388	88	
246.44141	78	
246.94126	86	
246.97437	232	
247.96445	832	
248.87440	96	
248.90125	866	1+
249.82871	112	
249.95653	608	1+
250.83137	198	
250.89872	172	
251.83591	392	1+
251.92742	276	1+
252.78526	78	
252.97193	1664	1+
253.08590	184	
253.95012	102	
254.11946	114	
254.32813	94	
254.39826	100	
254.50415	92	
254.96860	568	1+
255.10778	88	
255.88888	92	
255.95865	206	1+
256.00406	90	
256.07954	108	
256.86529	102	
256.93642	110	
257.79650	108	
257.85368	80	
257.94980	100	
258.35399	104	
258.84307	206	
258.85687	160	
259.84998	92	
259.88994	86	
259.93186	88	
259.96646	180	1+
260.88282	86	
260.94603	128	
261.83618	130	
262.36420	90	
262.61752	104	
262.81274	84	
262.83038	100	
263.91802	88	
264.36887	82	
265.85884	80	
266.09074	86	
266.84536	116	
267.83446	186	
268.03784	126	
268.84023	804	1+
269.80132	78	
270.98313	132	
271.91566	406	1+
272.16022	92	
272.89607	94	
272.98196	100	
273.86362	82	
273.91706	94	
274.12446	82	
274.84652	108	
276.18782	100	
276.85580	396	1+
276.87400	128	
277.38330	92	
277.83629	272	
277.97221	94	
278.83638	676	1+
278.85879	240	1+
278.91076	86	
279.10462	104	
281.00309	100	
281.92497	80	
283.38866	88	
284.98460	88	
285.85471	266	
285.94761	90	
286.15728	80	
286.84989	1378	1+
287.17986	106	
287.87398	124	
288.42758	88	
289.87761	198	1+
290.04210	84	
292.81286	80	
292.83165	128	
293.10484	166	
293.85045	128	
293.99925	130	
294.09413	88	
294.85836	80	
296.88580	176	
297.33740	102	
297.90525	80	
298.86172	86	
299.06138	144	
299.79870	102	
300.93731	82	
301.01705	86	
302.00774	88	
302.85112	84	
307.92160	104	
310.87938	128	
311.72535	80	
312.87509	88	
313.87770	82	
314.37361	98	
317.02038	92	
319.47588	98	
319.89084	90	
321.78902	84	
322.86457	86	
325.39575	92	
325.58196	92	
325.89493	96	
328.88679	92	
329.16778	86	
329.80756	80	
330.88463	82	
331.94294	92	
337.06981	102	
337.87990	84	
339.09938	86	
340.84065	88	
END IONS

###FS:    #m/z: 340.94133 #charge 1+
###MS: 78
###MSMS: 79
BEGIN IONS
TITLE=Cmpd 58, +MS2(340.9413), 28.0-35.0eV, 1.7min #79
RTINSECONDS=101.12
SCANS=78-79
PEPMASS=340.94133	1152262
CHARGE=1+
189.08633	80	
190.93127	116	
192.88756	96	
192.92705	210	
197.95946	94	
200.86579	78	
201.96723	98	
208.92551	128	
210.94088	280	
212.88134	428	1+
213.93971	826	1+
214.87733	110	
214.89505	116	
215.88727	412	1+
215.93547	344	
219.41980	104	
220.60898	84	
221.87473	84	
221.89527	230	
221.91845	84	
221.97896	94	
224.96371	88	
225.39516	82	
226.39331	78	
226.89018	112	
226.94784	108	
228.94352	200	
230.00474	94	
230.83936	92	
230.88729	782	1+
231.85186	88	
231.88984	482	1+
231.95107	1078	1+
233.40660	82	
233.89855	640	1+
235.99328	84	
236.83986	146	
238.51190	82	
238.97342	84	
239.78820	106	
239.88757	82	
239.95408	86	
240.83724	96	
240.88530	86	
240.94054	174	1+
240.96334	98	
241.05272	98	
241.85098	262	1+
241.90591	122	
241.98777	108	
242.81008	94	
243.83695	80	
244.87313	92	
244.95861	142	
245.82071	120	
246.97706	162	
248.90025	254	1+
248.94998	90	
249.96265	592	
250.93194	92	
251.66001	86	
253.03530	82	
253.90703	84	
253.94502	116	
254.96342	292	1+
255.77864	136	
255.90177	82	
256.96215	84	
257.86014	90	
258.45475	98	
258.84400	90	
258.97038	78	
259.84570	428	
259.91392	78	
260.58141	92	
260.83866	186	
260.93019	96	
262.82818	160	1+
263.37987	92	
263.85002	104	
265.08414	86	
266.15494	84	
266.38539	84	
266.85818	264	1+
268.84291	368	
269.67009	112	
269.97073	80	
270.05493	108	
270.82814	114	
270.85349	110	
270.89139	102	
271.39890	88	
271.79359	138	1+
271.80885	82	
271.84009	82	
272.93660	458	1+
273.86825	90	
274.97895	92	
275.80447	86	
275.83038	92	
275.87505	82	
275.92067	120	
276.86557	196	
277.86436	122	
278.40437	90	
278.82021	78	
278.84884	358	
279.04361	80	
279.85224	182	
279.90610	96	
279.93004	138	
280.16281	84	
280.90793	78	
282.82558	90	
283.78780	84	
283.88008	96	
286.86082	80	
289.79089	116	
289.80353	176	
289.85996	324	1+
291.50331	100	
291.89136	118	
292.43495	92	
292.86685	210	1+
293.15135	148	
293.85183	340	1+
294.81387	112	
294.98576	102	
295.87652	138	
295.90374	92	
295.99220	78	
296.13072	106	
296.81509	236	1+
296.85251	100	
296.92876	96	
298.80343	198	
298.84829	286	1+
299.27173	86	
299.78204	214	
300.87159	214	1+
301.90950	92	
303.73439	86	
303.93393	134	
306.35258	90	
307.79937	130	
307.88733	78	
309.12271	80	
309.81489	180	
310.87551	218	1+
311.85990	140	
311.90424	134	
312.87528	88	
314.82143	112	
315.93435	88	
317.11621	82	
317.86909	90	
318.02658	82	
318.93379	82	
318.99757	90	
322.86995	126	
323.88895	128	
324.75808	116	
324.89358	294	1+
327.82988	196	1+
329.87365	108	
330.81671	138	
334.55635	80	
337.14854	78	
337.38081	90	
342.29748	92	
343.31839	98	
343.92595	84	
344.93324	100	
345.20934	84	
END IONS

###FS:    #m/z: 336.94658 #charge 1+
###MS: 78
###MSMS: 80
BEGIN IONS
TITLE=Cmpd 59, +MS2(336.9466), 28.0-35.0eV, 1.7min #80
RTINSECONDS=101.893
SCANS=78,80
PEPMASS=336.94658	118750
CHARGE=1+
89.68582	78	
187.88933	92	
200.94409	76	
202.88248	76	
206.00241	74	
208.94730	74	
209.12505	92	
210.88258	120	
211.62501	80	
211.94453	3062	1+
212.87923	1564	1+
213.06331	74	
213.93997	1766	1+
215.88960	418	1+
216.93540	262	1+
218.84165	84	
219.38339	92	
224.11189	90	
224.80174	76	
226.89445	92	
226.94546	100	
227.03670	80	
227.95702	136	
228.89410	448	1+
229.95534	2850	1+
230.09075	102	1+
230.79255	90	
230.88936	2734	1+
231.95039	1514	1+
232.82532	188	1+
233.07467	82	
234.12562	84	
235.90068	86	
238.89510	202	1+
239.79050	74	
239.95044	80	
240.85294	76	
241.84258	114	
242.36664	76	
242.84045	74	
243.98659	76	
244.37170	86	
246.66332	76	
246.97499	104	
247.79998	82	
247.90478	86	
247.96625	748	
248.90025	798	1+
249.83260	112	
249.96309	520	1+
250.83195	228	
250.95131	196	
251.84031	128	
251.88205	76	
251.95626	136	
252.83899	112	
252.96998	1366	1+
253.36746	80	
253.58806	84	
253.65294	108	
253.88192	80	
253.90509	508	1+
254.01681	84	
254.82615	84	
254.96656	630	1+
255.86545	74	
255.91950	104	
256.26427	82	
256.37021	80	
256.96316	212	
257.80168	78	
258.00873	84	
258.84730	410	1+
259.10468	88	
260.93843	98	
260.95807	84	
261.83112	152	
262.82892	72	
266.84435	74	
267.38577	106	
267.84246	104	
268.12577	74	
268.83765	994	1+
270.98285	162	
271.81164	74	
271.93191	72	
272.10129	72	
272.82781	74	
272.91958	182	1+
274.85451	90	
275.36383	104	
275.86395	92	
276.85844	220	
276.88424	88	
277.48934	74	
277.83902	94	
277.96190	76	
278.83473	180	
278.86532	82	
279.51614	84	
279.83436	110	
279.86287	76	
279.93276	140	
280.26588	94	
281.99927	86	
282.86588	74	
282.88668	72	
283.09637	96	
283.80699	286	1+
284.62191	92	
285.02611	88	
285.43228	104	
285.49691	82	
285.85933	254	
285.92677	80	
286.85013	776	1+
287.51498	94	
288.80062	176	1+
288.82627	74	
288.90573	78	
289.85584	78	
291.47620	92	
292.81354	118	
292.85448	104	
293.06755	80	
293.10737	106	
293.86311	98	
293.99114	72	
295.97157	84	
296.44238	76	
296.97771	90	
297.44105	114	
298.30977	98	
298.80050	74	
299.87463	258	1+
300.95212	78	
301.41675	84	
302.03949	74	
302.85846	208	1+
303.80473	82	
303.88843	88	
306.08857	88	
306.42565	76	
306.87851	120	
307.06542	84	
307.86304	80	
308.15192	106	
309.87397	466	1+
309.91646	76	
312.99696	94	
315.80388	76	
316.76442	78	
316.87801	74	
316.89544	96	
317.11001	82	
317.18632	88	
317.20384	86	
317.89326	86	
319.88867	76	
320.89081	86	
322.82499	90	
324.05963	92	
324.78920	76	
325.07731	74	
326.89042	88	
327.03925	94	
330.38734	80	
333.83334	88	
334.00870	86	
336.15028	96	
336.98898	94	
337.01891	82	
338.16847	76	
338.78404	130	
338.84853	112	
339.40252	76	
END IONS

###FS:    #m/z: 359.96249 #charge 1+
###MS: 78
###MSMS: 81
BEGIN IONS
TITLE=Cmpd 60, +MS2(359.9625), 28.0-35.0eV, 1.8min #81
RTINSECONDS=102.673
SCANS=78,81
PEPMASS=359.96249	79716
CHARGE=1+
53.27552	78	
177.93586	110	
185.48175	86	
186.92775	94	
200.94060	86	
209.94315	820	
211.15226	142	1+
212.56245	88	
212.87771	132	
221.88202	144	
222.95431	714	1+
223.88831	350	1+
224.94999	1326	1+
226.88623	94	
226.94751	4914	1+
227.04583	84	
227.92941	282	
228.09485	152	1+
228.89176	110	
228.94302	3894	
229.94985	120	
232.92787	200	1+
233.05020	82	
233.96224	184	
237.99878	80	
240.14975	138	
240.82144	230	
240.94062	614	1+
240.96087	988	1+
242.45798	82	
242.94237	186	
242.96345	500	
244.95876	1730	1+
246.83775	80	
246.95311	3052	1+
247.10990	92	
248.80403	212	
248.89004	84	
249.00602	96	
249.79946	92	
250.04787	78	
250.95023	372	
250.96970	136	
251.01572	84	
251.83923	78	
252.00893	82	
252.11053	146	
252.87493	98	
252.95459	310	
253.83411	166	
254.09242	106	
255.84287	120	
256.85062	92	
256.92923	100	
258.14378	314	
258.80051	80	
258.83197	86	
258.97538	158	
259.52794	96	
259.90205	94	
260.96915	546	1+
261.16131	90	
261.55099	96	
261.87338	86	
262.95011	104	
262.99715	120	
263.83882	106	
264.10368	80	
264.82214	180	
264.84023	82	
265.13417	102	
265.82332	90	
265.97011	106	
266.48352	82	
266.81845	220	
266.85561	164	
267.79013	134	
267.82041	116	
267.92558	126	
267.97065	180	
268.08757	88	
268.57623	84	
268.88196	216	1+
268.96770	400	1+
269.97159	266	1+
270.78786	242	1+
271.65808	84	
271.84486	208	
273.79288	328	1+
273.96929	86	
276.85453	120	
276.90453	86	
277.05091	184	1+
277.81145	132	
278.79506	108	
278.85522	86	
278.92094	126	
279.07464	80	
279.10456	140	
279.79906	112	
280.79475	512	1+
280.85098	96	
281.11742	164	
281.85699	130	
282.90115	124	
283.85415	88	
283.98576	114	
284.06076	80	
284.82557	366	1+
286.87624	78	
288.63615	84	
288.75316	86	
289.45674	82	
292.80983	100	
292.85607	132	
293.09706	80	
293.11672	170	
293.80358	80	
293.85449	306	1+
293.87503	80	
294.48382	82	
295.13297	108	
295.18384	82	
296.81484	338	
297.37133	80	
297.44110	80	
297.80772	190	
298.11935	92	
298.56038	96	
298.80591	1520	1+
298.97651	88	
298.99996	106	
299.86860	106	
300.77978	80	
300.79997	144	
301.08836	88	
301.78331	120	
302.89087	84	
303.80822	104	
304.98931	84	
307.89223	100	
308.88539	86	
309.03002	84	
309.80090	118	
310.99719	82	
311.88145	152	
312.82441	130	
315.82744	106	
316.43677	100	
316.81341	114	
318.83538	86	
318.93625	176	
319.63795	78	
320.14964	216	1+
320.92612	98	
321.81388	262	1+
322.92563	282	
323.02205	120	
324.89229	268	1+
326.06271	80	
326.18043	90	
326.72157	80	
326.91708	78	
333.83040	84	
334.95752	118	
336.94249	284	
339.68783	98	
346.05634	116	
348.41076	82	
349.11369	174	1+
349.99851	94	
355.70529	88	
357.77183	84	
358.19957	106	
359.95861	158	1+
360.84585	88	
361.20057	80	
END IONS

###FS:    #m/z: 322.93062 #charge 1+
###MS: 82
###MSMS: 83
BEGIN IONS
TITLE=Cmpd 61, +MS2(322.9306), 28.0-35.0eV, 1.8min #83
RTINSECONDS=106.358
SCANS=82-83
PEPMASS=322.93062	3267472
CHARGE=1+
94.76906	88	
189.04919	100	
190.91241	92	
193.06637	102	
195.90038	82	
198.90399	90	
199.86655	78	
200.05659	96	
201.04842	76	
202.08247	86	
205.94896	144	
206.38187	74	
207.51405	82	
209.89270	88	
210.89647	72	
213.07814	76	
215.90714	84	
216.88992	78	
217.08501	100	
217.86585	94	
221.94622	86	
222.95230	406	1+
224.00700	98	
224.86236	82	
226.86109	162	1+
227.93423	142	
228.90836	304	1+
228.93702	76	
229.13415	80	
229.83718	72	
231.91203	72	
233.84588	72	
235.38269	106	
235.44823	72	
236.38397	80	
236.89569	88	
238.94122	82	
239.07885	116	
239.78593	190	
240.01304	124	
240.82280	210	
240.89814	72	
240.94248	1594	
240.96281	112	
241.01890	76	
241.82053	102	
241.93942	4750	1+
242.94126	3360	1+
243.35756	96	
243.81877	474	1+
243.99740	76	
244.78858	102	
244.85779	74	
244.88471	76	
244.94109	840	1+
245.11698	76	
246.97643	134	
247.85856	76	
248.84402	226	1+
248.89989	72	
248.91705	70	
249.69657	90	
250.04008	106	
251.07064	154	
251.78844	80	
251.85333	72	
252.08094	76	
253.04099	72	
254.91367	76	
255.06847	124	
255.11110	114	
255.96162	80	
256.65955	88	
257.57318	86	
257.79697	382	1+
257.84727	74	
257.91422	92	
257.96161	76	
258.83205	666	1+
258.85079	72	
258.90103	72	
259.39742	98	
260.34026	266	
260.83346	312	
261.42848	92	
261.48005	94	
261.83354	414	
262.83135	324	
263.85101	200	1+
265.09642	84	
265.14214	82	
266.02903	74	
266.06295	72	
267.79284	164	
267.88243	88	
268.13985	120	
268.90632	94	
269.17832	72	
271.06512	78	
271.78146	80	
271.79876	92	
272.57151	86	
273.79340	286	1+
274.87706	78	
275.40070	78	
275.81732	76	
276.80848	92	
276.88014	72	
278.85616	116	
279.09246	1160	1+
279.11764	82	
280.89085	80	
281.79777	106	
282.80747	72	
282.86409	74	
283.35670	84	
283.78786	174	
283.85321	70	
284.29253	168	
284.87269	184	
284.93265	80	
285.29351	72	
286.84813	104	
287.78985	84	
289.16623	74	
289.78675	84	
289.80629	84	
289.88158	294	
290.85777	212	1+
290.90833	78	
291.80627	326	1+
292.16419	84	
292.94550	96	
295.03420	86	
295.18151	78	
296.12024	96	
296.82107	112	
296.95379	78	
298.81595	162	
299.78004	244	1+
302.08000	86	
302.44711	84	
305.42725	110	
305.80723	72	
305.87633	84	
306.07778	84	
306.88402	72	
307.60057	84	
307.80166	130	
307.87487	144	
307.95893	92	
308.79710	258	1+
308.89404	92	
309.92415	96	
310.16651	90	
310.87825	260	1+
310.95403	74	
311.86394	90	
312.80224	190	
313.39257	94	
316.81478	112	
318.86173	106	
318.90089	76	
322.72106	80	
323.42750	76	
323.88689	74	
324.89370	148	
326.61949	122	
END IONS

###FS:    #m/z: 340.94140 #charge 1+
###MS: 82
###MSMS: 84
BEGIN IONS
TITLE=Cmpd 62, +MS2(340.9414), 28.0-35.0eV, 1.8min #84
RTINSECONDS=107.13
SCANS=82,84
PEPMASS=340.94140	1080630
CHARGE=1+
196.58519	102	
196.88152	80	
200.94262	82	
205.95124	96	
207.07168	94	
209.96034	78	
210.03325	82	
210.94399	76	
212.87772	128	
213.94036	478	
214.88173	76	
215.88707	444	
217.88409	106	
220.82980	82	
222.51182	90	
222.96620	112	
223.95989	136	
224.97837	76	
226.63725	84	
226.97199	78	
228.84156	136	
228.89280	148	
230.89021	288	
231.88846	336	
231.95085	688	1+
232.38922	94	
232.88525	206	
233.89695	168	
234.92029	90	
235.89712	102	
235.94869	106	
236.88993	86	
238.84626	86	
239.12154	76	
239.78936	152	
240.83627	140	
241.84109	98	
242.84537	76	
244.08774	88	
244.86847	144	
245.47078	80	
246.39144	104	
246.97581	226	
247.08370	76	
248.89753	348	1+
249.05248	86	
249.15753	100	
249.84032	78	
249.95981	122	
250.96624	176	
251.09080	106	
251.35641	92	
252.81651	80	
253.90654	438	1+
254.96681	244	
255.05296	98	
256.37846	104	
256.89819	108	
257.79796	118	
257.89254	78	
258.84452	316	
258.88556	78	
259.10244	130	
259.96159	98	
260.83958	124	
261.35704	92	
261.47605	80	
265.80503	82	
267.86418	126	
268.07529	78	
268.84213	282	1+
268.86293	106	
270.38234	76	
270.88328	84	
271.91506	76	
272.91521	110	
272.93092	220	
272.98248	134	
273.92150	76	
274.74907	110	
275.80836	120	
276.85939	240	
276.90853	96	
277.53411	92	
277.57312	90	
277.85477	256	
277.87154	88	
277.96417	78	
278.84679	220	
279.84686	242	
279.90702	78	
280.43415	84	
280.83949	156	
280.99235	82	
281.04917	96	
282.86623	100	
282.91560	82	
283.81806	126	
283.85940	122	
284.92275	86	
284.96387	80	
285.64011	84	
286.53726	76	
287.03419	80	
287.81021	116	
287.88790	78	
288.97420	92	
289.88779	88	
290.86216	112	
291.80344	76	
291.87451	76	
292.44149	86	
292.94115	136	
294.42902	78	
294.91390	94	
297.83732	76	
298.30794	140	
298.85953	94	
298.94263	96	
298.97035	76	
299.78815	92	
299.87635	192	
300.03684	80	
301.04636	132	
301.16298	82	
302.85008	124	
304.43408	96	
306.98499	94	
307.79769	108	
308.82520	78	
309.89389	78	
310.88321	154	
311.88093	146	
312.86488	218	1+
314.82032	76	
321.42314	78	
324.38461	96	
324.76701	76	
325.90771	104	
326.16704	88	
326.61082	84	
328.19056	148	
328.82259	84	
329.87523	84	
330.81345	94	
330.85635	82	
335.90744	98	
337.19845	76	
338.77385	84	
338.99988	94	
340.87470	108	
341.92264	80	
343.30909	92	
344.14232	82	
344.91117	150	
END IONS

###FS:    #m/z: 363.95742 #charge 1+
###MS: 82
###MSMS: 85
BEGIN IONS
TITLE=Cmpd 63, +MS2(363.9574), 28.0-35.0eV, 1.8min #85
RTINSECONDS=107.902
SCANS=82,85
PEPMASS=363.95742	466758
CHARGE=1+
49.25998	94	
67.79619	80	
134.95857	84	
150.14777	108	
187.86813	264	
189.08949	82	
189.86164	556	1+
191.85868	628	
195.88854	82	
196.88801	298	1+
205.87835	104	
207.87476	526	1+
207.95100	136	
209.94373	1166	1+
210.88456	240	
212.87967	3010	1+
214.66942	92	
219.86547	90	
222.95268	538	
223.95568	288	
224.07159	102	1+
224.90351	88	
224.95160	990	1+
224.97237	102	
225.88082	112	
226.89616	150	
226.94730	6564	1+
226.97174	142	
227.89115	632	1+
228.94254	6152	1+
229.99559	102	
230.02531	82	
230.88941	4222	1+
232.88301	630	1+
234.04690	82	
234.93414	94	
237.90313	94	
239.79039	88	
239.83904	124	
239.93075	128	
240.03193	84	
240.87149	82	
240.94201	258	
240.96622	414	1+
241.84082	104	
241.93996	208	
241.95922	86	
242.81662	362	1+
242.94259	834	1+
242.96060	370	1+
243.39777	118	
243.81907	310	1+
244.95832	3132	1+
245.01323	80	
245.80782	86	
245.93941	116	
246.90662	216	
246.95411	3042	1+
248.44092	90	
248.80498	132	
248.83591	170	
248.90033	1310	1+
248.94789	144	
249.81112	88	
250.07380	224	1+
250.83272	172	1+
250.94568	100	
250.97043	134	
251.03688	80	
251.60744	114	
252.10339	112	
252.79894	144	
252.88866	124	
253.85804	90	
253.90685	226	
255.34952	90	
256.88987	106	
258.91680	108	
258.97230	150	
259.89399	114	
259.97910	86	
260.82822	232	
260.97085	510	1+
261.82767	484	1+
262.11794	94	
262.35837	104	
262.91784	152	
263.98096	86	
264.03167	92	
264.96557	92	
265.09286	154	
266.58566	82	
266.81559	128	
267.80910	146	
267.97431	424	1+
267.98905	114	
268.81125	96	
268.84445	194	1+
269.81156	90	
269.91842	92	
269.96703	460	1+
271.10357	90	
271.91435	526	1+
273.85891	92	
275.01855	178	1+
275.06678	86	
276.81142	110	
276.85401	112	
278.09052	124	
279.79552	152	
280.00280	102	
280.79240	506	1+
280.81684	90	
282.03613	102	
282.79176	80	
282.88230	84	
283.78397	262	1+
283.85665	150	
283.95530	106	
284.11253	84	
284.78598	150	1+
284.82387	326	
284.84495	738	1+
285.84703	648	1+
286.81669	110	
286.88622	120	
286.91947	114	
287.41715	104	
287.95635	96	
289.89331	96	
290.78976	84	
290.89860	80	
290.92294	90	
291.57908	84	
291.91849	106	
292.45376	94	
293.11954	144	1+
294.86308	106	
296.81126	236	
296.86756	140	
297.05813	82	
297.80680	236	
298.80240	938	1+
298.92646	80	
299.03164	84	
300.80405	434	1+
301.86105	360	1+
303.85789	1264	1+
307.86624	104	
307.89625	116	
309.83882	146	
309.86985	198	1+
309.89061	142	
310.91603	132	
311.01683	98	
314.81832	82	
316.81702	142	
318.00246	80	
318.13203	90	
318.81619	254	1+
318.93362	80	
319.93678	84	
320.12151	96	
320.13924	114	
320.99392	80	
321.82132	212	
322.89016	254	1+
322.93182	124	
323.14739	82	
324.87560	194	
325.82232	100	
326.87076	428	1+
326.89107	122	
328.83584	84	
329.10296	86	
335.81517	98	
336.74766	92	
336.93468	150	
336.94929	130	
337.40785	92	
339.82863	194	
340.93889	198	1+
343.38658	82	
345.83275	82	
348.32672	90	
349.10082	82	
349.17668	86	
349.81002	92	
356.78821	120	
359.11726	92	
359.28257	86	
360.10022	80	
363.87286	88	
367.13138	92	
END IONS

###FS:    #m/z: 322.93052 #charge 1+
###MS: 86
###MSMS: 87
BEGIN IONS
TITLE=Cmpd 64, +MS2(322.9305), 28.0-35.0eV, 1.9min #87
RTINSECONDS=111.578
SCANS=86-87
PEPMASS=322.93052	2518658
CHARGE=1+
90.29397	248	
187.98550	78	
192.89134	86	
196.95012	100	
200.90224	104	
204.05625	72	
205.94887	204	
207.94775	144	
209.13387	80	
212.95633	86	
215.84386	82	
217.90184	74	
219.08912	72	
222.82335	74	
222.91474	92	
222.95392	118	
223.82160	74	
223.96094	184	
224.01066	74	
226.56549	106	
228.84600	86	
229.43724	90	
230.90711	76	
231.90625	140	
231.93444	96	
232.13086	82	
232.54837	86	
233.00743	84	
233.02405	90	
235.57824	78	
236.01136	124	
236.85795	78	
237.05923	136	
238.93790	88	
239.07693	156	
239.78515	124	
240.82510	334	1+
240.94104	1214	
240.96412	160	
241.94216	1172	
242.82298	174	
242.91498	94	
242.94282	3686	1+
243.06837	104	
243.82283	236	
244.50812	78	
244.82064	520	
244.93954	790	
245.87731	78	
246.85974	84	
246.97507	204	
247.84699	84	
247.97946	130	
248.83704	118	
249.92662	108	
249.96882	94	
252.10824	72	
254.80003	84	
254.82507	72	
256.77765	76	
257.80098	150	
258.83587	134	
260.48007	78	
260.83537	168	
261.83223	486	
262.06800	82	
262.38045	92	
262.83607	224	
262.86278	116	1+
262.87908	76	
262.98908	140	
263.49724	78	
263.82835	128	
263.97983	138	
264.07575	78	
264.84160	106	
265.43036	94	
265.87466	94	
266.14690	78	
266.78934	200	1+
266.85424	76	
268.14160	80	
269.00048	102	
269.34377	76	
270.13826	84	
270.84841	74	
270.86593	94	
271.80154	140	
271.90691	78	
272.84053	136	
272.99917	90	
273.80035	136	
273.82374	78	
273.88254	102	
275.87956	74	
277.94973	96	
278.89605	78	
279.09449	452	1+
279.91630	80	
280.79408	82	
280.85191	94	
280.90730	96	
280.98782	80	
281.09525	166	
281.86149	82	
282.01167	86	
282.05490	78	
282.27981	112	
282.88765	94	
282.90001	90	
283.79045	128	
283.92529	148	
284.29343	258	
286.91873	82	
289.78471	72	
289.88427	198	
290.02738	88	
290.86171	100	
291.80157	172	
292.80269	98	
294.16980	76	
294.86541	74	
295.18183	76	
295.73916	80	
296.00524	78	
297.83711	78	
297.88174	78	
301.15981	114	
301.78545	76	
301.97107	94	
302.53676	86	
302.85962	74	
302.88521	124	
303.83461	86	
304.15580	72	
306.02621	92	
306.88792	94	
307.88879	90	
308.79890	138	
308.81628	72	
308.97145	80	
309.05147	78	
314.81339	78	
315.63123	78	
315.91245	76	
319.73042	76	
320.16190	132	
321.89282	84	
325.01285	100	
325.66628	106	
325.87606	196	1+
325.89552	128	
326.12261	84	
326.90815	76	
327.00835	110	
327.09899	76	
END IONS

###FS:    #m/z: 363.95737 #charge 1+
###MS: 86
###MSMS: 88
BEGIN IONS
TITLE=Cmpd 65, +MS2(363.9574), 28.0-35.0eV, 1.9min #88
RTINSECONDS=112.35
SCANS=86,88
PEPMASS=363.95737	352866
CHARGE=1+
112.63780	84	
177.93275	92	
181.93840	74	
187.86550	134	
187.93491	106	
189.86417	372	1+
191.85962	788	
193.90524	82	
196.10506	90	
196.88252	148	
206.06604	80	
206.94110	78	
207.87424	182	
209.94347	1184	1+
210.88439	450	
210.90840	82	
212.87883	2356	1+
214.89850	142	
215.47078	76	
222.40914	98	
222.95309	404	
223.95798	178	
224.04379	90	
224.94846	1418	1+
225.88172	102	
226.94762	5354	1+
226.97456	74	
228.09235	154	1+
228.89551	800	1+
228.94304	5826	1+
230.83376	120	
230.88957	3492	1+
231.15151	94	
231.93430	78	
232.03187	106	
232.88499	686	
234.88305	328	
237.05760	90	
237.92880	74	
239.81756	300	1+
240.09115	80	
240.83505	130	
240.93868	322	
240.96375	202	
241.12894	92	
241.89930	276	1+
241.94314	1334	1+
241.95812	844	1+
242.94272	868	1+
242.95844	600	1+
243.82032	744	1+
244.84425	76	
244.93987	124	
244.95676	3232	1+
245.44226	80	
245.94147	226	
246.45098	80	
246.91179	84	
246.95335	3566	1+
247.92034	84	
248.80188	308	1+
248.83918	268	1+
248.85505	94	
248.89897	996	1+
250.89849	114	
251.04409	78	
251.63844	100	
252.18059	82	
252.79197	176	1+
252.89905	396	1+
252.92594	98	
253.83060	244	1+
254.65113	98	
258.04252	78	
258.83435	106	
258.97227	136	
259.44098	124	
260.83139	518	1+
260.96936	316	1+
263.03512	84	
263.98052	124	
264.82496	176	
265.97585	164	
266.81086	674	1+
267.05100	86	
267.77624	78	
267.84834	76	
267.97524	548	
268.45363	76	
269.05745	74	
269.91866	126	
269.97074	702	1+
270.36208	86	
271.91713	224	1+
274.13457	76	
274.86118	208	
276.51659	76	
277.51191	80	
277.85702	140	
278.79782	132	
278.85254	218	1+
279.09411	308	1+
280.79531	838	1+
280.87745	234	1+
280.97108	94	
281.85625	220	1+
282.82205	78	
282.97905	260	1+
283.78580	76	
284.82507	506	1+
284.85003	194	
285.79473	122	
285.84484	542	
287.43383	90	
287.55034	74	
288.07770	80	
288.58207	84	
289.32552	98	
289.79251	78	
291.41753	82	
291.93100	88	
292.38243	82	
293.84912	104	
294.86296	284	1+
296.67743	80	
296.81041	94	
296.87379	76	
296.90141	76	
296.94337	76	
297.80868	230	
298.42453	108	
298.80461	882	1+
299.02941	82	
299.78819	126	
299.87720	226	1+
299.99440	86	
300.80171	464	1+
301.81978	78	
301.85914	378	1+
301.93685	80	
302.22930	76	
303.80709	354	1+
303.85695	610	
303.90564	90	
303.93331	164	1+
304.12183	82	
304.88569	260	1+
304.97247	92	
305.12312	84	
305.86287	76	
306.85793	202	
308.02941	84	
308.14327	144	
310.86846	76	
311.88596	80	
313.80784	90	
315.48051	112	
316.81578	278	1+
317.93333	154	1+
318.81456	132	
319.82098	480	1+
319.86430	78	
321.74466	86	
321.86684	388	
322.81629	106	
322.93159	206	
324.88047	254	1+
324.91437	94	
326.87364	340	1+
329.87415	90	
329.89433	98	
330.69310	106	
332.03001	78	
333.16399	76	
336.94795	290	
337.96380	126	
338.94543	96	
339.82869	244	
340.82982	102	
340.94262	106	
341.89999	74	
343.49126	84	
343.84268	84	
344.37270	84	
347.37544	88	
348.90816	90	
349.74600	170	
351.09280	80	
351.38048	74	
352.88430	96	
353.88686	78	
355.42012	78	
357.00559	84	
359.04528	94	
359.70871	80	
360.72457	80	
363.41158	100	
366.95706	76	
368.04469	92	
END IONS

###FS:    #m/z: 507.84638 #charge 1+
###MS: 86
###MSMS: 89
BEGIN IONS
TITLE=Cmpd 66, +MS2(507.8464), 28.2-35.2eV, 1.9min #89
RTINSECONDS=113.122
SCANS=86,89
PEPMASS=507.84638	187666
CHARGE=1+
222.97247	476	1+
232.89781	228	
234.10671	138	
235.14199	234	
236.88852	130	
249.15867	128	
250.97480	112	
251.91434	128	
254.09636	148	
254.89915	154	
256.87041	200	1+
260.88664	128	
262.13700	398	
263.13784	212	
264.14787	134	
266.16881	286	1+
268.11184	160	
268.88603	148	
272.85405	138	
277.15076	266	
277.79802	144	
278.83366	114	
279.83117	136	
280.11046	164	
281.88869	150	
285.79342	124	
286.13919	212	1+
287.85057	412	
288.86687	178	
288.88414	364	1+
290.86426	396	
291.78373	108	
291.87822	196	
293.87189	1124	1+
294.85822	134	
294.87488	704	1+
296.81816	274	1+
296.85391	152	
296.87585	124	
298.80176	122	
299.80748	120	
299.85423	168	1+
299.88426	210	1+
303.87214	182	
305.86571	680	1+
306.79456	126	
307.79895	130	
307.88978	446	
308.14270	436	1+
308.87751	266	
309.84720	230	
309.88912	264	
310.15646	382	1+
310.87327	178	
311.88492	1594	1+
312.12853	146	
312.34347	128	
314.77938	182	1+
314.86089	294	1+
314.88526	136	
318.86116	144	
319.37901	120	
320.82924	144	
323.86798	164	
324.86061	272	
324.87980	162	
324.90878	118	
325.90337	310	
326.24221	250	
326.88468	418	
327.81406	224	1+
327.87989	342	
327.89871	216	
327.92362	156	
328.87327	688	1+
328.89029	190	
329.90051	132	
330.16132	120	
331.76518	246	1+
332.88695	336	1+
333.17366	588	1+
333.83889	132	1+
333.87499	402	1+
336.76811	110	
336.94417	170	
340.02509	116	
340.76926	118	
341.62325	120	
342.90104	228	1+
345.81766	126	
346.00971	112	
346.83129	112	
348.72753	234	
348.75144	252	1+
348.88982	108	
349.16383	128	
349.75544	216	1+
349.79482	290	1+
350.06524	134	1+
350.82825	166	
350.88529	230	1+
351.76806	140	
351.99074	146	
352.14986	186	
353.72406	114	
353.86868	168	
357.72232	162	
359.76232	138	1+
359.77863	122	
362.38706	112	
362.72641	126	
364.85854	192	1+
366.18295	200	
366.81341	108	
366.84118	186	
367.71059	686	1+
367.76544	116	
368.81172	132	
368.90026	128	
369.70997	160	
369.84807	246	
370.84036	252	1+
371.71305	220	1+
372.76997	180	
373.71246	136	
373.73597	130	
374.73286	108	
376.21995	144	
376.88498	118	
378.72664	124	
378.89019	162	
379.85793	282	1+
381.72182	312	1+
381.83915	142	
382.89428	244	1+
383.71628	232	1+
384.85002	866	1+
385.78105	132	
385.89439	120	
387.72048	108	
388.20293	302	1+
388.84950	156	
389.71856	206	
390.84198	580	1+
391.90959	110	
392.82159	362	1+
394.76285	120	
394.78503	184	
394.82871	128	
395.74663	230	1+
395.86935	158	
396.08047	212	1+
397.86435	132	
398.73204	584	
399.70828	160	
399.72688	760	1+
399.85482	318	1+
402.86713	718	1+
403.87227	424	1+
405.73139	270	1+
405.78172	212	1+
407.72426	266	1+
407.76138	292	1+
407.86435	1600	1+
408.06867	142	
409.72243	702	1+
410.83510	198	
410.85706	206	
411.72633	134	
412.73354	442	1+
412.83819	188	
412.85640	394	1+
414.76853	120	
421.88602	134	
422.77017	426	1+
422.88171	124	
423.87155	152	
424.45984	116	
424.87079	110	
425.74271	488	
425.89100	190	
426.75721	278	
426.86294	650	
427.73698	1248	1+
427.86682	312	
428.84932	188	
428.87919	420	1+
429.69947	170	
429.73545	266	
429.84401	210	
429.88035	296	1+
430.74076	334	
430.86531	768	1+
431.72984	160	
431.87044	564	1+
432.24408	216	
433.73332	110	
435.71329	112	
436.70155	128	
439.89507	316	1+
443.76608	148	
444.29084	186	1+
444.87271	1704	1+
444.90040	148	
445.72087	150	
445.74199	478	1+
446.78135	124	
447.69795	114	
447.71806	170	
448.68232	114	
448.75661	194	
449.87622	668	1+
450.75070	394	1+
457.90296	428	1+
460.21857	164	1+
462.88347	786	1+
467.88869	770	1+
468.78364	154	
468.89043	478	1+
483.79994	150	
485.90134	726	1+
487.79476	214	1+
489.30644	140	
501.80129	208	1+
506.22933	268	1+
507.23210	210	1+
507.41995	144	
508.91429	118	
END IONS

###FS:    #m/z: 322.93050 #charge 1+
###MS: 90
###MSMS: 91
BEGIN IONS
TITLE=Cmpd 67, +MS2(322.9305), 28.0-35.0eV, 2.0min #91
RTINSECONDS=116.803
SCANS=90-91
PEPMASS=322.93050	2228380
CHARGE=1+
75.01269	68	
185.92861	82	
192.88952	136	
192.92480	70	
199.90441	70	
205.95053	130	
205.97597	70	
206.97130	84	
209.89622	72	
212.84351	68	
212.87770	92	
212.90271	80	
213.86764	74	
215.93233	76	
216.88268	90	
222.95044	190	
223.96048	218	
224.47211	96	
226.89786	78	
227.83116	88	
227.87919	76	
227.93242	174	
228.93340	78	
229.84391	158	
230.05344	88	
230.83056	98	
230.96872	72	
231.40539	92	
231.61878	70	
233.89449	68	
234.02993	72	
235.11972	162	
235.82348	78	
236.86916	76	
236.88811	74	
236.95609	70	
237.93548	142	
240.02235	88	
240.10805	68	
240.14630	70	
240.50051	72	
240.82225	364	
240.84704	68	
240.90029	68	
240.94101	1438	
240.95984	150	
241.12336	112	1+
241.83815	70	
241.88255	74	
241.94027	3874	1+
242.79883	70	
242.83265	66	
242.90730	72	
242.94277	2828	1+
243.11416	86	
243.47797	82	
243.82174	502	1+
244.11654	74	
244.93972	500	1+
244.98475	92	
245.86948	82	
246.97867	412	1+
247.89540	68	
249.43646	76	
250.01267	86	
250.95161	86	
251.92311	94	
252.92375	216	1+
252.95520	66	
253.83489	110	
254.01689	78	
254.08122	74	
255.08443	68	
256.79699	204	1+
256.84070	70	
256.91439	136	
257.84753	74	
258.13518	82	
258.83346	200	
258.85036	126	
258.89346	216	1+
258.98009	70	
259.83579	184	
260.79926	68	
260.82876	664	1+
261.84567	70	
261.97654	80	
262.35865	92	
262.52170	94	
262.99491	66	
263.02727	72	
264.07765	108	
264.48877	90	
266.01424	74	
266.80030	68	
266.86644	88	
267.03900	76	
268.19281	110	
268.84901	208	1+
268.89855	92	
269.95679	66	
271.79788	132	
272.16209	72	
272.34638	80	
273.79059	174	
273.81082	162	
274.79135	106	
274.84007	66	
275.80744	206	1+
276.14468	70	
278.92262	94	
279.09245	1034	1+
280.04582	88	
280.20190	76	
280.26157	74	
280.69371	80	
281.91284	68	
283.79107	68	
284.29118	354	1+
284.85544	186	1+
284.87472	86	
285.87432	78	
286.91888	92	
287.79978	144	1+
289.79199	74	
289.87891	280	1+
290.37992	86	
290.88218	222	1+
292.80700	86	
294.17432	86	
294.87595	74	
294.96883	88	
295.85067	72	
295.87598	70	
296.82728	82	
297.34200	68	
297.79928	90	
298.78721	72	
298.80213	66	
298.90441	70	
299.42663	68	
299.78211	126	
299.83909	104	
299.87589	86	
299.92636	78	
303.03470	68	
303.20575	82	
304.87138	66	
304.88637	66	
306.27510	80	
306.88602	356	1+
307.79454	148	
307.89049	302	1+
309.12925	68	
310.88242	278	1+
311.01241	76	
311.07568	66	
312.16978	82	
312.92554	98	
316.83230	68	
318.03967	70	
318.85706	74	
318.99747	76	
321.89848	114	
321.94958	82	
322.80932	70	
322.87791	70	
323.89109	392	1+
324.77808	78	
324.89515	338	1+
327.04133	72	
327.89026	92	
328.35091	104	
END IONS

###FS:    #m/z: 363.95733 #charge 1+
###MS: 90
###MSMS: 92
BEGIN IONS
TITLE=Cmpd 68, +MS2(363.9573), 28.0-35.0eV, 2.0min #92
RTINSECONDS=117.575
SCANS=90,92
PEPMASS=363.95733	310028
CHARGE=1+
162.46670	96	
182.87164	86	
189.86179	406	1+
190.09724	92	
191.85917	552	
201.89040	84	
202.87556	104	
203.99465	92	
205.94663	88	
207.87358	178	
209.87051	110	
209.94362	1112	1+
210.88601	462	1+
212.87901	2602	1+
219.41787	102	
220.00204	84	
222.95140	704	1+
224.94954	1000	1+
225.80054	82	
226.94758	5302	1+
227.06469	142	1+
227.62165	88	
227.92876	214	
228.89334	486	1+
228.90864	226	
228.94320	5752	1+
230.88918	3354	1+
230.94743	236	
232.88605	520	1+
233.99045	84	
234.92868	86	
235.11642	144	
235.50490	100	
235.85369	86	
237.04616	82	
237.82260	90	
240.82267	322	
240.94273	282	
240.96336	846	1+
241.82173	146	
241.83600	94	
241.94310	234	
242.94350	832	1+
242.96070	398	
243.81975	518	1+
243.95723	194	
244.88539	88	
244.95798	2480	1+
246.85109	130	
246.90397	264	
246.95365	2538	
247.80711	126	
248.80789	200	
248.90055	972	1+
249.38013	88	
249.80309	144	
250.02061	84	
250.87359	82	
250.89522	150	
250.98399	100	
252.08111	142	
252.91406	124	
252.93379	82	
253.90516	114	
254.90996	88	
255.86041	150	
256.94903	90	
257.51113	98	
258.83939	284	1+
258.97361	268	1+
259.91569	82	
260.83128	362	
260.96798	420	1+
261.83097	272	
262.09588	124	
262.83577	194	
263.44726	94	
263.84921	144	
264.07167	84	
264.45481	94	
264.84246	80	
264.90506	100	
265.08427	104	
266.04472	92	
266.81439	220	
266.92452	84	
266.98695	90	
267.81436	98	
267.93066	92	
267.97604	290	
268.81308	236	
268.84597	142	
268.95910	208	
269.80361	124	
269.85854	298	1+
269.93744	268	1+
269.96720	582	1+
270.80755	82	
271.45356	104	
271.91577	224	
274.85971	188	
276.80779	126	
276.85142	110	
276.86393	92	
278.79610	214	1+
279.10417	152	
280.79060	986	1+
281.85071	184	
283.79049	104	
283.85062	146	
283.88710	84	
284.14380	106	
284.82540	222	
284.84686	130	
284.87896	92	
285.00123	82	
285.79446	104	
285.81184	92	
285.82310	116	
285.84410	460	1+
286.01562	90	
287.86953	90	
288.37756	106	
288.79086	96	
288.84545	126	
289.86879	92	
289.91636	108	
290.85377	124	
293.12102	122	
294.51531	98	
295.03395	92	
295.29760	92	
295.94408	164	
296.44669	96	
296.80729	124	
296.93767	94	
297.80716	190	
298.80099	1356	1+
299.00596	106	
299.86361	218	1+
299.95589	92	
301.72361	100	
301.79734	144	
301.85901	458	1+
303.81162	122	
303.85431	450	
304.85757	292	
304.89536	84	
305.12661	190	
305.92931	90	
306.07969	80	
307.82450	84	
307.87646	350	1+
310.92596	88	
311.73830	110	
311.86305	106	
314.81200	358	1+
315.81405	300	1+
318.89018	92	
318.93100	136	
320.14167	196	
320.85224	112	
321.81808	138	
321.86792	268	
322.89911	136	
324.88556	90	
325.14308	122	
326.87426	226	
327.87584	130	
329.76270	106	
331.88222	92	
332.16005	92	
333.87634	80	
335.96154	82	
336.94808	120	
338.04892	88	
340.82717	188	1+
340.94000	130	
344.59576	96	
350.72954	86	
356.76027	154	1+
360.22105	98	
362.99617	114	
364.17045	98	
END IONS

###FS:    #m/z: 507.84606 #charge 1+
###MS: 90
###MSMS: 93
BEGIN IONS
TITLE=Cmpd 69, +MS2(507.8461), 28.2-35.2eV, 2.0min #93
RTINSECONDS=118.346
SCANS=90,93
PEPMASS=507.84606	158464
CHARGE=1+
209.94325	148	
222.97599	156	
223.97765	144	
224.97685	264	
234.89003	146	
235.14243	158	
239.90134	132	
249.15580	142	
251.07332	160	1+
252.11310	142	
259.52581	134	
262.13821	646	1+
265.08654	150	
266.16682	270	
266.86489	200	
270.85548	128	
273.85830	128	
277.96966	170	
280.11700	232	1+
285.09474	186	1+
287.85544	380	
289.88043	642	1+
290.12366	146	
290.86219	196	1+
293.87342	618	1+
296.81133	262	1+
296.85655	124	
297.90856	144	
298.09918	116	
300.84378	156	
304.80563	122	
305.86253	186	
305.96526	202	1+
307.89492	144	
308.14153	120	
308.87293	812	1+
309.14080	154	
309.87351	560	1+
310.00018	206	1+
310.15922	662	1+
310.83631	274	1+
310.85707	166	
311.82197	180	1+
311.88508	1706	1+
313.88503	258	
314.81718	140	
314.86736	338	
315.86401	226	
315.88521	322	1+
316.86297	126	
318.87794	214	1+
320.34554	118	
320.86324	140	
320.90438	172	1+
322.01326	148	
323.87524	154	
324.85926	150	
324.90870	146	
325.90007	126	
326.24206	304	1+
326.88506	262	
326.95818	124	
327.79851	168	
327.88621	574	1+
328.86789	128	
331.79161	184	
331.88459	132	
332.40051	132	
332.82081	122	
332.87622	696	1+
333.17464	620	1+
333.80915	130	
333.95605	134	
334.88070	116	
335.88928	118	
337.88218	282	1+
338.84961	120	
338.99195	122	
342.77058	122	
343.74052	132	
346.80111	122	
346.87428	134	
347.90525	172	
348.17531	152	
349.75995	410	1+
350.88944	228	
351.77577	418	1+
351.91080	306	1+
352.78207	276	1+
352.85000	332	1+
355.89001	178	
358.08167	164	
358.83386	118	
359.33966	128	
359.74467	144	
360.76279	130	
362.84492	184	1+
366.75025	132	
366.84764	150	
367.70859	962	1+
367.78893	138	
367.84770	160	
368.89349	340	1+
369.70319	134	
369.83543	128	
371.19310	146	
373.37916	116	
373.81349	380	1+
373.84581	208	1+
373.90491	120	
374.72790	256	1+
374.87717	134	
375.85616	252	1+
375.88546	152	
376.22039	330	1+
376.88719	128	
380.71996	258	
380.85673	190	
381.72266	124	
381.79764	118	
382.71434	120	
382.85301	132	
382.89087	354	1+
383.26222	164	
384.84947	440	
385.85280	420	
387.85007	404	1+
388.74566	220	
389.20597	176	
389.72171	340	1+
390.84308	506	1+
392.83139	432	1+
393.79755	176	
394.84533	128	
396.90313	146	
397.26531	122	
397.73529	138	
398.72840	356	
399.22197	118	
399.72996	184	
399.84932	162	
400.73440	152	
400.87348	206	
401.73524	120	
402.85430	124	
403.80990	134	
403.87570	166	
404.86059	140	
405.73696	152	
405.78702	242	1+
405.86189	224	1+
407.74893	174	
407.86819	1016	
408.74416	146	
408.85230	480	
408.86367	1014	1+
409.06760	146	
409.72529	246	
410.73761	158	
410.84072	528	1+
411.73076	606	1+
411.76789	228	1+
412.68878	242	1+
412.72986	390	1+
412.85190	162	
413.87417	232	1+
415.87208	186	
417.69918	178	1+
417.86260	146	
418.74403	116	
420.64560	116	
422.84296	168	
422.86439	386	1+
423.77351	166	
423.87032	260	1+
424.74976	156	
424.77816	148	
424.82707	254	1+
425.75293	422	
426.75313	232	
426.78523	136	
426.86371	554	
427.73336	1348	1+
427.86363	252	
428.73540	740	1+
428.84913	504	1+
428.88898	118	
429.10154	146	
430.74230	302	
430.84854	172	
431.74068	216	
431.76967	150	
431.86735	366	1+
432.24609	510	1+
434.84794	120	
439.89646	272	1+
442.68568	120	
443.80514	132	
444.26251	136	
444.87378	1188	1+
445.74591	432	1+
446.72517	118	
446.87568	220	1+
447.71023	260	1+
447.79048	120	
448.76595	360	1+
449.87806	488	1+
450.71154	138	
450.75110	216	
451.74690	154	
451.87769	212	
457.90344	422	1+
462.26990	134	
462.72207	178	1+
462.88414	1024	1+
463.24452	220	
465.89505	138	
467.88791	790	1+
480.07505	218	1+
481.71666	148	
482.80504	116	
485.89657	276	1+
490.80355	136	
END IONS

###FS:    #m/z: 340.94140 #charge 1+
###MS: 94
###MSMS: 95
BEGIN IONS
TITLE=Cmpd 70, +MS2(340.9414), 28.0-35.0eV, 2.0min #95
RTINSECONDS=122.027
SCANS=94-95
PEPMASS=340.94140	773452
CHARGE=1+
182.87216	82	
188.51257	80	
190.94631	84	
194.92194	118	
197.89066	88	
203.10308	78	
210.93642	144	
212.87707	324	
212.89921	102	
213.87894	272	
213.94162	400	1+
214.87745	162	
214.89322	86	
215.88639	124	
215.93530	134	
216.89525	100	
217.88289	114	
217.93620	78	
218.96171	90	
220.87875	120	
220.89937	90	
221.87221	144	
222.86979	146	
222.95560	84	
223.96181	198	
224.84969	86	
226.89299	104	
227.09772	98	
227.88499	84	
228.84530	150	
228.89294	120	
228.93795	120	
229.93772	78	
230.88711	1032	1+
231.88848	642	1+
231.95041	272	
232.36660	96	
232.92847	80	
233.87038	80	
237.89572	90	
238.89551	140	
239.06454	92	
239.85798	128	
239.91625	76	
240.22919	82	
240.83259	112	
240.84704	80	
240.96751	100	
241.89422	80	
242.83312	80	
242.84775	126	
243.95745	78	
244.87324	104	
244.99401	76	
245.05954	110	
246.97482	120	
247.98670	86	
248.89956	206	
249.90120	108	
251.96577	94	
252.87503	84	
253.00764	84	
253.35183	92	
254.00087	76	
254.91757	82	
254.96477	402	1+
255.92167	146	
256.27604	88	
256.86649	118	
256.88410	94	
257.45683	84	
257.93604	80	
258.80441	80	
258.84786	138	
258.87656	88	
259.35408	82	
259.82063	80	
260.83471	166	
260.88887	82	
261.23588	102	
261.84680	148	
262.96321	88	
263.01527	86	
263.61702	92	
264.58452	88	
264.86416	92	
264.89429	84	
265.08841	80	
265.99670	84	
266.90460	76	
268.84153	128	
268.86209	86	
269.15416	82	
269.84324	106	
269.95250	80	
271.91769	126	
272.85163	210	1+
273.92312	92	
273.93931	92	
273.99041	76	
274.79764	88	
275.50477	76	
275.81246	116	
276.04094	90	
276.85727	670	1+
277.80280	130	
277.96508	146	
278.84837	170	
278.99240	106	
279.04539	88	
279.57547	90	
279.96575	102	
280.80864	128	
280.92319	98	
281.04931	84	
282.86113	172	1+
283.81660	76	
284.73578	84	
285.19576	98	
288.50692	92	
288.64040	92	
289.54042	76	
289.78819	96	
289.91213	80	
290.86857	80	
290.95019	80	
291.80981	94	
292.43487	84	
292.88468	96	
293.86654	100	
294.85111	128	
295.88585	204	1+
295.97514	114	
299.03081	90	
299.78692	136	
300.51770	96	
300.88400	84	
301.86237	308	1+
302.82959	82	
305.42300	104	
306.88284	110	
306.95253	106	
307.09663	86	
307.79873	84	
308.94772	76	
309.87224	148	
311.80915	200	1+
312.96253	90	
314.87933	188	
315.06010	80	
315.59842	76	
316.87148	78	
316.88662	78	
328.19374	130	
328.84282	106	
330.81303	192	
331.81791	114	
336.12814	76	
340.84068	78	
343.21584	90	
END IONS

###FS:    #m/z: 507.84643 #charge 1+
###MS: 94
###MSMS: 96
BEGIN IONS
TITLE=Cmpd 71, +MS2(507.8464), 28.2-35.2eV, 2.1min #96
RTINSECONDS=122.807
SCANS=94,96
PEPMASS=507.84643	162708
CHARGE=1+
196.01598	188	
222.97131	148	
224.97595	314	
227.95330	138	
233.89845	124	
235.13979	244	1+
246.10232	132	
249.01455	112	
249.15953	158	
254.09308	128	
254.90620	162	
258.20619	112	
260.87937	160	
262.13625	580	1+
272.85152	122	
275.85366	118	
276.88025	206	1+
277.15415	274	
279.07411	148	
281.02269	112	
287.85381	286	
288.87195	186	
289.87856	152	
290.86348	354	
290.88228	122	
291.87189	240	1+
293.11710	222	1+
293.87326	1008	1+
297.79828	224	1+
300.53548	122	
300.86014	398	1+
303.86738	412	
304.88222	136	
305.83958	110	
305.85945	458	1+
306.38288	110	
306.80179	208	1+
307.86019	120	
307.89441	370	
308.14289	814	1+
308.16823	112	
308.87257	772	1+
309.88819	212	
310.15771	494	1+
310.84719	204	1+
310.89293	154	
311.88403	1856	1+
314.08256	116	
314.86270	912	1+
314.88410	126	
316.91878	124	
317.87789	128	
317.89836	136	
324.88947	138	
325.87616	810	1+
325.89532	134	
326.24286	112	
326.81607	108	
326.88061	704	1+
326.89556	394	1+
326.96490	114	
328.87228	144	
328.99381	134	
329.81642	122	
330.16290	142	
330.81265	118	
332.80532	190	
332.87672	438	
333.17594	328	1+
333.95023	124	
334.88521	390	1+
335.84205	206	
335.89133	272	1+
336.94386	410	1+
337.87582	110	
338.71610	202	1+
338.84000	216	1+
339.04983	130	
340.40106	154	
341.00836	122	
341.82896	126	
342.63405	114	
342.86553	296	1+
344.75013	132	
347.77133	164	
348.82270	130	
348.84405	108	
350.76003	216	
350.82449	140	
350.88443	520	1+
350.90309	280	1+
351.72592	156	
353.11140	118	
353.85466	298	1+
356.78856	156	
357.84830	182	
358.78173	108	
358.87511	112	
360.76120	140	1+
362.19737	108	
365.05545	138	
365.83767	514	1+
366.18595	322	
366.73724	148	
366.84155	452	1+
367.18435	204	
367.37813	128	
367.70621	708	1+
367.76357	156	
368.76902	208	1+
368.87671	154	
369.83506	144	
369.88873	152	
370.04486	412	1+
370.80019	130	
371.72400	108	
373.72129	196	
374.72743	136	
374.74214	192	1+
374.77532	174	1+
376.22102	214	
376.88839	158	
377.22526	108	
380.71669	572	1+
380.74570	140	
382.85971	142	
383.71493	138	
383.77275	228	
384.85280	680	1+
384.89320	170	
384.93101	160	1+
387.71939	114	
387.84693	190	
389.71532	270	1+
389.74944	112	
389.91211	184	1+
390.05896	280	1+
390.78317	134	
390.84192	574	1+
391.50213	108	
391.73151	118	
392.84470	234	
393.33155	114	
393.74768	152	
393.86986	138	
394.83671	264	1+
397.06625	144	
398.31869	158	
398.73015	300	
399.70655	120	
399.73391	340	
399.80194	130	
399.84930	316	
400.72244	138	
401.80309	118	
403.86778	732	1+
405.74351	206	
405.78662	152	
405.82431	150	
406.76275	136	
406.85920	138	
407.72890	672	1+
407.80864	122	
407.86890	832	
408.85405	978	1+
409.72605	678	1+
409.87568	160	
409.99555	190	1+
410.83831	468	1+
412.72218	132	
412.84284	204	
413.81369	108	
415.85891	170	
417.85640	158	
417.91513	110	
420.73060	290	1+
420.88595	256	1+
422.23341	122	
422.82858	198	1+
422.86547	518	1+
423.74033	238	1+
423.77247	390	1+
423.79781	138	
424.89069	114	
425.73938	214	
425.75563	860	1+
426.86371	702	1+
427.47127	124	
427.73105	1058	1+
428.84913	258	
428.88240	124	
429.76368	134	
429.81745	270	1+
429.85229	172	
430.74076	574	1+
430.86168	582	1+
431.86567	498	1+
432.24335	598	1+
434.85172	122	
434.89276	176	
435.85643	134	
438.06998	160	1+
438.89512	112	
439.90029	178	
440.88692	112	
442.77806	110	
443.77255	136	
444.87166	1218	1+
444.90740	110	
445.74432	450	1+
446.78743	228	1+
447.71656	188	1+
449.88715	134	
450.74741	628	1+
450.87567	154	
457.90868	402	1+
462.88468	742	1+
464.90081	106	
467.89110	564	1+
468.78504	112	
470.71873	132	
479.76387	142	
485.89899	588	1+
489.30471	128	
499.73466	130	
END IONS

###FS:    #m/z: 336.94644 #charge 1+
###MS: 94
###MSMS: 97
BEGIN IONS
TITLE=Cmpd 72, +MS2(336.9464), 28.0-35.0eV, 2.1min #97
RTINSECONDS=123.579
SCANS=94,97
PEPMASS=336.94644	95340
CHARGE=1+
196.88465	134	
197.97336	76	
198.95279	86	
200.87875	130	
210.88326	144	
210.90684	122	
211.08290	92	
211.94577	938	1+
212.87890	1630	1+
213.93928	238	
214.87718	130	
214.88789	372	1+
215.42742	106	
215.86338	102	
215.88888	266	1+
217.88624	122	
219.89324	88	
222.96259	94	
222.97717	84	
224.10074	72	
224.89403	74	
226.04769	74	
226.86867	72	
226.96612	104	
228.01652	80	
228.55289	84	
228.89417	436	1+
229.95462	1118	1+
230.88961	2820	1+
231.95015	718	1+
233.83397	172	
234.94186	72	
235.08864	92	
235.88574	72	
235.95940	88	
236.03864	88	
237.63349	94	
237.92677	76	
238.06645	96	
241.84492	234	1+
241.91152	82	
243.88670	86	
244.12645	100	
246.90525	148	
246.97434	128	
247.96550	134	
248.89989	546	1+
248.98581	82	
249.83243	98	
250.83476	132	
250.90338	128	
250.94776	118	
250.97107	70	
251.03901	100	
251.07769	220	
251.83675	246	
251.88200	104	
252.97075	758	1+
253.91331	308	1+
254.85903	98	
254.94327	74	
254.96597	370	1+
255.07639	224	
255.12741	80	
256.91648	102	
257.04337	78	
257.79774	110	
257.83745	80	
257.98911	78	
258.84630	160	
259.91561	76	
260.04419	82	
261.83933	72	
262.87382	92	
262.98329	84	
263.02094	96	
263.03627	122	
263.82767	128	
264.82923	116	
264.96093	132	
266.02089	72	
267.84334	76	
268.14014	70	
268.84098	492	
269.85126	628	1+
270.00692	76	
270.02091	94	
270.07146	72	
270.10777	90	
270.98187	116	
271.13014	82	
271.52654	76	
272.91209	74	
273.85622	82	
273.88042	92	
274.10229	86	
274.85904	84	
275.21723	86	
276.85592	384	1+
277.82931	72	
277.91290	82	
278.35005	106	
278.83456	402	1+
278.88701	184	
278.90959	154	
278.97003	78	
280.32941	86	
280.79004	80	
281.08262	82	
281.80943	92	
283.04610	78	
283.43230	92	
284.03802	80	
285.09263	82	
285.20424	70	
285.39621	80	
285.85074	238	
286.20078	74	
286.59953	70	
286.85152	1170	1+
287.80437	100	
289.48790	72	
289.87734	166	
290.87082	70	
291.43438	90	
291.99604	172	1+
292.05610	82	
293.10867	194	
295.08549	76	
296.85692	206	
298.89785	112	
303.79210	82	
304.85999	114	
305.10310	76	
305.86316	78	
307.39594	72	
308.41951	76	
308.86574	74	
309.80098	78	
309.86605	74	
310.85977	328	1+
310.88424	86	
312.09616	98	
312.90247	88	
312.94931	72	
314.56758	78	
315.56791	80	
316.53275	88	
316.88915	76	
319.33557	88	
320.05316	72	
320.91953	74	
321.79757	74	
322.90007	112	
324.89399	114	
325.15691	92	
326.89485	76	
328.90660	78	
328.91664	78	
328.93338	72	
330.05740	74	
331.88671	88	
332.86496	80	
335.88719	130	
337.18508	72	
337.91332	72	
339.18315	96	
340.36684	72	
341.92951	84	
END IONS

###FS:    #m/z: 340.94136 #charge 1+
###MS: 98
###MSMS: 99
BEGIN IONS
TITLE=Cmpd 73, +MS2(340.9414), 28.0-35.0eV, 2.1min #99
RTINSECONDS=127.258
SCANS=98-99
PEPMASS=340.94136	829778
CHARGE=1+
190.94974	72	
192.89076	74	
192.92677	80	
196.88346	162	
201.88151	82	
206.40638	88	
210.89980	142	
212.87906	486	1+
213.94001	674	1+
215.88826	156	
218.40623	102	
219.88546	78	
220.87772	80	
222.94732	104	
223.05419	86	
226.89980	120	
226.94710	134	
227.35881	76	
227.55134	98	
228.41387	94	
228.94262	148	1+
230.79318	74	
230.88934	710	1+
231.94938	816	1+
232.82798	98	
235.89395	114	
235.94617	200	
236.07044	80	
238.88418	100	
238.90251	108	
239.02076	76	
240.22836	108	
240.84077	288	1+
240.96518	78	
242.78873	74	
242.96315	92	
243.85031	80	
243.95683	78	
244.46191	74	
244.96468	88	
245.39609	92	
246.06776	80	
246.90441	124	
246.97898	190	
247.97826	138	
248.89766	352	1+
249.91560	90	
249.95847	262	1+
249.98194	82	
253.40260	82	
253.83675	90	
253.91457	88	
253.93831	92	
254.90387	88	
254.96915	220	
255.07154	106	
255.96884	194	
256.14825	112	
256.50442	94	
256.85332	168	1+
256.90962	132	
256.96671	118	
257.01587	86	
257.91836	128	
258.80644	74	
258.84591	174	
258.85928	164	
258.96803	104	
259.85514	144	
259.96140	148	
260.83840	242	1+
261.81549	86	
261.88601	138	
263.83235	84	
265.14813	84	
265.91252	92	
266.01275	82	
267.13727	74	
267.79630	98	
268.13360	78	
268.84431	304	1+
268.92232	102	
269.43823	92	
269.91212	80	
270.84313	76	
272.40938	80	
272.84596	176	
272.97609	188	
273.90900	74	
274.03160	84	
274.89873	142	
275.84192	116	
276.85964	210	
277.42591	84	
277.85642	302	
278.85206	138	
279.05446	92	
279.14020	80	
280.86443	198	1+
282.02407	78	
282.86463	186	
283.87849	76	
286.41267	90	
286.84866	74	
286.91170	80	
288.10250	78	
288.12771	76	
288.55477	106	
288.92004	74	
289.08283	82	
289.51329	84	
289.79412	80	
291.55371	106	
291.80654	148	
292.80402	118	
293.82449	84	
293.88997	84	
294.16352	94	
294.85473	156	
294.87719	120	
295.83189	80	
297.00945	86	
297.97550	138	
298.92110	106	
299.77759	92	
299.84764	74	
299.89009	90	
300.04316	78	
300.08788	78	
300.92669	76	
301.94112	276	1+
302.11841	86	
302.88231	100	
303.94731	224	1+
306.00880	88	
306.89011	82	
307.79874	122	
308.86909	128	
310.87470	160	
310.90641	110	
313.10355	84	
317.03777	76	
317.11879	104	
317.86699	80	
319.17285	84	
324.89503	92	
325.29837	88	
325.90263	174	
326.08066	98	
327.87455	96	
328.83862	88	
329.87502	92	
330.81277	120	
331.03074	88	
331.81283	80	
332.40604	100	
332.90203	112	
337.02005	84	
337.18431	76	
338.94583	76	
339.82828	164	
341.54133	86	
343.90326	78	
345.79458	82	
END IONS

###FS:    #m/z: 336.94661 #charge 1+
###MS: 98
###MSMS: 100
BEGIN IONS
TITLE=Cmpd 74, +MS2(336.9466), 28.0-35.0eV, 2.2min #100
RTINSECONDS=128.03
SCANS=98,100
PEPMASS=336.94661	95368
CHARGE=1+
92.38174	76	
177.40726	82	
183.86669	80	
195.87301	78	
197.55746	80	
197.88393	78	
197.89592	86	
205.95547	74	
208.88364	78	
209.94345	98	
210.49090	88	
210.88740	122	
211.94434	1506	
212.87923	1494	1+
213.86385	86	
213.94007	480	1+
214.89621	116	
215.93674	146	
216.88600	122	
216.91864	82	
222.84696	82	
223.96620	76	
225.01164	78	
226.85560	80	
226.90314	78	
226.97212	146	
228.89786	252	1+
229.95484	1808	1+
230.88973	2922	1+
231.95104	532	1+
232.02216	100	
232.80288	80	
233.82139	204	1+
233.89462	268	1+
233.95102	250	
234.41329	74	
235.06988	86	
235.11320	74	
235.36546	102	
236.85243	122	
238.88637	88	
239.03617	84	
240.41253	82	
240.83232	74	
240.84418	292	1+
245.44401	82	
246.44346	84	
246.90525	88	
247.96543	338	1+
248.45038	78	
248.90073	1000	1+
249.83130	140	
249.96124	142	
250.83802	114	
250.95020	300	
251.01366	84	
251.82863	128	
251.91776	94	
252.07520	118	
252.83951	118	
252.97067	790	1+
253.09143	96	
253.90473	192	
254.08574	104	
254.66083	76	
254.96815	482	1+
255.07521	142	
255.10185	72	
257.85075	268	
257.88684	72	
258.41739	114	
258.85334	122	
258.88341	72	
259.85345	120	
260.15543	80	
261.05146	78	
261.10901	76	
261.47406	82	
262.79988	72	
262.83815	80	
264.48276	112	
264.84570	262	1+
266.01578	74	
266.13702	90	
267.80629	72	
267.83841	1060	1+
268.84161	896	1+
269.09376	96	
270.84256	140	
270.88726	72	
270.94194	82	
270.97898	278	
271.84982	132	
271.91684	382	1+
272.11958	74	
272.85325	100	
272.97896	80	
273.84213	78	
274.38459	94	
274.81838	72	
274.84673	80	
274.97895	102	
276.16926	84	
276.51869	78	
276.85914	478	1+
276.94684	76	
277.83150	1008	1+
278.83318	782	1+
278.90651	80	
279.10538	74	
280.52687	96	
281.96016	120	
282.40751	80	
282.80204	80	
282.86734	134	1+
283.41982	80	
283.84172	80	
285.85659	324	
286.84919	904	1+
287.08432	74	
288.14668	88	
290.87918	84	
291.33175	72	
291.85875	108	
292.94128	130	
293.05691	126	
293.10723	184	
294.19717	96	
294.86932	132	
295.87223	74	
296.81626	108	
296.85919	166	
297.11502	140	
297.83489	84	
298.88738	76	
299.88150	76	
300.41354	86	
300.87621	88	
300.99887	78	
301.79187	74	
302.44491	92	
304.38070	72	
305.88173	290	1+
306.51191	98	
308.66525	76	
308.89606	92	
309.42725	78	
309.86319	90	
310.87228	196	
311.13758	128	
311.65800	92	
311.88443	90	
311.90003	82	
312.41520	78	
312.92036	90	
313.12954	76	
315.93018	102	
316.09822	78	
317.88012	88	
319.17126	78	
319.75916	96	
320.37180	86	
322.93730	88	
325.90532	74	
326.15383	106	
326.89038	90	
327.87914	88	
328.75567	76	
328.98084	90	
331.39707	84	
337.86411	72	
340.43501	86	
341.95917	90	
END IONS

###FS:    #m/z: 359.96224 #charge 1+
###MS: 98
###MSMS: 101
BEGIN IONS
TITLE=Cmpd 75, +MS2(359.9622), 28.0-35.0eV, 2.2min #101
RTINSECONDS=128.803
SCANS=98,101
PEPMASS=359.96224	71810
CHARGE=1+
177.93281	82	
193.93256	80	
200.87098	80	
200.94931	104	
205.94795	206	
208.83024	78	
208.88057	282	1+
209.94154	398	1+
220.97047	78	
222.95134	366	
223.94818	1194	1+
224.08245	100	
224.94980	1012	1+
225.98901	82	
226.88476	126	
226.92231	112	
226.94682	3842	1+
227.07708	80	
227.92334	80	
228.86962	116	
228.94257	3738	1+
229.95864	84	
231.80869	110	
232.81052	100	
233.52296	82	
233.82416	176	1+
233.88521	78	
234.87295	186	
234.93436	82	
235.81964	94	
237.86445	78	
238.82844	96	
239.06978	202	
240.82231	100	
240.83727	78	
240.96410	546	1+
241.79051	146	
241.94476	188	
242.95926	550	
243.52019	80	
243.97456	92	
244.02072	96	
244.91321	114	
244.95739	1796	1+
245.87774	104	
245.94161	258	
245.97601	106	
246.80798	196	1+
246.90258	88	
246.95290	1772	1+
247.38309	82	
247.86639	82	
248.80393	320	
248.89555	86	
249.80409	136	
250.95543	208	
253.83272	116	
254.13421	96	
254.37871	84	
257.85612	108	
258.83344	256	1+
258.97579	270	
259.80063	78	
260.96578	316	1+
261.17222	88	
261.80978	92	
264.80441	94	
264.82469	92	
266.81609	516	1+
267.96999	188	
268.04132	78	
269.58554	80	
269.79842	106	
269.96973	276	
270.35006	86	
270.39457	80	
270.82971	82	
271.02274	84	
271.45255	102	
271.84633	156	
272.87152	80	
272.95038	84	
273.80511	294	1+
273.96507	130	
275.08680	88	
275.97001	178	
277.85540	78	
277.91878	82	
278.79775	118	
279.10315	102	
279.79968	198	
279.86126	160	
280.06012	100	
280.07878	78	
280.79278	770	1+
280.86931	164	
281.37264	82	
281.86335	130	
281.89060	88	
281.99544	80	
282.79542	106	
282.84654	176	
282.86791	78	
283.07303	102	
283.09981	118	
283.85905	146	
284.81666	84	
284.94321	88	
285.78964	86	
286.42523	82	
287.18615	88	
291.78819	98	
291.88225	86	
292.12864	90	
293.11913	158	
293.98283	162	
294.86445	136	
294.90336	92	
295.80338	128	
296.35576	90	
296.80887	442	1+
296.99891	90	
297.43913	96	
298.80157	1434	1+
299.86660	88	
300.90296	160	1+
301.07696	110	
301.78786	116	
301.86225	110	
303.94695	114	
306.78701	100	
308.87512	82	
309.79775	226	
310.96495	96	
311.04501	76	
314.82295	146	
316.81602	176	
316.86954	106	
320.17850	84	
320.93964	120	
321.81729	106	
321.92523	100	
322.88456	186	1+
323.93551	80	
324.80463	80	
325.14555	112	
326.16169	146	
327.87270	84	
328.03911	84	
328.88485	76	
333.90091	108	
338.15718	78	
340.15946	128	
340.82339	118	
341.70962	88	
341.92963	82	
342.17935	84	
342.79305	126	
342.90203	78	
344.88551	86	
350.91569	76	
351.04006	152	
351.76147	78	
351.91619	118	
352.89220	78	
354.08811	82	
355.06359	76	
361.79839	98	
361.93176	80	
363.84261	80	
END IONS

###FS:    #m/z: 322.93062 #charge 1+
###MS: 102
###MSMS: 103
BEGIN IONS
TITLE=Cmpd 76, +MS2(322.9306), 28.0-35.0eV, 2.2min #103
RTINSECONDS=132.488
SCANS=102-103
PEPMASS=322.93062	2449782
CHARGE=1+
186.93789	94	
189.87051	78	
192.89013	132	
195.08659	88	
197.95610	70	
197.98744	76	
199.89431	154	
201.04454	144	
205.95065	120	
206.03594	74	
207.94555	72	
208.16891	108	
209.87471	106	
209.93638	86	
212.01480	86	
214.12647	70	
214.89371	146	
218.07578	84	
218.89067	78	
220.55793	114	
221.89143	94	
222.46586	104	
223.95899	182	
224.03465	70	
225.04473	86	
225.81791	72	
225.86708	74	
227.93328	144	
228.84241	138	
228.90938	124	
229.84855	294	1+
229.87879	70	
230.88845	386	
230.90869	118	
231.11979	84	
231.83924	80	
232.39803	70	
233.43841	72	
233.96805	76	
235.03975	92	
235.99121	102	
236.05720	92	
236.11591	86	
236.83784	162	
237.05256	78	
238.93914	92	
239.79292	70	
240.82383	486	1+
240.94109	1448	
241.94021	3556	1+
242.81639	722	1+
242.94209	2352	1+
244.57136	106	
244.85263	120	
244.94042	666	
246.97542	602	
247.08965	74	
248.85273	124	
249.87522	78	
250.06028	140	
251.61115	90	
252.19776	86	
253.90930	88	
254.84116	80	
255.78084	176	
255.81822	94	
256.03829	78	
256.35472	84	
256.82891	76	
256.84685	76	
256.95310	70	
256.98631	70	
257.14187	70	
257.61076	100	
257.79954	118	
258.83415	364	
258.85372	154	
259.05126	80	
259.92757	74	
260.03858	78	
260.05896	240	1+
260.65655	86	
260.83404	92	
261.04930	78	
261.43818	94	
261.83131	1080	1+
261.92892	96	
261.97443	92	
262.35437	90	
263.86577	176	1+
263.88010	84	
264.83301	112	
265.06092	126	
266.84427	254	1+
268.17397	78	
269.34346	92	
269.83940	80	
269.85556	74	
269.93417	72	
270.11182	76	
270.34491	176	
271.80643	90	
271.84505	158	
271.91753	80	
272.92229	72	
273.79177	76	
273.81146	80	
274.01512	138	
274.79870	72	
275.23570	74	
276.85754	186	1+
278.02765	72	
278.10041	150	
279.09318	558	1+
279.90384	76	
280.79618	214	
281.85018	216	
281.86920	76	
281.92874	260	1+
282.27755	72	
283.66550	92	
283.79174	106	
283.90597	76	
284.29003	300	
284.36306	74	
284.87806	90	
285.29789	128	
285.84489	124	
286.39200	84	
287.89728	94	
289.78708	130	
289.87953	70	
290.78229	212	1+
291.00693	92	
291.80470	76	
292.01940	88	
295.87278	92	
296.00934	90	
296.92250	70	
297.78671	72	
297.89896	72	
299.88410	110	
301.04156	84	
301.11835	76	
303.15424	90	
304.88167	76	
306.78031	82	
306.80216	72	
307.89010	342	1+
309.79659	76	
309.88953	76	
310.81111	76	
310.87614	282	1+
312.18968	72	
313.21446	100	
316.02396	70	
317.30670	70	
318.86082	106	
321.81954	72	
323.17123	70	
323.71910	90	
323.88837	242	1+
325.44244	90	
325.87563	82	
326.01629	72	
326.04942	76	
END IONS

###FS:    #m/z: 340.94133 #charge 1+
###MS: 102
###MSMS: 104
BEGIN IONS
TITLE=Cmpd 77, +MS2(340.9413), 28.0-35.0eV, 2.2min #104
RTINSECONDS=133.26
SCANS=102,104
PEPMASS=340.94133	832130
CHARGE=1+
144.00237	74	
188.95804	80	
190.94979	100	
192.92495	88	
196.88036	248	1+
200.86036	80	
200.88132	80	
205.00277	74	
205.95306	82	
208.04858	100	
209.89255	84	
210.92990	72	
212.87902	462	1+
213.88275	268	1+
213.93883	560	1+
215.88863	154	
215.90369	88	
217.89528	152	
220.87822	118	
221.89672	86	
223.95904	150	
226.94686	164	
227.95344	84	
228.78505	80	
228.84441	76	
230.88730	530	1+
231.92506	94	
231.95164	180	
232.95084	228	
233.89757	308	
233.94771	246	
234.90797	124	
235.82259	140	
235.89200	122	
235.93661	114	
236.03460	84	
236.83524	74	
238.50120	86	
238.89359	74	
239.84539	72	
240.83548	180	
240.95351	72	
241.83916	76	
242.45977	96	
242.93796	90	
243.83665	196	
245.44040	74	
245.88680	74	
246.58805	92	
246.95142	108	
246.97348	130	
248.90160	76	
249.90545	178	
249.96339	256	1+
250.13706	112	
254.15773	72	
254.33798	82	
254.51590	86	
254.83923	86	
254.96933	120	
255.07345	124	
255.85159	76	
256.08671	118	
256.85588	126	
257.79832	98	
257.84660	162	
257.95571	82	
258.84481	342	
258.89729	76	
258.92482	78	
259.49629	110	
259.85061	228	
259.95974	140	
260.83789	156	
262.84169	148	
262.90960	76	
262.97318	84	
263.83592	88	
265.08435	86	
266.86137	114	
267.13317	104	
267.87229	90	
268.84383	74	
269.34177	74	
272.85749	100	
273.78967	132	
273.90884	78	
274.83441	74	
274.86282	132	
275.35184	88	
275.81024	88	
276.43464	76	
276.50887	94	
276.85667	508	
277.86386	290	
278.01106	86	
278.84877	758	1+
279.91424	96	
281.15044	82	
281.78893	96	
281.86335	72	
282.86061	98	
282.87071	102	
282.97686	104	
283.35559	78	
283.94481	106	
284.00297	80	
284.57228	112	
284.84154	72	
286.88656	78	
287.93795	78	
291.91093	92	
293.87519	86	
294.86593	188	
298.11917	76	
299.45629	92	
299.78144	80	
299.87195	170	
300.84337	74	
300.86917	86	
300.88370	94	
301.86648	92	
304.26083	74	
306.86879	80	
307.88699	136	
308.87239	76	
309.88542	78	
309.91777	250	
310.87830	94	
311.85869	132	
311.90209	142	
312.89054	72	
314.86590	86	
315.04015	76	
320.85776	78	
321.86131	72	
321.89018	78	
323.88584	156	
324.40011	106	
324.80924	78	
325.89908	96	
327.89892	72	
328.88714	74	
329.09423	100	
329.19226	74	
330.80735	132	
333.75081	74	
334.15908	80	
336.15686	122	
336.83984	80	
337.03816	76	
338.24943	80	
338.98194	80	
339.14682	76	
340.79749	82	
342.40416	96	
344.23606	72	
END IONS

###FS:    #m/z: 363.95717 #charge 1+
###MS: 102
###MSMS: 105
BEGIN IONS
TITLE=Cmpd 78, +MS2(363.9572), 28.0-35.0eV, 2.3min #105
RTINSECONDS=134.033
SCANS=102,105
PEPMASS=363.95717	342346
CHARGE=1+
189.86337	308	
191.85941	396	
192.28067	84	
197.97513	86	
205.95496	102	
206.89184	96	
207.85367	96	
207.87403	160	
208.88896	132	
208.94236	1174	1+
209.86768	132	
209.94412	974	1+
210.88407	164	
211.88974	90	
212.87880	1970	1+
214.89189	176	
215.97910	86	
217.03250	100	
221.95151	84	
222.95306	828	1+
223.55340	106	
224.01282	84	
224.94868	968	1+
225.88669	184	
226.46179	80	
226.83898	92	
226.94765	4696	1+
227.04164	82	
227.93354	270	
228.89354	572	1+
228.94217	6832	1+
230.83421	246	1+
230.88976	3094	1+
231.39542	94	
232.82548	96	
232.86484	130	
232.88682	662	
233.60111	96	1+
235.07947	82	
235.11494	122	
235.88110	148	
238.38380	98	
239.42343	98	
240.82026	336	1+
240.94021	262	
240.96279	748	1+
241.43025	86	
241.93991	1014	1+
242.90362	86	
242.94180	570	1+
242.96078	510	1+
243.82124	114	
243.91125	84	
243.99779	92	
244.82089	174	
244.93764	144	
244.95764	2676	1+
245.13762	112	
245.83094	148	
246.95278	3512	1+
246.97934	98	
247.02386	84	
247.93946	132	
248.80136	154	
248.84446	154	
248.86648	80	
248.89940	1218	1+
250.04187	278	1+
250.89889	172	
252.17632	90	
253.83541	142	
253.90074	128	
253.91492	112	
254.02639	84	
257.09343	98	
258.83946	174	
258.97194	188	
259.84779	128	
259.90000	82	
260.02058	86	
260.83343	116	
260.96825	178	
261.83204	388	1+
262.60506	106	
263.84018	168	1+
263.97589	92	
264.08754	80	
264.81538	96	
265.81960	158	
266.81534	276	
266.92658	86	
266.98475	114	
267.10658	86	
267.58949	80	
267.81768	484	1+
267.97684	374	1+
268.84565	136	
269.87626	98	
269.96823	468	1+
270.84324	86	
271.09353	90	
271.83600	140	
271.91495	376	1+
272.83935	82	
275.68197	86	
276.81476	162	
276.85428	168	
277.13758	90	
277.85981	144	
278.79678	146	
279.12795	82	
279.84729	82	
280.79250	354	
281.12793	106	
281.79423	172	
282.78956	128	
282.82907	114	
282.91533	120	
283.11809	80	
283.79321	106	
283.84974	314	
283.88292	116	
284.87416	168	
285.84609	674	1+
287.81259	118	
287.87960	86	
287.91258	102	
288.46941	110	
288.84691	86	
289.00792	94	
289.86934	142	
290.78670	86	
291.10551	84	
291.44267	94	
291.91129	174	
292.43303	98	
293.11925	274	1+
293.87231	110	
294.83164	94	
296.36633	94	
296.80856	356	1+
297.92008	80	
298.42477	90	
298.80234	1458	1+
299.87944	204	
300.17943	82	
300.64342	80	
301.50602	80	
301.80715	242	1+
301.86433	236	
302.85724	132	
303.03677	102	
303.82953	118	
303.85859	750	1+
303.92887	80	
304.88239	178	1+
306.78915	86	
310.88043	178	
316.06099	82	
316.81720	200	
316.88554	156	
316.93706	94	
317.81171	246	1+
321.56186	100	
321.82240	282	
321.87183	236	
322.88651	188	1+
323.81643	180	
325.85252	86	
326.87292	212	
327.86828	110	
328.88015	314	1+
331.55586	114	
331.87006	140	
334.59937	80	
336.94621	208	
337.95633	108	
337.97649	90	
339.82455	144	
340.89219	122	
340.93846	138	
342.14072	106	
342.63863	92	
348.86258	92	
360.16058	80	
361.25631	98	
END IONS

###FS:    #m/z: 322.93070 #charge 1+
###MS: 106
###MSMS: 107
BEGIN IONS
TITLE=Cmpd 79, +MS2(322.9307), 28.0-35.0eV, 2.3min #107
RTINSECONDS=137.721
SCANS=106-107
PEPMASS=322.93070	2509530
CHARGE=1+
168.93265	106	
192.02347	96	
192.88984	140	
195.95725	84	
201.04279	100	
205.95063	136	
207.97433	140	
208.83538	116	
209.12838	72	
209.68458	74	
210.89710	72	
212.83803	78	
213.90917	76	
218.90183	80	
219.88185	88	
220.87922	84	
221.00528	80	
221.07084	82	
221.55113	96	
222.95257	240	
223.96101	214	
227.93320	152	
228.89241	80	
229.83937	76	
230.84059	72	
230.88978	160	
230.90524	76	
231.95872	72	
233.09341	100	
235.88107	158	
236.95446	86	
237.90021	96	
238.01875	120	
238.93926	448	
239.07960	80	
239.78843	78	
239.99018	72	
240.42603	80	
240.81976	366	1+
240.94047	1258	
241.43781	106	
241.78738	128	1+
241.93893	4408	1+
242.82066	214	
242.94110	3044	1+
243.82186	304	
244.83207	188	
244.99781	82	
245.05567	144	1+
245.44398	72	
245.81931	78	
245.83612	232	1+
246.97989	76	
247.39277	80	
248.83064	196	1+
248.85373	118	
249.31035	92	
249.86732	92	
249.96804	90	
249.99317	96	
250.90678	76	
251.01763	74	
251.05657	74	
252.13156	88	
254.12323	98	
254.90832	94	
255.00405	86	
255.10423	76	
256.84501	112	
256.96069	78	
257.79821	120	
258.51223	72	
258.79576	84	
258.83645	456	1+
258.85597	72	
259.11061	78	
260.83285	346	
260.94428	82	
261.83044	1050	1+
261.93890	90	
261.98269	78	
262.35621	98	
263.07539	98	
263.97596	160	
264.35122	102	
264.83873	120	
265.08884	92	
266.56980	78	
266.85880	82	
266.90851	98	
267.80329	170	
268.42730	92	
268.95466	120	
269.00723	90	
269.37363	82	
269.87787	84	
270.80152	140	
270.83685	74	
271.77669	120	
272.44152	90	
272.99115	76	
274.04738	86	
275.79322	76	
276.86765	86	
279.09421	582	1+
279.41336	106	
279.88275	74	
283.78674	108	
284.08573	72	
284.29218	320	1+
284.83960	72	
284.87821	170	
284.91627	84	
284.99695	78	
285.03839	86	
285.85372	80	
286.67018	76	
286.86082	88	
286.91585	72	
287.68147	94	
287.78990	76	
287.88555	86	
291.06548	76	
291.80901	84	
291.88462	80	
292.17048	76	
292.81098	86	
292.87072	202	1+
292.93696	82	
294.14468	98	
294.17091	116	
294.34266	118	
294.43969	86	
295.85068	82	
296.08135	80	
298.79358	82	
298.81918	80	
299.78166	120	
300.92726	88	
301.86227	212	1+
305.89538	102	
306.48162	82	
306.88228	140	
308.89713	76	
309.79427	78	
312.15494	82	
313.05337	80	
315.86690	86	
316.52419	86	
316.89705	108	
317.80993	80	
318.65099	86	
320.11696	74	
320.15873	156	
321.16570	72	
321.73144	80	
323.00567	78	
323.22867	84	
323.38555	96	
323.78303	76	
324.89485	402	1+
325.89919	254	1+
327.40116	76	
327.88172	78	
327.89964	118	
END IONS

###FS:    #m/z: 363.95744 #charge 1+
###MS: 106
###MSMS: 108
BEGIN IONS
TITLE=Cmpd 80, +MS2(363.9574), 28.0-35.0eV, 2.3min #108
RTINSECONDS=138.5
SCANS=106,108
PEPMASS=363.95744	347470
CHARGE=1+
179.69295	88	
181.86821	228	1+
189.86331	418	
191.85942	452	
194.88943	94	
196.88429	340	1+
200.88969	78	
204.09110	108	
205.94682	204	1+
207.87385	134	
208.83019	80	
209.94286	1128	1+
210.83479	82	
210.88502	374	1+
212.87965	1696	1+
222.95343	506	1+
223.03768	84	
224.94960	1538	1+
224.97643	130	
226.89897	94	
226.94767	5342	1+
226.97083	136	
227.93226	122	
228.50268	98	
228.89427	420	1+
228.94217	5894	1+
228.98261	100	
229.57489	86	
230.88793	4530	1+
234.14054	78	
234.88132	148	
235.00595	84	
235.05674	90	
235.12246	92	
235.50669	82	
235.83325	184	1+
240.38412	100	
240.80839	78	
240.81939	114	
240.93930	466	1+
240.96297	432	1+
241.85997	100	
242.81937	310	
242.94223	502	1+
242.95945	690	1+
243.82913	162	
244.82456	146	
244.95767	3266	1+
245.82837	90	
245.94362	238	
246.90620	268	1+
246.95333	2774	1+
248.80554	326	1+
248.90065	1116	
248.95394	80	
248.97543	100	
249.03706	116	
249.07158	138	
250.96902	80	
251.07250	106	
251.96409	102	
252.20375	78	
253.90593	358	1+
254.12628	92	
254.14576	90	
254.37295	104	
255.09411	94	
256.87597	84	
258.97448	246	
260.82875	580	1+
260.84759	100	
260.96807	410	1+
262.14558	82	
262.35443	98	
263.83307	124	
263.88394	86	
264.80032	90	
264.82166	264	1+
265.00446	92	
265.11809	80	
266.81322	502	1+
266.97553	200	
267.92484	86	
267.94919	98	
267.97349	676	1+
268.86416	94	
269.03751	82	
269.96838	342	
271.17254	78	
271.85459	110	
271.91549	278	
272.85199	88	
273.16232	78	
273.36474	78	
274.85279	80	
274.90621	86	
276.81180	130	
276.85516	214	1+
277.91103	100	
278.09905	80	
278.80125	158	
279.09881	84	
279.79650	196	
279.81176	84	
280.49194	92	
280.79431	436	
281.79736	270	
281.85122	368	1+
282.58095	88	
282.78697	446	1+
283.06979	80	
283.76078	80	
283.85638	362	1+
283.99050	78	
284.02413	92	
284.82284	420	1+
284.97574	186	1+
285.02080	88	
285.84290	640	1+
285.87151	92	
286.00545	82	
286.88978	220	1+
288.80948	100	
289.80350	88	
290.78846	86	
291.33801	80	
291.87860	92	
292.81677	82	
292.93712	80	
293.13260	86	
294.57444	80	
295.93331	252	
296.36416	84	
296.80760	242	
298.80275	1230	1+
299.14649	102	
300.97534	86	
301.86164	378	1+
302.80687	90	
302.82129	84	
302.90681	94	
303.85777	286	
303.94546	96	
304.85746	122	
305.13750	78	
305.43448	78	
307.13564	82	
307.87851	112	
308.87437	92	
309.53726	94	
309.84027	90	
310.87706	264	
311.13396	118	
312.86493	114	
313.45768	82	
314.91839	80	
315.14038	94	
315.49147	96	
316.81918	156	
317.81479	144	
318.19315	108	
318.80649	86	
321.72263	80	
321.82088	334	1+
321.86758	308	
322.11512	80	
322.79612	86	
322.92814	358	
323.89281	194	1+
323.94558	94	
324.14773	78	
324.87567	122	
325.14572	78	
326.87309	138	
328.46854	94	
328.88823	98	
331.15137	80	
335.78488	84	
337.94634	130	
337.97202	80	
338.87309	174	1+
338.95503	78	
339.20179	86	
339.82733	200	
340.93852	128	
347.77398	102	
350.10718	100	
355.92968	96	
357.77156	80	
369.14577	88	
END IONS

###FS:    #m/z: 507.84651 #charge 1+
###MS: 106
###MSMS: 109
BEGIN IONS
TITLE=Cmpd 81, +MS2(507.8465), 28.2-35.2eV, 2.4min #109
RTINSECONDS=139.273
SCANS=106,109
PEPMASS=507.84651	166424
CHARGE=1+
196.01706	448	
214.89076	116	
222.97634	212	
232.89421	124	
236.90885	138	
238.06213	228	
252.07738	142	
252.12032	108	
252.16112	108	
252.90252	122	
263.13600	190	
264.92756	142	
266.17152	138	
268.10802	200	
272.85253	260	1+
274.11412	116	
275.85336	112	
276.85365	198	
276.95785	114	
279.09991	128	
279.87886	136	
279.90359	206	1+
285.19803	144	
286.13607	144	
287.85026	314	
287.87332	190	
287.93355	212	
289.87621	404	1+
290.86625	308	
290.88103	276	1+
291.78243	140	
292.78588	112	
293.87404	310	
294.87938	216	
295.86960	268	1+
296.85117	108	
296.87276	178	1+
296.89733	112	
298.80181	152	
299.88400	146	
300.85085	118	
303.87058	184	
307.89327	282	
308.14245	860	1+
308.87148	560	1+
308.89512	122	
309.89041	224	
310.15847	460	1+
311.84577	116	
311.88413	2148	1+
313.82474	170	1+
313.87720	124	
314.87055	644	1+
315.37171	108	
317.85401	108	
318.87832	150	
321.88268	146	
323.13283	110	
323.87522	118	
324.86400	194	
324.90729	136	
324.96169	108	
325.87962	838	1+
325.90198	260	
326.24280	392	1+
326.88392	786	1+
328.86910	336	1+
330.89602	198	
330.99628	164	1+
331.14234	124	
331.88609	138	
332.87551	562	1+
333.17594	470	
334.86121	126	
335.88307	158	
336.94419	110	
337.19523	110	
338.39809	128	
338.84499	212	1+
339.71831	254	1+
339.80307	148	
343.91006	208	
345.86472	180	1+
347.82233	180	1+
347.84374	122	
348.65132	126	
348.73426	128	
349.76133	116	
350.88297	298	
351.76481	330	1+
353.85441	160	
353.90338	162	
354.02793	108	
354.84914	118	
355.19557	114	
355.89224	110	
356.78744	282	1+
357.84692	154	
358.86939	214	1+
359.87188	174	1+
361.76328	190	1+
364.78188	374	1+
365.75658	240	1+
365.78427	318	1+
366.18212	130	
366.72505	182	1+
366.84187	214	
367.70767	824	1+
367.84491	278	1+
368.38052	154	1+
368.85882	244	1+
368.89740	268	1+
368.95703	112	
369.83594	168	
371.72770	132	
372.82024	198	
374.72445	118	
374.81756	112	
376.20125	144	
376.22450	110	
380.71575	454	
381.72311	224	
381.76597	132	
381.79400	116	
382.71893	418	1+
382.79256	242	1+
384.85155	676	1+
384.87087	164	
385.77159	114	
387.77897	134	
388.80174	170	
389.71762	230	
389.73475	174	
389.97182	144	
390.20976	120	
390.72532	130	
390.78561	164	1+
390.80995	178	
390.83856	362	
391.81020	112	
391.84303	158	
392.83382	370	1+
393.79696	118	
398.72794	1044	1+
399.21606	120	
403.87145	762	1+
405.86144	204	
405.87957	292	
406.79225	108	
406.85753	174	
407.74831	212	
407.86222	1790	1+
408.74427	160	
409.72209	826	1+
410.84346	192	
411.74943	114	
411.81265	118	
413.76093	222	1+
414.80714	296	1+
416.88293	114	
421.88188	356	
422.17587	118	
422.88430	166	
423.16387	138	
423.77652	138	
423.87180	122	
424.78047	134	
425.75179	758	1+
426.86227	388	
426.93452	136	
427.73591	1454	1+
427.86396	354	
428.84995	328	
429.83122	146	
430.74138	208	
430.86116	154	
431.22924	134	
431.73867	108	
431.86777	630	1+
432.24466	668	1+
432.36742	142	
432.88795	132	
433.85405	108	
439.89780	134	
443.76120	308	1+
444.69184	138	
444.87261	1148	1+
445.73861	378	1+
447.71320	286	
447.73812	144	
448.70832	170	
448.76019	118	
449.10641	162	1+
449.88105	398	1+
450.70074	110	
450.75406	204	
451.75867	114	
457.90689	162	
462.79110	210	1+
462.88401	316	
463.88256	178	
464.88404	108	
466.07670	168	
467.89219	798	1+
468.78312	154	
470.74486	192	1+
473.94779	116	
485.89816	354	1+
486.79294	140	
509.28867	252	
END IONS

###FS:    #m/z: 322.93051 #charge 1+
###MS: 110
###MSMS: 111
BEGIN IONS
TITLE=Cmpd 82, +MS2(322.9305), 28.0-35.0eV, 2.4min #111
RTINSECONDS=142.947
SCANS=110-111
PEPMASS=322.93051	2530894
CHARGE=1+
54.31390	86	
179.09742	68	
179.31955	76	
186.10426	78	
186.94113	70	
190.93100	72	
191.85212	82	
191.91663	70	
195.92117	84	
196.89425	116	
197.86650	68	
198.03380	84	
205.92118	90	
205.94895	72	
206.03586	68	
206.54399	84	
209.89266	72	
210.52302	92	
210.90284	206	1+
212.88676	70	
213.02466	74	
215.88536	70	
218.42957	70	
220.87227	68	
221.94430	68	
222.48269	108	
222.82874	90	
222.95238	148	
223.06164	70	
223.96196	570	1+
223.99784	72	
226.39713	88	
226.84426	78	
226.91468	92	
227.01097	78	
228.50463	104	
228.88886	88	
229.83884	124	
230.84160	146	
231.84256	132	
232.09350	92	
235.04525	80	
235.82131	114	
236.90708	76	
237.83801	74	
237.97979	86	
238.90537	72	
239.78976	116	
240.82105	116	
240.94132	1374	
240.96433	128	
241.93921	4286	1+
242.82347	170	
242.94111	2864	1+
243.81802	112	
244.03775	74	
244.14150	84	
244.82028	214	
244.83484	148	
244.85397	80	
244.93950	1046	
245.44798	78	
245.82747	132	
246.90045	78	
246.97834	220	
247.44090	74	
247.85424	220	
248.85671	148	
250.83854	68	
250.91010	68	
251.84419	114	
251.92323	78	
253.80584	194	1+
254.84104	84	
254.86164	118	
255.10495	104	
256.39628	80	
257.02736	70	
257.89834	74	
257.93194	78	
258.51803	74	
258.83426	248	
259.13851	86	
260.23250	82	
260.82923	1472	1+
261.08871	68	
263.03330	88	
266.85717	110	
266.87928	144	
267.15928	80	
267.83857	88	
268.80222	84	
268.84534	208	
268.92044	72	
269.86294	126	
269.91139	84	
270.50158	124	
270.64922	102	
271.85023	82	
272.10107	78	
273.80035	118	
274.01664	76	
279.09159	886	1+
279.35358	68	
280.03740	78	
280.40150	90	
280.79399	70	
281.18316	68	
281.96626	82	
282.84370	82	
282.86401	70	
283.78881	106	
283.85158	78	
283.86919	78	
283.88932	70	
284.79372	74	
284.87590	74	
284.89635	76	
284.91538	98	
285.84876	124	
286.18194	70	
286.41290	74	
287.38798	70	
288.97019	70	
289.15152	76	
289.78505	72	
289.87838	108	
290.80169	80	
290.87708	78	
291.79637	72	
291.81586	178	1+
292.88848	68	
296.81038	92	
298.37364	78	
299.78178	134	
300.95404	92	
302.09286	80	
302.15046	88	
303.72790	76	
303.80485	72	
306.92709	90	
307.00636	84	
307.88760	102	
307.99484	84	
308.19323	78	
308.80170	78	
308.81469	152	1+
309.91327	70	
310.88284	374	1+
311.03872	72	
312.79951	270	1+
314.41291	86	
315.09888	80	
315.81895	78	
318.89017	72	
319.17738	80	
320.16078	74	
322.98833	78	
323.03453	82	
324.89205	102	
328.15948	92	
END IONS

###FS:    #m/z: 363.95713 #charge 1+
###MS: 110
###MSMS: 112
BEGIN IONS
TITLE=Cmpd 83, +MS2(363.9571), 28.0-35.0eV, 2.4min #112
RTINSECONDS=143.719
SCANS=110,112
PEPMASS=363.95713	350218
CHARGE=1+
129.75169	76	
142.45045	76	
189.86336	304	1+
191.85977	432	1+
192.53968	96	
199.40658	96	
200.87798	106	
201.88423	118	
201.93591	138	
207.87012	154	
207.94982	126	
208.87813	76	
209.12857	80	
209.94404	914	
210.88356	352	
212.88035	1740	1+
218.88533	90	
221.10163	84	
222.95231	792	1+
223.12028	84	
223.37542	92	
223.42112	100	
224.94971	1428	1+
225.03761	88	
226.87404	106	
226.90184	80	
226.94754	5984	1+
226.97068	188	
227.06770	80	
227.82366	84	
227.93077	106	
228.89395	252	1+
228.94234	5978	1+
230.61429	192	
230.88976	4068	1+
231.20237	76	
231.97742	86	
232.82671	104	
232.88833	630	1+
233.87441	294	1+
234.91528	80	
234.99442	82	
238.89758	84	
239.14053	92	
239.96151	610	1+
240.82278	254	
240.89039	112	
240.92362	84	
240.93915	270	
240.96381	516	1+
241.83899	252	1+
241.93919	918	1+
242.82001	138	
242.94193	748	1+
242.95961	578	1+
243.82165	184	
244.81938	100	
244.94022	144	
244.95918	2178	1+
245.52090	98	
245.94111	138	
246.62670	94	
246.80997	208	
246.85200	224	1+
246.90546	320	1+
246.95268	4058	1+
246.97404	174	
247.71156	94	
248.80281	594	1+
248.89997	1236	1+
250.89267	264	1+
250.97310	80	
253.84447	106	
253.90828	196	
254.07831	90	
258.13695	78	
258.83299	106	
258.97395	204	
259.83155	332	1+
259.85104	76	
260.97094	714	1+
262.01537	92	
262.84089	352	1+
263.07714	114	
264.82032	82	
265.08550	104	
265.83551	88	
266.81365	458	1+
266.99272	78	
267.09755	86	
267.78486	270	1+
267.97354	346	1+
268.82206	94	
268.84385	94	
269.80184	180	
269.96872	676	1+
271.42513	76	
271.84915	78	
271.91213	186	
272.02121	134	
272.79442	78	
272.83262	124	1+
273.49659	80	
274.18349	92	
275.07490	100	
275.37214	84	
275.98801	78	
276.85806	116	
277.85120	282	1+
277.95371	86	
279.39489	104	
280.16717	92	
280.79290	740	1+
281.99713	76	
282.81873	82	
282.91070	94	
283.07209	198	
283.80906	80	
283.84650	184	
283.98405	90	
284.14574	80	
284.79378	392	1+
284.82483	314	1+
284.85290	198	
284.88842	86	
285.40142	76	
285.61529	90	
285.84748	742	
286.92807	84	
287.12357	82	
287.56290	96	
290.85658	170	1+
291.80331	90	
292.33022	82	
292.43273	116	
292.93716	160	
293.11297	84	
294.49683	106	
296.81061	240	
296.92052	84	
297.07305	98	
297.42847	86	
297.80952	288	
297.98802	78	
298.43538	88	
298.80454	1222	1+
300.12948	118	
300.80500	270	1+
300.90720	88	
300.95520	176	
301.51044	82	
301.79202	76	
301.85885	406	1+
302.59710	104	
303.85712	820	1+
304.43856	92	
304.86637	166	1+
304.89927	92	
306.02732	86	
306.93199	206	
308.14788	92	
310.05022	82	
311.12959	132	
311.59083	94	
314.82627	216	
315.96976	84	
316.41277	96	
316.81699	288	1+
318.81343	208	1+
321.74941	76	
321.81704	94	
321.87198	160	
322.82008	96	
322.92952	136	
323.00797	78	
323.39478	108	
323.88703	168	
324.87809	104	
326.86949	252	1+
331.23100	110	
331.39922	84	
335.30011	88	
336.93965	336	1+
337.93741	392	1+
339.83043	136	
340.08145	90	
340.89854	212	1+
341.94405	136	
344.17673	82	
350.73400	100	
351.11159	78	
352.75830	136	1+
354.88783	96	
355.00372	82	
355.42836	152	
356.27974	86	
359.53406	76	
360.96496	116	
366.01237	106	
END IONS

###FS:    #m/z: 507.84618 #charge 1+
###MS: 110
###MSMS: 113
BEGIN IONS
TITLE=Cmpd 84, +MS2(507.8462), 28.2-35.2eV, 2.4min #113
RTINSECONDS=144.491
SCANS=110,113
PEPMASS=507.84618	162788
CHARGE=1+
198.02962	126	
215.88181	132	
223.97875	120	
224.12017	138	
224.97898	286	
232.89562	172	
234.88244	338	1+
239.85575	164	
240.07931	174	
244.90583	110	
246.97602	134	1+
250.96976	180	
251.07037	212	1+
262.13954	184	
263.13641	150	
266.87677	126	
267.16736	128	
268.11043	120	
270.85765	142	
273.85792	178	
274.85105	142	
277.15486	234	
278.83408	122	
278.87125	132	
287.85328	316	
289.88214	158	
290.13367	138	
290.86301	576	1+
293.85762	138	
293.87409	916	1+
295.09648	110	
299.12731	116	
300.85728	142	
302.79196	188	1+
303.86497	170	
305.85779	434	1+
306.79821	114	
307.89172	254	
308.14218	502	1+
308.87327	576	1+
308.97237	132	
309.37109	164	
309.88936	168	
310.15703	530	1+
310.87444	168	
311.88462	2372	1+
311.99044	134	
312.22922	176	
314.86576	174	
316.81942	204	1+
319.05770	150	
319.86187	140	
323.37633	228	1+
323.87529	138	
323.97653	148	
324.01089	154	
324.77493	140	
325.85975	180	
325.90319	176	
326.24262	252	1+
326.88365	1214	1+
328.18233	118	
328.87011	152	
329.89288	178	
330.81621	384	1+
330.96285	108	
332.87760	408	
332.90445	176	
333.17452	470	1+
335.79074	158	
336.94314	234	1+
337.76789	186	1+
337.88169	174	
338.41124	168	1+
339.77238	134	
339.88384	146	
340.83632	150	
341.90043	280	1+
343.82091	134	
345.79623	182	
347.33461	120	
347.77791	246	1+
348.17367	172	
349.89639	156	
350.76737	118	
350.88654	628	
351.17600	204	
351.85542	124	
352.90804	238	1+
353.85116	110	
356.79324	118	
356.88757	198	1+
357.72106	158	
357.78452	124	
358.20621	244	1+
365.86263	128	
366.18131	160	1+
366.74076	168	
366.84435	128	
367.70708	1004	1+
367.76689	388	1+
368.90395	460	1+
369.71247	288	1+
369.83697	152	
370.75883	108	
371.72454	160	
371.83300	130	
371.87087	112	
371.90015	196	
372.72269	434	1+
372.80191	200	
373.72597	360	1+
373.90283	122	
374.81258	120	
375.82169	144	
376.22645	112	
376.78047	116	
376.86405	166	
376.88042	236	
378.75863	114	
380.62234	174	
380.71211	682	1+
381.80309	202	1+
383.77671	158	
384.85220	838	1+
385.77035	142	
385.85265	458	1+
387.73119	188	
387.84746	208	1+
388.71976	260	1+
389.83858	610	1+
390.22361	130	
391.02421	122	
391.13424	110	
391.90661	122	
392.77575	114	
392.82685	204	
392.86434	144	
393.79693	366	
393.83371	166	
394.74211	212	
394.78279	154	1+
394.82117	122	
395.72265	266	1+
395.74291	172	
395.89362	304	1+
398.72578	506	1+
399.81052	218	
399.85035	266	
401.72239	108	
402.86558	622	1+
403.80352	122	
403.87057	446	1+
405.76108	422	1+
405.78936	128	
405.95552	126	1+
406.80970	254	1+
406.85713	156	
407.74833	222	
407.86760	966	
408.74441	222	1+
408.85177	660	
409.72166	758	1+
409.80806	342	1+
409.87089	138	
410.83890	192	
411.83317	144	
412.73060	456	1+
412.83596	288	1+
413.75233	128	
414.62091	132	
415.75070	152	
420.88530	134	
421.75376	162	
421.82756	194	1+
421.88566	194	
422.77805	108	
422.86959	672	1+
423.77560	176	
425.74691	564	1+
426.82598	116	
426.86178	262	
427.73250	1266	1+
427.76924	220	1+
427.86934	134	
428.84929	342	
428.88637	160	
429.85135	150	
430.73749	388	1+
430.85040	118	
430.88048	230	
431.86698	786	1+
432.24207	188	
432.86977	426	1+
433.24835	168	
435.07252	144	1+
439.89539	480	1+
440.73792	162	
440.83582	160	1+
442.67951	178	1+
443.74194	116	
443.76345	112	
444.72715	132	
444.87436	1016	1+
445.68429	176	1+
445.74415	1124	1+
446.86966	174	
447.87808	108	
448.71232	116	
449.87872	238	1+
450.74879	326	1+
451.88595	122	
457.90030	342	1+
458.70556	264	1+
459.23220	138	
459.71140	270	1+
460.21715	176	
462.88152	570	1+
466.75955	122	
467.89187	492	
469.89263	130	
485.89975	348	1+
486.80368	118	
493.83887	128	
504.80597	108	
507.23354	182	1+
END IONS

###FS:    #m/z: 340.94124 #charge 1+
###MS: 114
###MSMS: 115
BEGIN IONS
TITLE=Cmpd 85, +MS2(340.9412), 28.0-35.0eV, 2.5min #115
RTINSECONDS=148.152
SCANS=114-115
PEPMASS=340.94124	740434
CHARGE=1+
190.92941	76	
190.94649	130	
192.92557	238	
195.92956	74	
196.88409	140	
203.41271	82	
203.88091	78	
205.95227	130	
206.95164	78	
208.93050	122	
209.88920	78	
210.92060	74	
212.87914	168	
213.87878	528	1+
213.94009	594	1+
215.93311	178	
217.38746	92	
217.82745	78	
221.07980	82	
221.87298	80	
223.95933	132	
224.96595	192	
227.05520	102	
228.94162	86	
230.88921	618	1+
231.95187	526	
233.89317	126	
235.11516	84	
236.83850	118	
236.92590	84	
237.22084	84	
237.79460	78	
238.81965	78	
239.92158	80	
240.57819	104	
240.93409	126	
240.96325	78	
241.84229	376	1+
241.90374	86	
244.04774	86	
244.89799	78	
244.96713	90	
245.87701	74	
245.89830	90	
246.15632	84	
246.98099	198	1+
247.14382	76	
248.14667	92	
248.87596	80	
249.90170	242	1+
250.42078	94	
250.83693	98	
250.96416	118	
250.98744	82	
251.84507	74	
252.42792	90	
252.81839	74	
253.12708	96	
253.35082	122	
253.96370	94	
254.02057	82	
254.91187	176	
254.96651	576	1+
255.78306	106	
256.02645	78	
256.86417	86	
256.88005	78	
257.89170	118	
257.95377	88	
258.85372	616	1+
258.97229	82	
259.33788	80	
259.89534	136	
259.96098	156	
260.83782	308	1+
260.91401	222	1+
260.92920	148	
261.15163	160	
263.03449	88	
263.85835	82	
265.00231	142	
268.84305	232	
269.34950	82	
269.78703	84	
271.86109	126	
272.85078	166	
272.93880	142	
273.35476	88	
273.81597	114	
273.84187	84	
273.88459	80	
274.79357	78	
274.90065	158	
274.97689	76	
275.81247	84	
275.95340	114	
276.85986	326	
277.85780	244	
278.81172	98	
278.85282	402	1+
278.91881	82	
279.92847	94	
280.12413	78	
280.88084	88	
281.11229	92	
281.81560	84	
281.89849	138	
282.86230	134	
282.92781	92	
283.86678	150	
284.87240	98	
284.98241	82	
286.59580	76	
287.04351	90	
287.43598	102	
289.78453	84	
290.08183	74	
292.86142	310	1+
292.98337	98	
293.23129	102	
293.43337	92	
295.03635	76	
295.88242	86	
295.93964	92	
297.45802	94	
297.52382	84	
297.89688	78	
297.92240	96	
298.27398	132	
298.96586	84	
299.87315	88	
300.98395	78	
301.87103	74	
302.94497	156	
303.08399	112	
304.89499	72	
305.82238	80	
305.89292	86	
306.88657	392	1+
307.89171	270	1+
308.80108	76	
309.86995	72	
309.88506	84	
310.16865	88	
312.02844	112	
312.16510	76	
312.80265	124	
313.20354	76	
318.87716	76	
319.38798	76	
319.54814	76	
323.87149	100	
324.78683	74	
324.89354	326	1+
327.89781	116	
328.24396	72	
328.88770	162	1+
330.81559	150	
331.89135	74	
335.12946	74	
337.79164	90	
339.87788	76	
340.25594	72	
341.01965	90	
342.90888	146	
345.37359	78	
END IONS

###FS:    #m/z: 507.84624 #charge 1+
###MS: 114
###MSMS: 116
BEGIN IONS
TITLE=Cmpd 86, +MS2(507.8462), 28.2-35.2eV, 2.5min #116
RTINSECONDS=148.923
SCANS=114,116
PEPMASS=507.84624	137342
CHARGE=1+
196.01754	146	
197.01828	130	
214.88511	122	
224.97575	200	
232.89564	158	
235.14078	184	
236.14756	128	
241.85032	146	
250.96632	166	1+
252.07584	162	
254.09694	158	
263.13010	120	
268.09043	114	
272.85288	144	
274.85261	232	1+
277.15565	358	1+
278.83297	138	
279.09830	116	
280.92814	108	
284.19536	164	
286.79250	148	
286.96352	108	
287.78173	224	1+
287.84793	186	
288.87483	124	
290.78047	124	
291.87409	132	
292.86143	178	
293.87608	742	
294.86856	214	
296.85090	284	1+
299.79061	158	
300.86353	280	1+
303.86651	174	
305.78486	118	
305.82222	146	
305.85911	360	1+
306.80060	242	1+
307.89028	292	
308.14625	880	1+
308.79216	218	1+
308.87385	516	1+
309.89062	234	1+
310.86753	162	
311.16127	172	
311.88397	1738	1+
312.22318	148	
312.78965	144	
314.82148	132	
314.86805	622	1+
315.38975	132	
316.87567	136	
317.89144	124	
317.99343	122	
319.88641	134	
321.80057	126	
323.87275	110	
324.78156	182	1+
324.85984	114	
325.90098	478	1+
326.24135	400	1+
326.88267	760	1+
327.82201	146	
327.89705	246	
328.87085	346	1+
332.87982	192	
333.17666	248	
333.88404	126	
335.90486	106	
335.93777	182	1+
337.87756	412	1+
339.88489	164	
342.77086	108	
346.85634	224	1+
347.78225	280	1+
348.73027	128	
348.98502	132	
349.16740	128	
349.80840	166	
350.77794	238	1+
350.88788	198	
351.85936	138	
352.51833	110	
352.91557	118	
353.85921	320	1+
353.90447	128	
355.78457	120	
356.84053	106	
358.77540	282	1+
359.78066	222	1+
360.75907	122	
360.88331	110	
362.78111	136	
364.72197	160	1+
365.77532	110	
366.74280	186	
366.83895	312	
367.71026	592	1+
367.84392	132	
367.86990	108	
368.75388	230	1+
368.89661	156	
369.72539	114	
369.89561	184	
371.19111	110	
371.83633	144	
371.90579	136	
373.90075	112	
374.72244	112	
375.73883	194	
376.22233	276	1+
376.89396	206	1+
378.77818	112	
378.81596	118	
379.72516	120	
379.88869	114	
380.71997	248	
380.74200	134	
381.71540	108	
382.71930	262	
382.84234	116	
383.77588	174	
383.89587	362	1+
384.85219	666	1+
385.77548	342	1+
387.66093	116	
387.72431	120	
387.84476	222	1+
388.79913	120	
389.20054	228	1+
389.71691	216	1+
389.73886	134	
390.83748	158	
390.86205	126	
391.84392	232	
391.90272	138	
392.79817	182	1+
392.82625	330	1+
393.73190	108	
393.86776	206	1+
393.88492	112	
395.75003	106	
395.90525	120	
396.67760	214	1+
397.72938	118	
398.72834	224	
399.22444	190	1+
399.72453	116	
400.72677	244	
402.86160	118	
403.87328	174	
404.86215	362	1+
405.78446	106	
407.72953	264	
407.76878	112	
407.86173	1808	1+
407.92084	184	1+
408.75026	122	
409.72221	464	1+
410.83961	564	1+
412.72915	338	1+
413.87870	122	
414.68144	128	
416.87730	198	
417.84235	152	
420.88298	462	1+
421.74912	296	1+
421.88751	400	1+
422.83619	124	
422.86716	314	1+
423.77506	390	1+
423.79648	146	
425.75316	590	1+
425.77431	126	
426.86167	768	1+
427.73563	1068	1+
428.05215	288	1+
428.84433	714	1+
428.88579	156	
429.05409	242	1+
429.70221	172	
430.68557	134	1+
430.74313	224	
431.87011	410	1+
432.24251	450	1+
433.14739	114	
433.84973	114	
435.86352	110	
439.89399	222	
440.68444	160	
440.90208	140	
441.90822	122	
442.68028	118	
443.75463	120	
443.77470	124	
443.87890	152	
443.89850	342	1+
444.23556	164	
444.76862	110	
444.87218	1078	1+
444.90043	292	1+
445.70646	120	
445.74530	260	
446.74499	222	
447.75444	430	1+
447.78686	206	1+
448.71097	184	
448.87748	120	
449.69357	178	
450.69961	238	
450.74484	218	1+
450.78458	118	
451.88411	122	
452.76460	114	
457.90328	358	1+
458.77498	124	
460.22445	252	1+
462.88101	694	1+
466.88628	470	1+
485.90126	330	1+
498.19985	122	
500.80946	106	
509.28555	132	
509.85853	202	
END IONS

###FS:    #m/z: 336.94621 #charge 1+
###MS: 114
###MSMS: 117
BEGIN IONS
TITLE=Cmpd 87, +MS2(336.9462), 28.0-35.0eV, 2.5min #117
RTINSECONDS=149.696
SCANS=114,117
PEPMASS=336.94621	96264
CHARGE=1+
88.57288	72	
124.09679	72	
131.74295	78	
178.47847	92	
182.86889	70	
185.87160	82	
196.88482	216	
200.85001	86	
205.87904	82	
209.07681	70	
210.88519	120	
211.94479	1250	1+
211.99348	78	
212.88030	1072	1+
213.41734	82	
213.93869	914	1+
214.91054	100	
215.03816	84	
215.88909	164	
216.94398	80	
217.05959	80	
217.88481	162	
220.89388	74	
221.13462	80	
221.89690	72	
223.96014	112	
224.84686	136	
224.94149	70	
224.97245	102	
225.91319	78	
225.95551	70	
225.97035	88	
226.12171	74	
227.95235	80	
227.96724	78	
228.89260	348	1+
228.94208	160	
229.95572	1904	1+
230.88967	2460	1+
231.94916	926	1+
232.98847	68	
233.89871	346	1+
234.82683	98	
234.88927	442	1+
235.08912	78	
235.84067	134	
236.06862	100	
239.82660	84	
240.05670	78	
240.80870	74	
240.83120	86	
241.41915	82	
241.84292	292	1+
243.87092	100	
244.98243	80	
246.90278	112	
247.96652	500	
248.88059	70	
248.90011	700	1+
248.93648	100	
249.08383	84	
249.96413	234	
250.83082	88	
250.90188	166	
250.96763	244	
252.95473	422	
252.97128	1074	1+
253.08784	78	
253.11513	72	
253.90117	130	
253.93229	70	
254.96457	348	
255.92561	86	
256.00611	140	
257.16351	82	
257.77040	92	
257.96390	80	
258.80628	70	
258.84964	170	
259.85303	104	
259.90090	72	
259.96967	164	
260.83329	90	
261.14637	84	
261.43045	112	
262.09247	82	
262.57741	76	
262.80238	74	
262.82715	126	
262.95501	70	
265.08967	116	
265.83031	138	
265.84586	120	
266.07293	92	
266.86448	94	
267.83717	90	
268.83909	680	1+
269.18234	74	
269.79714	76	
270.80844	72	
270.90594	252	1+
270.98125	132	
271.85359	92	
271.91190	180	1+
272.04680	72	
272.13258	118	
273.08862	92	
273.81761	78	
273.87011	198	1+
274.55366	90	
274.89940	68	
275.84194	134	
275.85704	484	1+
276.84153	92	
276.85664	400	1+
277.41985	84	
277.96186	72	
278.83595	558	1+
280.80858	76	
280.87636	70	
281.87047	88	
282.42619	80	
283.04573	78	
285.84931	296	
286.84922	998	1+
289.88064	76	
289.96481	74	
292.97282	76	
293.37032	88	
293.86333	98	
294.70698	80	
294.89914	74	
294.93296	78	
296.81257	82	
296.88685	92	
297.79725	78	
297.87139	78	
297.89445	72	
298.13422	72	
298.91463	76	
300.91812	84	
301.38263	82	
302.06071	76	
304.85700	302	1+
304.92493	106	
305.81771	90	
306.10757	72	
307.88684	78	
309.13341	76	
309.86554	118	
310.86801	82	
311.88453	98	
317.35255	110	
317.89547	94	
322.24696	78	
322.88647	72	
323.06998	82	
323.11631	92	
324.11017	108	
324.38648	78	
328.72923	72	
331.01005	130	
335.05753	94	
335.19254	70	
336.83788	70	
337.15323	70	
337.82551	70	
338.18797	94	
338.28624	70	
339.26242	74	
340.31017	92	
END IONS

###FS:    #m/z: 340.94146 #charge 1+
###MS: 118
###MSMS: 119
BEGIN IONS
TITLE=Cmpd 88, +MS2(340.9415), 28.0-35.0eV, 2.6min #119
RTINSECONDS=153.353
SCANS=118-119
PEPMASS=340.94146	769934
CHARGE=1+
74.35055	84	
123.08538	76	
182.86696	94	
192.92818	402	
196.88242	174	
200.94227	76	
205.95645	88	
208.93984	214	1+
210.88397	136	
210.93984	212	
211.02901	82	
212.88735	128	
213.87885	464	1+
213.93803	878	1+
214.40504	86	
215.88955	162	
217.94171	76	
218.79275	76	
221.50009	98	
222.45497	96	
222.98319	74	
223.83254	82	
223.96044	126	
224.95093	80	
225.12030	80	
225.88396	76	
226.88338	72	
227.95238	126	
228.14264	104	
230.88773	772	1+
231.89060	546	1+
231.95297	254	1+
232.85736	76	
233.86915	124	
235.08052	76	
235.16187	72	
235.82158	94	
235.89125	308	1+
235.94784	74	
237.83805	70	
238.82936	82	
238.85787	82	
238.88809	90	
239.78229	116	
239.88543	78	
240.13284	76	
240.23323	84	
241.12517	84	
241.84208	142	
242.83240	76	
242.97078	90	
243.45309	98	
243.83512	190	
243.96294	70	
244.84235	74	
244.95869	134	
245.44400	82	
246.86575	94	
246.95137	104	
246.97393	70	
247.86027	100	
249.95828	206	1+
250.36619	72	
250.99367	74	
251.01946	116	
254.06950	80	
254.80803	74	
254.86269	110	
254.90770	72	
254.93748	78	
254.96936	172	
256.85262	132	
256.96808	124	
257.86638	80	
257.90615	76	
257.99885	84	
258.84704	182	
259.84255	176	
259.85790	142	
259.95179	92	
260.33577	86	
260.79833	72	
260.83188	124	
260.84194	312	1+
260.87213	114	
260.96460	70	
264.90836	72	
266.87055	72	
267.96793	80	
268.84797	158	
268.95471	84	
269.84157	146	
269.99500	94	
271.87062	84	
272.15808	110	
272.42947	110	
272.91306	112	
272.93639	118	
272.96384	80	
273.56988	78	
273.87036	70	
274.91589	84	
275.01175	90	
275.86101	164	
276.16519	80	
276.85842	182	
277.85892	118	
277.87233	270	1+
278.37599	80	
278.84658	444	1+
280.80851	86	
280.84756	86	
284.84599	70	
286.51855	74	
289.78995	96	
289.88131	156	
289.93723	98	
291.80354	128	1+
292.43505	78	
294.66938	110	
294.86345	196	1+
295.93939	78	
296.10228	80	
296.57377	94	
296.80966	100	
298.98293	74	
299.00998	124	
299.07399	80	
299.86649	106	
300.87949	78	
301.85544	104	
302.17598	70	
302.94585	76	
303.88187	76	
303.94539	80	
304.85202	84	
304.89051	74	
304.91647	78	
306.00667	76	
306.88119	118	
307.09011	78	
308.86581	94	
309.17236	76	
309.81648	74	
311.85504	192	1+
311.95751	72	
312.91661	88	
315.99586	82	
316.09397	90	
321.56438	94	
321.87246	72	
321.93844	94	
324.89091	78	
326.16700	104	
329.95247	84	
330.17566	92	
330.81751	120	
331.17056	98	
331.76145	94	
334.80569	72	
338.72203	70	
340.19394	100	
340.79994	84	
341.05606	90	
END IONS

###FS:    #m/z: 336.94643 #charge 1+
###MS: 118
###MSMS: 120
BEGIN IONS
TITLE=Cmpd 89, +MS2(336.9464), 28.0-35.0eV, 2.6min #120
RTINSECONDS=154.125
SCANS=118,120
PEPMASS=336.94643	96206
CHARGE=1+
68.53527	78	
182.86723	150	
192.88756	74	
194.89632	90	
195.00452	76	
196.88719	142	
199.11551	96	
200.88235	74	
201.08526	88	
208.52875	98	
208.78218	92	
209.88172	74	
210.87941	78	
210.93447	76	
211.90118	80	
211.94465	1188	1+
212.87909	1634	1+
213.94017	698	
214.86520	110	
215.93261	154	
216.38736	102	
217.88663	82	
217.93555	104	
221.56759	76	
223.96322	126	
225.12954	90	
226.88307	74	
227.10168	82	
227.89240	74	
227.95728	110	
228.84715	120	
228.89648	338	
229.88847	74	
229.95470	1464	1+
230.06846	72	
230.88887	1938	1+
230.92394	96	
231.94944	880	1+
233.82706	304	1+
234.94259	148	
235.07931	76	
236.11390	104	
237.91164	84	
238.93758	94	
239.86235	74	
240.96309	74	
241.84228	252	1+
241.85801	92	
241.91130	72	
243.86903	76	
244.95818	76	
245.39591	98	
246.90465	130	
247.96365	192	
248.90069	956	1+
249.96359	218	
250.03223	72	
250.82877	568	1+
250.95558	132	
251.07923	276	1+
251.78962	86	
251.83122	358	1+
252.14935	78	
252.83881	114	
252.97215	1330	1+
253.08668	248	1+
253.64723	74	
253.90443	288	1+
254.82393	78	
254.96379	164	
255.02739	84	
255.07580	108	
255.45316	86	
256.84987	144	
256.90034	88	
257.12415	72	
257.45285	78	
258.84444	228	
258.86808	98	
258.89734	76	
259.02175	76	
260.11374	86	
260.82114	80	
260.85604	72	
260.94812	124	
261.83608	146	
261.88144	76	
262.02026	72	
262.83198	142	
262.91747	78	
262.95083	88	
264.84635	80	
264.87050	72	
265.08867	92	
267.84640	214	
268.83991	1050	1+
268.98693	78	
270.04330	90	
270.98456	80	
271.01667	74	
271.91747	170	
272.85142	80	
272.91553	86	
273.43585	94	
273.86432	80	
274.86638	122	
274.89961	76	
276.85916	584	1+
276.89070	150	
277.79803	90	
277.86265	340	1+
278.53961	100	
278.83623	504	1+
279.09935	80	
279.88545	72	
282.02597	82	
282.72361	78	
282.93429	90	
283.58488	80	
284.40459	72	
285.35565	74	
285.85128	204	
286.81113	118	
286.85272	456	
286.90517	90	
287.85417	374	
288.56326	86	
288.86991	82	
289.80365	84	
290.33087	94	
290.42063	86	
290.86663	72	
291.06509	76	
291.15348	98	
291.86045	124	
292.86398	280	1+
293.10361	112	
293.99938	106	
294.13183	92	
296.80622	116	
297.89571	100	
300.81606	72	
300.87966	84	
300.99259	72	
301.16044	74	
302.87747	184	1+
304.41505	88	
304.86162	170	
306.88846	298	1+
307.81362	78	
307.96226	90	
308.66569	78	
308.87180	494	1+
309.15517	76	
309.87452	390	1+
313.04706	88	
315.65992	78	
319.75440	92	
320.10586	84	
321.05352	128	
323.26391	74	
323.77640	80	
324.83553	82	
324.88749	114	
328.18824	76	
329.88771	92	
330.42534	104	
330.89117	86	
334.95391	86	
336.40976	104	
340.82802	106	
341.29170	92	
342.20451	80	
END IONS

###FS:    #m/z: 359.96239 #charge 1+
###MS: 118
###MSMS: 121
BEGIN IONS
TITLE=Cmpd 90, +MS2(359.9624), 28.0-35.0eV, 2.6min #121
RTINSECONDS=154.897
SCANS=118,121
PEPMASS=359.96239	69464
CHARGE=1+
120.99615	92	
124.67883	78	
162.36641	78	
194.42161	84	
198.95176	126	
206.95012	84	
207.09315	92	
209.94285	184	
215.94489	84	
218.00707	104	
221.94077	102	
222.95198	692	1+
224.91965	76	
224.94984	626	1+
226.94706	3148	1+
227.88976	214	1+
227.93061	124	
228.90921	96	
228.94227	2210	1+
230.04776	78	
230.88653	74	
232.88528	90	
233.96423	80	
234.82885	80	
234.93639	100	
235.10725	112	
238.82539	80	
239.01898	98	
239.15116	78	
239.90541	130	
240.51936	88	
240.82024	324	1+
240.91535	82	
240.96237	512	1+
241.11766	100	
241.53531	88	
241.64582	80	
241.79339	166	
242.45984	76	
242.96004	274	1+
244.49268	80	
244.86907	82	
244.95839	1426	1+
246.95253	1358	1+
248.80179	370	1+
249.01686	76	
250.07501	84	
250.94888	172	
252.95589	550	
253.03703	80	
255.37848	98	
256.18763	78	
258.13308	132	
258.97278	306	
260.79944	106	
260.94966	164	
260.96647	206	
261.17051	80	
262.95037	148	
262.96749	86	
264.35737	152	
264.82551	512	1+
265.96796	104	
266.11656	82	
266.81464	256	
267.81422	276	
267.90472	76	
267.97175	224	
268.10138	74	
268.95784	100	
269.79240	188	1+
269.96887	226	
270.85356	110	
271.13421	84	
273.80341	80	
273.96513	122	
274.79799	288	1+
275.09704	76	
275.97173	414	
276.86368	96	
277.91796	122	
278.79766	338	1+
279.09815	74	
279.63067	74	
280.12894	74	
280.79342	684	1+
280.87041	122	
281.14009	106	
281.57897	90	
281.61378	82	
281.85137	108	
281.92714	86	
282.81238	84	
282.83573	86	
282.97929	82	
283.98211	74	
284.02355	74	
284.82504	128	
285.82864	122	
285.91407	94	
287.39015	96	
287.74852	82	
288.44011	90	
288.99532	86	
291.79013	204	
291.85942	118	
292.79698	116	
293.00240	92	
293.80341	76	
293.98343	84	
294.01235	78	
294.30283	106	
295.52145	78	
295.85734	108	
295.89931	86	
296.81211	212	
296.92256	74	
297.81069	214	
298.42281	124	
298.80490	942	1+
299.87155	124	
299.97736	78	
300.79099	84	
301.78495	166	
304.07668	74	
305.66524	80	
306.00659	98	
308.87888	78	
309.12093	126	
309.80191	156	
309.84859	82	
311.88386	150	
312.41950	88	
314.28231	84	
316.81509	520	1+
318.39894	76	
320.93034	108	
321.81839	222	1+
321.91435	76	
322.03098	74	
322.38378	102	
322.88688	202	1+
322.92972	206	
323.08509	76	
324.07694	98	
325.14120	78	
325.90760	80	
328.90927	102	
329.86533	84	
329.88559	124	
330.87647	86	
331.67649	104	
332.82367	98	
336.94584	220	
337.94398	182	
340.82937	94	
341.13518	94	
341.60023	78	
343.02970	100	
345.71138	82	
346.12276	90	
347.69576	82	
353.06968	84	
353.13220	82	
357.18655	78	
358.90090	88	
360.09308	88	
361.72386	116	
362.34047	84	
364.91676	84	
END IONS

###FS:    #m/z: 322.93059 #charge 1+
###MS: 122
###MSMS: 123
BEGIN IONS
TITLE=Cmpd 91, +MS2(322.9306), 28.0-35.0eV, 2.7min #123
RTINSECONDS=158.56
SCANS=122-123
PEPMASS=322.93059	1860522
CHARGE=1+
82.06141	74	
142.97255	68	
180.11456	76	
191.93042	68	
192.89075	138	
193.89439	120	
197.87325	66	
201.04416	136	
205.00296	70	
206.96778	102	
212.89725	68	
215.90162	94	
219.05992	84	
221.00341	72	
221.06954	152	
221.94077	92	
222.95656	454	1+
226.84028	100	
227.10536	70	
227.81643	80	
228.90946	142	
230.83228	76	
230.84494	64	
230.94814	66	
231.02838	80	
231.11924	142	
233.79908	68	
234.15011	82	
234.84205	68	
235.40113	98	
236.01229	66	
236.83738	76	
237.93492	260	1+
238.04468	104	
238.45747	102	
238.83273	90	
239.08379	66	
239.78835	66	
239.89516	80	
240.01094	70	
240.82417	234	
240.90970	70	
240.94041	1202	
240.97394	80	
241.94218	636	
242.80024	80	
242.82260	194	
242.94206	2556	1+
243.81690	910	1+
244.81860	576	1+
244.93804	450	
246.94504	96	
246.97468	230	
248.85143	96	
249.09901	88	
249.79545	78	
249.99542	76	
250.07689	74	
250.89321	80	
251.06254	76	
251.92803	156	
251.97362	78	
253.16234	68	
253.83351	70	
254.94116	74	
255.15119	160	
256.86417	72	
256.98023	70	
257.79394	144	
257.87007	86	
257.90453	72	
257.95383	84	
257.98923	64	
258.83364	428	1+
258.85226	70	
260.83250	188	
260.92245	74	
261.82986	726	1+
262.47958	78	
262.83179	502	1+
263.85833	98	
264.53675	80	
264.85258	84	
266.41933	94	
266.84883	66	
266.86801	262	1+
267.79317	86	
269.80118	76	
271.84308	90	
272.81267	72	
272.85013	96	
273.04804	88	
273.79941	88	
274.84648	86	
276.84928	124	
277.04346	80	
278.03353	90	
278.85926	78	
279.08955	752	1+
280.83522	88	
281.14011	70	
281.98709	72	
282.96878	108	
283.06951	68	
284.30307	86	
284.96399	80	
284.98658	78	
285.58195	82	
286.01794	76	
286.20699	66	
286.23804	84	
286.85105	92	
289.78767	74	
289.88377	140	
290.84764	66	
290.87256	66	
292.04037	66	
292.93908	80	
293.43102	84	
293.85625	78	
295.44117	92	
295.86554	94	
296.43862	66	
296.91595	70	
297.92838	68	
300.17498	68	
301.48912	84	
301.80259	80	
302.26573	80	
303.40029	74	
304.94448	82	
305.87375	74	
306.91162	92	
307.60276	88	
307.79886	66	
307.82651	76	
307.88793	82	
308.88306	84	
309.81946	92	
309.88989	72	
309.91372	72	
311.11015	84	
313.82961	76	
314.80705	92	
314.84199	70	
314.92272	108	
318.86176	78	
319.37941	110	
319.94985	106	
320.76975	90	
320.78928	66	
324.21388	74	
324.89316	122	
325.36679	86	
325.90210	118	
326.17179	68	
326.24654	100	
326.77518	74	
326.89438	72	
327.20135	72	
END IONS

###FS:    #m/z: 340.94133 #charge 1+
###MS: 122
###MSMS: 124
BEGIN IONS
TITLE=Cmpd 92, +MS2(340.9413), 28.0-35.0eV, 2.7min #124
RTINSECONDS=159.332
SCANS=122,124
PEPMASS=340.94133	648574
CHARGE=1+
192.92923	74	
200.02953	74	
202.04050	120	
210.39823	88	
210.93914	124	
213.88204	146	
213.93923	480	1+
214.87579	128	
215.88827	142	
215.93791	142	
215.96471	76	
216.89143	86	
217.88362	108	
220.88262	98	
221.89666	78	
222.95895	72	
223.96324	108	
227.14206	92	
227.85333	76	
227.90544	72	
230.57873	76	
230.88815	658	1+
231.12549	82	
231.94906	420	
232.02780	90	
232.83113	74	
233.86450	80	
233.89730	176	
233.94894	142	
234.89670	130	
235.89247	120	
235.93298	86	
238.01600	92	
238.06395	126	
238.08818	74	
239.83995	74	
240.83839	114	
241.83925	322	1+
241.94182	144	
242.85399	94	
244.36811	72	
246.88503	78	
246.95186	112	
246.97542	182	
248.93431	154	
249.89921	178	
249.96226	86	
250.85019	72	
251.05654	78	
251.64254	88	
251.83551	76	
251.88435	120	
252.90232	78	
253.09955	88	
253.35183	78	
254.90411	104	
255.78114	72	
256.84833	84	
256.91515	92	
257.89036	94	
257.98113	102	
258.61267	100	
258.81633	86	
258.84946	138	
258.86966	120	
258.91509	82	
259.01964	76	
259.67250	98	
259.85398	96	
259.95614	200	1+
260.01880	76	
260.65678	78	
260.83372	188	
260.84788	112	
261.84109	118	
263.89770	92	
264.03169	88	
264.17340	80	
264.95824	72	
265.83450	88	
266.06086	72	
266.86201	130	
267.97108	92	
268.83932	226	1+
268.94483	86	
269.79512	86	
270.82906	88	
271.77727	72	
271.83592	88	
272.98169	120	
274.05119	98	
274.86500	134	
275.01786	78	
275.81841	98	
275.86330	80	
275.97466	336	1+
276.85463	278	
277.04969	156	
277.86202	176	
277.96531	116	
278.84632	354	1+
279.85913	90	
279.88152	112	
280.79426	74	
280.85302	104	
280.94163	108	
280.97524	78	
281.86304	150	
283.53750	86	
283.60564	84	
284.88014	128	
288.84161	122	
289.78508	72	
289.88361	76	
290.07316	102	
293.48584	112	
293.87289	78	
294.14043	76	
296.07907	78	
296.86736	104	
296.98575	80	
297.92517	80	
297.97382	174	
298.27119	108	
298.85769	120	
300.14318	100	
300.97959	84	
301.85771	110	
302.90864	90	
303.95239	72	
306.43010	116	
306.81055	72	
306.88163	122	
307.89125	174	
309.12686	92	
309.59361	74	
309.88763	100	
310.36102	98	
313.87753	78	
317.00948	88	
317.89300	80	
318.87482	72	
320.04879	76	
321.39907	98	
322.82041	88	
324.86205	76	
324.89680	144	
325.18951	84	
325.89655	106	
328.89152	80	
330.82421	106	
331.81269	88	
335.76358	72	
336.12841	74	
336.94662	96	
342.31337	74	
342.92426	92	
END IONS

###FS:    #m/z: 363.95741 #charge 1+
###MS: 122
###MSMS: 125
BEGIN IONS
TITLE=Cmpd 93, +MS2(363.9574), 28.0-35.0eV, 2.7min #125
RTINSECONDS=160.104
SCANS=122,125
PEPMASS=363.95741	260676
CHARGE=1+
189.86362	306	
190.86160	138	
191.85711	390	
205.00957	84	
207.87068	324	1+
207.94999	146	
208.49488	86	
209.94434	374	
210.88368	280	
212.87826	1624	1+
213.89181	80	
214.89349	208	
218.91054	80	
219.12713	84	
222.95175	636	1+
223.96852	88	
224.89040	98	
224.94996	1072	1+
225.88443	344	1+
226.94656	3968	1+
226.97333	108	
228.89520	726	
228.94222	5020	1+
229.07815	112	
230.79320	96	
230.89056	2986	1+
231.82796	152	
232.88493	336	
233.88426	224	
233.90692	128	
234.87949	174	
236.88273	98	
236.92812	76	
237.09449	80	
240.82188	254	1+
240.94133	230	
240.96326	336	1+
241.89597	132	
241.94179	630	1+
242.82174	628	1+
242.94372	350	1+
242.96089	520	
244.95746	2744	1+
246.38980	76	
246.80870	288	
246.90431	336	
246.95341	2480	1+
248.80402	398	1+
248.89918	1324	1+
249.09714	90	
249.62641	90	
250.73991	112	
250.96787	252	
251.54330	96	
252.13348	88	
252.89301	142	
253.09516	76	
253.83330	188	1+
253.90675	124	
254.40806	78	
256.89957	82	
257.91415	86	
258.83712	204	1+
258.97012	78	
259.02948	96	
260.09613	84	
260.83012	116	
260.97098	460	
261.83252	688	1+
261.95125	104	
263.97953	138	
264.81921	122	
264.96539	84	
265.15203	98	
265.90986	302	1+
265.97644	78	
266.81719	312	1+
266.88443	78	
267.97327	310	
269.14005	92	
269.84966	78	
269.96944	378	
270.01516	94	
270.09187	86	
270.91768	80	
270.95290	82	
271.04520	104	
271.80285	186	1+
271.84761	228	1+
276.24277	88	
276.80861	82	
276.85570	118	
277.08265	76	
277.80956	76	
277.86415	106	
279.79310	76	
280.79296	1058	1+
280.83878	94	
281.83233	76	
281.87344	88	
282.00758	88	
282.13964	76	
282.95067	90	
283.85316	274	1+
283.98563	180	
284.82723	332	
284.88275	134	
285.16571	110	
285.60875	88	
285.84601	300	1+
286.13403	110	
286.81872	104	
286.87034	106	
287.88156	82	
288.63632	84	
288.88616	80	
288.91826	82	
289.81055	110	
290.86024	82	
292.80257	92	
292.86435	122	
295.01287	78	
295.88880	78	
295.99224	104	
296.03887	80	
296.81113	152	
298.80276	942	1+
299.33944	86	
300.80780	264	1+
301.86389	252	
303.80019	122	
303.85627	670	1+
303.94611	78	
305.13118	86	
306.88145	84	
307.04727	80	
307.88423	98	
308.38935	96	
308.81824	80	
308.83583	80	
310.42367	78	
311.85978	144	
313.81283	124	
314.95968	80	
316.81505	76	
316.82838	98	
317.43131	88	
319.83236	138	
319.93787	154	
321.81898	226	
322.81731	280	1+
322.92868	402	
323.64813	82	
324.89344	94	
325.07024	78	
326.87489	240	
326.90347	82	
327.98796	112	1+
328.88245	172	1+
328.95377	82	
329.08749	76	
333.05071	76	
335.59696	76	
336.94697	142	
337.06990	88	
338.94396	138	
338.97289	88	
340.14282	90	
340.94566	152	
341.08764	86	
341.29885	84	
346.91329	86	
347.12773	92	
347.96156	96	
348.56660	84	
351.08575	84	
354.42530	76	
355.79974	80	
359.89023	92	
360.90885	84	
361.05364	76	
363.14471	92	
366.54091	92	
END IONS

###FS:    #m/z: 322.93067 #charge 1+
###MS: 126
###MSMS: 127
BEGIN IONS
TITLE=Cmpd 94, +MS2(322.9307), 28.0-35.0eV, 2.7min #127
RTINSECONDS=163.774
SCANS=126-127
PEPMASS=322.93067	2120736
CHARGE=1+
182.86545	82	
185.92168	70	
189.86543	84	
195.92455	68	
197.86629	134	
197.91285	82	
198.06485	82	
198.92637	74	
199.94111	78	
200.93198	68	
201.10806	70	
208.01998	74	
208.90647	78	
209.94082	72	
210.12922	66	
213.21444	126	
218.88301	102	
222.95551	124	
223.81554	164	1+
223.95976	114	
225.04283	78	
225.95764	92	
226.01099	72	
227.88290	84	
230.54148	82	
230.84933	82	
230.90698	74	
232.12901	76	
232.90602	84	
232.98120	72	
236.14406	68	
236.88240	72	
237.79997	68	
238.02371	144	
238.88608	68	
238.94176	144	
239.01712	86	
239.07217	76	
239.17674	70	
239.78743	94	
240.81984	188	1+
240.83543	74	
240.94113	1702	
240.96161	118	
241.08329	92	
241.83881	68	
241.94048	3118	1+
242.89400	70	
242.94263	2214	1+
243.81819	892	1+
244.85598	192	
244.94037	1016	1+
245.13067	70	
245.57084	80	
245.79237	72	
245.88686	76	
246.05246	76	
246.97557	336	1+
247.89436	148	
248.84196	76	
248.87434	74	
250.94537	68	
250.96513	76	
251.08023	70	
251.84510	72	
252.08470	70	
253.85816	74	
254.87440	72	
254.91049	74	
256.83998	80	
256.85930	144	
256.90161	114	
257.06133	80	
257.09053	78	
257.89059	66	
258.83829	246	
259.54953	74	
259.83672	104	
260.83229	184	
260.86516	66	
260.98584	80	
261.82969	790	1+
261.89682	72	
262.80244	70	
263.00898	68	
263.03481	70	
263.05083	70	
263.84806	88	
264.07444	86	
264.83250	148	
264.84863	148	
264.86960	72	
265.85659	144	
265.91252	92	
266.08965	104	
267.86841	68	
267.93497	70	
268.83304	186	1+
268.86210	86	
269.36958	70	
269.79924	74	
270.44699	92	
273.79804	146	
274.04738	70	
277.81241	70	
279.09177	512	1+
279.85887	86	
279.91249	76	
280.04597	72	
282.07741	72	
282.15779	76	
282.18478	96	
282.78785	66	
283.00864	82	
283.07046	144	
283.79032	118	
283.86625	76	
284.29120	194	
284.86797	142	
285.29743	124	
285.42016	86	
285.87485	100	
289.36277	70	
291.80342	158	
292.44352	72	
293.10931	78	
294.87363	82	
296.08521	74	
297.90319	72	
298.80206	74	
298.83419	80	
300.82008	74	
300.87102	100	
301.83106	72	
302.15874	88	
302.79953	88	
302.88494	82	
303.10559	68	
305.93155	112	
307.41112	76	
307.88840	102	
308.20607	82	
308.87274	96	
309.80331	72	
309.91783	76	
310.83487	66	
310.87844	68	
311.94427	88	
318.82858	66	
319.81598	68	
319.89293	86	
320.21347	74	
320.81612	66	
321.89670	158	
322.07961	70	
322.76967	76	
323.78345	66	
324.89271	208	1+
324.97281	92	
326.29804	74	
326.71754	66	
END IONS

###FS:    #m/z: 363.95730 #charge 1+
###MS: 126
###MSMS: 128
BEGIN IONS
TITLE=Cmpd 95, +MS2(363.9573), 28.0-35.0eV, 2.8min #128
RTINSECONDS=164.546
SCANS=126,128
PEPMASS=363.95730	294634
CHARGE=1+
182.86890	80	
184.95353	86	
189.86191	492	1+
190.04976	102	
191.85732	634	1+
192.02162	80	
207.87369	284	1+
209.94443	550	
210.85236	78	
212.87889	2652	1+
222.95367	422	
223.94704	1302	1+
224.94938	1106	1+
225.88814	276	1+
226.92422	78	
226.94780	5176	1+
226.97358	126	
227.05968	148	
227.84356	130	1+
227.87984	140	
228.63238	108	
228.89485	606	1+
228.94270	5230	1+
230.88901	3110	1+
230.97854	84	
231.06404	100	
232.88806	274	1+
234.88221	344	1+
236.79951	90	
237.13401	78	
239.06998	76	
240.00355	114	
240.14203	82	
240.82213	420	1+
240.96188	570	1+
241.94035	1024	1+
242.94242	654	1+
242.95953	546	
243.82542	202	
244.04966	148	1+
244.83826	80	
244.95718	2782	1+
244.98433	84	
246.90669	82	
246.95297	2552	1+
247.96916	116	
248.09095	88	
248.80594	172	
248.90005	772	
249.81345	194	
249.88751	330	1+
250.94811	136	
253.11130	78	
254.83141	80	
256.82077	78	
256.85448	84	
257.82947	90	
258.00281	90	
258.32442	88	
258.83477	308	1+
258.97338	114	
260.82938	962	1+
260.97100	156	
261.83122	722	1+
261.97065	92	
262.06394	76	
262.80808	86	
263.89594	98	
263.94269	82	
263.96582	100	
264.48280	90	
264.81806	208	
265.39017	78	
265.84822	182	1+
266.07294	90	
266.81472	296	
266.88042	82	
267.78609	160	
267.91857	84	
267.97403	626	
268.93022	80	
269.96889	692	1+
271.84656	146	
271.91711	126	
272.04576	256	1+
272.84929	76	
274.81827	102	
274.85347	200	1+
277.13748	100	
277.85640	170	
277.91677	76	
278.26183	90	
278.80199	124	
279.10063	148	
279.41653	102	
279.52612	80	
279.79712	228	
280.11089	98	
280.79300	686	1+
281.01023	96	
281.80917	84	
281.85718	112	
281.98892	102	
282.13642	106	
282.79267	176	1+
282.83092	88	
282.85162	82	
283.82065	240	1+
283.85170	140	
283.98687	122	
284.02573	76	
284.84494	84	
284.91400	92	
285.20018	78	
285.84450	646	1+
285.86846	82	
286.39495	86	
287.83957	124	
287.88382	150	
288.11089	78	
288.86980	82	
289.88174	92	
290.42471	78	
290.52124	80	
291.80715	226	1+
292.41399	80	
292.55052	88	
292.85864	362	1+
293.89214	102	
294.11923	80	
294.38034	96	
296.80797	156	
297.51530	106	
297.81071	166	
298.10887	82	
298.80101	1446	1+
299.28027	84	
300.02635	84	
300.62620	92	
300.86251	82	
301.86307	230	
301.92430	84	
302.86169	138	
303.00470	96	
303.85563	874	1+
304.45149	88	
306.43652	90	
306.90086	80	
307.43487	78	
307.89110	186	1+
308.13029	80	
308.21684	110	
311.47197	100	
312.05476	92	
313.38400	84	
316.38419	98	
316.81572	176	
317.51874	76	
317.94981	88	
318.93163	158	
320.93903	84	
321.81921	148	
321.87031	376	
322.92321	78	
323.17145	86	
323.80065	100	
325.10345	86	
326.36670	114	
326.87129	476	1+
326.91948	76	
331.75582	128	1+
332.03889	78	
332.16644	120	
333.02865	76	
335.44654	80	
336.94273	446	
337.01330	78	
339.08577	84	
339.83025	76	
339.94112	96	
341.60506	86	
345.81884	124	
351.00074	84	
352.42390	78	
353.06506	82	
353.76104	174	1+
358.80320	86	
360.16043	84	
360.74339	80	
361.70982	78	
366.79353	144	
END IONS

###FS:    #m/z: 507.84637 #charge 1+
###MS: 126
###MSMS: 129
BEGIN IONS
TITLE=Cmpd 96, +MS2(507.8464), 28.2-35.2eV, 2.8min #129
RTINSECONDS=165.319
SCANS=126,129
PEPMASS=507.84637	118938
CHARGE=1+
196.01550	262	
213.88783	244	1+
215.88420	122	
223.97785	126	
248.88307	146	
257.91818	134	
258.87814	136	
262.14149	140	
263.13817	114	
266.16805	176	
268.10975	134	
272.38906	210	
272.85537	132	
275.80761	142	
275.86008	188	1+
276.30207	112	
277.14845	140	1+
287.84994	112	
288.78754	124	
288.84312	108	
288.87705	388	1+
290.12658	124	
290.39953	106	
291.86065	182	
292.88518	124	
293.87235	524	1+
295.87880	128	
299.33798	214	1+
299.81155	134	
299.84532	108	
300.86015	124	
303.87242	424	1+
305.86149	278	
306.12542	162	
306.94974	110	
307.13050	168	
307.80721	134	
307.82244	176	1+
307.89093	454	1+
308.14069	568	
308.87267	742	1+
309.14923	718	1+
309.79993	118	
309.88885	134	
311.88347	1580	1+
313.82416	190	1+
313.96470	152	
314.86661	182	
314.97281	270	1+
317.82045	122	
318.85618	130	
321.96506	110	
321.99168	120	
323.75189	120	
323.81615	128	
323.87296	260	1+
325.88286	152	
325.90065	136	
325.95655	122	
326.24243	326	1+
326.88548	698	1+
328.86982	132	
328.88927	360	1+
329.86551	122	
331.80874	114	
332.87561	382	
333.17458	248	1+
334.10257	114	
335.84066	276	
336.87558	466	1+
336.95345	216	
337.85380	218	1+
337.88129	406	1+
340.00856	156	1+
345.90549	116	
347.77543	388	1+
348.72772	132	
349.79099	306	1+
349.88503	476	1+
350.82232	200	
350.84396	106	
350.88677	404	1+
351.77745	112	
352.91413	158	
353.85448	170	
355.89327	324	
357.85366	248	
360.82183	118	
361.11689	138	
361.87659	138	
363.84854	182	1+
365.71909	126	
366.18473	124	
366.74589	114	
366.83702	680	1+
367.71023	270	
367.76378	172	
367.80194	122	
367.83855	454	1+
368.70627	180	
368.89351	282	1+
369.70660	118	
369.83764	290	
370.70463	108	
373.72688	382	1+
374.76753	136	
375.02566	188	1+
375.81518	118	
376.21971	378	1+
377.88557	138	
380.39621	108	
380.72121	482	1+
380.86275	178	1+
380.90765	150	
383.26437	148	
383.79950	128	
384.89510	106	
385.35540	112	
385.77838	112	
385.85091	330	1+
387.79578	184	1+
387.84996	132	
388.84729	184	
389.20082	150	
389.72178	190	
389.84799	140	
390.23328	108	1+
390.78877	198	
390.83612	238	
391.80361	148	
391.84572	278	
392.77817	196	1+
392.79698	244	1+
392.83529	216	
394.83114	122	
396.90177	110	
398.73334	432	
398.87133	118	
399.22176	200	
399.73170	208	
399.85105	208	
400.70685	132	
400.73274	108	
402.86159	154	
403.87432	252	
403.91095	150	
404.87407	144	
405.78240	482	1+
405.87104	140	
407.74294	410	1+
407.86367	1322	1+
409.72798	628	1+
409.73822	228	
409.85191	186	
410.83927	330	1+
411.87369	138	
412.21702	142	
412.72691	152	
412.84108	148	
413.87345	120	
420.72187	198	1+
420.87768	430	1+
421.78942	106	
421.83430	158	
421.88150	368	1+
423.74887	114	
423.77741	224	
423.79306	126	
423.86912	190	
424.79644	208	
424.82338	144	
425.26637	112	
425.75452	498	
425.78240	106	
426.04204	106	
426.75273	330	
426.86147	592	1+
427.73091	1506	1+
428.84707	150	
430.68850	122	
430.85935	148	
431.74193	114	
431.86647	588	1+
431.94538	94	1+
432.24485	120	
433.85797	164	
434.89286	106	
439.89314	358	1+
444.77223	164	
444.87420	722	1+
445.71007	108	
445.74493	282	1+
446.79361	150	
446.86720	132	
447.77881	126	
448.74572	176	
448.76704	204	1+
448.89691	204	
449.88011	214	
450.74783	430	1+
455.38064	112	
457.90569	300	
462.88314	248	
463.88501	140	
467.70624	124	
467.88828	278	
468.89077	290	
482.74507	186	1+
485.89927	308	1+
509.91727	122	
END IONS

###FS:    #m/z: 322.93051 #charge 1+
###MS: 130
###MSMS: 131
BEGIN IONS
TITLE=Cmpd 97, +MS2(322.9305), 28.0-35.0eV, 2.8min #131
RTINSECONDS=169.003
SCANS=130-131
PEPMASS=322.93051	2231252
CHARGE=1+
114.52365	92	
185.03364	114	
191.85862	66	
192.01012	72	
192.89094	224	
199.80723	80	
205.95128	206	
211.88966	76	
212.88016	212	
212.90364	116	
215.04004	84	
218.84706	70	
221.94605	80	
222.95471	552	1+
225.04669	72	
226.84659	74	
227.02408	84	
227.43295	100	
229.84154	92	
230.08894	74	
230.83092	84	
230.84524	166	
230.88925	94	
233.91533	124	
236.06317	72	
236.88455	86	
237.01855	84	
237.05272	68	
237.79564	116	
238.08399	70	
238.93984	74	
239.05705	86	
239.78754	80	
239.83599	82	
240.14439	74	
240.79119	68	
240.82051	272	1+
240.93987	1296	
240.98601	102	
241.89442	76	
241.93990	3308	1+
241.95966	70	
242.94224	2314	1+
242.99544	68	
243.45305	114	
243.82089	456	1+
243.83258	100	
244.42351	72	
244.79424	66	
244.94130	712	1+
244.99998	88	
245.86709	72	
246.85356	82	
246.94859	72	
246.97540	348	1+
247.00472	88	
247.38884	90	
248.83884	114	
249.10656	118	
249.85358	68	
250.33837	72	
250.50032	106	
250.90861	66	
251.07005	74	
251.35425	66	
252.00120	128	
254.84044	146	
254.90912	76	
255.06096	76	
255.78500	70	
255.83394	80	
255.95369	98	
255.96730	68	
256.00480	74	
256.03646	70	
256.13647	72	
256.45723	90	
256.89365	66	
257.08852	66	
258.79835	74	
258.83531	386	1+
258.85742	74	
260.51999	98	
260.83374	256	
261.05519	78	
261.83166	954	1+
262.85438	68	
263.01897	72	
263.98760	86	
264.97443	72	
266.86136	96	
267.85205	252	1+
268.34499	74	
268.95296	84	
269.40192	76	
269.84431	276	1+
271.21073	94	
272.13331	126	
272.15817	86	
273.25514	68	
273.57175	108	
273.79327	66	
275.05023	88	
275.96108	66	
276.85961	72	
277.80630	68	
277.88820	72	
279.09124	996	1+
282.79380	78	
283.06791	184	
283.40944	90	
283.42982	68	
283.78379	70	
283.86826	128	
284.29275	268	1+
284.85754	126	
285.84353	78	
287.18398	72	
288.19851	72	
288.39410	84	
288.41508	84	
289.04295	108	
289.80176	86	
290.57546	94	
290.84849	72	
291.06104	92	
291.80373	120	
292.43919	74	
292.86750	88	
292.88863	92	
293.86317	86	
297.02188	66	
297.78842	76	
297.85436	70	
299.07444	66	
299.78266	220	
301.00750	66	
301.77524	66	
302.82284	72	
302.95985	78	
303.65719	80	
304.85224	92	
304.97227	82	
306.42348	92	
306.88375	94	
307.03232	68	
307.80086	344	1+
307.88653	142	
309.88764	84	
310.07109	72	
310.87799	180	1+
312.97741	92	
313.08403	102	
313.92307	100	
317.42046	84	
317.87934	222	1+
318.09869	68	
319.12254	78	
319.13787	66	
320.75988	100	
321.92758	66	
324.85786	72	
324.89239	68	
325.90373	70	
327.04372	88	
327.76935	88	
END IONS

###FS:    #m/z: 363.95717 #charge 1+
###MS: 130
###MSMS: 132
BEGIN IONS
TITLE=Cmpd 98, +MS2(363.9572), 28.0-35.0eV, 2.9min #132
RTINSECONDS=169.775
SCANS=130,132
PEPMASS=363.95717	313098
CHARGE=1+
137.19182	108	
169.32706	110	
180.87224	106	
182.84072	80	
187.86922	92	
187.93466	92	
189.86431	294	1+
191.85666	192	
192.93166	84	
196.88309	116	
206.10649	80	
207.87134	144	
209.44651	82	
209.87112	110	
209.94191	658	1+
210.88220	164	
210.89539	84	
212.04733	132	
212.87977	1776	1+
214.89404	176	
215.86020	82	
216.09678	90	
216.87531	104	
218.92218	98	
221.87113	78	
222.95352	974	1+
223.99417	86	
224.94944	1482	1+
225.05076	114	
225.98040	150	1+
226.94808	5516	1+
227.16627	90	
228.84997	126	
228.89266	426	1+
228.94262	5556	1+
230.89065	2586	1+
230.96980	116	
231.58841	108	
232.25412	84	
232.88341	558	1+
232.93651	110	
234.88556	214	
235.14694	80	
235.53504	80	
235.82517	82	
237.05357	244	1+
240.93963	156	
240.96398	496	
241.94199	736	1+
242.81747	656	1+
242.94042	522	1+
242.95821	558	1+
243.81843	374	1+
243.83699	232	
243.85952	90	
244.00725	90	
244.95788	2406	1+
245.03792	104	
245.07602	84	
245.81862	106	
245.94240	190	
246.90652	190	
246.95338	2336	1+
247.82545	78	
248.80383	716	1+
248.84958	170	
248.90041	1060	1+
248.96202	124	
249.50231	100	
249.98361	92	
250.84837	82	
250.89652	182	
251.07486	82	
252.96104	86	
253.08416	98	
253.84446	94	
253.90579	290	1+
253.94998	86	
254.05564	102	
258.84189	226	
259.83569	88	
259.90941	102	
260.83382	134	
260.96919	310	1+
261.82984	554	1+
262.85037	136	
262.97197	100	
263.07572	98	
263.13452	88	
264.96408	114	
265.05631	84	
265.81240	452	1+
266.15948	236	
266.84901	100	
267.08910	98	
267.13530	88	
267.83341	98	
267.97236	330	
268.81535	148	
268.83941	182	
268.91165	102	
268.96799	282	
269.96918	472	
270.81171	126	
271.91581	236	
272.84805	90	
272.92285	106	
273.85027	134	
274.37254	98	
276.81295	242	
277.86046	178	
278.16068	118	
278.80105	246	
278.84459	236	1+
279.79856	130	
280.79687	374	
280.97934	78	
281.78949	520	1+
281.86172	334	1+
283.82588	136	
283.84860	154	1+
283.98364	138	
284.05863	84	
285.43025	80	
285.79371	112	
285.84438	406	1+
289.87016	160	
289.96317	136	
290.78743	126	
291.45714	96	
291.93355	96	
292.81319	82	
292.86070	224	1+
293.11737	136	
294.02052	104	
295.78305	84	
296.81223	160	
296.85002	80	
297.80689	182	
297.82475	92	
298.35243	80	
298.80289	1586	1+
299.42047	92	
300.86135	458	1+
301.80123	118	
302.79820	90	
303.80569	186	
303.85572	1030	1+
303.94571	140	
304.96784	94	
305.78144	82	
305.88418	90	
307.51214	108	
307.84827	80	
311.58861	80	
315.81765	94	
316.36039	86	
316.81308	160	
316.96141	80	
317.54736	96	
317.81673	104	
318.82368	238	1+
318.88121	116	
320.90831	80	
320.93463	88	
321.82200	366	1+
321.86875	140	
322.90645	78	
322.92967	128	
324.88127	92	
324.91966	84	
326.37371	78	
326.86973	130	
327.17012	86	
328.94046	78	
332.43070	84	
332.77013	110	
335.33826	92	
340.82033	108	
340.93827	118	
347.07368	86	
349.09167	98	
353.45265	104	
354.57832	92	
355.20272	92	
365.81244	84	
END IONS

###FS:    #m/z: 507.84581 #charge 1+
###MS: 130
###MSMS: 133
BEGIN IONS
TITLE=Cmpd 99, +MS2(507.8458), 28.2-35.2eV, 2.9min #133
RTINSECONDS=170.548
SCANS=130,133
PEPMASS=507.84581	125230
CHARGE=1+
196.01847	334	1+
198.03260	126	
199.88652	118	
223.97587	164	
224.97817	346	
228.04060	152	
232.89413	114	
235.12640	146	
238.06312	350	
249.15951	118	
251.10197	130	
254.09140	278	1+
256.16810	110	
259.95520	132	
262.13790	480	1+
264.14394	122	
266.16568	110	
266.79032	154	
268.11047	178	
268.79336	186	1+
269.39795	104	
272.85323	250	1+
275.83090	108	
277.15192	134	
278.83255	120	
280.93983	142	
285.93014	128	
287.78294	224	1+
287.84866	434	1+
290.13100	154	
290.86279	256	
290.87898	114	
292.09089	102	
293.87444	820	1+
295.89161	178	
296.90147	112	
296.91895	112	
297.87341	102	
298.79978	160	
300.85924	202	1+
302.79937	180	1+
303.86710	106	
304.86606	124	
305.86106	326	
307.89089	110	
308.14144	630	1+
308.83801	254	1+
308.87251	180	
308.94191	178	
308.98585	144	
309.89018	316	1+
310.15866	504	1+
311.84897	148	
311.88453	1320	1+
311.93190	168	
311.97387	132	
314.86439	178	
314.89830	144	
319.00604	190	1+
321.86053	120	
323.88346	140	
324.89879	126	
325.82493	112	
325.89646	164	
326.24017	118	
326.82924	144	
326.88040	1040	1+
327.24192	110	
327.89663	218	
328.86743	286	1+
330.16081	164	
330.82592	146	
330.87746	128	
331.91248	104	
332.87522	220	
333.17526	596	1+
333.76706	110	
335.84435	116	
335.89573	132	
336.94459	172	
338.83973	164	
342.86776	222	1+
345.81984	148	
347.77266	220	
348.81908	152	1+
349.04694	192	1+
349.75614	490	1+
349.92469	206	1+
350.80428	148	
350.89039	166	
350.95837	132	
353.85195	220	
354.83296	194	
355.98364	122	
356.71367	112	
357.84886	174	1+
358.01623	104	
363.70118	138	
365.79153	110	
366.74126	162	
366.78690	196	
367.70763	920	1+
367.74036	112	
368.83433	224	1+
368.89937	108	
369.77919	276	1+
370.71014	238	1+
370.73043	128	
372.78106	132	
373.71871	140	
374.72005	108	
374.79806	126	
374.87321	140	
376.22820	252	1+
376.38117	198	
378.79117	192	1+
380.71715	320	
380.74153	168	
381.71136	178	
382.71062	110	
383.77493	116	
384.85003	438	1+
384.89495	108	
385.78321	138	
387.71188	172	1+
387.75300	106	
387.84908	252	1+
388.79841	170	
391.80371	120	
391.84379	120	
392.83858	148	
392.86166	158	
396.73613	128	
397.71335	124	
398.72732	960	1+
398.87324	114	
401.73654	114	
401.80485	120	
402.86792	930	1+
403.80647	112	
403.87304	662	1+
405.13445	104	
405.76548	200	1+
405.85915	348	1+
407.17710	108	
407.72406	120	
407.86711	998	
408.85497	636	
409.72679	364	1+
409.85848	298	
410.73099	218	1+
410.83550	180	
412.72848	152	
412.84623	180	
416.74211	190	
421.88515	108	
422.81803	110	
422.85808	104	
422.88274	212	
423.77236	182	
423.87479	124	
424.30598	198	1+
425.75017	386	
425.80659	102	
426.74918	206	
426.76999	300	
426.85965	274	
426.88241	170	
427.73314	702	1+
427.86518	184	
428.08646	116	
428.84475	522	1+
428.88126	124	
429.70178	176	
429.73470	532	1+
430.85246	146	
431.86982	424	1+
432.24398	414	1+
433.38824	104	
433.87390	126	
435.88048	112	
439.89754	224	
441.79179	206	1+
444.87263	1780	1+
444.89931	106	
445.74586	610	1+
447.71775	166	
448.76488	336	1+
449.88036	198	
450.70167	132	
450.74786	270	
452.75365	182	1+
457.90877	108	
462.88852	320	1+
465.78708	114	
467.86485	106	
467.89064	618	1+
468.77860	108	
471.72638	136	
473.72071	106	
480.92639	110	
485.90206	264	
486.89863	118	
495.19761	106	
504.22212	182	1+
509.85755	172	1+
END IONS

###FS:    #m/z: 340.94118 #charge 1+
###MS: 134
###MSMS: 135
BEGIN IONS
TITLE=Cmpd 100, +MS2(340.9412), 28.0-35.0eV, 2.9min #135
RTINSECONDS=174.226
SCANS=134-135
PEPMASS=340.94118	723202
CHARGE=1+
83.32776	78	
172.83174	78	
189.86198	74	
196.88235	176	
197.09854	88	
201.96729	76	
205.48451	90	
205.95159	130	
206.94288	90	
207.40768	78	
208.95939	126	
210.88099	136	
212.87853	302	
212.93121	82	
213.87770	504	1+
213.93856	202	
214.89465	122	
216.89498	76	
217.88188	120	
217.93887	148	
218.91611	84	
219.99857	80	
220.96299	78	
221.89344	132	
221.92404	82	
221.95226	268	1+
221.96615	74	
222.81054	86	
223.86184	88	
225.03927	76	
225.48354	98	
226.39155	76	
226.94949	118	
230.88931	490	1+
230.91086	78	
231.94967	394	
232.89058	302	
233.41216	72	
233.89676	234	
236.05742	98	
238.79494	114	
239.13666	82	
240.89393	78	
240.96142	98	
241.84187	218	
243.81731	72	
243.84580	90	
243.87677	84	
243.96132	72	
244.95509	152	
245.79430	74	
246.66154	90	
246.98004	222	
247.05699	74	
248.13690	72	
248.89980	128	
248.98283	80	
249.23470	78	
249.86147	92	
249.90196	76	
249.98965	94	
250.90493	120	
250.96655	84	
252.11586	86	
254.91771	76	
254.96767	450	
255.47494	72	
256.96162	168	
257.87861	146	
258.71183	88	
258.84721	130	
259.85362	160	
259.91167	72	
259.96171	228	1+
259.97886	90	
260.83622	172	
260.85690	92	
261.89866	234	1+
261.97460	98	
262.05013	78	
262.92696	154	
265.96864	86	
265.99849	88	
266.83021	86	
267.88646	116	
267.98321	88	
268.84436	172	
269.11597	74	
269.13799	106	
269.17054	72	
269.83067	122	
269.84450	162	
270.00263	244	1+
270.85269	120	
270.98457	86	
271.38476	74	
271.84881	96	
272.14397	72	
272.25558	116	
272.91216	86	
275.98592	72	
276.81669	136	
276.85774	452	1+
277.96173	78	
278.04181	84	
278.12654	72	
278.84506	376	1+
278.87996	184	
279.10461	134	
281.87935	92	
281.89388	118	
282.91131	134	
283.35352	72	
283.93885	74	
284.88911	80	
285.43029	86	
286.33800	84	
286.91727	108	
287.37990	76	
287.91286	86	
288.19803	100	
289.80272	198	1+
291.85468	138	
293.56158	78	
293.81539	132	
293.87546	90	
293.98244	78	
294.86955	122	
295.86550	130	
296.12741	76	
296.86178	156	
297.96882	86	
298.31097	76	
299.78672	118	
299.87135	256	
301.01845	74	
301.78342	72	
302.87904	76	
302.95108	94	
304.44290	80	
305.88272	206	1+
305.92293	74	
307.80293	76	
307.88692	208	1+
308.79768	92	
314.01891	74	
324.89152	330	1+
325.79455	76	
328.82952	92	
328.88695	74	
329.89446	104	
334.06914	78	
334.87756	78	
334.91360	72	
336.78113	78	
336.93029	78	
338.00373	82	
338.79418	102	
341.15797	72	
341.30790	72	
343.33642	74	
344.90024	112	
END IONS

###FS:    #m/z: 507.84606 #charge 1+
###MS: 134
###MSMS: 136
BEGIN IONS
TITLE=Cmpd 101, +MS2(507.8461), 28.2-35.2eV, 2.9min #136
RTINSECONDS=174.998
SCANS=134,136
PEPMASS=507.84606	123430
CHARGE=1+
196.01847	138	
211.03811	116	
224.98097	172	
233.89840	132	
234.88440	144	
249.15966	224	
252.07678	206	
262.14171	234	
263.13800	218	
264.14150	166	
268.91826	156	1+
271.36658	156	
271.86162	132	
277.09047	158	
277.15425	244	
279.90191	108	
280.08991	196	1+
282.81683	186	1+
284.87535	282	1+
287.85737	222	1+
288.91218	114	
289.88173	310	
290.00557	178	
290.87089	204	
291.86821	140	
293.87476	1100	1+
296.02192	214	1+
296.84757	118	
299.88000	128	
303.86757	108	
305.86432	582	1+
306.12284	112	
307.88854	506	
308.14160	442	
308.87439	416	1+
309.14722	254	
309.88805	144	
310.15615	372	
310.79479	142	
311.16284	296	
311.88460	1336	1+
314.86648	200	
320.70613	110	
321.81746	108	
321.96298	144	
324.85906	170	
324.92374	248	1+
325.89777	130	
326.24216	370	1+
326.88074	668	1+
329.89565	158	
330.15536	134	
330.90916	176	1+
331.78891	120	
332.87627	238	1+
333.17851	248	
333.40504	114	
334.28906	114	
335.39247	120	
335.80542	164	
336.94104	182	
337.88321	174	
341.77314	124	
342.87742	206	1+
346.82384	134	
347.88256	118	
348.17453	138	
348.77810	128	
348.84276	126	
350.88977	208	
351.87523	132	
353.78762	268	1+
353.85724	158	
355.88882	214	
356.86170	162	
360.27788	116	
361.83589	110	
362.17338	116	
363.83080	220	1+
365.71393	134	
365.77867	122	
366.73719	152	
366.84350	172	
367.70764	480	
367.76548	130	
367.78001	138	
367.83944	416	1+
368.70383	490	1+
369.73333	122	
371.03320	110	
371.18339	130	
371.72576	128	
371.90652	110	
373.72342	246	
373.89839	302	1+
375.82274	116	
376.22242	116	
376.73776	172	1+
379.74923	180	
381.71753	576	1+
383.71415	210	1+
383.73913	220	1+
384.85324	810	1+
385.77745	218	1+
386.89619	388	1+
387.73713	334	1+
387.76908	110	
387.89769	214	1+
388.74095	260	1+
388.78970	114	
389.20636	136	
390.84098	206	
391.73609	162	
391.84423	226	
392.82971	120	
392.86053	178	
393.89534	114	
394.82621	116	
398.72668	314	
399.73602	236	
399.84962	178	
400.72967	124	
403.73071	136	
403.80503	186	
403.86441	198	
404.87251	170	
405.77872	112	
405.81680	128	
405.87690	134	
406.86431	144	
407.73062	206	
407.86985	438	
408.75291	284	1+
408.85683	504	
409.02025	142	
409.72233	252	
409.85560	332	
410.08289	134	
410.73703	348	1+
410.80886	132	1+
410.84069	176	
410.88564	126	
411.83741	110	
411.87771	184	1+
412.72422	164	
412.84581	160	
414.83960	196	1+
416.87980	140	
417.68674	108	
418.82611	116	
418.86485	192	1+
420.87611	494	1+
421.72770	178	
421.78572	110	
421.88108	416	1+
422.75233	140	
423.77473	202	
423.86856	142	
424.02167	108	
424.77409	122	
425.74943	728	1+
426.86352	588	
427.09268	178	1+
427.67360	142	
427.73544	1238	1+
427.76536	208	
427.85869	482	1+
429.70423	128	
429.83980	126	
430.73916	272	
430.86176	550	1+
431.68067	114	
431.86825	390	1+
432.24332	254	
433.25177	108	
433.85095	124	
435.78661	112	
440.90430	154	
442.87192	114	
443.68202	170	1+
443.75309	148	
444.87686	388	
445.74456	472	1+
445.86935	184	
446.88122	142	
447.37422	112	
447.73917	120	
447.78734	124	
449.88372	236	
450.74989	278	1+
450.88160	144	
452.74972	130	
457.90261	146	1+
462.88446	256	
463.87752	124	
467.23246	108	
467.89059	372	1+
469.74253	150	1+
485.90045	152	
486.89928	124	
491.06639	112	
END IONS

###FS:    #m/z: 336.94628 #charge 1+
###MS: 134
###MSMS: 137
BEGIN IONS
TITLE=Cmpd 102, +MS2(336.9463), 28.0-35.0eV, 3.0min #137
RTINSECONDS=175.771
SCANS=134,137
PEPMASS=336.94628	86698
CHARGE=1+
75.10950	68	
190.02450	90	
193.99923	64	
196.88448	74	
204.42643	86	
205.95101	226	
207.61658	82	
209.88371	68	
210.88671	208	1+
211.94509	1298	1+
212.87835	1452	1+
213.92414	78	
213.94186	328	
214.89773	70	
215.88704	288	
215.94246	120	
216.89534	128	
216.94428	66	
217.89729	102	
218.84365	92	
222.48782	96	
223.96348	76	
228.89669	350	1+
229.95407	1470	1+
230.84754	68	
230.89009	1846	1+
231.04510	80	
231.95084	596	
232.89066	190	
233.83194	170	
233.87008	76	
233.89782	126	
233.95081	82	
234.82703	156	
234.88356	84	
237.36471	84	
240.80484	94	
241.34266	96	
241.84415	336	
243.84409	70	
244.89431	66	
245.13627	76	
245.44395	150	
245.47876	74	
246.97513	132	
247.66323	70	
247.96551	76	
247.98714	84	
248.82544	268	1+
248.90151	346	
249.90101	208	
249.96172	302	
250.95436	278	1+
251.00779	80	
251.91021	136	
252.09304	82	
252.97097	728	1+
253.08969	134	
253.90249	258	1+
253.93848	148	
254.08517	66	
254.81195	68	
254.83913	72	
254.96666	460	
255.99309	72	
256.08148	72	
256.84631	72	
256.86818	74	
256.90392	88	
256.96467	82	
257.88669	66	
257.91495	68	
258.80819	66	
258.84517	124	
260.55967	86	
260.82864	66	
260.94815	78	
261.83574	66	
262.16139	70	
263.82210	66	
264.84821	64	
265.86641	86	
267.84691	212	
267.87669	82	
268.84113	334	
268.86656	72	
269.79520	78	
269.84275	230	
269.91728	116	
270.56809	70	
270.80862	70	
270.84898	118	
270.98139	206	
271.84000	74	
271.91680	120	
272.08191	66	
272.85132	72	
274.85788	126	
274.87712	66	
274.89773	76	
275.61245	94	
275.81040	72	
275.96932	76	
275.99397	70	
276.85506	90	
277.15176	68	
277.80827	124	
277.83571	692	1+
277.86504	208	
278.56403	98	
278.81208	90	
278.83694	452	1+
279.65538	68	
279.87281	90	
280.25960	72	
280.80844	66	
281.12761	98	
281.87771	84	
282.42644	88	
285.14627	92	
285.84825	884	1+
286.85051	740	1+
288.41110	102	
289.07663	82	
290.78807	70	
290.83081	68	
292.85742	128	
293.10879	310	1+
293.12292	66	
293.17868	70	
293.19973	66	
293.38717	68	
293.77832	66	
293.87357	82	
294.86586	130	
296.87816	70	
298.87043	74	
299.87741	78	
303.87737	74	
305.37149	74	
306.86252	74	
307.07771	70	
309.86701	134	
309.88274	100	
309.93915	88	
310.79604	70	
310.86827	152	
310.92589	100	
313.55120	74	
313.87983	68	
314.06652	66	
315.18823	64	
316.84317	86	
316.89349	74	
319.88848	76	
328.09464	64	
328.90380	78	
330.19109	76	
330.81708	226	
334.25341	78	
337.09454	78	
337.18684	140	
338.80370	118	
340.33521	78	
342.19331	80	
END IONS

###FS:    #m/z: 340.94127 #charge 1+
###MS: 138
###MSMS: 139
BEGIN IONS
TITLE=Cmpd 103, +MS2(340.9413), 28.0-35.0eV, 3.0min #139
RTINSECONDS=179.451
SCANS=138-139
PEPMASS=340.94127	686808
CHARGE=1+
138.72322	90	
174.49678	122	
191.95557	88	
192.92758	108	
197.92351	72	
200.87974	86	
206.95517	78	
208.88514	116	
208.94377	78	
208.96218	126	
209.99936	80	
212.00430	82	
212.87967	394	
213.87956	294	
213.94163	318	
215.88665	144	
215.94123	84	
215.99546	88	
216.89229	320	1+
218.88557	84	
220.89176	74	
222.55756	72	
223.89679	82	
223.96635	130	
224.84027	74	
224.98121	74	
225.06701	84	
225.95008	92	
226.89309	122	
226.96928	154	
227.46622	100	
227.86825	82	
228.84977	72	
228.89541	220	1+
228.94094	126	
229.06366	72	
229.45584	104	
229.93980	90	
229.99545	96	
230.88851	246	
230.90469	80	
231.88901	710	1+
231.95246	406	1+
233.87105	80	
235.90634	74	
236.48941	102	
237.90773	80	
239.85025	88	
240.47951	98	
240.96147	76	
241.83737	116	
241.95353	84	
242.88063	84	
243.13524	76	
243.83319	120	
244.82623	150	
245.96867	96	
246.98041	164	
247.05116	94	
247.97626	88	
248.01514	72	
248.15033	72	
248.90397	124	
249.01211	74	
249.95267	80	
249.96805	76	
251.64231	108	
251.84991	98	
253.59032	90	
253.80321	84	
254.00295	78	
254.79794	72	
254.96736	236	
256.07769	90	
256.39008	96	
256.85228	80	
256.96574	120	
257.56121	106	
257.82805	126	
259.13435	78	
259.85341	202	
259.90963	72	
259.95691	240	
260.34544	76	
260.83471	292	
260.97015	80	
261.84939	128	
262.84644	130	
263.85840	100	
263.88017	78	
264.90444	102	
264.92221	78	
264.96010	78	
265.83838	72	
266.86459	108	
267.83442	86	
268.84090	284	1+
268.93872	84	
270.80224	154	
270.85526	72	
271.84434	78	
271.91491	76	
273.78277	100	
273.80949	94	
274.86315	78	
276.85401	666	1+
277.73169	86	
278.84721	332	1+
279.08699	80	
279.85024	264	1+
281.48799	90	
281.90852	74	
281.94351	82	
282.88258	158	
283.85942	94	
284.79190	76	
284.93074	82	
288.63201	88	
289.79530	72	
289.88241	114	
291.80536	100	
292.43302	82	
292.80453	74	
294.06901	88	
294.17406	80	
294.87160	106	
296.57993	88	
296.96096	86	
297.02562	88	
297.88846	76	
299.87219	170	
300.03479	100	
300.81371	76	
300.86875	82	
302.82749	82	
302.95765	74	
303.07989	76	
303.44510	78	
304.81154	84	
304.88613	144	
306.76340	78	
306.88067	108	
306.89153	230	1+
308.90472	84	
309.31078	76	
310.87842	216	
312.76283	78	
313.36232	92	
313.87324	80	
314.78960	80	
320.16097	84	
326.16467	82	
328.81593	76	
330.82543	110	
331.81554	74	
338.17924	106	
338.39219	76	
344.90752	96	
345.41321	72	
END IONS

###FS:    #m/z: 336.94642 #charge 1+
###MS: 138
###MSMS: 140
BEGIN IONS
TITLE=Cmpd 104, +MS2(336.9464), 28.0-35.0eV, 3.0min #140
RTINSECONDS=180.223
SCANS=138,140
PEPMASS=336.94642	87154
CHARGE=1+
186.50151	126	
191.01766	80	
194.08811	70	
198.88838	70	
199.04602	96	
200.87627	72	
202.82525	76	
205.12771	72	
208.88336	170	
210.88234	198	
211.94516	910	1+
212.87883	1916	1+
213.94009	896	1+
214.88556	368	1+
215.90205	94	
215.93578	140	
217.88554	82	
219.98565	76	
221.49461	78	
221.83847	70	
225.16848	74	
225.84324	74	
227.88493	96	
227.89974	104	
227.96854	74	
228.89277	358	1+
229.95477	1256	1+
230.88968	2018	1+
230.99458	100	
231.95150	722	
232.94169	72	
232.96971	84	
233.89850	200	
234.82463	130	
235.08101	76	
235.83549	80	
236.48010	88	
237.51402	84	
238.12774	70	
238.90140	80	
239.92719	72	
240.00550	90	
240.83354	84	
240.92316	80	
241.08512	74	
241.84268	460	1+
246.07135	82	
246.86562	82	
246.90833	142	
246.97601	160	
247.04525	76	
247.96502	432	1+
248.90045	908	1+
248.93033	112	
248.94798	76	
249.02764	72	
249.07193	70	
249.96183	124	
250.35675	96	
250.83488	270	
250.94732	84	
251.02916	74	
251.07041	144	
251.83569	188	
251.88608	86	
251.92905	118	
252.84289	102	
252.88076	136	
252.97109	802	1+
253.46104	86	
253.83368	130	
253.84845	76	
253.90758	494	1+
253.93956	200	1+
254.08510	72	
254.96849	224	
255.92834	128	
255.95210	88	
256.83074	80	
256.96653	78	
257.85403	152	
258.84580	334	1+
258.86551	70	
259.89244	72	
259.95529	150	
260.58891	94	
260.85513	102	
261.03736	74	
261.11694	72	
261.43423	72	
261.47783	88	
262.14555	84	
262.94770	72	
263.83257	70	
265.08885	100	
266.84589	238	
267.48261	92	
267.83929	124	
268.53203	92	
268.84217	718	1+
269.79910	106	
269.86989	72	
269.96466	70	
270.36212	94	
270.97984	188	
271.84880	102	
271.87855	78	
271.91301	322	1+
271.94113	106	
272.50045	104	
274.86472	110	
274.89545	78	
275.86992	92	
276.46128	80	
276.85552	236	
277.86189	184	
278.50457	90	
278.54331	74	
278.83990	444	
279.83191	294	1+
280.94025	78	
282.97767	76	
283.10331	80	
283.78546	96	
283.86847	76	
285.84750	72	
286.79659	132	
286.85016	864	1+
287.00919	86	
287.85206	518	1+
287.94396	98	
288.91611	74	
289.08317	78	
289.47965	84	
289.80557	74	
289.85605	76	
292.80467	80	
292.87326	226	1+
293.43124	72	
293.99807	128	
294.12726	134	
294.90933	106	
295.98079	74	
297.91178	72	
298.00042	76	
298.18908	84	
299.87369	126	
301.10978	82	
302.47269	72	
302.88722	78	
304.20740	84	
307.11187	82	
308.87395	306	1+
308.89221	70	
310.03016	70	
312.88526	134	
313.88952	102	
316.85858	88	
318.14052	88	
320.16287	86	
322.21172	80	
324.32034	76	
324.89593	226	
325.87196	70	
328.88043	166	
329.89863	70	
332.78798	126	
337.29540	70	
338.17475	118	
339.88921	80	
340.93804	82	
END IONS

###FS:    #m/z: 359.96207 #charge 1+
###MS: 138
###MSMS: 141
BEGIN IONS
TITLE=Cmpd 105, +MS2(359.9621), 28.0-35.0eV, 3.1min #141
RTINSECONDS=180.995
SCANS=138,141
PEPMASS=359.96207	59206
CHARGE=1+
187.93471	80	
191.85858	84	
191.93685	78	
193.89302	96	
194.88932	74	
203.53740	80	
209.94727	348	1+
211.99518	80	
219.11793	80	
220.95943	80	
222.11823	78	
222.95199	866	1+
223.89005	152	
224.94977	414	
225.95229	246	
226.94704	3998	1+
226.97775	184	
227.07484	84	
227.93125	90	
228.39686	98	
228.89440	84	
228.94193	3706	1+
229.90065	136	
231.87825	104	
234.84215	76	
237.90791	124	
239.50529	74	
239.55845	82	
240.12897	76	
240.96344	824	1+
241.89931	140	
241.94521	148	
242.05279	82	
242.07929	98	
242.95892	496	
243.95963	228	
244.60597	76	
244.90723	102	
244.95822	2358	1+
246.95333	2352	1+
246.97464	248	
248.37503	80	
248.80115	214	1+
248.85628	154	1+
250.79776	76	
250.83967	170	
250.95192	278	
251.90292	108	
251.96986	172	
252.87688	78	
252.95526	218	1+
253.78981	80	
254.03406	80	
254.34737	76	
254.87662	76	
254.92185	132	
254.98703	80	
255.37295	106	
256.40995	100	
258.02079	94	
258.84028	110	
258.97270	308	1+
260.01041	80	
260.37915	78	
260.97055	600	1+
261.84162	86	
262.95307	76	
263.81948	92	
263.97781	122	
264.05173	88	
264.96566	126	
265.84550	100	
265.97170	104	
266.06051	80	
266.07668	84	
266.81269	520	1+
267.78949	112	
267.86827	80	
267.97304	464	1+
269.91206	74	
269.97218	256	
270.88928	80	
271.79968	116	
272.02402	90	
272.81620	210	1+
273.63880	90	
273.96507	154	
275.80817	260	1+
276.85962	138	
276.97803	78	
277.80824	80	
277.85591	388	1+
278.80093	182	
279.10210	190	1+
279.80005	104	
280.79204	342	
280.83433	98	
281.12115	94	
281.17916	76	
281.94977	88	
282.79177	84	
282.85018	82	
283.82940	100	
283.99074	118	
284.82589	120	
284.98675	76	
286.15484	120	
286.41451	94	
286.58913	82	
286.80549	86	
287.07091	108	
291.78314	216	1+
291.93536	76	
293.12829	118	
293.88153	78	
294.86871	126	
295.86118	80	
296.81632	330	
296.99888	86	
297.80115	1430	1+
298.80288	1174	1+
299.45005	88	
299.87407	298	1+
300.06439	78	
301.78196	142	
302.34906	78	
302.42355	84	
302.94678	80	
303.43023	88	
303.79086	138	
304.44919	90	
304.95934	112	
305.87214	148	
305.91665	78	
307.47555	94	
308.04765	148	
308.89382	80	
309.79911	130	
311.13104	180	
311.79970	90	
311.81428	94	
312.90807	86	
314.80276	76	
314.82527	90	
316.81696	210	1+
318.03746	84	
320.75891	86	
324.02826	92	
324.89360	96	
326.90155	90	
327.16239	110	
332.83820	86	
336.76580	108	
336.94306	414	1+
337.08678	142	
337.56397	86	
340.75441	82	
340.82705	92	
340.93585	142	
342.91572	76	
343.88975	74	
344.13328	78	
344.43182	114	
347.53327	100	
347.82907	98	
350.54566	90	
352.79290	114	
356.42760	76	
357.95492	76	
358.76593	90	
359.63635	80	
361.76091	90	
364.11891	76	
365.30081	90	
END IONS

###FS:    #m/z: 322.93056 #charge 1+
###MS: 142
###MSMS: 143
BEGIN IONS
TITLE=Cmpd 106, +MS2(322.9306), 28.0-35.0eV, 3.1min #143
RTINSECONDS=184.657
SCANS=142-143
PEPMASS=322.93056	2167918
CHARGE=1+
45.82866	92	
53.90295	68	
95.05488	72	
152.72862	88	
180.87162	72	
187.91797	88	
192.02723	76	
194.14632	80	
196.15150	96	
197.10203	88	
197.88400	76	
202.04922	76	
203.02942	102	
203.98426	68	
205.94437	70	
205.97258	78	
207.01010	78	
209.13526	74	
212.88145	324	1+
212.97256	72	
214.03133	74	
219.61620	88	
221.94444	96	
222.95907	66	
223.95672	238	1+
224.88275	70	
226.84461	96	
227.94778	86	
229.01340	86	
229.09876	86	
230.84337	112	
230.89205	90	
232.86267	66	
234.04121	76	
235.79702	84	
235.87826	100	
236.00077	86	
237.79223	160	
237.82700	74	
238.84087	76	
238.89607	184	
239.03110	126	
239.07607	72	
240.13700	66	
240.51003	66	
240.82522	240	1+
240.93995	880	
240.96917	88	
241.93994	3878	1+
242.81548	144	
242.94194	2574	1+
243.82158	468	1+
243.88610	66	
244.93927	616	1+
246.07541	76	
246.39326	120	
246.97502	170	
248.85814	70	
248.90146	70	
249.83392	74	
250.47115	84	
251.07506	88	
252.13925	80	
253.08999	78	
254.15761	72	
254.80965	72	
255.98554	72	
256.38619	68	
256.89171	72	
256.90571	66	
257.83914	70	
257.87672	76	
258.55334	72	
258.83253	340	
258.97992	66	
259.83253	204	
260.33663	146	
260.83962	146	
261.83368	296	
261.90899	78	
262.83130	412	1+
262.97668	214	1+
263.03694	76	
263.33966	80	
263.77627	76	
264.87109	70	
264.92605	100	
265.03233	86	
266.04678	90	
266.39935	84	
266.84019	72	
266.85535	100	
269.81123	74	
272.83092	74	
273.44165	80	
273.79520	78	
273.85074	156	
274.04836	88	
274.85483	106	
275.42513	82	
275.80973	84	
275.98983	84	
279.09206	810	1+
280.13004	84	
280.81069	72	
282.02794	78	
283.07001	88	
283.78962	144	
283.85557	134	
284.29407	498	1+
284.86262	86	
284.88516	66	
285.52163	72	
286.91966	78	
288.00246	76	
288.03808	72	
288.52986	72	
288.83876	66	
288.91371	86	
289.41062	92	
289.73020	92	
289.87538	74	
290.86858	86	
291.78869	74	
291.85415	116	
292.41189	74	
292.44126	72	
292.80474	234	
294.18464	90	
294.84872	70	
294.86522	80	
295.13516	96	
296.81596	84	
298.79903	124	
299.77722	76	
300.66468	78	
300.82864	84	
302.86138	68	
302.88835	130	
303.84098	68	
303.91171	94	
304.87822	74	
307.60060	100	
307.79929	96	
307.88785	138	
307.90515	126	
308.89396	204	
310.31786	84	
310.81346	76	
312.52153	92	
312.87312	74	
314.58926	80	
318.16753	66	
318.89254	72	
318.94702	66	
319.49142	104	
320.11671	76	
322.05987	66	
324.89113	68	
324.92432	84	
325.89687	128	
327.88688	254	1+
END IONS

###FS:    #m/z: 340.94124 #charge 1+
###MS: 142
###MSMS: 144
BEGIN IONS
TITLE=Cmpd 107, +MS2(340.9412), 28.0-35.0eV, 3.1min #144
RTINSECONDS=185.429
SCANS=142,144
PEPMASS=340.94124	735682
CHARGE=1+
183.86971	72	
190.89538	90	
191.95561	70	
196.88454	174	
205.95255	122	
209.94615	76	
210.93899	226	
212.87916	592	1+
213.93912	402	
215.88738	188	
215.93705	204	
216.88671	98	
221.99540	78	
222.95172	116	
223.95982	76	
223.97395	138	
224.04938	70	
225.84134	92	
226.95302	76	
228.93921	262	1+
230.84277	72	
230.85882	72	
230.88783	530	1+
231.95131	222	
232.47900	80	
232.95931	132	
233.90131	118	
233.95312	120	
234.90666	138	
235.02833	112	
235.78955	86	
238.82800	70	
240.83719	232	
240.97651	82	
241.84070	140	
242.85003	92	
242.92645	110	
243.00694	70	
243.83447	106	
244.00127	72	
244.79220	86	
244.95791	162	
246.97564	320	1+
247.92412	72	
248.84153	106	
249.95826	128	
250.04080	80	
251.03110	70	
251.84319	78	
252.02632	88	
254.87662	102	
254.90535	162	
254.96436	146	
256.87197	70	
258.07604	98	
258.09556	72	
258.53762	86	
258.84801	168	
258.97393	86	
259.34003	82	
259.85307	164	
259.87179	78	
259.90012	72	
259.93136	76	
259.95704	294	
260.07833	76	
260.83303	72	
261.09499	88	
261.85086	150	
261.89921	78	
262.05431	86	
262.83204	88	
262.84588	76	
263.86078	90	
266.98897	88	
268.84222	368	1+
269.92618	90	
271.12778	82	
272.84671	178	
272.95689	90	
275.81220	112	
275.86188	100	
276.85768	332	
276.87548	108	
276.90920	130	
277.86053	224	
278.84391	186	
278.87380	154	
279.85558	72	
279.88677	74	
280.79420	116	
280.85563	98	
281.12975	100	
281.89970	72	
282.11467	76	
282.35828	76	
283.43203	100	
284.42921	102	
285.01626	78	
286.91556	80	
286.94060	72	
288.08985	76	
290.78463	78	
290.86867	74	
292.10567	84	
292.87191	94	
294.86625	98	
294.88665	74	
295.03828	80	
295.36932	80	
296.93757	92	
297.02606	72	
297.23781	74	
297.98991	72	
299.42271	76	
299.58378	70	
300.06667	88	
301.87608	142	
302.86074	122	
303.65299	88	
303.82379	82	
305.94467	106	
306.88150	92	
307.14826	80	
307.79635	166	1+
310.36542	78	
310.87429	210	1+
310.91492	72	
311.04719	72	
312.89936	86	
313.20761	76	
313.80551	70	
317.03753	104	
317.88649	74	
319.08515	74	
319.88866	92	
321.09758	88	
324.94866	102	
325.89857	78	
326.21159	76	
327.76121	72	
329.49768	90	
329.88053	78	
330.81458	182	
330.88536	136	
331.07288	84	
332.81294	72	
336.00915	70	
336.72494	76	
337.89780	96	
338.86455	92	
338.99549	76	
339.17638	72	
339.27828	72	
343.90833	138	
344.30173	92	
346.41969	82	
END IONS

###FS:    #m/z: 363.95726 #charge 1+
###MS: 142
###MSMS: 145
BEGIN IONS
TITLE=Cmpd 108, +MS2(363.9573), 28.0-35.0eV, 3.1min #145
RTINSECONDS=186.201
SCANS=142,145
PEPMASS=363.95726	301326
CHARGE=1+
187.87418	78	
189.86531	226	
191.85821	406	
193.85548	80	
194.86208	86	
196.88399	134	
208.88870	80	
209.94442	790	
210.88388	174	
211.88355	126	
212.87860	2066	1+
214.89435	232	
214.91225	92	
215.93584	94	
218.88987	118	
222.95074	532	1+
223.35504	86	
223.88841	108	
224.95040	960	1+
225.87921	146	
225.94307	78	
226.43208	88	
226.94764	5656	1+
227.02124	88	
228.87508	80	
228.89563	830	1+
228.94270	5374	1+
229.84842	92	
230.85037	96	
230.88870	3832	1+
231.38698	78	
231.50239	96	
233.12870	90	
233.83842	94	
234.05823	106	
237.98938	96	
238.06975	98	
240.82829	86	
240.93954	234	
240.96268	672	1+
241.83379	84	
241.94160	332	
242.07769	86	
242.82182	114	
242.94350	844	1+
242.95904	386	1+
243.81965	304	
244.82183	170	
244.95800	2596	1+
245.07686	90	
246.03322	86	
246.81165	144	
246.90120	88	
246.95363	2548	1+
247.94303	106	
248.80318	320	1+
248.90140	670	1+
249.89826	386	1+
250.90254	324	1+
250.97079	130	
251.06898	140	
252.83387	98	
255.05092	88	
257.08076	94	
258.44875	78	
258.51409	88	
258.84231	292	
258.97051	106	
259.84789	146	
260.84349	98	
260.85928	78	
260.97017	272	1+
261.83437	352	
262.81320	210	1+
262.83087	216	
263.07877	78	
263.36389	100	
264.40697	106	
265.06241	78	
265.97783	126	
266.81377	482	1+
266.85444	88	
267.97640	338	1+
268.13299	106	
268.78369	94	
268.81300	90	
269.84457	126	
269.97005	522	1+
271.91854	234	
271.95932	114	
272.84531	236	1+
274.93483	110	
275.90008	90	
276.85868	126	
277.85861	126	
278.79868	148	
278.84503	186	
279.10138	242	
279.54447	86	
279.78847	1278	1+
280.10387	166	
280.34152	100	
280.79080	1128	1+
281.86288	80	
282.82860	112	
282.92804	82	
283.08520	94	
283.83239	124	
283.85486	118	
284.82031	138	
284.84195	398	1+
285.82717	240	
285.84427	332	1+
285.88703	78	
286.81294	120	
286.86452	126	
286.89565	78	
286.94468	82	
290.82417	82	
293.11832	98	
293.76571	78	
293.91943	88	
293.97598	86	
294.10661	78	
295.57638	86	
296.81193	336	
297.80486	1206	1+
297.88713	108	
298.27634	102	
298.80582	1154	1+
300.04122	96	
300.43846	194	1+
300.87776	122	
301.80021	202	
301.86212	310	
302.79527	80	
302.86473	140	
303.80870	310	1+
303.85523	722	1+
304.82972	86	
305.05609	92	
307.04531	94	
310.31140	82	
311.85553	86	
313.94044	80	
315.44150	108	
316.53290	100	
316.81143	134	
317.35474	84	
317.42257	104	
317.93032	90	
318.93025	80	
319.80944	312	1+
320.89418	96	
321.57721	98	
322.92908	202	
323.95906	94	
324.87676	326	1+
324.89556	102	
326.87402	262	
329.03859	82	
329.45086	94	
329.86438	104	
331.92493	102	
333.12736	82	
334.83480	78	
336.15277	80	
336.94536	164	
337.06072	82	
337.45294	90	
340.94149	158	
342.20883	82	
343.78042	90	
343.91027	86	
347.74874	84	
348.66732	82	
350.10885	90	
350.35918	78	
350.76626	88	
351.92156	80	
355.14709	142	
355.41552	96	
367.13815	98	
END IONS

###FS:    #m/z: 322.93065 #charge 1+
###MS: 146
###MSMS: 147
BEGIN IONS
TITLE=Cmpd 109, +MS2(322.9307), 28.0-35.0eV, 3.2min #147
RTINSECONDS=189.873
SCANS=146-147
PEPMASS=322.93065	2257168
CHARGE=1+
101.12896	68	
117.31987	70	
178.89719	70	
184.88197	84	
190.84146	68	
191.17887	68	
192.88499	86	
193.88382	86	
203.89148	68	
205.95151	170	
207.86798	76	
207.97236	94	
209.94251	88	
210.83291	90	
214.89772	72	
216.53925	70	
218.84508	96	
219.61979	86	
221.15120	76	
221.94797	126	
222.02296	82	
222.87843	72	
222.94968	90	
222.96819	70	
223.04702	82	
223.95812	168	
224.97310	66	
227.92878	176	
228.90910	68	
229.84456	72	
230.83453	70	
230.89006	68	
232.90252	78	
234.45870	66	
236.90123	80	
237.78994	200	1+
237.92293	76	
237.98395	66	
238.01664	102	
238.82546	74	
238.93571	92	
238.95843	82	
239.97669	98	
240.82239	140	
240.92171	130	
240.93966	792	
241.82159	76	
241.90573	84	
241.93982	4082	1+
242.82016	266	
242.84449	70	
242.90730	84	
242.94251	3336	1+
243.82341	134	
244.79603	76	
244.81983	690	1+
244.94065	484	1+
246.16388	104	
246.39324	86	
246.94499	82	
246.98210	322	1+
247.38707	98	
247.85601	168	
248.09037	80	
248.85396	136	
248.90156	78	
249.39958	90	
250.94372	80	
250.96897	104	
251.33472	76	
252.08082	70	
254.01084	86	
254.82516	146	
254.86360	108	
254.95675	70	
255.06461	80	
256.03835	90	
256.83898	108	
257.09476	70	
258.83403	252	
259.17176	92	
260.83146	318	
261.79173	74	
261.83341	296	
261.89496	72	
262.83167	570	1+
263.07098	66	
263.91809	68	
263.97948	104	
264.85820	94	
265.00126	76	
265.08005	80	
265.83862	66	
266.85845	86	
267.96091	68	
268.08549	76	
268.84226	70	
269.02695	66	
269.84407	70	
269.90619	90	
270.83513	66	
271.01451	76	
271.51617	80	
271.77330	74	
271.84225	74	
272.90911	106	
275.81028	74	
276.81012	78	
276.85428	114	
276.96976	72	
277.10266	66	
278.86656	254	1+
279.09143	670	1+
279.79734	94	
280.01294	92	
280.83217	84	
282.93596	84	
283.84982	84	
284.29419	340	
284.85974	116	
285.20029	80	
286.11945	68	
286.86041	80	
288.00461	82	
288.06246	80	
289.88435	112	
290.80080	272	1+
290.88313	70	
292.04045	66	
294.87593	98	
297.46059	72	
297.80956	160	1+
299.78097	90	
301.08442	68	
303.88382	74	
306.92237	94	
307.12906	72	
307.80088	132	
307.88432	234	
307.96681	88	
308.80825	190	1+
308.88581	130	
309.88616	98	
310.04953	86	
310.58808	76	
310.95188	80	
311.88395	72	
311.90977	68	
312.79944	68	
313.80343	66	
314.75266	66	
314.82005	82	
315.06891	74	
319.39899	90	
320.76328	94	
321.89272	80	
322.18141	68	
324.89586	74	
324.96855	74	
325.04372	72	
325.88766	68	
326.90150	132	
END IONS

###FS:    #m/z: 363.95745 #charge 1+
###MS: 146
###MSMS: 148
BEGIN IONS
TITLE=Cmpd 110, +MS2(363.9574), 28.0-35.0eV, 3.2min #148
RTINSECONDS=190.646
SCANS=146,148
PEPMASS=363.95745	305096
CHARGE=1+
92.54697	106	
131.57927	78	
185.67918	92	
187.86795	92	
189.86143	350	
191.85801	174	
207.40954	82	
207.87132	146	
209.86986	128	
209.94372	1180	1+
209.98153	98	
210.86681	100	
210.88475	302	
210.90102	86	
211.11108	88	
212.87877	2404	1+
212.90738	178	
214.89295	154	
215.84204	78	
217.07971	88	
222.95202	620	
223.81611	88	
223.83165	180	1+
224.94859	1282	1+
225.89279	112	
226.94729	5464	1+
226.97440	160	
227.91177	122	
227.93044	152	
228.83674	80	
228.89363	812	1+
228.94259	6326	1+
230.83332	116	
230.88787	3476	1+
231.80359	78	
234.87796	242	
234.93962	78	
237.13498	144	
239.42733	80	
239.97017	134	
240.08535	80	
240.82310	246	
240.93981	172	
240.95885	1054	1+
241.84653	138	
241.94205	114	
242.94132	736	1+
243.82825	250	
244.81352	78	
244.95721	3228	1+
245.55664	162	
245.94402	174	
246.80626	118	
246.90581	180	
246.95376	2376	1+
246.97902	134	
247.98741	102	
248.74661	78	
248.80417	146	
248.90094	1342	1+
249.01596	80	
249.80322	148	
249.84212	108	
250.06712	114	
251.06610	78	
251.84301	100	
252.10621	138	
252.89903	354	1+
253.92064	92	
256.03039	78	
257.14784	98	
257.46063	82	
258.84561	394	1+
258.92164	94	
258.97631	92	
260.82758	580	1+
260.96859	516	1+
261.83087	438	1+
262.77403	82	
263.83017	86	
264.82364	216	
265.35427	90	
266.81215	472	1+
267.78174	92	
267.97494	328	1+
268.95280	90	
269.96818	426	1+
271.83815	86	
271.91684	238	
272.27971	90	
273.79736	94	
274.41037	78	
276.81239	92	
276.84468	94	
276.85602	250	1+
277.79874	496	1+
278.36637	82	
278.80076	424	1+
279.93285	84	
280.00460	76	
280.07879	78	
280.79237	882	1+
280.85387	80	
282.82858	196	1+
282.95253	80	
282.97969	292	1+
283.85492	228	
283.89830	78	
284.27412	90	
284.81663	88	
284.84217	456	1+
285.84583	384	1+
286.09591	114	
286.82333	140	
288.00232	82	
290.03439	146	
292.04245	80	
292.88662	82	
293.03150	80	
293.08419	92	
293.11344	140	
294.54501	76	
295.12283	82	
295.85486	90	
295.92895	106	
296.80931	560	1+
298.00921	86	
298.80571	726	
299.80326	724	1+
299.86811	146	
301.86338	344	1+
302.45770	88	
302.80565	606	1+
302.94507	86	
303.17237	162	1+
303.72569	80	
303.81301	366	1+
303.85505	764	1+
303.94392	84	
304.00758	170	1+
305.88461	90	
307.13681	154	
308.53583	92	
309.88380	100	
311.02615	102	
313.85783	86	
314.93779	86	
314.99020	80	
316.81251	456	1+
316.86976	84	
317.02746	84	
318.73020	78	
318.81562	156	
319.82498	146	
319.87329	102	
321.82060	98	
321.86471	134	
322.93157	160	
323.16126	78	
325.83314	148	
326.04965	78	
326.87120	358	1+
327.07719	80	
327.89144	90	
329.87533	142	
331.12429	80	
332.56476	84	
332.75655	88	
334.09391	80	
337.95140	78	
338.08728	98	
339.82666	78	
340.81332	86	
340.94134	274	1+
342.74980	90	
344.84191	78	
346.70531	78	
351.76774	100	
352.18636	102	
352.36630	84	
354.18970	90	
355.42466	106	
355.78577	76	
358.73139	78	
359.39876	100	
361.94814	84	
365.80779	82	
367.13268	164	
367.80436	80	
368.34637	78	
368.72281	188	1+
END IONS

###FS:    #m/z: 507.84652 #charge 1+
###MS: 146
###MSMS: 149
BEGIN IONS
TITLE=Cmpd 111, +MS2(507.8465), 28.2-35.2eV, 3.2min #149
RTINSECONDS=191.418
SCANS=146,149
PEPMASS=507.84652	131316
CHARGE=1+
196.01644	330	1+
210.03611	294	1+
222.97349	160	
224.97849	306	
232.89805	110	
262.13754	210	
263.13655	202	
268.88549	166	
271.60147	108	
275.80846	124	
277.15348	250	
281.19202	166	1+
281.98690	120	
282.12611	160	
287.85406	146	
289.88134	180	
290.86701	240	
290.97685	120	
291.87667	108	
293.87245	960	1+
294.87385	524	1+
296.82177	202	1+
302.79701	202	1+
304.13034	112	
304.43448	112	
305.86146	164	
307.89217	202	
308.14460	1050	1+
308.86998	366	1+
309.88848	166	
311.16394	110	
311.88304	1794	1+
312.14393	108	
312.22564	200	
312.81627	224	1+
314.86894	268	
314.97452	110	
316.84733	246	
316.86661	168	
316.88947	130	
317.12245	186	1+
319.00836	176	1+
319.76016	116	
319.82557	128	
319.86002	148	
322.99372	162	1+
323.35226	210	
323.54237	106	
323.80774	118	
323.85121	120	
323.87132	204	
325.90247	138	
326.24260	266	
326.88248	486	
327.80608	154	
327.88042	452	
327.89752	178	
328.19055	110	
329.88391	288	1+
330.81241	150	
333.17736	324	
333.87572	222	1+
337.87895	182	
338.36227	162	
338.87384	262	1+
340.39323	114	
343.87338	112	
343.92157	134	
345.82049	188	
345.90797	118	
347.77944	128	
349.77810	112	
350.75857	132	
350.89023	172	
351.85968	166	
351.88263	118	
353.86743	308	1+
355.87916	106	
355.89276	276	1+
357.72898	226	1+
362.83712	114	
362.87474	118	
365.71325	122	
365.78276	208	1+
365.88783	130	
366.18863	204	
366.74029	198	
366.84095	378	1+
367.70881	732	1+
367.77290	138	
369.90786	136	
370.71931	500	1+
370.82661	146	
372.79558	268	1+
373.83623	114	
373.87844	124	
375.82049	130	
376.22396	176	
376.38506	156	
376.89141	124	
378.73934	116	
379.88625	164	
380.71735	614	1+
381.84041	184	
382.86282	180	
383.71447	116	
383.77892	182	
384.77676	138	
384.84834	696	1+
385.38047	170	
387.73147	396	1+
389.19919	114	
389.72291	446	1+
390.05852	204	
390.73049	270	1+
390.77805	154	
390.81322	166	1+
390.84301	538	1+
393.72578	124	
393.74793	114	
395.73082	104	
395.87124	330	1+
396.87477	262	1+
398.72677	418	
398.85426	114	
399.21682	118	
399.72658	188	
400.73669	184	
402.86511	150	
403.86912	652	1+
405.76617	146	
405.78472	362	1+
406.75485	114	
407.72409	174	
407.74221	170	
407.86894	820	
408.81931	106	
408.85473	586	1+
409.72214	782	1+
409.87490	140	
410.84054	602	1+
411.73799	116	
411.81337	126	
412.74842	112	
413.80610	202	
413.85242	134	
416.37180	128	
416.73926	228	
416.88647	210	
422.75125	112	
422.86695	190	
423.74098	122	
423.77515	176	
423.79577	150	
423.86044	118	
425.71249	134	
425.75312	530	
426.72052	128	
426.75568	360	
426.86332	262	
427.73395	1324	1+
427.86028	190	
428.71380	146	
428.84921	310	1+
428.86155	118	
429.25609	104	
429.83170	172	1+
430.74458	186	
431.74258	148	
431.76348	118	
431.86241	224	
432.24551	650	1+
432.87704	144	
439.89553	212	
441.16107	206	1+
441.69094	118	
443.75399	152	
444.74140	514	1+
444.77192	112	
444.80862	126	
444.87346	364	
445.71882	128	
445.87476	256	
446.87403	150	
447.71531	132	
448.76863	204	
448.81225	110	
448.88914	112	
449.74494	434	1+
449.87621	178	
450.70093	106	
450.74685	374	1+
450.87618	136	
453.77265	116	
457.90524	148	
458.90671	236	
462.88538	452	1+
467.89019	396	1+
469.02179	106	
485.89912	344	1+
486.89767	194	1+
END IONS

###FS:    #m/z: 322.93056 #charge 1+
###MS: 150
###MSMS: 151
BEGIN IONS
TITLE=Cmpd 112, +MS2(322.9306), 28.0-35.0eV, 3.3min #151
RTINSECONDS=195.129
SCANS=150-151
PEPMASS=322.93056	2240106
CHARGE=1+
61.22405	78	
92.32850	80	
188.03740	70	
189.91965	84	
191.92318	82	
193.97348	86	
194.45260	70	
198.07370	80	
200.88694	64	
201.04506	90	
205.95011	122	
205.97917	90	
206.94868	102	
209.94474	116	
212.88137	104	
220.01302	84	
222.97000	90	
223.96221	252	
225.99057	82	
226.01095	68	
226.85172	80	
227.10152	74	
227.82072	70	
227.84408	74	
227.86073	94	
227.89966	76	
227.93117	68	
228.91132	82	
230.84552	114	
230.89207	74	
231.11907	128	
231.55117	120	
231.88778	92	
232.05066	68	
232.61381	66	
234.83062	68	
236.01211	66	
237.05669	132	
237.07380	88	
238.00665	74	
238.09528	92	
238.88804	78	
238.94432	154	
239.50159	72	
239.82459	72	
240.82457	150	
240.94044	1162	
240.96146	258	
241.81974	68	
241.83657	94	
241.94020	4102	1+
242.01090	80	
242.12146	76	
242.82378	248	
242.94253	2858	1+
243.82330	250	
244.00137	72	
244.81966	172	
244.85270	174	1+
244.94093	626	1+
245.65745	80	
246.97855	138	
247.86815	114	
247.98101	126	
248.83966	70	
248.89938	70	
248.95368	70	
249.95133	84	
249.96791	146	
250.80760	78	
252.13986	72	
252.58003	98	
252.82611	74	
252.87503	66	
255.77913	72	
256.89767	82	
257.08265	74	
258.80827	64	
258.83243	488	
258.97444	80	
260.20281	64	
260.83312	220	
261.82996	1044	1+
262.02645	88	
262.80004	72	
262.85210	114	
264.55298	98	
264.80266	80	
265.08840	78	
266.02872	64	
266.85730	122	
266.87205	180	
267.79157	122	1+
267.85238	72	
268.39137	72	
268.84212	72	
268.92315	66	
268.95873	74	
269.05555	80	
269.99684	80	
270.84321	86	
270.86516	80	
270.90148	84	
271.08721	94	
271.80709	78	
272.85249	120	
273.02366	76	
273.72406	86	
274.79299	174	1+
275.80324	202	1+
276.84115	76	
277.93767	72	
278.47605	72	
278.84356	114	
279.09131	646	1+
280.83727	72	
281.78289	82	
283.78936	110	
283.85615	72	
284.29367	122	
284.84937	70	
284.86275	122	
286.01911	88	
286.18418	82	
288.00676	66	
289.86486	174	1+
289.88384	82	
290.37858	80	
291.80392	100	
291.91002	66	
293.43883	162	
294.86525	100	
295.98417	80	
296.13164	86	
298.82172	84	
299.78446	152	
299.84129	66	
301.85793	78	
303.48168	76	
306.94208	72	
307.12469	78	
307.88449	116	
308.86792	82	
309.92300	142	
310.90439	68	
311.05154	66	
311.88785	68	
314.85965	66	
316.81914	84	
317.73116	74	
318.80863	72	
319.38361	82	
321.37246	94	
321.88661	216	1+
322.16344	72	
324.87543	80	
325.02162	68	
325.89878	130	
326.23169	70	
326.85735	74	
326.95267	64	
END IONS

###FS:    #m/z: 363.95728 #charge 1+
###MS: 150
###MSMS: 152
BEGIN IONS
TITLE=Cmpd 113, +MS2(363.9573), 28.0-35.0eV, 3.3min #152
RTINSECONDS=195.901
SCANS=150,152
PEPMASS=363.95728	317848
CHARGE=1+
51.36506	78	
178.10972	106	
182.86809	138	
189.86368	392	
191.85777	426	
196.88391	262	1+
200.94365	98	
202.58219	78	
203.65986	80	
205.91968	90	
207.87381	118	
207.94794	186	
209.86929	112	
209.94451	1082	1+
210.88414	418	1+
212.88005	1646	1+
215.11922	80	
215.85106	76	
219.46176	112	
222.95257	608	1+
224.94955	1074	1+
225.13140	82	
225.87644	92	
226.89288	104	
226.94740	4588	1+
227.07176	88	
228.89470	552	
228.94272	5924	1+
229.91181	84	
230.88938	3770	1+
231.12187	82	
232.46390	84	
232.49407	82	
234.88315	242	
235.89866	80	
237.08646	82	
238.05949	80	
238.40602	108	
239.06651	94	
239.46559	100	
240.81957	216	
240.94131	318	
240.96353	516	1+
241.08815	86	
241.83562	196	
241.91076	96	
241.94163	296	
242.81974	366	1+
242.90567	82	
242.94410	536	
242.96144	562	
243.82167	280	1+
243.93527	138	
244.95746	2660	1+
244.99838	116	
246.83472	136	
246.95228	2878	1+
247.81010	100	
248.80242	344	1+
248.85242	126	
248.90013	1186	
249.49313	78	
250.89684	118	
250.97615	84	
252.04873	114	
252.07357	78	
253.90587	374	1+
253.98346	76	
256.94137	208	1+
257.16940	92	
258.84411	310	1+
258.89900	94	
258.97275	88	
258.99021	80	
260.84530	224	
260.96781	298	1+
261.82896	556	1+
263.51510	94	
264.81918	126	
264.96025	176	
265.08631	88	
265.82028	138	
266.81267	658	1+
266.99051	108	
267.97309	666	1+
269.60545	76	
269.92827	92	
269.96867	570	
270.79632	96	
270.91006	82	
271.10789	82	
271.84656	258	1+
271.86241	156	
271.91732	106	
272.80360	250	1+
273.97405	88	
275.16620	92	
276.84195	114	
276.85753	184	
277.56266	76	
277.85145	296	1+
278.94941	86	
279.46876	98	
279.79975	132	
280.79285	644	1+
280.83421	108	
280.96928	78	
281.11960	140	
282.78938	202	1+
283.41041	88	
283.84958	282	1+
284.79202	202	1+
284.82539	188	
284.87665	80	
284.98969	140	
285.33920	100	
285.42818	92	
285.84545	574	1+
289.86707	152	
290.78884	76	
291.12391	80	
291.88727	86	
292.48115	86	
292.86229	310	1+
293.12347	140	
293.49440	92	
295.41996	78	
296.81087	316	
297.80287	1124	1+
297.88148	92	
298.80458	958	1+
299.66694	86	
299.87765	124	
300.05190	86	
300.80419	306	
301.36750	90	
301.80383	132	
301.86172	316	1+
302.81548	88	
303.10517	82	
303.80695	118	
303.85841	606	1+
306.86978	76	
307.13596	116	
307.83750	82	
307.89556	82	
308.84682	82	
308.92641	76	
309.37016	76	
309.43180	92	
310.37826	78	
310.83715	94	
311.87985	168	
314.81999	156	
315.81228	406	1+
316.84621	86	
316.89325	86	
318.79797	80	
320.14347	90	
321.14280	80	
321.81838	372	1+
321.87083	302	1+
322.61099	98	
323.88017	84	
324.15432	138	
324.35785	90	
324.89533	80	
326.87381	406	
327.99025	128	
330.09512	88	
330.76483	80	
332.15974	78	
332.17803	78	
336.94294	566	1+
339.83396	108	
340.93603	88	
351.10693	84	
353.76142	104	
354.83692	78	
357.08684	84	
358.01778	100	
359.10333	88	
359.94385	76	
361.19618	90	
362.84992	90	
362.89455	94	
363.89403	80	
365.74930	86	
368.84383	92	
END IONS

###FS:    #m/z: 507.84623 #charge 1+
###MS: 150
###MSMS: 153
BEGIN IONS
TITLE=Cmpd 114, +MS2(507.8462), 28.2-35.2eV, 3.3min #153
RTINSECONDS=196.673
SCANS=150,153
PEPMASS=507.84623	126624
CHARGE=1+
192.02198	134	
196.01576	240	
224.04517	154	
233.88501	154	1+
235.14283	134	
238.06142	124	
241.85310	112	
249.15634	170	
253.08020	124	
254.09383	150	
262.13878	144	
265.91677	184	
266.16845	178	
270.80500	246	
272.85125	116	
273.78299	132	
273.84470	178	1+
278.15776	112	
280.48137	112	
281.22311	118	
281.87484	112	
282.12829	200	1+
284.91247	116	
287.85223	230	
289.88134	148	
290.86426	618	1+
291.86471	372	1+
293.79846	126	
293.87312	746	1+
297.81731	124	
298.86684	114	
300.85899	108	
301.84424	130	
303.87020	114	
304.86574	510	1+
305.86988	442	1+
307.88964	276	
308.14297	470	1+
308.87227	614	1+
309.89091	490	
310.15998	326	
311.16193	146	
311.88479	1654	1+
312.22780	144	
314.00262	106	
314.84156	120	
314.86404	270	1+
314.88464	118	
315.88560	140	
318.86274	112	
318.97346	120	
319.85203	124	
321.86307	176	
322.11399	156	
322.91608	124	
323.86830	108	
324.07942	108	
324.90289	196	
325.89507	164	
326.24949	120	
326.88265	362	
327.24831	106	
327.82017	110	
327.88587	254	
327.91076	132	
328.81430	110	
328.89107	158	
329.85981	122	
329.88842	256	1+
330.87531	116	
331.80865	110	
332.87675	300	
333.17565	216	
333.80157	132	
334.90457	108	
337.80780	124	
337.88268	140	
338.75614	176	1+
347.75873	106	
347.77927	134	
348.72929	252	
348.78334	326	
348.81595	320	1+
348.91613	126	
349.03960	106	
349.75607	362	1+
350.89173	142	
350.95955	118	
351.33793	118	
351.85859	122	
351.87577	236	
352.89270	244	1+
353.04086	116	
353.85471	108	
353.99876	118	
355.84833	108	
358.77415	266	1+
358.84088	134	
359.35487	126	
362.84651	110	
364.78648	188	1+
366.74043	108	
366.84060	252	1+
366.92120	186	1+
367.20685	130	
367.70805	426	1+
367.76888	138	
368.89963	142	
369.71060	172	
369.76877	126	
369.83668	272	
371.19009	362	1+
371.79883	178	
372.78800	112	
373.11285	108	
373.71559	130	
375.73662	156	
376.21983	118	
377.74159	106	
380.34480	162	
380.72314	314	
380.74456	108	
381.71245	414	1+
381.85633	132	
383.62436	160	
383.79801	148	
384.85450	334	
385.77976	262	
385.84946	432	1+
385.89817	120	
388.93854	118	
389.20359	208	
389.72134	140	
389.75816	106	
390.06753	106	
390.75585	160	
390.79453	196	1+
391.84701	126	
392.73389	126	
392.82443	356	1+
393.73218	110	
394.07908	170	
395.83847	142	
397.74042	124	
398.72815	710	1+
402.76063	350	1+
403.80020	124	
403.87580	134	
404.87965	114	
406.09946	186	1+
406.71052	108	
407.73780	236	
407.78024	112	
407.86854	750	
408.74178	116	
408.85985	744	1+
409.72219	584	1+
409.75856	138	
410.83805	428	1+
411.80729	226	
412.72539	124	
413.85356	128	
413.87945	110	
416.18870	156	
418.52529	116	
421.88385	368	
423.76808	378	1+
423.86860	166	
425.75270	410	
426.76547	208	
426.86134	824	1+
427.73344	1228	1+
427.84289	350	1+
428.74979	418	1+
428.84792	296	1+
428.88539	166	
429.70591	292	1+
430.84825	128	
431.86713	346	
432.16724	120	
432.24439	332	1+
432.86972	164	
433.86933	112	
433.88435	200	1+
435.38691	116	
439.89670	296	1+
442.21847	106	
442.68199	302	1+
443.76169	198	
444.87562	928	1+
445.74198	264	1+
446.68119	188	1+
447.78319	260	1+
448.76045	202	
449.69762	106	
449.87676	252	1+
450.74955	450	1+
451.27402	150	1+
458.73834	364	1+
459.74500	224	1+
462.88443	282	1+
467.88987	456	1+
468.77962	120	
485.90026	158	
500.10323	158	
510.68567	118	1+
END IONS

###FS:    #m/z: 340.94145 #charge 1+
###MS: 154
###MSMS: 155
BEGIN IONS
TITLE=Cmpd 115, +MS2(340.9414), 28.0-35.0eV, 3.4min #155
RTINSECONDS=200.354
SCANS=154-155
PEPMASS=340.94145	688938
CHARGE=1+
64.08625	82	
190.92776	98	
190.94565	74	
191.95540	186	
192.88918	74	
192.92647	74	
196.88877	184	
201.87639	76	
208.95486	74	
210.88364	118	
211.15055	90	
212.87902	236	
213.87323	96	
213.93902	394	1+
214.87281	82	
214.88832	328	1+
215.41144	74	
215.93785	136	
216.94214	76	
218.87077	76	
219.98746	72	
223.95743	204	
226.83887	78	
226.94427	140	
227.90160	266	
230.88659	590	1+
231.82995	74	
231.88864	372	1+
231.94947	364	
232.07458	80	
232.93780	80	
233.96035	72	
235.82902	76	
239.79013	74	
239.89288	106	
239.92576	78	
240.80681	124	
240.82810	78	
240.90238	82	
240.96088	122	
242.80982	74	
243.02625	106	
243.39751	102	
243.83125	108	
244.95555	104	
245.00571	78	
245.04042	72	
246.16526	198	
246.90237	84	
246.95264	74	
246.97627	284	1+
247.03786	80	
248.90257	80	
249.09318	78	
249.97395	140	
250.89885	86	
250.96521	72	
251.16141	72	
252.42595	86	
254.90015	84	
254.91554	78	
254.96513	432	1+
255.08809	78	
255.90800	92	
257.85268	82	
257.89149	90	
258.84493	354	
258.86111	72	
259.85292	172	
259.88859	134	
259.92866	74	
259.96213	142	
260.83873	138	
262.09378	82	
262.83977	82	
264.80254	112	
264.96347	80	
266.12310	128	
267.80596	98	
268.84389	134	
268.93445	78	
269.84801	102	
270.46698	94	
270.82726	134	
270.86140	72	
270.90913	72	
271.63956	88	
271.84820	78	
272.89179	84	
272.93023	78	
272.95473	80	
273.87839	74	
274.01472	90	
274.36255	86	
274.79264	116	
274.86212	126	
274.89953	98	
274.99233	136	
275.37093	108	
275.84715	148	
276.63099	80	
276.85822	462	1+
278.84228	184	
279.85055	122	
280.04364	80	
280.84595	74	
280.86660	140	
280.91978	74	
281.86625	92	
282.10221	82	
282.80824	74	
282.86062	164	1+
283.78634	92	
284.05475	88	
284.35693	114	
286.03247	72	
286.86820	78	
288.73207	100	
288.80926	72	
290.85841	120	
290.87530	72	
291.85908	116	
292.02998	90	
293.37235	98	
294.86607	130	
295.41363	80	
296.92457	74	
297.82238	92	
297.90493	92	
298.06830	72	
298.31203	74	
298.86176	324	1+
299.55640	102	
299.85361	394	1+
300.95006	76	
303.94376	90	
307.03066	112	
307.56822	82	
307.79651	78	
309.96759	78	
312.87097	72	
315.98703	82	
317.19736	84	
317.41841	82	
317.91929	78	
318.11441	100	
322.08602	72	
323.01502	150	
323.05220	86	
324.90068	76	
325.71686	78	
328.88970	116	
328.90333	88	
330.15572	78	
333.52655	94	
339.88204	78	
340.06323	96	
341.14235	90	
344.89671	72	
346.05632	74	
END IONS

###FS:    #m/z: 507.84638 #charge 1+
###MS: 154
###MSMS: 156
BEGIN IONS
TITLE=Cmpd 116, +MS2(507.8464), 28.2-35.2eV, 3.4min #156
RTINSECONDS=201.126
SCANS=154,156
PEPMASS=507.84638	118450
CHARGE=1+
196.01473	284	1+
209.94329	116	
224.97532	158	
232.89500	126	
235.41240	110	
236.06684	152	1+
236.88445	144	
249.15572	286	1+
252.07879	120	
261.38490	178	
262.13731	126	
264.10680	118	
268.87357	112	
271.81288	154	1+
272.85435	146	
277.15220	390	1+
279.10505	114	
279.13186	166	
280.86819	106	
281.78533	238	1+
282.11514	122	1+
283.86162	228	1+
287.84952	160	
287.93433	110	
288.79011	114	
289.87663	158	
290.86769	178	
290.88341	112	
291.86268	202	
291.88147	174	
292.86243	114	
293.87330	474	1+
296.85516	112	
299.85048	130	
300.84225	132	
300.86379	154	
301.84874	110	
303.86077	150	
304.88293	110	
305.86548	226	
307.88929	144	
308.14122	516	1+
308.87484	308	
309.16702	138	
309.87255	150	
310.15709	302	
311.16491	200	
311.88275	1976	1+
314.20732	138	
314.86160	162	
314.89433	112	
317.54932	106	
323.87753	188	
325.90064	184	
326.24072	142	
326.88225	666	1+
327.81386	314	1+
328.16494	108	
328.86723	138	
328.89780	320	1+
330.88552	212	
332.70147	132	
332.87980	160	
333.17625	546	1+
333.76172	264	1+
337.80716	128	
337.88545	124	
338.78523	112	1+
338.89011	112	
340.77580	116	
341.57986	106	
342.86745	182	1+
345.81596	122	
346.76234	182	
346.88150	134	
348.73255	152	
349.28455	114	
349.75789	190	
350.76065	310	
350.87298	110	
350.99188	128	
351.76703	278	
353.84763	178	
354.50843	112	
355.88788	124	
360.75759	114	
363.76754	134	
366.80008	202	1+
367.70799	312	
367.76721	150	
368.71154	192	
368.78613	132	
369.70529	254	1+
369.83851	316	1+
372.04550	128	
372.78995	144	
373.72038	258	1+
373.77686	170	1+
375.77499	280	1+
376.22043	240	
379.91364	190	1+
380.71838	264	
380.86119	108	
381.71992	142	
382.70902	198	
382.85547	118	
383.70956	150	
383.77953	196	
384.78006	204	1+
384.84881	608	1+
385.76332	162	1+
386.09886	106	
386.85332	128	
387.84642	118	
389.20010	130	
389.71978	268	1+
389.80276	156	
389.84260	302	1+
390.09984	106	
391.83238	232	1+
394.79326	114	
395.87562	216	
396.73696	112	
397.15071	120	
397.40728	180	
398.72646	328	
398.78930	136	
399.21598	152	
399.71128	180	
399.72599	722	1+
399.83691	132	
400.72613	460	1+
402.05809	118	
402.85876	126	
403.73049	142	
403.87263	322	1+
404.75319	224	1+
405.87227	118	
406.85680	114	
407.74219	218	
407.86631	664	
408.74182	112	
408.76446	146	
408.85227	366	
409.72091	568	1+
409.85705	218	
409.87972	122	
410.84088	308	1+
411.72963	536	1+
412.73108	382	1+
413.08218	112	
413.77000	114	
413.87425	144	
415.84067	128	
416.87417	136	
418.81038	146	1+
421.59078	106	
421.78346	110	
421.88389	144	
423.77498	238	
423.80223	150	
424.77788	164	
424.82540	118	
424.86682	194	
425.31083	168	
425.75264	802	1+
425.83080	122	
426.86297	292	1+
427.73449	1010	1+
427.88344	114	
428.84891	122	
429.73427	676	1+
429.77312	144	
429.87867	128	
430.74096	406	1+
430.90552	266	1+
431.86588	128	
432.24297	270	1+
432.85989	214	
433.88900	108	
435.74580	108	
439.89449	266	
441.68525	214	1+
441.76953	162	
441.89979	132	
443.76606	194	
444.77242	226	
444.87309	646	1+
445.74216	798	1+
445.80469	136	
446.78930	176	
446.89083	130	
447.71311	218	1+
448.76231	158	
449.87755	142	
450.75367	372	1+
455.15990	110	
457.90412	116	
461.20474	140	
462.88418	288	1+
464.79036	126	
465.89582	134	
467.89173	254	1+
472.18217	182	1+
480.81589	126	
485.90206	166	1+
490.79663	160	1+
END IONS

###FS:    #m/z: 336.94643 #charge 1+
###MS: 154
###MSMS: 157
BEGIN IONS
TITLE=Cmpd 117, +MS2(336.9464), 28.0-35.0eV, 3.4min #157
RTINSECONDS=201.899
SCANS=154,157
PEPMASS=336.94643	90046
CHARGE=1+
164.19442	80	
182.86881	86	
187.87593	72	
194.03348	102	
199.07735	80	
204.82672	72	
205.94786	208	
206.75946	72	
207.49250	74	
208.88162	76	
209.08053	90	
210.88324	192	
211.09679	82	
211.94477	1552	1+
212.87968	1090	1+
213.07096	90	
213.11957	72	
213.91612	110	
213.93929	1032	1+
214.88710	124	
219.86679	80	
221.96995	78	
222.41274	72	
223.96543	96	
224.83847	116	
225.03738	94	
226.12944	76	
226.89734	132	
227.88315	74	
227.95548	84	
227.99999	78	
228.89638	258	
229.95509	1644	
230.88991	1800	1+
230.96862	82	
231.12196	72	
231.95134	958	
232.88653	144	
233.08410	108	
233.82508	74	
233.90017	244	1+
233.94898	268	1+
234.13487	90	
235.83284	70	
235.86715	106	
237.22081	82	
238.98293	74	
240.83893	246	1+
243.01672	84	
246.90418	94	
246.97558	308	
247.96669	322	
248.04604	80	
248.85298	90	
248.89848	1102	1+
249.51031	94	
249.95985	342	1+
249.99545	70	
250.82897	184	
250.99608	74	
251.07444	256	1+
251.83857	72	
251.87777	72	
252.47302	100	
252.97142	812	1+
253.13075	74	
253.40814	78	
253.90604	254	
254.86072	72	
254.90943	170	
254.96455	206	
255.85981	84	
255.97333	114	
256.38016	90	
257.01586	98	
257.86500	82	
257.88481	80	
258.84324	112	
258.87569	72	
259.94217	98	
260.85279	88	
262.02030	82	
262.79831	92	
262.95140	70	
264.85056	70	
264.87006	84	
265.07249	82	
265.08814	78	
266.38337	106	
267.83877	1202	1+
268.35678	90	
268.84124	946	1+
269.92031	146	
270.93098	262	1+
271.84406	108	
271.86020	88	
271.91466	434	
272.03056	92	
273.04600	70	
273.86434	76	
274.39883	76	
274.92161	84	
276.85783	544	1+
276.89226	84	
277.15389	74	
277.83205	92	
278.81649	72	
278.83557	462	1+
279.15243	84	
279.85052	78	
280.08896	78	
280.79005	78	
281.87137	80	
285.85504	108	
286.03435	84	
286.85137	836	1+
287.80438	80	
290.85499	174	
292.42880	76	
293.10682	164	
293.35968	124	
293.43524	76	
293.86340	98	
294.66929	84	
294.86308	78	
295.03187	72	
295.97117	82	
296.81262	74	
296.87337	116	
297.01986	74	
297.88600	100	
298.15936	76	
298.37191	98	
298.87516	184	1+
298.97881	100	
299.05507	76	
299.40971	94	
300.92445	88	
301.01814	70	
301.56579	80	
303.53083	114	
303.85958	140	
303.94795	92	
304.87783	72	
305.43557	98	
306.88379	72	
307.88716	72	
308.85079	80	
308.91532	72	
309.79442	86	
309.87087	500	1+
310.09066	76	
312.08987	82	
313.37938	124	
313.86686	78	
316.87353	90	
318.88396	204	1+
320.16226	138	
322.69035	92	
328.89143	84	
329.89467	74	
331.02195	84	
331.25183	86	
333.78714	72	
335.35877	88	
336.06065	78	
336.87583	80	
340.00673	78	
340.33280	82	
341.89810	74
[truncated: 1,833,371 more chars]
