# Supplementary material for: High-Throughput Venomics
Source: J Proteome Res. 2023 Apr 3;22(6):1734–46. doi: 10.1021/acs.jproteome.2c00780 (PMC10243144; doi:10.1021/acs.jproteome.2c00780)
Supplement: Supplementary file 9 — pr2c00780_si_009.zip [file pr2c00780_si_009.zip › Manual files/Calloselasma rhodostoma MGF/210702_Calloselasma_halfplate000116_5.1.201.mgf]

###	D:\Data\Julien\210702_Cr_half_TFA\210702_Calloselasma_halfplate000116.d\ProteinAnalysisResults.mgf
###	D:\Data\Julien\210702_Cr_half_TFA\210702_Calloselasma_halfplate000116.d\analysis.baf
###	210702_Calloselasma_halfplate000116.d
###	Instrument: maXis HD
###	Manufacturer: Bruker
###    PeakWidth 0.30, MiniumIntensity 10, S/N 1Apply threshold 0, Threshold 10
###    Retain Residuals no, Create neutrally no,
###    FullScan Parameters: AdductIon (+)+H (-)-H, LowMass 0, HighMass 8000, MaxCharge charge decon 4, MinPeaks 3
###    Perf. isotope decon yes, Max Charge Istopic decon 6, MW agreement 0.00, Abund. cutoff 2.00, Envelope cutoff 75.00
###    MaxRes   Parameters: AdductIon (+)+H (-)-H, LowMass 0, HighMass 8000 
###    Perf. isotope decon yes, Max Charge Istopic decon 6, Abund. cutoff 2.00
###    MSn      Parameters: AdductIon (+)+H (-)-H, LowMass 0, HighMass 8000 
###    Perf. isotope decon yes, Max Charge Istopic decon 4, Abund. cutoff 0.05
###    Global Charge Limit: no 3, Prefer FullScan Result: yes, Export what: 2 (0=non deconv/1=deconv only/2=mixed), NoMSMSSignals: 150, Intensity threshold: 10, NoMSSignals (deconv): 2, NoMSSignals (non-deconv): 2, NormalizeData: no, SingleCharged: yes
###
COM=210702_Calloselasma_halfplate000116.d
USERNAME=Demo User

###FS:    #m/z: 322.92991 #charge 1+
###MS: 2
###MSMS: 3
BEGIN IONS
TITLE=Cmpd 1, +MS2(322.9299), 28.0-35.0eV, 0.0min #3
RTINSECONDS=1.8755
SCANS=2-3
PEPMASS=322.92991	2363724
CHARGE=1+
206.94087	4314	
208.94585	9888	1+
211.94430	31106	1+
213.93990	24734	1+
215.88772	2514	
215.93884	5392	1+
217.94129	10256	
222.95232	37132	1+
224.95058	10318	
226.94702	167876	1+
227.19910	2376	
228.94278	322088	1+
229.45515	2976	
231.95161	17500	1+
233.94926	3252	
234.96987	4526	
234.99818	3914	
235.12921	2494	
235.20465	2222	
237.12779	2358	
238.14758	5054	
238.45441	7080	
239.14692	10306	
239.98076	2586	
240.23071	2798	
240.96211	20766	1+
241.46347	2874	
242.96156	5918	
243.22957	4738	
243.88200	3032	
244.95748	119314	1+
245.18524	2612	
245.63101	5770	
245.94320	5064	
246.95281	97518	1+
247.24035	2368	
248.03222	2384	
249.03927	2172	
249.91128	4730	
249.97180	74570	1+
250.94682	28540	1+
250.99689	4056	
251.19886	4140	
251.91071	3012	
252.47051	2956	
252.63776	2474	
252.94895	8238	
252.97152	991286	1+
253.14230	2482	
253.21331	4476	
253.90553	23728	1+
254.94187	130438	1+
254.96667	365954	1+
255.22955	3916	
256.26138	3282	
256.91345	5634	
256.96438	48984	1+
258.88369	3912	
258.90971	2674	
258.96400	15790	1+
260.16081	3630	
260.97844	3746	
261.97997	6800	
262.96852	3752	
263.05575	5248	
263.13600	2322	
263.97879	133640	1+
265.24992	2396	
265.97635	16958	1+
267.26659	2490	
267.64518	3092	
267.97327	81738	1+
268.95798	13318	
269.97401	31826	1+
270.98105	18534	1+
271.87565	2406	
271.91769	2908	
272.88278	6054	
272.95241	24852	1+
272.97653	9708	1+
274.27223	4708	
274.65137	2378	
277.07146	2730	
279.09157	4668	
279.22982	5712	
281.24572	10220	1+
281.98827	3390	
282.17466	3870	
282.27727	9450	
283.17355	11864	1+
283.26144	11024	1+
283.94668	5784	
283.98759	2570	
284.29322	4588	
285.22247	2936	
285.94159	112858	1+
285.98307	37646	1+
287.25166	16578	1+
287.65922	3046	
288.06513	2356	
288.20689	3444	
289.65845	4168	
289.88487	2952	
290.16048	2932	
290.26699	16164	1+
290.89242	4212	
291.10054	4194	
291.19640	5894	
291.97356	8704	1+
292.05926	10974	1+
293.10689	2926	
293.20910	5576	
293.97603	18902	1+
293.99736	50152	1+
294.17882	4066	
294.93674	9836	
295.12777	3984	
295.18874	2376	
295.22485	6240	
295.96840	5780	
295.99146	25902	1+
296.66492	2162	
297.07952	4382	
297.16621	2230	
297.23894	15684	1+
297.90451	2204	
298.08320	2614	
298.27204	3632	
298.96849	2378	
299.25526	3110	
300.28773	3922	
302.17279	8998	1+
302.30289	9668	1+
302.94824	39722	1+
303.95200	33384	1+
303.99505	18750	1+
304.18688	4502	
304.28337	4746	
304.92426	3750	
305.26747	4576	
305.95244	3384	
306.90443	6214	
307.08299	2594	
307.24618	37626	1+
307.83174	2168	
308.14089	8162	1+
308.21484	2818	
308.87146	11814	1+
309.20093	3158	
309.21865	2618	
309.25838	3798	
309.27429	3208	
309.67293	3216	
310.15801	4220	
310.30834	7222	
311.05484	2244	
311.16800	9282	1+
311.21979	5928	
311.25739	2218	
311.27471	5324	
311.67180	3624	
311.86933	35852	1+
311.93489	9640	
311.98649	14250	
312.32360	4238	
312.80506	2694	
312.90081	5096	
312.94754	8006	
313.21901	3634	
313.23449	3990	
313.27033	6504	1+
313.28977	5862	1+
313.86535	13468	1+
313.92926	234308	1+
314.89257	4772	
315.17898	2242	
316.28202	11232	1+
316.32001	2902	
316.88857	2312	
316.94013	5990	
318.29863	27980	1+
318.93486	130606	1+
320.93446	263944	1+
321.27697	2370	
322.19305	2594	
322.87858	11524	1+
322.90803	10606	
322.92993	5262526	1+
323.11660	6354	
323.17434	6536	
323.23719	12922	1+
323.27078	2608	
323.28938	2488	
323.33231	2306	
323.34995	2266	
323.37727	3126	
324.13660	2678	
324.28776	3520	
324.32459	3094	
324.87685	14242	1+
325.18367	2390	
325.25440	33544	1+
325.28974	2570	
325.30739	2272	
325.90136	3142	
326.17274	4626	
326.20043	3668	
326.23324	2414	
326.30313	4478	
326.87204	111298	1+
326.96816	12776	1+
327.00695	5602	
327.17523	2786	
327.19938	12166	1+
327.27025	62094	1+
328.31897	4270	
END IONS

###FS:    #m/z: 340.94061 #charge 1+
###MS: 2
###MSMS: 4
BEGIN IONS
TITLE=Cmpd 2, +MS2(340.9406), 28.0-35.0eV, 0.1min #4
RTINSECONDS=2.6475
SCANS=2,4
PEPMASS=340.94061	1184730
CHARGE=1+
190.86163	114	
197.89047	130	
210.93556	140	
211.94518	142	
212.87791	134	
213.88507	160	
213.93952	3714	1+
215.88629	532	1+
217.93748	240	1+
223.95993	178	
226.87397	116	
226.94548	198	
229.93268	158	
231.11921	120	
231.89532	120	
231.95051	2948	1+
232.20321	124	
233.89674	344	1+
233.94922	748	
234.06208	146	
235.86990	122	
235.95015	106	
236.08014	168	
236.89442	142	
237.00052	236	1+
237.08259	224	1+
240.22873	422	1+
241.16483	194	
242.03587	116	
242.98735	310	1+
243.56840	116	
244.03833	366	
245.05883	124	
245.44317	168	
245.94873	144	
245.97005	420	1+
245.98490	170	
246.05165	146	
246.16169	238	
246.97474	226	1+
247.04343	146	
247.94291	244	
248.03435	346	1+
248.89618	112	
249.04114	342	1+
249.96271	992	1+
251.95519	322	1+
252.01205	226	1+
252.06991	272	
252.14831	226	1+
252.26564	148	
252.97847	120	
253.19632	150	
254.94001	136	
254.96725	1358	1+
254.99115	112	
255.07575	646	1+
256.25874	136	
256.96178	510	
257.04300	146	
257.92881	132	
258.00181	116	
258.88695	108	
258.98633	228	1+
259.10900	118	
259.56716	264	1+
259.95491	168	
260.85212	138	
261.01311	258	1+
261.06859	126	
261.21913	112	
262.01789	184	1+
262.09105	286	1+
263.00941	162	1+
263.05483	494	1+
263.17477	192	
264.07900	232	
264.26675	126	
264.99849	148	
265.22895	146	
265.75428	110	
266.02230	130	
266.05748	240	1+
267.08941	130	
267.89329	176	
268.17870	262	1+
268.79341	334	1+
269.00364	192	
269.12042	162	
269.79413	330	1+
271.11483	132	
272.13372	140	1+
272.85906	142	
272.93476	172	
272.97678	326	1+
273.06448	244	1+
275.05251	218	
277.07165	194	
277.15571	126	
278.11865	160	1+
280.01964	362	1+
280.04581	448	1+
280.09295	188	1+
281.23066	116	
282.27742	260	
282.93170	136	
283.26090	182	1+
283.28512	190	
284.02082	220	1+
284.06621	212	1+
284.28860	146	
284.48913	182	
285.38270	106	
286.65353	118	
287.21804	140	
287.85665	154	
288.06496	404	
289.06681	256	
289.08535	246	
289.14292	118	
289.87931	114	
291.16448	120	
291.24958	118	
292.05922	360	1+
292.43591	232	
292.85103	188	1+
295.02658	138	
295.13832	168	
295.15865	110	
295.89204	142	
295.97829	116	
295.99482	264	1+
296.25231	110	
296.33276	158	
296.91459	408	1+
296.98482	114	
297.02110	272	1+
297.24987	134	
297.86807	274	1+
297.91570	390	1+
298.08653	262	
299.06075	502	1+
299.09667	202	1+
301.17618	504	1+
301.51625	122	
301.81227	190	1+
302.25270	316	1+
304.20868	248	1+
304.26533	412	1+
305.23164	390	1+
306.05619	164	
306.88099	118	
307.04604	234	1+
307.13273	246	1+
307.28366	138	
307.80017	154	
307.88135	138	
307.89434	118	
308.29358	678	1+
308.32057	124	
308.66681	244	
308.87929	218	
308.99812	244	1+
309.02494	134	
309.07520	218	1+
310.87848	124	
311.02791	148	
311.05881	112	
311.92942	112	
312.02814	360	1+
314.13267	126	
314.95077	176	
317.06519	218	
318.08217	312	1+
321.04479	114	
321.22267	412	
322.00697	178	1+
322.07664	184	
322.31633	118	
323.13675	112	
323.23851	1218	1+
323.30173	112	
324.08052	136	
324.11321	112	
324.32985	246	
324.77263	222	1+
324.89067	130	
325.17036	498	1+
325.28856	186	
326.17519	374	1+
326.24825	128	
326.30376	126	
326.34266	242	
327.26584	142	
327.80599	142	
328.18673	176	
328.26386	202	
328.80542	126	
328.81925	158	
329.87013	122	
331.03902	112	
332.09142	158	
332.29768	236	1+
334.09474	220	
336.09914	140	
337.09176	266	1+
337.30200	124	
337.31787	168	
338.17445	114	
338.20124	122	
338.21840	174	
338.33562	204	1+
339.16784	110	
339.20329	188	1+
340.07922	348	1+
340.18809	140	
340.35477	180	1+
340.39097	352	1+
341.25732	244	
342.20375	184	
342.28735	634	1+
342.31393	636	1+
343.05738	194	1+
343.14632	184	1+
343.21117	368	
343.26843	220	
344.97722	204	
346.11662	122	
346.16196	212	1+
END IONS

###FS:    #m/z: 363.95664 #charge 1+
###MS: 2
###MSMS: 5
BEGIN IONS
TITLE=Cmpd 3, +MS2(363.9566), 28.0-35.0eV, 0.1min #5
RTINSECONDS=3.42
SCANS=2,5
PEPMASS=363.95664	660822
CHARGE=1+
189.86381	176	1+
191.85698	210	
193.94793	140	
196.87884	140	
200.99854	242	1+
205.94894	140	
207.87152	130	
207.95061	172	
209.87562	500	1+
209.94450	898	1+
210.88229	320	1+
212.06161	128	
212.87922	1446	
218.09481	140	
220.10236	130	
222.95192	1518	1+
224.94727	2026	1+
225.09165	134	
225.87808	392	1+
226.94771	6592	1+
227.11178	170	1+
228.94298	7134	1+
229.99893	248	1+
230.89026	2964	1+
231.98247	130	
232.00619	204	1+
234.13832	352	1+
234.88080	326	1+
235.01661	120	
235.11870	236	
236.98587	134	
237.13116	216	1+
239.06954	192	
239.90518	156	
239.95053	130	
240.11103	144	
240.96104	1312	1+
241.11599	248	1+
241.89154	300	1+
242.23841	170	1+
242.89408	232	1+
242.95899	740	1+
243.03112	122	
244.03456	610	1+
244.95762	4490	1+
245.94283	280	
246.05012	336	1+
246.90507	264	
246.95270	3474	1+
247.89340	722	1+
248.03147	138	
248.80008	118	
248.89749	642	1+
248.98835	160	
249.03842	408	1+
249.05282	118	
250.22213	206	1+
250.94827	344	1+
250.97122	230	
251.03826	118	
251.24785	148	
251.96083	262	1+
252.05480	216	
252.07686	258	1+
252.14076	136	
252.88619	130	
254.02823	178	1+
254.95902	122	
257.15877	132	
258.05137	118	
258.97244	338	1+
259.90662	166	
259.99775	174	
260.96814	598	1+
261.15214	134	
262.11776	142	
262.86277	138	
263.05740	358	1+
263.90189	198	1+
264.96040	216	
264.98100	142	
265.01333	172	
265.98433	118	
266.24765	354	
267.24784	188	
267.97293	1096	1+
268.95518	118	
269.97156	448	
270.11597	126	
270.97176	222	
271.09602	238	1+
271.85133	254	1+
271.91677	174	
272.04575	132	
272.06071	332	1+
272.91027	126	
273.01323	192	1+
274.92492	136	
275.06119	218	
276.84667	220	1+
277.03010	144	
277.07043	182	
278.08881	266	1+
278.24466	138	
278.88889	148	
279.89993	216	1+
280.92919	154	
281.24760	164	
281.26263	168	
282.92268	118	
282.97782	220	1+
283.06849	290	
284.05745	276	1+
285.10066	136	
285.84757	404	1+
285.93823	166	
286.08289	166	
286.94913	210	
287.07995	120	
287.92051	212	1+
288.06206	960	1+
289.00157	156	
291.01975	296	1+
291.12937	136	
292.05850	226	
293.06542	186	
293.15260	120	
293.84594	144	
295.02566	128	
295.27864	146	
296.04602	218	1+
300.52751	150	
301.11859	132	
301.86222	212	
302.06388	298	1+
302.17405	172	1+
302.22144	436	1+
302.24803	172	
302.81396	122	
302.85849	158	
303.15978	128	
303.85476	500	1+
303.94876	230	1+
304.11989	268	1+
304.21815	320	
306.03584	138	
306.28086	822	1+
306.43332	122	
306.79172	228	1+
306.92645	186	1+
307.02451	122	
307.08015	138	
307.30915	360	
307.87254	330	1+
307.90646	296	1+
308.08374	124	
308.29504	408	1+
309.02621	120	
309.16309	174	1+
310.13109	274	1+
312.87888	120	
313.14437	274	1+
313.98201	164	
315.80270	224	
316.05205	190	
316.87174	332	1+
318.07818	404	1+
318.93622	160	
319.08112	340	1+
319.30868	196	
319.88568	126	
320.29058	266	1+
321.31081	132	
321.86801	176	
322.13276	274	1+
322.21773	174	1+
322.93009	398	1+
323.29026	148	
324.32376	480	
325.89139	120	
326.14430	142	
326.33786	136	
326.87265	410	1+
326.95611	180	1+
327.06271	252	1+
327.16934	132	
328.18199	128	
328.31891	170	
328.88708	120	
329.87339	154	
330.10264	164	
330.15153	128	
330.17522	270	1+
332.09153	462	1+
333.18139	126	
335.00393	356	1+
336.33538	194	
336.94382	532	1+
337.87635	126	
338.95012	140	
339.82774	138	
340.15576	206	1+
340.94254	150	1+
341.35934	274	1+
342.17039	374	1+
342.28220	240	
343.27195	138	
343.91293	144	
344.29445	134	
344.92630	122	
345.19938	148	
346.15644	186	
347.08084	302	1+
347.12623	120	
347.22238	148	
347.24073	130	
347.30552	162	
349.12253	124	
349.25117	212	
349.31771	386	1+
350.18563	158	
350.30543	224	
351.33894	386	
352.88154	174	
354.90302	160	
356.05110	246	1+
358.96720	142	1+
359.18350	452	1+
359.79390	118	
360.11395	144	
360.18718	270	1+
360.32047	458	1+
360.37151	120	
362.09696	130	
362.13594	136	
362.22261	124	
363.02210	132	
364.21676	192	
365.28428	176	
365.31603	174	
365.37470	132	
365.39385	132	
366.32879	560	1+
367.08202	140	
367.13360	194	
367.33055	468	1+
367.77539	220	1+
368.13342	264	1+
368.30011	172	1+
368.42154	688	1+
END IONS

###FS:    #m/z: 340.94047 #charge 1+
###MS: 6
###MSMS: 7
BEGIN IONS
TITLE=Cmpd 4, +MS2(340.9405), 28.0-35.0eV, 0.1min #7
RTINSECONDS=7.099
SCANS=6-7
PEPMASS=340.94047	1522438
CHARGE=1+
192.89161	142	
200.00952	120	
201.88933	136	
202.00185	276	1+
203.93134	114	
208.93904	146	
208.95519	198	
212.89559	122	
213.13644	120	1+
213.93876	4042	1+
214.89514	152	
215.88681	816	1+
215.93786	850	
217.88329	250	
217.93561	450	1+
218.88643	266	
219.02808	188	
219.06368	132	
219.87989	192	1+
220.87025	172	1+
221.89227	152	1+
223.12467	160	
223.14370	146	
223.96094	498	1+
224.94883	140	
224.97664	156	
225.88610	234	1+
225.93991	508	1+
227.03614	170	
227.97570	150	
229.03613	172	1+
229.92815	126	
230.88939	128	
231.89230	306	
231.94991	3816	1+
232.84823	116	
232.89167	150	
233.04903	316	1+
233.13524	272	1+
233.89680	948	1+
233.94715	1050	1+
235.11235	122	
235.88838	344	1+
236.01012	114	
237.86913	214	1+
238.21585	126	
239.90125	252	
239.95715	326	1+
240.22874	814	1+
241.04602	204	1+
241.12381	234	
241.89881	140	
244.03831	512	1+
244.89057	170	
244.95373	408	1+
246.03340	152	
246.97680	288	
247.94145	338	1+
248.02915	328	
248.89895	196	1+
249.03910	172	
249.09563	122	
249.96030	724	1+
251.15287	162	
251.17971	212	1+
251.95691	260	
252.26901	138	
252.96524	116	
253.01493	208	1+
254.96574	1568	1+
255.07333	244	
255.09939	150	
255.90575	160	
256.03183	154	
256.08551	186	1+
256.21439	134	
256.26293	116	
256.90958	154	
256.96452	226	
257.02275	198	1+
257.04419	124	
257.06923	204	1+
257.87031	186	1+
257.91344	148	
258.96398	138	
259.00462	170	
259.02836	202	1+
261.14537	134	
261.89740	134	
262.96707	154	
262.98536	118	
263.05302	234	
263.10333	156	
263.16537	132	
264.90116	162	
264.99753	150	
265.01921	122	
266.18377	170	1+
266.86542	294	1+
267.13421	428	1+
268.17282	114	
268.99037	126	
269.00942	146	
269.18948	442	1+
270.10035	222	1+
271.05359	118	1+
271.13247	140	
271.84221	148	
272.93628	372	
273.81727	228	1+
275.89465	114	
276.82055	146	
277.07109	238	
277.13757	196	1+
277.84665	200	1+
277.86070	134	
278.04779	124	
278.24951	270	1+
279.02420	114	
280.07312	136	1+
281.05250	434	1+
281.29848	128	
281.86198	202	1+
282.02229	430	1+
282.12447	138	
282.20144	308	1+
282.27628	464	
282.92422	148	
282.97312	210	1+
282.98959	204	1+
283.09887	174	1+
283.12573	116	
283.20563	216	1+
284.90941	244	1+
284.93386	118	
285.01978	140	
285.09185	230	1+
285.20412	144	
287.07507	136	
287.20059	148	
288.06477	478	1+
288.89601	124	
289.01108	142	
289.62914	114	
290.94742	144	
291.89828	132	
292.13725	212	1+
293.04658	116	
293.06863	354	1+
293.14070	168	1+
293.80451	120	
293.87415	196	
294.87429	130	
295.20493	148	
296.00779	152	1+
296.29229	140	
296.33002	226	
296.93650	118	
297.06372	128	
297.96930	132	
298.08679	316	1+
298.30841	512	1+
299.05807	270	
302.16920	282	1+
304.01933	160	1+
305.12378	122	
306.29761	112	
306.79741	128	
306.88165	324	
307.08015	344	
307.24287	248	
307.29076	686	1+
307.31057	240	
307.80109	282	
308.14074	294	1+
308.24223	182	
308.29346	584	1+
308.88929	180	
309.25483	120	
309.32623	112	
309.44461	114	
309.94332	174	
310.30874	512	1+
310.87921	174	
311.11586	252	1+
311.13488	250	1+
311.88200	302	
312.03006	228	
312.82772	128	
312.87711	458	1+
313.03109	206	
313.12004	204	1+
315.15323	156	1+
315.92215	180	1+
317.08797	130	
318.88002	128	
319.07851	174	
320.07452	114	
321.00652	130	
321.04325	192	1+
321.22083	246	1+
321.26032	134	
322.13278	358	1+
322.87250	128	
323.01877	258	
323.24013	1060	1+
323.90601	134	
324.32425	162	
324.89084	316	1+
326.03187	134	
326.11804	166	1+
326.17501	174	
326.30252	142	
326.33993	122	
327.18306	494	1+
328.88975	144	
329.88376	198	1+
331.10677	338	1+
332.09222	202	
332.10959	266	1+
333.00292	138	
333.05892	200	
333.09390	154	
333.16651	224	1+
333.93461	112	
334.17194	162	1+
336.08349	158	
337.19686	276	1+
337.35958	250	1+
339.95108	178	
340.29250	158	
340.39208	148	
340.88598	260	1+
341.05151	178	1+
341.09514	162	1+
341.15717	124	
341.25201	362	1+
342.00615	220	1+
342.32084	154	
343.14554	284	1+
343.20245	114	
343.31325	116	
344.08991	130	
344.21424	132	
345.09291	114	
END IONS

###FS:    #m/z: 336.94585 #charge 1+
###MS: 6
###MSMS: 8
BEGIN IONS
TITLE=Cmpd 5, +MS2(336.9458), 28.0-35.0eV, 0.2min #8
RTINSECONDS=7.871
SCANS=6,8
PEPMASS=336.94585	279944
CHARGE=1+
192.89037	144	
204.00740	416	1+
205.95287	302	1+
210.88275	112	
211.94422	10434	1+
212.87872	364	1+
213.93981	4138	1+
214.09508	124	
215.88593	478	1+
215.93620	292	
217.88270	108	
218.88357	120	
219.02595	408	1+
221.96706	188	1+
223.95683	178	
224.11184	116	
224.93158	142	
226.89471	140	
228.89402	188	
229.95524	9002	
229.99338	98	
230.89041	664	1+
230.95736	352	
231.95058	3854	1+
232.04201	254	1+
233.56607	122	
233.89805	450	
233.94830	424	1+
235.89267	204	
235.94854	180	
236.10318	114	
237.05554	164	
237.89845	98	
238.21402	144	
239.05060	208	1+
239.18811	108	
240.96552	128	
241.04730	182	1+
242.20748	234	1+
243.89047	102	
244.03708	364	1+
244.12709	142	
244.58485	98	
244.98079	102	
246.15875	156	
246.97410	300	
247.04771	150	
247.94458	120	
247.96651	1730	1+
248.03454	1154	1+
248.89544	180	1+
248.98711	160	
249.04055	608	1+
249.14381	94	
249.96139	1460	1+
250.18149	108	
250.99268	342	1+
251.03262	306	1+
251.97975	100	
252.06933	102	
252.56882	98	
252.97118	5676	1+
253.08820	100	
253.15211	130	
254.09126	296	1+
254.13324	86	1+
254.85904	96	
254.91732	100	
254.94619	202	
254.96660	2250	1+
255.01161	118	
255.04634	106	
255.07543	524	1+
256.96313	424	1+
257.20229	124	1+
257.81771	94	
258.05045	300	1+
258.10328	124	
258.12979	224	1+
260.05814	238	1+
260.69037	120	
262.15179	106	
262.98228	230	1+
263.05655	654	1+
264.09890	98	
264.84763	130	
264.98553	106	
265.01606	190	
265.04885	216	1+
265.08844	118	
265.14255	152	
266.80222	188	1+
266.99495	266	
268.00035	110	
269.02526	92	
269.80117	94	
270.13459	280	1+
270.79979	110	
270.89767	90	
270.94071	208	1+
270.98016	816	1+
272.06891	100	
272.98031	122	
273.23168	128	
273.81162	114	
274.19168	258	
275.05524	320	
275.91162	92	
275.99885	258	1+
276.06353	372	1+
277.15187	104	
278.81122	130	
278.89805	98	
279.36609	94	
279.83294	118	
280.09425	98	
280.79862	92	
281.04708	358	1+
281.10369	96	
281.11612	130	
282.99095	116	
283.05741	116	
283.50846	102	
283.92940	188	1+
284.95118	134	
286.05939	92	
286.20280	212	1+
287.85497	138	
288.05432	128	
288.50952	190	1+
289.06817	128	
290.07541	192	
290.20247	194	1+
290.82450	96	
291.01269	100	
291.08534	148	
292.06192	878	1+
292.07629	104	
292.11799	94	
292.16112	184	
292.81217	164	1+
292.86840	158	1+
293.43321	94	
293.99972	284	1+
294.11392	128	
294.81703	92	
295.02774	110	
295.06030	152	1+
295.40754	100	
296.02296	188	1+
296.41067	106	
297.07460	210	
298.08023	150	
298.30896	120	
298.96669	138	
299.06955	104	
299.37165	108	
301.96840	198	1+
302.24863	282	1+
303.10902	122	
304.04980	128	
305.12103	200	1+
305.86870	138	
305.92500	96	
306.09624	114	
306.41711	118	
306.88005	266	1+
307.08070	372	1+
308.29992	232	
308.31994	90	
308.66728	156	
309.10010	126	
310.08120	260	1+
310.87948	408	1+
310.94512	102	
311.88367	354	1+
312.15440	162	
312.94511	92	
313.21270	90	
315.15899	170	
316.16590	142	
316.26077	136	
317.16715	104	
318.14266	276	1+
318.42311	104	
319.08473	214	
320.06030	246	1+
320.11915	124	
320.21577	440	1+
320.88341	182	1+
320.99361	92	
321.09765	144	
321.22314	288	1+
322.13869	158	
322.80951	128	
323.05891	158	
323.23545	294	
323.88916	106	
324.89313	430	1+
326.05642	92	
326.88890	234	1+
327.26996	232	1+
328.81373	94	
330.19113	98	
332.09285	146	
333.18375	114	
333.28427	102	
334.17641	100	
335.27858	140	
335.30436	158	
336.09411	366	1+
336.11811	150	
336.31302	92	
337.14547	138	
337.25531	248	1+
338.34556	164	
339.23032	112	
340.10431	94	
340.39129	176	1+
341.08992	134	
341.11348	108	
341.24430	342	1+
342.20408	106	
END IONS

###FS:    #m/z: 507.84577 #charge 1+
###MS: 6
###MSMS: 9
BEGIN IONS
TITLE=Cmpd 6, +MS2(507.8458), 28.2-35.2eV, 0.2min #9
RTINSECONDS=8.651
SCANS=6,9
PEPMASS=507.84577	233926
CHARGE=1+
191.95728	176	
199.88273	228	1+
210.03031	338	1+
213.15753	472	
217.95245	226	
218.89613	270	1+
230.02903	274	1+
230.84820	288	1+
232.06779	260	1+
233.83789	176	1+
235.14174	878	1+
240.07840	332	1+
243.38811	188	
244.03597	340	1+
244.12485	192	
244.89286	238	1+
245.12797	172	
247.85209	274	1+
248.03347	386	1+
249.09124	200	1+
249.15639	316	
253.08930	300	1+
253.11862	186	1+
254.86540	252	1+
255.95815	198	1+
257.94639	344	1+
259.09620	374	1+
259.85598	258	1+
262.05304	194	1+
262.13603	2492	1+
263.13806	1400	1+
263.88584	300	1+
265.88667	230	1+
266.16792	318	1+
266.86782	288	1+
267.02962	380	1+
267.05904	342	1+
267.10525	486	1+
267.13634	432	1+
267.97283	316	1+
268.00517	198	1+
268.11106	344	1+
268.86766	168	
269.92786	234	1+
270.10883	296	1+
270.86750	842	1+
272.85227	1022	1+
272.87420	462	1+
273.01572	378	1+
273.85397	598	1+
273.89286	194	1+
273.92875	244	
274.01369	296	1+
274.92488	198	
274.95713	226	1+
275.85255	422	1+
276.04608	216	1+
276.87454	416	1+
277.15299	952	1+
277.96821	200	
278.12856	462	1+
278.86279	172	
278.89534	208	1+
279.13146	392	1+
279.97967	174	
280.09458	446	1+
280.11109	298	1+
280.88242	218	1+
280.93619	310	1+
281.09854	314	1+
281.93990	266	1+
281.96020	238	1+
282.12828	232	1+
282.79036	236	1+
282.98396	366	1+
284.19839	492	1+
284.22998	226	1+
284.87638	230	1+
285.81418	192	
285.94368	816	1+
286.12374	170	
286.13640	522	1+
288.84263	200	
288.87558	2062	1+
289.06846	212	1+
290.13924	204	
290.86842	1270	1+
291.48670	166	1+
293.87416	3942	1+
294.91143	302	1+
295.97795	216	1+
296.01155	404	1+
296.10189	244	
296.13420	560	1+
296.81631	188	1+
296.85198	314	1+
296.88203	1558	1+
297.01640	254	1+
297.13363	374	1+
298.80009	186	
298.87701	1154	1+
299.80674	306	1+
299.91816	302	
300.85286	434	1+
300.87716	696	1+
300.90313	302	
300.94086	228	
300.97959	212	
301.14807	430	1+
302.15235	296	1+
302.92261	216	1+
303.82211	168	1+
303.85518	370	1+
303.95385	430	1+
304.11377	270	1+
304.88072	174	
305.13946	268	1+
306.07744	186	1+
306.79324	170	
307.28295	172	
307.31133	234	1+
307.89133	2032	
308.04661	168	
308.14127	452	
308.18104	170	1+
308.29232	456	1+
308.88133	1928	1+
309.02495	228	
309.14482	244	
309.86913	516	
309.89011	1124	1+
310.15727	1100	1+
311.09196	202	1+
311.10887	178	
311.88371	7588	1+
311.93495	210	
311.97910	230	1+
312.03681	434	1+
312.07062	168	
312.12526	188	
312.22554	610	1+
313.04263	314	1+
313.06899	166	
314.79116	202	
314.86496	1142	1+
314.89235	1764	1+
314.94104	232	1+
315.03179	190	1+
315.07146	236	1+
315.37210	218	1+
315.48405	154	1+
315.83241	196	
316.01124	154	1+
316.15784	282	1+
316.86480	844	1+
316.88733	1118	1+
317.08077	318	1+
317.93106	338	1+
318.85613	468	
318.88360	404	
319.88962	222	
320.05568	226	1+
320.91853	168	
321.16609	208	
321.99319	248	1+
323.14252	370	1+
323.96977	214	
324.05086	254	1+
324.21878	170	
324.86014	352	1+
325.05374	174	1+
325.89947	948	1+
326.24414	1126	1+
326.30555	260	1+
326.95774	402	1+
326.99461	244	1+
327.18300	466	1+
327.89728	796	
328.18739	392	1+
328.87605	264	
328.92116	446	1+
329.08544	456	1+
329.11922	176	
329.17471	210	
329.89468	768	1+
329.92594	338	1+
330.00232	192	
330.09368	296	1+
330.13545	238	1+
330.16178	270	
330.87855	294	
330.99874	186	
331.20057	204	
331.88753	638	
331.97390	310	
332.87504	1074	1+
332.90296	2030	1+
332.94016	154	1+
333.17592	3054	1+
333.43078	204	1+
333.95484	286	1+
334.12161	250	1+
334.87746	208	
334.89642	1286	1+
334.95377	242	1+
335.14698	162	1+
335.49364	140	1+
335.98627	428	1+
336.89789	374	
336.94574	330	1+
336.98827	362	1+
337.01718	252	1+
337.09126	240	1+
337.88094	600	1+
338.89950	430	1+
339.05300	218	
339.19063	250	1+
339.88029	274	
339.90230	320	1+
340.00296	288	1+
340.16927	352	1+
340.94438	182	
341.12555	174	
341.17292	220	1+
342.03775	198	1+
342.09424	188	1+
342.90244	434	1+
343.00678	212	
344.14448	230	
345.11205	264	1+
345.92558	326	1+
348.02848	504	1+
348.17308	396	1+
348.44015	292	1+
348.91522	178	
348.96444	232	
349.91398	666	1+
350.00181	434	1+
350.09485	260	1+
350.15278	210	
350.39732	242	1+
350.88250	738	1+
350.91545	484	1+
350.95989	210	
351.00469	312	1+
351.16564	420	1+
351.20298	180	
351.85112	236	
351.96254	372	1+
352.91247	210	
353.05714	176	
353.85365	198	
353.91194	176	
354.13516	182	
354.84188	288	1+
354.88391	614	1+
355.02883	206	
355.89259	648	1+
355.91593	310	
356.78938	184	
357.11318	178	
357.96128	198	1+
358.04706	196	1+
358.92486	258	1+
359.19087	364	1+
361.86649	168	
361.99852	214	1+
362.15265	182	
363.31400	226	1+
363.36812	298	1+
363.88934	170	
365.78304	356	1+
365.89628	162	1+
366.02534	402	1+
366.18707	426	
366.83960	1894	1+
367.02907	232	1+
367.13800	296	1+
367.33312	234	
367.42865	190	
367.70785	452	1+
368.07288	454	1+
368.13521	170	1+
368.91939	352	1+
368.96520	370	1+
369.84881	344	1+
370.12872	210	1+
370.38516	242	1+
370.77647	462	1+
370.86703	250	
370.89433	308	1+
371.19482	180	
372.04546	460	1+
372.06982	208	
373.10089	178	
373.80504	406	1+
373.90352	180	
374.18903	278	1+
376.22152	1266	1+
376.79854	230	1+
376.86150	186	
376.89736	250	1+
376.92836	182	1+
378.10956	452	1+
379.06064	332	1+
380.85752	260	
381.01475	184	1+
381.12227	170	
381.20377	272	1+
381.72147	180	
381.84947	190	
381.91289	268	1+
382.17072	208	
382.20476	188	1+
382.85521	460	
383.11301	396	
383.26601	230	
383.77497	304	1+
383.89548	286	
384.09552	176	
384.11372	562	1+
384.85057	3612	1+
385.03265	228	1+
385.21622	320	1+
385.34773	182	
385.88648	282	
385.97539	252	1+
386.39589	144	1+
388.79146	602	1+
389.17876	484	1+
389.20184	250	
389.86496	462	
390.18362	356	1+
390.22626	180	
390.84105	1356	1+
390.86396	478	
390.90922	340	1+
391.00642	308	1+
391.04794	190	
391.91519	208	1+
392.07591	618	1+
392.11944	212	1+
392.83158	332	
392.86322	2168	1+
393.08062	444	1+
393.51736	120	1+
393.79882	256	
394.05890	252	1+
394.64234	248	1+
394.78620	408	1+
394.83724	702	1+
395.32780	194	1+
396.24273	288	1+
396.27275	280	1+
396.80873	410	1+
397.72148	194	1+
398.72314	162	1+
398.86805	196	
399.21687	790	1+
399.86838	562	1+
400.03366	180	1+
400.81202	166	
401.12536	434	1+
402.36880	206	1+
402.86727	2874	1+
402.91984	236	1+
403.01538	244	1+
403.08288	276	1+
403.23120	490	1+
403.87219	2106	1+
404.13114	174	
405.21037	260	1+
405.87114	880	1+
406.59494	108	1+
406.84279	202	
407.09317	238	1+
407.86243	6158	1+
407.96807	264	1+
408.03109	314	1+
408.23244	196	1+
408.92670	174	
409.72874	284	1+
410.07926	258	1+
410.84854	428	
410.87540	2142	1+
410.90617	358	1+
411.15683	472	1+
411.81188	1142	1+
411.84585	272	
412.84329	1080	1+
412.86979	980	1+
413.07402	664	1+
413.25211	270	1+
413.66072	136	1+
414.15468	246	1+
414.22993	336	1+
414.73001	314	1+
414.98422	206	
415.03540	244	1+
415.18843	196	
415.87398	768	1+
416.22660	168	1+
416.87780	550	1+
418.20885	188	
419.13862	264	1+
419.40884	358	1+
419.75463	172	
420.21301	144	1+
421.04346	192	
421.12551	426	1+
421.88274	1026	1+
423.05784	142	1+
423.08498	306	1+
423.13644	754	1+
423.87718	528	1+
424.14352	550	1+
424.37923	244	1+
425.30995	422	1+
425.88087	902	
426.13956	384	1+
426.33324	228	1+
426.86359	2004	1+
426.93597	332	1+
427.63572	122	1+
428.28163	244	1+
428.85140	484	1+
428.88609	4872	1+
429.03423	248	1+
429.22985	364	1+
429.31633	320	1+
429.82793	198	
430.85641	346	
430.87641	2270	1+
432.24401	2272	1+
432.82450	310	1+
433.20540	196	
433.81641	308	1+
433.87216	204	
434.70221	212	1+
434.85911	438	1+
434.88886	282	
434.92012	176	1+
435.01885	190	1+
435.26338	250	1+
435.86117	288	1+
436.24936	228	1+
436.30481	178	1+
437.09398	162	1+
437.14665	332	
437.85640	310	1+
438.14867	236	
439.15678	186	
439.18278	234	1+
439.27554	216	
439.89326	1288	1+
440.42075	166	
440.97092	220	1+
441.19231	210	1+
442.15565	746	1+
443.28357	188	1+
444.14716	560	1+
444.81216	238	1+
444.87238	2530	1+
444.90084	418	
446.09952	302	1+
446.89435	1402	1+
447.10053	182	1+
449.09430	238	1+
449.17553	176	1+
449.87924	822	1+
450.12412	306	1+
450.21728	244	1+
450.35482	176	1+
450.91159	272	1+
451.87830	234	1+
451.89963	628	1+
452.76864	174	
453.21119	158	1+
453.87627	334	
454.81471	286	1+
455.01695	294	1+
455.81865	226	1+
456.01995	260	1+
457.90333	1606	1+
459.12443	196	1+
459.20322	210	1+
459.89408	244	1+
460.08357	196	1+
460.16552	548	1+
460.24077	264	1+
460.89923	140	1+
462.16777	168	
462.79065	158	1+
462.88201	912	1+
462.90862	376	1+
463.11946	284	1+
463.16221	188	
463.33869	354	1+
464.34008	246	1+
466.20708	226	1+
467.88900	1950	1+
468.38529	196	1+
468.77337	402	1+
469.91193	398	
470.29812	168	
470.73736	152	1+
470.90949	294	
471.22783	212	
471.31176	226	1+
471.89606	316	1+
476.19589	106	1+
480.92035	400	1+
481.92517	290	1+
485.20807	208	1+
485.89727	806	1+
486.39067	306	1+
486.43306	176	
487.27054	468	1+
487.47338	178	1+
487.89112	242	1+
488.35900	386	1+
488.41978	440	1+
488.75893	182	
488.78942	178	1+
489.22808	164	1+
489.30859	540	1+
489.37166	374	1+
490.45513	228	
491.15681	182	1+
491.42942	294	1+
493.07892	170	1+
495.36347	172	
496.31757	212	1+
496.45520	168	1+
496.76020	212	1+
496.78892	160	1+
498.29175	318	1+
500.79761	162	1+
501.05589	160	1+
501.15749	180	1+
501.65754	190	1+
502.79444	290	1+
503.35430	15962	1+
503.48916	310	1+
503.56975	140	1+
503.80787	242	1+
504.15287	162	1+
504.27812	276	1+
504.41753	168	
504.53338	268	1+
504.69928	212	1+
505.33288	1316	1+
505.43779	376	1+
505.47210	262	1+
505.50031	140	1+
505.53267	232	1+
505.71180	176	1+
505.80876	258	1+
506.12232	210	1+
506.22005	180	1+
506.27864	236	1+
506.81253	174	1+
506.92185	188	1+
507.12367	150	1+
507.48154	500	1+
507.92674	142	1+
507.98965	174	1+
508.20346	222	1+
508.26436	316	1+
508.44396	192	
509.13284	416	1+
509.39105	326	1+
509.81770	168	
510.25850	296	1+
510.43482	356	1+
510.46510	404	1+
510.71520	106	1+
510.78232	144	1+
511.45706	378	1+
512.19275	280	1+
512.21229	172	1+
513.14501	180	1+
513.22283	86	1+
END IONS

###FS:    #m/z: 340.94071 #charge 1+
###MS: 10
###MSMS: 11
BEGIN IONS
TITLE=Cmpd 7, +MS2(340.9407), 28.0-35.0eV, 0.2min #11
RTINSECONDS=12.3385
SCANS=10-11
PEPMASS=340.94071	1345916
CHARGE=1+
82.48366	102	
181.04027	104	
192.92901	136	
196.88213	158	
200.01267	112	
201.11909	124	
205.94992	310	1+
206.03254	106	
208.88541	108	
208.95638	192	
209.93856	534	1+
212.87945	96	
212.89379	314	1+
213.93949	3010	1+
215.88702	602	1+
215.93899	516	1+
216.41443	116	
217.88032	542	1+
217.93714	230	
219.87751	116	
221.88957	126	
224.95549	160	
224.97702	98	
226.94898	378	1+
228.94649	116	
230.88874	102	
230.95576	138	
231.89217	100	
231.94958	3346	1+
232.07473	108	
233.04312	334	
233.89834	502	1+
233.94676	580	
235.10227	98	
235.89302	354	
235.94727	218	
236.93529	102	
238.89893	406	1+
239.14553	104	
239.90223	334	1+
240.22855	396	
240.84689	104	
240.96181	238	1+
241.90395	96	
244.03871	124	
244.95665	192	
245.01348	118	
245.11148	134	
246.97616	242	
247.94393	212	
248.98364	216	1+
249.93677	124	
249.95808	930	1+
250.02268	144	
250.06160	130	
250.89529	144	
251.03819	96	
251.24018	132	
253.90503	92	
253.94840	138	
254.09505	196	1+
254.89054	110	
254.94229	132	
254.96720	1060	1+
255.07383	328	1+
255.13806	138	
255.28478	100	
256.00351	218	1+
256.26162	130	
256.91417	252	
256.96154	422	
257.03163	140	
257.06201	130	
257.91518	166	
259.55755	104	
259.83092	236	1+
260.03552	166	
260.98690	96	
260.99783	94	
262.03450	102	
262.92368	188	
262.96467	218	
263.05542	124	
263.83247	118	
264.07232	174	
264.91008	98	
265.01742	330	1+
265.12115	212	
265.15810	96	
265.84209	96	
266.86397	198	1+
266.99682	600	1+
267.13090	140	
267.14580	108	
267.24595	102	
267.99898	442	1+
268.07544	140	
268.13840	124	
269.79414	110	
270.82900	96	
270.98162	126	
271.82990	94	
272.09354	104	
272.93198	248	
273.20035	102	
275.05698	232	
275.12767	138	
275.85110	196	1+
275.92260	166	
276.98799	312	1+
277.09026	304	1+
277.86503	182	1+
279.16823	286	1+
280.08736	134	
280.25753	138	
280.88297	162	1+
281.04879	168	
281.09903	108	
282.01689	338	1+
282.27734	262	1+
284.98738	120	
285.02698	348	1+
288.06271	310	1+
289.95501	186	1+
290.04631	152	
290.85894	120	
292.05292	122	
292.80859	134	
293.84969	128	
294.15940	126	
295.16828	104	
296.97516	126	
296.99353	96	
297.14973	116	
297.97771	204	
299.05705	328	1+
299.21337	108	
299.31243	154	
299.81760	104	
299.89741	118	
301.26192	124	
301.88002	120	
302.05049	164	1+
302.24500	186	
303.02825	118	
303.63377	104	
304.25875	102	
304.95091	110	
305.89501	96	
306.15809	122	
306.27576	268	1+
306.31884	158	1+
306.88177	140	
307.29469	290	1+
307.89810	210	1+
308.67878	160	
308.90364	178	1+
311.02903	236	
311.88267	136	
312.02795	436	1+
312.88054	186	1+
313.02880	286	1+
316.01544	144	
317.68080	92	
320.25389	176	
321.98229	98	
322.14810	94	
322.31280	142	
323.02003	250	1+
323.13514	116	
323.24009	186	
323.30999	110	
324.23550	140	
324.25408	408	1+
324.94957	134	
325.09294	94	
325.21891	108	
325.90003	140	
326.15743	134	
326.17607	306	1+
326.88911	334	1+
327.30683	154	
328.19392	204	
328.83694	102	
332.09005	168	
332.55388	94	
333.85635	118	
335.88377	248	1+
336.07880	140	
336.32383	252	1+
337.09667	198	1+
337.25258	134	
338.16950	120	
340.02507	102	1+
340.39266	194	
340.88258	104	
341.13864	102	
341.25531	116	
341.90252	208	1+
342.23716	182	
343.21012	124	
343.24509	140	
343.31642	126	
344.90379	130	
345.30005	208	1+
END IONS

###FS:    #m/z: 336.94605 #charge 1+
###MS: 10
###MSMS: 12
BEGIN IONS
TITLE=Cmpd 8, +MS2(336.9460), 28.0-35.0eV, 0.2min #12
RTINSECONDS=13.1095
SCANS=10,12
PEPMASS=336.94605	220266
CHARGE=1+
114.10603	102	
160.74044	100	
196.88719	160	
202.00205	92	
208.88244	94	
209.95311	92	
211.94415	10246	
212.87999	466	1+
212.94433	436	
213.93876	5288	1+
215.88730	504	1+
217.01639	94	
217.88641	116	
217.93986	122	
218.02042	122	
219.03176	158	
219.62542	98	
221.04914	100	
222.59632	106	
223.64143	104	
223.95933	138	
226.97281	132	
227.95548	96	
228.89378	100	
229.95492	10262	1+
230.09970	114	
230.79160	94	
230.88838	798	1+
231.03294	114	
231.95014	4384	1+
232.02024	112	
232.32486	86	1+
233.05804	124	
233.89739	218	
233.94726	1284	1+
234.11561	148	
235.06881	160	
235.12227	102	
235.62386	104	
235.89016	118	
237.07333	108	
241.00077	112	
243.45516	92	
244.03873	132	
244.96772	166	
245.62711	102	
246.97670	196	
247.48359	94	
247.96597	2214	1+
248.03440	114	
248.89963	320	1+
248.98588	186	
249.03979	196	
249.83161	194	1+
249.96133	1730	1+
250.04832	148	
250.91385	204	1+
251.04102	138	
251.24949	96	
251.96196	136	
252.97031	5886	1+
253.03780	208	1+
254.09172	224	1+
254.15575	94	
254.96635	2514	1+
255.07532	222	
256.07433	138	
256.95569	102	
256.96947	178	
258.65251	108	
258.96247	122	
259.05156	270	1+
259.64535	148	
260.10032	288	1+
260.17436	182	1+
260.85798	110	
262.04813	144	
262.08410	202	1+
262.97786	94	
263.00930	94	
263.05600	230	
263.20635	102	
263.96169	186	1+
263.99029	132	
264.05417	138	
266.35122	122	
267.00126	130	
267.73192	112	
267.94186	102	
268.06680	182	1+
268.17211	94	
268.83916	182	
268.99616	96	
269.00866	200	
269.12996	92	
269.53306	98	
269.79650	348	1+
270.84302	244	1+
270.98107	550	1+
271.75935	98	
271.84526	188	1+
271.91617	118	
272.76019	100	
272.91413	100	
272.93042	100	
272.97309	278	1+
273.84538	182	1+
274.97719	164	1+
275.05527	148	
276.19180	94	
276.81504	112	
277.07308	314	1+
278.83292	132	
278.95866	144	
279.03161	122	
280.26287	130	
281.01292	126	
281.04833	162	
281.88212	120	
282.86401	388	1+
283.81685	138	
285.04690	100	
286.15446	96	
286.85464	162	
287.41323	98	
287.84716	202	
287.86124	110	
288.05969	210	1+
289.00443	104	
289.57584	94	
289.75968	98	
290.68435	108	
291.23941	120	
291.28772	100	
292.05939	138	
292.99486	340	1+
293.10787	294	1+
294.17813	178	
295.12198	126	1+
295.17123	122	
295.84784	152	
295.97280	122	
295.99239	102	
298.06647	168	
298.57974	150	
298.82236	114	
298.88750	92	
299.02277	98	
299.06040	124	
300.05015	236	1+
300.97475	142	
302.01901	290	1+
304.81104	278	1+
305.07658	160	1+
305.10183	236	1+
307.80186	100	
307.88852	178	
308.30372	124	
309.03319	146	
309.30849	98	
309.32387	100	
310.87303	246	1+
312.80026	104	
315.15836	146	
316.17914	134	
316.43468	94	
319.08342	124	
319.45619	92	
320.15871	178	
322.11820	124	
322.13834	104	
323.23905	338	
324.23733	144	
324.89142	96	
328.88562	178	
329.15699	120	
330.31932	126	
331.19809	104	
331.88662	140	
333.17106	128	
334.25129	104	
335.18062	138	
335.30596	232	1+
336.08590	376	1+
336.32502	146	
337.04558	160	
337.09207	242	1+
337.27961	128	
339.18098	102	
339.33922	114	
340.35461	126	
341.25448	118	
341.31685	134	
341.39179	148	
342.20571	128	
END IONS

###FS:    #m/z: 507.84602 #charge 1+
###MS: 10
###MSMS: 13
BEGIN IONS
TITLE=Cmpd 9, +MS2(507.8460), 28.2-35.2eV, 0.3min #13
RTINSECONDS=13.8815
SCANS=10,13
PEPMASS=507.84602	181330
CHARGE=1+
196.01606	188	
217.02905	196	1+
217.95526	252	
230.84769	460	1+
230.89067	208	1+
232.07043	168	1+
233.87794	238	1+
234.07734	184	1+
234.84591	210	1+
235.14272	500	1+
235.84926	166	1+
240.07507	254	1+
245.02570	266	1+
248.85587	248	1+
249.15745	490	1+
250.85981	248	1+
250.97236	304	
251.86329	206	1+
252.84768	168	
254.09380	256	
256.11711	226	1+
257.85603	212	
258.03295	174	
258.86011	232	1+
259.09143	196	1+
260.08421	226	1+
262.13489	1182	1+
262.96492	218	1+
263.13592	816	1+
263.95531	274	1+
264.26718	176	
266.12850	440	1+
266.16493	242	
266.86622	170	
267.01749	372	1+
267.13185	322	1+
267.86316	198	
270.85748	254	
270.95486	210	1+
271.00129	246	1+
271.87465	820	1+
272.85274	836	1+
273.07729	232	1+
273.95064	176	
274.79689	170	
275.87183	202	
276.86199	174	
277.15248	740	1+
278.96394	444	1+
279.05493	326	1+
279.12736	178	
279.96762	374	1+
280.85496	370	1+
281.11934	382	1+
282.96194	178	
283.65752	176	
284.19468	278	
284.87262	568	1+
284.98115	184	1+
285.01426	234	1+
285.09485	248	1+
285.79585	196	
285.84607	200	
285.94105	418	1+
286.05912	172	
286.13798	272	1+
287.84578	178	
287.89279	170	
287.97288	174	
288.87010	364	
289.05286	300	1+
289.40137	268	1+
289.88149	1238	
289.98624	228	1+
290.04896	254	1+
290.11848	190	
290.12798	162	
290.86338	1696	1+
291.88095	730	1+
293.06549	380	1+
293.11299	274	1+
293.39003	178	1+
293.87380	4352	1+
293.90737	160	
294.13976	152	1+
294.96142	168	
296.85888	240	
296.87948	1152	1+
297.81704	434	1+
298.79125	298	1+
298.87836	1050	1+
299.04291	372	1+
300.04831	304	1+
300.87130	438	1+
301.86094	192	
301.96767	294	1+
301.98524	206	
302.09273	176	1+
302.15062	172	
302.88668	206	
303.15106	408	1+
303.82090	180	1+
303.95307	420	1+
303.98394	240	1+
304.88554	210	
305.12688	244	1+
306.03270	164	1+
306.62915	106	1+
307.89076	1430	
308.02456	274	1+
308.14167	710	1+
308.30058	202	
308.87352	1522	1+
309.11963	256	1+
309.29762	328	1+
309.88832	910	1+
310.15863	776	1+
310.37437	190	
311.01788	388	1+
311.10021	128	1+
311.88391	9076	1+
311.97259	204	
312.07524	114	1+
312.10419	146	1+
312.17522	184	
312.22460	384	
312.81068	226	1+
313.22965	184	
314.86514	876	1+
314.88976	1520	1+
315.16189	188	
316.05995	220	
316.78917	144	1+
316.81853	326	1+
316.86469	788	1+
316.88806	1192	1+
316.99964	248	1+
317.23780	100	1+
318.50019	186	1+
318.86240	858	1+
318.88579	344	1+
318.96819	502	1+
320.18936	144	1+
320.26007	168	
320.89051	306	1+
320.92245	160	1+
320.99420	188	
323.97030	196	1+
324.02724	204	1+
324.85027	228	1+
324.87129	174	
324.89715	980	1+
324.93499	188	1+
325.14641	280	
325.89889	834	1+
326.05690	308	1+
326.12903	384	1+
326.24203	736	1+
327.89110	822	1+
328.10120	202	1+
328.15773	158	
328.31285	166	
328.40100	164	
328.81227	178	
328.86932	568	
329.05555	274	1+
329.89294	910	1+
329.94353	218	1+
331.89767	2296	1+
332.02949	334	1+
332.40063	194	
332.83208	176	
332.87768	602	
332.90269	1686	1+
332.95051	242	
333.13173	158	
333.17330	1360	1+
333.98799	216	
334.39735	204	1+
334.90020	1544	1+
335.84266	250	
335.88420	210	
336.89428	212	
336.94623	268	1+
337.01824	332	1+
337.03254	232	
337.81402	296	1+
337.87970	782	1+
338.11849	276	1+
338.97689	206	1+
340.15793	250	1+
340.83597	186	1+
340.90938	200	
341.01078	162	
343.05642	298	1+
343.88192	250	1+
345.08943	276	1+
345.82114	180	1+
345.89462	178	
346.09386	220	1+
347.16281	368	1+
347.18425	200	1+
348.16717	288	1+
349.09090	172	
349.90391	236	
350.41489	166	
350.88784	374	
350.90919	194	
350.95229	288	1+
350.96078	218	
351.15392	180	
351.84302	230	
351.87639	256	
351.89748	314	
352.13100	176	
352.15676	248	1+
352.29512	144	1+
352.77425	302	1+
352.90890	1116	1+
353.85778	210	
354.06703	214	1+
354.78411	362	1+
354.90956	746	1+
355.14338	354	1+
355.59711	194	1+
355.85754	234	1+
355.89591	610	
356.04021	238	1+
356.84512	248	1+
357.17338	184	1+
358.95942	378	1+
359.86021	372	1+
359.90681	340	1+
360.07664	174	1+
360.12831	514	1+
361.04037	288	1+
361.16379	206	1+
361.71677	258	1+
361.89554	244	1+
362.72006	220	1+
362.84552	250	1+
363.02009	258	1+
364.52680	128	1+
366.17860	490	1+
366.27068	158	1+
366.84007	1012	
366.88220	164	
367.62258	104	1+
367.70609	722	1+
367.83900	1172	1+
368.70620	456	1+
369.08096	254	
369.12657	244	1+
369.89079	328	1+
370.09853	318	1+
370.16130	412	1+
370.78535	402	1+
371.10152	286	1+
371.18644	258	
371.84844	184	
372.81030	224	
372.92127	214	1+
373.34008	248	1+
373.71781	352	1+
375.81928	208	1+
376.04187	178	
376.22073	770	1+
376.97042	192	1+
377.02119	222	1+
377.06445	224	
377.89316	180	
379.13076	164	
380.11174	542	1+
380.39386	170	
380.74085	194	
380.85794	578	1+
381.72052	166	
381.78236	166	
381.79996	258	1+
382.85691	536	1+
383.11300	526	1+
383.26306	260	1+
383.89097	274	1+
384.11304	340	1+
384.21205	164	
384.85021	4080	1+
385.21846	440	1+
385.34541	276	1+
386.22096	280	1+
386.79716	236	
386.95918	172	
388.04419	376	1+
388.16881	312	1+
388.19803	888	1+
388.79394	576	1+
388.91948	232	1+
389.04697	318	1+
389.20118	802	1+
389.24278	188	1+
389.37369	184	1+
389.86550	232	
390.80240	458	1+
390.83849	1212	1+
390.87170	162	
391.23570	166	
392.07320	264	
392.82774	296	
392.86447	2232	1+
392.98469	190	
393.04683	220	1+
393.07711	178	
393.80214	810	
394.13493	182	1+
394.40825	160	
394.78543	426	1+
394.83980	512	1+
394.86095	872	1+
396.22740	192	
398.02498	182	1+
398.86806	464	1+
399.22429	184	
399.81883	186	1+
400.06801	158	
400.21069	170	
401.34879	248	1+
401.85562	180	
402.07740	372	1+
402.34641	148	1+
402.74608	164	1+
402.78948	150	1+
402.86406	556	
403.07653	240	1+
403.11800	208	1+
403.22876	180	
403.87053	1904	1+
404.00438	136	1+
404.04517	242	1+
404.72855	246	1+
404.93014	264	1+
405.07426	164	
405.12235	178	
405.35816	172	1+
405.87180	1272	1+
406.80853	172	
407.81362	182	
407.86582	7788	1+
408.06978	164	
409.25311	340	1+
409.73149	578	1+
410.17402	182	1+
410.73663	398	1+
410.84997	428	
410.87607	1834	1+
411.81111	870	1+
411.94793	196	
412.09870	176	1+
412.13465	204	1+
412.22075	164	
412.73110	276	
412.84809	788	1+
413.07714	524	1+
413.23707	240	1+
413.87803	376	1+
414.92852	180	
415.16606	244	1+
416.24537	186	1+
416.87642	624	1+
417.12209	202	1+
418.36237	164	
419.07140	196	1+
420.14166	166	
420.25237	174	1+
421.88139	1512	1+
422.02581	188	
423.03992	138	1+
424.00897	232	
424.14668	566	1+
424.84980	208	
424.87463	182	
425.31288	258	1+
425.82536	192	
425.88308	2248	1+
426.13981	258	
426.36855	196	1+
426.86123	2238	1+
426.98820	228	1+
428.09101	168	
428.74321	426	1+
428.85564	352	
428.88597	4102	1+
428.91956	214	
429.84861	348	
430.20848	148	1+
430.74282	666	1+
430.88052	790	
431.11465	174	1+
431.81244	248	1+
431.86492	1534	1+
432.24440	1230	1+
433.02745	186	
433.27671	176	1+
433.88655	616	1+
434.83424	210	
435.07521	250	1+
435.86178	234	1+
437.14755	552	1+
437.75436	236	1+
439.89217	822	1+
440.06576	168	
441.79429	210	1+
441.87397	350	1+
442.15555	242	1+
442.22252	240	1+
444.14871	448	1+
444.87301	2188	1+
445.99590	252	1+
446.21277	286	1+
446.89592	666	1+
447.19216	154	1+
447.25545	246	1+
447.36215	242	1+
448.15590	202	1+
448.40188	202	1+
448.77283	236	1+
448.89468	306	
448.95354	250	1+
449.05786	160	
449.10635	196	1+
449.30456	178	1+
449.87614	652	1+
450.43308	130	1+
451.13567	156	1+
451.16624	202	
451.20922	378	1+
451.77359	258	1+
451.88104	536	1+
451.90192	584	1+
455.15726	214	1+
455.20861	270	1+
457.90379	1178	1+
461.18502	262	1+
461.25057	236	1+
461.30602	208	
462.15401	224	1+
462.35598	178	1+
462.88397	580	1+
464.88883	308	1+
466.70501	154	1+
467.83063	198	1+
467.89208	1258	1+
468.19954	216	1+
468.77899	188	
469.38652	178	1+
469.77380	242	1+
470.14968	176	1+
471.75802	218	1+
478.27969	186	1+
481.72465	140	1+
485.90176	496	
486.27040	164	1+
486.33387	230	1+
486.79682	426	1+
486.89527	376	1+
487.47578	364	1+
487.85805	182	1+
488.19603	136	1+
488.44916	218	1+
488.48240	396	1+
489.25349	178	
491.39212	296	1+
492.28987	194	1+
492.46906	268	
493.79394	242	1+
494.08405	158	
495.33722	308	1+
497.78166	238	1+
498.23351	336	1+
498.90172	178	1+
499.80057	178	1+
500.30298	162	1+
502.80489	228	1+
503.23165	194	1+
503.35440	7370	1+
503.51701	170	1+
504.23500	138	1+
504.32624	666	1+
504.47923	458	1+
504.89946	228	1+
505.33325	502	1+
505.43180	462	1+
505.45360	344	1+
505.80510	202	1+
505.93728	98	1+
506.27309	248	1+
506.39092	128	1+
507.27068	216	1+
507.74392	194	1+
507.87344	132	1+
508.44660	402	1+
509.21375	186	1+
509.31642	230	1+
509.33402	162	1+
510.21234	236	1+
510.41432	184	1+
510.46292	194	1+
510.66163	90	1+
511.10089	122	1+
511.45059	230	1+
512.30956	290	1+
512.40286	216	1+
END IONS

###FS:    #m/z: 322.93006 #charge 1+
###MS: 14
###MSMS: 15
BEGIN IONS
TITLE=Cmpd 10, +MS2(322.9301), 28.0-35.0eV, 0.3min #15
RTINSECONDS=17.568
SCANS=14-15
PEPMASS=322.93006	2602648
CHARGE=1+
56.01942	100	
98.45244	90	
176.49581	88	
191.95815	290	
192.88821	150	
192.93349	90	
195.18291	98	
202.85631	104	
205.95042	268	
208.94454	84	
209.12546	146	
210.90245	322	1+
211.88249	114	
212.04174	94	
212.89190	106	
213.09045	124	
213.95229	118	
215.88798	406	1+
217.88658	306	
218.48948	88	
221.06844	132	
222.95364	750	1+
223.49486	96	
224.97906	116	
227.22005	96	
227.93139	286	
229.93791	100	
230.86228	354	1+
230.90658	112	
231.00229	102	
231.88543	108	
232.09660	282	1+
233.89635	314	1+
234.12386	102	
236.08055	134	
237.06595	118	
238.21448	224	1+
238.87943	174	
238.95617	136	
239.07891	262	
239.51857	104	
239.90280	126	
239.94271	104	
240.87677	116	
240.93933	1140	
240.95762	156	
241.93864	2040	1+
242.82346	134	
242.94087	1486	1+
243.88033	146	
244.13007	94	
244.93934	530	1+
245.87799	234	
246.97709	166	
247.98104	124	
248.85038	128	
249.03956	202	
250.96930	144	
251.10124	90	
251.24622	110	
251.92588	206	
253.20528	96	
254.15362	92	
255.10799	104	
255.90999	162	1+
258.83314	92	
259.08995	148	
259.17078	250	1+
259.96534	94	
260.13147	88	
260.17570	158	1+
260.96819	118	
261.05936	86	
261.89149	260	
262.01071	104	
262.05604	622	1+
262.35429	98	
262.94152	84	
262.97642	310	1+
263.82950	142	
264.00997	92	
264.84362	160	1+
265.01054	120	
265.19831	86	
266.06670	88	
266.24544	198	
266.99752	376	1+
268.91197	112	
269.00481	180	
269.06862	112	
269.80223	142	
272.03225	92	
272.87545	92	
273.22658	88	
273.79275	400	1+
273.84573	208	1+
276.81963	102	
277.01932	188	1+
277.92703	86	
278.17707	84	
278.85746	106	
279.09131	714	1+
280.14077	210	
280.92933	106	
281.08166	132	
281.25438	90	
283.02561	100	
283.07450	102	
283.37201	106	
283.86938	188	
283.88416	86	
284.29137	634	1+
287.22406	100	
287.80734	92	
287.89729	92	
288.06714	272	1+
288.78422	434	1+
289.09151	100	
289.78715	370	1+
289.88107	192	
289.92070	88	
290.87545	88	
291.03838	94	
291.80516	338	1+
292.01899	168	
292.15814	84	
293.01701	168	
293.06370	106	
293.09063	88	
293.87701	150	
295.02669	94	
296.87754	246	
297.03884	94	
298.81716	84	
299.05656	182	
299.78171	274	1+
300.06117	140	
300.92665	94	
301.78970	86	
302.14335	132	
302.92805	126	
303.25666	140	
306.09410	88	
306.79581	406	1+
306.88319	180	
307.28886	856	1+
307.30591	94	
307.88688	84	
308.29220	706	1+
308.66759	86	
309.17888	90	
309.39049	92	
310.11903	96	
310.21292	118	
310.31012	234	
310.85945	102	
311.02488	100	
311.17493	94	
311.87990	128	
311.90088	176	1+
312.02851	112	
312.27867	104	
313.02807	402	
314.66793	96	
316.06029	136	
316.18781	92	
316.25098	90	
318.96761	88	
319.27718	112	
320.16007	146	
320.20029	132	
322.87821	130	
323.13023	212	1+
323.23849	1230	1+
324.20668	172	
324.88850	146	
324.90467	156	
325.21389	148	
325.25659	90	
325.31619	158	
325.90237	142	
326.43995	84	
327.24946	162	
END IONS

###FS:    #m/z: 363.95679 #charge 1+
###MS: 14
###MSMS: 16
BEGIN IONS
TITLE=Cmpd 11, +MS2(363.9568), 28.0-35.0eV, 0.3min #16
RTINSECONDS=18.3405
SCANS=14,16
PEPMASS=363.95679	819144
CHARGE=1+
54.98036	132	
182.86885	148	
189.86187	562	1+
191.85795	256	
192.85650	122	
196.88345	152	
200.95110	110	
207.87433	256	1+
208.95073	98	
209.87608	114	
209.94401	1438	
210.88363	552	1+
212.87919	2956	1+
215.87680	100	
218.90191	110	
221.89155	204	1+
222.46067	106	
222.95239	1166	1+
224.00982	154	1+
224.88607	118	
224.94867	2018	1+
224.97541	192	
225.56271	106	
225.97427	116	
226.88486	244	
226.94732	7890	1+
227.88474	112	
227.92924	490	
228.20160	100	
228.89268	1076	1+
228.94254	6728	1+
230.88938	3820	1+
231.03624	198	1+
232.38894	126	1+
232.88614	688	1+
232.90330	108	
234.88359	270	1+
235.01899	176	1+
235.20818	114	
235.79408	126	
236.12343	162	
238.06542	192	1+
239.07591	230	1+
239.91793	112	
240.93754	212	
240.96318	530	1+
241.94053	630	1+
242.94286	470	1+
242.96129	738	1+
242.97930	126	
243.83399	126	
243.99405	96	
244.03723	112	
244.95774	4000	1+
245.00922	116	
245.10126	114	
245.94530	106	
246.90559	114	
246.95249	4010	1+
248.03147	296	1+
248.89933	1276	1+
248.98296	128	
249.03712	198	1+
250.15072	136	
250.21809	106	
250.89653	374	1+
250.95113	254	1+
250.96977	120	
252.10908	122	
253.09485	196	1+
253.90743	650	1+
253.98063	124	
254.03647	238	1+
255.09838	200	1+
256.95548	114	
258.44288	100	
258.90340	152	
258.93406	126	
258.97222	184	
259.44292	114	
259.84185	112	
259.90305	124	
260.11170	140	1+
260.80493	104	
260.83562	116	
260.96844	382	1+
262.82961	230	1+
263.05306	108	
263.17122	186	
264.57460	102	
265.10215	120	
265.97918	170	
266.24623	290	
266.81814	112	
266.97230	128	
267.92865	104	
267.97190	982	1+
268.03439	98	
268.17159	118	1+
269.79605	116	
269.91822	98	
269.96845	428	
270.82808	136	
270.96886	194	
272.93058	106	
275.05090	100	
275.80775	112	
276.85864	220	
278.01817	216	1+
278.25267	98	
278.84736	140	
280.79138	466	1+
282.81007	152	
282.94054	102	
283.09444	104	
283.78196	128	
283.83911	98	
285.12398	102	
285.39940	108	
285.84731	700	1+
285.87226	160	
286.91439	150	
287.05802	322	1+
287.07170	330	1+
288.06192	272	1+
288.10879	142	
288.79173	126	
288.87458	100	
289.49039	100	
289.79791	238	1+
290.09633	102	
290.78453	126	
292.93891	124	
293.06414	198	1+
294.27828	136	
294.86398	162	
296.09805	102	
296.80969	142	
296.87010	114	
297.01240	122	
297.80558	188	
297.92614	118	
298.79883	576	1+
298.99283	218	1+
299.86919	144	
301.10763	114	
301.15454	138	
301.28934	128	1+
301.80524	158	
301.86071	598	1+
302.81994	122	
302.87769	128	
302.94347	298	1+
303.80566	486	1+
303.85554	1066	
303.87357	304	
304.26361	122	
306.02491	98	
306.07027	128	
307.29198	206	
307.79005	370	1+
307.89625	178	
308.10383	126	
308.29477	134	
310.30663	242	1+
310.87813	310	1+
311.88247	178	1+
312.07303	146	1+
316.75931	114	
316.81588	230	
316.86543	214	1+
318.81431	340	1+
319.08258	302	1+
321.32243	130	
321.81627	232	
321.83210	120	
322.82020	194	
322.84043	100	
322.93179	190	
323.17375	206	1+
323.23727	180	1+
324.02060	172	
324.88239	108	
326.14351	128	
326.24946	102	
326.87080	400	1+
327.02607	98	
328.18614	122	
328.88256	128	
329.00313	192	1+
329.87902	254	1+
332.09759	96	
333.17877	118	
334.15251	100	
334.31337	120	
336.94692	322	1+
337.89149	98	
338.86669	114	
339.82910	144	
340.57323	114	
340.89930	178	1+
340.93775	152	
342.15378	258	1+
342.28086	100	
346.88979	236	1+
347.30228	134	
349.12194	120	
349.32032	364	
350.35400	118	
351.33236	186	
351.90997	170	1+
354.21364	176	1+
354.77926	122	
355.87080	136	
357.05260	156	
360.28113	260	1+
361.06541	108	
361.14839	158	1+
361.83853	344	1+
362.12203	300	1+
362.23116	114	
363.21204	96	
365.27955	268	1+
367.13169	208	
367.33318	174	1+
367.77909	112	
367.99409	114	
368.42715	228	1+
369.22013	142	
END IONS

###FS:    #m/z: 507.84626 #charge 1+
###MS: 14
###MSMS: 17
BEGIN IONS
TITLE=Cmpd 12, +MS2(507.8463), 28.2-35.2eV, 0.4min #17
RTINSECONDS=19.1125
SCANS=14,17
PEPMASS=507.84626	227910
CHARGE=1+
199.88771	198	
209.94542	170	
213.15807	362	
215.90171	240	1+
217.89498	460	1+
218.89537	276	1+
224.11955	226	1+
224.97529	198	
230.84619	252	
232.88414	176	
235.14424	408	1+
237.05621	192	
237.94019	288	1+
240.86322	160	
241.85579	268	1+
248.21165	164	1+
248.85774	320	1+
249.15820	296	1+
249.20885	206	1+
249.88931	176	
250.96824	222	
251.88326	178	
253.99516	324	1+
254.09393	278	
254.14803	180	
257.89709	330	1+
258.79052	244	1+
258.90006	256	1+
259.89659	272	1+
260.09861	258	1+
260.87866	266	1+
261.33010	96	1+
262.05525	170	
262.13539	1612	1+
262.79407	168	
265.12440	388	1+
265.84176	242	1+
265.86615	306	1+
265.95322	416	1+
266.09745	336	1+
266.17052	254	
266.86910	266	1+
267.10376	238	1+
267.92592	210	
268.01254	238	1+
270.85945	224	
271.87784	182	
272.85323	1150	1+
275.80489	250	1+
276.85754	518	1+
276.95797	234	1+
277.15206	684	1+
277.86143	416	1+
278.04401	178	
278.11864	304	1+
278.85205	210	1+
280.85427	252	1+
280.96061	218	1+
281.06843	174	
281.21830	180	1+
284.87549	340	1+
285.85275	182	
285.94173	522	
286.13487	496	1+
287.83949	340	
287.93463	224	1+
288.07837	208	1+
288.11798	174	1+
288.84668	204	
288.86774	572	
288.89331	172	
289.25086	102	1+
289.88247	1478	
290.04917	300	1+
290.86293	2516	1+
290.96710	188	1+
291.11734	156	1+
291.82351	136	1+
292.10332	158	
292.73680	106	1+
293.87325	5218	1+
294.08992	180	1+
294.93989	178	1+
296.14368	342	1+
296.80832	532	1+
296.85615	456	1+
296.88211	1000	1+
298.80481	386	1+
298.87762	1030	1+
298.91001	270	1+
299.91424	232	1+
300.03679	166	
300.86100	596	
301.05051	194	
301.87326	746	1+
302.88338	290	
302.98689	324	1+
303.85485	594	1+
303.95409	276	
304.97018	226	1+
305.07859	156	
305.86314	312	
306.88246	210	
306.90681	156	
307.16444	226	
307.88975	1100	
307.99769	334	1+
308.14124	634	1+
308.29381	430	1+
308.79725	280	1+
308.88283	2108	1+
309.86884	932	1+
309.88708	1542	1+
310.06075	176	
310.15418	984	1+
311.01808	264	1+
311.88424	8218	1+
312.12822	164	1+
312.17144	300	1+
312.22656	308	1+
312.83051	304	1+
313.83177	196	1+
313.88519	2746	1+
314.80954	260	1+
314.86722	1210	1+
314.98716	300	1+
315.16105	234	1+
316.86589	926	1+
316.88854	1154	1+
317.19133	198	
317.38499	362	1+
317.82569	458	
317.93883	202	1+
318.85828	348	
319.89262	298	1+
319.98326	174	
320.00827	162	
321.17981	194	1+
321.88629	264	1+
322.09938	336	1+
322.92913	204	1+
323.85914	562	1+
325.10436	262	1+
325.89758	1010	1+
326.14688	278	1+
326.24281	1262	1+
326.76132	196	1+
327.83106	186	1+
327.88011	646	
327.89330	926	1+
328.18706	368	1+
328.86898	418	
329.80435	162	
329.89442	1208	1+
330.83899	226	
330.95070	334	1+
331.09443	276	1+
331.17139	166	
331.89506	1684	1+
332.01885	200	
332.87649	396	
333.17466	1616	1+
334.15555	172	1+
334.38242	218	1+
334.89916	814	
334.97612	156	
335.84560	168	
335.88743	274	
336.88378	684	1+
336.92257	170	
336.94498	160	
337.01952	168	
337.91566	184	1+
338.90125	248	1+
339.06502	160	
339.84200	270	1+
339.87548	446	1+
341.87422	204	
342.88023	224	
343.87295	218	
344.89980	400	1+
345.36939	282	1+
345.85604	244	1+
345.90239	334	1+
346.89102	262	1+
347.17090	414	1+
347.89848	146	1+
348.04314	190	1+
348.84108	316	1+
348.93130	198	1+
349.02583	234	1+
349.76907	226	1+
349.88120	708	1+
350.88465	512	1+
350.91297	364	1+
350.96405	300	1+
351.84068	264	
352.09380	214	1+
352.83229	164	
352.90942	976	1+
353.84909	308	
354.01078	162	1+
354.90679	254	
355.06177	170	1+
355.88626	844	1+
355.91783	172	
356.12317	418	1+
356.79264	182	1+
356.83923	226	
356.90874	222	1+
357.01073	164	
357.14793	162	
357.22565	198	
357.71865	204	1+
361.85844	274	1+
362.05067	130	1+
362.73877	230	1+
363.72435	262	1+
363.92745	238	1+
364.09680	172	
364.32258	138	1+
364.84196	164	
366.14302	166	
366.84352	870	
367.70539	464	1+
367.78791	480	1+
367.84365	516	
367.87841	202	
368.03455	166	
368.79049	348	1+
368.84278	616	1+
368.89685	230	
368.99021	206	1+
369.07832	198	1+
369.89628	752	1+
370.28255	180	1+
370.78258	170	
371.08300	162	1+
371.18208	424	1+
371.77974	242	
374.79191	280	1+
374.90372	202	1+
375.09085	196	1+
375.16882	174	
375.79356	200	1+
376.01406	346	1+
376.03360	248	1+
376.22031	1120	1+
376.35897	204	
376.88356	194	
378.27458	292	1+
378.90496	162	
379.27628	214	1+
379.95268	228	1+
380.12272	156	
380.85371	306	1+
381.11246	960	1+
381.72301	236	
382.05236	318	1+
382.72329	172	
382.85470	312	1+
383.94871	194	1+
384.23426	168	
384.84977	3768	1+
385.79577	340	1+
385.88768	358	
386.80139	206	1+
387.19927	156	
387.73763	162	
387.85094	456	1+
388.73569	214	1+
388.79332	440	1+
389.19844	500	1+
389.71152	276	1+
389.86486	232	
390.05831	258	
390.08032	186	1+
390.17971	164	
390.84312	1108	1+
390.88810	208	
391.22687	192	1+
391.39852	204	1+
391.90786	332	1+
392.83105	308	1+
392.86443	1738	1+
393.08158	226	
393.79829	642	
394.72419	224	1+
394.78207	320	
394.80046	320	
394.83972	512	
394.86062	784	1+
395.17487	166	
397.11671	196	
397.24748	156	
397.86158	402	1+
398.21623	398	1+
399.21964	340	1+
399.71020	184	
399.76168	166	1+
399.80716	158	
400.04180	234	1+
401.12691	216	
402.18510	144	1+
402.75634	252	1+
402.81814	156	
402.86638	3460	1+
403.23090	290	1+
403.87154	2422	1+
405.73121	158	
405.86922	760	
405.91104	222	
405.97665	168	1+
406.86046	374	
407.10781	282	1+
407.82142	220	
407.86455	7010	1+
408.06653	202	1+
408.23358	160	1+
408.73187	396	1+
408.81380	650	1+
409.79557	236	
410.09536	392	1+
410.85041	522	
410.87693	1780	1+
411.09829	292	1+
411.29827	156	1+
411.81175	926	1+
412.72830	470	1+
412.84650	874	
412.86458	736	1+
413.07402	704	1+
413.15841	218	1+
413.22688	244	1+
413.81458	220	1+
415.51995	116	1+
415.75580	194	1+
415.87509	230	
416.86693	364	1+
417.81908	198	1+
420.80349	148	1+
421.87753	1390	1+
422.85487	196	
422.98217	210	1+
424.16052	264	1+
425.73736	160	
425.87871	1028	
425.96527	170	
426.09306	250	
426.75450	188	
426.82085	278	1+
426.86327	2310	1+
426.94219	226	
427.03367	262	1+
427.16506	296	1+
427.73698	924	1+
428.74281	614	1+
428.84756	238	
428.88334	4276	1+
428.94349	214	
429.00302	206	1+
429.09233	158	
429.82877	244	
430.21800	174	1+
430.26756	266	1+
430.74148	834	1+
430.86187	1122	1+
431.37411	254	1+
432.09328	188	1+
432.24410	1534	1+
433.88331	170	
434.14227	376	1+
434.85995	646	1+
434.89094	550	1+
435.85971	404	1+
436.14304	298	1+
436.76527	176	1+
439.14067	272	1+
439.89564	1130	1+
440.13986	196	1+
441.89518	362	1+
442.08829	184	
442.15492	382	1+
442.22084	302	1+
442.87525	220	
443.86663	164	
444.14861	206	
444.24067	248	1+
444.87190	1956	1+
445.76278	204	1+
446.32896	148	1+
446.89898	294	
447.80982	260	1+
448.14473	272	1+
448.73160	172	
448.89092	336	
449.87962	592	
450.74514	306	1+
450.77598	212	
450.82121	188	1+
450.87882	336	
451.75515	466	1+
451.89745	336	1+
453.27316	156	
456.23105	184	
457.90588	1126	1+
459.80656	146	1+
460.16890	198	
462.88391	1022	1+
465.17988	164	
465.78234	232	1+
467.15884	208	1+
467.84022	196	1+
467.88784	1506	1+
468.04445	108	1+
468.70149	222	1+
468.75798	160	
468.77857	376	1+
469.88796	172	
470.89605	286	1+
471.76622	420	1+
471.81192	152	1+
472.27092	134	1+
472.83922	180	1+
472.87010	200	1+
474.02578	152	1+
479.77473	252	1+
479.85885	238	1+
480.92082	226	1+
482.27597	216	1+
483.80090	170	1+
485.32843	154	1+
485.72124	182	1+
485.89853	1166	1+
486.23668	178	1+
486.76602	214	
487.84424	166	
488.66238	300	1+
488.77372	214	1+
490.16247	204	1+
490.24480	226	1+
491.12474	124	1+
494.73438	186	1+
497.78011	190	1+
500.75739	288	1+
502.44879	226	1+
502.49002	218	1+
503.35427	3408	1+
503.43935	244	1+
503.49425	190	1+
504.14601	210	1+
505.12909	220	1+
505.28789	200	1+
505.33086	412	1+
505.46712	180	1+
506.43911	330	1+
507.26142	232	1+
507.40887	228	1+
507.44902	168	1+
507.48055	242	1+
509.50316	186	1+
509.86374	292	
510.64495	156	1+
511.15044	130	1+
512.69029	150	1+
END IONS

###FS:    #m/z: 322.93001 #charge 1+
###MS: 18
###MSMS: 19
BEGIN IONS
TITLE=Cmpd 13, +MS2(322.9300), 28.0-35.0eV, 0.4min #19
RTINSECONDS=22.8285
SCANS=18-19
PEPMASS=322.93001	3192396
CHARGE=1+
170.42844	94	
185.53195	94	
191.95460	450	1+
198.94911	90	
199.01668	86	
199.10615	90	
201.00224	198	1+
202.85254	176	
205.94980	190	
209.94325	174	
210.00408	100	
212.87920	118	
212.90042	128	
213.87767	98	
214.09078	124	
214.89647	180	
215.88552	200	
217.88269	150	
217.89807	150	
220.86522	244	
222.18794	110	
222.94834	170	
223.96167	756	1+
224.04755	84	
226.82195	120	
227.10172	142	
227.88101	150	
227.93155	198	
228.91017	102	
230.11484	90	
230.85244	136	
230.88943	122	
230.90816	194	
231.86361	124	
231.89136	112	
231.90579	196	
232.03756	164	
232.85965	94	
233.06524	134	
233.89690	366	1+
235.14650	88	
238.21207	162	
238.90703	88	
239.07921	300	
240.01095	298	1+
240.69643	100	
240.94075	924	
240.96502	192	
241.01648	230	1+
241.08882	84	
241.93904	2856	1+
242.07949	84	
242.94207	2066	1+
242.97637	88	
243.82482	194	
243.87957	482	1+
244.82500	88	
244.93934	478	1+
244.96475	106	
245.82238	144	
246.97631	430	1+
247.94722	86	
248.02721	86	
248.92659	88	
248.94510	110	
249.03809	146	
249.86299	186	1+
249.87883	112	
251.77993	96	
251.92256	316	1+
252.04190	86	
252.23226	122	
253.80718	114	
254.85114	102	
255.01202	90	
255.10787	136	
256.02053	106	
256.91359	116	
257.80163	116	
257.81301	110	
258.07240	286	1+
258.83249	120	
258.96856	90	
259.07655	218	1+
260.84174	142	
261.82950	314	1+
261.88920	106	
262.80697	100	
263.90466	94	
263.98153	116	
265.05703	130	
266.04382	122	
266.87141	100	
266.99797	100	
267.05920	124	
267.93281	138	
267.96557	102	
267.99970	392	1+
268.18665	102	
269.11394	142	
269.79795	92	
270.82658	104	
270.87356	206	1+
270.93601	94	
271.09589	120	
271.48783	108	
271.84417	114	
272.14577	104	
272.27172	98	
272.79560	420	1+
274.01560	164	1+
274.39693	88	
275.80794	298	
276.40011	92	
276.86780	100	
277.84275	206	1+
278.24670	86	
278.42344	108	
279.09330	812	1+
279.79413	104	
280.80003	90	
280.82926	86	
281.26235	154	
281.84987	222	1+
282.27467	104	
282.88449	94	
282.94892	90	
283.03319	92	
283.06459	256	1+
284.12911	108	
284.29113	614	1+
284.92328	184	1+
285.20866	112	
286.91890	272	
287.81033	152	
287.89009	158	1+
288.06223	134	
288.97956	114	1+
289.15824	124	
289.78572	162	
289.85542	356	1+
289.87888	110	
290.78635	232	1+
290.95899	138	
291.05465	246	1+
291.79837	132	
292.44347	92	
294.87450	94	
296.91642	94	
297.11486	104	
297.15345	96	
299.78512	104	
299.86343	154	
300.15390	94	
301.87445	122	
301.92218	132	1+
305.87642	178	
306.03628	112	
306.27758	104	
306.88396	792	1+
307.30891	110	
307.78189	88	
307.80540	198	
308.79488	120	
308.96544	110	
310.27675	122	
310.31006	112	
311.88158	392	1+
311.98996	138	
312.25476	92	
312.80829	104	
313.02795	236	
313.95055	106	
314.81429	158	
315.45259	104	
319.03478	90	
319.41650	114	
322.31600	130	
323.23817	702	1+
323.76550	96	
324.20929	180	
324.89595	348	1+
326.20098	118	
326.80785	184	
327.24589	122	
327.89990	168	
END IONS

###FS:    #m/z: 363.95673 #charge 1+
###MS: 18
###MSMS: 20
BEGIN IONS
TITLE=Cmpd 14, +MS2(363.9567), 28.0-35.0eV, 0.4min #20
RTINSECONDS=23.609
SCANS=18,20
PEPMASS=363.95673	975044
CHARGE=1+
182.86753	286	
185.86471	120	
189.86385	608	1+
191.85689	798	1+
195.89364	102	
196.88199	254	
199.88376	104	
203.88315	102	
207.87307	444	1+
208.88584	98	
209.88706	110	
209.94362	1356	1+
210.88441	708	1+
211.93951	230	1+
212.87879	2594	1+
214.89420	148	
216.41059	134	
222.95129	816	1+
224.94913	1444	1+
224.97245	148	
225.88075	114	
226.89633	158	
226.94692	9410	1+
227.93146	204	
228.40570	100	
228.89513	940	1+
228.94228	8586	1+
229.15070	104	1+
230.88850	6650	1+
234.16419	108	
234.88086	296	
235.11604	140	
237.19369	152	
239.02841	128	
239.96920	104	
240.12151	116	1+
240.90491	200	1+
240.93891	122	
240.96127	1504	1+
241.94035	156	
242.02220	120	
242.95853	950	1+
242.99906	98	
243.18887	98	
243.82475	232	1+
243.85780	108	
243.99422	150	1+
244.07629	102	
244.95769	4162	1+
245.03126	106	
245.11695	130	1+
245.90269	344	1+
245.93775	366	
246.09736	142	
246.57855	112	
246.90617	292	1+
246.95303	3794	1+
247.98762	106	
248.03628	186	
248.80881	132	
248.84947	250	1+
248.89914	2122	1+
249.08776	122	
250.80086	120	
250.89737	172	
250.94785	294	1+
250.96828	162	
251.00202	102	
251.12677	122	
252.03336	128	
253.09096	132	
253.90682	526	
255.03709	268	1+
257.44735	108	
258.11146	100	
258.84607	106	
258.96977	340	1+
259.19961	100	
260.97094	446	1+
261.43046	104	
262.96588	118	
263.05771	116	
263.50511	98	
263.88578	210	1+
264.96177	106	
265.41001	184	1+
265.82294	102	
265.97892	118	
266.09978	174	
266.35745	98	
266.86623	126	
267.13509	248	1+
267.87511	120	
267.91502	188	1+
267.97496	342	
268.11322	112	
269.79726	98	
269.89533	104	
269.96933	990	1+
269.98689	194	
270.82686	152	
270.98683	166	
271.91292	170	1+
272.84594	204	
272.90557	190	1+
272.93438	250	
273.09260	98	
273.85233	140	
274.40414	104	
276.83763	194	1+
276.85568	112	
277.03481	144	
277.85596	118	
277.95077	178	1+
278.09707	278	1+
278.23444	104	
278.61946	122	
278.79448	128	
279.10055	192	1+
279.81930	102	
280.05150	174	1+
280.79325	862	1+
280.82252	194	1+
281.99565	118	
282.84937	432	1+
283.78931	326	1+
284.52475	112	
284.82346	114	
284.98178	298	1+
285.84316	788	1+
285.91856	100	
286.13309	284	1+
286.88438	104	
287.13664	220	1+
287.78737	214	1+
288.06578	240	
288.84191	170	
289.15997	98	
290.38102	100	
290.78338	320	1+
290.85528	168	
291.10938	114	
291.31065	104	
291.80210	158	
291.85802	106	
292.05478	406	1+
292.43321	214	
293.11682	190	
293.18430	144	
293.85265	292	1+
293.86743	98	
293.90245	98	
294.95182	122	
296.02518	116	
296.81138	170	
297.11506	122	
297.79590	146	
297.93281	104	
297.98075	158	
298.24148	156	
298.80238	238	
299.25694	98	
299.41149	128	
299.80322	178	
300.79696	176	
300.93253	180	
301.06432	202	1+
301.80747	228	
301.86074	502	1+
302.21626	208	1+
302.24741	140	
302.80112	416	1+
303.80448	294	1+
303.85719	884	1+
305.27069	216	1+
305.81628	124	
305.88079	116	
306.47298	112	
306.85302	106	
306.91554	114	
307.78529	176	
307.80473	536	1+
307.88958	122	
308.29324	354	1+
308.86854	296	1+
308.88727	142	
310.30829	136	
314.81928	142	
315.91278	156	
316.81119	208	
316.98889	156	
318.93143	384	1+
319.81913	212	
319.86556	148	
320.83581	106	
321.81618	986	1+
321.86383	396	1+
322.01205	114	
322.30363	188	
322.93241	220	
323.88626	268	1+
324.01834	178	
324.17114	206	1+
326.82103	108	
326.87288	606	1+
328.87887	214	1+
336.94786	558	1+
337.83289	126	
339.82776	472	1+
342.28085	134	
342.83188	126	
342.89979	134	
343.71190	232	1+
344.19159	272	1+
344.47270	98	
345.43083	100	
348.22957	106	
349.12622	156	
349.89833	222	1+
350.32355	184	
352.04882	122	1+
352.88625	340	1+
357.05527	174	
357.82505	136	
360.34235	128	
362.10350	288	1+
362.84206	102	
365.31646	258	1+
365.38443	128	
367.13669	138	
367.33651	262	1+
368.21136	296	1+
368.42387	134	
END IONS

###FS:    #m/z: 336.94609 #charge 1+
###MS: 18
###MSMS: 21
BEGIN IONS
TITLE=Cmpd 15, +MS2(336.9461), 28.0-35.0eV, 0.4min #21
RTINSECONDS=24.3825
SCANS=18,21
PEPMASS=336.94609	213468
CHARGE=1+
180.86616	134	
189.86103	224	
191.11943	94	
191.77562	92	
196.88294	132	
201.01538	150	
205.95031	196	
205.97343	220	1+
206.94671	90	
209.88652	148	
209.94275	142	
210.88144	120	
211.94438	11594	1+
211.98310	170	
212.87871	1778	1+
212.89574	178	
213.93907	4046	
213.97729	114	
214.93964	148	
215.88799	1110	1+
215.93715	696	
217.50675	100	
217.86153	120	
217.88433	456	1+
217.93576	170	
222.02343	152	
223.95897	394	1+
224.90870	96	
225.72873	88	
227.03125	98	
227.89070	442	1+
228.89253	312	1+
229.95506	9666	
230.52519	148	
230.88931	2530	1+
230.95874	398	
231.24652	128	1+
231.94989	4016	1+
232.82745	124	
233.89589	918	1+
233.94660	432	1+
235.54816	108	
235.86879	102	
235.89771	100	
235.95181	160	
236.45808	90	
237.05672	116	
238.48012	104	
239.02088	106	
241.79315	100	
241.88291	86	
241.94611	108	
243.07038	112	
244.56553	92	
246.04949	246	1+
246.15830	88	
246.90451	98	
246.97485	228	
247.96610	2468	1+
248.03186	198	
248.38144	120	
248.89974	1128	1+
249.01007	134	
249.03852	126	
249.72165	106	
249.96010	618	1+
250.65383	98	
250.83196	166	
250.99233	96	
251.06854	126	
251.90859	214	1+
251.96806	230	
252.01855	94	
252.24149	106	
252.97052	5272	1+
253.16140	90	
253.83799	184	1+
253.90451	454	1+
254.08919	164	
254.52571	112	
254.94248	204	1+
254.96716	1752	1+
255.07338	492	1+
255.09937	94	
256.37080	92	
257.40780	100	
259.00362	110	
259.71366	98	
259.91270	146	
260.09574	118	1+
260.83227	144	
263.05548	140	
263.97791	160	
266.22102	88	
266.35272	96	
267.10760	150	
267.84104	382	1+
269.79982	110	
269.97950	506	1+
270.85456	114	
270.98156	432	1+
271.91744	348	1+
272.12655	256	1+
272.98079	136	
273.84408	164	
273.97916	118	
274.96820	102	
275.89808	96	
276.79330	100	
276.98953	86	
277.83393	242	1+
278.00360	102	
278.83242	280	1+
279.10244	290	1+
279.79327	90	
279.83364	188	1+
280.01511	196	1+
280.27051	132	
280.86710	102	
281.04451	174	
282.04577	90	
283.86250	86	
284.80426	110	
284.92812	110	
285.00764	92	
285.37263	98	
285.47006	102	
285.85692	158	
286.38982	90	
286.79932	152	
286.84966	218	
287.25476	94	
287.78986	92	
287.80767	128	
287.85029	114	
288.87106	118	
289.88841	110	
290.04680	180	1+
290.20180	216	1+
290.30562	94	
290.85914	102	
291.85102	98	
291.90707	136	
292.09137	98	
292.86694	330	1+
292.93710	92	
292.99572	290	1+
293.06236	126	
293.80368	88	
294.91198	98	
295.18671	94	
295.97290	322	1+
296.04266	184	1+
296.80973	232	1+
296.99153	142	
297.58519	116	
298.08876	86	
298.85354	94	
299.81810	86	
300.87899	90	
302.91001	156	
303.87132	116	
303.93505	206	1+
304.86149	108	
305.82089	150	
305.88125	256	1+
306.79534	300	1+
306.88065	182	1+
307.29589	168	
307.31732	154	
308.88117	138	
309.81216	98	
310.88246	158	
311.87453	178	
311.89439	138	
312.87210	142	
313.03005	108	
313.91642	104	
314.82156	122	
314.97819	126	
315.86904	248	1+
319.14260	200	1+
319.20371	98	
319.28274	202	1+
322.02473	104	
322.07520	148	
322.80732	162	1+
323.24602	112	
324.27610	110	
324.89288	144	
329.13462	108	
329.81631	88	
330.78707	112	
332.29317	90	
332.82288	92	
333.22411	92	
336.08147	212	1+
337.82908	108	
338.24120	168	1+
339.19544	112	
340.03176	118	
340.42571	94	
END IONS

###FS:    #m/z: 322.93021 #charge 1+
###MS: 22
###MSMS: 23
BEGIN IONS
TITLE=Cmpd 16, +MS2(322.9302), 28.0-35.0eV, 0.5min #23
RTINSECONDS=28.0755
SCANS=22-23
PEPMASS=322.93021	3640430
CHARGE=1+
91.98669	98	
188.98489	90	
191.95156	142	
191.96589	98	
195.04543	102	
195.08328	88	
198.92824	90	
202.39151	98	
204.91475	90	
205.95325	188	
209.99303	144	
210.89808	92	
212.87934	198	
214.40968	138	
214.95041	94	
215.88828	282	1+
217.87165	240	
221.06614	134	
221.86578	98	
221.88783	84	
222.95278	128	
222.97026	88	
223.95833	534	1+
223.97754	96	
224.02926	88	
224.19652	138	
226.81694	88	
227.10162	170	
227.47728	98	
227.95352	142	
229.88831	444	1+
230.84741	88	
230.89049	380	1+
231.12386	148	
231.84493	110	
232.05993	92	
233.05598	90	
233.82598	124	
233.89789	262	
234.03572	98	
234.14819	102	
234.91408	142	
237.06217	84	
237.09637	124	
238.94050	96	
239.07518	88	
239.78815	346	
240.03019	120	
240.82314	170	
240.88843	256	1+
240.94055	910	
240.96263	160	
241.10279	84	
241.94257	742	
241.96517	158	
242.81476	92	
242.94247	2698	1+
243.82112	144	
243.88139	316	1+
244.07842	158	
244.50907	84	
244.93883	626	1+
245.14972	88	
246.43586	94	
246.85283	102	
246.97619	650	1+
247.85533	84	
247.89564	184	1+
249.04750	178	1+
249.09146	104	
249.94866	98	
250.01466	86	
250.87378	92	
252.78909	138	
252.87708	90	
253.12651	110	
253.83425	316	1+
254.42002	108	
254.80100	94	
255.11244	116	
256.78203	120	
257.79803	286	1+
258.83833	122	
258.85126	120	
259.79512	102	
260.17042	164	
260.82807	520	1+
261.47216	90	
261.83077	448	1+
263.12087	84	
263.49930	84	
263.82632	102	
263.98314	258	1+
264.82851	140	
264.86637	84	
265.05829	190	
265.99138	274	1+
266.75010	94	
266.88995	128	
267.93637	96	
269.00109	150	
270.04951	108	
271.36256	102	
272.80258	192	1+
272.84062	202	1+
273.79440	272	1+
274.04934	86	
275.80582	480	1+
275.93607	124	
276.86145	164	
277.85098	478	1+
278.09363	106	
278.85177	332	1+
279.09219	726	1+
280.95205	110	
280.99377	160	
282.27768	86	
282.79964	90	
283.78931	230	
284.03823	94	
284.29265	554	
284.79393	138	
285.16506	102	
285.43269	86	
285.86525	86	
286.85303	122	
286.87849	92	
286.91856	92	
287.80422	150	1+
288.06765	136	
288.29842	104	
289.78644	192	
289.88341	252	1+
290.78707	90	
291.38197	114	
291.80490	132	
292.05825	112	
292.16515	206	1+
292.25765	140	
293.85580	212	1+
294.81685	112	
294.86034	174	1+
295.89962	88	
296.61621	82	
296.81063	144	
296.83877	138	
300.05579	156	
300.99082	88	
301.88003	118	
302.88296	82	
303.15943	106	
303.87346	118	
303.90553	134	
305.82376	140	
305.89327	90	
306.15056	84	
307.29145	748	1+
307.79950	360	1+
308.29571	634	1+
308.73003	84	
308.86162	84	
309.13050	130	
309.88702	100	
309.91782	126	
310.87753	294	1+
310.92177	88	
311.17926	86	
311.86358	220	1+
311.96611	166	1+
312.03240	122	
312.80408	114	
313.02998	98	
314.88521	158	1+
316.13754	92	
316.80828	92	
318.73782	92	
321.06667	88	
321.73957	100	
321.88612	130	
323.20038	98	
323.23908	682	1+
324.18525	126	
324.78029	84	
324.89330	268	1+
326.14268	86	
326.19829	102	
326.37363	90	
327.10758	238	1+
327.31013	116	
END IONS

###FS:    #m/z: 340.94089 #charge 1+
###MS: 22
###MSMS: 24
BEGIN IONS
TITLE=Cmpd 17, +MS2(340.9409), 28.0-35.0eV, 0.5min #24
RTINSECONDS=28.8475
SCANS=22,24
PEPMASS=340.94089	1765528
CHARGE=1+
158.77223	102	
189.86881	148	
192.92511	220	
205.94997	224	
207.87856	94	
209.93979	198	1+
210.06353	94	
212.88041	140	
212.95280	102	
213.87890	184	
213.91444	120	
213.93884	2896	1+
214.88283	1318	1+
215.88667	1086	1+
215.93620	494	
216.41367	100	
217.85625	122	
217.88303	302	
217.94004	150	
219.00362	98	
222.97845	134	
223.11843	102	
224.97670	138	
225.94627	340	1+
226.94926	290	1+
227.09422	100	
227.93308	100	
229.48939	102	
230.88669	140	
230.91464	100	
230.95491	230	
231.12519	214	1+
231.89068	164	
231.91523	96	
231.94997	3298	1+
232.89321	944	1+
233.83581	146	
233.89721	788	1+
233.94736	566	
235.89359	528	1+
237.02451	206	1+
237.06969	96	
238.79993	102	
238.89256	218	1+
240.01489	144	
240.21944	92	
240.79428	134	
240.95889	126	
242.07455	92	
242.91561	94	
244.96048	98	
245.79440	94	
246.97531	232	1+
247.94768	108	
247.99187	92	
248.90106	186	
249.89887	380	1+
249.96259	1342	1+
250.98758	180	1+
251.95418	198	1+
253.16292	192	
253.90559	176	
254.90520	178	
254.96691	1628	1+
255.07350	232	
255.78893	102	
256.91194	402	
256.96199	382	1+
257.03939	114	
257.79841	138	
257.98908	140	
258.85418	110	
258.88123	156	
259.05562	130	1+
259.07901	98	
259.79499	122	
259.83532	94	
259.95400	222	
260.15913	106	
260.82861	210	1+
261.04696	208	1+
261.15163	132	
262.34674	158	
262.97199	242	1+
264.91271	152	
265.03431	152	
266.00075	92	
266.99946	136	
267.13526	276	1+
268.79580	94	
268.95879	94	
269.00260	112	
269.18202	104	
269.79517	386	1+
272.79393	440	1+
272.93617	372	1+
272.97861	236	
273.42163	114	
273.79579	450	1+
273.87989	176	1+
273.97815	94	
274.96670	212	1+
276.07740	104	
276.84938	118	
276.90425	244	1+
277.84034	228	1+
277.85772	268	
277.96392	110	
278.04189	94	
279.96706	188	
280.25871	130	
280.85399	132	
281.04698	248	
281.87319	100	
283.04142	134	
283.78806	340	1+
283.91256	108	
284.87084	92	
285.02288	128	
285.52604	94	
286.04488	100	
286.80308	202	1+
288.06602	204	1+
288.79351	100	
289.12961	128	1+
289.78725	192	
289.88594	206	1+
290.78468	102	
290.86139	96	
291.80873	512	1+
292.81312	388	1+
292.86283	140	
293.62321	94	
293.99953	168	
295.91835	122	
296.10532	182	1+
296.97257	344	1+
297.28461	94	
297.78755	128	
297.89846	102	
297.97552	232	1+
298.08102	246	1+
298.53074	132	
298.80342	106	
298.85905	144	
299.10698	172	1+
302.85113	120	
302.94603	144	
304.88240	148	
305.28810	92	
306.88425	142	
307.06469	96	
307.28521	144	
307.80197	228	
307.88289	462	1+
308.29169	232	
308.42373	100	
309.03228	200	
309.30091	188	
309.32569	98	
310.14270	118	
310.87800	416	1+
311.88289	250	1+
312.02783	278	
312.19606	98	
312.80532	230	1+
312.92762	108	
313.03130	234	
314.80894	98	
314.88866	104	
315.82020	106	
317.06444	124	
318.00856	202	1+
318.89469	94	
318.93167	126	
320.10603	100	
320.76546	112	
321.51599	94	
322.17479	116	
322.32065	142	
323.24349	112	
323.27658	98	
323.29663	122	
324.10284	258	1+
324.89492	298	
325.03929	98	
325.89658	150	
326.79833	252	1+
326.89598	110	
327.86736	106	
328.19139	194	
328.64920	102	
328.88709	256	1+
330.49698	104	
330.81779	184	
330.88928	118	
335.40169	116	
336.83471	178	1+
337.05438	98	
337.18021	104	
338.74277	230	1+
339.15531	120	
339.83099	130	
342.28947	130	
342.90093	312	1+
345.44922	102	
END IONS

###FS:    #m/z: 363.95693 #charge 1+
###MS: 22
###MSMS: 25
BEGIN IONS
TITLE=Cmpd 18, +MS2(363.9569), 28.0-35.0eV, 0.5min #25
RTINSECONDS=29.6195
SCANS=22,25
PEPMASS=363.95693	1057580
CHARGE=1+
178.94438	130	
182.86659	200	
187.86801	188	
189.86329	1016	1+
191.85817	1320	1+
192.89098	150	
192.92413	122	
196.88356	460	1+
205.87695	172	
207.40611	126	
207.87722	738	1+
207.90315	112	
208.87238	538	1+
208.94483	124	
209.94361	2528	1+
210.18670	172	
212.87886	6048	1+
219.86570	316	1+
222.95305	872	
223.94697	2786	1+
224.94891	2330	1+
225.88948	130	
225.96968	172	
226.47697	114	1+
226.89358	256	
226.94735	13552	1+
227.08196	196	1+
227.91331	148	
227.93279	378	
228.89500	1566	1+
228.94246	14072	1+
230.79282	282	1+
230.88930	8128	1+
230.91704	108	
231.03334	112	
231.13197	314	1+
231.38409	96	1+
232.84400	174	1+
232.88525	888	1+
232.90599	114	
233.99349	122	
234.88042	522	1+
235.12264	132	
235.42398	244	
235.82016	132	
236.79542	190	1+
238.01108	120	
240.82018	136	
240.94197	352	
240.95970	800	1+
241.82533	188	1+
241.94248	180	
242.94309	744	1+
242.96063	1196	1+
244.78840	114	
244.83048	378	1+
244.95730	7330	1+
245.07110	132	
245.43253	176	
245.80526	208	1+
245.94155	436	
246.09548	106	
246.43635	288	1+
246.54561	112	
246.90481	680	
246.95281	7472	1+
248.80385	140	
248.89983	2552	1+
249.03600	160	1+
249.97417	210	1+
250.80425	110	
250.89778	394	
250.94482	194	1+
251.36135	106	1+
251.79021	174	
252.51599	128	
253.05345	238	1+
253.90675	562	1+
253.93174	122	
254.05799	192	1+
254.84078	238	
258.84448	208	
258.97323	290	
259.84381	160	1+
259.94891	108	
260.00487	126	
260.96715	1012	1+
261.83343	144	
261.92387	196	1+
263.03923	110	
264.88563	230	1+
264.96605	260	1+
265.80776	718	1+
265.82499	146	
265.89340	154	1+
265.93455	176	1+
266.02191	104	
266.81063	640	1+
267.10599	210	1+
267.97322	1092	1+
268.01255	152	
268.96180	170	
269.00197	308	
269.13053	114	
269.80375	142	
269.86117	110	
269.96822	1076	1+
270.80527	202	1+
270.91046	288	1+
271.00890	140	
271.09496	158	
271.14991	124	
271.84184	370	1+
271.91511	248	1+
272.93422	126	
273.79263	142	
273.88367	168	
273.91170	132	
274.86285	124	
275.81100	160	1+
276.07908	138	
276.94788	198	1+
277.85680	222	
279.10091	160	
279.82642	106	
279.93400	178	1+
280.00921	198	1+
280.79251	1050	1+
281.85398	180	
281.99003	108	
282.78536	140	
282.81563	218	1+
282.92858	156	
283.41784	106	
283.84905	272	
283.98566	250	
284.08037	146	
284.25147	116	
284.79102	528	1+
284.80379	126	
284.82285	260	
284.87488	212	1+
285.79337	406	1+
285.84622	1448	1+
285.93669	452	1+
287.21833	128	
288.06593	114	
288.13462	108	
288.79056	172	
288.91164	110	
289.10347	212	1+
289.89720	180	1+
290.78896	162	
292.25777	134	1+
293.11372	254	1+
293.21890	136	
293.86894	384	1+
293.89221	146	
294.91649	248	1+
295.04586	212	1+
295.85887	110	
296.02876	132	
296.80761	660	1+
296.86297	118	
297.87836	258	1+
298.80246	1356	1+
298.85812	208	1+
299.02303	126	
299.91666	182	
300.48822	100	1+
301.80046	230	
301.85992	890	1+
302.09475	126	
302.22450	170	
302.81907	110	
302.88428	106	
303.02804	120	
303.80693	898	1+
303.85575	2384	
303.94567	144	
304.18217	174	1+
304.77316	204	1+
304.82638	228	1+
304.84465	168	1+
305.93352	354	1+
306.15042	108	
306.88208	396	1+
306.93675	244	1+
307.29118	324	1+
308.11073	182	1+
308.87154	394	1+
308.97092	134	
310.87795	494	1+
311.88151	346	1+
312.96520	220	1+
313.45571	126	
314.81793	342	1+
315.44581	114	
316.81308	338	1+
317.03988	166	
318.81814	400	1+
318.92898	716	1+
318.95819	124	
319.22362	108	
319.82057	266	1+
320.13959	136	1+
320.72072	176	1+
321.07933	216	1+
321.81852	1560	1+
321.86493	368	1+
321.88367	126	
322.07923	160	1+
322.80771	206	1+
322.92851	348	
323.02306	372	1+
323.14070	366	1+
323.88909	122	
323.92689	162	
324.02838	284	1+
324.14307	240	1+
324.89458	250	
325.32936	110	
325.88734	164	
326.16814	120	
326.87131	908	
327.94694	128	
328.87681	638	1+
329.81263	198	
332.08637	168	1+
332.13940	106	
333.27080	206	1+
333.87067	116	
334.31197	112	
336.94377	876	1+
337.33104	154	
337.82979	316	1+
338.89038	208	
339.77640	274	1+
339.82780	1080	1+
340.93982	210	
343.87282	226	1+
343.97040	174	1+
344.25667	120	
344.70095	168	1+
345.81672	136	
346.23719	172	
346.30170	222	1+
346.93585	192	1+
347.14917	120	
347.81407	130	
348.18850	146	
348.28686	106	
348.77575	232	1+
349.31978	340	1+
350.10522	198	
351.76161	168	
351.81457	178	1+
352.82638	202	1+
353.88389	296	1+
354.74247	174	1+
354.88793	186	1+
356.76638	182	1+
356.87764	116	
357.83888	128	
358.85085	214	1+
359.72156	122	
359.78109	118	
360.03674	186	1+
360.09990	106	
361.06874	276	1+
361.71866	226	
361.75951	152	
362.71776	156	
362.84210	216	
363.37613	120	
363.77690	112	
363.90091	120	
364.04882	204	1+
364.22450	136	
364.24647	140	1+
364.84464	132	
365.31698	140	
365.38607	470	1+
365.72165	166	1+
366.32439	268	1+
366.82764	130	
367.05853	342	1+
367.13633	202	1+
367.77312	200	
367.90294	144	
END IONS

###FS:    #m/z: 340.94053 #charge 1+
###MS: 26
###MSMS: 27
BEGIN IONS
TITLE=Cmpd 19, +MS2(340.9405), 28.0-35.0eV, 0.6min #27
RTINSECONDS=33.285
SCANS=26-27
PEPMASS=340.94053	2521910
CHARGE=1+
136.27712	106	
187.87002	150	
192.92523	370	
196.88192	240	
199.86787	434	1+
204.90074	116	
205.94838	360	1+
207.97252	252	1+
208.95806	116	
210.93712	186	
212.87715	1154	1+
213.87992	660	1+
213.93950	3150	1+
214.89610	134	
215.88636	1346	1+
215.93691	626	
216.87648	110	
217.85648	152	
217.88473	240	
217.93940	136	
218.88177	490	1+
218.91805	166	
222.95067	552	1+
224.89753	128	
225.88096	190	
226.94828	548	1+
228.95225	270	1+
230.88838	212	
230.95928	142	
231.89074	308	
231.94932	2386	1+
232.90532	150	
233.85668	108	
233.89650	820	1+
233.94900	536	
235.39571	114	
235.86949	286	
235.89357	532	1+
236.08378	226	1+
237.05723	104	
237.16306	162	
237.79442	106	
237.89166	210	
238.06209	142	
239.10806	144	
239.78612	152	
239.90246	326	1+
240.05402	152	
240.23028	206	
240.84653	216	1+
240.93939	132	
240.95853	148	
241.79958	126	
242.94681	156	
243.89424	188	1+
244.03112	116	
244.83146	106	
244.95683	190	
245.92342	142	
246.40312	108	
246.98346	166	
247.98096	214	1+
248.87201	116	
249.83836	118	
249.87507	154	
249.90023	296	
249.96020	1146	1+
251.78560	110	
251.90788	412	1+
252.10473	134	
252.91238	266	1+
253.84673	136	
254.96667	1500	1+
255.07151	210	
255.78503	116	
255.90940	344	1+
256.00387	150	
256.36988	130	
256.89585	146	
256.91225	250	1+
256.96171	248	
257.80097	236	1+
258.84227	270	1+
259.11784	220	1+
259.17216	104	
259.95701	230	
260.53043	160	
260.84317	316	1+
264.07256	184	
265.09325	142	1+
265.84833	180	1+
266.13165	342	1+
267.13622	290	1+
267.79594	122	
268.10766	114	
268.79634	112	
269.79822	342	1+
269.93969	188	1+
271.14099	132	
271.84566	110	
272.05000	126	1+
272.85006	140	
272.91415	152	
272.93188	462	1+
273.79300	382	1+
273.85462	208	1+
274.81214	142	
275.43740	106	
275.81437	162	
275.87317	118	
276.11141	108	
276.42047	108	
276.80519	208	1+
276.84540	196	
279.00478	220	1+
279.79386	104	
279.85485	130	
279.96658	152	
280.86879	118	
280.89723	108	
281.80907	264	1+
282.00303	130	
282.27358	138	
283.78949	382	1+
283.85998	144	
285.86014	116	
287.80712	162	
288.79708	118	
289.78759	282	
289.87632	258	
290.41433	104	
290.78560	162	
291.80432	126	
291.90642	112	
292.43239	236	
292.81832	116	
292.86126	126	
292.90410	142	
293.86408	416	1+
294.84974	220	1+
294.86280	382	1+
295.97511	120	
296.04747	166	
296.43460	244	1+
296.81220	134	
297.97639	394	1+
298.58351	146	
300.81681	104	
300.93032	198	
301.52770	106	
302.17973	120	
303.18321	108	
303.94278	120	
304.02862	174	1+
304.91972	156	
305.19133	104	
305.80899	116	
306.88347	134	
307.32043	108	
307.79847	320	
307.89000	114	
308.29485	184	
308.80333	150	
309.32252	122	
309.79961	114	
309.81654	106	
309.87590	132	
310.80491	206	
310.87478	194	
311.83008	112	
311.88322	116	
312.80206	380	
312.82004	168	
312.87096	110	
313.03086	118	
314.82657	140	
314.84961	232	1+
314.95066	168	
315.73775	118	1+
315.81953	118	
316.18040	166	
319.82088	140	
321.78360	152	
321.82016	312	1+
321.92871	180	
324.89365	324	
325.14422	130	
325.89754	194	
326.17301	150	
326.45752	116	
327.17680	110	
327.88554	254	1+
328.81434	260	1+
330.81292	366	1+
331.83104	124	
331.86946	130	
333.81705	162	1+
336.21141	132	
337.32807	158	
338.86996	130	
339.82922	274	1+
340.64570	110	
340.89300	142	
341.15540	126	
341.75081	182	
342.31405	134	
342.88402	112	
END IONS

###FS:    #m/z: 507.84559 #charge 1+
###MS: 26
###MSMS: 28
BEGIN IONS
TITLE=Cmpd 20, +MS2(507.8456), 28.2-35.2eV, 0.6min #28
RTINSECONDS=34.0575
SCANS=26,28
PEPMASS=507.84559	484454
CHARGE=1+
196.01449	770	1+
198.88637	174	
213.88952	288	1+
214.03928	168	1+
217.89434	302	1+
225.88272	290	
230.84796	358	1+
230.89008	186	1+
232.40503	258	
234.87813	198	
235.14066	478	1+
235.90034	254	1+
238.06229	216	
238.90195	146	1+
240.08327	222	1+
241.00443	198	1+
244.78744	200	1+
244.89423	276	1+
246.39368	148	1+
248.85209	372	1+
248.90045	292	1+
248.97558	210	1+
249.15636	422	1+
250.97080	460	1+
253.88240	348	1+
254.09308	264	1+
254.88578	228	1+
257.09898	270	1+
258.11164	204	1+
258.88422	510	1+
259.08271	90	1+
261.93103	214	1+
262.09800	272	1+
262.13648	1414	1+
262.92237	342	1+
263.40168	256	1+
263.99432	262	1+
264.52574	194	1+
264.96168	174	1+
264.99806	218	1+
265.38401	298	1+
266.16697	208	
266.86388	276	
267.78549	180	
267.86806	210	
268.11001	170	
269.89067	262	
269.92987	290	1+
270.85838	320	
271.09400	272	1+
272.85330	1616	1+
273.80458	210	
273.92242	218	
273.95315	216	1+
276.80491	266	1+
276.92341	192	1+
277.01844	244	1+
277.15266	628	1+
278.87300	218	1+
278.96889	170	
279.35118	194	
280.37789	188	
280.39582	226	
281.37633	628	1+
281.81931	252	1+
282.01457	248	1+
283.97240	258	1+
284.87663	170	
285.15461	254	1+
285.78327	156	1+
285.84754	214	
285.88856	270	
285.94329	472	
286.15767	224	1+
287.00131	192	
287.84795	238	
287.88866	402	
287.94480	280	1+
288.86772	452	
289.83145	146	1+
289.88090	1776	
289.93449	196	1+
289.97626	216	1+
290.13055	214	
290.78162	158	1+
290.86343	3152	1+
291.88018	946	1+
292.81569	482	1+
293.84285	198	
293.87284	4296	1+
294.01519	628	1+
294.24496	120	1+
294.98744	196	1+
295.01711	522	1+
295.81223	186	1+
296.85432	276	
296.87924	564	1+
297.01506	186	1+
298.80559	456	1+
298.86238	524	1+
299.80811	314	1+
299.83642	230	
300.85747	398	
300.91119	272	1+
301.01395	202	
301.86820	180	
301.94922	412	1+
302.85982	232	
302.88018	280	
303.40575	178	
303.80827	246	
303.84915	362	1+
303.87740	208	
303.94721	372	1+
304.14002	172	
304.39078	228	
305.85574	316	
305.88651	250	
306.12529	202	
306.84940	202	
306.87876	294	
306.90256	214	
307.28430	188	
307.88981	1606	
307.91621	258	1+
308.02402	188	1+
308.14240	590	
308.33694	238	1+
308.87003	2312	1+
308.99461	342	1+
309.15329	1232	1+
309.40840	274	1+
309.88886	1232	1+
309.96365	246	1+
310.15880	852	1+
310.84551	272	
311.88351	10500	1+
312.34947	284	1+
312.97108	186	
313.95346	172	
314.30038	138	1+
314.81681	180	
314.86481	1390	1+
314.88900	812	1+
315.06641	170	1+
315.24201	88	1+
315.78209	134	1+
315.91316	302	1+
316.10844	144	1+
316.14560	198	1+
316.86329	664	
316.89013	414	
316.91497	204	1+
316.95626	174	
316.97814	218	
316.99970	286	1+
317.88112	852	1+
318.80977	328	1+
318.86428	654	1+
319.93518	218	
320.87207	286	
320.88653	498	1+
320.91457	368	1+
322.88675	200	
323.07762	242	1+
323.86689	180	
324.86395	544	1+
325.00667	244	1+
325.04898	282	1+
325.33645	318	1+
325.90022	532	
326.14894	198	
326.24189	536	1+
326.81675	170	
326.88727	394	
327.37119	542	1+
327.74169	118	1+
327.88040	1062	
328.18096	206	1+
328.37139	348	1+
328.81490	200	1+
328.86848	914	1+
329.81872	170	1+
329.89268	858	1+
330.16232	350	1+
330.88116	264	
330.94660	340	1+
331.38294	310	1+
331.82295	416	1+
331.89136	412	
332.02031	202	1+
332.12393	272	1+
332.35281	246	1+
332.87616	1728	1+
332.99740	400	1+
333.17619	1324	1+
333.75303	202	1+
333.90321	198	
333.99873	348	1+
334.83269	712	1+
334.87130	314	
334.89939	560	
334.95563	208	
335.83860	492	1+
335.88870	316	
335.93631	526	1+
336.03928	208	
336.09496	168	1+
336.37616	162	1+
336.54158	202	1+
336.87595	1070	1+
337.02289	406	
337.88047	916	1+
337.99106	280	1+
338.06476	346	1+
338.85310	250	1+
338.90576	328	1+
339.03275	282	1+
339.38291	172	
339.45626	166	1+
339.88137	506	1+
339.90741	190	1+
340.11824	216	1+
340.36007	184	
340.99993	228	1+
342.87317	680	1+
343.14473	286	1+
343.87389	448	1+
343.95859	104	1+
345.90522	254	1+
346.98484	386	1+
347.75158	242	1+
347.83853	256	1+
347.90732	372	1+
349.11830	200	1+
350.15119	158	1+
350.79312	208	1+
350.83172	184	1+
350.85592	184	
350.88882	532	
350.96015	238	
351.17028	328	1+
351.38867	332	1+
351.68712	114	1+
351.88867	348	
351.96761	274	1+
352.04170	170	
352.17157	272	1+
352.77463	580	1+
352.91180	562	
353.72082	186	1+
353.85441	734	1+
353.89808	628	1+
353.91931	364	
354.04147	398	1+
354.14025	250	1+
354.83931	556	1+
354.88761	614	1+
355.04467	330	1+
355.69757	186	
355.89177	522	1+
356.01081	184	1+
356.78829	248	
356.83605	458	1+
357.14137	252	1+
357.95658	288	1+
360.34310	194	
361.90477	204	
362.84381	170	
362.89103	190	
363.01378	274	1+
364.78419	346	1+
364.83863	188	
364.87308	202	
365.78605	220	1+
366.18471	216	
366.84081	2024	1+
366.89780	272	
367.00509	360	1+
367.70768	1328	1+
367.96726	282	1+
368.16419	246	1+
368.78638	348	1+
368.89779	978	1+
369.08008	236	1+
369.76737	188	
369.83676	520	1+
370.78624	592	1+
371.18833	360	1+
371.72417	170	
372.04046	320	1+
372.85065	288	
373.72030	416	1+
373.84055	408	1+
373.89171	308	1+
374.06226	208	
374.79218	184	
374.81595	250	
375.04117	212	1+
375.06665	260	1+
375.89045	222	
375.98460	200	1+
376.21906	908	1+
377.17600	154	1+
377.72724	184	1+
377.81519	276	1+
377.96382	176	1+
379.20914	150	1+
379.85009	176	
380.71811	298	
380.73513	324	
380.85592	506	1+
381.03317	232	1+
381.36834	270	1+
381.72731	190	
382.85673	502	1+
383.20655	254	1+
383.72104	404	1+
384.85090	4740	1+
384.89169	452	1+
385.38124	202	
386.85118	752	1+
386.89181	262	
387.01679	190	1+
387.39621	228	
387.72237	458	1+
388.79885	340	
388.84417	200	
388.90827	228	1+
389.19976	438	
389.71278	552	1+
389.79400	190	
389.84819	190	
389.87620	192	
390.05161	204	1+
390.18529	546	1+
390.20618	244	
390.36522	280	1+
390.84309	1044	
391.19152	366	1+
391.80263	236	
391.84231	724	
392.08095	1240	1+
392.83067	426	1+
392.86249	1118	1+
393.08594	920	1+
393.14752	256	1+
393.80187	984	1+
393.83418	594	1+
394.15320	174	1+
394.20341	144	1+
394.78485	292	
394.83907	422	1+
395.79661	178	
395.86704	386	1+
396.08239	176	1+
396.73549	256	
396.88932	332	1+
397.73472	238	
397.83648	400	1+
398.22512	386	1+
398.72320	242	
398.80541	218	
398.87134	626	1+
399.06900	208	
400.40835	242	1+
401.38634	366	1+
402.14580	228	1+
402.75047	280	1+
402.86418	3554	1+
403.14484	142	1+
403.19444	222	1+
403.22290	224	1+
403.86838	2666	1+
404.21075	184	1+
404.99230	204	1+
405.99393	172	1+
406.03114	196	1+
406.80236	348	1+
406.85818	212	
407.71983	394	
407.81199	550	1+
407.86448	8886	1+
409.07398	422	1+
409.98770	216	1+
410.40307	240	1+
410.73097	518	1+
410.75183	208	
410.84848	994	1+
410.96105	188	1+
411.81098	1082	1+
412.10173	156	1+
412.15543	304	1+
412.73160	876	1+
412.84427	1160	1+
413.07342	310	1+
413.82605	208	1+
413.87724	622	1+
415.80581	486	1+
415.87499	984	1+
416.60458	328	1+
416.87826	714	1+
417.12409	160	1+
417.38790	226	1+
417.91650	186	1+
418.39369	180	1+
418.77994	248	1+
418.85036	528	1+
419.26412	238	1+
420.76421	194	1+
421.88554	1086	1+
422.10162	280	
422.85769	212	
422.92522	210	1+
423.03445	360	1+
423.86419	276	
423.88451	360	
424.88119	180	
425.36870	422	1+
425.82884	220	
425.87878	534	
426.86089	2928	1+
427.73978	1234	1+
427.83048	270	
428.10049	234	
428.74588	694	1+
428.84824	1248	1+
428.88542	1314	1+
428.94079	192	
429.65049	158	1+
429.81871	282	
429.92686	234	1+
430.04831	220	1+
430.74035	1520	1+
430.86283	1532	1+
430.87820	236	
430.93027	200	1+
431.87037	1150	1+
432.24282	1150	1+
432.80977	182	1+
433.32342	118	1+
433.85369	214	1+
434.21882	164	1+
435.86126	480	
438.89176	1266	1+
439.68866	180	1+
439.74489	328	1+
439.86787	474	1+
439.89469	1042	1+
440.63901	218	1+
440.74997	206	1+
440.91992	308	1+
441.10356	214	1+
441.40373	316	1+
442.15565	180	
444.38869	440	1+
444.81190	208	1+
444.87061	3842	1+
445.73954	266	
446.29338	330	1+
446.72268	226	
446.75944	574	1+
446.89540	276	
447.67534	188	1+
448.33406	248	1+
448.82921	236	1+
448.89661	248	
449.83298	164	1+
449.87746	1130	1+
450.16079	180	1+
451.90784	154	1+
453.76074	276	1+
454.21068	190	
455.22795	186	1+
456.22775	132	1+
456.77911	238	1+
457.69644	228	1+
457.90482	1434	1+
461.70157	206	1+
462.88171	1200	1+
463.20043	252	1+
464.06841	298	1+
466.77922	304	1+
467.16980	130	1+
467.88933	2066	1+
468.78219	852	1+
468.96151	192	
469.75399	200	1+
474.27965	220	1+
475.66044	146	1+
476.72204	210	1+
476.88309	224	1+
477.00539	196	1+
478.77397	288	1+
482.25795	178	1+
484.60843	204	1+
485.75735	338	1+
485.89757	1092	1+
487.86517	172	1+
489.30421	332	1+
489.73141	166	1+
490.84285	266	1+
491.44402	190	1+
491.84367	228	1+
494.66329	168	1+
495.23080	320	1+
495.82078	184	1+
497.28844	220	1+
498.18736	150	1+
499.26877	180	
499.73956	280	1+
500.74252	222	1+
502.35429	428	1+
503.23600	116	1+
503.35627	350	1+
504.27856	298	1+
504.43798	316	1+
504.79682	286	1+
506.21744	168	1+
506.76860	134	1+
507.21958	130	1+
507.66862	196	1+
507.77132	104	1+
508.33887	116	1+
508.73927	276	1+
509.22432	232	1+
509.26473	292	1+
509.43837	274	1+
509.86030	594	1+
510.44141	196	1+
510.64124	188	1+
END IONS

###FS:    #m/z: 336.94599 #charge 1+
###MS: 26
###MSMS: 29
BEGIN IONS
TITLE=Cmpd 21, +MS2(336.9460), 28.0-35.0eV, 0.6min #29
RTINSECONDS=34.83
SCANS=26,29
PEPMASS=336.94599	337360
CHARGE=1+
182.86952	280	
185.86968	98	
189.86103	164	
204.00878	146	
205.95112	130	
206.97245	110	
207.97436	110	
208.88109	134	
209.88292	438	1+
211.94440	7196	1+
212.87834	2160	1+
212.89925	126	
213.90369	98	
213.93987	3448	1+
214.88224	1504	1+
214.89443	150	
215.88657	1264	1+
215.93769	666	
216.92231	122	
217.85541	124	
217.88246	388	1+
217.93489	180	
221.10367	98	
221.89123	104	
221.94947	432	1+
223.49099	100	
224.19922	122	
226.89336	112	
226.94760	154	
227.00928	102	
227.78649	374	1+
227.89405	210	
228.56005	100	
228.89238	734	1+
229.95456	6750	1+
230.84118	188	1+
230.88879	4090	1+
231.94967	3200	1+
232.88082	162	
233.04483	162	
233.89824	826	1+
233.94874	674	1+
235.07719	116	
235.87127	208	
235.89265	236	
236.89301	98	
237.07359	136	
238.05083	130	
238.55799	132	
239.90271	152	
240.79396	128	
240.95767	104	
243.06445	124	
244.04225	330	1+
244.88373	126	
245.04574	260	1+
246.78631	136	
246.90432	202	1+
246.97511	422	
247.05211	258	1+
247.86121	96	
247.96551	1668	1+
248.90020	1520	1+
249.41928	146	
249.95949	1150	1+
250.16021	156	
250.82734	554	1+
250.90858	302	1+
250.99635	166	
251.15218	106	
252.84907	220	1+
252.97009	3566	1+
253.08730	204	1+
253.79001	156	1+
253.83390	156	
253.90490	856	1+
253.93479	200	1+
254.96521	1506	1+
255.07438	616	1+
255.45124	110	
255.84410	108	
256.33516	100	
256.91742	212	
256.96751	182	
257.37365	104	
258.88510	238	
258.96638	240	
259.37951	126	
260.21761	110	
260.82185	152	
262.44011	110	
262.79619	252	1+
262.83310	140	
262.94901	152	1+
263.79961	184	1+
263.84836	128	
263.97219	134	
264.37697	110	
266.09611	144	
268.83775	1124	1+
269.79715	230	
269.91969	140	1+
270.35015	106	
270.80271	114	
270.94226	98	
270.98119	294	
271.91638	552	1+
272.97661	346	
273.79121	384	1+
274.81821	156	
274.86172	122	
276.81882	234	
276.85747	308	1+
278.83507	594	1+
278.93575	246	1+
279.83738	374	1+
279.86224	208	1+
279.96135	132	
280.01641	132	
281.04679	122	
282.89911	200	1+
283.02703	120	
283.73191	172	
283.78881	112	
284.87585	148	
285.05123	112	
285.37248	104	
285.49485	104	
285.80644	96	
285.84975	396	
285.86983	124	
286.84747	1104	1+
286.87944	116	
287.79292	110	
287.80781	126	
287.84792	614	1+
288.06704	106	
288.81442	110	
289.83044	130	
290.86363	124	
291.80401	320	1+
292.15941	130	
292.94160	100	
293.11047	138	
293.29291	100	
293.80474	178	1+
293.85804	388	1+
293.88397	122	
293.99820	328	1+
295.97504	168	
296.25285	140	
296.81453	472	1+
297.82528	336	1+
298.08298	112	
298.38549	114	
298.80269	278	1+
298.90664	104	
300.06917	116	
300.51266	136	
301.87527	130	
302.06092	112	
302.81932	112	
302.87994	144	
303.41562	108	
303.85844	102	
304.92314	144	
305.87412	158	
306.27795	110	
306.29449	304	1+
306.88437	652	1+
307.78028	174	
308.81136	256	1+
308.88508	158	
309.87191	752	1+
310.82285	298	1+
310.94657	126	
312.06600	104	
312.12770	108	
312.82689	114	
312.86786	158	
312.88205	122	
313.26020	98	
314.81916	248	
315.89337	148	
316.83241	104	
317.54513	132	
318.05072	106	
318.84624	124	
319.28255	96	
320.12431	214	1+
320.29925	124	
321.09286	134	
321.57951	98	
322.88093	508	1+
323.30959	120	
323.98830	186	1+
325.03504	160	
325.87958	236	1+
325.89640	128	
325.91887	102	
327.30354	100	
328.88947	154	
329.31040	106	
329.87480	118	
330.88056	280	1+
333.17203	134	
334.03785	102	
335.23729	150	
336.30399	122	
337.18390	110	
337.21815	178	1+
337.83533	120	
338.35045	172	1+
339.77015	100	
339.87548	100	
340.17206	122	
340.37615	110	
341.03593	250	1+
END IONS

###FS:    #m/z: 340.94060 #charge 1+
###MS: 30
###MSMS: 31
BEGIN IONS
TITLE=Cmpd 22, +MS2(340.9406), 28.0-35.0eV, 0.7min #31
RTINSECONDS=38.52
SCANS=30-31
PEPMASS=340.94060	2019064
CHARGE=1+
184.86196	100	
189.86196	272	1+
190.93087	128	
192.89006	132	
192.92803	264	
196.88267	406	
205.94735	274	1+
208.88954	116	
208.95812	236	1+
209.13033	126	
209.93719	460	1+
210.90109	154	
210.93887	320	1+
210.96491	106	
212.87805	402	
212.94850	150	
213.88183	292	
213.93976	2364	1+
214.87846	158	
214.89564	216	
215.88754	1472	1+
215.93587	540	
217.47240	100	
217.88234	474	
219.87808	258	1+
220.42989	104	
221.89105	314	1+
222.95194	174	
223.95924	480	1+
226.94879	134	
227.89410	150	
227.95000	244	1+
228.79065	150	
230.88804	1336	1+
231.95122	1602	
233.89817	854	1+
233.94600	572	
234.22063	172	1+
235.02730	178	1+
235.87035	274	1+
235.89333	556	1+
236.80141	190	
237.89458	244	1+
238.99840	222	1+
239.10811	134	
239.78975	244	
239.89759	198	
240.23007	162	
240.79219	122	
240.90004	112	
240.93870	166	
242.88446	166	
243.82786	126	
244.95424	164	
245.51421	166	
246.97572	734	1+
248.03801	220	1+
248.82803	106	
248.89882	768	1+
249.81270	246	1+
249.96114	592	1+
250.81775	166	1+
250.89393	210	
251.02640	152	
252.23158	134	
252.79516	104	
253.18885	214	1+
253.83114	110	
253.90255	186	
253.94712	136	
254.86141	116	
254.91137	104	
254.96516	810	1+
255.07520	612	1+
255.52573	100	
256.02632	166	
256.89164	102	
256.91227	202	
256.96354	396	1+
257.79454	364	1+
258.84766	274	1+
259.12980	250	1+
259.95639	284	
261.80111	306	1+
261.84091	106	
262.04511	142	1+
262.82559	194	1+
263.90152	356	1+
263.98031	126	
264.80074	114	
264.90115	400	1+
265.82514	100	
266.24566	132	
266.99400	132	
267.08698	154	
267.13681	158	
270.80772	110	
271.84759	142	
272.66262	106	
272.93334	188	
272.97428	340	1+
272.99735	116	
273.85388	114	
273.91926	130	
273.93508	128	
274.78877	114	
274.84424	416	1+
275.80507	304	1+
276.90986	150	
277.74696	112	
277.83783	160	1+
277.85975	118	
277.93070	202	1+
278.11248	118	
278.98510	114	
279.24432	132	
279.79473	126	
279.96496	134	
280.25862	114	
281.00946	168	
281.05400	146	
282.27953	188	
282.85860	156	
282.88447	134	
282.90834	256	1+
283.28127	104	
283.78885	308	1+
283.86570	130	
284.80502	126	
285.85606	102	
286.81997	208	1+
286.91565	114	
286.97310	144	
287.80539	128	
287.88875	138	
289.78585	320	
289.87950	186	
290.90166	196	
291.80318	448	1+
292.43931	210	
292.82217	146	
292.87006	134	
293.85300	194	
295.88394	112	
295.96942	184	
296.97925	134	
297.79371	126	
297.81034	116	
297.91604	104	
297.97409	232	
298.02904	180	1+
298.30696	184	
298.81174	310	1+
299.42691	142	
300.46393	128	
300.98808	104	
301.42940	102	
301.81961	322	1+
302.75499	108	
302.87770	232	1+
303.80265	248	
303.99305	150	
304.80654	106	
304.85862	156	
306.27648	158	
306.87927	318	1+
307.00624	116	
307.30770	114	
307.79812	528	1+
308.03806	132	
308.29430	486	1+
309.26183	110	
309.32651	220	
309.80737	180	
309.86884	100	
310.87583	1256	1+
311.75355	110	
312.80191	320	1+
313.10483	168	
313.76729	116	
314.77971	102	
317.10219	170	
317.87667	120	
321.51789	102	
321.81679	480	1+
322.30927	258	1+
323.01694	114	
323.27330	158	
324.89084	300	
325.08377	152	1+
325.90102	216	
326.16151	112	
326.85293	116	
327.71222	114	
327.74882	182	1+
328.18712	284	
328.31323	124	
328.81693	174	
328.89046	270	
329.81060	736	1+
330.06816	152	
330.81309	642	1+
333.74878	290	1+
334.17594	142	
335.05972	108	
335.88263	220	1+
336.67107	296	
336.87093	120	
337.19516	112	
337.35376	128	
338.35868	114	
339.83159	398	1+
339.87122	114	
344.25642	106	
END IONS

###FS:    #m/z: 507.84574 #charge 1+
###MS: 30
###MSMS: 32
BEGIN IONS
TITLE=Cmpd 23, +MS2(507.8457), 28.2-35.2eV, 0.7min #32
RTINSECONDS=39.3
SCANS=30,32
PEPMASS=507.84574	420632
CHARGE=1+
196.01326	366	1+
199.88779	222	
213.15806	304	
223.97368	240	
224.97492	166	
227.95443	170	
230.89219	182	
235.14020	366	
238.03294	196	1+
239.91901	202	1+
240.07793	208	
241.97577	180	1+
242.12965	188	1+
243.39221	316	1+
244.04213	156	1+
248.85164	308	1+
249.15844	326	
250.96893	580	1+
252.07786	262	
252.79221	178	1+
253.79079	234	1+
254.05989	198	1+
254.09595	244	
257.86080	528	1+
258.78870	202	
261.85386	150	1+
261.87771	198	1+
261.88619	226	1+
261.96611	206	1+
262.13633	1036	1+
263.13856	716	1+
263.84931	192	1+
265.10744	300	1+
265.87592	172	1+
265.90486	206	
266.06834	204	
266.13400	194	1+
267.78384	284	
268.88762	234	1+
268.95023	186	
270.85568	430	1+
270.87530	628	1+
271.08978	176	1+
271.13234	292	1+
271.87635	462	1+
272.13706	268	1+
272.85055	818	1+
273.02849	186	1+
273.85105	520	1+
273.96633	198	
274.92773	338	1+
276.86498	190	
277.15379	480	1+
279.95912	184	
280.02600	204	1+
280.05081	278	1+
280.89460	288	1+
280.90643	226	1+
280.95031	176	
281.38148	250	1+
282.12742	186	
282.81075	196	1+
282.93947	310	1+
283.33814	224	
284.02894	302	1+
284.15610	92	1+
284.19944	202	
284.87394	184	
284.91429	190	1+
285.00412	222	1+
285.94220	372	1+
287.00919	154	1+
287.81021	284	1+
287.84802	342	
287.88591	206	
288.04165	220	1+
288.86895	534	
289.87931	1096	
290.13016	212	
290.86454	1898	1+
291.05006	186	
291.13715	164	
291.94596	162	1+
292.10445	184	
292.86518	244	
292.91999	230	1+
292.97126	362	1+
293.05865	168	1+
293.87347	5044	1+
293.99454	162	1+
294.12614	278	1+
294.95286	286	1+
295.80406	172	
296.00643	344	1+
296.13835	166	
296.85494	458	1+
297.03298	170	1+
297.15575	262	
297.89104	264	
297.98884	304	1+
298.85018	584	1+
298.87958	690	1+
299.13933	182	
299.80607	304	1+
300.85690	1010	1+
302.86246	554	1+
302.88429	256	
303.13456	138	1+
304.40363	284	1+
305.86119	252	
306.11883	260	
306.77527	172	
306.87895	184	
307.89190	1510	
308.14000	884	1+
308.29129	342	1+
308.79424	174	
308.86971	1924	1+
308.96271	172	1+
309.37154	244	1+
309.87101	1374	1+
309.88768	556	
310.08806	244	1+
310.15831	1058	1+
310.30885	208	
310.75860	198	1+
310.88963	394	
311.14115	168	
311.40319	226	1+
311.88298	9214	1+
312.22874	308	1+
312.82781	346	1+
313.03462	166	
313.92717	212	
314.86619	1390	1+
314.96740	226	1+
316.86296	704	
316.88170	344	
317.18279	274	1+
317.45405	126	1+
317.81724	190	
317.87381	344	
317.89027	188	
318.06448	198	1+
318.86044	306	
318.93104	328	
319.14430	144	1+
319.83260	188	
319.86236	302	
319.88773	568	1+
319.97679	266	1+
321.32112	134	1+
322.09910	244	1+
322.86195	214	
322.88815	350	
324.00340	228	1+
324.85852	580	1+
324.91765	294	1+
324.97806	218	1+
325.36962	234	1+
325.89920	878	1+
326.24128	656	1+
326.88265	416	
327.13071	258	1+
327.88278	1430	1+
327.89551	744	
328.02592	206	1+
328.37075	584	1+
328.87232	946	1+
329.04745	222	1+
329.89598	916	1+
331.12478	164	1+
331.42016	248	1+
331.89238	340	
332.87650	1134	1+
332.89885	318	
332.98763	210	
333.17484	1138	1+
333.36050	208	1+
333.84768	188	
334.89818	176	
335.16746	266	1+
335.84444	550	1+
335.88183	306	
335.89723	442	1+
336.00319	360	1+
336.17390	176	1+
336.87402	254	
336.94460	206	
337.02357	266	1+
337.05757	256	1+
337.88033	324	
338.35764	244	1+
338.85397	168	
338.88034	958	1+
339.39614	202	
339.88102	550	1+
340.03739	346	1+
340.40050	212	1+
341.04496	204	1+
341.87592	592	1+
343.98805	264	1+
344.90182	172	
344.98997	168	1+
345.17737	172	1+
345.90274	174	
346.89168	244	
347.79497	214	1+
348.34795	190	
348.81782	288	1+
348.91759	428	1+
349.07012	290	1+
349.09561	180	1+
349.21101	144	1+
349.82077	228	1+
349.89587	230	
350.40823	266	1+
350.80597	244	1+
350.88552	918	1+
350.96142	692	1+
352.90958	548	1+
353.07446	156	1+
353.85235	480	
354.02721	250	1+
354.84124	318	1+
354.86839	168	
355.70905	190	
355.77605	238	1+
355.88872	242	
356.25774	194	1+
356.69831	240	1+
356.89651	296	1+
357.13690	228	1+
357.20626	192	1+
357.84011	256	1+
357.87028	414	1+
358.01671	168	
358.78425	252	1+
358.87456	328	1+
358.93849	168	
359.71968	184	1+
361.34341	192	
362.76970	196	1+
362.83662	418	1+
363.08730	226	1+
364.77937	206	1+
365.13500	328	1+
365.38648	210	1+
366.17536	214	1+
366.24667	136	1+
366.36138	200	
366.73781	492	1+
366.83908	2490	1+
366.90207	174	
367.70764	530	
367.79450	200	
367.88873	608	1+
368.17361	184	1+
368.70734	630	1+
368.79431	212	
368.89731	710	1+
369.83751	466	1+
370.03624	198	
370.78182	432	1+
371.72388	386	1+
372.04368	180	
372.06384	336	1+
372.35077	356	1+
372.84833	352	1+
372.87036	180	
373.36001	316	1+
373.72065	312	
373.87399	266	1+
374.72407	400	1+
374.79107	382	1+
375.81306	172	1+
376.15512	238	1+
376.22137	948	1+
376.88536	438	1+
376.92217	196	1+
377.74573	168	
377.78159	412	1+
378.08730	166	
378.78586	246	1+
378.86159	342	1+
378.95020	286	1+
380.36072	176	
380.72222	212	
380.73829	390	1+
380.85401	668	1+
380.89822	168	
381.05313	252	1+
381.77867	184	
381.79854	180	
382.85290	384	1+
383.26374	228	
383.71502	370	1+
383.74234	202	
383.79320	186	
383.89332	172	
384.06620	316	1+
384.36991	368	1+
384.38635	404	1+
384.85025	4044	1+
385.78432	186	1+
385.79392	222	1+
386.79377	154	1+
387.04365	464	1+
387.22720	178	
387.38144	166	
387.84828	270	
387.91140	288	1+
388.79223	652	1+
388.84913	200	
389.19907	544	1+
389.37060	200	1+
389.39263	168	
389.71160	550	1+
389.79435	514	1+
390.20153	312	1+
390.84184	1998	1+
391.90465	262	
391.92687	166	1+
392.82881	486	
392.86116	882	1+
393.08406	522	1+
393.38581	170	
393.80007	874	1+
394.08938	298	1+
394.78752	336	1+
394.84018	396	
395.86701	200	
396.39890	328	1+
396.73059	856	1+
396.89979	530	1+
397.06351	198	1+
397.40145	190	1+
398.83652	326	1+
398.86683	326	1+
399.20006	348	1+
399.71880	166	
401.33631	300	1+
401.74064	486	1+
402.11785	270	1+
402.74518	354	1+
402.83068	198	1+
402.86668	2958	1+
403.22792	246	1+
403.87210	2138	1+
405.33880	224	1+
405.87016	764	
406.82340	220	
406.86045	468	
407.73119	214	
407.86562	6928	1+
408.00931	166	1+
408.81285	516	1+
408.85484	1854	
408.92847	306	1+
409.07902	336	1+
409.71812	340	
409.81373	362	1+
410.73591	206	
410.84691	602	
410.86768	1102	1+
411.20584	156	1+
411.72609	798	1+
411.81001	928	1+
412.72924	722	1+
412.84548	616	1+
412.91718	196	
413.07449	372	
413.80641	224	
414.81549	528	1+
414.86409	200	
415.54786	136	1+
415.79680	290	1+
415.87300	334	1+
416.62277	96	1+
416.73520	172	1+
417.22337	186	1+
417.84208	214	1+
418.09562	216	1+
418.72092	196	
418.81587	294	1+
420.37005	262	1+
421.16522	204	1+
421.74629	192	
421.81619	296	1+
421.88228	1304	1+
422.86096	208	
423.86776	288	
424.87355	180	
425.30900	256	1+
425.82037	372	1+
425.87759	406	
426.86279	1362	1+
426.93730	200	
427.02338	182	1+
427.73774	978	1+
427.79124	192	1+
428.13956	154	1+
428.86262	628	1+
428.88694	1098	1+
429.82738	230	
429.84387	204	
430.12088	184	1+
430.37416	176	
430.74024	1100	1+
430.85488	442	
431.87121	1280	1+
431.94565	226	1+
432.24310	1512	1+
433.37426	244	1+
434.74395	170	1+
434.82440	262	
434.88569	334	1+
435.74555	208	1+
435.85858	196	1+
437.06242	240	1+
438.85461	174	1+
439.89261	1414	1+
440.69344	166	1+
440.73504	160	1+
442.69768	188	1+
444.87233	3230	1+
445.74139	542	1+
446.17071	230	1+
446.22328	168	1+
446.77862	280	1+
446.87434	888	1+
446.89585	254	
448.88863	190	
449.20227	138	1+
449.22954	130	1+
449.87613	828	1+
450.75056	140	1+
450.77286	436	1+
452.06986	136	1+
452.97807	168	1+
453.23128	294	1+
453.70712	216	1+
453.87478	280	
454.82993	188	1+
457.90219	1630	1+
458.15297	100	1+
459.16037	128	1+
460.22311	228	1+
460.78060	340	1+
461.31154	250	1+
462.88257	1386	1+
463.73701	350	1+
466.25494	246	1+
466.69859	210	1+
467.17947	170	1+
467.88978	1720	1+
468.77648	730	1+
469.88951	248	
472.17940	198	1+
475.73727	188	
477.76667	222	1+
480.64784	124	1+
480.70906	280	1+
481.72505	258	1+
483.71296	202	1+
485.75972	198	1+
485.89967	1204	1+
486.84731	208	1+
487.24790	350	1+
487.39020	186	1+
487.78389	258	1+
488.29754	172	1+
489.67676	202	1+
490.34108	146	1+
491.67524	220	1+
491.79287	170	
491.84111	164	
495.63487	114	1+
497.71958	378	1+
498.72477	300	1+
500.26371	218	1+
500.80230	314	1+
501.65999	262	1+
501.69226	220	1+
501.77429	212	1+
502.66586	186	1+
503.80127	242	1+
504.12083	136	1+
504.80390	186	1+
505.72580	210	1+
506.44594	192	1+
506.85977	274	1+
507.38716	338	1+
507.41259	100	1+
507.86204	186	1+
508.08261	210	1+
508.68613	196	
509.18670	98	1+
509.85753	314	1+
510.79473	170	1+
510.81171	244	1+
511.46157	204	1+
511.81405	184	1+
END IONS

###FS:    #m/z: 336.94603 #charge 1+
###MS: 30
###MSMS: 33
BEGIN IONS
TITLE=Cmpd 24, +MS2(336.9460), 28.0-35.0eV, 0.7min #33
RTINSECONDS=40.0725
SCANS=30,33
PEPMASS=336.94603	337000
CHARGE=1+
182.86523	412	1+
188.04918	100	
189.96177	98	
196.88503	262	1+
203.88301	210	1+
205.94868	242	
208.89428	96	
210.88393	626	1+
211.01510	104	
211.94462	6934	1+
212.87783	3114	1+
213.10138	142	1+
213.85515	94	
213.93972	2436	1+
215.88642	1296	1+
215.93172	290	1+
217.88294	716	1+
223.96032	434	
224.57181	112	
224.89593	102	
224.97561	194	
225.08723	104	
226.89533	242	
226.94782	138	
227.89702	138	
228.89433	848	1+
229.95481	4776	1+
230.12947	132	1+
230.88862	4818	1+
231.94940	2396	1+
232.82844	412	1+
233.89700	792	1+
233.94798	632	1+
234.92005	98	
235.10576	236	1+
235.84484	110	
235.86656	186	
235.89258	318	
235.95006	194	1+
237.13660	204	1+
237.84862	120	
238.21344	180	
240.96144	158	
242.89842	120	
243.11406	94	
243.88157	192	1+
244.79243	116	
245.97709	92	
246.80499	132	
246.90655	236	
246.97633	432	
247.96787	1316	1+
248.90008	1684	1+
249.84876	102	
249.96079	362	
250.83218	734	1+
250.95103	262	
250.96544	204	
251.07374	180	
251.40275	112	
251.78766	130	
251.82294	198	
251.96039	130	
252.04538	144	
252.23042	120	
252.97111	3132	
253.80372	176	1+
253.90643	630	1+
253.94544	134	
253.97709	102	
254.09431	382	1+
254.91842	118	
254.94423	216	
254.96620	1142	1+
255.06981	420	1+
255.34148	102	
255.78147	192	
255.90605	590	1+
256.87394	104	
256.91062	428	1+
256.96579	252	
257.84636	304	1+
258.22801	100	
259.95569	208	1+
260.83343	146	
261.47382	164	
262.08684	94	
262.36815	96	
263.13653	172	
265.02938	156	
265.07923	132	
266.35054	154	
267.83996	94	
268.04763	140	
268.78847	142	
268.83917	786	1+
269.92149	144	
270.12182	96	
270.84177	120	
270.97978	396	
271.91597	456	1+
272.74801	122	
272.85018	376	1+
272.97663	106	
273.79276	394	1+
273.85251	224	1+
274.74768	114	1+
274.89386	106	
275.06049	142	
275.48816	96	
276.40626	102	
276.85453	176	
277.01902	92	
277.07258	114	
277.83934	200	
278.79641	100	
278.83784	278	
278.85768	136	
278.96176	400	1+
279.24249	108	
279.83234	250	
279.84800	200	
279.96521	260	1+
280.78911	102	
280.86364	126	
280.99985	108	
281.04467	174	1+
281.86000	116	
281.90464	98	
282.88476	140	
283.09949	130	
284.79669	284	1+
285.85114	200	
286.85400	738	1+
287.84692	144	
288.35923	106	
288.96388	124	1+
289.14705	144	
289.42543	284	1+
289.79477	94	
290.81227	124	
290.85489	526	1+
291.80493	230	
291.85788	454	1+
291.87919	100	
292.81557	156	
293.06492	112	
293.10649	170	
293.88029	276	1+
293.99935	100	
294.27841	100	
294.49836	98	
295.83349	102	
295.86839	220	1+
296.06225	244	1+
296.81189	382	1+
296.97250	254	1+
298.79779	132	
298.85974	96	
299.02394	150	
299.06108	100	
299.10694	126	
299.83694	106	
300.80077	262	1+
300.93499	100	
301.01799	234	1+
301.86890	130	
302.15095	114	1+
303.86053	148	
304.44282	96	
305.77120	96	
305.85904	166	
306.87742	446	1+
307.05817	282	1+
308.06183	274	1+
308.29495	168	
308.84771	186	1+
309.28569	212	
309.87438	128	
310.01283	138	
310.59510	122	
310.82360	92	
310.87747	528	1+
312.73223	100	
312.88478	204	
313.26463	126	
313.87275	118	
313.94622	120	
314.81813	430	1+
315.85303	138	
316.16059	114	
318.81871	98	
318.88722	274	1+
320.75210	118	
320.93777	108	
322.18975	118	
323.00549	228	1+
323.30285	148	
323.76715	110	1+
324.13588	118	
324.89419	248	
325.21426	108	
325.89033	206	
326.89075	106	
328.84006	126	
328.88559	218	
328.94255	162	1+
330.87546	144	
330.99935	106	
332.75626	114	
332.85962	128	
332.88692	346	1+
334.75033	114	
335.02603	104	
336.31181	160	1+
338.03231	116	
338.17277	112	
339.31836	102	
339.78748	100	
339.83039	200	
340.07960	184	1+
END IONS

###FS:    #m/z: 322.92992 #charge 1+
###MS: 34
###MSMS: 35
BEGIN IONS
TITLE=Cmpd 25, +MS2(322.9299), 28.0-35.0eV, 0.7min #35
RTINSECONDS=43.786
SCANS=34-35
PEPMASS=322.92992	4221162
CHARGE=1+
124.48829	106	
187.02938	146	
189.86317	244	
192.88889	362	1+
196.88458	460	1+
196.98833	88	
200.88183	94	
203.61616	92	
205.94866	744	1+
206.98173	102	
208.92596	94	
209.01580	90	
209.12772	128	
209.89657	346	1+
209.94545	102	
212.87993	746	
214.89019	156	
216.89221	118	
218.82188	92	
218.89232	96	
218.91070	90	
220.87117	120	
221.12184	106	
222.94950	228	
223.95815	798	1+
225.43003	90	
225.99450	98	
227.10435	124	
227.79407	132	
227.89032	128	
227.93071	132	
227.95292	268	
228.89493	198	
228.91081	250	1+
229.95615	150	
230.83959	142	
230.88753	606	1+
231.04901	100	
231.11736	114	
233.39005	90	
234.13979	104	
234.84752	194	1+
235.85837	208	1+
236.01201	154	
236.09987	190	1+
236.54500	104	
237.89261	208	1+
237.92495	158	
238.92120	130	
238.93859	230	
239.08249	368	1+
239.78683	294	
239.94830	102	
239.96731	94	
240.79881	128	
240.94038	3562	
241.93887	8658	1+
242.10001	146	
242.94094	6132	1+
243.79268	130	
243.82790	106	
243.89236	96	
243.98993	108	
244.88639	92	
244.93928	1630	1+
245.87374	176	1+
245.89445	122	
246.97698	422	
247.97760	216	
248.84913	90	
248.90221	112	
249.49849	100	
250.95031	106	
251.05831	264	1+
251.79000	338	1+
251.83283	90	
251.86761	154	1+
252.10815	94	
252.82906	106	
252.84851	134	
253.02734	188	1+
253.92732	92	
254.48071	102	
255.13835	124	
255.44922	90	
255.78515	152	
255.80482	120	
255.84613	220	1+
256.79036	608	1+
257.55348	110	
257.79732	416	1+
258.83302	226	1+
259.97490	228	1+
260.12972	90	
260.83412	380	
261.83210	532	1+
261.84492	220	
262.06494	112	
262.79697	174	
262.94994	176	1+
263.98176	146	
264.05549	130	1+
265.84278	150	
265.98294	102	
266.86801	134	
267.90480	144	1+
268.13565	194	1+
268.84239	130	
269.08256	146	
269.62574	94	
269.79960	302	
270.79751	502	1+
271.79875	336	1+
271.84209	342	1+
272.13344	102	
273.44097	166	
273.79312	706	1+
275.06025	144	
275.17484	106	
275.80830	460	1+
276.83959	236	
277.87970	154	1+
278.08604	684	1+
278.81526	140	
278.84724	204	
279.09046	584	1+
279.85610	244	
280.05568	190	1+
280.14379	114	
280.82831	144	
282.85479	182	
283.79194	162	
283.85224	256	
283.87257	148	
283.98296	162	
284.29093	476	1+
284.79858	128	
284.87623	124	
284.93067	94	
285.20027	96	
285.78528	118	
285.84752	128	
285.88094	90	
286.91832	102	
287.42782	122	
287.79989	324	1+
287.85579	150	1+
287.89841	124	
288.90929	102	
289.78704	514	1+
289.88323	188	
290.04107	94	
290.81874	112	
290.86491	98	
291.80357	580	1+
292.10330	104	
293.85365	478	1+
293.93873	90	
294.12086	200	1+
294.81274	108	
294.83426	120	
296.49979	92	
296.80982	102	
298.80319	110	
299.78406	552	1+
301.79124	162	1+
301.82480	90	
301.86538	102	
302.24228	116	
303.87717	230	1+
304.27747	112	
304.94254	98	
305.80411	146	
305.82130	152	
306.88306	242	
307.00807	122	
307.28994	130	
307.80041	570	1+
307.89271	146	
308.29256	476	1+
309.81447	124	
309.88882	116	
310.31021	154	
310.87738	462	
311.02802	104	
311.88016	252	
312.80651	156	
312.89728	96	
313.80353	96	
313.88146	118	
314.82125	388	1+
315.27795	94	
315.88741	182	1+
318.81986	184	1+
319.88958	144	
321.23176	90	
323.27538	108	
323.88917	462	1+
324.19818	90	
324.89302	392	1+
325.81104	114	
326.04736	100	
326.41991	104	
326.86167	88	
326.96181	114	
327.85475	98	
END IONS

###FS:    #m/z: 363.95664 #charge 1+
###MS: 34
###MSMS: 36
BEGIN IONS
TITLE=Cmpd 26, +MS2(363.9566), 28.0-35.0eV, 0.8min #36
RTINSECONDS=44.5585
SCANS=34,36
PEPMASS=363.95664	1026264
CHARGE=1+
187.86826	208	
189.86306	1200	1+
190.92968	150	
191.85842	1222	1+
196.88424	556	1+
197.14521	112	
200.94775	154	
204.90513	176	
205.95310	192	
207.87372	980	1+
207.94788	424	1+
209.94314	1666	1+
210.88416	1566	1+
212.87928	7074	1+
212.92176	162	
212.97843	118	
213.10148	110	
215.87941	282	1+
218.91410	378	
220.10470	220	
221.86030	158	
222.95328	1502	1+
223.89040	244	1+
224.88083	364	1+
224.94991	2200	1+
224.97559	176	
225.03780	120	
225.96664	216	
226.94682	9658	1+
227.03009	196	1+
227.04827	130	1+
227.07906	160	
227.90956	132	
227.93311	494	
228.00361	358	1+
228.79542	204	
228.89528	1498	1+
228.94225	12002	1+
229.69919	110	
230.79051	180	
230.88914	9308	1+
231.38489	108	
231.80254	170	
232.88587	1378	1+
234.88038	306	
234.92987	162	
234.94426	132	
235.07539	256	1+
235.84669	210	
236.74433	94	1+
236.86943	158	1+
237.34936	116	
237.88706	118	
239.06668	170	
239.82689	266	1+
240.82174	210	
240.88249	132	
240.90689	116	
240.94257	360	
240.96342	1034	1+
241.08768	134	
241.94069	424	
242.48704	116	
242.82516	224	1+
242.94281	1528	1+
243.82596	150	1+
243.95699	154	
243.97188	186	
244.89574	142	
244.95758	6228	
245.07538	188	1+
245.94215	398	
245.96162	252	
246.80868	118	
246.90460	766	1+
246.95273	7658	1+
247.83914	108	
248.80170	362	1+
248.86477	160	
248.90021	3114	1+
248.94646	196	1+
250.89979	906	1+
250.97101	436	
251.06995	278	1+
252.95313	120	
253.90490	552	
255.85276	164	
256.08945	226	1+
257.83187	440	1+
257.87586	132	
258.80153	128	
258.85333	114	
258.97263	236	
258.99545	200	1+
259.09094	150	
259.79947	244	1+
260.96828	902	1+
261.00943	210	1+
261.83675	190	
262.77640	120	
262.79976	306	1+
262.83000	202	
262.96562	108	
263.84808	136	
263.97558	552	1+
264.97756	414	1+
265.08331	128	
265.79894	350	1+
265.90979	250	
266.81202	530	1+
266.85392	164	
267.78562	280	
267.84120	292	1+
267.91358	170	
267.97278	632	1+
268.95881	184	
269.79909	198	
269.96851	986	1+
270.80838	148	
271.79792	112	
271.84334	468	1+
271.91805	668	1+
271.97188	156	
274.78922	124	
274.85634	144	
275.81880	130	
276.80386	138	
276.81551	116	
276.85394	186	
277.85595	210	
277.93689	224	1+
278.06458	204	1+
279.10298	172	
279.85358	174	
280.79188	726	
280.81183	118	
280.85711	414	1+
281.79058	368	
281.80886	124	
281.86114	296	1+
282.11497	120	
282.13076	120	
282.81026	506	1+
283.79377	168	
283.85321	154	
283.90069	110	
283.98166	298	1+
284.79427	132	
284.85169	118	
285.63818	110	
285.84630	962	1+
287.89697	124	
287.99036	148	
288.78983	118	
288.87112	172	
289.88768	244	1+
289.93027	122	
290.78747	878	1+
290.86332	310	1+
292.93678	334	1+
293.06121	134	
293.29995	116	
293.85231	408	1+
293.90454	114	
294.85630	296	1+
296.54618	186	
296.80872	516	1+
296.87440	272	1+
298.08297	124	
298.80217	1348	1+
299.03474	134	
299.86304	142	
300.80664	488	1+
301.81107	334	1+
301.86082	1056	1+
302.79557	188	
303.80953	1108	1+
303.85517	2708	1+
303.96408	160	
304.12890	346	1+
305.80794	138	
305.82730	142	
306.28501	110	
306.88332	512	1+
306.92941	196	
308.29251	198	
308.87483	168	
309.29571	152	
309.81358	110	
310.30951	264	
310.82464	212	1+
310.87838	438	1+
311.14358	142	
311.82823	144	1+
311.86096	132	
312.87939	134	
313.93962	144	
314.82532	114	
315.80290	124	
316.81379	618	1+
317.87105	120	
318.86244	184	1+
319.04240	166	
319.82107	428	1+
321.81827	1458	1+
321.86536	742	1+
322.78256	182	
322.93002	236	
323.08103	110	1+
323.93123	148	
325.87214	686	1+
325.89795	156	
326.40235	110	
326.79431	238	1+
326.87471	584	1+
327.07967	118	
327.37296	120	
328.88451	396	1+
330.74788	128	1+
336.94626	524	1+
337.83392	266	1+
337.88140	118	
338.95111	182	
339.82814	1210	1+
339.90261	120	
340.03978	140	
340.94204	208	
341.76460	116	
341.79106	208	1+
342.70706	362	1+
343.06587	120	
343.70880	312	1+
344.83867	302	1+
347.93203	158	
347.96136	210	1+
349.31847	468	1+
349.76199	272	1+
350.73068	272	1+
350.76177	174	1+
351.86156	190	1+
352.88530	118	
355.11459	128	
355.71182	154	
356.77259	134	
359.96063	284	1+
361.08860	162	
361.71898	122	
361.83355	194	1+
362.71272	336	1+
363.71955	202	1+
364.77135	220	1+
364.91355	112	
365.38653	116	
365.71831	120	
365.83073	114	
366.92362	110	
367.33603	126	
367.77680	146	
END IONS

###FS:    #m/z: 507.84572 #charge 1+
###MS: 34
###MSMS: 37
BEGIN IONS
TITLE=Cmpd 27, +MS2(507.8457), 28.2-35.2eV, 0.8min #37
RTINSECONDS=45.3305
SCANS=34,37
PEPMASS=507.84572	389390
CHARGE=1+
171.92893	268	
196.01312	242	1+
214.88341	254	1+
224.97798	268	
227.88285	200	1+
229.89194	198	1+
239.85737	176	
240.07965	198	
248.00823	238	1+
250.89619	160	1+
250.96925	850	1+
251.79846	176	1+
251.87388	208	1+
253.09093	168	
253.89692	242	1+
254.02375	216	1+
254.41409	178	
259.84203	210	1+
262.13854	722	1+
262.89107	200	1+
266.16398	352	1+
266.81976	214	1+
266.86874	152	
267.10734	332	1+
267.16697	306	1+
270.85697	188	
271.75110	160	
272.85312	688	1+
275.80227	232	1+
275.85395	310	1+
275.89384	164	
276.38627	240	1+
276.88441	310	1+
277.01983	210	1+
277.15127	566	
277.97299	186	1+
278.15715	278	
279.13572	222	
280.39246	342	1+
281.37510	310	1+
281.85401	260	1+
282.12840	166	
282.98271	218	1+
283.36066	276	1+
284.19387	158	
285.87292	430	1+
286.13686	292	
287.84758	468	
288.86943	426	
288.90589	320	1+
289.88168	1498	
290.13237	150	
290.33278	152	
290.86191	1632	1+
291.78528	200	
291.88273	312	
293.08019	166	1+
293.35232	158	
293.39306	244	
293.87278	4286	1+
295.85818	324	
296.10544	194	1+
296.85314	602	1+
296.87537	502	1+
297.81702	234	
297.93623	200	1+
298.80103	432	1+
298.87828	426	
299.39776	164	
299.81494	184	1+
299.88436	208	
300.85788	220	
301.12215	150	
301.83602	158	
301.86016	154	
301.94494	366	1+
302.88508	310	
302.94775	308	1+
303.85629	214	
304.87692	182	
305.07780	198	1+
305.73034	148	
305.86175	168	
306.00246	170	
306.12071	164	
306.82768	156	
307.28962	164	
307.33219	242	1+
307.60050	110	1+
307.88963	1682	1+
308.14049	468	
308.37812	184	
308.80671	374	1+
308.88155	1728	1+
309.02775	248	1+
309.15139	782	1+
309.31353	270	1+
309.35574	306	1+
309.76530	214	1+
309.84318	268	1+
310.15613	560	1+
310.86954	184	
310.95675	182	
311.88245	8522	1+
312.22629	246	
312.40800	130	1+
314.01113	258	1+
314.13011	168	
314.86609	1292	1+
315.12412	210	1+
315.16967	150	
316.82621	178	
316.86716	848	1+
316.88459	342	
317.36820	250	
317.84368	162	
318.05863	260	1+
318.50824	172	
318.85939	518	1+
318.94333	194	
319.35754	246	1+
320.31818	232	1+
320.82448	150	
320.87531	152	
321.80979	208	1+
321.88219	214	
322.86760	230	
324.85623	238	
325.89911	1180	1+
326.02004	212	
326.24390	452	1+
326.87623	1326	1+
327.37150	646	1+
327.87862	1136	1+
328.19411	144	1+
328.37500	456	1+
329.17346	202	
329.87062	230	
329.89426	490	1+
330.87947	330	
330.98886	284	1+
331.13790	216	1+
331.89120	440	
332.87261	1154	1+
332.90452	404	
332.96034	172	1+
333.17498	1366	1+
333.88834	180	
334.36550	202	1+
334.85679	160	
334.90061	394	
335.84007	302	
335.88979	596	1+
336.94344	156	
336.95618	162	
337.87870	720	1+
338.84815	216	
338.98882	156	
340.00946	236	1+
342.87221	402	1+
343.39970	192	
343.87815	246	1+
343.90863	454	1+
346.02955	152	1+
346.80206	184	
346.98938	202	1+
347.40897	236	1+
347.75564	176	
348.32935	242	1+
348.84519	218	
348.88625	180	
349.03623	120	1+
349.17664	310	1+
349.33202	150	1+
349.79120	186	
349.91038	454	1+
350.88709	376	1+
350.96055	440	1+
351.85615	192	
352.09386	224	1+
352.77352	266	
352.85459	710	1+
352.90919	440	1+
353.09565	154	1+
355.05859	324	1+
355.88754	434	1+
355.91382	200	
356.05784	272	1+
356.18367	268	1+
356.71980	404	1+
356.78384	252	1+
358.34293	222	1+
359.77081	214	1+
360.31310	154	
360.87227	166	
361.82247	196	
361.86925	444	1+
361.89379	376	1+
361.91678	302	1+
362.03777	238	1+
362.80459	124	1+
363.84362	394	1+
365.34689	198	1+
365.87863	166	
366.18260	282	1+
366.83919	814	1+
366.87070	514	1+
366.93821	202	1+
367.07651	188	1+
367.70653	1052	1+
367.99324	160	
368.14932	326	1+
368.19218	194	1+
368.34672	180	
368.70854	590	1+
368.84195	254	
368.89657	758	1+
369.15143	250	1+
369.84034	630	1+
370.71304	294	1+
370.78461	526	1+
371.19058	204	
371.74304	200	1+
372.85014	238	
373.01740	170	1+
373.72134	652	1+
373.77748	226	1+
373.90821	196	
373.99777	158	1+
374.80958	328	
374.87583	166	
375.04018	220	1+
375.73547	210	1+
375.82266	178	
376.22357	588	1+
376.39083	216	
376.86219	448	1+
377.78548	246	1+
377.88709	320	
378.15897	210	1+
378.19526	246	1+
378.88236	172	
380.07236	146	1+
380.71897	816	1+
380.85548	310	
381.72076	542	1+
381.85452	456	1+
382.79467	186	1+
382.87272	210	
383.14101	160	
383.89612	182	
384.05620	174	1+
384.85154	1412	
385.22281	200	1+
385.84952	1612	1+
386.05210	188	1+
386.79908	226	
386.91032	272	1+
388.79481	164	
388.84009	150	
389.19911	492	1+
389.71495	258	
389.74883	268	1+
390.20242	280	1+
390.38628	296	1+
390.71449	240	
390.80106	248	1+
390.84069	2336	1+
390.89347	214	
391.36437	246	
391.91058	168	
392.73659	292	1+
392.82794	662	1+
392.86305	252	
393.08945	534	1+
393.79825	324	
393.85869	742	1+
394.78495	552	1+
394.83503	536	
394.86141	630	1+
395.90313	306	1+
396.73426	356	1+
398.72877	162	
398.86770	214	
399.72614	200	
399.85934	258	1+
402.78239	270	1+
402.86329	568	
403.09056	150	
403.13060	150	
403.14978	230	1+
403.25593	238	1+
403.74100	308	1+
403.87052	1692	1+
405.40194	186	
405.81841	182	
405.86893	834	1+
406.08032	154	
407.18232	108	1+
407.72436	630	1+
407.81418	318	
407.86291	5824	1+
408.09965	274	1+
410.01112	210	1+
410.73129	356	1+
410.84376	896	1+
410.91774	334	1+
411.18117	246	1+
411.80802	708	1+
412.73125	530	1+
412.84500	518	
412.87407	172	
413.07297	234	
413.82973	164	1+
413.87241	422	
414.22926	156	
414.76000	184	1+
414.86572	240	
415.87370	950	1+
416.87628	620	1+
417.02696	248	1+
417.72179	242	1+
417.81574	218	1+
419.73026	226	1+
419.98661	162	1+
421.38254	174	
421.88471	682	
422.01542	184	1+
422.87667	758	1+
423.14207	388	1+
425.31603	236	
425.73587	214	
425.88097	434	
426.74559	236	
426.86155	2256	1+
426.93596	462	1+
427.73648	1124	1+
428.74536	732	1+
428.85331	808	1+
428.88502	600	
430.06924	206	1+
430.74044	982	1+
431.21154	200	1+
431.80969	238	1+
431.86736	1632	1+
432.24276	934	1+
433.14684	166	1+
434.82763	216	
434.88573	362	1+
439.89348	1640	1+
442.81840	348	1+
443.59895	170	
444.08190	168	1+
444.87187	3560	1+
445.73990	662	1+
448.01503	152	1+
448.20592	218	1+
448.89346	340	
449.87820	1386	1+
450.74651	166	
450.77059	328	1+
452.86211	268	1+
454.25979	178	
456.75994	232	1+
457.65045	184	1+
457.90428	736	1+
460.21814	312	1+
462.88132	1604	1+
464.10476	138	1+
466.78573	150	
467.24291	162	1+
467.88784	1620	1+
468.78211	348	1+
469.77235	502	1+
469.88908	398	1+
471.31478	250	1+
472.31720	214	1+
476.66492	200	1+
477.77639	364	1+
478.77768	292	1+
480.31374	132	1+
485.89718	988	1+
486.31940	190	1+
486.80192	314	1+
486.84666	226	
487.27851	250	
489.30642	274	1+
491.24983	164	
492.79264	156	1+
494.16214	206	1+
497.74522	324	1+
501.37448	176	
501.72723	224	1+
504.22153	354	1+
506.79388	216	
507.23318	172	1+
509.85833	228	1+
510.39951	184	1+
513.23061	172	1+
END IONS

###FS:    #m/z: 322.93009 #charge 1+
###MS: 38
###MSMS: 39
BEGIN IONS
TITLE=Cmpd 28, +MS2(322.9301), 28.0-35.0eV, 0.8min #39
RTINSECONDS=49.0065
SCANS=38-39
PEPMASS=322.93009	4047168
CHARGE=1+
191.85925	174	
192.88660	260	1+
196.87789	322	1+
202.45248	100	
203.97738	106	
205.95078	614	1+
210.87925	114	
210.91005	136	1+
212.88120	306	1+
214.11011	100	
215.37874	92	
215.97943	92	
221.05165	136	
221.94586	244	
222.95567	498	1+
223.96004	314	1+
224.94995	298	1+
224.99983	116	
226.97350	102	
227.82018	206	1+
227.92937	116	
228.91047	114	
229.91166	92	
230.89003	356	1+
233.47603	90	
234.89436	290	1+
235.79628	136	
235.81996	104	
235.93109	172	
238.79985	236	1+
238.89301	160	
238.93765	158	
239.07971	256	1+
239.78609	450	1+
240.90548	130	
240.94055	3294	
241.19496	120	1+
241.88324	190	
241.93956	10130	1+
242.81988	154	
242.94185	7234	1+
243.11173	116	
243.82782	88	
243.87976	98	
243.95638	116	
244.82190	172	
244.86464	94	
244.89116	86	
244.94037	1096	
245.01252	112	
245.82200	324	1+
245.89748	210	
246.17321	104	
246.97496	662	1+
247.01451	106	
247.94313	192	1+
248.04584	246	1+
248.85456	180	
249.15909	88	
249.45202	92	
250.00906	90	
251.02147	138	
251.78597	206	1+
251.92679	446	1+
252.02841	88	
252.06704	86	
252.10525	106	
253.41851	144	
254.17180	86	
254.35155	94	
255.14710	104	
255.78794	178	
255.86638	160	1+
257.79844	436	1+
257.83680	248	1+
257.97527	88	
260.80209	114	
260.83193	160	
261.07243	104	
261.83102	210	
262.83243	142	
263.90252	108	
263.97315	112	
264.85429	164	
265.85447	96	
265.89683	98	
265.98454	96	
266.05248	106	
266.46163	92	
266.63415	92	
267.81824	90	
268.97618	120	
269.01706	92	
269.79970	320	1+
269.84306	146	
271.08170	100	
271.35955	104	
271.79870	148	
271.84488	328	
271.87248	86	
272.84430	262	
272.91673	102	
272.98132	104	
273.79356	712	1+
273.81466	188	
275.46995	106	
275.80509	400	
275.86227	94	
276.13275	86	
276.80678	222	
276.86174	270	
276.91874	202	1+
277.20687	92	
277.92168	248	1+
278.85962	142	
279.09222	586	1+
279.40937	88	
281.79028	168	
281.81652	158	
282.36413	86	
282.79011	96	
283.78714	154	
283.91876	96	
284.29161	258	
284.78865	200	
285.05086	86	
285.28944	162	
287.79902	138	
288.11018	144	
288.80752	340	1+
289.78681	632	1+
289.81379	194	1+
290.85738	102	
291.54556	98	
291.80698	434	1+
291.86629	356	1+
293.12094	122	
294.01420	102	
294.38089	90	
294.84983	126	
295.82233	114	
295.93532	96	
296.81068	122	
296.87714	154	
297.78945	122	
298.40576	98	
298.89285	104	
299.78157	334	
299.88149	106	
300.66882	94	
300.78196	152	
301.87281	374	1+
302.39166	100	
302.85848	90	
304.88897	110	
305.79801	116	
305.88043	1032	1+
306.28182	246	
306.88457	906	1+
306.96041	294	1+
307.11180	88	
307.28427	106	
307.80026	530	
307.93233	98	
308.29527	194	
308.80760	652	1+
308.87954	176	
308.92848	88	
309.31263	88	
309.88084	136	
310.30900	418	
310.87888	858	1+
310.92686	120	
311.83379	86	
311.90411	92	
311.93945	236	1+
312.80390	692	1+
312.87566	408	1+
312.97479	140	
313.83453	94	
314.81852	194	
316.81706	86	
317.87113	86	
318.85649	116	
319.17223	98	
320.04269	92	
320.80101	88	
321.30132	150	
321.81930	88	
321.97618	94	
322.04231	90	
322.74699	284	1+
324.89120	480	1+
325.10348	102	
326.37995	212	1+
326.88476	296	1+
326.95269	94	
327.20372	122	
327.27172	188	1+
327.70804	110	
END IONS

###FS:    #m/z: 363.95684 #charge 1+
###MS: 38
###MSMS: 40
BEGIN IONS
TITLE=Cmpd 29, +MS2(363.9568), 28.0-35.0eV, 0.9min #40
RTINSECONDS=49.7785
SCANS=38,40
PEPMASS=363.95684	912780
CHARGE=1+
182.87327	164	
185.86718	158	
187.86784	110	
189.86235	1412	1+
190.93116	158	
191.85841	1112	1+
192.04930	106	
193.85312	168	
194.90149	122	
196.88406	626	1+
203.88264	108	
205.87997	292	1+
205.95137	208	
207.87273	886	1+
207.94676	280	
208.93953	134	
209.94415	1466	1+
210.88287	1130	1+
212.87909	6222	1+
213.09139	134	
214.89148	560	1+
217.41270	104	
217.45453	104	
218.91498	142	
222.63290	118	
222.95276	1504	1+
222.97650	102	
224.94831	2086	
225.88505	276	
226.94754	9830	1+
227.79560	102	
227.83236	98	1+
227.88073	208	
228.79185	188	
228.89379	1720	1+
228.94244	10946	1+
230.79105	202	
230.88800	11048	1+
231.09452	156	1+
233.87949	616	1+
234.87907	440	1+
234.93830	112	
235.11778	266	
235.55257	104	
235.84906	158	
236.38781	102	
237.89943	244	
238.93586	108	
239.95597	140	
240.79683	100	
240.94107	756	
240.96217	1286	1+
241.94053	2640	1+
242.83270	138	
242.89413	174	
242.94289	1608	1+
243.81678	132	
244.81997	180	
244.91032	156	
244.95731	5334	1+
245.83211	326	1+
245.94379	276	
246.90600	686	1+
246.95262	5796	1+
246.97811	290	1+
247.80387	116	
248.03487	118	
248.80101	202	
248.89856	4432	1+
248.95301	208	1+
249.04485	108	
249.80243	350	1+
250.94814	280	1+
250.97163	326	1+
251.11151	276	1+
252.00721	144	
252.06917	102	
252.63863	106	
253.09136	202	1+
253.83390	166	
253.90443	576	1+
254.83990	142	
256.85624	102	
258.82644	142	
258.84640	438	1+
258.92280	188	1+
258.97246	608	1+
260.97099	504	1+
261.83584	316	1+
261.90350	256	1+
262.04917	220	1+
263.17239	116	
263.83381	234	1+
263.97225	208	1+
264.81877	130	
264.91258	104	
265.23924	272	1+
265.80154	158	
265.81227	602	1+
266.35620	142	
266.78046	202	1+
266.84432	132	
267.97385	1198	1+
268.96408	648	1+
269.78168	128	
269.80022	134	
269.85450	368	1+
269.96897	460	1+
270.04251	172	
270.83274	212	1+
270.85661	298	1+
271.87755	120	
271.91656	500	1+
272.83770	214	1+
273.79615	126	
273.88657	110	
274.91356	104	
275.83895	148	
276.35579	112	
276.85161	486	1+
277.79454	692	1+
277.85584	276	1+
278.79655	584	1+
279.85157	114	
280.13416	100	
280.73502	102	
280.77181	126	
280.79331	1462	1+
280.92224	144	
281.11712	112	
281.82032	240	1+
281.86078	178	
281.89178	220	1+
282.58085	114	
282.79480	254	
282.86072	120	
283.78745	430	1+
283.85028	746	1+
283.98603	164	
284.78890	322	1+
285.42933	166	
285.84565	1712	1+
287.81141	244	
288.10486	220	1+
288.13342	232	1+
288.78629	256	1+
288.86183	134	
289.81027	130	
289.86477	306	1+
290.78594	396	1+
291.28030	134	
292.19309	102	
292.38044	104	
292.81314	118	
292.87108	144	
292.93223	196	
293.79888	120	
293.84581	124	
293.87432	226	
294.44787	128	
294.86547	298	
295.96275	142	
296.80998	382	
296.86414	126	
297.11732	116	
297.80916	250	
298.80192	1192	1+
299.87098	300	1+
300.80332	620	1+
300.94080	148	
301.80632	428	1+
301.85869	998	1+
302.22001	282	1+
302.76563	114	
303.80617	1086	1+
303.85462	2038	1+
303.89954	100	
303.94511	264	
304.03126	140	
306.44510	118	
306.80488	238	1+
306.93101	124	
307.28935	468	1+
307.89433	366	1+
308.29309	326	1+
308.43061	146	
309.86768	140	
310.87824	342	1+
311.12713	194	
311.86956	286	1+
313.93549	160	
314.81839	132	
314.87919	214	1+
316.81382	520	1+
316.83240	134	
318.93049	456	1+
319.80134	124	
319.82136	546	1+
320.76142	104	
321.81550	1422	1+
321.86621	500	1+
321.88683	160	
322.93259	298	1+
323.40555	106	
324.81730	138	
324.87867	282	1+
325.90288	140	
326.87345	932	1+
327.82567	420	1+
328.22382	106	
328.87966	300	1+
329.43104	108	
330.71878	126	
330.76850	152	1+
331.73168	150	
332.82812	128	
333.75996	116	
333.87190	162	
333.95221	344	1+
334.07838	102	
334.75728	104	
335.83913	104	
336.94171	496	1+
337.82807	150	
338.83650	132	
339.82903	1068	1+
340.19950	104	
340.94203	502	1+
342.08940	124	
344.83582	190	
348.89028	190	
349.32872	186	
349.53468	106	
349.83339	100	
350.99342	196	1+
351.30919	108	
351.33518	166	
351.90408	110	
355.41729	232	1+
357.19515	194	1+
357.71902	138	1+
357.86555	146	
358.70518	160	1+
360.18389	104	
360.86079	110	
361.72128	128	
362.72752	178	
362.78792	102	
362.84446	230	
363.71146	330	1+
363.95273	102	
366.78444	124	
367.32916	184	
368.12004	102	
368.84490	136	
369.34400	120	
END IONS

###FS:    #m/z: 336.94629 #charge 1+
###MS: 38
###MSMS: 41
BEGIN IONS
TITLE=Cmpd 30, +MS2(336.9463), 28.0-35.0eV, 0.9min #41
RTINSECONDS=50.5505
SCANS=38,41
PEPMASS=336.94629	299182
CHARGE=1+
182.86697	130	
185.87253	134	
189.86112	100	
192.88880	158	
194.89167	108	
196.87888	298	1+
200.88383	102	
208.88336	182	
209.88197	720	1+
210.03666	104	
210.88370	596	1+
211.94417	5076	
211.98363	98	1+
211.99452	112	
212.10397	114	1+
212.87795	2966	1+
212.94745	182	
213.93990	2190	1+
214.90087	200	
215.54812	94	
215.88723	1408	1+
215.93871	230	
217.88321	532	1+
218.84050	190	
221.05999	98	
221.90793	98	
223.96778	472	1+
224.95558	102	
225.39158	92	
225.88130	202	
227.89352	422	
227.95404	114	
228.06742	96	
228.89533	460	
229.95482	4154	1+
230.88790	6148	1+
231.95020	2606	1+
232.09369	114	
232.83196	94	
232.90139	110	
232.91725	96	
233.89791	884	1+
233.94901	102	
235.07647	140	
235.86520	94	
235.89284	392	
236.85405	198	1+
237.79193	198	1+
237.88897	108	
239.90354	200	
241.94737	114	
242.79094	92	
243.01300	92	
243.07657	102	
244.08983	110	
246.04680	102	
246.37331	150	
246.90330	140	
246.97673	332	
247.03232	206	1+
247.96641	1308	1+
248.90017	2100	1+
249.05400	100	
249.82690	668	1+
249.94231	104	
249.95730	622	1+
250.89840	120	
250.97445	154	
251.01755	118	
251.07126	184	
251.92546	354	1+
252.97077	2078	1+
253.84335	120	
253.90629	544	1+
254.07990	264	1+
254.88286	206	1+
254.96705	1292	
255.17803	106	
256.91108	304	1+
256.96150	312	1+
257.89058	132	
257.93673	148	
258.80399	274	1+
258.85323	144	
260.57751	106	
260.84419	114	
261.76016	100	
261.83076	258	1+
261.84586	104	
262.68064	98	
263.06127	144	
263.42964	106	
263.80255	96	
265.04429	116	
267.35019	92	
267.84471	418	
268.13867	122	
268.84030	852	1+
269.05968	98	
269.79566	512	1+
269.84269	596	1+
270.98074	122	
271.80467	136	
271.84334	292	1+
271.89003	110	
271.91816	518	1+
272.98012	274	1+
273.79341	188	
274.85189	376	1+
275.05641	116	
276.85863	394	1+
277.83683	152	
277.86262	244	1+
278.81160	102	
278.83447	814	1+
279.10420	112	
279.18750	100	
279.66189	96	
280.81009	188	
280.92593	102	
280.95483	130	
281.50622	108	
281.90651	118	
282.04403	204	1+
282.88547	134	
283.34956	92	
283.78891	112	
285.37720	118	
285.85084	234	
285.91170	92	
286.80092	108	
286.85192	1464	1+
287.80846	106	
287.91473	104	
288.84890	116	
289.03346	148	1+
289.08926	180	
289.73668	100	
289.87673	100	
289.90839	132	
290.27619	96	
290.85774	214	
291.14813	186	1+
291.80119	208	1+
291.86106	164	
292.05334	162	1+
292.43969	164	
292.86234	134	
293.11609	126	
293.85308	534	1+
293.87530	124	
295.97170	104	
296.09327	112	
296.80890	132	
296.83878	172	1+
296.87479	142	
300.87673	132	
301.71525	94	
302.02846	280	1+
303.81611	108	
303.86036	342	1+
303.94382	96	
306.87268	122	
307.28405	106	
307.71902	118	
307.89034	174	
308.86679	100	
308.88885	128	
308.98706	94	
310.42374	100	
310.82624	150	
310.87924	238	1+
312.80679	122	
312.87970	128	
314.81632	98	
317.09723	216	1+
318.12950	138	
318.34655	94	
320.33890	116	
320.82901	274	1+
321.54201	108	
322.28380	98	
323.75925	150	
324.55238	96	
324.88525	118	
325.90277	150	
325.97206	94	
326.88987	96	
328.89174	266	
329.33935	96	
329.86881	132	
329.89039	140	
330.87342	250	1+
333.32666	92	
333.88201	286	1+
334.77525	110	
335.61962	112	
338.10458	196	1+
339.04310	92	
339.08385	100	
339.82960	116	
340.19523	124	
340.77417	100	
340.90764	172	
341.43289	92	
341.59629	114	
END IONS

###FS:    #m/z: 322.93019 #charge 1+
###MS: 42
###MSMS: 43
BEGIN IONS
TITLE=Cmpd 31, +MS2(322.9302), 28.0-35.0eV, 0.9min #43
RTINSECONDS=54.214
SCANS=42-43
PEPMASS=322.93019	3819808
CHARGE=1+
187.89772	102	
189.86183	92	
196.01569	184	
196.88428	248	
196.89864	124	
197.89073	146	
199.61830	122	
201.04163	128	
205.94897	382	
208.94724	90	
210.83651	102	
210.89996	212	
212.87636	154	
212.89424	436	1+
218.39338	90	
218.89247	384	1+
220.07709	98	
221.91715	192	
222.95508	1018	1+
223.95899	574	1+
224.88262	102	
227.92921	354	1+
227.95532	116	
228.39340	112	
228.84367	98	
228.91354	120	
230.40008	90	
230.88896	616	1+
231.11785	124	
231.16106	102	
231.40948	86	
232.90793	116	
233.04377	108	
233.83164	150	
233.86260	86	
233.89885	262	1+
234.97002	90	
235.01012	98	
237.79141	180	
238.79331	192	
238.94260	118	
239.07888	104	
239.78701	470	1+
239.83233	88	
240.64312	84	
240.82331	122	
240.94047	3292	
240.96117	338	
241.82296	144	
241.94120	2596	
242.81817	96	
242.94167	8616	1+
243.02145	98	
243.81691	590	1+
244.36927	92	
244.84792	120	
244.93935	1988	1+
245.41145	148	
246.00013	182	1+
246.97508	204	
247.00177	154	1+
247.04925	100	
247.39661	86	
248.84962	158	
248.89085	202	1+
248.97698	132	
249.63433	84	
250.17908	88	
250.96786	276	1+
252.00933	240	1+
252.13750	102	
252.46931	90	
252.82313	104	
253.24044	92	
253.83889	136	1+
253.87883	90	
254.98239	106	
255.78101	146	
256.84754	166	
257.79879	584	1+
258.83497	180	
258.91473	222	1+
260.15921	94	
260.38131	168	
261.14065	104	
261.83187	518	1+
262.79373	186	1+
262.82939	382	1+
264.09792	142	
264.11847	138	
264.95646	92	
266.80727	144	
266.84378	96	
266.85771	372	1+
266.99783	120	1+
267.17048	194	1+
267.84188	134	
267.93597	108	
267.97699	88	
268.79440	376	1+
268.95807	88	
270.84855	100	
271.00776	116	
271.77756	116	
271.83566	110	
271.90760	210	1+
272.34855	94	
272.85416	404	1+
273.79308	394	
273.81918	162	
274.64957	84	
274.79881	634	1+
275.05237	92	
275.80524	456	1+
276.86632	130	
277.50957	128	
277.80690	98	
278.84249	108	
278.89648	92	
279.09159	398	
279.79615	126	
280.09686	324	
280.78841	128	
281.79267	102	
282.35808	86	
282.43248	92	
282.86200	288	1+
283.07013	330	
283.78893	504	
284.29648	154	
284.78894	234	
284.94102	90	
285.07586	88	
285.87694	210	1+
286.91588	162	
287.79052	118	
288.63776	110	
288.80551	92	
289.78855	312	
289.87933	116	
290.78541	196	
290.86212	92	
291.06813	152	1+
291.80274	510	1+
292.15651	202	1+
293.87702	138	
293.92576	100	
295.11523	214	1+
295.18602	102	
295.67760	98	
296.81083	244	1+
297.78862	152	
297.87993	138	
297.89886	106	
298.82039	174	
298.86078	150	
299.78208	750	1+
300.35166	92	
301.86409	144	
301.87972	218	1+
302.74651	88	
304.33133	96	
304.44326	90	
304.86714	84	
305.81919	104	
305.88204	94	
306.87861	168	
306.93790	98	
307.79579	116	
307.89258	404	
308.29524	220	
308.80220	156	
308.87319	202	
309.29256	118	
309.81691	112	
309.89395	140	
310.31168	196	
310.87511	166	
310.92170	102	
311.88124	258	
312.80412	458	1+
313.90362	92	
314.88442	184	1+
319.23434	84	
319.56592	108	
319.88735	218	1+
320.82488	86	
322.73533	92	
323.23558	232	1+
323.88843	530	1+
324.12816	100	
324.20957	84	
324.89349	368	1+
325.81033	126	
326.82917	104	
END IONS

###FS:    #m/z: 340.94089 #charge 1+
###MS: 42
###MSMS: 44
BEGIN IONS
TITLE=Cmpd 32, +MS2(340.9409), 28.0-35.0eV, 0.9min #44
RTINSECONDS=54.9865
SCANS=42,44
PEPMASS=340.94089	1525104
CHARGE=1+
139.39533	98	
147.08802	90	
189.86175	478	1+
191.54102	108	
192.92577	366	
200.89486	116	
205.94816	208	
208.17249	102	
208.94279	100	
210.93888	198	1+
212.87807	1306	1+
213.93861	1724	1+
215.88736	1504	1+
215.97537	110	
217.47250	106	
217.86160	166	
217.88273	404	
217.94628	144	
218.86098	142	
218.88562	312	1+
222.95042	382	1+
224.83148	92	
225.88301	144	
226.94941	342	1+
226.96788	128	
227.78689	92	
230.53057	102	
230.79331	142	
230.88545	1182	1+
231.88753	834	1+
231.94885	1722	1+
232.90335	124	
233.83442	112	
233.89795	1172	1+
233.94675	384	
234.15209	96	
234.64273	100	
234.93740	232	1+
235.11694	118	
235.86891	272	1+
235.89388	288	
236.44262	100	
236.80546	314	1+
237.06445	124	
238.79531	94	
238.84450	126	
239.78802	180	
239.89879	132	
240.07925	186	
241.01477	104	
241.06437	96	
242.83291	94	
242.87936	190	1+
243.98109	114	
245.83097	112	
246.95287	98	
246.97666	288	
247.02931	222	1+
247.42055	106	
248.83360	98	
248.89851	612	1+
248.93247	190	
248.97518	94	
249.00615	160	
249.96280	352	1+
251.90943	142	
251.96372	120	
253.90528	144	
253.97970	200	
254.90988	166	
254.96649	902	1+
255.07067	328	1+
255.90616	326	1+
256.84998	150	
256.96435	120	
258.84737	298	1+
259.15599	94	
259.89970	212	
259.96043	138	
261.88391	204	1+
262.96463	130	
264.43301	102	
265.06239	102	
265.18863	90	
265.85968	116	
265.90683	94	
266.67006	102	
266.95594	284	1+
267.95772	232	1+
268.83963	136	
269.09799	94	
269.11920	110	
269.49674	94	
269.80301	136	
271.02618	128	
271.35021	94	
271.79825	118	
271.84101	162	
271.92220	94	
271.97498	396	1+
272.97691	332	1+
273.80190	188	
273.90910	92	
273.95968	94	
274.90211	92	
275.81093	330	1+
275.85281	576	1+
276.38769	118	
277.07030	100	
277.96073	208	1+
278.79690	244	1+
278.83882	136	
278.85661	138	
279.81318	124	
280.26206	354	1+
280.78665	142	
282.27856	112	
282.66759	100	
282.85461	126	
282.88440	136	
282.92266	144	
283.78802	416	1+
284.82490	92	
284.98153	110	
285.43247	98	
289.78738	104	
290.92081	92	
291.78271	122	
291.80971	216	
292.43683	182	
292.85915	216	1+
292.96671	128	1+
294.12667	190	1+
294.65466	100	
294.86498	220	1+
296.80909	136	
297.78571	102	
297.81176	114	
298.08586	108	
298.82765	106	
299.78206	296	
300.81491	168	1+
300.99501	92	
301.81982	186	1+
301.86281	106	
301.87729	168	
302.17354	146	
302.93830	104	
303.80757	140	
303.94601	152	
304.88022	90	
304.92178	226	
305.80031	166	1+
305.87441	148	
306.88207	192	
306.94302	122	
307.28837	126	
307.79731	316	1+
307.89212	146	
308.87624	120	
309.31600	124	
309.88856	122	
309.91438	108	
310.80997	114	
310.82369	112	
310.87414	1068	1+
313.80568	138	
314.75178	124	
314.82506	216	
316.31215	106	
318.87918	96	
319.04322	104	
319.81827	90	
320.87364	162	1+
321.81451	118	
323.88904	616	1+
323.89853	138	
324.45727	98	
324.89734	368	1+
326.16497	108	
327.83921	228	1+
328.18750	130	
328.29802	158	1+
328.88812	90	
329.33952	94	
329.72822	98	
329.86967	186	
329.88914	150	
330.81223	332	1+
330.88532	106	
332.30413	106	
332.81674	164	
336.46398	106	
336.87372	158	
338.87171	142	
339.83147	96	
341.40318	106	
342.90468	116	
344.90274	164	
END IONS

###FS:    #m/z: 363.95684 #charge 1+
###MS: 42
###MSMS: 45
BEGIN IONS
TITLE=Cmpd 33, +MS2(363.9568), 28.0-35.0eV, 1.0min #45
RTINSECONDS=55.759
SCANS=42,45
PEPMASS=363.95684	798502
CHARGE=1+
182.86983	206	
187.86751	130	
189.86249	1312	1+
191.85796	1220	1+
193.08371	138	
195.89896	110	
196.88259	308	1+
206.94514	114	
207.40697	248	
207.87580	688	1+
207.94663	306	
209.87129	142	
209.94323	1504	1+
210.88246	904	1+
211.99722	122	1+
212.87918	5258	1+
214.89727	308	
215.41842	110	
215.88419	204	1+
216.41288	256	
216.75239	102	
222.91700	134	1+
222.95218	1504	1+
224.94857	2224	1+
224.97040	276	1+
225.88459	348	
226.90090	132	
226.94751	8096	1+
226.97021	274	
227.06828	118	
228.75436	118	1+
228.78997	332	1+
228.89413	1030	1+
228.94224	11940	1+
229.52159	98	1+
230.88941	10364	1+
230.98622	102	
231.15222	108	
231.99771	118	
232.79808	104	
232.88504	1262	
234.88227	228	
235.82590	202	1+
235.85039	214	
236.53135	102	
237.90004	134	
239.44672	102	
239.89775	284	1+
239.91996	102	
240.43164	122	
240.81965	258	1+
240.89958	160	1+
240.93862	664	
240.96215	1120	1+
241.83771	140	
241.93886	1882	1+
242.82993	148	
242.94110	1238	1+
242.95788	912	1+
243.82117	608	1+
244.95695	4196	1+
245.94205	328	
246.03526	102	
246.81280	136	
246.90321	564	1+
246.95313	5944	1+
247.97433	142	1+
248.80607	170	
248.90021	3352	1+
249.81407	210	1+
250.01913	232	1+
250.89492	578	1+
250.94347	112	
250.96846	284	
251.07163	204	
251.84015	102	
251.96990	144	
252.07518	112	
252.11547	158	
252.89527	168	
253.83945	106	
253.90582	426	1+
254.12365	106	
254.92750	134	
256.83881	144	
258.83035	166	
258.84921	208	
258.97426	308	1+
259.83373	108	
260.83042	454	1+
260.96643	650	1+
261.06768	234	1+
262.40814	112	
262.83186	122	
263.81507	476	1+
263.84411	138	
263.86616	118	
263.90726	196	1+
264.24750	102	
264.40308	104	
264.81717	414	1+
264.84637	108	
264.96783	540	1+
265.31943	126	1+
265.79363	122	
265.83743	230	1+
265.88230	106	
265.97588	314	1+
266.09387	196	1+
266.81237	532	1+
266.86158	212	
267.78592	164	
267.97339	584	1+
268.02109	126	
268.84708	148	1+
268.91810	114	
269.79872	402	1+
269.96854	714	
271.84276	410	1+
271.91754	424	1+
272.36870	106	
273.78842	166	
273.92043	176	
276.35612	134	
276.80377	152	
276.85021	230	
276.92236	104	
276.97392	120	
277.85888	130	
278.79905	176	
278.83121	228	1+
279.09754	146	
279.16703	102	
279.26760	208	1+
279.79109	1264	1+
279.84725	246	1+
280.79362	1080	1+
280.93298	178	
281.84209	140	
282.78608	778	1+
282.85119	132	
282.88966	150	
283.85200	516	1+
283.98204	162	1+
284.04319	130	
284.82646	168	
284.88717	118	
285.84551	1026	1+
285.98572	116	
286.79617	142	
286.92512	126	
287.84926	208	
288.41099	132	
289.83142	128	
290.78877	202	
290.88385	126	
290.92412	200	1+
291.80758	330	1+
292.33464	116	
292.43763	190	
292.49941	222	1+
293.11764	292	
293.84899	136	
295.00833	116	
295.10887	136	
296.13983	148	
296.80779	754	1+
296.96401	146	
297.11330	114	
297.87947	116	
298.80267	2550	1+
299.82425	122	
299.87095	134	
301.79543	132	
301.81142	196	
301.85897	980	1+
301.91403	148	1+
302.59888	100	
302.88434	200	
302.94332	132	
303.80749	1090	1+
303.85622	2000	1+
303.88501	138	
304.40221	188	1+
306.11969	150	
306.43129	140	
306.79767	144	
307.13310	162	
307.80154	146	
307.89387	148	
309.86597	166	
310.11335	168	1+
310.87861	544	1+
311.85718	268	1+
312.15500	132	
312.94770	312	1+
314.82056	124	
314.88753	132	
315.84610	104	
316.76144	138	
316.81420	658	1+
319.82429	322	
319.86791	290	1+
320.82054	162	
321.16506	264	1+
321.81977	1280	1+
321.86877	586	1+
323.81795	140	
324.41985	106	
324.87903	264	1+
326.87138	890	1+
326.89583	124	
327.45873	120	
327.80601	214	1+
328.98868	150	
329.86628	112	
331.03729	158	
331.20557	114	
332.83025	130	
334.74761	492	1+
336.94428	340	1+
336.97057	250	1+
337.77438	284	1+
339.82895	862	1+
340.94476	102	
341.76087	358	1+
342.76857	242	1+
342.94698	148	
343.71008	130	
343.82588	194	
343.91274	134	
345.04031	104	
345.60880	124	
345.70718	142	
345.72513	174	1+
347.77154	132	
348.73107	136	
349.31914	324	1+
351.05290	150	
354.77775	160	
355.79728	106	
360.73779	218	1+
360.87085	218	1+
361.78227	110	
362.00860	102	
362.70358	150	
362.83900	302	1+
363.71604	488	1+
365.15652	112	
366.71038	156	1+
367.13900	248	1+
367.42785	156	
367.77272	190	1+
END IONS

###FS:    #m/z: 340.94092 #charge 1+
###MS: 46
###MSMS: 47
BEGIN IONS
TITLE=Cmpd 34, +MS2(340.9409), 28.0-35.0eV, 1.0min #47
RTINSECONDS=59.428
SCANS=46-47
PEPMASS=340.94092	1549256
CHARGE=1+
181.05693	106	
189.86101	292	1+
192.89023	136	
192.92837	512	1+
196.88452	364	1+
200.90588	98	
204.90143	118	
205.88625	92	
205.94908	264	
208.88279	104	
208.94157	108	
209.94261	162	
210.12031	92	
210.93693	400	1+
211.12189	142	
212.87913	224	
213.88073	348	
213.93899	1096	1+
214.89402	264	
215.38234	108	
215.88782	1228	1+
215.93812	398	1+
216.41015	196	
216.80874	100	
217.88330	750	1+
219.87797	106	
219.91357	96	
223.96032	140	
223.97591	132	
224.12499	110	
224.95601	250	1+
225.86584	178	1+
225.95772	180	1+
226.89331	220	
227.47923	96	
227.95052	360	1+
228.89333	208	
228.93659	190	
230.88869	1456	1+
231.83337	108	
231.95003	1838	1+
233.39915	96	
233.89747	1138	1+
233.94574	240	
234.50908	96	
235.45961	102	
235.86741	148	
235.89360	370	1+
235.94712	142	
236.05698	98	
236.84987	104	
237.79284	122	
238.79488	116	
239.10272	128	
239.78860	258	1+
240.22974	158	
240.88711	92	
240.93922	112	
241.01303	104	
242.89115	374	1+
243.82973	122	
243.89454	334	1+
246.97633	170	
247.98846	146	
248.89720	500	1+
249.90013	314	1+
249.96173	400	1+
249.98751	94	
250.21281	96	
251.91678	132	
253.11436	100	
253.34773	96	
253.79292	124	
253.90402	320	1+
254.01527	266	1+
254.84751	106	
254.96585	622	1+
255.07365	454	1+
255.13053	174	1+
255.51998	102	
256.39021	94	
256.89514	148	
256.91594	398	1+
256.96499	234	
257.83075	182	
258.11170	106	
258.80156	132	
258.84774	234	1+
258.97203	238	1+
259.44697	94	
259.90251	286	1+
259.95697	194	
260.34154	92	
260.93329	154	
262.03585	124	
263.66294	96	
263.88877	152	
264.03273	208	1+
264.47391	106	
266.24723	116	
268.10435	124	
268.84035	200	
270.54010	102	
270.79600	128	
270.85581	118	
271.38469	104	
271.79774	188	
271.84615	306	
271.89065	228	1+
272.87588	94	
272.93931	210	
272.97348	96	
273.79313	108	
273.85900	236	1+
274.79177	100	
275.80970	94	
275.86482	124	
276.79743	96	
276.85566	300	
277.80220	92	
277.85370	522	1+
278.83673	172	
279.01517	100	
279.84835	126	
280.79447	162	
281.86082	108	
282.85466	250	1+
283.79391	354	1+
283.90795	272	1+
284.05692	112	
284.40891	114	
285.85481	216	1+
287.80614	102	
289.78955	250	
290.78725	320	
290.86521	140	
290.88144	106	
291.04030	124	
291.80554	286	1+
292.43810	188	
292.94128	96	
293.81736	408	1+
293.85877	396	1+
294.82252	302	1+
295.09741	118	
295.99662	100	
296.80838	112	
296.97695	114	
297.30351	98	
297.84916	96	
298.13005	96	
299.80461	154	
300.79978	118	
300.85300	330	1+
302.17292	202	
302.90752	114	
303.94270	102	
304.12465	146	1+
304.44240	138	
304.73431	96	
305.81128	92	
305.87420	290	1+
306.87840	246	1+
307.04429	116	
307.42621	96	
307.79717	656	1+
308.86635	260	1+
308.88317	148	
309.81758	118	
309.89831	98	
310.14684	104	
310.82221	116	
310.87726	288	
311.88865	178	
312.80645	388	1+
312.87336	154	
313.88554	184	
314.27355	92	
314.88518	100	
317.89184	124	
318.93355	100	
319.87593	94	
321.16177	92	
321.28052	92	
321.88623	140	
323.30106	128	
324.78186	146	
324.89404	226	
325.77845	92	
325.89572	114	
326.17131	174	
326.88524	148	
327.82969	138	
328.18789	240	
328.82058	322	1+
328.89127	364	
329.87824	350	1+
330.81550	550	1+
332.84693	120	
336.40086	92	
341.76350	198	
341.89656	202	1+
343.11368	104	
344.89637	138	
END IONS

###FS:    #m/z: 507.84612 #charge 1+
###MS: 46
###MSMS: 48
BEGIN IONS
TITLE=Cmpd 35, +MS2(507.8461), 28.2-35.2eV, 1.0min #48
RTINSECONDS=60.2
SCANS=46,48
PEPMASS=507.84612	362014
CHARGE=1+
196.01561	528	
209.94588	154	
222.97146	378	1+
223.97212	328	1+
232.89812	288	1+
233.88368	220	1+
238.06406	218	
241.85731	174	
241.87887	154	
246.97698	224	
246.99156	154	
248.90030	168	
250.97027	354	1+
251.87948	372	1+
253.08012	148	
259.88044	428	1+
260.88271	294	1+
261.38079	244	1+
262.13441	830	1+
263.13625	552	1+
265.01226	178	1+
265.88726	146	
266.16528	458	1+
268.85862	162	
268.88440	152	
269.88845	220	1+
271.38811	266	1+
271.80505	202	1+
272.85638	206	
274.85032	324	1+
276.09895	236	1+
277.15283	596	1+
277.35840	152	
278.40135	172	
278.80955	166	
279.86201	156	
279.94854	190	
280.38609	302	1+
280.81128	150	
281.09594	150	1+
281.96348	170	1+
282.88259	170	
284.13475	262	1+
284.19489	220	
284.85839	154	
284.87707	208	1+
285.78848	388	1+
286.79092	330	1+
287.84190	358	1+
288.86910	320	
289.87913	850	
289.92350	260	1+
290.86718	1080	1+
291.33312	198	1+
292.85941	154	
292.88241	282	
293.87409	3010	1+
293.90543	166	
294.11109	294	1+
294.94721	256	1+
295.10062	156	
295.87794	634	1+
296.14537	230	1+
296.80816	304	1+
296.85528	350	1+
297.06134	218	1+
298.80856	486	1+
298.84962	252	1+
298.87658	250	
299.35543	160	
299.88241	168	
300.06606	106	1+
300.79403	150	
300.85717	460	1+
303.86252	150	
305.40003	224	1+
305.86230	486	
306.11161	198	1+
307.14349	168	
307.89103	1184	
308.14275	1116	1+
308.38312	320	1+
308.87905	470	
309.38851	244	1+
309.87027	1342	1+
309.88828	662	
309.99697	200	
310.15570	584	
311.16127	362	
311.81266	310	1+
311.88347	7024	1+
312.22397	304	
313.13877	202	1+
313.79651	180	1+
314.29924	100	1+
314.86472	1870	1+
315.82775	210	1+
316.89174	422	1+
317.58683	278	1+
318.86022	458	1+
318.88828	416	1+
318.91301	146	
319.89297	298	1+
321.35988	174	
322.38228	266	1+
322.75666	166	1+
322.85951	174	
322.88835	246	
322.96523	260	1+
323.85071	174	
323.90520	308	
324.90186	244	
325.15567	248	1+
325.87866	146	
325.90248	796	
326.24381	336	1+
326.88217	528	
326.99515	304	1+
327.81742	234	
327.88012	708	
328.36969	446	
328.86959	480	
329.81017	292	1+
329.89183	292	
329.93206	184	1+
330.81132	194	1+
330.88172	466	1+
331.13538	194	1+
331.78034	180	1+
332.87539	1370	1+
332.92262	162	1+
332.94064	180	1+
333.17423	1038	1+
334.82399	162	
334.87432	244	
334.90335	286	
335.82972	248	1+
335.88643	380	
336.86876	524	1+
337.87391	364	1+
338.39297	312	1+
338.89671	248	
339.83862	148	
339.87752	652	1+
339.90275	240	
340.86956	154	
342.86275	300	1+
342.91463	440	1+
343.91299	352	1+
345.03316	146	1+
345.87059	172	
346.81534	228	1+
346.88305	218	1+
346.97900	148	1+
347.26596	86	1+
348.14510	180	
348.36864	200	
348.76371	168	1+
348.81706	190	
348.91897	174	
349.91964	182	
350.83689	184	1+
350.88547	608	1+
351.41764	202	
352.90953	228	
353.71457	180	1+
353.85132	476	1+
353.89673	162	
355.26198	180	
355.71502	254	1+
355.88806	316	
356.78592	248	
356.88439	324	1+
356.91147	220	1+
357.95283	168	
358.03923	194	1+
360.28179	148	
360.86981	208	
361.86849	398	1+
362.08840	146	
362.19476	148	1+
362.36291	232	1+
362.84613	182	
362.87294	292	1+
365.31124	208	1+
366.18332	544	1+
366.79567	154	
366.83962	1272	1+
367.70620	1494	1+
368.89819	584	
369.78240	440	1+
369.83465	294	1+
369.87649	442	1+
371.18873	206	1+
371.72182	154	
371.78053	362	1+
371.82281	418	1+
372.80128	298	
372.85386	184	
372.96488	186	1+
373.72791	420	1+
373.90018	162	
374.15335	130	1+
374.73132	324	1+
374.81601	488	1+
375.79238	312	1+
375.89558	348	1+
376.22335	280	
376.91208	148	1+
377.88959	200	1+
378.38519	264	1+
379.32466	160	
380.71582	224	
380.80341	168	
380.91188	472	1+
381.79845	252	
381.88737	148	
382.71673	698	1+
382.79417	154	
382.85630	226	
382.89252	164	
383.71798	464	1+
383.78603	344	
384.39357	276	1+
384.73802	152	
384.85028	3136	1+
385.73202	250	1+
386.90253	238	1+
387.71284	188	
387.84628	392	1+
389.19913	288	1+
389.72492	334	1+
389.84842	170	
390.06017	248	1+
390.84180	1144	1+
391.34202	254	1+
391.80109	274	1+
391.91899	174	
392.82766	320	
392.86654	590	1+
392.91194	162	
393.80143	576	1+
394.30616	224	1+
394.78121	328	1+
394.83635	506	1+
394.90834	156	
395.11933	146	
395.86730	198	
397.73272	174	
398.72725	632	1+
398.75392	188	1+
398.80646	220	1+
398.86195	768	1+
399.72884	346	1+
399.80966	154	1+
401.79116	220	1+
401.84703	146	
402.72139	182	1+
402.86065	332	
402.91592	270	1+
403.03031	244	1+
403.87087	1348	1+
405.72793	368	1+
405.78323	244	
405.86613	872	1+
405.90553	218	
406.45601	154	
406.88966	168	
407.81099	216	
407.86361	5632	1+
408.06446	214	
408.85358	1778	
409.72181	174	
410.17475	276	1+
410.73637	286	
410.81413	176	
410.83876	544	
410.87011	696	1+
411.02961	180	
411.73346	660	1+
411.80734	610	1+
411.91132	348	1+
412.73439	466	1+
412.84570	806	1+
412.88429	236	
413.87943	386	
415.34364	174	1+
415.87728	392	1+
416.35696	358	1+
417.87550	148	
417.90885	160	
418.87988	150	
421.88362	1242	1+
422.20735	178	1+
423.73386	240	1+
423.75473	294	1+
423.86989	992	1+
425.79534	264	1+
426.86117	2088	1+
427.73533	950	1+
427.91838	192	1+
428.09385	180	1+
428.84674	536	1+
428.88068	1086	1+
429.82958	168	
430.27319	214	1+
430.85600	494	
430.87724	178	
431.73602	182	
431.86875	638	
432.24441	876	1+
432.87009	422	
433.86679	258	
434.01447	252	1+
434.89100	286	1+
437.80239	152	
438.76424	138	1+
438.83323	200	1+
439.74307	116	1+
439.89256	1042	1+
440.84216	152	1+
441.87304	542	1+
443.71127	162	
444.87203	3924	1+
445.73913	182	
446.16602	204	1+
446.26063	300	1+
446.75302	304	1+
446.89799	194	
447.22710	156	
448.78352	174	
448.86793	204	
448.89323	202	
449.82268	234	1+
449.88081	1462	1+
450.76756	386	1+
451.86610	166	
457.90456	928	1+
459.76564	158	1+
461.31454	226	1+
462.65040	140	1+
462.88271	1380	1+
464.88684	184	
467.88837	1632	1+
468.83146	210	1+
469.88720	262	1+
471.71618	180	1+
472.87319	152	
473.87809	224	1+
476.72526	300	1+
478.76754	370	1+
479.72443	180	
479.76864	398	1+
485.89912	860	1+
486.79095	300	1+
486.84016	158	
487.27994	182	
491.79835	294	1+
491.85019	174	
494.72744	198	1+
496.77186	172	1+
499.74488	200	1+
501.74217	298	1+
502.74322	228	1+
503.11810	150	1+
504.29821	134	1+
504.85037	230	1+
506.66866	184	1+
507.19810	150	1+
508.23634	168	
508.91866	186	1+
509.73757	156	1+
509.86511	506	1+
510.24880	224	1+
511.65448	226	1+
END IONS

###FS:    #m/z: 336.94635 #charge 1+
###MS: 46
###MSMS: 49
BEGIN IONS
TITLE=Cmpd 36, +MS2(336.9463), 28.0-35.0eV, 1.1min #49
RTINSECONDS=60.972
SCANS=46,49
PEPMASS=336.94635	266104
CHARGE=1+
90.04791	94	
104.56599	90	
182.86817	112	
184.99372	88	
189.86482	124	
194.89377	138	
196.88410	138	
198.95466	110	
200.88139	144	
205.88087	102	
205.94936	114	
206.05723	90	
209.88168	856	1+
209.94451	214	1+
210.88386	616	1+
211.94429	4794	
212.87973	3200	1+
213.93940	1902	1+
215.88650	1114	1+
215.94081	216	
217.88525	410	
218.82199	106	
219.16353	100	
220.05147	96	
222.94913	92	
222.96972	120	1+
223.95776	92	
225.88360	128	
225.90401	92	
226.96916	128	
227.78948	132	
227.89452	234	
228.89697	672	
229.95548	4302	
230.88966	3780	1+
230.96042	112	
231.94962	2666	1+
232.82830	358	1+
232.89136	188	
233.82961	250	1+
233.89924	886	1+
234.37462	90	
235.08183	96	
235.89451	540	1+
235.94773	90	
239.94728	114	
240.83744	190	
241.84445	98	
241.95002	110	
243.83299	88	
243.87336	86	
246.65972	114	
246.90322	194	
246.97553	190	
247.96594	784	1+
248.01700	102	
248.04613	100	
248.89894	1408	1+
249.05787	88	
249.19486	110	
249.96308	458	1+
250.94905	598	1+
251.06476	104	
251.11489	152	
251.17839	156	
251.83904	176	
251.91161	224	1+
252.14432	86	
252.47057	88	
252.82822	206	1+
252.97173	2812	1+
253.58045	98	
253.86612	92	
253.90714	652	1+
253.98558	98	
254.96624	1220	1+
255.07441	434	1+
257.79608	112	
257.91346	164	
258.84742	118	
258.91500	144	
259.89713	132	
259.93563	92	
260.12384	92	
260.43499	86	
261.82858	150	
263.09675	86	
264.84823	342	1+
265.05820	92	
266.69836	120	
267.35226	88	
267.84687	132	
268.37310	94	
268.84124	794	1+
269.00936	130	
269.45839	92	
270.86046	160	
270.91294	368	1+
270.98146	354	
271.10167	100	
271.79897	172	
272.84045	128	
272.99155	134	
273.52541	86	
273.79004	432	1+
273.85899	198	1+
273.88860	384	1+
273.98067	108	
275.35777	92	
276.18576	92	
276.81582	102	
276.85280	260	
277.83802	142	
277.96155	90	
278.11156	86	
278.83616	290	
279.83384	324	1+
280.80547	102	
281.11569	88	
284.86240	148	
285.84784	1454	1+
286.85019	1082	1+
286.89845	198	1+
287.80966	106	
288.38820	90	
288.79704	216	1+
289.08834	98	
289.15918	100	
289.84957	92	
290.40166	94	
290.79859	544	1+
290.85826	126	
290.87953	124	
291.27936	94	
291.37356	92	
291.41741	90	
291.80138	462	1+
291.85564	88	
291.94270	148	
292.43919	102	
293.10946	272	1+
293.82037	178	
294.00028	238	
294.84385	120	
294.86788	112	
294.96493	156	1+
295.00165	174	
296.80778	336	1+
296.87660	502	1+
297.89749	208	
299.06624	88	
299.43757	96	
300.87341	130	
301.88069	88	
302.04376	108	
303.80977	126	
304.80674	220	
304.86507	110	
305.26604	92	
305.38846	98	
305.83461	168	
305.87729	898	1+
306.79102	116	
306.88079	816	1+
307.28613	86	
308.04434	88	
308.83381	96	
310.82299	94	
310.84098	228	1+
310.87633	262	
311.23332	96	
311.88456	130	
312.31750	96	
312.86935	220	1+
313.27082	116	
314.82023	152	
318.38130	88	
318.95427	114	
320.15817	122	
320.25831	92	
320.56026	158	
320.82271	108	
320.89741	100	
324.89417	120	
325.38718	100	
325.89438	100	
328.05503	92	
328.89532	120	
329.87224	128	
331.81607	126	
333.07119	88	
333.91179	122	
335.31234	260	1+
336.13954	94	
337.18498	204	
339.83181	266	1+
END IONS

###FS:    #m/z: 340.94076 #charge 1+
###MS: 50
###MSMS: 51
BEGIN IONS
TITLE=Cmpd 37, +MS2(340.9408), 28.0-35.0eV, 1.1min #51
RTINSECONDS=64.649
SCANS=50-51
PEPMASS=340.94076	1433482
CHARGE=1+
107.67377	120	
183.86836	162	
185.87579	202	
186.93797	90	
186.97317	92	
192.88612	216	1+
192.92926	162	
196.88261	94	
197.87419	142	
197.96326	88	
201.88544	112	
205.94985	94	
207.97204	110	
209.88570	156	
209.94261	104	
210.88556	106	
210.93394	418	1+
212.87961	1098	1+
213.38842	92	
213.93982	2004	1+
215.88717	1320	1+
215.93667	556	
216.87798	440	1+
217.38382	94	
217.86048	150	
218.89244	164	
219.88257	106	
221.89261	286	1+
223.95840	234	
224.96006	124	
224.97800	212	1+
225.95398	250	1+
226.39096	170	
226.43527	152	
226.94455	188	
227.46808	110	
227.78671	140	
228.14444	94	
228.94670	308	1+
230.88734	1328	1+
230.90495	102	
231.94899	1868	1+
232.83717	120	
232.85609	110	
233.89690	780	1+
235.86895	170	
235.89265	514	1+
235.94698	100	
236.83163	142	
238.90347	236	1+
239.78825	264	
239.81972	124	
239.86106	108	
240.22672	100	
240.23930	240	1+
240.83555	128	
240.96593	176	
241.88725	112	
243.90995	196	1+
244.79421	100	
246.84577	170	1+
247.88558	92	
248.89492	112	
249.40946	100	
249.89901	328	1+
249.96356	458	1+
249.98844	110	
250.83916	290	1+
251.90773	138	
251.92594	170	
252.96899	92	
253.90449	206	
254.84781	216	
254.90972	144	
254.96587	888	1+
255.55929	88	
255.88200	94	
255.91776	188	
256.00516	90	
256.08545	90	
256.84972	118	
256.91307	184	
256.96284	246	
257.84020	548	1+
258.02290	104	
258.15291	92	
258.88279	176	
258.90928	170	
259.95826	242	
260.83242	298	1+
262.92944	94	
264.34707	140	
265.80203	120	
266.24522	92	
266.26220	166	
267.13981	264	1+
268.84018	126	
268.95197	112	
269.79794	452	1+
269.84581	88	
270.91296	244	1+
273.79371	510	1+
273.95196	126	
273.96821	130	
274.85966	368	1+
275.80680	234	
276.81609	176	
276.85617	548	1+
277.97007	126	
278.32255	112	
278.81210	150	
278.84065	106	
279.80582	212	1+
279.85237	310	1+
281.63243	116	
283.78707	276	1+
283.85489	210	
284.41084	88	
284.78610	250	1+
286.08026	90	
286.87077	186	
287.85899	102	
287.95647	98	
289.78712	240	
289.81214	126	
290.78940	200	
291.80586	366	1+
292.87387	100	
293.87559	276	1+
294.85379	92	
294.87936	180	1+
295.83112	124	
295.84600	234	
295.97328	94	
296.04555	142	
296.87334	126	
297.87138	88	
298.90856	106	
299.41614	88	
299.79121	192	
300.78707	110	
300.85694	164	1+
301.26323	90	
301.88985	98	
302.17507	138	
302.98037	110	
303.81109	94	
303.86819	148	
304.80977	272	
304.84815	118	
305.02685	134	
305.79875	320	1+
306.81785	130	
306.88349	468	1+
307.28720	150	
307.80064	274	
308.29416	206	
308.79772	132	
309.32074	124	
309.86693	150	
309.91808	138	
310.81463	94	
310.83137	230	1+
310.87697	448	1+
312.80235	226	
312.86256	276	1+
314.02247	150	
314.81621	164	
315.99362	90	
316.51124	108	
316.81023	88	
318.94718	100	
321.08642	96	
321.29548	124	
322.02047	104	
322.27585	194	1+
323.25832	90	
326.17566	144	
327.82642	138	
328.82183	104	
328.88868	254	
329.87375	108	
329.90003	106	
330.20370	168	
330.81430	388	1+
332.76876	90	
332.87927	92	
334.72506	94	
336.05983	122	1+
337.78064	132	
338.87198	156	1+
339.82820	120	
341.15239	164	
341.32820	92	
342.89607	130	
345.14312	94	
345.69772	90	
END IONS

###FS:    #m/z: 507.84578 #charge 1+
###MS: 50
###MSMS: 52
BEGIN IONS
TITLE=Cmpd 38, +MS2(507.8458), 28.2-35.2eV, 1.1min #52
RTINSECONDS=65.421
SCANS=50,52
PEPMASS=507.84578	374748
CHARGE=1+
224.97598	266	
228.89192	204	1+
232.89602	192	
235.14241	172	
238.88464	232	1+
241.85348	292	
247.96237	226	1+
248.85503	214	1+
249.86063	226	1+
250.97034	462	1+
256.09422	316	1+
259.09716	148	1+
259.84742	202	1+
259.91168	210	1+
260.87682	240	1+
261.79886	218	1+
262.13609	648	1+
263.37869	334	1+
264.12131	246	1+
266.09293	154	
266.16686	278	
267.91199	224	1+
268.88654	230	
270.35923	156	
271.87567	170	
272.85666	674	1+
273.38841	564	1+
277.15441	424	1+
278.83232	188	
278.88284	406	1+
278.90053	308	1+
279.39696	390	1+
279.88780	320	1+
280.85753	292	1+
281.04851	168	
283.78619	192	1+
284.87352	150	1+
284.89526	182	1+
285.79614	240	1+
285.92402	168	
286.79845	238	1+
286.86796	168	
287.85426	252	
288.86962	308	
289.87966	764	
290.78075	346	1+
290.87073	1244	1+
291.92968	242	1+
292.86159	240	
293.87426	3700	1+
293.96040	238	1+
296.85454	460	1+
298.80518	442	1+
298.84820	166	
298.86793	294	1+
300.84430	206	
300.85491	678	1+
300.87918	242	1+
301.00469	146	1+
303.86846	538	1+
305.86196	696	1+
306.36573	172	1+
306.82228	210	
307.42513	142	1+
307.89014	1414	1+
308.07319	236	1+
308.13963	344	
308.87426	1138	
309.04011	160	
309.15019	1214	1+
309.36178	360	1+
309.84468	298	1+
309.87345	684	
310.11885	152	
310.15762	768	1+
310.87463	396	
310.90788	174	
311.34579	176	
311.81039	218	1+
311.82483	210	
311.88371	8082	1+
312.22825	188	
314.86609	1968	1+
315.88473	354	1+
316.79772	286	1+
316.88618	300	1+
317.01107	278	1+
317.04964	404	1+
317.82236	346	1+
317.86181	562	1+
319.39435	158	
320.37887	192	
321.87302	320	
322.85461	166	
322.89457	152	
323.83768	228	
323.87548	256	
324.86613	238	
325.35720	154	
325.86246	200	
325.90136	542	
326.81628	156	
326.88521	2380	1+
328.36941	242	
328.80981	228	
328.86859	848	1+
329.47718	90	1+
329.89857	236	
330.06541	152	
330.83132	176	
330.89735	164	
331.20086	180	
331.87951	154	
332.84365	230	
332.87357	700	1+
333.17616	514	
333.76764	252	1+
333.84566	192	
334.42504	178	
334.82258	160	
334.87502	190	
334.90028	706	1+
335.84116	248	
336.07019	234	1+
336.94609	308	1+
337.39919	252	1+
337.88261	256	
338.77515	234	1+
338.88535	428	1+
339.03323	162	1+
343.79034	224	
343.87533	174	
345.87180	292	1+
345.89985	286	1+
347.09211	184	1+
348.01657	252	1+
348.81190	264	1+
349.77680	236	
349.90149	186	
349.99326	272	1+
350.88294	262	
350.92911	308	1+
350.95911	202	
351.05911	278	1+
351.72888	182	1+
351.80337	168	
351.88672	222	
352.12927	228	1+
352.19511	150	
352.91121	158	
353.79109	154	
353.84981	616	1+
353.90045	338	1+
354.83349	150	
355.37595	278	1+
355.85075	254	1+
355.89054	410	1+
356.83740	330	1+
357.72820	152	
357.75180	184	1+
358.78135	160	
359.38548	202	
359.55558	168	
361.86344	250	1+
363.70326	202	1+
364.78197	210	1+
365.18859	258	1+
366.19094	178	1+
366.84074	1014	1+
367.71066	320	
368.70838	596	1+
368.83285	600	1+
368.89351	384	1+
369.16790	156	
369.71146	392	1+
369.83676	514	1+
369.86157	154	
370.41164	228	
370.90205	156	
371.72500	332	
372.04407	252	1+
372.72091	690	1+
372.84822	166	
373.72106	486	1+
373.83132	278	
374.89577	160	
375.78120	152	1+
375.80953	306	1+
375.88862	166	
376.21804	234	
376.88885	158	
377.22558	154	
377.88263	212	
378.78919	248	1+
379.08463	122	1+
379.72929	158	
379.79583	376	1+
380.39013	276	1+
380.71683	996	1+
380.78732	242	1+
380.86029	194	
380.88415	184	
381.71667	788	1+
381.83932	198	
381.85684	650	1+
382.07557	208	1+
382.19694	204	
382.85893	390	1+
383.89421	438	1+
384.85124	2706	1+
384.89740	326	1+
387.27036	166	
387.72029	136	1+
387.84848	602	1+
388.12605	120	1+
388.79345	444	1+
389.19696	312	1+
389.71393	172	
389.74687	162	
389.91860	172	
390.19949	208	1+
390.84359	764	
391.80255	222	
391.84111	506	
391.99417	162	
392.79764	732	1+
392.82957	636	1+
392.86554	240	
393.80363	512	1+
394.08977	284	1+
394.77853	162	
394.83746	300	
394.86506	418	1+
395.74098	190	
397.39743	142	1+
397.73662	212	
397.86765	546	1+
398.72755	790	1+
398.90999	240	1+
399.12170	240	1+
399.22287	150	1+
399.71076	158	
399.78533	292	1+
399.84994	222	
401.23351	340	1+
402.86325	384	
403.03768	200	1+
403.87071	1660	1+
404.89734	220	1+
405.19069	146	1+
405.79540	470	1+
405.87078	576	
406.82591	152	
406.85932	442	
407.72333	180	
407.86408	5308	1+
407.89618	252	1+
408.74179	174	
408.92855	186	1+
409.01242	198	1+
409.72454	338	
409.85224	524	
410.07808	246	
410.73553	230	
410.84259	1016	1+
410.87053	518	
411.72755	726	1+
411.81216	450	1+
411.87315	236	
412.07259	222	1+
412.21750	154	
412.73089	526	1+
412.84794	416	
412.87836	190	
413.87534	978	1+
413.92716	222	1+
415.71918	172	
416.71900	154	
416.87803	344	
417.11753	246	1+
417.21644	226	1+
417.86032	180	1+
421.88186	322	
422.87624	848	1+
423.87766	576	1+
424.82980	240	
425.31347	264	1+
425.63088	162	
425.74772	356	1+
425.82501	168	
425.85571	178	
425.88432	168	
426.69528	164	1+
426.86204	1868	1+
427.73262	400	
427.93971	192	
428.38638	154	
428.73679	258	
428.84837	306	
428.88566	1072	1+
429.74690	164	
429.82796	208	
430.74177	572	1+
431.86725	1066	1+
432.24268	536	1+
433.21037	174	1+
433.85998	452	1+
434.89205	190	
436.88273	252	1+
439.89185	1120	1+
441.78376	254	1+
442.87872	374	
443.89159	166	
444.80655	122	1+
444.87306	2850	1+
445.17403	218	1+
445.74368	564	1+
446.87699	552	1+
447.20787	172	1+
448.76120	194	
448.77769	184	
448.90045	176	
449.87704	1124	1+
450.90335	236	
451.74648	244	1+
453.90708	206	1+
457.77052	148	1+
457.90521	778	1+
460.90937	158	
462.88343	1688	1+
463.77813	360	1+
464.73388	216	1+
465.78247	232	1+
467.88753	1694	1+
468.78838	232	
469.23288	372	1+
469.63184	214	1+
473.21344	176	
475.78850	112	1+
481.72922	164	
482.79226	310	1+
485.18218	212	1+
485.89975	1124	1+
486.27706	350	1+
488.80487	256	1+
490.91202	192	1+
492.78718	182	1+
496.80123	224	1+
498.22774	170	1+
499.23219	142	1+
501.19335	256	1+
503.83667	168	1+
505.23213	140	1+
509.86342	398	1+
511.70611	112	1+
511.80390	164	1+
513.08596	138	1+
END IONS

###FS:    #m/z: 336.94624 #charge 1+
###MS: 50
###MSMS: 53
BEGIN IONS
TITLE=Cmpd 39, +MS2(336.9462), 28.0-35.0eV, 1.1min #53
RTINSECONDS=66.194
SCANS=50,53
PEPMASS=336.94624	245452
CHARGE=1+
152.57548	104	
182.87026	116	
182.98539	90	
196.86832	192	1+
200.55293	96	
210.88829	132	
211.94473	5724	1+
212.87894	3444	1+
213.94051	2050	1+
215.88719	840	1+
215.93788	318	
217.86092	134	
217.88163	440	
220.06238	96	
221.94076	110	
222.95024	104	
223.95949	144	
223.97456	112	
224.89207	270	1+
224.97618	144	
227.87929	92	
227.89792	158	
228.89514	462	1+
229.95486	5214	
230.41100	96	
230.83510	234	1+
230.88899	4256	1+
231.94999	2048	1+
232.69824	122	
233.90113	562	1+
233.94601	384	1+
234.82321	260	1+
235.65562	102	
235.82570	214	1+
235.89526	290	1+
235.95011	132	
237.79611	168	1+
239.50733	86	
240.96186	138	
241.34858	86	
241.84740	106	
241.91565	140	
243.90196	118	
246.37232	88	
246.90491	258	
246.97448	438	
247.96531	1406	1+
248.41740	88	
248.87736	122	
248.89999	1664	1+
249.40666	132	
249.95941	246	
250.83169	304	
250.95084	288	
250.99718	152	
251.07139	304	1+
251.83005	138	
251.91836	130	
252.02630	86	
252.79536	134	
252.83608	86	
252.97170	2404	
253.79302	136	
253.85594	96	
253.90605	1366	1+
253.93767	166	
254.02063	106	
254.38087	120	
254.96623	954	1+
255.07536	110	
255.34125	92	
255.85578	92	
256.07615	94	
256.80926	138	
256.96465	172	
257.79439	136	1+
257.85642	232	
257.88467	102	
258.84342	266	1+
258.88565	194	
259.17186	108	
260.82890	466	1+
260.93740	164	
263.81264	208	1+
263.82907	140	
264.96627	94	
265.02190	250	1+
265.08868	116	
265.93283	92	
266.14281	94	
266.21793	102	
266.84229	150	
266.86257	120	
266.97993	128	
267.00906	88	
267.08828	94	
267.84326	94	
268.13909	128	
268.79454	124	
268.84036	764	1+
268.95265	122	
269.79555	102	
269.84146	512	1+
269.93873	94	
270.87041	138	
270.98345	492	1+
271.85132	146	
271.91635	548	1+
272.50072	90	
272.78886	240	1+
272.84809	176	
272.97498	96	
273.86811	164	
274.85706	116	
275.97063	130	
276.83080	580	1+
276.85792	116	
277.85397	168	
278.90546	188	
278.95901	98	
279.83338	394	
280.09328	92	
280.81497	226	1+
281.79134	168	
282.83507	98	
283.78869	302	1+
284.74444	86	
284.87623	158	
285.85401	310	
286.06985	94	
286.52084	98	
286.64740	106	
286.84831	1016	1+
287.08124	100	
287.97626	208	1+
288.07173	94	
288.95844	102	
289.90843	92	
290.78659	144	
290.85693	266	1+
291.80902	128	
292.09863	236	1+
292.39938	106	
292.79836	148	
293.81235	130	
293.88166	88	
294.08651	276	1+
294.38288	90	
295.88456	86	
296.80508	106	
297.91147	98	
298.08239	86	
300.84127	94	
302.90961	130	
303.80649	90	
304.86075	100	
306.02193	112	
306.37232	100	
306.53545	102	
306.88294	302	1+
307.30753	116	
308.87760	142	
309.81328	162	
309.86999	774	1+
310.81714	132	
310.83130	104	
311.03897	100	
311.27257	92	
311.82343	98	
312.86896	382	1+
312.93007	88	
313.88223	100	
314.81756	232	1+
315.27814	96	
318.03508	112	
318.83539	110	
320.03785	86	
321.91248	100	
322.95946	84	
323.27959	84	
323.45710	144	1+
324.08282	94	
324.89444	166	
325.27842	90	
325.89347	154	
327.14371	102	
327.75396	112	
328.88642	114	
329.86975	86	
330.82547	156	
330.88714	154	1+
332.01647	100	
333.44600	100	
333.82561	140	
338.32248	84	
END IONS

###FS:    #m/z: 322.93009 #charge 1+
###MS: 54
###MSMS: 55
BEGIN IONS
TITLE=Cmpd 40, +MS2(322.9301), 28.0-35.0eV, 1.2min #55
RTINSECONDS=69.88
SCANS=54-55
PEPMASS=322.93009	3741486
CHARGE=1+
177.93454	84	
188.92085	94	
191.86179	156	
192.89266	112	
196.88206	488	1+
196.96075	82	
198.03554	164	
199.98457	86	
200.89010	88	
200.94062	84	
203.88083	144	
205.94766	334	1+
207.97229	94	
209.94146	132	
210.89773	350	1+
212.87863	312	1+
212.89585	164	
213.08584	102	
214.89261	358	1+
220.88957	94	
221.90965	94	
221.94488	146	
222.95476	884	1+
223.35883	98	
223.95846	758	1+
224.11021	82	
224.89002	102	
225.03212	110	
226.03897	90	
226.89064	84	
227.93145	122	
227.95101	118	
228.81498	92	
228.89334	124	
228.91757	140	
229.84582	190	
230.84921	162	
230.89098	408	1+
230.90673	156	
232.89974	368	1+
235.79910	100	
235.81981	112	
235.88300	224	1+
236.83329	114	
237.05871	204	
237.55391	82	
238.05971	90	
238.80456	96	
238.94427	100	
238.96807	82	
239.07997	96	
239.78628	570	1+
240.74392	82	
240.82093	158	
240.94089	2878	
241.00248	106	
241.93964	10164	1+
242.81931	144	
242.94153	6932	1+
243.82079	120	
244.84546	246	1+
244.93929	1880	1+
244.97797	138	
246.04277	80	
246.92752	102	
246.97561	510	1+
248.64998	86	
248.84153	154	
249.50070	92	
250.96700	92	
251.78861	90	
251.87916	132	
251.92762	378	1+
253.93150	108	
254.84613	98	
255.06668	82	
255.50804	96	
255.78767	122	
256.02068	80	
256.32727	80	
257.79505	390	1+
258.83129	246	
259.33997	84	
259.84092	158	
260.33782	174	
260.83553	112	
260.84233	122	
261.23269	90	
261.34332	146	
261.83160	114	
262.83017	570	1+
263.98388	92	
264.08498	96	
264.85301	132	
264.94449	92	
265.05756	98	
266.86534	130	
267.06776	94	
267.79177	136	
268.79572	258	1+
268.86813	88	
268.95591	154	
269.86230	152	
271.45569	90	
271.84425	292	1+
272.34477	90	
272.48054	92	
272.86047	82	
273.48275	92	
273.79273	492	1+
273.88538	126	
274.80927	556	1+
275.81063	440	1+
276.03260	88	
276.85850	138	
277.86189	144	
277.90873	100	
278.80878	154	1+
278.89453	108	
278.91503	136	
278.97439	82	
279.01566	212	1+
279.09135	932	1+
282.26112	94	
282.84983	356	1+
282.92809	100	
283.06810	258	
283.15523	84	
283.78833	514	1+
284.29650	242	
284.87486	120	
285.22506	86	
285.41189	112	
285.87525	84	
285.98211	80	
286.91864	142	
287.46709	88	
287.75055	84	
287.78978	132	
288.12767	92	
289.78840	270	
289.80720	152	
289.87869	114	
291.14105	90	
291.80208	560	1+
292.09319	122	
292.75013	120	
292.82263	114	
293.85202	104	
294.28364	100	
294.87043	144	
296.18546	86	
296.33684	82	
296.87348	128	
297.87954	92	
298.16172	82	
299.78731	504	1+
300.81777	192	
301.86286	256	1+
302.62663	84	
302.81144	114	
303.80213	218	1+
304.44544	100	
306.64309	96	
306.80660	144	
306.87493	158	
307.79989	420	
307.88705	286	
308.29516	134	
308.79806	208	
308.86645	162	
309.81580	220	1+
309.83152	90	
309.87237	88	
310.12761	86	
310.15141	90	
310.21403	86	
310.87610	140	
311.88427	298	
312.80938	422	1+
313.06034	84	
313.86435	178	1+
314.76820	100	
315.05340	84	
315.94572	90	
320.16547	144	
321.75579	248	1+
324.89468	600	1+
326.87469	282	1+
END IONS

###FS:    #m/z: 363.95672 #charge 1+
###MS: 54
###MSMS: 56
BEGIN IONS
TITLE=Cmpd 41, +MS2(363.9567), 28.0-35.0eV, 1.2min #56
RTINSECONDS=70.652
SCANS=54,56
PEPMASS=363.95672	708044
CHARGE=1+
181.87891	102	
182.87051	98	
189.86262	1092	1+
191.85743	1016	1+
192.89454	180	
194.88696	130	
196.88451	236	1+
199.96348	94	
207.40950	100	
207.87154	472	1+
207.94576	102	
207.98655	100	
208.88882	130	
209.94272	1910	1+
209.96538	104	
210.88337	1018	1+
210.90586	94	
212.87926	4342	1+
214.89708	120	
215.04749	98	
218.91475	136	
219.86036	114	
222.95187	1146	1+
223.97398	94	
224.88987	98	
224.95026	1674	1+
224.97211	126	
225.88405	436	1+
226.89844	146	
226.94755	8578	1+
227.93137	354	
228.89422	1036	1+
228.94248	9028	1+
229.05566	98	
229.91362	108	
230.78858	142	
230.88981	8032	1+
232.88583	510	
233.62430	114	
233.88321	566	1+
236.22476	106	
238.08602	174	
239.78683	286	1+
240.83779	272	1+
240.94084	740	
240.96194	890	
241.81956	118	
241.93878	1810	1+
242.06036	102	
242.94141	1168	1+
242.96025	1092	1+
243.78522	94	
243.82090	368	
243.91415	114	
244.81112	152	
244.81991	286	1+
244.95727	5072	1+
244.99978	100	
246.90444	436	1+
246.95350	4006	1+
247.97669	256	1+
248.80162	450	1+
248.90064	2482	1+
249.04376	116	
250.89566	390	1+
250.95032	376	1+
250.97019	202	
252.10551	114	
252.44763	108	
252.88873	110	
253.90762	432	1+
255.01839	152	
255.91882	122	
255.95380	94	
258.83771	258	1+
258.97491	266	
259.98389	112	
260.82949	142	
260.84464	120	
260.96945	680	1+
261.83068	560	1+
262.06957	202	1+
262.78490	192	
264.79783	184	
264.81556	124	
264.97065	218	1+
265.08402	130	
266.09329	194	
266.16408	94	
266.81577	830	1+
266.85701	202	
267.97320	384	
268.96272	106	
268.99099	104	
269.44888	122	
269.96961	780	
270.06385	114	1+
270.45319	100	
270.79824	96	
271.84674	118	
271.91607	408	
272.63634	94	
272.93767	128	
273.02055	192	1+
274.85500	108	
275.79756	212	1+
275.81368	100	
275.87984	112	
275.96536	96	
276.42865	136	
276.81810	150	
276.85568	268	
277.86013	134	
278.36241	166	
278.80005	378	1+
278.84428	168	
280.07034	94	
280.10660	122	
280.79452	766	1+
280.99074	94	
281.08002	220	1+
282.13490	132	
282.78720	464	1+
283.85387	96	
283.97181	96	
283.98934	184	
284.07342	100	
284.79147	382	1+
284.82634	306	
284.88762	260	1+
285.82077	112	
285.84561	1252	1+
285.91174	116	
287.81613	124	
287.84611	126	
287.91287	104	
287.95470	170	
288.79556	140	
288.86998	120	
289.29613	104	
289.38567	106	
289.86347	140	
290.12729	220	1+
290.78607	476	
290.86494	212	1+
291.43560	240	1+
291.80696	158	
291.93844	246	1+
292.89759	104	
293.12259	98	
293.39796	138	
294.05140	122	
294.86351	124	
295.42433	106	
295.91945	234	1+
296.41516	108	
296.80723	444	1+
296.87916	148	
297.10460	178	1+
298.80310	1810	1+
298.87682	116	
299.00420	98	
299.84779	134	
299.96773	132	
301.80053	382	1+
301.85956	1130	1+
302.88216	144	
303.20393	94	
303.80817	664	1+
303.85688	1830	1+
303.87793	102	
305.87584	438	1+
306.32033	102	
306.87916	280	1+
307.06256	98	
307.13444	112	
308.83140	114	
308.87726	354	1+
309.09554	98	
309.15430	148	
309.84230	104	
311.88136	110	
312.81814	224	1+
315.84727	100	
316.81559	466	1+
317.89973	138	
318.81348	118	
318.93419	114	
319.82340	210	
319.93522	298	1+
321.81593	1306	1+
321.86737	310	1+
322.89695	112	
322.93086	242	1+
324.87895	108	
324.89598	112	
325.37381	100	
325.87616	120	
326.87398	790	1+
328.05372	166	
329.87221	186	
330.91365	114	
331.73283	216	1+
334.11105	98	
334.84212	100	
336.94277	230	1+
337.07031	110	
337.73115	202	1+
337.76306	210	1+
337.82977	194	
338.90276	118	
339.82556	986	1+
340.94241	134	
341.94239	140	
342.88179	98	
343.70981	124	
349.32059	224	
349.76215	322	1+
352.78612	100	
356.75159	106	
361.71030	310	1+
362.19299	104	
362.71134	248	1+
363.94792	100	
365.31619	110	
365.78252	120	
END IONS

###FS:    #m/z: 507.84577 #charge 1+
###MS: 54
###MSMS: 57
BEGIN IONS
TITLE=Cmpd 42, +MS2(507.8458), 28.2-35.2eV, 1.2min #57
RTINSECONDS=71.4235
SCANS=54,57
PEPMASS=507.84577	393876
CHARGE=1+
196.01524	702	1+
210.02956	336	1+
214.88553	196	
224.98298	186	
230.88731	192	
232.89834	510	1+
235.14126	576	1+
237.99231	180	
244.90846	168	
250.96991	352	
251.91007	266	1+
252.08463	336	1+
258.87202	222	1+
262.13619	662	1+
262.90985	212	1+
266.86383	332	1+
267.13195	204	1+
268.92628	266	1+
269.93201	204	1+
270.80751	152	
270.86090	242	
272.85329	724	1+
273.79020	152	
274.86853	204	1+
275.84408	230	1+
277.15440	268	1+
278.83722	154	
278.87076	226	1+
281.38170	378	1+
281.85827	164	
284.86987	552	1+
285.87158	448	1+
286.79083	202	
287.85124	970	1+
288.86869	426	
288.89609	170	
289.18719	160	
289.39600	308	1+
289.88086	720	
290.86673	1742	1+
290.90437	152	
292.40493	164	
293.87281	2900	1+
296.22565	124	1+
296.85461	460	1+
297.89674	184	
298.85219	314	1+
298.87814	160	
299.80776	184	
299.88572	156	
299.91606	248	
300.84620	398	1+
302.79500	272	1+
302.81146	144	1+
303.86634	554	1+
304.88451	182	
305.81753	158	
305.86342	962	1+
306.03222	192	1+
307.80034	188	1+
307.88907	904	
308.14403	1068	1+
308.87435	1688	1+
309.89013	564	
310.34626	278	1+
310.82097	198	
310.87550	506	
311.58355	140	1+
311.88369	7566	1+
311.95510	288	1+
312.02178	136	1+
312.38698	256	
312.81502	188	
313.15755	168	1+
313.82093	242	1+
314.01833	158	1+
314.78551	162	
314.86472	1028	1+
314.88964	676	1+
315.92837	220	1+
316.80740	186	
316.82564	286	
316.86671	512	1+
316.88534	326	
317.82170	166	
317.90529	210	1+
318.41616	196	
318.86206	270	
319.85864	150	
320.40650	164	
320.88149	194	
321.86819	154	
322.82583	260	1+
322.85664	624	1+
322.88576	192	
323.80305	164	1+
323.85813	596	1+
323.87660	186	
324.38218	286	1+
324.85403	180	
324.88629	148	
324.90312	164	
325.90041	600	
326.24284	396	1+
326.76629	194	1+
326.81885	226	1+
326.88462	1390	
327.88114	1188	
328.81303	244	1+
328.84888	230	1+
328.86905	514	
329.88622	230	
330.01352	190	1+
330.87576	300	
331.81522	212	1+
332.87456	714	1+
332.90379	360	1+
332.95236	290	1+
333.17406	418	
333.42198	156	
333.84311	178	
333.95516	244	1+
334.11868	160	
334.18004	234	
334.39513	158	
334.87563	544	1+
334.89915	490	
335.74826	174	1+
335.84056	556	1+
335.90239	296	
336.87910	720	1+
336.94366	354	1+
337.86043	150	
337.88166	508	1+
338.90102	156	
339.87931	342	
339.90145	152	
340.75843	166	1+
340.78887	210	1+
340.81190	214	1+
340.86155	200	1+
340.87477	184	
343.92376	184	1+
345.81657	228	1+
345.90835	284	1+
346.02408	158	1+
346.87127	166	
347.38893	214	1+
347.88948	224	
347.92870	156	
349.77441	246	1+
350.83485	280	
350.88502	764	1+
350.91566	280	1+
351.85779	176	
352.11716	176	
352.77606	354	1+
353.85188	506	1+
354.90331	196	
355.60658	182	1+
355.89215	308	1+
356.36880	284	1+
356.92160	254	1+
357.36842	196	1+
359.76711	212	1+
360.26654	172	1+
360.38916	162	
360.87683	158	
364.03678	158	
365.08099	244	1+
365.76686	280	1+
365.78953	192	
366.73921	148	
366.83768	1510	1+
367.70796	938	1+
367.76750	274	1+
367.78814	212	
367.86888	438	1+
367.90691	222	
368.73004	172	1+
368.87111	344	1+
368.89265	538	1+
369.79710	200	
369.83545	560	1+
370.78288	392	1+
370.85540	164	
370.90164	362	1+
371.72694	218	
371.86984	148	
371.90303	238	1+
372.13909	224	1+
372.35789	248	1+
372.84184	248	
373.71806	292	
374.72381	152	
376.22333	304	1+
376.80364	154	1+
376.88235	164	
377.78273	252	1+
377.83190	210	
378.22752	180	1+
378.85873	148	
380.71415	612	1+
380.73274	170	
380.83245	270	1+
381.38463	286	1+
381.79753	198	1+
382.12713	248	1+
382.78684	344	1+
382.85599	156	
383.68286	228	
383.71801	404	1+
384.74403	172	
384.85013	2924	1+
385.06685	176	1+
385.38917	246	
385.76297	212	1+
386.79539	160	
387.84907	252	
388.71398	480	1+
388.79542	186	
389.07223	198	1+
389.20283	340	1+
389.88100	168	
390.74683	148	
390.84299	856	
390.86749	264	
391.80385	246	
391.83736	892	1+
391.87569	184	
391.91275	378	1+
392.43947	158	
392.86086	246	
393.19917	226	1+
393.74245	176	
393.79992	308	
393.88298	294	1+
394.20236	156	1+
394.78505	196	
395.86292	462	1+
396.40492	328	1+
396.73190	208	
396.80136	310	1+
397.94822	148	1+
398.72780	544	1+
398.80369	442	1+
398.86127	256	
399.70018	150	
399.84590	608	1+
400.72564	542	1+
400.74780	162	
401.72877	372	1+
402.86018	538	
403.87090	1918	1+
404.75614	148	
405.73012	166	
405.87178	810	
406.05077	152	1+
406.80525	358	1+
407.72510	222	1+
407.86379	5870	1+
409.72314	402	
409.81458	242	
410.08102	282	1+
410.18829	194	1+
410.48815	138	1+
410.73495	260	
410.84936	710	1+
410.87468	504	
411.72976	526	1+
411.78150	180	1+
411.80708	612	1+
412.73041	326	1+
412.84336	644	1+
413.07664	186	1+
413.87537	536	1+
414.85975	170	
414.87630	348	1+
415.84649	268	1+
416.81681	282	1+
417.85674	174	
417.88195	202	
418.86693	302	1+
420.74105	236	1+
420.81971	206	
421.88150	900	1+
422.19817	226	1+
422.73012	210	1+
422.77082	392	1+
423.77420	278	1+
423.82762	306	1+
423.87375	316	
424.86559	164	
424.94968	248	1+
425.31157	154	
425.75921	506	1+
425.88810	276	
425.94975	178	1+
426.86184	1006	
427.73441	1028	1+
427.82200	190	
427.86367	480	
428.84811	348	
428.88857	1018	1+
429.73443	654	1+
429.82753	310	
429.87266	176	
430.73794	446	1+
430.86476	1590	1+
431.86585	1348	1+
432.24246	684	1+
432.37179	372	1+
433.37591	296	1+
433.87995	694	1+
434.88777	462	1+
435.86482	406	
438.89771	180	
439.89400	644	1+
441.88470	312	1+
442.96108	154	1+
444.20558	168	1+
444.87277	3032	1+
445.74547	298	1+
446.74720	186	1+
447.71123	138	1+
447.88277	190	
448.89318	238	
449.87796	942	1+
450.12297	108	1+
450.75374	246	
453.77384	212	1+
453.87450	216	
453.93980	126	1+
457.90592	826	
460.17794	146	1+
460.22878	154	
461.20937	252	
462.78966	150	
462.88195	920	1+
464.78981	190	
467.77909	576	1+
467.88845	1702	1+
468.78175	496	1+
468.83081	140	1+
469.22811	330	1+
470.72693	266	1+
484.80078	158	
485.89949	950	1+
486.84877	284	
488.18995	196	1+
501.13324	170	1+
501.67235	140	1+
504.66945	204	1+
506.27392	168	
508.25499	148	
509.86171	458	1+
510.24237	142	1+
510.33080	260	1+
END IONS

###FS:    #m/z: 322.93015 #charge 1+
###MS: 58
###MSMS: 59
BEGIN IONS
TITLE=Cmpd 43, +MS2(322.9302), 28.0-35.0eV, 1.3min #59
RTINSECONDS=75.1085
SCANS=58-59
PEPMASS=322.93015	4513028
CHARGE=1+
181.05518	86	
186.93106	82	
189.85455	134	
192.89108	274	1+
196.88363	154	
200.87870	118	
203.88422	102	
205.01143	88	
205.94930	502	1+
206.97294	230	1+
208.89058	100	
209.94548	180	
210.01716	82	
211.83472	96	
211.89264	142	
212.87814	334	
213.88472	182	
214.90017	174	
215.12483	100	
215.89864	126	
218.89075	136	
220.10612	90	
221.46916	82	
222.95541	888	1+
224.94879	146	
225.08158	112	
227.78843	230	1+
227.93061	140	
228.08345	90	
230.52711	124	
230.88873	500	1+
231.12597	86	
231.55508	90	
232.12743	92	
232.89975	134	
235.08290	94	
235.79327	242	1+
237.06391	94	
238.14090	82	
238.83116	92	
238.93859	408	1+
239.78890	220	
240.79086	144	
240.82225	304	
240.88522	130	
240.90491	86	
240.94057	4330	
241.94002	12708	1+
242.82045	164	
242.86606	84	
242.94226	9060	1+
243.82537	112	
243.88997	92	
244.15486	84	
244.81917	148	
244.88825	208	1+
244.94001	2684	1+
244.97845	82	
245.82904	94	
246.02733	108	
246.16815	80	
246.97724	342	1+
247.81036	84	
247.84971	130	
248.01305	82	
248.04213	84	
248.53167	100	
248.84549	84	
248.89964	280	
249.93714	132	
250.46960	80	
250.94262	102	
250.97715	84	
251.08762	90	
251.78755	100	
251.81212	80	
251.92508	254	1+
253.83636	258	1+
255.00785	94	
255.10837	132	
257.79664	400	1+
257.93233	96	
258.83263	354	1+
259.01391	94	
259.40172	114	
260.45651	80	
260.83424	298	
261.83107	274	
262.83126	430	1+
263.17843	80	
263.97531	108	
264.86078	100	
265.06098	146	
265.85598	96	
266.40139	94	
266.84771	112	
266.94100	88	
267.39257	86	
267.79352	150	
268.13775	144	
268.95896	200	
269.79839	358	1+
270.08933	84	
270.82489	102	
271.84224	100	
271.87119	88	
272.85033	398	1+
272.98126	110	
273.79496	620	1+
275.03996	92	
275.80736	592	1+
276.84320	262	1+
278.92924	128	
279.09048	662	1+
279.79127	190	1+
279.81572	86	
282.27377	80	
282.91734	100	
283.42794	84	
283.78832	658	1+
283.86230	90	
284.13956	96	
284.29456	434	1+
284.85681	178	1+
284.99085	88	
285.01215	90	
286.14250	80	
286.92367	130	
287.78970	96	
288.27366	112	
288.91612	88	
289.78994	284	
289.88036	198	
290.78689	136	
290.87837	120	
291.80210	512	1+
292.15996	82	
292.85212	174	1+
292.93728	94	
293.40198	92	
294.00575	90	
295.86628	368	1+
296.80413	244	1+
297.04525	80	
298.82441	108	
299.78456	342	
299.86153	84	
299.89047	106	
300.11379	84	
300.37932	80	
302.03306	84	
302.65652	106	
302.90693	124	
303.16733	88	
303.87751	84	
304.87690	146	
304.99389	84	
305.88455	86	
305.91463	82	
306.88424	500	1+
306.95502	86	
307.79792	648	1+
307.88762	432	1+
308.29431	86	
309.87298	86	
310.87894	130	
310.89684	166	
310.93650	88	
311.85770	124	
311.88043	106	
312.80901	142	
312.94740	98	
314.44360	80	
314.82283	88	
314.92349	92	
315.43501	86	
317.72717	364	1+
317.86719	94	
317.89866	90	
321.29450	174	1+
321.79308	88	
322.76974	78	
322.86033	82	
322.89989	118	
323.82359	118	
323.88694	546	1+
325.80982	84	
327.71388	216	1+
327.81456	128	
END IONS

###FS:    #m/z: 363.95680 #charge 1+
###MS: 58
###MSMS: 60
BEGIN IONS
TITLE=Cmpd 44, +MS2(363.9568), 28.0-35.0eV, 1.3min #60
RTINSECONDS=75.8805
SCANS=58,60
PEPMASS=363.95680	933948
CHARGE=1+
66.73177	94	
130.18995	102	
176.94161	108	
182.86912	264	1+
185.87491	124	
187.86770	128	
189.86329	1620	1+
191.85821	1224	1+
193.88722	222	1+
196.00541	106	
196.88305	366	
205.94872	116	
207.87513	428	
207.94768	330	1+
209.94257	1910	1+
210.88468	1158	1+
212.87926	4084	1+
214.89384	432	
216.41058	152	
218.91797	98	
222.95287	1222	1+
224.89342	154	
224.95032	1972	1+
225.88499	226	
226.89621	124	
226.94680	10368	1+
227.91188	144	
228.16874	116	
228.89434	1308	1+
228.94241	11724	1+
229.48610	104	
230.79644	124	
230.88937	7988	1+
231.77058	102	
231.81911	110	
232.88521	914	1+
233.40994	112	
233.91722	124	
234.75816	98	
234.87999	536	1+
234.92779	166	
235.12212	150	
235.85028	120	
239.90423	176	1+
240.83558	128	
240.93954	1438	1+
240.96271	1222	1+
241.18846	92	1+
241.83406	128	
242.83162	94	
242.94099	1424	1+
242.96015	1362	1+
243.82286	148	
244.82041	184	
244.84210	146	
244.95711	5210	1+
245.07061	96	
245.55599	102	
245.82314	154	
245.94130	268	
246.03139	222	1+
246.80465	118	
246.90358	346	1+
246.95330	5120	1+
247.12367	214	1+
247.44334	132	
247.81189	146	
247.87575	94	
247.99006	260	1+
248.80364	492	1+
248.89905	3500	1+
249.85252	238	1+
250.94610	364	1+
250.96929	288	1+
252.11206	134	
252.90020	894	1+
253.08989	98	
253.83526	324	1+
253.90647	636	1+
253.93189	124	
255.95769	96	
258.02387	96	
258.82949	98	
258.97401	290	
259.43296	98	
259.96606	988	1+
260.83863	148	
260.85714	100	
260.96821	864	1+
261.83505	144	
262.83132	142	
264.35398	144	
264.82079	128	
264.96353	168	
265.08727	236	1+
265.83260	94	
265.85798	144	
266.02628	92	
266.81251	352	1+
267.35214	158	
267.93061	92	
267.97489	902	
268.95447	156	
269.80182	150	
269.92390	152	
269.96899	986	1+
270.80582	196	
270.91302	322	1+
271.79557	126	
272.84833	102	
273.19297	112	
275.80942	128	
276.80821	100	
277.79654	464	1+
277.88609	100	
278.07145	116	
278.09896	344	1+
278.84716	204	
279.07801	164	
279.10140	246	1+
280.79161	1480	1+
280.92365	204	1+
281.10831	168	
281.82305	98	
283.35682	146	
283.78907	188	
283.85036	562	1+
283.91307	120	
283.97864	130	
283.99078	140	
284.05059	142	
284.82566	170	
285.16121	128	
285.81223	170	1+
285.84490	668	
285.97332	100	
286.44175	94	
287.86287	92	
289.09101	112	
289.87066	134	
290.78578	700	1+
292.86008	104	
292.90971	112	
293.44183	92	
294.86143	342	1+
296.04528	102	
296.81088	324	
297.80350	1600	1+
297.87893	104	
298.59032	102	
298.80534	1324	1+
298.83480	120	
299.10825	150	
299.87365	132	
300.17973	144	
300.39232	112	
300.80406	586	1+
301.86054	676	1+
302.78847	142	
303.80888	820	1+
303.85517	2006	1+
303.87793	224	1+
304.03948	104	
304.44179	178	
306.44160	104	
306.88352	136	
307.95290	94	
308.89276	178	
309.87078	498	1+
311.84554	168	1+
312.40431	96	
314.88801	280	1+
315.80953	590	1+
316.81205	498	1+
318.73823	130	
318.93129	116	
319.82249	334	1+
319.87104	104	
319.89215	166	
320.62048	98	
321.82026	600	1+
321.86680	404	1+
321.95653	132	
322.92883	356	1+
322.97148	92	
323.76555	144	
323.83633	98	
326.87210	702	1+
327.96915	120	
329.87256	126	
330.80629	104	
334.87682	142	
335.86498	98	
336.94581	466	
337.83234	170	
338.88009	140	
339.02148	196	1+
339.82786	732	1+
339.89611	224	1+
339.95611	124	
340.93776	338	
342.71166	248	1+
343.76914	210	1+
344.87199	94	
345.87523	108	
349.05053	116	
349.32324	118	
349.69996	96	
350.76684	366	1+
352.89051	110	
354.03542	118	
355.03146	102	
355.41993	98	
356.78224	118	
357.79716	114	
359.85429	108	
359.96368	188	
361.71513	94	
362.86054	132	
363.21112	106	
363.70982	296	
363.88127	130	
366.06266	204	1+
367.77529	142	
368.64343	94	
END IONS

###FS:    #m/z: 336.94616 #charge 1+
###MS: 58
###MSMS: 61
BEGIN IONS
TITLE=Cmpd 45, +MS2(336.9462), 28.0-35.0eV, 1.3min #61
RTINSECONDS=76.6525
SCANS=58,61
PEPMASS=336.94616	225726
CHARGE=1+
143.57095	84	
147.77400	98	
185.87509	136	
192.88969	140	
194.89634	138	
197.87997	108	
199.94129	84	
200.87762	116	
204.55637	90	
209.88457	200	
210.88427	282	
211.94470	4816	
212.00520	84	
212.87847	2232	1+
212.94703	192	
213.94010	2052	1+
215.88804	642	
215.93823	394	
217.88053	320	
218.41510	98	
219.92202	84	
221.54233	94	
223.96057	492	1+
226.37295	94	
226.89260	106	
226.95171	88	
227.88904	390	1+
227.89640	98	
227.95557	166	
228.89364	326	1+
229.42970	96	
229.95502	4330	1+
230.03828	130	1+
230.79017	86	
230.88967	3372	1+
231.95073	2488	1+
232.00823	134	
232.89224	768	1+
233.89810	460	1+
233.94844	384	
235.63003	84	1+
235.89753	162	
236.80355	126	
237.05736	180	1+
239.54154	90	
240.79937	84	
240.84059	122	
241.84365	148	
242.89637	82	
243.37482	88	
244.06708	132	
245.07900	90	
246.90724	98	
246.97716	112	
247.96515	1120	1+
248.42511	92	
248.89854	1668	1+
249.06635	228	1+
249.83840	86	
249.96165	552	1+
250.95169	296	
250.98759	94	
251.83803	128	
251.90943	96	
251.95623	258	
252.92491	88	
252.97072	2580	1+
253.90388	312	
254.71006	88	
254.90651	166	
254.94405	144	
254.96592	1480	1+
255.44936	92	
255.78109	94	
255.90919	210	1+
256.03865	94	
256.43735	84	
256.85242	122	
256.89314	108	
256.96059	470	1+
257.53397	96	
257.84338	88	
258.85136	278	1+
258.90876	156	
259.47461	90	
259.64487	102	
259.85468	196	1+
259.89159	142	
260.13871	158	
260.15340	94	
260.78569	184	1+
260.83813	188	1+
260.93223	126	
262.63714	104	
265.43226	100	
266.83885	96	
266.93788	154	
266.95344	114	
268.06545	90	
268.39760	88	
268.83954	1072	1+
269.01537	150	
269.80485	240	1+
270.86100	100	
270.98396	332	
271.91419	118	
272.42750	88	
272.82274	136	
272.84633	100	
272.87004	122	
272.99351	86	
274.86173	230	1+
274.94815	202	1+
275.35810	88	
276.79238	92	
276.85598	402	
277.54468	86	
277.83270	190	
277.85792	474	1+
278.83266	102	
278.99728	192	1+
279.78369	136	1+
279.83261	90	
280.82947	208	1+
282.85759	170	
283.79125	98	
284.78841	108	
284.87224	104	
285.85220	152	
286.85059	434	
287.03014	102	
287.84590	310	
288.85254	240	
289.87355	226	1+
290.85641	130	
291.55580	86	
291.80686	122	
291.85657	216	
291.86723	288	1+
292.07190	106	
293.10861	206	
293.85365	354	1+
294.11306	136	
294.17653	134	
295.16914	100	
296.80798	98	
296.82951	84	
297.01286	120	
297.81046	162	
298.86289	152	
298.92770	102	
299.05994	122	
299.87103	122	
302.85099	82	
303.17173	94	
304.88856	84	
305.43793	106	
306.43442	90	
306.87972	82	
307.06394	152	
307.41327	92	
308.86752	100	
309.87008	152	
310.81786	194	1+
310.87420	148	
311.87963	90	
312.42619	84	
312.86613	144	
313.02337	94	
315.84450	104	
316.81254	88	
317.93487	104	
318.42093	90	
319.82070	112	
319.89070	82	
321.81625	106	
323.58868	88	
323.89120	290	1+
325.36737	84	
327.57475	90	
328.35322	86	
328.88885	380	1+
330.88098	100	
330.99518	86	
334.14340	86	
335.90532	86	
336.79103	146	1+
337.79231	248	1+
337.81981	106	
338.93250	92	
339.83060	216	
END IONS

###FS:    #m/z: 322.93021 #charge 1+
###MS: 62
###MSMS: 63
BEGIN IONS
TITLE=Cmpd 46, +MS2(322.9302), 28.0-35.0eV, 1.4min #63
RTINSECONDS=80.315
SCANS=62-63
PEPMASS=322.93021	4096080
CHARGE=1+
187.93483	90	
188.44010	104	
188.99142	112	
190.89366	140	
192.89013	244	
195.88522	226	1+
199.86308	92	
201.04589	126	
203.89841	84	
205.94971	422	
207.97459	96	
209.93983	128	
210.89879	382	1+
212.87861	218	
214.89546	160	
220.87599	82	
221.09085	88	
221.96903	136	
222.90582	118	
222.95416	750	1+
223.79587	84	
223.95787	478	1+
224.89942	82	
225.83575	82	
225.92976	92	
226.85023	94	
227.95087	184	
228.78493	94	
229.99177	86	
230.88938	302	
231.83908	92	
232.12160	82	
234.39615	80	
234.86665	88	
234.91365	88	
234.92857	82	
236.02089	82	
236.45384	86	
238.94207	330	1+
239.06887	126	
239.78789	654	1+
240.02492	80	
240.08135	96	
240.94070	3264	
240.99788	118	
241.93977	10104	1+
241.98408	80	
242.75264	92	
242.79027	112	
242.82096	214	
242.83731	114	
242.94166	7024	1+
243.17266	82	
243.43252	88	
243.44989	102	
243.81818	566	1+
244.81975	326	1+
244.84277	92	
244.94009	2234	1+
245.15895	100	1+
246.85397	168	
246.97504	274	1+
248.69261	82	
248.87874	146	
248.89810	166	
248.92503	266	1+
249.78592	96	
249.96829	92	
251.24921	108	
251.91557	126	
252.97275	88	
253.83374	126	
253.91029	118	
254.02179	98	
254.42998	96	
254.80386	224	1+
254.85314	86	
255.11193	140	
255.88538	90	
256.83689	86	
256.89897	128	
257.79661	146	
258.83452	410	1+
258.85773	100	
260.33913	324	
260.83450	152	
261.83269	248	
261.85239	90	
262.10384	104	
262.75628	112	
262.83060	700	1+
262.96347	90	
263.80243	100	
263.98216	90	
264.93063	80	
265.85217	88	
266.02394	144	
267.04507	80	
267.24389	82	
267.79296	110	
268.85006	80	
268.86810	114	
268.90848	164	
268.96134	152	
269.79677	110	
271.05303	84	
271.79461	126	
271.84532	158	
271.88074	80	
272.84406	108	
272.93675	254	1+
273.22876	90	
273.79390	272	
273.80911	204	
274.16738	86	
274.79498	146	
274.81999	80	
274.92666	102	
275.79262	118	
275.80700	618	1+
276.85308	326	1+
278.84421	152	
279.09315	600	1+
279.82409	86	
280.10833	80	
280.84459	90	
281.09486	80	
281.79319	82	
282.08603	92	
282.86640	120	
283.06449	108	
283.78803	358	
284.29313	338	1+
285.80427	84	
285.84971	94	
286.91946	94	
287.79813	92	
287.86498	98	
289.78688	390	1+
290.40586	80	
291.13079	94	
291.80710	194	
293.11323	198	1+
293.43344	108	
293.81907	116	
293.95093	80	
294.34064	82	
294.81037	84	
295.07434	90	
296.81404	422	1+
297.12149	96	
297.78441	80	
297.88714	112	
298.46912	86	
299.55649	80	
299.78293	346	1+
301.85998	94	
301.88166	110	
302.86431	96	
303.44382	168	
305.81697	126	
306.88741	92	
307.31226	84	
307.79763	798	1+
307.89175	384	1+
309.81489	128	
309.89606	82	
310.81323	96	
310.81822	88	
310.87668	194	
311.87734	262	1+
312.80342	204	
313.80161	88	
314.01461	82	
314.81970	154	
317.94131	116	
319.88372	360	1+
321.54036	80	
321.81537	92	
324.89563	626	1+
327.94364	90	
END IONS

###FS:    #m/z: 340.94090 #charge 1+
###MS: 62
###MSMS: 64
BEGIN IONS
TITLE=Cmpd 47, +MS2(340.9409), 28.0-35.0eV, 1.4min #64
RTINSECONDS=81.0865
SCANS=62,64
PEPMASS=340.94090	1499106
CHARGE=1+
73.45645	98	
130.23346	86	
182.86931	104	
192.92574	246	
197.95962	84	
198.87999	92	
203.51806	92	
205.95043	136	
206.41495	92	
207.97186	84	
208.94386	84	
210.93773	178	
211.88611	86	
211.93711	106	
212.87989	454	
213.87820	246	
213.93839	1364	1+
214.87322	108	
215.88715	736	1+
217.38736	82	
217.88441	214	
218.49124	92	
218.94158	104	
221.88937	104	
223.95871	160	
230.88714	420	
231.89191	510	
231.94935	1066	1+
232.89098	1066	1+
233.89693	600	1+
235.04351	84	
235.86498	82	
235.88835	250	1+
235.94727	108	
236.82597	110	
239.78595	162	
240.83365	230	
241.03182	92	
241.83676	194	
241.90619	100	
242.00693	92	
242.84597	120	
243.82503	244	1+
243.89458	92	
244.95268	140	
246.98124	112	
247.13014	92	
247.89817	470	1+
248.88153	124	
248.89926	318	1+
249.96400	366	1+
250.11048	126	
251.06240	172	1+
251.32143	92	
251.55873	94	
251.83167	84	
252.13264	122	
253.78759	84	
253.84136	90	
254.78942	170	1+
254.87588	104	
254.96671	554	
255.07714	140	
255.37105	92	
255.91172	150	
256.45214	94	
256.84794	126	
256.95786	150	
257.85149	92	
257.91212	174	1+
258.84653	254	
259.07304	90	
259.84209	276	1+
259.85123	126	
260.83558	220	1+
261.07855	100	
262.83555	216	1+
262.89156	82	
264.86548	126	
265.09847	84	
266.86821	92	
267.93273	92	
268.83893	158	1+
269.00092	90	
269.09978	94	
270.04599	92	
271.55695	102	
272.79633	102	
272.93438	126	
272.97491	122	
274.80134	254	1+
274.85789	330	1+
274.87634	82	
274.91618	82	
274.93000	88	
276.85421	502	1+
277.89338	126	
277.96311	132	
278.42088	92	
278.60510	86	
278.84461	506	1+
280.79423	104	
280.95892	82	
281.86953	114	
282.04898	126	
283.15548	86	
283.78305	106	
283.82018	142	1+
284.90165	86	
284.93524	90	
285.79803	96	
285.98687	82	
286.81579	94	
287.79029	96	
289.78835	108	
289.81436	84	
289.88130	176	
291.79589	136	
291.87997	86	
291.98397	94	
292.43826	140	
292.81091	98	
293.84693	130	
293.87371	114	
293.90912	88	
293.94048	100	
294.91822	92	
295.12754	154	
295.35662	84	
295.89715	88	
296.80536	116	
296.85525	92	
297.11347	86	
298.80040	98	
298.81955	84	
298.93700	84	
299.80303	96	
299.96458	84	
301.86285	204	
303.92896	86	
305.93796	86	
306.88557	150	
307.07743	98	
307.79683	134	
307.83741	84	
307.89354	140	
308.79924	84	
308.88552	108	
309.78597	84	
310.87719	130	
312.80624	92	
313.89060	84	
314.81874	202	
321.37507	86	
321.92541	88	
322.84179	124	
323.96666	82	
324.89771	90	
325.90105	118	
327.17460	244	1+
327.46603	88	
329.37466	104	
329.81609	388	1+
330.18442	90	
330.76696	112	
330.81396	288	1+
330.91387	120	
336.29032	100	
337.25034	100	
337.80077	90	
337.89264	96	
342.27256	82	
342.39974	90	
342.88655	114	
345.04930	86	
END IONS

###FS:    #m/z: 363.95692 #charge 1+
###MS: 62
###MSMS: 65
BEGIN IONS
TITLE=Cmpd 48, +MS2(363.9569), 28.0-35.0eV, 1.4min #65
RTINSECONDS=81.8585
SCANS=62,65
PEPMASS=363.95692	733752
CHARGE=1+
187.86743	160	
189.86214	612	1+
191.85865	492	1+
193.85368	152	
195.95732	94	
196.88432	136	
198.88856	100	
207.87297	344	
208.88922	134	
208.94559	108	
209.87312	122	
209.94297	562	1+
210.88695	574	1+
212.83179	110	
212.87842	3434	1+
214.89510	454	1+
215.41317	170	
222.55239	94	
222.95252	1360	1+
224.89245	114	
224.94795	1604	1+
225.88578	118	
226.05320	140	1+
226.88809	106	
226.94746	7794	1+
227.88076	208	
228.07147	204	1+
228.89459	882	1+
228.94203	9224	1+
230.80653	206	1+
230.88956	5696	1+
232.86293	108	
232.88343	556	1+
232.90850	114	
233.85116	120	
234.87984	424	1+
237.00030	104	
237.35140	100	
237.56910	94	
237.90278	88	
238.56959	106	
239.56228	94	
240.45637	100	
240.82373	232	1+
240.89397	120	
240.94171	394	
240.96188	1030	1+
241.94194	502	
242.11504	140	
242.82270	182	
242.94192	1120	
242.96180	588	1+
243.92777	106	
244.81939	120	
244.95702	3184	1+
245.94077	306	
246.50918	96	
246.90444	368	1+
246.95318	3660	1+
248.79539	498	1+
248.86038	98	
248.90045	1540	1+
248.95439	156	
249.10477	174	1+
250.89963	460	1+
250.94779	118	
250.97483	92	
251.98921	100	
252.94372	192	1+
253.08685	104	
253.74097	106	
253.90336	702	1+
255.06497	190	
255.84966	114	
255.92632	92	
256.83665	110	
258.01000	162	
258.84021	168	
258.97364	100	
259.83960	130	
259.85346	114	
259.87477	104	
260.96761	582	1+
261.38075	92	
261.83179	506	1+
261.87954	92	
261.95738	236	1+
262.78225	126	
262.83168	342	1+
264.79568	130	
265.08362	96	
265.97084	176	
266.81580	326	
266.87055	138	
267.10350	130	
267.52681	102	
267.81437	208	
267.91747	100	
267.97441	536	1+
268.79916	264	1+
268.81375	130	
268.94097	96	
268.95853	292	
269.96806	1058	1+
271.91701	306	1+
272.79951	110	
274.05942	88	
274.81041	202	1+
274.88333	88	
276.85715	352	1+
278.80072	202	
278.84345	130	
279.10114	134	
279.79845	120	
280.79099	1008	1+
280.85883	196	1+
281.05656	112	
281.11710	100	
281.82190	90	
281.85666	112	
282.80954	116	
282.91441	136	1+
283.01263	104	
283.78991	338	1+
283.82884	140	
283.84997	196	
283.98038	286	1+
284.09036	88	
284.75841	94	
284.82936	210	
284.84813	128	
284.86543	136	
284.89467	110	
285.53430	112	
285.84615	518	1+
286.80133	106	
286.87732	130	
287.86862	108	
288.63432	90	
288.87018	274	1+
288.94103	124	
289.09783	90	
289.81764	158	1+
289.87389	270	1+
290.78689	574	1+
292.43557	104	
294.15304	104	
294.43120	100	
296.81336	372	
296.83780	90	
297.06454	106	
297.80831	416	
297.88622	156	
298.03905	108	
298.80307	1182	1+
299.87238	254	1+
300.80474	738	1+
301.86020	924	1+
302.00463	102	
303.10088	108	
303.80909	376	1+
303.85550	1616	1+
303.94930	130	
304.81232	246	1+
307.81442	280	1+
308.81794	248	1+
308.83784	106	
308.90784	96	
309.87655	370	1+
310.60126	94	
313.78017	100	
314.37372	88	
314.81465	148	
315.87807	90	
316.81523	310	
317.04876	216	1+
317.81297	166	
317.89292	136	1+
317.93191	256	1+
318.93336	186	1+
319.30913	92	
319.82337	136	
320.82118	152	
321.14717	94	
321.81763	700	1+
321.86484	120	
322.01355	100	
322.39916	92	
322.92559	114	
323.81938	406	1+
324.14548	172	1+
324.82154	288	1+
324.87944	140	
326.87249	512	1+
328.88354	370	1+
329.32341	168	1+
330.70951	98	
331.76845	180	1+
335.88621	150	
336.03085	206	1+
336.39836	88	
336.81973	234	1+
336.94674	208	
338.86850	132	
339.82610	180	
340.13603	114	
340.83229	138	
340.93781	256	1+
342.34105	92	
343.12281	90	
344.58207	102	
344.88022	118	
345.72426	152	
351.33919	94	
355.41792	172	
357.21602	100	
358.72855	172	1+
358.80095	122	
359.76583	108	
360.86506	150	
362.71869	202	1+
362.84423	164	
364.85845	114	
365.42522	100	
365.80555	90	
367.72510	106	
END IONS

###FS:    #m/z: 340.94080 #charge 1+
###MS: 66
###MSMS: 67
BEGIN IONS
TITLE=Cmpd 49, +MS2(340.9408), 28.0-35.0eV, 1.4min #67
RTINSECONDS=85.5195
SCANS=66-67
PEPMASS=340.94080	1135176
CHARGE=1+
91.94656	104	
172.85903	108	
187.93641	82	
190.93400	102	
190.94740	126	
191.03977	94	
191.95364	126	
192.92717	144	
196.88304	184	
197.88534	80	
198.95101	86	
202.87573	82	
205.95144	80	
208.08924	84	
208.88615	86	
209.88919	80	
210.88398	128	
210.93845	170	1+
212.87598	406	1+
213.87777	286	1+
213.93818	1472	1+
214.90397	104	
215.85856	80	
215.88676	732	1+
216.86617	90	
216.92096	88	
217.88135	690	1+
218.93282	84	
221.89814	102	
222.95364	268	1+
225.92433	104	
226.89189	176	
226.94621	116	
228.83523	88	
228.86298	96	
228.94726	176	
230.88852	1256	1+
231.47946	106	
231.95054	1114	1+
232.12914	100	
232.89332	770	1+
233.01091	82	
233.89828	524	1+
233.95039	224	
234.39814	90	
235.89442	376	1+
235.96105	84	
236.88440	92	
238.83124	202	1+
240.64880	110	
240.79554	80	
241.96694	146	
242.84262	104	
242.87882	88	
243.85102	84	
244.95612	164	
244.98387	140	
246.95283	96	
246.97293	152	
247.98283	260	1+
248.89986	124	
249.03540	104	
249.43637	122	
249.96304	86	
250.08752	144	
251.96101	100	
253.40634	84	
253.82503	82	
254.90668	160	
254.96727	408	
256.91147	100	
256.96387	130	
258.06820	102	
258.35256	116	
258.84744	462	1+
259.85104	328	1+
259.95683	140	
259.96890	96	
260.83187	352	1+
260.88163	216	1+
262.84339	174	
263.84211	100	
263.99233	110	
264.82468	104	
264.84128	328	1+
264.92444	94	
265.84439	290	1+
265.89068	80	
265.91659	80	
267.08518	104	
268.05149	94	
268.84453	134	
268.86509	142	
270.14617	94	
270.40283	102	
270.80148	134	
271.81632	180	1+
271.84116	142	
272.84741	120	
272.91342	186	1+
272.93260	204	
273.79404	462	1+
274.86269	188	1+
275.84143	140	
275.97778	174	
276.35328	80	
276.85690	300	
277.42196	84	
277.86081	288	
278.84491	672	1+
279.05624	92	
279.90194	98	
280.84373	104	
281.05149	102	
281.41004	80	
281.51911	94	
281.57884	86	
282.79929	164	
282.84113	142	
282.86226	320	1+
283.92009	84	
284.50206	80	
284.80759	124	
285.14467	188	1+
286.51472	96	
286.67472	94	
286.80088	88	
287.78834	134	
289.93119	84	
291.06557	82	
291.79806	122	
292.44783	86	
292.82143	82	
293.79554	80	
294.82852	212	1+
294.86282	126	
295.96912	88	
295.99054	118	
296.81223	124	
296.85691	102	
297.78449	82	
297.98038	100	
298.27409	80	
298.79821	80	
298.85241	106	
299.79933	256	1+
299.87024	330	1+
300.91891	94	
300.94613	90	
302.44119	84	
302.85865	110	
302.87277	228	1+
305.80348	88	
307.79568	238	
307.89353	142	
308.67162	104	
308.88677	82	
310.87770	204	
311.86310	148	
311.87923	134	
312.81741	158	
312.87792	80	
314.82067	142	
321.15722	86	
322.03370	82	
326.17829	232	1+
326.88928	98	
328.83706	142	
328.88329	136	
331.75730	84	
331.83330	134	
332.04756	82	
334.54293	100	
334.92039	82	
335.78639	82	
339.82566	122	
341.03343	212	1+
341.76286	146	
342.20441	84	
342.90324	166	
343.89639	80	
344.75769	94	
344.92439	94	
END IONS

###FS:    #m/z: 507.84576 #charge 1+
###MS: 66
###MSMS: 68
BEGIN IONS
TITLE=Cmpd 50, +MS2(507.8458), 28.2-35.2eV, 1.5min #68
RTINSECONDS=86.2915
SCANS=66,68
PEPMASS=507.84576	307502
CHARGE=1+
213.90543	138	
222.97117	156	
223.97523	170	
224.97633	256	
226.06465	140	
232.89514	216	1+
235.04087	150	
235.14411	182	
236.88909	280	
237.87956	204	1+
246.09991	142	
248.85769	166	
250.90702	286	1+
250.96973	162	
254.09347	140	
258.86947	174	
260.87669	494	1+
262.13447	536	1+
262.38906	142	
263.13653	350	1+
265.92165	174	
266.16769	176	
267.78122	324	1+
268.86014	134	
271.42463	214	1+
272.85163	684	1+
273.85318	508	1+
278.94990	252	1+
280.88056	150	
281.37864	224	1+
285.85780	190	
286.86743	160	
287.01268	154	1+
287.85664	736	1+
289.84690	142	
289.88177	854	
289.99862	192	1+
290.13086	330	1+
290.86425	326	
291.86469	274	
291.88154	174	
292.86190	224	
293.87341	1852	1+
293.90687	178	
296.85639	204	
298.84943	178	
298.87661	196	
300.85668	482	1+
301.84590	152	
301.87997	300	1+
303.85632	194	
304.78986	174	1+
305.86134	382	1+
306.87897	242	
307.89090	492	
308.14053	452	
308.35953	184	
308.87376	1582	1+
309.14475	230	
309.88833	458	
309.99662	194	
310.15776	706	1+
310.43274	132	
311.34575	272	1+
311.88445	2118	
312.88512	1248	
313.88341	748	
314.37809	130	
314.86402	992	1+
314.94070	194	
315.90630	138	
316.89916	140	
318.37608	160	
318.83233	132	
318.93899	168	
320.94661	218	1+
322.86467	160	
322.89462	146	
323.39041	142	
323.86976	676	1+
324.88642	174	
325.89935	382	
326.24336	468	1+
326.81864	158	
326.88132	1640	1+
328.87754	290	
329.89559	280	1+
330.16002	228	1+
330.82826	206	
331.88931	258	
332.87348	1076	1+
332.93235	142	
333.17535	466	1+
335.81164	194	1+
335.88468	246	
335.90445	138	
336.88115	604	1+
336.94841	192	
339.79699	330	1+
339.83021	138	
339.86352	178	1+
339.87939	188	
340.79654	190	1+
340.88797	174	1+
342.71763	222	1+
342.78641	134	
343.78675	320	1+
344.78674	168	1+
345.76300	172	1+
346.17198	132	
346.86340	138	
346.89691	158	
347.40742	176	
347.85478	212	1+
350.80758	178	
350.82805	132	
350.84906	144	
350.88840	226	
351.88983	148	
352.77448	266	1+
352.84377	282	1+
352.86202	168	
353.70989	410	1+
354.04165	136	
354.95903	108	1+
355.61020	136	
355.88946	440	1+
355.91397	194	1+
358.89075	178	
359.90074	250	1+
360.81595	132	
362.87243	140	
365.78920	144	
366.18761	128	
366.83780	410	
367.71014	1308	1+
367.76602	136	
367.84081	282	
368.90789	208	
369.73807	130	
369.83466	856	1+
369.87391	424	1+
369.91217	276	1+
370.04947	244	1+
370.08402	164	1+
370.87703	398	1+
371.77279	238	1+
372.05883	236	1+
372.72016	514	1+
373.72026	312	1+
373.89739	368	1+
376.86228	134	
376.89878	236	1+
380.71531	912	1+
380.85331	176	
381.87129	340	
382.38892	150	
383.73857	292	1+
383.78082	160	
384.85251	1600	1+
385.71315	132	
387.39183	174	1+
387.84071	136	
387.90715	134	
388.71272	174	1+
388.76771	174	1+
389.19762	410	1+
390.08244	162	
390.84274	900	1+
391.19332	136	
391.80028	438	1+
391.91876	156	1+
392.07790	286	1+
392.83121	142	
392.86637	334	1+
394.78216	146	
394.83485	164	
396.73557	182	
397.27450	146	
397.71834	142	
397.74141	140	
397.86474	176	
398.72967	684	1+
398.90421	146	
399.70863	340	
399.80965	162	
399.84627	312	
400.85766	164	
402.86706	912	1+
402.93873	252	1+
405.72717	172	
405.74143	264	1+
405.86099	516	1+
405.90883	218	1+
406.82253	134	
407.86724	1650	
408.06870	142	
408.73568	156	
408.85437	1900	1+
409.72199	590	1+
410.83726	842	1+
411.81153	144	
412.72963	396	
412.80982	142	
413.07527	150	
413.87726	176	
415.87108	530	1+
416.87645	510	1+
418.72843	194	1+
418.85098	208	1+
421.69425	160	
421.88142	572	
422.73600	186	
422.86607	258	
423.86923	248	
424.82953	142	
424.87013	144	
425.31379	132	
425.74009	154	
425.75976	130	
425.88315	142	
426.74557	242	
426.86122	1258	1+
427.73443	920	1+
428.66590	184	
428.85082	464	
428.88052	430	1+
429.70112	180	
429.73547	892	1+
429.84986	238	
430.73939	560	1+
430.85317	170	
431.84250	136	
431.86872	878	1+
432.23936	520	1+
433.69153	192	1+
433.85343	226	1+
433.88253	134	
435.76094	176	1+
439.89595	378	1+
441.14942	168	
443.74396	212	1+
444.68178	128	
444.87260	2274	1+
445.74161	630	1+
446.70209	416	1+
446.87523	252	
449.69480	174	1+
449.76778	200	1+
449.88086	762	1+
449.97579	188	
450.74752	264	1+
450.76843	140	1+
451.85607	216	1+
456.86689	198	1+
457.90608	404	
458.90571	272	
462.88609	784	1+
467.89006	826	1+
472.87147	146	
485.89732	654	1+
487.28050	132	
487.79532	232	1+
491.79788	128	
499.80730	218	1+
508.91715	148	
509.85922	448	1+
END IONS

###FS:    #m/z: 336.94597 #charge 1+
###MS: 66
###MSMS: 69
BEGIN IONS
TITLE=Cmpd 51, +MS2(336.9460), 28.0-35.0eV, 1.5min #69
RTINSECONDS=87.064
SCANS=66,69
PEPMASS=336.94597	138598
CHARGE=1+
72.67545	96	
92.69347	86	
199.10513	116	
205.04155	92	
205.94763	112	
210.88226	176	
211.89195	112	
211.94412	3588	
212.87886	1516	1+
212.95132	130	
213.93960	1128	1+
214.51824	84	
215.88816	594	1+
215.93346	368	1+
216.60074	90	
217.83856	134	
217.88465	156	
217.94194	80	
218.43494	102	
222.95515	390	1+
223.95792	268	1+
226.89461	278	1+
226.94806	82	
228.89472	692	
229.95574	3156	1+
230.88902	2658	1+
231.87091	80	
231.94973	1852	1+
232.08403	92	
232.92104	86	
233.89810	278	1+
235.80006	128	
235.88980	104	
235.94530	116	
237.88535	80	
238.02358	98	
240.83618	270	1+
240.90215	90	
241.87702	90	
242.86550	124	
242.98590	78	
244.58310	84	
245.90040	84	
245.96588	82	
246.90131	108	
246.97998	202	
247.84409	136	
247.96584	692	1+
248.04489	200	1+
248.89970	1210	
249.14375	108	
249.96138	424	
250.83351	144	
250.95156	202	
251.90662	132	
252.80865	86	
252.83273	210	1+
252.91408	96	
252.97088	1478	1+
253.09036	98	
253.90477	222	
254.90865	218	
254.96495	528	1+
254.99675	204	1+
255.07027	140	
255.47086	122	
255.78107	78	
255.90236	118	
256.02696	88	
256.08113	98	
256.26251	80	
256.85067	132	
256.90344	298	1+
257.43912	80	
257.88900	114	
258.04280	90	
258.50611	90	
258.84451	162	
259.07714	134	
260.91222	80	
261.83596	114	
262.15170	82	
262.83318	126	
263.83462	120	
265.00025	112	
265.85424	170	
265.93261	92	
266.00448	134	
266.65394	84	
267.84158	300	
268.84071	1046	1+
269.79989	92	
271.91567	340	1+
272.85627	92	
272.87625	80	
273.79273	108	
273.96209	82	
275.05022	96	
275.80513	80	
275.85908	124	
275.87648	102	
276.09600	156	1+
276.40001	92	
276.85457	308	
277.07626	84	
277.81531	78	
277.83404	936	1+
277.86909	150	
278.83631	698	1+
278.92158	134	
279.82332	126	
279.98868	80	
280.07868	82	
280.36440	114	
280.79139	140	
280.89094	164	
282.80412	90	
282.87230	96	
283.03344	134	
283.89750	86	
285.00127	90	
285.84832	1608	1+
286.33770	96	
286.84993	1138	1+
286.86811	112	
289.80981	88	
289.83119	80	
290.01294	106	
290.46477	102	
291.93906	126	
292.11099	90	
292.85735	412	1+
292.93498	88	
293.10916	232	
293.79751	80	
293.85860	268	1+
293.99917	136	
294.81865	100	
295.96526	100	
296.91210	90	
297.01053	132	
297.81427	104	
298.31642	102	
299.07419	98	
299.17847	90	
300.88154	134	
302.34711	102	
303.94816	102	
304.59327	84	
304.85884	140	
304.90585	82	
305.85015	86	
307.88389	130	
308.59418	94	
308.86611	140	
308.88465	116	
309.86350	156	
310.88825	82	
311.86540	136	
312.89153	148	
314.86449	146	1+
315.89324	94	
318.07074	96	
319.37070	98	
319.86462	82	
320.58075	98	
320.87544	208	1+
321.77914	106	
322.92879	88	
323.58444	92	
323.64831	94	
323.88550	450	1+
328.88515	192	
331.38812	84	
332.89214	88	
333.76867	86	
337.40472	94	
338.41260	84	
338.76302	88	
339.82152	98	
339.97771	130	
END IONS

###FS:    #m/z: 340.94064 #charge 1+
###MS: 70
###MSMS: 71
BEGIN IONS
TITLE=Cmpd 52, +MS2(340.9406), 28.0-35.0eV, 1.5min #71
RTINSECONDS=90.73
SCANS=70-71
PEPMASS=340.94064	1139474
CHARGE=1+
73.77055	80	
185.97895	80	
190.93661	142	
192.92587	108	
200.46947	82	
200.59651	94	
205.94915	278	
208.88445	128	
208.93903	244	
208.95642	132	
209.89022	98	
209.93744	484	1+
209.97999	84	
210.93819	308	1+
212.88827	88	
212.94618	142	
213.87723	228	
213.93998	1278	1+
214.88030	94	
214.89696	172	
215.86422	172	
215.88660	480	1+
215.93652	118	
217.88283	170	
217.99066	92	
218.88548	118	
218.93531	150	
219.87843	100	
221.10559	92	
222.49343	98	
222.97164	156	1+
223.00753	292	1+
223.96015	100	
226.89169	236	
229.39241	158	
230.89072	492	
230.96132	80	
231.88878	240	
231.95067	960	1+
232.89156	592	1+
233.83482	88	
233.94540	230	
234.03192	80	
234.50740	80	
235.83577	132	
235.89162	82	
235.94702	138	
236.90115	350	1+
239.07391	80	
239.78919	132	
240.23166	118	
240.78779	94	
240.94043	96	
240.96266	114	
241.72424	88	
241.84470	222	
242.08360	94	
242.82748	150	
243.80193	80	
244.03794	88	
245.40950	100	
246.15841	102	
246.89076	80	
246.97561	248	1+
249.66751	84	
249.89863	236	1+
249.95913	382	
251.49467	88	
251.83185	80	
251.95612	94	
251.97578	84	
252.10620	84	
252.40491	88	
252.96581	138	
253.10550	80	
253.90233	202	1+
254.05194	84	
254.83366	88	
254.96662	318	1+
256.02277	116	
256.78955	150	
256.96480	148	
257.79580	84	
257.85488	124	
258.84575	244	
258.95965	220	1+
258.98613	84	
259.85379	122	
259.86647	164	
260.84174	332	1+
260.91649	94	
261.14259	86	
261.87547	226	1+
262.34250	88	
264.00166	86	
265.86648	82	
266.94280	88	
267.84910	92	
267.86145	88	
268.96249	96	
271.36290	82	
271.41504	84	
271.92367	108	
272.93800	114	
272.97697	140	
273.79290	144	
275.81171	112	
275.82697	88	
275.86631	136	
275.95026	96	
276.00702	94	
276.85646	434	
277.85460	214	
278.80558	96	
278.84770	586	1+
279.91032	146	
280.78817	142	
281.81786	84	
282.83495	92	
282.86145	212	
283.78153	112	
283.86738	122	
285.40781	88	
286.80353	86	
286.88885	86	
287.04473	94	
288.79280	86	
289.80043	96	
289.95652	94	
291.81371	90	
292.43714	96	
294.86185	150	1+
295.89139	112	
296.80642	90	
296.85329	144	
297.79679	248	1+
297.84523	208	1+
298.30823	138	
299.87346	324	1+
300.81271	120	
301.80469	80	
302.34273	106	
303.80779	134	
303.94839	86	
304.11634	148	
304.22223	84	
304.44948	84	
305.80278	82	
306.88588	84	
307.79935	108	
307.87289	116	
307.89285	114	
309.41670	84	
310.87647	326	
310.90572	112	
311.80609	350	1+
311.86149	208	
311.88157	148	
313.88636	82	
315.84743	88	
316.75164	84	
316.83380	130	
321.12620	86	
324.89020	282	1+
325.03960	82	
326.16954	128	
326.75826	106	
326.90255	108	
327.88946	330	1+
328.89140	260	1+
328.96891	90	
330.82029	192	
334.84235	92	
335.77040	80	
338.86900	106	
END IONS

###FS:    #m/z: 507.84565 #charge 1+
###MS: 70
###MSMS: 72
BEGIN IONS
TITLE=Cmpd 53, +MS2(507.8457), 28.2-35.2eV, 1.6min #72
RTINSECONDS=91.5025
SCANS=70,72
PEPMASS=507.84565	301934
CHARGE=1+
196.01886	192	
214.88526	198	
224.97543	250	
227.95343	208	
230.88919	142	
232.89396	160	
234.91167	134	
236.88830	134	
236.93509	222	1+
237.04430	150	
241.89788	136	
248.97471	142	
249.16132	132	
250.13734	140	
250.97241	186	
252.90124	162	
258.87441	240	
260.87798	168	
262.13501	548	1+
263.13719	414	1+
264.07853	134	
265.38929	188	
266.16769	220	1+
266.89065	140	
267.10483	260	1+
272.39078	146	
272.82404	150	
272.85468	310	
273.38765	240	
273.85610	150	
275.84877	176	1+
277.09826	164	
277.40958	130	
277.88503	148	
279.85005	258	1+
280.85350	220	1+
281.97465	138	1+
282.85629	174	1+
285.79526	164	
287.85153	430	
288.78493	162	
289.87831	870	
290.86254	920	1+
291.88640	422	
292.97507	172	1+
293.87318	1892	1+
294.37222	164	
296.86452	148	
296.87988	264	
298.80682	196	
298.87940	194	1+
299.34276	132	
300.84208	230	
301.80236	164	
303.86629	892	1+
304.80227	142	
305.86367	1184	1+
307.83828	268	1+
307.89124	600	
308.11210	178	1+
308.14187	936	1+
308.87426	580	
309.37863	156	
309.87158	414	1+
309.88512	466	
310.16040	560	1+
310.88700	268	
311.14691	156	
311.80270	196	1+
311.84845	354	1+
311.88350	4510	1+
312.94187	136	
313.15707	134	1+
313.93286	170	
313.96645	168	
314.86428	710	
315.87955	184	
316.37514	228	
316.87123	426	1+
317.75535	160	
319.82576	230	1+
320.88053	298	1+
322.80525	260	1+
322.87706	506	1+
323.87909	430	1+
324.85785	314	
325.90134	152	
326.24069	312	1+
326.88094	2670	1+
327.15448	144	1+
327.80707	306	1+
327.89487	516	
328.37633	176	1+
328.39674	214	
329.76710	314	1+
329.87170	172	1+
329.91749	134	
330.81508	176	
330.97442	134	1+
331.80944	136	
332.87530	572	1+
332.90419	212	
333.17641	670	1+
333.81346	166	
334.87477	128	
334.89960	134	
335.35195	172	
335.82072	144	
335.83985	170	
335.88348	192	
336.87173	140	
336.94401	236	1+
337.88279	258	
338.89031	222	
340.86401	156	
341.89284	160	
345.90841	216	1+
347.78018	156	
348.17074	160	
348.76834	350	1+
348.82656	136	
349.36654	232	1+
349.77175	252	1+
350.76166	200	
350.88808	168	
351.91168	302	1+
352.78200	334	1+
352.88220	188	
353.85413	636	1+
354.76945	194	
355.72972	150	
355.89199	240	1+
356.00358	154	1+
356.72363	290	1+
358.80821	188	
359.79650	144	1+
360.89509	146	
362.87993	308	1+
363.36927	190	1+
364.70603	196	1+
365.77145	278	1+
366.18206	148	
366.84060	1230	1+
367.70760	672	1+
367.78475	134	1+
368.70863	426	1+
368.89527	434	1+
369.83403	378	1+
369.87896	144	
370.78244	166	
370.89740	138	
371.72854	282	1+
372.20020	138	
372.73090	196	1+
372.84908	136	
373.71524	246	
374.81546	302	
375.05072	168	
375.38518	142	
376.78927	178	1+
376.88908	224	
377.36637	212	1+
378.82826	290	1+
378.89024	220	1+
380.71942	534	1+
380.85782	150	
382.71565	140	
382.85070	150	
383.71258	140	
383.74256	350	1+
383.78332	404	1+
383.79852	172	
384.78926	246	1+
384.84984	2008	1+
385.39896	202	
386.70979	248	1+
387.77615	196	
387.85277	234	
388.00876	220	1+
388.79348	136	
389.20194	350	1+
389.71544	262	
389.82766	148	
389.86811	332	1+
390.06281	144	
390.84192	1184	1+
391.90136	154	1+
392.82536	384	
392.86822	310	1+
393.80155	568	1+
394.78609	334	
394.80489	432	1+
394.83550	166	
395.90400	232	1+
396.73868	152	
397.71699	146	
398.72856	964	1+
399.21804	202	1+
399.84910	230	
401.75682	130	
402.86354	1118	1+
405.86492	410	1+
406.72095	352	1+
406.91169	198	
407.72196	236	1+
407.74656	352	1+
407.86743	2310	
408.85727	2232	1+
409.72556	650	1+
409.77765	284	1+
410.83754	534	1+
411.34553	240	1+
411.80934	400	1+
411.91753	214	1+
412.72746	196	
412.87857	502	1+
412.92110	182	1+
413.75087	278	1+
413.86076	180	
416.87779	504	1+
421.88532	418	
422.86311	654	1+
423.77205	560	1+
423.79691	270	1+
423.82457	276	1+
423.86380	488	1+
425.05069	168	
425.74525	1020	1+
425.87600	352	
426.86233	932	1+
426.89277	172	
427.73297	1324	1+
428.08830	302	1+
428.85294	542	1+
428.88620	288	
429.87713	162	
430.74371	518	1+
430.85642	156	
431.86564	928	1+
432.24206	228	
432.90564	194	
434.89247	190	
439.89420	606	
440.83582	130	
440.88079	278	1+
441.23538	136	
441.76829	196	
443.68601	144	
444.87357	2010	1+
445.23471	206	1+
445.74224	694	1+
446.78674	144	
446.83080	208	1+
446.87592	472	1+
448.77213	166	
448.90043	136	
449.71687	156	1+
449.88016	576	1+
450.74952	310	
451.75425	178	
451.77244	156	
452.85582	92	1+
457.90708	290	
458.90045	224	
461.20633	134	
461.71016	132	
462.88216	676	1+
463.88473	392	1+
467.88694	396	
468.77941	260	
468.89085	178	
469.78862	132	
470.71192	212	
470.89485	162	
485.90031	624	1+
486.83243	148	
491.80402	318	1+
497.28153	202	1+
507.85613	130	1+
510.24063	152	1+
END IONS

###FS:    #m/z: 336.94583 #charge 1+
###MS: 70
###MSMS: 73
BEGIN IONS
TITLE=Cmpd 54, +MS2(336.9458), 28.0-35.0eV, 1.6min #73
RTINSECONDS=92.2745
SCANS=70,73
PEPMASS=336.94583	119860
CHARGE=1+
71.52659	76	
102.44224	78	
104.43787	92	
114.66026	84	
175.46972	104	
199.88904	102	
210.88320	188	1+
211.94434	3166	
212.87787	1356	1+
213.93877	1920	1+
214.89572	112	
215.88949	218	
216.94221	96	
217.88082	196	
218.83924	94	
221.94046	96	
223.95955	230	1+
228.84630	100	
228.89490	372	
229.95480	3954	1+
230.88863	2702	1+
231.94995	1642	1+
232.05338	124	
232.82704	628	1+
233.00718	76	
233.60367	96	
233.83115	546	1+
233.89726	370	1+
233.94670	108	
235.89099	84	
236.85816	82	
238.06218	176	1+
238.85230	74	
240.03776	78	
240.10809	88	
240.83974	180	1+
241.00135	80	
243.83694	92	
244.57525	100	
244.87703	94	
246.90443	150	
246.97533	224	
247.96610	1252	1+
248.45418	84	
248.83984	76	
248.89930	688	1+
249.03526	100	
249.37063	78	
249.88096	82	
249.96106	518	1+
250.85604	80	
251.01579	78	
251.04178	118	
251.06513	96	
251.82341	202	
251.84042	202	
252.85603	82	
252.97076	1722	1+
253.58458	86	
253.83882	74	
253.90623	512	1+
254.08867	92	
254.90753	296	1+
254.96543	840	1+
255.08023	76	
255.84203	86	
256.91059	90	
258.93895	94	
259.13622	88	
259.66848	80	
259.84638	90	
259.96362	84	
260.80941	78	
261.79925	112	
261.83329	108	
261.84454	194	1+
262.50145	78	
262.79646	146	1+
262.83033	76	
263.97160	78	
264.84910	196	1+
264.91256	92	
266.40725	84	
267.83929	312	
268.10175	100	
268.41743	106	
268.84176	552	
269.57327	80	
269.84007	650	1+
271.52457	98	
271.80420	102	
271.91564	460	
272.97393	120	
273.49061	84	
273.56590	88	
273.61032	90	
273.79634	170	
273.86602	74	
273.92120	98	
273.95199	76	
274.06353	76	
274.41033	152	
274.85559	112	
275.38057	78	
275.51896	84	
275.73517	82	
275.91040	122	
276.85654	504	1+
276.87466	78	
277.83657	228	1+
279.82138	194	1+
279.83280	198	1+
280.36341	94	
280.91932	86	
281.04322	82	
281.13818	82	
282.38494	84	
282.86089	110	
284.93719	80	
285.40357	86	
285.84790	786	1+
286.85126	660	1+
287.89420	88	
288.29861	88	
289.85529	308	1+
289.93531	92	
290.42261	80	
291.80555	94	
291.82439	84	
292.40560	88	
292.80470	78	
293.10952	100	
293.80635	112	
293.86303	216	1+
293.99909	132	
294.17422	84	
295.85070	144	
295.93344	74	
295.97573	78	
296.40690	84	
296.48484	82	
296.80689	176	1+
297.89901	78	
298.31020	156	
298.34915	230	1+
298.67093	102	
298.96606	182	
299.78595	78	
299.87479	218	1+
303.85796	214	1+
304.81377	76	
305.24475	100	
305.55569	94	
305.79262	202	1+
305.89306	78	
307.01939	94	
307.27753	82	
308.06786	74	
308.86466	204	1+
308.88854	94	
310.07805	100	
310.87252	122	
311.86973	150	
311.93806	80	
312.85665	82	
314.81917	126	
315.97817	82	
316.93941	78	
318.76933	78	
319.09300	84	
319.73277	78	
320.83353	80	
322.90653	94	
325.91677	80	
328.88142	244	1+
329.32159	78	
330.15981	74	
330.81192	98	
332.41725	100	
334.95630	78	
336.11237	80	
336.39164	86	
338.31309	86	
338.87484	142	
341.11979	102	
341.17383	96	
341.62536	104	
341.93639	94	
END IONS

###FS:    #m/z: 322.93001 #charge 1+
###MS: 74
###MSMS: 75
BEGIN IONS
TITLE=Cmpd 55, +MS2(322.9300), 28.0-35.0eV, 1.6min #75
RTINSECONDS=95.964
SCANS=74-75
PEPMASS=322.93001	3213070
CHARGE=1+
186.94129	106	
189.02222	86	
189.86217	88	
191.86228	80	
192.88898	122	
192.92910	138	
194.88596	94	
195.00455	72	
196.88020	226	1+
199.85595	78	
200.87809	92	
201.04524	130	
201.11324	74	
204.45447	84	
205.95043	248	
206.92196	92	
210.94220	74	
212.88027	380	1+
212.89931	96	
216.87702	88	
217.90445	94	
219.87109	86	
220.96039	148	
221.96279	94	
222.88916	76	
222.94563	116	
223.96161	314	1+
226.84263	90	
227.09999	76	
227.93101	98	
227.95914	88	
228.05741	82	
228.64924	82	
228.89200	88	
229.14506	72	
229.85777	116	
230.88790	306	
232.00743	92	
233.95320	74	
234.08807	84	
234.94377	86	
235.82377	80	
236.15016	76	
236.16343	72	
238.05899	104	
238.93715	160	
239.79012	122	
239.83805	84	
239.90330	174	1+
240.94090	1680	
241.82656	160	
241.93980	5842	1+
242.82940	218	
242.94204	4084	1+
243.06460	110	
243.79460	72	
243.82035	566	1+
243.99385	90	
244.94001	1388	1+
246.43772	100	
246.85679	124	
246.97576	114	
247.06487	84	
247.85858	80	
247.88745	82	
247.90686	78	
247.97376	94	
248.85101	96	
248.90317	118	
249.85084	142	
250.12958	80	
250.90873	76	
250.94705	192	
251.94645	84	
252.79411	144	1+
252.82309	74	
253.45919	74	
256.03837	72	
256.14264	88	
256.77962	78	
256.80916	78	
257.79870	168	
258.03252	78	
258.79495	78	
258.83219	528	1+
259.14435	74	
261.83282	198	
262.82912	778	1+
263.85446	236	1+
263.97579	148	
264.80976	130	
266.24705	72	
266.79023	228	1+
266.85207	230	1+
268.04339	82	
268.95448	138	
271.85230	134	
272.82244	102	
273.14181	114	
273.48044	78	
273.73633	78	
273.81128	90	
273.93901	86	
274.79401	80	
275.81394	150	
276.80571	118	
276.85915	88	
277.07002	76	
277.81476	88	
278.86832	76	
279.09013	640	1+
280.22498	90	
280.33554	80	
280.80306	130	
281.50868	112	
281.79327	84	
281.93964	72	
282.87390	78	
283.07587	184	
283.78896	120	
284.29173	288	
285.52178	102	
286.52092	92	
287.80434	92	
287.82733	122	
287.87163	74	
288.84326	72	
289.78711	184	
289.80591	120	
290.79155	80	
291.80422	356	1+
293.81610	94	
293.87257	200	
294.82687	112	
294.85337	88	
294.89921	76	
296.81474	74	
298.82155	112	
299.35662	84	
299.44150	96	
299.78704	254	1+
299.81796	78	
299.88812	122	
301.86010	112	
302.14634	86	
303.35797	82	
303.86848	212	1+
306.79224	248	1+
307.02168	72	
307.79613	214	1+
307.88886	192	
308.26617	84	
308.87449	132	
308.91152	72	
309.81402	80	
310.77008	72	
311.80069	432	1+
311.82237	88	
312.80327	366	1+
317.96144	74	
320.58288	92	
320.83610	78	
320.97002	98	
321.88388	76	
322.03779	76	
323.75390	124	
323.88122	128	
324.03968	92	
324.88919	100	
324.91100	94	
325.89813	150	
326.89002	82	
END IONS

###FS:    #m/z: 363.95682 #charge 1+
###MS: 74
###MSMS: 76
BEGIN IONS
TITLE=Cmpd 56, +MS2(363.9568), 28.0-35.0eV, 1.6min #76
RTINSECONDS=96.736
SCANS=74,76
PEPMASS=363.95682	466230
CHARGE=1+
122.94647	90	
187.86634	180	
189.86316	834	1+
191.85865	530	
194.88605	92	
196.88171	358	
199.88894	90	
203.56009	90	
205.92759	124	
207.87297	180	
207.94696	154	
208.94494	130	
209.94387	1280	1+
210.88439	260	
210.92417	100	
211.88598	164	
212.87897	2898	1+
214.41566	110	
214.96295	88	
219.91661	82	
222.95215	928	1+
223.88032	86	
224.94873	1348	1+
225.88691	288	1+
226.94700	5630	1+
227.07680	84	
227.92877	176	
228.12311	100	1+
228.79493	120	
228.84553	122	1+
228.89387	590	1+
228.94221	8216	1+
230.03243	104	
230.78833	112	
230.88865	4992	1+
231.40935	102	
232.88446	802	1+
233.40859	82	
234.93183	142	
235.93381	94	
237.97664	96	
238.11824	82	
239.41024	84	
240.81939	174	
240.83532	110	
240.94067	388	
240.96307	280	
241.93880	470	
242.56308	106	
242.81406	116	
242.94175	1414	1+
242.96033	684	1+
243.82067	114	
243.86652	146	
244.13964	92	
244.95742	4208	1+
245.93903	348	
246.43966	82	
246.90554	140	
246.95300	3540	1+
247.08945	82	
247.97579	106	
248.35160	88	
248.80529	264	
248.82398	94	
248.89987	1916	
249.80856	146	
249.85088	128	
250.03026	100	
250.89485	350	
250.95034	228	1+
250.97260	164	
251.48311	100	
251.91115	102	
252.89275	98	
253.41435	90	
253.90444	408	
254.06958	84	
258.83265	554	1+
258.94465	98	
258.97152	156	
260.65498	96	
260.97043	476	1+
261.82924	424	1+
262.38419	98	
262.83090	282	1+
262.88000	94	
262.97205	150	
263.97780	100	
264.82085	186	1+
264.95909	150	
265.84635	238	1+
266.34945	82	
266.81575	716	1+
267.13550	214	1+
267.15573	98	
267.36006	88	
267.97375	488	
268.84502	140	
268.96069	118	
269.80030	272	1+
269.81123	130	
269.92498	132	
269.96837	524	1+
270.36428	98	
271.09174	88	
271.91449	214	1+
271.92777	102	
276.85273	94	
278.79998	112	
279.80290	126	
280.79199	1462	1+
281.86286	124	
282.78828	664	1+
282.82882	104	
282.84525	380	1+
283.84817	322	1+
283.93681	104	
283.97919	98	
284.07279	88	
284.39008	100	
284.42346	302	1+
284.82788	132	
285.84412	532	1+
286.08037	104	
286.82634	174	
287.48594	106	
287.50280	92	
287.90450	90	
290.01068	82	
291.86427	96	
292.43720	82	
292.91391	82	
292.93726	96	
294.53231	84	
296.81033	416	
297.80820	220	
298.80429	604	
298.88063	232	1+
299.67134	106	
299.80136	778	1+
299.85840	96	
299.99025	82	
301.86101	192	
302.80228	478	1+
302.86455	84	
303.85541	1270	1+
303.87874	170	
305.33292	106	
305.78121	120	
306.39878	86	
306.93028	168	
307.87716	290	1+
307.96439	82	
308.44537	82	
309.87716	390	1+
310.87253	490	1+
313.76587	218	
314.13199	90	
316.81153	264	
318.81933	262	1+
318.93819	146	
319.84414	116	
319.93822	200	1+
320.94018	142	1+
321.81579	618	1+
321.86336	116	
323.89123	342	1+
324.87651	182	
325.87274	142	
326.87393	678	1+
326.91713	90	
328.81598	218	1+
328.95199	88	
330.21025	116	
330.88635	138	
335.89635	82	
336.94328	98	
337.83298	280	
339.82618	232	
340.38530	88	
340.94095	292	
343.77204	148	
344.89921	188	1+
345.41245	86	
345.81991	182	1+
346.18432	84	
349.76076	208	1+
350.05623	86	
350.10993	102	
350.63752	114	
351.15287	128	
352.11754	88	
352.78507	116	
353.76091	112	
355.41822	86	
358.55453	90	
361.69302	92	
362.71416	114	
364.92084	100	
368.18074	130	
368.20188	128	
END IONS

###FS:    #m/z: 507.84573 #charge 1+
###MS: 74
###MSMS: 77
BEGIN IONS
TITLE=Cmpd 57, +MS2(507.8457), 28.2-35.2eV, 1.7min #77
RTINSECONDS=97.5075
SCANS=74,77
PEPMASS=507.84573	300736
CHARGE=1+
196.01623	280	
224.97497	196	
232.89564	388	1+
235.14452	132	
237.05661	194	1+
249.15473	152	
251.87563	152	
254.09211	118	
254.78452	114	
262.13831	222	
263.13577	216	
268.89971	162	
271.39284	118	
272.85084	258	1+
274.91916	176	
277.14858	136	
277.37991	156	
279.02153	162	1+
281.86716	178	1+
285.81380	152	
286.87406	294	1+
287.85138	282	
288.03682	136	1+
289.87901	524	
290.86429	752	1+
292.93691	168	
293.87287	1384	1+
293.95933	138	
296.85298	132	
297.34037	140	
298.85761	138	
298.88129	118	
300.85593	182	
302.88637	152	
303.87035	192	
304.81369	132	
305.80721	122	
305.86249	1276	1+
307.34765	216	1+
307.89121	442	
308.14253	642	1+
308.87026	1248	1+
309.80366	128	
309.88615	372	
310.15865	598	
310.84039	252	
311.88350	2452	1+
313.88622	484	
313.93352	238	1+
314.86531	720	1+
315.38193	116	
315.82297	164	1+
315.89678	148	
316.99609	196	1+
317.82406	280	1+
318.82126	240	1+
318.85606	146	
318.88547	118	
321.06808	144	1+
321.86258	148	
322.86157	166	
322.88796	178	
323.87197	254	
324.86400	394	1+
325.89827	368	
325.97810	110	1+
326.88382	990	1+
328.86604	222	
328.89394	210	
329.82016	184	1+
329.89209	118	
330.87998	272	
331.08543	142	
332.36432	118	
332.88040	334	1+
332.90795	122	
333.17596	380	
333.81170	270	1+
333.86635	142	
334.39472	138	1+
335.78027	146	1+
335.84393	272	1+
336.78203	186	1+
336.94582	260	1+
337.88042	302	
338.89355	274	1+
340.00145	150	1+
341.85925	196	1+
347.80847	130	
348.17607	120	
348.88689	218	
348.89952	158	
350.76480	326	1+
350.89432	294	1+
351.18959	120	
351.85286	156	
352.91215	388	1+
353.84776	400	
355.88512	124	
357.04841	142	
357.85013	168	
362.36969	172	
362.86233	236	
366.84180	350	
367.70920	768	1+
367.84225	224	
367.89220	384	1+
368.81421	114	
368.84457	200	
368.89579	326	1+
369.04302	128	
369.71140	128	
369.83897	586	1+
371.78646	170	1+
371.89444	188	1+
372.72727	204	
374.85277	134	
376.22021	138	
376.78308	136	
378.76435	188	1+
379.72626	162	
379.85112	380	1+
380.71935	376	
381.71475	538	1+
381.83967	118	
381.89268	268	1+
384.71341	234	1+
384.85054	1292	1+
385.74116	122	
385.77982	178	
387.39887	206	
387.84818	226	
389.20012	146	
389.71488	160	
390.84254	808	1+
391.73079	140	
391.82019	402	1+
393.07047	196	1+
393.18519	132	
393.86134	132	
393.89983	238	1+
394.78232	160	1+
396.73685	164	
397.72500	798	1+
398.72933	676	1+
399.71928	438	1+
399.80776	178	
399.84937	402	1+
402.75250	136	
402.86444	656	1+
404.89293	136	
405.06703	178	
405.73400	122	
405.76429	154	1+
405.78671	194	
405.86879	262	
406.74469	142	
406.79621	144	
406.85894	164	
407.72067	210	
407.72528	144	
407.73343	474	1+
407.86420	1896	1+
408.69725	142	
408.81194	170	
408.85437	562	
409.81579	128	
410.72946	262	
410.84355	362	
411.08167	120	
411.73292	452	1+
412.85170	158	
412.87950	122	
413.85325	186	
413.87689	218	
414.86104	124	
415.82976	302	
415.87091	178	
417.86437	216	
418.84187	176	1+
420.73608	198	1+
421.88157	466	
422.86951	498	1+
423.20192	142	
423.77723	276	
424.71993	124	
424.78485	116	
425.75352	304	
425.85135	138	
425.87481	120	
426.75699	252	
426.86122	640	1+
427.73725	1380	1+
427.96006	130	
428.74424	796	1+
428.84876	574	1+
430.73911	506	1+
430.85061	124	
431.86675	686	1+
432.23918	280	1+
433.21363	140	
435.71231	144	
436.85944	118	
437.08215	114	1+
438.83508	118	
439.89100	300	1+
440.87507	282	1+
441.68186	260	1+
442.68397	214	1+
444.76736	232	
444.78173	296	1+
444.87210	1746	1+
445.74216	450	1+
446.87780	298	
447.70897	178	
447.75682	150	
447.87895	158	
448.70758	140	
448.76614	146	
448.88137	774	1+
450.74953	132	
450.77072	162	
451.74811	122	
453.76020	160	
457.90733	588	1+
462.88214	584	1+
465.72280	218	1+
467.89133	368	
468.78237	146	
468.88780	182	
469.89835	242	
474.71019	124	
483.79170	164	1+
483.90769	118	
485.89859	344	
486.79412	186	1+
489.66660	280	1+
491.79733	126	
497.60508	132	
END IONS

###FS:    #m/z: 322.92984 #charge 1+
###MS: 78
###MSMS: 79
BEGIN IONS
TITLE=Cmpd 58, +MS2(322.9298), 28.0-35.0eV, 1.7min #79
RTINSECONDS=101.202
SCANS=78-79
PEPMASS=322.92984	2561798
CHARGE=1+
103.37278	86	
177.93427	86	
187.88262	82	
198.92998	78	
199.88727	76	
200.00005	74	
202.05085	74	
205.00783	78	
205.42129	76	
205.89493	72	
206.40805	72	
206.95075	78	
207.13369	72	
209.91696	126	
210.89744	72	
212.87772	82	
217.41455	92	
218.02539	72	
218.88171	78	
220.02777	72	
220.95433	78	
221.94544	92	
222.95094	92	
223.94182	124	
223.96280	398	1+
224.81785	94	
226.87927	84	
226.94533	186	1+
227.10163	76	
229.84208	142	
230.84088	162	
230.89674	234	1+
232.04918	74	
233.84215	76	
233.91359	120	
235.79706	76	
236.01109	146	
236.03660	106	
236.38220	92	
236.90121	84	
237.06229	96	
237.88534	78	
238.93718	138	
239.07596	126	
239.78782	72	
239.83791	84	
240.18404	84	
240.78988	124	
240.82027	76	
240.94063	1980	
241.46464	88	
241.94206	1866	
241.97263	86	
242.78899	162	
242.82540	202	
242.94132	5280	1+
242.99374	76	
243.81864	928	1+
243.88845	108	
244.05142	76	
244.94086	1080	1+
246.97385	174	
247.39097	84	
247.97655	76	
248.11762	74	
249.93134	76	
249.96945	158	
251.07025	148	
251.43202	80	
251.91350	88	
252.83602	88	
252.96114	80	
253.34604	88	
254.92074	192	
256.04064	74	
256.83780	112	
256.89913	130	
257.77813	78	
258.06420	100	
258.83234	196	
258.90512	74	
259.34013	80	
259.91885	76	
260.83552	188	
261.82918	554	1+
262.06821	88	
262.95974	72	
263.91818	86	
263.98228	106	
264.10781	72	
264.63259	120	
264.83520	96	
264.95247	74	
265.08261	100	
265.92513	72	
265.98264	74	
266.00488	84	
266.84107	194	1+
266.86572	124	
267.37261	84	
268.44755	74	
269.96068	84	
271.78314	140	
272.98747	74	
273.79025	236	1+
274.04616	118	
275.59855	92	
275.81042	194	
275.84922	74	
275.92691	78	
276.80899	72	
276.82287	72	
278.85724	82	
279.09205	182	
279.79301	318	1+
279.85361	208	
279.99892	72	
280.09297	288	
280.92392	82	
280.99610	72	
281.84675	74	
282.85669	154	
283.02573	118	
283.78797	82	
283.84707	120	
284.21012	80	
284.29181	410	1+
284.85329	188	1+
287.92515	84	
288.87614	92	
289.87879	98	
290.88423	138	
291.80324	178	
291.96478	88	
292.80344	104	
293.34696	80	
293.87748	114	
294.83080	168	1+
294.86533	310	1+
296.81513	198	1+
297.63421	80	
298.91724	96	
299.41848	90	
299.78777	82	
299.90330	94	
300.80943	82	
302.83922	76	
303.95028	88	
304.90821	82	
305.88473	354	1+
306.84940	80	
306.88350	238	1+
307.79872	304	1+
309.81229	222	1+
311.03412	74	
311.42201	84	
311.88386	104	
315.03608	90	
317.93913	104	
318.95498	92	
319.42744	88	
319.85559	76	
319.88420	78	
320.37447	74	
321.73813	78	
322.94846	72	
324.89408	310	1+
325.75492	192	1+
326.01424	78	
326.79982	92	
328.20589	96	
END IONS

###FS:    #m/z: 363.95658 #charge 1+
###MS: 78
###MSMS: 80
BEGIN IONS
TITLE=Cmpd 59, +MS2(363.9566), 28.0-35.0eV, 1.7min #80
RTINSECONDS=101.974
SCANS=78,80
PEPMASS=363.95658	363860
CHARGE=1+
57.45216	98	
182.97674	104	
188.70842	216	
189.86356	622	1+
191.85763	600	1+
191.88388	200	1+
196.88140	362	1+
201.87645	90	
207.87226	500	1+
209.09119	80	
209.87571	662	1+
209.94384	1368	1+
210.86716	84	
210.88204	440	1+
212.87769	4186	1+
214.89786	118	
215.82065	92	
216.42163	92	
219.91495	92	
222.95192	1236	1+
224.94998	1506	1+
224.97194	118	
226.88919	128	
226.94704	8534	1+
226.97544	150	
227.88143	106	
228.71052	92	
228.89398	904	1+
228.94322	7800	1+
229.02845	86	
229.04378	158	1+
229.15348	92	1+
230.07305	100	1+
230.61363	94	
230.88870	4162	1+
232.58580	104	1+
232.88512	548	1+
234.14090	90	
234.88723	112	
236.53673	82	
237.42581	92	
238.05532	104	
238.94134	84	
240.82396	182	
240.94187	352	
240.96219	550	1+
241.83842	102	
241.93946	2082	1+
242.82125	136	
242.94209	1504	1+
243.81863	444	1+
243.89387	98	
244.12536	86	
244.85206	84	
244.95708	4864	1+
245.49789	84	
245.84057	206	1+
245.94401	186	
246.90513	216	
246.95269	4962	1+
247.83439	246	1+
247.99426	142	1+
248.80453	96	
248.89910	1594	1+
249.49096	84	
249.79714	196	1+
250.06084	172	1+
250.89890	328	1+
250.96634	144	
251.11302	132	
252.10424	94	
252.88990	196	1+
253.02152	108	
253.10156	92	
253.54291	122	
256.53375	106	
256.83741	172	
258.83907	170	
259.84817	106	
259.96166	446	1+
260.14168	94	
260.83987	180	
261.83047	522	1+
262.08009	88	
263.97621	106	
264.81828	250	
265.08945	128	
265.81862	110	
266.81355	774	1+
267.77844	84	
267.85349	116	
267.97378	692	
268.81132	172	1+
268.93760	82	
268.95296	82	
269.96831	766	
270.85677	80	
271.86385	146	
271.92525	100	
272.42164	92	
273.91630	186	1+
274.42657	146	
274.85195	96	
275.86961	88	
276.08365	82	
276.81360	160	
276.85795	84	
277.09181	240	1+
277.85163	160	1+
278.79781	180	
279.81042	96	
280.79135	968	1+
280.85608	232	1+
280.98765	86	
281.44712	108	
281.88187	104	
282.14157	152	
283.78736	122	
283.84961	398	1+
284.57645	80	
284.82376	416	1+
285.84595	546	1+
285.93297	110	
288.36948	84	
289.85709	192	1+
290.78213	110	
291.21692	174	1+
292.40367	86	
292.43307	108	
292.55267	80	
293.11904	146	
293.35985	100	
293.85270	152	
294.05189	86	
294.86333	96	
296.80708	124	
297.87567	86	
298.36981	114	
298.80290	2376	1+
298.85202	88	
299.88166	90	
300.23686	120	1+
301.79649	124	
301.85924	470	1+
302.80253	536	1+
302.88379	126	
302.90648	80	
303.85610	1404	1+
304.87150	360	1+
306.02633	114	
306.43237	98	
308.02068	96	
308.53575	90	
308.64392	80	
309.87608	224	1+
310.03457	82	
310.54082	92	
310.85668	86	
311.11232	84	
312.42405	92	
312.81410	182	1+
312.92133	82	
313.44717	86	
315.31280	84	
315.81194	480	1+
315.99593	94	
316.81254	288	1+
316.88697	144	
318.43408	82	
318.82112	416	1+
319.52876	94	
319.93593	126	
319.98143	196	1+
320.00920	84	
320.43358	86	
320.92289	82	
321.81902	390	1+
321.86714	290	
322.86442	162	
322.92743	234	
322.94577	148	
324.87871	106	
324.94853	98	
326.87143	234	
328.17494	170	
328.89419	138	
329.04979	100	
329.45297	86	
331.14408	104	
332.78393	96	
336.94371	292	1+
337.91358	106	
339.19003	100	
339.82566	342	1+
339.89632	84	
340.89953	126	
340.94186	326	
341.06506	80	
341.96372	108	
347.91117	82	
347.96634	90	
349.12368	120	
349.77262	124	
351.13632	126	
353.72311	82	
355.92267	92	
357.77866	86	
359.93692	94	
360.85531	92	
362.70226	108	
364.13533	86	
365.77992	82	
367.13634	202	
END IONS

###FS:    #m/z: 336.94556 #charge 1+
###MS: 78
###MSMS: 81
BEGIN IONS
TITLE=Cmpd 60, +MS2(336.9456), 28.0-35.0eV, 1.8min #81
RTINSECONDS=102.746
SCANS=78,81
PEPMASS=336.94556	103570
CHARGE=1+
85.06855	96	
137.31540	76	
187.90463	82	
196.88225	94	
202.04586	84	
205.94768	120	
207.87670	80	
209.88035	258	1+
210.88291	178	1+
211.94401	3252	
211.99729	94	
212.61881	114	
212.87792	1576	1+
213.93887	1366	1+
213.96847	82	
215.88246	226	1+
215.93719	332	1+
217.88201	128	
217.89637	80	
220.87745	82	
221.94616	86	
222.96752	132	1+
225.92983	90	
227.44968	90	
227.95506	140	
228.89454	154	
228.95199	78	
229.95413	3514	1+
230.88882	2134	1+
231.19835	114	
231.94938	1146	1+
232.04116	86	
232.13672	86	
232.82252	442	1+
233.82518	318	1+
233.98275	78	
234.90243	76	
236.08575	84	
236.85058	94	
236.91907	86	
237.12262	78	
238.01055	76	
238.87112	80	
239.83625	94	
239.89900	82	
240.88747	110	
241.84615	134	
242.62838	98	
243.95347	78	
244.13004	92	
244.71563	84	
245.44241	74	
246.16214	96	
247.96612	614	
248.89929	398	
248.98811	128	
249.01752	120	
249.04087	112	
249.08388	80	
249.39805	76	
249.91402	94	
249.94320	88	
249.96035	404	
250.83218	148	
250.95162	264	1+
251.83560	228	
251.90773	122	
252.07222	104	
252.38331	96	
252.97097	1544	1+
253.82679	76	
253.90355	732	1+
253.93650	98	
254.84127	78	
254.96391	1332	1+
257.03735	98	
257.84029	478	1+
257.91192	80	
258.00887	74	
258.84537	400	1+
258.91127	76	
259.79466	90	
259.94118	118	
260.15742	84	
260.80991	98	
262.83306	142	
264.80669	74	
265.35211	84	
265.55829	76	
265.97667	98	
266.05875	78	
266.32553	82	
266.86257	204	1+
266.90861	90	
267.83563	116	
267.84833	76	
267.95413	200	1+
268.83931	284	
269.84105	392	1+
270.11799	74	
270.97931	252	1+
271.92112	152	
272.84589	212	
272.87932	130	
273.87641	74	
273.89354	186	1+
274.16131	76	
274.84503	168	
274.86300	90	
275.85580	818	1+
276.85709	594	1+
278.83158	484	1+
278.86372	134	
279.38051	80	
279.83495	294	1+
280.51059	80	
280.79262	116	
280.82548	206	1+
281.04979	78	
282.39763	76	
282.42847	86	
282.81437	78	
283.02717	92	
283.87143	160	1+
283.97421	76	
284.42953	86	
285.20641	88	
285.54246	78	
286.84821	1266	1+
287.90241	80	
288.00254	74	
289.82423	80	
290.85939	116	
291.81006	76	
293.00771	76	
293.10529	108	
293.86907	72	
294.12598	98	
294.14269	78	
294.17952	204	1+
294.82900	208	1+
294.86533	120	
294.88286	90	
294.90326	86	
295.97117	116	
296.87829	94	
297.88805	126	
299.81147	72	
300.15381	76	
300.88857	76	
300.90549	88	
303.05829	86	
303.80445	102	
303.94399	192	
304.85973	118	
305.18890	86	
305.85753	106	
306.88293	372	1+
307.88166	212	1+
307.94733	82	
309.76443	76	
309.86861	560	1+
310.92179	80	
311.50454	74	
312.86977	176	1+
313.16456	72	
314.69632	76	
314.81105	190	1+
317.94166	90	
319.38565	82	
319.96766	92	
320.04924	100	
321.43189	100	
322.17237	76	
322.86950	72	
323.88678	364	1+
324.46397	76	
328.83820	74	
328.88886	164	
329.87333	154	
330.02839	98	
330.68679	84	
331.03947	72	
334.93376	74	
334.97658	78	
339.08162	76	
340.19392	92	
341.18312	96	
END IONS

###FS:    #m/z: 322.92983 #charge 1+
###MS: 82
###MSMS: 83
BEGIN IONS
TITLE=Cmpd 61, +MS2(322.9298), 28.0-35.0eV, 1.8min #83
RTINSECONDS=106.42
SCANS=82-83
PEPMASS=322.92983	3430808
CHARGE=1+
64.55799	128	
181.61756	90	
192.88714	156	
195.87132	70	
200.88077	128	
201.03981	78	
201.86256	78	
204.09147	80	
204.97113	68	
208.00600	82	
211.90583	80	
212.89006	70	
215.89079	76	
216.98571	112	
218.85453	72	
219.45248	98	
221.94432	114	
222.95320	680	1+
223.96130	420	1+
223.97598	108	
225.87469	88	
227.93222	176	
228.90836	126	
229.04691	102	
230.86969	72	
230.88934	116	
231.12751	70	
231.90636	68	
233.02233	86	
233.95577	146	
235.04338	78	
235.11331	78	
236.67104	106	
237.06990	70	
238.05954	74	
238.80078	70	
238.94260	130	
239.13105	88	
239.78684	156	
240.07779	82	
240.10643	88	
240.82339	348	1+
240.94052	2676	
241.79678	86	
241.93937	7308	1+
242.07039	90	
242.81626	692	1+
242.94148	5086	1+
243.10658	74	
243.38042	86	
243.97636	216	1+
244.85181	144	1+
244.93947	1180	1+
246.97682	82	
247.85339	92	
248.85500	130	
248.89962	74	
248.91695	88	
249.09523	70	
250.16248	74	
250.90255	148	
251.10933	80	
251.83552	88	
254.86753	130	
256.10331	70	
257.15203	70	
257.79620	294	
257.88871	72	
258.83254	484	1+
260.33590	98	
261.83177	646	1+
262.35675	86	
263.47950	104	
263.82976	282	1+
263.91076	74	
263.98036	128	
264.11120	70	
264.84795	110	
265.86237	84	
266.82626	80	
266.90468	108	
266.99483	82	
267.88044	106	
267.93505	90	
268.15009	92	
268.18210	80	
268.93461	72	
268.95894	118	
269.06376	86	
269.11593	72	
269.90021	70	
269.95479	80	
270.52805	72	
270.81658	78	
270.84935	76	
270.88376	82	
271.19502	74	
274.04913	90	
274.15306	110	
274.84864	72	
274.92477	84	
276.18170	86	
276.44091	68	
276.80691	72	
277.01919	70	
278.82863	96	
278.85127	84	
278.98871	178	1+
279.09147	1050	1+
282.18699	84	
282.22178	74	
282.96938	114	
283.93901	88	
283.96349	90	
284.29055	238	1+
284.86959	134	
284.90400	76	
285.93409	122	
286.86809	96	
286.91759	170	
287.54028	84	
287.87529	72	
289.78747	112	
289.86680	170	
290.15094	80	
290.87925	82	
291.79810	102	
291.85774	76	
292.06988	70	
292.81308	76	
293.10325	86	
293.14741	98	
293.56805	104	
294.17854	70	
294.81869	242	1+
296.13391	74	
296.60103	92	
297.11307	80	
300.78407	80	
301.86085	178	
301.88257	110	
302.25312	74	
304.44312	84	
304.82013	74	
306.83220	78	
306.88213	462	1+
307.72760	104	
307.80133	162	
307.88426	346	1+
308.43044	94	
311.81331	108	
312.79951	236	1+
312.87119	76	
313.78960	166	1+
315.09492	72	
317.89318	74	
319.72385	70	
320.78344	72	
323.05239	84	
323.77870	80	
324.89065	140	
324.91104	74	
325.72021	78	
325.75930	72	
325.90070	148	
326.17140	74	
326.90820	80	
326.96178	84	
327.75804	82	
327.90249	72	
END IONS

###FS:    #m/z: 340.94048 #charge 1+
###MS: 82
###MSMS: 84
BEGIN IONS
TITLE=Cmpd 62, +MS2(340.9405), 28.0-35.0eV, 1.8min #84
RTINSECONDS=107.192
SCANS=82,84
PEPMASS=340.94048	1223442
CHARGE=1+
110.42185	78	
175.92536	86	
194.04870	78	
202.47900	100	
205.95151	122	
207.93685	78	
208.95712	150	
209.94254	112	
210.93719	92	
211.91328	80	
212.87805	528	1+
213.93993	1076	1+
214.86554	96	
215.88884	256	1+
215.93573	288	
217.88175	148	
219.41997	94	
220.12624	106	
221.89386	130	
221.94438	78	
223.96298	150	
224.83810	132	
229.82266	80	
230.88646	846	1+
231.95005	1128	1+
232.90517	80	
233.87413	74	
233.89736	380	1+
233.95481	116	
234.91733	78	
235.68980	88	
235.94604	76	
237.00361	80	
237.89050	92	
238.83907	174	
238.89372	76	
239.79373	142	
239.91030	92	
240.22980	76	
240.83704	216	
240.97091	76	
241.84303	154	
242.05352	76	
242.83857	110	
244.44149	98	
244.83189	116	
244.91548	96	
244.95575	140	
245.43437	98	
245.82284	252	1+
246.97098	216	1+
247.85412	86	
249.89561	88	
250.87390	180	1+
250.90106	74	
250.96051	146	
251.78680	98	
251.84814	130	
251.87793	152	1+
251.92508	86	
251.96019	146	
252.85251	94	
252.91700	168	
252.97852	80	
252.99987	74	
254.93561	78	
254.96544	638	1+
255.07540	120	
257.67203	94	
258.80040	88	
258.84776	292	
259.10082	80	
259.85255	188	
259.89398	90	
259.95563	80	
260.83826	378	1+
262.13568	78	
264.84343	142	
266.95908	76	
267.41660	74	
267.45885	104	
267.83167	192	1+
268.92675	78	
269.85576	76	
270.83269	258	1+
272.91624	80	
272.97392	170	
272.98928	88	
273.82167	108	
273.86495	216	1+
273.97401	84	
274.85421	104	
274.88969	230	1+
275.01375	86	
275.37455	90	
276.85234	430	1+
277.12903	80	
277.86832	166	
277.96210	108	
278.84854	236	
278.86768	120	
278.98030	80	
279.12240	94	
279.79936	80	
279.85084	180	
279.87545	74	
279.89733	252	1+
280.00911	102	
280.87030	100	
283.78495	78	
283.96152	78	
284.87482	94	
284.90593	90	
285.14031	86	
286.59548	88	
288.90744	74	
288.92441	82	
288.99517	82	
289.79622	140	
290.91582	74	
291.80232	132	
292.43735	88	
294.86520	238	1+
295.34628	88	
296.92055	80	
297.00911	74	
297.42437	86	
297.79553	86	
297.81083	124	
297.98719	116	
299.13598	82	
299.78176	76	
300.88603	84	
301.91574	78	
302.17528	100	
302.83669	86	
302.94738	82	
303.50111	116	
303.80694	74	
304.42136	120	
304.84152	100	
306.87938	180	1+
306.90531	88	
308.60302	78	
310.57120	76	
310.88083	168	
313.80758	82	
313.85817	94	
313.94945	94	
317.89316	126	
318.07736	88	
319.44966	90	
319.99425	78	
320.85106	100	
321.02063	78	
321.38811	78	
323.88624	168	
324.89013	142	
326.17199	178	
327.27681	74	
328.81616	88	
330.82293	144	
331.52449	94	
331.81427	100	
333.88771	76	
337.25276	78	
339.10867	76	
342.18988	132	
345.70684	80	
346.08372	82	
END IONS

###FS:    #m/z: 363.95651 #charge 1+
###MS: 82
###MSMS: 85
BEGIN IONS
TITLE=Cmpd 63, +MS2(363.9565), 28.0-35.0eV, 1.8min #85
RTINSECONDS=107.964
SCANS=82,85
PEPMASS=363.95651	486650
CHARGE=1+
101.00684	94	
158.29919	104	
177.93273	88	
183.86612	166	
189.86256	416	1+
191.85690	324	1+
192.44613	92	
193.85080	168	
196.88474	112	
200.86240	88	
204.49834	96	
205.94348	136	
207.87372	226	1+
207.94584	134	
209.86794	166	
209.94493	874	1+
210.88516	606	1+
212.88043	2456	1+
218.91615	84	
222.95252	562	1+
224.94769	1314	1+
225.05662	88	
225.88806	140	
225.96862	338	1+
226.88852	82	
226.94696	7756	1+
227.04513	92	1+
228.89395	758	1+
228.94183	8270	1+
230.79005	94	
230.88923	3924	1+
230.92985	108	
232.88401	612	
233.90450	84	
234.43796	82	
234.87793	312	1+
236.05743	92	
236.99775	100	
237.83497	204	1+
238.36289	92	
240.82283	398	1+
240.94127	456	
240.96120	472	1+
241.94192	242	
242.45443	94	
242.81814	724	1+
242.94012	942	1+
243.82037	510	1+
243.95669	354	
244.95763	4220	1+
246.90411	314	1+
246.95200	3992	1+
247.80801	102	
248.80324	418	
248.90052	1508	
249.80272	344	
250.89459	412	1+
250.91656	146	
250.94900	120	
250.96952	272	
251.06451	98	
251.96977	194	
252.89469	204	
253.90766	150	
254.41629	102	
255.91660	90	
256.35300	108	
256.40800	98	
256.82899	86	
257.07631	108	
258.01495	150	
258.83828	114	
258.97217	162	
259.13244	82	
260.82580	1118	1+
260.96803	504	1+
261.82818	858	1+
261.86397	94	
262.05617	116	
264.81824	226	1+
265.02577	126	
265.08585	196	
266.81223	856	1+
266.85713	146	
267.78415	86	
267.84724	128	
267.97618	468	
268.03743	94	
268.40543	82	
269.58166	98	
269.84549	94	
269.92444	90	
269.96791	928	1+
270.80164	118	
270.83423	90	
271.02104	84	
271.53464	108	
271.84013	90	
271.85719	190	1+
271.91500	120	
272.44173	86	
272.90913	212	1+
273.15772	82	
274.36262	100	
275.07276	130	
276.80751	182	
278.79860	104	
278.82369	130	
279.10061	166	1+
279.79897	136	
279.85733	116	
279.91676	116	
280.79579	420	
280.85092	104	
281.13397	82	
281.79068	232	
282.41175	88	
282.79252	300	
282.88301	164	1+
283.78835	188	
283.85055	118	
284.82694	112	
284.90620	86	
285.82579	98	
285.84594	646	1+
286.86796	84	
286.91169	88	
287.02803	88	
288.08166	102	
288.13182	92	
289.17679	92	
289.85979	250	1+
289.92066	96	
290.79317	246	1+
292.43544	104	
292.54632	86	
294.44399	86	
294.86135	322	1+
296.80760	268	
296.91455	82	
296.93859	90	
297.81003	144	
298.80209	1952	1+
299.77542	98	
299.86439	276	
300.12580	90	
300.81872	86	
300.95008	92	
301.07784	102	
301.80467	474	1+
301.86022	382	1+
303.85576	892	1+
303.94564	142	
305.43585	82	
306.88020	164	
306.93550	86	
307.13672	146	
307.88647	170	
308.41511	110	
308.86715	152	
311.86584	372	1+
312.71936	96	
313.35799	102	
314.44353	90	
314.82055	136	
316.81463	444	1+
318.81227	212	1+
319.92953	162	
320.81532	312	1+
321.86797	536	1+
322.81984	276	1+
322.92971	158	
323.92821	116	
325.01936	86	
325.16554	92	
325.87247	84	
326.87497	260	
327.18354	102	
327.88174	116	
328.96284	104	
329.72539	84	
329.87235	124	
330.71570	106	
332.88068	86	
336.94422	220	1+
339.82798	188	
339.96310	110	
340.79532	86	
340.93785	200	
342.77029	82	
343.70679	128	
344.62784	102	
349.12131	88	
349.18120	90	
356.42312	100	
359.70664	86	
359.77314	188	1+
360.86265	128	
362.11035	88	
363.75356	84	
363.78883	94	
367.77026	182	1+
END IONS

###FS:    #m/z: 340.94051 #charge 1+
###MS: 86
###MSMS: 87
BEGIN IONS
TITLE=Cmpd 64, +MS2(340.9405), 28.0-35.0eV, 1.9min #87
RTINSECONDS=111.628
SCANS=86-87
PEPMASS=340.94051	1226564
CHARGE=1+
187.92309	76	
187.94169	80	
192.92609	118	
204.87463	80	
205.95133	122	
210.93737	222	
212.11332	80	
212.87746	146	
212.93342	94	
213.88330	134	
213.93963	764	1+
214.87821	80	
214.89354	100	
215.41320	98	
215.88739	152	
215.94058	130	
216.88594	90	
221.54399	78	
221.89215	80	
222.42566	76	
222.95375	144	
223.96039	158	
224.51127	78	
226.18108	86	
226.86399	92	
226.94934	158	
228.94717	174	
229.90825	100	
230.88757	922	1+
231.88984	614	1+
231.95013	700	1+
232.37967	88	
232.90240	78	
233.86948	96	
233.94469	280	
235.89320	98	
237.79272	82	
238.38731	84	
238.40648	98	
239.78859	86	
239.90626	114	
240.83448	548	1+
242.07190	84	
243.04533	98	
244.83167	114	
244.91147	86	
244.95406	166	
245.83739	114	
246.89275	96	
246.97452	104	
247.97688	128	
249.90235	142	
249.96048	130	
250.90171	92	
250.96565	216	1+
254.87264	88	
254.96330	300	1+
255.89714	80	
255.91196	260	1+
256.53774	92	
256.58113	80	
256.84913	104	
256.86719	144	
257.85825	106	
258.79820	160	
258.84547	606	1+
258.90731	92	
259.53180	78	
259.90977	78	
259.95700	304	
260.33764	78	
260.83460	110	
261.84633	104	
262.83790	94	
263.06179	84	
264.07169	88	
265.01043	86	
266.24123	78	
266.83773	150	
267.13509	154	1+
267.86651	92	
268.83789	180	
269.04543	90	
269.84215	96	
270.39866	84	
270.79603	130	
271.79274	124	
271.92714	78	
272.93399	122	
273.56782	76	
273.84613	78	
274.85702	116	
275.05244	96	
276.85557	786	1+
277.88022	82	
278.84364	256	
279.09948	86	
279.96232	116	
281.89208	78	
282.36230	76	
284.93439	286	1+
286.06152	78	
286.36711	88	
287.86486	86	
287.87604	94	
287.90255	88	
289.42960	78	
289.73870	96	
289.87355	116	
291.81725	124	
291.87875	78	
292.83406	94	
293.43557	84	
293.83131	78	
294.87025	98	
294.90126	88	
295.97496	78	
295.99010	172	
296.85289	106	
296.91408	86	
297.83417	94	
297.97109	82	
298.01539	94	
298.30818	92	
298.80660	80	
299.87248	242	1+
299.93491	102	
300.81800	90	
301.19074	120	
301.36132	106	
302.17191	84	
303.93674	94	
304.44313	80	
304.88123	96	
304.94751	164	
305.42922	106	
306.27317	80	
306.45359	104	
307.79884	162	
308.88525	126	
310.15154	78	
310.55588	88	
311.88386	92	
312.88426	78	
313.47761	90	
316.93749	124	
317.96561	78	
321.19671	82	
322.00067	88	
323.88290	130	
324.34890	86	
324.92648	86	
325.88358	276	1+
328.18834	94	
330.81372	188	
331.81623	186	
332.87191	126	
335.78144	80	
341.74813	84	
342.90407	224	
343.18874	128	
344.37732	86	
344.75094	88	
345.99008	104	
END IONS

###FS:    #m/z: 507.84531 #charge 1+
###MS: 86
###MSMS: 88
BEGIN IONS
TITLE=Cmpd 65, +MS2(507.8453), 28.2-35.2eV, 1.9min #88
RTINSECONDS=112.399
SCANS=86,88
PEPMASS=507.84531	234820
CHARGE=1+
196.01500	150	
207.97317	134	
210.03242	150	
214.88397	146	
222.97252	184	
224.97532	184	
232.89741	126	
235.14166	222	1+
236.89114	130	
239.85867	176	
251.07438	144	
253.08691	164	
258.86417	268	1+
263.13684	150	
266.16682	162	
267.16731	166	
269.38815	166	
270.80872	186	
272.85354	262	1+
272.91455	156	
275.85170	228	1+
276.00865	130	
276.07568	124	
277.15245	232	
279.88276	124	
281.12010	240	1+
285.79572	198	1+
286.13856	134	
287.85375	668	1+
289.87903	148	
290.13147	128	
290.86381	660	1+
290.87988	204	
293.87428	1178	
293.96518	220	1+
295.87246	408	1+
296.85285	162	
298.80151	140	
299.88377	120	
303.86885	500	1+
305.80261	170	1+
305.86417	694	
307.89159	838	1+
308.13946	648	
308.87238	1208	1+
309.15058	996	1+
309.88545	380	
310.15874	844	1+
311.88372	2232	1+
312.22373	170	
312.99609	198	1+
313.88811	712	1+
313.96685	150	
314.86429	422	1+
316.86404	158	
318.81645	144	1+
319.84158	148	
320.89475	134	
321.81676	142	
322.85946	362	1+
322.88776	142	
323.86353	226	1+
324.37944	298	1+
324.90334	180	
325.77491	168	
325.86172	124	
326.24102	318	
326.88290	1316	1+
327.89715	234	
328.86680	406	1+
328.88305	196	
329.89920	242	1+
330.86134	138	
332.87320	234	
332.90076	130	
333.17503	164	
333.87653	158	
334.87945	506	1+
335.83920	132	
335.88370	430	1+
337.88124	134	
337.91680	138	
339.72150	224	1+
339.79333	126	
339.88668	158	
345.81835	152	1+
345.86524	166	
345.89281	212	1+
348.72715	162	
348.77821	126	
348.89099	122	
348.91601	120	
349.36210	150	
349.76447	518	1+
350.88580	350	1+
351.85670	122	
353.85103	316	1+
353.89617	176	
354.37575	156	
355.88989	184	
356.89224	120	
357.91894	126	
360.95456	146	
361.78157	122	
362.81504	126	
365.90644	158	
366.73778	386	
366.84463	324	
367.70444	550	1+
367.83797	320	
368.89568	134	
369.83585	522	1+
370.78035	306	1+
371.72652	170	
372.79429	126	
372.81839	238	1+
373.71756	408	1+
373.90251	268	1+
374.84971	150	
377.21669	186	
378.86513	124	
379.38473	218	1+
380.71506	344	1+
380.85878	136	
381.85157	138	
382.85145	182	
383.03905	216	1+
383.77705	148	
383.85252	126	
383.87050	122	
384.84879	932	1+
385.02534	140	1+
385.72848	168	1+
385.81388	158	
385.83668	126	
385.89230	130	
386.86237	128	
388.05842	138	1+
388.79524	340	1+
389.19774	188	1+
389.71464	332	1+
390.76071	234	1+
390.84087	1530	1+
392.80166	334	1+
392.82753	248	
393.23707	126	
394.78278	164	
395.90193	160	1+
396.73872	124	
397.02220	152	1+
398.72440	1144	1+
399.79379	268	1+
399.85334	542	1+
403.76641	162	
403.87153	694	1+
404.87394	432	1+
405.78260	124	
405.84907	136	
405.90134	130	
407.72213	184	
407.86614	760	
408.74853	242	
408.80789	198	1+
408.85395	1316	1+
409.72753	620	1+
410.83547	240	
411.83935	150	
411.87446	304	1+
412.72608	440	1+
412.84634	260	
413.07932	148	
413.85461	220	
415.87399	266	1+
416.74186	130	
417.81293	130	
418.70063	162	
418.74821	122	
421.87921	528	1+
422.74356	172	
423.83369	146	
423.86945	146	
423.90055	172	
424.15662	152	1+
424.77414	408	1+
424.86837	230	
425.73788	144	
425.75335	182	
425.87574	124	
426.75336	164	
426.86335	540	
427.73603	1804	1+
427.86235	290	
428.84650	652	1+
429.83081	142	
430.74201	234	
431.87285	216	
432.22202	180	1+
432.24625	130	
435.86787	134	
439.89538	424	1+
441.70318	130	
443.84029	140	
444.87256	1328	1+
445.74649	322	1+
446.77621	182	
446.87098	168	
446.96136	166	
447.71032	130	
447.75380	150	
447.80794	130	
448.71163	302	
449.77192	136	
449.87538	514	1+
450.18248	128	
450.75206	348	
452.86720	132	
453.76282	190	1+
456.70387	208	1+
457.90372	302	
458.91209	204	
462.88185	258	
463.88358	194	
467.88784	878	1+
468.77576	122	
469.72523	178	1+
470.77406	124	
476.80743	134	
485.90128	190	
486.84181	126	
486.90178	122	
487.89699	228	1+
491.79189	156	
498.72788	164	1+
503.80192	242	1+
504.20997	234	1+
END IONS

###FS:    #m/z: 336.94566 #charge 1+
###MS: 86
###MSMS: 89
BEGIN IONS
TITLE=Cmpd 66, +MS2(336.9457), 28.0-35.0eV, 1.9min #89
RTINSECONDS=113.172
SCANS=86,89
PEPMASS=336.94566	104982
CHARGE=1+
106.41235	74	
183.86812	80	
192.88672	114	
194.88944	74	
196.88287	294	
202.52939	94	
203.50944	88	
205.95326	102	
207.97161	80	
210.42142	74	
210.88088	150	
211.87528	1854	1+
211.94374	3476	
212.87790	1620	1+
213.48567	92	
213.93966	1370	1+
214.47871	82	
214.89947	166	
215.88717	172	
217.87793	126	
217.93566	86	
223.89708	78	
223.97028	82	
223.99259	86	
224.83853	86	
225.99260	80	
226.39354	72	
226.89677	104	
227.95162	80	
228.15207	82	
228.89675	164	
229.95451	3460	1+
230.88910	1970	1+
231.95017	1808	1+
232.82043	88	
232.88918	456	1+
233.03176	78	
233.82824	240	1+
234.92881	88	
236.13501	72	
237.04125	82	
238.88432	92	
239.04788	92	
239.41791	86	
240.84894	78	
240.96705	84	
241.83695	78	
241.94055	114	
243.95889	178	1+
244.49649	78	
246.90657	88	
247.54928	86	
247.96339	624	
248.84928	138	
248.89889	798	1+
248.91629	114	
249.96032	344	
250.16640	74	
250.82440	524	1+
250.95144	196	
251.82756	442	1+
251.87709	92	
251.95029	92	
252.14361	82	
252.97014	1664	1+
253.78797	72	
253.83522	328	1+
253.90517	210	
253.99228	100	
254.90842	194	1+
254.96624	786	1+
255.88520	82	
255.92043	76	
256.88601	86	
256.96551	110	
257.84378	300	1+
257.89671	72	
258.09570	80	
259.51212	86	
260.09909	92	
260.82934	72	
261.11678	100	
261.80399	100	
262.83392	166	
262.94699	126	
263.51527	96	
263.83843	74	
264.40713	106	
265.08819	88	
267.83622	78	
267.91267	94	
268.02319	72	
268.84036	802	1+
268.95481	72	
269.85637	218	
270.07166	82	
271.79732	84	
271.84240	138	
271.91199	80	
272.84730	102	
272.91630	96	
272.97331	72	
273.90103	124	
274.89912	128	
274.92213	78	
275.12536	106	
275.42923	104	
275.85707	72	
276.86175	634	1+
278.02757	70	
278.83903	184	
279.83420	144	
279.85675	82	
280.92195	74	
284.86749	210	1+
285.00343	84	
285.84850	1092	1+
286.15565	82	
286.85104	814	1+
287.14280	72	
287.90299	72	
289.00600	100	
290.03378	74	
290.89416	132	
291.44278	88	
292.19141	92	
292.80787	134	
292.86347	112	
292.91616	72	
293.99671	158	
294.12387	74	
294.17552	72	
294.35117	72	
294.90213	72	
294.93838	224	1+
294.95390	82	
295.11217	74	
295.99674	162	
297.79062	102	
298.92841	188	1+
298.98722	74	
299.86074	158	
302.91096	74	
303.03908	76	
304.08962	72	
306.01333	102	
306.03467	148	
308.89192	92	
309.86656	274	
310.86516	120	
310.91303	80	
311.21202	72	
311.88808	100	
312.05312	84	
313.02316	94	
315.97856	82	
317.24110	78	
318.07498	80	
319.37193	198	
319.95870	74	
320.84457	80	
320.95670	96	
321.75810	80	
322.16812	98	
323.42534	72	
324.89258	212	1+
326.88158	100	
330.05058	86	
330.84750	76	
332.84049	74	
333.78649	82	
333.88075	88	
336.10124	100	
336.90092	90	
337.45564	86	
END IONS

###FS:    #m/z: 340.94057 #charge 1+
###MS: 90
###MSMS: 91
BEGIN IONS
TITLE=Cmpd 67, +MS2(340.9406), 28.0-35.0eV, 2.0min #91
RTINSECONDS=116.855
SCANS=90-91
PEPMASS=340.94057	1224228
CHARGE=1+
190.12096	118	
190.93016	152	
192.92640	456	
196.88389	186	
197.72301	76	
197.88365	110	
205.94975	232	
208.88559	224	
208.93030	82	
208.95549	184	1+
209.87935	76	
210.93767	280	1+
212.87677	192	
213.87922	150	
213.93909	910	1+
214.88248	518	1+
215.93527	512	
216.92221	94	
217.88042	190	1+
217.93774	80	
221.89505	76	
221.97728	172	1+
224.17058	74	
226.85746	86	
227.00167	76	
228.94226	206	
230.88550	402	1+
231.90258	76	
231.94994	808	1+
233.94657	298	
234.09008	78	
234.88349	104	
235.89189	294	1+
237.05630	86	
237.89750	98	
237.91190	82	
238.84089	78	
238.96972	100	
239.43681	80	
239.84955	76	
239.95214	104	
240.83778	414	1+
241.84303	294	1+
242.94393	84	
243.83106	138	
244.06095	92	
244.84764	102	
245.04623	86	
245.12863	76	
246.90252	82	
246.97538	96	
248.90243	136	
249.40636	132	
249.90504	120	
249.96314	286	1+
250.16803	90	
251.55093	82	
251.95373	90	
252.10354	156	
252.14538	76	
253.97949	84	
254.96610	548	1+
255.07436	242	1+
256.57157	104	
256.84682	112	
256.94693	84	
256.96291	316	1+
257.51377	90	
257.80080	110	
257.85502	126	
258.84830	188	
259.85581	150	
259.90003	152	
259.95718	308	
260.84881	92	
260.92633	78	
261.21594	76	
261.79847	100	
261.83700	126	
263.00288	202	1+
263.89826	74	
265.86864	134	
266.79034	76	
266.84918	188	
267.05322	80	
267.80161	122	
268.79152	82	
269.84165	76	
270.83940	188	
271.52864	88	
271.84816	218	1+
272.93226	224	
274.81779	90	
274.87223	74	
275.10732	94	
275.84503	88	
275.99603	78	
276.85264	152	
276.93521	90	
276.98850	76	
277.86264	92	
278.84796	646	1+
278.91086	84	
279.09513	104	
280.85242	130	
280.86922	154	
281.85789	92	
281.90638	78	
282.06740	88	
282.32730	100	
282.87786	124	
283.84601	88	
283.87586	112	
289.88472	158	1+
290.80585	82	
290.84752	84	
291.33791	80	
291.79996	248	
293.93627	102	
294.86438	94	
295.87250	76	
296.89511	80	
296.98701	124	
297.37776	104	
297.97526	182	
298.81219	102	
299.81217	180	
300.33258	104	
301.86049	106	
301.90932	84	
302.17467	122	
302.88829	284	1+
303.94008	94	
304.08509	96	
304.44444	258	
304.93757	76	
305.81764	96	
305.88252	102	
306.77421	88	
306.88585	88	
307.80112	102	
307.88676	330	1+
310.87187	120	
311.71472	92	
311.87116	74	
312.04056	78	
312.80850	102	
315.38691	92	
315.41754	78	
315.95880	88	
316.82589	92	
317.42931	74	
318.74554	78	
318.93297	150	
319.88804	110	
321.05798	78	
321.38391	106	
321.83508	78	
322.81977	136	
324.89221	128	
325.43808	88	
326.18243	100	
326.75744	90	
327.99481	74	
331.25186	76	
332.04370	96	
333.73489	76	
336.80990	96	
338.28050	126	
342.88645	84	
343.90585	88	
END IONS

###FS:    #m/z: 507.84559 #charge 1+
###MS: 90
###MSMS: 92
BEGIN IONS
TITLE=Cmpd 68, +MS2(507.8456), 28.2-35.2eV, 2.0min #92
RTINSECONDS=117.626
SCANS=90,92
PEPMASS=507.84559	222254
CHARGE=1+
196.01491	204	
224.97426	204	
232.89562	198	
234.06552	140	
234.89377	140	
236.14711	138	
236.93231	156	1+
240.08217	130	
241.08206	136	
244.10144	142	
249.15639	116	
250.91027	154	1+
252.08162	140	
253.09181	172	
254.09369	134	
258.87357	126	
262.13595	198	
265.04463	152	
266.16861	138	
270.85507	166	
272.85342	260	1+
272.94948	150	
275.85296	140	
282.79129	118	
285.85529	172	
287.85165	510	
288.82738	124	
288.86798	264	
289.87924	364	
289.90105	200	
290.13215	136	
290.86231	680	1+
291.05702	122	
293.11057	140	
293.87360	1414	1+
294.40157	136	
294.86290	256	
296.80779	118	
298.84898	136	
298.88042	212	
299.09696	196	
299.81436	194	
300.79774	138	
300.85751	308	1+
302.34269	188	
303.86742	200	
305.86054	816	1+
307.89170	316	
308.14026	834	1+
308.79162	266	1+
308.81002	124	
308.85427	138	
308.87161	924	1+
308.92097	128	
309.88726	386	1+
309.99336	302	1+
310.15698	416	1+
311.88270	3002	1+
312.22830	174	
313.93821	182	1+
314.86232	324	
316.85927	176	
316.87639	130	
317.87130	290	1+
320.80606	178	1+
320.85452	218	1+
322.38738	208	
323.85635	140	
323.87507	142	
324.85759	162	
324.90378	168	
325.87745	132	
325.90305	126	
326.23995	182	
326.88204	1784	1+
328.87170	586	1+
331.75909	262	1+
331.88514	126	
332.81881	170	
332.87252	892	1+
332.94442	238	1+
333.12837	132	
333.17209	154	
334.18603	128	
334.90118	118	
335.84235	118	
336.78705	116	
336.88767	128	
337.88215	438	1+
339.72957	126	
339.83701	282	1+
339.87108	128	
343.01174	206	1+
346.83795	122	
347.77511	202	
347.82597	230	1+
348.82993	164	1+
348.91553	118	
349.75472	232	1+
349.89902	176	
350.88653	880	1+
351.85185	178	
351.87961	152	
353.84695	296	
355.89335	152	
356.72973	154	
360.77679	170	
361.73312	166	
364.87292	140	
365.79044	132	
366.74004	196	
366.84755	270	
367.70633	810	1+
367.76560	276	1+
367.83932	174	
368.70774	472	1+
368.89863	240	
369.73433	134	
369.77724	142	
369.83874	494	1+
370.80466	282	1+
370.84154	332	1+
371.19328	136	
372.72895	128	
373.71840	332	1+
373.81415	196	1+
373.89926	328	1+
374.78867	320	1+
375.88472	284	1+
378.72855	124	
380.72161	342	
381.71403	488	1+
381.84004	280	
382.85369	172	
383.77880	124	
383.84504	836	1+
384.84949	744	1+
387.72001	154	
387.81932	178	
389.19849	158	
389.71864	188	
389.85269	128	
390.05994	134	1+
390.73296	128	
390.79100	122	
390.84031	824	1+
391.80785	252	
392.82312	160	
392.86991	130	
393.82747	188	
394.83263	122	
394.88049	136	
398.72452	248	
398.84007	126	
399.72885	218	
399.84849	232	
400.75189	222	1+
401.75285	154	1+
402.72074	174	1+
402.80246	110	1+
402.86149	266	
403.87016	366	
404.86183	226	
405.73133	220	1+
405.77176	154	
405.87905	172	
405.94200	188	1+
406.85982	126	
407.73123	196	1+
407.86132	2412	1+
408.86142	1504	1+
409.72581	494	1+
409.83073	816	1+
409.93235	192	1+
410.83456	700	1+
411.72872	170	
411.81164	148	
411.86889	122	
412.72729	184	
412.80670	116	
413.73130	120	
413.85252	172	
415.87794	256	1+
419.41295	158	
419.97199	230	1+
421.88248	154	
422.88306	122	
423.76683	218	
423.86484	400	
424.76284	132	
424.81757	344	1+
424.86694	176	
425.21368	130	1+
425.75239	290	
425.86070	1476	1+
426.07313	126	
426.74994	154	
426.86183	1222	1+
427.73145	642	
428.74809	548	1+
428.85179	326	
429.70130	144	
429.83882	160	
430.73908	502	1+
431.86311	674	1+
432.24481	326	
434.89151	136	
436.85318	168	
439.88921	280	1+
441.88927	392	1+
443.75734	116	
444.87049	1430	1+
445.68070	120	
445.74055	532	1+
446.77998	130	
446.87883	276	
447.70975	486	1+
448.76624	230	
449.69734	126	
449.87725	454	1+
450.55514	112	1+
450.74908	448	1+
450.87924	248	1+
457.90226	332	1+
458.90500	214	1+
462.88461	858	1+
463.79630	168	1+
467.89088	638	1+
468.78645	192	1+
470.71843	170	1+
472.87832	196	1+
485.89895	142	
486.90445	136	
489.30497	170	
491.14040	120	
499.73007	206	1+
509.28756	164	1+
END IONS

###FS:    #m/z: 336.94582 #charge 1+
###MS: 90
###MSMS: 93
BEGIN IONS
TITLE=Cmpd 69, +MS2(336.9458), 28.0-35.0eV, 2.0min #93
RTINSECONDS=118.399
SCANS=90,93
PEPMASS=336.94582	102252
CHARGE=1+
76.48868	80	
182.86925	112	
183.87234	102	
187.89277	78	
189.40374	86	
196.11390	74	
196.88481	78	
201.87666	86	
207.40607	74	
209.94439	74	
210.88387	264	
211.55566	84	
211.94366	3484	
212.87840	1682	1+
212.94866	112	
213.94016	904	1+
214.88102	538	1+
215.88447	362	1+
215.93628	228	
217.88178	138	
217.93613	74	
218.84101	128	
218.89013	92	
220.64741	94	
223.96553	84	
226.15347	74	
226.90184	96	
226.94241	228	1+
226.99427	78	
227.91507	84	
228.83720	88	
228.89372	200	
229.89370	138	
229.95440	2562	
230.88923	3292	1+
231.94931	1432	1+
233.82629	172	
233.86995	94	
233.89712	208	
234.82726	74	
234.88180	80	
235.12642	78	
235.82533	134	
235.89436	122	
235.94245	78	
238.79725	88	
238.85391	88	
238.87701	82	
240.94409	90	
242.78891	74	
246.39146	72	
246.97393	156	
247.90497	74	
247.96423	1176	
248.47355	110	
248.87521	92	
248.89921	820	1+
249.05674	78	
249.83132	120	
249.96324	378	1+
250.83025	170	
250.90270	78	
250.94907	194	
251.01196	78	
251.83730	166	
251.88208	72	
251.95816	140	
252.83791	148	
252.97074	1596	1+
253.01374	102	
253.08479	268	1+
253.83871	92	
253.90550	204	
254.02207	92	
254.90411	84	
254.96707	408	
255.04312	80	
255.07465	86	
255.37662	92	
255.65144	82	
257.10435	84	
257.79428	84	
257.86778	98	
258.84463	146	
258.94805	76	
259.97035	76	
260.15140	110	
261.83353	122	
262.80413	82	
262.91572	96	
263.87432	78	
263.92415	74	
264.64885	96	
266.84380	186	
267.83927	1372	1+
267.85857	94	
268.84187	1056	1+
268.89446	80	
269.03437	176	
269.81157	78	
270.79658	164	1+
270.92588	80	
270.98134	204	
271.84251	78	
271.85485	212	1+
271.91883	126	
272.38685	94	
272.91672	78	
272.97745	132	
273.39734	108	
275.47406	82	
275.80632	74	
275.85609	698	1+
276.41253	76	
276.85765	512	1+
277.83609	248	
277.96146	82	
278.83564	342	
279.83555	604	1+
279.89980	98	
280.62178	74	
282.42436	122	
282.85995	92	
282.96922	78	
284.01862	86	
285.84630	1134	1+
286.80356	80	
286.82234	98	
286.84884	1000	1+
287.86629	118	
287.91101	74	
289.41078	100	
289.78918	80	
290.76209	74	
291.86248	306	1+
292.89691	144	1+
294.70765	82	
296.40449	92	
296.86561	80	
300.91814	94	
301.37822	94	
304.85759	160	
304.87506	224	1+
306.00258	78	
306.38496	82	
306.44316	76	
306.79906	194	1+
307.38939	74	
307.89163	146	
308.02073	82	
308.86212	98	
308.88098	120	
309.87381	502	1+
309.89278	76	
309.91124	78	
310.82255	74	
311.56736	84	
312.12230	76	
314.44779	80	
314.81855	94	
314.97051	84	
318.88007	90	
323.77561	186	1+
324.89400	148	
324.95744	80	
325.89013	82	
327.82566	184	1+
328.55535	88	
329.40427	84	
334.43074	78	
334.88221	126	
335.53867	74	
336.71600	80	
336.94973	86	
339.40496	82	
340.76142	72	
340.82745	76	
END IONS

###FS:    #m/z: 322.92974 #charge 1+
###MS: 94
###MSMS: 95
BEGIN IONS
TITLE=Cmpd 70, +MS2(322.9297), 28.0-35.0eV, 2.0min #95
RTINSECONDS=122.096
SCANS=94-95
PEPMASS=322.92974	3245694
CHARGE=1+
141.50529	72	
167.76647	86	
185.92554	112	
187.88770	82	
192.88933	108	
193.88982	74	
196.88218	142	
198.86596	78	
201.09575	98	
205.95021	298	1+
207.88546	102	
207.97087	74	
210.88551	98	
211.48450	100	
212.87706	206	
212.89632	120	
213.89607	78	
216.87894	86	
217.01948	72	
219.91857	70	
219.96959	110	
220.95858	100	
222.91153	80	
222.95187	172	
223.03055	80	
223.96228	172	
225.77504	86	
226.89784	290	1+
227.86265	72	
227.95316	78	
230.02721	80	
230.88952	240	1+
231.12362	104	
231.14020	90	
232.89818	116	
233.56053	80	
233.88726	88	
236.95075	82	
237.79615	86	
238.11846	78	
239.78575	170	
239.95967	92	
240.03772	72	
240.07559	82	
240.10638	72	
240.82213	424	
240.84040	144	
240.90697	98	
240.94059	2136	
240.96449	134	
241.81153	192	1+
241.94202	1796	
242.48886	80	
242.79288	76	
242.94157	5486	1+
243.08734	74	
243.87460	102	
244.82083	222	
244.84779	128	
244.93889	998	1+
245.06930	76	
246.97601	266	
248.03228	72	
248.85298	110	
248.90007	108	
248.94636	72	
249.83615	72	
249.85457	134	
250.05572	90	
250.89617	112	
251.33480	78	
251.93036	188	
252.99436	102	
253.16027	72	
253.35126	80	
254.84749	72	
256.80058	108	
257.07932	106	
257.79504	132	
258.83158	590	1+
258.89039	98	
258.93073	72	
259.26860	88	
259.92351	72	
260.84267	268	1+
261.82907	648	1+
261.94086	98	
262.35252	100	
262.83219	504	1+
263.78865	72	
263.86392	192	1+
265.02446	78	
265.79954	114	
266.85708	136	
267.15768	82	
267.85497	122	
268.39541	98	
268.95078	92	
269.08362	72	
270.44708	88	
270.79974	186	1+
270.94406	86	
271.85852	264	
272.79210	188	1+
273.13335	72	
275.38456	90	
275.80957	110	
276.00846	80	
276.84915	108	
278.11366	74	
278.81014	86	
278.85561	150	1+
279.09085	808	1+
279.96557	72	
280.79336	126	
281.12151	80	
281.85389	356	1+
282.97198	78	
283.35365	78	
283.72390	74	
283.78853	208	1+
284.28799	276	1+
285.02217	98	
285.84486	72	
286.10106	84	
286.84953	72	
286.99076	72	
287.80282	74	
287.88790	190	
289.78785	138	
289.89146	74	
291.78660	86	
291.97335	84	
292.42956	98	
292.80139	124	
297.90086	90	
298.02597	72	
298.78355	90	
299.88149	84	
300.42191	80	
300.78132	104	
301.73460	72	
301.80075	74	
303.58005	110	
303.89477	78	
303.91181	78	
304.09598	76	
305.94016	120	
306.88815	92	
307.09914	78	
307.79892	282	1+
307.89112	222	
307.91939	80	
308.86603	78	
310.88286	72	
311.88382	88	
313.88672	72	
314.82029	76	
317.97636	74	
320.94380	82	
321.42545	72	
322.17664	74	
324.72066	80	
324.89414	378	1+
325.18558	86	
326.80849	72	
327.88138	74	
327.90023	136	
328.15537	80	
328.39956	96	
END IONS

###FS:    #m/z: 363.95639 #charge 1+
###MS: 94
###MSMS: 96
BEGIN IONS
TITLE=Cmpd 71, +MS2(363.9564), 28.0-35.0eV, 2.1min #96
RTINSECONDS=122.869
SCANS=94,96
PEPMASS=363.95639	470834
CHARGE=1+
124.84638	82	
149.07401	84	
184.92549	88	
185.86671	84	
186.99844	96	
189.86225	168	
191.86220	390	
196.88499	312	
198.44625	100	
201.45808	102	
207.87148	186	
207.95216	148	
209.94421	816	1+
210.00319	92	
210.88343	116	
211.89535	86	
212.87922	2754	1+
214.89426	222	
216.41258	90	
222.95158	830	1+
224.95052	1310	1+
225.88395	210	1+
226.94720	8354	1+
227.06662	138	
227.15940	100	
227.21079	110	
228.89580	556	1+
228.94256	7220	1+
229.15299	182	1+
230.15621	156	1+
230.88847	4054	1+
230.99124	82	
234.87972	134	
238.84444	84	
240.82173	150	
240.94101	530	
240.96305	872	
241.15412	82	
241.83654	130	
241.89860	128	
241.94140	340	
242.03544	82	
242.82087	500	1+
242.94245	926	1+
242.95902	1138	1+
244.82660	392	1+
244.93821	426	1+
244.95712	3676	1+
245.20064	84	
246.90278	186	
246.95234	3980	1+
247.84905	92	
248.03271	100	1+
248.12532	100	
248.80440	332	
248.87086	82	
248.90016	1156	1+
248.94630	172	
249.49104	106	
249.80433	208	
250.89541	156	
250.95408	112	
250.96268	116	
252.53957	96	
253.39692	92	
253.90359	372	1+
255.02359	94	
257.54781	94	
258.83215	348	
258.97416	86	
259.00991	94	
259.82990	608	1+
260.01865	92	
260.97029	394	1+
261.43033	84	
261.99677	102	
262.83352	162	
263.83508	106	
264.86260	112	
265.58237	80	
265.81889	114	
266.80937	710	1+
266.85255	126	
267.04435	142	
267.35438	80	
267.97148	312	
268.84446	136	
268.96378	898	1+
269.80118	108	
269.84243	88	
269.96918	742	1+
271.05232	82	
271.09577	84	
271.14748	92	
271.85655	86	
271.91704	102	
272.84638	140	
273.79795	144	1+
274.47222	82	
276.85088	92	
277.11110	226	
277.82486	92	
278.03007	210	1+
278.79776	224	
279.79563	162	
280.10481	236	
280.79076	1026	1+
281.12784	88	
281.76693	88	
281.86514	94	
282.09217	94	
282.43048	82	
282.52118	90	
283.86679	158	
284.35685	96	
284.86451	144	
285.82311	134	
285.84546	590	1+
289.47165	98	
289.86853	110	
290.79084	192	1+
290.88038	124	
292.43312	94	
292.86248	96	
293.08223	90	
293.11858	246	1+
293.97417	80	
294.85052	86	
295.10945	100	
296.06212	90	
296.80771	242	
297.80709	284	
298.80462	972	
298.85227	86	
299.42040	94	
299.80517	518	
300.13496	90	
300.80032	508	1+
301.85809	416	1+
303.44771	100	
303.80764	242	
303.85608	788	1+
304.34651	82	
304.76659	102	
306.84496	104	
306.89021	162	
307.55966	84	
307.89031	112	
310.99564	88	
311.39607	94	
314.82139	118	
315.76897	92	
316.81027	240	
316.82412	144	
317.30008	84	
317.81315	310	1+
317.93148	340	1+
321.79345	204	1+
321.81904	248	
321.86743	168	
322.92834	238	
323.81491	190	
323.90925	82	
324.03754	88	
324.15658	90	
324.89930	108	
326.33898	82	
326.83964	98	
326.87295	366	1+
329.55802	92	
329.86730	102	
329.88775	82	
331.72903	94	
331.88181	140	
334.13442	84	
336.94483	478	1+
338.01497	100	
339.82267	148	
340.00680	98	
340.94006	180	1+
343.02831	114	
348.13361	94	
351.78800	94	
354.18067	102	
355.26507	96	
361.71678	124	
361.77489	118	
362.08326	100	
362.70243	206	1+
363.84474	84	
365.16954	104	
368.83594	130	
END IONS

###FS:    #m/z: 507.84517 #charge 1+
###MS: 94
###MSMS: 97
BEGIN IONS
TITLE=Cmpd 72, +MS2(507.8452), 28.2-35.2eV, 2.1min #97
RTINSECONDS=123.641
SCANS=94,97
PEPMASS=507.84517	217992
CHARGE=1+
210.03497	136	
224.12466	186	
224.97603	170	
234.93435	108	
235.14144	140	
239.85839	140	
246.97975	156	
247.92223	114	
254.07830	136	
255.90293	120	
259.86562	136	
261.79199	156	
262.14416	114	
264.92672	112	
266.16577	128	
272.84712	138	
273.85077	108	
278.85420	132	
279.89586	144	
280.83350	118	
282.78457	224	1+
287.85413	378	1+
289.87707	158	
290.86211	658	1+
291.81550	126	
293.87242	1460	1+
294.78795	136	
300.86718	142	
301.38276	114	
302.88541	120	
304.86072	568	1+
305.08161	196	1+
307.88969	464	
308.13980	616	1+
308.23373	118	1+
308.87260	786	
308.98225	184	1+
309.84516	182	
309.88642	436	1+
310.15676	482	1+
311.88433	1782	1+
312.81962	122	
313.88053	142	
314.86269	480	1+
315.38847	190	
316.86167	122	
318.88773	126	
321.81198	138	
322.02594	132	
322.85890	110	
322.89409	108	
323.82513	116	1+
323.87213	158	
324.85691	136	
325.87133	108	
325.89871	144	
325.90168	184	
326.10317	116	
326.24026	132	
326.88189	1014	1+
327.14034	138	
327.90444	206	
327.96586	108	
328.82479	126	
328.87219	218	
329.80622	170	1+
329.89166	170	
330.88268	214	1+
331.19910	124	
332.76268	284	1+
332.87669	440	1+
333.17111	222	
333.82394	132	
334.17713	124	
334.81854	150	
334.86347	146	
335.84304	122	
335.89927	146	
336.85247	208	1+
339.48290	108	
343.89552	236	1+
345.86135	152	
346.87686	302	1+
347.81495	110	
348.17695	130	
348.77652	142	
349.74955	160	
349.81861	126	
350.73536	114	
350.88893	230	
351.77574	120	
351.87747	230	1+
352.82914	110	
353.85162	852	1+
354.79413	126	
355.89413	226	
356.73396	184	1+
360.75772	152	
360.78027	158	
365.01632	110	
365.78003	140	
366.71647	172	
366.84014	482	1+
367.70631	834	1+
367.84206	270	1+
367.88849	444	1+
368.89172	392	1+
369.83265	474	1+
370.79925	122	
371.18915	130	
371.70202	132	
371.82213	160	
373.73807	118	
373.82597	166	
373.90330	158	
374.52783	108	
374.72045	268	1+
376.21978	212	
376.76275	130	
379.13245	200	1+
379.78634	122	
380.03930	124	
380.71909	350	
381.71564	494	1+
382.80120	146	
382.85533	202	
384.85170	1512	1+
384.89485	288	1+
385.74544	396	1+
387.78015	384	1+
388.73640	138	
389.19948	536	1+
389.71712	164	
390.05373	114	
390.73488	188	1+
390.84307	488	1+
391.80413	174	
391.90834	114	
392.82537	278	1+
393.74454	162	
394.91113	122	
395.77080	246	1+
396.40216	292	
397.81652	110	
398.72580	1186	1+
398.84934	210	1+
399.78216	124	
403.87166	432	1+
403.91037	126	
405.76056	128	
405.78458	198	
405.86432	168	
406.78195	152	
406.85490	146	
407.73808	232	
407.82196	386	1+
407.86085	1922	1+
408.72801	134	
409.72216	672	1+
409.77617	114	
410.75129	112	
410.84075	242	
411.81513	278	1+
411.83812	144	
412.73637	248	
413.88446	128	
414.70645	246	1+
415.68587	130	1+
415.71077	176	1+
416.74038	118	
416.88260	136	
418.74093	134	
421.74620	144	
421.88207	598	1+
423.75093	120	
423.77153	200	1+
423.84181	168	1+
423.86967	208	1+
424.81257	132	
425.72156	124	
425.74650	570	1+
425.77073	184	
425.89234	288	1+
426.86271	1094	1+
427.73785	1068	1+
427.80095	180	1+
428.74336	670	1+
428.84977	384	
428.87971	178	
428.99380	136	
430.73588	282	
430.76742	134	1+
431.86833	346	1+
432.24244	310	1+
434.76401	134	1+
435.85975	120	
439.88942	232	
440.73127	146	1+
440.89340	136	
441.89794	196	
442.22082	126	
443.76070	242	1+
444.87354	1782	1+
445.74275	304	
446.70966	388	1+
446.74094	218	
446.78533	130	
447.74431	118	
448.81105	126	
448.89180	134	
449.75193	132	
449.88191	220	
450.75988	278	
450.88099	116	
451.68616	244	1+
453.75118	156	
457.90414	356	
458.90654	188	
459.91014	112	
461.91589	108	
462.87936	964	1+
463.88007	596	1+
465.71704	182	1+
467.88816	794	1+
476.13206	108	
485.89697	728	1+
503.21286	114	
509.86027	202	1+
END IONS

###FS:    #m/z: 322.92988 #charge 1+
###MS: 98
###MSMS: 99
BEGIN IONS
TITLE=Cmpd 73, +MS2(322.9299), 28.0-35.0eV, 2.1min #99
RTINSECONDS=127.332
SCANS=98-99
PEPMASS=322.92988	3082868
CHARGE=1+
118.40363	72	
151.26347	74	
181.48671	90	
185.91683	70	
186.34240	94	
190.89060	130	
192.02230	86	
192.89869	76	
193.02211	78	
195.11591	90	
196.88307	86	
197.88708	76	
205.94937	378	
210.87962	74	
212.02933	72	
213.88491	148	
217.89658	126	
218.84355	80	
219.04915	74	
221.06383	80	
221.88760	84	
223.46735	94	
223.96054	294	1+
224.87170	82	
226.15784	100	
227.81450	78	
227.90084	94	
227.93418	128	
227.95014	82	
229.84869	102	
230.83509	76	
230.91320	148	
231.40190	124	
231.89333	96	
233.91986	114	
234.13160	86	
235.79887	82	
235.87842	102	
238.93554	120	
239.03615	84	
239.06931	112	
239.78916	72	
240.82374	194	
240.94048	1954	
240.96320	206	
241.81780	122	
241.94174	1416	
242.05687	94	
242.79460	84	
242.94096	3992	1+
243.82052	704	1+
244.12617	72	
244.39106	72	
244.85248	140	
244.93909	1134	1+
246.85266	134	
246.90246	86	
247.38900	92	
247.86237	132	
247.87512	74	
248.90163	208	
248.92306	88	
249.55693	80	
251.05275	78	
251.07206	90	
252.88360	84	
253.03923	100	
254.01465	98	
255.10615	74	
255.90475	74	
256.85256	166	
257.07887	112	
258.83339	174	
259.83248	148	
260.83015	336	
260.89462	74	
261.83052	598	
262.83042	700	1+
264.79773	72	
264.89849	78	
265.80076	134	
266.49975	88	
266.91270	78	
267.01322	96	
268.01942	78	
268.05537	88	
269.12189	90	
269.56135	72	
269.80045	148	
271.07173	78	
271.14620	82	
271.51423	92	
271.79452	154	
271.84476	72	
271.87451	142	
272.86131	94	
273.79023	290	1+
273.84804	84	
274.85473	174	1+
274.88951	92	
275.96756	88	
278.84563	226	1+
279.08980	678	1+
279.99475	76	
280.16080	76	
280.86842	92	
280.91789	82	
281.05370	166	1+
281.79133	106	
282.85848	78	
282.88170	146	
283.35570	78	
283.87047	76	
284.29149	218	
284.79511	198	
284.88104	138	
285.09046	76	
285.26876	76	
285.84778	96	
285.87289	80	
286.87086	76	
287.38386	92	
287.88730	110	
288.19200	92	
288.91171	76	
289.78593	140	
289.84580	76	
289.88328	84	
290.78621	84	
291.11987	80	
291.80004	274	1+
292.18648	120	
294.82314	72	
296.81421	78	
296.91646	142	
296.97352	78	
297.94755	72	
298.00728	76	
299.01059	90	
299.77951	202	
300.85318	104	
301.87967	94	
303.44317	80	
303.59313	94	
303.80497	72	
306.87989	78	
307.79893	188	
307.88479	108	
308.13682	72	
308.87029	78	
308.89827	92	
310.87916	112	
312.81239	100	
315.97643	72	
316.17268	78	
317.86920	76	
322.89556	88	
323.22002	86	
325.89585	108	
328.08166	88	
328.31509	72	
END IONS

###FS:    #m/z: 363.95660 #charge 1+
###MS: 98
###MSMS: 100
BEGIN IONS
TITLE=Cmpd 74, +MS2(363.9566), 28.0-35.0eV, 2.2min #100
RTINSECONDS=128.104
SCANS=98,100
PEPMASS=363.95660	454238
CHARGE=1+
115.95638	78	
182.86813	284	
185.93377	90	
188.43832	100	
189.86334	540	
190.93129	84	
191.85800	824	
200.50073	98	
204.07900	80	
205.93026	82	
207.97626	116	
209.86816	172	
209.94310	856	1+
210.88338	488	
212.87925	2690	1+
212.92950	92	
221.11295	88	
222.95275	754	1+
224.94828	994	1+
224.96962	82	
225.47240	80	
226.89499	90	
226.94672	7126	1+
227.97251	94	
228.89393	452	1+
228.94200	6898	1+
229.06232	86	
230.88883	3838	1+
231.79804	86	
232.88641	294	
233.19583	96	
234.87940	146	
235.38460	90	
235.85174	98	
238.82212	122	
239.99216	124	
240.89108	80	
240.94095	550	1+
240.96306	668	1+
241.06425	80	
242.81991	124	
242.93995	878	1+
242.95824	828	1+
243.13336	98	
243.82102	164	
244.07270	178	1+
244.81953	236	
244.95787	2924	1+
245.94506	306	
246.00724	78	
246.80605	148	
246.90657	144	
246.95266	4558	1+
247.80939	150	
247.97557	112	
248.80461	494	
248.89933	870	1+
249.07032	90	
249.90968	212	1+
249.93911	82	
250.56047	92	
250.89798	310	1+
250.97093	118	
252.08284	80	
253.90481	108	
255.92655	86	
258.83195	180	
258.84281	150	
259.17586	100	
259.83211	354	1+
259.84665	158	
259.86926	94	
260.96812	382	1+
261.47016	106	
262.83325	216	
262.91967	92	
264.08369	94	
264.81877	336	1+
264.89518	102	
264.96281	156	
265.32829	80	
265.85093	98	
265.96880	84	
266.81694	416	1+
266.99117	84	
267.78416	258	1+
267.85872	104	
267.90502	262	1+
267.97164	500	1+
268.80790	194	
269.97052	536	1+
270.55213	116	
271.91464	144	
272.44366	78	
272.91349	194	1+
274.42578	112	
278.09837	310	1+
278.80123	234	
278.85014	144	
279.85173	82	
280.79034	386	
280.92510	78	
281.09283	78	
281.79265	192	
282.78660	230	1+
282.80661	140	
283.82878	130	
283.85161	216	
283.89728	102	
283.92864	80	
284.44822	92	
284.82044	318	1+
284.85166	152	
285.84516	352	
286.81677	238	1+
286.86906	82	
286.98417	84	
287.42986	94	
287.84706	86	
287.90444	100	
289.87220	298	1+
290.79008	104	
291.99967	158	
292.44167	84	
293.19712	88	
294.01002	106	
294.85247	162	
294.93712	80	
295.56815	80	
296.61160	84	
296.80916	248	
296.85500	84	
297.04327	78	
297.80847	144	
298.80548	948	
298.92352	104	
299.80172	1010	1+
299.96021	78	
299.98793	94	
300.96285	82	
301.86138	410	1+
303.14160	88	
303.32775	88	
303.81323	100	
303.85505	794	1+
303.94617	214	
304.81757	256	1+
304.94238	84	
306.15299	102	
306.85168	82	
307.31607	94	
307.87720	120	
308.38922	94	
308.87674	160	
309.34513	84	
309.87172	344	1+
312.53260	86	
312.94953	100	
313.84928	136	
314.82220	128	
314.83508	116	
316.81574	184	
317.88441	82	
318.80367	192	1+
318.81706	108	
318.87904	88	
321.82071	466	1+
321.86627	304	1+
322.14258	160	
322.92632	176	
322.98397	92	
324.45730	94	
324.89434	146	
326.87271	430	1+
327.08588	86	
327.81472	94	
329.32858	94	
332.40596	100	
335.55270	118	
336.03382	128	
336.94446	222	
337.03838	84	
338.34930	94	
339.82379	300	1+
340.93568	160	
342.65920	80	
345.70221	82	
352.89125	138	
355.89273	122	
363.19399	86	
363.71638	88	
368.24767	84	
END IONS

###FS:    #m/z: 336.94576 #charge 1+
###MS: 98
###MSMS: 101
BEGIN IONS
TITLE=Cmpd 75, +MS2(336.9458), 28.0-35.0eV, 2.2min #101
RTINSECONDS=128.876
SCANS=98,101
PEPMASS=336.94576	96090
CHARGE=1+
95.63299	72	
156.04113	74	
186.34065	76	
188.89405	84	
205.94964	78	
208.85304	70	
210.88260	220	
211.94476	2568	
212.87976	2002	1+
213.93928	1186	1+
215.93626	204	
216.94015	78	
216.96756	72	
218.83752	108	
219.83572	212	1+
219.96929	100	
220.01856	74	
221.73806	78	
223.96684	108	
224.91205	72	
226.38785	74	
226.85941	70	
227.78881	84	
228.89314	204	1+
229.95424	2196	
230.88866	2202	1+
231.87489	120	
231.95008	858	1+
232.08984	98	
233.01116	72	
233.82662	252	
233.89999	304	1+
233.94443	198	1+
235.84123	92	
236.48223	84	
236.85240	74	
237.06199	72	
237.50276	70	
238.03879	74	
238.79897	70	
239.80194	72	
239.92550	88	
240.96119	122	
241.40945	82	
241.84293	186	
242.84696	110	
243.86726	110	
244.94987	70	
246.85041	78	
246.90623	78	
246.97422	206	
247.08213	72	
247.96490	392	1+
248.81827	72	
248.85326	84	
248.90086	742	1+
249.83122	98	
249.95915	272	
250.83717	138	
250.95128	180	1+
250.97477	74	
251.07054	112	
251.38565	78	
251.83290	122	
252.10628	72	
252.83465	280	1+
252.96963	1106	1+
253.90718	500	1+
254.86089	116	
254.88640	76	
254.96498	614	1+
255.78842	114	
255.94821	86	
256.05039	104	
256.07559	108	
256.88792	82	
258.84593	150	
258.96458	86	
259.84613	116	
260.85496	76	
261.83064	136	
261.85027	166	
263.01717	78	
267.79033	84	
267.84140	112	
267.87842	84	
268.84348	392	
269.84047	488	1+
271.89875	90	
271.91709	140	
272.92116	160	
272.97873	98	
273.92143	80	
273.97631	78	
274.97092	72	
275.09931	126	
275.94446	78	
276.85500	518	1+
276.89273	82	
277.16020	78	
277.83177	948	1+
278.01521	78	
278.90461	70	
279.10224	124	
279.85045	86	
280.36028	80	
280.78934	156	
280.83587	126	
281.83349	88	
282.00131	84	
282.15203	92	
283.42600	92	
284.92122	152	
285.85565	112	
286.85187	300	
287.84859	250	
288.86202	210	
288.92646	82	
289.85514	148	
289.87829	102	
290.88207	80	
291.54580	70	
291.85629	72	
291.96933	82	
292.39939	80	
292.86288	186	
292.93096	104	
293.11582	70	
293.64817	90	
293.81414	84	
293.84773	82	
294.00018	114	
294.08363	88	
294.90961	94	
295.92478	82	
296.57359	86	
297.89260	102	
299.79678	72	
300.02416	82	
300.39654	76	
300.87216	184	1+
302.92815	88	
303.86464	136	
303.94402	92	
305.86374	126	
306.88398	88	
307.79831	212	1+
307.86318	200	1+
309.01246	70	
310.87030	258	1+
310.98462	84	
312.90806	92	
313.85364	76	
314.81381	88	
316.52641	74	
316.83885	76	
316.94809	84	
322.43026	92	
322.89997	72	
322.96186	92	
323.88718	72	
326.45552	80	
326.55558	84	
327.87915	100	
328.45330	86	
329.22788	96	
334.75645	92	
335.86023	70	
337.83462	100	
338.19182	90	
339.94572	74	
341.70290	96	
END IONS

###FS:    #m/z: 322.92994 #charge 1+
###MS: 102
###MSMS: 103
BEGIN IONS
TITLE=Cmpd 76, +MS2(322.9299), 28.0-35.0eV, 2.2min #103
RTINSECONDS=132.555
SCANS=102-103
PEPMASS=322.92994	3121790
CHARGE=1+
182.86715	82	
183.52693	96	
185.93513	70	
187.04366	76	
187.99527	84	
188.92763	78	
196.85974	80	
201.89946	76	
203.88088	84	
205.94894	316	
206.97083	104	
209.13197	80	
209.94814	90	
210.85635	72	
211.98463	78	
214.89353	140	
215.97036	76	
216.88075	74	
221.10035	72	
222.07626	78	
222.87850	94	
223.18457	72	
223.88949	76	
223.95913	306	
225.13520	124	
225.99264	98	
227.11635	80	
227.81797	208	
228.93734	72	
230.88943	178	
231.09926	78	
234.50940	78	
234.91624	92	
235.07183	72	
235.82826	74	
236.55192	86	
237.05341	310	1+
237.90600	70	
238.94170	198	
239.78587	254	1+
239.94847	76	
240.08059	90	
240.13812	84	
240.83026	78	
240.93969	1908	
240.96487	208	
241.93882	6104	1+
241.98807	80	
242.18829	70	
242.82366	70	
242.94095	4068	1+
243.81923	604	1+
243.90015	68	
244.03428	72	
244.13950	86	
244.93938	1010	1+
245.44037	72	
246.00618	80	
246.44145	84	
246.97621	520	1+
247.84498	294	1+
247.90659	94	
248.39316	78	
248.89584	70	
248.91619	130	
248.98709	96	
249.05075	72	
250.39345	76	
250.97080	72	
252.11411	82	
253.34771	72	
253.42212	80	
253.84128	82	
254.91592	88	
255.33340	98	
255.90700	74	
257.08271	78	
258.83396	336	
258.85336	124	
258.97269	114	
259.12048	92	
261.82925	506	1+
262.35833	84	
262.83159	342	1+
263.86812	86	
264.94248	70	
265.05571	88	
266.59413	82	
266.85781	116	
267.77822	76	
267.79414	80	
267.84433	102	
267.96337	72	
268.91087	92	
270.96836	68	
271.12996	96	
271.79590	72	
271.84811	328	1+
272.80288	78	
272.91834	78	
273.79926	70	
275.57017	94	
275.81200	232	
276.15923	72	
277.88636	70	
279.09092	800	1+
279.80170	136	
279.85085	94	
280.79482	182	1+
280.88683	94	
280.98064	162	
281.09864	122	
281.89828	74	
282.36033	76	
282.85681	100	
282.96950	82	
283.06977	108	
283.28354	72	
283.88946	72	
284.29306	348	
284.87307	222	
285.89579	84	
286.53323	100	
286.91667	140	
289.16262	68	
289.78666	166	1+
289.88222	126	
290.74511	78	
290.86491	80	
290.93166	72	
291.78993	126	
291.80516	178	
291.84094	86	
292.10057	134	
293.85439	194	
293.88387	120	
295.81711	72	
297.79512	72	
298.01238	118	
298.81938	106	
299.78145	90	
299.89861	78	
300.82006	74	
301.15901	76	
302.15042	86	
303.90746	70	
304.79896	72	
305.92760	80	
306.87860	346	1+
307.17024	72	
307.97318	72	
310.34371	84	
311.43065	106	
311.86819	90	
315.00356	80	
315.88684	70	
316.81272	70	
316.94391	70	
317.83763	84	
320.89745	74	
321.42761	166	
322.02455	68	
324.90155	76	
325.41161	74	
328.17142	70	
END IONS

###FS:    #m/z: 340.94067 #charge 1+
###MS: 102
###MSMS: 104
BEGIN IONS
TITLE=Cmpd 77, +MS2(340.9407), 28.0-35.0eV, 2.2min #104
RTINSECONDS=133.327
SCANS=102,104
PEPMASS=340.94067	1122236
CHARGE=1+
68.21450	78	
87.24284	76	
167.79355	94	
183.86824	76	
187.86733	80	
191.07712	74	
192.06819	86	
193.88793	72	
200.94434	90	
207.40092	102	
211.10966	90	
211.93810	76	
212.87433	120	
213.87899	216	
213.90286	206	1+
213.93692	1164	1+
214.05692	76	
215.88812	318	1+
221.15331	78	
221.94351	136	
223.96082	124	
225.01576	86	
225.11688	78	
225.55347	86	
226.94873	108	
227.85726	72	
227.94067	72	
228.88418	80	
228.93804	128	
230.63467	84	
230.85299	82	
230.88533	500	1+
231.88611	338	1+
231.95021	758	1+
233.79895	94	
233.94746	126	
235.86713	74	
235.89109	96	
237.40643	86	
239.92170	100	
240.83469	128	
241.03560	70	
241.84604	276	1+
243.52421	92	
243.81989	108	
243.84473	72	
243.94984	90	
244.01865	94	
244.36205	120	
244.95596	110	
245.02917	70	
246.97822	124	
247.97066	80	
248.96563	76	
249.06633	90	
249.89611	250	1+
249.96083	294	1+
251.88602	76	
251.95704	108	
252.43022	72	
253.83868	76	
254.96763	544	1+
255.87556	72	
256.04049	72	
256.13798	72	
256.84944	140	
256.88559	150	
256.91004	82	
256.96295	132	
257.13213	72	
257.79598	150	
257.91503	120	
258.40756	94	
258.46091	102	
258.84648	216	
258.86512	74	
259.85762	120	
259.95966	210	
260.83613	438	1+
260.86197	88	
261.83889	280	1+
262.43810	72	
262.85993	80	
262.96330	76	
263.00933	82	
264.34905	72	
264.38034	72	
264.83646	72	
264.96054	72	
267.03089	76	
267.83042	74	
267.85038	82	
267.91488	76	
268.14188	76	
268.84129	464	1+
271.02679	94	
271.93551	72	
271.95550	74	
272.82090	74	
273.12944	76	
273.17179	84	
273.79516	192	1+
274.47847	94	
274.84902	76	
274.97760	142	
275.01792	80	
275.85682	610	1+
276.85994	560	1+
277.04567	78	
278.84277	184	
279.46246	88	
279.66789	74	
279.85908	78	
279.88080	102	
280.11597	76	
280.85930	86	
281.86284	84	
282.79991	88	
282.91464	120	
283.06637	86	
283.85821	114	
285.86453	80	
287.87945	92	
288.81380	76	
289.81000	72	
289.87832	126	
292.81307	80	
294.02046	78	
294.84646	72	
295.85856	440	1+
296.86173	316	1+
296.97746	72	
297.01376	74	
297.78223	186	1+
297.90040	72	
298.85581	100	
299.86976	118	
300.86301	80	
302.09308	86	
302.56893	72	
303.94826	72	
304.87742	200	1+
305.80440	104	
307.39597	76	
307.81582	74	
309.42338	78	
309.54599	86	
309.91592	94	
309.98714	76	
310.80699	72	
310.88312	72	
311.88805	70	
312.80634	78	
312.95812	88	
314.81507	114	
321.37932	80	
322.77176	74	
323.41659	70	
323.46052	82	
323.71694	74	
324.78268	98	
324.89913	158	1+
327.88453	210	1+
328.95189	92	
330.80963	148	
331.81108	76	
332.81672	172	1+
337.99784	76	
341.56864	84	
342.90654	142	
343.15445	74	
343.27299	78	
345.96072	70	
END IONS

###FS:    #m/z: 363.95661 #charge 1+
###MS: 102
###MSMS: 105
BEGIN IONS
TITLE=Cmpd 78, +MS2(363.9566), 28.0-35.0eV, 2.3min #105
RTINSECONDS=134.099
SCANS=102,105
PEPMASS=363.95661	446600
CHARGE=1+
120.73299	86	
121.65226	100	
135.01298	80	
178.94660	84	
182.87380	94	
189.86369	180	
191.85866	512	
193.98561	82	
194.88095	82	
200.89033	188	
201.94291	134	
203.94396	80	
206.95408	152	
207.87602	162	
207.95995	156	
209.88067	480	1+
209.94378	1676	1+
210.88297	414	1+
211.90108	98	
212.87831	2058	1+
214.89698	244	
217.90364	82	
221.88607	96	
222.95193	822	1+
224.79812	80	
224.89384	100	
224.94843	816	
225.83573	80	
225.88545	140	1+
225.94627	388	
226.01843	88	
226.94698	6240	1+
226.97341	94	
227.93158	132	
228.84130	80	
228.89343	502	1+
228.94189	7658	1+
230.88952	3198	1+
231.79182	100	
232.88228	484	1+
234.14099	132	
234.88149	312	1+
235.83109	88	
238.91289	82	
238.99464	108	
239.88122	162	1+
240.82166	236	1+
240.93881	290	
240.96559	136	
241.93940	1152	1+
241.95938	786	1+
242.12557	78	
242.81890	834	1+
242.94149	776	1+
242.96116	652	1+
243.82119	616	1+
244.95666	4242	1+
244.99609	168	1+
245.94289	278	
246.01469	172	
246.85431	214	
246.90420	356	
246.95259	3400	1+
247.97842	92	
248.84132	186	
248.89974	1186	1+
249.80450	192	
250.89422	304	
250.97439	294	1+
251.08404	84	
252.10863	94	
252.63510	88	
253.90305	136	
254.51015	88	
254.89324	298	1+
255.07673	126	
257.00816	90	
258.44326	92	
258.82630	216	
259.84314	94	
260.82674	762	1+
260.97258	254	
262.41014	86	
262.96938	80	
263.85033	132	
264.81999	96	
264.96225	92	
265.00035	78	
266.81394	446	1+
267.09530	90	
267.56718	78	
267.97338	662	1+
268.84293	118	
268.88064	88	
269.79717	80	
269.93149	88	
269.96639	500	1+
270.86243	192	1+
271.91613	176	
271.95961	84	
272.09530	84	
272.83594	102	
272.91628	92	
276.85446	156	
276.92955	94	
277.06415	116	
277.08047	82	
278.79826	218	
278.82460	80	
278.84616	138	
279.78437	104	
280.79317	446	
281.66117	86	
281.79244	296	
282.78867	244	
283.79547	142	
283.85349	672	1+
283.98685	168	
284.10235	182	
284.58696	82	
284.79241	198	1+
284.82735	218	
284.87305	182	
285.06568	86	
285.82635	118	
285.84827	352	
286.58944	98	
286.84453	184	
286.88072	214	1+
288.86476	162	
289.04547	86	
289.83125	160	
289.86640	106	
290.80597	108	
291.99136	108	
292.43920	100	
293.79943	94	
294.13431	114	
294.93286	102	
295.10288	80	
296.03449	212	1+
296.81007	466	1+
297.11728	94	
297.93312	82	
298.14911	90	
298.80291	806	
299.80148	770	1+
301.02501	80	
301.86105	818	1+
302.76982	80	
303.80486	228	1+
303.85627	1084	1+
305.92743	90	
306.84527	86	
306.93549	86	
307.87986	118	
308.02192	88	
309.10357	82	
310.87858	146	
311.86180	86	
314.81474	150	
318.44276	94	
318.92734	88	
319.82151	144	
320.04217	92	
320.80293	86	
320.91938	112	
321.04498	98	
321.38805	84	
321.81894	420	1+
321.86785	290	
322.92718	110	
323.86932	88	
326.87507	280	1+
327.61681	94	
329.87113	150	
331.79541	80	
332.23812	92	
334.87537	84	
336.94548	216	
337.83571	112	
337.94480	132	
339.76738	88	
339.82920	126	
339.84861	104	
340.93803	130	
352.88699	80	
356.77205	112	
356.91951	90	
359.91362	88	
361.88483	84	
365.91627	90	
END IONS

###FS:    #m/z: 340.94066 #charge 1+
###MS: 106
###MSMS: 107
BEGIN IONS
TITLE=Cmpd 79, +MS2(340.9407), 28.0-35.0eV, 2.3min #107
RTINSECONDS=137.773
SCANS=106-107
PEPMASS=340.94066	1050346
CHARGE=1+
89.33736	86	
150.06200	84	
183.63362	84	
185.92523	82	
190.92621	74	
192.89018	144	
194.12567	76	
196.79365	78	
196.88255	148	
197.01919	80	
198.87818	78	
200.84332	78	
205.94821	172	
205.97449	82	
206.56357	88	
208.02363	80	
208.88065	150	
208.97092	74	
210.93778	190	
212.09554	80	
212.87693	612	1+
212.96018	80	
213.86341	80	
213.94111	458	1+
215.85832	76	
215.88688	268	
215.94025	132	
216.41274	76	
217.96901	94	
218.39384	102	
218.79064	90	
221.94524	72	
223.96222	192	
225.80439	80	
226.85188	78	
226.95040	118	
227.94567	114	
228.94492	252	
230.89029	128	
230.90725	78	
231.89060	334	
231.95001	750	1+
232.89124	368	1+
233.55112	100	
233.94962	332	1+
234.46035	92	
237.06240	80	
237.97619	76	
238.79134	80	
239.40835	100	
240.07761	104	
240.23370	92	
240.84130	96	
240.93873	82	
241.84218	354	1+
242.83089	82	
242.99932	82	
243.83295	214	
244.00339	84	
244.03817	76	
244.86530	72	
246.57086	94	
246.97585	290	1+
248.90386	130	
249.04688	80	
249.90492	126	
250.96962	130	
251.91205	90	
251.95938	78	
252.83426	72	
252.86719	94	
253.83471	82	
254.96493	510	1+
255.84056	422	1+
256.82446	256	1+
256.82728	86	
256.89188	86	
256.91023	116	
256.96152	80	
257.93427	86	
259.80506	80	
259.83567	390	1+
259.95611	158	
261.15435	160	1+
262.83803	118	
262.89781	90	
262.93202	88	
263.02823	180	1+
263.11288	76	
265.84814	188	1+
266.07677	80	
267.13364	74	
268.84551	334	1+
268.97697	74	
270.82597	120	
271.86447	78	
272.91816	92	
272.93494	132	
272.99544	74	
273.79242	126	
273.92051	158	
274.81420	72	
274.86028	114	
275.81080	92	
275.88381	84	
276.85099	716	1+
277.43230	90	
277.96365	178	1+
279.36616	88	
279.85003	130	
279.92260	98	
279.96737	146	
280.04598	86	
280.47773	100	
280.80870	84	
282.04261	96	
282.42636	80	
283.79819	160	1+
283.84987	78	
283.86328	260	1+
283.94294	74	
284.85399	90	
287.81488	78	
288.86380	74	
290.80559	260	1+
290.90010	76	
290.91869	74	
291.01336	88	
292.10328	78	
292.87545	146	
293.87444	108	
293.88657	90	
294.17503	130	
294.86756	128	
294.93946	98	
295.99235	72	
296.07055	80	
296.85293	102	
296.87764	104	
296.92050	90	
297.50486	100	
297.88086	78	
299.98188	84	
300.10307	86	
300.84693	84	
300.87143	288	
302.18055	76	
302.94493	162	
306.09069	78	
306.61929	86	
306.88585	112	
307.79462	208	1+
310.88118	300	1+
311.38743	96	
313.83212	92	
314.82030	88	
316.46064	72	
324.89567	82	
325.24739	74	
327.12609	78	
327.18169	72	
328.93862	106	
329.87468	84	
330.81911	92	
335.90547	80	
337.55044	94	
338.79901	84	
340.13596	76	
340.29567	162	
340.51649	76	
341.13113	80	
344.98819	80	
END IONS

###FS:    #m/z: 507.84557 #charge 1+
###MS: 106
###MSMS: 108
BEGIN IONS
TITLE=Cmpd 80, +MS2(507.8456), 28.2-35.2eV, 2.3min #108
RTINSECONDS=138.545
SCANS=106,108
PEPMASS=507.84557	179026
CHARGE=1+
196.01581	186	
197.02044	136	
214.02878	220	
224.97847	220	
230.89595	128	
232.89670	202	
246.05906	138	
249.15988	278	1+
250.90893	146	
251.78080	132	
252.79030	116	
257.86887	224	
262.13632	754	1+
266.09542	158	
266.86262	132	
268.76786	226	1+
272.85336	148	
272.87035	116	
277.15456	182	
279.08501	118	
279.47098	120	
283.01077	148	
284.87491	154	
287.85244	208	
288.86997	252	
289.88148	170	
290.36218	240	1+
290.86862	278	
290.96390	120	
291.86201	254	
293.87387	902	1+
295.85477	280	1+
297.11555	204	
297.88439	124	
297.95270	120	
298.85539	154	
300.85616	480	1+
302.88846	144	
303.87020	386	
304.44358	198	
305.12005	138	
305.86276	318	1+
307.89145	672	
308.14179	522	
308.87529	404	1+
309.14721	240	
309.89352	504	1+
310.15762	520	
310.34670	394	1+
310.84097	120	
310.87159	152	
311.16278	294	
311.88312	2028	1+
312.86467	154	
313.96370	168	
314.86573	268	
315.86213	468	1+
316.86429	336	1+
317.89125	122	
318.77074	168	1+
318.80911	178	1+
318.84639	284	1+
318.86512	154	
321.30114	114	
321.82516	242	1+
322.89069	128	
323.86794	236	
324.85758	426	1+
325.89940	352	
326.88378	1234	1+
327.00584	210	1+
327.24912	126	
328.39221	150	
328.86825	162	
328.89265	206	
329.86596	168	1+
331.80338	188	1+
331.92849	156	
332.40634	204	1+
332.87599	198	
333.17258	234	1+
334.94735	120	
335.84097	278	1+
337.80673	180	1+
337.87835	436	1+
339.30562	136	
339.90283	128	
344.14572	136	
344.86608	142	
347.77981	458	1+
348.72464	254	1+
348.75833	442	1+
349.76146	380	1+
349.93025	240	1+
350.33731	162	
350.88169	138	
351.88212	116	
351.91253	286	1+
353.85487	412	
353.89706	152	
354.84250	262	1+
355.79274	144	
355.89500	238	
357.89507	118	
358.83334	200	1+
362.86304	204	1+
366.71288	120	
366.80978	236	1+
366.83985	536	1+
366.88337	146	
367.70397	718	1+
367.76281	150	
368.77836	146	
368.90021	124	
369.77964	140	
369.83362	452	1+
369.88095	146	
370.02743	222	1+
370.13262	146	
370.90961	184	
372.38770	118	
373.71918	214	
373.90765	156	
374.79164	116	
375.73108	184	1+
376.21756	198	1+
376.71861	126	
376.86201	144	
380.72237	336	
380.85278	306	
381.71557	616	1+
381.83977	150	
382.76746	118	
382.85702	188	
383.15321	122	
383.78953	120	
384.84836	938	1+
386.12075	116	
386.81520	176	1+
387.72068	120	
388.86873	324	1+
389.20124	280	1+
389.71190	182	
390.71785	116	
390.83628	390	
391.84154	288	
392.82461	362	1+
392.85846	212	
393.91020	128	
394.78399	124	
394.86118	222	1+
395.06748	142	
398.72507	564	1+
399.72612	368	1+
399.85260	408	
401.15904	120	
402.78680	118	
402.86079	116	
403.73959	122	
403.76898	256	1+
403.87267	350	1+
404.80852	184	1+
405.73359	148	
405.87198	364	1+
406.78389	116	
407.72375	372	1+
407.74452	444	1+
407.86910	666	
408.80916	146	1+
408.86174	1062	1+
409.72321	224	
410.08412	166	
410.72604	256	
410.83800	254	
411.71423	146	
411.81149	170	
411.83351	378	1+
412.72697	306	
412.86221	154	
413.74023	286	1+
415.84796	254	1+
415.87527	170	1+
417.82428	192	
418.73930	132	
418.84778	198	
421.87994	200	
422.87523	168	
423.77071	190	
423.79678	164	
423.87543	238	
424.75445	582	1+
424.77698	166	
424.82526	206	
424.89276	124	
425.75788	496	1+
425.83212	142	
426.69863	238	1+
426.86132	234	
427.73360	1644	1+
427.84632	652	1+
428.70032	134	
428.84638	470	1+
428.88852	198	
429.80803	116	
430.74067	186	
430.84893	148	
431.73764	124	
431.76331	142	
431.86853	496	1+
432.24817	284	1+
432.87198	304	1+
444.87102	1004	1+
445.71236	200	
445.74183	618	1+
446.79117	254	
446.87206	342	1+
447.71075	204	
447.73952	372	1+
449.87517	548	1+
450.76843	168	
451.74617	142	
457.90086	162	
458.91373	242	
459.89042	114	
460.64638	134	
462.88279	430	
463.88237	298	
467.89077	730	1+
482.22520	142	
485.90050	470	1+
486.84295	134	1+
487.23630	146	
508.79072	196	1+
END IONS

###FS:    #m/z: 336.94600 #charge 1+
###MS: 106
###MSMS: 109
BEGIN IONS
TITLE=Cmpd 81, +MS2(336.9460), 28.0-35.0eV, 2.4min #109
RTINSECONDS=139.318
SCANS=106,109
PEPMASS=336.94600	89164
CHARGE=1+
117.66452	78	
137.25803	110	
183.86541	134	
191.04844	82	
207.11435	74	
207.97063	94	
208.88423	120	
208.93666	74	
210.88209	134	
211.88634	76	
211.94369	2580	1+
212.87917	1236	1+
213.93923	866	
215.88786	276	1+
215.94138	116	
216.58431	76	
217.88018	114	
217.93477	82	
227.17559	74	
227.86638	78	
227.89808	118	
227.95737	88	
228.89416	398	
229.95456	2298	1+
230.88964	2362	1+
231.94986	1118	1+
232.92495	88	
233.83097	144	
233.85342	92	
233.89804	248	
234.83073	94	
235.49742	82	
235.89618	112	
236.04251	78	
237.06036	80	
239.83617	80	
241.79714	74	
241.84394	92	
242.84242	82	
244.09364	74	
244.95758	88	
245.31152	90	
245.57696	84	
245.99870	80	
246.85169	124	
247.39102	80	
247.96735	768	1+
248.89940	1182	1+
249.04887	88	
249.96164	256	
250.83358	98	
250.95340	162	
251.84646	132	
252.46918	76	
252.93599	74	
252.95297	242	
252.97124	1738	1+
253.05659	80	
253.09050	96	
253.84059	98	
253.90203	516	1+
254.12052	82	
254.96519	582	1+
255.49244	78	
255.88709	98	
256.96676	74	
257.96851	248	1+
258.84677	624	1+
259.91181	84	
260.94180	76	
261.84947	120	
262.94935	126	
263.81822	76	
264.91676	74	
264.97842	76	
265.86379	122	
266.92496	86	
267.56110	84	
267.83714	150	
268.52807	92	
268.84148	588	
268.96105	86	
269.84432	646	1+
270.07776	74	
270.98100	162	
271.78581	96	
271.91704	104	
271.95691	136	
272.10124	90	
272.91632	104	
273.40519	74	
274.66162	90	
274.86138	102	
274.89593	76	
274.93016	80	
275.84509	90	
275.86107	230	
276.85809	666	1+
277.02309	78	
277.83281	128	
277.96418	90	
278.83702	338	
279.83884	188	
279.85901	78	
280.03981	78	
281.94169	88	
282.60605	80	
282.85793	84	
284.42107	90	
285.41383	92	
285.84859	1550	1+
286.85079	1174	1+
287.81890	74	
288.00056	76	
288.57996	78	
289.03364	162	
289.88045	114	
290.85198	80	
291.86062	206	
292.11831	84	
292.85142	126	
292.93709	90	
293.86626	128	
294.00211	76	
294.86723	82	
295.16140	102	
295.83468	112	
296.42167	74	
296.86869	80	
296.98188	86	
296.99680	74	
297.11341	116	
297.89464	94	
298.80045	76	
298.91063	88	
299.78582	100	
301.78571	80	
301.87517	82	
305.04332	76	
305.87995	258	1+
306.88591	182	1+
308.86911	120	
309.87978	316	1+
310.03668	88	
310.79595	88	
310.82855	76	
310.85300	78	
311.05178	84	
311.87121	80	
312.94726	86	
316.81065	78	
318.03756	76	
318.89442	84	
319.01733	84	
323.90110	112	
327.17470	86	
327.88826	82	
329.89234	86	
330.15759	78	
330.87190	74	
331.02616	82	
331.87137	76	
333.17665	80	
333.32039	96	
334.87568	74	
336.13971	78	
336.86490	94	
339.74194	78	
339.88032	74	
340.38059	88	
END IONS

###FS:    #m/z: 340.94094 #charge 1+
###MS: 110
###MSMS: 111
BEGIN IONS
TITLE=Cmpd 82, +MS2(340.9409), 28.0-35.0eV, 2.4min #111
RTINSECONDS=142.98
SCANS=110-111
PEPMASS=340.94094	1051608
CHARGE=1+
77.26063	88	
133.57702	88	
165.01057	76	
180.99732	94	
190.92744	160	
191.90495	84	
192.92755	280	1+
198.88505	96	
198.93018	82	
210.94180	308	1+
212.87485	734	1+
213.11772	84	
213.87743	446	1+
213.94039	766	1+
215.03340	94	
215.88677	400	1+
215.93705	388	1+
217.93252	86	
218.79129	80	
221.96096	150	
222.01405	90	
223.55885	76	
223.96135	156	
224.83323	78	
224.97246	120	
225.07426	118	
226.88909	76	
226.97228	86	
228.89401	180	
228.94005	196	
230.88843	316	
231.08809	82	
231.88690	232	
231.95006	516	1+
232.03924	76	
232.88585	194	
233.84351	78	
233.89927	116	
233.94910	138	
235.95242	208	
239.11254	110	
239.86686	86	
239.90866	84	
240.89509	194	
241.83926	190	
242.84837	122	
243.83085	200	
244.40440	78	
244.90572	92	
244.95536	118	
245.39416	86	
245.89536	82	
246.39527	76	
246.90839	78	
247.02222	90	
247.92806	94	
247.96893	76	
247.98221	108	
248.33049	78	
249.96104	218	
250.00529	114	
250.13515	76	
250.54706	84	
250.65618	80	
251.65030	82	
251.94528	202	1+
254.90599	378	1+
254.96920	276	
255.13532	92	
255.90677	264	1+
256.96548	106	
257.85758	112	
258.84531	608	1+
259.96321	102	
260.16129	108	
260.33601	74	
260.82859	126	
261.43434	96	
261.93705	82	
261.97743	106	
262.82402	104	
262.84036	78	
262.90784	80	
263.05906	102	
263.97599	76	
265.00251	90	
267.08522	90	
268.84077	468	1+
268.86307	142	
269.88001	100	
270.54400	106	
270.82916	88	
271.87675	108	
271.90926	94	
272.17215	80	
272.84923	132	
272.93557	158	
273.89900	88	
273.92949	80	
275.52383	82	
275.86176	160	
275.98779	82	
276.85468	324	
277.12951	76	
277.85982	256	
278.85773	202	
278.96380	84	
279.00480	74	
279.85077	124	
279.92359	118	
280.10176	82	
281.80566	102	
281.93768	76	
282.89993	86	
283.86854	116	
284.93018	92	
285.03463	86	
285.35790	76	
286.82559	78	
286.86185	78	
288.37342	100	
290.85447	104	
290.86724	82	
291.85793	102	
292.93503	78	
293.97005	76	
294.43186	96	
294.96524	196	1+
296.81261	144	
296.84877	106	
296.86723	198	
297.83778	86	
297.89265	82	
300.85610	238	1+
300.98741	94	
303.06059	76	
303.17362	80	
303.83884	82	
304.37003	84	
304.92927	236	1+
305.88006	80	
306.88545	116	
310.02714	92	
310.04160	128	
310.07351	82	
310.81198	102	
310.87939	178	1+
312.80599	88	
319.39269	102	
319.93254	88	
321.11054	86	
322.14177	86	
322.50971	102	
323.87639	84	
324.89316	150	
325.80825	228	1+
325.87239	78	
326.17602	82	
329.87147	136	
330.81855	140	
332.91435	78	
333.73713	84	
333.78841	78	
338.44209	98	
342.20226	82	
343.05008	80	
345.75934	90	
346.19123	76	
END IONS

###FS:    #m/z: 507.84576 #charge 1+
###MS: 110
###MSMS: 112
BEGIN IONS
TITLE=Cmpd 83, +MS2(507.8458), 28.2-35.2eV, 2.4min #112
RTINSECONDS=143.753
SCANS=110,112
PEPMASS=507.84576	176688
CHARGE=1+
196.01317	266	
214.88294	204	
222.97502	128	
223.97512	162	
224.97667	324	
232.89813	184	
250.90365	122	
250.96933	134	
257.89123	132	
258.87752	112	
260.88076	162	
264.08348	204	1+
264.93038	114	
266.16854	118	
266.86380	112	
273.86451	130	
275.42519	116	
277.15773	124	
285.79583	126	
285.92482	124	
287.85519	424	1+
288.83800	126	
289.84648	130	
289.88228	132	
290.86570	408	
291.87504	190	
293.87294	1152	1+
296.85121	122	
298.84631	130	
299.79711	282	1+
299.82223	176	
300.85165	182	1+
301.41749	114	
301.82206	128	
302.88508	184	
304.80606	152	
305.82205	158	
305.86384	616	
306.12475	134	
306.88235	700	1+
307.98032	110	
308.14093	450	1+
308.16158	112	
308.40645	116	
308.87192	350	
309.81878	162	
309.87337	202	
310.15786	318	1+
310.78960	146	
310.88634	148	
311.17845	146	
311.88307	1994	1+
312.82232	232	1+
314.87037	172	
315.88036	462	1+
316.86392	206	
316.88628	334	1+
318.88425	286	1+
318.93212	140	
321.89034	140	
323.87957	194	
324.85947	134	
325.03869	112	
325.90189	172	
325.99694	114	
326.10940	124	
326.24158	192	
326.88134	1160	1+
327.80747	252	1+
328.39092	288	1+
328.61549	128	
328.87062	184	
329.88824	314	1+
330.82316	184	
331.89127	118	
332.80128	136	
332.85381	128	
332.88248	166	
333.17371	378	1+
333.78073	136	
333.88915	162	
335.88573	206	
336.86865	256	
337.12088	122	
337.72701	280	1+
337.87550	222	
337.94095	146	
339.89034	156	
340.79742	128	
342.86499	116	
347.77618	250	
348.77064	126	
348.89186	344	1+
349.75936	514	1+
350.80683	130	
352.08727	114	
352.88771	384	1+
353.81876	136	
353.85005	340	
355.93938	162	
359.72115	204	
363.78234	232	1+
365.76768	112	
366.71449	126	
366.84076	558	1+
367.70647	678	1+
367.76941	142	
368.77378	112	
368.89936	132	
369.83836	120	
369.87272	162	1+
370.72339	298	1+
370.83347	268	1+
372.71484	122	
372.72510	380	1+
373.72500	248	1+
376.22511	148	
377.22483	126	
378.73421	212	1+
380.71904	598	1+
382.29802	112	
382.71674	272	1+
383.77722	164	
384.84966	958	1+
385.77645	222	
387.06990	114	
387.73054	172	1+
387.84907	312	1+
388.79361	186	
388.85250	176	1+
389.20212	204	
389.72384	302	1+
390.83981	874	1+
392.79725	346	1+
393.77899	138	
394.77459	150	
394.84062	120	
395.73858	124	
395.81664	206	1+
397.71627	138	
398.72732	292	
398.86185	130	
399.72577	584	1+
399.83995	194	1+
400.72543	470	1+
401.90356	138	
402.86564	934	1+
402.90487	110	
403.14459	124	
403.87078	686	1+
404.72087	174	
405.75949	370	1+
405.78087	188	
405.86053	152	
406.09840	138	
406.72174	262	1+
406.85892	192	
407.17412	208	1+
407.74423	238	
407.86819	578	
408.74797	182	
408.85957	474	
409.72492	122	
409.85446	298	
410.72356	198	
410.83585	414	1+
410.87353	302	1+
411.72283	414	1+
411.81384	228	
412.72772	248	1+
413.07689	158	1+
414.75074	118	
416.74210	122	
421.87744	126	
422.81992	166	
422.86560	538	1+
423.75042	138	
423.77656	218	
423.86968	380	1+
424.77637	180	
424.83707	118	
425.75030	344	
426.74996	246	
426.86084	624	1+
427.73246	664	
427.75796	174	
428.73956	356	
428.84902	486	
429.73420	712	1+
429.84730	472	1+
430.73806	480	1+
430.87130	110	
431.86941	136	
432.24515	452	1+
432.85277	150	
433.85705	150	
435.85627	128	
439.89160	534	1+
440.73983	142	
440.89549	348	1+
444.78885	344	1+
444.87260	1542	1+
446.70735	220	1+
446.75104	112	
446.88795	114	
448.77247	282	1+
449.75590	130	
449.87678	248	
450.69490	124	
450.74297	130	
450.87842	150	
451.74550	364	1+
451.88274	120	
453.87397	130	1+
457.90427	462	1+
462.88596	352	1+
467.70849	170	
467.88742	694	1+
481.73039	122	
485.90214	250	
486.90118	144	
488.79718	184	1+
504.78969	108	
END IONS

###FS:    #m/z: 336.94611 #charge 1+
###MS: 110
###MSMS: 113
BEGIN IONS
TITLE=Cmpd 84, +MS2(336.9461), 28.0-35.0eV, 2.4min #113
RTINSECONDS=144.524
SCANS=110,113
PEPMASS=336.94611	88926
CHARGE=1+
71.93621	82	
87.47400	72	
90.95082	92	
192.89345	140	
206.95481	158	
207.97615	72	
210.88408	132	
210.91508	112	
211.94390	2560	
212.87901	1076	1+
213.93842	814	1+
214.87552	238	
215.88818	446	
215.93721	178	
216.94577	78	
217.97808	82	
220.10063	88	
223.95682	252	1+
224.97215	168	
225.78992	78	
226.97680	124	
228.84240	82	
228.85746	76	
228.89281	162	
229.05646	156	
229.95599	2600	1+
230.88862	2216	1+
231.38500	88	
231.83376	98	
231.94937	1144	1+
231.99433	80	
233.09474	76	
233.94560	164	
234.91303	84	
235.07170	76	
235.79727	84	
235.86801	92	
235.89560	98	
236.05554	98	
237.07346	102	
238.83809	142	
238.99810	94	
239.80767	88	
240.99740	84	
241.12709	90	
241.84610	154	
241.88303	72	
243.04727	104	
243.83884	358	1+
244.49080	92	
244.98021	92	
246.90560	136	
246.97381	132	
247.84494	74	
247.96884	642	1+
248.83210	98	
248.90035	616	1+
249.34381	84	
249.85971	100	
249.96105	348	1+
250.83102	260	
250.84542	142	
250.86675	86	
250.91467	74	
251.07244	72	
251.64659	76	
251.82642	122	
251.89796	72	
252.97171	1378	
253.43229	80	
253.90766	350	1+
254.46503	88	
254.85493	72	
254.96646	526	1+
255.38645	90	
256.85155	74	
256.97075	160	
257.94781	76	
258.84640	660	1+
260.82138	152	
261.07351	88	
261.47209	100	
262.01442	174	1+
262.83217	74	
263.88604	74	
264.11346	76	
265.12825	86	
266.85055	146	
267.84292	206	
267.88864	88	
268.84098	786	1+
270.80256	88	
270.84835	134	
270.98517	160	
271.18051	82	
271.43159	78	
271.93129	78	
272.84533	76	
272.90628	80	
272.97555	134	
272.98745	126	
273.84698	148	
273.86313	100	
274.81830	84	
275.86222	508	1+
276.00407	76	
277.08242	100	
278.83572	362	1+
278.85619	122	
279.85253	92	
280.44464	78	
280.86638	72	
281.00213	76	
281.12354	84	
283.85483	112	
284.56404	72	
285.42238	74	
285.84982	130	
286.84886	1120	1+
286.91824	170	
287.79643	80	
289.02945	86	
289.37535	100	
290.85898	98	
291.80299	96	
291.95236	82	
292.10547	90	
292.92242	74	
293.07373	72	
293.86867	100	
293.99748	80	
294.02426	86	
294.10477	118	
294.85781	116	
297.82714	90	
297.85873	90	
297.88749	98	
299.99004	84	
300.38350	78	
300.84992	86	
305.13108	80	
305.86291	78	
308.41315	102	
308.79512	82	
308.87803	166	
309.87168	178	
310.88177	160	
313.88655	72	
314.02125	90	
316.87614	76	
319.86666	82	
320.15878	76	
320.75016	76	
321.07801	86	
322.87574	92	
326.66436	102	
326.89176	82	
328.78054	100	
328.88739	80	
328.95858	70	
329.86763	76	
329.91899	72	
333.22814	72	
336.01553	82	
337.18826	128	
338.14853	86	
338.17402	102	
338.73554	72	
END IONS

###FS:    #m/z: 322.93002 #charge 1+
###MS: 114
###MSMS: 115
BEGIN IONS
TITLE=Cmpd 85, +MS2(322.9300), 28.0-35.0eV, 2.5min #115
RTINSECONDS=148.213
SCANS=114-115
PEPMASS=322.93002	2768778
CHARGE=1+
126.41248	84	
178.12118	72	
180.04209	78	
184.86189	70	
185.92868	140	
187.31082	74	
189.86047	94	
192.88827	184	
202.88991	72	
205.94948	294	
207.96406	70	
208.90122	74	
211.12914	84	
211.79343	80	
212.87525	76	
213.90358	92	
214.89423	78	
215.47985	92	
216.80843	74	
218.15585	70	
218.89256	92	
222.95036	116	
223.38817	86	
223.40847	96	
223.95776	136	
224.06962	94	
225.82474	114	
226.15522	88	
227.70730	96	
229.43165	96	
230.07383	88	
230.90505	118	
232.90412	90	
232.99786	80	
233.85711	72	
233.88355	80	
233.94422	76	
234.83263	90	
234.92750	72	
235.34132	72	
235.88197	104	
236.01028	82	
236.82965	72	
238.07679	74	
238.94101	240	
238.96050	86	
239.07834	138	
240.06083	74	
240.82514	120	
240.94140	1686	
241.01472	82	
241.93893	5654	1+
242.81982	250	
242.94086	3826	1+
243.55858	84	
243.81863	748	1+
244.49681	96	
244.81903	414	1+
244.85169	126	
244.87199	166	
244.93958	1294	
245.57281	94	
246.94327	74	
246.97597	128	
247.38683	198	
247.84980	190	1+
248.15826	80	
248.62659	76	
248.89770	78	
248.91776	198	1+
250.50039	88	
250.94945	76	
251.07597	74	
252.78819	152	
252.90459	102	
253.13122	84	
253.92342	124	
254.90580	74	
256.12706	86	
256.83731	160	
257.79746	196	
258.05560	136	
258.44305	80	
258.83772	184	
258.87940	72	
259.06133	84	
259.83291	142	
260.83299	342	
261.11461	78	
261.82910	988	1+
262.83004	614	1+
263.79642	72	
263.88409	98	
264.06189	70	
264.84859	80	
264.87244	72	
265.12428	92	
265.84331	212	1+
266.51771	100	
267.79621	76	
268.93673	72	
269.80064	110	
269.93055	104	
271.79869	114	
271.84511	380	1+
271.88042	92	
274.95459	104	
275.80724	110	
276.81701	78	
276.92092	76	
277.12750	72	
277.82238	280	1+
278.02659	142	
278.24061	78	
278.86536	156	
279.09103	660	1+
280.92177	74	
281.01651	76	
281.80744	86	
281.86890	78	
282.28183	90	
282.84472	80	
282.88442	190	
283.85381	158	1+
284.07143	82	
284.29400	150	
286.29443	80	
288.99949	92	
289.88484	76	
290.78896	82	
290.81000	86	
290.85058	142	
291.38811	94	
292.84897	70	
292.93536	100	
294.82362	74	
296.92896	86	
297.81093	110	
297.93106	72	
299.78515	138	
300.03886	74	
300.78177	76	
300.80094	134	
304.27475	146	
304.88238	76	
305.91048	76	
306.92687	102	
307.88116	86	
309.04739	84	
309.81647	134	
310.30739	98	
310.87655	72	
312.82555	88	
315.76224	78	
318.74548	70	
319.85559	100	
322.51166	76	
322.90666	82	
323.89972	90	
324.89150	254	
325.90525	172	
326.89962	84	
327.30575	104	
END IONS

###FS:    #m/z: 363.95678 #charge 1+
###MS: 114
###MSMS: 116
BEGIN IONS
TITLE=Cmpd 86, +MS2(363.9568), 28.0-35.0eV, 2.5min #116
RTINSECONDS=148.985
SCANS=114,116
PEPMASS=363.95678	395526
CHARGE=1+
183.05148	84	
186.12621	88	
189.86160	420	
190.96169	80	
191.85676	412	1+
200.94423	122	
202.12101	80	
205.94808	120	
207.87780	434	1+
207.95566	96	
209.94383	844	1+
210.88350	244	
212.87937	1778	1+
219.15444	112	
222.88387	94	
222.95065	674	1+
224.36180	78	
224.62725	80	
224.94881	1156	1+
224.97878	86	
226.92554	78	
226.94720	6334	1+
227.10135	138	1+
228.42101	90	
228.89763	150	
228.94243	5754	1+
229.89944	98	
230.89011	3218	1+
232.07681	88	
232.88492	360	1+
233.82232	88	
233.93782	78	
234.88263	204	
234.92696	90	
235.11713	138	
237.04866	96	
237.88339	84	
238.43477	78	
240.03966	86	
240.82406	126	
240.83676	90	
240.85078	82	
240.93863	278	
240.96245	592	
241.93889	1212	1+
242.81792	336	
242.94189	846	1+
242.96164	600	1+
243.82247	236	
243.85585	78	
243.99563	92	
244.82424	368	1+
244.95798	3770	1+
245.94471	278	
246.90347	304	1+
246.95297	3926	1+
246.97434	172	
247.85265	80	
248.80141	454	1+
248.84040	136	
248.90046	1214	1+
249.09732	82	
249.48533	78	
250.89431	370	1+
250.91918	82	
250.96986	78	
251.07403	134	
252.88877	294	
253.90749	196	
254.81988	78	
257.85622	90	
257.91309	122	
258.84317	124	
259.82868	84	
259.84457	130	
259.88041	88	
260.83080	568	1+
260.84774	120	
260.97059	128	
261.83353	382	1+
261.96695	126	
261.98271	96	
262.81013	138	
263.06688	92	
264.81776	106	
265.85226	258	1+
265.96968	84	
266.81030	498	1+
266.95494	90	
267.97384	520	
268.95989	112	
269.92239	88	
269.96779	562	1+
271.84629	150	
271.87071	78	
271.92229	116	
272.57417	112	
276.85808	368	1+
277.80584	292	1+
278.08602	120	
278.92103	88	
279.79552	78	
280.79121	914	1+
280.81643	80	
280.89112	80	
281.11418	106	
281.42227	82	
281.94793	116	
282.52751	84	
282.82877	82	
282.88801	84	
282.93602	236	1+
283.85206	126	
283.96609	82	
283.98804	84	
284.82488	154	
284.85021	86	
285.11950	78	
285.84567	546	
285.99114	80	
286.08452	98	
286.98842	86	
287.88203	82	
289.54233	80	
289.81792	214	1+
291.04692	84	
292.34118	90	
296.80597	208	
297.52186	82	
297.80448	86	
298.80377	928	1+
299.85772	168	
300.80044	190	
300.81459	182	
300.86922	86	
301.79798	236	
301.86116	318	
302.79334	272	1+
302.86371	134	
303.03927	92	
303.43901	84	
303.85522	680	1+
303.94188	80	
304.42596	92	
304.45134	82	
304.83304	80	
307.13161	142	
308.87640	100	
308.90289	94	
310.87629	84	
313.87781	80	
314.45021	78	
314.82809	92	
314.91646	88	
315.84636	156	1+
316.81168	274	
317.81557	144	
317.87795	130	
317.93950	88	
318.83404	116	
319.96986	92	
321.38589	96	
321.81622	216	1+
321.86937	318	1+
322.83818	90	
322.93189	114	
323.39878	104	
325.09744	78	
325.86113	78	
326.87165	370	1+
331.84219	92	
333.07163	110	
335.04654	90	
335.40819	80	
336.94817	182	
337.83327	128	
339.53393	78	
340.93955	252	1+
340.96527	86	
343.91698	80	
346.91568	84	
349.89764	80	
351.36907	82	
355.42033	78	
359.76219	84	
360.86705	78	
364.81996	82	
366.13056	82	
368.83431	96	
END IONS

###FS:    #m/z: 507.84552 #charge 1+
###MS: 114
###MSMS: 117
BEGIN IONS
TITLE=Cmpd 87, +MS2(507.8455), 28.2-35.2eV, 2.5min #117
RTINSECONDS=149.757
SCANS=114,117
PEPMASS=507.84552	169194
CHARGE=1+
196.01590	150	
224.97606	120	
232.89683	192	
235.14106	248	
236.88545	188	1+
239.13394	118	
239.86146	124	
244.14918	108	
252.08095	176	
257.09852	128	
262.13396	134	
266.09941	116	
266.16927	132	
268.88269	110	
269.92533	116	
277.15570	132	
278.08997	136	
278.86472	144	
280.79855	134	
282.88278	106	
285.90587	106	
287.85114	468	1+
289.88160	356	
290.86436	348	
293.78488	108	
293.87367	780	1+
294.12577	138	
295.06211	114	
295.87385	122	
297.86365	154	
298.85203	140	
299.88620	110	
303.80241	176	1+
303.85022	148	
303.87318	340	1+
304.87844	244	1+
304.89535	136	
305.86117	582	
307.79296	164	1+
307.89257	412	
308.14266	806	1+
308.87795	618	1+
310.97138	158	1+
311.80430	202	1+
311.88518	1800	1+
312.87052	168	
313.23593	106	
313.88840	442	1+
314.08525	124	
314.87036	152	
315.86568	202	
316.88808	202	
321.41231	140	
322.77157	176	1+
323.87140	190	
323.89011	422	1+
326.04618	110	
326.88302	678	
327.80963	328	1+
327.87559	506	1+
329.82078	126	
331.88881	128	
331.97559	110	
332.80798	172	
332.88132	134	
333.17567	326	
333.83678	234	1+
337.87717	124	
338.76492	172	1+
339.71384	118	
339.83703	124	
339.89829	106	
340.81796	110	
340.90310	146	
342.75938	112	
343.78440	266	1+
343.90002	168	
347.77315	106	
347.82277	104	
348.84420	116	
349.78855	206	1+
350.76745	128	
350.79259	190	1+
350.83008	156	
350.88700	272	
352.90633	112	
353.85272	286	
354.79795	214	1+
355.89406	302	1+
356.84124	316	1+
359.39925	106	
360.05321	220	1+
361.88399	172	
364.78360	264	1+
365.78818	194	1+
366.18618	120	
366.74131	122	
366.83910	196	
367.71007	908	1+
367.77241	110	
367.90899	158	
368.74947	104	
368.88289	244	1+
369.83719	208	
370.78669	108	
371.72891	144	
373.83278	224	
374.05678	106	
374.72163	154	
374.81579	218	1+
374.87937	140	
375.78937	116	
375.87808	390	1+
376.22688	124	
378.77337	128	
380.05171	122	
380.71458	230	
380.85935	178	
381.71843	118	
383.72183	148	
383.84651	496	1+
384.76635	204	1+
387.73320	152	
387.84686	172	
388.76774	110	
388.79889	290	1+
389.71619	276	1+
389.73811	106	
390.18095	132	
390.21032	106	
390.84129	818	1+
391.92109	108	
392.79103	228	
392.82312	156	
392.86372	218	
393.10744	140	
395.75031	178	
395.84524	132	
396.14449	132	
396.73591	168	
396.84797	104	
398.72656	638	1+
398.83592	114	
398.86958	180	
399.22304	106	
399.80002	110	
399.85470	156	1+
400.72753	146	
400.74256	170	
402.75401	210	1+
402.86526	624	1+
403.73587	150	
405.74069	118	
405.75482	346	1+
405.78666	254	1+
405.85795	306	1+
407.73684	186	
407.86526	644	
408.85710	1078	1+
409.72681	326	
409.80779	108	
410.73966	138	
410.83971	186	
411.85747	174	
412.73397	246	
412.84011	150	
412.86924	388	1+
413.87044	270	1+
415.83898	226	1+
416.84067	136	1+
421.88297	364	
422.66818	116	
422.86545	318	1+
423.77497	706	1+
424.38653	104	
424.83052	120	
424.87269	136	
425.74584	384	1+
426.77319	256	1+
426.86310	354	
427.73573	518	
427.86554	202	
428.73223	358	
428.85248	120	
429.73561	870	1+
429.84286	130	
430.74032	624	1+
430.86637	428	1+
431.68546	108	
431.86784	362	1+
432.24597	248	
433.86825	182	
435.71427	174	
435.83415	138	1+
435.86881	228	1+
436.77314	128	
438.89047	402	1+
440.67731	132	
441.77174	146	1+
443.75820	228	1+
444.87487	1360	1+
445.74282	518	1+
446.68655	122	
446.87676	208	
447.71116	332	1+
448.01236	190	1+
448.77258	160	
448.89501	160	
449.88827	120	
450.75126	464	1+
451.39520	138	
457.90352	494	1+
460.23472	128	
462.88852	318	
463.88747	142	
467.88816	584	1+
468.89965	114	
469.89089	134	
470.77513	132	
485.89843	532	1+
509.29539	184	1+
END IONS

###FS:    #m/z: 322.93022 #charge 1+
###MS: 118
###MSMS: 119
BEGIN IONS
TITLE=Cmpd 88, +MS2(322.9302), 28.0-35.0eV, 2.6min #119
RTINSECONDS=153.452
SCANS=118-119
PEPMASS=322.93022	2679006
CHARGE=1+
177.93598	110	
182.10577	88	
187.00848	84	
189.86556	76	
192.89591	72	
195.08658	68	
198.03051	76	
198.92479	70	
200.83968	82	
201.04081	94	
205.94824	258	
206.97466	138	
207.04901	90	
207.88750	68	
209.94276	92	
210.13466	68	
211.83094	70	
211.88822	70	
211.99728	74	
212.87561	132	
213.17697	80	
213.87851	72	
218.84552	76	
218.88111	84	
219.13097	70	
219.49110	86	
221.94276	78	
222.38016	98	
222.95449	520	1+
226.99057	96	
227.04613	84	
227.10537	84	
227.90391	74	
227.95193	132	
228.05932	74	
228.10579	68	
229.83556	198	1+
229.95671	76	
230.88929	166	
236.01219	72	
236.83930	88	
237.79743	162	
239.79155	120	
240.82033	310	1+
240.94054	1172	
241.01097	88	
241.86501	88	
241.94007	5492	1+
242.02036	102	
242.81699	178	
242.94231	3712	1+
243.81872	694	1+
244.85234	70	
244.93981	966	1+
245.56334	102	
246.04078	68	
246.84887	170	
247.84893	398	1+
248.11585	72	
248.85160	246	1+
248.89540	76	
249.43072	74	
249.96813	106	
250.06713	86	
250.83682	76	
250.94952	66	
251.92146	186	1+
252.12587	72	
253.84268	72	
254.78128	188	1+
255.06685	78	
255.88314	68	
256.39401	82	
256.90165	78	
257.79687	142	
258.80359	114	
258.83725	324	1+
259.04023	78	
260.33903	238	1+
260.82916	236	
260.99179	68	
261.43240	82	
261.57749	94	
261.83047	532	1+
263.79863	68	
263.90047	68	
264.82793	96	
264.92064	72	
265.99471	74	
266.63411	82	
266.85321	202	
267.83624	78	
268.83632	70	
269.06941	86	
269.90942	72	
270.11000	74	
270.17879	82	
270.92987	70	
272.57166	96	
272.98130	84	
273.80387	104	
274.83257	92	
275.81176	118	
276.78806	74	
276.80802	80	
276.86608	68	
276.94771	84	
277.95386	84	
278.10966	84	
278.84117	216	1+
279.09215	780	1+
280.25861	126	
281.02471	88	
281.83164	176	1+
283.78733	72	
283.85876	146	
283.96985	92	
284.15460	74	
284.29218	378	1+
284.31044	72	
284.86361	72	
285.20435	94	
285.78887	80	
285.90148	68	
286.15912	70	
288.53222	78	
288.75530	78	
288.97666	74	
289.86268	100	
290.79727	74	
292.87838	78	
293.13873	66	
293.87116	122	
293.98695	78	
294.85912	70	
295.10380	86	
297.15557	80	
299.78459	166	1+
299.87144	68	
300.04152	68	
301.82617	90	
301.87225	136	
302.88739	78	
304.35724	82	
305.12933	72	
307.80076	198	
307.87013	66	
307.89129	286	1+
308.00347	86	
308.79831	116	
308.81625	66	
309.39268	78	
309.81593	114	
310.30957	92	
310.87832	78	
311.88211	122	
312.80606	68	
313.83210	74	
317.08796	72	
319.89070	74	
320.38977	70	
322.90305	102	
323.88697	74	
324.18590	70	
324.43097	78	
324.89111	102	
325.12595	84	
326.89796	126	
328.03719	86	
328.19051	66	
END IONS

###FS:    #m/z: 363.95698 #charge 1+
###MS: 118
###MSMS: 120
BEGIN IONS
TITLE=Cmpd 89, +MS2(363.9570), 28.0-35.0eV, 2.6min #120
RTINSECONDS=154.224
SCANS=118,120
PEPMASS=363.95698	380086
CHARGE=1+
119.96008	80	
185.86753	122	
189.86198	422	
191.85778	774	
196.88301	118	
205.00445	90	
205.92528	84	
207.94499	136	
209.94364	1484	1+
210.82794	82	
210.88447	400	1+
212.87940	1812	1+
222.95310	598	1+
224.95045	1098	1+
225.04841	92	
226.94706	5016	1+
227.11150	80	
227.87977	138	
228.89409	498	1+
228.94204	5578	1+
229.21648	90	
229.82987	92	
230.12829	92	
230.82865	132	1+
230.84275	146	
230.88893	3862	1+
231.39435	102	
232.88514	514	
232.90414	80	
236.89913	80	
238.84631	80	
239.06773	106	
240.12723	100	
240.82212	238	
240.93637	1432	1+
240.96077	268	
241.84594	98	
241.93891	1084	1+
241.96499	158	
242.44278	84	
242.82694	106	
242.95981	260	
243.82292	664	1+
243.96236	166	
244.95647	3070	1+
245.94070	264	
246.78678	82	
246.80986	80	
246.90518	132	
246.95249	4208	1+
247.39095	86	
248.80118	370	1+
248.84653	132	
248.90090	1064	1+
250.79573	166	
250.85614	84	
250.89336	150	
250.97105	82	
251.78922	108	
252.02458	90	
252.07308	122	
252.79111	82	
252.84385	84	
252.97654	82	
253.90522	270	
253.94715	88	
253.97948	112	
257.50813	92	
258.37791	88	
258.82948	148	
258.84878	198	
258.97400	318	
259.84862	88	
260.04240	110	
260.83082	220	
260.96978	534	1+
261.82882	774	1+
262.83209	478	1+
262.97138	174	1+
264.18541	90	
265.87047	86	
265.97939	84	
266.07061	94	
266.81298	140	
266.85089	108	
267.91817	122	
267.97403	632	1+
268.17815	88	
268.80545	244	1+
269.97075	592	1+
271.91637	148	
271.93365	108	
272.13589	80	
272.58788	90	
272.84216	134	
273.02577	84	
273.06022	88	
273.85618	82	
277.08237	82	
278.83262	182	1+
278.84335	170	
279.10830	256	1+
279.36187	86	
279.80910	86	
280.79344	454	
280.86633	122	
280.92598	82	
281.79444	234	
282.79237	158	
283.42169	86	
283.55624	82	
283.79096	118	
283.85374	390	
283.98347	160	
284.82415	296	
284.84535	208	
284.93953	102	
285.84456	684	1+
286.86272	80	
287.52334	96	
287.87859	90	
288.89116	96	
290.00639	84	
290.85587	210	1+
291.54129	82	
292.93808	130	
293.11652	130	
294.15525	108	
295.43077	92	
296.80873	358	
296.87469	124	
297.80623	258	
298.60071	94	
298.72667	82	
298.80463	712	
299.13178	104	
299.80073	910	1+
301.81891	156	
301.86410	204	
302.86245	116	
302.91001	86	
303.72786	92	
303.80861	120	
303.85638	990	1+
303.88836	120	
304.87151	106	
308.95475	148	
309.00211	90	
311.41135	108	
311.93195	84	
312.79877	118	
313.82441	182	1+
315.03203	88	
315.81685	132	
315.87381	80	
316.81317	650	1+
317.89722	80	
318.44066	80	
318.93980	116	
319.80945	124	
321.82320	122	
321.87891	282	1+
322.92648	170	
326.87077	264	
328.04584	256	1+
332.39721	92	
336.03602	82	
336.94849	220	
337.41933	88	
339.89476	116	
340.82784	178	
340.94093	164	
341.90688	92	
343.11606	88	
345.80748	82	
347.38692	84	
349.12246	84	
352.78853	114	
352.89047	234	1+
355.38076	92	
355.41816	92	
355.78144	96	
359.95797	88	
363.95258	130	
365.29145	108	
END IONS

###FS:    #m/z: 336.94599 #charge 1+
###MS: 118
###MSMS: 121
BEGIN IONS
TITLE=Cmpd 90, +MS2(336.9460), 28.0-35.0eV, 2.6min #121
RTINSECONDS=154.996
SCANS=118,121
PEPMASS=336.94599	87684
CHARGE=1+
108.26069	90	
186.04430	84	
192.48854	102	
202.45960	82	
205.94781	124	
208.88523	88	
210.56551	80	
210.88539	140	
211.94486	1718	1+
212.87939	650	
213.87798	380	1+
213.93903	1172	1+
215.86297	184	1+
215.88496	154	
215.93724	104	
217.84032	86	
218.04494	70	
219.84372	92	
221.40891	90	
221.94274	76	
223.06890	92	
225.82460	70	
225.95759	82	
226.94072	90	
227.94969	72	
228.89431	480	1+
229.53056	88	
229.95537	2250	1+
230.88962	2374	1+
231.95042	1246	1+
233.89530	140	
233.94726	148	
234.83026	268	1+
234.90602	82	
235.79250	148	
236.04628	74	
236.80154	84	
238.07005	88	
238.84572	150	
238.95286	128	
239.88549	72	
240.83300	86	
240.84617	98	
241.57366	78	
241.84358	516	1+
241.89037	72	
246.90980	206	
247.96404	336	1+
248.05524	214	1+
248.89865	952	1+
248.98727	92	
249.96351	416	1+
250.83306	132	
250.95264	104	
251.07584	118	
251.82639	176	
251.83767	122	
251.94287	86	
252.08106	70	
252.10444	86	
252.83678	108	
252.97094	992	1+
253.06449	94	
253.42011	92	
253.90740	142	
254.08856	98	
254.96454	310	1+
255.10441	72	
255.41785	84	
255.85988	72	
256.80842	72	
256.84627	138	
257.84544	468	1+
257.92811	82	
258.97263	82	
259.11866	74	
259.95931	174	
260.82747	80	
261.83307	108	
261.87947	72	
262.94939	70	
263.82650	76	
263.98011	90	
265.08319	154	
267.06140	78	
267.13943	78	
267.57924	70	
267.84131	180	
267.88569	90	
268.84348	332	
268.90473	80	
269.79732	74	
269.83424	304	1+
269.87176	92	
269.89204	90	
270.85516	76	
270.98330	132	
271.91625	338	
272.31201	92	
272.84261	178	1+
272.98253	168	
274.85916	110	
274.97241	134	
275.88599	72	
275.94544	74	
276.42690	96	
276.81870	112	
276.85625	540	1+
277.83857	156	
277.88210	80	
278.83472	524	1+
278.87111	98	
280.17111	78	
280.84035	106	
280.86268	186	1+
281.55385	74	
282.91960	72	
283.43612	92	
285.85000	164	
286.84942	642	1+
287.39036	98	
287.86420	136	
288.08178	84	
288.88897	72	
288.93049	78	
289.13300	72	
289.76630	92	
289.88531	86	
290.85754	122	
290.93155	78	
291.79957	112	
291.87138	218	1+
291.97765	78	
292.09617	142	
292.42678	82	
293.99122	88	
294.41030	72	
294.97496	96	
295.53449	82	
295.89076	82	
295.99262	74	
296.80834	80	
297.85881	76	
298.44388	86	
299.87266	218	1+
302.60750	76	
306.81289	78	
306.85104	192	1+
307.89223	226	1+
307.92374	82	
309.87233	186	
310.82621	72	
310.86077	74	
312.43711	86	
313.14288	82	
313.69738	72	
313.88416	76	
317.10149	70	
319.98396	72	
321.80496	104	
323.88485	76	
324.89271	108	
325.87909	84	
326.88192	80	
328.73372	82	
328.76921	80	
329.18773	76	
334.20408	88	
334.92071	82	
336.01831	76	
336.32390	80	
336.90560	82	
337.47818	86	
339.76492	88	
340.03865	76	
340.26528	70	
341.89369	82	
END IONS

###FS:    #m/z: 322.93017 #charge 1+
###MS: 122
###MSMS: 123
BEGIN IONS
TITLE=Cmpd 91, +MS2(322.9302), 28.0-35.0eV, 2.7min #123
RTINSECONDS=158.675
SCANS=122-123
PEPMASS=322.93017	2530234
CHARGE=1+
191.91327	82	
192.88992	156	
193.88639	80	
195.89891	74	
199.07049	74	
200.88063	82	
201.04522	120	
205.94764	166	
208.98461	72	
212.87762	72	
213.88418	70	
214.12447	70	
214.89604	158	
215.41508	84	
216.85373	78	
222.95187	130	
223.10926	86	
223.95915	382	1+
224.94874	80	
226.87228	74	
227.08151	72	
228.84612	68	
229.13440	76	
229.89892	94	
229.92686	94	
230.84410	364	1+
231.82071	70	
231.95514	74	
231.97213	82	
233.99063	70	
234.88549	76	
237.08304	92	
238.07300	76	
238.88497	80	
238.94281	94	
239.79829	70	
239.90282	70	
240.82067	404	
240.94044	1420	
240.96046	194	
241.93927	4878	1+
242.81573	426	1+
242.94181	3454	1+
243.84115	210	1+
244.94112	888	1+
246.97578	272	1+
247.04364	88	
247.85109	68	
250.94165	68	
251.04687	78	
251.06965	92	
251.82959	98	
251.95235	72	
251.98974	72	
252.35418	106	
252.82900	222	1+
253.05081	68	
253.16991	82	
255.78398	206	1+
255.85191	78	
255.95586	80	
256.02495	80	
256.08936	74	
256.83931	132	
257.80182	136	
257.90470	76	
258.07024	70	
258.13730	74	
258.83263	148	
258.88132	70	
258.94482	82	
259.83793	108	
260.51414	72	
260.82853	774	1+
260.91240	72	
260.93408	104	
261.85934	80	
262.35441	86	
262.55531	88	
262.92594	98	
264.13551	70	
264.83269	68	
264.87277	70	
265.85162	146	
266.09085	78	
266.86501	102	
267.84547	268	1+
268.14983	80	
271.84418	74	
272.42958	74	
272.80494	72	
272.85521	114	
273.80442	166	
274.81212	78	
274.82838	90	
275.02206	68	
277.80957	140	
277.83315	74	
277.89442	144	
278.80385	72	
278.85949	84	
279.09042	674	1+
279.87316	82	
279.92072	68	
281.02490	92	
282.08414	76	
282.86342	192	1+
282.88273	92	
283.15143	74	
283.35793	74	
283.78836	94	
283.84717	128	
284.29202	250	1+
285.97651	78	
287.79529	68	
287.88231	92	
287.92964	74	
289.40671	108	
289.89520	102	
290.94631	68	
292.16635	68	
293.13260	80	
293.87954	74	
294.43338	78	
294.88578	106	
295.17141	70	
295.89295	72	
296.11070	72	
296.81129	82	
296.87002	128	
298.78551	74	
298.86397	88	
299.78308	206	
302.13138	84	
302.90676	92	
304.88002	94	
306.88185	90	
307.79822	272	
307.86121	76	
307.88584	114	
308.07868	76	
308.15871	82	
309.60670	98	
309.87756	142	
310.98015	72	
311.56938	78	
311.74721	104	
312.79300	68	
313.86918	92	
314.75723	94	
315.26486	74	
316.03056	72	
316.81526	70	
318.18427	72	
318.82471	68	
318.92946	80	
322.81870	70	
322.89812	72	
323.80116	84	
323.88919	88	
325.87914	72	
326.77079	78	
326.88825	84	
326.90884	122	
327.84576	76	
END IONS

###FS:    #m/z: 340.94089 #charge 1+
###MS: 122
###MSMS: 124
BEGIN IONS
TITLE=Cmpd 92, +MS2(340.9409), 28.0-35.0eV, 2.7min #124
RTINSECONDS=159.447
SCANS=122,124
PEPMASS=340.94089	908936
CHARGE=1+
190.92772	82	
193.06983	72	
201.96400	90	
207.84660	74	
208.95537	172	
208.98513	92	
210.88491	86	
212.87893	176	
213.87759	192	
213.93869	756	1+
214.89567	128	
215.88547	190	
215.93946	224	
217.88239	80	
218.39512	80	
219.82564	76	
224.45210	90	
224.94566	98	
224.97134	112	
228.91239	176	
228.94356	272	1+
229.89581	154	
230.88620	744	1+
231.42793	96	
231.84445	92	
231.88794	496	1+
231.94981	1142	1+
233.03531	82	
233.83652	72	
233.94684	224	
234.04871	76	
234.14935	90	
234.90871	74	
235.82367	72	
235.86694	138	
235.89055	116	
238.87967	124	
239.84102	78	
240.82235	76	
241.03765	80	
241.84206	198	
241.90550	194	
242.84158	114	
242.93430	74	
244.91719	76	
245.81953	80	
246.97698	178	
247.13019	78	
248.89550	86	
249.89926	84	
249.96034	132	
250.86972	74	
250.96376	138	
251.88029	78	
251.95966	234	
252.34611	100	
253.01236	98	
253.90946	132	
254.83334	86	
254.86697	76	
254.96779	198	
255.78137	76	
256.84987	120	
256.86841	96	
256.95088	74	
256.96702	114	
257.86894	112	
258.09182	76	
258.84531	462	1+
259.95761	230	
260.85496	100	
262.83206	86	
262.89782	76	
262.92572	88	
265.08629	80	
265.41824	82	
265.79446	78	
266.12088	92	
266.92882	80	
267.35033	82	
267.53106	80	
268.84806	94	
269.84671	126	
270.42289	78	
271.79782	84	
272.51054	84	
272.94015	148	
273.79296	136	
273.83604	80	
274.89475	160	
275.35003	110	
275.79430	78	
276.86201	420	1+
276.89660	72	
277.91868	104	
277.96925	122	
278.84907	114	
279.93347	90	
279.96479	146	
280.95279	76	
281.44301	92	
281.87630	148	
282.86600	76	
282.91464	104	
285.86249	72	
287.86361	84	
289.68445	98	
290.86138	94	
290.91460	94	
291.90395	78	
292.35521	80	
292.91181	90	
292.99392	78	
295.86714	164	
296.96938	82	
297.97456	218	
298.01749	92	
298.85787	78	
299.78055	116	
299.87529	232	
300.44327	86	
301.01604	80	
302.86388	74	
303.21886	76	
303.87324	74	
304.44652	100	
304.79349	90	
306.11841	78	
307.79907	72	
307.89139	128	
308.12340	88	
309.01715	90	
309.77734	80	
311.80426	232	1+
312.17875	80	
314.69176	98	
315.39381	74	
317.87467	138	
318.04769	76	
318.71905	76	
322.86504	82	
322.95329	78	
324.34935	84	
324.89253	238	
326.18058	102	
326.88606	76	
327.88004	116	
329.87431	80	
330.82758	106	
332.82262	92	
335.30917	80	
335.79519	76	
338.88700	78	
339.76494	80	
339.95936	92	
342.91358	78	
343.89439	78	
344.01069	76	
END IONS

###FS:    #m/z: 363.95686 #charge 1+
###MS: 122
###MSMS: 125
BEGIN IONS
TITLE=Cmpd 93, +MS2(363.9569), 28.0-35.0eV, 2.7min #125
RTINSECONDS=160.22
SCANS=122,125
PEPMASS=363.95686	371696
CHARGE=1+
187.86940	76	
189.86253	274	
191.86009	400	1+
192.52426	98	
200.87994	130	
207.87456	74	
209.94321	628	
210.89072	196	
211.87920	80	
212.87896	1206	1+
214.89534	160	
216.41197	168	
218.13383	88	
219.86931	80	
222.95213	712	1+
224.94920	830	1+
224.97072	142	
225.88409	90	
226.82491	130	
226.84109	90	
226.94761	5894	1+
228.14224	84	
228.89471	492	
228.94258	6036	1+
228.98609	84	
229.71143	82	1+
230.88889	2418	
230.93349	168	1+
232.88483	344	1+
234.88145	118	
234.93424	96	
235.11497	92	
235.58210	74	
235.88010	132	
238.84265	102	
238.89385	110	
239.42559	90	
240.82327	110	
240.94049	318	1+
240.96326	590	1+
241.81850	348	1+
242.63785	92	
242.94109	714	1+
242.95944	384	
243.82058	516	1+
243.95857	172	
244.82253	376	1+
244.86720	100	
244.95700	3324	1+
244.98481	110	
245.07756	114	
245.18752	110	
245.94167	222	
246.89329	76	
246.95247	3476	1+
247.84314	78	
248.80295	276	1+
248.90053	838	1+
249.09463	146	
249.85095	242	1+
250.80589	136	
251.06816	90	
252.08118	94	
252.89254	112	
253.90734	86	
254.83743	76	
255.16493	80	
256.86027	80	
257.08081	78	
258.83203	146	
259.83649	74	
260.04260	76	
260.83314	116	
260.93425	80	
260.96768	364	
261.02938	84	
261.07537	104	
261.82814	528	1+
262.83072	354	1+
263.84572	296	1+
263.97325	226	1+
264.03596	104	
264.78930	192	1+
264.81950	108	
265.08615	180	
265.33615	78	
265.82078	84	
266.81405	228	
266.84815	132	
267.10359	98	
267.82124	126	
267.97348	438	1+
268.76151	80	
268.83997	76	
268.85608	78	
269.00736	94	
269.79580	400	1+
269.84056	106	
269.96970	568	1+
270.38843	124	
271.88489	76	
271.91782	126	
272.91616	82	
273.91332	142	
273.94355	86	
276.07982	84	
276.81264	150	
276.85722	422	1+
277.50356	84	
278.39804	90	
278.79903	160	
278.83305	78	
279.79162	150	
280.08293	78	
280.79460	1012	1+
281.13191	74	
281.84635	108	
281.85994	144	
283.85156	98	
283.96358	74	
283.98034	76	
284.84785	82	
284.89559	76	
285.14153	84	
285.43693	90	
285.84559	628	1+
288.46927	100	
288.91899	106	
289.87210	84	
290.05442	86	
292.43008	130	
292.61136	86	
293.11594	84	
294.01026	78	
294.87379	124	
294.92591	168	
295.95655	94	
296.80862	366	1+
298.42050	94	
298.80453	954	1+
300.22000	88	
300.80616	472	1+
301.40606	82	
301.86175	442	1+
302.90005	82	
303.36430	128	
303.52452	76	
303.81028	168	
303.85606	464	
303.94419	224	1+
304.13685	80	
305.45728	84	
306.41945	84	
306.88390	160	
306.91832	78	
307.87360	306	1+
308.82490	92	
309.91805	104	
311.12426	136	
314.81569	124	
314.87656	130	
315.38695	92	
316.81232	384	1+
318.93383	116	
321.45448	88	
321.85296	80	
321.94988	94	
322.92997	238	
324.87684	100	
326.87266	274	1+
327.38352	94	
329.71610	84	
330.16437	108	
334.87570	110	
336.94160	152	
337.93839	88	
338.83531	88	
340.92901	134	
340.95485	94	
343.90809	168	
345.70922	86	
348.70658	84	
354.74505	84	
356.96375	78	
362.98363	74	
363.73650	88	
363.99934	94	
364.55962	84	
368.80971	104	
END IONS

###FS:    #m/z: 340.94089 #charge 1+
###MS: 126
###MSMS: 127
BEGIN IONS
TITLE=Cmpd 94, +MS2(340.9409), 28.0-35.0eV, 2.7min #127
RTINSECONDS=163.892
SCANS=126-127
PEPMASS=340.94089	891474
CHARGE=1+
191.94547	78	
192.92560	188	
196.88110	70	
199.86280	86	
202.86000	72	
202.90552	74	
206.94996	96	
209.94338	90	
210.93308	74	
210.96302	126	
212.87935	160	
212.89570	102	
213.88180	356	
213.93971	770	1+
214.88199	682	1+
215.86402	70	
215.90588	110	
215.93587	442	1+
222.01583	68	
222.87095	78	
223.97037	72	
226.83890	110	
226.89587	124	
228.90752	72	
228.94863	128	
230.88590	362	1+
231.84315	92	
231.88681	252	1+
231.94839	676	1+
232.02616	78	
232.90457	72	
233.06167	76	
233.88002	176	
233.89589	94	
233.95967	202	
235.89340	80	
236.93395	90	
238.58459	82	
238.89003	88	
239.79814	112	
239.84539	74	
240.83928	78	
241.84363	146	
241.94105	136	
242.85018	78	
243.85002	156	
243.96135	72	
244.95868	144	
246.97347	104	
247.98225	164	1+
248.89578	134	
249.90001	122	
249.96060	256	1+
252.00883	86	
252.94145	96	
253.02775	78	
253.97740	78	
254.89412	78	
254.90871	126	
254.96680	148	
255.05692	80	
255.90510	78	
255.93035	72	
256.02460	80	
256.85050	148	
257.10459	78	
257.83289	110	
257.93007	92	
258.06046	72	
258.12359	88	
258.46736	90	
258.80749	78	
258.84300	204	
258.88154	218	1+
259.34201	86	
259.85534	102	
259.91092	134	
260.95841	76	
261.84399	94	
262.94335	90	
263.94397	70	
264.90800	112	
265.01624	90	
265.08038	80	
267.00892	82	
267.02329	72	
267.29000	86	
267.79452	84	
267.86322	78	
268.40363	86	
268.84201	142	
269.34166	84	
270.00483	74	
270.84088	78	
271.97992	80	
272.87992	88	
272.93075	202	1+
273.79382	96	
274.85547	90	
274.87341	84	
275.53115	90	
275.97819	74	
276.81670	84	
276.85542	614	1+
277.83285	80	
277.92367	246	1+
278.84375	192	
279.84577	180	
280.00722	174	1+
282.04483	112	
282.85564	72	
283.88954	124	
284.44609	90	
284.52670	92	
285.05544	80	
285.86236	82	
286.96177	88	
287.86702	70	
287.92955	78	
289.04140	100	
289.10172	88	
289.80571	76	
291.08666	72	
292.83057	78	
292.86137	72	
293.85865	370	1+
293.88217	70	
293.98273	88	
296.85905	124	
297.98022	108	
299.95393	194	
300.21546	78	
301.67507	76	
301.86021	76	
302.16937	70	
303.81136	100	
304.35866	104	
304.82491	70	
305.83929	82	
305.99198	74	
306.88759	124	
307.89128	70	
308.01884	70	
308.82718	80	
308.87611	134	1+
309.79368	108	
309.85760	80	
311.87758	104	
312.10301	94	
315.17342	82	
315.39134	80	
315.78853	70	
316.05695	92	
320.07107	70	
320.55017	86	
323.88805	102	
324.79620	90	
326.89313	230	1+
327.01509	78	
330.81118	320	1+
332.87899	82	
336.91427	72	
338.87123	78	
340.75991	128	
341.08554	86	
342.99996	70	
344.88776	110	
END IONS

###FS:    #m/z: 507.84574 #charge 1+
###MS: 126
###MSMS: 128
BEGIN IONS
TITLE=Cmpd 95, +MS2(507.8457), 28.2-35.2eV, 2.8min #128
RTINSECONDS=164.664
SCANS=126,128
PEPMASS=507.84574	129418
CHARGE=1+
196.01672	176	
210.03257	142	
214.89032	118	
215.03820	112	
224.97866	162	
232.89499	102	
235.14047	146	
241.85333	206	
255.55531	106	
259.86478	124	
262.13323	340	1+
266.16879	194	
269.92438	130	
273.85375	134	
277.39733	114	
283.90477	114	
284.87371	132	
287.85264	330	1+
289.85161	130	
289.87751	176	
290.86330	298	
291.87800	106	
292.90865	114	
293.87448	202	
294.87269	156	
300.84894	188	1+
301.77084	134	
302.88717	102	
304.82015	336	1+
304.87277	144	
305.85935	172	
307.88673	778	1+
308.13872	192	
308.86889	316	1+
309.14959	102	
310.15829	262	
310.81653	152	
310.86502	144	
310.88994	120	
311.16171	172	
311.88524	1414	1+
313.88055	162	
313.92842	132	
314.03146	114	
314.86597	390	
320.07877	222	1+
323.87137	124	
325.90166	180	
326.13407	212	1+
326.24057	180	
326.88513	730	1+
328.77352	218	1+
328.87654	116	
330.06193	124	
330.15322	110	
330.83572	212	1+
331.88999	158	
332.87817	176	
333.17524	372	1+
334.86309	124	
336.94398	184	
338.75139	182	1+
343.76977	186	1+
344.97250	112	
345.58358	102	
345.82926	124	
346.87764	122	
347.74794	106	
348.17332	112	
348.80003	314	1+
348.83050	112	
349.75212	156	
349.84062	166	
349.91488	104	
350.78101	102	
350.89015	302	1+
351.79322	152	1+
351.85893	102	
353.78071	198	1+
353.85494	160	
357.72415	238	
358.89494	132	
358.91921	104	
359.90214	108	
362.87930	112	
364.38141	104	
365.78342	168	
366.74222	198	1+
366.77456	174	
366.84047	186	
367.70750	226	
367.77138	118	
367.90826	116	
368.26897	104	
368.39080	140	
368.71180	138	
368.85178	166	
369.70993	126	
369.75938	112	
369.83538	160	
371.72158	128	
371.90570	170	
373.72250	246	
373.89649	222	1+
375.71614	118	
375.73260	194	
376.31474	106	
380.71588	202	
380.73284	116	
381.71884	154	
381.83729	124	
382.71960	110	
382.86138	204	
383.31435	102	
383.77754	120	
383.79516	342	1+
384.85057	720	1+
385.77959	108	
386.37818	106	
386.79410	262	1+
387.77154	198	
389.71714	210	1+
390.19949	110	
390.74747	246	1+
390.79756	290	1+
390.84233	682	1+
392.82957	146	
393.72959	124	
393.74405	110	
394.90407	136	
398.72803	700	1+
399.22132	310	
399.34746	106	
402.86538	620	1+
403.75401	204	1+
403.87065	424	1+
403.91478	128	
405.73952	126	
405.78633	122	
405.85658	222	1+
405.89360	120	
406.76008	104	
407.72584	178	
407.86881	846	
408.85267	1120	1+
409.72828	452	1+
410.83543	288	1+
411.87978	190	1+
412.72714	494	1+
412.84714	236	1+
413.75488	142	
415.75085	110	
417.88156	146	1+
421.73963	114	
421.88448	244	
422.71291	126	
423.74681	136	
423.77593	304	
423.87458	130	
424.78342	194	
424.82144	302	1+
424.86977	112	
425.74941	346	
425.79420	126	
425.87611	150	
426.76885	134	
426.86733	226	
426.89927	116	
427.73397	924	1+
427.86716	298	
428.85129	190	
429.70267	334	1+
429.73672	438	1+
431.86648	286	
432.24472	310	1+
432.57082	108	
432.86681	234	
435.89359	114	
439.89204	180	
440.89297	156	
441.77679	102	
441.80963	134	
443.75596	120	
444.87123	1318	1+
445.74107	338	1+
445.79881	118	
448.71693	164	
448.78237	182	1+
448.88065	496	1+
449.88101	366	1+
450.73943	330	1+
456.23571	106	
457.90029	326	1+
460.22392	110	
462.11115	106	
462.88355	458	1+
463.71714	116	
467.88635	450	1+
468.78517	154	
474.78787	112	
480.91355	112	
485.89332	146	
486.90068	282	
490.90562	112	
503.85601	118	1+
END IONS

###FS:    #m/z: 336.94586 #charge 1+
###MS: 126
###MSMS: 129
BEGIN IONS
TITLE=Cmpd 96, +MS2(336.9459), 28.0-35.0eV, 2.8min #129
RTINSECONDS=165.437
SCANS=126,129
PEPMASS=336.94586	84532
CHARGE=1+
52.25683	86	
129.63291	78	
196.88553	222	
197.58703	78	
201.34496	72	
204.87798	100	
205.37031	86	
206.05542	72	
208.93514	72	
209.94687	76	
210.88373	312	
211.94393	1960	
212.09560	88	
212.87854	1708	1+
212.93810	86	
213.93918	1020	
214.89970	74	
215.93687	210	
216.88625	106	
217.88259	178	
217.94267	78	
219.82763	92	
220.87211	74	
223.95774	74	
223.98683	104	
224.97267	110	
226.89715	138	
228.89212	224	
229.84106	78	
229.95465	2062	1+
230.88820	1550	1+
231.13878	80	
231.94904	528	1+
232.82736	78	
233.02965	74	
233.89748	142	
233.94654	108	
234.82951	146	
235.89094	212	
236.85433	72	
238.02528	92	
240.84271	134	
241.51274	80	
241.84266	200	
241.90188	72	
243.17179	76	
247.96489	494	
248.89932	1296	1+
249.56884	72	
249.83176	86	
249.96078	252	1+
250.82646	194	1+
250.89790	110	
250.95054	94	
251.06856	184	
251.91282	154	
251.98357	98	
252.96901	1090	1+
253.49446	104	
253.90650	312	
254.09457	110	
254.96664	232	
255.00978	80	
255.07550	82	
255.96794	180	
256.85180	168	
256.89584	98	
256.96561	142	
257.64038	96	
257.85432	80	
258.84742	128	
259.15621	82	
259.86023	80	
260.83326	82	
260.85796	124	
261.47231	84	
261.82681	160	
262.83407	152	
262.86605	94	
263.00939	72	
263.82841	78	
264.56074	86	
266.86649	72	
267.84264	166	
268.84141	1088	1+
268.95694	84	
269.64204	98	
271.41117	102	
271.85115	156	1+
271.91794	122	
271.95971	98	
272.13429	76	
275.39669	72	
275.90031	90	
276.42073	72	
276.80405	186	1+
276.85941	228	
277.83953	138	
277.86382	170	
278.83726	242	
278.86450	84	
280.93828	116	
281.91705	82	
282.65542	78	
282.80837	78	
282.92437	112	
283.89325	88	
285.84906	438	
286.85177	260	
287.85278	368	
287.87771	80	
288.01085	82	
288.83429	92	
290.03986	92	
290.11549	72	
290.89664	76	
291.80142	90	
293.10746	292	1+
294.00855	158	
294.86489	168	
295.01097	86	
295.91647	98	
295.97366	74	
296.80663	74	
298.30381	70	
299.77812	80	
299.87097	100	
300.41568	80	
300.79892	78	
300.90138	136	
301.84324	82	
303.89054	72	
304.51161	74	
305.51503	92	
307.92569	86	
308.37411	84	
308.87343	86	
309.84655	100	
309.87460	80	
310.86391	92	
311.12331	88	
311.87039	202	
314.87474	94	
317.03563	96	
317.11658	94	
319.71942	96	
322.05113	82	
325.01739	84	
325.87918	72	
325.90016	124	
327.76166	72	
327.83685	80	
328.89126	120	
332.47767	76	
333.36276	100	
334.18752	72	
334.88691	108	
334.92297	94	
338.21613	76	
339.07941	72	
339.40615	146	
341.88878	94	
END IONS

###FS:    #m/z: 340.94072 #charge 1+
###MS: 130
###MSMS: 131
BEGIN IONS
TITLE=Cmpd 97, +MS2(340.9407), 28.0-35.0eV, 2.8min #131
RTINSECONDS=169.101
SCANS=130-131
PEPMASS=340.94072	853736
CHARGE=1+
90.34871	82	
190.93281	84	
191.95993	132	
192.92726	252	
192.96241	82	
195.53292	84	
196.88430	106	
200.86262	72	
201.05378	80	
205.94634	154	
206.90051	72	
206.95007	80	
208.94335	154	
208.95950	130	
209.12703	90	
210.92962	72	
212.87882	192	
213.88324	324	1+
213.93953	620	
214.12284	76	
214.87752	86	
215.93679	230	
216.03200	74	
217.87803	212	1+
221.10736	80	
221.91130	84	
221.99185	78	
224.89552	92	
225.94492	74	
228.48053	76	
228.94500	280	
230.83165	124	
230.88832	108	
230.94443	78	
231.88966	358	1+
231.95083	582	
233.89467	206	
233.94815	86	
234.91030	94	
235.82535	82	
237.13565	78	
237.84721	86	
237.90382	132	
237.92333	74	
237.94973	80	
239.79067	86	
240.86422	86	
241.84390	244	1+
246.34713	88	
246.85452	84	
246.92417	76	
246.95257	82	
248.49313	86	
248.55483	86	
249.54914	102	
249.95942	496	1+
250.04983	100	
250.94358	74	
251.06731	166	
251.96053	98	
252.11027	100	
253.98922	78	
254.90707	164	
254.96617	314	
255.45127	88	
255.80669	82	
256.96153	192	
257.88903	100	
257.98819	130	
258.84800	196	
259.84932	124	
260.83163	96	
262.35826	76	
262.84573	138	
262.90974	76	
263.08921	80	
265.42039	112	
266.86510	100	
266.93694	72	
267.96261	76	
267.97643	78	
268.83962	536	1+
271.14656	72	
271.91459	108	
272.43195	96	
272.84729	134	
272.91321	84	
272.98742	90	
273.76483	78	
274.89898	136	
275.13220	86	
275.90228	82	
276.10820	72	
276.79019	72	
276.85565	632	1+
278.14452	78	
278.84292	216	
278.85896	172	
278.90566	170	1+
279.93487	226	1+
280.04578	88	
280.81473	90	
280.99390	148	
281.05357	80	
281.07415	72	
281.78909	76	
281.85830	182	1+
282.92727	116	
283.88950	102	
284.90082	98	
284.94318	76	
286.00356	78	
286.86438	126	
289.79314	76	
289.87907	98	
291.87906	90	
292.44016	72	
293.54469	92	
293.85001	84	
293.92567	86	
293.94259	94	
294.86459	104	
295.03426	80	
296.19544	72	
296.23750	78	
296.85717	80	
297.70196	122	
297.89264	80	
297.97587	114	
298.30488	88	
299.01455	82	
299.86878	122	
301.17579	98	
301.85912	74	
301.93292	98	
302.07371	80	
302.17277	134	
302.41091	74	
305.88435	106	
307.79936	100	
307.86236	72	
308.18442	90	
310.05836	72	
310.89652	90	
312.81267	86	
312.85165	88	
318.82429	72	
319.03910	88	
319.87332	72	
320.89735	76	
321.77998	72	
322.88899	74	
323.01697	92	
324.88444	188	1+
324.94653	92	
326.15169	80	
327.36812	100	
329.71412	72	
329.87922	106	
338.96853	74	
346.27563	74	
END IONS

###FS:    #m/z: 507.84540 #charge 1+
###MS: 130
###MSMS: 132
BEGIN IONS
TITLE=Cmpd 98, +MS2(507.8454), 28.2-35.2eV, 2.9min #132
RTINSECONDS=169.873
SCANS=130,132
PEPMASS=507.84540	115042
CHARGE=1+
137.25641	106	
196.01568	154	
210.03164	136	
220.59993	100	
222.97484	378	1+
224.97470	116	
226.11185	134	
235.92167	132	
252.07406	148	
256.46092	102	
258.84534	152	
261.50608	102	
262.13405	110	
265.08566	112	
267.37022	104	
267.78709	124	
269.79229	124	
277.15445	106	
277.87248	260	1+
281.83220	132	
282.83295	108	
284.11839	144	
287.02587	100	
287.13852	102	
287.85390	280	
289.88001	328	1+
290.86390	222	
291.87927	148	
291.93851	136	
293.87353	410	1+
296.85153	124	
298.80176	108	
300.85773	174	
301.87895	100	
303.86511	446	
305.87019	210	1+
306.85023	138	
307.87203	106	
307.89162	284	
308.14281	548	1+
308.85496	100	
308.87645	128	
308.89168	236	
309.88162	352	
310.15694	314	1+
310.88749	178	
310.99635	112	
311.34619	114	
311.88319	1112	1+
314.86307	520	1+
315.16283	104	
315.80566	126	
316.93635	162	
321.81086	390	1+
321.88806	128	
321.99130	142	
322.38637	104	
325.89788	294	
326.88236	1038	1+
327.24591	124	
328.81195	294	1+
328.86710	286	1+
329.89775	130	
330.78559	258	1+
330.81254	162	
330.89276	178	
331.89156	166	
332.82135	174	
332.87851	422	1+
333.17898	140	
334.39248	102	
335.84227	122	
335.89989	112	
336.07431	100	
337.73758	100	
337.84389	228	1+
337.87981	270	1+
338.77501	122	
342.83517	136	
344.31346	118	
347.83906	172	
349.75995	212	1+
350.06314	116	
350.88374	202	
351.76644	112	
351.79884	104	
352.72042	126	
352.77064	114	
353.85111	134	
354.74885	198	1+
355.88561	282	1+
357.72627	106	
360.86509	104	
365.78501	138	
366.39540	100	
366.73610	130	
367.70480	932	1+
367.84167	174	
368.74390	116	
368.76069	210	1+
368.89277	468	1+
369.79146	246	1+
369.83637	450	1+
370.86804	108	
371.83066	154	
373.72459	414	1+
373.83755	158	1+
374.82257	114	
380.71445	196	
380.86242	184	
381.71436	390	1+
382.78217	200	1+
384.39088	158	
385.75140	102	
385.78128	152	
385.85475	170	
386.73287	124	
387.84980	158	
389.20294	304	1+
389.71137	112	
390.73605	142	
390.80090	106	
390.84118	272	
391.83301	476	1+
395.73139	272	1+
398.73102	398	
399.72998	224	
399.91445	104	
400.72561	184	
402.86750	576	1+
404.74673	104	
405.72937	104	
405.76721	322	1+
405.85369	134	
406.75610	228	1+
407.73614	288	1+
407.86749	430	
408.85423	514	
409.10815	112	
409.72479	352	
409.85231	352	
410.72320	264	
410.83723	394	
411.71656	150	
411.73770	272	1+
411.83332	264	1+
412.83643	390	1+
413.07179	172	
413.87088	122	
414.68698	158	
416.87301	216	
418.74285	146	
421.73354	164	
421.88071	418	1+
423.70755	126	
423.75652	244	
423.77086	216	
424.77869	126	
424.83194	144	
425.75271	314	
426.76155	234	
426.86305	464	1+
427.72882	866	1+
428.75239	452	1+
428.79904	178	1+
428.85060	180	
428.87955	120	
429.84611	146	
429.87301	176	1+
430.73956	456	1+
432.24166	216	
432.86974	148	
433.07910	134	
433.25077	104	
437.39798	108	
437.86560	102	
439.76188	108	
439.89039	196	
440.89732	134	
443.20052	130	
444.87094	1194	1+
445.74555	248	
445.77037	198	
446.74552	296	1+
446.77852	100	
448.84012	208	1+
449.77333	104	
450.69278	100	
450.75963	262	
450.76852	200	
451.74781	368	1+
457.69565	188	1+
457.90520	244	
458.72795	138	
458.89287	104	
462.88005	604	1+
463.84337	180	1+
465.71880	126	
467.88926	266	
467.91825	128	
468.89301	148	
486.90454	192	
511.57483	130	
END IONS

###FS:    #m/z: 336.94583 #charge 1+
###MS: 130
###MSMS: 133
BEGIN IONS
TITLE=Cmpd 99, +MS2(336.9458), 28.0-35.0eV, 2.9min #133
RTINSECONDS=170.647
SCANS=130,133
PEPMASS=336.94583	80244
CHARGE=1+
182.86579	82	
196.88253	76	
198.95261	72	
199.04471	84	
200.04015	68	
200.88659	74	
203.38509	108	
205.95236	172	
209.02365	76	
209.88282	262	1+
211.04472	72	
211.94442	1920	1+
212.87742	952	1+
212.89708	162	
213.93940	678	1+
216.83398	74	
216.88690	104	
217.88734	80	
217.93543	150	
218.46602	108	
222.95578	300	1+
226.85563	82	
227.88883	344	1+
227.95116	188	
228.89248	290	1+
228.91121	78	
229.95497	1996	
230.88942	1450	1+
231.43748	124	
231.83023	72	
231.94948	938	1+
232.01107	74	
232.83116	364	1+
233.86982	68	
233.89797	138	
235.13578	70	
235.39363	68	
235.89422	96	
236.01409	90	
236.16316	68	
238.85419	94	
238.98678	74	
239.82319	76	
240.83519	118	
241.84530	134	
242.95168	78	
243.09158	102	
243.58752	68	
246.53516	86	
246.90760	102	
247.79705	76	
247.96647	434	
248.86289	92	
248.90085	736	1+
249.96264	98	
250.82631	468	1+
250.95261	198	
251.06976	162	
251.84440	68	
251.87041	72	
251.94095	82	
251.95535	150	
252.02640	100	
252.88501	80	
252.95041	212	1+
252.97094	888	1+
253.05650	140	
253.16922	78	
253.42409	82	
253.90380	354	
254.09398	146	
254.83338	70	
254.90579	274	
254.96431	530	1+
255.07287	174	
256.86631	68	
258.84055	136	
259.85244	90	
259.95345	72	
260.83124	354	1+
260.86693	68	
261.84447	80	
262.92380	72	
263.08878	82	
263.83225	84	
264.41508	92	
265.91856	92	
265.97492	72	
266.85955	70	
267.82432	82	
267.84230	180	
268.84071	724	1+
268.96677	68	
269.87392	68	
270.19270	72	
270.92991	70	
270.96777	80	
270.98630	72	
271.91606	164	
272.92326	68	
273.78927	86	
273.85784	282	1+
274.89994	108	
275.96886	70	
276.85252	408	1+
277.96438	68	
278.46172	92	
278.83675	202	
279.83269	288	
279.87730	78	
280.04805	70	
280.86583	114	
281.02683	72	
282.04492	92	
283.86045	74	
284.86439	72	
284.88504	74	
285.84689	710	1+
286.84884	676	1+
286.95109	92	
288.83251	92	
289.13903	70	
290.05481	74	
290.85975	146	
291.85998	68	
291.88114	72	
292.79621	72	
292.81748	76	
292.85994	184	1+
295.99050	80	
296.80757	144	
296.99052	106	
297.89250	80	
299.91770	86	
300.01606	68	
300.87230	108	
301.88170	70	
303.86254	78	
303.92675	70	
305.85658	114	
306.41952	92	
306.88182	78	
307.57676	70	
307.89020	178	1+
309.86650	112	
310.86330	68	
310.88052	72	
312.99492	94	
313.86074	132	
314.01919	72	
314.80942	78	
316.86280	74	
317.82124	88	
320.03591	68	
322.14039	140	
325.87675	92	
326.02969	84	
327.11917	92	
327.88876	90	
327.93928	82	
329.41963	94	
329.95048	72	
331.75255	74	
331.91176	76	
332.06575	76	
334.88886	74	
334.99481	68	
335.72333	70	
336.28345	94	
337.95236	82	
338.30653	74	
338.89183	98	
340.88399	82	
END IONS

###FS:    #m/z: 322.93012 #charge 1+
###MS: 134
###MSMS: 135
BEGIN IONS
TITLE=Cmpd 100, +MS2(322.9301), 28.0-35.0eV, 2.9min #135
RTINSECONDS=174.313
SCANS=134-135
PEPMASS=322.93012	2335562
CHARGE=1+
184.87558	74	
187.01001	96	
192.01693	72	
200.83801	68	
201.04701	124	
203.95809	78	
205.95237	114	
208.13902	66	
209.86783	76	
209.93889	70	
210.89709	72	
211.06528	72	
213.88939	70	
214.89070	86	
215.12129	84	
220.10625	76	
220.86849	82	
222.95235	122	
223.96000	258	
224.55135	100	
224.98773	72	
225.93160	70	
225.99087	68	
226.05188	84	
226.92791	70	
228.85553	78	
229.06007	94	
230.84257	122	
233.45731	86	
234.86655	78	
235.10946	80	
236.92999	70	
238.93659	132	
239.91215	72	
240.04359	86	
240.40118	92	
240.82037	212	
240.94075	1582	
240.95947	124	
241.02416	100	
241.82354	126	
241.85968	70	
241.94230	1286	
242.80386	66	
242.81573	116	
242.94144	3488	1+
243.82118	224	
243.87701	70	
244.81793	126	
244.84993	68	
244.93960	582	1+
246.97668	224	
247.12822	82	
247.84897	120	
248.85354	76	
248.88406	70	
249.05767	158	
249.85779	114	
249.98961	72	
250.96017	72	
252.12765	70	
252.85750	72	
253.17574	74	
254.79443	70	
254.96279	66	
256.81135	88	
256.91981	78	
256.99638	74	
258.83212	434	1+
259.81560	80	
260.82778	318	
260.85082	76	
261.36879	90	
261.83273	312	
261.91516	78	
261.96493	86	
261.98457	86	
262.82911	548	1+
263.33815	78	
264.16948	70	
264.85844	82	
265.53650	76	
268.84208	134	
269.78976	76	
269.88006	68	
270.12396	68	
271.79562	84	
272.03471	98	
272.43682	72	
272.98344	94	
273.79671	206	
273.84234	76	
274.79417	86	
275.98190	66	
276.32049	66	
276.51029	96	
278.10937	86	
278.41244	80	
279.09040	608	1+
279.85695	70	
280.80893	66	
281.98896	126	
282.83805	118	
282.90515	108	
282.96320	66	
283.07297	138	
283.79209	122	
283.85893	106	
284.29234	390	1+
284.42182	80	
284.85090	144	
284.87726	178	
284.90380	74	
284.92062	70	
285.84337	70	
289.87960	80	
290.07124	66	
291.11784	92	
291.86004	76	
292.52540	80	
292.81143	82	
293.99771	72	
294.86344	158	
295.08903	68	
295.83192	72	
295.87421	78	
296.91212	70	
297.04743	68	
297.83347	148	1+
298.79180	72	
298.91915	104	
299.78400	212	
300.78888	160	
301.15912	74	
301.76440	112	
303.86256	68	
303.87639	196	1+
303.94596	74	
304.11525	78	
307.19572	74	
307.43050	72	
307.80007	112	
307.88905	128	
309.03228	68	
311.88623	104	
311.93773	80	
313.96249	84	
315.88215	74	
317.44226	118	
318.80919	72	
319.08099	68	
322.03332	66	
322.88038	84	
323.07911	84	
323.88433	262	1+
325.39618	96	
326.00351	66	
326.02317	88	
328.31105	84	
END IONS

###FS:    #m/z: 363.95678 #charge 1+
###MS: 134
###MSMS: 136
BEGIN IONS
TITLE=Cmpd 101, +MS2(363.9568), 28.0-35.0eV, 2.9min #136
RTINSECONDS=175.085
SCANS=134,136
PEPMASS=363.95678	317986
CHARGE=1+
161.64607	92	
189.86423	316	
190.92956	80	
191.85776	158	
192.89581	80	
193.08185	78	
195.90250	86	
196.88299	156	
208.95827	140	
209.87747	342	1+
209.92398	94	
209.94235	930	1+
212.87843	2382	1+
216.41459	92	
222.95038	848	1+
224.95046	1018	1+
225.89097	136	
226.39169	78	
226.42672	82	
226.90827	100	
226.94720	4204	1+
228.83305	212	1+
228.85024	88	
228.89426	826	1+
228.94175	6464	1+
229.03750	80	
230.85439	106	
230.88890	3336	1+
231.81596	168	1+
233.93715	78	
234.09823	108	
234.88131	248	
235.84826	84	
236.12053	84	
236.82586	90	
237.91171	84	
237.95148	82	
238.94055	104	
239.83818	90	
240.82287	238	
240.93895	396	
240.96284	224	
241.93969	1246	1+
242.81885	426	1+
242.94183	804	1+
242.96079	398	1+
243.82255	352	1+
244.08220	94	
244.37561	118	
244.95681	2704	1+
245.04227	86	
245.12839	152	1+
245.83000	194	1+
246.52655	92	
246.95316	2590	1+
247.82854	266	1+
248.80271	220	
248.85766	84	
248.90043	1028	1+
249.00461	80	
249.07596	80	
249.80906	86	
251.06899	98	
252.89008	216	
253.37916	82	
253.42426	94	
253.90296	102	
253.98009	80	
255.06673	96	
255.90701	140	
255.99609	82	
256.85645	80	
256.97060	84	
258.50432	94	
258.83740	134	
259.34037	88	
259.56771	86	
260.82914	394	
260.97020	174	
261.15096	80	
261.83400	192	
261.97189	186	
262.35239	92	
262.83221	108	
262.85611	100	
263.83276	90	
263.88467	88	
263.97846	136	
264.04575	80	
264.10352	78	
264.96261	118	
265.34095	100	
265.81645	140	
266.15327	92	
266.78640	96	
266.81354	496	1+
266.98711	92	
267.11145	150	1+
267.91653	78	
267.97299	748	1+
268.41357	92	
268.81084	178	
268.93389	104	
269.82414	92	
269.84899	116	
269.94263	82	
269.96989	484	
271.90789	120	
274.08612	90	
274.81893	100	
274.92471	198	1+
275.35811	82	
275.80336	338	1+
275.99002	88	
276.80796	286	1+
276.85580	392	1+
277.10507	80	
278.79746	118	
279.10377	232	1+
279.79743	152	
280.10694	166	1+
280.48808	78	
280.79385	514	
280.83098	154	
280.96517	80	
281.81171	126	
281.85101	102	
282.78960	430	1+
282.83064	136	
283.85335	172	1+
283.97233	86	
283.98755	128	
284.38533	88	
284.82420	102	
285.84702	438	1+
287.08492	126	
287.80902	78	
288.56757	84	
289.86634	78	
290.86450	138	
292.43113	128	
293.11830	202	
294.86133	106	
296.80791	118	
296.91223	82	
297.80588	110	
298.14699	82	
298.43526	98	
298.80364	1000	1+
300.11567	96	
300.76469	84	
300.79793	638	1+
300.85793	576	1+
301.52573	90	
301.85999	488	1+
301.88150	88	
302.92164	86	
303.16746	80	
303.31208	100	
303.85529	838	1+
304.89095	134	
305.44670	98	
305.87583	80	
311.12629	106	
311.90977	78	
315.81567	638	1+
316.81635	428	1+
317.06198	96	
317.94360	84	
318.80646	156	
320.49067	92	
320.82559	166	
321.81611	164	
321.86607	128	
322.82388	112	
324.88026	124	
325.85032	94	
325.86746	378	1+
325.90470	82	
326.86822	386	1+
327.11927	86	
329.04310	88	
331.97855	82	
333.77318	82	
336.94292	106	
337.07679	80	
337.87517	84	
339.83196	254	
340.44878	110	
340.80377	150	
340.93417	192	
341.86998	198	1+
352.53707	102	
367.90124	136	
END IONS

###FS:    #m/z: 507.84560 #charge 1+
###MS: 134
###MSMS: 137
BEGIN IONS
TITLE=Cmpd 102, +MS2(507.8456), 28.2-35.2eV, 3.0min #137
RTINSECONDS=175.857
SCANS=134,137
PEPMASS=507.84560	108630
CHARGE=1+
196.01703	164	
214.88621	136	
224.97760	104	
226.06559	132	
231.12944	120	
234.88227	206	
235.14331	106	
236.88112	198	1+
250.97001	116	
252.07976	330	1+
253.80666	194	1+
259.92070	136	
266.16724	184	
266.50580	134	
277.15266	120	
283.13678	104	
284.19537	116	
285.84819	126	
286.77756	108	
287.84880	428	1+
289.88115	150	
290.88727	116	
291.81897	130	
291.86728	118	
291.98579	118	
292.78192	128	
292.85508	110	
293.87217	240	
294.87215	238	
295.87114	128	
296.85812	146	
297.92925	220	1+
300.87973	158	
300.99983	116	
303.86412	208	
304.06864	114	
304.85835	372	1+
304.88772	122	
307.87465	668	1+
308.13960	204	
309.15208	336	1+
309.87355	134	
311.34194	118	
311.88395	996	1+
312.03903	118	
313.88108	156	
319.78530	106	
320.84016	126	
321.93341	114	
323.87402	224	
324.86110	182	
325.15458	170	1+
325.90164	152	
325.92759	154	
326.24249	356	1+
326.80515	154	
326.88104	602	
327.87921	398	
327.89999	164	
328.86850	144	
329.81647	262	1+
330.84671	150	1+
331.89038	120	
332.80931	126	
332.87447	386	1+
332.92753	116	
333.17306	142	
333.81491	152	
334.17103	138	
334.83014	102	
335.81828	104	
335.90201	134	
336.88827	196	1+
337.79867	114	
341.89608	124	
343.83036	142	1+
347.39169	112	
347.77615	710	1+
348.07757	108	
352.91242	238	1+
353.78889	206	
353.84883	304	
355.03503	130	
356.78964	148	
358.77874	138	
361.86628	110	
363.16855	106	
365.71845	108	
366.73845	108	
366.83928	122	
367.18587	128	
367.70543	608	1+
367.76830	370	1+
367.84413	200	
369.82954	460	1+
369.88335	150	
371.72653	132	
371.79320	126	
372.77720	106	
372.86034	208	1+
372.89493	186	1+
373.72066	416	1+
376.89133	122	
379.71177	476	1+
380.71624	408	1+
381.84934	266	1+
382.71257	182	
382.73872	112	
383.71821	160	
383.78249	116	
384.39908	108	
384.77870	360	1+
384.85541	628	1+
384.89678	166	
385.78185	304	1+
389.20300	106	
389.71836	216	1+
390.84236	138	
391.85161	528	1+
392.83760	162	
393.44108	108	
396.74282	152	
397.87694	204	1+
398.73218	334	
399.72668	244	
399.85314	180	
400.72918	196	
400.75080	122	
401.73929	130	
403.87469	262	
404.86262	162	
405.77193	146	
405.87413	166	
406.78055	124	
407.72333	214	
407.74238	184	
407.86818	800	
408.06833	186	1+
408.74707	254	
408.85281	560	
409.71954	508	1+
409.85436	434	
410.71882	320	1+
410.83045	430	1+
410.87269	292	1+
412.72956	258	
414.78354	116	
414.86696	194	1+
421.67532	174	1+
421.72594	328	1+
421.77321	116	
421.88205	154	
422.75415	136	
422.83092	104	
422.85939	132	
422.88079	126	
423.76689	178	
423.86811	142	
424.77288	170	
424.83067	106	
425.74620	238	
425.88630	194	
426.75938	170	
426.78061	424	1+
426.86335	630	1+
426.93836	108	
427.15021	108	
427.73634	1060	1+
428.08902	134	
428.84671	162	
429.69900	122	
429.73393	418	1+
429.75476	106	
429.83356	126	
430.85758	288	1+
431.18307	114	
432.24209	278	
432.68956	104	
435.71384	212	1+
439.89310	258	1+
441.89084	162	
443.77122	110	
444.77146	106	
444.87123	1170	1+
445.74263	420	
446.75622	190	
446.79325	140	
447.70645	150	
447.73933	164	
449.87735	254	
450.74577	162	
450.88099	176	
451.75006	158	
451.86390	108	
462.87969	436	1+
463.73470	116	
465.71866	118	
467.89217	224	
468.88778	106	
485.90141	350	1+
491.79884	110	
504.18842	148	1+
END IONS

###FS:    #m/z: 322.93015 #charge 1+
###MS: 138
###MSMS: 139
BEGIN IONS
TITLE=Cmpd 103, +MS2(322.9302), 28.0-35.0eV, 3.0min #139
RTINSECONDS=179.529
SCANS=138-139
PEPMASS=322.93015	2215394
CHARGE=1+
74.95754	90	
191.93865	82	
193.97019	72	
194.88945	68	
198.90241	72	
199.94625	78	
200.88508	68	
203.85805	84	
205.95123	68	
205.95906	70	
209.94413	64	
209.96583	66	
211.83275	196	1+
213.87507	84	
218.86368	88	
219.88752	78	
219.94924	66	
220.87929	78	
221.86558	78	
221.96834	72	
222.88412	66	
222.95527	76	
222.99759	92	
223.96060	120	
224.92165	100	
225.95454	282	1+
226.12555	78	
226.88998	96	
227.02722	82	
227.91183	70	
228.18161	82	
230.85956	136	
230.88669	82	
231.12364	68	
231.84674	114	
231.91004	98	
232.90236	86	
233.04095	70	
234.34019	76	
234.92327	80	
237.05342	120	
238.93764	68	
238.95748	80	
239.78957	198	
240.82441	126	
240.94052	1434	
241.78742	72	
241.82394	66	
241.90010	90	
241.94135	1014	
242.40635	98	
242.82009	142	
242.84053	68	
242.94101	3402	1+
243.19270	74	
243.82242	840	1+
243.88840	70	
244.08391	74	
244.82501	596	1+
244.94048	804	1+
246.84921	118	
246.97357	354	
247.84874	182	1+
247.99595	84	
248.39617	76	
248.90445	128	
249.09928	68	
249.83533	210	1+
251.78476	66	
252.87504	68	
253.35787	84	
253.87574	80	
255.80649	70	
255.86562	76	
256.89733	146	
258.83067	280	1+
258.97656	102	
259.89806	92	
259.92757	70	
260.33989	166	
260.83434	272	
261.35322	70	
261.47633	104	
261.82966	296	
262.83500	190	
263.42764	66	
263.84230	256	1+
263.91275	80	
263.97430	68	
265.98111	92	
266.87251	74	
267.00925	92	
268.99939	76	
269.07392	66	
269.17639	66	
269.84764	74	
271.04915	78	
271.52655	84	
271.87071	70	
271.91329	70	
273.79382	282	1+
273.85020	114	
274.86080	108	
275.33959	84	
275.90415	72	
276.46249	78	
276.84250	114	
278.84330	136	
279.09134	412	
280.09203	192	
280.17951	72	
282.06941	72	
282.12323	72	
282.27382	80	
282.80605	92	
282.92595	94	
283.37633	66	
283.90609	66	
284.29393	138	
284.87692	92	
285.16506	66	
287.38178	72	
288.88051	88	
289.80767	88	
289.89360	74	
290.85409	122	
291.01319	68	
291.80423	104	
292.43710	100	
292.93120	84	
294.21636	76	
296.14234	88	
296.86591	70	
299.95632	92	
300.56023	76	
300.60496	88	
302.00756	70	
302.88942	74	
303.94820	80	
305.06485	80	
305.80543	68	
305.91250	84	
307.13140	90	
307.88473	106	
308.87919	72	
309.81533	114	
310.15330	66	
310.87436	82	
310.95233	68	
312.92357	76	
313.09515	66	
314.82235	76	
315.84718	92	
317.20157	88	
318.88382	76	
320.79836	66	
323.88288	68	
323.92063	72	
324.54386	70	
326.11860	84	
326.89928	68	
END IONS

###FS:    #m/z: 363.95682 #charge 1+
###MS: 138
###MSMS: 140
BEGIN IONS
TITLE=Cmpd 104, +MS2(363.9568), 28.0-35.0eV, 3.0min #140
RTINSECONDS=180.301
SCANS=138,140
PEPMASS=363.95682	309030
CHARGE=1+
124.29254	78	
189.86234	276	1+
191.85999	132	
194.88949	78	
196.88701	178	
203.90376	88	
203.92661	84	
207.87431	210	1+
207.94843	144	
209.86603	82	
209.94488	388	1+
210.88350	678	1+
212.87843	1668	1+
214.89721	140	
219.86412	78	
222.95144	982	1+
223.54089	84	
224.95041	738	1+
225.47790	82	
226.88357	88	
226.89734	250	1+
226.94674	4860	1+
226.97230	124	
228.89318	746	1+
228.91730	146	
228.94195	5856	1+
228.98858	84	
230.84937	84	
230.88944	2898	1+
232.82614	200	
232.88673	490	
233.01122	130	
234.83477	82	
234.88133	218	
234.94393	108	
235.84818	88	
237.95353	80	
238.06922	84	
239.86796	162	1+
240.82026	262	
240.83294	322	
240.94167	336	
240.96320	356	1+
241.41322	92	
241.93942	912	1+
241.99744	80	
242.82093	146	
242.83954	94	
242.94195	582	1+
242.95789	740	1+
243.81757	538	1+
244.04934	80	
244.64830	84	
244.81958	388	1+
244.91541	78	
244.95658	2548	1+
244.97846	92	
245.12643	96	
246.80516	122	
246.90331	120	
246.95270	3326	1+
247.03580	88	
247.85577	118	
248.80213	832	1+
248.84936	210	1+
248.89909	1168	1+
249.07035	82	
250.89590	230	
250.94762	122	
251.87847	80	
251.91206	200	
252.04811	82	
252.79536	78	
252.96107	86	
253.89890	124	
254.09247	98	
257.52413	86	
258.84525	242	
259.84521	174	
260.83201	154	
260.97035	270	1+
261.49618	96	
261.82886	164	
262.08405	88	
262.82875	246	
265.08577	106	
265.78992	104	
265.82170	130	
266.04303	86	
266.78230	84	
266.81399	174	
267.81111	192	1+
267.87239	84	
267.97091	248	
268.84805	92	
268.96370	152	
269.02726	80	
269.05150	80	
269.08390	78	
269.81066	90	
269.96869	400	1+
271.03686	78	
273.90940	80	
276.85891	120	
277.91960	90	
278.36137	86	
279.09697	190	1+
279.80004	116	
280.79333	544	1+
280.85201	84	
281.81759	82	
281.88788	78	
281.91083	78	
282.55639	88	
282.79095	100	
282.88065	96	
283.79229	140	
283.85118	188	
283.98246	108	
284.30129	94	
284.78891	348	1+
284.81959	180	
285.79233	276	1+
285.84446	254	1+
286.81700	178	
289.87785	160	
291.41956	86	
291.85581	122	
292.43706	88	
292.93919	102	
294.86369	104	
295.42858	100	
296.80968	240	
297.81408	116	
297.93288	92	
298.29959	98	
298.80496	536	
299.80329	782	1+
299.92407	82	
301.86209	352	
302.38751	80	
303.05421	102	
303.80401	138	
303.82541	174	
303.85696	824	1+
303.92925	84	
304.87178	80	
304.89114	78	
305.00021	78	
306.36580	84	
306.81085	90	
306.85676	234	1+
313.45131	90	
314.83348	82	
316.79076	82	
316.81428	540	1+
317.81494	304	1+
318.01370	78	
318.88372	82	
319.02188	104	
320.13818	106	
320.59000	86	
321.81538	384	1+
321.86900	134	
322.88474	82	
322.93337	150	
323.89175	78	
324.32934	90	
324.87006	132	
326.86900	174	
328.84232	78	
329.87553	80	
331.04655	110	
332.84742	82	
333.78445	82	
336.82218	80	
336.94630	128	
337.76611	96	
338.39766	90	
338.82356	332	1+
338.83499	78	
352.76280	146	
354.43461	82	
359.87656	88	
360.67360	86	
363.72908	106	
363.95301	82	
364.74746	78	
368.98080	96	
END IONS

###FS:    #m/z: 336.94612 #charge 1+
###MS: 138
###MSMS: 141
BEGIN IONS
TITLE=Cmpd 105, +MS2(336.9461), 28.0-35.0eV, 3.1min #141
RTINSECONDS=181.074
SCANS=138,141
PEPMASS=336.94612	78964
CHARGE=1+
133.81011	78	
170.19930	76	
183.49887	92	
184.86926	138	
190.54121	104	
190.94471	84	
192.88792	82	
198.10493	86	
198.88517	72	
202.10500	86	
207.76188	78	
210.88329	254	1+
211.94384	2076	1+
212.87859	1502	1+
213.93939	904	1+
215.88926	142	
217.03115	84	
218.84393	90	
218.88874	72	
220.86635	78	
223.85276	70	
223.96087	218	
223.97847	122	
225.96853	70	
226.97217	80	
226.98777	126	
227.95862	162	
228.89916	218	
229.95448	2222	1+
230.88930	1952	1+
231.94912	1228	1+
232.87241	78	
233.82542	74	
233.94955	112	
234.78558	70	
235.89402	208	
236.03464	80	
236.54259	78	
237.43653	98	
241.83828	326	1+
242.04331	94	
246.84473	90	
247.05311	86	
247.96628	610	
248.12001	78	
248.89923	786	1+
249.83044	74	
249.91284	78	
249.96348	142	
250.49675	86	
250.83654	330	1+
250.89990	192	
250.95512	100	
251.93673	74	
252.14179	76	
252.97080	886	1+
253.83623	100	
253.88359	78	
253.90471	362	
254.60805	86	
254.89257	106	
254.96392	534	1+
256.26439	78	
256.80551	70	
256.85816	92	
257.56918	88	
257.82953	70	
257.91829	72	
258.84589	248	1+
258.90532	114	
259.95928	72	
261.16263	114	
262.13530	76	
262.83202	94	
262.87972	76	
264.35515	78	
266.08699	76	
266.84144	146	
266.87604	124	
266.98314	86	
267.04538	96	
267.83950	112	
267.87680	74	
267.91699	86	
268.83989	276	
269.15522	138	
269.83771	208	
269.93162	84	
269.95432	90	
270.09600	84	
270.84417	290	1+
270.92198	100	
271.38286	114	
271.91632	222	
272.98393	96	
273.78109	72	
273.91334	74	
274.88972	78	
275.86152	76	
275.89454	70	
276.85574	238	
276.99049	70	
277.86638	236	
277.97019	74	
278.14212	96	
278.83306	406	1+
278.86639	136	
279.85531	72	
279.90408	78	
280.12810	92	
280.83765	88	
281.85590	110	
283.87291	70	
284.87396	118	
285.84763	1046	1+
286.16113	86	
287.00330	82	
287.10522	78	
288.85245	126	
288.99985	70	
289.42759	88	
290.88110	78	
291.42175	82	
291.79942	72	
291.88443	234	1+
292.86710	232	1+
292.94556	78	
293.10977	122	
296.13393	82	
296.97135	98	
297.89903	78	
299.02323	88	
301.89649	72	
302.36168	100	
302.51569	84	
304.88202	124	
305.01159	72	
305.03268	72	
305.06032	86	
305.86749	88	
307.89147	74	
308.87103	398	1+
309.05821	76	
309.87312	274	1+
312.17897	84	
312.87137	80	
313.82327	88	
313.87977	86	
314.87902	72	
316.05262	74	
316.92748	86	
317.04217	84	
317.84055	72	
321.05594	86	
321.17026	100	
322.01814	90	
322.80763	72	
323.15542	134	
325.46234	72	
326.87773	98	
326.89297	84	
328.04827	88	
329.03636	76	
329.86997	70	
330.87018	76	
334.94263	116	
336.11251	102	
338.18901	78	
339.32353	72	
339.86215	104	
END IONS

###FS:    #m/z: 322.93016 #charge 1+
###MS: 142
###MSMS: 143
BEGIN IONS
TITLE=Cmpd 106, +MS2(322.9302), 28.0-35.0eV, 3.1min #143
RTINSECONDS=184.761
SCANS=142-143
PEPMASS=322.93016	2698194
CHARGE=1+
185.92687	70	
192.88869	344	1+
196.08635	66	
199.78034	66	
200.83730	150	
201.04346	66	
202.05093	76	
202.91417	86	
203.07156	74	
205.95070	202	
206.03961	82	
210.03154	92	
210.12589	120	
210.35038	98	
211.83834	68	
211.90030	68	
212.87807	204	
212.89757	170	
213.86260	86	
214.89465	204	
216.06248	80	
216.88427	96	
217.98154	66	
220.95965	72	
222.79050	80	
222.95591	392	1+
223.36618	76	
224.89578	72	
226.04444	70	
230.16331	134	
230.88748	124	
234.05646	104	
235.79186	128	
235.88037	74	
236.82462	84	
238.00478	96	
238.78687	224	1+
238.89583	70	
239.03620	86	
240.11575	88	
240.82250	128	
240.94079	1206	
241.07979	74	
241.21294	68	
241.94158	1296	
242.81797	688	1+
242.94183	4062	1+
244.83669	68	
244.93896	804	1+
245.18825	68	
245.82124	78	
245.88318	94	
245.98019	78	
246.12185	70	
246.86019	68	
246.97538	138	
251.87807	130	
252.78551	74	
252.86761	64	
253.03539	66	
253.13113	84	
253.85030	72	
254.87096	72	
254.91598	66	
255.10446	66	
255.79506	68	
256.83084	68	
256.85046	92	
256.91357	84	
257.08461	112	
257.94191	108	
258.83296	356	1+
260.33985	102	
260.83256	496	
261.03548	132	
261.83132	288	
262.79236	92	
262.83047	178	
262.84502	202	
262.91967	80	
263.98130	72	
264.82900	94	
265.05944	92	
265.85381	136	
266.06879	68	
266.82349	84	
266.86731	86	
267.17978	82	
269.34775	74	
270.80461	154	
270.93437	70	
271.09806	66	
271.80234	120	
271.81823	66	
271.85253	66	
271.86957	154	1+
274.16734	80	
275.81262	92	
278.95568	68	
278.98872	64	
279.09086	818	1+
279.91223	72	
280.87067	76	
281.87365	146	
282.20695	78	
282.86804	76	
283.06835	218	
283.79015	140	
283.84951	250	1+
283.86696	230	
283.91852	90	
284.29400	288	
284.31982	66	
285.29792	134	
285.40606	72	
285.98479	78	
287.89184	66	
288.79720	90	
288.87211	70	
289.78392	222	1+
289.88410	132	
290.85259	78	
291.11587	84	
292.80483	68	
294.12400	102	
294.35954	76	
294.90766	68	
295.79799	76	
295.86392	80	
296.96079	66	
297.82478	72	
299.88483	138	
300.89253	86	
305.80084	122	
307.81542	110	
307.87250	76	
307.88950	80	
308.28299	68	
308.40663	82	
308.80816	66	
310.42627	66	
310.83749	76	
310.88260	72	
310.90239	74	
311.89049	92	
312.80633	266	1+
312.87143	86	
314.06933	94	
315.79508	74	
316.76242	72	
320.16347	64	
321.28458	94	
321.38405	80	
322.86467	98	
322.88458	68	
323.65732	82	
323.75892	64	
324.16112	74	
324.77896	72	
324.89140	64	
325.80337	94	
327.82583	84	
END IONS

###FS:    #m/z: 340.94085 #charge 1+
###MS: 142
###MSMS: 144
BEGIN IONS
TITLE=Cmpd 107, +MS2(340.9409), 28.0-35.0eV, 3.1min #144
RTINSECONDS=185.533
SCANS=142,144
PEPMASS=340.94085	971388
CHARGE=1+
182.86386	84	
183.87160	88	
184.86701	86	
193.93446	152	
200.86091	78	
200.88163	82	
201.87475	94	
201.95337	70	
207.12150	76	
208.95521	82	
210.86717	78	
212.87957	218	
212.93602	72	
213.88193	98	
213.90121	106	
213.93911	632	1+
214.07811	92	
214.87729	170	
214.89986	96	
215.88987	148	
220.87645	116	
223.95995	214	
225.88562	112	
225.95014	78	
226.03700	76	
226.38064	88	
227.64030	70	
228.89347	114	
230.89080	150	
231.88828	646	1+
231.95177	952	1+
233.90072	190	
233.92053	72	
233.94819	114	
234.46197	70	
238.90333	98	
239.78532	188	
239.84709	78	
240.23774	76	
240.84148	70	
241.46308	104	
241.84406	262	
241.90383	72	
244.00393	74	
244.20673	72	
244.90391	70	
244.95279	210	
245.44600	76	
245.92716	74	
246.66077	76	
246.97759	74	
247.90880	78	
248.85696	80	
249.89993	84	
249.96073	216	
250.96472	176	
252.63295	108	
253.90107	76	
254.91001	126	
254.96468	360	
255.85572	78	
256.85479	74	
257.08087	90	
257.81899	100	
258.84688	888	1+
258.90911	84	
259.95841	312	1+
260.61498	90	
260.83386	198	
261.83356	76	
262.74044	108	
262.87597	82	
262.90759	76	
262.92951	70	
263.73079	84	
265.35626	76	
265.85889	244	1+
268.83976	90	
269.85980	80	
269.88218	76	
270.67118	94	
270.91167	78	
271.79985	70	
272.91751	126	
273.79257	122	
274.03111	194	1+
274.85876	188	
274.87740	84	
275.85982	120	
276.85971	328	
277.08059	72	
277.86454	142	
278.44349	92	
278.84440	220	
279.02661	80	
279.38655	88	
279.82380	84	
279.85456	174	
279.86891	140	
280.84616	128	
280.91175	74	
281.89031	80	
282.04481	72	
282.36037	84	
283.82707	72	
284.53722	108	
284.56828	78	
284.93703	76	
285.11542	80	
286.86162	70	
289.78422	134	
291.90189	100	
292.43713	84	
292.88779	258	1+
293.02558	72	
293.22100	74	
294.88013	74	
295.84891	74	
295.86571	76	
296.80407	82	
297.97759	72	
298.67113	70	
298.92783	76	
299.79007	84	
299.87448	108	
300.81053	140	
300.86735	82	
302.86481	114	
303.82628	70	
303.95245	76	
305.87787	82	
307.09257	100	
307.88613	236	1+
308.80143	92	
310.15788	94	
310.52795	92	
310.87202	74	
312.01379	80	
313.98198	70	
314.81394	74	
314.95094	74	
318.85895	196	1+
322.99943	82	
323.38782	98	
324.90112	104	
325.80383	70	
326.61967	92	
327.42353	96	
327.89481	74	
330.11531	130	
331.39044	84	
332.78447	82	
332.96879	106	
333.10085	72	
333.25968	88	
334.94982	90	
335.81536	74	
336.81318	72	
343.90136	78	
344.01292	76	
END IONS

###FS:    #m/z: 363.95694 #charge 1+
###MS: 142
###MSMS: 145
BEGIN IONS
TITLE=Cmpd 108, +MS2(363.9569), 28.0-35.0eV, 3.1min #145
RTINSECONDS=186.305
SCANS=142,145
PEPMASS=363.95694	398798
CHARGE=1+
146.17948	76	
165.22824	102	
182.86864	154	
184.39473	94	
187.86836	134	
188.70481	98	
189.86431	188	
191.85793	444	
194.85519	82	
198.10647	82	
200.94764	94	
203.88425	86	
206.94290	92	
207.87228	124	
209.94263	966	1+
210.88396	196	
212.87854	1994	1+
212.90613	82	
214.89384	212	
215.86374	106	
215.91446	78	
219.92212	88	
222.89583	78	
222.95201	750	1+
224.94864	856	1+
224.96919	104	
225.88461	144	
225.92982	78	
226.89625	96	
226.94705	5774	1+
228.89482	702	
228.94214	4978	1+
230.84935	92	
230.88851	2366	1+
232.88333	520	1+
234.89284	106	
240.83053	186	
240.93969	274	
240.96091	806	1+
241.10997	100	
241.93997	990	1+
242.81805	504	1+
242.94229	624	1+
242.96154	628	1+
243.47833	78	
243.81744	340	1+
243.93244	102	
244.54831	90	
244.95703	3056	1+
245.04999	84	
245.84054	76	
245.94199	138	
246.80721	124	
246.90773	76	
246.95299	2746	1+
247.90488	74	
248.80329	590	1+
248.89907	752	1+
249.06406	76	
250.11567	78	
250.49464	74	
250.89555	288	
250.97006	222	
253.01178	82	
254.95571	130	
255.06510	76	
258.83358	180	
259.15245	84	
260.83056	190	
260.96884	434	1+
261.83708	194	
262.44006	98	
262.83077	302	
262.96582	82	
263.83279	226	
265.97588	112	
266.07294	78	
266.81221	570	1+
266.86065	76	
267.84453	78	
267.97359	426	1+
268.11571	92	
268.83577	268	1+
268.95630	206	
269.92225	116	
269.96956	310	
271.04040	76	
271.91409	110	
272.81486	108	
273.05426	92	
274.86305	92	
275.84115	76	
276.81365	120	
276.85718	162	
277.86568	90	
278.42498	92	
278.79895	418	1+
279.10468	74	
280.53927	118	
280.79400	572	
281.79231	760	1+
283.82924	122	
283.85185	148	
284.06513	74	
284.82200	172	
284.85136	224	
284.96590	74	
285.81949	224	1+
285.84571	502	
287.87967	80	
289.87182	98	
291.12207	86	
291.99426	74	
293.11827	228	
294.43560	84	
294.86222	92	
295.53012	80	
295.86924	98	
296.80810	146	
297.11027	78	
297.66155	90	
297.80761	274	
298.16416	90	
298.80422	584	
299.79978	1064	1+
299.86648	128	
301.13752	76	
301.84333	84	
301.86059	124	
301.94772	92	
302.09406	114	
302.85672	136	
303.85459	608	
303.95266	94	
304.84163	84	
304.90388	86	
305.12037	108	
305.85219	74	
307.13343	90	
310.87331	116	
314.81932	164	
315.81997	140	
317.81474	102	
318.81090	324	1+
319.11616	86	
321.78236	90	
323.94106	102	
324.89191	122	
325.01845	156	
325.05481	82	
325.09710	90	
326.87623	644	1+
329.30749	94	
330.86438	122	
332.12635	86	
333.83844	76	
334.92067	92	
336.94328	114	
337.83223	78	
338.80794	92	
339.44149	84	
340.93748	164	
341.94685	168	
348.07908	104	
349.91979	82	
350.01022	78	
350.14711	120	
350.76865	78	
352.80226	88	
352.89092	120	
352.92440	88	
353.06532	74	
360.09781	80	
362.76599	80	
363.56189	80	
364.46350	88	
367.80941	76	
369.17675	80	
END IONS

###FS:    #m/z: 340.94076 #charge 1+
###MS: 146
###MSMS: 147
BEGIN IONS
TITLE=Cmpd 109, +MS2(340.9408), 28.0-35.0eV, 3.2min #147
RTINSECONDS=189.986
SCANS=146-147
PEPMASS=340.94076	882676
CHARGE=1+
180.86178	78	
187.40013	78	
189.85707	74	
199.99309	80	
202.95243	76	
205.94074	82	
205.95127	134	
207.08957	76	
207.86960	96	
208.88261	158	
208.96203	134	
209.10535	76	
209.94246	82	
210.89768	92	
212.87745	140	
213.87875	112	
213.93835	646	1+
213.97187	76	
214.89291	148	
215.88730	218	
215.93851	188	
216.82832	72	
216.89161	132	
217.88387	92	
220.53806	96	
222.41138	98	
223.96157	122	
224.96683	108	
227.94567	232	1+
230.88881	620	1+
231.95044	568	1+
233.89348	126	
233.94915	96	
236.86181	76	
236.97151	176	
237.01316	84	
238.90657	132	
240.83993	86	
241.84415	252	
242.16729	82	
242.84044	292	
242.89402	94	
243.83266	72	
244.82345	100	
244.83772	104	
244.89809	78	
245.13666	74	
246.97710	144	
247.91416	78	
248.89992	422	1+
249.09351	78	
249.96096	74	
250.99230	72	
251.15790	92	
251.88026	130	
251.95227	72	
252.11244	76	
252.84501	76	
253.06468	76	
253.97163	74	
254.18716	74	
254.36267	128	
254.86236	144	
254.96811	176	
255.80032	136	
256.44937	112	
256.91142	128	
257.03938	82	
257.86298	82	
258.83986	280	
258.96928	124	
259.29669	94	
259.85262	276	
259.95560	112	
260.83463	190	
261.83894	146	
262.89780	74	
263.84753	74	
263.89720	120	
266.01478	104	
266.84872	92	
268.60051	84	
268.84535	202	1+
269.07995	76	
270.80270	84	
270.83909	72	
272.91663	82	
274.03620	112	
274.86227	158	
275.44760	100	
275.86702	130	
275.89617	84	
275.95545	76	
276.85665	360	1+
276.90884	94	
277.84171	494	1+
278.87802	104	
278.99294	82	
279.53234	80	
279.87130	74	
280.01924	104	
281.43676	72	
281.86190	100	
281.89484	102	
282.92399	84	
283.86847	78	
284.88753	106	
286.14239	90	
289.86003	86	
294.02597	198	1+
294.85638	166	
295.46658	84	
295.52571	74	
295.84879	84	
295.86898	104	
296.58656	92	
296.81897	100	
296.90023	158	
297.78762	130	
297.86396	184	1+
297.88987	74	
299.39699	72	
300.83289	74	
300.85860	96	
300.87326	78	
300.88842	92	
300.94379	78	
301.87902	152	
302.17768	114	
302.86752	78	
302.96466	72	
303.44131	94	
306.86068	72	
307.80144	184	
308.18036	78	
309.88852	142	
310.82449	216	
312.96457	72	
313.92358	74	
314.85518	80	
317.87230	82	
318.49767	86	
319.80977	72	
319.88647	76	
324.36659	78	
325.79237	86	
325.89439	76	
326.77753	74	
328.97637	72	
329.05432	88	
329.37534	90	
330.81183	100	
332.78452	72	
336.86051	72	
336.92560	94	
337.20405	110	
338.05805	72	
339.76604	72	
340.15874	80	
343.19110	102	
END IONS

###FS:    #m/z: 507.84554 #charge 1+
###MS: 146
###MSMS: 148
BEGIN IONS
TITLE=Cmpd 110, +MS2(507.8455), 28.2-35.2eV, 3.2min #148
RTINSECONDS=190.766
SCANS=146,148
PEPMASS=507.84554	101006
CHARGE=1+
196.01695	270	
213.15577	142	
222.97490	136	
224.98065	188	
232.89132	128	
234.87982	282	1+
250.96833	178	
265.08663	226	1+
266.86473	136	
271.78655	106	
272.54543	102	
276.87430	188	1+
277.15203	156	
279.94680	112	
280.84404	120	
284.12393	214	
285.80340	102	
287.85355	172	
289.87533	194	
290.13192	152	
291.94707	104	
292.86823	560	1+
293.85920	278	1+
293.87322	408	1+
294.26908	110	
295.82099	108	
298.85004	150	
299.41205	188	
299.84212	214	
299.88661	140	
300.84051	152	
300.99972	110	
301.06726	118	
303.80790	162	
305.85471	124	
306.87684	108	
307.13708	492	1+
307.84415	106	
307.88954	210	
308.87340	566	1+
308.89649	124	
309.79437	120	
309.87195	364	1+
310.15729	348	
311.88384	1008	1+
312.16033	126	
312.74982	108	
313.89799	128	1+
314.86813	276	
315.88142	148	
315.96592	216	1+
322.14452	118	
322.35551	172	
323.86648	134	
324.90354	170	
325.90029	146	
326.24020	124	
326.88455	398	
327.88404	210	
328.18825	104	
330.82339	132	
332.75032	106	
332.87664	262	1+
333.17226	126	
333.39875	142	
333.80987	156	
334.17896	104	
338.88542	142	
345.77172	328	1+
345.81233	126	
347.91054	200	1+
348.84658	112	
349.72831	116	
349.75394	224	
350.76761	532	1+
350.89492	170	
350.95636	128	
351.17973	116	
352.02381	206	1+
353.85212	316	
355.75579	112	
357.55206	104	
357.74274	136	1+
357.78084	122	
357.85269	102	
363.88098	140	
364.82740	104	
365.02956	102	
365.78810	178	1+
367.70788	724	1+
367.76925	142	
367.84518	270	1+
367.91649	142	
368.28534	112	
369.70959	236	
369.84023	296	1+
370.78045	206	
371.79892	124	
372.71801	128	
374.78147	220	1+
375.73908	110	
376.82461	138	
379.32434	102	
380.72184	176	
380.85552	108	
381.71792	178	
382.71264	120	
383.71900	110	
383.90089	104	
384.74444	154	
384.85129	660	1+
385.77456	208	
386.77575	260	1+
387.72252	118	
388.74369	162	
388.87663	168	
389.20162	164	
390.84663	108	
390.90721	104	
391.73323	116	
392.82529	146	
392.84568	118	
393.79707	114	
394.88129	110	
397.73397	104	
398.72870	710	1+
399.70777	258	
399.84376	144	
400.36395	106	
400.80841	150	
402.86043	172	
403.87476	420	
405.41420	102	
405.76807	250	1+
405.82264	102	
407.72446	310	1+
407.75283	168	
407.86351	1098	1+
408.05491	168	1+
408.85232	430	
409.69010	110	
409.72414	282	
409.83730	232	1+
410.73242	128	
410.77321	144	1+
410.84083	200	1+
410.86546	122	
411.71451	192	
412.73167	238	1+
412.84327	116	
413.85779	114	
414.87244	148	
417.85383	270	1+
421.74851	104	
421.77338	148	
421.88465	126	
422.85931	200	
422.88464	120	
423.76910	232	
423.79216	112	
423.86955	108	
424.78086	128	
425.76071	172	
426.75097	194	
426.86336	290	
427.73015	822	1+
427.74832	152	
428.76901	152	
428.84655	420	1+
429.70215	290	1+
429.73844	630	1+
430.73988	418	1+
431.08665	146	
431.86723	370	1+
432.23826	466	1+
435.71928	236	1+
439.74165	276	1+
439.89570	142	
443.75388	130	
444.87231	942	1+
445.74155	278	
446.74078	142	
446.75254	148	
446.83201	226	1+
447.71730	116	
447.83493	196	1+
447.88012	136	
448.77493	104	
449.88121	236	
450.70637	120	
450.74762	152	
450.87761	118	
452.89810	106	
462.88428	564	1+
464.78229	116	
467.88863	386	1+
485.89734	196	1+
486.84215	120	
491.89726	244	1+
505.28235	148	
509.28780	120	
END IONS

###FS:    #m/z: 336.94588 #charge 1+
###MS: 146
###MSMS: 149
BEGIN IONS
TITLE=Cmpd 111, +MS2(336.9459), 28.0-35.0eV, 3.2min #149
RTINSECONDS=191.539
SCANS=146,149
PEPMASS=336.94588	86752
CHARGE=1+
88.34901	84	
163.42287	156	
183.86826	70	
189.50703	70	
192.89093	126	
199.88551	84	
200.83279	84	
209.94250	140	
210.88314	170	1+
211.94475	1658	1+
212.87880	1348	1+
213.93886	758	1+
214.06542	80	
215.88287	134	
215.95408	72	
217.88441	120	
219.85287	90	
221.90080	70	
221.94816	96	
221.99563	72	
223.00870	80	
224.96755	70	
225.04493	80	
226.97703	112	
228.89437	214	
229.89906	96	
229.95460	1190	1+
230.19935	78	
230.88858	2184	1+
231.94993	812	
231.97364	86	
232.18338	82	
232.82159	90	
233.83245	152	
233.94614	118	
234.82506	94	
234.98368	68	
235.84436	198	1+
235.94784	80	
239.07039	72	
240.52112	68	
241.83954	328	1+
242.07948	72	
244.86573	82	
245.88878	80	
246.65950	82	
246.90455	138	
246.97959	70	
247.37535	76	
247.96519	316	
248.89649	728	1+
249.82965	206	
249.95927	184	
250.83191	528	1+
251.83641	346	1+
251.90943	206	
251.95681	158	
252.11985	94	
252.17800	80	
252.97051	788	1+
253.08395	90	
253.90467	306	1+
254.86309	72	
254.96722	334	
255.07823	154	
255.13363	80	
255.90750	92	
257.00807	86	
257.08275	70	
257.12799	72	
257.82767	72	
257.85444	174	
257.96959	80	
258.84538	192	
258.96113	80	
259.84803	278	1+
259.94348	74	
260.82568	86	
261.83732	212	
262.83475	190	1+
263.05922	70	
264.14756	78	
264.79646	70	
264.83072	70	
264.88440	86	
265.00641	100	
265.08313	228	
265.85864	86	
266.84653	138	
267.84332	166	
267.94086	72	
268.80783	72	
268.83801	872	1+
269.85793	88	
270.88333	148	
270.91773	68	
271.05530	74	
271.91818	116	
271.96182	78	
272.87565	132	
273.08276	86	
273.78732	80	
275.95392	70	
276.86700	172	
277.86201	308	
278.83501	464	1+
280.83461	128	
281.85707	120	
286.84922	532	1+
289.38794	108	
289.58006	94	
289.84866	70	
290.81839	78	
290.85602	72	
291.43648	74	
292.02594	100	
292.29483	82	
292.81465	80	
292.85436	120	
293.10848	144	
293.89030	80	
294.11302	72	
295.01452	170	1+
295.37618	72	
296.08111	86	
296.84869	68	
296.98830	76	
297.82684	76	
299.00203	68	
300.05839	154	
300.52434	82	
301.89438	70	
303.88393	78	
303.94633	82	
304.41070	114	
305.80286	74	
305.85851	70	
306.03283	76	
306.40667	70	
308.66540	78	
310.04972	86	
310.86758	198	1+
310.93927	78	
311.35837	84	
312.41297	100	
312.80134	86	
314.39152	72	
314.95327	72	
315.89980	90	
316.90491	72	
319.89316	84	
321.16386	98	
324.84238	82	
324.89375	122	
325.90035	158	
327.16174	84	
327.56140	78	
328.28882	80	
331.67019	92	
331.75054	76	
331.79089	76	
332.88106	78	
333.32774	88	
334.02457	92	
337.90744	84	
338.01062	90	
341.91855	90	
341.98440	82	
342.11137	82	
342.30937	66	
END IONS

###FS:    #m/z: 340.94093 #charge 1+
###MS: 150
###MSMS: 151
BEGIN IONS
TITLE=Cmpd 112, +MS2(340.9409), 28.0-35.0eV, 3.3min #151
RTINSECONDS=195.211
SCANS=150-151
PEPMASS=340.94093	791676
CHARGE=1+
191.95585	72	
193.92917	84	
199.97753	74	
200.02963	72	
208.92613	72	
209.88567	74	
211.38961	74	
212.88181	106	
213.87780	96	
213.93833	762	1+
214.86372	84	
215.20063	104	
215.88910	142	
215.93854	158	1+
217.87844	146	
221.05075	88	
222.87119	82	
222.95403	214	
222.99552	82	
223.83053	122	
223.88240	80	
223.97308	76	
226.78907	80	
227.88861	88	
228.06112	102	
228.89643	82	
229.39633	72	
230.00889	76	
230.88840	816	1+
231.13673	86	
231.95062	284	
233.00533	82	
233.89606	172	
234.90827	92	
235.89207	144	
236.90531	78	
237.92489	74	
240.83255	148	
241.84250	176	
241.92110	84	
242.84583	132	
243.10862	88	
243.84085	226	
243.95431	142	
244.04776	80	
244.82208	90	
245.05374	100	
245.10163	88	
245.79460	74	
246.84683	82	
246.97935	162	
247.83341	84	
247.87420	82	
248.97764	146	
249.89584	120	
249.95742	116	
250.83386	76	
251.11169	72	
251.85414	80	
251.89973	76	
251.97199	72	
252.26047	92	
253.91484	114	
254.86886	74	
254.89380	86	
254.96359	112	
256.84490	76	
256.91090	178	
258.84822	336	1+
259.89396	126	
259.95784	84	
260.35539	88	
260.83013	244	1+
261.43083	76	
261.84896	78	
261.96249	84	
262.02432	80	
262.35279	106	
264.48091	106	
264.80436	90	
265.26240	94	
265.87689	72	
266.86599	148	
266.90005	90	
267.79014	76	
268.84436	80	
269.80142	74	
269.84166	98	
271.89498	82	
271.91669	116	
272.03243	80	
272.67693	126	
272.82498	74	
272.85288	76	
272.92061	108	
274.99155	88	
275.71536	104	
276.86073	524	1+
277.13784	78	
277.35028	90	
278.14826	84	
278.84670	970	1+
278.99293	72	
281.85719	86	
281.89640	90	
282.87074	134	
283.06658	82	
283.98031	84	
285.87481	74	
285.94108	78	
286.83860	72	
286.85857	208	1+
286.97387	78	
288.41319	82	
288.81162	78	
289.36908	92	
289.87768	106	
290.45852	100	
290.78896	90	
290.85594	90	
294.86702	128	
295.43078	82	
295.88056	74	
297.00671	124	
297.10679	78	
299.78602	102	
299.81811	80	
299.87732	158	
300.87129	74	
302.17608	82	
302.92544	86	
302.94530	114	
305.03030	80	
305.15247	88	
305.88068	306	1+
305.93400	92	
306.05748	96	
307.27333	96	
308.86824	82	
313.17752	74	
313.87486	110	
314.10163	82	
314.83539	72	
315.90413	74	
321.05798	78	
321.42099	72	
323.89724	212	1+
324.81145	76	
327.68361	96	
328.82491	94	
329.86701	74	
330.17135	88	
330.81804	78	
336.89860	80	
338.12349	72	
338.95029	86	
340.21522	78	
340.72413	100	
340.97434	108	
342.89917	192	1+
344.41131	96	
END IONS

###FS:    #m/z: 507.84565 #charge 1+
###MS: 150
###MSMS: 152
BEGIN IONS
TITLE=Cmpd 113, +MS2(507.8456), 28.2-35.2eV, 3.3min #152
RTINSECONDS=195.983
SCANS=150,152
PEPMASS=507.84565	85700
CHARGE=1+
180.84864	104	
196.01761	134	
214.88358	238	
223.98036	170	
224.97229	122	
238.06221	246	
239.07036	116	
248.08242	112	
250.90590	164	
251.07803	382	1+
252.51201	102	
252.91426	126	
265.09353	106	
266.09726	204	1+
266.16742	156	
268.97105	132	
277.15465	140	
277.93213	120	
280.89508	166	
282.40350	100	
283.09727	110	
287.86129	216	
288.86955	170	
289.88275	160	
290.13286	214	1+
290.86522	484	1+
291.90321	130	
292.86066	144	
293.87370	714	1+
294.39343	102	
294.79568	122	
294.81439	118	
295.99886	98	
300.86350	184	
304.85784	362	1+
304.88396	128	
305.86291	202	1+
306.12217	216	
307.89164	358	1+
308.14109	244	
308.81132	218	
308.84713	100	
308.87319	744	1+
309.14954	180	
309.83446	284	1+
309.88941	150	
310.15839	406	
311.16793	198	1+
311.88390	946	1+
312.85183	106	
313.82742	102	
313.96784	164	
314.86850	262	1+
321.87842	124	
323.86395	156	
324.38284	258	1+
324.86288	116	
325.35359	112	
325.90050	110	
326.88132	1174	1+
327.80494	194	1+
328.76500	98	
328.86832	224	
329.84995	132	
330.16476	172	
331.81411	134	
332.00797	124	
332.84514	114	
333.17402	294	1+
335.17206	96	
336.01130	106	
336.08795	118	
336.94151	156	
337.88170	248	1+
337.98569	170	1+
340.39232	128	
345.87377	120	
347.78660	116	
347.83406	142	
348.72610	138	
348.77787	126	
348.81085	188	1+
348.91980	140	
349.17012	134	
349.75648	132	
350.88148	284	1+
351.74008	134	
355.88868	102	
357.84339	140	
358.83130	104	
359.00836	98	
360.88710	132
[truncated: 1,684,736 more chars]
