# Supplementary material for: High-Throughput Venomics
Source: J Proteome Res. 2023 Apr 3;22(6):1734–46. doi: 10.1021/acs.jproteome.2c00780 (PMC10243144; doi:10.1021/acs.jproteome.2c00780)
Supplement: Supplementary file 9 — pr2c00780_si_009.zip [file pr2c00780_si_009.zip › Manual files/Calloselasma rhodostoma MGF/210702_Calloselasma_halfplate000117_5.1.201.mgf]

###	D:\Data\Julien\210702_Cr_half_TFA\210702_Calloselasma_halfplate000117.d\ProteinAnalysisResults.mgf
###	D:\Data\Julien\210702_Cr_half_TFA\210702_Calloselasma_halfplate000117.d\analysis.baf
###	210702_Calloselasma_halfplate000117.d
###	Instrument: maXis HD
###	Manufacturer: Bruker
###    PeakWidth 0.30, MiniumIntensity 10, S/N 1Apply threshold 0, Threshold 10
###    Retain Residuals no, Create neutrally no,
###    FullScan Parameters: AdductIon (+)+H (-)-H, LowMass 0, HighMass 8000, MaxCharge charge decon 4, MinPeaks 3
###    Perf. isotope decon yes, Max Charge Istopic decon 6, MW agreement 0.00, Abund. cutoff 2.00, Envelope cutoff 75.00
###    MaxRes   Parameters: AdductIon (+)+H (-)-H, LowMass 0, HighMass 8000 
###    Perf. isotope decon yes, Max Charge Istopic decon 6, Abund. cutoff 2.00
###    MSn      Parameters: AdductIon (+)+H (-)-H, LowMass 0, HighMass 8000 
###    Perf. isotope decon yes, Max Charge Istopic decon 4, Abund. cutoff 0.05
###    Global Charge Limit: no 3, Prefer FullScan Result: yes, Export what: 2 (0=non deconv/1=deconv only/2=mixed), NoMSMSSignals: 150, Intensity threshold: 10, NoMSSignals (deconv): 2, NoMSSignals (non-deconv): 2, NormalizeData: no, SingleCharged: yes
###
COM=210702_Calloselasma_halfplate000117.d
USERNAME=Demo User

###FS:    #m/z: 322.92995 #charge 1+
###MS: 2
###MSMS: 3
BEGIN IONS
TITLE=Cmpd 1, +MS2(322.9299), 28.0-35.0eV, 0.0min #3
RTINSECONDS=1.888
SCANS=2-3
PEPMASS=322.92995	2106782
CHARGE=1+
206.94049	4352	
208.94499	11406	1+
211.94446	28412	
213.93984	24598	1+
215.93808	3764	
217.94105	9690	
222.95204	35344	1+
224.95087	9322	
226.94690	168582	1+
227.19849	3528	
228.94261	308494	1+
229.45446	2826	
231.95160	17962	1+
233.94797	2270	
234.97023	4980	
234.99817	5216	
235.20314	2502	
237.12842	2300	
238.14752	4130	
238.45440	6634	
239.14636	10340	
239.98108	2728	
240.23110	2900	
240.96234	21084	1+
241.46351	2902	
242.96176	6424	
243.22991	5020	
243.88258	2588	
244.95732	104560	1+
245.18576	2426	
245.63128	5904	
245.94370	5482	
246.95255	87082	1+
248.03239	2830	
248.97428	2140	
249.91002	8482	1+
249.97169	72818	1+
250.94640	31154	1+
250.99718	4578	
251.19842	4248	
252.47028	2852	
252.63847	2700	
252.94817	7866	
252.97133	992282	1+
253.13788	2450	
253.21374	4910	
253.90496	22720	1+
254.94175	119438	1+
254.96662	369216	1+
255.22962	3848	
256.26140	3122	
256.91368	6084	
256.96410	51206	1+
258.88488	2514	
258.90952	2254	
258.96372	14830	1+
260.16180	4422	
260.97743	3548	
261.97984	6372	
262.96740	4664	
263.05600	4088	
263.23470	2168	
263.97872	135886	1+
265.16071	2220	
265.21448	2142	
265.64696	2100	
265.97629	15114	1+
267.26698	2122	
267.97364	65108	
268.95884	12742	
269.97297	38108	1+
271.91734	2570	
272.88196	5454	
272.95173	21366	1+
273.18551	2388	
274.27266	4496	
279.09171	4174	
279.23033	4050	
281.24551	10548	1+
281.98858	2716	
282.17520	3730	
282.27719	7990	
283.17378	12138	1+
283.26108	12542	1+
283.94683	6362	
283.98788	2942	
284.29341	5228	
284.32947	2222	
285.22245	2860	
285.94158	104452	1+
285.98357	31280	1+
287.25123	19114	1+
287.66002	2682	
287.97988	2128	
288.06481	2350	
288.20587	6088	1+
288.25195	12598	1+
289.17975	2210	
289.65753	3048	
289.88527	2154	
290.26657	15850	1+
290.89250	4902	
291.09901	4288	
291.19564	5302	
291.97393	7950	
292.05942	9342	1+
293.10840	2460	
293.20869	5692	
293.97521	20294	1+
293.99727	51312	1+
294.17929	2910	
294.93675	9130	
295.12781	4304	
295.22481	9026	1+
295.96914	4936	
295.99302	21930	1+
296.29249	2262	
297.07964	3960	
297.24079	11922	1+
297.90464	2488	
297.99032	2458	
298.08244	2936	
298.27215	4226	
298.96751	2438	
299.20048	2340	
299.23823	2854	
299.25468	3620	
300.28701	5650	1+
302.17324	9338	1+
302.30313	8478	1+
302.94517	8742	
303.95123	37616	1+
303.99510	19076	1+
304.18686	3696	
304.28289	5164	
304.92348	3538	
305.24664	2158	
305.26783	7042	1+
306.90393	5166	
307.08235	2672	
307.24622	41828	1+
308.14137	5052	
308.21420	2402	
308.87127	10352	1+
309.18961	2654	
309.22038	3118	
309.25776	4222	
309.27708	3250	
309.67299	3120	
310.15923	13020	1+
310.30830	8864	1+
311.05354	2170	
311.21935	5902	
311.27470	4124	
311.67211	2680	
311.86930	32290	1+
311.93497	8882	
311.98647	18008	1+
312.32335	4704	
312.80378	2988	
312.90053	6232	
312.94760	9172	
313.21837	3556	
313.23261	3476	
313.27150	4372	
313.28911	4822	
313.86428	15000	1+
313.92918	220572	1+
314.26775	2758	
314.89382	5220	
315.17853	2182	
316.28171	10758	1+
316.31890	2712	
316.86562	2132	
316.88926	2586	
316.93959	5726	
318.29878	28130	1+
318.93474	126170	1+
319.28278	2638	
320.93435	239880	1+
321.18755	2154	
322.19249	13052	1+
322.27551	2274	
322.82204	2330	
322.87779	10516	1+
322.90903	12110	
322.92981	4755204	1+
323.11610	4950	
323.16918	5658	
323.19225	10090	1+
323.23831	14152	1+
323.27507	2578	
323.28988	2720	
323.33013	2732	
323.35708	2530	
323.37786	2862	
324.13626	2748	
324.28748	3916	
324.32393	3568	
324.87739	9754	
325.25378	32398	1+
325.28914	3144	
325.31860	2248	
325.90189	2986	
326.17301	4508	
326.19994	2730	
326.23285	2120	
326.30364	4166	
326.87195	101446	1+
326.96819	11116	1+
327.00618	6164	
327.17686	2708	
327.19890	12016	1+
327.26933	45296	1+
328.31876	3938	
END IONS

###FS:    #m/z: 340.94069 #charge 1+
###MS: 2
###MSMS: 4
BEGIN IONS
TITLE=Cmpd 2, +MS2(340.9407), 28.0-35.0eV, 0.1min #4
RTINSECONDS=2.66
SCANS=2,4
PEPMASS=340.94069	1072362
CHARGE=1+
196.08716	140	
201.01125	110	
205.01580	132	
207.90700	118	
209.88862	120	
213.09312	136	
213.93996	3158	1+
214.90708	104	
215.88686	882	1+
215.93760	478	
217.88167	432	1+
217.93848	460	1+
219.06132	150	1+
223.04157	112	
223.96261	170	
226.94535	160	
226.96808	110	
227.36816	104	
227.87685	216	1+
228.90728	114	
230.96140	140	
230.97439	106	
231.95060	3154	1+
232.97666	124	
233.04578	270	
233.89797	538	1+
233.94953	700	1+
235.90303	130	
237.04640	188	1+
239.08005	124	
239.95874	188	1+
240.04180	114	
240.09879	108	
240.18694	230	1+
240.23069	572	1+
243.87461	222	1+
244.03666	310	
244.94267	130	
244.95824	172	
246.97370	404	1+
247.24280	144	
247.94214	414	1+
248.03862	488	1+
248.98790	126	
249.04421	316	1+
249.96492	968	1+
250.00679	174	1+
250.09880	248	1+
250.15473	122	
251.96201	324	1+
253.11338	130	
254.07638	116	
254.96615	1630	1+
255.07809	456	1+
255.09724	190	
255.18021	116	
255.22677	120	
255.99904	188	
256.91900	132	
256.96212	334	1+
257.01101	138	
257.09285	116	
257.12240	106	
258.15257	102	
258.90347	200	1+
258.99238	232	1+
261.88949	136	
262.09548	144	
262.70659	100	
262.88706	144	
262.96783	132	
263.05720	130	
263.90335	238	1+
264.07973	142	
264.96422	198	
264.99678	112	
265.01755	312	1+
265.24743	134	
266.05263	198	1+
266.28042	124	
266.64208	106	
266.67519	114	
266.97466	226	1+
267.00167	234	
267.15125	142	
269.17519	104	
269.19064	308	1+
271.09599	110	
271.97832	430	1+
272.93194	474	1+
272.98035	364	1+
273.84815	170	
275.06819	138	
275.11186	178	
277.06670	330	
277.17458	106	
278.12817	194	1+
278.90473	178	
279.02371	110	
279.09632	144	
279.27642	102	
280.05888	130	
280.11597	106	
280.15730	104	
280.22472	240	1+
280.26118	340	1+
281.04914	284	
281.07991	120	
282.04195	120	
282.27751	566	1+
283.03054	244	
283.08078	188	
283.25959	108	
284.08415	124	
284.29019	126	
286.00594	204	1+
288.06536	848	1+
289.14486	120	
289.50632	146	
290.15177	246	1+
290.99851	104	
291.98547	108	
292.05861	370	1+
292.43867	230	
292.87408	176	1+
293.11598	118	
294.17472	166	1+
295.24626	478	1+
295.98733	228	1+
296.01557	134	
296.10449	180	
296.12460	106	
296.22183	258	1+
296.33256	266	1+
296.64149	104	
297.91487	224	1+
298.06018	626	1+
298.08314	370	
298.30830	210	
298.58445	218	
299.03560	166	
299.05832	404	1+
299.08114	164	
299.16472	130	
299.19742	110	
300.08173	140	
302.01735	116	
302.17216	396	1+
302.24889	106	
303.00753	130	
303.13142	158	1+
305.22770	206	1+
306.13927	138	
306.27733	142	
306.79583	142	
307.00495	102	
307.07641	146	
307.28838	662	1+
307.30843	190	
307.78519	120	
307.80056	106	
308.12745	114	
308.86943	182	1+
309.05542	352	1+
309.17153	202	1+
310.87815	382	1+
311.03082	164	
312.02830	510	1+
313.16146	118	
314.12201	110	
314.94455	114	
319.05077	262	1+
319.08383	116	
320.05872	220	1+
320.33044	112	
321.01384	108	
321.09867	150	
321.52133	106	
322.03481	128	
322.19698	122	1+
322.30843	198	
322.32090	134	
322.90836	140	
323.24094	1234	1+
323.30685	118	
323.97676	156	1+
324.31739	152	
324.89104	160	
326.15418	188	
326.17574	202	
327.06369	106	
327.11962	102	
327.27608	296	1+
327.30995	354	1+
327.79754	106	
328.09370	128	
329.97526	124	
332.09215	136	
333.16789	140	
335.12392	206	1+
336.30914	216	1+
337.03367	120	
337.10670	120	
337.25203	166	
338.09187	224	1+
338.30752	216	1+
339.14762	128	
340.19407	118	
340.25355	174	1+
340.38827	118	
341.07882	210	1+
341.39729	324	
342.19470	110	
342.28322	364	1+
342.31228	234	
342.88573	162	
343.20765	154	
343.26139	120	
343.31895	102	
344.18448	190	
344.20364	120	
344.23234	134	
344.30299	154	
346.09507	106	
346.12056	108	
END IONS

###FS:    #m/z: 363.95677 #charge 1+
###MS: 2
###MSMS: 5
BEGIN IONS
TITLE=Cmpd 3, +MS2(363.9568), 28.0-35.0eV, 0.1min #5
RTINSECONDS=3.4325
SCANS=2,5
PEPMASS=363.95677	592334
CHARGE=1+
187.86844	148	
189.86356	292	
190.92417	216	1+
191.85944	112	
205.12182	150	
207.87251	114	
209.94472	990	1+
212.87917	1008	1+
213.09302	144	
222.95214	1198	1+
224.94872	2552	1+
226.94732	5290	1+
227.00764	110	
227.92976	284	
228.94297	4892	1+
229.05485	138	
229.19219	122	
230.88961	1292	1+
231.11676	122	
232.88541	200	
233.05937	114	
234.88616	148	
235.07560	120	
235.12829	152	
235.82445	184	
237.55409	176	
238.11750	110	
239.14339	130	
240.96233	490	
241.04995	122	
241.95817	878	1+
242.87031	270	1+
242.98563	190	1+
243.94388	130	
244.03649	156	
244.95737	2852	1+
244.99839	188	1+
245.07583	150	
245.09043	124	
245.13230	130	
245.94155	566	
246.95313	3630	1+
246.97294	408	1+
248.03130	706	1+
248.23247	112	
248.85243	128	
248.89776	336	1+
249.42891	132	
250.94529	114	
250.96972	190	
250.99776	150	
252.08061	118	
252.11285	122	
252.89110	110	
253.83888	134	
254.99519	128	
255.09751	168	
255.20816	116	
256.01695	206	1+
256.06139	194	1+
258.92316	140	
258.97368	194	
259.97033	134	
260.97009	1350	1+
260.99076	380	1+
263.05479	206	
263.14268	170	1+
263.98017	252	
263.99418	262	1+
264.96615	114	
265.02449	232	1+
265.05528	136	
265.97331	130	
266.12976	396	1+
266.24391	246	
266.99879	264	1+
267.13223	322	1+
267.24571	194	
267.96927	1116	1+
268.95833	254	
271.06569	326	1+
273.00764	126	
273.16612	142	
274.08572	112	
275.05275	154	
275.09423	324	1+
275.11462	338	1+
276.84742	162	
277.07198	302	1+
277.14714	140	
278.89805	156	1+
279.10323	134	
279.88054	222	1+
280.26497	122	
281.93693	150	
282.11278	158	
282.91565	134	
283.04102	148	
283.06740	282	1+
283.09200	306	1+
283.81532	128	
283.98364	172	
285.84469	304	1+
285.94125	138	
286.13810	310	1+
286.86828	124	
288.06355	906	1+
288.20174	174	1+
290.05440	142	
290.89730	280	1+
291.05090	470	1+
291.97092	218	1+
292.05659	322	1+
292.10925	110	
293.00697	256	1+
293.85001	248	1+
294.27143	226	1+
294.97851	166	1+
296.64065	178	
298.58646	154	
298.95654	150	
300.07705	116	
301.85609	268	1+
302.22364	438	
302.24344	162	
303.05123	144	
303.81088	328	1+
303.85960	168	
304.06641	136	
304.10354	232	
304.22139	204	
304.26572	126	
305.12845	118	
305.15473	196	
306.43435	218	
306.88152	142	
306.93828	116	
307.13367	248	
307.28686	680	1+
307.31280	246	
307.87978	130	
308.20608	206	1+
308.29154	452	1+
308.81242	112	
310.31143	224	
310.87363	128	
311.03325	166	
311.12170	120	
311.31335	148	
311.86340	134	
313.02987	166	
313.12599	156	
317.87487	130	
318.12025	144	
318.93298	132	
319.04736	242	1+
319.08410	334	1+
319.15122	122	
320.13043	192	1+
320.30653	244	1+
321.92424	254	1+
322.97442	108	
323.18196	204	1+
323.19381	268	1+
323.23976	168	
323.88852	308	1+
324.02131	202	
324.24430	240	
324.32630	154	
324.47365	142	1+
324.90951	170	
325.14584	256	1+
326.17263	114	
326.29975	188	1+
326.96507	108	
327.02394	194	1+
328.82215	172	1+
329.21391	134	
330.05633	214	
330.82025	146	
330.85102	176	1+
331.29906	118	
332.08944	890	1+
333.16469	218	1+
334.05965	126	
334.30598	190	
334.83345	210	1+
336.04356	210	1+
336.32583	174	
336.94642	442	1+
337.09046	182	
339.87666	126	
340.93844	232	1+
341.12128	148	
341.35828	116	
342.07948	124	
342.20287	176	1+
342.89482	172	1+
343.06271	134	
343.28223	112	
344.22054	212	1+
344.28030	164	
345.02031	178	
345.07937	246	1+
345.09374	112	
347.13130	138	
347.24151	162	
347.30271	114	
348.25668	174	1+
348.32351	232	
349.15460	222	1+
349.31881	554	1+
350.09533	126	
350.18492	140	
351.12559	124	
351.18436	174	
351.27371	112	
351.33777	270	
352.04380	130	1+
353.88738	142	
355.05659	226	1+
355.21776	236	1+
356.90732	178	1+
359.11045	312	1+
359.18634	390	
361.19719	188	1+
361.28357	124	
362.17425	184	
362.33945	198	1+
363.11625	270	1+
363.27214	264	1+
363.37146	156	
364.15623	206	1+
364.18869	120	
365.25054	114	
365.28826	400	1+
365.38643	200	
366.21069	192	1+
366.32616	134	
367.13342	264	
367.26220	208	1+
367.32956	328	
368.30049	210	1+
368.38875	132	
368.42298	808	1+
END IONS

###FS:    #m/z: 322.92997 #charge 1+
###MS: 6
###MSMS: 7
BEGIN IONS
TITLE=Cmpd 4, +MS2(322.9300), 28.0-35.0eV, 0.1min #7
RTINSECONDS=7.101
SCANS=6-7
PEPMASS=322.92997	1993180
CHARGE=1+
188.98801	106	
191.95452	172	
192.88817	96	
201.04608	110	
202.46148	110	
202.96410	136	
205.94822	426	1+
211.52731	104	
214.02687	112	
215.88748	204	
219.01377	128	
219.17682	108	
220.86971	98	
221.47285	92	
222.86207	114	
222.95262	602	1+
225.93429	184	1+
226.99987	132	
227.86343	182	1+
227.92933	270	1+
229.07229	126	
229.96531	134	
231.12112	96	
232.03737	140	1+
232.98412	178	1+
233.89741	232	
235.91395	94	
236.07663	100	
236.33862	94	
237.01380	168	1+
237.06681	116	
237.65450	94	
237.92911	118	
238.55080	98	
239.07727	420	1+
240.93975	214	
240.96390	128	
241.93928	728	1+
241.96685	98	
242.94231	454	1+
243.88266	238	
244.03792	306	
244.88551	128	
244.93801	308	1+
244.95465	118	
245.04103	204	
246.15585	154	
246.64622	106	
246.95264	108	
246.97704	660	1+
247.15292	130	
248.06362	92	
248.85101	94	
249.03573	376	1+
249.13072	264	1+
249.24869	96	
252.11888	156	
252.98101	156	
254.09725	138	
254.15960	152	1+
255.11000	130	
255.95597	98	
258.07756	230	1+
258.87595	92	
258.99283	152	
260.17738	238	
260.20984	120	
260.40209	100	
260.61512	94	
261.04137	180	
261.11721	154	
261.15416	106	
262.04857	734	1+
262.99087	96	
263.22027	116	
263.85251	244	1+
263.91165	116	
263.97890	344	1+
264.07295	164	
264.11437	334	1+
264.85556	210	1+
265.99871	136	1+
266.07500	148	
266.10775	192	1+
267.01035	108	
268.00102	372	1+
268.02124	102	
268.91030	94	
268.95412	126	
269.00421	316	1+
269.06729	178	1+
269.41023	100	
271.13011	254	1+
271.26902	96	
271.84132	126	
272.13118	146	1+
272.84745	120	
273.10117	100	
273.83170	92	
275.05313	150	
276.19018	94	
277.01677	134	
277.07538	176	
277.09372	178	
277.20940	122	
278.07055	164	
278.24672	94	
279.08996	754	1+
279.13710	406	1+
279.22987	214	
281.04615	314	1+
281.08786	156	
282.27667	236	
282.82478	94	
282.88896	98	
283.02699	94	
283.08117	320	1+
283.26176	288	
283.86624	226	1+
284.29311	1158	1+
284.87044	160	1+
284.91250	100	
284.98772	104	
286.06907	120	
286.09847	138	
286.64405	92	
286.92023	218	
287.03883	110	
288.06410	148	
288.43185	112	
289.00205	94	
289.42976	98	
289.86002	266	1+
289.88018	370	
290.01718	118	
290.24314	142	
290.89401	226	1+
291.11796	128	
291.59163	100	
292.05645	196	
293.06628	200	
293.99941	126	
295.12908	188	1+
296.80509	98	
296.96745	94	
298.80795	170	
299.02763	140	
299.06339	128	
299.10114	178	
299.24172	102	
299.63734	112	
299.67589	112	
300.12024	100	
300.29269	130	
301.02486	94	
302.14857	164	
302.16765	94	
302.88642	100	
303.11288	300	1+
303.98433	92	
304.22629	92	
304.26155	280	1+
304.44070	240	1+
304.80767	92	
305.07928	164	1+
305.44134	152	1+
307.07108	108	
307.28279	180	
307.30574	92	
307.78825	116	
307.81295	156	
308.06016	108	
308.29334	664	1+
308.83178	94	
308.88709	126	
309.25372	112	
309.99120	132	1+
310.14834	138	
310.30779	714	
310.39230	122	
311.88402	330	1+
312.49801	106	
312.83383	102	
313.03001	332	
315.16042	130	
315.86046	116	
319.04607	128	
319.07940	140	
320.15936	142	
321.92862	190	1+
322.32048	114	
323.18677	94	
323.23794	5676	1+
323.89195	452	1+
323.99747	96	
324.13290	160	
324.20626	622	1+
324.89601	392	1+
325.17934	184	
326.11529	118	
326.19817	144	
326.37949	168	1+
327.21087	160	
327.26188	216	1+
END IONS

###FS:    #m/z: 336.94598 #charge 1+
###MS: 6
###MSMS: 8
BEGIN IONS
TITLE=Cmpd 5, +MS2(336.9460), 28.0-35.0eV, 0.2min #8
RTINSECONDS=7.873
SCANS=6,8
PEPMASS=336.94598	229768
CHARGE=1+
113.23809	90	
163.25671	88	
181.09323	94	
204.02300	140	
205.01354	142	
205.97265	140	
208.98282	134	
209.94099	100	
211.94470	8660	
212.88020	198	
212.94926	244	
213.93949	3286	1+
215.13558	112	
215.88567	456	1+
215.93790	508	1+
217.88342	228	
217.94946	110	
219.03176	152	
222.46988	100	
223.95984	346	1+
225.04741	142	
226.93362	114	
229.95455	8158	1+
230.03605	116	
230.04975	106	
230.88947	744	1+
231.03013	126	
231.95085	3568	1+
233.01780	104	
233.04149	108	
233.89790	274	
233.94681	936	1+
235.07729	160	1+
235.09956	94	
235.89453	138	
235.94724	240	
236.48178	126	
238.06362	90	
238.43500	90	
238.65290	92	
239.95409	118	
241.06368	142	
242.00340	136	
242.09111	96	
242.99605	144	
243.05713	94	
243.96577	92	
244.87518	94	
245.04763	336	1+
246.05102	216	1+
246.16421	94	
246.80046	96	
246.97776	128	
247.04282	112	
247.96641	1620	1+
248.03108	266	
249.04065	788	1+
249.08932	172	1+
249.96213	976	1+
250.12895	124	
251.03716	150	
251.05100	120	
251.22348	116	1+
251.93231	260	1+
251.96345	208	
252.97053	5228	1+
253.03361	238	1+
253.90401	288	1+
254.07390	464	1+
254.18347	92	
254.56735	96	
254.96506	2068	1+
255.07586	384	1+
255.59220	118	
256.12588	138	
256.96559	398	1+
257.00694	198	
257.83047	106	
258.14508	148	
258.80270	90	
259.13291	232	1+
260.13709	166	1+
262.04647	118	
263.05658	468	1+
264.23370	102	
265.01714	96	
265.11220	146	
265.17032	92	
266.12593	206	1+
266.99987	236	1+
267.08297	282	1+
268.87057	88	
269.11447	102	
270.95102	128	
270.98171	734	
271.14292	92	
271.92261	126	
272.05493	108	
272.97878	382	1+
274.97328	210	
275.05591	328	1+
275.98388	98	
276.23378	270	1+
276.56173	108	
277.83342	186	1+
279.10696	246	1+
279.25187	216	1+
279.89935	230	1+
279.97627	110	
280.86643	88	
281.04830	174	
282.03147	280	1+
282.09477	106	
282.91503	204	1+
283.21256	90	
284.97806	106	
285.20883	144	
285.82632	102	
286.85107	326	1+
286.94322	110	
288.02930	92	
288.06405	372	1+
288.09864	92	
288.56787	98	
289.08315	142	
289.15113	92	
290.43549	92	
291.16627	114	
292.05975	196	
292.93778	306	1+
293.06305	214	
293.07657	258	1+
293.10867	352	1+
294.00033	210	
294.11195	208	1+
294.27838	134	
294.94787	132	
295.97565	154	
296.11901	184	
296.96967	126	
297.01359	142	
297.10354	248	1+
297.52176	268	1+
298.08271	152	
298.30952	136	
298.95063	106	
299.06055	484	1+
299.88045	202	1+
300.15812	130	
300.22365	144	1+
301.16984	90	
301.92641	224	1+
303.76669	88	
303.98007	110	
305.05030	122	
305.94349	168	
306.88050	142	
307.08278	114	
307.27677	126	
307.31273	130	
307.79842	264	1+
307.89039	134	
309.11299	110	
309.88337	338	1+
311.79288	116	
312.94040	130	
313.12925	126	1+
315.04757	202	1+
315.43105	88	
316.05393	142	1+
317.11618	90	
318.19951	160	
319.03707	96	
319.08805	160	
320.16380	152	
321.10852	98	
321.22477	136	
321.29090	94	
322.19454	90	
322.23152	518	1+
322.27227	140	
322.31048	142	
323.23634	452	1+
324.89462	414	1+
325.11841	176	
328.80499	90	
328.82055	88	
329.95272	92	
330.13071	130	1+
330.16041	106	
331.11152	90	
331.40396	130	
332.09370	232	1+
334.11249	206	1+
334.20080	120	
335.88523	136	
336.01050	122	
336.32650	118	
336.44800	98	
336.62385	122	
336.82879	108	
337.08957	122	
337.22053	116	
337.36417	102	
338.06372	96	
338.10263	236	1+
338.17143	176	1+
338.25470	122	
338.91522	98	
339.31270	140	
340.39125	270	
340.56673	88	
341.24560	132	
342.20611	116	
END IONS

###FS:    #m/z: 359.96171 #charge 1+
###MS: 6
###MSMS: 9
BEGIN IONS
TITLE=Cmpd 6, +MS2(359.9617), 28.0-35.0eV, 0.2min #9
RTINSECONDS=8.6455
SCANS=6,9
PEPMASS=359.96171	161818
CHARGE=1+
200.95282	94	
203.95305	96	
205.01435	112	
205.94947	188	
209.94247	848	1+
220.95601	180	
222.88964	98	
222.95097	1586	1+
224.09178	94	
224.94927	1558	1+
226.88739	122	
226.94718	3028	1+
228.94239	3422	
231.93644	102	
233.90687	242	1+
233.96206	128	
237.06474	102	
237.91140	114	
238.96616	130	
239.05132	146	
239.14845	118	
240.13226	190	
240.79283	132	
240.96195	1152	1+
241.03298	108	
241.84273	100	
241.95489	664	1+
242.95720	566	1+
243.88961	204	1+
244.95786	1132	1+
245.94110	246	
246.09487	186	1+
246.95291	1574	
247.05098	184	
248.03718	506	1+
248.52416	100	
249.13045	114	
249.85563	196	1+
249.93159	128	
249.96703	354	1+
250.02065	156	
250.08404	216	1+
250.92210	134	
250.94974	242	
250.96907	302	1+
251.03319	138	
251.06630	94	
251.92391	258	1+
252.11285	152	
252.96816	210	1+
253.07869	94	
255.17466	94	
256.37881	150	
256.86105	98	
257.74081	106	
258.14500	336	
258.97129	412	1+
259.00471	216	1+
259.53414	100	
260.96838	592	
261.05002	120	
261.15297	106	
262.04623	190	
262.21973	130	
263.05977	148	
263.17525	156	
263.25540	106	
263.43359	106	
263.99645	206	1+
264.10480	116	
265.06160	96	
266.24844	188	
266.86553	116	
267.87584	132	
267.90115	130	
267.97440	302	
268.04301	102	
268.97214	380	1+
269.11161	106	
269.97487	254	1+
270.15314	146	
270.86551	172	
270.95465	94	
271.05788	162	
271.50442	108	
271.84378	390	1+
272.93780	128	
273.06857	246	1+
275.46507	158	
276.11566	160	
276.85251	370	1+
276.89554	168	
277.06824	162	
277.90009	210	1+
279.27937	140	
280.26107	400	1+
281.13613	118	
282.08715	124	
283.06344	100	
283.89336	196	
284.97040	94	
284.98724	118	
285.12950	154	
289.15321	140	
289.25883	112	
292.06074	140	
292.43526	96	
293.03102	124	
293.06545	176	
293.10046	112	
293.84753	208	1+
293.90127	190	
295.00037	212	1+
295.02025	126	
295.06107	204	1+
296.02116	112	
296.15154	296	1+
297.05569	96	
297.07475	124	
298.13163	292	1+
298.26312	134	
298.91884	188	1+
298.97484	130	
300.87629	240	1+
301.05444	180	
301.08223	192	1+
301.92693	96	
302.11420	126	
302.21832	130	
302.24265	120	
302.36843	100	
302.92079	136	
303.10161	106	
304.12734	98	
304.21548	186	
305.15022	98	
305.42546	94	
305.97679	148	
306.88047	148	
307.29726	126	
307.88536	124	
308.29888	280	1+
309.14255	144	
309.22813	190	1+
310.07297	278	1+
310.12070	102	
310.34669	310	1+
310.92249	112	
311.07707	228	1+
311.86286	118	
313.09274	170	1+
313.88296	178	1+
314.06827	96	
315.06955	116	
316.81423	126	
317.10560	116	
319.08138	266	
319.13154	152	1+
319.86570	118	
320.29730	100	
320.87661	128	
321.22034	252	1+
321.30595	186	1+
322.92947	192	1+
323.01720	930	1+
323.17191	208	1+
323.23810	192	
323.28559	164	
323.31841	262	1+
324.89019	164	
325.91456	102	
326.07640	100	
327.16258	120	
327.79704	152	
329.05314	98	
329.87747	96	
330.03329	110	
330.06412	108	
330.16124	96	
330.91371	252	1+
331.20099	104	
332.09098	108	
334.04619	178	1+
335.34287	144	
336.94891	328	1+
337.09419	292	1+
340.23872	116	
340.35635	980	1+
341.03163	172	
342.09969	128	
342.90457	144	
344.18092	110	
345.32101	216	1+
347.07607	170	1+
347.11682	672	1+
348.90568	120	
348.96820	170	1+
349.11308	164	
349.16765	98	
351.10137	118	
352.21989	106	
354.04030	148	1+
356.18469	136	
356.23516	178	1+
356.25662	120	
358.36088	384	1+
359.19259	320	1+
359.23442	258	1+
359.35967	354	1+
360.27725	100	
361.89691	100	
361.91685	164	1+
362.34088	226	1+
363.07242	104	
363.37150	118	
364.95166	106	
365.15538	126	
END IONS

###FS:    #m/z: 322.93010 #charge 1+
###MS: 10
###MSMS: 11
BEGIN IONS
TITLE=Cmpd 7, +MS2(322.9301), 28.0-35.0eV, 0.2min #11
RTINSECONDS=12.3235
SCANS=10-11
PEPMASS=322.93010	2067250
CHARGE=1+
190.92128	92	
191.88766	256	1+
191.93605	88	
191.95804	206	
196.88307	98	
197.50931	86	
204.00361	136	
204.53370	98	
205.94859	200	1+
209.12505	134	
209.92056	144	
209.94012	132	
210.90097	90	
211.00240	132	
212.95306	86	
212.99448	86	
213.60771	108	
215.88664	498	1+
217.87025	122	
217.93270	92	
220.86177	190	1+
221.01793	124	
222.95268	142	
222.97055	148	
223.96104	394	
223.97967	146	
224.97439	334	
228.04598	206	1+
228.91266	156	
230.86034	218	
231.13043	124	
231.88050	92	
233.06846	100	
233.87227	88	
234.91084	104	
234.93631	118	
235.02855	96	
236.08347	130	1+
236.11035	98	
238.02564	126	
238.21582	112	
239.07436	180	
239.78485	130	
240.13491	88	
240.93933	684	
240.96443	240	
240.99279	96	
241.65016	88	
241.93940	1110	1+
242.21147	88	
243.88208	370	1+
244.03586	304	1+
244.94008	180	
244.99277	156	
245.94410	136	
246.97298	234	1+
248.03439	90	
248.05992	120	
248.13181	124	
248.98773	118	
249.04017	370	1+
250.09612	112	
250.17243	132	
250.90889	100	
252.19335	100	
252.27416	84	
253.85270	88	
255.16415	150	
255.28859	88	
255.78110	84	
255.91504	132	
258.98711	132	
259.95156	86	
259.97040	196	1+
260.10838	132	
260.17514	160	
260.93258	108	
261.04963	86	
261.89290	130	
262.40064	90	
262.83113	214	
262.95370	106	
263.05739	116	
263.14970	94	
263.83195	110	
264.62682	94	
265.01830	136	
265.05915	478	1+
265.11764	160	
267.06219	106	
267.93661	96	
268.00057	132	
268.03136	86	
268.22626	92	
268.90914	304	
269.00264	584	1+
269.79569	130	
270.80304	116	
271.79731	90	
271.83892	126	1+
271.86904	120	
272.98959	90	
273.03800	102	
273.25133	86	
273.80149	126	
273.95506	136	
274.15635	140	
276.79927	102	
277.06873	184	
277.89888	90	
278.24102	116	
279.09202	818	1+
280.14661	128	
281.09462	142	
282.15268	116	
282.27681	114	
283.04288	142	
283.06734	130	
283.87324	246	1+
283.90422	242	1+
284.29239	1036	1+
285.02192	194	1+
285.18709	138	
285.79601	86	
285.94357	90	
286.91933	268	
286.94297	94	
287.85277	94	
288.06277	144	
289.07293	112	
290.24504	88	
290.85401	194	1+
291.99028	144	
292.06144	508	1+
293.06596	358	1+
293.86064	106	
294.79272	96	
294.86127	140	
296.04093	218	1+
296.88030	212	1+
298.02383	114	
301.88206	128	
301.93581	252	1+
302.03889	98	
303.85093	132	
304.08544	96	
306.30051	98	
306.84730	106	
306.87873	120	
307.13261	148	
307.27801	86	
307.89373	248	
308.29362	424	1+
308.88999	148	1+
309.09793	98	
309.81321	112	
310.27418	110	
310.30723	198	1+
310.87519	88	
311.02797	318	
311.86413	128	
311.88753	126	
312.03113	250	
312.94998	134	
312.99129	178	1+
313.02656	776	1+
315.28885	96	
315.87611	120	
318.21519	88	
319.04356	160	
319.32094	96	
320.15629	118	
320.22265	216	1+
323.23746	1968	1+
323.56491	100	
324.20799	310	
324.89544	112	
325.20818	132	
325.89185	100	
327.24739	216	
327.89719	148	
328.18854	160	
328.24624	96	
END IONS

###FS:    #m/z: 336.94613 #charge 1+
###MS: 10
###MSMS: 12
BEGIN IONS
TITLE=Cmpd 8, +MS2(336.9461), 28.0-35.0eV, 0.2min #12
RTINSECONDS=13.096
SCANS=10,12
PEPMASS=336.94613	210380
CHARGE=1+
129.96740	90	
187.95525	92	
189.02048	92	
189.86673	94	
205.01263	118	
206.02026	116	
208.98299	110	
209.09495	140	
210.90333	100	
211.06894	88	1+
211.94430	10288	
212.87798	324	
212.89137	250	1+
212.94729	338	
213.94009	4784	1+
215.88772	494	
215.93909	690	
217.88270	168	
217.93754	118	
221.89000	140	
221.94622	98	
222.95249	146	
222.97596	262	1+
223.96095	118	
223.97789	184	1+
224.02375	86	
227.89309	104	
228.88480	248	1+
229.02373	96	
229.20699	104	
229.95504	10316	1+
230.00020	144	
230.04819	112	
230.88886	1016	1+
230.99338	160	1+
231.12046	140	
231.95046	3778	1+
232.90455	90	
233.82574	130	
233.89371	460	1+
233.94720	628	
235.82827	152	
236.02854	92	
237.10573	90	
237.84217	92	
240.12662	164	
241.69789	98	
242.41242	126	
243.55679	96	
243.91164	94	
244.13576	100	
246.90368	174	
246.97817	464	
247.19020	88	
247.91662	84	
247.96512	1958	1+
248.03306	230	
248.90150	346	
248.95433	124	
248.99338	106	
249.03969	320	
249.23519	94	
249.55301	98	
249.68100	88	
249.96117	1078	1+
249.99184	152	
250.89288	168	1+
250.99403	96	
251.94654	140	
251.98103	100	
252.66235	132	
252.97099	5192	1+
253.04958	86	
253.07918	106	
253.15888	100	
253.90348	208	
254.83706	210	1+
254.94727	134	
254.96602	2354	1+
255.07401	530	1+
256.52827	94	
256.91759	134	
256.96237	378	
257.01420	94	
257.07126	222	1+
258.03069	182	1+
258.96327	262	
259.70051	106	
260.90219	190	1+
262.01875	90	
262.40462	92	
262.99972	166	1+
263.05772	244	1+
263.89716	162	1+
264.82656	106	
265.02083	188	
268.05368	110	
268.83754	260	1+
268.87762	146	
269.02955	104	
269.22807	124	
269.80000	114	
270.87276	198	1+
270.98247	712	1+
271.91720	106	
272.08345	86	
272.16845	94	
272.74996	102	
272.97570	200	
273.12008	216	1+
274.15226	108	
274.84408	324	1+
275.05881	258	1+
275.24391	88	
279.83332	94	
279.96801	122	
280.37812	88	
281.04735	266	1+
281.12531	122	
283.02848	174	
283.30410	92	
283.99582	144	
285.43884	90	
286.84999	234	1+
288.06402	240	1+
288.25482	86	
289.22087	96	
289.39834	94	
289.50735	112	
289.96062	210	1+
290.12389	92	
291.11207	92	
291.25595	246	1+
292.06147	496	1+
292.85653	166	
292.94779	86	
293.06751	356	1+
293.11192	320	1+
293.99482	136	
294.86054	200	1+
295.18682	100	
295.20836	108	
295.99221	236	1+
296.28982	104	
296.93064	110	
296.97258	244	1+
297.84910	110	
298.08945	88	
299.05645	302	1+
299.87885	116	
301.18459	134	
302.12259	202	1+
305.29817	190	
306.88387	108	
307.29559	106	
307.79439	94	
308.07490	138	
308.28787	182	
309.87330	386	1+
311.76904	92	
312.89185	128	
313.03156	122	
313.15304	146	
315.15493	106	
317.15767	96	
318.99124	96	
319.04464	98	
319.08261	284	
319.82190	160	
321.09694	146	
321.16367	88	
321.29474	144	
321.88816	94	
322.30264	280	1+
323.23537	186	
324.08014	98	
324.89215	136	
325.13033	292	1+
328.31118	226	
328.82295	130	
329.87049	92	
331.13363	88	
331.89158	130	
332.09342	130	
332.17570	92	
333.12846	148	
335.23768	86	
335.86068	94	
336.18245	110	
336.33636	92	
337.09683	130	
337.20689	130	
337.35566	106	
338.36534	86	
339.22702	122	
341.19256	94	
END IONS

###FS:    #m/z: 507.84627 #charge 1+
###MS: 10
###MSMS: 13
BEGIN IONS
TITLE=Cmpd 9, +MS2(507.8463), 28.2-35.2eV, 0.3min #13
RTINSECONDS=13.868
SCANS=10,13
PEPMASS=507.84627	169012
CHARGE=1+
191.95560	524	1+
209.94381	192	
213.15861	300	
229.06138	182	1+
230.85028	190	
232.89605	348	1+
233.89917	274	1+
235.14191	440	1+
238.06323	342	
240.03848	308	1+
241.12696	162	
248.05615	228	1+
248.85484	214	
249.15614	304	1+
249.89893	260	1+
249.93171	290	1+
251.21874	222	1+
252.01877	222	1+
252.07903	198	
252.10913	192	
252.89084	196	1+
253.09009	256	1+
255.04583	194	1+
255.85727	212	1+
255.97203	244	1+
256.08973	202	
257.06657	336	1+
258.85588	186	
262.13798	866	1+
262.90474	192	1+
263.95348	198	1+
264.07696	164	
264.90521	240	1+
265.02637	212	1+
266.16733	628	1+
266.86710	186	
266.97769	302	1+
267.94719	194	
268.07318	210	1+
268.10594	238	1+
268.96961	268	1+
270.85943	408	
271.87635	316	
272.05077	280	1+
272.85223	1108	1+
272.88377	224	
273.05668	312	1+
274.02955	166	
274.11775	194	
275.89820	260	1+
276.79485	342	1+
276.99844	244	1+
277.15296	626	1+
277.86418	312	1+
278.11321	192	
279.10229	190	
279.13404	242	1+
280.85342	256	1+
281.04282	230	
281.11374	364	1+
281.96300	188	1+
282.38350	192	1+
284.79005	414	1+
284.87937	416	1+
284.98663	238	1+
285.79322	274	1+
285.94019	636	1+
286.11813	328	1+
286.92753	294	1+
286.98493	250	1+
287.11921	222	1+
287.43802	252	1+
287.84388	282	1+
287.88681	166	
287.93155	206	1+
287.97135	178	
288.86761	534	
289.88229	1208	
290.86491	2170	1+
291.03098	388	1+
291.78435	258	1+
291.98121	252	
292.03427	282	1+
292.14406	308	1+
292.26596	182	
293.87290	4254	1+
293.98804	200	1+
295.97243	430	1+
296.14382	288	1+
296.88209	1116	1+
297.95689	290	1+
298.40595	302	1+
298.85334	488	1+
298.87685	784	1+
298.91343	328	1+
299.13102	202	1+
299.93098	238	1+
300.84798	168	
300.87174	344	
300.90235	298	1+
302.24690	160	
303.85275	292	1+
303.87668	170	
303.95192	232	
303.99631	250	1+
304.10339	170	
304.91349	164	
306.12917	198	
306.28226	516	1+
306.88523	1822	1+
307.13725	1262	1+
307.18927	252	1+
307.88982	1572	1+
307.94960	262	1+
308.16134	194	
308.80397	184	
309.85462	212	
309.88789	894	
309.98695	258	1+
310.15917	1880	1+
310.31012	216	
310.87610	414	
311.02912	350	1+
311.28849	118	1+
311.88436	7706	1+
312.00691	308	1+
312.11396	322	1+
312.22838	232	
313.88570	2346	1+
313.93468	240	1+
314.86655	716	
314.93788	174	1+
315.12652	256	1+
315.81793	184	
315.88375	1210	1+
316.08163	244	1+
316.86357	578	1+
316.89000	846	1+
317.00449	292	1+
317.10799	196	
318.00815	220	1+
318.85841	800	1+
318.88187	460	1+
318.93575	160	
320.83689	178	
320.91325	254	1+
320.99608	490	1+
322.00317	330	1+
322.09262	408	1+
322.88365	430	1+
323.09771	296	1+
323.28216	218	1+
323.86301	180	
323.97649	372	1+
324.06325	352	1+
324.86063	204	
324.98241	304	1+
325.31313	230	1+
325.89852	1152	1+
326.12459	382	1+
326.24143	542	1+
326.36015	168	1+
327.06180	206	
327.87929	486	
327.89598	932	1+
327.98938	400	1+
328.19011	164	
328.46664	108	1+
328.80874	622	1+
328.87058	302	
328.97669	162	1+
329.04493	176	
329.17999	192	1+
329.81158	564	1+
329.89528	782	
330.82198	328	1+
330.88166	178	
331.04537	162	
331.85373	182	
331.89734	2058	1+
332.87263	1268	1+
332.90378	1394	1+
333.17360	870	1+
333.82132	280	
334.06344	288	1+
334.89819	1414	1+
335.00158	212	
335.08493	400	1+
335.12171	142	1+
335.16487	360	1+
336.08712	318	1+
336.87396	562	1+
336.89593	364	
336.94652	226	
337.90058	424	1+
338.87549	658	1+
339.02362	196	
339.39142	248	1+
339.80577	226	1+
339.87767	522	1+
340.94034	244	1+
341.02021	288	1+
341.06929	222	1+
341.13967	470	1+
341.93376	312	1+
342.14298	394	1+
343.88259	416	1+
345.98685	216	1+
346.78847	236	1+
347.00380	380	1+
347.05068	182	
347.08210	192	1+
347.88815	190	
348.83949	290	1+
348.88836	308	1+
348.91601	198	
349.91101	678	1+
350.01263	298	1+
350.15819	368	
350.88955	374	
350.95675	270	
351.00777	304	1+
351.05181	254	1+
351.07232	214	1+
351.16983	370	1+
351.84107	244	
351.87697	220	
352.20672	178	1+
352.34278	198	
352.76671	162	
352.78437	178	
352.91032	752	1+
353.85274	174	
353.90227	194	
354.05589	162	
354.07518	232	
354.77440	252	1+
354.89836	486	1+
354.99354	156	1+
355.09513	186	1+
356.05457	410	1+
356.08066	214	1+
356.86026	222	
357.77959	260	1+
357.82609	210	1+
357.85610	346	1+
358.12009	248	1+
358.15837	176	1+
358.86074	298	1+
358.98224	208	1+
359.92471	290	1+
359.98427	168	1+
360.71055	194	1+
361.71853	224	1+
361.86892	310	1+
362.05746	166	
363.35570	264	1+
364.06406	206	1+
365.01682	224	1+
366.18843	234	
366.70532	450	1+
366.78525	290	1+
366.83929	1932	1+
366.92389	186	
367.08901	308	1+
367.20840	256	1+
367.71017	384	1+
367.88836	528	1+
367.89749	552	1+
369.04267	492	1+
370.10596	276	1+
370.78794	224	1+
370.82482	242	1+
371.02264	384	1+
371.17977	370	1+
371.72372	202	
371.90970	320	1+
372.04822	190	
372.79977	286	1+
372.84781	248	1+
373.58661	204	1+
373.97174	200	1+
375.08628	328	1+
375.72593	238	1+
375.73623	282	1+
376.22610	160	1+
377.02692	404	1+
377.65994	156	1+
377.99213	184	1+
380.85634	462	
381.83522	208	
382.11872	660	1+
382.86116	342	
383.88955	268	1+
384.10532	468	1+
384.85016	3588	1+
385.39836	190	
386.84903	796	1+
387.11657	444	1+
387.88357	166	
388.79686	438	1+
389.17545	400	1+
389.20257	876	
389.71748	402	1+
389.86339	186	
390.81297	222	
390.84163	1652	1+
391.23362	194	
391.37143	202	
391.80839	162	
392.07110	266	
392.38604	282	1+
392.83701	210	
392.86452	1604	1+
392.96918	174	1+
393.80137	1104	1+
393.99935	252	1+
394.78076	404	1+
394.82920	264	
394.84936	198	
395.08613	204	1+
395.22224	234	1+
395.78127	264	1+
395.85779	576	1+
397.07881	216	1+
397.10803	210	
397.89629	338	1+
398.14227	210	
398.27216	232	1+
398.86619	432	
399.22137	170	
400.89660	152	1+
401.12697	364	1+
401.85169	224	
402.00048	164	1+
402.80826	316	1+
402.86621	3232	1+
403.81224	230	1+
403.86992	2584	1+
404.20407	276	1+
405.23675	128	1+
405.85595	380	
405.90279	190	1+
407.81760	164	
407.86512	6126	1+
408.06905	176	
408.79899	188	
408.82272	170	
409.33679	274	1+
409.82088	250	
410.07914	446	1+
410.33889	198	1+
410.73112	252	
410.84665	660	1+
410.87514	1922	1+
411.73315	178	
411.81018	1536	1+
412.10914	324	1+
412.20893	232	
412.36812	234	1+
412.72881	284	
412.84421	980	1+
412.87114	360	
413.07531	644	1+
413.26712	200	1+
413.87853	178	
415.05156	262	1+
415.18888	310	
416.06259	164	1+
416.81775	214	1+
416.87666	612	1+
417.08977	204	1+
417.36724	194	1+
418.20992	154	1+
421.12992	232	1+
421.54434	136	1+
421.88151	628	
421.91352	210	1+
422.08497	216	
422.83256	248	
422.88013	1106	1+
423.85871	238	
423.88090	712	1+
424.08332	188	1+
424.14557	328	
425.31130	164	
425.87978	1528	1+
426.16886	176	1+
426.86241	818	
426.94013	172	
427.53932	100	1+
427.82096	164	
427.86595	490	
428.09923	254	
428.22433	352	1+
428.26957	188	1+
428.74452	212	
428.85022	502	
428.88440	4578	1+
429.23132	240	1+
429.73772	660	1+
429.83036	262	
430.17324	192	1+
430.73959	546	1+
430.86264	2032	1+
431.70106	134	1+
431.83666	266	1+
432.24295	846	1+
432.37814	288	1+
433.10228	178	1+
433.86612	266	
433.92311	154	1+
434.21829	298	1+
434.82587	326	1+
434.89461	292	
435.86047	166	
435.99186	182	1+
437.15263	414	1+
437.37637	224	1+
439.89132	1058	1+
439.92066	170	
440.23404	380	1+
441.15430	718	1+
442.06269	178	1+
442.15620	608	1+
442.88828	184	
443.38405	470	1+
443.73287	306	1+
444.14660	592	1+
444.24966	282	1+
444.38789	320	1+
444.87326	1876	1+
446.89199	756	1+
448.89366	162	
449.82774	278	1+
449.87912	980	1+
450.76741	268	1+
450.82242	264	1+
451.90122	470	1+
453.88345	170	
454.73546	162	
455.05540	212	1+
455.24530	182	1+
456.18065	172	1+
457.90458	1462	1+
459.16185	474	1+
459.21520	228	1+
459.90733	220	
460.16757	402	1+
460.21832	220	1+
461.84625	180	1+
462.15669	344	1+
462.88348	786	1+
462.90968	236	
464.15506	238	
465.17245	398	1+
466.13538	266	1+
466.17653	280	1+
467.13872	202	1+
467.19854	210	1+
467.88784	1298	1+
468.65565	208	1+
469.10482	166	1+
469.76686	214	1+
471.23674	178	
472.17555	144	1+
473.89864	188	1+
474.38149	206	1+
475.25367	224	1+
477.76727	152	1+
482.80242	232	1+
483.80845	184	1+
485.15903	242	1+
485.37285	262	1+
485.90492	202	
486.27681	118	1+
486.39829	292	1+
486.79361	244	1+
486.90334	228	
487.20682	124	1+
487.40846	300	1+
487.90041	192	
491.79287	278	1+
492.44189	170	
493.71685	184	
496.34850	188	1+
496.37248	170	1+
503.22878	174	1+
503.35374	7230	1+
503.68780	110	1+
503.72448	192	
504.19125	212	1+
504.28263	648	1+
504.32848	560	1+
504.35672	4286	1+
504.39746	490	1+
504.45309	414	1+
504.76752	162	1+
504.80202	224	1+
505.28922	490	1+
505.33345	404	1+
505.39862	384	1+
505.44105	342	1+
505.53734	194	1+
506.44074	218	1+
506.47367	242	1+
506.78719	212	1+
506.91383	262	1+
508.06878	98	1+
508.35183	214	1+
508.39265	232	1+
508.44682	290	1+
509.13237	262	1+
509.42481	236	1+
509.85630	266	
510.11023	102	1+
510.14017	262	1+
511.19596	172	1+
512.34013	144	1+
513.34220	96	1+
END IONS

###FS:    #m/z: 340.94076 #charge 1+
###MS: 14
###MSMS: 15
BEGIN IONS
TITLE=Cmpd 10, +MS2(340.9408), 28.0-35.0eV, 0.3min #15
RTINSECONDS=17.565
SCANS=14-15
PEPMASS=340.94076	1336268
CHARGE=1+
189.86405	124	
192.93010	158	
205.42862	110	
208.96311	122	
212.89699	118	
212.93513	128	
213.94005	2898	1+
215.88721	830	1+
215.93648	740	1+
216.40917	104	
217.88212	256	
217.93731	332	
219.88391	142	
221.89227	106	
222.97184	118	
223.55343	164	
223.96137	132	
224.95867	100	
224.97865	124	
225.97037	154	
226.89822	96	
226.94958	322	1+
226.97395	118	
228.90689	184	
230.85141	214	
230.89319	132	
231.01943	112	
231.89293	242	
231.94892	3258	1+
232.10906	106	
232.90073	140	
233.89799	630	
234.52624	100	
234.94972	124	
235.00788	94	
235.89075	242	1+
236.03690	102	
236.54097	96	
237.06481	146	
238.04922	162	
239.90325	140	
240.22992	112	
241.94125	136	
243.83133	150	
244.95601	484	1+
245.44427	114	
246.97715	412	
247.65755	94	
247.94310	116	
247.96489	206	1+
248.12153	102	
248.98332	130	
249.03739	142	
249.96154	518	
250.96247	254	
251.95597	144	
253.96092	140	
254.96562	1912	1+
255.07261	124	
256.13507	116	
256.91105	118	
258.80557	120	
258.90733	162	
259.09271	112	
259.88669	132	
259.95597	116	
259.97153	116	
261.83574	116	
261.88952	108	
261.96940	104	
262.90248	128	
263.95820	154	
264.96534	170	
265.08417	110	
265.86108	132	
266.99773	484	1+
267.13626	214	
268.17647	240	1+
268.83754	106	
268.86353	116	
269.00285	278	
269.04374	212	1+
270.12480	164	1+
272.93341	298	
272.97592	162	
273.79255	106	
274.02508	100	
275.06787	106	
275.80754	154	
277.00012	128	
278.86477	110	
278.93909	94	
279.00106	190	1+
279.91814	206	1+
279.96674	286	1+
280.29261	104	
281.05089	260	
282.27640	220	
283.03450	148	
284.04022	128	
287.80950	156	
288.06327	224	
289.11004	108	
289.78569	120	
289.82252	100	
291.14094	104	
291.90410	118	
292.85755	110	
293.06981	106	
293.28465	184	1+
295.14606	100	
295.98924	124	
296.29314	108	
296.80868	130	
296.89525	102	
297.88126	94	
297.96288	176	1+
297.97991	106	
298.30403	100	
299.05841	244	1+
299.14102	254	1+
299.78457	140	
299.85736	140	
302.94654	136	
304.77561	108	
305.27250	390	1+
306.79653	364	1+
306.88054	402	1+
307.30818	162	
307.80317	214	1+
307.89859	154	
308.29264	606	1+
309.31508	96	
310.82255	248	1+
310.87738	334	
310.94775	150	
311.02864	104	
311.88051	166	
311.89600	158	
312.02935	108	
313.03034	282	
315.81685	98	
316.03148	252	
318.87853	106	
321.22110	96	
321.31575	96	
321.81491	110	
322.07109	178	1+
322.15263	116	
323.01417	204	
323.15603	98	
323.23801	438	1+
323.31607	126	
323.88655	100	
324.32724	134	
324.88929	106	
324.91415	96	
325.27213	104	
325.80217	280	1+
325.83690	102	
326.17498	98	
326.34314	140	
326.80813	190	1+
326.89732	116	
327.29028	106	
328.18539	152	
328.31373	98	
328.88573	148	
330.81933	204	
331.04222	134	
331.78181	102	
331.81301	134	
332.08805	116	
333.06932	112	
338.82980	136	
339.05279	148	1+
340.82074	110	
341.93916	96	
342.07104	130	1+
342.89812	108	
344.21743	216	1+
344.97453	94	
345.06697	100	
345.22156	144	1+
345.72091	148	1+
END IONS

###FS:    #m/z: 363.95683 #charge 1+
###MS: 14
###MSMS: 16
BEGIN IONS
TITLE=Cmpd 11, +MS2(363.9568), 28.0-35.0eV, 0.3min #16
RTINSECONDS=18.3375
SCANS=14,16
PEPMASS=363.95683	754842
CHARGE=1+
102.49196	124	
182.86570	168	
187.92301	122	
189.86104	550	1+
191.85874	566	1+
191.95899	138	
192.92498	154	
196.88480	152	
205.95165	214	
206.92809	162	
207.87406	282	
207.94793	160	
208.94048	134	
209.94358	978	
210.88354	530	1+
210.93657	224	1+
212.87957	2322	1+
212.99798	96	
213.94694	98	
215.40830	108	
222.95283	620	
223.94845	1558	1+
224.89222	114	
224.95047	1136	1+
225.94607	216	
226.87522	106	
226.94745	7566	1+
228.13552	100	
228.89253	830	1+
228.94275	8342	1+
229.08664	118	
230.88819	4700	1+
231.92900	218	1+
233.88202	438	1+
234.14501	166	
234.97322	104	
236.55759	106	
237.23040	100	
238.06922	122	
238.23118	100	
240.13861	106	
240.93753	462	1+
240.96218	898	1+
242.78791	300	1+
242.96046	568	1+
243.82337	186	1+
243.94038	112	
244.03983	114	
244.12698	122	
244.89623	98	
244.95743	3860	1+
245.94907	3270	1+
246.91390	104	
246.95350	2768	1+
248.03025	128	
248.84712	252	1+
248.90038	1108	1+
249.04120	110	
250.89796	350	1+
250.94556	140	
250.96799	326	1+
252.10685	130	
252.23145	142	
253.16295	102	
254.07480	394	1+
255.07838	314	1+
255.45539	122	
255.65768	108	
258.89658	246	1+
258.97153	126	
260.05983	104	
260.96829	908	1+
261.06620	214	1+
262.96725	144	
263.05579	120	
263.97852	210	
265.80900	268	1+
266.04653	114	
266.22873	126	
266.78677	138	
266.86363	164	
267.80896	218	1+
267.97408	750	1+
268.13408	170	
268.92079	168	
268.95943	104	
269.79098	162	1+
269.83522	156	1+
269.96792	794	1+
273.85520	134	
274.85906	298	1+
276.15348	116	
276.88635	98	
277.09668	240	1+
278.03735	152	1+
278.12801	156	
279.01216	108	
279.06892	106	
280.78956	328	1+
281.01056	138	
282.98527	142	
283.01944	110	
283.07210	154	
283.85151	384	1+
283.98171	108	
284.82456	158	
284.88062	134	
285.84558	610	1+
286.87060	106	
287.10292	162	
287.41326	106	
287.90985	130	
288.06747	220	
289.88043	156	
290.61330	102	
290.78416	164	
290.85601	174	
291.06342	120	
292.86019	122	
293.04069	220	1+
293.87854	208	
295.01951	164	
295.14110	130	1+
295.28395	138	
295.33162	114	
295.91635	184	1+
296.03063	96	
296.80630	226	
298.07654	126	
298.79997	862	1+
299.86592	166	
300.37308	154	1+
301.01198	124	
301.80424	158	
301.86413	544	1+
302.22777	138	
302.24311	146	
302.80644	158	
302.94547	182	
303.29183	132	
303.80494	472	1+
303.85509	894	1+
304.21938	112	
304.44410	158	
305.77316	102	
306.27514	158	
306.84152	122	
307.29018	734	1+
307.30785	102	
308.87027	110	
309.15350	196	1+
309.97166	100	
310.30947	312	1+
310.82686	204	1+
310.87533	282	1+
311.76616	102	
311.87741	186	1+
311.93379	102	
313.26341	98	
317.02715	118	
318.04636	124	
319.86766	100	
320.81454	456	1+
321.81759	384	1+
321.86742	192	
322.31212	114	
322.87879	134	
322.93263	328	1+
323.74493	110	
324.89514	264	
325.03516	184	1+
325.89806	134	
326.17762	106	
326.86889	466	1+
327.29267	102	
327.85037	96	
328.14327	120	
329.31837	114	
329.87006	138	
330.88575	212	1+
332.29126	124	
333.06025	122	
333.87455	96	
336.32530	154	
336.80003	164	
336.94524	538	
337.04498	96	
338.94481	170	
339.82776	368	
340.93718	326	
342.27021	210	1+
342.29336	100	
342.86250	196	1+
343.91688	118	
345.20209	102	
347.08307	178	
347.30616	108	
348.33080	104	
348.88460	136	
349.25779	170	1+
349.32001	198	
350.10804	170	1+
350.33995	132	
351.33665	104	
353.76664	192	1+
355.05046	120	
355.91984	186	
356.18161	110	
356.82608	146	1+
358.72731	104	
360.04010	98	
360.16547	96	
360.95819	96	
361.28215	222	1+
362.34119	114	
363.34506	134	
363.38653	96	
364.24609	96	
367.33098	242	1+
367.91069	194	1+
368.42468	192	
END IONS

###FS:    #m/z: 507.84615 #charge 1+
###MS: 14
###MSMS: 17
BEGIN IONS
TITLE=Cmpd 12, +MS2(507.8462), 28.2-35.2eV, 0.4min #17
RTINSECONDS=19.11
SCANS=14,17
PEPMASS=507.84615	223590
CHARGE=1+
196.02161	282	1+
199.88571	358	1+
226.06051	208	
230.84956	286	
232.83156	250	1+
234.84172	234	1+
235.14517	250	
238.06145	170	
239.07468	198	
240.00939	170	1+
240.04167	228	1+
240.07583	174	
241.88173	182	1+
250.08217	196	
250.15062	184	
250.96552	354	1+
253.93152	214	1+
254.88317	184	1+
257.13716	222	1+
257.87376	444	1+
258.18377	152	1+
258.87627	368	1+
260.10263	302	1+
262.14095	614	1+
262.92219	264	
263.02634	176	1+
263.93495	220	1+
265.08736	406	1+
265.37773	218	1+
265.94119	214	1+
266.05888	264	
266.16498	644	1+
266.86209	220	
268.95392	214	1+
268.96924	164	
269.03507	164	1+
269.88197	202	
270.85707	320	
270.93684	494	1+
271.87391	484	1+
272.85214	998	1+
273.06880	170	
275.86984	434	1+
275.95560	158	
276.79878	174	
277.14967	424	1+
277.78926	256	1+
278.12727	366	1+
280.37967	232	1+
281.38057	160	1+
281.95818	186	
283.87805	396	1+
284.96590	274	1+
285.94224	644	
286.39399	172	1+
286.79658	276	1+
286.87428	246	
287.84433	186	
287.91573	234	1+
287.94781	318	1+
288.79310	224	1+
288.87111	392	
288.91869	186	1+
289.88391	1400	
289.98103	408	1+
290.86429	1830	1+
290.98249	450	1+
291.88377	534	1+
292.96778	408	1+
293.87377	5676	1+
294.11644	204	1+
294.81296	352	1+
295.81896	224	1+
296.09790	214	1+
296.88369	1318	1+
297.81939	170	
297.95597	176	
298.80753	360	1+
298.85672	308	
298.87932	1138	1+
299.84939	178	
299.91627	282	1+
300.85350	168	
300.87130	310	
301.86038	306	
301.98729	272	1+
302.86089	186	
302.88042	194	
303.40200	314	1+
303.86126	172	
303.90509	194	
303.95448	314	
304.88055	348	
305.55631	166	
305.85633	174	
305.99069	340	1+
306.87979	418	
307.28643	162	
307.86680	184	
307.89098	1756	1+
308.14272	1034	1+
308.17416	186	
308.29148	408	
308.81163	198	
308.87954	1844	1+
309.88513	1348	1+
310.00039	162	
310.15623	1772	1+
310.33941	164	1+
310.40777	298	1+
311.02512	218	
311.88294	10852	1+
311.96819	212	
312.01289	280	1+
312.79245	246	1+
312.81917	280	1+
313.97416	420	1+
314.01808	252	1+
314.77666	232	1+
314.86447	1572	1+
314.97439	280	1+
315.82630	596	1+
315.93534	194	
316.06008	164	
316.66042	178	1+
316.72814	144	1+
316.86340	850	1+
316.88833	696	1+
317.66234	152	1+
317.97379	284	1+
318.85827	354	
318.88134	204	
318.94634	234	1+
319.34949	182	1+
320.89856	164	
320.98318	274	1+
321.85919	346	1+
321.88859	766	1+
323.07847	290	1+
323.16275	204	1+
323.41305	192	1+
324.04713	226	
325.03816	196	1+
325.39686	158	
325.86378	238	
325.90173	712	
326.01764	164	
326.05860	162	
326.24329	302	1+
326.88608	296	
326.90162	352	
326.99537	164	
327.31095	216	1+
327.80538	408	1+
327.89726	572	
328.18918	322	1+
328.87101	366	
329.15812	238	1+
329.89691	798	1+
329.96862	222	1+
330.03003	268	1+
330.85023	168	
330.87751	370	
331.89569	1658	1+
332.27217	174	1+
332.87664	408	
332.90259	924	1+
333.17401	640	1+
333.42603	210	1+
333.82641	446	1+
333.86963	314	
333.99239	162	
334.03814	222	1+
334.89246	964	1+
334.99935	178	
336.01825	444	1+
337.01945	308	1+
337.03868	226	
337.14841	278	1+
337.78226	228	1+
337.82676	392	1+
337.88230	798	1+
339.04960	304	1+
339.87914	648	1+
340.13383	194	1+
342.31268	296	1+
342.47327	116	1+
343.16541	320	1+
344.00382	160	
345.92596	254	1+
346.89920	272	
347.16724	304	1+
347.75864	152	1+
347.89763	270	
348.83922	160	
348.88769	346	1+
349.17275	360	1+
349.77403	162	1+
349.87897	624	1+
350.02513	318	1+
350.15406	240	
350.83412	532	1+
350.85166	166	
350.89859	280	
350.95662	188	
350.96843	318	1+
351.09309	158	
351.15960	406	1+
351.83776	308	1+
351.91837	208	
352.90594	780	1+
353.06762	180	1+
353.12940	162	1+
353.85479	748	1+
353.97998	164	1+
354.71862	214	1+
354.91053	504	1+
355.03658	150	1+
355.05994	196	
355.17277	166	
355.77997	204	
355.88822	418	1+
355.96010	198	1+
356.18752	284	1+
357.06350	308	1+
357.72577	322	1+
357.80850	188	1+
357.83926	208	1+
358.01223	182	1+
358.15357	354	1+
360.90117	162	
361.86540	172	
362.72588	192	
362.84801	166	
362.98757	206	1+
363.04998	156	1+
363.87622	276	1+
364.09644	198	
364.12964	158	1+
364.38988	160	
364.84629	180	
365.09386	164	1+
366.11611	164	
366.18277	398	1+
366.21624	146	1+
366.37275	166	1+
366.84014	1744	1+
367.06179	172	
367.15664	286	1+
367.70961	712	1+
367.77509	354	1+
368.78356	220	1+
368.88406	606	1+
368.90011	304	
369.08515	424	1+
369.83523	242	
370.15443	264	1+
370.84022	438	1+
371.18646	420	1+
371.42028	192	1+
371.73017	278	
372.01352	210	
372.37078	222	1+
373.71801	484	1+
373.86902	356	1+
373.90333	338	1+
374.84700	442	1+
374.87300	228	1+
376.21749	382	1+
377.03988	178	1+
377.73319	318	1+
377.91803	122	1+
378.11492	174	1+
378.73666	242	1+
378.88740	324	1+
380.03094	170	
380.80190	188	1+
380.85768	460	
381.72713	352	1+
381.84924	564	1+
381.92508	160	
382.05415	208	1+
382.12291	334	1+
382.37146	158	1+
382.78065	240	1+
383.26515	158	
383.89903	188	
384.85010	3984	1+
384.92721	196	
385.06054	276	1+
385.78396	288	1+
387.04345	472	1+
387.85682	238	
387.89737	378	
388.04735	332	1+
388.10626	192	1+
389.20004	898	1+
389.71126	372	1+
389.86666	326	
390.80078	514	1+
390.84183	560	
390.86491	360	
391.24894	90	1+
391.84029	346	
392.07797	936	1+
392.41331	170	
392.73756	298	1+
392.82765	328	
392.86507	1090	1+
393.06611	166	
393.08370	676	1+
393.14849	134	1+
393.79976	582	
393.82956	192	
394.78606	368	1+
394.83408	492	1+
394.86293	290	1+
395.80534	272	1+
395.91002	196	1+
396.24067	236	1+
396.94496	154	1+
397.70945	390	1+
397.82443	308	1+
397.86002	528	1+
398.86352	450	1+
399.21692	192	
399.88816	282	1+
401.12679	324	1+
402.72427	206	1+
402.86448	220	
403.87151	2422	1+
405.86784	1474	1+
405.89418	480	1+
406.72095	310	1+
406.80491	394	1+
407.86546	7406	1+
409.46897	232	1+
409.72462	194	
409.81402	312	
410.08324	492	1+
410.84612	514	
410.87559	1818	1+
410.91033	256	1+
411.13088	106	1+
411.35992	290	1+
411.80828	916	1+
411.84268	1024	1+
411.91389	210	1+
412.23687	298	1+
412.73092	274	1+
412.84432	766	1+
413.07525	932	
413.23893	246	1+
413.87709	334	
414.81491	286	1+
415.13285	212	1+
415.19261	160	
415.84566	172	
415.91722	164	
416.87369	188	
417.76280	136	1+
417.87835	346	1+
420.13521	308	1+
420.99012	198	1+
421.10107	186	1+
421.41302	254	1+
421.88485	1172	1+
422.17494	236	1+
422.28464	150	1+
422.85595	218	
423.17698	222	1+
423.87588	532	
424.13608	252	
424.21673	200	1+
424.87162	246	
425.14115	290	1+
425.87902	2108	1+
426.79406	310	1+
426.81836	172	1+
426.86246	1698	1+
426.93962	328	1+
427.26043	188	1+
427.36628	290	1+
427.74140	802	1+
428.09240	484	1+
428.74764	574	1+
428.85458	288	
428.88639	2418	1+
429.03616	378	1+
429.78789	188	1+
429.82656	162	
430.73926	650	1+
430.86185	1864	1+
430.88181	692	
431.00862	276	1+
431.32609	112	1+
431.64699	180	
431.86749	1310	1+
431.93414	160	
432.24543	620	1+
433.16165	160	1+
433.20124	224	
433.88851	528	1+
434.86154	368	1+
435.14852	210	1+
435.81518	228	1+
436.09848	122	1+
437.14314	170	1+
437.73880	158	1+
439.26156	122	1+
439.35983	224	1+
439.89112	1008	1+
440.15036	416	1+
440.90972	270	
441.15383	332	1+
441.88977	566	1+
442.87919	176	
442.98978	174	
444.87352	1016	
444.90437	338	1+
445.79877	190	1+
445.87055	920	
446.20493	130	1+
446.89603	610	1+
448.14389	178	1+
448.89406	334	
449.01673	180	1+
449.15233	164	1+
449.20433	158	
449.88309	674	1+
450.74539	296	1+
451.20253	206	1+
454.24148	190	1+
455.23912	230	1+
457.90359	928	1+
460.16626	394	1+
462.15070	192	
462.88603	240	
463.17485	172	1+
463.88096	472	1+
464.20585	172	
465.78326	262	1+
467.21502	206	1+
467.88934	986	1+
468.78032	232	
469.23239	226	1+
469.91908	168	
470.79812	172	
470.90073	220	1+
475.85413	178	1+
476.71520	214	1+
479.76058	190	1+
480.91944	158	
485.92535	174	
487.44580	390	1+
487.89622	272	1+
490.78940	500	1+
492.22283	180	1+
492.76301	212	1+
499.72699	180	
499.88890	172	1+
503.10918	224	1+
503.35356	2400	1+
503.42565	226	1+
503.96948	210	1+
504.10827	152	1+
504.46690	134	1+
504.97117	130	1+
505.33394	514	1+
505.79344	308	1+
506.73401	200	1+
507.48813	420	1+
507.91537	168	1+
508.15853	278	1+
508.49472	316	1+
508.83852	222	1+
509.13127	114	1+
509.80242	116	1+
509.85789	244	1+
510.31676	294	1+
510.66380	100	1+
510.75048	92	1+
512.15652	158	1+
513.15759	100	1+
END IONS

###FS:    #m/z: 340.94087 #charge 1+
###MS: 18
###MSMS: 19
BEGIN IONS
TITLE=Cmpd 13, +MS2(340.9409), 28.0-35.0eV, 0.4min #19
RTINSECONDS=22.803
SCANS=18-19
PEPMASS=340.94087	1532960
CHARGE=1+
191.95464	172	
192.92897	174	
196.88145	132	
203.92848	128	
208.88161	94	
208.95331	168	
209.10016	94	
209.94497	272	
210.90272	118	
210.93985	290	1+
212.87994	188	1+
213.93938	3092	1+
215.88690	774	1+
215.93806	514	
216.07886	118	
217.38602	112	
217.88341	386	
217.92906	98	
218.93320	102	
221.94724	142	
223.95921	216	
224.97816	280	
225.09538	98	
226.94654	244	1+
230.88987	248	
231.89275	112	
231.95074	3682	1+
232.89172	754	1+
233.89674	446	1+
233.94827	1158	
235.87200	130	
235.89432	256	1+
235.94843	312	1+
236.03832	128	
236.10116	160	1+
237.06235	114	
239.08034	96	
239.14171	96	
239.89013	152	
240.22984	350	
240.91685	142	
240.96321	162	
242.00928	128	
242.94700	106	
243.89646	142	
244.39302	114	
244.83288	186	1+
244.95626	236	
246.97745	140	
247.94151	146	
248.03145	274	1+
248.90097	138	
249.96303	634	1+
250.95321	472	1+
251.92326	170	
251.95722	400	1+
252.11442	162	
252.79695	98	
253.95975	182	
254.90300	120	
254.96526	1804	1+
255.07390	200	
255.13735	106	
255.19435	100	
255.85341	112	
255.93728	112	
256.96000	496	1+
257.89761	116	
258.85188	144	
258.91399	124	
260.44290	106	
261.50544	110	
261.99218	234	1+
262.91821	202	1+
263.82606	232	1+
263.98039	128	
265.02331	132	
265.47035	94	
265.85239	204	1+
266.07548	104	
267.13075	118	
267.59143	102	
268.00163	132	
268.60457	94	
269.11620	108	
272.81930	104	
272.84424	116	
272.93279	386	
272.97407	130	
274.86145	98	
274.91608	100	
275.81110	100	
275.92156	130	
276.86183	252	1+
277.91749	94	
277.97606	94	
278.24180	138	
278.96618	194	
279.08369	180	1+
279.99289	94	
280.00693	94	
280.04380	98	
280.25983	154	
281.00741	118	
283.04337	116	
284.25633	108	
284.92931	146	
287.86085	142	
288.06501	134	
288.52602	96	
289.00516	176	
290.86069	96	
290.97587	100	
291.80042	112	
292.05966	354	1+
292.85526	114	
293.09788	168	1+
293.81161	210	1+
293.87337	134	
293.97637	156	
294.86817	112	
295.96833	134	
296.80739	166	
296.97525	450	1+
297.79195	102	
297.97639	326	1+
298.87053	106	
299.03414	98	
299.78963	138	
300.78529	120	
301.10653	146	
302.17230	116	
302.80945	410	1+
303.81106	288	1+
304.25757	174	
304.82905	152	
306.27942	126	
306.44525	100	
306.87862	114	
307.24494	98	
307.30831	144	
307.87543	216	1+
307.89659	122	
308.15866	98	
308.29285	422	1+
308.66418	130	
308.79591	126	
308.80964	152	
309.04528	96	
310.10973	112	
310.43188	146	
310.88156	134	
310.95432	256	1+
311.88886	206	
312.80668	142	
313.02910	348	1+
313.80528	114	
313.83694	114	
314.99477	112	
315.87813	154	
318.29208	100	
318.83975	122	
319.07466	118	
319.28335	174	1+
319.81801	102	
321.22539	144	
322.01054	336	1+
322.23857	546	1+
322.30545	550	1+
323.01521	322	1+
323.08299	110	
323.30824	400	1+
323.82309	94	
324.78302	110	
324.89468	280	
325.90061	120	
326.33381	96	
326.89525	114	
327.17837	138	
327.80650	200	1+
328.13186	232	1+
328.83519	94	
328.89114	182	
330.82542	120	
332.09594	198	1+
333.93468	98	
335.31224	140	1+
337.21794	120	
338.34585	128	
339.22978	160	
341.24700	272	1+
342.31853	114	
342.71283	126	1+
343.20453	150	
343.24570	130	
344.18284	174	
345.15269	122	
END IONS

###FS:    #m/z: 363.95681 #charge 1+
###MS: 18
###MSMS: 20
BEGIN IONS
TITLE=Cmpd 14, +MS2(363.9568), 28.0-35.0eV, 0.4min #20
RTINSECONDS=23.575
SCANS=18,20
PEPMASS=363.95681	881584
CHARGE=1+
70.09949	100	
183.92651	100	
189.86385	990	1+
190.05181	104	
191.85805	818	
191.95677	152	
193.06844	98	
193.85460	122	
194.11551	98	
196.60758	96	
196.88309	264	1+
206.40984	108	
206.94055	256	1+
207.08198	106	
207.87326	208	
208.03975	112	
208.87908	154	
209.05590	106	
209.10531	100	
209.86899	310	
209.94368	1714	1+
210.88444	592	1+
212.87908	3280	1+
214.57562	106	
214.89241	148	
215.88092	116	
220.13910	104	
222.95281	1708	1+
224.88421	466	1+
224.94977	1164	1+
225.88601	374	1+
225.97126	338	1+
226.11228	202	1+
226.91210	272	1+
226.94709	7508	1+
227.03846	148	1+
228.89455	658	1+
228.94161	10250	1+
230.88984	4666	1+
232.10168	130	1+
232.88560	962	1+
233.95035	152	
234.88183	222	
234.96181	134	
237.83723	182	1+
238.92140	146	
239.07407	142	
240.84026	180	
240.94371	110	
240.96252	1014	1+
241.09116	192	
241.94297	138	
242.93938	572	1+
242.95983	858	1+
244.85012	132	
244.89899	132	
244.95668	4290	1+
245.94342	146	
246.90370	124	
246.95270	4620	1+
246.97389	566	1+
247.10134	110	
247.92430	102	
247.97694	330	1+
248.80025	130	
248.90100	1198	1+
249.48316	108	
249.98791	122	
250.40506	98	
250.89880	186	
250.97010	178	1+
251.79826	156	
251.92423	134	
252.03850	154	
252.89239	126	
253.90404	242	
257.92037	110	
258.83461	100	
258.97314	202	
259.90680	142	
259.97481	110	
260.96902	530	1+
262.54966	98	
263.05537	124	
263.83156	204	
263.97659	128	
264.97333	134	
265.86593	188	1+
266.81350	294	1+
267.78651	416	1+
267.97185	1016	1+
268.00068	108	
268.84810	294	1+
268.98967	142	
269.81367	144	
269.96861	624	1+
271.91573	454	1+
273.04843	106	
273.84647	124	
276.10983	114	
276.34728	118	
276.84722	110	
276.88543	172	1+
276.97980	122	
277.62684	102	
277.86994	110	
278.09068	208	1+
278.42762	274	1+
278.84645	284	1+
279.80869	212	1+
280.01001	186	1+
280.03011	102	
280.79182	662	1+
280.85014	344	1+
282.52970	104	
282.80755	218	
283.07070	106	
283.33945	104	
283.79269	254	
283.82388	114	
283.85178	506	1+
283.99710	132	
284.78184	138	
285.80048	140	
285.84180	200	
285.93909	156	
286.04330	104	
286.85280	104	
287.10328	106	
288.06631	114	
288.62601	102	
289.85561	244	1+
289.87627	268	1+
290.78673	608	1+
291.94162	110	
292.78982	102	
292.89539	100	
294.15878	200	1+
294.86451	148	
294.92359	200	
295.90136	100	
295.92665	300	1+
296.81048	228	1+
297.02657	156	
298.80178	1086	1+
299.82577	226	1+
299.86594	108	
300.91122	106	
301.80264	302	1+
301.86181	756	1+
303.10160	128	
303.80340	430	1+
303.85716	1446	1+
303.87869	190	
304.78343	306	1+
305.78830	244	1+
307.28657	532	1+
307.89301	124	
308.13977	132	
308.22597	208	1+
308.29079	348	1+
308.95088	108	
310.30915	130	
310.84114	124	
310.87580	116	
310.93058	142	
311.08592	208	1+
311.88358	254	
312.87141	170	
312.91172	134	
313.02950	238	1+
314.81900	98	
316.81356	282	1+
316.86968	130	
317.03812	100	
317.87470	138	
318.73298	224	
318.86730	120	
318.93542	128	
319.81913	198	
320.82968	130	
321.81532	524	1+
321.87670	306	1+
322.93135	228	
324.05412	112	
324.78492	126	
324.89581	108	
325.90682	120	
326.17167	114	
326.87183	548	1+
328.31729	146	
328.43101	100	
328.89699	226	1+
330.17825	96	
331.20865	144	
332.08952	152	
332.77210	152	
332.88792	98	
333.14483	134	
334.04405	106	
334.26539	138	
335.24327	112	
336.94597	290	
337.80934	136	
337.83055	130	
337.88544	174	1+
339.82647	346	1+
339.84888	114	
340.94283	248	1+
341.17311	150	
343.71513	138	1+
344.19311	244	1+
344.28109	110	
344.83703	172	
345.19641	202	1+
347.30168	210	
347.57757	104	
349.32701	250	1+
352.88670	186	
353.96342	98	
354.75738	144	1+
355.80274	126	
356.21103	100	
359.85237	178	1+
360.32163	100	
362.84472	154	
365.35503	118	
365.39034	104	
366.32334	296	1+
367.13998	162	
367.32521	252	1+
367.82176	132	
368.42491	246	1+
369.09526	228	1+
END IONS

###FS:    #m/z: 507.84620 #charge 1+
###MS: 18
###MSMS: 21
BEGIN IONS
TITLE=Cmpd 15, +MS2(507.8462), 28.2-35.2eV, 0.4min #21
RTINSECONDS=24.3465
SCANS=18,21
PEPMASS=507.84620	263974
CHARGE=1+
191.95737	204	
197.88604	428	1+
209.94541	280	
214.87906	190	1+
217.95554	248	
220.87947	162	1+
222.97157	506	1+
228.95332	324	1+
230.84876	244	1+
235.14315	164	
238.13444	198	1+
240.07888	212	
244.03463	198	1+
247.85637	384	1+
249.15718	294	1+
249.88431	156	
250.96911	274	
253.11862	220	1+
253.93140	184	
254.09299	206	
256.00109	142	1+
256.87473	180	1+
258.78563	164	
258.85209	258	1+
259.80106	158	1+
259.88452	244	1+
260.98765	298	1+
262.13742	734	1+
263.10900	204	1+
263.67014	158	
265.08935	290	1+
265.93610	330	1+
265.98343	278	1+
266.16672	166	
266.86701	174	
266.98591	222	1+
268.10798	156	
268.88309	288	1+
268.96934	216	
269.92728	160	
270.11094	164	1+
270.85903	256	
271.87303	766	1+
272.85246	1120	1+
273.80045	356	1+
274.80517	298	1+
274.93587	236	1+
276.38449	226	1+
276.79835	182	
276.84990	236	
277.15844	216	
277.89414	180	1+
278.81394	198	
278.86481	370	1+
278.89674	154	1+
278.94017	174	1+
279.09832	278	1+
280.80443	248	1+
280.97576	190	1+
281.12021	190	1+
281.22069	200	
281.38058	162	
281.92185	204	1+
282.85777	340	1+
283.35446	182	1+
284.03073	294	1+
284.47018	88	1+
285.79583	198	1+
285.87351	274	1+
285.94189	436	
286.13577	172	
286.94760	196	
287.83913	162	
287.88884	218	
288.11862	160	1+
288.86917	442	
289.04241	162	
289.88072	1198	
289.93716	306	1+
290.05392	228	1+
290.86658	2248	1+
291.47334	94	1+
291.98635	288	
292.26945	176	1+
293.87364	4850	1+
294.12582	200	
294.80384	212	1+
296.86034	384	
296.88028	610	1+
297.90286	204	1+
298.10682	246	1+
298.84981	482	1+
298.87613	1014	1+
299.81368	362	1+
300.80480	398	1+
300.85861	832	1+
300.98347	292	1+
301.81098	432	1+
301.98823	232	1+
303.85668	212	
303.87360	560	1+
304.84263	160	
304.87880	358	1+
305.86156	182	
306.86399	254	
307.28060	198	
307.89048	1362	
308.14204	1200	1+
308.28976	206	
308.80551	304	1+
308.88226	1612	1+
309.88882	1088	1+
310.01721	164	
310.07209	192	1+
310.15724	1034	1+
310.86967	236	
311.88307	9254	1+
312.12193	294	1+
313.09931	226	1+
313.16741	258	1+
314.81966	554	1+
314.86637	1342	1+
314.89168	772	
314.94106	160	
315.82365	436	1+
315.97414	370	1+
316.86613	286	1+
316.88588	966	1+
317.11565	230	1+
318.85931	480	1+
318.93534	340	
320.04621	158	
320.38592	284	1+
321.35217	248	1+
321.93946	284	1+
322.89176	308	1+
323.85635	456	1+
323.87435	166	
324.00997	200	
324.85786	284	1+
324.98173	468	1+
325.80989	302	1+
325.90227	448	
325.98662	396	1+
326.24172	528	1+
326.88230	940	1+
326.89997	572	
327.15232	248	1+
327.64714	160	1+
327.88695	790	1+
328.28543	192	1+
328.86617	364	
329.87137	196	
329.89430	1074	
329.96104	172	1+
330.16486	282	
330.82563	296	1+
330.88113	432	
330.92040	156	
330.94655	288	1+
330.99672	272	1+
331.89294	928	1+
331.90264	792	1+
332.13928	184	
332.87372	658	
332.89903	522	1+
332.93299	158	
333.17469	1046	1+
334.83482	186	
334.89906	534	
334.96756	234	1+
335.88862	476	1+
336.86476	172	
337.04409	184	1+
337.83888	194	1+
337.87913	686	1+
338.40082	254	1+
339.87235	180	
339.90481	174	
340.00160	180	
340.15802	280	1+
340.87535	296	1+
340.94314	164	
341.98553	474	1+
342.71026	238	1+
342.86676	456	1+
343.06087	268	1+
343.87214	342	1+
344.91079	256	
345.89683	182	
346.96398	196	
347.02208	158	
347.81355	164	
347.90080	368	1+
348.33244	278	1+
348.82285	282	1+
348.92054	244	
349.91583	408	1+
350.03132	306	1+
350.06415	432	1+
350.88432	484	1+
350.91759	282	1+
350.95608	168	
351.06447	308	1+
351.10016	252	1+
351.12608	298	1+
351.83504	158	
352.00938	152	1+
352.77675	420	1+
352.91051	676	1+
353.36640	222	1+
353.84664	328	
354.84731	208	
355.10751	170	
355.43202	178	
355.86536	164	
355.88944	642	1+
355.92575	160	
356.01881	274	1+
356.29263	196	1+
356.86442	380	1+
358.84917	228	1+
358.99511	202	1+
359.03048	246	1+
359.79595	164	1+
362.20052	326	1+
362.36316	168	
362.72893	170	
363.04904	234	1+
363.71644	262	1+
363.91034	214	1+
364.15165	234	1+
364.89781	174	1+
365.99012	230	1+
366.18322	200	
366.83754	1874	1+
367.40004	162	
367.70311	800	1+
367.79064	186	
368.70559	562	1+
368.89911	248	
369.01290	324	1+
369.15398	218	
369.96911	258	1+
370.15803	208	
370.78869	404	
370.89405	378	1+
370.91441	430	1+
371.18421	196	
372.03172	202	1+
372.12897	138	1+
372.85661	348	1+
372.89801	358	1+
373.07422	182	
373.72558	420	1+
374.11330	228	1+
374.17074	194	1+
374.72838	260	1+
374.76343	202	1+
374.82011	374	1+
375.21825	436	1+
375.85541	198	
375.87989	374	1+
376.22010	372	1+
376.97621	192	1+
377.81157	288	
378.96482	128	1+
379.03485	256	
379.17349	182	1+
380.12025	162	
380.72771	308	1+
380.85705	232	
381.04680	160	
381.82567	158	1+
381.85194	552	1+
382.79697	294	1+
382.85338	328	1+
383.11508	326	1+
383.71457	242	
384.84990	4428	1+
384.91732	308	1+
385.73627	178	
386.09110	172	1+
386.78789	156	
387.72081	322	1+
387.76419	262	1+
387.81625	172	
387.85863	268	
388.07430	288	1+
388.16390	210	
388.79455	512	1+
389.08099	324	1+
389.20125	668	1+
389.71660	192	
389.86177	680	1+
389.93426	264	1+
390.84033	1162	1+
390.86579	568	1+
391.72962	164	
392.07187	204	
392.70413	204	1+
392.80358	196	
392.82924	270	
392.86426	1278	1+
393.08199	614	1+
393.19432	184	
393.79843	788	1+
394.83468	410	1+
394.85253	760	1+
395.80169	170	
395.91082	208	1+
396.40227	266	1+
397.82370	212	1+
397.89147	168	
398.22070	382	1+
398.73996	168	
398.86869	578	1+
399.11477	164	1+
399.90024	344	1+
401.05486	208	1+
402.23239	242	1+
402.86651	2194	1+
403.23234	154	1+
403.87065	1640	1+
403.89603	264	1+
403.93249	194	1+
405.17566	170	
405.81370	622	1+
405.86282	330	
405.88815	282	1+
406.16269	122	1+
406.81236	634	1+
406.86270	170	
407.69673	182	1+
407.86484	7428	1+
408.06789	264	1+
408.70052	152	1+
408.92835	178	
409.25200	214	1+
409.72901	482	1+
409.81682	234	
410.08536	370	
410.17440	334	1+
410.84106	696	1+
410.87542	1380	1+
411.80913	1420	1+
412.22667	176	1+
412.73177	552	1+
412.84636	426	
413.07323	362	1+
413.15566	164	
413.78635	150	1+
413.87155	814	1+
414.19200	222	1+
415.11423	254	1+
415.15634	180	
415.19800	138	1+
416.37595	212	
416.87635	582	1+
418.43087	102	1+
418.85367	370	1+
420.11391	174	1+
420.13597	186	1+
420.88685	170	
421.88346	858	
422.18083	180	1+
422.88276	644	
423.02592	152	1+
423.82639	478	1+
423.86843	372	
424.86229	224	
425.07439	242	1+
425.73868	190	
425.87939	1026	
426.13866	214	1+
426.26619	188	1+
426.86523	1846	1+
426.93886	402	1+
428.09586	434	1+
428.22903	292	1+
428.74473	290	
428.85242	276	
428.88618	2490	1+
429.74657	214	
429.83787	242	
430.73996	1002	1+
430.79667	254	1+
430.86348	1408	1+
430.88294	562	
431.86924	1038	1+
432.24223	518	
433.85746	288	
434.88478	310	
435.86814	330	1+
437.15107	178	
439.89131	1262	1+
442.14700	428	1+
442.74703	178	1+
443.88997	224	
444.87227	2996	1+
445.11170	154	
445.95478	216	1+
446.80435	272	1+
446.89560	440	
447.24238	302	1+
448.24902	228	1+
448.74755	210	1+
449.88013	1168	1+
449.94390	118	1+
451.74962	146	1+
451.87550	158	
452.05486	288	1+
452.21768	232	1+
457.26223	186	1+
457.72225	152	1+
457.87630	274	1+
457.90340	1242	1+
460.15058	290	1+
460.21146	162	1+
462.88174	1050	1+
463.35555	196	1+
464.83352	200	1+
467.26159	194	1+
467.88849	1540	1+
469.12800	122	1+
469.91102	344	1+
470.02382	126	1+
470.19017	214	1+
470.40265	150	1+
477.13805	170	
478.21628	168	1+
478.24682	242	1+
479.91372	270	1+
481.20799	204	1+
481.73494	268	1+
484.25090	216	1+
484.84532	196	1+
485.21773	228	1+
485.84856	240	1+
485.89423	624	1+
486.28099	168	1+
486.80331	344	1+
487.80388	232	1+
488.41685	176	
488.44989	182	
490.37875	266	1+
490.45866	210	1+
490.80445	220	1+
492.17416	160	1+
501.12987	150	1+
503.19443	194	1+
503.35286	288	
503.68239	276	1+
503.76452	134	1+
504.35494	380	
504.37505	214	
504.44173	520	1+
504.49177	316	1+
505.33252	348	
505.37498	422	1+
505.44611	438	1+
505.80111	218	1+
506.76293	90	1+
508.30334	220	1+
508.36435	230	1+
509.12510	192	1+
509.40739	180	1+
509.86446	334	1+
510.47425	392	1+
510.73704	222	1+
511.36987	180	1+
511.47959	244	1+
512.33932	150	1+
512.37704	116	1+
END IONS

###FS:    #m/z: 322.93029 #charge 1+
###MS: 22
###MSMS: 23
BEGIN IONS
TITLE=Cmpd 16, +MS2(322.9303), 28.0-35.0eV, 0.5min #23
RTINSECONDS=28.024
SCANS=22-23
PEPMASS=322.93029	3428816
CHARGE=1+
50.00395	104	
186.02665	160	
192.88673	110	
197.12278	92	
200.88789	132	
201.04001	102	
202.07742	92	
203.41132	90	
205.94829	330	1+
206.92894	92	
209.09830	104	
209.13411	130	
210.89911	192	
215.12138	92	
215.88465	526	1+
217.12883	102	
217.38508	102	
221.10757	90	
221.89656	138	
221.94418	170	
222.07079	92	
222.59997	88	
222.94949	198	
223.96159	530	1+
227.95403	110	
230.86088	186	
230.90289	146	
233.89578	334	1+
234.45089	126	
234.91490	96	
235.81978	106	
236.39918	92	
236.92574	100	
237.06397	88	
238.21331	162	
238.94052	130	
239.01111	130	
239.78772	132	
240.81878	102	
240.94217	1286	
241.93915	5406	1+
242.94062	3592	1+
243.88151	216	
244.04224	124	
244.21086	86	
244.81951	136	
244.87130	188	1+
244.93785	1172	1+
244.97044	120	
245.80018	88	
246.97477	612	
248.00954	100	
248.85716	128	
249.04299	154	
249.09474	186	1+
249.12814	96	
249.96704	134	
250.83386	248	1+
252.97444	90	
253.83295	110	
254.02869	94	
254.24616	88	
254.81409	88	
255.10510	134	
255.80808	122	
256.91719	106	
258.56369	108	
258.83230	126	
258.85226	108	
259.79886	180	1+
260.13868	190	1+
260.19813	96	
262.80310	178	1+
263.05552	202	
263.83091	202	
263.97784	282	
264.85263	140	
264.98375	152	
265.05948	124	
265.85731	364	1+
265.95192	192	1+
266.82943	88	
266.88502	90	
267.01699	94	
267.04605	150	
267.84406	90	
267.89273	98	
268.16483	188	1+
269.00226	180	
269.79579	326	1+
271.26360	122	
271.84800	98	
271.99720	142	1+
273.08872	114	
273.79573	422	1+
273.83626	88	
274.79961	360	1+
274.84591	188	
274.90606	88	
275.91948	134	
276.83763	112	
278.86003	110	
279.09265	166	
279.85508	100	
280.09827	102	
280.14221	104	
280.83398	96	
281.79447	146	
281.85216	206	1+
283.07230	106	
283.26488	156	
283.79285	142	
284.29393	578	1+
284.85022	118	
285.09436	132	
285.14879	100	
285.85761	228	1+
285.92999	124	
286.38982	108	
286.91885	240	
288.80755	102	
289.87381	202	1+
290.85331	130	
290.96888	108	
291.93997	88	
292.05942	138	
292.88532	104	
293.07188	88	
293.12559	92	
293.42462	104	
293.93234	98	
294.83796	100	
294.89304	116	
296.24626	98	
296.34126	90	
296.81016	106	
298.07907	94	
298.96833	118	
299.15651	120	
300.16899	96	
303.05633	88	
303.27459	98	
303.87594	92	
303.92908	92	
303.96970	104	
306.27574	94	
306.78295	92	
306.89139	416	1+
307.07629	198	1+
307.75365	110	
307.79937	308	1+
308.29448	338	
309.29420	180	
309.81932	292	1+
310.01308	90	
310.30820	400	
310.87744	122	
310.92767	184	
311.03019	174	
311.87861	106	
312.03256	162	
312.87395	194	
313.03537	104	
313.10821	90	
315.95472	92	
318.10469	98	
319.72138	138	
320.15674	152	
321.95328	124	
322.27388	96	
323.01629	266	1+
323.24183	342	
323.88728	102	
324.20755	112	
324.24137	246	
324.89672	272	
325.32021	112	
325.81450	156	1+
326.18844	128	
327.96414	102	
END IONS

###FS:    #m/z: 340.94097 #charge 1+
###MS: 22
###MSMS: 24
BEGIN IONS
TITLE=Cmpd 17, +MS2(340.9410), 28.0-35.0eV, 0.5min #24
RTINSECONDS=28.796
SCANS=22,24
PEPMASS=340.94097	1726942
CHARGE=1+
52.66507	104	
180.86697	90	
183.98994	94	
189.86115	268	1+
190.50760	92	
197.99806	102	
198.02721	90	
205.95336	134	
212.61649	90	
212.87861	108	
212.94731	102	
213.87881	360	
213.93927	3420	1+
214.00549	110	
214.84221	108	
214.88271	1012	1+
215.88692	718	1+
215.93813	698	1+
216.41064	110	
217.88160	538	
218.85107	116	
220.13540	120	
226.92796	94	
228.94832	132	
229.93911	162	
230.79158	112	
230.88683	558	1+
231.95026	2796	1+
233.89850	486	
233.94751	546	
235.50874	90	
235.89455	220	1+
235.94833	388	1+
238.87333	118	
239.78557	106	
239.89951	98	
240.00904	120	
241.23420	142	
242.00906	96	
242.92476	106	
242.94122	98	
243.56466	100	
244.88580	130	
244.93898	286	1+
246.93668	214	1+
246.97711	426	1+
247.86382	192	
248.90125	274	
249.90160	150	
249.95959	858	1+
250.89549	102	
251.95819	168	
252.95819	132	
253.00997	120	
253.92041	162	1+
254.81402	106	
254.90332	184	
254.93939	138	
254.96709	1240	1+
255.05131	92	
255.07183	488	1+
256.80231	242	1+
256.96459	670	1+
257.04565	92	
257.40609	112	
259.43944	92	
260.17922	92	
260.80288	136	
260.83604	328	1+
262.91365	92	
262.96489	162	
263.03337	304	1+
265.00108	110	
265.01293	304	1+
265.85583	98	
266.46359	96	
266.86072	130	
267.13534	344	1+
267.16901	108	
267.90873	106	
268.17591	150	
269.03688	194	1+
271.85059	126	
271.88824	228	1+
272.00030	92	
272.44017	92	
272.76241	94	
272.82466	94	
272.92966	120	
272.98818	204	
273.79251	110	
273.85801	126	
275.94996	362	1+
276.82072	98	
276.85476	116	
277.46711	90	
278.07261	96	
278.85543	106	
279.85508	112	
279.96436	238	
280.78642	90	
281.04880	136	
282.11667	102	
282.24191	118	
282.28209	164	
282.80761	124	
283.02836	94	
283.35804	98	
283.43016	100	
283.78739	192	
283.86557	174	
284.90306	128	
285.15013	120	
285.24227	96	
286.15944	194	
286.95330	96	
288.06663	96	
289.04767	98	
292.86500	176	
293.87459	140	
294.02167	300	1+
294.27648	132	
294.83074	138	
294.87015	206	
294.99218	118	
295.84778	168	
295.96925	120	
296.08130	104	
296.19951	92	
297.01619	98	
298.08363	94	
298.13426	92	
299.78440	132	
300.08168	128	
300.86344	112	
301.84963	204	1+
302.17795	174	
302.94258	160	
303.94664	160	
304.92322	98	
305.27350	424	1+
305.87934	404	1+
306.79018	274	1+
308.59859	100	
309.02392	92	
309.19446	90	
310.30935	140	
310.87616	300	
311.82116	156	
311.88845	168	
312.80179	288	1+
312.86338	92	
312.88147	98	
313.07828	90	
313.89725	146	
315.79509	172	1+
317.87257	124	
319.87802	100	
321.01418	90	
322.21449	146	
323.23998	106	
323.30471	328	
323.88178	116	
324.89544	164	
325.89216	140	
326.17097	456	1+
326.89091	252	1+
327.13521	92	
328.03778	92	
329.82493	134	
329.87879	160	
330.81321	156	
331.81666	92	
333.82653	110	
335.02578	96	
336.33910	106	
336.86294	162	1+
337.94545	110	
339.12704	92	
339.96336	118	
340.18345	120	
340.29008	102	
341.42403	128	
342.39426	112	
342.90814	220	1+
345.70463	96	
END IONS

###FS:    #m/z: 363.95696 #charge 1+
###MS: 22
###MSMS: 25
BEGIN IONS
TITLE=Cmpd 18, +MS2(363.9570), 28.0-35.0eV, 0.5min #25
RTINSECONDS=29.568
SCANS=22,25
PEPMASS=363.95696	995060
CHARGE=1+
98.26518	108	
182.86670	194	
187.86806	300	
189.86369	618	1+
191.85841	642	1+
196.88371	216	
198.87799	100	
199.90649	102	
200.49384	102	
200.88168	142	
205.88026	118	
206.94223	212	1+
207.87696	676	1+
209.94294	1488	1+
210.88459	644	1+
211.98683	94	
212.87859	4182	1+
222.86445	102	
222.95154	944	1+
222.97392	142	
223.83260	114	
223.88644	260	1+
224.94985	1566	1+
226.89458	366	1+
226.94736	9906	1+
226.97311	204	
228.23969	126	1+
228.89628	1176	1+
228.94247	9234	1+
230.08393	108	
230.88984	7068	1+
231.93288	108	
232.88635	1208	1+
234.87980	400	
235.84957	140	
235.97289	134	
237.13188	148	
240.82996	358	1+
240.94422	268	
240.96418	540	
241.15195	96	
241.94330	200	
241.95736	1170	1+
242.00589	118	
242.08711	122	
242.94130	1234	1+
243.82323	358	1+
243.89758	112	
244.95770	4980	1+
245.14801	100	
245.44044	108	
245.90028	428	1+
245.94319	356	
246.02988	274	1+
246.43858	114	
246.95343	5232	1+
247.05170	252	1+
247.30283	100	1+
247.82621	122	
248.10771	162	
248.80147	128	
248.85120	202	
248.89902	2558	1+
249.96504	436	1+
250.94508	106	
250.96802	376	1+
251.09677	160	
251.78692	110	
251.94620	98	
252.82824	210	1+
252.88917	130	
252.95951	150	1+
253.05348	124	
253.90484	534	1+
254.98066	96	
255.09983	116	
255.90858	138	
256.84980	132	
256.95315	118	
257.84691	124	
258.83602	118	
258.97849	314	1+
260.82837	458	1+
260.96988	306	
261.96891	154	
261.98252	100	
262.04657	100	
264.04460	186	1+
264.81783	124	
264.83138	106	
264.96692	184	
265.13431	112	
265.80092	322	1+
265.98114	158	
266.24395	108	
266.80707	226	1+
267.97295	660	1+
268.85108	132	1+
268.90358	108	
269.80147	196	
269.92160	110	
269.96906	954	1+
270.83920	150	
271.09896	120	
271.84306	152	
271.91533	294	
272.93498	110	
273.78984	186	1+
273.84821	148	
273.91206	302	1+
274.86004	104	
274.94285	96	
275.45392	104	
276.13482	100	
276.80689	218	1+
276.85346	332	1+
277.00361	254	1+
278.22026	132	
278.32262	104	
278.79546	190	
279.79505	94	
279.84518	156	
280.13520	118	
280.79177	860	1+
280.93101	116	
281.05843	166	
281.84952	138	
282.03771	254	1+
283.42806	94	
283.78599	272	1+
283.85112	320	1+
283.98455	134	
284.87521	196	
284.98557	264	1+
285.84716	1134	1+
286.05126	96	
287.79387	118	
287.82851	132	
288.17580	122	
288.99043	364	1+
289.84170	108	
290.79542	308	1+
291.24189	94	
291.78830	168	1+
291.89885	136	
292.07445	96	
292.10724	232	1+
292.22749	98	
292.85165	552	1+
292.93698	168	
293.00880	104	
293.08190	136	
293.87569	264	1+
294.07006	182	
294.11868	172	
295.12113	110	
296.80950	120	
297.80162	1230	1+
298.01812	132	1+
298.08339	108	
298.80251	898	1+
299.86433	138	
300.80441	296	1+
301.06372	96	
301.86364	866	1+
302.10042	282	1+
302.22753	112	
303.80517	818	1+
303.85576	1140	1+
304.25852	110	
304.76915	144	
305.01148	240	1+
306.77272	102	
306.87469	190	
307.29466	372	1+
307.88660	234	
308.25978	228	
310.31080	202	1+
310.88020	216	1+
310.94345	100	
312.15715	100	
313.09505	94	
313.88539	112	
314.96003	154	
315.81161	420	1+
316.81309	352	1+
317.06687	140	
318.08789	130	
318.93278	216	
319.81969	288	1+
319.93936	110	
319.99727	194	1+
321.81812	450	1+
321.86947	186	1+
322.92472	358	1+
323.01683	392	1+
323.87094	120	
324.28549	336	1+
324.89362	360	
324.97965	118	
325.87582	128	
326.87224	464	1+
327.17791	210	1+
327.28386	94	
329.13829	100	
329.32174	102	
330.71156	160	1+
330.89015	138	
332.08621	326	1+
332.77827	206	1+
332.82867	198	1+
335.88345	114	
336.80700	146	
336.94546	522	1+
337.75419	112	
337.83245	124	
338.34038	96	
338.83667	102	
339.82962	588	1+
340.94072	152	
342.20930	128	
343.90007	212	1+
347.56108	100	
348.31498	314	1+
348.37227	98	
351.32955	134	
351.35723	124	
351.78397	248	1+
352.88658	112	
357.19659	140	1+
357.77518	108	
358.79437	100	
359.01112	110	1+
360.05824	96	
361.95169	180	1+
362.29611	234	1+
362.83175	94	
363.34906	118	
363.85616	158	
363.91556	98	
364.37139	208	1+
366.85876	114	
367.32898	120	
367.34633	118	
368.42289	108	
END IONS

###FS:    #m/z: 322.93019 #charge 1+
###MS: 26
###MSMS: 27
BEGIN IONS
TITLE=Cmpd 19, +MS2(322.9302), 28.0-35.0eV, 0.6min #27
RTINSECONDS=33.2495
SCANS=26-27
PEPMASS=322.93019	3092862
CHARGE=1+
114.29502	86	
158.79716	86	
191.85826	142	
192.89087	98	
196.01939	146	
196.87592	168	1+
205.10660	88	
205.94970	462	
207.97593	94	
212.89457	160	
213.07135	88	
213.62540	92	
213.88705	104	
213.93992	84	
214.89360	136	
215.88555	134	
216.97678	92	
220.86214	120	
221.96294	132	
221.99024	94	
222.95475	956	1+
223.49848	84	
223.95943	572	1+
225.04215	96	
227.70351	106	
227.78730	120	
228.07442	92	
228.60313	92	
228.91327	126	
229.12206	224	1+
230.86208	172	
230.89116	152	
231.64662	88	
232.89789	244	1+
233.04862	102	
233.85178	84	
234.03194	86	
234.38893	104	
235.39700	110	
235.82934	88	
235.89528	96	
235.96173	88	
236.00881	84	
237.80842	130	
238.94062	122	
239.07688	110	
239.79030	236	1+
240.67951	90	
240.94149	1586	
240.96333	330	
241.94136	1176	
242.39600	90	
242.94189	4046	1+
243.07394	172	1+
243.88612	244	
244.12656	84	
244.82307	232	
244.93950	1168	1+
245.04912	100	
246.97894	294	
247.95059	100	
248.85380	146	
249.04435	130	
250.99227	90	
253.03924	88	
253.11343	88	
253.83426	186	
254.82349	122	
255.14727	104	
255.33559	98	
255.37304	100	
255.95002	98	
257.84352	104	
257.91563	142	
258.05019	146	1+
258.83119	308	1+
260.85470	124	
261.83140	172	
261.95918	114	
262.09178	192	1+
262.80024	146	
262.83314	190	
263.83050	132	
263.85138	148	
265.01489	130	
266.04118	84	
266.15600	160	
267.93760	88	
268.00595	350	1+
268.91601	100	
269.79890	444	1+
270.80503	296	1+
270.84086	94	
271.85863	84	
272.84967	200	1+
273.79614	212	
274.15356	84	
275.59874	100	
276.85169	122	
277.85770	108	
278.09029	462	1+
278.79712	112	
278.82150	114	
279.09323	396	1+
279.28095	84	
279.93306	102	
280.03965	130	
280.26004	98	
280.92691	96	
281.09251	94	
281.85352	274	1+
282.28106	90	
282.92195	100	
283.78744	196	
283.81050	108	
284.29008	370	1+
284.77951	84	
284.87503	118	
285.86617	168	1+
286.92214	178	
288.80244	128	
289.09365	92	
289.78865	258	
289.80565	120	
291.43882	86	
291.80408	150	
292.94034	158	1+
293.87960	114	
294.29434	136	
294.86374	116	
296.82877	144	1+
296.94183	94	
299.53729	90	
299.79046	98	
300.17099	84	
300.72861	120	
300.87991	88	
301.81339	94	
302.24429	258	1+
302.88567	156	
303.45199	86	
304.01040	92	
304.92555	94	
305.27128	122	
305.80488	120	
305.88502	84	
306.27963	106	
306.88284	616	1+
307.08490	150	
307.28861	334	1+
307.80533	146	
308.29249	280	1+
308.86738	118	
309.31024	538	1+
309.81668	102	
309.88360	124	
310.31265	456	1+
310.87780	388	1+
310.92182	94	
312.02880	188	1+
312.80102	140	
314.15865	96	
314.81939	114	
315.38930	100	
316.01659	96	
317.60681	86	
318.02726	86	
319.31150	86	
319.88629	224	1+
321.43517	90	
322.02163	166	
322.14161	86	
322.30459	104	
322.92462	90	
323.23815	236	
324.20478	204	
324.89318	170	
325.04662	96	
325.15593	142	
325.90088	294	
327.88212	328	1+
328.12857	84	
328.19438	96	
END IONS

###FS:    #m/z: 336.94613 #charge 1+
###MS: 26
###MSMS: 28
BEGIN IONS
TITLE=Cmpd 20, +MS2(336.9461), 28.0-35.0eV, 0.6min #28
RTINSECONDS=34.022
SCANS=26,28
PEPMASS=336.94613	202622
CHARGE=1+
182.86937	138	
185.87681	84	
191.55802	86	
191.95244	90	
193.88996	90	
196.88579	206	
203.87042	82	
205.97522	158	1+
206.93773	92	
207.87416	136	
209.88224	86	
210.88533	192	
211.94391	7420	1+
212.87837	2062	1+
213.93938	2782	1+
214.89509	168	
215.88484	598	1+
215.93780	366	
217.88275	96	
222.61646	86	
222.87029	204	1+
223.96232	400	1+
226.89410	166	
226.94883	238	1+
227.78970	102	
227.89540	188	
228.89736	280	
228.93936	98	
229.95552	6180	
230.06981	92	
230.56398	84	
230.88898	2472	1+
230.95670	244	
231.94998	4214	1+
233.06880	96	
233.89903	344	1+
233.94929	274	
234.18412	100	
234.64293	94	
235.08136	148	
235.54303	108	
235.82627	112	
235.94813	142	
236.90031	124	
236.99418	104	
238.04983	102	
243.44191	120	
243.99125	110	
246.20653	92	
246.97674	184	
247.56679	102	
247.96581	1204	
248.06346	100	
248.13711	96	
248.89978	1334	1+
249.40956	84	
249.96103	416	1+
249.99616	84	
250.57842	84	
250.68339	88	
250.82704	408	1+
250.90682	116	
251.62520	86	
251.82909	304	1+
251.91017	104	
251.95933	148	
252.01306	82	
252.97094	3428	1+
253.16660	102	
253.22482	92	
253.90886	248	
254.00497	106	
254.84185	156	
254.90763	258	1+
254.92247	124	
254.96585	1912	1+
255.07409	448	1+
255.58306	86	
256.26855	84	
256.85294	84	
256.96145	244	1+
257.84445	308	1+
257.94120	132	
259.01780	104	
259.05673	98	
260.00324	84	
260.41934	90	
260.84082	94	
260.85215	114	
260.97023	90	
261.82583	146	
263.05647	140	
263.80669	82	
264.11576	86	
264.14411	96	
265.08579	114	
266.01081	94	
266.56591	84	
267.17196	90	
267.89895	84	
268.55831	98	
268.84292	264	1+
269.42429	84	
269.79450	122	
269.96271	86	
270.85748	154	
270.98166	364	1+
271.03949	88	
271.06450	96	
271.91098	264	
272.45822	86	
272.74995	86	
272.97607	180	
273.54379	86	
274.84847	342	1+
274.97701	108	
275.06205	92	
275.91070	94	
277.04168	86	
277.07283	108	
277.26250	84	
277.65725	90	
277.82003	118	
277.83560	152	
278.83227	488	1+
278.85748	86	
278.97981	90	
279.24300	84	
280.03258	88	
280.15733	92	
280.26415	90	
281.04867	124	
282.27588	90	
282.80541	218	1+
282.97103	94	
283.51514	98	
283.78930	286	1+
284.29502	88	
285.84728	90	
286.85041	402	1+
289.79088	272	1+
290.92810	208	1+
291.85740	158	
292.85848	134	
292.95642	104	
293.06067	314	1+
293.10822	198	
293.85880	110	
293.87735	182	
293.99270	244	1+
294.06150	208	1+
294.28389	86	
294.86691	96	
295.93571	82	
296.85325	184	
298.92801	172	
299.06458	132	
299.92432	106	
300.07988	100	
300.20561	94	
303.86386	82	
304.86122	154	
306.87621	172	1+
308.29996	154	
309.10471	108	
309.82056	146	
310.42071	120	
310.87281	142	
311.86099	108	
313.44705	96	
313.81668	180	1+
315.15696	86	
318.86397	94	
320.25774	94	
321.43912	100	
321.81891	90	
322.27388	180	1+
322.33554	108	
322.41088	86	
325.89728	196	1+
328.29963	86	
328.88496	460	1+
329.31725	86	
330.95265	90	
332.61217	114	
333.16777	82	
334.00993	134	1+
335.24488	210	1+
336.33531	92	
337.73945	254	1+
338.17371	130	
END IONS

###FS:    #m/z: 359.96188 #charge 1+
###MS: 26
###MSMS: 29
BEGIN IONS
TITLE=Cmpd 21, +MS2(359.9619), 28.0-35.0eV, 0.6min #29
RTINSECONDS=34.7935
SCANS=26,29
PEPMASS=359.96188	156594
CHARGE=1+
174.02674	98	
205.94880	194	
207.94654	138	
209.94398	752	
210.88631	102	
213.90404	120	
215.35916	106	
216.34062	112	
221.90078	92	
222.95301	1472	1+
224.94763	1860	1+
224.97248	110	
225.96092	268	
226.89490	214	
226.94727	5760	1+
226.97184	146	
227.93480	200	
228.02143	206	1+
228.94238	5908	1+
231.26677	112	1+
231.86558	94	
233.85191	126	
233.95785	132	
234.14485	178	
234.84251	94	
235.02994	140	
239.90468	94	
240.67555	134	
240.78698	92	
240.93982	382	
240.96262	1200	1+
241.09031	138	1+
241.67096	92	
241.78188	128	
241.94143	202	
242.95918	1080	1+
242.98270	92	
244.07823	98	
244.95741	3186	
245.94289	220	
246.07535	206	1+
246.32561	92	1+
246.95394	3262	1+
246.97654	198	
248.80230	128	
248.85113	106	
248.89914	148	
249.02387	90	
250.94750	130	
251.03946	176	
251.96797	246	1+
252.12689	164	
252.22936	172	
253.11927	110	
253.37336	94	
253.83229	270	
253.85164	208	1+
254.46136	106	
256.07182	118	
258.03468	96	
258.14326	118	
258.84471	116	
258.97319	346	
259.05974	102	
260.11193	100	
260.97122	632	1+
263.85807	228	1+
263.97813	162	
264.51942	124	
264.81832	110	
265.81373	322	1+
265.97552	104	
266.22385	114	
266.98348	140	
267.79802	192	1+
267.96843	482	1+
268.39937	100	
269.96994	574	1+
270.80476	268	
271.05547	130	
271.09991	92	
271.79955	112	
271.84264	208	
273.79608	136	
274.79255	142	
274.81476	116	
275.05815	340	1+
275.84085	228	1+
276.80764	170	
278.09919	160	1+
278.80391	124	
280.05627	96	
280.26049	130	
280.79552	144	
281.11490	152	
282.24682	94	
283.01486	98	
283.79298	146	
283.83910	114	
283.98592	396	1+
284.01827	194	1+
284.13169	96	
284.82718	196	
284.87731	192	
284.93222	128	
285.79170	174	
285.82701	92	
285.93228	128	
286.08442	98	
287.85857	112	
289.55094	100	
291.79656	152	
292.80818	116	
294.27672	136	
294.86074	226	1+
295.10832	202	1+
295.93048	132	
296.36044	100	
296.80439	122	
297.80035	750	1+
297.92038	106	
298.56525	98	
298.80364	668	1+
299.38251	102	
299.87181	252	1+
300.78260	210	1+
301.08450	90	
301.80918	120	
303.82205	284	1+
304.22031	98	
305.15480	92	
305.30716	186	1+
305.88467	108	
307.80894	168	
307.83814	126	
308.05922	124	
308.79400	122	
309.79769	162	
309.81746	146	
310.87578	188	
311.30538	92	
311.76501	92	
311.88580	214	1+
312.12939	104	
312.94995	212	
313.78327	122	
316.81584	138	
317.86718	136	
318.82308	114	
318.93630	250	
319.88663	100	
320.13942	100	
320.42059	100	
320.81488	338	1+
320.92960	94	
321.22542	160	1+
321.81855	244	1+
323.01903	224	
323.84981	90	
324.01970	240	
324.89361	116	
325.17468	98	
326.16970	130	
326.29381	98	
330.88024	124	
332.81545	112	
333.19473	98	
335.29115	138	
336.88550	206	1+
336.94405	450	1+
337.11328	92	
339.34677	228	1+
340.06519	172	1+
342.28298	150	
343.18590	108	
343.91058	96	
344.99085	92	
345.71016	170	
350.14735	114	
352.10991	142	
352.89343	194	1+
354.71466	140	
355.72399	118	
355.92177	190	
356.17913	132	
357.71134	116	
358.30613	100	
359.20690	102	
359.78336	184	1+
360.17074	108	
361.39476	98	
361.44830	92	
363.03776	98	
END IONS

###FS:    #m/z: 322.93020 #charge 1+
###MS: 30
###MSMS: 31
BEGIN IONS
TITLE=Cmpd 22, +MS2(322.9302), 28.0-35.0eV, 0.7min #31
RTINSECONDS=38.4995
SCANS=30-31
PEPMASS=322.93020	3552134
CHARGE=1+
178.90561	92	
184.43982	90	
191.55792	90	
191.85884	158	
192.88801	268	
196.88748	256	1+
197.87511	198	1+
199.92900	86	
203.95617	122	
204.07407	92	
205.89555	130	
205.94867	292	
208.91181	86	
210.90077	132	
211.02750	94	
212.07765	86	
212.88048	152	
212.89943	172	
213.03188	102	
214.89020	96	
215.88615	204	
215.90436	102	
215.96773	116	
220.86719	144	
222.00480	90	
222.86369	90	
222.95197	334	
223.05470	100	
223.92353	90	
223.95982	340	
224.96299	222	
225.95816	114	
228.79679	86	
228.91149	288	1+
228.93561	102	
230.88828	430	1+
231.11949	100	
233.89478	362	1+
234.83096	158	
235.82013	88	
236.80933	92	
238.11358	134	
238.55460	100	
238.87114	130	
238.93876	454	
239.06345	94	
239.08085	200	
239.78830	326	
239.86424	90	
240.89051	114	
240.94015	2696	
241.70925	90	
241.80098	90	
241.94230	2152	
242.50597	114	
242.83623	124	
242.87851	292	1+
242.94194	6408	1+
243.88221	252	1+
244.11448	94	
244.81828	226	1+
244.86751	152	1+
244.91267	86	
244.93986	2080	1+
245.84583	216	1+
246.01985	96	
246.97763	662	1+
248.08697	86	
248.84730	144	
248.94281	176	
249.03987	204	
249.93336	110	
250.93645	94	
250.95072	164	
251.78314	146	
253.83409	86	
255.03341	232	1+
255.38086	90	
255.78555	94	
256.01112	154	
257.79905	358	1+
257.90719	162	
257.91962	108	
258.83230	298	1+
258.85499	114	
259.15259	94	
259.97157	100	
260.83829	128	
261.83081	268	
262.83171	174	
262.89583	92	
263.83478	114	
265.50253	120	
266.10913	88	
266.24792	226	
267.92308	90	
268.00410	126	
268.20228	96	
268.95588	92	
269.00713	92	
269.06963	92	
269.80215	628	1+
270.98473	86	
271.84549	100	
272.84847	128	
273.79287	456	1+
274.02829	102	
275.81006	340	1+
276.02990	198	1+
276.85263	208	
277.86097	130	
278.11259	208	1+
279.04221	112	
279.09277	662	1+
279.41372	88	
279.85442	120	
279.89080	132	
280.01527	92	
280.84821	88	
281.52766	104	
282.06446	270	1+
282.37064	86	
283.28532	466	1+
283.78743	122	
283.86569	114	
284.29030	386	1+
284.35716	106	
284.87284	196	1+
286.78929	90	
286.92049	96	
288.06381	170	
288.79599	180	
288.81278	248	1+
289.87880	196	
290.17238	148	1+
290.85559	106	
291.78668	86	
291.80456	312	
291.92010	196	1+
292.16473	146	
292.80664	146	
292.88704	94	
293.03896	158	1+
293.87397	106	
294.85834	102	
294.91674	184	1+
295.82499	110	
297.05945	100	
297.24882	88	
297.84171	86	
299.78695	258	1+
299.86701	104	
302.87461	92	
302.92590	86	
303.16844	156	
303.77977	134	1+
306.09072	92	
306.27665	162	
306.29128	152	
306.88284	614	1+
307.04765	90	
307.29380	1056	1+
307.30663	162	
307.79725	466	1+
309.13792	98	
309.89679	114	
310.88462	232	
311.89035	124	
312.80147	106	
313.03201	190	
313.90820	118	
314.82281	122	
315.89196	90	
317.95972	110	
318.76119	90	
319.16511	210	1+
319.75020	88	
320.31483	90	
320.82105	116	
321.43041	94	
322.22997	92	
322.30551	128	
322.89754	130	
323.83229	126	
323.88852	508	1+
324.07240	164	1+
324.21404	88	
325.21242	138	
326.89582	260	1+
328.35748	106	
END IONS

###FS:    #m/z: 336.94605 #charge 1+
###MS: 30
###MSMS: 32
BEGIN IONS
TITLE=Cmpd 23, +MS2(336.9460), 28.0-35.0eV, 0.7min #32
RTINSECONDS=39.272
SCANS=30,32
PEPMASS=336.94605	196254
CHARGE=1+
77.06868	100	
103.90652	104	
182.86770	270	
185.88364	100	
189.86396	150	
196.88407	126	
202.86825	122	1+
205.95060	158	
207.97161	152	
208.13191	94	
208.97800	120	
209.49837	94	
209.88012	512	1+
209.94393	120	
210.88233	370	1+
211.94389	7850	1+
212.87867	3490	1+
213.46749	104	
213.94034	2966	1+
214.89308	364	
215.43153	120	
215.88642	1322	1+
215.93865	476	
217.88258	328	1+
217.93741	98	
218.84796	116	
222.97273	96	
223.12989	98	
223.95942	96	
223.97102	246	1+
226.89581	140	
226.94481	134	
227.07778	156	
227.89535	164	
228.89566	740	1+
229.88079	102	
229.95538	6250	1+
229.98919	132	
230.83796	166	1+
230.88974	3694	1+
231.43381	98	
231.95050	3324	1+
232.82462	410	1+
233.87217	130	1+
233.89841	836	
233.94762	270	
234.25565	92	1+
234.93756	118	
235.05283	122	
235.87003	122	
235.89096	624	
237.06534	234	
237.99536	94	
238.21522	108	
239.78642	410	1+
239.90431	96	
240.81674	102	
240.96489	108	
241.04546	112	
241.40783	100	
243.95954	222	1+
244.80234	94	
246.44781	100	
246.84470	100	
246.90586	320	1+
246.97458	310	
247.96533	1262	1+
248.11074	94	
248.90035	1976	1+
249.03452	152	
249.09936	152	
249.78585	210	1+
249.96022	1360	1+
250.83150	190	
250.94373	200	
251.83218	150	
251.90712	144	
251.96461	228	
252.97053	4292	1+
253.01703	188	1+
253.24661	100	
253.35183	96	
253.80022	256	1+
253.83701	372	1+
253.90525	756	1+
254.94454	360	1+
254.96590	1774	1+
255.07623	542	
256.90964	460	1+
257.84050	180	1+
257.99111	130	
258.81171	324	1+
260.84885	124	
263.05687	96	
263.10376	98	
263.82688	102	
265.01266	104	
266.24749	100	
267.01203	130	
267.80164	122	
267.84176	180	
268.13503	110	
268.84168	526	
268.91884	124	
269.80075	234	
269.84064	1104	1+
269.94198	280	1+
270.36250	110	
270.50381	106	
270.79938	122	
270.97927	534	
271.86414	302	1+
271.91652	456	
272.82097	138	
272.84563	146	
273.79087	178	
274.79509	138	
274.85615	138	
274.92065	192	1+
274.94551	130	
275.05501	142	
275.55181	108	
275.84213	376	1+
276.81389	118	
276.86880	130	
277.83190	774	1+
277.96722	124	
278.80311	188	1+
278.96374	108	
279.01738	98	
279.10510	106	
279.96013	100	
280.09757	114	
280.36072	182	
280.87093	192	1+
281.04374	224	1+
281.85566	140	
282.54012	96	
283.78880	112	
285.85295	382	
286.84863	1066	1+
286.91185	290	1+
287.79649	110	
288.79329	274	1+
288.90997	134	
289.07475	98	
289.88743	144	
290.13857	98	
290.50453	102	
290.78751	260	1+
290.85794	134	
291.05766	188	1+
291.80826	152	
292.86472	366	1+
293.10855	374	1+
293.27176	250	1+
293.81344	152	
293.84891	414	1+
293.98271	112	
294.85164	280	1+
295.79933	240	1+
295.98932	256	1+
296.94940	136	
297.34195	96	
298.05359	210	1+
298.26173	100	
298.87056	102	
301.83361	144	
302.85739	286	1+
304.93314	96	
305.85968	176	
306.79158	140	
306.88220	246	
307.78589	102	
307.80317	140	
307.88443	476	1+
308.03489	156	1+
308.30167	102	
309.16627	104	
309.31216	106	
309.40201	94	
309.41863	280	1+
309.86634	128	
310.82285	158	
310.87975	320	
311.84562	110	
311.88053	138	
312.86582	142	
314.82204	96	
315.29432	242	1+
315.40255	94	
317.36609	96	
320.77622	202	1+
321.32445	110	
322.13198	204	1+
322.30892	112	
323.23757	150	
324.28838	140	
324.83281	94	
324.89589	158	
325.89107	280	1+
326.29076	202	1+
326.67097	104	
328.83412	122	
328.88893	114	
329.88300	102	
330.87535	116	
332.54512	106	
334.28943	134	
335.07709	122	
337.09633	120	
337.34988	176	
338.27872	100	
339.33281	122	
341.82411	110	
END IONS

###FS:    #m/z: 507.84602 #charge 1+
###MS: 30
###MSMS: 33
BEGIN IONS
TITLE=Cmpd 24, +MS2(507.8460), 28.2-35.2eV, 0.7min #33
RTINSECONDS=40.044
SCANS=30,33
PEPMASS=507.84602	190476
CHARGE=1+
196.01484	334	1+
197.89062	170	
223.06812	202	1+
224.97536	178	
227.95597	200	
235.08404	202	1+
235.14052	380	1+
237.98807	194	1+
239.86057	182	
240.08163	270	1+
241.05176	182	1+
241.08791	152	1+
241.88173	196	
244.89060	310	1+
246.97615	170	
250.96982	552	
252.11381	202	
252.91141	340	1+
253.09444	186	
259.88541	164	
260.10621	338	1+
260.85576	284	
261.87961	158	
262.13519	396	1+
262.91125	162	
263.87192	174	
263.91490	268	1+
265.16208	510	1+
266.09203	252	
266.16653	434	1+
266.86129	160	
266.87578	224	1+
266.89459	182	
266.92671	216	1+
268.85675	168	
268.91459	194	1+
270.85765	226	
271.87483	320	1+
272.41114	162	1+
272.85510	526	1+
273.94105	264	1+
275.85552	314	1+
276.11965	214	1+
276.79362	212	
276.84482	180	
277.15376	206	
277.88998	254	1+
277.96524	198	1+
278.41478	158	
278.83245	292	1+
279.13574	224	
279.94525	228	
280.85815	250	
281.38016	406	
281.93193	170	1+
282.05997	236	1+
283.90079	230	1+
283.97506	282	1+
284.87401	480	1+
286.13441	296	1+
286.78845	184	
288.86756	328	
288.89087	164	
289.88025	1230	
289.93866	208	1+
290.86423	1966	1+
290.94069	144	1+
291.88296	630	1+
293.87305	3842	1+
293.96108	376	1+
294.12433	198	1+
294.80966	238	1+
294.82572	158	
295.76177	274	1+
296.14262	242	1+
296.85442	768	1+
296.88177	480	1+
297.81386	164	
298.81149	314	1+
298.88055	248	
299.77968	244	1+
299.85803	188	
299.88306	310	
300.40351	174	
300.85882	392	
300.94132	230	1+
300.99787	250	1+
301.84850	330	1+
302.03127	172	1+
302.28295	174	1+
303.87615	486	1+
304.87854	420	1+
305.85710	392	1+
307.80256	260	1+
307.84523	192	
307.89043	984	
308.05716	176	1+
308.14062	616	
308.29177	364	
308.80890	168	1+
308.84703	378	
308.88192	1438	1+
308.95469	494	1+
309.15259	1892	1+
309.87204	582	
309.88773	928	1+
309.95992	346	1+
310.15754	1458	1+
310.34536	272	1+
310.37923	158	
311.88363	8320	1+
311.97073	258	
312.00842	182	
312.84609	162	
313.80616	158	
313.84986	158	
313.92454	160	
313.95834	390	1+
314.86489	1994	1+
314.98526	272	1+
316.81769	530	1+
316.86540	822	1+
316.89246	350	
317.51845	190	
317.82297	344	1+
318.28912	124	1+
318.85923	462	1+
319.88922	404	1+
320.06561	104	1+
320.86730	718	1+
320.89371	338	1+
320.98740	168	
321.87080	568	1+
322.82108	268	1+
323.86090	208	
323.93806	192	1+
324.15216	168	
324.86154	452	
324.89361	1238	1+
325.05371	174	1+
325.85909	288	1+
325.89777	1056	1+
326.24283	510	1+
327.87826	1374	1+
328.00713	380	1+
328.12318	234	1+
328.31671	138	1+
328.95389	384	1+
328.97999	264	1+
329.41025	212	1+
330.70385	200	1+
330.88503	186	
331.38769	186	1+
331.83331	166	
331.88725	292	
332.87413	1142	1+
332.89877	624	1+
332.95220	340	1+
333.01139	216	1+
333.17572	708	1+
334.15576	198	1+
334.81953	306	
334.89740	246	
335.88311	336	
336.18917	230	1+
336.31974	254	
336.39413	194	
336.85090	224	
336.87158	210	
336.89440	270	
336.94579	714	1+
337.01911	354	1+
337.38769	562	1+
337.88137	840	1+
338.38483	436	1+
338.71390	210	1+
338.85430	330	1+
339.83440	410	1+
340.89204	162	
340.98426	260	1+
341.87581	166	
343.87407	178	
344.71434	158	
344.88165	284	1+
346.36721	180	
346.39480	242	1+
346.96924	274	1+
347.30873	262	1+
347.35659	346	1+
347.84743	162	
348.00369	152	1+
348.75560	174	1+
348.87563	208	
349.78167	192	1+
349.88883	166	
349.92148	206	
350.88535	588	1+
351.84887	258	1+
352.08592	216	1+
352.13213	314	1+
352.77540	178	
352.91095	652	1+
353.04753	274	1+
353.58182	178	1+
353.84819	826	1+
354.02195	272	1+
354.34267	318	1+
355.89028	508	1+
356.18621	252	1+
356.85816	190	
356.91776	368	1+
357.83269	174	
358.14541	150	1+
358.87336	162	
359.85045	278	1+
359.88078	378	1+
360.62141	164	
360.89630	330	1+
361.84939	414	1+
363.95436	248	1+
365.71128	248	1+
366.05538	160	1+
366.18030	260	
366.35901	240	
366.84131	562	
367.01143	132	1+
367.71033	468	
367.79391	404	1+
367.84116	344	
367.86524	240	1+
367.95276	232	1+
368.07694	178	
368.70827	226	
368.83795	204	
369.70787	376	
369.83625	934	1+
369.89586	264	
370.07930	168	1+
370.90465	464	1+
371.18713	192	
371.38726	168	
371.72283	418	1+
371.77804	186	
371.91148	324	1+
372.36655	282	1+
372.79408	286	1+
373.71883	250	1+
373.83190	296	1+
373.90890	212	
374.06223	188	
374.81474	160	
375.72615	332	1+
375.75833	244	1+
376.21596	246	1+
376.88676	166	
377.37523	266	1+
378.73354	160	
378.90843	250	1+
379.04591	188	1+
379.75192	280	1+
379.85093	526	1+
380.01323	162	
380.73881	172	
380.81196	292	1+
380.85437	326	1+
380.89151	228	
381.38525	158	
381.71821	552	1+
381.81567	264	1+
382.39354	244	1+
382.71937	360	1+
382.86062	232	
383.91693	216	1+
384.85025	3386	1+
384.89951	180	
385.73345	312	1+
386.19466	364	1+
386.96850	318	1+
387.19913	312	1+
387.34138	96	1+
387.84689	358	
388.39009	242	1+
388.79477	540	1+
388.84874	172	
389.09167	160	1+
389.20071	418	1+
389.71935	590	1+
390.05218	176	
390.79921	388	1+
390.84237	1342	1+
391.39102	166	
392.70000	182	
392.84466	508	1+
392.86411	510	1+
393.08574	660	1+
393.77593	384	1+
393.80047	442	1+
394.16732	222	1+
394.39354	312	1+
394.78065	278	1+
394.83484	456	
394.90249	236	1+
395.86343	210	
396.73312	182	
397.13891	180	
397.31878	222	1+
397.80017	336	1+
397.86127	256	
398.20560	180	
398.73249	436	1+
398.85702	324	1+
398.88573	188	
400.37949	190	
401.78400	204	
402.86317	530	
403.73694	170	
403.86864	2732	1+
404.75134	194	1+
405.73328	204	
406.72769	436	1+
406.80756	400	1+
406.85987	316	
407.04538	182	
407.72881	298	1+
407.80950	240	1+
407.86829	3354	
408.03222	202	1+
408.85297	2394	1+
408.95978	176	1+
409.72324	288	
409.86903	1590	1+
410.08293	310	1+
410.84326	782	1+
410.87393	908	1+
411.16556	198	1+
411.72408	666	1+
411.81156	950	1+
412.72769	542	1+
412.84396	1292	1+
412.90257	212	1+
413.07078	504	1+
413.49293	120	1+
413.87837	412	1+
415.87099	874	1+
416.87446	624	1+
417.81939	296	
418.80991	198	1+
418.85235	366	1+
421.88368	1150	1+
422.81690	422	1+
423.86778	836	1+
424.84121	188	1+
425.88052	290	
426.86302	1892	1+
426.93354	196	
427.73790	1210	1+
428.08853	230	
428.38474	314	1+
428.74563	616	1+
428.85169	404	
428.88117	1454	1+
429.04868	180	
429.09678	254	
429.82848	238	
430.73846	1278	1+
430.79803	206	1+
431.86592	958	1+
432.24497	590	1+
433.09209	174	
433.81750	236	1+
433.87057	206	
434.88831	590	1+
435.85986	226	1+
439.89121	1072	1+
443.74707	276	1+
444.12209	130	1+
444.28663	202	1+
444.70261	222	1+
444.87288	3080	1+
444.97295	98	1+
445.38276	168	
446.09953	196	
446.75300	158	
446.84293	148	1+
446.87419	480	1+
448.06303	186	1+
448.89283	198	
449.87878	1112	1+
450.65132	96	1+
450.74454	396	1+
450.77324	202	
451.76443	450	1+
451.87502	238	1+
452.39881	220	1+
452.76510	296	1+
454.24600	202	1+
457.90324	824	1+
458.88788	164	
460.22349	186	
461.70284	116	1+
462.88456	726	
463.88095	720	1+
464.17762	160	1+
464.78651	536	1+
467.77515	430	1+
467.88859	1904	1+
468.77847	314	1+
469.88897	362	1+
470.64164	166	
473.19861	144	1+
473.79979	192	1+
476.71919	190	1+
476.77479	254	1+
477.77974	218	1+
478.65507	250	1+
479.10162	280	1+
479.88790	152	1+
481.65155	194	1+
485.89970	940	1+
486.79143	234	
487.68421	152	1+
487.80144	352	1+
488.44410	264	1+
490.94142	164	1+
491.07537	212	1+
492.22487	230	1+
495.92519	164	
496.07800	188	1+
497.08010	172	1+
499.74208	368	1+
500.80478	244	1+
503.15281	192	1+
503.23896	284	1+
503.43728	230	1+
504.11468	290	1+
504.79670	168	
505.28591	302	
505.31103	244	1+
506.47902	334	1+
507.48330	266	1+
507.73625	150	1+
508.85799	398	1+
509.86082	338	1+
510.68352	168	1+
512.72322	206	1+
END IONS

###FS:    #m/z: 340.94085 #charge 1+
###MS: 34
###MSMS: 35
BEGIN IONS
TITLE=Cmpd 25, +MS2(340.9409), 28.0-35.0eV, 0.7min #35
RTINSECONDS=43.7605
SCANS=34-35
PEPMASS=340.94085	1458578
CHARGE=1+
184.86547	128	
189.86493	318	1+
190.93497	108	
192.88925	166	
192.92655	252	
193.07921	156	
197.86761	138	
204.89493	104	
205.95125	116	
207.97964	114	
208.95854	122	
210.90020	102	
210.93639	284	
212.87765	758	1+
213.93916	1242	1+
214.87468	192	
214.89304	234	
215.88564	1098	1+
215.93662	414	
216.41034	160	
217.70825	102	
217.88279	434	1+
217.93727	156	
218.03688	134	
220.88125	110	
221.39245	98	
221.86934	122	
221.89055	132	
221.94438	276	
222.48109	104	
223.96073	356	
224.97295	168	
226.94873	124	
228.94907	268	1+
230.88681	1164	1+
231.88762	648	1+
231.94984	1728	1+
233.89760	1012	
233.94871	350	1+
235.89660	276	
235.94900	168	
237.89254	142	
238.04724	268	
238.07265	102	
239.79000	272	1+
239.87532	110	
239.90408	246	1+
240.23250	254	
241.12145	102	
243.40156	106	
245.01549	100	
245.89686	102	
246.97489	272	
247.97186	140	
248.37318	108	
248.89718	560	1+
249.34568	104	
249.89883	384	1+
249.95652	228	1+
251.02978	158	
251.64470	116	
251.78887	158	
251.94360	186	1+
251.95929	154	
252.36208	114	
253.65482	100	
254.90311	122	
254.93949	118	
254.96577	786	1+
255.07601	218	
255.10036	96	
255.36911	100	
255.79107	138	
255.91370	364	1+
256.03479	98	
256.38046	100	
256.91673	270	1+
256.96390	164	
257.79337	112	
259.95534	116	
260.83401	108	
260.99031	142	
261.84090	140	
262.79379	256	1+
264.89675	96	
266.84201	118	
267.13609	162	
267.52729	112	
267.86676	274	1+
268.84249	114	
268.95471	184	
269.12830	112	
269.79623	184	
270.86634	216	1+
271.62609	96	
271.84533	128	
272.82693	170	1+
272.93342	244	
272.98212	142	
273.79420	370	1+
274.02604	130	1+
274.87628	144	
275.08125	146	
276.15978	134	
276.40655	102	
276.81295	284	1+
276.84320	130	
276.85686	332	
277.84503	160	
279.79204	274	1+
279.97193	124	
280.84898	98	
280.94666	142	
281.85961	148	
282.87351	96	
282.92549	94	
283.78900	124	
283.80532	106	
284.91029	172	1+
285.02759	198	1+
285.80991	156	
286.79850	328	1+
286.89113	130	
287.07104	168	1+
289.78836	296	1+
289.88036	132	
290.85990	168	
291.80291	144	
291.88114	138	
292.80652	256	
292.86201	120	
293.84693	114	
294.86966	244	1+
295.28091	110	
296.85974	116	
296.92198	110	
296.97152	414	1+
297.88226	120	
298.57982	100	
298.80560	136	
298.82405	134	
299.02662	128	
299.04645	128	
299.78116	312	1+
299.84841	94	
299.86578	208	1+
302.17613	128	
302.92283	120	
302.94466	120	
303.03405	150	
303.94281	184	
304.25900	98	
304.79988	108	
304.81549	124	
305.80387	212	
306.27577	158	
306.42597	100	
306.87992	192	
307.80013	340	
307.88380	118	
308.29674	318	1+
308.79535	226	
308.81239	94	
309.81409	380	1+
309.94286	132	
310.87991	314	
311.03275	190	1+
311.88305	172	
312.80515	270	
312.87663	420	1+
313.85858	110	
314.83122	220	1+
316.39783	94	
318.35347	186	
318.43493	108	
318.88288	130	
319.81286	214	1+
319.88767	172	1+
322.81528	116	
324.28700	332	1+
324.89464	146	
325.89392	222	
326.17411	100	
326.87969	100	
327.82957	220	
328.54684	98	
328.81224	320	1+
328.83545	122	
328.88460	416	1+
330.78300	108	1+
330.81371	624	1+
334.41282	98	
334.89896	218	1+
335.87318	120	
336.84140	126	
338.17441	142	
338.87063	142	
338.90550	200	1+
343.86686	102	
344.90161	378	1+
345.19138	98	
345.72221	192	1+
END IONS

###FS:    #m/z: 363.95684 #charge 1+
###MS: 34
###MSMS: 36
BEGIN IONS
TITLE=Cmpd 26, +MS2(363.9568), 28.0-35.0eV, 0.8min #36
RTINSECONDS=44.5325
SCANS=34,36
PEPMASS=363.95684	788416
CHARGE=1+
182.86639	320	1+
187.86878	194	
189.86225	642	1+
191.85858	900	1+
193.97560	112	
196.88539	386	
197.89035	178	
207.87538	900	1+
208.06465	106	
209.86868	214	
209.94324	2200	1+
210.88221	784	1+
212.87866	4764	1+
213.12272	104	
214.89271	312	
216.87396	114	
218.91322	234	
219.86394	114	
221.96491	104	
222.42040	108	
222.95201	1288	1+
224.94857	1778	1+
224.96781	484	1+
225.05219	108	
225.88048	122	
225.89144	494	1+
225.96946	294	1+
226.89222	288	1+
226.94721	9028	1+
228.79386	104	
228.89430	1016	1+
228.94249	9994	1+
229.05747	116	
229.79288	150	
230.79102	136	
230.88932	10148	1+
231.03683	138	
231.12421	176	1+
232.42684	148	
232.88477	1030	1+
233.95614	106	
234.88201	516	
235.79542	112	
235.84782	148	
237.06116	214	1+
237.82048	106	
238.99452	132	
239.86101	122	
240.62434	130	
240.83862	144	
240.93986	398	
240.96266	1016	1+
241.94366	464	
242.09309	102	
242.94180	1384	1+
242.96078	910	
243.62200	116	
243.83408	168	
244.95767	4016	1+
245.82021	210	
245.94012	400	
246.80940	276	1+
246.85584	206	1+
246.90526	412	1+
246.95259	4506	1+
247.03799	100	
247.13622	108	
247.97694	102	
248.80357	312	1+
248.89940	2662	1+
250.96958	158	
251.79846	132	
251.97217	124	
252.50828	108	
252.80230	216	1+
252.82073	116	
253.90368	1014	1+
255.91995	122	
256.90452	198	
258.97335	472	1+
259.84673	136	
260.79447	228	1+
260.96796	878	1+
261.83349	148	
262.06720	178	1+
262.84629	322	1+
263.64111	106	
263.82797	164	
263.84401	206	1+
264.12834	120	1+
264.81721	318	1+
264.97089	416	1+
265.90283	150	
265.97202	286	1+
266.81509	168	
266.85983	118	
267.78281	156	
267.80721	352	1+
267.82385	134	
267.85194	190	1+
267.92477	128	
267.97268	602	1+
268.14371	118	
268.78849	172	
269.11409	104	
269.79718	162	
269.92501	264	
269.96666	726	1+
271.91592	388	1+
273.79174	192	1+
273.91977	142	
275.05671	106	
275.41845	230	
276.00162	204	1+
276.84034	160	
276.85767	270	1+
277.01947	116	
278.00174	252	1+
278.84891	254	1+
280.79122	650	1+
280.98483	132	
282.84789	108	
282.92604	126	
283.04220	208	1+
283.84966	394	1+
284.82410	180	
285.43110	112	
285.79416	134	
285.84527	1432	1+
285.92182	104	
286.82248	118	
287.86232	126	
288.80574	454	1+
289.79420	102	
289.88446	120	
290.78639	618	1+
290.88068	368	1+
291.80945	268	1+
291.85872	144	
292.43638	344	
292.94133	120	
294.98479	148	
296.80572	222	
297.81172	222	
298.41973	128	
298.80330	1750	1+
298.94983	106	
299.86082	168	
300.82464	156	
301.81106	302	
301.86132	474	
302.00421	118	1+
302.79918	144	
302.86151	452	
303.03733	132	
303.80753	1264	1+
303.85710	1940	1+
303.88327	246	
305.07533	102	
305.94174	154	
306.81320	120	
306.88584	462	1+
307.28421	100	
307.30850	188	
307.88923	348	1+
308.01418	108	
308.08209	144	1+
308.28833	176	
310.30539	142	
310.82550	130	
310.87659	188	
311.13077	134	
311.89096	112	
314.82050	194	
315.52615	104	
315.81493	172	
316.81236	260	
317.81414	136	
318.88145	108	
318.93160	326	1+
319.82172	356	1+
319.87737	112	
320.14178	184	
321.74712	122	
321.81723	1348	1+
321.86740	146	
322.06705	258	1+
322.93640	206	1+
324.30363	136	
324.88108	602	1+
326.87229	852	1+
327.80548	272	1+
327.90036	188	1+
328.82942	120	
329.87269	136	
330.71497	150	
335.07700	182	1+
335.30042	126	
336.94646	374	
337.03773	118	
337.11483	104	
337.83187	308	1+
337.92069	126	
337.97325	130	
338.87017	154	
339.82831	1362	1+
340.93572	198	
341.05470	102	
341.71664	116	
342.31033	172	
342.90338	132	
343.27853	134	
343.71234	146	
344.29883	148	
345.72379	104	
347.04020	282	1+
347.06535	136	
348.01831	232	1+
349.31641	332	1+
351.33470	126	
352.96782	120	
356.76824	318	1+
361.71907	104	
362.31194	122	1+
362.84778	122	
363.55012	106	
363.71611	176	
364.39365	110	
364.78972	202	1+
367.13628	222	
367.19126	174	1+
367.33071	126	
367.35626	144	
367.77708	134	
367.83198	412	1+
368.83486	364	1+
369.34776	150	
END IONS

###FS:    #m/z: 507.84587 #charge 1+
###MS: 34
###MSMS: 37
BEGIN IONS
TITLE=Cmpd 27, +MS2(507.8459), 28.2-35.2eV, 0.8min #37
RTINSECONDS=45.3045
SCANS=34,37
PEPMASS=507.84587	283888
CHARGE=1+
191.95739	174	
196.01594	516	1+
217.89644	214	
226.06852	158	
231.90494	152	
232.89726	224	1+
234.10182	158	
235.14186	214	
235.87901	152	
237.88894	150	
238.79709	258	1+
239.07459	226	1+
246.07705	334	1+
248.85248	166	
249.15644	150	
249.88709	202	1+
250.97143	322	1+
251.07270	526	1+
252.07776	380	1+
253.91567	194	
257.77499	164	1+
257.79535	164	
260.87877	412	1+
262.13698	412	
263.13697	216	
266.16655	290	1+
267.39164	154	
268.05749	118	1+
270.85630	238	
270.95235	252	1+
271.87101	298	
271.88866	150	
272.38990	208	
272.85201	650	1+
273.01034	260	1+
276.85321	162	
278.09995	364	1+
278.36835	262	1+
280.84536	150	
281.00044	166	
281.03772	194	1+
281.38164	480	1+
282.89794	304	1+
284.19091	190	
284.79053	302	1+
287.84199	212	
288.82814	176	
288.86478	268	
289.88040	1794	1+
290.86299	1990	1+
292.88648	360	
293.87292	3322	1+
295.81839	180	
295.87370	334	
296.85300	226	
296.88002	280	
297.88813	240	
298.09238	114	1+
298.80526	470	1+
298.85302	184	
298.87993	210	
299.81002	326	1+
299.84888	556	1+
300.85435	378	1+
301.79711	344	1+
303.87701	502	1+
303.95264	166	
304.87979	352	1+
305.07134	148	
305.80451	138	1+
307.13795	1026	1+
307.28545	152	
307.89090	1680	1+
307.97730	164	
308.14254	864	1+
308.29250	160	
308.87316	574	
309.08804	134	1+
309.34832	400	1+
309.39433	162	
309.84310	220	
309.87424	476	
309.88954	742	
309.91975	156	
310.15790	776	1+
310.87206	326	
311.88250	5804	1+
312.15925	160	
312.22720	160	
312.82461	226	1+
312.94647	156	
314.86539	1114	1+
314.93695	170	
315.02191	304	1+
315.37331	202	1+
316.81996	364	1+
316.86616	704	1+
316.89047	364	1+
317.82356	240	1+
318.86244	482	1+
318.87893	212	
318.93412	328	
319.36780	176	
321.11435	180	1+
321.85205	426	1+
321.87824	240	1+
322.85773	286	1+
324.85944	714	1+
324.88999	172	
325.89944	1132	1+
326.24048	286	1+
326.34603	168	
327.88155	516	
328.02697	162	
328.87255	458	1+
328.89657	184	
329.89447	258	
329.99991	168	
330.16193	148	
330.83108	176	
330.88299	218	
332.55318	212	1+
332.87531	1232	1+
332.89842	350	
333.17275	722	1+
334.72331	196	1+
334.89952	588	1+
335.80457	170	1+
335.84594	186	
335.88414	208	
336.01412	226	1+
336.94715	192	
337.80814	202	1+
337.84005	152	
337.88264	708	1+
338.00106	168	
339.87796	370	1+
340.01103	202	1+
342.01194	234	1+
344.90717	214	
345.03778	166	1+
345.92193	156	
348.76936	160	1+
348.89077	388	1+
348.91476	312	1+
350.81583	180	1+
350.88405	850	1+
350.90752	176	
350.99987	192	1+
351.18103	182	
351.39017	160	
351.77198	312	1+
351.85555	166	
351.91012	468	1+
352.80650	186	1+
353.01587	258	1+
353.72259	122	1+
353.84796	978	1+
353.89629	150	
354.05329	152	
354.77347	344	1+
354.80641	238	1+
355.05618	162	
355.21046	214	1+
355.89069	660	1+
355.91898	156	
356.17527	210	1+
357.72321	218	
357.91438	208	1+
358.01408	202	1+
358.84020	184	
360.02620	240	1+
360.71486	206	
360.87467	176	
360.97412	302	1+
361.87074	344	1+
363.86080	194	
364.85049	250	
365.22480	120	1+
365.78582	324	1+
366.18327	240	1+
366.36085	150	
366.83578	2212	1+
367.70869	850	1+
367.87433	190	
368.02639	288	1+
368.12125	180	1+
368.89568	564	1+
369.02830	220	1+
369.36169	154	
369.38737	148	
369.70726	446	1+
370.57412	174	
370.73546	182	
370.78675	196	
371.72828	508	1+
371.80216	210	
372.18408	280	1+
372.80329	158	
372.92499	198	1+
373.72037	842	1+
373.78961	150	
373.90582	238	
374.79490	312	
374.81593	394	1+
374.90342	160	
376.04630	234	1+
376.21953	440	1+
376.79739	228	1+
376.88837	210	
379.73225	212	
380.72727	352	
380.85496	294	
381.71942	324	
381.89489	280	1+
381.96898	246	1+
382.71136	522	1+
382.84824	226	1+
383.05557	288	1+
383.71516	400	1+
383.91918	164	
384.85013	3388	1+
384.89251	296	1+
384.97739	300	1+
385.76894	184	1+
385.97778	256	1+
386.71442	358	1+
387.39806	156	
387.79872	534	1+
387.84603	514	1+
388.76915	246	1+
389.20358	426	1+
389.71751	716	1+
389.80102	500	1+
389.87383	172	
390.35966	118	1+
390.80301	354	1+
390.84193	1094	
390.89834	260	1+
391.84373	680	
392.07169	200	
392.18816	224	1+
392.79017	166	
392.83330	706	1+
392.86495	566	1+
393.08941	180	
393.33815	340	1+
393.72739	188	1+
393.79657	598	1+
394.40597	168	
394.78237	206	
394.83511	230	
394.90692	152	
395.33346	218	1+
396.40494	180	
396.73886	240	
397.29028	158	
397.82413	258	1+
398.18066	212	1+
398.39388	152	
398.72887	698	1+
399.71326	268	1+
399.73226	490	1+
399.79960	308	1+
400.87174	240	1+
401.03973	164	1+
402.85991	470	
403.38986	188	
403.86776	2284	1+
404.71291	198	1+
406.80517	224	
406.82762	170	
407.22977	260	1+
407.81362	162	
407.86642	2908	
408.23299	210	1+
408.85631	2642	1+
409.72406	222	
410.07936	204	1+
410.73770	176	
410.84335	486	
411.81111	738	1+
412.72775	886	1+
412.84621	352	
412.92101	148	
413.07070	402	1+
413.79802	340	1+
413.84687	316	
413.87507	428	1+
415.87315	196	
416.01651	166	
416.19167	192	
416.87565	562	1+
421.13389	202	1+
421.75301	182	1+
421.88347	830	1+
422.32162	152	
422.86096	824	1+
423.82909	162	
424.22188	160	
424.82700	162	
425.73568	232	1+
425.80017	172	
425.88682	396	
426.82366	176	
426.86281	1644	1+
427.73613	1294	1+
428.25526	152	
428.84531	882	1+
428.87913	692	1+
429.08675	240	1+
429.58146	128	1+
429.82616	200	
430.73808	1296	1+
430.88250	248	
431.23920	602	1+
431.86589	1670	1+
432.24296	520	1+
432.87830	204	
433.00612	172	1+
435.74581	206	1+
435.85998	448	1+
435.88844	410	1+
438.73624	152	1+
439.89163	486	1+
442.33167	152	1+
444.87302	4256	1+
445.74014	318	1+
447.05216	186	1+
449.88029	1446	1+
450.02761	196	1+
450.74812	508	1+
450.82008	168	1+
451.75193	402	1+
456.70228	144	1+
456.75886	208	1+
457.90640	1018	1+
459.15855	212	1+
460.71684	364	1+
462.88477	1188	1+
464.66902	220	1+
464.90312	178	
465.23661	214	1+
467.22144	170	1+
467.77911	626	1+
467.88877	2254	1+
468.83849	184	
469.23602	168	1+
469.73688	164	
470.22412	248	1+
470.67647	178	1+
471.80877	132	1+
475.71658	200	1+
475.80034	238	
477.95291	110	1+
480.90794	154	1+
483.76706	154	1+
485.89841	904	1+
486.37418	180	1+
486.39541	220	1+
487.03890	138	1+
487.23223	192	1+
488.78299	144	1+
491.80322	370	1+
491.90750	190	
492.78344	256	1+
499.73771	252	1+
500.66564	186	1+
502.68088	108	1+
503.65270	154	1+
504.21151	164	1+
504.79618	318	1+
505.21066	106	1+
508.78200	272	1+
508.85713	516	1+
509.78173	198	1+
510.80811	214	1+
END IONS

###FS:    #m/z: 340.94109 #charge 1+
###MS: 38
###MSMS: 39
BEGIN IONS
TITLE=Cmpd 28, +MS2(340.9411), 28.0-35.0eV, 0.8min #39
RTINSECONDS=48.9855
SCANS=38-39
PEPMASS=340.94109	1352900
CHARGE=1+
49.46533	104	
172.53003	96	
189.86260	96	
192.88679	132	
192.92671	166	
193.96643	96	
196.88010	494	1+
197.11072	102	
197.88052	298	1+
205.94878	566	1+
208.40824	104	
209.94518	194	
210.93877	320	1+
212.00084	98	
212.87777	1104	1+
213.93974	1908	1+
213.99284	148	
214.89481	214	
215.88626	1214	1+
215.93798	662	
217.38748	100	
217.85713	122	
217.88330	568	1+
217.93789	190	
219.87663	160	
222.95401	134	
223.96320	414	1+
226.89055	124	
226.91151	134	
227.10291	134	
227.89355	350	1+
227.95255	166	
228.12630	96	
228.89581	212	1+
228.95239	126	
230.84750	138	
230.89038	698	
231.89004	440	
231.95045	1306	1+
232.88553	250	
233.89768	654	1+
233.94727	280	1+
234.84976	106	
235.08021	106	
235.87047	198	
235.89626	134	
237.56001	100	
238.35552	100	
238.83890	148	
238.89294	418	1+
238.93204	132	
239.78802	224	1+
240.22856	336	
240.95848	198	
241.11988	144	
242.94624	138	
243.82415	128	
244.88758	128	
244.96193	196	
246.97715	564	
248.89989	354	1+
249.96306	300	1+
250.45415	96	
250.99158	114	
251.78784	196	1+
251.92630	96	
254.96791	880	1+
255.07470	328	1+
255.10031	140	
256.85156	112	
256.91247	120	
257.04803	100	
257.79465	266	1+
258.06525	116	
258.84240	118	
258.90011	186	1+
259.96018	300	1+
260.19807	164	
260.33987	158	
260.85499	146	
261.84568	138	
261.88936	116	
263.05240	132	
263.89500	118	
263.98091	114	
264.90187	140	
264.97086	102	
265.81754	138	
265.85479	112	
265.87933	104	
266.83897	212	1+
267.80008	146	
269.79814	202	
271.84527	100	
272.79255	462	1+
272.85297	148	
272.97418	112	
273.22087	102	
273.79461	340	1+
273.97672	112	
274.85934	298	1+
274.89805	104	
275.40533	106	
275.80793	284	1+
275.97703	116	
276.85319	324	
276.90037	118	
277.85962	152	
277.92581	128	
278.84367	198	
279.05037	100	
279.81186	206	1+
279.86413	102	
279.96478	130	
280.09851	134	
280.25990	178	1+
281.90874	146	
282.27893	124	
282.92793	116	
283.04689	112	
284.88012	150	
285.89585	120	
286.11351	102	
287.79349	126	
288.06513	128	
288.39453	108	
288.81127	108	
289.23963	96	
289.80339	140	
290.78626	142	
290.88419	118	
291.02395	172	1+
291.93905	140	
291.97661	116	
292.86477	254	1+
292.94169	164	
293.00233	106	
293.81673	124	
294.27485	104	
294.83001	232	1+
296.80634	154	
297.92253	102	
297.97694	144	
298.01651	112	1+
298.84901	138	
299.08487	108	
299.78362	150	
299.86864	346	1+
300.87187	270	1+
300.97448	142	
302.07310	104	
302.17740	182	
302.80884	294	1+
302.94297	130	
303.84161	106	
303.87839	104	
304.44516	96	
304.89061	228	1+
304.93603	122	
306.04135	142	
306.81729	242	1+
306.88269	272	1+
307.28584	628	1+
307.80187	232	
307.86869	128	
308.29151	364	1+
308.79827	148	
310.87593	544	1+
311.02113	188	1+
312.80424	668	1+
312.83688	106	
312.87134	118	
313.88148	130	
316.85461	100	
317.07295	114	
317.87163	260	1+
319.30694	94	
319.33985	120	
319.72220	110	
319.82182	98	
321.04029	120	
322.04013	112	
324.89182	458	1+
325.70859	166	1+
325.78198	108	
326.17137	136	
327.82255	214	1+
327.89951	100	
328.18862	132	
328.31761	136	
329.76886	96	
329.87254	354	1+
330.81497	234	
330.90587	112	
331.73284	100	
331.81297	108	
336.15767	148	
337.35539	100	
342.90700	126	
343.93245	198	1+
344.89957	144	
344.93483	224	1+
345.80935	112	
END IONS

###FS:    #m/z: 363.95721 #charge 1+
###MS: 38
###MSMS: 40
BEGIN IONS
TITLE=Cmpd 29, +MS2(363.9572), 28.0-35.0eV, 0.9min #40
RTINSECONDS=49.7585
SCANS=38,40
PEPMASS=363.95721	695946
CHARGE=1+
182.86512	446	1+
183.93097	136	
189.86289	912	1+
191.85771	1000	1+
195.91501	164	
196.88363	346	
200.94418	102	
205.94600	116	
207.40371	182	
207.87578	672	1+
209.86600	180	
209.94378	1582	1+
210.88367	970	1+
211.93392	130	
212.41377	140	
212.87915	6102	1+
216.41423	152	
219.86348	170	
221.03601	102	
221.49830	114	
222.95228	1674	1+
223.93546	104	
224.89387	148	
224.94782	2088	1+
225.88325	208	
226.11201	108	
226.94738	9148	1+
226.97091	158	
227.78507	174	
227.88017	128	
227.93224	388	
228.89542	1400	1+
228.94197	8454	1+
230.78357	104	
230.88978	8556	1+
231.12546	204	1+
232.07557	106	
232.88563	1184	1+
234.87860	324	1+
235.11762	148	
238.06012	140	
238.43491	118	
240.82021	164	1+
240.93977	1286	1+
240.96417	766	
241.08780	120	
242.94217	1878	1+
242.95934	1436	1+
242.99854	102	
243.84107	152	
243.97242	106	
244.10129	120	
244.95757	4690	1+
245.94052	466	
246.57400	112	
246.78259	108	
246.80937	286	1+
246.84014	184	1+
246.90468	588	1+
246.95259	4738	1+
247.01244	178	1+
247.38479	160	
248.09214	224	1+
248.80117	562	1+
248.90033	2688	1+
249.80193	340	1+
250.89661	460	
250.96956	138	
251.57389	160	
251.79653	204	1+
251.91384	136	
251.96285	118	
252.89969	608	1+
253.90499	466	1+
258.84596	262	1+
258.97252	278	1+
260.00005	218	1+
260.82959	136	
260.96884	962	1+
261.82918	152	
262.82838	322	1+
263.85654	102	
263.88131	112	
264.07342	130	
264.78543	180	1+
264.97145	128	
265.98080	220	
266.81567	400	
267.97253	870	1+
268.13535	112	
268.81210	122	
268.96153	170	
269.84187	100	
269.92322	116	
269.97152	584	
270.97149	324	
271.44751	142	
271.80795	186	
271.84607	446	1+
271.91587	396	
272.99983	186	1+
273.79359	126	
274.85113	150	1+
275.81467	112	
276.85428	486	1+
277.89772	182	1+
278.79961	308	
278.84797	108	
278.97529	132	
279.10347	320	1+
279.15098	126	
279.79086	1230	1+
279.99462	148	1+
280.25862	132	1+
280.79265	1014	1+
282.78837	342	1+
282.96694	110	
283.07032	126	
283.85035	676	1+
283.95546	120	
284.79302	398	1+
285.53652	120	
285.79336	254	1+
285.84725	900	1+
286.14528	136	
286.86428	100	
287.79298	550	1+
287.86438	178	1+
288.06512	122	
288.24037	100	
288.79538	472	1+
288.81209	106	
289.33171	144	
290.78579	550	1+
290.86111	260	1+
291.80422	136	
292.43874	188	
292.86305	146	
293.85696	252	1+
294.82024	110	
294.86103	182	1+
295.60391	108	
296.64895	110	
296.80805	436	
297.80057	1992	1+
297.87604	120	
297.94116	130	
298.08749	164	1+
298.36913	142	
298.80270	1734	1+
298.97326	112	
299.86524	156	
300.79080	130	
300.85787	122	
300.98655	106	
301.81002	524	1+
301.86003	828	1+
301.91826	122	
301.94375	110	
302.88645	106	
302.91059	222	
303.80718	694	1+
303.85483	1924	1+
303.94584	152	
305.03035	122	
305.10115	102	
305.27525	204	1+
305.93844	102	
306.78958	128	
307.29013	288	1+
307.79029	110	
308.80961	230	1+
310.30870	140	
310.87254	420	1+
311.71602	110	
313.88532	108	
314.81773	222	1+
316.81099	414	1+
316.86065	146	
317.05667	148	
318.14972	104	
318.85192	174	1+
318.93786	182	
319.82332	354	1+
319.88296	180	
320.96013	104	
321.75648	102	
321.81736	918	1+
321.87154	232	
322.93114	258	1+
323.17406	100	
323.77673	152	
323.82557	122	
324.31569	192	1+
324.87701	242	
324.89978	106	
325.89195	124	
325.90387	128	
326.87112	608	1+
326.89069	212	
327.83641	234	1+
328.88737	188	
329.00409	122	
329.53574	104	
329.75402	134	
329.87558	108	
331.86946	216	1+
334.30560	110	
335.88757	106	
336.40994	110	
336.94499	628	1+
337.83200	400	1+
339.82586	1050	1+
340.93677	164	
342.90494	136	
343.73052	200	
343.87737	134	
346.70861	114	
348.31503	338	1+
348.93850	102	
349.31693	290	1+
349.76153	214	1+
350.89342	160	1+
352.88294	130	
352.94760	106	
353.76316	104	
354.78845	142	
355.01545	100	
355.19959	208	1+
355.70300	130	
356.78154	102	
356.91854	194	
357.90641	110	
358.18764	156	1+
359.72578	124	
361.11547	108	
361.73002	134	
362.84279	342	1+
362.86757	106	
363.72295	128	
365.31511	134	
366.77278	152	1+
367.33023	324	
367.74293	254	1+
368.84421	132	
END IONS

###FS:    #m/z: 507.84626 #charge 1+
###MS: 38
###MSMS: 41
BEGIN IONS
TITLE=Cmpd 30, +MS2(507.8463), 28.2-35.2eV, 0.9min #41
RTINSECONDS=50.5305
SCANS=38,41
PEPMASS=507.84626	282262
CHARGE=1+
196.01624	548	1+
199.88407	150	
218.90007	156	
220.05152	154	
224.11629	344	1+
224.97574	152	
226.97104	248	
228.88893	150	
232.05441	164	
232.88978	164	
240.07974	200	
241.85202	164	
246.00705	176	
246.97330	180	
248.85451	206	
250.97078	196	
251.07414	332	1+
253.03857	250	1+
253.08152	318	1+
257.87122	216	
259.85177	314	1+
260.88152	276	
261.88104	160	
262.93844	292	1+
263.13463	228	
263.94765	246	1+
267.05015	150	
267.78458	196	
268.10805	164	
268.86298	172	
270.09313	242	1+
270.85837	266	
271.80124	232	1+
272.85026	1018	1+
273.79602	246	1+
276.38301	300	1+
276.85181	302	1+
278.90352	158	
280.38236	262	1+
281.92239	178	
283.13247	176	1+
283.87246	504	1+
286.87226	172	
287.82049	244	1+
287.84515	166	
288.86673	158	
289.88233	818	
290.13370	222	1+
290.86121	1062	1+
291.12464	106	1+
291.87979	472	1+
293.87302	3126	1+
296.86124	162	
297.80791	402	1+
297.92416	176	1+
298.13168	172	1+
298.80845	264	1+
298.85116	532	1+
298.87878	490	1+
299.33143	182	
300.84775	812	1+
301.83972	280	1+
303.40193	178	1+
304.87552	182	
305.82632	204	
307.89063	1214	
308.02284	210	1+
308.14052	548	1+
308.29347	250	1+
308.42109	192	
308.79475	322	1+
308.87295	1708	1+
309.88911	694	
310.15830	228	
311.16092	322	1+
311.88398	6346	1+
312.40749	196	
312.81712	164	
313.92980	172	
314.86475	1394	1+
314.88761	418	1+
314.93921	152	
316.86667	470	1+
316.89374	470	1+
317.82115	164	
318.12826	314	1+
318.40158	368	1+
318.86369	316	1+
319.35289	288	1+
320.35335	202	1+
321.79824	148	1+
322.88543	236	
324.37802	158	
324.86085	500	
324.90397	268	
324.93277	238	1+
325.34486	242	1+
325.39498	188	
325.86675	282	
325.90021	728	
326.24686	170	
326.81525	172	
326.88691	358	
327.38374	186	
327.81716	226	
327.84609	168	
327.88066	762	
327.89600	444	
328.17001	360	1+
328.40203	184	
328.86956	522	1+
329.89282	252	
330.88724	642	1+
331.79922	232	1+
331.83819	192	
332.05149	178	1+
332.82853	190	1+
332.87666	1054	1+
332.92462	172	
333.17501	466	1+
333.90390	172	
334.39757	178	
334.88260	794	1+
334.89702	254	
335.05271	272	1+
335.84024	404	1+
335.88733	686	1+
336.94823	178	
337.33426	198	1+
337.39463	152	
337.88399	378	
338.61494	220	1+
338.88199	242	
339.87807	172	
340.00398	150	
342.20851	192	
342.39368	186	1+
343.03034	180	1+
343.16095	302	1+
343.78539	282	1+
343.90418	500	1+
344.71543	398	1+
344.79118	212	1+
344.90530	292	1+
345.06885	292	1+
345.40051	318	1+
346.88290	166	
347.84397	278	1+
348.89177	250	
350.88822	508	1+
350.91419	246	
350.96436	282	1+
351.79661	238	1+
352.77058	418	1+
352.91230	438	
353.85078	748	
353.89666	232	
355.89437	394	1+
357.78114	144	1+
357.83558	190	
357.89783	250	1+
357.91955	166	
358.73186	220	1+
360.75744	230	1+
360.95324	158	
361.86627	428	1+
362.81286	264	1+
362.87065	294	1+
363.37834	250	1+
363.77451	182	1+
363.84093	412	1+
364.84311	350	1+
364.86853	252	1+
365.09111	204	1+
365.18142	348	1+
365.35735	244	1+
366.79365	152	
366.83977	1188	1+
367.70517	1460	1+
367.91980	178	
368.70757	1008	1+
368.88991	180	
368.90667	160	
369.78567	198	
369.83803	166	
370.78176	544	1+
371.84669	496	1+
371.86965	160	
372.40645	198	1+
372.84791	332	1+
373.72082	680	1+
373.83030	360	
373.89899	210	
374.79858	294	1+
374.81485	216	
374.89799	152	
375.36767	242	1+
375.72601	338	1+
376.21634	160	
376.73177	236	1+
376.87072	238	
378.60722	174	
379.78953	184	1+
379.85382	406	1+
380.12244	174	1+
381.72133	330	
381.81368	166	
381.88611	174	
382.72307	604	1+
382.85248	266	
383.07473	258	1+
383.25656	176	1+
383.71539	312	1+
383.78483	344	1+
383.89197	158	
384.39818	154	
384.85150	1540	
384.89372	154	
385.10602	164	1+
385.84815	1776	1+
387.38838	244	1+
388.75175	238	1+
388.79455	430	
388.84579	382	1+
389.20570	166	
389.71762	536	1+
389.86585	190	
390.01327	172	1+
390.33624	150	
390.84210	1564	1+
391.73499	286	1+
392.08019	942	1+
392.73534	204	1+
392.78881	192	
392.83876	350	1+
393.08789	614	1+
393.36361	216	1+
393.79959	444	
394.39452	190	
394.78150	232	
394.83470	160	
394.85789	246	
396.40334	164	
396.73457	316	1+
397.85610	446	1+
397.89435	216	1+
398.40196	268	1+
398.73312	406	
399.72785	450	1+
400.86326	360	1+
402.04849	154	1+
402.33475	158	
402.61200	150	
402.86568	1936	1+
403.82587	168	
403.87069	1280	1+
403.89795	232	
405.80398	378	1+
405.86503	440	
405.91982	166	1+
406.07990	210	1+
406.45709	208	1+
406.86075	644	
407.05761	168	
407.72583	262	1+
407.86728	2992	
408.85535	2414	1+
409.73248	436	1+
409.91277	252	1+
410.73500	298	1+
410.84134	428	
410.86231	806	1+
411.80803	610	1+
412.72938	588	1+
412.84678	634	
412.92086	182	
413.07588	232	
413.22971	216	1+
413.87626	398	1+
414.85677	182	
415.85690	204	
415.87265	168	
416.87839	666	1+
417.81920	170	1+
417.84607	344	1+
420.10048	208	1+
420.74970	192	1+
421.88149	822	1+
422.70503	206	1+
423.88037	268	
423.99611	202	1+
424.83054	184	
424.87371	342	
425.87548	448	
426.86088	2144	1+
426.93703	332	1+
427.73256	520	
428.09765	156	
428.74676	354	
428.84809	1494	1+
428.88636	368	
429.74122	316	
429.88355	314	
430.21950	190	1+
430.73841	808	1+
430.86551	1594	1+
431.86632	1498	1+
432.24989	284	
434.89120	360	1+
435.39939	148	
435.78213	230	1+
438.06915	140	1+
439.89119	1204	1+
441.87451	374	1+
443.22084	172	1+
444.87161	3942	1+
446.77866	276	1+
446.81041	202	1+
447.75112	328	1+
448.82910	232	1+
449.87881	608	
450.88125	640	1+
457.90262	830	1+
459.24103	166	
462.88421	1142	1+
464.88988	244	1+
465.88994	170	1+
467.88675	2112	1+
468.18108	158	
468.78698	270	
469.78107	154	
470.06760	278	1+
479.77020	244	1+
480.66113	200	1+
480.92291	206	1+
485.90122	850	1+
487.45472	310	1+
488.79295	246	1+
488.91660	154	
489.31165	210	
489.89811	246	1+
490.73998	170	1+
497.73808	230	
500.81135	120	1+
509.85823	162	
511.75845	168	1+
END IONS

###FS:    #m/z: 322.93020 #charge 1+
###MS: 42
###MSMS: 43
BEGIN IONS
TITLE=Cmpd 31, +MS2(322.9302), 28.0-35.0eV, 0.9min #43
RTINSECONDS=54.1965
SCANS=42-43
PEPMASS=322.93020	3114996
CHARGE=1+
75.46335	82	
188.09315	82	
192.89187	306	
194.87030	204	1+
195.57252	82	
200.03180	80	
201.04876	120	
202.97207	86	
204.02117	104	
205.94710	550	1+
207.06315	90	
209.94348	236	
212.87606	174	
213.89655	80	
214.89334	188	
219.94792	84	
220.02842	132	
220.95907	244	
221.88453	126	
222.05260	102	
222.95382	884	1+
223.05356	80	
223.95907	564	1+
225.01960	78	
226.45653	104	
227.95962	132	
228.52322	80	
228.90063	126	
229.19224	80	
230.80960	106	
230.89483	268	1+
230.95590	98	
232.50543	94	
233.82410	106	
233.94737	80	
236.38034	96	
236.43317	94	
237.14120	134	
238.03131	94	
238.93878	234	
239.07888	158	
239.78614	522	1+
240.07431	122	
240.12856	192	1+
240.94144	3768	
241.93934	11142	1+
242.82113	264	
242.86589	84	
242.94170	7854	1+
243.82347	122	
244.11752	134	
244.81833	158	
244.88999	194	1+
244.93980	2050	1+
245.79546	128	
245.82333	88	
246.37423	90	
246.91816	94	
246.97749	602	1+
247.85105	222	1+
248.90098	352	1+
249.79161	98	
249.97005	80	
250.94397	322	1+
251.14824	90	
251.92583	206	
252.24353	84	
254.80801	86	
255.10031	86	
257.79942	280	1+
258.83029	280	
259.79341	84	
259.84785	174	
261.12290	94	
261.82931	756	1+
262.79700	136	
262.99800	88	
263.17463	82	
263.34445	80	
263.35823	104	
264.23289	110	
264.82232	242	1+
265.06120	262	1+
265.90899	84	
265.92881	94	
266.25123	94	
266.86363	228	
267.51120	84	
267.79651	136	
268.79147	380	1+
268.85057	80	
269.11801	128	
269.79594	262	1+
270.18488	86	
270.84163	86	
271.84697	122	
272.13623	82	
272.35065	92	
272.80424	124	
272.96517	82	
272.98156	94	
273.79303	386	
273.85077	88	
273.88377	118	
274.04965	142	
274.79300	168	
274.87342	92	
275.16671	82	
275.79392	134	
275.80680	646	1+
275.85172	88	
276.16362	78	
276.39413	86	
276.84699	108	
278.09916	92	
278.86701	90	
279.09053	756	1+
279.84966	186	1+
280.82533	130	
281.05199	80	
281.79662	272	1+
281.84801	268	1+
282.85799	278	1+
283.07151	120	
283.35166	110	
283.78830	174	
283.89706	342	1+
283.96853	216	1+
284.29400	258	1+
284.79143	104	
285.02832	130	
285.41185	80	
285.79797	98	
286.10049	88	
286.80772	214	1+
287.75493	84	
288.05908	112	
288.85572	256	1+
289.08305	90	
289.78953	188	1+
289.87513	124	
289.90422	80	
290.80447	580	1+
290.93484	232	1+
291.10370	80	
291.80244	544	1+
292.43519	80	
293.87320	292	1+
294.70325	86	
294.86071	168	
294.87871	186	1+
294.93530	90	
295.83844	122	
296.80841	164	
297.79432	94	
298.32971	80	
298.86690	284	1+
299.78207	218	
299.83716	84	
302.71902	84	
302.88428	134	
303.03496	90	
304.69829	104	
304.80441	380	1+
304.88925	84	
305.07528	84	
305.09603	132	
305.80627	316	1+
306.88534	444	1+
306.98946	86	
307.79963	650	1+
307.88966	300	1+
308.29394	236	
308.31828	92	
309.30097	384	1+
309.79397	238	
309.81333	114	
309.87470	544	1+
310.82609	122	
311.12148	86	
311.88040	496	1+
312.12898	88	
312.80397	258	
312.94745	82	
315.81908	88	
317.86915	100	
318.88419	342	1+
319.88640	260	1+
320.28631	86	
320.80201	108	
321.02380	84	
321.81080	138	
323.28887	88	
323.88087	84	
324.87262	106	
324.89354	548	1+
325.75749	82	
326.42011	92	
327.14213	86	
328.08654	90	
END IONS

###FS:    #m/z: 340.94091 #charge 1+
###MS: 42
###MSMS: 44
BEGIN IONS
TITLE=Cmpd 32, +MS2(340.9409), 28.0-35.0eV, 0.9min #44
RTINSECONDS=54.969
SCANS=42,44
PEPMASS=340.94091	1228796
CHARGE=1+
183.38926	88	
192.89088	220	
196.88524	128	
199.88874	196	1+
201.96553	94	
203.89067	148	
204.90429	90	
205.95088	316	1+
209.45006	86	
209.94624	138	
212.87618	1116	1+
212.94424	118	
213.09815	88	
213.87835	780	1+
213.93997	1196	1+
214.89303	128	
215.86606	102	
215.88652	1038	1+
215.94103	222	
217.38557	92	
217.88285	704	1+
219.88520	160	
220.87755	226	
223.96002	256	1+
224.10840	88	
226.94570	244	1+
226.96735	92	
227.79138	148	
228.90926	144	
228.93690	118	
230.88836	1198	1+
231.83967	272	1+
231.95071	1460	1+
232.10654	98	
232.84346	196	1+
233.89840	808	1+
233.94862	364	1+
234.12220	92	
235.89766	452	1+
235.94143	112	
236.80427	118	
237.78821	210	1+
237.89252	376	1+
238.84031	100	
238.89612	278	1+
238.91113	100	
239.10645	92	
239.57793	116	
240.22914	280	
242.00335	106	
242.94205	150	
243.89697	238	
244.95552	182	
244.98880	100	
246.01386	96	
248.71189	98	
248.99012	104	
249.89893	488	1+
249.93352	102	
249.95901	466	
250.94914	146	
250.96733	240	
250.99043	90	
251.19886	90	
251.21419	94	
251.83957	94	
251.87863	88	
253.88776	98	
253.90156	114	
254.96647	726	1+
255.07389	250	
255.44638	90	
255.89923	148	
256.03287	120	
256.23692	100	
256.44740	92	
256.90366	240	1+
256.97131	172	
258.55563	98	
258.84495	128	
258.88996	94	
259.84629	100	
259.89282	136	
259.95755	116	
260.92732	92	
262.85090	106	
263.13085	156	1+
263.97004	90	
264.96384	130	
265.22860	100	
265.85626	170	
267.13584	156	
267.82867	110	
268.84410	90	
269.80230	110	
270.84121	170	
270.88272	112	
271.75361	90	
272.93577	152	
273.79038	200	
274.39134	90	
274.79630	140	
274.82140	104	
274.86339	142	
275.98918	90	
276.83806	128	
276.85763	292	1+
277.96851	136	
278.35524	88	
278.84921	130	
279.15886	170	1+
279.96795	92	
280.09565	104	
280.92767	108	
281.04886	126	
282.27581	92	
282.86321	100	
283.37054	98	
283.79024	166	
284.93568	92	
285.06578	128	
285.80814	446	1+
286.43899	134	
286.54773	90	
286.98053	102	
287.02375	88	
287.80284	300	1+
287.86195	136	
287.91924	96	
288.86618	146	
288.98712	94	
289.78707	196	
289.87569	140	
289.91385	172	1+
291.81852	114	
291.87524	224	1+
292.63273	94	
294.51149	88	
294.84559	240	1+
294.86384	288	1+
296.09854	90	
297.43302	156	
297.97716	98	
298.07843	124	
298.82207	116	
298.86425	144	1+
299.40590	92	
299.78754	202	
299.83893	116	
300.84753	140	
300.89966	132	1+
301.80967	206	1+
301.87717	154	
302.09091	96	
302.17106	142	1+
302.92684	132	
303.76440	88	
305.80749	92	
306.79360	514	1+
306.88922	264	
307.08618	132	
307.44407	144	
307.88748	450	1+
308.29602	140	
308.88839	332	1+
309.32484	118	
310.82349	192	
310.87315	408	1+
312.80475	230	1+
314.85446	124	
314.87278	92	
315.44539	100	
315.67095	98	
315.87722	108	
318.30614	92	
318.81361	132	
321.29897	230	1+
321.82273	162	
322.81821	120	
323.23589	112	
323.85923	156	1+
324.18148	106	
324.44888	108	
324.89466	588	1+
326.17298	180	
326.98690	120	
328.84974	96	
328.88868	328	
329.80844	514	1+
329.87579	242	1+
330.18931	174	
330.81007	442	1+
333.81837	106	
334.84203	88	
339.77634	110	
339.87926	118	
343.90907	244	1+
END IONS

###FS:    #m/z: 363.95696 #charge 1+
###MS: 42
###MSMS: 45
BEGIN IONS
TITLE=Cmpd 33, +MS2(363.9570), 28.0-35.0eV, 1.0min #45
RTINSECONDS=55.741
SCANS=42,45
PEPMASS=363.95696	593698
CHARGE=1+
151.81948	98	
185.86621	190	
187.87466	150	
189.86247	816	
191.85858	770	1+
196.88355	214	
197.88473	144	
200.88013	148	
205.95566	96	
207.41002	106	
207.87549	378	
207.94982	128	
208.94103	112	
209.87021	178	
209.94360	1262	1+
210.88429	966	1+
210.91439	128	
212.87875	5622	1+
212.89958	126	
213.89351	422	1+
214.89549	352	1+
216.41114	144	
217.91693	226	1+
220.83721	94	
222.88521	220	1+
222.92524	126	
222.95294	1314	1+
224.94791	2684	1+
225.88619	492	1+
226.94741	7310	1+
226.97687	218	
227.88884	106	
228.89594	798	1+
228.94218	8498	1+
230.78841	106	
230.88868	8756	1+
231.83661	108	1+
232.02236	118	
233.88422	128	
234.82174	222	1+
234.88095	516	
235.99677	272	1+
237.89551	234	1+
238.93979	98	
239.43373	104	
240.83226	134	
240.94100	674	
240.96239	1550	1+
241.15406	102	
241.86706	102	
241.93977	2448	1+
242.79676	136	
242.94224	1780	1+
242.95904	1148	1+
243.82740	188	
243.84293	126	
243.88848	136	
244.81959	140	
244.84477	294	1+
244.95759	3704	1+
245.07268	120	
245.81303	198	1+
245.84682	236	1+
245.93757	316	
246.09543	104	1+
246.30313	100	
246.90528	390	
246.95224	4208	1+
246.97552	168	
247.06103	132	
248.80230	422	
248.90016	2616	1+
249.10593	168	1+
249.47417	94	
249.80600	204	
250.80183	134	
250.89705	412	
251.09381	122	
252.87627	110	
252.94153	142	
253.80204	192	1+
253.90439	442	1+
258.84412	130	
258.92023	148	
258.97467	236	
259.97767	128	
260.83480	110	
260.96776	714	1+
262.83033	232	
262.89895	106	
262.98767	98	
263.81162	228	1+
263.83701	112	
264.04627	132	
265.81138	536	1+
266.37155	108	
266.81476	452	1+
267.41074	120	
267.78330	276	1+
267.80428	260	1+
267.97424	494	1+
268.95930	126	
269.85026	108	
269.93616	130	
269.96855	760	1+
270.84680	336	1+
270.95760	94	
271.07871	248	1+
271.80030	98	
271.91611	406	1+
272.52184	96	
272.67540	104	
272.93302	168	
273.91226	134	
273.95803	96	
274.59392	122	
275.59255	102	
276.36952	100	
276.85596	602	1+
277.44031	104	
277.96657	96	
278.79542	626	1+
278.84343	288	1+
279.10380	142	
279.95220	112	
280.79131	946	1+
281.02517	108	
281.12192	140	
282.07432	160	
282.78851	276	
282.81188	376	1+
283.50797	102	
283.60616	96	
283.79596	116	
283.85132	576	1+
283.98127	170	
284.01279	114	
284.79573	102	
285.84549	1108	1+
285.95610	116	
286.41384	230	1+
286.81470	174	1+
286.92003	96	
287.10937	116	1+
288.00716	168	1+
288.17158	100	
288.86435	120	
289.78641	692	1+
289.81178	118	
290.78786	460	1+
292.12596	98	
292.43813	220	
292.86437	188	
294.86637	146	
294.92972	202	1+
295.02172	214	1+
295.44343	118	
296.80620	210	
296.92054	246	1+
297.80159	1642	1+
298.80223	1260	1+
299.46296	100	
299.86671	210	
300.80075	302	1+
301.86178	594	
302.81778	124	
302.86353	354	
303.80833	1108	1+
303.85528	2040	1+
305.28028	150	
306.12612	118	
306.88091	182	
307.28918	108	
307.78904	174	1+
307.80826	120	
307.89028	146	
308.28957	166	
308.81274	96	
308.86208	140	
308.87909	128	
309.88470	166	1+
311.86008	138	
314.88825	160	
316.81362	506	1+
318.80568	136	
318.93640	172	
319.82525	360	1+
321.81774	674	1+
321.86861	570	1+
321.88408	202	
322.03355	194	1+
322.92447	142	
323.14357	134	
324.15684	204	1+
324.75183	106	
324.89569	370	1+
325.80739	182	1+
326.16280	218	1+
326.87409	578	1+
328.80594	100	
328.88812	238	1+
329.05487	100	
329.08570	246	1+
329.87109	272	1+
331.50479	94	
332.90031	162	
333.06617	162	
333.76813	100	
336.89694	204	1+
336.94478	364	
337.02918	208	1+
337.83440	142	
338.87296	162	
339.55459	100	
339.75235	106	
339.82744	1214	1+
340.88915	244	1+
340.93813	194	
344.20384	132	
345.72769	130	
346.29527	96	
349.31876	104	
349.76552	118	
352.76797	110	
354.75948	218	1+
357.77554	126	
358.19467	96	
358.91199	158	1+
359.78517	294	1+
361.71431	472	1+
362.84213	142	
363.79021	108	
364.22242	94	
364.37227	110	
364.74360	100	
365.31985	140	
366.76998	198	1+
366.92682	98	
368.82687	106	
END IONS

###FS:    #m/z: 322.93009 #charge 1+
###MS: 46
###MSMS: 47
BEGIN IONS
TITLE=Cmpd 34, +MS2(322.9301), 28.0-35.0eV, 1.0min #47
RTINSECONDS=59.41
SCANS=46-47
PEPMASS=322.93009	2901254
CHARGE=1+
182.93216	96	
183.08180	90	
192.88958	344	1+
193.05451	88	
196.88118	140	
197.10400	90	
197.86634	84	
197.88535	118	
205.89689	102	
205.94897	480	1+
205.97101	88	
209.89106	124	
213.99016	80	
214.89802	128	
215.90612	88	
220.99250	82	
221.95049	1014	1+
222.88213	88	
223.41966	106	
224.82337	86	
225.88727	120	
226.15719	100	
226.83799	108	
226.90028	226	1+
227.93321	82	
227.95912	100	
229.42621	102	
229.91375	80	
230.78748	148	
230.88851	166	
233.89202	112	
233.92870	100	
234.07128	84	
235.08304	86	
235.51469	92	
236.14292	82	
236.49002	94	
237.11537	92	
237.79124	148	
238.78407	326	1+
238.83791	130	
238.93768	220	
239.45810	94	
239.83955	80	
239.88066	116	
240.78463	230	1+
240.82160	554	1+
240.94075	3954	
241.01364	138	
241.12742	80	
241.90031	84	
241.93936	11766	1+
242.94179	8350	1+
243.32881	96	
243.81718	720	1+
243.89244	88	
244.93966	2112	1+
246.39996	92	
246.97738	322	1+
248.79733	80	
248.90154	104	
249.84822	102	
250.09684	84	
250.92063	126	
250.94681	118	
251.44392	82	
251.92818	144	
252.78264	264	1+
252.85085	82	
253.07443	82	
253.23866	82	
253.47913	98	
253.83308	368	1+
254.80996	84	
255.06360	92	
255.10606	222	1+
256.79454	426	1+
256.90472	178	1+
258.00910	86	
258.83306	152	
260.33769	98	
260.82809	974	1+
261.00396	86	
261.33738	88	
261.85350	90	
261.89538	88	
262.77859	98	
262.94378	90	
263.43581	84	
263.86271	82	
264.42532	102	
265.08852	80	
265.85112	80	
266.04045	130	
266.71428	82	
266.86534	94	
267.83958	198	1+
268.95471	134	
269.79591	276	1+
270.35427	82	
270.90811	118	
271.49423	90	
271.77974	94	
271.84699	500	1+
272.16169	170	1+
272.94278	110	
273.00765	98	
273.14167	82	
273.16967	140	1+
273.79424	198	
273.89329	84	
274.79045	308	1+
275.80875	402	1+
276.84408	324	1+
277.80950	228	1+
278.02974	108	
279.09263	656	1+
279.93300	108	
280.80076	148	
280.85529	88	
280.91801	98	
281.00443	88	
281.85251	110	
281.87175	84	
282.86005	86	
283.07014	312	1+
283.78976	360	
283.88096	90	
284.29309	328	1+
284.80691	84	
284.86142	84	
284.87652	204	1+
284.92819	172	
286.91401	146	
288.87331	346	1+
289.78816	350	
289.94587	92	
290.78790	190	
290.90404	92	
291.80155	554	1+
292.81851	126	
293.81290	82	
293.85709	378	1+
293.87210	196	
294.28309	86	
294.54522	96	
296.80548	350	1+
298.13642	86	
298.78213	570	1+
299.25918	100	
299.78526	488	1+
300.81685	132	
301.05496	82	
301.86053	116	
302.87528	116	
303.86727	164	
304.26202	132	
304.79461	94	
304.88882	142	
306.79303	558	1+
306.87783	184	
307.04740	98	
307.07990	94	
307.79813	476	1+
307.82492	116	
307.88621	128	
308.29260	178	
308.77560	80	
308.87451	130	
308.98443	102	
309.30103	370	1+
310.87885	380	1+
311.46352	86	
312.80455	308	1+
314.88479	86	
315.56617	94	
316.43109	248	1+
317.03037	132	
319.15571	84	
319.81779	88	
320.02279	80	
320.16380	86	
321.12649	108	
321.35749	120	
322.45031	100	
323.23760	118	
323.88508	120	
324.00673	84	
324.86253	82	
324.89015	482	1+
325.21018	82	
326.24593	112	
327.04194	88	
327.78815	92	
END IONS

###FS:    #m/z: 336.94595 #charge 1+
###MS: 46
###MSMS: 48
BEGIN IONS
TITLE=Cmpd 35, +MS2(336.9460), 28.0-35.0eV, 1.0min #48
RTINSECONDS=60.1825
SCANS=46,48
PEPMASS=336.94595	207456
CHARGE=1+
182.86410	250	1+
189.86531	162	
196.96078	86	
200.57197	92	
205.97164	376	1+
206.95034	122	
206.97391	266	1+
207.07551	106	
209.87957	500	1+
210.88227	418	1+
211.94455	3794	1+
212.58060	98	
212.87802	2988	1+
213.01568	86	
213.94046	1540	1+
215.88731	910	1+
215.93678	472	
217.88301	452	1+
219.90044	128	
223.86046	84	
223.96481	374	1+
224.08560	168	
224.39697	90	
226.06841	112	
226.89628	120	
226.91297	98	
226.94476	134	
226.97149	184	
227.05927	92	
227.84704	118	
227.95262	166	
228.80163	94	
228.89574	496	1+
229.95445	3380	
230.44288	96	
230.88892	4146	1+
230.99381	86	
231.95016	2332	1+
233.89695	814	1+
233.94713	206	
234.72946	90	
235.00112	88	
235.10401	86	
235.89416	308	
235.95088	164	1+
236.80903	84	
237.84872	122	
238.21128	86	
239.95005	142	
240.96213	204	
241.00920	98	
241.41529	100	
242.14101	92	
242.97871	84	
243.99226	96	
244.37773	84	
244.74248	84	
244.95481	144	
245.39623	92	
246.16235	102	
246.90548	180	
246.97515	142	
247.96715	548	1+
248.87656	112	
248.90072	1112	1+
249.43112	96	
249.95966	546	1+
250.50642	82	
250.83283	328	1+
250.91021	124	
251.06942	158	
251.90659	94	
251.92257	206	1+
252.15540	84	
252.31924	84	
252.97081	2698	1+
253.42417	106	
253.80321	94	
253.83283	150	
253.90432	910	1+
254.45941	94	
254.84351	178	1+
254.86138	92	
254.96734	794	1+
255.07155	298	1+
255.10334	92	
255.78137	108	
255.90818	432	1+
256.88713	90	
256.96685	186	
257.02594	148	
257.50835	94	
257.84621	162	1+
257.93902	138	
258.23026	90	
258.79807	96	
259.95950	146	
260.83141	460	1+
264.09562	86	
264.11660	122	
264.34129	90	
266.83076	82	
267.40265	98	
267.84448	140	
268.84204	364	
269.07846	86	
269.85367	182	
270.08299	128	
270.80051	106	
270.84139	134	
270.98157	272	
271.84647	236	1+
271.86739	216	1+
271.91553	300	1+
272.44818	140	
272.80661	86	
272.82905	94	
272.97259	180	1+
273.67011	92	
273.79179	260	1+
273.94250	100	
274.89894	148	
275.80881	184	1+
276.85269	188	
277.14184	112	
277.83279	792	1+
277.85828	124	
278.83550	558	1+
278.86274	122	
279.10501	118	
279.61901	88	
279.87340	216	1+
280.83111	102	
280.85050	88	
281.92113	96	
283.22374	90	
283.57497	92	
285.43718	100	
285.85405	352	
286.84771	1136	1+
286.87350	86	
286.93936	94	
287.36735	98	
287.41141	98	
288.94532	86	
289.82705	100	
289.88227	140	
290.78556	94	
291.17117	110	1+
291.80182	254	1+
291.81940	106	
291.85434	86	
292.86012	402	1+
293.26964	84	
293.80070	114	
294.43127	90	
295.94100	154	
296.88221	196	1+
297.13031	92	
297.80941	250	1+
297.91386	106	
297.94363	104	
297.97109	132	
298.30703	150	
299.00426	92	
300.59892	112	
303.94850	138	
304.86224	116	
306.88615	146	
307.88884	236	
308.28945	118	
308.87117	92	
309.86802	206	
310.87933	356	1+
311.25097	100	
315.48238	106	
315.82292	102	
316.13756	90	
316.59193	82	
318.81155	128	
320.16000	136	
321.88671	142	
324.89237	292	
325.07084	88	
325.88655	398	1+
328.56023	84	
328.88730	292	1+
329.80994	170	1+
329.86380	146	
331.10428	104	
331.16880	144	
332.76483	88	
333.04687	208	1+
334.17496	96	
334.62180	108	
335.34420	202	1+
338.97650	120	
340.92466	106	
341.87551	94	
341.89132	84	
END IONS

###FS:    #m/z: 359.96204 #charge 1+
###MS: 46
###MSMS: 49
BEGIN IONS
TITLE=Cmpd 36, +MS2(359.9620), 28.0-35.0eV, 1.1min #49
RTINSECONDS=60.954
SCANS=46,49
PEPMASS=359.96204	149606
CHARGE=1+
190.93289	168	
203.04024	100	
203.88361	140	
207.94619	130	
209.94412	690	1+
210.96050	96	
214.90216	136	
216.40935	140	
220.95513	118	
221.49302	92	
221.88567	110	
222.89301	94	
222.95169	1174	1+
223.13161	94	
223.88552	220	
224.94834	2042	1+
225.97095	164	
226.10773	130	1+
226.89511	284	
226.94707	4414	1+
227.07705	98	
227.92434	158	
228.89551	100	
228.94201	5536	
228.96714	272	1+
229.94347	222	
230.09065	94	
233.96093	248	
234.93207	214	1+
235.11577	150	
235.82303	144	
240.94090	772	1+
240.96224	1130	
241.78483	316	1+
241.90803	116	
242.89588	118	
242.95912	960	1+
243.34229	100	
244.90215	198	
244.95641	2628	1+
245.68304	96	
245.94322	250	
246.95253	2272	
247.10463	146	1+
248.80255	304	
248.91321	224	1+
249.80606	210	
249.89028	230	
249.91571	156	1+
250.94853	334	1+
251.78878	126	
251.84704	110	
251.97221	238	1+
252.95405	258	
253.83490	158	
253.95157	104	
257.78425	96	
258.15649	104	
258.48692	98	
258.60702	112	
258.84513	202	
258.97890	180	
259.51431	104	
259.79652	168	
259.84500	122	
260.96857	382	
262.44418	106	
262.81610	242	1+
262.94869	146	
264.96308	100	
265.02100	104	
265.98153	162	
266.58202	112	
266.81071	602	1+
266.98814	176	
267.02051	164	
267.97427	682	1+
268.95553	104	
269.73300	100	
269.81599	106	
269.96786	430	1+
271.06545	118	
271.79641	112	
271.83997	126	
271.97681	116	
272.02469	146	
272.80700	98	
272.94289	142	
273.02085	98	
273.05649	144	
273.52116	92	
273.59637	108	
273.84121	150	
273.96437	274	
274.80654	272	1+
275.96744	104	
276.85192	600	1+
277.10857	134	
277.80923	290	
278.15094	98	
278.79912	304	
279.09620	110	
279.79776	136	
280.06354	274	1+
280.25560	124	
280.79183	1078	1+
281.00004	108	
281.50484	110	
281.84378	176	1+
281.97087	104	
281.99011	122	
284.82586	470	
284.87410	120	
290.87853	180	
291.79145	102	
291.98321	92	
292.54011	94	
292.93686	148	
293.11513	150	
293.83151	98	
293.85126	152	
294.05368	104	
296.80822	778	1+
297.11415	96	
297.79467	100	
298.41766	178	
298.80382	1422	1+
298.85266	96	
300.17762	94	
300.79037	128	
300.80810	176	
300.88016	100	
302.81299	230	1+
302.85480	116	
303.94307	196	
304.39585	100	
305.87501	410	1+
307.13894	112	
308.03975	98	
308.87362	298	
309.10808	114	
309.22625	98	
309.80684	134	
309.92012	172	
310.87595	262	
310.94067	252	1+
311.88410	160	
313.87540	240	1+
314.81927	228	
315.81307	94	
316.56373	100	
316.81237	454	1+
316.95887	164	
318.80873	152	
318.93412	202	
319.13662	234	1+
319.31201	128	
319.81584	234	1+
319.93421	126	
320.81369	294	1+
320.87165	92	
322.18244	108	
322.92617	134	
325.89638	146	
325.93245	92	
326.08221	94	
329.87338	184	
330.16290	264	1+
330.86995	126	
331.70826	96	
331.76932	92	
332.59651	96	
333.72918	144	
336.94597	612	1+
337.89799	114	
339.83224	128	
340.82482	222	1+
340.93785	254	1+
341.36022	94	
343.26877	98	
343.90802	236	
348.76175	122	
348.88786	104	
351.76755	94	
353.30314	130	
353.89360	232	1+
359.76086	106	
360.76259	172	
361.76220	110	
363.85691	136	
END IONS

###FS:    #m/z: 322.92997 #charge 1+
###MS: 50
###MSMS: 51
BEGIN IONS
TITLE=Cmpd 37, +MS2(322.9300), 28.0-35.0eV, 1.1min #51
RTINSECONDS=64.655
SCANS=50-51
PEPMASS=322.92997	2556576
CHARGE=1+
172.71882	108	
192.88840	518	1+
196.01510	124	1+
199.88997	86	
199.99142	88	
205.94961	584	1+
206.88119	190	1+
207.97377	162	
208.84270	80	
210.89946	206	
211.68984	96	
211.89335	106	
211.97943	118	
212.87784	282	1+
212.90221	100	
213.92193	82	
214.89722	136	
215.88767	106	
217.89684	128	
218.15757	84	
221.94471	120	
222.62554	106	
222.94906	216	
222.96410	240	
223.95818	630	1+
224.81383	114	
225.88665	304	1+
226.06879	90	
227.02040	98	
227.83699	116	
228.84705	122	
228.86873	106	
229.84377	108	
230.22113	102	
230.89176	626	1+
230.90676	90	
231.01959	84	
233.85131	134	
234.07509	94	
234.93059	82	
237.01697	182	
238.02249	246	1+
238.15635	80	
238.84114	80	
238.88967	112	
238.93941	156	
239.08012	144	
239.78654	188	
240.78921	100	
240.82306	220	
240.94080	3288	
240.96373	418	1+
241.94136	3202	
242.94170	9160	1+
243.04372	82	
243.82105	198	
243.88654	82	
244.07151	98	
244.52549	84	
244.78566	214	1+
244.81617	272	1+
244.94011	1852	1+
244.97723	84	
245.81937	182	1+
246.90561	150	
246.93907	126	
246.97588	464	
247.85114	252	
247.88772	86	
248.03239	140	
248.90011	322	1+
249.37076	94	
250.01316	90	
250.94884	138	
250.97614	126	
251.07040	82	
251.92339	112	
252.82810	202	1+
255.02971	80	
255.10637	90	
256.03827	186	
257.08102	96	
257.79703	510	1+
257.86854	122	
258.62096	92	
258.83291	316	1+
259.34212	92	
260.36345	80	
260.82783	738	1+
260.93455	88	
261.02973	88	
261.37519	100	
261.83031	514	1+
261.92864	386	1+
262.40030	94	
263.07711	204	1+
263.83298	216	1+
263.97761	134	
264.78884	88	
265.00056	88	
265.85475	102	
265.92071	80	
265.95687	84	
266.84314	88	
266.86639	254	
267.37857	84	
267.89503	108	
268.01727	100	
268.51378	114	
268.79266	242	1+
268.82167	170	1+
268.95700	80	
269.34892	194	
269.83234	216	1+
272.91446	142	
273.79218	626	1+
275.03005	98	
275.80999	642	1+
276.85311	124	
277.03375	86	
277.80635	186	1+
279.09190	584	
280.21250	82	
280.81022	146	
280.85426	146	
280.92297	84	
281.09930	84	
281.91349	94	
282.13164	84	
282.80099	88	
282.87658	138	
283.07141	242	
283.86351	160	
284.79225	198	
284.84431	140	
284.86037	114	
284.87244	132	
286.74801	110	
286.87116	408	1+
286.92360	100	
287.81012	102	
288.78710	80	
289.38179	96	
289.78899	316	1+
291.05951	86	
291.80289	346	1+
292.01131	92	
292.87004	82	
292.89176	114	
293.30748	108	
293.84440	84	
293.90556	88	
294.88903	84	
295.67395	96	
296.03917	86	
296.09690	106	
296.12465	138	
297.78979	92	
297.81376	230	1+
298.62644	108	
298.79142	132	
299.78520	422	1+
301.81362	90	
302.85326	82	
302.89054	106	
303.13370	90	
303.77498	160	
304.37128	88	
305.14631	86	
305.74783	292	1+
305.87070	112	
306.88529	486	1+
307.29254	454	1+
307.79970	628	1+
307.98188	104	
309.12326	86	
309.80462	318	1+
309.88423	94	
310.87988	520	1+
311.12557	94	
312.80540	226	
312.82551	172	1+
314.28290	84	
315.86071	82	
316.82239	196	1+
318.45413	84	
320.39442	86	
320.78095	88	
320.83518	106	
321.77163	84	
323.80983	84	
324.89150	172	
326.89285	178	
END IONS

###FS:    #m/z: 507.84571 #charge 1+
###MS: 50
###MSMS: 52
BEGIN IONS
TITLE=Cmpd 38, +MS2(507.8457), 28.2-35.2eV, 1.1min #52
RTINSECONDS=65.4275
SCANS=50,52
PEPMASS=507.84571	246178
CHARGE=1+
191.87067	186	
222.97311	136	
224.97519	610	
226.96745	190	1+
232.89657	292	
235.14067	150	
236.05567	240	1+
250.34595	208	1+
250.94576	138	
250.96942	144	
252.79232	160	
255.94941	142	
257.99588	142	
262.14474	164	
263.13781	360	
266.12706	158	
267.86486	292	1+
269.10592	180	
269.88741	226	
270.39052	240	1+
270.85606	158	
271.80291	226	1+
272.85307	192	
277.15227	172	
277.89007	410	1+
278.89609	306	1+
279.13443	154	
280.39135	150	
280.88731	202	1+
282.81216	154	
282.89612	244	1+
282.95980	136	
284.10370	150	
285.85586	134	
286.91523	154	
287.85166	206	
288.86894	232	
289.03729	186	
289.87859	884	
290.86638	586	
291.18009	94	1+
291.86434	336	
291.88130	330	
292.86326	280	
293.87333	2078	1+
294.92437	140	
295.81475	144	
295.87178	284	
296.81355	200	
296.85827	440	1+
298.13965	150	
298.80327	232	
298.85102	596	1+
299.79947	442	1+
300.11478	148	
300.79899	278	1+
300.82616	266	1+
300.85931	582	1+
302.86165	246	
302.88897	206	
305.79486	150	1+
305.86238	614	
307.88998	802	
308.13923	296	
308.15571	158	
308.19834	118	1+
308.84334	506	1+
308.87116	1136	1+
309.14623	156	
309.84407	298	1+
309.97251	200	1+
310.15732	502	1+
310.36185	148	
310.41233	164	
311.88331	5774	1+
312.35368	160	
312.83656	146	
312.94893	202	
314.81997	312	1+
314.83310	166	
314.86583	1246	1+
315.88312	164	
316.81300	298	1+
316.86611	556	1+
318.88831	146	
318.93176	266	1+
320.88335	376	1+
322.85990	202	
323.86193	190	
323.89225	170	
324.34603	230	1+
325.89812	256	
326.88070	1630	1+
327.83941	222	1+
328.37488	220	1+
330.16240	168	
330.88377	426	1+
331.37597	232	1+
332.82130	252	1+
332.87424	908	1+
332.90040	180	
333.17433	224	
334.76477	206	1+
334.89747	424	1+
335.84035	206	
335.88236	260	
336.94466	238	1+
337.87929	334	
338.84950	138	
338.88267	256	
339.87940	148	
339.92657	158	1+
340.30594	140	
341.73036	204	1+
341.87125	138	
345.04434	140	
345.36434	158	
345.82411	170	
346.39664	144	
348.73365	260	1+
348.83851	142	
349.76205	320	1+
350.35436	194	1+
350.89194	210	
351.87843	324	1+
351.90550	570	1+
352.04226	154	
352.77126	162	
354.72226	286	1+
355.89152	394	1+
356.18363	140	
356.86323	136	
360.16196	160	
361.85823	426	1+
362.86028	310	1+
363.70168	198	1+
364.79211	248	1+
364.82256	156	
365.39654	156	
365.92011	212	1+
366.74252	246	1+
366.78088	298	1+
366.84122	782	1+
367.70898	452	
367.88033	314	
368.18454	132	1+
368.70779	670	1+
368.83740	574	1+
368.89679	808	1+
369.25187	160	1+
369.81714	332	1+
369.83702	392	1+
370.78202	296	1+
371.72145	404	1+
371.86055	138	
373.71684	742	1+
373.89690	224	
374.74587	152	
374.80951	310	1+
375.00596	182	1+
376.22211	442	1+
376.88444	382	1+
379.84670	140	
380.34213	140	
380.56679	194	1+
380.71780	344	
380.89280	232	1+
381.19218	166	1+
381.72038	194	
382.85391	250	
383.40227	164	
383.78629	250	
383.84438	238	
383.88961	542	1+
384.85160	2430	1+
386.81342	144	
387.72351	168	
387.84890	378	1+
388.73236	146	
389.19101	308	1+
389.71413	372	
389.84555	228	
390.84043	788	
391.75908	150	
391.83857	462	
392.07757	138	1+
392.82656	888	1+
392.86644	192	
393.33267	146	
393.72186	174	
393.89790	196	
394.86694	172	
394.91269	138	
395.75826	220	
395.86512	156	
396.86669	150	
397.72725	1242	1+
397.83125	210	1+
397.86284	142	
398.72975	1104	1+
398.86377	208	
399.22294	184	1+
399.80408	194	
399.84978	536	1+
402.86518	1522	1+
403.78601	400	1+
403.91312	280	1+
404.81686	350	1+
405.82110	272	1+
405.86792	214	
406.86038	138	
407.72517	474	1+
407.86373	2486	1+
408.81086	186	
409.00001	202	1+
409.72642	524	1+
409.85742	720	
410.05536	136	
410.73228	356	1+
410.83811	672	1+
411.61370	160	1+
411.80871	344	
412.73192	400	
412.79925	222	1+
412.84533	614	
413.07778	258	
413.87970	230	
415.82557	262	1+
416.88321	224	
417.83706	322	1+
417.87546	308	1+
420.12593	152	1+
420.80414	206	1+
421.88317	870	1+
423.74800	136	
423.77018	166	1+
423.87225	260	
423.98921	148	1+
424.86524	182	
425.88552	248	
426.23299	142	
426.73403	894	1+
426.76408	148	
426.86156	1900	1+
426.99603	166	1+
427.73476	640	1+
428.84703	898	1+
428.88381	262	
429.73723	1008	1+
429.88631	214	
430.21168	106	1+
430.86134	1102	1+
430.88334	152	
431.23946	496	1+
431.86630	1008	1+
432.24092	430	1+
433.38356	192	
439.88898	668	1+
441.23603	248	1+
441.77957	138	1+
444.87250	3390	1+
445.14572	166	1+
445.74652	156	
446.90253	218	1+
447.69622	162	
447.85137	174	
448.75096	140	
448.80743	358	1+
449.74612	412	1+
449.88002	838	1+
450.74850	352	1+
451.78047	140	
451.87241	166	
453.40751	116	1+
453.87001	172	
457.90719	360	
460.22566	206	
462.88232	1094	1+
463.77791	368	1+
467.88745	1754	1+
468.77442	360	1+
480.92125	194	
483.90166	306	1+
485.90055	848	1+
487.27990	142	1+
491.79731	216	
493.75582	150	
496.12465	170	1+
498.73762	290	1+
500.66744	172	1+
503.79767	238	1+
509.85312	146	
END IONS

###FS:    #m/z: 336.94582 #charge 1+
###MS: 50
###MSMS: 53
BEGIN IONS
TITLE=Cmpd 39, +MS2(336.9458), 28.0-35.0eV, 1.1min #53
RTINSECONDS=66.199
SCANS=50,53
PEPMASS=336.94582	170786
CHARGE=1+
185.86528	90	
189.86463	170	
196.89007	84	
199.88635	174	
205.94941	250	
210.88605	422	1+
211.94374	3160	
212.87902	1736	1+
213.13636	116	
213.94070	730	1+
214.87781	196	
214.89513	138	
215.88395	1014	1+
215.90593	98	
215.93715	158	
217.93832	128	
220.88860	84	
223.95968	236	
224.85883	90	
225.78973	86	
227.89193	482	1+
228.89476	408	1+
229.82390	184	1+
229.95507	3726	1+
230.88889	3220	1+
231.38801	88	
231.94942	1522	1+
232.89411	272	
233.18296	88	
233.82950	284	
233.89768	848	1+
233.94669	234	
235.86533	122	
235.89347	486	1+
236.80367	146	
237.23040	86	
238.04591	98	
239.11427	102	
239.85298	92	
242.11624	98	
243.14424	114	
244.13396	88	
246.91101	88	
246.97456	228	
247.96620	500	
248.47964	84	
248.89803	1190	1+
249.56847	88	
249.82759	118	
249.96298	256	
250.83488	460	1+
250.89671	180	
250.95392	114	
251.91434	130	
251.92782	152	
252.97074	2170	1+
253.01086	90	
253.84487	86	
253.90446	728	1+
254.08939	150	
254.41054	92	
254.91759	84	
254.96676	592	1+
255.07477	158	
255.78838	134	
256.06420	92	
256.07810	116	
256.45723	92	
256.96264	212	
258.84477	300	1+
259.82783	252	1+
260.88303	88	
260.94846	118	
262.35060	118	
262.82969	268	1+
263.09130	92	
265.85498	118	
266.58195	84	
266.79993	224	1+
267.38465	98	
267.49492	98	
267.83821	1264	1+
268.38758	84	
268.78776	164	
268.84093	1098	1+
269.17256	92	
269.80297	178	
270.80519	86	
270.85404	276	
270.98301	356	
271.88486	88	
272.78951	148	1+
272.91702	100	
272.97746	158	
273.90892	90	
274.35646	108	
274.85341	216	
275.00803	92	
275.85491	534	1+
275.95134	86	
276.13078	102	
276.85659	412	1+
277.83303	216	
278.83554	512	1+
279.89104	90	
279.98228	94	
280.87314	146	
281.52126	114	
281.86594	90	
283.89542	92	
285.12129	88	
285.50118	94	
285.77111	84	
285.85459	178	
285.88951	88	
286.22157	100	
286.84747	1180	1+
287.86903	100	
288.79215	142	
289.80404	84	
289.89589	100	
291.36958	90	
291.80692	136	
291.85806	88	
293.88694	88	
294.39546	92	
294.86289	130	
294.88023	94	
295.88314	86	
296.92940	90	
297.42035	106	
297.81185	86	
298.65827	106	
298.79828	126	
298.85619	110	
298.89292	262	1+
298.98976	116	
299.81587	178	1+
299.87396	148	
301.87011	138	
302.07182	86	
302.91761	86	
303.82208	126	
304.38973	88	
304.40897	122	
304.83968	86	
305.44912	92	
305.86645	106	
308.85132	90	
309.83077	224	1+
309.86903	200	
309.96774	114	
310.80295	88	
310.87194	172	
311.87803	100	
312.84499	202	1+
312.90690	116	
313.41666	92	
313.87555	170	
314.81715	236	
315.79283	202	1+
319.91348	92	
320.16125	92	
320.77246	98	
321.81920	158	
322.13495	84	
323.85185	90	
323.88246	92	
324.89381	118	
325.19020	148	
325.46044	88	
325.90690	102	
326.88255	154	
327.02184	92	
327.29710	106	
328.19505	90	
329.88938	138	
333.06706	90	
333.29025	100	
336.39858	92	
338.17474	152	
341.03719	112	
342.37958	84	
END IONS

###FS:    #m/z: 340.94077 #charge 1+
###MS: 54
###MSMS: 55
BEGIN IONS
TITLE=Cmpd 40, +MS2(340.9408), 28.0-35.0eV, 1.2min #55
RTINSECONDS=69.9035
SCANS=54-55
PEPMASS=340.94077	842472
CHARGE=1+
192.89115	154	
192.92570	276	
195.88594	104	
196.88487	230	
197.87088	120	
198.89228	100	
202.96670	88	
205.94906	166	
207.97743	100	
208.88373	86	
209.88523	216	
209.94370	188	
212.87829	246	
213.09469	98	
213.87479	218	
213.88934	146	
213.94028	546	
214.87915	120	
214.89778	138	
214.93931	268	
215.88725	540	
215.93995	156	
216.88831	304	
217.85785	104	
217.88151	352	1+
219.87773	138	
220.87731	92	
221.96695	156	1+
222.95527	532	1+
226.94335	98	
227.78885	118	
227.94604	468	1+
229.89501	108	
230.89060	156	
231.89022	376	
231.95020	622	1+
232.89059	766	1+
232.91107	168	
233.03177	94	
233.89521	538	1+
233.95023	118	
234.92749	146	
234.97399	102	
235.89806	116	
235.94954	142	
236.06508	102	
237.08338	100	
237.89040	208	
237.90613	232	1+
238.84015	140	
238.88167	210	1+
239.78977	160	
240.83298	132	
240.96827	144	
241.84425	114	
242.39893	88	
242.93957	118	
243.01898	86	
243.83587	138	
244.83100	148	
244.85228	92	
244.95668	188	
246.97677	158	
248.90170	86	
249.86124	134	
249.90069	130	
249.96207	288	
250.97126	160	
252.16132	92	
254.96501	482	1+
255.13582	148	
255.80301	136	
255.91558	194	
256.38071	106	
256.91173	92	
257.80202	280	1+
257.85168	134	
257.94138	176	
258.83995	524	1+
259.90034	158	
259.95433	106	
261.83299	244	1+
263.88453	124	
264.08786	90	
267.80336	118	
267.89867	88	
268.03338	106	
268.84083	338	
269.80016	178	
269.88117	162	1+
270.79772	214	
271.15014	110	
271.79388	110	
271.84361	392	1+
272.93440	88	
273.79298	144	
274.89965	204	1+
275.81229	152	
275.83593	110	
276.85552	218	
277.86555	186	
277.99704	90	
278.84284	416	1+
279.04017	88	
279.79450	106	
279.90832	216	1+
279.93094	96	
279.96266	142	
280.37093	94	
280.80196	130	
280.88932	88	
283.86573	112	
284.42986	88	
284.85314	112	
285.10509	100	
286.44199	86	
287.79334	138	
287.83560	96	
287.85941	92	
287.87789	206	1+
289.79657	164	
290.78960	120	
290.85670	208	1+
290.90258	96	
290.92317	90	
291.41371	100	
291.80811	288	1+
292.03208	98	
292.13321	90	
293.85301	104	
293.88805	92	
294.68848	90	
294.85332	220	
294.92872	86	
295.44363	92	
295.99257	86	
296.80281	126	
296.87571	90	
297.79113	132	
298.86739	286	1+
299.06439	96	
299.78215	110	
301.78180	96	
304.44107	92	
304.98107	94	
305.83261	92	
305.92963	100	
306.12337	88	
307.79694	202	
308.39826	106	
308.51940	106	
308.80284	140	
309.79629	272	1+
309.81617	128	
310.87709	104	
311.88379	108	
313.78872	110	
313.87147	134	
315.83905	138	
317.53022	96	
317.88411	354	1+
319.83725	216	1+
320.62912	116	
323.74590	202	1+
324.88883	146	
325.90515	138	
326.17161	188	
327.82869	150	
328.89147	260	
329.75854	94	
330.81624	214	
331.81249	154	
332.82282	88	
339.77646	92	
339.88598	92	
340.26344	102	
END IONS

###FS:    #m/z: 363.95675 #charge 1+
###MS: 54
###MSMS: 56
BEGIN IONS
TITLE=Cmpd 41, +MS2(363.9567), 28.0-35.0eV, 1.2min #56
RTINSECONDS=70.676
SCANS=54,56
PEPMASS=363.95675	320220
CHARGE=1+
182.86708	272	1+
189.52567	102	
189.86390	698	1+
191.85702	918	
193.85326	190	
196.88353	324	1+
205.94576	142	
207.87507	668	1+
207.95011	128	
209.87329	134	
209.94396	1280	1+
210.88520	478	1+
212.87929	3490	1+
214.89648	164	
215.88752	98	
216.84111	96	
218.91450	88	
218.93087	100	
222.04538	90	
222.95172	996	1+
223.07460	96	
224.87952	560	1+
224.94789	1146	1+
224.97159	404	1+
225.88162	492	1+
226.94688	5996	1+
226.97283	184	
227.78462	154	
227.92898	354	
228.79447	90	
228.89478	1014	1+
228.94245	5444	1+
230.88950	4828	1+
232.10561	112	
232.88620	582	1+
232.90207	90	
233.95962	94	
234.87930	276	
238.76315	106	
238.94348	136	
240.82152	86	
240.94012	494	
240.96002	406	
241.94195	256	
241.95840	1180	1+
242.81647	98	
242.94281	1350	1+
242.95945	798	1+
243.83275	98	
244.81871	172	
244.85133	152	1+
244.91450	138	
244.95744	3464	1+
245.35381	98	
245.94211	254	
246.43786	86	
246.90473	322	
246.95234	3288	1+
247.81000	200	
248.03018	88	
248.80042	216	
248.90034	2080	1+
249.01212	90	
249.80443	170	
250.94284	132	
250.96904	242	1+
251.02764	102	
251.80075	130	
251.88143	112	
251.91630	120	
251.94605	110	
252.88964	362	
253.79394	86	
253.83611	138	
253.90575	184	
256.05226	88	
256.35689	110	
257.55427	94	
258.83439	132	
258.85208	182	
258.97436	248	1+
259.05379	104	
259.07725	90	
259.84441	96	
260.02884	84	
260.83771	138	
260.96743	320	1+
261.83167	188	
262.80233	116	
262.82066	96	
262.85012	134	
263.96377	132	
264.81825	416	1+
266.02305	92	
266.78604	322	1+
266.81047	832	1+
266.85381	158	
266.90594	190	1+
266.93120	86	
267.81095	474	1+
267.97274	656	1+
268.84326	218	
268.94010	106	
268.96210	94	
269.84673	142	
269.96837	328	
270.82010	142	
270.97089	162	
271.10805	86	
271.28806	126	
271.91891	216	1+
272.12596	106	
274.01483	92	
274.85729	134	
276.81203	158	
276.85042	238	
277.80521	120	
277.84473	408	1+
277.86804	102	
277.91044	100	
278.80135	116	
279.80023	236	
280.79306	562	
281.15673	94	
281.79380	310	
281.82594	134	1+
282.42654	100	
282.78976	532	1+
282.89169	126	
283.06844	152	
283.85189	196	
283.87064	86	
284.41733	98	
284.82319	146	
284.87754	278	1+
285.14179	118	1+
285.84483	938	1+
286.87002	86	
288.79226	94	
289.87868	104	
290.78682	418	1+
290.87612	136	
291.86032	100	
292.85481	140	
294.88205	224	1+
296.80777	186	
297.05525	104	
297.80971	164	
297.87872	130	
297.92462	86	
298.09828	118	
298.80069	2064	1+
299.87083	92	
301.86214	582	1+
302.88536	136	
303.10448	136	
303.80896	590	1+
303.85609	1040	1+
304.81268	334	1+
304.94456	188	
305.87875	280	1+
306.15960	94	
308.88267	296	1+
311.86131	108	
313.16466	90	
314.09993	104	
314.39566	102	
314.66373	90	
314.81849	314	1+
315.31750	106	
316.79084	92	
316.81391	368	1+
318.73691	98	
318.93270	172	
319.82356	144	
319.85916	278	1+
320.19176	90	
320.58761	112	
320.82655	112	
321.81844	600	1+
324.71893	86	
325.08816	100	
326.16566	130	
326.44240	98	
326.87720	406	1+
329.87099	156	
331.88487	108	
336.94873	248	1+
337.83892	146	
339.82842	702	1+
340.93917	276	1+
342.91629	90	
343.91122	162	
344.88833	164	1+
344.91331	160	
345.74349	116	
348.72801	94	
350.88830	272	1+
351.89012	224	1+
353.75577	124	
353.76783	112	
356.13640	112	
356.77745	96	
360.72068	120	
360.86280	130	
361.72633	126	
361.75920	114	
363.72414	98	
365.10920	174	1+
366.73009	224	1+
366.89409	102	
368.01920	86	
END IONS

###FS:    #m/z: 507.84590 #charge 1+
###MS: 54
###MSMS: 57
BEGIN IONS
TITLE=Cmpd 42, +MS2(507.8459), 28.2-35.2eV, 1.2min #57
RTINSECONDS=71.4485
SCANS=54,57
PEPMASS=507.84590	237156
CHARGE=1+
196.01593	188	
199.88693	154	
214.88618	214	1+
222.97230	550	1+
232.89678	314	
235.13876	260	1+
241.85257	194	
249.88729	188	
250.96689	386	1+
254.90176	140	
258.88458	148	
260.88036	208	
261.88039	150	
263.13508	244	
264.38403	224	1+
265.09039	412	1+
266.16751	322	
266.86627	168	
268.92639	160	
270.86067	160	
271.84730	616	1+
273.80034	256	1+
274.85537	428	1+
275.92589	146	
277.15072	152	
277.84198	194	1+
277.91471	268	1+
278.86569	348	1+
280.07311	176	
283.89808	150	
285.85595	140	
287.79416	148	
287.85134	424	
288.87001	318	
289.87825	1162	1+
290.12699	160	
290.86755	268	
291.87684	240	
292.88744	228	
293.83498	138	
293.87289	2322	1+
294.12708	158	
294.80912	144	
296.85529	378	1+
297.02636	148	
298.85255	182	
298.98460	234	1+
300.81413	300	1+
300.84825	484	1+
301.87569	532	1+
302.87902	450	1+
303.86883	758	1+
305.86230	1004	1+
306.12849	154	
307.89111	678	
308.14205	396	
308.84302	234	1+
308.87386	972	
309.14882	796	1+
309.37997	172	
309.86953	452	
309.88616	734	
310.15442	560	1+
310.87154	226	
311.10346	140	1+
311.35132	150	
311.88411	5174	1+
312.35167	234	
314.24238	176	1+
314.81888	284	1+
314.86439	1136	1+
314.88254	474	1+
315.82261	234	1+
316.86489	226	
318.00376	148	
318.50752	184	1+
318.81973	138	
318.85940	240	1+
319.89216	406	1+
320.87267	388	1+
321.39198	138	
321.81453	168	
322.96136	176	1+
323.86369	630	1+
324.86241	386	1+
325.83366	154	
325.90080	534	
326.88372	1900	1+
327.38847	162	
328.87087	692	1+
329.89829	178	
330.16464	192	1+
330.82341	166	
330.89008	212	
331.88361	260	
332.39797	144	
332.87378	878	1+
333.17592	304	
334.90340	190	
334.92557	178	
335.83524	280	1+
335.85577	252	1+
336.79607	224	1+
336.89692	148	
337.87931	392	
338.87957	502	1+
338.90507	436	1+
339.83441	136	
339.87575	322	1+
341.10956	140	
341.88660	302	1+
342.83219	156	
342.87507	182	1+
343.80760	286	1+
344.90139	312	1+
345.86995	218	
346.40374	148	
348.74485	170	
350.89038	596	1+
350.91325	180	
351.77165	298	1+
351.85784	162	
351.87695	160	
352.03856	228	1+
353.85134	682	
353.91415	146	
354.84066	252	1+
355.89324	184	
356.78401	148	
356.88457	300	1+
358.09804	174	
358.37362	184	
358.87097	178	
362.71680	332	1+
364.03595	118	1+
365.86450	144	
366.18036	280	1+
366.79243	140	
366.83836	1090	1+
366.86347	140	
367.70734	1262	1+
367.78846	138	
368.35463	248	1+
368.89577	432	1+
369.83846	500	1+
371.03887	224	1+
371.72716	148	
372.04081	154	1+
372.28057	172	
372.85202	140	
373.71978	206	
373.90371	224	
374.79821	144	
375.78695	296	1+
376.88830	214	1+
378.38091	172	
378.78258	198	1+
379.79670	218	1+
380.38463	140	
380.71678	614	1+
380.85546	214	
381.78787	238	1+
382.81872	144	
382.86132	170	
382.89227	320	1+
383.71329	236	1+
383.77710	306	1+
383.82019	138	
383.89541	288	1+
384.85127	1450	1+
385.78997	210	1+
386.41344	136	
386.84812	816	1+
386.88817	406	1+
387.72177	146	
389.20122	218	
389.72293	148	
390.38719	172	
390.80320	146	
390.84064	856	
391.73080	136	
391.80968	180	
391.84288	570	
391.90929	138	
392.73295	142	
392.83244	364	
393.80786	138	
393.82633	212	
394.80573	504	1+
394.84163	304	1+
395.74226	202	
396.99096	132	1+
397.71213	254	
398.72823	628	1+
398.86926	146	
399.79810	154	
399.84695	378	
399.86761	220	
402.81041	176	
402.86035	336	
403.87101	1156	1+
404.03175	204	1+
404.72597	332	1+
404.79108	226	1+
405.87176	358	
406.80475	188	1+
406.86164	226	
407.68487	138	
407.77264	164	
407.86768	1578	
408.85430	2546	1+
409.72955	546	1+
409.81482	140	
410.73399	382	1+
410.84019	918	
411.81307	570	
411.87560	176	
412.38157	194	1+
412.73229	426	
412.84696	390	
413.87686	472	
414.68520	160	1+
415.87902	486	1+
417.85918	160	
418.81249	138	1+
418.85191	206	1+
420.89070	146	
421.82555	250	1+
421.88519	934	1+
422.86366	154	
423.86735	514	
423.94251	158	
425.73532	190	
425.81598	322	1+
425.87678	252	
426.86141	1926	1+
427.73405	1152	1+
428.85156	598	1+
429.83151	240	
430.73914	836	1+
430.86294	1188	1+
430.88613	184	
431.68029	126	1+
431.86742	804	1+
432.23955	254	
433.24969	166	
433.86726	398	
433.89488	158	
434.88923	150	
439.89267	508	1+
440.86992	166	
444.87313	2762	1+
445.74901	660	1+
446.87034	662	1+
447.71544	190	
448.84602	240	1+
449.70295	148	
449.74939	412	1+
449.82197	266	1+
449.87681	704	1+
450.05441	96	1+
450.75296	380	1+
450.82174	164	1+
457.90727	486	
458.90198	276	
462.88253	1396	1+
465.70469	242	1+
466.78959	272	
467.88769	1150	1+
468.24636	200	1+
468.92202	178	
472.68587	186	1+
472.70908	146	
479.72608	182	1+
481.72453	196	1+
485.80675	158	1+
485.89720	790	1+
486.26628	116	1+
492.78378	272	1+
499.70438	242	1+
504.80092	220	
504.82520	178	1+
504.85366	120	1+
508.10331	202	1+
509.85457	280	
510.79975	234	1+
END IONS

###FS:    #m/z: 340.94077 #charge 1+
###MS: 58
###MSMS: 59
BEGIN IONS
TITLE=Cmpd 43, +MS2(340.9408), 28.0-35.0eV, 1.3min #59
RTINSECONDS=75.1205
SCANS=58-59
PEPMASS=340.94077	1150130
CHARGE=1+
182.87068	96	
190.94666	132	
192.89162	116	
192.92643	314	
195.88942	108	
196.88284	274	1+
197.09869	112	
198.86616	86	
199.97597	84	
204.41271	96	
205.00104	88	
205.52894	112	
205.94896	216	1+
207.89622	100	
207.93413	368	1+
208.95767	164	
210.37349	92	
210.93848	266	
212.87676	368	1+
213.93853	1256	1+
214.87804	238	
215.88856	882	1+
215.94223	254	
217.05457	92	
217.88085	616	1+
217.89830	84	
219.96219	90	
220.87561	144	
221.94395	118	
222.95276	110	
223.95951	86	
223.97871	126	
226.94667	142	
228.89211	158	
228.94921	186	1+
229.85995	82	
229.89162	84	
230.60135	98	
230.88870	916	1+
231.94950	1348	1+
233.89811	436	
233.94449	144	
234.05120	112	
234.93270	82	
235.40159	100	
235.86354	134	
235.89380	386	1+
235.94425	86	
236.84872	86	
237.79241	180	1+
239.78797	140	
239.83481	284	1+
240.23213	108	
241.90399	132	
242.89729	84	
243.83447	130	
244.88178	124	
244.95803	134	
245.94458	92	
246.97514	428	
248.14864	82	
248.65961	90	
249.89867	114	
249.95740	106	
250.81944	88	
250.89954	110	
250.97283	240	1+
251.82782	86	
251.90767	84	
254.12841	86	
254.83153	142	
254.96507	442	
255.10044	94	
256.03227	82	
256.91554	102	
256.96302	192	
257.81161	84	
258.84350	142	
258.96367	138	
259.83807	134	
259.85254	94	
259.95775	208	
260.16297	124	
260.83762	390	1+
261.47820	82	
264.80659	88	
265.08577	108	
265.36035	84	
265.52867	114	
266.36766	92	
267.80192	216	1+
267.83015	126	
268.02563	96	
268.84107	108	
268.95584	138	
270.35725	232	1+
270.80134	172	
270.93247	88	
271.58529	92	
272.92215	206	1+
273.17407	88	
273.78856	244	1+
274.86242	188	
275.03205	100	
275.81075	150	
275.85837	128	
276.85730	252	
277.07661	138	
277.86092	188	
277.90609	120	
278.84530	352	
279.11609	134	
279.82462	152	
279.84254	214	
279.88569	198	
280.85781	130	
282.16880	102	
283.79148	210	
283.83421	186	1+
284.79070	108	
285.02868	82	
285.43720	100	
287.86216	130	
288.92704	114	
289.07903	86	
289.45902	82	
289.78518	332	1+
291.85812	198	
292.43532	100	
292.80059	86	
292.87275	228	
293.07089	114	
293.85604	84	
294.87032	222	
296.81229	118	
297.01490	88	
297.87988	210	1+
298.79619	82	
298.86447	294	1+
299.81989	86	
300.16873	82	
300.79799	150	
302.82996	82	
302.85491	146	
303.80314	116	
305.87588	118	
306.38959	88	
306.82002	156	
306.87323	146	
307.79354	278	1+
307.89016	228	
308.86990	214	
309.88816	84	
310.82757	240	
310.87678	370	
312.18775	82	
312.80819	154	
313.08642	92	
313.80084	86	
313.87577	110	
314.81897	160	
319.35102	100	
321.78920	90	
321.82532	136	
322.82298	118	
322.89437	140	
323.81903	82	
324.89313	428	1+
326.88155	270	1+
330.81437	448	1+
330.88984	102	
332.81824	174	
333.88338	86	
333.91436	96	
336.32654	82	
340.89779	246	1+
342.20362	140	
345.72119	92	
END IONS

###FS:    #m/z: 363.95673 #charge 1+
###MS: 58
###MSMS: 60
BEGIN IONS
TITLE=Cmpd 44, +MS2(363.9567), 28.0-35.0eV, 1.3min #60
RTINSECONDS=75.8925
SCANS=58,60
PEPMASS=363.95673	480614
CHARGE=1+
62.20012	84	
189.86204	496	1+
191.85902	628	1+
196.88499	228	
200.94697	122	
204.12468	90	
207.87267	220	
207.94647	134	
208.88709	116	
208.94286	88	
209.08966	194	1+
209.86533	124	
209.94334	1444	1+
210.88266	532	1+
212.06532	98	
212.87852	3046	1+
213.41912	92	
214.89441	378	1+
215.88135	110	
218.91545	120	
221.99035	108	
222.95148	824	1+
223.97092	248	1+
224.89384	92	
224.94794	1762	1+
224.97349	174	1+
226.11196	100	
226.89737	162	
226.94735	6494	1+
227.04691	94	
227.93114	256	
228.89252	902	1+
228.94228	6062	1+
229.78186	92	
230.88931	5262	1+
231.79993	218	
232.88454	840	1+
237.87285	142	
238.87318	92	
238.94211	178	
240.79864	106	
240.83627	174	
240.94117	736	
240.96440	330	
241.94181	438	
241.96697	280	
242.81794	362	1+
242.83381	130	
242.89252	104	
242.94089	1748	1+
242.95986	706	
244.95772	3564	1+
245.94156	408	
246.01008	100	
246.34145	90	
246.90645	134	
246.95360	3594	1+
247.06959	172	1+
248.14676	88	
248.80325	270	
248.90015	1334	1+
249.80548	114	
250.89610	284	
250.94728	158	
251.07363	114	
252.08741	92	
252.13996	88	
252.56482	104	
252.89789	506	1+
253.08859	142	
253.72927	84	
253.80453	148	
253.90246	368	1+
254.88861	120	
256.93345	86	
257.92278	170	
258.07252	88	
258.83090	506	1+
258.84349	326	1+
258.89340	96	
259.07740	86	
260.02073	88	
260.10425	110	
260.83048	208	
260.96425	296	1+
261.14712	102	
261.17162	108	
261.83740	178	
262.83133	504	1+
262.96955	92	
263.05244	230	1+
263.26975	94	
263.53522	100	
264.81243	110	
264.96266	140	
265.35686	134	
265.40635	98	
265.81131	1110	1+
265.85424	120	
266.81343	942	1+
266.86123	160	
267.92630	146	
267.97389	530	
268.78590	86	
268.81408	130	
268.84178	460	1+
269.79802	208	1+
269.96922	686	1+
270.51404	88	
270.79046	94	
270.84167	216	1+
271.84701	154	1+
271.91421	194	
273.80376	162	
274.90672	188	1+
275.07103	88	
276.81036	238	1+
276.85262	548	1+
277.08265	104	
277.85243	442	1+
278.68741	88	
278.79797	210	
279.09832	248	1+
279.79052	1672	1+
280.79311	1432	1+
280.82821	86	
280.90967	308	1+
280.96529	232	1+
281.05338	86	
281.85949	208	1+
281.99108	88	
282.78876	408	1+
283.85073	346	1+
283.87239	246	
283.98473	218	
284.63668	86	
284.82243	282	1+
284.87920	116	
285.79096	124	
285.84711	560	1+
290.78781	196	
290.86566	154	
291.80692	126	
292.40201	102	
292.43725	258	1+
293.11975	120	
293.90487	104	
294.87166	96	
296.80815	306	
296.86437	134	
297.80571	300	
298.13336	84	
298.80224	1504	1+
299.86342	130	
299.88832	94	
300.80180	658	1+
301.53440	84	
301.79550	108	
301.86224	418	1+
301.93013	94	
303.80814	784	1+
303.85512	1434	1+
304.36195	92	
305.43601	106	
307.88799	172	
309.76185	90	
310.87561	200	
310.96318	92	
311.13543	114	
311.85926	214	
311.88091	98	
314.81987	220	
314.85590	280	1+
314.88444	112	
316.13208	88	
316.74206	100	
316.81229	342	1+
319.82206	310	1+
319.87263	126	
320.66698	84	
321.82374	672	1+
321.86675	226	
322.22616	104	
322.81474	96	
322.86289	118	
324.81756	90	
324.88854	152	
325.86818	390	1+
325.89024	118	
326.17062	126	
326.87013	258	1+
329.87466	506	1+
332.16910	94	
336.94320	216	1+
337.83263	188	
337.85319	110	
339.06741	168	
339.82761	506	1+
340.38328	88	
342.39100	98	
344.03826	88	
347.10602	86	
348.76595	186	1+
349.38110	94	
354.01435	92	
354.77396	88	
355.83021	88	
355.91619	88	
356.29363	102	
357.70621	88	
357.92020	92	
359.26226	88	
362.70527	228	1+
363.72321	198	1+
364.75684	84	
366.78749	94	
367.33971	118	
367.88039	94	
END IONS

###FS:    #m/z: 507.84582 #charge 1+
###MS: 58
###MSMS: 61
BEGIN IONS
TITLE=Cmpd 45, +MS2(507.8458), 28.2-35.2eV, 1.3min #61
RTINSECONDS=76.665
SCANS=58,61
PEPMASS=507.84582	269636
CHARGE=1+
196.01703	122	
206.03897	120	
214.88532	258	
223.97790	304	1+
232.89766	550	
235.92016	248	1+
236.88713	194	
238.06044	166	
248.86162	136	
249.16173	168	
252.37759	120	
253.88374	170	
257.87177	142	
262.13698	242	1+
262.38527	154	
262.79833	124	1+
271.85205	366	1+
272.85494	260	1+
275.84797	252	1+
276.85090	194	1+
276.92308	142	
277.15355	190	
277.86401	154	
278.82860	198	
280.79449	190	
286.88147	210	1+
286.91485	122	
287.85197	254	
288.86892	254	
289.87821	372	
290.12953	214	
290.87066	848	1+
292.86503	222	
293.87395	1626	1+
295.83094	130	
295.86054	172	
298.80900	396	1+
298.85299	174	
300.84703	150	
303.10890	162	
303.86962	636	1+
305.86357	594	
306.54561	120	
307.13843	484	1+
307.88893	1058	1+
307.96615	180	1+
308.14188	412	1+
308.87214	1464	1+
310.15641	358	
311.15658	210	
311.88225	2802	1+
311.93909	188	1+
314.86393	422	1+
316.86557	334	
317.88155	290	1+
318.86078	130	
319.77764	150	
319.81946	310	1+
319.85762	138	
320.36228	134	
320.87871	236	1+
321.38304	132	
322.88688	236	
323.87303	262	
324.86247	384	1+
325.90009	206	
326.24317	394	1+
326.88325	1652	1+
327.36785	218	
327.91835	172	
328.86491	206	
328.88711	200	
329.82463	200	1+
329.90123	174	
329.97742	122	
332.81641	188	1+
332.87426	364	
332.90571	122	
333.17266	250	
333.87574	620	1+
334.17794	184	
334.39333	182	1+
335.85011	230	
336.86027	122	
336.90386	176	
336.94671	552	1+
337.05346	200	1+
337.87820	194	
340.80726	142	
342.85882	170	1+
347.77156	138	
347.83104	126	
347.84990	128	
348.88615	126	
348.91367	396	1+
349.75563	254	1+
349.82069	370	1+
349.87816	398	1+
350.90017	132	
351.77059	202	1+
353.85229	744	1+
354.90670	184	
355.89187	332	1+
356.85379	172	
358.77640	134	
360.36933	258	1+
361.88147	184	
362.33734	158	
362.84110	154	
363.78520	236	1+
364.71622	192	1+
366.18297	164	
366.74032	124	
366.83916	548	1+
367.19038	172	
367.70787	592	1+
367.76700	196	
367.90958	130	
368.83506	510	1+
368.84819	284	
368.89675	250	
369.83975	366	1+
370.78830	400	1+
371.72623	134	
371.82439	198	1+
371.90654	176	
372.41801	158	
372.72460	210	
373.71832	128	
373.90168	272	
374.77637	130	
374.86899	124	
374.90615	166	
375.07243	148	
375.75530	122	
378.89161	142	
380.71741	648	1+
380.85532	200	
381.80445	126	
381.83517	190	
382.85468	202	1+
382.89367	282	1+
383.80573	354	1+
384.85068	994	1+
384.92065	128	
385.39054	136	
386.84663	450	1+
387.82285	156	1+
387.84778	324	1+
388.73463	130	
388.79505	236	1+
389.20396	182	
389.71457	250	
389.85747	388	1+
390.74055	122	
390.83907	482	
391.84271	360	
392.78247	142	
392.79798	126	
392.82766	736	1+
392.89971	198	1+
393.79395	208	
394.39016	226	
394.78473	190	
397.37665	136	
398.73052	554	
399.72799	704	1+
399.84511	534	1+
403.72441	240	1+
403.87102	542	1+
405.75137	154	
405.85668	352	
405.87497	620	1+
406.80093	178	
406.85717	244	
407.72964	172	
407.81150	136	
407.86646	1402	
408.85414	1344	1+
408.89438	126	
409.72088	138	
409.74665	220	
409.95411	136	
410.07258	268	1+
410.72544	158	
410.74538	276	1+
410.83531	448	
410.85429	530	1+
411.72148	692	1+
412.04739	106	1+
412.72663	484	1+
412.80253	120	
412.84879	776	1+
415.87518	446	1+
417.81768	244	1+
418.90092	128	
419.72094	164	1+
421.73523	368	1+
421.87873	204	
422.73528	240	1+
422.82285	230	1+
422.86588	828	1+
422.88563	158	
423.77033	326	1+
423.86885	618	1+
424.81550	224	1+
425.75811	378	1+
425.88728	180	
426.86454	784	
427.73289	712	1+
427.86322	646	
428.73743	430	1+
428.84895	688	1+
428.88383	372	1+
429.70427	120	
430.68031	158	1+
430.74357	496	1+
430.85612	288	
431.86496	702	1+
432.09245	172	1+
432.24327	322	1+
432.99053	206	1+
434.88378	160	
439.89265	422	
442.90184	152	1+
444.76308	126	
444.87181	2284	1+
445.74767	252	
446.73626	178	
447.74403	160	
448.27959	138	
448.76187	172	
449.87699	492	
450.71779	202	1+
450.74561	182	
450.87954	238	
451.87820	128	
457.90423	532	1+
458.77295	138	
458.90760	350	1+
461.75387	130	
462.88425	752	1+
465.73033	134	
467.88775	1248	1+
468.78162	206	
469.91512	128	
485.89924	1016	1+
487.80454	128	
491.79103	134	
491.84987	170	
495.23374	130	
498.80077	170	
499.71977	128	
507.84408	124	
END IONS

###FS:    #m/z: 322.93003 #charge 1+
###MS: 62
###MSMS: 63
BEGIN IONS
TITLE=Cmpd 46, +MS2(322.9300), 28.0-35.0eV, 1.4min #63
RTINSECONDS=80.3295
SCANS=62-63
PEPMASS=322.93003	2187248
CHARGE=1+
192.88936	110	
195.91794	88	
203.95465	84	
204.83239	74	
205.94985	338	
205.97349	116	
207.03150	78	
207.14319	86	
210.89904	78	
212.89733	114	
214.89453	176	
214.99357	76	
216.89536	84	
219.89516	74	
221.94737	118	
222.42222	80	
222.95132	154	
223.96094	344	
224.93618	92	
224.97705	116	
225.04693	76	
226.89289	90	
227.10165	86	
227.95580	96	
229.00246	90	
229.89707	80	
229.91383	98	
230.14653	102	
230.89032	118	
231.12008	82	
232.93451	96	
233.92263	174	1+
235.88020	76	
236.83003	90	
237.46340	84	
237.79274	76	
237.89079	216	1+
238.00081	86	
238.93887	228	
239.06904	152	1+
240.10455	80	
240.82223	114	
240.93934	2972	
241.78361	90	
241.90421	162	
241.94243	2304	
242.82379	134	
242.94182	7104	1+
243.82163	494	1+
243.86765	76	
244.93983	1352	1+
246.89917	228	1+
246.97531	430	1+
247.85009	102	
248.85437	76	
249.85086	108	
250.12945	76	
251.06879	134	
251.92508	88	
254.88461	80	
256.83305	90	
256.91965	78	
257.79778	278	
257.83788	84	
258.83268	120	
258.89435	160	
259.36795	80	
259.84319	84	
260.33934	102	
260.82965	144	
261.02381	78	
261.83019	682	1+
262.35464	88	
263.97358	408	1+
264.79263	98	
264.91077	84	
265.05757	108	
265.07431	102	
265.28838	100	
266.85994	126	
266.87525	80	
268.93083	76	
269.47275	84	
269.80092	86	
270.04372	84	
270.78408	88	
271.04116	76	
271.52189	84	
271.85252	86	
272.06124	74	
272.43981	78	
272.88793	80	
273.43408	100	
273.79452	400	1+
275.80995	252	1+
276.79272	236	1+
278.84883	102	
279.09301	662	1+
279.12222	94	
279.86741	90	
280.04444	78	
280.92200	98	
282.08819	74	
282.86158	166	1+
282.97561	82	
283.07045	98	
283.78031	130	
283.81284	134	
284.28999	342	
284.45433	98	
284.79209	76	
284.80175	244	1+
284.96818	84	
285.29934	154	
285.87075	74	
286.88119	84	
287.79636	78	
289.40894	74	
289.87498	74	
290.44207	108	
292.07919	86	
292.80916	158	
292.86800	78	
293.00604	78	
293.88822	90	
295.85975	74	
296.12068	168	
296.92711	84	
298.01155	88	
298.42931	74	
298.80689	76	
298.88722	82	
298.91763	224	1+
298.96408	82	
299.85628	84	
301.86030	190	1+
301.95001	122	
302.37052	76	
303.15037	82	
305.80082	82	
306.12290	82	
306.35080	74	
306.88030	94	
307.80349	112	
307.87376	82	
307.89205	228	
307.91752	112	
309.42317	98	
310.30943	136	
310.82035	76	
311.09737	74	
311.81008	78	
311.88684	136	
313.06897	168	
313.80698	130	
314.79994	112	
315.96533	86	
318.14300	78	
319.75214	84	
321.82350	156	
323.38125	92	
324.89620	82	
325.81501	88	
325.89555	190	
326.19624	86	
326.68222	110	
326.76379	76	
327.72168	76	
327.81874	252	1+
END IONS

###FS:    #m/z: 340.94077 #charge 1+
###MS: 62
###MSMS: 64
BEGIN IONS
TITLE=Cmpd 47, +MS2(340.9408), 28.0-35.0eV, 1.4min #64
RTINSECONDS=81.102
SCANS=62,64
PEPMASS=340.94077	811980
CHARGE=1+
183.86667	84	
197.89000	148	
204.05112	96	
205.94709	148	
207.15352	76	
208.94203	78	
209.88935	82	
212.87518	104	
213.87699	376	1+
213.93930	396	
214.89486	122	
214.93640	634	1+
215.85869	84	
215.88828	276	
216.88828	138	
217.38557	90	
217.88265	150	
219.87108	86	
221.02159	78	
223.79413	90	
223.96076	244	
225.10212	100	
225.83424	94	
227.95298	100	
228.38212	96	
228.90969	78	
230.83438	92	
230.88946	564	1+
230.90728	110	
230.95021	86	
231.89129	360	1+
231.92626	96	
231.95119	1012	1+
233.89902	350	
233.95289	462	1+
234.00856	80	
234.51504	100	
235.86594	86	
235.89371	148	
235.94388	102	
236.86752	118	
238.08999	80	
239.83199	404	1+
240.04750	102	
240.46059	88	
240.83528	260	1+
241.40219	92	
241.88336	114	
242.90577	86	
243.42491	90	
243.83206	154	
244.14193	92	
244.95757	94	
245.94003	114	
246.95302	144	
246.97608	124	
247.50515	126	
248.80279	90	
248.87086	80	
249.78999	116	
249.90283	152	
249.96113	212	
250.51802	96	
251.79142	178	1+
252.96676	80	
253.07686	240	1+
253.90764	388	1+
253.92473	82	
254.85314	86	
254.91121	272	1+
254.96491	732	1+
255.85204	78	
255.90667	520	1+
256.41133	84	
256.85407	118	
256.91163	390	1+
256.94991	92	
256.96728	146	
257.80265	246	1+
257.85114	108	
258.84864	302	1+
259.83121	94	
260.83387	198	
260.93054	94	
261.84556	152	1+
262.57173	96	
263.17869	100	
264.90453	78	
264.96064	86	
265.02848	100	
265.08787	130	
265.83243	212	1+
265.89671	90	
266.08305	78	
267.46888	82	
268.81810	84	
268.84059	150	
269.79934	80	
271.89735	84	
272.42769	98	
272.97639	260	1+
273.83100	106	
274.86311	180	
276.85456	254	
276.92411	176	
277.86295	190	
278.84656	654	1+
279.96624	76	
280.00099	78	
281.09937	80	
281.86390	82	
281.89542	102	
282.84746	100	
282.99026	92	
284.86355	220	1+
285.42482	82	
285.92900	80	
289.41100	100	
289.83513	80	
289.87512	78	
290.04630	84	
291.36104	110	
291.81186	112	
292.43735	84	
292.86180	110	
293.15577	82	
293.43578	94	
294.81552	96	
294.86697	402	1+
295.83516	176	
295.88418	200	1+
297.85453	84	
298.22351	120	
299.01669	90	
299.83482	82	
299.87310	140	
300.95440	84	
302.95610	78	
303.81404	244	1+
304.00772	100	
306.87953	194	
306.92265	104	
307.79644	110	
307.88986	104	
308.82007	108	
308.90304	92	
310.81590	84	
310.88875	78	
310.99119	82	
311.87260	134	
311.88649	114	
312.80929	100	
313.99305	100	
314.53528	114	
315.85396	92	
316.51776	78	
316.81297	76	
316.86960	80	
317.88613	78	
320.15469	88	
322.90667	84	
324.04985	104	
324.89341	214	1+
325.00872	100	
325.59765	94	
326.16549	90	
328.19431	108	
328.88572	138	
330.81254	130	
330.88470	118	
332.81847	126	
334.02674	82	
338.91008	92	
341.05173	92	
341.90275	96	
342.90493	188	
END IONS

###FS:    #m/z: 363.95676 #charge 1+
###MS: 62
###MSMS: 65
BEGIN IONS
TITLE=Cmpd 48, +MS2(363.9568), 28.0-35.0eV, 1.4min #65
RTINSECONDS=81.874
SCANS=62,65
PEPMASS=363.95676	318132
CHARGE=1+
189.86161	610	1+
191.85926	558	1+
196.88266	102	
202.94593	90	
203.89674	112	
207.87272	166	
207.88738	82	
208.87307	114	
209.94198	1124	1+
210.88409	462	1+
212.87954	2182	1+
222.95187	764	
223.95203	370	
224.89929	90	
224.94895	1228	1+
224.97972	82	
226.89687	108	
226.94726	6664	1+
226.97448	104	
227.88075	128	
228.79903	154	
228.89463	782	1+
228.94241	6394	1+
230.07270	118	
230.79033	128	
230.88974	4106	1+
231.82821	92	
231.91745	100	
232.83645	208	1+
232.85375	84	
232.88584	590	1+
233.80266	88	
234.87780	180	1+
235.12652	84	
235.26615	108	
235.93671	86	
236.89821	88	
238.80281	98	
239.80583	90	
240.82206	260	
240.94029	410	
240.96403	796	1+
241.93870	1770	1+
242.94136	1494	1+
242.95997	602	1+
243.82534	98	
244.81880	364	
244.95707	3454	1+
245.94127	160	
246.81083	138	
246.91155	208	
246.95369	3636	1+
247.80673	156	
247.93530	94	
248.58243	92	
248.85092	82	
248.90038	1310	1+
249.03903	146	1+
249.80426	188	
250.89274	200	
251.52389	84	
251.79414	176	1+
252.09604	116	
252.88920	156	
253.90668	208	
255.96421	84	
258.22828	86	
258.83277	148	
258.84721	212	
258.97188	168	1+
259.84460	156	
260.82839	668	1+
260.97278	324	1+
262.04158	102	
262.79622	82	
263.83017	120	
264.91684	86	
265.05782	246	1+
265.09421	144	
265.80797	978	1+
265.97915	216	
266.81221	868	1+
266.85304	116	
266.90668	80	
267.78664	126	
267.97497	790	1+
268.79373	228	1+
268.90190	122	
268.95854	182	
269.81656	128	
269.84387	82	
269.96785	522	1+
270.52591	92	
271.15158	128	
271.79718	136	
271.91895	250	1+
272.34281	88	
273.79459	116	
274.10516	86	
274.85522	80	
274.91657	94	
275.42564	90	
276.80589	296	1+
276.85919	138	
278.79966	138	
278.84448	258	1+
279.10524	208	1+
279.14275	82	
279.61081	82	
279.79846	148	
279.81448	98	
280.06050	102	
280.79341	490	
280.94074	92	
281.27836	94	
281.78599	732	1+
281.86150	156	
282.82322	90	
282.84922	494	1+
283.06628	154	
284.82424	164	
285.42027	84	
285.84312	470	1+
287.63588	88	
288.83648	112	
288.87492	116	
289.40473	82	
289.81529	140	1+
290.20590	84	
290.78520	328	1+
290.86489	84	
292.11416	212	1+
292.37854	96	
292.43329	140	
293.84861	116	
294.86529	90	
294.87936	156	
296.81078	354	
297.11221	88	
297.80811	186	
297.93101	86	
298.37197	90	
298.80286	1374	1+
299.43345	86	
299.86918	172	
300.79743	664	1+
301.79918	442	1+
301.86021	494	1+
302.80560	638	1+
302.83786	94	
302.88346	142	
302.92093	84	
303.80767	526	1+
303.85528	1086	1+
304.83651	118	
305.79852	162	1+
307.84216	144	
308.06087	234	1+
308.13947	86	
308.87825	188	
310.83950	108	
311.84342	90	
311.91446	90	
316.81441	114	
317.81532	548	1+
317.89340	82	
318.81732	340	1+
318.95315	100	
320.97481	84	
321.81644	590	1+
321.86208	116	
321.89069	98	
322.92886	308	1+
323.88129	320	1+
325.14362	108	
326.87196	544	1+
326.94617	100	
329.39069	84	
329.87146	118	
330.91010	82	
331.37759	94	
334.87649	154	
336.94396	126	
337.82812	104	
337.94480	94	
338.94149	86	
339.82791	496	1+
340.93682	256	
341.05783	120	
342.83648	96	
342.90483	122	
343.88502	80	
344.12684	86	
344.91302	174	
348.74807	90	
349.74834	88	
349.91415	108	
352.17321	90	
355.41518	104	
357.26533	104	
358.72109	82	
359.71765	98	
359.78040	86	
360.47086	100	
362.14481	80	
365.42099	100	
367.86109	90	
END IONS

###FS:    #m/z: 322.93005 #charge 1+
###MS: 66
###MSMS: 67
BEGIN IONS
TITLE=Cmpd 49, +MS2(322.9301), 28.0-35.0eV, 1.4min #67
RTINSECONDS=85.539
SCANS=66-67
PEPMASS=322.93005	2872036
CHARGE=1+
82.64652	94	
122.18242	76	
129.45269	72	
192.04943	104	
195.40608	78	
196.88835	88	
197.88914	80	
200.83973	98	
201.04536	74	
205.08548	82	
205.94205	196	1+
211.83107	124	
211.87796	236	1+
213.82678	92	
214.53303	110	
215.96702	82	
216.93879	72	
218.88874	146	
219.01985	90	
219.04511	78	
220.87452	112	
221.89680	74	
222.41684	86	
222.95012	294	1+
224.91759	98	
226.81677	72	
227.95182	80	
228.78694	76	
229.90467	78	
230.90536	74	
231.88985	126	
233.91348	96	
234.63726	112	
236.02182	90	
236.07815	72	
236.99260	76	
237.79091	72	
237.89331	130	
238.89486	162	
238.93838	256	
239.08289	134	
239.78506	270	1+
239.90491	86	
240.27394	80	
240.82364	356	1+
240.87952	74	
240.94000	2594	
241.79119	82	
241.93960	7470	1+
242.81952	610	1+
242.85982	88	
242.88669	160	
242.94201	5296	1+
243.12403	88	
244.93930	1426	1+
245.82284	202	
246.97518	92	
247.98071	72	
248.12754	78	
248.20118	74	
248.24331	72	
249.82224	248	1+
250.43444	76	
250.46753	72	
250.91850	72	
251.01664	72	
251.32923	96	
252.08126	74	
252.81863	112	
255.10794	90	
256.45328	88	
257.79914	136	
258.41362	80	
258.83242	286	
259.83493	220	
260.34988	72	
260.82715	176	
261.82926	400	1+
261.93498	92	
263.16269	102	
263.47753	74	
264.02183	76	
264.40122	76	
264.86904	74	
264.96057	78	
265.06303	74	
265.92490	74	
266.04885	78	
266.87955	90	
267.83989	78	
269.39613	82	
269.50926	92	
269.79610	82	
269.84201	114	
270.09411	88	
270.49366	76	
270.80757	122	
272.34674	76	
273.79524	316	1+
273.86859	78	
274.04555	72	
275.80761	198	1+
276.04308	90	
276.85050	122	
276.88019	72	
277.98890	118	
278.11976	76	
279.09105	984	1+
280.86035	72	
282.11712	76	
282.96531	84	
283.06925	114	
283.40553	72	
283.79395	116	
283.84467	82	
283.85859	170	
283.91207	104	
284.29354	284	
284.87220	112	
285.16526	78	
285.79597	82	
285.95189	72	
287.82373	74	
288.09436	82	
289.79024	254	
291.81231	106	
291.90841	80	
292.86876	78	
292.88303	114	
293.87518	92	
294.84859	210	
296.80124	146	
296.81657	84	
297.78246	82	
297.88646	98	
298.87663	194	1+
299.78170	270	1+
299.82396	78	
299.93932	72	
301.80283	80	
303.40272	100	
303.88202	82	
303.97215	88	
304.38760	100	
305.44663	74	
305.87360	76	
305.98351	76	
306.79663	392	1+
306.88565	490	1+
307.28014	74	
307.79845	340	1+
309.04086	78	
309.89185	118	
311.88079	122	
312.14845	72	
312.80408	126	
312.87675	74	
313.76897	70	
313.80202	82	
314.76995	108	
316.81748	80	
318.88141	244	1+
318.97362	74	
323.80075	74	
323.97133	78	
324.89583	202	
325.89791	98	
327.19504	74	
328.17080	72	
328.18856	72	
END IONS

###FS:    #m/z: 336.94589 #charge 1+
###MS: 66
###MSMS: 68
BEGIN IONS
TITLE=Cmpd 50, +MS2(336.9459), 28.0-35.0eV, 1.5min #68
RTINSECONDS=86.311
SCANS=66,68
PEPMASS=336.94589	122496
CHARGE=1+
183.86982	96	
185.86858	92	
188.01409	96	
194.88467	106	
195.02368	82	
197.88035	118	
201.88189	80	
202.87422	80	
205.95095	88	
209.88388	82	
210.88103	280	
211.94414	3308	
212.87878	1320	1+
213.87587	150	
213.93927	1210	1+
215.94034	212	
216.89160	90	
217.88506	226	
223.96748	144	
225.49066	86	
227.78324	78	
228.82414	78	
228.84606	84	
228.89498	548	1+
229.78543	74	
229.95445	3302	1+
230.89025	2228	1+
231.07865	76	
231.47294	80	
231.95017	1388	1+
232.86685	84	
233.84853	136	1+
233.89788	294	1+
233.94878	284	
234.00383	76	
235.05112	82	
235.83303	100	
235.89122	88	
236.84423	124	
237.43481	82	
238.93864	78	
239.11048	74	
240.13502	76	
240.55957	88	
240.83407	88	
241.84807	100	
241.94237	76	
246.39169	108	
246.57289	90	
246.97550	256	
247.93994	104	
247.96600	1010	1+
248.01708	94	
248.89964	908	1+
249.16141	74	
249.57472	80	
249.82873	76	
249.96210	252	
250.79028	76	
250.82785	116	
250.95063	204	
251.82964	186	1+
251.95545	112	
251.97278	168	
252.47111	96	
252.95113	140	
252.97035	1478	1+
253.08422	110	
253.90611	360	
254.11684	78	
254.86299	82	
254.96516	646	1+
255.04036	128	
255.07651	220	
255.10811	144	
255.70463	92	
255.85752	306	1+
256.39245	82	
256.88179	118	
257.34690	84	
257.84066	398	1+
257.95972	94	
258.09592	82	
258.90740	104	
261.47437	90	
262.00296	78	
262.87125	92	
263.97989	90	
263.99381	92	
264.57479	88	
266.84767	134	
267.84204	202	
267.94291	86	
268.60892	90	
268.83884	744	1+
268.90602	84	
270.98518	158	
271.79978	80	
271.91368	132	1+
271.99070	86	
272.54121	88	
272.84521	156	1+
272.95095	84	
272.97336	88	
274.94459	80	
275.89428	86	
275.94407	76	
276.29625	94	
276.85845	280	
277.83674	174	
277.86517	134	
278.83178	160	
278.85684	128	
278.96454	78	
279.10189	140	
279.83237	122	
279.85995	200	
280.02135	90	
281.05989	92	
281.97484	88	
283.02126	86	
283.79115	120	
285.82506	78	
285.84549	780	1+
286.84835	672	1+
286.90650	80	
287.86550	84	
288.86008	128	
289.85820	100	
291.81191	76	
292.09759	84	
292.86874	134	
293.10490	214	
293.27597	82	
294.17645	76	
295.87559	158	
295.90715	210	1+
296.05371	86	
296.80228	90	
297.11322	96	
298.30835	134	1+
298.81103	88	
298.86325	108	
299.81120	194	1+
300.79823	110	
301.87980	124	
302.87238	190	1+
302.97072	74	
303.94617	96	
304.92778	82	
306.43470	102	
306.87258	100	
307.60087	102	
307.89161	316	1+
309.86701	106	
309.92024	74	
310.87251	322	
312.71517	76	
316.38898	102	
317.87578	86	
321.95650	88	
322.88154	158	1+
322.89810	98	
323.88858	196	1+
324.82073	78	
325.95240	106	
328.88673	132	
329.87153	152	
330.45473	90	
334.80625	88	
334.82836	76	
335.12587	76	
336.75718	76	
337.39550	88	
337.92757	108	
340.13866	90	
341.89624	88	
END IONS

###FS:    #m/z: 359.96171 #charge 1+
###MS: 66
###MSMS: 69
BEGIN IONS
TITLE=Cmpd 51, +MS2(359.9617), 28.0-35.0eV, 1.5min #69
RTINSECONDS=87.083
SCANS=66,69
PEPMASS=359.96171	84534
CHARGE=1+
138.77542	108	
181.87060	78	
182.90542	80	
199.93419	80	
205.94620	96	
209.88274	188	1+
209.94503	504	
217.44184	84	
220.96169	98	
222.90470	92	
222.95143	826	1+
223.89197	106	
224.94778	1272	1+
225.00501	102	
225.88089	178	1+
226.11645	92	
226.52465	86	
226.94631	4364	1+
227.12073	108	
227.90357	246	1+
227.93255	136	
228.94262	4456	1+
231.91989	110	
233.83917	156	
233.95781	168	
239.93768	130	
240.13593	150	
240.94157	196	
240.96330	820	1+
241.53934	100	
241.78790	160	
241.94326	124	
242.96123	550	1+
243.87517	82	
244.37601	78	
244.95665	2112	1+
245.94142	240	
246.06625	84	
246.95293	3184	
247.01075	86	
247.86476	84	
247.97645	84	
248.81713	112	
249.80508	130	
249.82672	94	
250.53767	90	
250.95236	200	
251.02951	84	
252.12907	140	
252.87501	164	
252.95738	288	
253.83258	94	
255.93458	82	
258.05849	124	
258.14361	146	
258.79789	144	
258.89943	80	
258.97518	446	1+
259.79756	114	
259.92070	118	
260.40110	78	
260.83497	104	
260.87586	86	
260.96834	544	
262.38241	78	
262.94746	130	
263.18263	82	
263.93048	112	
263.97799	178	
264.96184	124	
265.88772	176	1+
266.52977	92	
266.81340	130	
266.97026	590	1+
267.13774	82	
267.78634	96	
267.81619	214	
268.95724	122	
269.11410	88	
269.79634	248	1+
269.97000	540	1+
270.11823	84	
270.51393	80	
271.09591	108	
271.84628	308	1+
271.97794	120	
272.87892	90	
272.93391	100	
273.41763	100	
274.85313	100	
275.97087	108	
276.08614	98	
276.80514	148	
276.85938	124	
278.79973	304	1+
278.84600	120	
279.10388	94	
280.79334	992	1+
280.91468	90	
281.13815	90	
281.79654	584	1+
282.00361	80	
282.78111	106	
282.86399	102	
282.92572	84	
283.07477	84	
284.46072	86	
284.82414	174	
284.98402	150	
285.82320	166	
285.93723	104	
286.87819	160	
287.23415	78	
288.88518	84	
291.01331	100	
291.56013	84	
291.80738	122	
292.13108	80	
295.49879	86	
295.85238	192	1+
295.86538	86	
296.80850	158	
297.80474	108	
298.80351	1598	1+
299.20309	102	
300.39039	92	
300.80422	190	
302.16580	80	
305.90231	96	
306.87631	116	
307.41773	106	
307.84446	132	
309.80557	80	
310.87834	114	
311.88245	194	
312.36758	94	
314.80220	108	
315.88261	88	
316.82204	128	
318.18066	78	
318.93742	298	1+
318.98445	108	
319.89969	80	
320.49078	106	
321.28714	86	
321.81560	138	
321.83787	80	
322.82524	96	
322.93424	80	
323.01754	176	
324.39365	80	
325.89383	120	
326.84846	80	
327.89748	80	
330.10449	80	
330.93246	78	
333.39212	80	
334.79396	96	
335.43308	84	
336.94504	438	1+
338.91649	94	
338.97110	80	
340.19749	92	
343.29590	92	
343.71831	202	1+
343.91296	92	
347.91857	90	
349.88411	80	
351.03576	92	
354.79568	124	
355.48088	86	
359.79443	150	
363.88979	92	
364.78740	154	
END IONS

###FS:    #m/z: 322.93011 #charge 1+
###MS: 70
###MSMS: 71
BEGIN IONS
TITLE=Cmpd 52, +MS2(322.9301), 28.0-35.0eV, 1.5min #71
RTINSECONDS=90.7705
SCANS=70-71
PEPMASS=322.93011	2417080
CHARGE=1+
192.88601	76	
193.89559	82	
193.93619	74	
193.96502	88	
195.89041	72	
197.86658	74	
199.02206	92	
201.04648	112	
205.94982	100	
207.85735	88	
207.97166	96	
209.94102	76	
210.90007	128	
213.83192	88	
220.13183	100	
220.87652	74	
221.89493	156	
222.95196	88	
222.99038	74	
223.95806	400	
224.10128	74	
225.88222	72	
226.94813	80	
227.93334	150	
227.96872	106	
228.92512	120	
230.05923	92	
230.88553	132	
231.92814	254	1+
235.39202	94	
235.82439	316	1+
235.88044	80	
236.38407	74	
238.79349	84	
238.93894	112	
238.95665	72	
239.07805	160	
239.78461	182	
239.79944	104	
240.07313	90	
240.82192	292	1+
240.93989	2010	
241.11968	88	
241.93901	6058	1+
241.96516	110	
242.03959	96	
242.33018	96	
242.82370	234	
242.94146	4310	1+
243.81707	782	1+
244.55836	76	
244.88535	112	
244.93929	930	
245.88696	100	
246.97692	202	
247.97380	150	
247.99591	90	
248.57248	72	
248.83032	76	
248.85216	166	
249.13254	108	
249.86581	90	
250.83700	76	
250.94959	72	
251.92782	142	
252.78978	88	
252.95746	76	
253.98739	78	
254.54942	82	
255.13743	80	
255.83022	72	
255.99752	108	
257.79811	84	
257.89869	76	
258.83169	260	1+
259.93585	114	
260.34280	222	1+
260.83182	202	
261.83110	820	1+
263.02792	120	
263.18457	76	
264.82944	78	
265.25082	88	
265.85589	138	
266.14702	94	
266.41180	78	
267.80460	86	
268.84025	172	
268.96307	80	
269.86327	78	
270.62520	114	
270.80443	142	1+
270.87086	94	
271.77770	78	
271.85229	218	1+
273.15187	82	
273.39759	94	
273.79551	136	
274.79444	172	
275.78394	130	
275.81006	94	
278.09113	88	
278.91912	72	
279.09077	1080	1+
280.83589	80	
282.86290	104	
282.88703	72	
283.79467	300	1+
283.85366	170	
283.92867	74	
284.29358	452	
284.84690	110	
285.85518	150	
286.88247	72	
289.28356	72	
289.78953	80	
289.80822	80	
289.85823	80	
290.85633	90	
291.74292	74	
291.88126	84	
292.81605	134	
293.45058	102	
294.96669	88	
295.85556	80	
296.80683	86	
297.06054	78	
298.06458	82	
298.42285	100	
299.83294	76	
300.83325	72	
300.96322	78	
304.92752	82	
305.89131	74	
306.13559	72	
306.95093	90	
307.88787	196	
308.25960	94	
308.29252	84	
308.69782	100	
308.83829	90	
308.89219	102	
308.91165	72	
310.19688	72	
310.87970	140	
312.80581	188	
312.88576	134	
314.76617	132	
317.87499	86	
317.88705	228	1+
317.96148	84	
318.08184	84	
318.49133	72	
318.85761	72	
319.01948	82	
319.71968	78	
320.72162	72	
321.76732	84	
322.16134	74	
324.76724	94	
324.89454	130	
325.80501	140	
326.95754	78	
327.58619	100	
END IONS

###FS:    #m/z: 507.84565 #charge 1+
###MS: 70
###MSMS: 72
BEGIN IONS
TITLE=Cmpd 53, +MS2(507.8457), 28.2-35.2eV, 1.6min #72
RTINSECONDS=91.551
SCANS=70,72
PEPMASS=507.84565	205248
CHARGE=1+
196.01846	162	
214.88783	184	
222.97384	140	
223.97696	174	
224.97578	274	
226.97349	166	1+
232.89734	320	1+
236.88750	192	
238.06272	134	
249.89576	296	1+
250.97141	188	
262.13622	130	
262.85725	218	1+
262.90544	170	
266.16756	230	
270.98775	118	
271.40002	120	
274.53165	184	
278.84350	168	1+
281.84774	156	
281.96022	130	
284.87443	136	
285.79936	134	
285.92210	138	
286.85802	126	
287.85148	452	
289.87883	380	
290.77880	180	1+
290.86106	628	1+
292.11275	122	
293.87414	870	1+
294.85536	176	
295.11806	136	
296.87700	130	
297.40776	126	
300.84298	138	
302.39816	230	1+
302.88332	130	
303.80216	200	
303.86572	428	
304.10369	122	
304.20288	124	
305.81562	128	
305.86156	530	1+
307.89161	668	
308.14136	544	1+
308.87341	646	
309.12845	154	
309.87449	346	
309.88610	256	
310.15610	250	
310.88192	260	
311.15490	130	
311.81682	304	1+
311.88273	2452	1+
313.93069	140	
314.86652	516	1+
316.37830	128	
316.86355	176	
317.99943	192	
319.39294	234	1+
322.89139	130	
322.98850	120	
323.87116	428	
324.85751	128	
325.85890	178	
325.89911	192	
326.88231	1656	1+
328.84617	138	
328.86828	616	1+
328.92470	182	1+
329.37869	178	
332.87566	196	
332.90205	174	
333.86840	148	
333.89459	364	1+
336.39571	166	
338.88599	174	
340.40463	234	
340.86322	190	
346.81658	130	
348.91785	206	1+
349.17344	164	1+
349.82121	120	
350.88677	338	1+
351.77108	134	
353.85180	196	
353.91294	130	
354.84043	120	
355.89002	252	
356.72807	232	1+
357.15868	138	
357.83340	164	
361.31321	270	1+
362.86240	122	
364.87050	148	
366.18391	138	
366.83484	144	
367.70609	948	1+
367.83996	278	
367.89721	416	1+
368.81253	130	
368.83429	162	
368.89778	304	1+
369.73136	124	
369.84076	132	
370.78239	130	
370.83339	274	1+
371.73183	128	
371.83783	180	1+
373.71974	148	
373.87387	178	
374.81012	190	
375.73162	128	
375.78699	192	1+
380.71802	494	
381.72035	342	
381.79266	136	
381.83721	154	
382.71684	302	1+
383.79125	122	
384.05898	180	1+
384.76999	476	1+
384.85056	1040	1+
384.89623	218	1+
385.77170	358	1+
386.73387	274	1+
386.79741	144	
386.84346	156	
387.73740	204	1+
387.84808	188	
388.75575	130	
389.20192	268	
389.71077	250	
389.78212	194	1+
389.87471	222	
390.71629	124	
390.83981	1034	1+
391.72613	120	
392.82893	528	1+
392.86607	136	
394.80573	118	
394.85963	320	1+
398.72812	724	1+
398.86371	186	
400.72603	216	
402.15577	176	1+
402.86202	120	
403.86663	746	1+
404.72643	132	
405.78732	246	1+
406.61932	122	
406.72901	370	1+
406.85971	236	
407.73080	316	1+
407.86623	722	
408.85479	1342	1+
409.72372	328	
409.73922	418	1+
410.80238	134	
410.83954	350	
411.72028	152	
412.72993	468	1+
412.84164	212	
413.07343	144	
413.87223	204	
414.67917	200	
415.87036	218	1+
416.75634	198	1+
417.79805	136	
421.88371	188	
422.77518	268	1+
422.86531	256	
423.74125	140	
423.77962	204	1+
423.86728	154	
424.74434	868	1+
424.86727	144	
425.74831	740	1+
426.76822	134	
426.80686	172	
426.86179	620	
427.73061	856	1+
427.77927	152	
427.86458	308	
428.75157	214	
428.85090	250	
428.88519	268	1+
429.70444	234	
430.73636	546	1+
431.86363	746	1+
432.24494	254	
433.23485	162	
435.71439	124	
435.86323	132	
438.72419	216	1+
440.89660	184	
443.68576	236	1+
443.74201	170	
444.87208	1690	1+
446.74267	168	
446.87427	324	
447.71469	258	1+
449.36254	170	
449.74457	288	1+
449.87787	596	1+
457.90697	312	
461.21103	148	
462.87972	182	
463.87776	126	
467.89039	1164	1+
470.73028	128	
472.86358	186	
480.69059	120	
485.89683	690	1+
487.81655	142	
491.92175	118	
504.10499	122	
509.85671	176	
510.10714	162	1+
510.80220	104	1+
END IONS

###FS:    #m/z: 336.94564 #charge 1+
###MS: 70
###MSMS: 73
BEGIN IONS
TITLE=Cmpd 54, +MS2(336.9456), 28.0-35.0eV, 1.6min #73
RTINSECONDS=92.3235
SCANS=70,73
PEPMASS=336.94564	95282
CHARGE=1+
168.62187	74	
182.87279	128	
193.94489	72	
194.07133	72	
197.49880	74	
198.90259	82	
200.84166	80	
204.99221	88	
206.97309	76	
207.94590	74	
210.88366	124	
211.89036	88	
211.94459	1670	1+
212.87990	1334	1+
213.94085	700	1+
214.88214	454	1+
215.88678	326	1+
215.93732	126	
221.88431	92	
221.94449	132	
222.08557	74	
223.95844	94	
224.08487	86	
224.48543	78	
224.50400	84	
225.85822	78	
226.96815	92	
227.95377	112	
228.89440	602	
229.04884	104	
229.95602	1608	1+
230.88996	2540	1+
231.95033	744	1+
232.82531	144	
232.89053	396	1+
233.82899	96	
233.89728	240	1+
233.94691	122	
235.88677	120	
236.83345	72	
239.90443	80	
240.83781	144	
240.96243	114	
241.84291	164	
242.84023	146	
242.97869	82	
244.05724	166	
244.14564	88	
246.38792	84	
246.90510	266	
246.97499	108	
247.96798	562	1+
248.89980	638	1+
249.10150	74	
249.41160	86	
249.82970	170	
249.96115	114	
250.82591	352	1+
250.96035	202	
251.92171	86	
252.10650	76	
252.44198	94	
252.92405	78	
252.97130	1556	1+
253.90758	430	1+
253.93077	72	
253.95040	78	
254.96575	1036	1+
255.07486	152	
255.84431	160	1+
257.84075	404	1+
258.61303	102	
258.84241	338	1+
258.99228	78	
261.52225	78	
261.88739	74	
262.94038	78	
265.85228	218	1+
266.97668	84	
267.00110	94	
267.84141	104	
268.84167	320	
268.88661	80	
269.84117	716	1+
270.11812	94	
271.91645	340	1+
272.12384	100	
272.83122	72	
272.87165	76	
273.87263	78	
273.89308	88	
275.84345	72	
275.87407	84	
275.95945	148	
276.33901	98	
276.42499	80	
276.85432	458	1+
276.95583	80	
277.43629	114	
277.83729	144	
278.83573	528	1+
278.88217	88	
278.92113	112	
279.86152	74	
279.93716	114	
280.86450	72	
282.03455	86	
284.01986	78	
284.86590	140	
285.85363	138	
286.85089	848	1+
286.94318	90	
287.00486	106	
288.79475	72	
290.01934	92	
290.39570	72	
290.85712	220	1+
291.13895	78	
292.04275	72	
294.03756	80	
294.89528	78	
295.13566	98	
295.97056	122	
298.57334	104	
298.79854	146	
298.82582	72	
299.03402	78	
299.87176	124	
299.88976	84	
303.17730	162	
304.03183	86	
306.88247	72	
307.16572	98	
307.89912	96	
308.10488	86	
308.30312	84	
308.54473	86	
309.86806	182	
309.89197	90	
309.92027	78	
310.82635	78	
310.86682	138	
311.38107	98	
311.87002	116	
312.40891	88	
312.87601	86	
313.89944	72	
315.82806	82	
317.82102	96	
318.81788	78	
318.91230	90	
319.09436	86	
320.83136	190	1+
322.42406	84	
322.97756	78	
324.41779	72	
324.45984	74	
324.89956	94	
324.93223	132	
325.39348	86	
328.89222	82	
329.80791	74	
329.88301	74	
330.01811	80	
331.72165	86	
332.83834	94	
333.11852	92	
333.36531	80	
333.88325	80	
334.76365	78	
334.88694	78	
335.41734	80	
335.83587	100	
336.02722	94	
336.16246	82	
337.83035	188	1+
338.88503	78	
341.40563	84	
END IONS

###FS:    #m/z: 340.94098 #charge 1+
###MS: 74
###MSMS: 75
BEGIN IONS
TITLE=Cmpd 55, +MS2(340.9410), 28.0-35.0eV, 1.6min #75
RTINSECONDS=96.027
SCANS=74-75
PEPMASS=340.94098	1148470
CHARGE=1+
122.08061	100	
182.87222	88	
188.95485	78	
196.89154	138	
199.95342	102	
202.90739	78	
205.94809	126	
205.99047	106	
206.40836	92	
206.88985	92	
207.97730	172	1+
208.95720	126	
209.94462	78	
210.88142	84	
210.94210	90	
211.61831	88	
212.88047	602	1+
213.93838	2198	1+
214.90700	94	
215.88541	186	
215.97220	84	
216.88873	216	
217.88573	140	
218.89114	92	
218.90739	92	
220.87012	136	
224.02183	78	
224.97406	180	
226.88891	152	
226.96853	80	
227.78566	140	
228.83944	88	
229.40403	88	
230.88792	424	1+
230.94540	912	1+
231.90519	104	
233.13673	80	
233.59070	92	
233.83882	110	
233.90031	134	
234.93381	172	1+
235.89546	218	
239.79431	82	
239.90152	274	1+
240.96830	104	
241.18454	82	
241.84226	282	1+
244.94040	84	
244.95399	78	
246.39727	84	
246.91234	86	
246.97495	128	
247.96104	104	
249.90035	166	
249.96061	112	
250.84481	120	
250.95494	80	
251.91152	78	
253.38898	104	
254.09117	98	
254.90670	146	
254.96803	656	1+
255.03950	94	
255.07099	78	
255.84823	80	
256.85374	146	
256.86488	138	
256.91176	80	
256.96699	140	
258.84633	1146	1+
259.80740	102	
259.87047	78	
259.94815	210	1+
260.54193	80	
260.83493	476	1+
261.92301	78	
261.97683	92	
263.34617	84	
263.83997	100	
263.90037	142	
264.10665	88	
264.84100	78	
266.84879	148	
267.55517	82	
268.84235	270	1+
269.81877	84	
270.96660	86	
271.05958	78	
271.42157	96	
271.81603	82	
272.16043	82	
272.53126	100	
272.79558	188	1+
272.82320	94	
272.93219	164	
273.36315	110	
274.00693	78	
274.86427	170	
275.80195	90	
275.86432	114	
275.97010	78	
276.63114	86	
276.85296	218	
277.01704	78	
277.85883	138	
278.03973	92	
278.84417	302	
278.89949	94	
279.05437	80	
279.85042	196	
279.96527	120	
280.87031	144	
280.93463	102	
281.86979	98	
281.99127	84	
282.35638	92	
282.86795	142	
282.91385	86	
283.85033	88	
283.90818	88	
285.63416	82	
290.85757	98	
290.92525	92	
291.80660	100	
292.93100	82	
293.11824	90	
293.58487	90	
293.90063	78	
295.90806	96	
295.97030	106	
295.99557	118	
296.29082	88	
296.85411	132	
296.87776	82	
297.97685	194	
298.86068	130	
299.05761	96	
299.87288	414	1+
300.84369	108	
302.17383	90	
302.94395	112	
304.88416	124	
305.87817	332	1+
305.89841	150	
307.39828	88	
307.79783	192	1+
310.15177	84	
310.35275	96	
310.87126	110	
312.80097	140	
313.87052	98	
314.81736	112	
317.50172	84	
320.31063	86	
324.89524	114	
326.88089	92	
327.79715	82	
328.18414	104	
332.73560	88	
334.88815	182	1+
335.38138	98	
336.77703	88	
340.92737	88	
341.89145	80	
344.22580	116	
344.76497	80	
345.19162	86	
345.68878	102	
END IONS

###FS:    #m/z: 363.95700 #charge 1+
###MS: 74
###MSMS: 76
BEGIN IONS
TITLE=Cmpd 56, +MS2(363.9570), 28.0-35.0eV, 1.6min #76
RTINSECONDS=96.7995
SCANS=74,76
PEPMASS=363.95700	463116
CHARGE=1+
76.86716	84	
82.15942	82	
87.04163	82	
96.96825	90	
119.47223	94	
183.86680	92	
183.92703	86	
187.86862	126	
189.86245	680	
191.85651	670	1+
196.88327	118	
197.95819	88	
205.87829	216	
207.95055	236	
209.94479	860	1+
210.88468	582	
212.87895	2754	1+
214.88020	82	
214.89761	220	
214.95157	80	
217.98169	100	
219.62725	84	
222.95118	838	1+
222.97392	84	
224.94916	916	1+
224.97200	94	
225.89569	106	
226.19408	98	
226.94755	7118	1+
227.93085	132	
228.89380	792	1+
228.94279	7390	1+
229.27619	90	1+
230.54557	90	
230.87171	96	
230.88982	2872	
231.06778	80	
231.85532	100	
231.88947	88	
232.51853	80	
232.88505	646	1+
236.82786	82	
239.05148	88	
239.42374	90	
239.99038	82	
240.06685	92	
240.82301	140	
240.94066	586	
240.96731	452	
241.94114	1454	1+
242.81975	276	1+
242.94309	988	1+
242.95997	582	1+
243.48613	82	
243.88396	108	
244.89536	82	
244.95709	4818	1+
246.44554	90	
246.90600	116	
246.95424	3096	1+
246.97988	94	
248.80617	232	
248.90119	682	1+
248.95808	150	
249.80709	142	
249.95886	92	
250.36065	96	
250.80064	130	
250.89890	292	1+
251.92614	78	
252.82659	154	
253.82135	84	
253.90710	242	1+
254.48839	114	
254.83980	164	1+
254.96098	98	
255.02754	80	
258.84004	126	
259.84936	226	
259.96650	600	1+
260.83189	498	1+
260.89705	92	
260.96933	504	1+
261.83108	298	1+
262.38638	92	
264.36146	104	
264.38115	80	
264.87449	82	
265.08715	186	
265.97533	264	
266.78901	112	
266.81334	512	1+
266.85306	134	
267.35637	80	
267.97408	608	
268.84331	132	
269.00942	82	
269.97138	438	
271.78617	106	
271.91787	216	
271.95979	114	
274.40330	98	
274.41959	84	
275.80865	168	
276.86398	192	
276.95995	78	
277.85262	244	1+
278.02788	78	
278.80717	210	
279.79199	104	
279.81939	84	
280.37920	108	
280.79290	1042	1+
280.95302	80	
281.84369	150	
282.79656	186	
283.79509	82	
283.85484	112	
283.92440	80	
284.59330	102	
284.82197	118	
284.90422	118	
285.01205	82	
285.82180	114	
285.84679	594	1+
290.80728	114	
292.43727	96	
293.11920	212	
294.86113	108	
295.93664	102	
296.80596	222	
297.11272	112	
297.80545	98	
297.91698	84	
298.80525	644	
299.80200	568	
300.80111	796	1+
301.86324	170	
302.52452	86	
302.85919	112	
303.39847	100	
303.80554	468	1+
303.85623	786	1+
305.87846	82	
306.42181	116	
306.88434	112	
308.01882	94	
308.57801	84	
309.86320	104	
311.18840	84	
311.86114	94	
314.82492	130	
315.60569	84	
315.81377	484	1+
317.01386	84	
318.64927	84	
319.31589	80	
320.82834	162	
320.88312	120	1+
321.86357	148	
322.82946	130	
325.77715	78	
325.88133	98	
326.87056	334	1+
329.87951	84	
330.46577	100	
331.84675	92	
332.58760	78	
333.94386	108	
336.94527	242	
337.04072	80	
338.60947	98	
338.82671	476	1+
340.80283	84	
340.94311	102	
341.17660	88	
342.24821	84	
352.75748	146	
356.78257	190	1+
360.57152	142	1+
360.85161	128	
360.86763	116	
362.23311	82	
364.51074	80	
365.21682	80	
366.86350	88	
367.72429	88	
END IONS

###FS:    #m/z: 507.84601 #charge 1+
###MS: 74
###MSMS: 77
BEGIN IONS
TITLE=Cmpd 57, +MS2(507.8460), 28.2-35.2eV, 1.7min #77
RTINSECONDS=97.5795
SCANS=74,77
PEPMASS=507.84601	207414
CHARGE=1+
196.01937	260	
209.94366	118	
210.03447	134	
214.88292	138	
224.97744	196	
229.95625	110	
232.89229	164	
236.04593	196	
236.88695	112	
237.06384	226	1+
240.99552	112	
250.81933	130	
265.08889	206	1+
266.16638	172	
267.40772	158	
267.91133	132	
268.16776	114	
270.52058	142	1+
270.85343	168	
272.08562	182	1+
272.85410	118	
273.79822	160	1+
279.13563	174	
280.87289	224	1+
285.86384	444	1+
286.78986	120	
287.85085	526	
288.78340	254	1+
289.84900	136	
289.87964	336	
290.86354	266	
291.86336	186	
291.87595	126	
291.94383	296	1+
293.87228	1222	1+
296.85287	300	1+
298.87241	132	
300.84276	200	
301.87753	304	1+
303.40228	170	
303.86558	330	
304.88109	198	
304.98907	158	
305.11987	282	1+
305.86171	702	
306.93045	128	
307.88786	378	
308.13980	578	1+
308.87525	424	
309.88728	340	
310.15816	388	1+
310.84204	172	
310.87676	206	
311.85408	184	
311.88237	2442	1+
314.80869	178	1+
314.86282	1102	1+
318.93549	126	
319.86014	232	
321.88179	114	
322.87339	126	
322.89023	328	
322.91386	118	
324.86222	132	
324.90621	126	
325.00196	142	
325.85943	142	
325.90068	370	
326.24087	182	
326.38812	162	
326.81572	196	1+
326.88756	1256	1+
328.86942	530	1+
329.88738	164	
330.04733	126	
330.81300	118	
331.16173	124	
331.82489	132	
332.87782	516	
333.85959	140	
334.87980	248	1+
335.83906	134	
337.88080	156	
338.39259	110	
338.88215	278	
339.87945	154	
341.00590	112	
341.04278	112	
341.86762	136	
343.87354	130	
346.87672	126	
347.76550	212	1+
348.17204	216	
348.88565	118	
349.03718	134	
349.73268	148	
350.76789	122	
350.88815	304	1+
351.38894	164	
352.85151	120	
352.91784	126	
353.85076	144	
354.06225	120	
357.14767	252	1+
358.87609	280	1+
360.03800	130	
362.84657	120	
363.61158	236	1+
365.78423	164	
366.18924	140	
366.73953	186	
366.81003	210	
366.84463	228	
367.70811	660	1+
367.78203	308	1+
367.84474	174	
367.88554	642	1+
369.83343	186	
370.71701	126	
370.83611	132	
371.72292	130	
372.79316	122	
373.71792	112	
374.80714	186	1+
374.90341	180	
375.85667	124	
379.00397	110	
380.72068	374	1+
380.80854	160	
380.85774	130	
381.76374	206	1+
381.84143	204	
382.34363	130	
382.71737	154	
382.73522	112	
383.26740	118	
384.85163	1420	1+
384.89160	114	
385.72904	258	1+
385.77171	150	
387.84952	178	
388.84509	122	
390.74374	172	1+
390.84152	806	1+
391.06808	164	1+
391.90982	118	
392.73217	150	
392.82736	288	
392.85129	114	
392.86866	148	
393.80794	204	1+
394.78570	236	
396.73774	150	
396.91361	152	
398.72643	1358	1+
398.79738	152	1+
399.84420	400	1+
400.86215	132	
403.86859	860	1+
404.87232	554	1+
406.05764	194	1+
407.73776	270	1+
407.76736	134	
407.80222	212	1+
407.86702	372	
408.85651	1154	1+
409.72460	586	1+
410.72867	464	1+
410.83573	538	1+
411.80953	136	
412.79931	138	
412.83744	250	1+
412.87804	466	1+
413.08116	204	1+
418.84525	122	
420.85645	154	
421.88657	336	
422.86540	448	1+
423.77451	164	
423.82509	486	1+
423.87000	274	1+
424.82533	330	1+
425.75384	448	1+
425.78144	282	1+
426.86379	1916	1+
427.73385	1360	1+
428.84898	632	1+
429.87052	112	
430.01008	130	
430.74365	304	
431.68276	124	
431.75127	146	
431.86843	654	1+
432.24208	288	1+
433.87265	284	1+
434.11246	184	1+
435.75216	204	1+
438.74106	126	
439.89740	210	
440.88368	122	
442.68020	146	
442.90164	154	
443.68213	236	1+
443.76884	172	
444.71301	180	1+
444.87286	1626	1+
445.74822	182	
445.76729	148	
446.74364	430	1+
447.70967	152	
448.04400	132	
448.72708	134	
448.87623	552	1+
449.71539	166	
449.87807	476	1+
450.69981	142	
451.70343	120	
451.75019	166	
456.66333	114	
457.82684	112	
457.90443	478	1+
462.88535	398	
463.89172	480	1+
467.70128	174	
467.88919	948	1+
485.89939	696	1+
490.90166	114	
491.79074	280	1+
509.86467	126	
END IONS

###FS:    #m/z: 340.94077 #charge 1+
###MS: 78
###MSMS: 79
BEGIN IONS
TITLE=Cmpd 58, +MS2(340.9408), 28.0-35.0eV, 1.7min #79
RTINSECONDS=101.249
SCANS=78-79
PEPMASS=340.94077	1037502
CHARGE=1+
191.92708	84	
191.95244	74	
195.86635	78	
196.88552	84	
197.95798	78	
199.10687	84	
202.86878	82	
204.42496	84	
205.94797	154	
208.87118	76	
208.95838	142	
209.95875	92	
211.94550	116	
212.89611	84	
213.12689	92	
213.87858	256	
213.93914	1220	1+
214.02052	90	
214.89380	86	
215.88424	404	1+
215.93918	212	1+
217.88462	126	
219.89500	102	
222.89229	124	
223.84363	72	
223.89702	78	
225.88580	82	
226.97028	114	
227.83796	94	
228.94707	136	
230.88778	704	1+
231.88994	446	1+
231.94974	784	1+
232.07301	74	
233.89910	284	1+
233.94757	450	
235.89452	72	
238.85242	92	
239.15410	106	
239.87071	74	
240.83984	148	
241.83846	176	
241.88479	88	
242.82947	92	
243.82874	152	
243.87841	86	
243.94485	76	
244.79588	90	
244.83101	72	
246.44389	72	
246.97655	280	
247.01260	144	
247.05710	78	
248.89908	408	1+
249.90163	248	1+
249.95991	238	
249.99568	82	
250.05015	80	
250.99277	148	
251.78874	90	
251.95355	294	1+
253.90347	122	
254.86478	78	
254.96567	490	
255.90696	72	
255.95508	238	1+
256.41588	90	
256.84736	150	
256.91403	248	1+
257.98926	90	
258.84930	168	
258.97859	72	
259.45089	82	
259.65303	118	
259.84642	122	
259.89703	210	
259.95607	202	
260.85366	194	1+
264.87051	204	1+
266.01713	72	
266.89486	74	
267.14229	136	
268.84169	254	
268.99719	90	
269.01319	98	
269.84066	138	
272.93342	158	
274.86245	154	
274.87344	136	
275.47656	104	
276.85528	972	1+
278.84370	454	1+
279.90004	90	
280.87299	96	
280.93433	78	
281.04990	138	
281.79838	102	
281.85703	122	
282.85385	72	
282.87156	224	1+
284.42150	88	
284.44001	88	
286.84120	92	
287.49426	84	
288.19858	74	
288.83689	78	
289.79137	80	
289.88279	110	
290.94615	90	
291.53093	82	
291.80439	118	
291.84562	78	
291.85709	208	1+
292.43968	76	
293.07671	74	
293.87955	74	
294.85404	84	
294.86668	122	
295.87136	96	
296.85724	92	
297.98017	108	
298.12847	76	
298.30527	84	
299.53315	82	
301.85473	88	
302.93702	124	
304.43839	132	
304.83535	92	
305.87781	240	1+
306.93365	84	
307.80108	108	
308.16737	90	
308.29676	72	
311.95791	84	
312.57819	78	
312.80355	78	
314.93194	72	
314.95337	88	
315.03202	80	
315.37635	72	
315.89983	78	
317.10579	96	
317.75772	74	
319.44301	106	
320.02937	74	
320.83633	78	
322.82504	72	
322.90633	100	
323.88544	334	1+
326.89022	100	
326.96865	72	
328.10566	80	
328.18544	164	
328.43575	84	
329.43810	76	
330.87802	138	
331.81094	78	
332.36806	76	
333.05609	86	
333.07172	74	
333.51558	84	
334.01574	74	
334.87801	78	
337.20975	78	
337.32959	98	
338.41754	72	
341.90040	496	1+
343.37773	84	
343.92886	86	
344.18620	78	
344.57112	88	
END IONS

###FS:    #m/z: 363.95685 #charge 1+
###MS: 78
###MSMS: 80
BEGIN IONS
TITLE=Cmpd 59, +MS2(363.9569), 28.0-35.0eV, 1.7min #80
RTINSECONDS=102.022
SCANS=78,80
PEPMASS=363.95685	417096
CHARGE=1+
180.03394	104	
182.86894	110	
189.86273	764	1+
191.85757	198	
194.89146	80	
207.87369	560	1+
207.93536	84	
207.94847	118	
208.88890	178	
209.87002	124	
209.94456	1190	1+
210.88368	384	
212.87854	1966	1+
218.91476	202	
222.95168	774	1+
223.03246	92	
224.89380	178	1+
224.94933	1398	1+
225.97066	140	
226.07782	84	
226.94745	6420	1+
226.96684	162	
227.86457	80	
227.87454	86	
227.93334	160	
228.89480	680	
228.94235	6048	1+
229.19206	82	
230.88815	3744	1+
232.82948	102	
233.06353	96	
234.86222	94	
234.88159	272	
235.78785	84	
235.84810	86	
238.93550	114	
240.82911	174	
240.94048	626	
240.96220	208	
241.15417	96	
241.93943	1634	1+
241.95973	160	
242.94208	1022	1+
242.95962	624	
243.08475	134	1+
243.81998	108	
244.82065	174	
244.88185	124	
244.91276	104	
244.95746	3702	1+
245.94381	246	
246.81112	144	
246.90398	320	1+
246.95243	3714	1+
246.98254	96	
247.51268	86	
247.80645	104	
248.80386	402	1+
248.85234	178	1+
248.90091	1174	1+
250.89175	112	
250.94759	138	
250.96966	294	
251.80066	120	
252.04412	80	
252.38144	90	
252.88890	110	
253.08266	82	
253.90507	330	1+
256.90597	86	
257.91071	100	
258.84171	252	
260.83218	216	
260.96647	372	1+
261.15088	84	
261.83103	406	
262.83150	236	
263.83744	128	
264.81943	230	
264.96547	420	1+
265.82035	130	
265.90784	168	
266.09048	142	
266.45760	106	
266.79463	96	
266.81535	320	
267.97424	494	1+
268.79317	262	1+
268.84379	180	
268.95901	144	
269.91941	98	
269.97089	446	
270.08600	92	
271.02698	144	
272.13201	86	
273.10716	90	
275.21952	98	
275.35210	92	
276.61879	92	
276.80785	134	
276.85537	448	1+
277.02328	84	
277.16027	104	
277.89686	108	
278.12179	94	
278.43545	114	
278.79789	578	1+
280.07265	84	
280.79367	574	
281.80192	658	1+
282.33352	92	
282.78693	98	
282.83103	112	
282.85750	102	
283.78644	144	
283.98089	346	1+
284.84459	656	1+
284.87468	122	
284.98172	242	1+
285.82403	98	
285.84640	548	1+
285.93893	166	
286.81878	226	1+
286.89307	92	
286.91750	96	
288.42381	84	
288.58847	84	
294.78962	82	
294.85818	90	
296.80860	148	
297.12002	100	
297.80954	226	
298.80323	1974	1+
299.87345	86	
300.83993	140	
301.80033	162	
301.86139	230	
301.93046	100	
302.86217	106	
303.11397	86	
303.30874	88	
303.80801	106	
303.85516	954	1+
306.88292	154	
307.31230	92	
309.93345	86	
311.87714	98	
314.82272	158	
315.82164	142	
315.96525	98	
316.82675	140	
317.82068	132	
318.09704	82	
318.81149	134	
318.93823	130	
319.12713	206	1+
321.82167	216	1+
321.86856	120	
322.38643	98	
322.92682	482	1+
323.08554	106	
323.81715	242	1+
324.00462	90	
324.89657	92	
325.43601	126	
325.89779	164	
326.00015	82	
326.87027	184	
326.88822	92	
328.94973	82	
333.77117	82	
334.86747	98	
334.88251	178	
335.05316	82	
335.95764	104	
336.58790	92	
336.94392	218	
337.83186	128	
339.83331	136	
340.86342	94	
340.93732	258	1+
342.03459	104	
352.77937	82	
353.10259	84	
359.78818	90	
360.61770	94	
362.71991	90	
362.99082	84	
367.90372	84	
END IONS

###FS:    #m/z: 507.84559 #charge 1+
###MS: 78
###MSMS: 81
BEGIN IONS
TITLE=Cmpd 60, +MS2(507.8456), 28.2-35.2eV, 1.8min #81
RTINSECONDS=102.793
SCANS=78,81
PEPMASS=507.84559	173976
CHARGE=1+
196.01386	286	
209.94174	144	
214.88728	170	
222.97306	114	
224.97926	334	
232.89712	108	
234.88643	200	
236.88617	142	
252.07987	116	
258.39400	108	
258.89496	234	1+
259.82580	148	
266.16630	126	
266.65577	148	
270.12070	128	
271.88709	176	1+
273.85437	186	
275.49867	118	
277.15072	136	
277.88771	140	
278.81201	226	1+
278.83106	148	
281.40804	130	
287.85169	584	1+
288.88889	156	
289.03723	114	
289.84330	132	
289.88293	388	
290.13096	286	1+
290.86975	154	
291.86473	306	
293.87174	896	1+
293.93235	196	
294.87473	518	1+
296.85219	160	
296.87946	130	
298.79774	140	
301.84228	128	
303.86786	466	1+
305.86192	454	
306.87864	132	
307.89057	352	
308.14209	566	1+
308.87247	418	
309.88725	306	
309.99594	130	
310.15570	322	1+
310.86070	122	
310.91146	120	
311.88372	2182	1+
313.84840	166	
313.93362	126	
314.78913	128	
314.87093	794	1+
315.91855	160	
316.81184	128	
320.13033	114	
323.81969	108	
324.86417	360	1+
324.89952	124	
325.82510	124	
325.90072	318	
326.88508	1452	1+
328.88026	184	
329.87716	390	1+
329.89476	166	
330.16496	118	
331.80984	130	
332.87493	550	1+
332.89687	156	
334.40162	250	1+
334.89671	126	
335.40563	176	1+
335.80662	132	
335.84771	144	
336.87457	556	1+
336.94437	126	
338.90027	144	
341.87373	214	1+
347.77381	108	
348.72821	124	
349.75642	256	
350.83069	128	
350.88909	498	1+
351.77003	110	
351.82950	136	
352.77803	108	
353.85320	358	1+
354.81194	126	
354.90256	112	
355.89499	138	
357.86225	140	
358.87751	142	
359.85650	128	
365.71500	218	1+
366.73862	256	
366.84552	406	1+
367.04802	116	
367.70659	818	1+
367.77057	160	
368.76775	128	
368.83273	512	1+
368.90348	152	1+
370.70828	128	
370.80077	126	
371.71834	114	
374.79516	212	1+
375.73497	118	
376.86287	362	1+
380.38461	166	
380.71943	728	1+
381.84461	110	
381.86435	136	
382.06056	130	
382.85409	246	
383.72087	352	1+
383.74953	192	1+
383.78216	130	
384.85206	934	1+
385.34108	114	
385.41110	120	
385.78818	242	1+
386.84105	490	1+
387.74219	254	
389.19792	170	
389.71574	148	
389.89585	122	
390.83923	562	1+
391.73109	410	1+
391.91435	156	1+
392.07852	130	1+
392.73193	272	1+
392.82666	410	
394.91606	116	
397.11808	106	
397.69784	140	
397.73334	144	
398.73026	568	
398.90385	140	
399.72766	874	1+
399.85624	174	
399.89266	188	1+
401.87435	154	
402.54145	106	
402.86198	270	
403.87377	916	1+
404.72709	306	1+
404.76065	116	
405.76183	168	
405.87370	458	1+
406.04418	132	
406.75597	462	1+
407.86455	932	
408.73028	500	1+
408.85149	818	
409.73036	342	1+
409.87187	208	
410.83663	334	1+
410.85514	172	
410.91886	108	
411.72591	534	1+
412.72923	394	1+
412.84760	302	
412.88858	106	
413.07336	258	
413.79398	174	1+
413.86772	320	1+
415.73996	112	
416.88001	130	
417.71763	210	1+
419.76449	216	1+
421.72807	196	1+
421.88583	396	1+
423.77446	266	
423.87953	170	
424.74498	286	1+
424.77540	130	
424.87724	130	
425.85931	716	1+
426.73965	184	
426.86180	650	1+
427.73575	1180	1+
428.84774	438	1+
429.70853	240	1+
430.74032	424	
430.86316	456	1+
430.88471	202	
431.24408	344	1+
431.83332	142	
432.24588	290	1+
432.70272	112	
432.77665	140	
432.88684	190	
433.85303	270	1+
439.89543	326	
440.89023	138	
442.88029	124	
444.87253	1970	1+
445.73467	112	
445.75257	150	
446.68078	132	
447.70937	314	1+
447.73999	182	
447.88347	208	
448.75491	152	
448.89415	192	
449.68498	116	
449.72440	158	1+
449.77570	156	
449.87718	812	1+
452.88802	130	
453.87419	116	
457.90279	348	1+
462.88270	774	1+
467.70652	182	1+
467.88905	506	
468.76319	130	
468.89166	288	
469.88482	216	1+
484.77334	160	
485.90160	276	
486.90301	180	
487.90210	114	
509.85879	306	1+
509.91865	122	
510.28810	146	
END IONS

###FS:    #m/z: 322.93036 #charge 1+
###MS: 82
###MSMS: 83
BEGIN IONS
TITLE=Cmpd 61, +MS2(322.9304), 28.0-35.0eV, 1.8min #83
RTINSECONDS=106.467
SCANS=82-83
PEPMASS=322.93036	2483640
CHARGE=1+
191.04331	94	
193.03409	92	
194.99249	76	
198.93033	80	
200.87649	80	
203.95624	78	
205.94980	270	1+
207.09514	98	
207.97148	76	
208.83046	84	
209.97117	80	
210.90030	92	
211.88096	82	
212.10264	74	
212.87981	68	
222.95333	448	1+
223.95701	322	1+
224.98622	78	
227.06852	66	
227.10929	68	
227.81281	66	
227.93336	66	
227.95213	72	
228.81740	68	
228.83684	92	
231.84311	78	
232.91185	82	
234.88008	68	
235.79338	72	
236.84512	68	
238.83312	78	
238.89218	78	
238.94241	146	
239.82236	370	1+
240.82401	318	1+
240.88134	104	
240.94046	2090	
241.94328	1682	
242.63224	106	
242.81024	82	
242.94140	5482	1+
243.09482	82	
243.45150	94	
243.81865	370	1+
244.12823	74	
244.83334	100	
244.94068	1140	
245.02513	72	
246.85415	68	
246.97397	252	
248.85218	96	
248.89783	76	
248.93496	80	
250.33752	82	
250.46953	76	
250.91104	68	
250.94862	68	
252.78955	82	
253.35583	82	
254.34577	82	
254.84917	90	
254.88648	66	
255.06326	116	
255.10033	70	
255.87544	66	
257.79675	240	1+
258.83451	316	1+
259.96935	80	
260.34179	72	
260.83740	70	
260.91257	72	
261.33750	72	
261.83113	894	1+
261.91757	82	
262.85638	72	
262.97354	68	
264.84667	136	
266.83268	78	
266.87257	72	
267.17201	98	
267.81055	66	
268.03162	76	
268.78981	256	1+
268.89031	72	
269.51307	86	
269.84791	188	1+
269.87589	66	
270.82903	72	
271.41148	92	
271.82258	70	
272.10173	70	
272.13394	80	
272.26781	92	
272.79942	212	1+
274.00296	84	
274.44400	74	
274.85311	74	
275.93749	74	
276.02263	86	
276.42286	70	
277.35249	104	
278.17525	82	
278.86069	118	
279.04422	80	
279.09264	566	
279.19383	68	
279.96170	84	
280.09514	282	
280.56816	74	
280.85545	120	
280.89150	70	
281.29260	96	
281.87595	68	
282.95501	84	
283.79227	80	
283.86767	68	
283.91863	92	
284.29165	278	
284.80468	74	
284.86543	156	
286.90761	90	
287.01367	80	
289.08933	90	
289.87442	190	
289.91463	74	
290.14046	100	
291.02620	72	
291.80876	156	
292.36802	86	
294.11741	76	
296.13647	88	
299.78362	216	
299.95185	70	
301.19737	74	
303.37706	96	
304.37836	96	
305.78583	72	
305.82059	66	
305.83945	68	
305.89333	86	
306.91830	66	
307.00871	78	
307.23899	80	
307.82124	114	
307.89395	80	
308.33339	74	
308.87706	76	
309.76240	78	
309.88799	70	
310.87313	106	
311.86009	112	
315.13002	80	
317.93292	68	
320.93932	84	
321.92829	68	
322.73719	90	
323.88731	68	
323.95796	68	
324.89490	320	1+
325.81499	94	
326.67987	100	
327.08169	94	
327.81274	76	
327.95299	78	
END IONS

###FS:    #m/z: 340.94102 #charge 1+
###MS: 82
###MSMS: 84
BEGIN IONS
TITLE=Cmpd 62, +MS2(340.9410), 28.0-35.0eV, 1.8min #84
RTINSECONDS=107.238
SCANS=82,84
PEPMASS=340.94102	913544
CHARGE=1+
183.86674	76	
188.94856	72	
192.88930	112	
192.92812	224	1+
202.95801	76	
208.95846	76	
209.83607	70	
210.93552	134	
212.87946	132	
213.87032	78	
213.93960	874	1+
215.88579	488	1+
216.85416	70	
216.91897	76	
217.93655	84	
219.81852	76	
223.95957	108	
224.97561	72	
226.97066	80	
227.91687	98	
228.89456	110	
228.90959	78	
229.91195	78	
230.88718	698	1+
230.99158	92	
231.95002	846	
233.95213	154	
236.94538	68	
237.02450	90	
237.89409	270	1+
238.85333	70	
239.78627	158	
239.93732	72	
241.84364	448	1+
243.83922	166	
244.82639	138	
246.00863	72	
246.98276	102	
247.99245	78	
248.90078	124	
249.10333	106	
249.45812	96	
249.89622	70	
249.96242	372	
250.02833	158	
250.05381	106	
250.97533	92	
251.34873	84	
254.96503	368	1+
255.04920	72	
255.07461	108	
255.66937	82	
256.89430	76	
258.85380	150	
259.85433	262	
259.89620	72	
259.95283	82	
260.09219	84	
260.83525	106	
261.79443	70	
261.84611	170	
263.90801	72	
264.07634	70	
264.43700	88	
265.82246	72	
265.95722	74	
266.85073	122	
267.79428	212	1+
268.84329	192	
268.95515	84	
269.84574	140	
270.12626	86	
271.18478	86	
271.58758	98	
272.88184	70	
272.91827	80	
272.93665	78	
272.97512	176	
274.79024	84	
274.88170	72	
275.87114	104	
275.88281	100	
276.05759	78	
276.85781	568	1+
276.98361	72	
277.43639	88	
277.64296	70	
277.92431	100	
277.94798	92	
277.97232	90	
278.85008	466	1+
279.84184	70	
280.50461	72	
280.84313	242	1+
281.09100	92	
281.43498	88	
281.84808	174	1+
282.87067	76	
282.90996	76	
283.07911	72	
283.56875	88	
284.18331	78	
284.47312	82	
284.87102	88	
289.87315	70	
292.43550	90	
292.81125	82	
292.86520	292	1+
296.32857	84	
296.80966	134	
296.85826	188	
299.71389	114	
299.78223	80	
300.86251	120	
300.89281	68	
302.17566	72	
302.86535	74	
302.94371	156	
303.94129	94	
304.44958	76	
304.76238	78	
304.82050	72	
304.89317	94	
304.96612	78	
305.38234	86	
307.17238	74	
308.28823	78	
308.86222	70	
309.15120	98	
310.41972	94	
310.87183	70	
311.03439	76	
311.83641	74	
311.86485	92	
312.49997	98	
312.79987	90	
313.36470	82	
314.82510	88	
315.35667	72	
318.75470	72	
320.92648	92	
321.19686	88	
322.73488	72	
324.45777	80	
324.89353	88	
324.94481	102	
325.81048	76	
327.17046	72	
327.87554	272	1+
327.90832	78	
328.89181	80	
330.81734	76	
331.05990	94	
334.35231	104	
334.87678	126	
337.41505	72	
339.01402	72	
339.05465	82	
339.09341	70	
340.88630	76	
342.90918	102	
343.38958	76	
344.81779	70	
344.91316	86	
END IONS

###FS:    #m/z: 363.95717 #charge 1+
###MS: 82
###MSMS: 85
BEGIN IONS
TITLE=Cmpd 63, +MS2(363.9572), 28.0-35.0eV, 1.8min #85
RTINSECONDS=108.011
SCANS=82,85
PEPMASS=363.95717	353148
CHARGE=1+
46.37155	84	
171.01398	78	
189.86243	718	1+
191.85624	378	1+
196.88352	326	1+
205.87248	82	
205.94802	86	
207.87228	384	1+
207.95088	120	
208.95995	82	
209.94327	1036	1+
212.10470	76	
212.87837	1898	1+
218.91462	78	
219.89502	100	
219.91507	80	
222.95079	750	1+
224.94930	1050	1+
224.97239	132	
226.89766	108	
226.94749	5776	1+
226.97360	132	
227.07613	76	
227.88527	154	
228.79174	176	
228.89319	474	
228.94257	5608	1+
230.88918	3220	1+
231.80193	86	
232.88486	378	1+
232.91264	110	
232.96123	98	
234.88591	190	
235.14353	76	
237.89889	78	
237.99347	114	
238.88255	94	
239.89348	78	
240.07402	90	
240.82363	300	1+
240.93916	272	
240.96322	388	
241.93987	1278	1+
242.89677	88	
242.94326	854	1+
242.96086	514	
243.82130	460	1+
244.53505	92	
244.95691	2630	1+
244.98242	80	
245.02195	88	
245.94155	304	
246.85461	80	
246.90490	244	
246.95378	3094	1+
248.90200	1130	1+
249.79998	394	1+
250.89782	188	
250.97126	312	1+
252.18241	86	
253.83516	80	
253.90738	352	1+
254.09577	86	
258.83569	366	1+
259.44095	76	
260.83008	536	1+
260.91084	88	
260.97022	206	
261.97093	126	
262.79821	76	
262.82524	110	
263.85252	78	
264.08252	182	1+
264.76057	94	
264.82155	112	
264.96373	150	
265.81400	138	
265.90881	92	
266.81046	492	1+
266.85681	122	
267.84363	102	
267.97171	272	1+
268.79051	172	1+
268.95480	270	
269.91989	136	
269.96853	496	
270.83234	104	
271.10457	140	
271.84254	80	
272.02398	204	1+
272.46412	82	
273.91815	144	
274.92551	96	
276.08202	86	
276.85512	192	
277.47498	94	
277.83877	302	1+
277.86328	118	
278.81416	212	
279.10663	268	
279.79416	210	
280.73444	84	
280.79335	884	1+
281.42873	108	
281.86248	162	
282.11253	90	
282.79304	198	
282.84760	86	
283.84921	258	
284.42360	98	
284.82542	288	1+
284.86691	84	
285.84808	374	
286.90137	78	
287.81300	110	
289.83307	78	
290.43125	82	
290.80823	84	
291.85172	78	
292.12667	82	
294.12808	78	
294.43984	80	
294.86184	106	
294.89807	100	
295.09114	108	
295.88930	88	
295.93052	158	
296.80938	522	1+
297.89494	84	
298.80279	1954	1+
299.86850	92	
300.80048	258	
300.89075	78	
301.80993	114	
301.86129	278	
302.85721	174	
303.80919	182	
303.85715	764	1+
303.95033	156	
304.80529	78	
305.41458	104	
306.09090	86	
307.12910	84	
307.88341	128	
308.59020	102	
308.88578	78	
310.96320	76	
313.13221	86	
313.18437	84	
313.46716	78	
313.80832	76	
313.86463	106	
313.87849	76	
315.17392	80	
315.82119	118	
316.81231	626	1+
317.00659	254	1+
317.16984	108	
317.26963	100	
317.86060	80	
318.88179	76	
318.95179	78	
321.74314	78	
321.81904	382	1+
321.86433	120	
322.92741	114	
323.05480	90	
326.86997	294	1+
326.89624	226	
327.87422	168	1+
328.19516	80	
328.54775	82	
330.54845	122	
331.08241	84	
333.86339	106	
336.94444	178	
337.40849	112	
337.83917	104	
337.94992	76	
339.83420	136	
340.14989	86	
340.83242	96	
342.83646	76	
343.83757	78	
348.96146	82	
352.90153	92	
354.19443	76	
354.80037	78	
354.99262	76	
367.13184	86	
END IONS

###FS:    #m/z: 322.93030 #charge 1+
###MS: 86
###MSMS: 87
BEGIN IONS
TITLE=Cmpd 64, +MS2(322.9303), 28.0-35.0eV, 1.9min #87
RTINSECONDS=111.682
SCANS=86-87
PEPMASS=322.93030	2442080
CHARGE=1+
58.89642	70	
190.95846	80	
192.90115	68	
193.88832	88	
195.06451	82	
195.88869	80	
195.91283	72	
196.08813	74	
196.88687	72	
197.02964	98	
201.04242	130	
203.93881	80	
205.94603	172	
213.84647	82	
214.89483	132	
215.88917	78	
215.99937	132	
217.88034	82	
219.94957	82	
220.88670	76	
221.94439	92	
221.99399	70	
222.89255	74	
223.96191	146	
224.95841	84	
225.81682	76	
226.81315	112	
227.87050	68	
227.92937	200	
229.95113	68	
230.82895	78	
230.89063	68	
230.90935	74	
231.12180	88	
231.84304	80	
233.91548	80	
236.07245	74	
236.11601	100	
237.07380	70	
238.88861	138	
238.93574	136	
239.04214	72	
239.95044	76	
240.02691	76	
240.82224	224	
240.89680	70	
240.94066	1952	
241.91722	80	
241.94017	5950	1+
242.81981	104	
242.86736	78	
242.94237	4184	1+
243.81882	724	1+
243.89558	258	1+
244.12773	74	
244.82098	458	1+
244.84909	136	
244.94035	1152	1+
246.97483	320	1+
247.09370	86	
247.92077	82	
248.84650	76	
248.89792	72	
250.92188	82	
252.06362	76	
252.42467	88	
253.00999	96	
253.83845	74	
254.11676	70	
254.84347	88	
256.79158	72	
256.86445	84	
257.80213	100	
258.15894	82	
258.83370	184	
259.16634	78	
259.41167	108	
259.83471	72	
259.85479	76	
260.83700	286	
261.82894	874	1+
262.35758	134	
263.84814	80	
265.00245	78	
265.85688	196	1+
266.06930	72	
266.43155	84	
266.86459	220	1+
268.92711	74	
268.96110	72	
269.05556	86	
269.11406	82	
269.34400	170	
270.79468	76	
272.00445	100	
272.84405	266	1+
273.86271	94	
274.15338	68	
274.36492	68	
274.81276	70	
275.10145	76	
275.89671	68	
277.07043	68	
277.80673	82	
277.85793	68	
279.09170	966	1+
281.51917	108	
281.79780	80	
281.84197	144	
282.28642	80	
283.07078	78	
283.36404	110	
283.79149	124	
284.05926	68	
284.29136	238	
284.85117	112	
285.91837	80	
286.08469	72	
286.21748	84	
286.85573	74	
286.89929	72	
287.80260	74	
289.03933	68	
289.78867	220	1+
289.81858	72	
289.87673	204	
290.85918	72	
292.53438	82	
292.77787	72	
294.86596	72	
295.85965	96	
296.92907	90	
297.42027	80	
297.97540	68	
298.15130	78	
298.82586	76	
299.77977	124	
300.78512	76	
300.96345	68	
301.09113	72	
301.86044	106	
302.86723	68	
303.94841	70	
306.03929	76	
306.88411	68	
307.79504	72	
307.82468	90	
307.89138	116	
308.78428	72	
308.87913	70	
309.93894	72	
312.87612	86	
315.01232	80	
315.82357	76	
316.77129	72	
319.03060	84	
319.85396	70	
320.03832	72	
320.15263	68	
320.62072	132	
323.88500	74	
324.89104	70	
325.89106	196	1+
327.29048	102	
END IONS

###FS:    #m/z: 336.94602 #charge 1+
###MS: 86
###MSMS: 88
BEGIN IONS
TITLE=Cmpd 65, +MS2(336.9460), 28.0-35.0eV, 1.9min #88
RTINSECONDS=112.454
SCANS=86,88
PEPMASS=336.94602	80408
CHARGE=1+
189.06265	74	
191.95403	92	
196.88184	182	
206.95210	88	
207.87339	74	
207.97621	86	
209.94629	138	
209.96255	74	
210.88579	118	
211.89381	72	
211.94525	1908	1+
212.08977	168	1+
212.87798	1480	1+
213.94070	426	1+
214.00712	78	
214.88523	512	1+
215.88519	310	1+
215.93615	152	
217.88204	74	
219.83493	80	
221.88364	70	
222.97245	302	1+
223.02890	70	
223.95510	86	
225.87840	96	
226.89429	158	
226.94638	80	
228.06891	104	
228.89280	268	1+
229.95480	2836	
230.06840	86	
230.88937	1890	1+
231.00237	90	
231.95109	1082	1+
232.09162	88	
232.83120	74	
233.82638	140	
233.89778	208	1+
233.95321	72	
234.83807	76	
234.95332	76	
235.83076	74	
235.90289	70	
238.03681	98	
238.94708	94	
239.84713	116	
240.83300	126	
241.84176	142	
242.39513	94	
244.39528	98	
247.17272	78	
247.96516	758	
248.90127	536	1+
249.06252	288	1+
249.82991	440	1+
249.96230	276	
250.95205	246	
251.62714	78	
251.89211	84	
252.92791	82	
252.96971	1088	1+
253.90433	298	1+
254.93752	74	
254.96626	566	
255.05912	78	
255.80522	130	
255.90130	72	
256.26104	92	
256.84811	94	
256.87095	76	
256.96099	114	
257.83173	86	
257.88098	82	
258.80190	148	
258.85004	610	1+
258.94293	110	
258.96847	76	
259.95562	84	
260.16936	84	
260.56432	134	
261.83512	220	
263.56155	68	
265.85690	108	
265.91468	88	
267.84108	268	
268.57454	90	
268.84190	964	1+
268.97831	130	1+
270.16790	90	
270.31427	94	
270.79828	72	
270.93622	80	
271.91651	250	
272.47449	92	
272.96683	244	1+
273.86357	222	1+
273.88903	74	
274.90608	92	
274.94052	72	
275.94804	72	
276.07975	84	
276.84535	126	
276.86017	206	
276.99999	104	
277.79974	124	
277.86321	176	
277.88324	202	1+
278.83759	234	
279.54885	74	
279.76692	70	
279.79341	80	
279.83222	156	
280.81601	70	
280.83125	114	
280.95930	72	
280.97359	70	
281.00265	114	
281.05182	122	
282.04530	76	
285.48875	72	
285.84908	678	1+
288.85979	70	
291.07862	76	
291.86998	126	
292.85722	266	1+
293.10532	84	
293.88177	88	
294.11210	140	
294.18083	72	
294.39366	100	
295.75207	70	
295.88262	76	
296.81287	92	
296.85120	70	
296.97258	116	
297.89059	72	
298.02402	78	
298.86438	138	
299.06151	84	
301.52351	82	
302.40927	98	
302.81216	78	
303.12264	74	
303.36649	84	
304.91891	70	
304.94466	94	
305.81577	72	
305.85893	198	
305.89767	76	
306.10174	76	
307.88543	68	
307.91522	88	
309.86618	302	1+
311.07556	94	
311.88400	124	
312.07713	82	
313.84956	78	
313.89753	80	
314.37214	94	
314.82042	72	
314.88466	86	
318.15408	74	
319.93291	102	
321.98080	72	
323.98224	74	
325.88197	76	
326.81304	98	
330.43454	78	
330.81408	72	
330.88599	74	
332.88780	72	
333.83837	106	
336.93135	110	
337.36586	90	
341.76413	96	
END IONS

###FS:    #m/z: 359.96172 #charge 1+
###MS: 86
###MSMS: 89
BEGIN IONS
TITLE=Cmpd 66, +MS2(359.9617), 28.0-35.0eV, 1.9min #89
RTINSECONDS=113.235
SCANS=86,89
PEPMASS=359.96172	58286
CHARGE=1+
180.86683	92	
182.86147	118	
199.90289	96	
203.96339	82	
205.94682	274	
209.94409	544	
214.90177	76	
217.38391	80	
220.95407	90	
222.90054	90	
222.95186	854	1+
223.88912	210	1+
224.39712	104	
224.94933	874	1+
225.04141	76	
226.94673	3354	1+
227.92568	144	
228.94183	3242	1+
229.06205	96	
229.42802	78	
232.94357	80	
234.13759	76	
234.44368	86	
234.94197	124	
234.96478	80	
235.83154	78	
236.95270	84	
238.83929	84	
238.90356	84	
238.96570	82	
240.11014	82	
240.82077	136	
240.93997	186	
240.96490	666	1+
241.50321	86	
241.84851	84	
241.86228	74	
241.94283	138	
242.95869	524	1+
244.85612	86	
244.95788	1698	1+
245.92186	94	
245.93683	144	
246.43697	100	
246.95292	1832	1+
247.80851	80	
247.98450	74	
248.80472	176	
250.95226	344	
251.07107	150	
251.09659	134	
252.89088	84	
252.95663	274	
253.50848	116	
254.14012	86	
255.20612	78	
255.38096	92	
255.44746	118	
255.90694	84	
257.17147	100	
257.41813	74	
258.80272	78	
258.83171	194	
258.97295	218	1+
260.03464	98	
260.96737	506	
261.88359	76	
263.83060	108	
263.98395	134	
264.09977	78	
264.96046	108	
265.81781	136	
266.49982	74	
266.81556	508	1+
266.84882	84	
266.86243	76	
267.97399	444	
268.81211	100	
268.92477	80	
268.95551	170	
269.96868	156	
270.96874	86	
273.86236	78	
275.10130	104	
275.79502	80	
275.92305	94	
275.97353	96	
276.39830	90	
276.80782	132	
277.64488	86	
277.91735	104	
278.79800	474	1+
278.90897	92	
278.93965	84	
279.79024	828	1+
280.20249	76	
280.79029	812	1+
281.05394	92	
282.54622	82	
282.83058	106	
282.87177	88	
284.82385	316	
284.99545	80	
285.43098	86	
285.94155	96	
286.88673	74	
287.07611	92	
287.91120	90	
289.40892	80	
289.88853	92	
289.98149	84	
291.83122	92	
293.86074	104	
294.43787	100	
295.93560	92	
296.80914	534	
296.86131	124	
297.80620	302	
298.80346	1098	1+
298.99586	88	
299.87445	136	
299.90972	88	
300.11944	116	
300.78466	242	1+
302.24033	88	
303.00501	80	
303.53569	94	
304.95373	92	
306.43657	78	
307.13171	80	
309.80246	158	
312.44603	84	
312.86714	104	
313.85503	312	1+
314.07356	110	
315.36095	82	
316.81381	424	1+
317.31572	106	
318.14948	82	
319.13353	76	
319.71756	74	
320.82031	114	
321.82049	228	
321.88589	78	
322.14404	198	1+
322.82626	138	
322.93105	200	
322.99891	98	
324.88940	120	
326.45785	76	
329.86848	158	
330.72736	94	
330.88115	92	
332.11102	86	
334.12122	84	
336.94438	130	
337.73115	94	
337.82741	172	1+
340.03422	76	
340.06140	96	
343.79002	82	
348.16347	74	
348.77115	90	
348.91564	96	
349.89086	78	
359.20593	76	
359.97909	84	
360.94908	86	
363.00006	78	
364.04678	76	
END IONS

###FS:    #m/z: 322.93022 #charge 1+
###MS: 90
###MSMS: 91
BEGIN IONS
TITLE=Cmpd 67, +MS2(322.9302), 28.0-35.0eV, 2.0min #91
RTINSECONDS=116.912
SCANS=90-91
PEPMASS=322.93022	2225560
CHARGE=1+
52.79719	92	
184.92066	66	
186.83386	80	
189.86551	84	
194.92255	82	
196.86936	78	
198.40955	66	
199.96566	92	
201.04783	158	
201.10273	86	
205.95236	366	1+
212.88100	170	
213.83211	62	
213.94325	72	
214.89281	84	
215.88420	236	1+
219.95854	70	
220.87563	76	
223.01594	76	
223.95742	198	
226.85750	68	
227.81303	104	
227.93234	112	
229.13065	72	
230.78967	68	
231.49182	86	
234.96671	80	
235.44139	82	
235.79157	66	
235.82548	66	
237.89520	68	
238.85602	74	
238.94220	286	1+
239.08190	82	
239.78441	66	
239.84961	64	
240.08134	68	
240.82397	222	1+
240.90265	68	
240.94072	2368	
241.79312	72	
241.94237	1192	
242.00126	64	
242.82171	436	1+
242.94181	3998	1+
243.23135	92	
243.80051	74	
244.82189	360	1+
244.93948	1136	1+
245.86390	88	
246.81777	66	
246.84865	84	
246.97447	304	1+
247.85885	118	
248.83012	78	
248.85073	336	1+
250.47545	88	
250.94796	74	
255.01375	66	
255.46152	78	
255.78115	72	
255.90688	66	
256.83685	102	
257.02588	64	
257.79013	80	
258.83560	236	
258.94874	84	
260.83327	220	
260.85742	72	
261.82883	382	1+
262.83210	278	1+
263.85842	70	
263.98376	64	
264.97310	98	
265.05837	140	
266.86474	72	
267.91078	106	
268.33915	72	
268.92882	92	
268.96000	130	
268.98720	74	
269.92242	72	
270.83906	74	
271.40126	82	
272.85343	112	
273.15784	78	
273.79611	82	
273.84875	244	1+
274.35487	74	
274.66602	70	
275.78830	88	
275.81130	98	
276.39640	88	
276.82127	102	
276.83935	62	
276.99904	96	
277.85596	208	1+
278.81425	70	
278.84533	78	
279.09091	906	1+
280.86662	76	
281.04145	80	
281.82401	66	
281.84755	86	
281.93771	66	
282.90537	76	
283.21380	76	
283.79206	64	
284.07152	72	
284.29305	218	
284.84505	148	
284.88361	68	
284.92065	76	
285.29496	114	
285.84637	100	
286.87419	64	
286.95343	70	
287.79540	122	
289.78695	78	
289.80194	80	
290.85858	78	
290.87313	80	
293.43577	92	
293.80469	188	1+
294.85231	72	
296.08581	70	
296.88499	78	
297.88038	70	
297.92911	88	
298.04544	82	
299.78514	66	
299.96500	72	
301.87997	182	1+
302.96653	66	
303.86710	70	
303.95469	74	
306.89080	120	
306.93990	88	
307.08851	82	
307.79956	222	
307.88755	68	
308.30159	68	
309.06712	76	
309.79733	70	
309.81870	152	
310.70558	66	
310.88076	176	
311.41138	74	
311.87535	78	
313.08022	62	
315.89348	126	
315.98512	64	
316.93754	98	
318.02475	64	
319.88793	134	
321.95487	62	
323.89390	66	
323.92918	78	
324.03532	76	
324.38697	62	
324.86467	70	
324.89370	118	
325.24763	70	
326.18302	64	
326.89956	106	
326.97115	68	
328.31769	80	
END IONS

###FS:    #m/z: 507.84574 #charge 1+
###MS: 90
###MSMS: 92
BEGIN IONS
TITLE=Cmpd 68, +MS2(507.8457), 28.2-35.2eV, 2.0min #92
RTINSECONDS=117.684
SCANS=90,92
PEPMASS=507.84574	130924
CHARGE=1+
196.01739	162	
220.87659	104	
222.97643	122	
223.97619	166	
224.97717	104	
232.89591	150	
234.88410	110	
237.05179	108	
238.06520	114	
238.87436	208	
241.85433	102	
254.14525	168	
255.37479	106	
268.85784	198	1+
273.84947	124	
275.79354	170	1+
277.15241	122	
279.82967	132	
281.79538	106	
282.96938	112	
284.87546	122	
285.85845	142	
286.79275	120	
287.85070	172	
288.36108	110	
289.88063	390	1+
291.02440	110	
292.10183	140	
293.87203	752	1+
294.83614	114	
295.78581	178	1+
295.97581	116	
296.14036	260	1+
298.79863	142	
300.80824	122	
301.85762	140	
303.86582	180	
305.86086	636	1+
307.19593	104	
307.89052	472	
307.97385	120	
308.14393	432	1+
308.32320	116	
308.87152	626	1+
309.88687	398	1+
310.16003	476	1+
310.81835	206	1+
310.84398	154	
310.86378	106	
311.37245	104	
311.88332	1510	1+
312.35051	114	
313.98161	108	
314.86543	730	1+
316.76057	192	1+
316.82672	106	
318.88393	150	
319.84049	112	
320.49295	106	
321.91439	114	
323.04587	154	
323.10102	104	
323.59804	104	
323.87838	108	
324.51325	124	
324.86666	134	
324.90010	134	
325.90110	346	
326.38044	102	
326.88333	540	
326.97400	110	
327.07081	104	
327.80728	212	1+
327.88100	892	1+
328.86617	176	
330.88989	182	
331.80027	192	1+
333.17389	122	
334.18070	110	
335.86789	252	1+
336.01102	270	1+
336.76788	286	1+
336.94657	358	1+
337.76944	228	1+
339.89625	102	
341.86100	118	
343.83223	112	
346.76517	110	
346.88293	128	
347.77294	156	
348.74942	310	1+
350.88512	526	1+
351.14763	166	1+
351.76845	106	
351.96341	144	
353.85524	642	1+
353.88354	170	1+
354.71057	122	
354.79330	112	
360.31482	124	
360.76932	162	1+
363.79134	132	
364.76738	172	1+
365.79016	104	
366.17931	124	
366.84148	202	
367.70827	536	1+
367.73268	102	
368.89849	180	
369.83414	278	1+
369.89233	120	
371.71579	134	
372.80716	118	
373.71792	112	
374.75008	186	1+
378.72587	110	
379.85454	222	1+
380.71996	250	
381.72090	152	
382.71847	142	
382.89781	294	1+
384.85161	556	1+
385.83151	126	
386.73958	138	
386.83079	104	
386.84467	110	
387.72031	116	
387.84888	324	
388.84957	188	
389.72025	124	
390.75517	124	
390.84120	838	1+
392.38570	264	1+
392.82717	306	1+
394.79622	160	
398.72787	716	1+
398.87008	150	
399.81979	116	
399.84846	164	
401.66335	102	
402.86600	484	1+
403.86998	316	1+
405.85879	182	
407.73711	140	
407.75662	144	
407.86766	686	
408.85237	826	1+
409.72313	292	
409.81255	130	
410.73624	198	
410.83386	660	1+
411.74556	142	
411.87114	182	1+
412.72986	244	
412.76517	190	1+
413.34200	104	
413.74776	182	
414.74978	118	
415.20712	126	
416.73259	230	1+
416.87279	394	1+
417.87304	294	1+
418.76212	110	
419.71763	326	1+
420.38698	174	
421.78093	110	
421.87963	586	1+
423.74770	130	
423.77213	130	
423.77608	146	
423.87472	138	
424.21015	116	
425.76448	174	
425.82836	130	
425.86247	608	1+
426.86303	444	1+
427.73562	522	1+
428.85041	358	
428.88593	270	
429.70360	102	
429.73512	204	
429.84907	274	
430.73954	878	1+
430.86211	594	1+
431.86684	432	1+
432.24301	132	
432.89581	148	
435.38504	122	
436.89203	118	
439.88796	202	
440.22789	104	
442.68394	114	
442.74213	236	1+
443.74382	164	1+
443.76151	158	
444.87142	1434	1+
445.71870	138	
445.74641	114	
446.74418	152	
446.77723	274	1+
446.89188	112	
447.70357	126	
447.71899	146	
447.75277	118	
449.69625	224	1+
449.88099	658	1+
450.70323	216	1+
450.75055	230	
451.74116	128	
451.88736	240	
456.88876	138	
457.90269	512	1+
462.88218	430	1+
463.91319	104	
467.89131	782	1+
485.90138	642	1+
486.79516	108	
505.70241	98	1+
509.85959	132	1+
512.17578	106	
END IONS

###FS:    #m/z: 336.94574 #charge 1+
###MS: 90
###MSMS: 93
BEGIN IONS
TITLE=Cmpd 69, +MS2(336.9457), 28.0-35.0eV, 2.0min #93
RTINSECONDS=118.456
SCANS=90,93
PEPMASS=336.94574	76566
CHARGE=1+
57.65241	70	
73.02143	74	
73.29978	76	
82.46045	70	
86.40114	192	
114.07471	90	
182.87910	74	
185.53390	98	
200.97596	70	
201.09917	90	
206.92353	72	
207.98132	78	
210.88204	108	
211.94395	1602	1+
212.87886	1284	1+
213.94006	640	
214.00265	76	
214.87468	116	
215.88757	122	
217.87689	78	
223.96364	70	
224.07365	84	
224.90309	84	
225.54261	104	
226.04810	102	
226.39194	88	
226.94861	122	
226.97314	104	
227.20012	72	
227.95215	70	
228.89515	124	
229.95449	1596	1+
230.88965	1724	1+
231.95070	1160	1+
232.88702	166	1+
233.39926	114	
233.82921	106	
234.82815	156	
234.84209	72	
235.12297	92	
235.83309	76	
235.89301	72	
238.02577	72	
240.79746	80	
240.83567	70	
241.84418	182	
241.95565	82	
244.75623	106	
245.96598	86	
246.97229	128	
247.80061	84	
247.96494	520	
248.89834	354	
249.04325	78	
249.15163	78	
249.83134	386	1+
249.90117	194	
250.89545	250	
250.94863	184	
251.37590	100	
251.91955	104	
251.95470	88	
252.96981	1224	1+
253.86222	126	
253.90572	154	
254.91237	118	
254.96767	494	1+
255.07443	194	
255.84922	108	
256.89400	70	
256.91463	142	
256.96522	156	
257.46718	84	
257.85832	152	
258.84998	450	1+
259.85372	292	1+
261.09111	88	
261.83804	86	
262.89581	78	
262.94848	142	
263.98213	72	
264.95456	76	
266.01698	70	
266.86249	72	
267.84525	118	
268.40361	98	
268.84285	276	
269.17439	88	
269.82606	70	
269.84049	446	1+
271.91782	260	
271.94169	90	
272.43220	74	
273.07885	92	
273.17817	86	
274.86330	132	
274.90256	70	
276.16149	118	
276.85271	94	
277.39337	88	
277.82993	132	
277.86537	260	
278.83369	478	1+
279.04225	82	
279.11813	80	
279.83691	312	1+
280.08094	98	
280.85622	154	
281.06193	78	
281.93159	100	
285.85476	74	
286.85207	1014	1+
287.41323	92	
287.83123	74	
288.46975	80	
289.78526	70	
291.44711	80	
291.86421	112	
292.10484	116	
292.81977	74	
293.10734	118	
293.89107	114	
293.99347	70	
294.43573	154	
294.86615	112	
294.88664	78	
295.97788	74	
296.91239	84	
297.42109	80	
297.81643	82	
297.83577	90	
297.86685	98	
297.89078	72	
298.87565	298	1+
301.51498	78	
303.88836	74	
303.95292	70	
304.44402	196	
305.88200	132	1+
306.92477	70	
307.86174	134	
309.58516	72	
309.87044	88	
310.94797	88	
311.52856	104	
311.88296	126	
311.89824	86	
312.90400	74	
314.12365	72	
314.82294	90	
315.93266	78	
317.41182	104	
319.33995	98	
319.81876	72	
320.16009	148	
321.10438	78	
324.89138	166	
328.95207	80	
329.72523	78	
334.08526	72	
334.89154	94	
335.91017	82	
337.02041	94	
338.29078	80	
338.76983	86	
338.86934	74	
339.88282	74	
END IONS

###FS:    #m/z: 340.94090 #charge 1+
###MS: 94
###MSMS: 95
BEGIN IONS
TITLE=Cmpd 70, +MS2(340.9409), 28.0-35.0eV, 2.0min #95
RTINSECONDS=122.127
SCANS=94-95
PEPMASS=340.94090	771674
CHARGE=1+
183.87835	78	
192.92790	172	
192.94397	84	
194.88999	76	
199.93448	70	
208.95639	138	
210.81018	84	
210.93957	156	
211.09613	138	
212.87482	72	
213.87754	130	
213.93983	768	1+
215.88408	190	
215.91639	88	
215.93921	176	
216.88739	132	
217.93637	78	
222.98105	74	
225.90421	76	
226.11639	82	
227.06280	84	
228.94511	86	
229.39726	156	
230.88762	636	1+
231.95089	632	1+
233.94990	276	
233.99481	82	
234.91552	74	
235.89166	128	
236.89981	78	
237.05470	72	
237.57523	98	
238.49000	80	
239.84198	74	
240.23205	96	
240.95924	112	
241.23612	72	
241.84336	208	
242.84600	84	
243.83479	112	
246.97752	132	
249.40580	80	
250.95355	70	
250.97453	70	
251.95951	78	
253.11777	86	
253.84702	76	
254.84076	104	
254.91424	84	
254.96839	506	1+
255.10633	74	
255.81081	72	
256.48292	76	
256.54967	72	
256.65417	72	
256.86856	84	
257.91635	80	
257.98751	72	
258.79680	74	
258.84537	140	
258.90929	152	1+
259.02764	74	
259.39578	98	
259.85576	248	
259.93519	96	
259.95782	142	
260.83306	208	
260.84406	290	1+
261.13080	94	
261.91312	86	
262.03234	72	
262.92562	76	
263.84037	76	
265.83673	72	
266.93303	78	
267.11353	74	
267.82640	112	
267.83980	442	1+
267.92287	88	
268.96648	130	
268.99125	72	
270.08582	74	
270.98265	126	
271.96376	76	
271.99247	76	
272.93268	164	
273.90812	78	
273.92382	84	
274.04035	94	
274.23888	94	
274.35216	72	
274.85980	106	
274.88038	104	
274.90812	86	
275.41118	94	
275.86227	86	
275.88407	82	
276.10444	84	
276.81298	72	
276.85553	264	
277.86511	198	
278.84379	518	1+
279.86345	214	1+
279.92121	74	
279.96486	170	
280.88705	90	
281.79451	110	
281.84298	120	
281.86441	132	
282.84940	118	
282.97692	94	
284.88125	102	
286.09543	76	
289.78816	82	
289.87842	72	
290.80496	132	
292.85741	88	
293.44182	72	
294.86630	188	
295.85462	322	1+
297.88662	118	
298.85471	122	
299.81597	78	
301.02464	76	
301.86272	144	
302.81499	78	
306.88181	80	
307.88963	72	
308.00597	70	
308.87095	84	
310.89597	74	
312.80210	88	
313.42321	82	
314.96220	92	
316.17726	70	
316.81960	80	
318.08823	72	
318.93346	110	
319.09639	72	
319.80981	150	
319.99224	88	
320.05341	70	
321.81397	86	
323.89050	228	1+
324.13512	70	
325.05273	72	
327.47493	102	
327.89612	164	
329.82340	88	
329.87461	78	
330.81316	156	
331.81457	140	
339.39858	98	
339.82838	140	
340.29431	106	
340.37863	78	
341.07680	72	
342.00470	92	
342.87768	72	
343.20495	70	
344.40929	100	
END IONS

###FS:    #m/z: 363.95694 #charge 1+
###MS: 94
###MSMS: 96
BEGIN IONS
TITLE=Cmpd 71, +MS2(363.9569), 28.0-35.0eV, 2.1min #96
RTINSECONDS=122.9
SCANS=94,96
PEPMASS=363.95694	302944
CHARGE=1+
118.75250	90	
189.86297	316	
191.85659	438	
196.88960	130	
200.87917	178	
202.74122	76	
205.88722	136	
207.87518	174	
209.87170	84	
209.94389	1066	1+
210.88455	608	1+
212.53594	84	
212.87818	1232	1+
212.89528	114	
213.86345	84	
215.90380	96	
219.92043	124	
220.05337	84	
222.95197	902	
224.83015	200	1+
224.90169	80	
224.94989	752	1+
226.94767	4826	1+
227.81298	92	
227.88219	102	
227.93088	114	
228.89390	418	1+
228.91957	102	
228.94248	6076	1+
230.56577	88	
230.83206	188	1+
230.88877	2004	1+
231.05002	80	
232.22223	94	1+
232.88599	542	1+
234.97799	94	
235.84834	84	
236.99991	94	
237.05482	90	
237.09068	86	
239.91257	88	
240.83498	100	
240.94183	156	
240.96499	354	
241.82079	114	
241.94302	298	
242.84716	116	
242.94535	896	1+
242.96006	324	
243.82859	148	
244.14444	144	1+
244.82487	122	
244.95707	2056	
245.94633	156	
246.90716	244	1+
246.95285	2690	1+
247.00301	78	
248.80267	288	1+
248.86036	178	1+
248.90026	572	1+
248.95224	132	
249.05491	86	
249.80526	164	1+
250.90265	76	
250.96657	86	
251.94292	78	
252.07970	124	
254.15181	80	
255.44748	90	
256.80655	88	
259.83181	192	1+
260.96835	128	
261.83441	282	1+
261.96511	78	
262.82458	84	
262.96939	244	1+
263.07934	84	
264.82261	150	
265.81792	118	
266.81348	1008	1+
266.85343	162	
267.97402	562	1+
268.90874	92	
269.08337	84	
269.81350	80	
269.96910	508	
271.80013	94	
271.85277	106	
271.91694	88	
275.04236	76	
276.80680	108	
276.85321	134	
277.85116	396	1+
277.90998	214	
278.79809	450	1+
278.85053	386	1+
280.10994	96	
280.79322	908	1+
282.79281	196	
282.85223	78	
282.87807	144	
283.80236	90	
283.84804	184	
283.89673	148	
283.91830	104	
283.94137	86	
284.78752	88	
284.82423	352	
284.86229	76	
285.84500	372	1+
285.88542	90	
286.82108	216	1+
286.90050	114	
287.43431	80	
288.53449	88	
288.79637	148	
290.86249	196	
291.36105	92	
291.45039	100	
291.97157	86	
292.43754	148	
293.30954	90	
293.87538	76	
293.94062	88	
294.85101	84	
295.42756	104	
296.80917	270	
296.93772	102	
297.80581	314	
298.80493	1092	1+
299.42478	82	
299.87936	78	
300.80482	180	
301.80239	446	1+
301.86309	154	
302.82496	78	
302.85840	80	
303.85336	564	
303.94430	92	
305.92557	76	
306.04152	80	
307.67823	88	
307.89003	92	
308.88158	98	
309.02578	100	
309.31741	76	
309.90062	76	
315.81265	278	1+
315.88018	88	
316.81562	234	1+
316.87399	86	
318.41458	90	
318.81384	118	
318.94509	78	
319.00668	92	
319.82536	352	1+
320.13097	82	
320.40731	98	
320.93453	86	
321.96307	90	
322.82410	106	
324.89070	140	
326.87326	230	
328.13546	84	
328.96744	94	
329.71434	78	
329.87120	86	
331.71745	96	
335.82919	80	
336.94625	88	
338.94499	148	
340.94300	106	
341.74610	94	
343.26646	78	
344.70910	144	
346.84973	84	
348.03685	102	
350.10453	80	
351.85559	80	
356.71111	96	
356.77196	108	
360.03044	94	
363.71639	76	
363.79247	104	
364.60694	100	
365.36446	100	
END IONS

###FS:    #m/z: 507.84564 #charge 1+
###MS: 94
###MSMS: 97
BEGIN IONS
TITLE=Cmpd 72, +MS2(507.8456), 28.2-35.2eV, 2.1min #97
RTINSECONDS=123.672
SCANS=94,97
PEPMASS=507.84564	116672
CHARGE=1+
196.01725	236	
214.88558	144	
222.97587	204	
223.97546	118	
224.97615	226	
227.03282	108	
232.89497	138	
233.89956	126	
238.06408	188	
241.97267	104	
244.13102	150	
251.79010	114	
252.07514	134	
252.09669	108	
258.81670	256	1+
262.54757	122	
266.17133	108	
266.86471	180	
267.91867	118	
284.64910	112	
284.87649	150	
285.79058	136	
286.11586	116	
286.87124	142	
288.84105	130	
289.12775	200	1+
289.80254	120	
289.85145	110	
289.87622	424	1+
291.86412	182	1+
293.41732	114	
293.87088	622	1+
294.96168	160	
296.85191	368	1+
298.79998	120	
300.85963	126	
303.86557	150	
305.86365	656	1+
307.89121	462	
308.14236	232	
308.79401	156	
309.10041	138	1+
309.15056	720	1+
309.87653	214	
310.15570	492	1+
310.87428	108	
311.88284	1196	1+
312.34563	166	
314.86379	182	
315.86420	172	
315.88155	172	
316.88034	346	1+
318.86170	106	
320.88313	128	
321.86783	150	
323.87026	236	
324.86156	264	1+
325.90410	434	
326.24353	140	
326.82125	126	
326.88298	1006	1+
327.80767	124	
327.82959	108	
328.86245	114	
328.90449	116	
328.97607	130	
329.17820	134	
332.82543	208	1+
332.87416	356	1+
333.17058	128	
335.77056	110	
335.88705	162	
336.94700	110	
337.01175	176	1+
337.88044	172	
341.73129	134	
342.76037	108	
343.84233	110	
346.76072	166	
346.88418	112	
348.77209	118	
349.75593	366	1+
349.77869	106	
349.89138	122	
350.39188	148	
350.88916	332	1+
351.89177	206	1+
353.84784	304	
354.17572	136	
355.56649	106	
355.89549	120	
357.85279	108	
359.02536	210	1+
360.77412	158	
362.42252	110	
366.18585	150	
366.74950	172	
367.70840	842	1+
368.89503	152	
369.84201	114	
370.79131	114	
371.72283	134	
372.71794	396	1+
373.71924	332	1+
373.83048	134	
373.85092	158	1+
373.88722	400	1+
374.06393	122	
374.89026	298	1+
375.73626	122	
376.22023	146	
376.83331	166	
380.71700	648	1+
380.85887	288	1+
383.71253	120	
383.77118	354	1+
383.89650	108	
384.85288	106	
385.73285	226	1+
385.79451	138	
385.85300	140	
387.72124	140	
388.78708	142	
388.80735	106	
389.20162	292	1+
389.70805	172	
389.83447	612	1+
390.05724	112	
390.81538	134	
390.83878	442	1+
391.71878	140	
392.07107	116	
392.18063	106	
392.73544	128	
392.86347	214	
393.77479	114	
393.80732	372	1+
396.40619	116	
398.73120	318	
399.22029	132	
399.72806	136	
399.81370	112	
399.85063	146	
402.78933	138	
402.86492	122	
403.72638	190	1+
403.87449	210	
404.87755	192	
405.75678	126	
405.78127	312	1+
405.86243	264	1+
406.81877	162	
407.73332	256	1+
407.86763	416	
408.85394	896	1+
409.72902	478	1+
410.22234	124	
410.77299	170	
410.83790	428	1+
410.86249	104	
411.81578	126	
412.68690	108	
412.72904	136	
412.83997	140	
413.07392	178	
413.75399	120	
413.87644	196	
414.69662	210	1+
416.73131	248	1+
416.79732	222	1+
418.10899	106	
418.85440	164	
421.88716	164	
422.82438	112	
422.87599	324	1+
423.77476	268	
424.77828	146	
424.82796	132	
425.75177	622	1+
426.86376	776	1+
427.73176	898	1+
427.81448	112	1+
428.84933	614	1+
429.38934	110	
429.79760	192	1+
430.74000	462	1+
431.86661	486	1+
434.20809	104	
435.86685	118	
439.73829	186	1+
439.89386	110	
442.78843	156	1+
444.87150	1224	1+
445.74246	722	1+
446.86727	298	
449.76391	132	
449.87704	576	1+
450.69502	172	
450.76045	136	
457.90535	248	
458.75448	118	
462.88159	376	
463.88067	186	
464.88215	320	1+
465.72250	162	
467.23771	106	
467.88688	1144	1+
468.78315	138	
485.89799	604	1+
486.26256	118	
487.89717	162	
493.71294	114	
END IONS

###FS:    #m/z: 340.94111 #charge 1+
###MS: 98
###MSMS: 99
BEGIN IONS
TITLE=Cmpd 73, +MS2(340.9411), 28.0-35.0eV, 2.1min #99
RTINSECONDS=127.338
SCANS=98-99
PEPMASS=340.94111	751068
CHARGE=1+
126.95154	72	
179.72296	70	
187.87251	78	
192.92653	178	
193.91747	78	
193.95485	72	
196.88320	132	
197.94283	74	
199.95878	94	
199.97079	70	
203.95837	94	
205.86882	90	
205.95255	110	
208.93879	132	
208.95818	126	
212.87867	632	1+
212.92809	80	
213.94077	500	1+
215.89023	182	
215.93560	308	
216.89731	88	
220.04427	100	
223.96229	132	
224.48546	76	
226.94459	72	
226.96139	76	
228.89843	72	
228.94961	184	
230.89200	172	
231.88648	282	1+
231.95109	394	
232.89886	426	1+
233.94569	118	
235.56169	88	
235.87474	84	
237.89671	82	
239.79373	148	
239.88020	76	
240.10848	70	
240.83010	130	
240.87975	78	
241.84356	422	
241.96760	82	
242.98236	74	
243.83011	132	
244.34352	84	
244.84424	102	
244.98467	76	
246.01426	76	
246.39166	72	
246.97548	252	
247.07447	78	
247.94175	80	
248.05783	88	
248.89889	138	
248.95209	84	
248.97355	80	
249.13452	78	
249.57271	86	
249.82952	76	
249.92598	82	
249.96602	200	1+
250.83836	80	
250.89713	136	
250.95759	78	
251.84348	78	
253.47514	90	
253.94462	70	
254.83940	78	
254.90226	166	
254.96899	112	
255.39838	70	
256.41792	74	
256.90102	208	1+
256.96546	74	
257.80420	72	
257.96658	266	1+
258.14533	80	
258.84727	612	1+
258.96974	226	1+
259.95315	246	
260.11983	70	
260.83567	386	1+
260.86070	290	1+
261.41859	112	
261.80206	84	
261.92260	76	
263.94854	74	
265.90289	92	
267.03758	76	
268.83839	262	
268.85572	80	
269.08390	90	
269.12816	78	
270.49584	100	
270.58478	102	
271.17252	102	
272.85562	74	
272.93926	76	
273.81585	78	
274.07886	80	
274.86167	138	
274.89796	78	
276.82052	132	
276.85603	770	1+
277.84313	426	1+
278.82057	92	
278.84766	286	1+
278.86199	278	1+
279.49151	96	
279.87999	74	
280.84989	156	
281.04896	152	
281.89435	76	
281.93191	72	
283.03721	92	
283.82556	94	
285.40384	76	
286.83493	80	
287.46349	76	
287.80515	106	
288.20328	76	
288.40682	72	
289.78102	74	
291.49952	82	
292.43739	88	
292.86066	70	
295.97118	94	
296.86482	74	
297.97457	114	
298.86148	128	
299.05086	82	
299.87335	94	
300.88304	78	
301.04597	88	
301.85772	184	
301.89691	72	
302.87038	78	
302.94415	126	
304.34045	92	
304.46468	86	
306.07783	86	
306.87142	72	
307.79976	256	
307.86563	74	
307.88756	196	
307.94097	96	
309.81007	78	
309.87371	146	
311.88250	102	
312.79981	78	
317.89357	70	
318.93630	82	
321.00782	70	
323.14104	78	
323.88691	224	1+
326.99111	76	
328.88490	218	
329.86160	72	
330.87720	90	
335.72116	76	
338.44214	76	
340.11359	100	
342.35923	122	
342.90708	72	
343.61453	84	
END IONS

###FS:    #m/z: 363.95699 #charge 1+
###MS: 98
###MSMS: 100
BEGIN IONS
TITLE=Cmpd 74, +MS2(363.9570), 28.0-35.0eV, 2.2min #100
RTINSECONDS=128.11
SCANS=98,100
PEPMASS=363.95699	279328
CHARGE=1+
189.84689	74	
189.86133	290	
191.01432	72	
191.85848	344	
193.27836	96	
198.89297	118	
205.87946	74	
205.92512	80	
207.87503	220	
207.94770	208	
209.94380	1166	1+
210.88506	114	
212.87889	1048	1+
212.90463	92	
214.07637	100	
218.03608	76	
219.86392	82	
222.95281	280	
223.38653	78	
223.94655	1082	1+
224.94832	908	1+
224.97538	116	
226.94711	4312	1+
226.97051	350	
227.93004	188	
228.85557	74	
228.89481	368	
228.94215	5596	1+
229.84048	90	
230.83203	78	
230.88934	2162	1+
232.88671	348	1+
234.13821	148	
234.88340	120	
235.82364	94	
236.11073	72	
236.15563	84	
236.80625	90	
237.14168	80	
239.79049	74	
240.93976	290	
240.96113	398	
241.83527	130	1+
241.93886	1196	1+
242.53485	72	
242.94026	796	1+
242.96763	178	
243.82285	102	
243.95966	80	
244.08783	88	
244.95731	2372	1+
245.83984	140	
245.86857	86	
246.80946	164	
246.90463	114	
246.95331	2578	1+
247.80211	436	1+
248.80411	374	1+
248.90003	900	1+
249.09550	74	
250.07138	84	
250.79320	136	
250.94583	84	
251.83836	88	
253.09789	88	
253.90515	336	
255.13752	76	
255.89126	86	
258.83758	144	
258.97062	88	
259.97623	128	
260.86104	84	
260.96703	194	
261.82934	1250	1+
262.83145	876	1+
263.02139	78	
263.14681	72	
263.86592	96	
265.08703	104	
265.14644	72	
265.97722	194	
266.81312	662	1+
266.85103	172	
267.97303	442	1+
268.14220	92	
269.01929	78	
269.80568	72	
269.96859	624	1+
270.81284	78	
270.84510	90	
271.40124	98	
271.80413	124	
272.84537	74	
272.88223	168	1+
273.72637	80	
273.73507	88	
274.06380	84	
276.85830	166	
277.84506	348	1+
278.80121	214	1+
278.84696	250	1+
279.10125	206	
280.79513	514	
281.08466	94	
281.79505	338	
281.89204	72	
282.78580	408	1+
282.82573	72	
283.06523	112	
283.82811	110	
283.85045	124	
283.87266	260	1+
284.03051	100	
284.10481	82	
284.82559	520	1+
284.85660	116	
284.87709	216	1+
284.92286	96	
285.11336	80	
285.30434	90	
285.84433	242	
286.81209	74	
287.46551	78	
287.96832	114	
289.07055	94	
289.83117	82	
289.87989	108	
291.90028	74	
292.85615	220	1+
293.10970	98	
294.90997	86	
295.04917	74	
295.42460	74	
296.80956	150	
297.40537	96	
297.80568	258	
297.83566	80	
298.80225	1006	1+
299.87152	174	
300.06048	84	
301.86002	378	1+
302.01405	92	
302.80029	124	
303.37288	84	
303.80503	72	
303.85631	886	1+
304.00649	78	
304.78593	72	
304.88872	72	
305.92537	92	
306.10586	74	
306.86905	80	
306.90786	88	
307.08419	72	
307.47593	78	
308.84407	80	
308.92688	74	
309.87355	240	1+
312.85952	198	
315.95657	96	
318.42795	96	
318.93242	110	
319.13825	100	
319.81637	94	
320.94599	92	
321.81910	148	
321.86756	122	
322.92716	88	
323.71935	72	
323.80791	74	
326.87210	246	1+
333.43491	98	
336.94901	160	
339.60193	80	
340.03214	78	
340.94192	140	
343.40076	92	
343.86034	78	
345.40807	90	
346.04980	80	
346.18122	150	
348.05597	80	
352.93868	102	
358.71743	78	
359.20845	72	
END IONS

###FS:    #m/z: 507.84588 #charge 1+
###MS: 98
###MSMS: 101
BEGIN IONS
TITLE=Cmpd 75, +MS2(507.8459), 28.2-35.2eV, 2.2min #101
RTINSECONDS=128.882
SCANS=98,101
PEPMASS=507.84588	108506
CHARGE=1+
196.01515	302	
215.88449	160	
223.97735	112	
224.97793	202	
228.03902	98	
229.84483	96	
238.00613	150	
238.06088	100	
251.91384	178	1+
257.87500	102	
263.13282	108	
269.96341	102	
275.85380	200	1+
277.15112	144	
277.38506	214	1+
278.40267	100	
280.79699	146	1+
280.81429	104	
288.03628	106	
289.87908	366	1+
290.86293	178	
293.87270	274	
293.96108	128	
294.85499	172	
294.88015	224	
294.94925	212	1+
295.87746	150	
297.15168	126	
299.80428	140	
299.84336	132	
299.91358	126	
301.83971	166	
302.09313	126	
303.86720	170	
303.92945	102	
304.85984	156	
305.86446	200	
306.88190	150	
307.04004	142	
307.88977	188	
308.14006	336	1+
308.87220	386	
309.88824	172	
310.15873	218	
310.84424	112	
310.88366	162	
311.16200	120	
311.88330	1068	1+
313.87845	240	
314.86325	1072	1+
316.88477	260	1+
318.38618	96	
320.15035	98	
322.85462	102	
323.89136	344	1+
324.86167	300	1+
326.16353	198	1+
326.82230	116	
326.85969	96	
326.88115	1072	1+
327.80669	234	
327.90165	198	
328.87109	116	
328.90523	116	
330.89032	120	
331.80986	186	1+
332.82971	122	
332.87649	612	1+
336.94506	198	1+
337.88239	116	
340.90034	114	
344.55971	102	
344.90491	170	
345.89703	98	
347.77594	258	
348.83957	132	
349.01108	120	
349.75550	532	1+
349.86010	148	
350.14602	126	
350.83952	360	1+
350.88771	164	
354.01799	214	1+
354.84105	110	
356.72506	104	
360.76107	134	
362.84881	230	1+
366.18415	126	
366.70647	548	1+
366.75126	140	
367.70987	468	1+
367.73707	142	
367.84413	160	
368.89422	316	1+
369.78159	108	
369.83741	102	
370.10228	98	
370.81080	208	1+
370.90807	106	
371.15860	102	
373.38376	100	
373.71437	114	
374.72657	98	
376.81378	148	
376.88524	96	
378.74005	168	
379.85836	152	
380.71701	306	
381.72193	198	
382.72687	278	
383.71117	118	
383.77726	178	
384.74898	118	
384.85257	510	1+
384.89175	282	
385.72066	264	1+
385.77113	194	1+
386.84408	242	1+
388.79897	108	
389.76852	140	
390.05687	122	
390.83863	752	1+
391.90844	136	
392.83667	302	1+
393.73950	286	1+
393.89065	98	
394.11574	100	
398.72954	356	
399.67555	114	
399.73090	272	
400.72575	516	1+
402.86432	96	
403.41658	98	
403.87315	158	
404.86772	100	
405.85950	150	
406.74584	344	1+
406.86071	128	
407.70609	120	
407.74626	264	1+
407.87041	420	
408.85039	962	1+
409.72477	550	1+
409.87106	156	
410.72766	390	1+
410.83867	222	
411.07433	172	1+
411.82086	120	
411.86623	182	
412.72890	542	1+
413.75602	270	
415.19369	102	
415.91470	122	
419.82815	170	1+
421.73754	102	
421.78393	138	
421.88092	372	1+
422.87374	134	
422.88541	260	1+
423.76678	292	
423.82463	154	1+
423.85149	98	
424.77249	136	
425.75278	484	1+
425.85840	596	1+
426.85983	500	1+
427.73277	1278	1+
427.76218	186	
428.80145	114	
428.84809	376	1+
429.75065	222	
430.73731	380	1+
430.84817	124	
431.76473	138	1+
431.86763	368	1+
434.88363	182	
438.11246	116	
439.89706	184	
441.77155	242	
442.68261	138	
443.74636	134	
443.76503	116	
444.71817	170	
444.74994	128	
444.87338	1320	1+
444.90757	142	
445.74419	506	1+
446.74623	338	1+
447.70387	250	1+
447.78328	120	
449.68644	216	
449.88144	504	1+
450.68788	148	
450.74302	136	
450.77446	124	
451.74800	100	
457.90408	214	
462.88053	398	1+
466.70633	232	1+
467.88902	650	1+
469.79671	108	
469.89808	172	
485.90029	338	
486.85848	104	
486.90100	184	
487.28309	122	
487.90735	126	
507.75754	150	
510.28509	120	
510.80418	102	
END IONS

###FS:    #m/z: 322.93031 #charge 1+
###MS: 102
###MSMS: 103
BEGIN IONS
TITLE=Cmpd 76, +MS2(322.9303), 28.0-35.0eV, 2.2min #103
RTINSECONDS=132.563
SCANS=102-103
PEPMASS=322.93031	1774982
CHARGE=1+
185.91720	84	
190.89407	64	
191.85889	82	
192.88965	220	
194.02999	64	
194.96342	72	
196.88514	114	
197.86486	72	
198.88544	64	
198.92849	86	
201.04535	66	
205.94907	194	
207.11451	82	
210.90200	150	
211.84008	84	
212.89246	64	
213.86795	80	
216.88445	76	
218.08886	98	
219.89138	76	
220.88067	84	
221.07087	100	
222.03439	68	
222.94596	62	
223.95752	480	1+
224.82327	112	
227.89488	68	
227.93164	120	
228.83825	62	
228.84977	70	
229.88974	76	
230.88778	170	
231.11465	76	
231.16872	70	
232.97180	68	
234.15052	68	
234.88368	154	
235.88427	86	
236.83002	66	
238.80296	74	
238.85029	68	
239.78306	80	
239.79590	66	
240.78261	72	
240.82254	414	1+
240.94015	1560	
241.86194	74	
241.91027	94	
241.94231	1166	
242.14458	64	
242.82287	182	
242.94132	3558	1+
242.96729	80	
243.05702	66	
243.82019	150	
244.81937	534	1+
244.94083	976	1+
246.94725	80	
246.97387	152	
247.38929	90	
247.84908	80	
247.99417	72	
249.89642	72	
250.39936	82	
250.50476	80	
250.93232	74	
250.94974	98	
251.83565	62	
252.82982	66	
252.87979	90	
253.87393	70	
253.92673	68	
254.03646	70	
254.52785	80	
254.82758	92	
254.84279	106	
257.45728	82	
257.79734	156	
257.91072	76	
258.83485	370	1+
259.39754	70	
261.82788	506	1+
262.00871	66	
262.04244	66	
262.34875	74	
262.36462	102	
262.81322	132	
262.83019	320	1+
263.88057	66	
263.96793	78	
263.99211	72	
265.84559	304	1+
266.81463	72	
267.79225	66	
268.13631	64	
269.79541	162	1+
269.87400	74	
270.95830	72	
271.01924	66	
271.85957	78	
272.86800	62	
272.93867	90	
273.79575	250	1+
273.82379	92	
273.91550	82	
274.85093	66	
276.04522	88	
276.09232	70	
276.39017	72	
276.85545	216	1+
277.07437	78	
278.80857	68	
279.04835	86	
279.09098	614	1+
280.79651	66	
280.83989	104	
281.84890	132	
283.06915	180	
284.20606	78	
284.29236	390	1+
285.84384	78	
288.76157	100	
289.80212	226	1+
289.87591	128	
290.79110	68	
290.87976	82	
291.81066	190	1+
292.44149	70	
292.95408	66	
293.19597	86	
293.87549	76	
294.88452	66	
295.12003	72	
296.90159	80	
296.97353	74	
298.82622	70	
299.78021	70	
299.79485	66	
301.80063	90	
302.88759	78	
303.72792	72	
305.80933	66	
306.15761	80	
306.89259	74	
307.79499	352	1+
307.88730	158	
308.79657	232	1+
308.87417	66	
308.89397	196	
308.91190	68	
309.42098	68	
310.37207	86	
311.37247	76	
312.27232	66	
312.81918	92	
313.87737	70	
314.82405	138	
315.00589	98	
315.08234	62	
315.79101	82	
319.13377	68	
320.00309	64	
320.19653	72	
320.86025	68	
320.88423	64	
323.31321	74	
323.80318	70	
325.88060	82	
END IONS

###FS:    #m/z: 340.94095 #charge 1+
###MS: 102
###MSMS: 104
BEGIN IONS
TITLE=Cmpd 77, +MS2(340.9410), 28.0-35.0eV, 2.2min #104
RTINSECONDS=133.336
SCANS=102,104
PEPMASS=340.94095	668028
CHARGE=1+
180.87856	86	
182.86586	82	
192.93188	92	
205.94971	72	
206.86044	72	
206.93070	74	
209.96750	74	
211.94715	84	
212.87485	358	1+
213.94257	172	
214.93920	126	
215.88904	194	
215.93966	76	
217.88388	78	
217.97621	80	
219.91335	76	
220.89766	68	
222.03628	70	
224.58649	96	
224.92707	94	
224.97621	120	
225.87833	76	
226.87618	72	
226.95387	70	
227.89256	80	
228.94682	86	
230.88796	272	
231.89147	176	
231.94976	666	1+
232.88909	86	
233.89794	84	
233.94903	138	
236.79960	72	
236.85432	72	
239.04411	94	
239.47888	82	
239.88195	74	
240.23310	148	
241.84225	562	
241.94512	84	
242.79285	144	
243.83039	296	1+
243.91173	82	
244.49508	74	
246.86226	76	
246.90300	72	
248.96766	86	
249.15561	70	
249.89942	338	1+
251.45964	80	
251.78884	76	
252.85193	86	
253.38518	90	
253.83276	70	
253.90509	260	1+
254.96563	356	1+
256.17817	106	
256.85404	130	
256.88424	122	
256.96676	90	
257.40784	72	
257.87304	72	
257.90062	102	
258.84608	184	
258.95903	76	
259.85280	254	
259.95865	188	
260.83636	204	
260.85243	146	
261.83107	110	
261.85268	116	
262.04173	76	
262.96971	72	
264.07287	124	
266.11909	72	
266.91489	68	
267.13381	94	
267.82865	72	
268.83808	142	
269.80139	76	
269.84174	108	
270.83941	68	
272.49304	72	
273.00789	94	
274.14138	72	
274.80911	212	1+
275.42132	82	
275.90030	72	
276.85825	634	1+
276.94379	80	
277.90933	122	
277.92530	72	
278.84660	550	1+
279.93118	86	
280.81309	70	
280.90025	70	
281.85604	222	1+
281.89256	86	
282.91790	76	
282.93836	76	
283.92460	74	
283.95085	126	
284.36357	96	
284.81482	80	
287.47348	94	
289.00796	86	
290.00454	72	
290.78509	84	
290.88765	80	
290.94413	70	
291.85603	80	
292.86582	72	
293.87737	74	
295.98641	78	
296.80840	70	
297.89693	76	
298.80057	70	
299.01507	74	
299.87396	202	
299.90323	78	
300.67129	88	
300.87556	76	
303.44123	194	
304.45190	102	
305.88038	76	
307.79893	92	
308.36599	90	
309.16871	80	
309.86637	72	
309.92252	68	
310.00444	94	
310.93278	70	
311.86015	70	
312.81735	78	
313.38418	74	
313.74317	72	
313.81059	86	
317.10190	184	1+
318.76972	102	
318.88153	72	
319.94365	68	
320.67783	82	
321.85768	78	
324.89233	96	
325.83262	68	
325.89239	68	
326.17543	120	
326.79988	70	
328.73130	72	
328.82060	72	
328.88966	76	
332.05489	88	
333.82701	72	
335.77268	68	
336.85616	82	
337.08821	82	
340.90217	100	
341.71657	72	
341.89705	210	1+
342.50105	184	
344.40932	104	
346.07708	68	
END IONS

###FS:    #m/z: 363.95699 #charge 1+
###MS: 102
###MSMS: 105
BEGIN IONS
TITLE=Cmpd 78, +MS2(363.9570), 28.0-35.0eV, 2.3min #105
RTINSECONDS=134.108
SCANS=102,105
PEPMASS=363.95699	253486
CHARGE=1+
118.43439	78	
164.75212	82	
187.86769	124	
189.86239	290	
191.85768	478	
196.88615	146	
197.97386	92	
200.88500	84	
207.94759	92	
208.83126	88	
209.86799	80	
209.88747	86	
209.94357	1070	1+
210.88277	142	1+
211.95258	90	
212.88000	1140	1+
214.89294	104	
218.84194	84	
220.08992	78	
222.95306	230	
223.83828	80	
223.96040	146	
224.95153	788	1+
225.82578	192	1+
226.94665	3812	1+
227.93147	202	
228.89370	486	1+
228.94253	4942	1+
229.56586	100	
230.82846	196	1+
230.88950	1912	1+
232.88340	522	1+
233.96869	86	
234.14291	96	
235.03813	116	
235.93910	78	
240.82322	180	
240.83787	210	
240.93997	194	
240.96232	454	1+
241.82577	100	
241.84116	80	
241.93910	670	1+
242.94175	432	1+
242.96082	276	
243.82018	388	1+
243.96229	200	
244.84705	86	
244.91535	108	
244.95692	1564	1+
245.81899	114	
245.94396	218	
246.78883	78	
246.81595	78	
246.90622	266	1+
246.95349	2424	1+
247.80534	80	
248.78761	80	
248.80540	274	
248.85536	130	
248.90094	858	1+
249.80428	230	
250.79985	120	
250.89264	78	
250.97267	126	
251.80061	84	
251.89510	292	1+
253.53355	78	
253.82959	84	
255.34353	96	
256.85267	84	
257.08374	90	
259.84409	164	
259.90578	124	
260.96907	280	1+
261.82866	118	
261.90337	90	
262.83152	194	
263.82743	106	
264.82101	208	
264.96064	80	
265.82088	156	
266.81433	246	
266.87287	92	
267.44875	94	
267.81334	128	
267.97308	296	1+
268.81546	178	
268.83715	130	
269.02674	106	
269.13229	88	
269.79965	138	
269.96750	376	1+
270.46365	94	
273.05839	80	
273.91087	112	
274.09034	76	
274.13474	78	
275.86512	296	1+
276.81353	88	
276.85523	188	
278.79975	266	1+
279.10599	120	
280.09847	86	
280.11181	102	
280.13284	88	
280.79019	904	1+
282.83124	214	
284.82408	154	
284.84486	468	1+
284.96300	110	
285.79260	134	
285.84767	340	1+
286.82442	138	
287.11977	78	
288.04040	80	
288.44029	78	
288.82418	92	
292.43891	226	
296.10025	94	
296.80849	216	
297.80226	942	1+
298.80401	674	1+
299.87059	172	
300.80187	568	1+
301.85961	522	1+
302.79137	80	
302.83516	78	
303.07132	84	
303.22471	98	
303.80619	110	
303.85710	750	1+
303.94318	92	
306.43491	150	
306.83480	90	
306.95318	90	
307.83933	100	
307.87197	92	
307.89188	178	
309.62199	82	
310.88396	122	
314.36087	84	
314.82104	148	
315.93924	92	
316.81374	136	
317.45147	80	
317.87901	130	
318.81549	136	
320.82316	252	1+
321.86802	350	1+
322.06475	102	
322.36075	94	
322.88252	78	
322.93108	132	
324.06185	80	
325.04378	76	
326.87524	364	1+
327.28601	78	
328.21538	84	
329.87737	86	
330.43040	88	
332.97731	82	
334.11887	84	
335.24915	84	
335.89439	106	
336.76027	104	
336.89873	82	
336.94423	198	
337.72639	88	
337.94443	102	
340.76613	80	
340.93898	150	1+
341.00642	84	
342.89928	76	
344.18855	88	
347.92530	80	
349.33322	94	
350.89542	142	
352.38763	78	
358.91772	84	
360.15384	100	
360.87105	114	
361.72436	206	
361.76599	80	
364.09108	78	
367.21630	88	
369.19219	154	
END IONS

###FS:    #m/z: 322.93029 #charge 1+
###MS: 106
###MSMS: 107
BEGIN IONS
TITLE=Cmpd 79, +MS2(322.9303), 28.0-35.0eV, 2.3min #107
RTINSECONDS=137.801
SCANS=106-107
PEPMASS=322.93029	1712828
CHARGE=1+
164.84836	220	
169.73045	68	
182.40434	94	
191.94054	60	
192.02915	92	
194.02517	70	
199.94793	68	
201.04356	66	
203.41309	100	
206.97515	68	
207.95142	82	
207.97052	60	
208.32310	64	
208.83556	68	
208.90336	80	
210.83162	66	
210.96192	64	
215.86574	60	
215.92025	74	
218.89836	68	
220.09002	68	
221.07081	72	
221.95110	362	1+
222.95540	406	1+
225.90978	86	
227.08337	78	
228.82788	84	
228.93179	78	
230.83961	106	
230.96920	68	
231.12027	68	
232.05070	74	
232.83884	120	
233.83664	72	
236.71289	94	
236.89206	68	
236.93369	66	
237.05674	86	
238.87489	64	
238.91910	62	
239.08486	72	
239.78583	252	1+
240.82795	108	
240.94046	1042	
240.96538	200	
241.94001	4670	1+
242.81770	80	
242.83009	84	
242.94207	3230	1+
243.82027	270	
244.82194	244	
244.93905	606	
244.98862	80	
245.81936	128	
246.85401	72	
246.97775	268	
247.98113	148	
248.82785	122	
248.85367	64	
248.95233	62	
249.85000	78	
250.97308	72	
251.92704	76	
252.16626	96	
252.19822	120	
252.55904	78	
252.82326	62	
252.96137	98	
253.50054	80	
254.01701	72	
254.12474	58	
254.84948	80	
254.90806	72	
255.07952	72	
255.88161	82	
257.79715	126	
258.83202	598	1+
260.03905	62	
260.82796	1178	1+
260.94623	84	
261.52205	66	
261.82980	866	1+
262.08015	68	
262.97172	78	
263.90842	82	
264.83174	146	
264.91288	68	
265.06068	86	
266.57220	70	
266.99931	90	
267.83652	68	
267.87916	64	
269.86793	74	
270.02349	106	
272.12806	76	
272.84370	368	1+
273.79348	68	
273.84463	290	1+
275.54567	84	
275.93732	76	
276.80884	80	
277.18884	68	
278.92958	66	
279.09103	586	1+
279.16322	72	
281.88747	120	
282.05543	58	
282.85644	58	
283.06798	96	
283.28617	278	1+
283.78752	240	1+
283.85534	68	
284.29061	238	1+
284.87617	96	
285.46190	80	
285.90599	78	
286.86919	58	
286.96997	58	
289.79760	100	
290.88556	88	
291.76149	72	
292.79244	94	
292.81080	76	
292.87421	78	
293.04044	74	
294.85605	60	
294.99236	76	
295.80902	76	
296.17012	68	
296.80674	62	
296.95029	60	
298.97028	72	
299.78235	108	
300.91169	58	
301.79849	62	
301.86731	92	
303.94332	66	
303.98490	74	
304.44541	104	
306.88226	272	1+
306.91435	62	
308.01858	68	
308.80828	58	
309.57859	82	
310.06491	96	
310.96533	68	
311.88978	136	
313.15801	84	
318.03610	62	
318.83817	62	
320.47988	84	
321.12862	80	
321.16192	68	
321.82228	92	
321.85318	64	
322.77441	76	
322.88059	70	
322.94670	66	
323.98443	80	
324.88902	116	
325.94151	92	
326.02564	70	
326.07666	60	
326.37841	66	
327.75318	68	
END IONS

###FS:    #m/z: 336.94560 #charge 1+
###MS: 106
###MSMS: 108
BEGIN IONS
TITLE=Cmpd 80, +MS2(336.9456), 28.0-35.0eV, 2.3min #108
RTINSECONDS=138.572
SCANS=106,108
PEPMASS=336.94560	66754
CHARGE=1+
155.26763	76	
173.29039	68	
180.10993	76	
182.86900	72	
196.87996	74	
198.05149	80	
199.90300	86	
200.88079	160	
205.88799	84	
209.89292	82	
210.88491	182	
211.49905	72	
211.94414	1090	
212.87770	1210	1+
213.93845	710	1+
215.88116	324	1+
215.93823	106	
216.39134	98	
216.89697	120	
217.25179	84	
222.80163	68	
222.95088	122	
222.97738	94	
224.84050	76	
225.86447	118	
228.89778	296	1+
228.99704	92	
229.84087	126	
229.95521	1330	
230.89069	1666	1+
231.95055	864	1+
232.83341	70	
232.88632	124	
233.82846	116	
233.89888	260	
233.95042	110	
234.83345	72	
236.85237	68	
237.85725	82	
239.82970	426	1+
239.90274	92	
240.94216	68	
242.84456	134	
243.79476	68	
244.03443	72	
244.86584	68	
246.47053	92	
246.90474	90	
246.97555	164	
247.39305	70	
247.46065	78	
247.96782	576	1+
248.89847	782	1+
248.98384	70	
249.57652	102	
249.95934	90	
250.83699	204	
250.95141	92	
250.97134	72	
250.98579	70	
251.10724	74	
251.84291	216	
251.90966	72	
252.97077	674	
253.42054	78	
253.79591	82	
253.83248	82	
253.90612	480	1+
254.83048	72	
254.92084	78	
255.78314	68	
256.59505	96	
257.36858	76	
258.84914	448	1+
259.82822	84	
259.92104	96	
260.80353	82	
261.83998	86	
261.88950	100	
263.71301	92	
263.89829	70	
264.51921	94	
264.85479	76	
265.49458	68	
266.12900	74	
266.93693	70	
267.84260	134	
268.84155	288	
269.81540	86	
269.84203	166	
270.86009	144	
271.88916	68	
271.91281	166	
271.99042	68	
272.98072	72	
273.86866	86	
273.97857	102	
274.89970	68	
275.13206	76	
275.86890	288	
275.96988	76	
276.03913	84	
276.13726	94	
276.85679	594	1+
277.98671	68	
278.83182	176	
279.83453	94	
279.88317	112	
280.81078	72	
280.84882	128	
281.04131	84	
281.79739	88	
282.05933	78	
282.86841	82	
282.94080	88	
284.03628	74	
284.96216	80	
285.84849	736	1+
286.10523	74	
286.14396	146	
286.85108	632	1+
287.83182	74	
287.91013	118	
289.10431	66	
289.88788	84	
292.14550	70	
292.43112	96	
292.86424	68	
292.89770	70	
293.10378	246	
293.86287	144	
294.86519	72	
294.87358	86	
294.97138	70	
295.74571	106	
295.99588	104	
296.85093	74	
299.06388	72	
299.87117	72	
300.87355	72	
301.44040	70	
302.01842	84	
302.95167	94	
303.82862	90	
304.86622	74	
305.87379	72	
305.88905	80	
306.88623	68	
308.85461	88	
309.87324	246	1+
311.03225	86	
312.51758	86	
314.92736	90	
318.18678	102	
318.60947	70	
320.08236	78	
321.98536	90	
323.90940	88	
324.89119	132	
329.48222	86	
335.34547	70	
335.42219	80	
335.88314	68	
336.76355	118	
338.96058	98	
END IONS

###FS:    #m/z: 359.96148 #charge 1+
###MS: 106
###MSMS: 109
BEGIN IONS
TITLE=Cmpd 81, +MS2(359.9615), 28.0-35.0eV, 2.4min #109
RTINSECONDS=139.344
SCANS=106,109
PEPMASS=359.96148	50200
CHARGE=1+
190.63790	92	
203.89145	82	
209.94588	544	1+
214.89370	142	
216.41449	70	
216.88828	82	
217.99994	74	
222.95299	798	1+
223.88878	118	
224.94773	862	1+
226.48222	76	
226.89473	74	
226.94742	2628	1+
227.04998	88	
227.93583	164	
228.94290	2204	1+
230.48211	110	
230.83266	76	
231.51400	92	
231.82244	94	
231.85805	86	
232.02656	76	
232.94385	72	
233.85174	76	
234.57134	78	
235.11516	76	
235.82174	78	
236.83578	102	
239.02330	78	
239.14330	92	
239.90289	98	
240.07783	80	
240.10485	72	
240.79932	106	
240.93728	284	1+
240.96252	506	1+
242.07393	72	
242.54630	70	
242.96190	282	1+
243.89428	78	
244.90097	72	
244.95685	862	1+
245.94305	202	
245.98111	86	
246.95262	1672	
248.80467	330	1+
249.03176	80	
250.79219	100	
250.95159	252	
250.97872	88	
251.81482	88	
252.96022	118	
253.08837	80	
253.83269	72	
255.42218	74	
256.11531	78	
258.83536	254	1+
260.97010	188	
261.43481	80	
262.34687	88	
264.06374	72	
264.79854	82	
264.81690	72	
264.85110	76	
264.96454	106	
265.08363	100	
265.81044	600	1+
266.07492	70	
266.81162	584	1+
267.88086	84	
267.97436	406	
268.11205	86	
269.86017	78	
269.96671	266	1+
270.79250	72	
271.55468	90	
273.92139	78	
275.09732	78	
275.97126	142	
276.85456	74	
277.81087	196	
277.91921	88	
278.80356	130	
278.84343	260	1+
279.09769	80	
279.35905	140	
280.79238	746	1+
281.08478	126	
281.85292	118	
283.83251	154	
283.98502	92	
284.88717	84	
285.00561	74	
285.99331	80	
286.81824	80	
288.87345	220	1+
291.78223	106	
292.45607	76	
292.99211	84	
293.91570	74	
294.86482	110	
295.94211	74	
296.80682	270	1+
298.80386	1242	1+
299.82331	72	
300.80110	330	1+
301.78029	184	1+
302.05697	90	
302.51169	82	
302.85981	76	
303.38984	92	
303.54626	76	
303.94372	160	
304.43890	84	
305.14409	90	
306.86613	84	
306.89481	100	
307.08196	90	
307.14647	104	
308.80768	78	
309.79301	96	
310.80514	74	
310.87200	98	
311.12753	76	
311.88694	94	
312.51086	90	
312.88003	82	
312.94764	72	
314.80483	76	
314.82471	78	
316.81579	244	
317.81461	104	
318.40355	84	
318.92513	84	
319.00208	96	
320.40951	86	
320.88814	128	
320.95477	94	
321.82591	112	
321.85755	78	
322.93047	100	
323.01646	120	
323.91149	72	
324.07732	82	
327.08160	152	
329.87424	134	
330.08657	76	
330.16893	72	
331.04633	134	
332.80944	76	
334.13895	78	
335.78845	74	
336.94832	164	
337.11570	114	
338.82187	82	
338.90526	72	
339.83295	78	
340.86823	78	
340.94078	110	
341.84808	74	
343.71684	110	
343.90153	98	
352.73326	80	
353.76569	104	
355.22595	70	
356.97810	88	
360.85771	84	
363.01408	98	
363.29961	82	
363.72740	70	
363.96713	78	
END IONS

###FS:    #m/z: 322.93033 #charge 1+
###MS: 110
###MSMS: 111
BEGIN IONS
TITLE=Cmpd 82, +MS2(322.9303), 28.0-35.0eV, 2.4min #111
RTINSECONDS=143.033
SCANS=110-111
PEPMASS=322.93033	1581260
CHARGE=1+
58.71758	72	
186.87079	64	
187.91633	72	
190.09235	84	
192.89253	154	
194.89328	98	
198.84715	86	
201.04359	90	
205.95197	178	
206.09280	72	
206.94962	126	
212.83258	96	
212.89749	68	
218.89660	92	
219.95137	78	
221.94443	94	
223.00485	68	
223.96877	72	
224.36569	74	
224.96206	94	
225.01945	88	
226.84450	68	
226.92781	66	
228.01500	66	
228.81839	68	
230.79344	84	
233.13100	62	
233.90431	62	
235.33379	80	
236.13511	80	
238.56977	82	
238.93832	86	
239.07439	66	
239.88760	66	
240.12953	82	
240.56131	96	
240.94024	1208	
241.12179	70	
241.93966	3826	1+
242.81923	88	
242.83421	122	
242.94184	2746	1+
243.06670	72	
243.81831	650	1+
243.84045	70	
244.06515	68	
244.93908	716	
245.87745	72	
246.15100	94	
246.85283	180	
246.87185	92	
246.97587	88	
247.84869	106	
247.97974	232	
248.85265	176	
249.09744	74	
249.84041	72	
249.88331	82	
251.04716	80	
251.87842	68	
253.14087	78	
254.84372	64	
255.10843	78	
257.04160	70	
257.09870	74	
258.83282	96	
258.85442	64	
258.89352	70	
258.96621	78	
258.98136	66	
259.83398	84	
260.33979	84	
260.83119	320	
261.83037	1102	1+
261.92115	94	
262.98350	78	
263.11682	72	
263.35414	100	
264.11190	94	
264.14213	72	
264.82463	70	
265.56263	78	
266.79877	66	
266.85681	74	
267.00525	96	
268.24070	64	
270.41076	70	
271.39315	98	
271.85855	64	
272.79101	114	
272.80877	84	
273.79534	196	
273.97010	70	
276.38001	80	
276.80906	62	
276.97425	68	
279.09047	378	1+
279.80575	62	
281.10951	74	
281.18540	64	
282.81256	66	
282.86276	124	
283.07074	64	
283.09953	68	
283.78810	118	
283.86012	164	1+
283.96732	96	
284.28962	232	
285.20051	90	
285.29632	136	
287.78904	128	
289.79551	76	
290.85839	76	
290.98620	80	
291.80361	88	
291.86929	72	
292.77753	66	
292.93519	92	
293.14756	82	
293.82496	100	
293.84612	74	
296.86781	62	
299.66514	84	
299.75389	68	
299.78435	282	1+
303.80503	62	
303.94015	68	
304.87597	72	
305.04134	68	
305.15288	62	
307.80318	68	
307.87455	64	
307.88518	182	1+
307.99694	70	
308.29251	84	
308.79736	68	
309.01327	82	
309.87056	66	
310.04568	100	
311.80161	144	
311.96021	78	
313.36576	76	
315.39808	80	
315.82332	66	
315.84088	66	
318.79629	76	
321.76919	70	
321.80651	70	
322.04883	70	
322.15470	68	
322.83841	64	
323.07223	72	
323.88068	76	
325.89253	86	
326.14741	74	
327.87717	130	
328.16840	70	
328.26208	80	
END IONS

###FS:    #m/z: 507.84532 #charge 1+
###MS: 110
###MSMS: 112
BEGIN IONS
TITLE=Cmpd 83, +MS2(507.8453), 28.2-35.2eV, 2.4min #112
RTINSECONDS=143.805
SCANS=110,112
PEPMASS=507.84532	72350
CHARGE=1+
62.03464	182	
191.87227	104	
213.15923	140	
222.97918	112	
224.97770	150	
232.88340	142	
240.07786	158	
244.08802	122	
251.07222	116	
260.87988	122	
261.84628	102	
262.85773	140	
266.16712	136	
270.80665	108	
272.99672	116	
273.85452	98	
276.86941	120	
280.37903	96	
283.01512	120	
283.94079	134	
288.04430	112	
289.88385	112	
290.86340	310	1+
293.87591	206	
294.87789	162	
297.11656	156	1+
297.95850	96	
298.85295	122	
301.15700	104	
304.85003	134	
305.86604	372	1+
307.88831	462	1+
308.14155	306	
308.86797	428	1+
309.14266	190	
309.87051	268	1+
309.89233	186	
310.15505	142	
310.81675	124	
311.88546	370	
312.17429	160	
312.88616	484	
314.86527	238	1+
315.84642	110	
317.42510	98	
317.87702	162	
320.83995	104	
320.87688	108	
321.86017	108	
323.87991	100	
325.86264	110	
326.88218	574	1+
328.82337	186	
328.86479	218	1+
329.82140	296	1+
330.15863	98	
330.88209	96	
332.87365	390	1+
333.17556	114	
333.64550	96	
333.81848	100	
333.85841	158	
334.22001	114	
335.05096	98	
336.94291	130	
337.88250	220	
338.87751	112	
339.40398	150	
342.86920	108	
346.87607	114	
348.35405	102	
348.81000	124	
348.83840	114	
348.88197	234	1+
348.95170	108	
349.84586	218	1+
350.76365	428	1+
352.79798	176	
352.83584	264	1+
358.89875	102	
365.71451	132	
366.73917	224	1+
367.18702	176	1+
367.70563	716	1+
367.76662	250	1+
368.90066	108	
371.65603	118	
371.78158	312	1+
372.05145	142	
373.00856	134	
373.71853	218	
373.90471	156	
374.72231	120	
376.21891	172	
377.90521	100	
378.39439	118	
380.71655	548	1+
381.79681	112	
381.84380	296	1+
384.85658	278	1+
385.84120	140	
386.84786	114	
387.71495	176	1+
389.20133	430	1+
389.81026	100	
390.84197	244	
392.82638	320	1+
392.85693	162	
392.91714	112	
393.85150	102	
394.83113	128	
397.79079	98	
398.72707	186	
399.72730	496	1+
401.87944	188	
402.86153	128	
403.25884	98	
403.87199	102	
404.73690	134	
404.86795	450	1+
405.75178	156	
405.79003	102	
405.85921	198	
405.86998	250	1+
406.84920	152	
407.74144	394	1+
407.86691	520	
408.78894	240	1+
408.85461	720	1+
409.72386	324	
409.88036	156	
410.73551	150	
410.84027	628	1+
411.76233	146	
412.74258	98	
414.88492	146	
418.70931	104	
418.84407	116	
419.72235	214	1+
421.88085	102	
421.93678	116	
422.67121	98	
422.88173	256	1+
423.76815	192	
423.78565	154	
423.86634	124	
424.77594	264	
425.73313	248	
425.75411	202	
426.08696	264	1+
426.74979	126	
426.86116	408	
427.73471	984	1+
427.75511	276	
427.86383	190	
428.84737	158	
428.87199	132	
429.82545	170	
430.72123	192	1+
430.74348	176	
430.86404	536	1+
431.86875	338	1+
432.32197	102	
437.77093	176	
439.89631	286	
440.07857	104	
440.89015	162	
442.74313	96	
443.76398	118	
443.78115	132	
444.87470	958	1+
445.71690	98	
445.74348	170	
446.36015	96	
446.88222	136	
447.70984	342	1+
447.74747	296	1+
448.77031	300	1+
449.69570	162	
449.87966	322	
450.70259	224	
450.74246	310	1+
450.88036	140	
451.74717	190	1+
462.88590	172	
465.72392	138	
467.71095	126	
467.88894	340	
470.23483	118	
474.35950	110	
484.19999	134	
485.89562	186	
486.89574	108	
490.27549	96	
510.09436	104	
511.15398	98	
END IONS

###FS:    #m/z: 336.94581 #charge 1+
###MS: 110
###MSMS: 113
BEGIN IONS
TITLE=Cmpd 84, +MS2(336.9458), 28.0-35.0eV, 2.4min #113
RTINSECONDS=144.577
SCANS=110,113
PEPMASS=336.94581	65418
CHARGE=1+
189.96387	68	
198.62721	102	
201.99336	80	
202.08084	78	
210.12435	72	
210.88208	182	
211.94456	784	
212.87842	844	1+
213.94023	344	1+
214.88186	102	
215.88712	140	
215.93649	88	
217.88531	198	
217.93451	104	
218.88383	82	
220.80488	72	
222.96018	318	1+
223.88451	70	
223.96283	234	1+
226.97842	102	
227.05929	94	
228.84568	118	
228.89620	384	1+
229.95438	964	
230.88982	2114	1+
231.83005	108	
231.95076	436	1+
232.89427	512	1+
233.30366	88	
234.82354	116	
234.94537	80	
235.84454	68	
236.79769	68	
237.94786	90	
238.01230	68	
239.06854	74	
239.84032	68	
239.95052	74	
240.84570	96	
241.84754	74	
242.86345	80	
243.97856	76	
245.44794	102	
245.80257	72	
246.90836	76	
247.96244	440	1+
248.89912	788	1+
249.83155	124	
250.13351	100	
250.81746	74	
250.83433	130	
250.90877	116	
250.94624	68	
250.97492	90	
251.91163	116	
251.92389	94	
252.83820	134	
252.97150	642	1+
253.04129	80	
253.83703	154	1+
253.90489	402	1+
254.08361	68	
254.96119	230	1+
254.99064	94	
255.01978	80	
255.06293	66	
255.08044	70	
255.73996	78	
256.86315	66	
256.89425	72	
257.24662	76	
258.84325	180	1+
258.99842	84	
260.82858	206	1+
260.94849	78	
261.81820	90	
262.21952	76	
263.90838	90	
264.47126	72	
264.88259	82	
268.00953	68	
268.84123	650	1+
269.07792	70	
269.91630	118	
270.00732	96	
270.84180	70	
270.98017	116	
271.68446	72	
271.91670	310	1+
272.85144	82	
272.94116	88	
273.79126	74	
274.87460	100	
275.86990	84	
275.94523	72	
276.85426	198	
276.86875	190	
277.86224	122	
278.03729	212	1+
278.84264	74	
278.87008	68	
279.78956	68	
279.83715	78	
279.86080	126	
280.71002	74	
280.99830	110	
281.87803	162	
281.90067	78	
282.86219	78	
284.19366	88	
285.44940	86	
286.85321	448	
287.82999	78	
287.85679	508	1+
288.87880	70	
289.96083	66	
290.88387	78	
291.44499	84	
291.85641	156	
292.86152	76	
293.10978	138	
293.87547	70	
294.00386	72	
294.86656	154	
295.83402	66	
295.98841	100	
296.01640	64	
296.29514	72	
296.32655	80	
296.85114	74	
296.88052	82	
297.87136	82	
298.82395	70	
299.87133	88	
300.60746	74	
300.89295	68	
300.91384	84	
301.87933	70	
303.86058	68	
304.01921	78	
304.89182	86	
306.88186	126	
307.47360	100	
308.30960	84	
309.47523	114	
309.84010	86	
309.86089	382	1+
311.00191	86	
311.14925	78	
312.02917	78	
312.91039	84	
315.89084	64	
317.39457	100	
323.36824	106	
324.89418	222	1+
325.16365	76	
325.85056	78	
327.90401	68	
328.07931	68	
332.36174	90	
333.43698	74	
333.86340	98	
333.89008	86	
334.91643	70	
336.76800	72	
336.78413	82	
336.94150	72	
337.05207	92	
338.67510	90	
340.75469	64	
340.88639	64	
340.97684	104	
END IONS

###FS:    #m/z: 340.94088 #charge 1+
###MS: 114
###MSMS: 115
BEGIN IONS
TITLE=Cmpd 85, +MS2(340.9409), 28.0-35.0eV, 2.5min #115
RTINSECONDS=148.25
SCANS=114-115
PEPMASS=340.94088	555818
CHARGE=1+
184.86045	72	
185.87505	82	
185.93058	120	
190.94790	138	
192.88929	76	
192.92663	118	
194.89140	78	
195.62071	74	
196.88312	68	
197.95659	72	
198.10169	72	
199.02564	72	
205.92519	78	
207.96898	72	
210.93530	152	
213.63470	108	
213.88152	178	
213.94061	520	1+
214.87501	76	
215.01352	90	
215.88746	304	1+
216.01743	86	
219.88461	194	1+
221.94805	70	
222.95034	72	
222.97944	74	
223.83575	70	
225.89716	74	
226.07589	88	
226.11697	68	
227.96115	68	
228.85568	72	
228.94947	168	
229.98648	80	
230.13720	80	
230.88992	180	
231.89187	240	
231.95303	134	
232.96083	86	
233.90255	72	
233.94571	158	
234.88560	168	
235.81998	86	
235.89547	82	
236.53143	86	
236.91284	76	
237.79105	72	
237.91753	72	
238.85355	94	
239.83731	68	
240.83817	814	1+
241.84275	520	1+
243.82829	144	
244.84063	70	
244.86936	70	
245.02552	84	
245.90438	88	
246.39357	182	
246.94523	72	
246.97501	156	
249.90164	118	
251.84719	72	
251.95711	96	
252.97291	72	
253.91349	248	1+
255.07492	74	
256.36874	82	
256.84936	150	
256.88416	70	
256.99821	90	
257.80027	70	
257.83350	88	
257.85540	82	
258.84650	176	
258.91407	70	
259.01410	80	
259.85132	76	
259.89410	76	
259.96012	242	
260.84816	118	
261.84822	96	
263.84638	90	
264.86476	74	
266.86376	120	
267.85260	68	
267.97217	132	
268.13213	68	
268.84226	260	
269.85640	78	
270.79881	78	
270.84115	156	
270.97043	104	
272.93338	180	
272.97593	94	
273.17216	80	
273.98648	82	
274.86450	136	
275.83933	120	
276.38507	72	
276.85778	576	1+
276.89646	82	
278.84556	544	1+
278.87411	70	
279.89612	82	
279.92989	120	
280.85294	78	
280.87158	74	
280.89741	80	
281.13817	94	
282.04272	96	
282.96989	88	
284.92913	126	
285.42847	100	
288.42818	70	
291.88537	68	
292.45216	102	
293.85344	126	
294.86140	72	
296.96661	84	
297.00758	94	
297.81147	134	
297.97893	88	
298.31054	82	
299.87205	102	
300.86594	222	1+
301.85221	126	
302.84928	72	
303.80538	76	
303.87147	74	
307.81659	68	
307.90357	84	
308.75154	160	
308.87086	70	
312.80479	78	
314.93610	90	
320.96351	68	
321.89259	76	
322.73048	72	
322.81151	76	
324.11060	100	
324.88917	78	
326.17339	192	
327.19499	82	
328.88735	138	
330.82091	118	
331.89178	74	
333.87896	76	
334.79713	82	
336.40989	82	
337.19190	86	
338.89179	70	
339.18812	96	
339.74937	82	
340.03202	68	
340.31297	82	
341.19932	68	
342.89952	72	
343.32555	86	
344.25650	74	
END IONS

###FS:    #m/z: 363.95679 #charge 1+
###MS: 114
###MSMS: 116
BEGIN IONS
TITLE=Cmpd 86, +MS2(363.9568), 28.0-35.0eV, 2.5min #116
RTINSECONDS=149.021
SCANS=114,116
PEPMASS=363.95679	208770
CHARGE=1+
182.86750	84	
189.86003	136	
191.85908	202	
193.85922	86	
197.09682	72	
200.88002	98	
207.87367	322	1+
207.94936	78	
209.94416	548	1+
210.88412	298	1+
212.87830	1666	1+
214.89625	80	
216.88278	90	
219.86295	124	
221.86041	76	
222.01780	76	
222.95261	316	1+
224.37140	100	
224.94780	708	1+
224.97697	78	
226.64128	98	
226.94799	3974	1+
228.02379	74	
228.89456	440	1+
228.94241	3904	1+
229.06674	104	
230.83524	102	
230.88964	2070	1+
231.83374	90	
232.80335	76	
232.88318	252	1+
234.92519	78	
238.84294	76	
238.94160	78	
240.83445	248	
240.94228	290	
240.96401	178	
241.93942	1202	1+
242.94006	684	1+
242.96016	358	
243.81949	310	1+
244.95796	2092	1+
245.01117	110	
245.82139	72	
245.83696	98	
245.87734	72	
246.95270	2438	1+
247.80871	200	
248.80283	520	
248.84472	136	
248.89982	762	1+
249.81887	78	
249.91978	76	
250.80766	262	
250.85092	180	1+
250.96161	72	
251.12477	78	
252.07924	78	
252.23513	78	
252.42852	96	
252.82873	80	
253.41833	102	
253.90349	340	
253.94490	134	
254.01900	78	
257.08251	148	
258.83290	110	
258.84858	300	1+
259.89805	74	
260.83718	172	
260.96564	150	
260.98184	148	
261.82867	536	1+
262.84862	130	
263.03362	92	
263.82609	106	
263.84262	88	
263.93811	78	
264.57095	76	
264.81693	74	
264.82972	110	
265.08968	126	
265.79432	76	
265.81471	72	
266.81160	412	1+
266.85176	94	
266.89212	146	
267.41148	98	
267.97287	224	
268.83822	90	
269.10810	74	
269.96867	690	1+
271.10005	76	
271.91964	194	
272.85176	76	
273.64320	88	
274.10237	86	
276.05343	110	
277.10519	82	
278.80055	194	
278.83695	200	1+
279.79830	138	
279.89838	72	
280.79156	966	1+
282.79303	508	1+
282.83053	152	1+
283.85032	154	
283.95584	82	
283.98685	76	
284.78933	122	
284.82630	142	
285.19023	102	
285.55317	84	
285.84830	282	
286.06571	74	
286.82688	138	
292.43511	82	
292.93547	100	
294.11329	72	
294.43209	120	
294.54737	72	
294.86667	112	
295.43105	84	
295.86813	76	
296.80769	250	
297.03293	74	
297.80949	192	
298.80245	1168	1+
300.79919	598	1+
300.86319	82	
303.85705	460	1+
303.95333	102	
304.44554	82	
304.81165	78	
306.12185	100	
306.84764	74	
307.04184	172	1+
307.13242	102	
307.83868	126	
307.87441	94	
308.95679	92	
309.92900	88	
314.82258	72	
315.81724	84	
316.81270	142	
318.81814	80	
318.94214	184	
319.82140	222	1+
321.86557	96	
322.82948	140	
322.87590	180	1+
322.93158	124	
323.92900	78	
324.06649	86	
326.87254	266	
327.85068	72	
328.89104	140	
329.93034	78	
332.83618	90	
333.07628	74	
333.16123	108	
334.03855	74	
336.94273	196	
338.17787	76	
339.82645	120	
339.85777	86	
340.04791	80	
342.02538	76	
342.73629	74	
344.42520	116	
345.86477	116	
345.90827	106	
346.91355	72	
347.04191	86	
348.07449	80	
351.90141	92	
352.20571	76	
352.49345	72	
353.88519	74	
361.77920	142	
367.07135	98	
367.42821	88	
END IONS

###FS:    #m/z: 507.84514 #charge 1+
###MS: 114
###MSMS: 117
BEGIN IONS
TITLE=Cmpd 87, +MS2(507.8451), 28.2-35.2eV, 2.5min #117
RTINSECONDS=149.793
SCANS=114,117
PEPMASS=507.84514	66234
CHARGE=1+
196.01694	326	1+
224.11948	100	
224.97601	150	
232.90234	192	1+
242.05572	128	
258.89432	116	
259.10350	130	
263.13690	130	
264.39313	94	
264.90146	110	
265.09855	128	
270.81106	174	
273.16017	94	
275.80978	152	
276.85135	94	
278.59303	100	
280.05836	102	
280.10788	126	
282.95518	104	
287.30525	104	
287.85520	256	
289.88115	234	
290.86657	116	
291.86837	132	
293.87249	434	1+
295.06398	98	
296.05048	100	
296.81629	214	1+
298.80027	286	
298.85342	184	
299.84574	96	
301.84586	140	
302.09318	128	
302.88530	182	
303.79873	166	
303.87008	194	
305.86171	288	1+
307.89073	464	
308.14041	488	1+
308.87656	372	1+
309.86657	140	
310.15414	230	1+
311.50895	100	
311.88284	1062	1+
314.86700	350	1+
315.78813	168	1+
317.82054	96	
320.87641	192	1+
323.40121	112	
323.90039	138	1+
324.86204	364	1+
326.88915	598	1+
327.17942	94	
327.87474	218	1+
330.10568	190	1+
331.77099	124	
332.81861	100	
332.87433	358	1+
333.17220	124	
333.99037	210	
334.18521	106	
335.88523	126	
336.94224	134	
339.83270	108	
340.02317	106	
342.76888	134	
345.68408	112	
345.81421	106	
347.39631	98	
348.72638	98	
349.83822	206	1+
350.88833	216	
351.00073	106	
351.77182	106	
353.79488	112	
353.88753	132	
354.83628	258	1+
355.89434	118	
356.78192	128	
358.76323	108	
359.83868	98	
360.73555	106	
363.70204	102	
365.78817	142	
366.73674	130	
366.78180	104	
366.81213	134	
367.70164	558	1+
367.73221	228	1+
367.75737	198	1+
368.33503	114	
368.45750	104	
368.70452	396	1+
368.89577	118	
369.83533	118	
373.71860	138	
373.90390	150	
374.79068	118	
375.73436	116	
376.51278	94	
377.91627	114	
380.71525	812	1+
381.77882	106	
381.83560	98	
383.77621	150	
383.79927	144	
383.86150	150	
384.75855	190	
384.77978	152	
384.85169	288	
385.85649	120	
387.73259	106	
387.77450	100	
387.84451	286	1+
389.34055	94	
390.84332	462	1+
392.07032	142	
392.83096	272	
393.10534	102	
393.87095	154	
394.78098	120	
395.87232	140	
396.73759	102	
396.82432	124	
398.72809	904	1+
398.75287	114	
400.73863	122	
401.45862	94	
401.72237	266	1+
403.87256	456	1+
404.94026	94	
405.76573	224	
405.78911	160	
405.85207	266	1+
406.80896	140	
407.74207	206	
407.86975	482	
408.07526	242	1+
408.75315	98	
408.85334	196	
409.72256	292	
409.74710	204	
409.86355	122	
409.91133	172	1+
410.73081	142	
410.83822	316	
412.73327	120	
413.07394	112	
413.76194	118	
415.76339	142	
417.70337	126	
417.74624	116	
419.72863	262	1+
421.72313	184	1+
421.87086	626	1+
422.77115	304	1+
423.96951	96	
424.76399	154	
424.81310	156	
424.92578	116	
425.74884	190	
426.75446	248	
426.78459	190	
426.86345	744	1+
426.99926	116	
427.26006	94	
427.73411	396	
427.76070	182	
428.01915	94	
428.73424	176	
428.84684	522	
429.69754	136	
429.74371	576	1+
430.69980	118	
430.80850	130	
431.86822	436	1+
432.24421	252	1+
432.68560	108	
433.72208	178	1+
434.88392	188	
439.72306	106	
439.88991	112	
442.68077	96	
443.75001	142	
444.87460	658	
445.74101	502	1+
445.87349	778	1+
447.71967	144	
449.88237	416	1+
450.74528	316	1+
453.11704	118	
453.92816	130	
454.44418	100	
461.77751	154	
462.88232	506	1+
465.72020	96	
467.88800	1108	1+
469.79001	162	1+
472.71597	178	1+
474.78728	160	1+
485.79455	266	1+
485.90072	392	1+
507.63117	122	
END IONS

###FS:    #m/z: 340.94108 #charge 1+
###MS: 118
###MSMS: 119
BEGIN IONS
TITLE=Cmpd 88, +MS2(340.9411), 28.0-35.0eV, 2.6min #119
RTINSECONDS=153.467
SCANS=118-119
PEPMASS=340.94108	530574
CHARGE=1+
190.93294	72	
191.95748	82	
192.93031	162	
196.89022	76	
197.97535	70	
203.88974	88	
205.03115	76	
206.10866	82	
207.98220	104	
208.95108	92	
208.99566	80	
212.87653	422	1+
213.93939	620	1+
213.97938	72	
215.35556	110	
219.90034	80	
226.94558	228	1+
227.43321	92	
228.86524	80	
228.95785	94	
229.85240	70	
230.89088	106	
231.82427	94	
231.89276	360	
231.94946	490	1+
232.14032	78	
233.56457	82	
233.89754	96	
234.88193	90	
235.89447	130	
237.79071	82	
239.78569	120	
239.82484	72	
239.90554	122	
240.84059	74	
241.84415	282	
241.85888	108	
241.90414	88	
243.86368	76	
244.93299	74	
244.95502	120	
245.82337	72	
246.97504	136	
249.05315	78	
251.52782	76	
252.14156	80	
253.90192	198	1+
254.96827	294	1+
255.44952	100	
256.85932	86	
257.85196	82	
257.94026	88	
258.14367	84	
258.84708	460	1+
258.97347	80	
259.93089	72	
259.95726	124	
259.98565	74	
260.83245	230	
260.85568	88	
260.89670	104	
261.16479	96	
261.84483	118	
261.91735	72	
261.95094	80	
262.83825	110	
262.87591	80	
263.51868	100	
263.94218	88	
264.07008	70	
265.35848	102	
265.42665	104	
265.61059	96	
266.07299	98	
267.83052	82	
267.92297	94	
268.42755	96	
268.84210	236	
269.30943	72	
269.82310	124	
270.01533	88	
270.09600	88	
270.83325	136	
272.00253	70	
273.83196	82	
273.90172	74	
273.91512	72	
274.42373	72	
274.86151	348	1+
275.08336	72	
275.38073	76	
275.95942	80	
276.83126	70	
276.85868	676	1+
278.84522	620	1+
279.02370	72	
279.17742	82	
279.87187	78	
279.88791	70	
279.92688	70	
280.00301	80	
280.07549	72	
280.41406	92	
280.85021	92	
281.85280	114	
282.86617	88	
284.07351	78	
284.42757	72	
284.88187	86	
287.80319	76	
288.19886	80	
288.81196	96	
288.83908	72	
288.87060	76	
289.93145	86	
291.80602	72	
292.51707	86	
293.11800	98	
296.00957	84	
296.81509	96	
296.85841	146	
297.63450	70	
298.82822	76	
298.87911	76	
298.92775	70	
299.78021	70	
299.87639	116	
299.90933	70	
301.87617	124	
302.85304	106	
303.80727	70	
304.84817	70	
305.87503	170	
306.41780	74	
306.56996	78	
307.89155	148	
308.95907	106	
309.82728	72	
310.88073	82	
311.08858	86	
311.87472	128	
312.11589	72	
314.86831	76	
314.89687	72	
318.87060	78	
320.61396	94	
324.46161	104	
324.89155	70	
325.95948	76	
326.07239	94	
326.23399	80	
328.36013	76	
331.05767	72	
332.93480	74	
334.77654	72	
337.20312	90	
340.14534	100	
340.26755	72	
341.37854	78	
345.92211	78	
END IONS

###FS:    #m/z: 363.95697 #charge 1+
###MS: 118
###MSMS: 120
BEGIN IONS
TITLE=Cmpd 89, +MS2(363.9570), 28.0-35.0eV, 2.6min #120
RTINSECONDS=154.239
SCANS=118,120
PEPMASS=363.95697	201422
CHARGE=1+
92.04213	104	
109.42402	80	
154.12954	74	
182.86720	234	
189.86378	460	
190.91611	76	
196.88648	194	
200.88198	244	1+
207.87434	340	1+
209.94489	442	
210.88163	130	
212.87882	1106	1+
212.90226	82	
213.09123	86	
214.89919	146	
219.86399	74	
221.41095	114	
222.95578	320	1+
224.89580	84	
224.94871	546	
225.83579	92	
225.94785	292	
225.97145	106	
226.82038	78	
226.88964	118	
226.94784	3374	1+
227.93145	90	
228.89332	260	
228.94241	3340	1+
230.88896	2204	1+
231.92345	78	
232.88398	390	1+
232.93650	100	
233.07490	106	
233.10293	86	
234.88243	158	
236.11422	114	
237.05313	80	
240.83105	232	1+
240.94034	276	
240.96201	622	1+
241.93833	930	1+
242.81837	110	
242.95953	186	
243.81751	156	
243.95389	126	
244.81673	126	
244.95839	2020	1+
244.99047	86	
245.83916	78	
245.94095	182	
246.90419	408	1+
246.95415	1658	1+
246.97817	142	
247.39300	78	
248.79792	80	
248.90162	692	
248.95402	102	
249.80264	152	
249.88671	80	
250.79150	222	1+
250.89894	100	
252.95158	92	
253.90249	104	
256.83864	76	
257.00435	78	
258.83089	250	
258.84729	76	
258.97527	150	
260.82885	186	
260.84715	92	
260.97054	466	
261.83159	192	
263.83117	106	
265.08700	86	
266.81563	144	
267.78720	94	
267.81340	148	
268.36822	100	
268.81355	110	
268.84317	76	
268.93476	76	
268.95767	120	
269.80258	100	
269.96973	308	
270.80966	206	
271.04719	104	
271.91399	80	
273.90730	84	
275.35636	96	
276.42676	80	
276.85480	112	
278.79571	190	
278.84642	92	
279.79217	100	
280.58066	88	
280.79262	802	1+
281.85470	120	
282.79091	574	1+
282.82690	82	
282.93026	98	
283.07280	82	
283.44459	98	
283.85683	330	1+
284.82499	96	
285.79036	148	
285.83054	104	
285.84767	116	
286.03379	76	
286.81953	170	
287.01799	90	
287.11137	76	
287.82150	160	
288.01122	94	
289.82678	102	
291.88577	74	
292.86144	162	
293.87757	78	
294.48837	104	
296.81017	290	
297.11229	82	
297.15175	80	
297.80977	122	
297.87597	128	
298.80400	1318	1+
300.79676	240	
300.85659	338	1+
301.80617	240	1+
301.85884	228	1+
301.91195	90	
302.05701	84	
302.58647	100	
302.88414	82	
302.96481	104	
303.40516	80	
303.42625	82	
303.82670	120	
303.85425	262	
305.85018	118	
306.06278	78	
306.97045	86	
307.32547	76	
307.83898	116	
307.91097	86	
309.53570	84	
311.52634	104	
315.91058	92	
316.81610	88	
317.81170	320	1+
317.88452	78	
318.81564	196	1+
321.82167	300	
321.86903	80	
322.81110	76	
322.92703	76	
326.02992	74	
326.87341	212	
327.07496	84	
327.17710	74	
327.87755	90	
332.65959	82	
332.90588	80	
336.94511	198	1+
339.83266	114	
340.79775	100	
340.94103	196	
341.17447	80	
344.75144	74	
346.61890	76	
355.41572	88	
356.09222	76	
357.06115	88	
358.95970	76	
363.19658	80	
363.75240	74	
END IONS

###FS:    #m/z: 336.94595 #charge 1+
###MS: 118
###MSMS: 121
BEGIN IONS
TITLE=Cmpd 90, +MS2(336.9460), 28.0-35.0eV, 2.6min #121
RTINSECONDS=155.012
SCANS=118,121
PEPMASS=336.94595	63318
CHARGE=1+
182.86729	68	
195.95735	70	
197.96170	98	
200.94267	70	
205.93069	62	
205.95520	164	
206.07347	82	
207.08455	72	
208.09298	68	
208.14425	76	
211.94450	1362	1+
212.87776	650	1+
213.94004	168	
214.87842	344	1+
214.93921	66	
216.82687	70	
218.84049	102	
222.95411	88	
224.10485	74	
226.85557	66	
228.89425	122	
228.90747	74	
228.94682	82	
229.64590	86	
229.89884	70	
229.95504	1186	
230.88971	1092	1+
231.95040	510	
232.05613	90	
233.89814	308	1+
233.94944	64	
234.83299	72	
237.06056	64	
238.80116	84	
238.83729	62	
239.83723	292	1+
239.89729	82	
240.00757	68	
240.91554	66	
241.86579	74	
241.90410	66	
242.88717	82	
243.10705	66	
243.90976	72	
245.50212	78	
247.96518	438	1+
248.11995	86	
248.55749	64	
248.89981	446	
249.84219	96	
249.96441	160	
250.13528	66	
250.82844	84	
250.86793	98	
250.91190	76	
250.95640	166	
251.83493	72	
251.91046	136	
252.08149	196	1+
252.84686	126	
252.95517	114	
252.97228	488	
253.20164	66	
253.38519	70	
253.90724	108	
254.41355	98	
254.90960	62	
254.96412	162	
255.07446	170	
256.25856	68	
256.52823	100	
256.80756	72	
256.86842	72	
256.96948	104	
257.03969	84	
257.85329	66	
257.96358	76	
258.84949	148	
258.98662	78	
259.84772	140	
261.07929	74	
261.98886	72	
262.83033	62	
262.94986	96	
263.85438	70	
264.88671	84	
265.87669	120	
265.94892	66	
266.86799	100	
266.97718	74	
267.80253	72	
267.83376	112	
267.84463	124	
267.87270	112	
268.83981	224	
269.84095	728	1+
269.85883	90	
269.91870	72	
270.89775	92	
270.93211	68	
271.09809	72	
271.92113	128	
274.94473	92	
274.98165	122	
275.07684	72	
275.86357	118	
276.85694	358	1+
276.87460	118	
277.83673	562	1+
278.83941	420	1+
279.91833	84	
281.04587	98	
282.87462	76	
283.02750	98	
284.09835	84	
285.85281	102	
286.85110	1110	1+
287.59041	70	
289.86871	122	
290.00902	66	
290.07568	78	
291.89810	76	
292.86126	210	1+
292.88364	142	
293.10443	134	
293.43374	84	
293.99863	112	
294.11207	112	
295.80468	82	
296.97402	74	
297.56625	90	
298.31498	64	
298.85765	102	
299.05503	86	
301.96510	70	
302.44147	74	
303.04145	66	
305.04973	110	
305.09263	80	
305.16135	70	
305.59471	70	
305.86542	68	
305.92328	88	
307.94573	68	
308.86419	68	
308.88386	66	
310.81810	86	
310.86589	74	
311.86532	128	
311.89065	76	
312.86188	106	
314.04968	86	
314.09537	78	
316.69021	68	
318.95594	76	
321.28257	86	
327.51271	92	
328.04193	64	
329.81677	82	
329.87051	68	
336.06983	92	
339.90760	104	
341.33538	68	
342.33867	70	
END IONS

###FS:    #m/z: 322.93026 #charge 1+
###MS: 122
###MSMS: 123
BEGIN IONS
TITLE=Cmpd 91, +MS2(322.9303), 28.0-35.0eV, 2.7min #123
RTINSECONDS=158.677
SCANS=122-123
PEPMASS=322.93026	1364442
CHARGE=1+
78.41242	52	
124.83676	56	
191.85561	72	
194.53679	74	
194.88812	72	
199.01346	78	
201.04177	86	
202.86552	76	
204.89364	54	
205.94805	364	1+
205.97613	74	
206.96987	88	
207.94421	76	
209.94654	74	
213.89841	76	
214.04588	110	
219.89153	66	
220.87577	64	
221.06737	60	
221.94095	56	
222.07438	56	
223.96243	184	
225.91705	68	
226.94645	82	
227.04807	76	
227.90556	68	
227.92971	156	
228.85101	82	
228.89301	78	
228.90499	66	
229.84117	146	
230.83230	148	
230.84790	98	
231.03414	84	
235.03638	72	
235.82206	76	
236.84320	72	
237.79065	66	
237.97485	58	
238.06358	74	
238.56952	104	
238.82959	74	
238.88889	82	
238.93127	66	
239.08061	80	
239.78530	62	
239.84021	78	
240.82254	136	
240.94037	1120	
241.04924	64	
241.64445	80	
241.83325	58	
241.93976	3692	1+
242.82345	134	
242.94209	2596	1+
243.13353	100	
243.81925	628	1+
243.87254	70	
244.84842	182	1+
244.88864	82	
244.94035	812	1+
245.14241	60	
246.87623	72	
246.97829	76	
247.00575	78	
247.85301	246	1+
248.44494	98	
248.89615	52	
249.01998	68	
249.96678	94	
250.05696	154	
250.46959	78	
250.83877	54	
250.89191	64	
251.00817	92	
251.06878	56	
251.92518	82	
254.93976	72	
254.95904	74	
256.90728	124	
257.84773	68	
258.83695	166	
259.34206	100	
259.83086	60	
260.45673	76	
260.83151	554	1+
262.83277	266	
263.83368	124	
263.97654	114	
264.22952	82	
264.84313	74	
265.58067	78	
266.02040	56	
266.84004	72	
266.85803	66	
266.99923	62	
267.12183	78	
267.86501	158	
268.95314	72	
269.86409	92	
270.89799	52	
270.91611	84	
272.79900	54	
275.81285	84	
276.85613	92	
277.02850	152	
278.09321	62	
279.09066	608	1+
279.80163	76	
279.82984	156	1+
282.08818	74	
282.86020	70	
283.07085	124	
284.29224	294	1+
284.83600	60	
284.87057	72	
284.88855	82	
286.00991	60	
286.85167	70	
287.08249	58	
288.94514	72	
289.87390	90	
292.43552	74	
292.85972	60	
293.89005	54	
293.93024	70	
294.86266	74	
295.13570	62	
295.75207	62	
296.81980	66	
297.45661	108	
299.36334	72	
299.78402	60	
301.86293	64	
302.87329	144	
302.89390	92	
303.88252	70	
304.61009	54	
304.82889	54	
306.87538	68	
306.89279	80	
307.89725	106	
308.37008	82	
308.99144	56	
309.03885	68	
310.81806	74	
310.87337	164	
312.87385	96	
314.77504	66	
315.76891	70	
315.82340	74	
317.76229	52	
319.72834	52	
319.94156	58	
320.94846	62	
321.89173	152	
322.15489	94	
322.30900	94	
323.93181	62	
325.89748	66	
326.89320	66	
END IONS

###FS:    #m/z: 340.94086 #charge 1+
###MS: 122
###MSMS: 124
BEGIN IONS
TITLE=Cmpd 92, +MS2(340.9409), 28.0-35.0eV, 2.7min #124
RTINSECONDS=159.449
SCANS=122,124
PEPMASS=340.94086	528966
CHARGE=1+
164.08005	128	
192.92330	72	
196.86078	70	
201.85915	78	
203.92474	72	
206.95724	76	
209.94098	78	
212.88031	358	1+
212.93341	68	
213.94157	192	
215.88890	128	
215.93790	72	
216.89540	70	
221.05302	72	
221.96655	70	
223.83843	74	
224.88130	92	
228.89109	70	
228.94100	88	
230.84523	118	
230.89108	68	
231.84318	72	
231.88631	330	1+
231.94911	236	
233.88836	80	
234.86289	78	
235.86714	72	
235.89258	128	
236.80149	72	
238.19032	84	
238.82189	74	
238.87113	80	
239.79529	140	
241.83883	152	
241.88477	80	
243.14734	70	
243.83493	144	
243.85190	74	
244.81764	78	
245.97110	306	1+
246.15941	78	
246.85625	78	
246.95123	80	
247.11521	88	
248.90003	70	
250.09263	84	
250.95504	68	
251.81214	70	
251.88040	78	
251.96429	100	
252.88286	72	
253.83307	74	
253.90524	76	
254.14204	88	
254.41667	72	
254.86888	70	
254.94335	70	
254.96673	190	
255.34773	106	
256.43390	88	
256.84865	108	
257.85143	88	
257.86704	76	
258.84535	338	
259.85502	192	
260.83437	430	
261.02593	68	
261.48612	90	
261.84091	216	
261.89868	130	
262.42239	98	
262.85392	82	
263.00942	78	
264.90678	78	
264.98451	72	
265.86858	94	
266.86029	116	
267.01345	76	
268.84057	310	1+
270.80463	76	
270.83905	74	
271.15858	82	
271.82614	78	
271.99648	70	
274.81873	68	
274.86692	194	
274.90077	134	
275.89858	94	
276.85595	498	
277.86475	412	
277.96226	80	
278.84440	320	
278.96423	136	
279.81831	74	
279.85587	144	
280.91590	70	
281.89020	68	
282.87241	68	
283.35573	86	
283.87930	68	
288.81828	78	
291.97390	82	
293.12018	70	
294.04183	70	
294.57257	80	
295.86660	208	1+
297.06758	92	
297.89813	74	
298.81184	70	
298.83660	78	
298.91506	86	
298.97875	74	
299.38380	74	
299.41658	70	
299.78198	98	
299.81805	70	
299.85619	80	
299.87223	124	
299.91607	72	
300.86130	68	
300.87936	146	
301.87129	96	
302.85535	70	
302.88765	76	
303.94835	68	
306.04163	80	
307.65048	104	
307.79782	104	
307.82267	70	
307.89312	70	
312.80630	78	
315.03828	72	
315.44176	70	
315.82378	72	
315.89563	76	
319.85836	70	
319.88442	78	
320.12848	92	
322.09743	82	
322.94888	102	
324.88937	118	
326.16981	68	
327.83030	74	
330.81368	98	
330.94377	78	
332.88592	72	
335.94632	72	
338.14191	92	
340.75024	72	
341.82308	72	
341.88459	84	
343.64642	100	
343.90382	92	
344.20426	76	
344.25869	68	
END IONS

###FS:    #m/z: 363.95683 #charge 1+
###MS: 122
###MSMS: 125
BEGIN IONS
TITLE=Cmpd 93, +MS2(363.9568), 28.0-35.0eV, 2.7min #125
RTINSECONDS=160.221
SCANS=122,125
PEPMASS=363.95683	194118
CHARGE=1+
109.35972	82	
134.40597	78	
157.40006	76	
180.86878	146	
182.86765	72	
187.91524	72	
189.86358	512	1+
189.89424	80	
191.85974	212	
192.92501	78	
194.90162	106	
196.88281	100	
200.94617	74	
207.87358	124	
207.94602	80	
209.94360	196	
210.88566	212	
212.87666	1284	1+
214.89371	132	
217.51985	84	
219.89519	84	
222.95289	612	1+
223.83550	158	
223.89311	74	
224.94669	598	1+
226.94743	3754	1+
226.97036	176	
227.89246	370	1+
227.93437	192	
228.89583	310	1+
228.94222	2560	1+
229.06507	94	
230.12234	76	
230.88979	2248	1+
232.88488	266	
232.90803	92	
233.85738	74	
234.88417	116	
235.82731	78	
236.05683	96	
236.92074	72	
238.89786	102	
240.83509	330	1+
240.94100	98	
240.96165	494	
241.60820	100	
241.94251	146	
242.81997	216	
242.94076	558	1+
243.96274	80	
244.95774	1760	1+
245.07521	92	
245.82272	234	1+
245.90057	102	
245.93727	118	
246.95273	1722	1+
247.81044	86	
248.80474	246	
248.89948	710	1+
249.80244	128	
249.99374	72	
250.90406	130	
250.94666	164	
250.96910	80	
251.06829	116	
251.11115	86	
252.78545	96	
253.90548	122	
254.73163	102	
254.84054	110	
258.04679	74	
258.83181	320	1+
260.84155	76	
260.96622	352	1+
261.83197	254	
262.82889	156	
262.97079	180	
263.07909	76	
263.84575	76	
265.02880	76	
265.08590	194	
265.45836	82	
265.97486	114	
266.78863	92	
266.81423	442	
267.78398	92	
267.81172	406	1+
267.97227	142	
268.83944	110	
268.96300	462	1+
269.84396	96	
271.15848	86	
271.52479	90	
271.82627	82	
271.91132	90	
272.31645	76	
273.91151	72	
276.13296	76	
276.81178	110	
276.85372	272	1+
277.80471	74	
278.79558	334	1+
278.84672	174	
279.84676	332	1+
280.79699	324	
281.79277	516	1+
281.98086	74	
283.85083	142	
284.82156	122	
285.81950	90	
285.84980	170	
286.12007	82	
286.82178	86	
286.84276	90	
289.02884	86	
289.56376	74	
292.10394	80	
293.12276	72	
294.02720	98	
296.80682	320	
296.84875	90	
297.11331	100	
297.80701	174	
298.11315	78	
298.41864	72	
298.80267	824	1+
299.87767	84	
300.80250	350	1+
300.87568	76	
301.52794	84	
301.86197	242	1+
303.01398	80	
303.76444	98	
303.85667	794	1+
303.94002	94	
305.05427	136	
305.34370	78	
311.86684	156	
314.81613	74	
315.06888	100	
316.34528	80	
316.81702	506	1+
318.79606	72	
319.12266	80	
320.05558	108	
320.80325	96	
320.95609	116	
321.37751	86	
321.82555	82	
323.73025	90	
324.33195	80	
326.89587	152	
327.41500	82	
327.87832	92	
328.80280	106	
332.63047	74	
333.83826	86	
334.89396	92	
335.14314	86	
335.40607	74	
340.29707	100	
340.93814	146	
341.71682	76	
349.57423	86	
350.10402	110	
355.12901	76	
357.76459	86	
358.20393	98	
358.88478	72	
359.65085	84	
359.96300	78	
360.71583	94	
361.17530	92	
361.94637	72	
362.20079	72	
365.04533	76	
365.28701	72	
365.91646	76	
END IONS

###FS:    #m/z: 322.93011 #charge 1+
###MS: 126
###MSMS: 127
BEGIN IONS
TITLE=Cmpd 94, +MS2(322.9301), 28.0-35.0eV, 2.7min #127
RTINSECONDS=163.881
SCANS=126-127
PEPMASS=322.93011	1274142
CHARGE=1+
194.12254	84	
199.00302	88	
200.83662	74	
201.04254	126	
203.89323	60	
204.93602	58	
205.92327	66	
205.94632	62	
213.16277	76	
213.83032	62	
216.36410	84	
220.87909	120	
221.05304	72	
221.82394	80	
222.89315	80	
222.95201	78	
223.81616	64	
223.96196	354	1+
224.84978	68	
225.84355	66	
227.87959	98	
227.94099	66	
227.95573	80	
230.84761	92	
232.88565	92	
233.88825	156	
234.84783	74	
236.00844	70	
236.89398	114	
238.17154	68	
238.83526	64	
238.91240	72	
238.93944	56	
239.08210	80	
240.82148	260	1+
240.93983	664	
240.96631	72	
241.94206	1068	
242.01575	56	
242.94202	3116	1+
243.13365	58	
243.82052	406	1+
243.87365	72	
244.09574	66	
244.92277	92	
244.93990	674	1+
244.98284	62	
246.99367	80	
247.84893	56	
247.97812	84	
248.86097	62	
250.84061	72	
250.94687	136	
251.07148	120	
251.86504	72	
251.92258	64	
252.04403	60	
252.14177	102	
252.98260	88	
254.83748	60	
254.91408	84	
255.03706	64	
255.11013	110	
257.81399	60	
257.84350	70	
258.83163	248	
260.06242	56	
260.13764	56	
260.83086	1046	1+
260.92254	88	
262.08042	102	
262.96784	60	
263.83197	176	
264.23149	72	
264.85652	70	
264.87082	74	
266.84802	136	
266.86533	78	
267.40444	90	
268.90890	90	
269.85400	60	
270.01337	62	
270.18119	58	
270.41898	78	
270.90193	90	
270.97687	72	
271.80399	64	
272.34883	60	
272.84944	114	
273.48100	82	
273.79534	80	
274.79607	90	
274.82894	68	
275.03849	76	
276.84868	122	
277.91714	62	
278.10126	64	
278.21169	60	
278.24874	72	
278.81654	60	
278.91087	84	
279.09215	786	1+
279.11837	84	
279.14880	72	
279.85073	72	
279.86553	74	
280.83555	100	
281.92986	68	
282.27793	138	
283.06445	70	
283.13291	74	
283.39344	76	
284.28815	206	
284.30969	60	
284.79201	68	
284.84544	84	
284.87311	134	
285.14285	72	
285.30010	88	
286.30061	70	
287.00140	72	
288.07573	72	
288.90983	74	
289.41511	76	
289.87373	90	
290.86872	58	
291.12251	76	
291.37592	86	
292.82205	58	
292.87252	58	
293.44853	86	
293.97649	72	
296.23146	84	
297.00370	72	
298.03309	58	
298.80688	66	
298.82789	58	
304.79283	66	
304.87843	74	
305.87471	96	
306.07609	86	
306.87781	74	
306.93392	62	
307.07810	72	
307.89221	62	
307.93284	58	
308.16566	56	
312.08548	66	
313.76049	68	
314.34334	68	
318.82465	76	
320.23156	88	
322.79232	90	
324.94438	60	
325.05295	76	
325.80381	72	
325.87458	72	
END IONS

###FS:    #m/z: 336.94584 #charge 1+
###MS: 126
###MSMS: 128
BEGIN IONS
TITLE=Cmpd 95, +MS2(336.9458), 28.0-35.0eV, 2.8min #128
RTINSECONDS=164.654
SCANS=126,128
PEPMASS=336.94584	62372
CHARGE=1+
182.86549	64	
185.86830	72	
189.54103	76	
196.88323	74	
197.06778	92	
200.95475	80	
205.04851	88	
205.95329	80	
210.87767	72	
211.88488	88	
211.94450	642	
212.87973	808	1+
213.94142	452	1+
214.87359	86	
214.88856	64	
215.89106	126	
218.85093	64	
224.96223	62	
226.89463	68	
227.89543	62	
228.89627	238	
229.95303	874	
230.88699	1316	1+
231.95103	600	1+
232.81800	66	
233.50839	76	
233.87224	68	
234.00000	68	
234.90337	62	
234.95706	70	
235.82218	86	
236.82598	68	
239.88567	72	
240.39219	80	
240.83377	76	
241.84469	292	1+
243.84817	262	1+
243.87299	68	
245.83318	88	
245.94475	94	
247.96536	214	
248.06371	72	
248.90207	416	1+
249.96060	152	
250.82944	78	
251.83770	106	
251.95833	140	
252.16696	76	
252.95253	214	
252.97373	366	1+
253.90760	152	
254.24980	62	
254.90965	106	
254.96951	280	
255.07001	122	
255.86984	76	
257.26122	66	
257.40436	70	
258.53601	92	
258.84779	102	
258.96463	90	
259.11275	66	
259.84529	130	
259.86267	66	
260.07221	70	
260.15956	86	
260.83126	72	
261.47417	78	
261.84578	76	
262.45599	66	
262.95295	116	
263.83081	76	
264.10572	90	
266.84121	64	
266.86463	70	
267.84056	196	
268.84183	396	
269.45082	80	
269.79528	84	
269.84106	526	1+
269.87816	70	
271.91724	66	
272.02460	74	
273.86090	64	
274.84312	90	
274.90261	126	
275.04470	72	
275.83508	98	
275.87814	106	
276.04924	68	
276.08418	64	
276.85549	650	1+
277.84145	120	
278.08298	78	
278.57045	92	
278.83124	578	1+
279.83290	406	1+
279.86942	156	
280.85415	62	
280.93868	74	
282.78585	62	
282.87475	70	
285.84622	824	1+
286.84742	678	1+
287.87769	80	
288.06132	68	
288.41565	88	
289.04156	64	
289.40266	94	
289.51165	66	
289.78954	78	
290.85819	124	
292.86282	132	
293.10285	182	
293.37492	88	
294.11126	134	
294.85887	104	
295.99040	68	
296.06866	100	
296.25882	72	
296.88478	66	
298.05808	80	
298.66683	94	
299.06177	76	
299.85662	88	
299.87256	66	
299.89258	84	
301.87750	72	
304.86014	106	
305.11202	72	
307.88524	86	
308.79945	74	
308.86860	66	
309.03667	74	
309.17056	100	
310.01760	76	
310.06943	72	
310.87949	138	
310.92601	62	
312.02486	82	
312.88472	94	
315.13232	82	
317.86310	76	
318.19802	82	
319.43035	72	
320.85799	72	
320.93905	72	
321.61110	76	
323.41687	74	
324.88252	76	
325.89957	64	
326.86749	92	
328.90560	90	
333.29786	76	
333.58047	80	
337.00259	68	
337.18736	70	
337.39989	88	
337.73577	94	
338.21850	64	
339.38049	74	
339.76298	74	
339.80347	72	
340.83855	76	
END IONS

###FS:    #m/z: 507.84538 #charge 1+
###MS: 126
###MSMS: 129
BEGIN IONS
TITLE=Cmpd 96, +MS2(507.8454), 28.2-35.2eV, 2.8min #129
RTINSECONDS=165.426
SCANS=126,129
PEPMASS=507.84538	53246
CHARGE=1+
193.86322	134	
196.01209	212	
207.41524	114	
224.97455	214	
231.04550	100	
232.88714	116	
234.87701	102	
234.89638	102	
238.13729	92	
240.07824	122	
251.07016	122	
266.16866	134	
270.80928	98	
272.52501	108	
272.85478	132	
275.84968	116	
277.15208	152	
279.11376	92	
280.61556	96	
285.79298	136	
285.85814	96	
288.87004	120	
289.88064	454	1+
290.13102	158	
291.86599	142	
293.40836	100	
293.80293	292	1+
294.86995	114	
296.84596	122	
298.80500	146	
298.99364	112	
303.86416	158	
303.97972	130	
305.86246	144	
306.88573	378	1+
308.14271	474	
308.43264	96	
308.86990	308	
309.86733	140	
309.89042	264	
310.15922	346	
311.88301	318	
312.22439	96	
312.88824	170	
314.86439	424	1+
315.32398	108	
323.88318	140	
325.90141	378	1+
326.88261	228	
327.87911	562	1+
329.80695	422	1+
332.81500	118	
332.87375	146	
333.17178	106	
333.62756	98	
333.87315	160	1+
334.18149	110	
334.76132	132	
335.84400	106	
336.20318	124	
336.94506	116	
337.79903	96	
337.85057	100	
337.88191	314	1+
341.81578	104	
346.88391	160	
347.77774	176	
347.79826	102	
348.78658	104	
348.80498	192	1+
349.75487	468	1+
350.31386	126	
350.88055	136	
352.90911	94	
355.77351	94	
355.79208	104	
357.84920	132	
358.76412	96	
358.83563	114	
361.92587	132	
364.72678	180	1+
365.78349	104	
366.76307	458	1+
366.83671	116	
367.70645	650	1+
367.76481	388	1+
367.83785	152	
368.70817	450	1+
368.90049	284	1+
369.80589	112	
369.84115	266	1+
371.72546	164	
374.72515	104	
374.89644	106	
375.39598	98	
377.38729	118	
377.78020	164	
380.71761	446	1+
381.71965	276	1+
381.79414	118	
383.77283	146	1+
384.36136	102	
384.84707	386	1+
386.49428	106	
387.84949	120	
387.89192	130	
388.86025	94	
389.71087	94	
390.79010	138	
390.84522	336	1+
390.89780	136	
391.79303	94	
392.82464	262	
393.84314	228	1+
394.75525	94	
398.72756	932	1+
399.72853	574	1+
399.85178	110	
399.98354	102	
401.78713	104	
403.76395	166	
403.80769	116	
403.87429	294	1+
404.75348	162	
405.76560	240	
405.81514	122	
406.07103	182	1+
406.85276	100	
407.74166	552	1+
407.86807	152	
408.76539	122	
408.85038	728	1+
409.02237	132	
409.72445	422	1+
409.76171	94	
409.81670	160	
409.86795	262	1+
410.83733	348	
411.08521	120	
412.84231	172	
413.75586	100	
414.69333	114	
415.83887	144	
416.74694	110	
420.81984	254	1+
421.72321	96	
422.73718	202	1+
422.76710	98	
423.55500	100	
423.77873	270	
423.85735	148	
424.77552	138	
424.82595	124	
424.87368	128	
425.75185	436	
426.74870	328	
426.86196	636	1+
427.73213	1062	1+
428.84201	404	1+
429.69866	114	
429.77197	142	
430.74165	244	
430.83745	142	
431.73853	178	
431.85988	234	
432.87254	118	
437.04107	98	
440.69374	122	
442.68592	180	
442.74752	306	1+
442.88096	182	
443.75264	258	1+
444.87334	1102	1+
445.73057	190	
447.70659	138	
448.75211	136	
448.78349	200	
449.87838	182	
450.70019	150	
450.78464	136	
452.76475	116	
462.88243	258	
463.88089	142	
467.89056	310	1+
468.84308	94	
469.89391	94	
475.74737	100	
485.89376	248	
486.89841	138	
491.07755	122	
504.80231	94	
END IONS

###FS:    #m/z: 322.93000 #charge 1+
###MS: 130
###MSMS: 131
BEGIN IONS
TITLE=Cmpd 97, +MS2(322.9300), 28.0-35.0eV, 2.8min #131
RTINSECONDS=169.097
SCANS=130-131
PEPMASS=322.93000	1186580
CHARGE=1+
82.26407	94	
129.72951	56	
192.02889	70	
195.89369	72	
196.88508	72	
197.89052	62	
201.04451	124	
202.04769	68	
205.95263	68	
207.97785	84	
211.82770	70	
214.89151	146	
218.89806	68	
219.00896	98	
221.96826	78	
223.96001	284	1+
224.93449	72	
226.81679	68	
228.94300	68	
229.89703	72	
229.91015	66	
230.84772	60	
231.13317	116	
231.89925	72	
231.96445	58	
232.08601	86	
235.07189	72	
238.82197	70	
238.88092	78	
239.06897	56	
239.99826	64	
240.81354	58	
240.83835	60	
240.94005	1314	
241.82214	122	
241.94251	822	
242.79272	70	
242.81976	70	
242.94096	2414	1+
243.00714	90	
243.31165	86	
243.81892	110	
243.98437	76	
243.99805	70	
244.01297	62	
244.81746	72	
244.85597	68	
244.93836	856	
246.89882	78	
246.97101	92	
246.98970	60	
247.97649	70	
248.10040	66	
248.13344	92	
248.85338	150	
250.84433	94	
252.82244	56	
253.91521	56	
254.80997	76	
254.90420	72	
255.00607	96	
255.10420	152	
255.78324	64	
255.95129	82	
256.89822	214	1+
257.79628	64	
257.85742	68	
258.83123	200	
260.80040	66	
260.83140	184	
261.83264	98	
262.08039	70	
262.83162	138	
263.83581	92	
264.12597	66	
264.87107	74	
265.08864	60	
265.17047	72	
266.04927	64	
266.83258	76	
266.84695	74	
266.90125	52	
267.55331	66	
267.83841	66	
269.11817	90	
270.06984	58	
270.18077	66	
271.84245	70	
272.80114	62	
273.16014	78	
273.80143	58	
273.86850	52	
277.89066	62	
278.84545	88	
279.09112	718	1+
279.95320	142	
280.15921	62	
280.25792	74	
280.79249	74	
280.81968	200	1+
281.85700	204	1+
282.92442	84	
283.06470	78	
284.06933	88	
284.29574	138	
284.85019	104	
285.21093	64	
285.30409	62	
285.80014	62	
286.93475	100	
287.14685	70	
287.81108	76	
287.86542	64	
288.87043	58	
289.14367	74	
289.79124	74	
289.87955	296	1+
290.46695	70	
291.80198	116	
292.44143	66	
292.80511	52	
294.17840	74	
294.86020	126	
295.05997	76	
296.83838	78	
297.88658	82	
297.91590	102	
299.75671	60	
301.85664	60	
301.88172	54	
303.03073	76	
303.87988	68	
303.90377	62	
307.80552	108	
308.89835	72	
309.87481	80	
310.18419	62	
310.87908	58	
310.90254	64	
311.86256	66	
312.87572	86	
317.01629	50	
318.16270	70	
320.75032	78	
320.77418	54	
321.88597	64	
322.16168	56	
322.78330	58	
322.90172	68	
322.99514	88	
323.23135	68	
323.93476	166	
324.15900	62	
324.88906	78	
325.25433	80	
325.89686	114	
326.87087	58	
END IONS

###FS:    #m/z: 336.94550 #charge 1+
###MS: 130
###MSMS: 132
BEGIN IONS
TITLE=Cmpd 98, +MS2(336.9455), 28.0-35.0eV, 2.9min #132
RTINSECONDS=169.869
SCANS=130,132
PEPMASS=336.94550	56514
CHARGE=1+
67.03316	66	
93.24065	88	
190.86515	74	
195.01857	68	
205.95690	92	
205.97081	70	
210.03159	88	
210.88230	124	
211.94456	860	1+
212.87722	764	1+
213.93883	108	
215.12874	72	
215.90006	72	
223.89162	70	
223.95954	138	
224.84066	110	
224.96419	110	
224.97668	72	
225.03399	96	
225.46159	88	
226.89471	70	
227.85557	68	
227.90783	68	
228.90026	124	
229.89723	68	
229.95492	578	
230.07404	106	
230.88835	1352	1+
231.94982	484	1+
232.83325	84	
232.87283	82	
234.87419	68	
234.96674	72	
234.98503	230	1+
235.82366	76	
235.84629	88	
235.89557	70	
236.54253	106	
237.45752	92	
237.89330	68	
239.10270	68	
239.83835	72	
240.09712	88	
241.84198	340	1+
242.92871	96	
245.11931	66	
245.39632	90	
245.84469	100	
246.05387	96	
246.16029	70	
247.96539	230	
248.89869	670	1+
248.97050	108	
249.01787	66	
249.22258	76	
249.82086	74	
249.95996	120	
250.83249	362	1+
250.89235	100	
250.95054	174	
251.07120	160	
251.97215	84	
252.79239	72	
252.83949	168	
252.92216	68	
252.96819	508	
253.11349	68	
253.90865	126	
254.85712	70	
254.92508	72	
254.96301	210	
255.07334	122	
256.88241	76	
256.95647	82	
257.86923	78	
258.84413	184	
259.11316	78	
259.85613	158	
259.89845	66	
260.82095	118	
260.93240	78	
261.36916	98	
261.82183	78	
262.83222	74	
262.92485	80	
263.83029	66	
265.97514	68	
266.01103	76	
266.86077	66	
267.84051	66	
267.92345	76	
268.84216	296	
269.80139	66	
269.84069	168	
270.84621	118	
270.97453	70	
271.91187	100	
271.98408	94	
272.15220	68	
272.82107	96	
272.84776	70	
272.87206	72	
272.97755	78	
273.84613	74	
273.86663	72	
273.93976	68	
274.79430	76	
275.86099	96	
276.85688	910	1+
278.88034	70	
280.86866	106	
281.34822	66	
282.06978	78	
282.84575	80	
282.97353	72	
285.03276	70	
285.84776	910	1+
287.87812	66	
290.07777	66	
290.86281	278	1+
293.10846	128	
293.21687	86	
293.44835	94	
294.10718	72	
294.97300	78	
297.22549	84	
298.22581	92	
298.29998	84	
298.88100	190	1+
299.71822	68	
300.66264	92	
301.01186	72	
301.86906	66	
302.88554	76	
303.79634	84	
304.44569	72	
304.78394	82	
305.88467	92	
311.85157	74	
313.88565	70	
314.61807	68	
314.85320	70	
318.94518	92	
319.00651	84	
319.05491	70	
319.95492	84	
321.28484	74	
322.74344	120	
322.87911	82	
324.90255	74	
327.88198	76	
328.00377	74	
329.86604	100	
329.89916	100	
331.94561	78	
332.82512	78	
335.06951	106	
335.08697	68	
335.13699	78	
337.73135	80	
339.22857	74	
340.42406	84	
END IONS

###FS:    #m/z: 507.84510 #charge 1+
###MS: 130
###MSMS: 133
BEGIN IONS
TITLE=Cmpd 99, +MS2(507.8451), 28.2-35.2eV, 2.9min #133
RTINSECONDS=170.642
SCANS=130,133
PEPMASS=507.84510	47718
CHARGE=1+
222.96960	98	
224.97622	250	
235.90298	92	
238.05968	140	
253.09150	340	1+
255.07270	94	
262.13669	224	
264.88478	100	
266.09709	94	
268.78841	170	
277.15252	150	
284.19376	124	
288.79355	270	1+
288.87152	390	1+
289.87736	244	1+
290.37691	96	
292.86482	292	1+
296.87739	106	
299.92227	178	
301.84368	116	
305.85753	130	
307.87014	100	
307.88812	94	
308.14029	304	
308.87390	130	
309.88456	92	
310.15386	204	
311.88466	394	1+
312.80331	122	
314.08325	98	
314.86382	346	1+
315.16795	136	
315.89845	102	
317.52570	96	
318.93458	146	
319.79356	104	
319.85542	124	
320.81849	104	
322.89159	96	
323.87834	92	
324.80550	298	1+
325.86014	110	
325.90168	126	
326.84665	120	
326.88358	290	
327.89350	136	
329.39981	92	
330.82601	92	
331.57617	98	
332.87285	126	
333.62938	168	
333.87150	108	
334.89469	148	
335.80193	124	
335.83983	96	
335.88535	128	
335.98906	96	
337.88098	300	
338.88443	132	
341.86872	94	
344.32501	100	
345.89926	92	
347.76952	230	1+
348.83462	108	
348.85929	116	
348.89133	118	
349.76292	120	
349.82428	94	
350.76141	232	1+
350.82734	98	
350.89070	164	
353.78698	132	
354.79346	156	
356.32186	94	
359.77967	136	
362.87268	94	
364.20126	100	
365.78133	108	
366.76584	424	1+
366.84107	166	
367.70884	304	
367.76747	352	1+
367.83553	192	
367.89062	184	1+
368.70983	214	
369.83259	310	1+
371.73184	116	
371.79754	140	
372.27896	94	
373.74486	106	
374.81646	140	
376.80275	104	
380.71898	284	
381.72010	486	1+
382.88669	96	
384.85369	314	
385.85094	138	
386.71689	102	
386.80451	126	
387.84924	180	
388.80198	116	
388.94181	162	
389.71851	140	
390.78213	120	
390.83476	326	
391.73278	92	
391.84243	236	
391.91577	108	
392.82711	248	1+
398.72640	848	1+
399.10731	92	
399.84965	150	
401.70932	94	
402.86714	444	1+
403.86995	374	1+
407.74211	266	1+
407.86653	178	
408.78629	306	1+
408.85322	446	
409.72046	94	
409.75088	248	1+
409.84924	266	
409.92893	114	
410.73741	102	
410.83719	474	1+
412.72605	102	
413.09999	92	
416.74331	130	
417.73315	114	
420.88943	170	
421.74745	94	
423.77740	224	
424.77496	142	
424.86353	114	
425.72591	102	
425.75369	136	
426.75206	268	
426.85967	1026	1+
427.73522	980	1+
427.82766	108	
429.69940	92	
430.73094	158	
431.73561	124	
431.86610	130	
432.24498	246	
432.29008	102	
432.87261	104	
433.74674	100	
434.88413	144	
435.17760	94	
439.73996	132	
439.89436	350	1+
442.98382	100	
443.75679	272	1+
444.87216	404	
445.71667	164	
445.74230	136	
445.87270	190	
446.79866	136	
446.87514	106	
447.70862	176	
448.24849	92	
448.74288	96	
448.77154	238	1+
449.36654	96	
449.87679	264	
450.75074	162	
451.74209	194	1+
457.89876	130	
462.88618	186	
463.87533	298	1+
464.87384	184	1+
467.74338	92	
467.88979	754	1+
470.34228	120	
470.89190	140	
472.20430	106	
484.42572	118	
485.89989	136	
486.89950	98	
489.04222	98	
492.10867	92	
END IONS

###FS:    #m/z: 340.94054 #charge 1+
###MS: 134
###MSMS: 135
BEGIN IONS
TITLE=Cmpd 100, +MS2(340.9405), 28.0-35.0eV, 2.9min #135
RTINSECONDS=174.353
SCANS=134-135
PEPMASS=340.94054	455520
CHARGE=1+
107.85868	74	
188.05290	108	
196.88181	70	
197.97181	68	
198.03419	68	
200.97559	74	
206.95542	96	
208.88729	72	
210.87962	78	
210.94010	72	
212.87761	512	1+
213.41560	86	
213.93865	534	1+
214.89297	80	
215.93710	178	
215.97227	80	
216.87921	82	
217.07803	68	
217.09098	72	
217.88023	102	
217.92374	106	
221.94296	124	
221.99594	68	
222.95499	76	
223.96336	68	
223.98169	86	
226.93732	92	
228.84914	132	
228.89186	130	
228.94089	72	
230.88967	302	
231.88670	200	
231.95030	230	1+
232.15520	92	
232.89589	130	
233.90136	120	
236.48796	76	
236.86020	76	
237.05956	148	
237.80776	84	
237.97252	74	
237.98569	84	
238.84227	118	
239.81744	90	
241.84005	330	
241.85942	74	
242.16561	70	
242.85145	72	
242.90200	90	
244.83874	106	
245.04225	100	
245.87363	88	
245.98723	86	
246.97710	116	
248.06935	72	
248.87659	70	
248.89853	254	1+
249.09533	70	
249.95988	84	
250.12176	120	
251.90566	76	
253.84861	70	
254.96695	242	
255.07291	74	
255.85754	68	
255.88965	72	
255.90703	76	
256.85551	72	
258.84533	826	1+
259.85122	480	1+
260.83256	184	
261.83277	124	
261.85035	272	
261.88517	80	
262.84319	108	
263.09483	82	
263.80465	78	
264.04303	130	
264.84253	68	
264.87253	110	
265.12074	70	
266.17115	72	
266.47770	82	
266.78450	78	
267.85670	82	
267.94928	102	
268.84089	92	
270.41297	88	
270.83109	68	
270.93211	72	
271.46388	84	
271.87498	96	
272.92981	68	
273.95824	70	
274.87546	72	
274.89770	68	
275.82506	70	
275.86173	70	
276.85811	374	1+
277.84138	76	
277.92560	72	
277.97064	68	
278.43937	116	
278.84704	144	
279.83441	68	
279.85250	242	
279.96172	72	
280.86406	114	
280.89329	76	
282.86691	108	
284.36356	76	
284.85845	76	
287.01238	82	
288.50107	76	
289.88975	98	
292.89130	78	
292.93529	74	
295.81947	74	
296.85726	108	
297.87689	112	
298.89823	84	
298.91511	76	
299.82785	94	
300.04428	76	
301.41691	72	
301.73257	72	
302.84275	72	
302.88266	68	
302.94530	68	
304.02769	74	
307.79646	68	
309.38448	110	
309.84481	72	
310.83760	78	
310.87661	72	
311.81022	74	
311.86006	74	
313.15379	82	
313.87716	80	
313.92130	76	
313.98222	72	
318.93871	68	
320.86020	114	
323.05694	78	
323.88764	72	
324.81180	80	
325.36062	74	
328.89202	130	
330.89926	84	
331.40651	92	
332.89895	70	
333.00653	78	
333.87902	100	
336.29483	78	
336.89110	112	
338.34508	72	
342.90920	78	
END IONS

###FS:    #m/z: 363.95632 #charge 1+
###MS: 134
###MSMS: 136
BEGIN IONS
TITLE=Cmpd 101, +MS2(363.9563), 28.0-35.0eV, 2.9min #136
RTINSECONDS=175.126
SCANS=134,136
PEPMASS=363.95632	171420
CHARGE=1+
100.82307	100	
130.74002	70	
185.93188	76	
187.86945	70	
189.86176	220	
191.85872	228	
192.85672	94	
202.12965	82	
207.97614	72	
209.94196	548	1+
210.88190	412	1+
211.82927	92	
212.87949	1320	1+
214.89273	256	
215.88198	76	
219.87874	86	
222.95360	178	
223.88805	70	
224.01492	78	
224.94728	724	1+
225.96510	74	
226.89362	106	
226.94660	2668	1+
228.89472	206	
228.92253	70	
228.94198	3496	1+
228.96158	146	
230.84281	136	
230.88921	2166	1+
231.84516	72	
232.02253	92	
232.88349	352	
234.87946	124	
235.87272	78	
236.92892	212	1+
240.17695	92	
240.82087	72	
240.94156	232	
240.96367	102	
241.83522	114	
241.93937	168	
242.80645	84	
242.94236	302	
243.83011	310	1+
243.89247	78	
243.95764	124	
244.95704	1286	1+
245.82161	76	
245.94159	104	
246.80950	78	
246.90110	72	
246.95320	1794	1+
247.02422	72	
248.16824	96	
248.80369	412	1+
248.84324	202	1+
248.90138	700	
249.97794	88	
250.89674	296	1+
250.97155	86	
253.84081	72	
253.90367	224	1+
253.98188	92	
254.08182	80	
254.34763	92	
258.17104	76	
258.44319	96	
258.83355	226	
258.97848	72	
259.89223	76	
260.83135	412	1+
260.93252	78	
260.96804	296	1+
261.09125	76	
261.83129	256	1+
263.82846	206	1+
263.98396	72	
264.07988	212	1+
265.01059	76	
265.05655	90	
265.08839	242	1+
266.81472	750	1+
266.84251	70	
267.87702	132	
267.97078	148	
268.84130	128	
268.91175	76	
268.95904	80	
269.05794	84	
269.80304	112	
269.96698	418	
269.98414	70	
271.86252	204	
271.91436	196	
273.54170	84	
274.04580	82	
274.84498	72	
276.81009	126	
276.85586	72	
278.79806	88	
278.84540	322	1+
278.91707	86	
279.79464	222	
280.03778	84	
280.79401	680	1+
281.85747	74	
281.89636	74	
282.01629	72	
282.78846	464	1+
282.82894	108	
282.84340	70	
283.82540	68	
283.85447	152	
284.82418	212	
285.79990	78	
285.84720	306	
289.08710	84	
289.86684	150	
291.79334	96	
292.81753	72	
292.98150	70	
293.12033	212	
295.80297	492	1+
295.92308	72	
296.00964	70	
296.93543	68	
296.95889	78	
297.04369	70	
297.80033	1732	1+
298.80232	1502	1+
299.75852	84	
299.87125	118	
301.79049	120	
301.86498	268	
302.85986	220	
303.85376	696	1+
305.92549	74	
306.87814	126	
306.94336	74	
307.43717	106	
308.88128	212	1+
309.02105	74	
309.92892	90	
310.61458	74	
311.83268	124	
313.14290	84	
313.86482	94	
314.83609	70	
316.81372	560	1+
319.81689	174	1+
320.75679	70	
320.90859	76	
322.92648	172	
326.81738	86	
326.87336	140	
326.89894	126	
327.86847	102	
328.88326	78	
329.12598	74	
329.85698	78	
332.03040	80	
332.07043	72	
335.87907	70	
336.94583	254	1+
340.93851	198	
341.59199	84	
342.63186	96	
347.35731	100	
355.13153	74	
356.26384	86	
360.04212	70	
360.18878	102	
360.86948	70	
361.24985	84	
362.78758	68	
362.89291	94	
363.16859	72	
363.72818	148	
363.78190	78	
363.83813	68	
365.52643	92	
367.32453	78	
367.89608	102	
END IONS

###FS:    #m/z: 336.94554 #charge 1+
###MS: 134
###MSMS: 137
BEGIN IONS
TITLE=Cmpd 102, +MS2(336.9455), 28.0-35.0eV, 3.0min #137
RTINSECONDS=175.898
SCANS=134,137
PEPMASS=336.94554	58930
CHARGE=1+
120.00296	78	
182.86570	78	
195.87141	96	
196.88485	66	
198.88400	124	
208.97781	72	
210.87051	64	
210.88338	198	
211.94462	618	
212.52515	74	
212.87862	432	1+
213.12338	72	
213.94042	568	1+
215.85862	64	
215.88851	196	
215.93679	168	
217.93586	110	
222.95195	82	
224.84018	86	
225.96132	68	
226.86669	66	
226.97955	66	
228.84438	90	
228.89204	242	
229.89750	100	
229.95548	700	1+
230.86979	64	
230.88904	1172	1+
231.94777	508	1+
232.01708	64	
232.07859	80	
232.82631	112	
232.89128	162	
233.04493	94	
233.82326	352	1+
233.90652	220	1+
233.94862	182	
235.89439	82	
236.88495	68	
237.84565	70	
239.84678	124	
241.83003	108	
241.84110	118	
241.86386	82	
242.79291	70	
242.91344	64	
243.53599	82	
245.99679	68	
246.89533	74	
246.94553	94	
246.97740	140	
247.97049	64	
248.90033	804	
249.83439	70	
249.85985	82	
249.91588	104	
249.96018	234	
250.89705	64	
250.91491	66	
250.95278	260	
251.07039	66	
251.83947	178	
251.93213	70	
252.01476	78	
252.07922	76	
252.97140	328	
253.08453	68	
253.37341	78	
253.83510	88	
253.90527	502	1+
254.10680	66	
254.98070	68	
255.37706	80	
255.85217	70	
255.96810	78	
256.84424	188	1+
256.86492	66	
256.91753	70	
258.80496	70	
259.38765	104	
259.67262	110	
259.85687	70	
261.02993	68	
261.83822	88	
262.83012	78	
265.08281	66	
266.01517	66	
268.83835	880	1+
268.89240	98	
269.08638	64	
270.08386	64	
270.85746	92	
271.91530	78	
271.96162	70	
272.87403	92	
272.96101	88	
272.97554	66	
273.36091	76	
273.88286	76	
274.05996	74	
274.56014	78	
275.85770	78	
275.87842	106	
276.04342	70	
276.85675	430	1+
276.92820	74	
276.94599	126	
277.93995	70	
277.99087	78	
278.83457	282	1+
279.43826	106	
279.86082	112	
280.10785	68	
280.89468	88	
280.96748	84	
281.46167	70	
281.87801	82	
282.18300	86	
282.96969	82	
283.04511	100	
284.03021	82	
284.89794	150	
285.82538	70	
285.85082	118	
286.85358	552	
287.85174	378	
288.07335	90	
289.81055	72	
291.80569	78	
293.10467	164	
293.29470	78	
294.86147	92	
295.11450	86	
295.32540	84	
295.84234	66	
296.23772	68	
297.01090	90	
298.03895	76	
301.93964	66	
304.86359	74	
307.34665	78	
307.88700	68	
308.44797	68	
308.86581	86	
311.88113	114	
314.75731	80	
316.85865	92	
319.89335	66	
321.95664	76	
323.01080	68	
323.76339	92	
326.89417	124	
329.62289	66	
334.89366	72	
334.98131	76	
335.77754	72	
335.82721	78	
337.18638	114	
337.80304	72	
339.17261	76	
340.44652	76	
340.88168	70	
END IONS

###FS:    #m/z: 340.94087 #charge 1+
###MS: 138
###MSMS: 139
BEGIN IONS
TITLE=Cmpd 103, +MS2(340.9409), 28.0-35.0eV, 3.0min #139
RTINSECONDS=179.566
SCANS=138-139
PEPMASS=340.94087	454566
CHARGE=1+
183.86656	72	
190.93296	68	
190.94702	114	
196.88397	100	
197.88571	74	
199.86322	84	
205.25247	196	
210.93784	190	
211.00100	72	
212.87915	136	
213.87544	104	
213.93915	418	1+
215.89025	124	
216.83050	72	
216.87003	76	
216.89127	88	
218.89324	72	
219.99511	74	
220.56231	98	
223.83472	70	
224.52027	78	
224.95655	84	
224.97957	138	
228.84238	112	
228.93212	68	
230.06482	68	
230.88958	96	
230.94785	464	1+
231.73641	98	
231.84115	70	
231.89062	128	
231.95149	386	1+
232.87083	90	
232.89549	74	
233.86840	92	
235.89349	72	
235.92930	92	
236.90742	76	
237.92517	68	
238.87908	208	1+
239.84582	194	1+
239.90359	144	
240.89873	72	
240.96001	82	
241.84030	122	
242.41410	84	
242.83514	72	
243.83206	110	
243.84647	84	
244.83549	314	1+
244.84810	72	
245.00397	78	
245.12113	78	
245.44231	78	
246.98947	84	
249.13255	72	
250.05388	88	
250.88370	72	
250.90294	66	
250.98876	72	
251.93108	76	
252.01478	74	
252.94361	68	
254.96412	236	1+
257.50047	66	
257.85949	84	
258.84283	284	
258.85946	150	
258.91310	66	
258.96890	108	
259.85436	334	
259.95541	104	
259.99336	72	
260.83067	152	
260.84678	124	
260.89708	72	
264.90688	70	
265.00085	86	
265.88669	68	
265.92072	76	
266.86077	80	
267.87490	66	
268.84076	294	
269.14869	78	
269.85411	90	
270.83139	70	
272.84749	88	
272.93188	90	
273.85844	70	
274.81628	74	
274.86448	102	
276.85687	526	1+
276.89450	66	
277.06036	68	
278.03619	82	
278.80754	142	
278.84384	344	
279.16537	82	
279.85573	244	
279.93746	74	
279.96621	72	
280.01960	72	
280.80920	84	
280.93521	86	
281.10129	78	
284.91054	66	
285.85426	102	
286.03470	66	
286.91796	80	
287.06772	68	
287.80714	82	
287.85697	78	
288.10688	92	
290.09868	96	
290.95692	70	
291.88554	78	
292.87599	102	
293.89024	70	
294.86365	80	
295.85311	72	
296.38767	86	
296.47241	78	
298.01347	66	
299.89443	68	
300.79704	98	
301.82429	78	
301.85909	212	1+
302.17442	100	
305.79889	80	
305.90404	78	
307.05623	70	
308.79743	68	
308.84473	82	
309.78816	68	
309.87401	308	1+
310.42630	78	
311.77565	74	
313.88441	70	
314.83590	94	
316.88922	90	
317.90215	90	
320.02069	76	
320.88239	68	
322.02713	86	
326.16118	76	
327.00632	74	
327.09496	72	
328.18719	86	
328.88525	66	
329.03659	70	
329.82360	74	
330.81894	130	
330.91242	64	
330.96605	80	
337.50761	120	
340.40826	70	
343.03896	66	
344.12216	98	
344.89722	70	
345.17053	66	
END IONS

###FS:    #m/z: 363.95655 #charge 1+
###MS: 138
###MSMS: 140
BEGIN IONS
TITLE=Cmpd 104, +MS2(363.9565), 28.0-35.0eV, 3.0min #140
RTINSECONDS=180.338
SCANS=138,140
PEPMASS=363.95655	165832
CHARGE=1+
83.34243	80	
162.72507	86	
173.14036	94	
187.87033	112	
189.86158	186	
209.94030	470	1+
210.88131	142	
210.95417	82	
212.87987	912	1+
214.90894	88	
216.40749	88	
222.95417	426	1+
224.94961	426	
225.88771	78	
225.95237	218	
226.07774	136	
226.89023	82	
226.94693	3294	1+
226.98530	88	
227.89637	76	
227.91991	104	
227.93144	86	
228.84893	98	
228.89602	236	
228.94166	3506	1+
229.89261	124	
230.88861	1920	
231.01470	166	1+
231.06159	92	
232.88483	478	
233.96800	78	
234.06589	88	
234.87461	74	
237.05240	108	
237.55214	78	
239.06873	88	
240.81988	230	1+
240.94427	136	
240.96193	492	
241.51274	74	
241.84572	166	
241.94241	218	
242.82944	128	
242.94253	700	1+
242.96236	360	
243.82219	478	1+
244.91568	84	
244.93572	178	
244.95738	2028	1+
245.94182	78	
246.81425	86	
246.95240	1498	1+
248.48551	92	
248.80642	154	
248.89990	530	
250.80576	134	
250.88942	82	
250.94701	132	
250.96880	130	
251.07429	140	
251.96564	100	
252.99435	112	
253.90609	318	
254.07367	78	
255.01591	78	
258.84198	152	
258.97653	80	
259.84247	118	
259.90482	112	
260.82900	684	1+
260.97411	120	
261.83018	452	1+
262.07433	84	
262.10228	86	
263.01731	86	
263.98174	86	
264.82170	138	
265.81459	80	
266.81235	262	
266.90727	84	
267.03928	90	
267.81273	126	
267.97468	360	1+
268.13645	114	
268.81049	100	
268.84291	116	
269.10422	90	
269.96774	580	1+
271.09503	102	
271.43988	92	
271.46616	104	
272.01062	86	
272.91833	82	
274.02527	94	
274.42171	98	
274.85301	78	
275.80663	92	
276.42298	144	
276.85216	96	
277.85992	106	
278.02257	136	
278.79704	274	
278.84266	108	
279.10046	126	
279.79765	132	
279.84696	86	
280.79178	432	
281.79388	364	
282.02015	100	
282.78952	202	
282.91570	78	
282.94486	80	
283.78421	102	
283.85735	236	1+
284.78376	196	1+
284.82238	248	
284.90015	126	
285.82425	168	
285.84193	232	1+
286.81115	82	
291.12658	102	
291.49304	106	
291.79104	76	
292.86046	110	
294.88658	86	
295.85962	76	
296.13428	80	
296.80552	176	
297.80578	106	
298.80241	1510	1+
299.87288	84	
300.79881	420	1+
301.35934	74	
301.86376	234	
302.15491	88	
302.86243	94	
303.00962	102	
303.85554	814	1+
303.94628	80	
305.15298	82	
307.06676	78	
307.87997	112	
309.00380	102	
310.28131	100	
311.41988	96	
316.81376	156	
316.99857	78	
318.53284	96	
318.81241	138	
318.93533	170	
321.83326	80	
321.86293	122	
322.15925	76	
322.43701	82	
324.89991	120	
326.88027	118	
335.84497	88	
336.02250	84	
336.94122	396	1+
337.19402	100	
339.82830	126	
340.12299	78	
341.16517	82	
347.09218	88	
352.55136	106	
352.88098	90	
354.09839	78	
355.42311	76	
358.08774	96	
358.85105	76	
367.13610	94	
369.44597	86	
END IONS

###FS:    #m/z: 507.84523 #charge 1+
###MS: 138
###MSMS: 141
BEGIN IONS
TITLE=Cmpd 105, +MS2(507.8452), 28.2-35.2eV, 3.1min #141
RTINSECONDS=181.111
SCANS=138,141
PEPMASS=507.84523	40296
CHARGE=1+
196.01528	142	
214.88544	146	
224.97547	314	
237.36314	94	
241.84965	98	
250.90416	136	
251.91688	110	
252.08256	98	
254.09143	100	
263.13540	122	
267.10457	232	1+
277.84814	100	
278.85985	110	
279.13171	132	
282.79459	106	
283.90048	134	
287.85076	360	1+
288.80795	98	
290.87063	136	
291.35708	94	
293.87389	268	1+
296.83952	104	
296.85352	152	
298.85268	116	
303.80768	134	
303.86715	126	
303.94400	114	
305.78353	94	
305.86354	192	
307.88918	426	1+
308.13832	254	
308.81435	104	
308.87410	210	
310.15384	112	
310.88046	1288	1+
311.15981	156	
311.88374	1136	1+
312.81445	96	
314.82389	118	
314.86341	268	
314.88182	100	
315.09745	108	
315.82795	146	
315.86682	116	
323.81466	202	1+
323.87705	184	
325.85925	162	
325.89692	426	1+
326.88224	272	
327.88214	328	
328.86616	276	1+
330.81681	122	
331.78534	128	
332.87564	370	1+
333.92604	100	
334.89890	120	
335.00169	210	1+
335.77734	144	
336.95100	118	
337.88241	108	
337.95403	124	
339.87302	108	
340.89946	114	
346.87905	126	
347.14919	106	
347.77528	272	1+
347.83405	226	1+
348.88594	326	1+
349.76577	166	1+
349.78852	142	
350.72083	114	
350.86323	112	
352.82399	108	
353.85103	166	
353.94034	156	
355.89217	132	
356.86619	108	1+
362.38492	164	
364.85169	146	
365.76834	224	1+
365.78467	172	1+
366.73319	266	1+
367.71168	674	1+
367.73420	210	1+
367.76497	146	
367.83894	136	
370.33869	100	
370.87254	98	
371.70612	130	
371.90824	112	
372.79666	142	
373.73020	138	
375.73002	240	1+
376.21945	108	
376.77662	114	
378.76739	204	1+
378.88555	130	
380.72177	168	
381.71608	190	
381.95117	128	
382.72533	126	
382.89630	98	
384.85056	364	1+
384.89300	122	
387.73482	168	1+
388.03962	102	
388.75725	94	
388.78715	142	
388.88936	102	
389.71552	128	
390.61364	104	
390.83439	718	1+
392.07491	160	
392.72999	108	
392.81930	124	
394.20065	126	
394.40408	108	
394.79434	108	
397.18668	94	
398.72743	684	1+
399.22762	126	
400.72666	394	1+
400.74683	322	1+
400.84961	124	
401.53491	116	
403.73173	142	
403.86738	600	1+
405.80130	158	
407.74084	134	
407.77378	142	
407.86141	1114	1+
408.74362	200	
408.86249	724	1+
409.72252	730	1+
409.85120	252	
410.83911	192	
410.88082	118	
411.72318	122	
411.81175	120	
411.84299	100	
411.90573	96	
412.73263	108	
412.84719	218	1+
417.74178	196	1+
421.88609	140	
422.83329	158	
423.77447	348	
423.79589	116	
423.87319	100	
424.70383	114	
424.78171	250	1+
425.75267	434	
425.86844	110	
426.74412	166	
426.76199	254	
426.78376	116	
426.85743	454	1+
426.94433	140	
427.73520	624	1+
427.77349	244	
428.79992	140	
428.84476	148	
429.70067	108	
429.74556	226	
429.84382	150	
430.73984	182	
430.86125	128	
431.86926	252	
432.86644	140	
434.88829	94	
438.14870	112	
439.89485	110	
440.75351	272	1+
440.89116	144	
442.67954	192	
443.68832	288	1+
444.03637	118	
444.87208	1178	1+
445.74399	738	1+
447.68170	156	1+
447.72140	174	
448.76660	352	1+
449.87918	272	1+
451.87343	120	
452.75443	100	
457.90516	164	
462.88500	140	
464.78658	112	
465.78518	184	
467.88318	380	1+
471.11119	96	
477.13248	100	
485.89946	226	
486.90182	114	
487.90145	248	1+
492.21171	134	
509.28863	110	1+
510.35014	100	
END IONS

###FS:    #m/z: 322.92982 #charge 1+
###MS: 142
###MSMS: 143
BEGIN IONS
TITLE=Cmpd 106, +MS2(322.9298), 28.0-35.0eV, 3.1min #143
RTINSECONDS=184.774
SCANS=142-143
PEPMASS=322.92982	1698408
CHARGE=1+
109.19692	60	
182.03979	72	
185.99748	94	
191.93534	76	
192.55715	92	
196.88857	72	
198.87481	70	
200.83474	72	
201.03298	66	
203.95112	66	
205.94708	202	
206.95364	76	
209.13590	70	
209.90003	92	
210.94559	60	
211.03640	60	
212.08509	80	
214.90001	84	
215.85132	84	
221.06734	66	
221.94503	152	
222.40028	84	
223.95884	154	
225.04485	82	
226.89465	76	
227.89456	94	
228.03160	70	
230.84266	102	
234.79848	70	
235.88073	238	1+
235.99919	82	
236.55587	84	
237.01875	60	
238.83030	224	
238.87124	90	
238.88641	72	
238.94211	100	
239.01569	86	
239.07267	74	
239.78318	70	
240.08941	88	
240.78613	62	
240.82183	352	1+
240.89285	98	
240.93954	1446	
241.93840	3244	1+
242.81803	184	
242.83892	84	
242.90371	64	
242.94047	2324	1+
243.81703	126	
244.81709	474	1+
244.93912	1038	1+
244.98478	70	
245.89281	68	
246.03128	68	
246.84323	64	
246.97794	138	
248.14105	72	
248.82813	60	
248.85232	72	
249.17102	76	
249.96642	76	
250.06764	76	
251.79172	66	
251.92706	122	
252.03477	76	
253.83237	60	
253.91905	66	
254.91196	70	
255.01608	66	
255.08477	70	
256.86007	82	
257.94819	68	
258.43940	86	
258.83153	246	
259.10292	92	
259.40268	106	
259.80136	88	
259.83836	116	
260.82999	218	
261.17450	90	
261.79413	76	
261.82789	854	1+
261.88152	82	
262.82936	580	1+
262.96561	70	
263.97673	78	
264.37725	84	
265.25263	62	
265.85278	82	
266.85044	262	1+
267.82243	74	
268.02369	62	
269.09398	62	
269.84201	66	
269.87419	84	
270.80280	72	
271.87091	70	
274.03928	60	
275.02199	62	
275.13631	72	
275.80441	84	
276.81068	86	
277.84559	68	
278.10373	74	
278.85970	68	
279.09229	692	1+
279.13634	60	
279.88152	62	
280.73691	60	
280.83798	70	
280.93031	76	
280.99840	62	
281.42680	96	
281.79741	72	
283.84794	72	
284.28951	232	
284.43183	76	
285.29364	110	
285.38309	68	
285.85201	72	
285.98106	62	
286.00981	66	
286.91477	84	
287.87137	60	
288.20263	68	
288.38835	82	
288.86051	94	
289.79035	68	
290.78313	74	
290.87944	80	
290.97568	84	
291.86655	88	
291.89393	62	
292.15621	70	
294.15371	62	
299.78494	308	1+
301.85633	64	
303.88225	70	
304.77109	66	
305.93850	82	
306.88530	110	
307.06035	72	
307.08635	72	
307.79702	60	
307.89310	76	
307.91544	88	
307.96255	66	
308.87730	62	
309.79071	80	
310.92649	76	
312.75868	88	
321.02985	70	
322.24571	66	
323.71715	90	
323.88001	112	
323.92924	74	
324.89062	104	
326.81293	60	
326.94628	78	
END IONS

###FS:    #m/z: 340.94046 #charge 1+
###MS: 142
###MSMS: 144
BEGIN IONS
TITLE=Cmpd 107, +MS2(340.9405), 28.0-35.0eV, 3.1min #144
RTINSECONDS=185.547
SCANS=142,144
PEPMASS=340.94046	638402
CHARGE=1+
192.92917	164	
193.88470	76	
209.93201	72	
210.84041	90	
210.93506	140	
212.87885	182	
213.93782	518	1+
214.89272	156	
215.01900	80	
215.88219	78	
215.90104	78	
215.93554	256	
217.89645	76	
218.89483	86	
221.86976	100	
221.99011	118	
222.03234	72	
222.55767	102	
223.79808	80	
226.84087	72	
227.89995	82	
228.03717	102	
229.84679	78	
230.88701	862	1+
231.84877	82	
231.95016	422	
233.89339	124	
234.16049	98	
235.89320	194	1+
235.94272	80	
236.82183	116	
236.87147	72	
238.16764	74	
238.89075	134	
239.79054	70	
239.84783	74	
240.83798	80	
240.87794	80	
241.09324	72	
241.84032	122	
243.11251	70	
243.83566	140	
243.85974	72	
243.87340	86	
243.88866	74	
244.86368	76	
244.98880	86	
246.89124	72	
247.97859	88	
248.49505	88	
248.90006	118	
249.95900	152	
252.60202	92	
252.87524	80	
253.10964	72	
253.84572	104	
253.87413	70	
254.40461	78	
254.84164	100	
254.90802	114	
254.96979	246	
255.07293	82	
255.90596	100	
256.84675	78	
256.88673	74	
256.95928	126	
257.79350	132	
258.58345	82	
258.84245	426	
258.91307	120	
259.85637	126	
259.87777	104	
259.95381	108	
260.57796	78	
260.82916	190	
260.85050	96	
260.96024	74	
261.83593	90	
262.00688	80	
264.57688	92	
264.60280	78	
264.68081	72	
264.85880	76	
266.17151	74	
266.82280	86	
266.86437	184	
267.02319	80	
268.79393	74	
268.84223	98	
269.84171	186	
270.82597	72	
271.78790	84	
271.85077	80	
272.07153	92	
272.91240	94	
273.08271	80	
273.55172	72	
273.80187	88	
274.85703	148	
274.87270	216	
275.84132	74	
275.85925	228	
276.85440	254	
277.13982	76	
277.86329	128	
278.84617	202	
278.87284	92	
278.92536	74	
278.96241	72	
279.84402	138	
280.84689	80	
281.87341	72	
283.88340	140	
283.89651	104	
284.90840	72	
285.03064	72	
287.92561	72	
288.87028	98	
289.87896	74	
292.43855	146	
293.87733	296	1+
294.03118	86	
294.04606	72	
296.89526	84	
297.87373	112	
298.86395	122	1+
299.84985	74	
300.84607	72	
301.86435	86	
302.00570	80	
302.17665	74	
302.93560	118	
302.95379	84	
305.92529	82	
307.80127	92	
311.02407	72	
311.88523	124	
312.80633	86	
312.94528	74	
313.05967	72	
316.05051	76	
317.17590	82	
319.99655	96	
320.19626	100	
320.61829	98	
323.88457	96	
327.18176	78	
327.89497	94	
330.81536	124	
332.80947	74	
339.75356	82	
340.06823	78	
340.26756	84	
341.77336	82	
341.81400	74	
END IONS

###FS:    #m/z: 363.95643 #charge 1+
###MS: 142
###MSMS: 145
BEGIN IONS
TITLE=Cmpd 108, +MS2(363.9564), 28.0-35.0eV, 3.1min #145
RTINSECONDS=186.319
SCANS=142,145
PEPMASS=363.95643	242714
CHARGE=1+
182.86751	72	
187.86255	76	
189.86535	172	
190.91595	84	
191.85653	342	1+
203.02091	104	
207.04394	88	
207.14798	74	
207.94580	84	
207.96170	100	
208.93518	80	
209.91776	84	
209.94281	576	1+
211.94119	152	
212.87829	1480	1+
213.89327	86	
217.07637	80	
221.85851	94	
222.95204	236	
223.86212	86	
223.95254	146	
224.94911	1102	1+
224.97421	86	
226.88640	80	
226.94647	3952	1+
228.89457	366	1+
228.94257	4168	1+
229.08717	76	
229.92923	84	
230.83400	128	1+
230.88840	1948	1+
234.88384	118	
234.93085	90	
237.05639	98	
237.59000	106	
238.79731	92	
238.81706	102	
239.01001	84	
239.06844	104	
240.82321	140	
240.94199	232	
240.96365	410	1+
241.86396	80	
241.93978	916	1+
242.94125	566	1+
243.82254	360	1+
243.96840	78	
244.54857	80	
244.94027	252	
244.95638	2462	1+
246.80965	74	
246.90562	168	
246.95195	3004	1+
247.90127	92	
248.80559	222	
248.89883	804	1+
249.05478	126	
249.47152	80	
249.80756	188	
250.89603	240	
251.16254	80	
251.87464	76	
251.94912	112	
253.90631	110	
255.42200	94	
256.95111	74	
258.83684	120	
258.86391	154	
259.83886	76	
259.97154	86	
260.84499	328	
260.96635	76	
261.83191	140	
261.84717	188	
261.96738	122	
262.12406	74	
262.34897	82	
262.83607	98	
263.64325	94	
263.83756	74	
263.84919	74	
263.97556	116	
264.81782	246	1+
264.83438	112	
264.96619	78	
265.46242	92	
266.02321	90	
266.28760	78	
266.81095	1106	1+
266.85687	74	
267.10139	104	
267.83672	98	
267.89290	80	
267.97271	332	
268.80064	148	1+
269.97015	502	1+
270.80979	86	
270.84300	76	
270.99883	140	
271.91653	202	
271.96806	76	
273.84795	114	
276.81038	266	
276.84718	216	
278.09551	80	
278.15675	74	
278.80120	194	
278.84119	76	
278.85760	102	
279.79279	1142	1+
280.79376	960	1+
280.83858	90	
280.86241	124	
280.97578	92	
281.12039	88	
281.85070	186	
282.82936	140	
282.85385	124	
283.05411	94	
283.19697	76	
283.35746	94	
283.78724	268	
283.98393	108	
284.82495	262	
285.82551	130	
285.84409	164	
285.88413	146	
286.86186	78	
289.85932	124	
292.59518	76	
292.93967	110	
293.11623	76	
293.86043	204	1+
296.39403	78	
296.80988	522	1+
297.42682	116	
298.80371	694	1+
299.06596	92	
299.99461	72	
300.80143	528	1+
300.88756	84	
301.86078	580	1+
303.10552	140	
303.81269	80	
303.85326	616	1+
305.83101	100	
306.43459	76	
307.87805	82	
309.65214	84	
309.92744	94	
310.09530	84	
311.08653	80	
315.81625	132	
316.36499	80	
316.39545	102	
316.81073	148	
316.93328	82	
317.80905	88	
319.86791	82	
321.81435	146	
321.87173	112	
322.15711	72	
322.84075	98	
322.92751	122	
322.94666	102	
323.94223	108	
324.01132	74	
324.98496	74	
326.16075	74	
326.87300	126	
333.01086	84	
336.94533	128	
337.94220	180	1+
349.12185	78	
349.23892	110	
354.77732	84	
365.87908	82	
367.12223	76	
369.21924	78	
END IONS

###FS:    #m/z: 322.92980 #charge 1+
###MS: 146
###MSMS: 147
BEGIN IONS
TITLE=Cmpd 109, +MS2(322.9298), 28.0-35.0eV, 3.2min #147
RTINSECONDS=189.976
SCANS=146-147
PEPMASS=322.92980	1532264
CHARGE=1+
138.53848	86	
183.03019	78	
185.92386	84	
190.10779	108	
190.92619	62	
192.88911	110	
193.10273	70	
194.99762	92	
196.01239	74	
198.83344	66	
200.83729	104	
201.04724	138	
204.00377	86	
205.95164	126	
206.95094	62	
207.94606	130	
209.94986	64	
211.91504	78	
215.10701	68	
215.13567	72	
222.01766	76	
223.95679	264	1+
224.94391	90	
226.81973	154	
228.92816	72	
228.94286	68	
229.83966	82	
230.09826	68	
230.82909	62	
230.84230	68	
235.82608	92	
236.87533	82	
236.91099	72	
237.89674	80	
238.12794	118	
238.82779	64	
238.93776	110	
238.95680	86	
239.07214	62	
239.78492	150	
240.14160	126	
240.82076	228	1+
240.94120	1324	
241.36963	94	
241.93867	4050	1+
242.82108	260	
242.94046	2946	1+
243.12047	74	
243.82279	154	
243.87700	74	
244.81560	262	1+
244.85293	96	
244.94034	576	1+
245.85454	64	
246.13575	74	
246.97481	120	
247.13255	74	
247.23091	66	
248.84443	102	
248.89812	90	
249.39792	68	
250.01299	76	
250.91854	72	
251.85694	70	
252.92418	68	
253.03940	118	
253.16269	68	
254.82360	66	
254.90619	70	
255.84425	80	
256.90601	74	
257.08886	76	
257.80407	98	
258.83064	308	
259.06214	86	
259.09314	70	
259.33833	78	
260.83162	208	
261.82944	672	1+
263.85822	68	
264.04828	84	
264.07383	68	
264.60912	94	
264.86871	74	
265.06251	62	
265.79678	78	
266.04697	80	
266.86377	126	
267.15187	66	
268.45190	94	
268.78984	92	
269.09188	78	
269.41231	100	
269.87145	94	
270.90580	62	
271.06363	66	
271.84602	152	
272.13409	74	
272.34432	176	
272.79464	282	1+
272.84589	70	
272.91851	70	
274.18162	62	
275.09975	66	
275.95533	74	
276.42086	90	
276.96402	76	
278.02980	72	
279.09019	936	1+
279.84700	80	
283.80461	80	
284.29235	296	
284.34274	72	
284.85656	74	
284.87139	180	1+
285.84602	172	
287.99226	90	
288.06328	78	
288.85573	84	
289.25665	88	
289.78238	104	
289.80157	72	
290.86052	76	
291.79872	212	
292.36166	74	
292.81537	72	
293.15388	78	
294.05875	76	
294.94794	74	
295.89063	68	
297.81860	112	
299.05315	74	
299.78608	112	
301.79007	70	
302.09748	68	
303.02239	82	
303.87359	70	
304.08575	70	
304.40692	90	
305.80529	76	
306.90150	74	
307.80104	194	1+
308.85978	94	
309.02827	76	
309.82309	70	
310.82237	66	
310.88781	62	
312.15079	76	
314.87922	66	
315.17803	94	
315.80418	70	
316.84795	88	
316.90905	86	
320.89781	74	
323.00394	68	
323.96047	76	
324.89731	132	
325.88818	66	
327.23312	74	
328.07733	62	
328.13542	72	
END IONS

###FS:    #m/z: 336.94540 #charge 1+
###MS: 146
###MSMS: 148
BEGIN IONS
TITLE=Cmpd 110, +MS2(336.9454), 28.0-35.0eV, 3.2min #148
RTINSECONDS=190.748
SCANS=146,148
PEPMASS=336.94540	59498
CHARGE=1+
62.82951	184	
88.01242	76	
99.51323	84	
150.45803	76	
165.70384	70	
182.86786	104	
183.86519	88	
198.95604	66	
208.93688	80	
209.93930	66	
210.88599	74	
211.87968	66	
211.90963	76	
211.94343	1232	1+
212.87728	822	1+
213.93957	364	1+
214.88659	298	1+
215.88571	274	1+
215.93893	130	
218.85301	86	
223.48583	98	
223.96487	278	1+
224.83424	114	
224.95506	72	
227.89084	68	
228.43232	76	
228.90063	72	
228.93724	72	
229.95491	1184	1+
230.83269	66	
230.88911	1178	1+
231.81706	84	
231.94951	920	1+
233.01508	82	
233.89766	134	
233.94571	96	
233.99614	70	
234.82992	96	
234.85760	66	
235.82209	92	
236.85237	66	
238.85200	238	1+
239.87804	92	
240.96713	80	
241.84281	98	
242.59008	106	
242.84840	92	
243.84812	68	
243.86343	68	
245.08072	84	
245.92928	80	
246.97414	140	
247.50708	64	
247.96507	278	
248.85152	90	
248.89890	314	
249.05514	72	
249.89943	142	
249.95397	72	
250.36864	98	
250.84288	162	
250.94583	76	
251.85217	92	
251.90873	122	
252.83574	252	1+
252.90434	360	1+
252.95328	98	
252.97014	526	1+
253.08781	238	
253.90898	308	1+
254.87673	74	
254.96505	322	1+
255.07293	84	
256.05236	70	
256.36669	86	
256.96377	72	
257.80614	64	
257.87518	92	
258.84686	372	1+
258.93689	78	
259.91662	94	
260.14570	70	
260.83204	72	
260.86914	74	
260.95160	68	
261.03381	72	
261.85090	68	
262.94786	66	
263.98598	68	
264.80088	84	
265.08256	68	
267.83693	716	1+
268.96332	72	
269.91764	132	
270.83937	340	1+
270.88358	74	
270.97953	110	
271.09789	112	
271.91470	154	
273.84241	88	
274.85739	78	
274.89418	124	
275.40090	78	
275.78783	74	
275.85112	606	1+
276.49438	88	
276.96222	78	
277.08048	72	
277.83151	92	
277.97256	96	
278.83229	154	
278.86184	138	
278.88011	68	
278.99101	66	
279.10370	64	
279.82967	112	
281.77882	66	
281.85743	72	
282.80205	70	
283.57085	76	
284.81267	66	
284.86871	64	
284.93311	104	
285.85273	218	
286.85188	774	1+
287.81099	66	
288.84272	82	
288.90992	68	
291.44941	76	
292.15389	64	
292.84487	72	
293.00471	76	
294.00175	64	
294.86598	64	
295.34451	66	
296.86992	80	
297.88034	222	1+
298.30730	112	
298.93025	72	
298.96852	70	
299.03188	70	
299.85077	110	
300.09940	66	
301.40648	82	
303.03290	76	
303.88858	92	
304.86374	118	
306.84104	72	
306.88442	186	1+
309.86659	190	
310.82237	100	
310.87628	78	
311.86249	66	
311.98613	80	
312.93204	72	
314.88773	72	
314.93184	68	
315.50498	84	
316.43066	78	
319.96178	68	
320.95909	72	
322.73706	76	
322.95081	102	
323.10323	68	
323.52076	76	
324.89244	68	
325.45167	122	
325.90126	68	
328.91862	72	
334.23560	88	
335.91486	76	
339.00276	68	
END IONS

###FS:    #m/z: 507.84467 #charge 1+
###MS: 146
###MSMS: 149
BEGIN IONS
TITLE=Cmpd 111, +MS2(507.8447), 28.2-35.2eV, 3.2min #149
RTINSECONDS=191.521
SCANS=146,149
PEPMASS=507.84467	56640
CHARGE=1+
196.01511	110	
209.94716	142	
221.09832	100	
223.97512	252	
224.97570	170	
232.89574	240	
236.04721	126	
254.79153	132	
258.87589	100	
262.13683	128	
267.78629	168	
271.79954	102	
280.56634	116	
283.78774	104	
285.79302	122	
287.85302	130	
289.82347	118	
290.13204	166	
291.86551	102	
292.85639	102	
293.87516	224	
293.99531	118	
294.86346	124	
296.85546	216	1+
296.88834	96	
299.37381	96	
300.80737	128	
304.88172	114	
305.01977	100	
305.85507	274	1+
306.79673	148	
307.89220	108	
308.14023	222	1+
309.87015	142	
309.89150	166	
310.15458	560	1+
311.07142	100	
311.88219	732	1+
314.77570	134	
314.86245	306	
315.87430	194	
316.86698	114	
317.77974	150	
318.93722	230	
321.65907	122	
323.86512	212	
325.15366	98	
325.90142	120	
326.37819	100	
326.82502	130	
326.88434	638	1+
328.80948	170	1+
331.31094	96	
332.86929	96	
333.17253	192	
333.79548	192	1+
335.88311	174	
336.88372	216	1+
343.78409	140	1+
347.77587	194	
348.83532	118	
349.75606	370	1+
349.79113	138	
353.90165	138	
354.78155	102	
355.30503	100	
355.87950	132	
355.89268	308	1+
356.79504	194	1+
357.84768	96	
358.52936	96	
362.35750	106	
366.73941	136	
366.77984	112	
366.83833	186	
367.70926	538	1+
367.76494	112	
367.84934	96	
368.77295	108	
368.90240	126	
369.70330	194	
369.83504	240	1+
370.71693	98	
370.78407	146	
371.80035	124	
371.89648	108	
372.77583	268	1+
372.79449	102	
373.72659	188	
373.81593	106	
373.88418	210	1+
374.71773	102	
374.81059	212	1+
377.73102	156	
378.77994	118	
379.71551	386	1+
379.85548	218	1+
382.71667	138	
383.71110	236	
384.74663	134	
384.79675	100	
384.84921	362	1+
385.83812	318	1+
387.87412	98	
389.19428	144	
389.71391	158	
390.83457	162	
391.83679	102	
392.82697	208	
395.76692	296	1+
396.73742	114	
398.73213	312	
399.72953	172	
399.80218	124	
400.07618	104	
400.71966	236	1+
401.79386	128	
402.98275	122	
403.87363	274	
404.87356	154	
405.72470	114	
405.87437	140	
406.73260	440	1+
406.75992	302	1+
406.83733	96	
407.73749	290	1+
407.86892	540	
408.85308	440	1+
409.72717	416	1+
410.07225	152	
410.84066	208	1+
411.73063	116	
412.72609	176	
412.74881	128	
412.86457	168	
413.08038	98	
413.73522	96	
416.62899	100	
417.86184	154	
421.73656	254	1+
421.88660	290	
422.88553	134	
423.77618	378	
423.86856	288	
424.74935	116	
424.77715	198	
425.75289	758	1+
425.78148	156	
425.86154	154	
426.81244	124	
426.86275	380	
427.73464	1156	1+
427.86472	198	
428.84842	370	
429.69981	108	
429.72617	146	
430.74029	306	
430.77653	150	
432.83709	116	
433.78360	108	
433.92574	110	
434.71404	122	
439.73681	218	1+
439.89032	134	
444.40140	104	
444.74353	308	1+
444.77213	208	
444.87185	668	1+
445.74569	246	1+
446.90083	110	
447.67589	116	
447.71168	138	
448.70112	112	
449.88861	158	
450.74748	216	1+
450.78119	192	
451.78156	112	
457.90704	136	
460.22207	108	
462.74927	112	1+
462.88102	132	
463.88793	122	
467.88965	226	
468.89253	126	
485.90223	268	
486.89959	138	
492.81287	126	
508.91679	96	
509.28310	142	
END IONS

###FS:    #m/z: 322.92983 #charge 1+
###MS: 150
###MSMS: 151
BEGIN IONS
TITLE=Cmpd 112, +MS2(322.9298), 28.0-35.0eV, 3.3min #151
RTINSECONDS=195.18
SCANS=150-151
PEPMASS=322.92983	1417460
CHARGE=1+
67.66788	60	
137.16298	66	
187.91147	68	
192.88768	64	
196.00554	72	
197.87009	76	
199.93953	84	
201.04076	168	
205.95384	80	
207.97430	64	
209.91608	72	
210.90656	172	
210.94366	78	
211.44343	86	
213.91998	118	
218.84940	116	
218.86937	72	
219.86571	72	
221.10197	62	
223.87666	72	
223.95762	138	
224.91802	74	
227.79079	92	
227.82019	88	
228.83808	92	
228.90939	96	
230.84775	76	
230.90922	68	
234.91774	66	
235.43541	66	
235.87677	76	
236.10322	72	
237.05645	64	
238.82585	68	
238.89210	70	
238.94395	74	
239.83329	58	
239.90797	66	
240.79007	64	
240.82418	140	
240.84268	126	
240.94134	1104	
241.93804	4406	1+
242.04089	90	
242.07972	78	
242.83068	164	
242.94015	3140	1+
243.81688	672	1+
243.84244	80	
244.04384	92	
244.81748	460	1+
244.91282	108	
244.93949	1044	
245.44890	74	
246.02174	68	
246.80258	62	
246.97772	80	
247.85893	78	
248.85502	70	
248.98687	68	
250.94245	60	
250.97286	68	
251.52575	76	
251.98779	82	
252.94161	80	
253.52024	94	
254.00715	84	
256.84172	72	
257.00612	72	
257.08858	66	
257.85933	80	
258.04458	82	
258.83218	310	
258.85401	74	
258.90547	66	
260.13574	64	
260.65304	74	
260.80272	106	
260.83451	116	
261.83040	566	1+
262.35212	106	
262.82938	352	1+
262.95593	60	
264.85075	76	
265.85270	76	
266.86062	68	
267.95331	98	
268.17412	82	
268.90647	62	
270.80476	64	
271.81850	60	
271.84572	158	
271.86068	62	
272.85048	70	
272.98576	70	
273.91561	72	
276.85647	68	
277.93355	88	
279.09208	608	1+
279.86000	80	
280.97552	66	
281.05004	58	
281.78937	60	
282.12125	66	
282.93633	66	
283.01225	90	
283.07277	68	
283.78992	84	
283.84510	98	
284.02612	82	
284.29378	172	
284.85364	82	
284.88529	94	
285.29178	62	
285.84975	78	
285.87680	68	
287.01590	72	
289.81416	78	
289.87954	68	
290.41866	66	
290.98809	88	
291.05338	68	
291.80272	410	1+
292.93934	102	
294.87194	70	
298.78775	84	
298.80691	76	
299.78846	78	
299.93287	72	
300.79509	76	
300.94592	76	
301.87337	120	
302.88337	66	
302.92176	78	
304.07453	64	
304.91022	68	
305.88482	92	
305.90159	70	
309.80536	70	
310.42185	66	
314.06486	80	
316.90465	94	
317.06225	72	
317.59161	86	
319.01084	78	
319.06161	86	
320.88677	64	
321.12024	64	
321.70098	60	
322.80106	62	
324.32056	92	
324.85814	74	
325.19466	60	
326.02980	72	
326.37598	76	
326.94840	68	
327.87495	82	
327.89758	108	
END IONS

###FS:    #m/z: 336.94560 #charge 1+
###MS: 150
###MSMS: 152
BEGIN IONS
TITLE=Cmpd 113, +MS2(336.9456), 28.0-35.0eV, 3.3min #152
RTINSECONDS=195.952
SCANS=150,152
PEPMASS=336.94560	60458
CHARGE=1+
59.88081	70	
60.48649	142	
89.88399	60	
98.88803	100	
182.86718	64	
183.87306	64	
195.95410	90	
196.88830	68	
198.95264	70	
199.95520	64	
201.88527	66	
205.94696	130	
209.84129	78	
209.94468	86	
210.88396	282	1+
210.89617	90	
211.94379	1290	1+
212.87811	1020	1+
213.89015	110	
213.93929	368	
215.14495	78	
215.88699	186	
218.84409	66	
223.42514	98	
223.95942	74	
225.95607	76	
226.89931	102	
226.94634	86	
227.10552	68	
227.89107	66	
228.89849	216	
228.93872	108	
229.95335	980	1+
230.88858	1196	1+
231.95090	476	1+
232.89106	102	
233.82730	144	
233.89671	64	
234.07294	70	
234.82544	90	
234.94644	164	
235.83119	86	
236.84505	74	
237.85311	80	
238.85938	168	
239.84606	84	
240.11575	64	
240.67575	84	
240.94618	64	
241.84514	104	
242.09306	94	
242.83896	76	
243.12017	94	
246.90130	154	1+
246.94741	66	
247.96583	88	
248.89912	716	1+
248.97069	118	
249.00637	84	
249.03552	72	
249.83239	196	
249.91977	64	
250.94947	466	1+
250.99826	68	
251.06826	66	
251.82575	134	
251.84152	112	
251.87051	66	
251.91035	66	
252.04213	82	
252.49264	72	
252.97053	798	1+
253.83216	80	
253.86026	66	
253.90455	324	
254.03056	68	
255.90218	164	
255.96557	170	
256.86068	124	
256.90212	60	
257.44946	78	
257.85101	106	
258.41373	96	
258.84607	358	
259.02218	82	
259.50649	68	
259.83797	126	
261.86154	68	
262.93811	62	
264.86395	106	
264.98882	74	
265.85661	66	
266.08724	88	
266.84288	78	
268.84146	428	1+
270.84370	352	1+
270.98164	214	
271.83482	206	1+
271.91695	114	
273.87150	114	
274.86345	142	
275.43782	98	
275.81065	66	
275.84863	850	1+
275.88811	84	
276.81284	70	
276.85408	646	1+
277.05595	66	
277.83367	546	1+
278.86996	100	
279.19200	72	
279.85508	66	
280.97362	72	
281.01064	74	
281.81381	72	
283.43864	80	
284.88546	64	
285.02605	114	
285.85925	126	
286.51480	74	
286.85166	1004	1+
288.94339	68	
290.09271	78	
291.85290	144	
292.43412	160	
294.87066	128	
295.03881	80	
295.87193	68	
295.99552	78	
298.85884	134	
299.05769	74	
299.31427	72	
299.87987	106	
300.87781	64	
300.91000	72	
302.90036	92	
303.38607	74	
305.41057	78	
305.54743	74	
305.86100	64	
305.88240	60	
306.75713	80	
306.91860	110	
307.17684	78	
308.95920	76	
310.86355	148	
311.83633	70	
312.89956	62	
314.82070	74	
315.82812	88	
318.77202	60	
322.68836	86	
323.80784	66	
324.78068	70	
324.94241	68	
326.89307	62	
329.11013	74	
333.78688	88	
334.33227	66	
335.76829	68	
336.05428	60	
336.76169	76	
338.50547	70	
338.93959	80	
339.90760	62	
340.42871	92	
340.89078	70	
END IONS

###FS:    #m/z: 507.84489 #charge 1+
###MS: 150
###MSMS: 153
BEGIN IONS
TITLE=Cmpd 114, +MS2(507.8449), 28.2-35.2eV, 3.3min #153
RTINSECONDS=196.724
SCANS=150,153
PEPMASS=507.84489	53412
CHARGE=1+
196.01561	354	
222.96995	462	1+
232.89506	174	
239.14088	110	
239.85547	92	
242.86175	96	
253.08407	102	
255.39044	104	
255.91300	108	
260.54390	100	
263.13417	116	
263.55529	98	
267.78960	194	1+
271.03922	96	
271.75767	108	
273.16796	92	
276.96013	110	
277.15146	114	
281.96760	100	
283.03356	102	
285.79638	132	
286.93042	94	
287.33652	100	
293.87377	674	1+
294.55386	94	
296.01924	122	
296.08375	100	
296.84459	98	
301.76905	120	
303.86223	108	
304.94043	92	
305.86354	266	1+
306.12265	96	
306.84979	116	
307.88833	230	
308.14215	426	1+
308.64852	96	
308.88070	598	1+
309.85546	94	
309.88638	390	1+
310.15509	212	
310.78580	186	1+
311.88535	652	1+
311.95114	100	
313.78507	126	
314.86454	256	1+
314.88168	90	
324.86363	194	1+
325.45372	90	
325.90530	208	
326.88810	456	1+
327.80962	148	
328.87466	116	
330.16447	134	
331.83355	132	
332.79826	130	
332.87835	216	
333.87472	94	
335.69619	92	
335.80742	106	
341.98074	102	
347.77589	464	1+
348.73071	138	
350.74672	122	
350.80237	156	
350.82523	276	1+
351.88511	120	
353.76017	112	
353.79837	116	
353.85354	204	
354.85416	124	
357.86276	178	
358.79018	168	1+
359.08988	98	
360.76622	108	
360.85430	182	1+
361.14977	90	
365.70998	94	
365.78534	102	
366.74293	144	
366.78404	96	
367.70914	466	1+
367.76499	146	
368.00989	104	
368.77115	136	
368.89687	316	1+
369.71202	176	
369.83410	146	
371.18407	104	
371.75991	90	
372.40174	90	
373.72275	98	
374.81821	220	1+
374.89514	182	
375.72501	240	1+
376.22052	244	1+
379.02769	92	
380.71582	198	
380.73465	104	
381.71384	126	
381.72701	114	
382.71652	396	1+
383.77624	274	1+
384.84943	448	1+
385.02179	180	1+
385.77250	164	
387.72123	256	
388.78873	226	1+
388.83572	194	1+
389.71099	294	1+
390.73794	92	
391.84842	134	1+
392.82035	230	
393.88485	106	
393.90125	132	
394.40643	108	
395.41923	92	
396.74845	92	
397.01523	110	
398.72736	1312	1+
402.86479	166	
403.78226	136	
403.80996	104	
403.87463	486	1+
404.06956	264	1+
405.74740	162	
405.77162	132	
405.86412	112	
406.74208	118	
406.76515	166	
406.79437	112	
406.85902	114	
407.55076	102	
407.71712	124	
407.74842	190	
407.86981	152	
408.75254	158	
408.85264	364	1+
409.71869	352	1+
409.75195	92	
410.83965	418	1+
411.74607	104	
411.80441	124	
412.80163	118	
413.26970	102	
413.74497	106	
413.85130	100	
418.84407	112	
421.21565	100	
421.74625	156	
421.79724	94	
421.88345	120	
423.77282	218	
423.87399	92	
424.76659	114	
424.79047	96	
425.75281	322	
425.92369	92	
426.71562	102	
426.75985	142	
426.85758	226	1+
427.73049	922	1+
427.77069	128	
428.84345	428	1+
431.73722	104	
431.87293	126	
432.68580	190	
439.88984	114	
440.89378	214	
441.57914	120	
441.78147	104	
442.78678	94	
443.76689	210	
444.76872	436	1+
444.87539	236	
444.90824	168	
445.74609	398	1+
445.86970	150	
446.88463	90	
447.05034	108	1+
447.17013	90	
447.70681	154	
447.78889	126	
448.77088	242	
449.87861	180	
450.69368	226	1+
450.74656	210	
457.90156	230	1+
460.22850	128	
463.88582	124	
467.88835	410	1+
468.77687	92	
485.90461	482	1+
505.29618	96	
513.28809	96	
END IONS

###FS:    #m/z: 340.94046 #charge 1+
###MS: 154
###MSMS: 155
BEGIN IONS
TITLE=Cmpd 115, +MS2(340.9405), 28.0-35.0eV, 3.4min #155
RTINSECONDS=200.386
SCANS=154-155
PEPMASS=340.94046	522366
CHARGE=1+
131.70768	84	
190.93330	66	
191.95492	72	
192.94204	70	
196.88328	104	
199.95894	64	
200.83658	80	
205.96736	72	
206.89101	122	
206.93799	72	
210.93831	110	
212.87856	204	
213.88342	214	
213.94035	192	
214.87852	394	1+
214.89215	136	
214.94075	110	
215.93976	76	
218.91268	76	
219.33438	70	
219.85328	80	
221.01117	70	
221.39431	76	
222.04700	68	
222.95279	124	
223.97640	72	
224.07359	64	
225.36194	108	
226.94452	76	
226.97011	66	
227.95376	68	
228.89298	82	
228.95122	122	
229.90292	70	
230.84921	62	
230.88805	526	1+
231.90529	70	
231.95269	216	
233.62264	82	
234.06198	84	
234.51498	72	
236.09888	86	
238.15446	72	
238.79444	144	
239.87818	66	
239.96585	72	
241.05116	82	
241.46104	76	
241.84245	284	
241.88131	72	
241.90581	66	
241.92154	68	
242.94375	284	1+
243.83161	194	
243.89651	76	
244.08620	88	
244.93115	76	
246.18933	114	
246.97518	64	
247.00310	78	
247.97840	66	
248.97159	116	
249.88585	164	
249.96087	142	
251.65264	84	
252.78562	70	
252.94567	76	
253.85082	68	
254.90513	84	
255.88341	90	
255.90498	68	
256.26170	118	
256.84859	78	
257.08567	96	
257.84718	66	
257.93427	64	
258.84842	132	
258.87207	86	
259.84752	242	
259.95973	64	
260.83175	142	
261.11530	64	
262.89807	66	
264.37118	98	
264.85708	78	
266.08708	72	
266.88693	76	
267.13748	82	
268.02951	64	
268.83922	184	
269.83987	68	
272.80060	68	
272.91670	154	
272.93286	82	
273.85226	80	
274.86395	92	
274.89682	64	
275.42322	82	
275.80882	72	
275.94511	66	
276.82138	68	
276.85576	334	1+
277.83936	76	
277.87195	104	
277.92721	64	
278.84740	508	1+
279.05060	94	
279.08330	92	
281.94380	64	
283.97455	72	
284.79039	70	
284.87808	144	
285.40398	80	
287.63174	88	
287.80877	62	
287.87576	72	
291.55174	72	
291.80561	80	
292.13939	118	
292.43343	76	
293.87112	74	
294.18298	68	
294.86735	94	
295.87629	162	1+
296.96711	96	
299.06395	82	
299.31246	92	
299.76098	64	
299.87177	206	
301.85360	390	1+
301.87668	120	
303.74739	64	
303.87351	134	
303.94200	82	
304.82891	70	
305.16786	66	
305.89846	82	
306.02438	74	
307.79966	192	
307.86986	162	1+
312.92573	94	
313.81046	64	
313.87338	74	
316.09023	64	
316.88970	70	
317.02495	82	
317.87382	110	
318.90998	68	
324.15249	74	
324.81176	66	
326.08754	74	
326.78880	66	
327.46365	74	
327.93525	66	
328.88608	184	
333.81811	72	
334.74773	64	
338.95544	100	
END IONS

###FS:    #m/z: 363.95637 #charge 1+
###MS: 154
###MSMS: 156
BEGIN IONS
TITLE=Cmpd 116, +MS2(363.9564), 28.0-35.0eV, 3.4min #156
RTINSECONDS=201.158
SCANS=154,156
PEPMASS=363.95637	188768
CHARGE=1+
182.86695	122	
187.87256	78	
189.86137	94	
189.97050	88	
191.85926	140	
197.74574	90	
197.95650	108	
207.87139	100	
207.94786	136	
209.86532	124	
209.94361	410	
209.96404	76	
210.88262	308	
212.87886	1274	1+
213.83556	76	
213.90226	86	
214.89251	90	
218.01999	74	
218.07434	96	
222.88401	76	
222.95076	232	
224.09568	86	
224.95058	464	1+
226.83738	80	
226.94819	2984	1+
227.88823	490	1+
227.92895	106	
228.89360	358	1+
228.94129	2852	1+
229.84233	78	
230.84390	148	1+
230.88838	2208	1+
232.87913	236	1+
232.90631	82	
238.06129	116	
240.10256	78	
240.82250	84	
240.94375	102	
240.96323	266	
241.84104	92	
241.87557	76	
241.93929	1034	1+
241.95902	586	1+
242.06835	94	
242.82200	76	
242.94205	744	1+
242.95968	410	1+
243.81841	76	
243.92687	92	
244.82335	150	
244.95706	1346	1+
245.82101	134	
245.89685	76	
245.99471	92	
246.81541	80	
246.95239	2074	1+
248.80222	190	
248.84451	164	
248.87286	98	
248.89873	534	1+
248.95432	92	
249.80055	466	1+
250.89654	128	
250.94412	126	
250.96779	196	
251.03143	84	
251.90992	130	
252.07927	80	
252.09672	80	
254.54168	74	
254.83184	86	
254.91800	82	
255.09724	110	
255.22410	80	
255.90257	158	1+
258.83074	178	
258.84497	170	
258.97651	140	
259.85069	180	
260.58772	106	
260.83134	506	1+
260.85107	136	
260.97044	236	
261.05542	82	
261.83529	308	1+
262.80621	78	
262.95623	74	
263.07097	98	
263.90436	84	
264.84343	140	
265.08037	78	
265.57868	76	
265.97698	78	
266.40352	80	
266.81240	678	1+
266.84791	122	
267.83313	150	
267.97337	412	1+
268.84238	118	
269.78935	76	
269.85403	78	
269.96741	190	
271.92556	94	
272.84544	92	
273.91744	82	
274.61094	96	
275.07491	84	
275.85623	406	1+
276.80796	128	
276.85894	348	1+
277.84960	74	
279.10156	76	
279.79040	636	1+
280.11718	224	1+
280.79122	612	1+
280.81533	78	
281.84790	140	
282.10764	80	
282.83111	76	
283.82437	130	
283.98464	72	
284.82186	244	
285.82005	152	
285.84954	400	1+
286.05566	84	
286.71227	114	
286.81957	122	
288.82209	84	
288.86937	310	1+
289.78076	104	
290.83735	88	
292.57789	80	
293.11427	76	
293.93015	76	
294.86391	90	
295.93158	142	
296.80746	142	
296.86789	92	
297.81004	122	
298.79962	1058	1+
299.38884	76	
299.87082	102	
300.83768	78	
301.86206	290	
301.94812	80	
302.86274	210	
303.03722	90	
303.85507	512	
304.80959	80	
306.80221	76	
307.87880	124	
310.99110	80	
312.54811	84	
312.95628	106	
313.80429	78	
315.82183	72	
316.81763	252	
317.81710	116	
317.87594	80	
317.92863	94	
318.17804	80	
318.93666	84	
320.77883	82	
321.42576	84	
321.82332	126	
321.87003	300	1+
324.01820	102	
324.15928	112	
326.87193	116	
336.94064	120	
337.18511	76	
337.58459	98	
340.94237	182	
342.90434	74	
343.41427	98	
345.74995	80	
349.53964	100	
352.35067	78	
352.84643	72	
357.10334	82	
358.72226	76	
END IONS

###FS:    #m/z: 336.94557 #charge 1+
###MS: 154
###MSMS: 157
BEGIN IONS
TITLE=Cmpd 117, +MS2(336.9456), 28.0-35.0eV, 3.4min #157
RTINSECONDS=201.93
SCANS=154,157
PEPMASS=336.94557	56718
CHARGE=1+
140.41804	90	
182.86727	118	
196.88145	104	
197.86660	66	
199.00661	84	
200.82932	62	
202.95097	70	
206.96098	70	
207.87337	70	
207.97466	126	
210.88415	212	
211.94502	680	1+
211.97015	64	
212.87754	852	1+
213.94055	324	
214.08160	68	
214.87824	64	
215.93816	66	
217.88951	84	
217.95631	106	
221.09488	62	
221.96826	78	
222.12948	72	
224.95310	66	
226.06296	66	
227.03187	104	
227.89615	66	
228.89395	284	
229.95559	948	1+
230.88976	1458	1+
231.12370	68	
231.95036	436	1+
232.82569	200	1+
233.12554	94	
233.86487	68	
233.88547	64	
234.13146	72	
234.53014	88	
234.90175	84	
236.82810	60	
236.88450	64	
237.84581	62	
239.03455	78	
239.86282	70	
240.07603	68	
240.83377	74	
240.84189	388	1+
241.78589	66	
241.80274	88	
241.84380	330	1+
241.88502	78	
242.88479	66	
244.91372	76	
246.90486	104	
247.75653	62	
247.96373	260	
248.83121	70	
248.90003	400	1+
249.82721	76	
249.91383	68	
250.02461	76	
250.11420	66	
250.83205	144	
250.95090	120	
250.98941	182	
251.85780	120	
252.83672	122	
252.96948	228	
253.82883	64	
253.90484	110	
253.91296	76	
253.95262	76	
254.96623	244	
255.52001	68	
255.89747	60	
255.96900	98	
256.84654	60	
257.09295	64	
257.85230	146	
257.95208	66	
257.98736	64	
258.83371	330	1+
258.85065	474	1+
259.01430	88	
259.83730	310	1+
261.90723	78	
264.91042	66	
266.08316	72	
267.70594	92	
267.84785	126	
268.84177	538	1+
269.11627	78	
270.85635	78	
270.98264	106	
271.41967	70	
271.91247	162	
272.85836	72	
272.93266	98	
273.79082	80	
273.90531	62	
273.97849	78	
275.80954	148	
276.04111	70	
276.74351	90	
276.85258	92	
276.87238	62	
277.81717	66	
277.86576	264	
278.83838	142	
279.80974	76	
279.83056	172	
280.84433	134	
281.86604	60	
284.17492	60	
285.84729	414	1+
285.87702	74	
288.85767	124	
291.05120	76	
291.86344	128	
292.04294	66	
292.86805	90	
293.10666	116	
293.89860	72	
293.99374	62	
294.11240	126	
294.57263	100	
294.86522	214	
297.88866	76	
299.78381	60	
299.88299	72	
300.01794	60	
303.95925	98	
304.88033	68	
304.96623	98	
306.87967	80	
307.28023	62	
308.86527	140	
308.88553	92	
309.14033	70	
309.75810	86	
309.89025	62	
310.35937	80	
310.87298	444	1+
310.95642	72	
311.96016	100	
314.81407	88	
314.91839	94	
317.94613	96	
319.06370	64	
320.07763	80	
320.53684	88	
322.88490	82	
324.72773	76	
325.88016	66	
327.04866	80	
327.88172	66	
329.44247	80	
330.28960	120	
330.91238	94	
331.89829	72	
337.18740	60	
338.08313	86	
338.38571	86	
339.13619	60	
339.82830	68	
END IONS

###FS:    #m/z: 340.94056 #charge 1+
###MS: 158
###MSMS: 159
BEGIN IONS
TITLE=Cmpd 118, +MS2(340.9406), 28.0-35.0eV, 3.4min #159
RTINSECONDS=205.62
SCANS=158-159
PEPMASS=340.94056	492546
CHARGE=1+
61.47699	186	
80.19680	82	
110.01696	92	
170.40916	70	
188.88722	74	
188.95463	88	
190.92306	70	
190.94819	70	
192.92650	164	
193.93265	70	
196.88673	72	
197.92475	108	
198.90246	86	
205.95164	84	
208.87940	72	
208.94219	88	
209.12859	82	
210.93543	336	
212.87839	466	
213.94017	256	
215.88546	262	1+
215.93549	162	
217.87319	82	
218.87819	82	
219.94043	80	
219.99507	88	
220.68051	76	
221.00727	78	
222.95069	116	
223.84024	92	
224.38392	86	
224.90336	88	
226.89654	72	
229.94193	72	
230.88629	404	1+
231.12559	84	
231.95063	354	1+
232.89145	118	
233.39757	82	
233.86843	68	
233.89681	134	
233.94670	80	
235.80486	78	
235.88346	76	
237.08695	86	
239.15019	90	
239.78804	148	
239.88590	92	
239.93135	74	
240.23965	78	
240.85245	112	
241.01879	72	
241.84157	282	1+
242.79281	70	
243.83372	394	1+
244.38361	74	
244.44131	72	
244.88861	144	
244.95586	76	
246.39347	94	
247.97311	70	
248.86098	72	
248.94250	96	
248.99278	74	
249.90428	98	
250.99062	82	
252.86759	74	
252.98638	78	
253.83495	70	
254.96147	116	
254.97585	86	
255.84399	76	
255.96975	70	
256.33333	76	
256.85197	90	
256.87724	76	
257.85426	70	
257.93824	70	
258.84366	728	1+
259.83100	82	
259.98135	106	
260.83382	136	
260.90657	70	
261.84493	196	
262.51960	82	
263.89837	86	
263.93999	92	
264.90066	72	
265.86050	216	1+
266.04713	76	
266.83502	74	
267.02541	108	
267.86179	70	
268.83965	634	1+
268.86243	100	
270.11031	84	
270.83019	92	
270.86246	118	
271.79776	88	
271.91138	70	
272.94087	92	
273.90321	72	
274.86010	210	
275.86039	110	
276.85470	206	
277.86570	218	
277.96859	80	
278.84844	428	1+
279.85111	292	1+
280.83782	330	1+
280.95697	70	
280.99417	84	
281.88627	102	
283.86403	124	
284.04265	70	
285.45145	74	
286.87654	74	
287.87960	86	
287.90302	70	
288.87224	70	
289.83638	142	
289.89041	80	
290.85423	78	
291.80043	150	
292.77971	72	
293.85127	98	
294.86546	70	
295.85996	96	
295.99679	80	
296.33072	72	
296.80853	74	
297.87508	148	
297.89276	74	
298.88550	88	
298.90031	78	
299.90539	126	
301.05877	76	
301.88400	70	
302.88529	78	
303.11206	72	
303.90778	72	
303.94849	72	
305.80965	86	
308.08992	82	
309.88124	80	
312.40014	70	
312.80537	144	
316.86298	74	
317.01630	92	
321.31355	90	
324.89475	142	
325.90353	78	
326.19389	86	
327.17288	72	
328.34207	86	
328.36448	72	
328.88967	70	
332.98207	80	
336.11931	78	
338.87587	84	
338.92590	72	
END IONS

###FS:    #m/z: 363.95635 #charge 1+
###MS: 158
###MSMS: 160
BEGIN IONS
TITLE=Cmpd 119, +MS2(363.9563), 28.0-35.0eV, 3.5min #160
RTINSECONDS=206.393
SCANS=158,160
PEPMASS=363.95635	179684
CHARGE=1+
78.93733	76	
101.80181	90	
184.93538	80	
187.87269	86	
189.86363	328	
191.85950	86	
193.84901	82	
196.88270	108	
207.87117	96	
208.00253	78	
209.94316	576	
210.88360	118	
212.87816	1444	1+
222.95250	560	1+
224.95049	690	1+
226.88313	134	
226.94631	2430	1+
226.97256	188	
227.00821	130	
227.87595	86	
227.92679	90	
228.84203	116	
228.89666	174	
228.94204	3056	1+
229.89543	72	
230.84808	112	
230.88921	2196	1+
231.91949	200	1+
232.47728	84	
232.88452	254	
233.40873	90	
234.88288	120	
235.87825	110	
239.62912	98	
240.82239	112	
240.93724	140	
240.96044	256	
241.89556	80	
241.91159	92	
241.94350	252	
241.96304	128	
242.90003	150	
242.94455	404	
243.82922	130	
244.83096	128	
244.95751	1720	
245.82688	88	
245.86773	90	
245.94248	172	
246.03905	84	
246.43632	84	
246.81073	120	
246.90741	76	
246.95346	1948	1+
247.11117	94	
247.81068	84	
248.80702	258	1+
248.89930	458	1+
248.99864	80	
249.21777	82	
250.89627	134	
250.97391	140	
251.04550	90	
253.90762	172	
254.12063	94	
254.57701	110	
257.02591	86	
258.10591	78	
258.84437	138	
260.83087	248	1+
260.96718	162	
261.97090	78	
262.82753	132	
263.83920	126	
264.82289	156	
266.81501	328	
266.85678	82	
267.08566	100	
267.81179	208	
267.97024	192	
268.81534	138	
268.96206	456	1+
268.97722	146	
271.91763	146	
272.07346	94	
276.81266	84	
276.85912	262	
277.80097	122	
277.86076	120	
277.87840	74	
277.91687	204	1+
277.97264	74	
278.80211	78	
278.84978	132	
278.87761	100	
280.08708	84	
280.79265	730	1+
281.84264	118	
281.99245	134	
282.12452	76	
282.79559	104	
283.07102	74	
283.79696	204	
283.82519	74	
283.84778	84	
284.82529	222	
285.84385	290	
285.88952	124	
285.91228	82	
286.41701	102	
286.83059	76	
288.82847	76	
288.96645	132	
296.80999	254	
296.85274	112	
297.80860	218	
298.09642	74	
298.80345	966	1+
298.93221	76	
300.79929	196	
301.86020	512	1+
302.80315	116	
302.87251	74	
303.85496	148	
303.94445	92	
304.86879	130	
305.11845	86	
305.46138	74	
305.88686	108	
306.92910	94	
306.99201	78	
307.89388	78	
309.86392	80	
310.85504	78	
311.92080	98	
314.82050	78	
314.84047	86	
314.87482	78	
316.41315	94	
316.81933	546	1+
318.81864	188	1+
318.96271	112	
320.86237	76	
321.82586	132	
321.86174	236	
322.91339	80	
322.92976	184	
323.81698	178	1+
324.45980	100	
326.86814	260	
327.20394	74	
331.44026	84	
333.39683	94	
333.71059	78	
336.94506	184	
340.94191	176	
342.77351	128	
343.90826	76	
344.07931	80	
349.53045	78	
351.05636	92	
353.77882	78	
355.21221	74	
356.77845	76	
359.04315	76	
365.98187	78	
367.01882	80	
367.32721	86	
368.42206	78	
END IONS

###FS:    #m/z: 359.96130 #charge 1+
###MS: 158
###MSMS: 161
BEGIN IONS
TITLE=Cmpd 120, +MS2(359.9613), 28.0-35.0eV, 3.5min #161
RTINSECONDS=207.173
SCANS=158,161
PEPMASS=359.96130	43666
CHARGE=1+
115.68821	80	
141.37407	72	
190.95367	72	
197.87360	70	
198.05995	72	
206.89006	80	
209.94402	374	
210.93305	84	
214.87846	124	
222.81643	70	
222.95268	764	1+
223.86026	82	
224.94834	402	
225.87285	78	
225.95919	230	
226.11293	84	
226.94684	1658	
227.11671	76	
227.96138	228	
228.06309	88	
228.94203	2254	1+
231.88115	120	
233.95329	110	
234.52649	76	
234.85950	80	
235.96521	80	
240.91788	78	
240.94038	158	
240.96502	222	
241.78366	98	
241.83694	72	
241.94053	86	
242.84062	96	
242.95978	334	1+
244.95795	1600	
246.54209	76	
246.95289	1582	1+
247.09976	84	
247.80305	510	1+
247.87451	84	
247.98623	76	
248.80600	434	1+
250.79891	138	
250.83522	86	
250.89947	186	
250.95138	260	
251.10152	82	
251.84327	86	
252.95200	316	1+
253.83440	206	
253.92414	102	
254.01896	76	
254.41629	114	
254.89106	70	
255.11807	90	
256.85255	78	
258.82177	78	
258.84332	150	
258.97512	150	
259.18595	92	
259.79737	82	
260.60565	82	
260.83569	100	
261.87752	84	
261.97924	132	
262.29316	84	
262.53786	76	
262.95131	104	
264.83058	80	
266.81495	520	1+
267.97285	154	
268.91065	72	
268.93391	96	
268.95629	162	
269.79631	118	
269.97247	84	
270.80502	76	
271.05740	106	
271.85272	82	
271.96177	76	
272.47660	82	
273.47248	82	
275.96897	208	
276.80876	72	
276.85424	90	
277.12758	98	
277.45080	84	
277.79784	370	1+
277.85608	72	
278.15061	72	
278.83815	226	1+
279.10071	122	
280.79438	420	
280.82539	134	
280.93471	100	
281.11963	72	
281.13849	88	
281.46986	106	
281.79259	202	
282.11928	94	
282.89105	104	
285.70063	96	
285.88130	78	
286.81346	74	
287.01200	80	
289.81848	78	
291.12738	140	
291.43669	84	
291.82051	86	
293.11765	118	
293.80794	72	
296.80996	98	
297.80576	140	
298.27247	72	
298.80335	862	1+
300.77999	78	
300.80182	150	
300.87697	70	
301.78515	136	
301.91161	88	
303.11844	70	
304.88426	72	
306.51838	80	
307.04975	72	
308.79617	116	
309.80010	162	
314.85961	80	
315.81454	308	1+
317.05105	90	
318.93213	70	
319.83002	84	
321.81867	112	
322.06131	70	
322.82292	70	
322.92593	108	
326.81546	70	
327.04612	82	
328.83861	76	
330.86914	118	
331.86728	74	
332.13090	82	
332.16452	78	
333.80969	70	
334.94976	76	
336.94857	396	1+
338.39726	80	
340.93947	148	
341.88684	84	
343.88766	92	
344.36830	74	
344.97016	94	
348.97738	72	
353.13742	80	
355.42055	78	
355.75402	70	
358.17827	72	
358.61055	102	
358.78506	80	
360.95820	86	
361.21999	82	
362.86442	70	
363.37689	82	
364.84586	74	
END IONS

###FS:    #m/z: 322.92980 #charge 1+
###MS: 162
###MSMS: 163
BEGIN IONS
TITLE=Cmpd 121, +MS2(322.9298), 28.0-35.0eV, 3.5min #163
RTINSECONDS=210.873
SCANS=162-163
PEPMASS=322.92980	1145164
CHARGE=1+
185.92552	88	
192.88643	94	
193.90190	58	
196.39095	106	
196.88144	74	
197.12967	72	
197.94412	66	
199.14677	76	
200.83638	72	
200.88695	68	
201.04331	122	
205.94894	176	
207.97192	192	
209.93470	86	
210.83148	78	
211.89891	58	
212.87605	80	
214.90021	64	
218.84871	114	
218.88490	76	
218.90538	66	
219.38017	86	
219.39456	94	
221.94920	424	1+
222.16614	70	
225.11132	68	
226.04079	82	
226.97042	76	
227.78716	58	
227.81477	72	
227.88150	60	
227.95025	70	
230.84694	90	
230.88865	154	
231.90658	94	
235.11905	60	
235.88783	92	
236.04042	68	
236.38595	88	
236.82713	70	
238.05775	78	
238.83415	90	
238.92264	68	
239.78150	58	
240.01886	88	
240.08171	84	
240.81538	210	1+
240.83544	118	
240.93920	2000	1+
241.04349	58	
242.94162	2518	1+
242.98457	68	
243.82498	138	
243.84662	58	
244.81782	326	1+
244.94118	540	1+
245.86581	76	
246.43973	88	
246.80449	78	
246.86502	86	
246.98034	186	
248.99708	74	
249.97012	72	
250.91671	70	
251.06671	68	
252.81862	84	
253.59847	108	
254.90641	58	
255.07678	68	
255.78314	78	
255.85415	68	
256.97471	98	
257.81136	80	
258.06839	64	
258.80843	68	
258.83068	336	
260.33602	102	
260.83343	190	
261.82798	762	1+
262.11835	72	
262.82978	452	1+
262.91592	78	
263.99029	66	
264.84208	170	1+
264.85655	68	
265.08432	66	
266.08906	72	
266.83655	252	1+
266.87096	62	
267.05752	60	
267.13949	60	
268.00118	78	
268.89672	62	
268.93718	72	
269.34780	100	
270.86561	80	
271.01736	70	
272.44155	128	
272.85346	72	
273.80768	68	
274.12891	76	
275.85150	86	
275.95955	66	
275.99629	92	
276.80463	62	
276.84968	92	
278.02784	74	
279.09080	338	
280.09274	300	
280.78838	74	
281.07675	86	
281.19165	82	
281.82834	84	
282.02449	62	
282.42867	84	
283.01059	60	
283.07058	66	
283.78790	138	
283.80864	76	
283.86118	124	
284.29336	330	
284.85831	88	
284.88150	68	
285.91549	70	
287.89153	108	
288.04666	90	
288.98515	76	
289.87977	92	
291.07608	140	
291.80585	60	
291.88570	58	
292.78824	72	
292.98371	62	
294.85962	58	
295.93764	80	
297.03073	74	
297.96919	80	
299.33776	106	
299.78611	60	
299.86692	68	
300.78216	68	
304.80984	60	
304.87581	68	
305.03917	70	
305.88906	68	
307.79479	104	
308.89636	84	
309.87548	90	
309.91162	72	
310.80982	118	
311.01275	70	
312.12440	66	
313.14730	74	
315.75593	90	
317.90857	64	
319.31571	66	
320.79448	80	
322.22977	60	
323.88530	82	
323.90986	86	
END IONS

###FS:    #m/z: 340.94040 #charge 1+
###MS: 162
###MSMS: 164
BEGIN IONS
TITLE=Cmpd 122, +MS2(340.9404), 28.0-35.0eV, 3.6min #164
RTINSECONDS=211.645
SCANS=162,164
PEPMASS=340.94040	454570
CHARGE=1+
174.37686	72	
189.03733	88	
190.04508	88	
190.95340	78	
192.88757	68	
200.83631	72	
208.95652	68	
209.95868	78	
212.87868	140	
212.93496	194	1+
213.02305	106	
213.89477	70	
214.89265	76	
215.88749	228	
215.97258	70	
218.87812	72	
223.97773	76	
226.90042	72	
227.90739	72	
227.95206	160	
229.02707	66	
230.89022	116	
230.94674	86	
231.81869	68	
231.89081	236	
231.95222	100	
232.89014	340	1+
232.94877	90	
233.02429	90	
233.94955	76	
235.82225	98	
236.85764	100	
238.93020	74	
239.90852	72	
240.23028	70	
240.83567	152	
240.96540	98	
241.81819	106	
241.84071	392	
241.90205	68	
242.84360	212	
242.94380	68	
243.83431	172	
244.82518	74	
246.87575	74	
246.94925	68	
246.97486	116	
247.52837	80	
248.74684	108	
248.83867	100	
248.89588	252	1+
248.94431	94	
249.06464	74	
249.85411	70	
249.99010	66	
251.94646	74	
251.96221	74	
252.90451	104	
253.44564	66	
254.78855	64	
254.83587	64	
254.91392	106	
254.96870	266	1+
255.84597	98	
255.87356	66	
255.96299	70	
256.91954	80	
257.87899	70	
258.84798	694	1+
258.97451	90	
259.33850	100	
259.83695	82	
259.95706	168	
260.83766	192	
260.85707	92	
260.90722	72	
261.83340	136	
261.84686	88	
262.82991	154	
262.97275	66	
263.57328	76	
264.02229	66	
265.15836	68	
267.82774	70	
267.95963	72	
268.84204	482	
270.82919	74	
272.07734	84	
272.80319	134	
272.83549	92	
272.85221	96	
272.92551	72	
274.86362	202	
274.89794	72	
274.92028	74	
275.86903	120	
276.85517	194	
277.86354	294	
278.84800	316	
279.85787	162	
279.92430	124	
280.84404	70	
280.86645	70	
280.93090	86	
280.95474	74	
281.89029	80	
282.04295	78	
282.98118	130	
283.05202	84	
283.36001	94	
283.86041	76	
286.40654	86	
288.39277	90	
289.79333	72	
292.93732	86	
293.86697	74	
293.89015	80	
294.43768	110	
294.85221	68	
294.87862	74	
297.88637	102	
299.01449	66	
299.14473	98	
302.17855	86	
303.33655	98	
304.94656	118	
306.96374	78	
307.09923	74	
307.80116	72	
308.88447	66	
309.81449	80	
309.88340	78	
310.80730	80	
314.31309	66	
317.12766	66	
317.87582	74	
319.09200	66	
320.88919	68	
324.93146	72	
325.80613	70	
326.04757	72	
327.71041	78	
327.91527	156	
328.42903	74	
328.98532	66	
329.41765	80	
330.82261	114	
331.90049	70	
333.29787	76	
335.01949	76	
337.78975	78	
338.76542	70	
340.03442	78	
340.38104	88	
346.04783	68	
END IONS

###FS:    #m/z: 363.95617 #charge 1+
###MS: 162
###MSMS: 165
BEGIN IONS
TITLE=Cmpd 123, +MS2(363.9562), 28.0-35.0eV, 3.6min #165
RTINSECONDS=212.417
SCANS=162,165
PEPMASS=363.95617	172166
CHARGE=1+
180.86690	72	
183.86164	72	
189.86408	196	
190.04488	86	
191.85835	364	
196.88680	76	
204.06147	74	
205.95153	78	
206.92384	92	
207.87141	144	
208.88117	76	
209.01139	82	
209.86843	96	
209.94410	236	
210.88454	148	
212.87859	1316	1+
216.97133	72	
221.95043	84	
222.95183	334	1+
223.83836	114	
224.94907	820	1+
225.98390	78	
226.13060	102	
226.94685	2616	1+
226.96777	106	
227.10934	74	
228.89512	734	1+
228.94229	3258	1+
229.01749	78	
229.11097	94	
230.84583	74	
230.88967	1918	1+
232.88442	78	
232.90822	86	
233.85366	72	
234.88136	140	
234.89699	80	
234.99650	78	
236.84680	94	
236.88464	100	
238.83898	88	
238.87697	114	
240.81860	194	
240.84136	92	
240.93809	248	
240.96485	206	1+
241.08910	72	
241.83549	72	
241.94238	300	
242.14464	80	
242.81599	558	1+
242.94290	378	
242.96116	178	
243.55130	84	
243.81810	376	1+
243.90368	162	1+
243.96032	184	
244.95625	2064	1+
245.07640	96	
245.94067	156	
246.95333	2318	1+
247.80475	570	1+
248.51061	94	
248.90020	774	1+
249.64222	74	
249.91585	90	
250.89437	152	
251.07041	128	
252.78756	82	
252.89066	76	
253.01200	76	
253.90356	102	
255.01008	100	
255.91876	72	
255.94846	96	
256.92845	72	
257.84356	72	
258.82854	76	
258.84498	110	
259.49076	88	
259.84179	218	
259.97384	294	1+
260.82969	792	1+
260.96637	120	
260.99424	82	
261.82937	520	1+
263.89047	72	
264.96353	238	
265.97274	198	
266.81252	544	1+
267.97044	370	1+
268.81547	170	
268.83029	92	
269.96571	182	
271.91586	172	
272.96536	106	
274.86111	82	
275.79989	270	1+
276.10460	74	
276.85604	140	
278.84807	206	
279.10311	158	
279.12232	80	
279.79462	86	
279.85138	132	
280.79304	514	1+
281.81788	72	
282.42447	84	
282.93845	82	
283.00892	78	
283.07079	78	
283.35792	88	
283.84767	92	
283.98042	92	
284.14585	80	
284.83072	180	
284.86473	132	
284.90411	74	
285.84339	242	
285.88981	76	
286.86808	72	
287.09083	72	
287.89655	78	
289.88230	130	
292.06820	98	
292.43944	72	
296.80743	182	
297.11435	180	
297.80575	182	
297.87141	70	
298.80316	672	
298.93351	74	
299.80644	350	
300.21929	74	
300.79432	348	1+
302.85809	136	
303.35784	84	
303.85579	516	1+
303.88009	82	
306.85566	118	
306.88562	124	
307.51257	82	
308.12512	186	1+
308.87106	84	
313.85236	74	
315.81052	704	1+
316.43694	84	
316.81096	604	1+
321.04292	98	
321.86762	100	
322.03800	98	
322.93378	134	
324.80284	76	
325.19897	84	
328.88525	76	
331.91417	94	
332.82295	78	
333.02931	74	
335.08933	72	
335.84739	76	
336.87023	100	
336.94487	216	
337.88238	74	
339.82634	72	
340.29486	80	
340.93744	128	
343.84672	78	
344.41150	88	
346.40867	92	
346.90016	72	
352.33244	80	
352.91095	86	
355.80726	98	
355.86746	92	
357.17499	78	
359.37359	76	
360.28426	86	
END IONS

###FS:    #m/z: 322.92979 #charge 1+
###MS: 166
###MSMS: 167
BEGIN IONS
TITLE=Cmpd 124, +MS2(322.9298), 28.0-35.0eV, 3.6min #167
RTINSECONDS=216.087
SCANS=166-167
PEPMASS=322.92979	1050484
CHARGE=1+
187.80867	68	
200.83883	70	
200.88546	70	
201.04548	70	
202.04844	124	
203.93532	52	
204.04219	84	
205.94791	74	
205.96746	84	
209.88945	70	
214.87856	78	
216.85728	52	
218.84562	76	
221.94558	142	
222.95715	86	
223.95956	68	
224.89015	56	
224.96379	66	
225.88936	76	
227.91341	58	
227.93531	66	
227.95345	122	
228.89650	76	
230.83116	64	
231.84294	68	
233.91376	84	
234.88352	88	
236.79811	56	
238.82465	86	
238.93968	108	
239.06469	54	
239.12746	104	
239.78307	64	
239.89531	96	
240.82275	370	1+
240.83503	92	
240.94043	630	
240.96468	64	
241.93875	3992	1+
242.23449	58	
242.94115	2650	1+
243.81554	196	1+
244.85165	210	
244.94080	686	
246.06052	70	
246.86379	78	
246.97688	200	1+
247.85048	86	
248.83287	116	
251.07077	58	
251.83554	92	
252.82451	76	
253.00604	84	
253.90512	250	1+
254.81202	74
[truncated: 1,705,287 more chars]
