# Supplementary material for: High-Throughput Venomics
Source: J Proteome Res. 2023 Apr 3;22(6):1734–46. doi: 10.1021/acs.jproteome.2c00780 (PMC10243144; doi:10.1021/acs.jproteome.2c00780)
Supplement: Supplementary file 9 — pr2c00780_si_009.zip [file pr2c00780_si_009.zip › Manual files/Calloselasma rhodostoma MGF/210702_Calloselasma_halfplate000118_5.1.201.mgf]

###	D:\Data\Julien\210702_Cr_half_TFA\210702_Calloselasma_halfplate000118.d\ProteinAnalysisResults.mgf
###	D:\Data\Julien\210702_Cr_half_TFA\210702_Calloselasma_halfplate000118.d\analysis.baf
###	210702_Calloselasma_halfplate000118.d
###	Instrument: maXis HD
###	Manufacturer: Bruker
###    PeakWidth 0.30, MiniumIntensity 10, S/N 1Apply threshold 0, Threshold 10
###    Retain Residuals no, Create neutrally no,
###    FullScan Parameters: AdductIon (+)+H (-)-H, LowMass 0, HighMass 8000, MaxCharge charge decon 4, MinPeaks 3
###    Perf. isotope decon yes, Max Charge Istopic decon 6, MW agreement 0.00, Abund. cutoff 2.00, Envelope cutoff 75.00
###    MaxRes   Parameters: AdductIon (+)+H (-)-H, LowMass 0, HighMass 8000 
###    Perf. isotope decon yes, Max Charge Istopic decon 6, Abund. cutoff 2.00
###    MSn      Parameters: AdductIon (+)+H (-)-H, LowMass 0, HighMass 8000 
###    Perf. isotope decon yes, Max Charge Istopic decon 4, Abund. cutoff 0.05
###    Global Charge Limit: no 3, Prefer FullScan Result: yes, Export what: 2 (0=non deconv/1=deconv only/2=mixed), NoMSMSSignals: 150, Intensity threshold: 10, NoMSSignals (deconv): 2, NoMSSignals (non-deconv): 2, NormalizeData: no, SingleCharged: yes
###
COM=210702_Calloselasma_halfplate000118.d
USERNAME=Demo User

###FS:    #m/z: 322.92909 #charge 1+
###MS: 2
###MSMS: 3
BEGIN IONS
TITLE=Cmpd 1, +MS2(322.9291), 28.0-35.0eV, 0.0min #3
RTINSECONDS=1.8845
SCANS=2-3
PEPMASS=322.92909	3414422
CHARGE=1+
206.93957	6246	
208.94500	14740	1+
211.94358	38566	1+
213.93907	30364	1+
215.88701	4534	
215.93738	5206	
217.93999	11654	
222.95152	56592	1+
223.61747	2886	
224.95029	12954	
226.94634	229266	1+
227.19716	4608	
228.94214	466718	1+
229.45344	3118	
230.88903	2734	
231.95081	21818	1+
233.89766	3302	
233.94786	4192	
234.96971	7166	
234.99770	7658	
235.12852	2988	
237.12814	3162	
238.14791	5270	
238.45365	6460	
239.07818	3524	
239.14582	12824	
239.98005	3424	
240.22968	3610	
240.96178	25166	1+
241.46238	2684	
242.96126	7822	
243.22836	7958	1+
243.88140	4366	
244.95680	141812	1+
245.18411	2692	
245.63061	8470	
245.94265	6930	
246.13237	2830	
246.95197	125928	1+
248.03168	5196	
249.03848	2628	
249.90972	12092	1+
249.97116	95004	1+
250.94622	40140	1+
250.99724	5622	
251.19738	3538	
251.90975	4258	
252.47028	2638	
252.63768	4182	
252.94684	12142	
252.97071	1316818	1+
253.21287	4668	
253.90425	31428	1+
254.94116	166758	1+
254.96611	457688	1+
255.22878	3980	
256.26072	4460	
256.91295	12282	1+
256.96343	66522	1+
258.88434	3128	
258.90914	3786	
258.96317	18122	1+
259.64425	2696	
260.16092	5254	
260.97799	4238	
261.98013	10324	
262.96687	5800	
263.05494	8794	
263.97799	190232	1+
265.64621	3488	
265.97519	21132	1+
267.64379	4670	
267.97260	87130	
268.90817	2688	
268.95774	17792	
269.97346	41784	1+
270.98020	25722	1+
271.87390	3342	
271.91604	4066	
272.88060	9104	1+
272.95148	29512	1+
272.97572	8880	
274.27106	5188	
274.65069	3486	
277.07109	3318	
279.09101	5104	
279.22900	3850	
280.26095	3050	
281.15511	2688	
281.24467	10304	1+
281.98871	4242	
282.17054	19264	1+
282.27684	8960	
283.17266	14094	1+
283.26035	10818	1+
283.94639	10376	
283.98666	3294	
284.29211	6140	
285.94098	203826	1+
285.98301	34216	1+
287.25080	19468	1+
287.65919	5350	
287.97909	2996	
288.06375	4372	
288.16010	2842	
288.20473	4552	
288.25142	12238	1+
289.65718	6692	
289.88389	3782	
290.15829	4514	
290.26626	20282	1+
290.89255	6202	
291.09893	3626	
291.16106	3080	
291.19605	5988	
291.97315	12624	1+
292.05915	19006	1+
292.43576	2594	
293.10621	2812	
293.20803	4454	
293.97475	36002	1+
293.99673	61702	1+
294.12535	2730	
294.93553	13214	1+
295.12753	4072	
295.22395	8592	1+
295.91904	2594	
295.96789	6300	
295.99201	28840	1+
296.29170	3510	
296.66413	4260	
297.07879	3944	
297.24005	9044	1+
297.90430	2878	
297.98978	4454	
298.08250	3208	
298.27123	4966	
298.96732	3356	
299.25507	2920	
300.28748	4812	
301.95714	3106	
302.17183	12554	1+
302.30263	11578	1+
302.94445	14370	
303.95127	52054	1+
303.99466	20416	1+
304.18594	5428	
304.28275	7138	
304.92284	6858	
305.26608	6448	
305.95146	6460	
306.07370	3738	
306.90354	9668	
307.08163	5024	
307.18920	3084	
307.24598	53750	1+
308.14043	10824	1+
308.21285	6938	1+
308.29234	2968	
308.87111	16990	1+
309.27531	3634	
309.67210	4590	
310.15705	11130	1+
310.30778	9944	1+
311.21890	5286	
311.27347	4510	
311.67071	5322	
311.86879	40132	1+
311.93391	13482	
311.98549	28258	1+
312.17228	3118	
312.32341	5084	
312.80458	3430	
312.90027	8912	
312.94684	7832	
313.17417	3112	
313.21798	3304	
313.23414	2602	
313.27135	3934	
313.28901	6250	
313.86463	18794	1+
313.92846	281616	1+
314.26812	2582	
314.67829	2926	
314.89309	6006	
316.28163	12710	1+
316.31856	4174	
316.88747	3090	
316.93954	7902	
317.87125	2832	
318.29797	37666	1+
318.93404	174130	1+
319.28285	3366	
320.93366	382700	1+
322.15661	2988	
322.19284	5138	
322.27314	2854	
322.87823	13580	1+
322.90624	15680	
322.92906	7610534	1+
323.11322	8566	
323.17090	15746	1+
323.23685	8912	1+
323.33406	3764	
323.35201	4410	
323.37807	9852	
324.13642	3160	
324.28765	4028	
324.32225	4588	
324.87634	20026	1+
325.25287	29678	1+
325.28965	2748	
325.31898	2642	
325.90005	4504	
326.17249	8596	1+
326.19973	4242	
326.30189	7712	1+
326.87130	161458	1+
326.96809	17052	1+
327.00557	6086	
327.19881	12814	1+
327.26826	40552	1+
327.33415	2596	
328.31881	4980	
END IONS

###FS:    #m/z: 340.93968 #charge 1+
###MS: 2
###MSMS: 4
BEGIN IONS
TITLE=Cmpd 2, +MS2(340.9397), 28.0-35.0eV, 0.1min #4
RTINSECONDS=2.657
SCANS=2,4
PEPMASS=340.93968	1537946
CHARGE=1+
196.87360	128	
204.90204	172	
205.01534	130	
205.95059	226	1+
207.01436	160	1+
210.03960	128	
211.94333	222	
212.94708	154	
213.93811	5014	1+
215.88702	988	1+
217.88163	672	1+
221.05975	158	
221.94029	178	1+
223.92997	134	
223.95568	148	
224.95925	146	
225.86721	218	1+
226.94611	324	1+
226.96770	130	
228.85025	150	
228.94823	198	
229.93185	232	
229.95346	176	
230.88745	128	
230.95531	136	
231.08156	242	1+
231.94983	4130	1+
232.91061	160	
233.04201	186	
233.89644	1258	1+
233.94839	1188	1+
235.82176	278	1+
235.89295	254	
235.94913	300	1+
236.79275	242	1+
236.89281	438	1+
238.11035	254	1+
239.17604	124	
240.12639	142	
240.23028	1402	1+
240.94083	366	1+
241.72779	130	1+
242.04030	210	
242.15432	176	
243.89724	168	
244.03644	356	
245.04042	242	
245.06030	128	
245.12910	178	
246.06853	120	
246.97111	560	1+
247.94418	416	1+
248.03450	1144	1+
248.98677	184	
249.04021	654	1+
249.96115	1384	1+
250.98387	148	
251.14158	146	
251.79087	222	1+
251.95742	388	
252.82274	216	
253.90357	198	1+
254.05820	256	
254.09612	296	1+
254.11965	120	
254.15466	138	
254.86439	120	
254.96587	2648	1+
255.00589	144	
255.03295	268	1+
255.07357	876	1+
256.91388	170	
256.96240	400	
257.08382	196	
257.98072	130	
258.10140	172	1+
258.94176	126	
258.96740	392	1+
259.00361	128	
259.95576	302	1+
260.06943	184	1+
261.01633	166	
261.05633	228	
262.05028	532	1+
262.96706	176	
263.05424	372	1+
264.01293	126	
264.25662	198	1+
265.02059	176	
265.10184	154	1+
265.65094	166	
265.84840	178	1+
265.95423	142	
266.24611	258	1+
266.99581	122	
267.04806	184	1+
267.07637	242	1+
267.13967	120	
268.95740	124	
269.00306	286	1+
269.79680	132	
270.11763	242	1+
272.00020	134	
272.90002	148	
272.93592	474	1+
272.97553	258	1+
273.92457	292	1+
274.01507	194	
274.95833	236	1+
275.05477	328	1+
276.07527	230	1+
276.09307	176	
276.13304	128	
276.53730	122	
277.03677	122	
277.07840	184	1+
277.12779	126	
278.28384	120	
278.91057	328	1+
279.04718	134	
279.08433	232	1+
279.92923	158	
279.97256	280	1+
280.12983	158	1+
280.79544	218	1+
281.00979	142	
281.04660	190	
281.27630	122	
281.89055	138	
282.04934	260	1+
282.08281	312	1+
282.27898	688	1+
282.31543	164	
283.06017	218	1+
283.87547	116	
284.36317	118	
284.97986	212	1+
285.01854	270	1+
286.06868	126	
287.09314	128	
287.20244	166	
288.06396	990	1+
288.19871	138	
289.14291	122	
290.01105	140	
290.89267	216	1+
291.01081	190	
291.93586	156	
292.05630	284	1+
292.26217	212	1+
293.04216	148	
293.43459	164	
293.85230	230	1+
293.87533	142	
294.05923	146	
296.33143	150	
296.93653	196	1+
297.15025	190	
297.98017	172	
298.07974	602	1+
298.28726	166	1+
298.30905	190	
298.58109	166	
299.01606	120	
299.05602	370	1+
300.00310	246	1+
300.07803	120	
300.51712	144	
301.05557	148	
301.51841	134	
301.56638	144	
301.81449	178	1+
301.93024	244	1+
302.17448	522	1+
302.24478	252	1+
303.10634	134	
304.23159	252	1+
304.80855	202	1+
305.26623	160	
306.07494	176	
306.14050	152	
306.27530	254	
306.79285	484	1+
306.88135	690	1+
307.28963	1084	1+
307.80156	414	1+
307.88704	388	1+
308.29342	940	1+
308.32798	126	
309.14915	142	
309.31790	134	
309.87335	440	1+
311.02414	634	1+
311.95350	180	
312.02572	510	1+
312.05439	182	1+
313.16663	304	1+
313.28806	264	1+
314.10643	178	
314.16958	256	1+
314.93528	242	1+
315.08117	146	
315.76700	144	
316.11381	230	1+
316.26640	206	1+
316.83289	172	1+
318.12317	194	1+
318.59797	126	
318.88711	132	
319.04086	146	
319.07953	346	1+
319.09819	126	
319.16756	128	
320.29250	318	1+
321.09828	164	
321.15079	254	1+
321.22039	282	1+
321.23513	158	
322.13759	136	
322.15328	184	1+
322.26637	160	
322.39611	234	1+
323.08177	252	1+
323.23949	846	1+
323.28141	238	1+
323.30567	196	
324.07378	208	1+
324.11434	126	
324.15587	120	
324.31222	148	
324.89290	170	
324.94117	218	1+
325.21800	194	
325.25878	142	
325.89477	158	
326.17421	230	
326.30443	150	
326.33970	260	1+
326.96222	250	1+
327.08214	372	1+
327.17934	124	
327.80379	300	1+
328.18329	212	1+
328.25783	122	
328.88999	224	
329.14540	128	
330.93777	204	1+
332.08924	716	1+
332.12355	156	1+
333.05954	158	
334.07132	214	1+
335.90456	158	
336.34033	194	
336.86912	186	1+
336.94844	128	
337.08697	194	1+
337.22043	150	
337.25722	284	1+
337.35640	216	
338.04312	182	1+
338.15319	138	
338.17245	174	1+
340.07987	164	
340.35408	160	
340.39248	160	
341.06529	162	
341.09046	140	
341.13445	136	
341.23940	120	
341.90119	384	1+
342.09162	124	
342.11219	268	1+
342.27607	390	1+
342.31291	212	
343.18880	214	1+
343.20692	402	1+
345.07096	132	
END IONS

###FS:    #m/z: 363.95585 #charge 1+
###MS: 2
###MSMS: 5
BEGIN IONS
TITLE=Cmpd 3, +MS2(363.9559), 28.0-35.0eV, 0.1min #5
RTINSECONDS=3.4295
SCANS=2,5
PEPMASS=363.95585	891698
CHARGE=1+
189.86241	396	1+
191.85814	506	
191.95487	120	
192.92739	146	
202.85232	118	
207.86951	160	
209.94315	1028	1+
210.88300	418	1+
212.87914	2364	1+
219.04100	128	
220.00549	242	1+
222.95269	816	
223.94625	3618	1+
224.94806	3056	1+
225.05054	160	
226.94640	9018	1+
226.97886	152	
227.92949	386	
228.02064	198	1+
228.09578	310	1+
228.70033	146	1+
228.89503	464	
228.94205	8286	1+
229.49887	122	
230.88889	2966	1+
231.94500	150	
232.88569	354	
233.04466	344	
234.06884	168	
234.88219	186	
234.99701	190	
236.08394	144	
237.06685	314	1+
238.21201	246	
238.92601	264	1+
239.04759	550	1+
239.92920	206	1+
240.96196	1148	1+
241.00373	266	1+
242.04083	120	
242.95819	928	1+
243.85424	206	1+
244.03687	538	1+
244.95684	3500	1+
245.94010	390	
246.05121	154	
246.78429	162	
246.89896	290	1+
246.95235	3776	1+
247.08600	282	1+
248.03377	426	1+
248.35053	122	
248.89914	950	1+
249.10733	200	1+
249.88545	134	
250.10600	216	1+
250.94705	146	
250.96972	564	1+
251.20001	118	1+
252.07984	328	1+
252.23124	140	
252.50966	170	
252.99576	206	1+
253.03749	226	1+
253.90408	314	
254.88015	126	
255.06170	334	1+
256.06391	184	1+
257.09194	156	
257.98640	124	
258.05367	142	
258.97408	182	
259.09596	198	
259.13646	242	1+
259.99398	180	
260.91029	130	
260.96819	784	1+
261.15699	128	
262.09182	190	1+
263.05376	366	1+
263.97865	304	1+
264.22913	192	1+
265.04109	214	1+
265.12375	144	
265.97513	126	
266.05063	260	1+
266.07149	160	
266.24508	596	1+
267.97535	654	1+
268.22835	208	1+
268.89128	142	1+
268.90894	166	
269.04246	126	1+
269.09467	266	1+
269.96880	928	1+
270.11740	120	
271.14914	162	
271.92117	496	1+
274.05402	394	1+
276.07079	400	1+
277.02408	120	
277.11430	130	
277.23824	172	1+
277.26242	222	1+
279.01662	400	1+
279.09256	210	1+
279.70505	118	
279.79653	144	
280.00267	160	
280.11653	370	1+
280.90971	158	
280.93098	210	
281.90383	226	1+
282.04665	434	1+
282.13403	126	
282.22352	176	1+
283.04985	322	1+
283.78833	130	
283.84996	144	
283.95624	160	
283.98468	442	1+
284.87791	144	
284.93628	352	1+
285.84333	340	
285.86372	166	
285.93999	334	1+
286.02069	194	1+
286.13484	164	
287.80264	130	
288.06235	998	1+
288.10886	226	1+
288.27140	124	
289.24759	162	1+
289.87865	224	1+
290.06248	142	
290.78744	152	
290.93387	214	
291.03500	256	1+
291.13894	190	1+
292.05698	602	1+
292.87643	432	1+
292.93699	154	
293.06198	398	1+
293.09797	132	
293.84901	254	
293.87879	352	1+
294.11124	250	1+
294.92673	168	
295.02741	314	1+
295.06228	130	
295.13532	142	
295.92010	146	
296.04416	258	1+
298.05867	242	1+
298.79865	328	1+
299.86314	128	
300.11086	156	
300.97904	144	
301.08797	128	
301.91322	178	
302.22033	662	1+
302.85942	210	
302.89357	230	1+
303.04383	196	1+
303.10763	168	1+
303.80691	258	1+
303.85572	796	1+
303.95853	138	
304.21570	228	
304.26530	704	1+
304.92794	184	1+
305.02610	132	
305.26925	610	1+
306.00975	120	
306.08846	278	1+
306.11868	122	
306.21881	124	
306.30989	198	1+
306.43893	198	1+
307.78236	154	
307.88800	198	
307.93187	136	
308.29383	636	1+
308.80505	178	
308.87823	184	
309.02242	146	
310.02158	128	
310.07926	136	
310.30954	318	
310.87666	506	1+
310.90763	228	1+
311.21311	120	
311.86226	146	
312.32458	156	
313.02780	140	
313.88478	324	
313.96034	162	
316.15128	186	1+
317.04750	140	
318.07985	318	1+
318.81575	174	1+
318.93580	148	
319.04974	124	
319.12512	246	1+
319.99524	120	
320.28947	130	
320.81999	538	1+
320.93951	154	1+
321.09402	144	
321.15172	400	1+
321.31302	262	1+
321.82347	476	1+
321.86693	198	
321.97128	154	1+
322.13087	170	
322.30346	178	1+
322.81238	144	
322.87351	122	
322.92777	280	1+
323.23256	126	
323.91179	216	1+
324.02205	350	1+
324.13038	170	1+
324.32424	306	1+
324.35832	230	1+
324.89225	354	1+
325.08755	120	
325.16584	448	1+
325.96564	178	1+
326.17134	300	1+
326.33477	140	
326.87348	544	1+
326.99244	334	1+
327.14176	176	1+
327.30479	212	1+
328.18623	122	
328.80955	168	
329.87041	304	1+
330.32394	142	
331.08358	154	
331.56458	94	1+
331.75193	144	
331.96109	126	
332.08870	1148	1+
332.85690	142	
333.14460	122	
333.97619	152	
334.87886	122	
335.20100	238	1+
336.08517	298	
336.87802	162	
336.94569	402	1+
337.04000	124	
337.09369	136	
337.14703	122	
337.18664	212	1+
338.94469	132	
339.82929	276	
340.84897	122	
340.93803	184	
341.00024	238	1+
341.15947	270	1+
342.15829	242	1+
342.18693	238	1+
342.27636	606	1+
343.20998	198	1+
343.89829	184	1+
344.25699	128	
345.30270	288	1+
345.89894	164	1+
347.01775	248	1+
347.18470	188	1+
348.32052	1086	1+
349.32327	964	1+
350.09002	132	
350.24731	142	
350.79556	130	
351.27326	130	
351.94994	188	1+
352.31481	124	
354.16376	218	1+
355.05385	204	
355.91977	142	
358.10280	382	1+
359.19171	218	
359.87069	334	1+
360.08288	176	1+
360.86488	118	
361.00414	298	1+
361.16279	298	1+
361.34718	140	
361.94777	184	1+
362.22917	278	1+
362.99465	218	1+
363.10613	278	1+
363.32599	132	
364.18099	212	1+
364.27866	172	
364.30661	320	1+
364.37769	340	1+
365.28701	234	1+
366.92961	146	
367.13107	318	1+
367.33232	168	
368.09949	120	
368.22062	236	1+
368.32871	146	
368.42379	1072	1+
369.05350	118	
369.34610	414	
END IONS

###FS:    #m/z: 340.93985 #charge 1+
###MS: 6
###MSMS: 7
BEGIN IONS
TITLE=Cmpd 4, +MS2(340.9398), 28.0-35.0eV, 0.1min #7
RTINSECONDS=7.1125
SCANS=6-7
PEPMASS=340.93985	1592282
CHARGE=1+
187.02547	162	
199.93091	128	
204.00753	254	1+
205.94960	346	1+
205.97870	284	1+
208.96035	112	
210.94068	312	1+
211.03311	134	
212.87777	164	
212.89328	146	
213.09212	144	
213.93879	3352	1+
215.88759	870	1+
215.93570	876	1+
216.41024	160	
217.88111	792	1+
217.93585	340	1+
222.89050	116	
222.95315	524	1+
222.97277	124	
223.95757	386	1+
224.87907	188	1+
225.05744	264	1+
226.94329	304	1+
227.97734	178	1+
229.01986	328	1+
230.02389	258	1+
230.89077	572	1+
231.91119	128	
231.95010	3204	1+
232.03587	308	1+
232.86443	218	1+
233.89707	1106	1+
233.94623	448	
234.07078	272	1+
234.95475	202	
235.95639	182	
238.04351	254	1+
238.09097	164	
239.90435	130	
240.22857	456	1+
242.12561	326	1+
242.93343	126	
243.17469	114	
243.89923	262	1+
243.94674	118	
244.03566	222	
244.22391	228	1+
244.86891	154	
245.03770	390	1+
245.12331	136	
246.04127	262	1+
246.50375	114	
246.97601	264	
247.02244	120	
247.94233	776	1+
247.98082	572	1+
248.03329	660	1+
248.04854	192	
248.98544	416	1+
249.96569	542	1+
251.17963	138	
251.78714	190	
251.95908	256	
252.22920	142	
252.89190	320	1+
252.92390	214	1+
252.97953	200	
253.03400	256	1+
253.09011	198	1+
253.80373	132	
253.97510	136	
254.96607	2366	1+
255.07385	198	
255.99053	328	1+
256.04070	122	
256.07599	146	
256.91045	142	
256.96314	320	
257.96656	156	
258.97553	304	1+
258.99342	132	
259.04395	158	
259.85258	112	
260.04682	116	
260.90992	144	
262.00928	166	
262.96448	344	1+
263.05372	542	1+
263.43570	126	
264.26804	118	
265.01642	146	
265.96081	196	1+
266.00139	456	1+
266.24165	146	
267.13283	194	
267.89798	110	
267.99991	564	1+
269.00178	388	1+
269.15100	164	
270.93752	164	
271.17147	116	
272.00086	332	1+
272.13803	232	1+
272.93508	362	
272.97869	380	1+
273.00541	280	1+
273.06057	166	
273.08048	258	1+
273.84551	228	1+
274.97386	228	1+
276.96839	122	
276.99040	206	1+
277.06676	238	1+
278.96066	154	
279.00833	180	1+
279.96326	400	1+
280.23229	350	1+
281.04775	198	
281.27374	130	
282.04829	126	
282.27682	534	1+
282.86890	256	1+
282.93599	114	
283.02502	198	
283.10691	188	1+
284.28889	112	
284.91407	140	
284.97510	126	
285.03040	142	
285.14449	352	1+
287.21848	130	
288.02393	132	
288.06472	762	1+
288.26950	122	
289.50849	178	
289.86555	156	
290.89097	172	1+
291.39841	140	
291.80696	144	
291.95786	184	1+
292.05900	452	1+
292.10938	178	1+
292.91463	118	
293.04175	114	
293.15122	166	
294.85022	158	
295.18405	154	
295.94863	204	1+
295.97655	124	
296.16363	218	1+
296.25537	142	
296.32759	450	
297.02262	298	1+
297.87038	128	
297.97361	306	1+
298.04450	118	
298.07762	164	
298.22622	136	
298.31004	110	
299.95222	172	
300.15533	114	
300.31539	120	
301.03787	160	
301.06800	134	
302.17018	316	1+
302.87416	120	
302.94051	328	1+
303.08094	156	
305.87303	120	
306.27921	184	
306.78811	260	1+
306.88435	580	1+
307.02613	134	
307.08294	114	
307.20516	192	
307.24071	164	
307.30155	128	
307.88938	354	1+
308.23721	250	1+
308.29117	596	1+
309.32494	118	
309.91829	148	1+
309.95866	124	
310.87888	536	1+
311.02545	602	1+
312.96146	218	1+
315.05696	122	
315.83007	142	1+
317.86692	118	
318.60120	164	
319.20367	146	
320.29220	364	1+
321.22343	296	1+
321.97717	192	
322.00011	242	1+
322.08441	152	
322.13584	242	
322.42624	172	
322.90057	122	
323.11993	138	
323.23717	1048	1+
324.00790	246	1+
324.32227	118	
324.89363	366	1+
324.96191	124	
325.24696	196	
326.08714	116	
326.14648	214	1+
326.17298	180	
326.30611	356	1+
326.34017	260	
327.05113	172	
327.81134	502	1+
327.88754	436	1+
328.18938	232	
328.26439	360	
328.94219	110	
329.12171	116	
329.17429	212	1+
331.89525	116	
332.08761	382	1+
334.08824	126	
334.87471	136	
334.89461	118	
335.10985	150	
336.03964	140	
337.09243	150	
337.18851	320	1+
337.31668	148	
337.35586	136	
338.05732	124	
338.11626	176	1+
338.22477	342	1+
338.76007	208	1+
339.25830	130	
340.09054	114	
340.35399	324	
340.39252	238	
340.88968	132	
341.06060	110	
341.23950	286	1+
341.39437	180	
342.27882	246	
342.31293	236	
342.87970	120	
343.04750	118	
343.08799	204	
343.10556	224	1+
343.20520	140	
344.16035	144	
346.15542	128	
346.25454	132	
END IONS

###FS:    #m/z: 363.95596 #charge 1+
###MS: 6
###MSMS: 8
BEGIN IONS
TITLE=Cmpd 5, +MS2(363.9560), 28.0-35.0eV, 0.2min #8
RTINSECONDS=7.8845
SCANS=6,8
PEPMASS=363.95596	895640
CHARGE=1+
185.87020	142	
189.86301	284	
190.86374	144	
191.85907	552	1+
191.95490	370	1+
196.88431	170	
205.94571	174	
206.94984	338	1+
207.87401	528	1+
207.91157	244	1+
208.93905	148	
209.88341	426	1+
209.94333	1478	1+
210.93832	164	
211.11199	172	1+
212.87827	2572	1+
216.37683	118	
219.90182	142	
221.88952	130	
222.95068	1594	1+
224.94812	2184	1+
226.89417	274	1+
226.94708	10660	1+
226.96957	288	
227.93267	280	
228.89378	556	1+
228.94199	9030	1+
230.88893	3986	1+
231.95204	152	
232.88485	182	
233.88870	180	
234.87890	172	
235.11640	122	
235.81974	158	
236.04972	248	1+
236.15994	150	
236.92326	204	1+
237.12976	244	1+
237.98911	138	
238.09700	146	
239.06550	128	
240.96121	1290	1+
241.03659	216	1+
241.05981	128	
242.95737	1006	1+
244.03764	306	1+
244.09564	160	1+
244.78985	284	1+
244.88943	338	1+
244.95694	4440	
245.94036	178	
245.95950	156	
246.03656	160	
246.10086	200	
246.95259	4968	1+
247.97730	174	
248.89838	1144	1+
249.03971	254	
249.05079	292	1+
249.09601	312	1+
249.92294	150	1+
250.03272	306	1+
250.96928	200	
251.06703	164	
252.22655	134	
252.91867	120	
253.08514	130	
253.90230	208	1+
255.00273	198	1+
255.01594	326	1+
257.06377	278	1+
258.84646	130	
258.87923	162	1+
258.95518	120	
258.97371	166	
260.96812	708	1+
261.52309	174	
261.82951	212	1+
262.96719	136	
263.00070	132	
263.06354	152	
263.90780	362	1+
264.04967	320	1+
264.09382	124	
264.10898	156	
265.97774	168	
266.24708	264	1+
266.86768	176	1+
267.06803	150	
267.78472	150	
267.97258	750	1+
267.99919	210	1+
268.03518	218	
268.05992	140	
268.95748	192	
269.85614	236	1+
269.96823	524	1+
270.83423	304	1+
271.84052	218	1+
271.91701	132	
272.93041	178	
272.94352	120	
274.23311	130	
274.85384	142	
274.91205	228	1+
275.05305	260	
276.11788	128	
276.85735	172	
277.02512	128	
277.86660	126	
277.90333	152	
277.92587	218	1+
278.12804	166	
279.94135	306	1+
280.10299	152	
280.92520	206	1+
280.94638	224	1+
281.01170	238	
281.11871	168	
283.00493	144	
283.06849	328	1+
283.84786	364	1+
283.98683	180	
284.03424	368	1+
284.05560	124	
284.87116	184	1+
284.96186	136	
285.84425	526	1+
285.87367	222	1+
285.93810	216	
285.98949	138	
288.06671	948	1+
288.90651	186	1+
290.01798	276	1+
290.04647	118	
290.06607	402	1+
290.16241	216	1+
290.78498	178	
290.80170	166	
291.11631	126	
291.16623	142	1+
291.86660	132	
292.06151	146	
293.08870	136	
293.27237	306	1+
293.43804	128	
294.06586	156	
294.85595	216	
295.93348	134	
296.14787	210	1+
296.32877	136	
297.91865	194	1+
298.08388	146	
298.79898	290	1+
298.86673	130	
298.91214	142	1+
299.09045	138	
299.13224	130	
300.02866	122	
301.78157	118	
301.80454	158	
301.86246	434	1+
301.90863	196	1+
302.14517	122	
302.22374	234	
303.80370	142	
303.85526	1024	1+
304.09621	220	1+
304.22183	176	
304.76375	252	1+
305.22785	162	
306.05384	158	
306.27684	258	
306.79346	548	1+
306.87878	150	
307.02914	396	1+
307.08587	188	
307.10921	126	
307.24772	192	1+
307.88766	150	
308.21560	192	1+
308.29754	238	
308.87680	138	
308.99853	152	
309.13870	140	
309.29376	132	
309.87193	156	
310.26496	174	
310.30940	520	1+
310.87594	294	
311.16324	194	
311.86009	210	
311.88445	168	
311.94792	194	1+
312.03035	188	
312.12879	302	1+
312.19054	236	1+
313.03093	402	
314.85471	262	1+
316.81005	134	
318.02148	134	
318.81516	168	1+
318.88060	256	1+
318.93322	424	1+
319.08713	184	1+
319.29913	124	
320.13933	218	1+
320.32179	248	1+
321.09551	200	1+
321.81768	482	1+
321.87025	332	1+
322.07543	172	1+
322.93264	450	1+
323.01513	660	1+
323.89085	162	1+
324.24175	260	1+
324.32285	142	
326.18739	122	
326.79235	158	1+
326.87491	514	1+
327.10999	158	
328.19320	180	
328.30965	248	1+
328.81164	138	
329.00638	180	1+
329.17871	234	1+
329.81247	154	
330.09692	148	
330.80769	152	
331.80448	128	
332.09051	944	1+
332.14193	122	
334.06608	128	
336.05670	130	
336.86491	290	1+
336.94171	334	1+
337.01059	312	1+
337.15423	132	1+
337.86630	226	1+
337.96266	154	
338.35892	156	
339.82591	312	
340.16047	200	1+
340.94411	204	
341.19476	194	1+
342.08951	196	1+
343.00491	152	1+
343.27742	280	1+
343.91861	132	1+
345.90223	270	1+
346.20305	160	
346.26873	142	
347.14137	146	
347.30659	126	
348.16353	120	
348.83982	176	1+
348.96575	194	1+
349.31903	292	
350.33924	210	
350.89240	204	1+
351.10831	240	
351.33853	162	
355.05354	448	1+
357.05647	326	
357.79753	154	
358.18850	406	1+
360.97061	180	1+
361.22534	188	1+
361.97935	156	1+
362.20248	334	1+
362.30290	202	
362.35873	160	
362.83573	286	1+
362.89981	396	1+
364.37744	406	1+
365.03656	268	
365.09744	184	1+
365.31833	432	1+
365.34885	256	
365.38559	250	1+
367.20715	146	
367.96384	140	1+
368.42253	562	1+
368.80704	180	1+
369.34460	128	
END IONS

###FS:    #m/z: 336.94542 #charge 1+
###MS: 6
###MSMS: 9
BEGIN IONS
TITLE=Cmpd 6, +MS2(336.9454), 28.0-35.0eV, 0.2min #9
RTINSECONDS=8.6565
SCANS=6,9
PEPMASS=336.94542	297598
CHARGE=1+
161.79770	104	
192.88863	170	
193.00523	100	
194.48712	104	
204.01153	112	
205.01016	272	1+
205.94740	108	
207.03125	190	
207.97387	116	
208.74884	104	
209.00816	100	
209.12799	162	
211.94398	12788	1+
212.00332	178	1+
212.87892	804	1+
213.89300	132	
213.93820	4938	1+
215.88397	1228	1+
217.93797	268	
221.89548	208	
222.03065	112	
222.97728	264	1+
223.95636	120	
225.88709	368	1+
226.87061	104	
226.94553	232	
226.95939	106	
227.95716	132	
228.90220	100	
229.00000	132	
229.06556	150	
229.95480	11444	
229.99230	108	
230.08590	106	1+
230.88803	1280	1+
230.96019	462	
231.91032	98	
231.95015	5218	1+
232.82493	146	
232.99733	118	1+
233.04272	292	
233.89559	370	
233.94617	598	
234.00095	152	1+
234.08469	100	
234.12217	100	
234.89455	596	1+
234.93016	188	1+
235.55807	104	
235.94776	174	1+
237.06153	172	
239.04590	98	
240.89117	130	
241.89828	138	
241.94524	114	
244.05558	130	
245.04737	122	
245.08659	320	1+
245.44261	100	
246.04919	168	
246.90759	160	
246.97752	408	
247.96534	2292	
248.03419	1414	1+
248.89610	228	1+
248.99529	136	
249.03972	894	1+
249.05689	146	
249.06882	106	
249.10987	168	1+
249.96074	940	1+
250.27678	98	
250.53195	102	
250.99722	188	1+
251.03495	344	1+
251.06759	402	1+
251.44436	98	
251.91017	284	1+
252.22891	144	
252.50319	132	
252.90208	236	1+
252.97059	6006	1+
254.96561	2606	1+
255.03340	130	
255.07407	890	1+
255.23428	210	1+
256.12435	196	1+
256.45165	104	
256.89613	114	
256.91499	344	1+
256.96376	460	1+
257.12634	240	1+
258.98738	194	
260.80411	100	
260.98933	126	
261.31972	106	
262.06757	124	
262.13649	168	
263.05587	802	1+
263.97912	130	
264.20159	200	1+
265.01355	310	1+
266.99776	106	
267.80837	114	
268.79179	198	1+
270.97857	278	
271.05352	98	
271.08636	112	
271.14547	214	1+
271.91512	168	
271.97888	174	
272.07963	254	1+
272.97662	606	
273.80058	130	
274.50637	104	1+
274.97803	98	
275.00497	146	
275.05907	538	1+
275.10313	190	
276.18605	108	
276.84989	102	
277.06962	196	
277.96753	112	
278.04034	118	
278.05853	146	
278.07919	104	
278.87312	124	
279.85985	344	1+
280.04161	118	
280.08580	106	
280.25724	192	
281.04756	384	1+
282.06156	100	
282.27472	376	
282.79993	116	
283.86743	346	1+
286.05715	126	
286.85621	322	1+
287.01748	110	
287.06312	138	
287.14476	110	
288.06381	426	1+
289.09151	120	
289.93445	140	
290.85779	140	
291.42613	104	
292.05679	298	
292.26045	118	
292.39091	100	
292.43650	142	
292.93787	244	1+
293.06452	530	1+
293.85358	112	
293.99821	248	
294.11734	310	1+
294.31070	188	1+
295.24146	138	
295.88873	136	
295.97141	350	1+
295.99540	138	
296.88218	278	1+
298.08147	160	
298.30708	218	
298.87709	96	
298.99148	128	
299.05944	462	1+
300.06133	354	1+
301.27876	122	
302.04706	244	1+
302.81245	112	
303.79803	98	
305.28297	148	
306.88699	100	
307.02067	154	
307.28617	342	1+
307.80223	168	
307.88646	168	
307.95147	140	
308.28947	250	1+
310.41786	106	
310.87744	400	1+
310.95590	146	
311.03077	128	
311.88093	296	1+
312.02524	102	
313.06072	294	1+
314.11707	200	1+
314.14569	296	1+
317.53024	100	
317.95240	232	1+
318.16806	98	
319.08175	114	
320.31498	100	
321.11191	142	
321.21798	154	
321.30264	396	1+
321.32102	100	
322.13440	142	
323.00915	228	1+
323.14061	104	
323.23598	98	
324.11670	108	
324.89669	220	
325.06773	136	
327.10239	128	
327.17691	238	1+
327.30814	250	1+
328.09488	274	1+
328.83128	162	1+
328.88808	142	
329.88847	138	
329.98565	174	1+
330.87771	128	
331.16720	174	1+
332.08683	376	1+
333.98473	144	
334.30426	178	1+
334.34760	210	1+
335.22793	100	
336.08807	462	1+
336.32671	212	1+
337.09296	360	1+
337.15222	226	1+
337.25447	120	
337.35112	140	
337.74924	106	
339.07668	208	1+
339.22936	146	
339.28892	98	
340.19354	114	
340.39368	210	
341.24593	170	1+
END IONS

###FS:    #m/z: 340.94034 #charge 1+
###MS: 10
###MSMS: 11
BEGIN IONS
TITLE=Cmpd 7, +MS2(340.9403), 28.0-35.0eV, 0.2min #11
RTINSECONDS=12.351
SCANS=10-11
PEPMASS=340.94034	1633230
CHARGE=1+
196.52847	106	
197.87633	126	
198.14703	108	
203.93092	166	
205.95317	106	
207.87722	286	1+
207.98732	138	
208.95835	206	1+
209.94213	146	
210.93770	220	
211.94039	118	
212.87543	140	
213.87976	128	
213.93913	3708	1+
214.87370	124	
214.89320	106	
215.88674	1258	1+
215.93667	1148	
217.88580	444	1+
217.93945	288	
218.00905	104	
219.88015	380	1+
221.99051	106	
223.96012	314	1+
224.00017	112	
224.02060	110	
224.12061	158	
224.97672	212	
225.12306	150	
226.94515	486	1+
226.96218	128	
228.83513	164	1+
229.95328	138	
230.88464	170	1+
230.90431	106	
231.90297	112	
231.94995	2700	1+
233.89784	1388	1+
233.94774	578	
235.89214	354	1+
236.00252	104	
236.04248	132	
236.16232	108	
236.92819	106	
237.20431	106	
237.89064	286	
239.90186	266	
240.23068	696	1+
240.96292	120	
241.96420	104	
242.94250	124	
243.88926	168	
244.03577	150	
244.96008	344	
245.22172	150	
246.97424	200	
247.00646	108	
247.91092	108	
247.94230	402	1+
248.89992	132	
249.03891	678	1+
249.21922	202	1+
249.83862	192	1+
249.96164	906	1+
251.08515	206	
251.90699	112	
251.92653	170	
252.11130	146	
253.19486	122	
253.98604	136	
254.86526	112	
254.96557	1530	1+
255.07036	300	
255.08681	132	
256.07314	158	
256.26496	112	
256.90915	256	1+
256.96224	370	1+
257.17319	108	
258.08579	132	1+
258.79820	114	
258.83076	174	
259.86374	112	
259.95914	134	
260.04199	370	1+
260.05372	146	
260.52227	114	
262.96830	342	1+
263.03317	144	
264.06620	126	
264.84672	130	
265.00371	140	
265.01910	126	
266.46004	106	
267.00209	288	
267.13597	170	
267.99679	168	
268.87039	116	
268.95417	112	
269.00126	274	
269.19092	104	
270.83579	164	1+
270.86107	150	
270.97646	212	1+
271.93210	616	1+
272.84305	182	1+
272.93381	504	1+
274.81112	200	1+
274.92232	324	1+
275.12970	188	1+
275.92452	256	1+
277.10650	118	
277.87935	144	
278.27755	210	1+
278.84846	214	
278.96124	134	
279.02416	134	
279.07751	154	
279.12353	140	
279.79605	152	
279.86432	128	
279.95404	394	1+
281.05049	140	
281.86058	116	
281.89091	112	
282.27487	514	
282.31213	104	
283.03236	108	
283.86782	166	
284.13529	196	
284.84807	104	
285.43095	112	
288.06311	520	1+
289.11223	188	1+
290.27355	284	1+
291.02741	198	1+
292.05442	136	
293.00817	124	
293.06693	118	
293.08583	182	
294.93624	134	
295.21121	204	1+
295.27494	104	
295.97339	202	1+
296.80346	298	1+
297.07772	324	1+
297.27219	176	1+
297.88830	158	
297.97285	462	
298.08151	268	1+
298.30742	104	
298.90508	208	
299.05527	356	1+
300.08430	220	1+
300.19876	162	1+
300.92937	150	
300.98340	124	
301.05396	128	
301.13221	160	1+
302.13475	198	1+
302.17417	362	1+
302.88182	146	
302.94363	124	
303.11954	138	
303.25127	104	
305.11486	224	1+
305.31156	218	1+
305.79095	244	1+
305.88169	454	1+
305.89855	182	
308.29163	470	1+
308.87781	146	
309.97163	210	1+
310.30804	228	
310.32358	128	
310.87786	666	1+
311.02625	226	
312.02975	116	
312.95923	124	
313.02907	322	
313.09765	206	1+
314.81955	144	
315.88990	256	1+
317.44298	132	
318.87865	132	
319.04594	126	
320.82474	246	1+
322.06333	124	
322.13611	124	
323.01552	148	
323.23826	270	
324.24216	152	
324.28657	132	
324.30382	134	
325.90194	250	1+
326.17220	106	
326.28817	128	
326.33995	114	
328.19070	210	
328.89089	438	1+
328.95082	202	1+
329.87156	208	1+
330.81218	172	
332.08769	272	1+
332.86460	118	
335.18137	104	
336.32627	108	
337.09001	246	1+
337.32843	286	1+
338.22057	138	
338.40833	128	
339.02218	142	
339.83300	190	
339.91651	142	
340.10053	194	1+
341.20002	192	1+
341.76770	130	
342.90341	270	1+
343.21768	116	
344.83043	118	
345.03045	164	
346.16186	112	
END IONS

###FS:    #m/z: 363.95650 #charge 1+
###MS: 10
###MSMS: 12
BEGIN IONS
TITLE=Cmpd 8, +MS2(363.9565), 28.0-35.0eV, 0.2min #12
RTINSECONDS=13.123
SCANS=10,12
PEPMASS=363.95650	879170
CHARGE=1+
178.94420	124	
188.86625	114	
189.86231	900	1+
191.85844	564	1+
206.94452	350	1+
207.87646	292	1+
207.89010	352	1+
207.94698	248	1+
209.86599	188	
209.94364	1024	
210.03084	144	
210.40750	102	
210.88456	308	
210.93488	242	
211.94284	114	
212.87851	2786	1+
213.98304	106	
214.40731	116	
214.89519	376	
215.88402	228	1+
218.90226	322	1+
218.91836	156	
222.95140	912	
223.95297	480	
224.94828	2222	1+
224.98250	108	
226.94688	9218	1+
226.97418	378	
227.45466	150	1+
228.79061	194	1+
228.89500	1044	1+
228.94213	9302	1+
230.88945	4562	1+
231.12947	110	1+
231.15218	136	
232.01005	216	1+
232.88300	692	1+
234.06350	128	
234.88187	244	
235.15168	142	
235.90409	116	
236.99508	146	
237.87802	118	
239.93350	134	
240.83590	112	
240.96081	1166	1+
241.93989	282	
242.95728	1070	1+
244.03594	122	
244.95709	5762	1+
244.99093	136	
245.60577	154	1+
245.94069	532	
246.14981	214	1+
246.91024	228	
246.95339	5362	1+
248.03124	328	1+
248.43951	102	
248.90049	1428	1+
248.92377	104	
249.00330	124	
250.09895	198	1+
250.89881	112	
250.94513	126	
251.03733	130	
251.07612	192	1+
251.91081	186	
252.89225	176	
252.98101	264	1+
253.83983	160	
253.89009	124	
253.90726	408	1+
258.84319	196	1+
258.97366	106	
259.14584	162	1+
260.96757	806	1+
262.88398	104	
263.05573	260	
263.17886	126	
263.90754	236	1+
263.97961	184	
264.69676	108	
264.95977	254	1+
265.98145	112	
266.01725	132	
266.24386	248	1+
266.76480	100	
266.81088	256	1+
267.00732	108	
267.97209	672	1+
268.12005	108	
268.83965	122	
269.00494	258	
269.10714	144	
269.80073	108	
269.88153	116	
269.96948	1410	1+
270.86885	102	
271.04421	110	
271.05949	196	1+
271.80210	140	
271.84216	282	1+
271.91347	296	
272.93614	122	
274.00899	158	
276.84314	278	1+
276.85815	170	
278.38639	104	
278.92041	144	
279.00998	198	1+
279.09977	138	
279.27680	104	
279.90465	102	
280.25988	104	
280.79216	368	1+
280.86465	136	
280.89104	222	1+
281.12787	106	
281.98684	126	
282.08438	132	
283.07023	120	
283.13907	188	1+
283.79220	184	
283.85297	234	1+
283.90412	142	
283.98765	158	
284.89685	128	
284.91384	114	
285.79313	120	
285.84734	750	1+
285.93968	144	
286.87768	320	1+
288.06330	236	
288.20078	100	
288.78555	110	
288.86619	122	
289.88006	446	1+
291.11508	132	
292.06833	168	1+
292.86103	120	
293.86447	328	1+
294.86158	274	1+
294.92705	168	
295.28031	160	
298.80000	164	
298.82431	134	
299.80705	146	
300.23983	104	
300.81693	130	
300.86323	114	
301.86220	584	1+
302.03495	240	1+
302.22281	416	1+
302.24087	134	
302.93884	218	1+
302.97503	258	1+
303.06613	134	
303.81036	338	1+
303.85507	1236	1+
304.22483	118	
304.26996	104	
305.90968	270	1+
306.07254	228	1+
306.43257	244	
306.81799	128	
306.91238	220	1+
307.28771	650	1+
307.79368	150	
307.89181	118	
308.10748	234	1+
308.29295	470	1+
308.80368	166	
308.86512	276	1+
309.15144	136	
310.30640	464	1+
311.02387	132	
313.03008	136	
313.28765	144	
314.13374	124	
314.75093	114	
315.08670	104	
315.89369	184	
316.09374	102	
316.88044	324	1+
317.88250	236	1+
318.07103	120	
318.93399	276	1+
318.96832	142	
319.82440	204	
321.15901	124	
321.81900	652	1+
321.86400	280	1+
322.01271	296	1+
322.35111	100	
322.93154	188	
323.01498	248	1+
323.30683	150	
324.14273	104	
324.32506	132	
324.87539	156	
324.89228	192	1+
324.99063	240	1+
326.78146	208	1+
326.82052	164	
326.87259	550	1+
329.32186	106	
329.87477	216	1+
331.91349	202	1+
332.08980	476	1+
332.88551	162	
333.16371	126	
335.34142	126	
335.87488	272	1+
336.83121	158	
336.95232	384	1+
337.08194	104	
337.30471	100	
338.87661	140	
339.82760	690	1+
339.97500	168	1+
340.16339	102	
340.93729	110	
341.15467	196	1+
342.25903	220	1+
342.27538	434	1+
342.99565	142	
343.96528	138	
347.30230	128	
348.07213	106	
348.30740	380	1+
349.13194	278	1+
349.95324	122	
350.00032	158	1+
351.33190	322	
352.88584	212	1+
353.35112	176	1+
355.05666	146	1+
357.70695	160	
359.18763	116	
359.95837	142	
360.14919	138	1+
360.17544	292	1+
361.09828	296	1+
362.12362	114	
363.20482	164	1+
364.11406	238	1+
364.20286	202	1+
364.59082	108	
365.32014	142	
365.38526	130	
365.86322	106	1+
367.32979	144	
368.05514	166	1+
368.42150	464	
368.98525	218	1+
END IONS

###FS:    #m/z: 507.84552 #charge 1+
###MS: 10
###MSMS: 13
BEGIN IONS
TITLE=Cmpd 9, +MS2(507.8455), 28.2-35.2eV, 0.3min #13
RTINSECONDS=13.895
SCANS=10,13
PEPMASS=507.84552	296406
CHARGE=1+
191.95682	210	
196.01475	334	
199.88954	356	1+
205.95174	178	
209.94495	270	1+
213.15497	168	
217.89759	284	
217.95489	156	1+
223.95382	234	1+
224.11888	250	
226.89078	174	
229.88009	246	1+
230.84822	382	1+
232.07713	290	1+
233.05107	222	1+
234.06538	174	
234.88046	194	
235.90436	396	1+
236.06747	226	
237.06047	340	1+
237.93923	180	1+
238.06409	292	1+
239.10626	164	1+
240.07828	188	
240.89593	156	1+
240.93467	302	1+
245.09920	180	
245.97185	286	1+
246.09016	260	
248.12342	156	1+
250.06362	304	1+
250.86377	220	1+
250.88250	190	1+
250.92495	228	1+
252.04774	188	1+
252.86476	240	1+
253.86555	156	1+
254.11116	248	1+
255.11377	170	1+
255.87013	240	1+
261.88411	330	1+
262.05633	238	1+
262.13345	720	1+
262.88523	254	1+
263.80819	150	1+
264.86790	178	1+
265.12631	458	1+
266.09729	296	1+
266.13033	324	1+
266.16562	662	1+
266.86793	336	
266.92512	192	1+
266.95738	188	1+
267.78323	324	
267.87918	178	
268.04139	210	1+
270.41736	188	1+
270.79852	314	1+
270.85624	248	
270.87431	558	1+
270.95501	328	1+
271.91064	250	
272.85176	1008	1+
273.09864	260	1+
273.11658	342	1+
273.14954	206	1+
274.01550	168	
274.94534	326	1+
275.10447	258	1+
275.82931	322	1+
276.06223	268	1+
276.79600	330	
276.85875	422	1+
276.93164	168	1+
277.86185	318	1+
277.96778	268	
278.92096	286	1+
279.10544	218	
279.13778	548	1+
280.04971	288	1+
280.11175	574	1+
280.85458	216	
280.90641	146	1+
283.86835	532	1+
284.19377	390	1+
284.84750	278	1+
285.00731	360	1+
285.05045	230	1+
285.91642	230	1+
285.94209	954	1+
286.78947	214	1+
286.91934	190	1+
288.11630	198	
288.87035	384	
289.07474	246	1+
289.88145	1534	
290.12984	366	1+
290.82491	212	1+
290.86609	2208	1+
291.08159	276	1+
291.46801	186	
292.03775	382	1+
292.05783	344	1+
292.88613	276	
292.95700	310	1+
293.87293	5198	1+
293.95608	218	1+
294.11723	222	1+
294.38774	262	1+
294.80938	160	1+
294.90074	184	
295.07382	194	
296.13834	570	1+
296.88333	1282	1+
297.05230	154	1+
297.09161	160	1+
297.90675	182	1+
297.97677	252	1+
298.40397	170	1+
298.85399	564	1+
298.87724	1098	1+
299.81271	256	1+
299.91267	262	1+
300.04370	332	1+
300.86288	756	1+
300.88776	220	
301.95691	220	
302.03960	164	
302.15153	198	
302.17480	224	1+
302.86111	234	
302.90087	204	1+
303.27468	136	1+
303.85613	214	
303.86604	230	
304.14499	300	1+
304.86129	456	1+
304.88202	182	
305.11709	328	1+
305.86556	334	1+
305.94861	178	
306.15978	166	
306.79295	174	
307.28885	176	
307.63954	146	1+
307.89047	1992	
308.14193	1010	1+
308.29489	560	1+
308.88051	2192	1+
308.96113	418	1+
309.88640	1392	1+
310.06614	240	1+
310.15721	1464	1+
311.02125	198	
311.79156	342	1+
311.88369	11296	1+
312.15002	210	
312.26413	172	
312.79960	322	1+
313.99004	288	1+
314.13405	312	1+
314.86613	2472	1+
314.89068	1662	1+
315.16086	246	1+
315.82586	264	
316.10008	318	1+
316.83264	228	
316.88837	1644	1+
317.10283	246	1+
318.15699	312	1+
318.86005	528	
318.88208	176	
319.87561	264	1+
320.37233	354	1+
321.88674	474	1+
322.14804	264	1+
323.01961	240	
323.15000	174	1+
324.04668	170	
324.86172	244	
324.98999	164	
325.90105	1352	1+
326.13282	184	
326.18230	164	
326.24173	284	
326.39300	176	
327.01194	108	1+
327.28884	190	
327.82517	198	1+
327.89542	690	
328.03825	386	1+
328.08749	196	1+
328.80363	300	1+
328.87424	518	
329.17439	462	1+
329.80535	208	1+
329.89492	1180	1+
330.16436	214	1+
330.88129	178	
330.95493	258	1+
331.00463	174	
331.26625	180	1+
331.89660	1948	1+
332.82595	520	1+
332.87379	1314	1+
332.90151	1366	1+
332.95090	276	1+
333.14030	226	1+
333.17550	852	1+
333.83301	330	1+
334.89394	1058	1+
335.03539	182	
335.78049	326	1+
335.83939	192	
336.04632	176	
336.89508	230	
336.94299	240	
337.01973	338	1+
337.08638	278	1+
337.88192	950	1+
337.96762	218	1+
338.10914	172	1+
338.34153	196	
338.86703	174	
339.05267	228	
339.49939	210	1+
339.87802	524	
339.94132	410	1+
340.02229	174	
340.16343	218	1+
340.86509	246	
340.94451	344	1+
340.97211	166	1+
341.09681	184	1+
341.16127	248	1+
341.21270	190	
341.92206	172	
342.90530	300	1+
344.18917	152	1+
344.71431	252	1+
344.88681	400	1+
345.90808	272	1+
346.00135	154	1+
346.14877	174	1+
346.87367	262	
348.13495	340	1+
348.83011	232	1+
348.89649	170	
348.91747	228	
349.00629	172	
349.03197	196	
349.13803	234	1+
349.71169	250	1+
349.90369	170	
349.99883	340	1+
350.06541	252	1+
350.34516	172	1+
350.88410	1018	1+
350.91457	564	1+
350.95952	524	1+
351.11201	188	
351.16737	382	1+
351.76892	386	1+
351.84453	386	1+
352.13509	344	1+
352.77212	276	1+
352.91008	1664	1+
353.07479	198	
353.13939	254	1+
353.17505	320	1+
354.05428	274	1+
354.08446	222	1+
354.78124	196	1+
354.83753	440	1+
355.85500	316	1+
355.89642	632	1+
355.99923	250	1+
357.11483	470	1+
357.20996	192	1+
357.77872	274	1+
357.88355	186	
358.89976	344	1+
359.15443	250	1+
359.37336	164	1+
359.88319	222	1+
359.90350	236	1+
361.86665	496	1+
362.46281	172	
363.04484	182	1+
364.34228	186	
364.84602	218	
364.90054	182	
364.93758	144	1+
365.16183	246	1+
365.18907	546	1+
365.91447	274	1+
366.08327	136	1+
366.33162	164	1+
366.70778	492	1+
366.78862	324	1+
366.83987	1518	1+
366.88808	164	
367.03968	170	
367.11104	300	1+
367.14587	242	1+
368.00201	214	1+
368.70614	280	1+
368.79505	190	
368.83660	620	1+
368.89382	504	1+
369.00087	266	1+
369.08474	278	1+
370.03724	218	
370.19262	638	1+
370.37900	208	1+
370.41563	162	1+
370.78256	454	1+
371.23936	234	1+
371.72054	394	1+
372.21669	110	1+
372.77202	294	1+
372.84751	174	
373.09671	294	1+
373.72718	240	1+
373.78432	298	1+
373.90439	450	1+
374.07403	408	1+
375.21216	476	1+
375.97647	228	1+
376.21699	408	1+
376.85235	166	
376.88749	460	1+
377.92143	448	1+
378.92456	300	1+
378.95804	258	1+
379.37646	200	
380.15699	226	1+
380.85416	358	
380.89466	322	1+
381.71841	190	
381.83669	230	
382.06264	190	
382.85957	442	1+
382.95727	260	1+
383.11821	438	1+
383.77681	176	
384.01183	202	1+
384.06735	294	1+
384.21371	172	
384.84969	4474	1+
385.11038	374	
385.39236	388	1+
385.70842	234	1+
386.11354	268	
386.19707	530	1+
387.12360	298	1+
387.20086	346	1+
387.85945	298	1+
388.80049	262	
388.96370	308	1+
389.19188	814	1+
389.21893	306	1+
389.71147	236	1+
389.76984	304	1+
389.80045	572	1+
389.86773	352	
390.00973	230	1+
390.77368	276	1+
390.84443	808	
391.16333	330	1+
391.84271	438	
391.87556	224	
391.93814	326	1+
392.07709	804	1+
392.41076	174	1+
392.82662	230	
392.86305	2942	1+
392.90890	484	1+
393.08316	594	1+
393.80245	288	
394.12466	144	1+
394.40384	172	
394.78098	564	1+
394.83335	172	
395.07038	234	1+
395.16427	294	1+
396.43024	258	1+
397.72210	450	1+
397.98346	190	1+
398.83450	230	
398.86547	402	1+
398.90760	230	1+
399.95528	132	1+
400.21456	368	1+
400.84139	210	
401.06544	368	1+
401.12613	588	1+
401.98292	170	1+
402.06623	300	1+
402.85970	502	
403.30998	246	1+
403.87117	2106	1+
405.18263	216	1+
405.86834	1252	1+
406.04689	170	1+
406.15475	260	1+
406.18575	252	1+
407.86511	8228	1+
408.07816	246	1+
408.25736	236	1+
408.61026	156	1+
408.81248	184	
408.93858	208	
409.81918	180	
410.77036	244	1+
410.84201	504	
410.87291	2656	1+
410.98444	106	1+
411.34920	180	1+
411.81150	980	1+
412.21763	174	
412.72960	320	1+
412.80376	256	1+
412.84494	494	
413.07483	210	
413.11638	248	1+
413.23591	266	1+
413.80740	152	1+
413.84424	238	
413.87284	542	1+
414.18616	418	1+
414.91042	158	1+
415.19022	298	1+
415.84614	180	
416.80816	452	1+
416.87646	594	1+
417.14103	190	
419.91337	190	1+
420.87251	172	
421.05931	246	1+
421.16152	200	1+
421.83478	436	1+
421.88072	608	
422.13945	208	1+
422.72180	272	1+
422.88216	314	
423.87792	412	
424.13955	646	1+
424.87556	242	
425.14070	396	1+
425.82606	262	
425.87857	650	
426.36402	412	1+
426.75033	230	
426.86397	1900	1+
426.88827	558	
426.93982	408	1+
427.35854	298	1+
427.73156	386	1+
427.81664	490	1+
428.09426	188	
428.13715	284	1+
428.81911	378	1+
428.85790	454	
428.88568	3146	1+
429.14089	168	1+
429.22686	282	1+
429.74119	164	
430.11242	196	1+
430.31155	190	
430.73970	706	1+
430.85989	1776	1+
430.88572	538	
431.19449	202	1+
431.86495	1184	1+
432.24203	830	1+
433.93639	222	1+
434.72123	380	1+
434.88910	504	1+
435.85504	338	1+
436.14414	404	1+
436.16938	264	1+
436.89377	182	
438.07150	154	1+
438.89010	1022	1+
439.14558	182	
439.85183	242	1+
439.89172	870	1+
440.18068	170	1+
441.09433	232	1+
441.24485	240	1+
442.15301	730	1+
442.86956	202	
444.15060	338	
444.38097	342	1+
444.87266	2632	1+
445.14602	372	1+
446.04957	254	1+
446.10103	220	1+
446.87445	446	1+
446.88918	234	
448.87984	1324	1+
449.87870	938	1+
451.15584	312	1+
451.87527	634	1+
451.90110	482	1+
452.75823	242	1+
453.27475	190	1+
457.90347	1576	1+
457.95645	184	1+
458.28336	246	1+
459.90664	350	
460.16462	566	1+
460.84453	222	1+
461.87742	838	1+
462.05697	316	1+
462.15911	588	1+
462.20454	212	1+
462.88245	698	1+
463.05959	288	1+
464.89973	292	1+
465.11003	264	1+
466.16853	180	
466.41188	316	1+
466.83051	176	1+
467.33042	216	1+
467.88908	784	
468.03436	212	1+
468.21669	240	1+
468.28946	138	1+
468.34016	236	1+
468.66143	214	1+
468.78434	306	1+
468.81858	216	1+
468.88919	734	1+
472.41366	176	1+
474.13400	246	1+
476.77315	162	1+
479.81404	124	1+
480.30034	288	1+
484.18200	200	1+
485.89871	970	1+
486.34098	224	1+
487.13630	194	1+
487.22010	400	1+
487.27641	222	
487.46524	306	1+
489.35897	174	1+
489.45360	208	1+
490.32568	242	1+
491.10694	172	1+
491.27074	262	1+
492.27573	206	1+
492.78780	224	1+
495.15913	198	1+
497.64739	204	1+
498.72143	204	1+
500.80021	498	1+
501.20609	218	1+
501.76467	228	1+
501.80262	388	1+
503.21028	332	1+
503.35334	5390	1+
503.43148	264	1+
504.15052	160	1+
504.21277	234	1+
504.27942	492	1+
504.47235	412	1+
504.72837	120	1+
504.78530	258	1+
505.47877	278	1+
505.52404	132	1+
506.02654	156	1+
506.33838	372	1+
506.79525	330	1+
507.30310	166	1+
507.38764	182	
507.43227	494	1+
507.79619	236	1+
508.06352	128	1+
508.43751	374	1+
509.13475	254	1+
509.38578	192	1+
509.45451	230	1+
509.86474	170	1+
510.23680	276	1+
510.49862	154	1+
510.82041	104	1+
511.30713	424	1+
511.78140	196	1+
512.31158	358	1+
END IONS

###FS:    #m/z: 322.93001 #charge 1+
###MS: 14
###MSMS: 15
BEGIN IONS
TITLE=Cmpd 10, +MS2(322.9300), 28.0-35.0eV, 0.3min #15
RTINSECONDS=17.5915
SCANS=14-15
PEPMASS=322.93001	2222498
CHARGE=1+
59.23993	90	
188.04184	100	
189.86392	86	
189.96381	84	
190.44643	82	
191.95356	406	1+
192.88881	110	
194.03889	86	
197.86322	86	
198.62474	100	
201.04467	112	
203.06470	82	
204.00374	84	
205.94822	304	1+
209.48066	88	
209.88794	100	
209.90018	82	
212.88154	100	
215.88827	284	
215.93822	86	
217.86965	154	
218.16924	158	1+
220.86707	170	
221.89396	278	1+
221.90824	84	
222.95362	636	1+
223.98989	108	
224.97628	182	
227.83527	82	
227.93014	232	1+
228.36392	124	
228.91286	88	
230.40419	86	
230.90282	208	1+
232.04695	84	
233.89758	398	1+
234.84616	82	
235.07574	82	
235.70521	88	
235.97305	100	
236.09554	90	
238.02995	94	
238.82384	92	
238.87255	158	
239.08077	214	
240.08885	104	
240.82423	148	
240.92343	84	
240.94034	838	
240.96088	342	
241.10465	84	
241.79898	122	
241.93892	1906	1+
242.10898	200	
242.94152	1296	1+
243.88442	142	
244.94012	734	1+
246.09502	82	
246.97807	162	
247.44150	82	
247.94187	100	
248.02914	96	
248.85148	188	
248.97463	122	
249.03477	118	
249.15966	98	
249.92396	124	
250.46950	92	
250.92682	112	
251.84477	110	
253.82362	86	
253.92015	144	
256.26688	92	
257.85155	82	
257.98630	222	1+
258.83121	128	
259.81706	132	
259.88609	92	
260.16754	100	
261.89361	90	
262.22346	82	
262.40249	100	
262.88646	118	
262.91177	82	
263.05132	174	
263.06904	148	1+
263.82957	88	
263.97817	90	
264.22635	94	
265.03054	82	
265.23667	116	
265.86097	290	1+
266.24452	114	
266.86473	262	1+
266.99744	162	
267.13215	98	
268.00138	356	1+
271.84871	154	
271.86539	84	
272.79928	102	
272.84957	88	
273.79531	120	
276.03513	82	
276.85922	268	1+
277.12768	82	
278.84727	228	1+
278.95346	90	
278.98556	168	1+
279.09013	710	
279.12504	244	1+
279.28088	84	
279.80202	82	
280.07429	108	
280.14352	332	1+
280.78656	116	1+
281.09687	128	
282.06971	390	1+
282.27700	116	
284.29377	662	1+
284.87939	118	
284.92092	94	
285.07855	84	
286.30134	86	
286.88617	94	
286.92252	160	
289.00380	100	
289.14605	148	
289.78645	154	
290.05382	152	1+
290.24751	82	
290.86861	132	
290.96099	100	
290.97583	86	
291.80744	254	1+
291.89584	102	
293.08496	84	
293.26324	92	
293.87573	84	
294.86521	148	
296.11952	94	
297.02843	110	
297.78481	174	1+
299.95257	88	
302.14247	86	
302.16983	90	
302.24933	246	1+
303.09144	314	1+
303.76010	82	
303.95089	82	
304.89115	90	
305.00487	82	
305.22172	140	
306.27085	94	
306.32720	92	
306.88320	376	1+
307.06179	136	
307.79895	206	
307.82513	100	
308.29157	1056	1+
309.25336	96	
310.04446	108	
310.30520	356	
310.87366	96	
311.02560	108	
311.87558	128	
312.02811	114	
312.10096	90	
312.15097	100	
312.88675	84	
313.03117	666	
317.05224	114	
317.08781	96	
317.98790	88	
318.00961	94	
321.10594	82	
322.17488	82	
323.23695	1156	1+
324.09477	92	
324.20307	206	
324.89463	462	1+
325.20915	104	
326.97976	92	
327.89510	94	
END IONS

###FS:    #m/z: 507.84591 #charge 1+
###MS: 14
###MSMS: 16
BEGIN IONS
TITLE=Cmpd 11, +MS2(507.8459), 28.2-35.2eV, 0.3min #16
RTINSECONDS=18.364
SCANS=14,16
PEPMASS=507.84591	194430
CHARGE=1+
191.95370	170	
196.01417	192	
197.89085	166	
199.88238	280	1+
215.90104	196	
217.95494	194	
222.97313	154	
224.97815	388	
229.95381	176	
230.84933	470	
231.89474	202	1+
234.01884	146	
238.13277	148	
238.94725	188	
239.78985	172	1+
240.89271	186	1+
242.89743	216	1+
247.08600	238	1+
248.03134	190	1+
248.08478	258	1+
250.88298	168	1+
250.96747	314	
251.90367	456	1+
252.08138	262	
254.09533	254	1+
257.87205	158	
257.89666	292	1+
258.85965	262	1+
260.89083	258	1+
261.09971	180	1+
261.91640	146	
261.96700	192	1+
262.13942	422	1+
264.11311	188	
266.16806	466	1+
266.86472	190	
267.86825	210	1+
267.98232	344	1+
268.10406	354	1+
269.85136	434	1+
270.97301	276	1+
271.87371	276	
272.77540	168	1+
272.85484	204	
272.95768	196	1+
273.99533	186	1+
276.79272	232	
276.87076	210	
277.15417	316	
277.84116	400	1+
278.83974	230	1+
278.92098	192	1+
279.10615	188	
279.13253	194	
279.94920	232	1+
279.98250	148	
281.13794	224	1+
281.37808	166	
281.94617	170	1+
282.04460	324	1+
283.78623	156	
284.01553	210	1+
284.19046	186	1+
284.87721	168	
284.94231	644	1+
286.79241	162	
287.01461	156	1+
287.84431	624	1+
287.89333	154	
288.87108	176	
288.91746	184	1+
289.87943	1604	1+
290.86318	1874	1+
290.97437	196	1+
292.40295	174	
293.07690	162	
293.12087	170	
293.82201	154	
293.87287	3618	1+
293.99599	288	1+
294.12659	234	
295.04216	96	1+
295.97694	292	1+
296.13952	200	1+
296.86337	228	
296.88362	366	
296.95574	316	1+
297.07813	258	1+
297.81696	162	
297.88138	334	
297.99146	174	
298.10935	214	
298.13411	260	1+
298.85260	202	
298.87697	1198	1+
300.11432	326	1+
300.85860	410	
301.00058	244	1+
301.86547	508	1+
303.04856	194	1+
303.09948	180	1+
305.78202	154	
305.85499	262	1+
306.08860	206	1+
306.12533	308	
306.84560	146	
307.30149	180	
307.79477	466	1+
307.89061	1306	
307.97703	158	
308.14042	644	1+
308.29061	292	
308.87859	436	
309.06615	254	1+
309.88936	1004	
309.94127	166	
310.00885	154	
310.15736	1184	1+
310.82660	170	
310.87217	178	
310.99011	422	1+
311.88335	8674	1+
311.94034	352	1+
312.22320	358	1+
312.42464	104	1+
312.83456	370	
312.94593	234	1+
313.12944	230	1+
313.81951	164	
313.97359	260	1+
314.86547	794	1+
314.89003	1464	1+
315.82389	194	
316.86372	546	1+
316.88947	820	1+
318.85997	154	
318.88139	220	
319.92017	302	1+
320.96473	218	1+
322.56780	236	1+
323.40810	148	1+
324.13600	226	1+
324.89720	254	
325.04437	324	1+
325.90091	634	
326.81910	274	1+
326.89092	940	1+
326.94647	360	1+
328.15062	320	1+
328.18466	200	1+
328.87179	334	
329.02434	174	1+
329.04215	146	
329.89224	1102	1+
331.03772	160	
331.87312	866	1+
331.89173	384	
332.82093	260	1+
332.87706	742	1+
332.90228	1122	1+
333.01136	268	1+
333.17512	618	1+
333.84819	290	1+
333.87081	188	
334.89806	746	
335.83993	312	1+
335.89247	752	1+
336.04930	166	
337.02352	282	1+
337.88245	198	
338.06022	156	
338.88914	320	
339.87197	534	1+
340.00583	182	1+
342.90469	366	1+
343.82606	252	1+
343.88105	170	
344.75178	174	1+
344.98571	154	
345.00872	174	1+
345.85506	184	1+
345.89495	280	1+
346.09607	210	1+
347.17983	292	1+
348.13711	308	1+
349.06149	226	1+
349.88930	1090	1+
350.01502	200	1+
350.34156	250	1+
350.88463	580	1+
350.91390	262	
351.83828	158	
351.97063	356	1+
352.11729	328	1+
352.90897	1158	1+
353.85388	174	
354.02922	220	
355.83848	162	
355.89069	170	
356.89406	242	1+
357.77788	252	1+
358.19053	252	1+
361.12187	290	1+
361.92162	218	1+
362.01965	166	
363.35273	338	1+
364.35845	274	1+
364.84837	180	
365.78324	324	1+
366.17971	184	
366.36746	206	1+
366.83853	1430	1+
367.08284	256	1+
367.70499	690	1+
367.78663	438	1+
368.05059	288	1+
368.70491	468	1+
368.78698	356	1+
368.89490	220	
369.11209	222	1+
369.14874	502	1+
369.83874	570	1+
369.89383	630	1+
371.72204	306	1+
371.81249	238	1+
372.21713	218	1+
373.79503	164	
373.89989	294	1+
374.83600	310	1+
375.07792	170	
375.86374	166	
377.79873	196	1+
377.87762	208	1+
378.03939	156	
378.22725	202	1+
378.90828	194	1+
380.10696	458	1+
380.72002	182	
380.74307	274	1+
380.85567	288	1+
381.07261	150	
381.84392	564	1+
382.11236	506	1+
382.33201	244	1+
382.85110	372	1+
383.11518	338	1+
383.33630	204	1+
383.39338	322	1+
384.21942	360	1+
384.84939	3586	1+
385.93488	238	1+
387.39074	206	1+
387.81702	168	
387.84429	220	
387.90323	198	
388.03911	320	1+
388.10919	242	1+
388.79630	260	1+
389.20003	704	1+
389.71551	258	
389.86517	306	
390.72629	150	
390.75834	178	1+
390.84229	806	
391.06146	622	1+
391.80657	164	
391.84117	434	
391.86693	156	
392.05405	236	1+
392.08573	552	1+
392.73081	170	1+
392.79083	286	
392.83972	248	
392.86585	1556	1+
393.08739	382	1+
393.19446	148	
393.79852	794	1+
393.90522	308	1+
394.85924	420	
395.84556	252	
396.38210	240	1+
396.73046	152	
397.31310	256	1+
397.71626	242	1+
397.85893	462	1+
398.18178	230	1+
400.87653	258	1+
401.12529	282	1+
402.72289	156	1+
402.86345	572	
403.11927	178	
403.22529	288	1+
403.39559	230	1+
403.87234	1950	1+
405.25545	146	
405.86830	644	
406.10840	190	
406.85372	226	
407.13477	232	1+
407.39559	164	1+
407.81840	582	1+
407.86477	6444	1+
407.91360	186	1+
409.72935	462	1+
409.97995	160	1+
410.08246	444	1+
410.73480	302	1+
410.87494	1110	1+
410.93047	240	1+
411.80762	960	1+
411.86166	780	1+
411.92634	236	1+
412.73189	326	1+
412.84395	756	
413.07270	394	1+
413.17819	160	
414.38667	144	1+
415.19174	194	1+
415.87433	912	1+
416.82681	334	1+
416.87767	572	1+
418.13590	206	1+
419.13876	144	1+
420.07448	208	1+
421.12910	170	
421.30628	236	1+
421.88202	1616	1+
422.30794	154	1+
422.82113	524	1+
422.85495	152	
423.82347	452	1+
423.86629	738	1+
424.14276	310	1+
424.27263	122	1+
424.95378	256	1+
425.21347	152	
425.23823	194	
425.30792	160	
425.87993	1004	
426.13607	156	
426.86173	1788	1+
427.13145	322	1+
427.73804	872	1+
428.13584	238	1+
428.74275	616	1+
428.84745	388	
428.88574	2296	1+
429.81883	460	1+
429.99362	164	1+
430.74166	428	1+
430.86272	1210	1+
430.88050	884	1+
431.08015	182	
431.14770	184	
431.86814	910	1+
432.08658	236	1+
432.17038	218	1+
432.24293	574	1+
434.82355	184	
434.88241	588	1+
435.14518	282	1+
435.81687	198	1+
435.86061	312	1+
437.14812	208	
439.14410	244	
439.88932	810	1+
440.14045	146	
441.41059	220	1+
442.15428	660	1+
443.24100	240	
443.86042	188	
444.14948	316	1+
444.87266	2460	1+
445.25466	152	
446.89346	228	
447.88554	148	
448.13872	168	1+
448.88242	1272	1+
450.76789	198	1+
451.15584	164	
451.89456	248	
452.86582	198	1+
456.25515	152	
457.90281	638	
458.90581	388	
459.16447	562	1+
460.16590	482	1+
460.88946	170	
462.16201	204	
462.88049	914	1+
464.78525	394	1+
465.15057	224	1+
466.07663	290	1+
466.14860	194	1+
467.89212	1338	1+
469.77958	212	
472.09742	120	1+
474.11228	202	1+
480.75114	204	1+
480.88323	154	1+
483.13039	152	1+
483.89042	154	
485.89657	828	1+
486.20756	178	1+
486.76641	148	
487.27450	204	1+
487.39532	166	
488.44861	174	
491.41495	326	1+
492.41932	280	1+
493.44384	192	
493.83359	312	1+
499.73016	180	
501.76015	158	1+
503.35456	3252	1+
503.41300	390	1+
503.46561	208	1+
504.08794	138	1+
504.51533	200	1+
504.74738	154	1+
504.79948	178	1+
505.28123	246	1+
505.33039	642	1+
505.47561	282	1+
506.23963	190	1+
507.33284	210	1+
508.42418	340	1+
508.85235	364	1+
509.23637	330	1+
509.29695	202	1+
509.43327	196	1+
509.85387	262	1+
510.24929	286	1+
510.37962	194	1+
510.45845	180	1+
510.73013	246	1+
511.29964	250	1+
511.42366	188	1+
511.73325	212	1+
END IONS

###FS:    #m/z: 336.94599 #charge 1+
###MS: 14
###MSMS: 17
BEGIN IONS
TITLE=Cmpd 12, +MS2(336.9460), 28.0-35.0eV, 0.4min #17
RTINSECONDS=19.136
SCANS=14,17
PEPMASS=336.94599	184894
CHARGE=1+
168.50557	90	
182.86756	226	
192.88422	92	
197.10208	84	
199.51086	84	
205.01532	88	
205.97000	108	
208.88090	92	
210.88506	142	
210.94766	92	
211.94427	8768	
212.87754	924	1+
212.94641	172	
213.42817	96	
213.55224	94	
213.93898	3504	1+
214.19300	94	1+
215.88463	792	1+
215.93607	938	1+
217.78571	92	1+
217.93776	164	
223.95834	122	
224.92714	86	
224.96467	200	1+
226.16463	100	
228.11883	86	
228.89264	214	1+
229.11582	108	
229.95453	8946	
230.88961	1102	1+
230.95782	278	
231.88162	86	
231.94972	2602	1+
233.89343	688	1+
233.94775	596	
234.85929	92	
237.08896	94	
239.14871	92	
240.05658	170	1+
240.95810	86	
241.91354	90	
241.98622	146	
242.17149	108	
246.04493	88	
246.64042	92	
246.97376	220	
247.53806	84	
247.93948	96	
247.96510	1830	1+
248.01221	84	
248.03327	160	
248.89953	528	1+
249.04060	266	
249.06743	84	
249.43482	84	
249.96059	992	1+
251.07463	210	1+
251.78764	86	
251.96205	194	
252.66668	86	
252.97086	4706	1+
253.90576	298	
254.90825	204	
254.96409	2074	1+
255.06186	140	
256.91875	166	
257.91689	136	1+
259.00508	94	
260.66298	86	
262.74298	92	
263.05478	566	1+
263.98820	120	
264.84520	220	1+
264.87295	88	
264.96903	102	
265.01305	176	1+
265.46074	90	
266.05320	84	
266.21760	86	
268.14013	86	
268.35328	84	
268.83863	148	
270.80506	98	
270.98464	490	
271.85061	118	
272.97402	202	
272.99076	168	
274.85744	84	
275.09145	88	
276.11270	196	1+
276.81325	192	1+
276.85515	134	
277.06796	92	
277.83644	216	1+
277.89854	210	1+
277.96380	156	
278.03666	108	
278.24354	134	
279.04401	108	
279.27586	124	
279.81089	118	
279.96229	102	
280.25989	126	
281.04871	92	
281.15411	104	
281.96770	84	
282.33378	94	
282.46000	88	
282.85824	84	
282.88292	88	
283.09953	96	
285.10933	90	
285.79682	204	1+
285.84969	464	1+
286.85144	328	1+
286.91613	124	
288.01860	146	
289.00924	144	
289.87914	94	
291.12439	84	
291.80272	114	
291.85424	124	1+
292.17523	94	
292.88223	134	
293.05681	122	
293.10861	204	
293.87992	132	
293.99289	166	
295.87077	266	1+
295.97040	246	1+
296.01240	224	1+
298.06544	194	1+
299.04924	122	
301.05278	88	
301.84888	154	
301.87254	116	
304.26221	140	
304.87619	88	
305.87732	110	
306.08058	188	1+
306.78611	88	
306.83061	84	
307.16193	84	
307.31451	90	
307.80608	90	
307.88412	96	
307.99386	88	
308.28556	198	
308.74352	90	
308.93227	84	
309.91164	102	
310.30316	86	
310.58020	106	
310.86776	392	1+
311.02134	136	1+
311.10745	106	
311.86709	278	1+
311.89059	98	
312.98258	90	
317.94603	116	
317.99526	98	
319.07086	190	1+
319.17348	92	
320.88672	142	
321.40302	84	
322.89381	84	
323.23580	268	
323.25782	84	
324.28535	88	
324.89181	420	1+
325.23010	88	
327.80950	204	1+
328.88537	84	
329.23500	90	
329.87055	106	
331.84944	84	
332.07392	238	1+
332.84590	90	
333.70865	108	
333.95535	94	
334.31121	126	
334.95826	114	
335.28742	98	
336.09367	212	1+
336.99151	90	
337.19735	134	
337.45809	86	
338.33540	220	1+
338.70440	84	
339.00992	84	
339.27191	132	
339.38048	94	
340.19978	102	
340.28963	140	1+
341.25239	88	
END IONS

###FS:    #m/z: 322.92999 #charge 1+
###MS: 18
###MSMS: 19
BEGIN IONS
TITLE=Cmpd 13, +MS2(322.9300), 28.0-35.0eV, 0.4min #19
RTINSECONDS=22.818
SCANS=18-19
PEPMASS=322.92999	2634398
CHARGE=1+
113.86117	102	
185.92541	94	
187.05901	94	
191.95514	370	
192.88710	102	
194.06454	96	
196.87988	84	
199.99157	88	
202.04606	96	
205.90598	94	
205.94843	556	1+
207.48425	100	
209.89483	88	
210.91019	232	
212.89776	96	
213.92015	92	
215.88918	514	1+
217.95664	98	
218.09688	140	
218.87116	130	
221.94505	282	
222.95437	778	1+
223.92108	106	
223.95868	554	1+
228.02646	86	
230.88996	174	
230.91503	94	
231.07785	102	
231.95359	106	
233.05251	86	
233.89915	126	
234.13365	94	
234.87541	120	
236.07310	92	
237.04709	94	
238.86583	90	
239.08071	248	1+
239.11044	88	
239.56259	106	
239.78810	110	
240.04947	86	
240.82255	258	
240.93974	1198	
241.93926	3580	1+
242.94003	3098	1+
243.88507	254	1+
244.03344	106	
244.81912	132	
245.03763	86	
246.85278	138	
246.86976	86	
246.97813	162	
247.08611	102	
247.14611	84	
247.83415	206	1+
247.97900	224	
248.98215	118	
249.03951	250	
249.97643	84	
249.99720	198	1+
250.94448	126	
251.92991	116	
252.02293	92	
252.04085	108	
252.11060	98	
252.57676	90	
253.16438	136	
254.09039	146	
254.16385	96	
254.96438	128	
255.88142	88	
256.18433	100	
256.47516	84	
256.96286	94	
257.79923	140	
258.83753	224	1+
259.52643	86	
259.90224	98	
260.93120	112	
261.86981	92	
261.89167	182	
263.05636	116	
263.88610	130	1+
264.38543	88	
265.06038	136	
265.26851	100	
265.85657	110	
266.04022	148	
266.18122	96	
266.24383	302	
266.79130	102	
267.00052	112	
267.04338	104	
268.91156	126	
269.00462	194	
269.84973	120	
270.84873	174	
270.90396	90	
271.91656	92	
272.35919	112	
273.05571	120	
273.81172	84	
274.92141	154	
275.57847	106	
275.81718	84	
275.89231	102	
276.80761	132	
276.84696	644	1+
277.11990	102	
278.02583	84	
279.08985	690	
279.22696	124	
279.27346	154	
279.43620	86	
279.84471	140	
279.95988	96	
280.24718	214	1+
280.26023	116	
281.09590	104	
281.90685	116	
282.27206	86	
282.85766	96	
283.27968	102	
284.29113	998	1+
285.16149	128	
285.85833	302	1+
285.91761	88	
286.91727	142	
289.88044	424	1+
292.06305	156	
292.17098	100	
292.81504	110	
293.89460	132	
293.98307	142	
299.24451	116	
300.23314	108	
302.07962	114	
303.22782	90	
304.18615	94	
305.47020	116	
306.10616	86	
306.27387	134	
306.88449	606	1+
307.24387	86	
307.28679	108	
307.79917	228	
307.86335	156	1+
308.29182	750	1+
308.79749	252	
308.90953	86	
310.30636	292	
310.94406	90	
311.02557	202	1+
311.83261	84	
311.88483	108	
312.80006	174	
313.07229	92	
313.16014	84	
313.31901	88	
316.85420	266	1+
317.04243	102	
319.04256	100	
319.27752	166	
320.41652	96	
321.72544	92	
321.81509	116	
321.89237	206	1+
323.23640	942	1+
323.93398	112	
324.04664	120	
324.20443	298	1+
324.89307	370	
325.00822	116	
325.15261	96	
326.37934	88	
326.88495	230	1+
END IONS

###FS:    #m/z: 507.84592 #charge 1+
###MS: 18
###MSMS: 20
BEGIN IONS
TITLE=Cmpd 14, +MS2(507.8459), 28.2-35.2eV, 0.4min #20
RTINSECONDS=23.59
SCANS=18,20
PEPMASS=507.84592	227650
CHARGE=1+
191.95116	250	1+
196.01412	338	1+
199.88505	176	
209.94792	152	
210.03203	228	
217.89640	222	
230.84608	222	
235.14282	434	1+
240.07952	158	
245.08625	182	1+
248.85628	406	1+
249.15691	278	
250.87166	336	1+
250.97133	342	1+
251.10318	164	1+
251.91030	242	1+
252.08075	196	
253.05398	180	
255.79339	212	1+
256.91805	164	1+
257.85404	368	1+
258.83620	150	1+
259.10920	152	
260.93253	108	1+
261.05146	194	1+
262.13803	440	
263.13903	252	
265.08432	592	1+
266.16799	756	1+
266.86540	382	1+
266.96779	158	
267.10470	202	1+
268.96873	314	1+
269.78645	208	1+
269.97098	240	1+
270.79143	168	1+
271.11429	200	
271.87306	902	1+
272.85272	914	1+
272.95903	416	1+
273.96062	332	1+
274.80079	248	1+
275.86975	156	
276.79576	338	1+
277.88556	434	1+
277.97482	308	1+
278.01913	220	1+
278.83140	214	1+
279.39307	188	
279.94797	256	
280.11517	338	1+
280.85022	456	1+
281.96007	182	
282.93556	236	1+
283.93995	164	1+
284.06589	178	1+
284.87241	170	
285.09771	202	1+
285.92323	172	
285.94393	328	1+
286.88235	332	1+
287.13859	152	
287.93803	154	
287.96856	332	1+
288.83081	188	1+
288.87764	2026	1+
288.97207	256	1+
289.09140	216	1+
289.88240	1702	1+
290.13168	178	
290.86234	1482	1+
291.88188	590	1+
292.95607	776	1+
293.79998	178	1+
293.87302	3754	1+
295.82124	128	1+
295.97646	270	1+
296.86582	286	
296.88010	580	1+
297.85545	178	
297.90045	182	
298.87492	430	1+
298.96490	284	1+
299.15675	178	1+
299.91836	286	1+
300.85369	538	1+
300.87533	222	
301.82879	202	1+
303.95011	184	
305.85699	194	
305.91144	178	1+
305.92893	158	
306.23252	96	1+
307.28749	582	1+
307.89001	1224	
307.95548	202	1+
308.00145	214	
308.14326	958	1+
308.86981	840	1+
308.89190	608	
309.30055	198	
309.87118	508	1+
309.88820	772	
310.05141	174	1+
310.15692	938	1+
310.24458	116	1+
310.84201	178	
311.88311	7804	1+
312.11543	290	1+
312.95978	178	
313.13980	274	1+
313.98563	178	
314.86510	1652	1+
314.94793	162	
314.97964	176	
315.00866	284	1+
315.82498	198	
315.89596	284	
316.82835	262	1+
316.86539	1156	1+
316.88797	410	
317.10914	192	
317.85633	162	
317.88716	452	1+
317.99768	180	
318.05423	168	
318.85865	330	
318.93273	286	
319.14718	152	1+
319.95756	208	
320.31210	260	1+
320.87328	246	1+
320.90341	278	1+
320.95934	312	1+
322.82750	202	
323.13966	148	1+
323.85388	506	1+
324.79838	164	
324.89535	928	1+
325.32911	148	1+
326.14050	178	
326.24302	234	
326.88569	228	
327.03415	356	1+
327.18543	208	1+
327.87832	1020	1+
327.89800	690	
328.36964	258	1+
328.78943	226	1+
329.89847	540	
330.88379	218	
331.19326	330	1+
331.84411	168	
331.88888	370	
332.00827	234	1+
332.87736	676	1+
332.90262	368	
332.94417	154	
333.17595	374	1+
333.56417	212	1+
333.90458	352	
334.15630	174	
334.78826	188	
334.81228	296	1+
334.90169	628	
335.89048	418	1+
336.87304	210	
336.94529	440	1+
337.02300	262	
337.05050	222	1+
337.77207	228	1+
337.88318	396	
338.88094	314	
339.87800	198	
340.82657	354	1+
340.87574	450	1+
341.87685	322	1+
342.14993	220	1+
342.80850	380	1+
344.14406	168	
344.87961	476	1+
345.11990	302	1+
345.98401	274	1+
346.01244	170	
346.06073	216	1+
347.89796	532	1+
347.96262	212	1+
348.17102	266	1+
348.83891	164	
350.07890	126	1+
350.39173	238	1+
350.88433	452	1+
350.91948	316	1+
350.96752	152	
351.01005	150	1+
351.15967	152	
351.85489	214	
352.77292	160	
352.84566	402	1+
352.91067	480	1+
353.85014	286	1+
354.01966	232	1+
354.06747	156	
354.91169	550	1+
355.06750	342	1+
355.89033	220	
356.07632	272	1+
356.79252	200	1+
357.72005	222	
357.94141	246	1+
358.01229	150	
358.88772	334	1+
361.08544	168	
363.96703	166	1+
364.06289	196	1+
366.18363	242	
366.39394	160	
366.79019	458	1+
366.83953	1642	1+
366.91703	298	1+
367.06101	164	
367.08250	298	1+
367.33335	182	1+
367.70947	458	
367.79210	302	1+
367.89274	492	1+
368.70866	320	
368.83333	770	1+
369.08193	306	1+
369.22504	164	
369.70667	202	
369.83426	544	1+
370.05106	148	1+
370.78536	262	1+
371.74129	162	
371.90247	188	
372.71709	210	
373.08723	182	
373.72002	430	1+
373.89977	290	
376.04532	188	1+
376.22058	354	1+
377.80520	256	1+
377.99417	226	1+
380.02590	262	1+
380.85986	652	1+
381.02870	208	1+
381.09987	176	
381.72140	298	1+
382.85503	270	
383.11272	318	1+
383.97511	158	
384.05820	226	1+
384.10916	222	1+
384.39359	154	
384.85092	3662	1+
385.02577	152	
386.33923	178	
386.91082	258	1+
387.71259	184	
387.85051	336	1+
388.17426	250	1+
388.79960	174	
388.89285	168	
389.20093	598	1+
389.71308	378	1+
390.06287	378	1+
390.11622	264	1+
390.84131	1094	
391.18257	124	1+
391.80675	208	
391.84200	682	
392.82766	428	
392.86517	1082	1+
393.02820	212	1+
393.08329	910	1+
393.79705	702	1+
394.82825	186	
394.86363	176	
395.77984	354	1+
396.15357	170	
396.78592	236	1+
397.10053	270	1+
397.86277	156	
398.23162	186	
398.86693	208	
399.13923	160	
399.73884	184	1+
400.12079	352	1+
400.81001	306	1+
400.85966	160	
401.14824	170	1+
402.04292	176	1+
402.23994	180	1+
402.86555	2596	1+
403.87036	1848	1+
404.15373	232	1+
404.89771	326	1+
405.86838	1180	1+
406.81023	524	1+
406.83136	170	
407.72103	402	1+
407.81288	380	1+
407.86270	6312	1+
408.06942	548	1+
408.72530	258	1+
410.73767	292	
410.84452	618	
411.81059	1206	1+
412.16812	522	1+
412.72978	780	1+
412.84567	756	1+
412.86834	774	1+
413.07450	654	
414.09053	168	1+
414.19118	334	1+
415.19382	286	1+
415.86901	290	
416.37071	278	1+
416.87614	222	
417.87424	214	
418.13690	212	1+
418.75819	218	
418.85636	372	1+
421.88181	416	
422.08528	134	1+
422.87957	582	1+
422.97107	156	
423.06041	206	1+
423.78072	318	1+
424.82977	282	1+
425.17357	164	1+
425.87888	406	
426.86312	1442	1+
427.21937	366	1+
427.73514	248	
428.09088	304	1+
428.38963	412	1+
428.74385	848	1+
428.85311	268	
428.88419	1624	1+
429.18056	222	1+
429.82192	244	1+
429.84655	332	
430.73999	1060	1+
430.86151	430	
431.35018	158	
431.38598	232	1+
431.81823	202	
431.86861	964	
432.13855	164	
432.24552	426	
432.88694	268	
433.24730	266	
434.04872	204	1+
434.76617	214	1+
434.82756	196	
434.88796	254	
435.86416	222	
437.65580	152	
439.22466	146	1+
439.89348	1210	1+
440.70486	176	1+
441.15026	350	1+
442.15520	298	1+
442.41299	236	1+
442.71777	192	1+
442.88463	522	1+
444.87359	3398	1+
446.87121	544	1+
446.90096	358	1+
447.71785	222	1+
448.89320	378	
449.84044	206	1+
449.87898	456	
449.94370	242	1+
450.10216	160	1+
450.75302	176	1+
450.88554	264	
452.75840	400	1+
453.24354	174	1+
455.05475	120	1+
456.28571	268	1+
457.90126	1024	1+
458.71185	166	1+
460.15995	648	1+
462.88487	964	1+
465.82330	262	1+
466.24604	252	1+
466.78138	246	1+
467.07380	210	1+
467.88994	1766	1+
468.14946	152	1+
469.76923	178	1+
469.89403	354	1+
470.25474	206	1+
472.98946	170	
477.15800	214	1+
478.72783	186	1+
485.79937	156	1+
485.90030	1092	1+
486.34305	208	1+
486.76472	228	1+
487.28009	150	
487.79823	222	1+
488.38562	236	1+
489.38621	162	1+
492.13700	186	1+
492.31071	236	1+
497.21975	120	1+
497.89436	194	1+
499.73612	336	1+
500.11770	344	1+
500.24080	128	1+
500.74012	274	1+
503.31241	186	
503.35701	542	
503.46650	208	1+
504.12107	256	1+
504.32341	402	1+
504.35703	436	
504.80580	652	1+
505.12783	190	1+
505.38070	310	1+
505.46481	194	1+
506.27217	206	1+
506.72376	142	1+
507.18632	158	1+
508.22471	182	1+
508.78258	212	1+
509.02147	110	1+
509.86130	220	1+
510.26596	224	1+
510.46000	218	1+
510.55400	146	1+
512.81385	170	1+
513.27958	112	1+
END IONS

###FS:    #m/z: 336.94593 #charge 1+
###MS: 18
###MSMS: 21
BEGIN IONS
TITLE=Cmpd 15, +MS2(336.9459), 28.0-35.0eV, 0.4min #21
RTINSECONDS=24.362
SCANS=18,21
PEPMASS=336.94593	212674
CHARGE=1+
54.04115	92	
77.49292	92	
98.77943	102	
182.86835	128	
189.86253	202	
193.88670	92	
196.88320	100	
203.89461	110	
204.09336	100	
205.97628	90	
207.87278	100	
209.02747	94	
209.88365	272	
210.88137	184	
211.88576	158	
211.94400	6996	
212.87834	1332	1+
212.94554	254	
213.94022	2362	1+
214.47618	106	
215.88530	878	1+
215.93792	582	1+
217.42926	88	
217.93687	184	
218.83531	240	1+
221.48038	94	
221.88923	200	1+
223.96133	484	1+
224.93561	138	1+
226.89467	144	
228.90153	120	
229.95464	5044	
230.88863	2068	1+
231.95065	2250	1+
233.49688	96	
233.86883	86	
233.89792	1090	1+
233.94512	644	1+
234.03881	88	
234.83194	108	
235.89347	232	
236.93566	86	
238.21893	98	
238.80529	106	
239.95166	214	
240.07453	134	
241.04364	86	
243.89621	88	
244.03827	90	
244.49711	86	
246.64620	94	
246.92979	86	
246.97303	118	
247.96547	1386	1+
248.03205	146	
248.83160	130	
248.89917	732	1+
248.99041	216	1+
249.04066	94	
249.96133	736	1+
250.09951	172	1+
250.92235	194	1+
250.94931	108	
251.15825	88	
251.21448	132	
251.82894	136	
252.22789	94	
252.97052	3528	1+
253.09247	124	
253.90373	130	
254.09206	248	1+
254.96633	1270	1+
255.07494	946	
256.06018	134	
256.66777	106	
256.91548	140	
256.96534	358	
257.84740	134	1+
258.91773	152	
259.01003	124	
259.03017	98	
261.98297	96	
262.04945	174	
265.08479	98	
265.25974	168	1+
265.41650	86	
265.85375	134	
267.13655	108	
268.82418	86	
268.84005	382	1+
269.79123	326	1+
269.96109	98	
270.86137	222	1+
270.92118	118	
270.98308	490	1+
271.56712	98	
271.91896	368	
271.93862	88	
272.84385	106	
272.97612	142	
274.19466	106	
274.58029	172	1+
275.05155	354	1+
276.07949	100	
276.85711	184	
277.84458	112	
277.95928	136	1+
278.41893	86	
278.83274	548	1+
278.85405	144	
279.83296	394	1+
280.85235	106	
280.91939	144	
281.04931	112	
283.86431	96	
284.86181	174	
285.03904	104	
285.45375	132	1+
285.84951	204	1+
286.80811	140	
286.91538	100	
287.20738	92	
287.84745	138	
288.85015	110	
289.07420	92	
289.14383	116	
289.37771	106	
289.57416	90	
289.87692	388	1+
290.85486	90	
291.15303	104	
291.27873	114	
291.85607	130	
292.11203	94	
293.06784	90	
293.10730	216	
293.91538	90	
293.99254	92	
294.17847	90	
297.18964	234	1+
298.08320	164	
298.52499	106	
298.86603	164	1+
299.01887	142	
299.06002	146	
299.10764	112	
300.03930	88	
300.93352	94	
303.94974	158	
304.16718	92	
304.86013	114	
306.79483	252	
306.91424	94	
307.36620	86	
307.79971	214	
307.89386	134	
308.50387	104	
308.89862	86	
309.87645	650	1+
310.87965	516	1+
311.08043	100	
312.87033	126	
313.00628	90	
314.63357	90	
315.15959	174	
320.93303	118	
322.97810	88	
323.91390	94	
323.99349	104	
324.89926	90	
324.92252	88	
325.15934	96	
325.51809	86	
325.60908	90	
327.06986	142	
327.26858	88	
327.79468	154	
327.80882	226	
328.88885	136	
329.88946	148	
332.78080	92	
332.92153	100	
334.06148	108	
335.31727	148	1+
336.12644	92	
336.81251	108	
339.84656	118	
340.35172	168	
341.03038	92	
342.30838	86	
END IONS

###FS:    #m/z: 322.92988 #charge 1+
###MS: 22
###MSMS: 23
BEGIN IONS
TITLE=Cmpd 16, +MS2(322.9299), 28.0-35.0eV, 0.5min #23
RTINSECONDS=28.0335
SCANS=22-23
PEPMASS=322.92988	2377384
CHARGE=1+
192.88842	134	
193.09406	88	
194.05758	92	
203.61296	96	
205.95033	272	
205.97278	88	
209.94366	142	
210.90077	300	1+
212.11897	84	
212.89503	94	
215.88683	230	
217.40582	108	
217.89395	258	1+
218.88044	94	
218.99288	84	
219.16936	150	
220.00256	90	
221.82565	86	
222.95299	308	
223.96082	688	
225.88220	96	
229.19397	86	
229.90832	90	
230.85160	202	1+
233.89991	118	
235.19472	98	
235.37917	92	
235.45826	82	
236.04267	88	
237.92549	92	
238.02059	198	1+
238.13542	86	
238.94411	102	
239.08161	160	
239.78686	420	1+
239.95762	440	1+
240.07997	106	
240.89802	130	
240.94024	1290	
240.96060	378	1+
240.99002	168	1+
241.82553	132	
241.93854	4402	1+
242.81725	108	
242.94095	3622	1+
243.82228	126	
243.88150	242	1+
244.94007	834	1+
245.84551	92	
246.97748	552	1+
247.85137	186	1+
248.96967	84	
249.04032	140	
249.51436	84	
250.05115	102	
250.11697	94	
250.81594	86	
251.23781	92	
251.90967	94	
251.92831	132	
253.08445	108	
253.78910	86	
253.83197	198	
253.89573	98	
253.98755	100	
254.11129	172	
255.88176	110	
257.18942	86	
258.79307	90	
258.83574	276	1+
260.17833	88	
260.83291	158	
261.84283	344	
261.88588	108	
262.14004	102	
262.82864	210	1+
262.89817	90	
262.98478	152	
263.08987	244	1+
265.06399	98	
265.98402	106	
266.84883	118	
267.02970	172	
267.91917	86	
267.96013	100	
267.99960	98	
268.90835	242	
268.95746	290	1+
269.02263	140	
269.34593	168	
269.80162	348	1+
271.03930	86	
272.91980	100	
273.40780	90	
273.79307	266	
273.81380	148	
274.06802	88	
275.80906	368	1+
275.90448	86	
276.21256	92	
276.79743	232	1+
276.86245	302	1+
277.02704	96	
278.09071	118	
278.94138	152	
279.08976	910	1+
279.23037	166	
280.14138	98	
281.12574	128	
282.05217	128	
282.26608	90	
282.88095	136	
282.90049	130	
282.96632	120	
283.04378	118	
283.36496	90	
283.78749	230	1+
284.06913	120	
284.29368	494	1+
284.92106	84	
284.95087	110	
285.15292	86	
285.86433	160	1+
286.55232	102	
286.92430	186	
288.86196	100	
289.79373	498	1+
289.81203	100	
289.85778	300	1+
289.87920	246	
290.24961	90	
290.34780	88	
290.79959	378	1+
291.02768	96	
294.03134	100	
294.81549	204	1+
294.84780	172	
297.81303	120	
298.25127	84	
299.40610	116	
300.78579	94	
301.87771	90	
302.88575	134	
303.24463	160	
304.25911	138	
305.29503	174	
305.80667	178	
306.05495	136	
306.28757	136	
306.88802	192	
306.96809	84	
307.28858	104	
307.30712	132	
307.79860	324	1+
307.87789	388	1+
308.29208	226	
309.29697	118	
309.48178	94	
310.30711	544	1+
310.85834	86	
310.88295	184	1+
310.95880	88	
311.02572	86	
312.04470	102	
313.02933	194	
314.75731	88	
316.86879	84	
318.84005	86	
319.18882	86	
319.30318	90	
319.88224	124	
320.10483	86	
320.15943	130	
320.90306	86	
321.12904	174	1+
321.21922	84	
322.76350	94	
322.86280	90	
323.23949	462	1+
323.99110	88	
324.05653	94	
324.20808	158	
324.89319	150	
325.23161	122	
325.90699	160	
326.70459	92	
END IONS

###FS:    #m/z: 340.94056 #charge 1+
###MS: 22
###MSMS: 24
BEGIN IONS
TITLE=Cmpd 17, +MS2(340.9406), 28.0-35.0eV, 0.5min #24
RTINSECONDS=28.8055
SCANS=22,24
PEPMASS=340.94056	1135954
CHARGE=1+
115.71218	94	
188.27514	94	
189.86298	122	
203.88674	88	
212.87873	228	
213.88452	162	
213.93871	1368	1+
214.87661	138	
215.86460	110	
215.88750	392	
217.88334	530	1+
217.93506	224	
219.88043	92	
222.96093	430	1+
223.18289	104	
226.88939	100	
226.94853	118	
227.95375	88	
228.13177	92	
228.86125	108	
228.89554	136	
228.94759	134	
230.89168	140	
231.89029	274	
231.95013	2376	1+
232.88711	304	
233.87640	106	
233.90050	414	1+
233.94726	242	
234.87997	94	
235.59970	134	
235.78751	116	
235.94530	160	
236.13711	92	
236.83366	94	
236.89514	122	
237.06181	230	1+
238.09488	148	
238.24388	94	
239.78980	110	
240.22531	182	
240.96299	100	
241.85538	126	
243.82587	236	1+
244.03749	134	
246.97601	188	
248.83570	134	
248.87691	102	
248.89852	502	1+
248.97764	182	
249.21570	114	
249.95950	242	
250.96282	182	
251.03267	168	
251.95473	162	
252.35630	90	
252.46955	92	
253.42251	128	
253.69795	88	
254.44254	212	1+
254.96647	1226	1+
255.07557	240	
256.89778	98	
256.91437	114	
256.96167	510	1+
257.79750	134	
258.07560	98	
258.79745	104	
258.85102	96	
258.96303	122	
259.91392	206	1+
259.98339	92	
261.79064	116	
261.83659	202	1+
262.91193	106	
263.05548	294	1+
263.92496	108	
264.97446	122	
266.01977	118	
266.41729	198	
267.13390	162	1+
268.00240	126	
268.18636	96	
270.79892	124	
271.79425	96	
272.12259	94	
272.93514	444	1+
272.98082	212	
273.50910	94	
274.82134	114	
275.94656	122	
276.85207	388	1+
277.83624	104	
277.96984	156	
279.79536	94	
279.84941	146	
281.04879	118	
281.89870	92	
282.02007	190	1+
282.04406	102	
282.28124	122	
282.85731	122	
284.79555	132	
285.78379	182	1+
286.67070	96	
286.85302	96	
286.87373	112	
288.87844	344	1+
290.39574	92	
290.79866	172	1+
291.53114	128	
291.86252	312	1+
292.88737	130	
294.06690	130	
294.87594	160	
296.92340	232	1+
297.41611	142	
297.75729	136	
297.97405	130	
298.08112	110	
298.30926	88	
300.06994	186	1+
300.26724	96	
300.78247	154	
300.87985	88	
301.86550	104	
301.90786	92	
302.03361	96	
302.17493	272	1+
303.81060	142	
305.14990	174	
305.38886	102	
306.28242	118	
306.88293	324	1+
307.25294	96	
307.28535	98	
307.79672	132	
308.28768	224	
308.88410	186	
309.31316	90	
309.47100	116	
310.87198	460	1+
311.29244	92	
312.02659	354	1+
312.80360	94	
317.80477	194	1+
319.10132	88	
319.87950	150	
319.95479	142	
320.29991	88	
321.25126	122	
321.28751	88	
321.89202	114	
322.30633	220	1+
322.87052	122	
322.95860	136	
323.01416	136	
323.04472	126	
323.85556	96	
324.28752	162	
324.88778	96	
325.13637	122	
325.90103	154	
326.17106	120	
326.89635	128	
328.31605	110	
328.88621	102	
329.19414	110	
329.43342	92	
330.81541	190	
336.80474	142	
337.32290	88	
337.35911	130	
338.77144	88	
339.86938	92	
342.90298	272	1+
344.12537	98	
344.17245	88	
344.28995	140	
345.28499	92	
346.41776	98	
END IONS

###FS:    #m/z: 363.95652 #charge 1+
###MS: 22
###MSMS: 25
BEGIN IONS
TITLE=Cmpd 18, +MS2(363.9565), 28.0-35.0eV, 0.5min #25
RTINSECONDS=29.577
SCANS=22,25
PEPMASS=363.95652	665954
CHARGE=1+
128.29710	102	
147.43245	106	
182.86840	112	
187.86526	214	
189.86258	626	1+
191.85930	448	
194.88877	138	
196.88540	138	
207.87179	308	
207.94947	142	
207.97543	118	
208.87535	144	
209.94392	1374	1+
210.88312	872	
211.93830	136	
212.87855	3702	1+
214.89592	328	
216.40970	120	
218.91338	148	
219.62406	98	
219.86414	118	
222.95176	1160	1+
223.89453	152	
224.94915	1984	1+
224.97607	108	
225.79076	102	
226.94664	5636	1+
227.88645	262	
227.93268	184	
228.79191	200	
228.89517	1138	1+
228.94193	6596	1+
230.88929	5164	1+
232.88555	644	1+
232.95316	144	
234.03610	102	
234.87866	346	1+
235.11309	164	
235.82133	322	1+
239.78703	168	1+
240.83457	220	1+
240.93745	140	
240.96312	604	
241.00675	112	
241.93965	936	1+
241.96443	294	
242.81615	102	
242.94176	696	1+
242.95875	1022	1+
243.30031	122	
244.83198	112	
244.95600	3494	1+
244.99794	150	
245.44848	106	
245.94538	326	
246.90432	530	1+
246.95195	3654	1+
246.97644	234	
247.05747	128	
247.79814	238	1+
248.89918	1302	1+
248.98167	140	
249.03472	124	
250.89596	314	
250.94879	102	
251.96896	170	
252.03249	178	
252.89562	554	1+
253.90333	344	1+
253.92349	124	
253.96297	234	1+
254.84040	130	
255.01129	172	1+
258.83119	196	
258.85469	216	1+
258.97204	238	
260.80213	98	
260.83067	518	1+
260.96915	294	
261.05740	104	
261.38708	98	
261.97044	214	
263.29896	100	
263.82790	128	
263.97439	144	
265.08442	216	
265.97071	246	1+
266.80932	316	1+
267.13496	158	
267.24217	104	
267.90203	144	
267.97301	210	
268.06041	216	1+
268.95575	236	
269.11316	206	
269.79665	100	
269.91565	118	
269.96530	722	1+
270.84360	292	1+
270.86754	156	
271.84858	282	1+
271.91634	152	
277.85591	138	
278.80181	132	
278.85317	416	1+
279.10568	110	
279.79556	180	
279.85715	274	1+
279.89628	126	
279.93359	114	
279.96739	114	
280.00052	160	1+
280.26354	144	
280.27841	164	1+
280.79411	438	1+
281.79778	270	1+
281.93798	116	
281.99067	280	1+
282.02978	100	
283.42613	134	
283.79037	154	
283.85263	288	
283.94169	192	1+
283.98270	174	
284.12747	106	
284.79276	102	
284.81802	218	1+
284.84979	168	
285.84635	540	1+
287.81488	190	1+
288.06309	126	
288.73748	112	
289.93286	272	1+
290.78454	488	1+
290.86271	144	
291.43539	334	1+
291.80461	188	
292.09253	98	
293.13377	156	
294.85983	116	
294.88220	222	
295.86434	148	
296.80843	156	
297.05125	160	
297.06732	174	
297.11458	98	
298.80262	1134	1+
299.89807	100	
299.94781	110	
300.80462	142	
301.80342	392	1+
301.86057	332	
302.24678	160	
302.87137	146	
302.93233	266	1+
302.95186	244	1+
303.51018	98	
303.80405	610	1+
303.85311	1450	1+
304.22057	146	
306.05004	100	
306.78098	158	
306.87871	218	
307.28384	132	
307.89294	180	
308.29196	534	1+
309.15554	126	
310.30449	218	
310.87512	158	
311.88094	206	1+
315.81191	438	1+
317.45360	102	
318.81263	210	1+
318.93167	296	
319.07604	128	
321.81717	694	1+
321.87068	396	1+
321.99181	112	
322.09797	162	1+
322.87617	264	1+
322.92973	320	1+
323.01892	144	
324.01956	192	
324.19309	112	
324.77300	188	1+
324.89193	150	
325.89233	240	1+
326.30179	124	
326.87282	260	
327.87563	150	
329.87164	270	1+
329.88732	134	
334.89617	100	
335.88348	128	
336.32044	132	
336.94640	592	1+
337.83279	176	
338.33876	116	
339.82912	554	1+
340.88036	108	
340.90199	182	
340.93659	178	
341.04193	114	
342.90537	428	1+
343.18622	198	1+
343.87913	240	1+
343.90756	280	1+
344.29484	114	
345.31959	100	
349.31621	178	
350.17585	152	
352.82132	106	
352.88609	108	
353.87134	106	
357.82321	174	1+
359.18084	106	
359.83992	176	1+
362.20793	102	
362.29881	262	1+
362.70363	100	
364.13735	120	
365.31310	116	
365.38321	100	
366.39376	202	
366.72620	210	1+
367.33234	412	1+
367.89899	116	
END IONS

###FS:    #m/z: 340.94056 #charge 1+
###MS: 26
###MSMS: 27
BEGIN IONS
TITLE=Cmpd 19, +MS2(340.9406), 28.0-35.0eV, 0.6min #27
RTINSECONDS=33.2625
SCANS=26-27
PEPMASS=340.94056	1010556
CHARGE=1+
182.86633	206	1+
192.89183	152	
192.92630	282	1+
203.90556	96	
203.93163	104	
205.94948	390	
208.05216	98	
209.94102	206	
210.93651	242	
212.87904	854	1+
212.98041	194	1+
213.94166	694	1+
215.88698	796	
215.93667	378	
216.88861	450	
217.85874	118	
217.87995	424	
220.88139	134	
221.89228	294	
222.42417	98	
222.95019	118	
223.97204	144	
224.96574	296	1+
226.89559	230	1+
226.92619	104	
226.95168	198	
227.91069	226	1+
228.94329	178	
229.95569	124	
230.88685	1356	1+
231.88925	968	1+
231.94848	832	1+
233.51217	122	
233.89926	750	1+
233.94796	290	
235.86901	162	
235.89130	366	1+
235.94823	102	
237.90668	124	
238.04616	124	
239.79191	358	1+
240.95874	226	
242.94546	174	
243.11017	106	
244.12220	150	
246.85990	152	
246.97445	212	
248.86027	124	
249.03963	146	
249.89633	110	
249.96362	226	
250.89704	96	
250.97819	148	
251.88735	176	1+
252.03623	120	
252.22899	114	
252.95369	108	
253.51623	98	
253.83091	192	1+
254.68481	124	
254.90449	202	
254.96584	828	1+
255.01222	176	
255.07421	316	
255.09916	96	
256.19460	136	
256.80082	202	1+
256.96445	166	
257.02698	128	
257.91274	142	
257.99970	94	
258.52631	100	
258.84431	332	1+
258.88180	162	1+
260.96918	244	1+
262.82833	94	
263.83089	106	
263.92710	92	
265.01660	114	
266.00799	156	
266.56690	96	
266.99731	132	
267.13643	100	
268.84064	128	
269.11889	100	
269.67524	118	
269.79662	308	1+
270.79831	196	1+
270.85948	92	
272.84477	348	1+
272.93562	310	
274.83901	158	
275.62136	100	
275.80976	138	
275.86968	118	
276.08268	214	1+
276.85038	358	1+
277.10755	122	
278.81422	124	
279.04304	158	
279.85269	200	
280.01069	166	1+
281.00029	112	
281.04656	226	1+
282.91998	128	
283.79094	112	
283.86457	108	
284.04659	100	
285.65482	102	
286.80088	106	
287.03459	134	
287.42817	150	
288.15064	96	
288.79936	146	
289.10732	168	
289.81220	116	
292.05927	102	
292.44135	128	
292.85968	116	
292.93566	162	
293.26529	96	
293.87814	138	
294.27820	346	1+
295.14970	246	1+
295.98778	206	1+
297.79630	110	
297.97515	120	
298.90905	96	
299.78598	140	
300.82529	250	1+
301.06055	106	
301.87432	136	
302.33219	108	
302.90905	92	
303.42468	104	
304.88359	116	
304.95191	120	
305.50055	110	
306.79550	548	1+
306.88283	104	
307.80027	364	1+
307.88967	242	
307.91042	116	
308.29460	640	1+
308.87793	318	1+
309.31884	94	
310.87700	390	1+
311.04931	120	
311.81908	164	
311.89426	102	
312.06187	220	1+
312.80113	102	
314.82031	100	
314.87985	202	
315.86069	140	
316.96460	94	
319.89668	162	
321.30289	322	1+
321.81654	230	
322.98271	136	
323.04727	130	
323.23690	130	
323.26336	104	
323.82340	116	
323.89065	668	1+
324.15420	114	
324.28854	206	
324.30804	156	
326.16318	126	
327.16202	98	
327.82734	112	
327.85424	98	
327.89916	128	
327.95545	94	
328.52910	100	
328.88705	130	
328.90216	94	
329.14166	94	
329.86902	270	1+
329.91934	94	
329.95832	110	
330.32766	94	
330.81412	164	
331.81878	124	
336.82456	100	
336.94902	102	
339.91113	106	
341.02646	112	
342.20315	266	1+
342.27967	162	
342.90244	156	
343.30803	126	
345.02459	216	1+
END IONS

###FS:    #m/z: 363.95665 #charge 1+
###MS: 26
###MSMS: 28
BEGIN IONS
TITLE=Cmpd 20, +MS2(363.9567), 28.0-35.0eV, 0.6min #28
RTINSECONDS=34.035
SCANS=26,28
PEPMASS=363.95665	549896
CHARGE=1+
182.86660	138	
187.86683	184	
189.86222	1176	1+
191.85920	816	1+
191.94735	100	
192.88954	126	
193.85534	104	
196.88245	514	1+
204.94661	102	
205.94859	184	1+
206.91145	116	
207.87395	394	1+
207.96914	176	1+
208.13451	150	
209.86801	144	
209.88098	120	
209.94393	848	1+
210.88486	534	1+
210.93597	132	
212.87834	3982	1+
213.89923	102	
214.89522	416	1+
219.86432	260	
222.95128	1504	1+
224.94836	1712	1+
225.88375	208	
226.89464	134	
226.94697	6588	1+
226.97595	140	
227.79015	276	1+
227.89777	178	
228.04466	100	1+
228.79399	200	1+
228.89332	1034	1+
228.94200	7522	1+
229.17881	84	1+
230.79093	126	
230.88872	7230	1+
232.88336	888	1+
232.94207	102	
233.00904	120	
234.87963	318	
234.99973	120	
235.07704	204	1+
238.94234	134	
239.92959	102	
240.06088	126	
240.94096	326	
240.96158	914	1+
241.07059	116	
241.09326	110	
241.84500	138	
241.94355	278	
242.82109	128	
242.94065	1002	1+
242.96079	836	1+
243.04011	214	1+
243.82149	106	
244.95715	3804	1+
245.90461	102	
245.94003	356	
245.99500	104	
246.08699	130	1+
246.77839	188	1+
246.90551	258	
246.95229	4896	1+
247.11244	106	
247.90382	114	
247.98059	140	
248.80578	252	1+
248.90001	2494	1+
249.03971	130	
250.89490	424	1+
250.94887	286	1+
250.97113	126	
251.06479	250	1+
251.47710	108	
252.89333	118	
253.04641	114	1+
253.90685	426	
254.00258	204	1+
255.34468	134	
256.91050	190	1+
257.02821	100	
258.84506	228	1+
258.96991	436	1+
260.82963	354	1+
260.96845	710	1+
263.05819	102	
263.83043	210	
263.97848	120	
264.07865	202	1+
264.37205	112	
264.81475	104	
264.84158	116	
265.50256	104	
265.52652	106	
265.97079	236	1+
266.24557	188	
266.34920	146	
266.85671	152	
267.13180	108	
267.97218	382	
268.81370	110	
269.80149	378	1+
269.84971	148	
269.96837	628	1+
271.91018	434	1+
271.95831	132	
273.10139	112	
274.58235	100	
274.75382	118	
274.85837	142	
275.05685	178	1+
275.79982	302	1+
275.85436	366	1+
275.98125	134	
276.39550	144	
277.89687	130	
278.35578	104	
278.84681	234	
279.10217	186	
279.42191	112	
279.79614	102	
280.00296	128	1+
280.79107	518	
280.94210	222	1+
281.11693	104	
281.78812	622	1+
281.86502	116	
281.97786	144	
282.21425	106	
282.81017	180	
283.06883	102	
283.13566	124	
283.25470	132	
283.81793	284	1+
283.85166	616	1+
285.05341	108	
285.84587	746	1+
286.79147	126	
286.93170	312	1+
287.83403	148	
289.08372	158	
289.14386	148	
290.32480	106	
290.50767	108	
290.78414	510	1+
290.86244	124	
291.75352	100	
292.86474	216	
293.11490	176	
294.85722	468	1+
295.45219	100	
296.00121	102	
296.80582	110	
297.00741	168	1+
297.81422	140	
298.80061	1904	1+
299.04446	212	1+
299.91002	268	1+
300.12251	100	
300.93001	110	
301.86060	494	
302.22116	260	1+
302.79650	124	
302.85816	236	
302.91644	132	
303.80588	584	1+
303.85633	1958	1+
303.94276	578	1+
304.10137	150	1+
304.89188	122	
305.15807	150	1+
305.43186	284	1+
306.27607	124	
306.43379	178	1+
307.28468	124	
307.30591	124	
307.88689	138	
308.00448	180	1+
308.09213	106	
308.29261	540	1+
308.78927	118	
308.87353	388	1+
308.90086	104	
310.30717	286	1+
310.96382	220	1+
312.25390	116	
312.86392	250	1+
312.95497	154	
314.39358	104	
316.81266	458	1+
317.99195	114	
318.93425	352	1+
319.81995	208	
319.89593	108	
321.81767	1086	1+
321.86843	432	1+
322.93035	404	
323.46083	110	
324.89229	382	1+
325.14440	244	1+
325.84286	120	
326.78538	206	1+
326.87222	490	1+
327.39954	102	
328.19137	100	
328.88622	160	
330.11598	100	
330.80683	146	
334.01370	106	
336.94479	200	
337.83947	108	
337.95106	226	
338.89396	102	
339.82819	778	1+
340.94122	212	
341.76226	106	
343.27233	160	
343.45999	126	
343.91416	120	
344.21600	114	
344.74668	112	
345.72736	236	1+
346.73301	194	1+
346.94989	124	1+
347.90121	132	
348.15558	102	
349.12295	120	
349.32312	246	1+
351.08259	112	
353.82953	116	
356.82094	106	
357.80802	142	
359.86086	112	
361.84647	234	1+
362.27652	148	1+
362.35090	170	1+
362.71751	210	1+
365.31753	132	
365.38447	280	1+
366.38536	176	1+
366.92290	104	
367.32943	216	
368.42326	130	
END IONS

###FS:    #m/z: 336.94587 #charge 1+
###MS: 26
###MSMS: 29
BEGIN IONS
TITLE=Cmpd 21, +MS2(336.9459), 28.0-35.0eV, 0.6min #29
RTINSECONDS=34.8065
SCANS=26,29
PEPMASS=336.94587	245060
CHARGE=1+
182.86237	100	
186.55739	92	
189.86196	254	
192.89113	158	
194.92233	94	
196.88363	334	1+
202.92849	88	
204.50384	98	
205.94655	86	
209.16254	86	
209.94644	120	
210.88491	120	
210.95089	90	
211.94394	2672	
212.87816	2536	1+
212.90348	124	
213.93915	1668	1+
214.87482	104	
214.89382	236	
215.88730	640	
216.88711	352	
217.88178	516	
218.90011	94	
222.95631	626	1+
223.95992	532	1+
226.80765	92	
226.89502	258	1+
227.79665	88	
228.06318	92	
228.89380	828	
229.95432	3304	
230.66492	84	
230.88892	4386	1+
231.52323	126	
231.94941	1472	1+
232.51105	98	
232.82977	106	
233.00581	90	
233.82729	142	
233.89645	568	1+
233.94975	342	
235.09097	94	
235.82494	90	
235.86751	220	
235.88968	342	
236.07550	168	1+
236.50706	98	
236.84960	90	
238.94736	102	
240.96916	88	
241.88554	226	1+
241.98570	108	
243.43829	84	
245.99706	228	1+
246.56530	112	
246.90819	96	
246.97610	256	
246.99644	260	1+
247.03063	304	1+
247.10091	102	
247.90770	128	
247.96556	980	1+
248.89959	1046	1+
249.95897	436	1+
249.98072	188	1+
250.82943	330	1+
250.91371	160	
251.79106	142	
251.88482	86	
251.90498	88	
251.92504	124	
252.24684	96	
252.97091	2182	1+
253.08844	156	
253.19722	88	1+
253.90491	816	1+
253.94520	92	
254.94383	134	
254.96591	612	1+
255.07380	248	
255.09426	158	
256.91125	148	
256.96684	222	
258.84811	224	1+
259.07346	102	
259.89618	96	
259.95747	118	
260.82562	260	
261.39320	102	
261.83382	156	
261.85337	98	
262.72281	92	
262.80343	122	
262.96557	90	
263.84890	250	1+
264.01485	224	1+
264.08064	258	1+
267.06030	108	
267.83975	106	
268.84214	194	
268.90470	84	
269.83590	586	1+
269.92272	106	
270.00156	88	
270.85356	84	
270.98245	224	
271.87347	122	
271.91410	218	1+
271.93766	98	
271.95599	280	1+
272.66539	104	
273.79124	108	
273.92168	86	
275.06034	84	
275.15273	92	
276.41691	90	
277.83533	90	
277.85480	306	
277.95915	168	
278.24929	92	
278.83599	484	1+
280.81064	192	1+
280.87897	84	
281.05130	120	
281.92332	86	
282.88509	84	
283.79105	92	
283.91215	90	
285.84854	190	
285.87405	136	
286.84817	890	1+
288.17588	110	
289.05422	194	1+
289.52180	84	
289.90383	84	
290.02371	170	
290.85798	226	1+
290.88370	90	
290.92566	90	
291.05771	212	1+
291.13723	88	
291.79715	280	1+
291.87913	86	
292.51268	130	
292.80055	286	1+
292.83651	94	
292.98441	284	1+
293.16461	116	
294.84884	102	
296.27470	190	1+
296.87941	134	
296.97446	178	
297.01606	208	1+
297.97332	136	
298.52915	86	
298.81252	108	
299.07629	158	
304.08123	88	
304.26486	84	
305.91353	174	1+
306.43295	92	
306.80026	146	
306.88174	420	1+
308.29404	84	
308.92672	94	
309.29523	144	
309.87498	90	
310.03918	94	
310.86917	318	
311.88576	118	
312.82909	98	
313.86835	84	
314.40690	86	
320.95210	126	
322.13722	192	1+
322.30853	126	
322.82298	122	
324.89063	218	
325.42289	84	
325.46045	96	
326.46262	94	
326.90336	86	
327.71296	196	
328.88585	156	
329.88439	108	
332.24238	92	
334.30112	88	
335.34117	88	
335.78676	84	
336.32638	98	
338.80848	132	
338.87027	104	
339.84445	96	
341.60793	126	
341.89893	252	1+
END IONS

###FS:    #m/z: 340.94044 #charge 1+
###MS: 30
###MSMS: 31
BEGIN IONS
TITLE=Cmpd 22, +MS2(340.9404), 28.0-35.0eV, 0.7min #31
RTINSECONDS=38.4995
SCANS=30-31
PEPMASS=340.94044	1042306
CHARGE=1+
192.92558	156	
198.95943	136	
200.83818	90	
205.94964	236	1+
208.01508	106	
210.93927	296	1+
212.88159	112	
213.88130	158	
213.93912	1150	1+
214.44119	92	
214.89695	148	
215.86240	106	
215.88617	1052	1+
215.93603	236	1+
215.99049	104	
217.88094	562	1+
217.93502	90	
219.87531	290	1+
219.88907	222	1+
221.03645	92	
221.93990	190	
222.87509	92	
222.95533	466	1+
223.47489	92	
223.96071	338	1+
225.12435	100	
226.21105	98	
226.89376	276	1+
226.94428	100	
226.98163	116	
228.94516	216	
229.88130	122	
230.39843	96	
230.88742	1380	1+
231.89069	840	1+
231.95049	1350	1+
233.89770	684	1+
233.94826	312	
235.86618	156	
235.89032	280	1+
235.94272	106	
237.06425	92	
238.82410	146	
239.78469	160	
240.23021	180	
240.82982	92	
240.96353	116	
241.16703	122	
241.48820	108	
241.96776	154	
243.83282	166	
244.04602	92	
244.95998	158	
245.83915	120	
245.97298	276	1+
247.51878	92	
248.89970	164	
249.90226	216	
249.96112	440	1+
250.25218	92	
250.89395	178	
251.38961	102	
251.95817	92	
252.55341	94	
252.83524	242	1+
253.48888	94	
253.88990	94	
253.90746	92	
254.96651	682	1+
255.07534	144	
255.90262	258	1+
256.96307	194	1+
257.07542	102	
258.84566	132	
259.83587	268	1+
259.96264	136	
262.84385	108	
262.96997	146	
263.43810	108	
263.82707	134	
263.88905	132	
264.02521	106	
265.35840	98	
266.03734	142	
267.13983	130	
267.82258	128	
267.83758	500	1+
267.97951	94	
269.79710	268	
269.85535	134	
270.79990	146	
270.82606	114	
270.85760	92	
271.79298	124	
272.85068	204	
272.93049	150	
272.97831	126	
273.79365	192	
274.61505	92	
274.79825	156	
274.85826	98	
275.80790	202	
276.00841	296	1+
276.02628	138	
276.85304	772	1+
276.95398	92	
277.07665	94	
277.96591	130	
278.84806	222	1+
279.79508	120	
279.96812	166	
281.19192	130	
282.86043	274	1+
283.04154	152	
283.78824	94	
285.79852	122	
288.26684	206	1+
288.53668	100	
289.87712	90	
289.95246	116	
290.86583	108	
291.80087	146	
292.86126	110	
293.41039	102	
293.77471	90	
293.85795	104	
293.93660	98	
294.12590	174	1+
294.82806	220	1+
294.88796	182	1+
295.97287	486	1+
295.99710	120	
296.85446	144	
297.06703	152	
299.11193	150	1+
299.97582	102	
301.58766	98	
301.76620	118	
301.85826	318	1+
302.07189	110	
302.17461	168	
302.88491	150	
303.94104	146	
305.94295	94	
306.88307	366	1+
307.79795	486	1+
307.87067	132	
308.29459	338	1+
310.31162	94	
310.80490	170	
310.87696	434	
310.92375	96	
311.87915	254	
312.03277	114	
312.80296	106	
313.02674	112	
314.82414	138	
315.87106	200	
316.81957	94	
316.99902	96	
317.67479	100	
319.37321	96	
320.80993	92	
320.86299	124	
321.82043	94	
323.08243	198	1+
323.30624	148	
324.01487	102	
324.86955	102	
324.89252	506	1+
325.25827	102	
325.43162	92	
327.80638	98	
327.82733	122	
327.87893	140	
328.81872	110	
328.88741	490	
329.87335	132	
330.81365	430	1+
330.83103	228	1+
330.88082	100	
333.86572	96	
334.78808	92	
335.01848	198	1+
337.18983	100	
337.78838	166	1+
337.89434	278	1+
338.35987	92	
338.77707	152	1+
338.82412	94	
339.82475	126	
341.89551	124	
342.31186	124	
342.90133	174	
343.27284	92	
344.18583	130	
END IONS

###FS:    #m/z: 363.95659 #charge 1+
###MS: 30
###MSMS: 32
BEGIN IONS
TITLE=Cmpd 23, +MS2(363.9566), 28.0-35.0eV, 0.7min #32
RTINSECONDS=39.2715
SCANS=30,32
PEPMASS=363.95659	502118
CHARGE=1+
182.86597	198	
189.86247	624	1+
191.85730	1022	1+
196.88486	282	1+
205.95055	144	
206.39064	106	
207.87333	530	1+
208.93925	304	
209.86813	264	
209.94237	1080	1+
210.88404	758	1+
212.87845	4058	
213.87996	124	
214.38936	100	
214.89216	284	
216.41001	128	
219.15091	108	
221.94190	120	
222.06182	100	
222.95217	1046	1+
224.89116	128	
224.94952	1562	1+
225.88560	578	1+
226.92412	150	
226.94719	6664	1+
226.97344	212	
227.93206	244	
228.78924	302	1+
228.89405	1998	1+
228.94206	7000	1+
230.88933	6502	1+
230.96034	116	
232.88526	664	
233.56762	100	
234.88363	158	
234.93444	98	
236.11270	120	
237.13112	202	
240.00494	146	
240.82230	308	1+
240.94007	300	
240.96184	1172	1+
241.94187	298	
242.94101	1120	1+
242.95717	566	1+
244.95705	3560	1+
245.01834	106	
245.83483	116	
245.94065	702	
246.78835	134	
246.80625	228	1+
246.83849	144	
246.90510	556	1+
246.95261	2944	1+
247.97049	290	1+
248.03340	118	
248.80549	416	1+
248.89987	2106	1+
249.85153	132	
250.89733	442	1+
250.97454	174	
252.07807	104	
252.92000	212	1+
253.08882	146	
253.92330	142	1+
254.84273	156	
256.58136	122	
258.79153	100	
258.84301	176	
258.97358	316	
259.08341	128	
259.15475	104	
260.83313	128	
260.96947	878	1+
261.03290	120	
261.15572	140	
261.83306	228	
262.84740	144	
263.17317	110	
263.21986	246	1+
263.82523	206	1+
263.97868	224	1+
265.08088	356	1+
265.81518	100	
265.90026	152	
265.97315	258	1+
266.12723	268	1+
266.78364	126	
266.81219	430	1+
267.24527	168	1+
267.78523	114	
267.91106	110	
267.97338	696	1+
268.84530	142	
269.11417	142	
269.79071	286	1+
269.96721	806	1+
270.10273	148	1+
270.80941	116	
270.91018	100	
271.84507	280	1+
271.91575	178	
273.79458	210	
274.09781	216	1+
275.40316	102	
275.81015	276	1+
275.86987	120	
276.85311	160	
277.85748	134	
277.92162	196	1+
278.02206	160	1+
278.79802	314	
278.83790	164	
279.40332	100	
279.80159	144	
279.85277	126	
280.79297	554	1+
281.26108	116	
281.85837	206	
282.79087	208	
282.85714	126	
283.13819	106	
283.78982	528	1+
283.85100	220	
283.98393	300	
284.01561	104	
284.24367	114	
284.81839	392	1+
284.85149	206	
284.99126	130	
285.13135	168	
285.84594	994	1+
287.00776	124	
287.17896	108	1+
288.79111	120	
290.79095	418	1+
291.81810	238	1+
292.09819	118	
292.44181	104	
292.87576	114	
292.99529	112	
293.27799	138	
294.81097	114	
294.85990	132	
295.20568	104	
296.80802	622	1+
297.11549	106	
298.80230	1666	1+
299.86994	146	
300.36521	108	
300.85926	760	1+
301.81084	316	1+
301.86039	640	1+
302.88494	130	
303.80748	1038	1+
303.85549	1884	1+
304.10548	104	
304.34890	104	
304.39879	106	
305.86544	274	1+
305.94114	108	
306.08901	104	
306.85617	118	
306.88852	120	
307.31095	194	
307.78504	184	
307.89112	148	
308.29512	262	
310.30935	292	1+
310.87562	426	1+
314.82058	116	
315.76196	114	
315.94116	248	1+
316.81336	278	1+
316.85185	234	1+
316.94327	176	1+
318.73619	114	
318.80499	150	
319.82408	126	
319.86809	162	
319.93072	186	1+
320.81898	116	
321.81759	994	1+
321.86928	364	1+
321.98082	130	
322.15629	130	1+
322.92910	350	1+
324.02050	156	
324.87539	134	
324.89118	186	
325.75530	166	1+
326.87121	608	1+
328.87648	216	1+
329.72904	146	
329.84818	120	
330.25863	126	
330.71389	106	
330.80112	100	
331.96332	102	
332.76231	122	
334.87407	242	1+
335.19069	100	
336.32696	118	
336.94967	120	
337.83520	132	
337.94723	256	1+
338.32681	128	
339.82884	716	1+
339.90303	286	1+
340.18259	214	1+
340.94004	246	
341.71118	124	
343.27570	154	
344.83447	138	
345.81256	112	
347.07965	130	
347.27828	154	1+
348.73021	102	
348.78824	182	1+
349.75951	142	
350.33200	122	
352.31845	100	
352.88842	148	
355.73179	166	
355.99957	104	
356.81380	122	
359.90039	100	
360.06926	126	
360.86703	208	
361.71979	354	1+
361.78974	186	1+
362.83764	190	1+
363.93352	112	
364.04347	166	
365.91941	104	
366.89724	182	1+
367.86471	156	1+
END IONS

###FS:    #m/z: 336.94583 #charge 1+
###MS: 30
###MSMS: 33
BEGIN IONS
TITLE=Cmpd 24, +MS2(336.9458), 28.0-35.0eV, 0.7min #33
RTINSECONDS=40.0515
SCANS=30,33
PEPMASS=336.94583	223242
CHARGE=1+
68.63011	86	
117.42234	88	
189.86410	84	
193.89209	144	
195.88405	82	
196.88358	124	
205.94925	142	
210.88391	258	
211.94366	3838	1+
212.19755	94	
212.87787	2096	1+
213.93971	1582	1+
214.89855	228	
215.88657	1184	1+
217.83155	102	
217.85951	286	1+
217.88348	112	
218.95741	158	
219.44932	86	
222.95343	374	1+
226.39372	104	
227.07774	90	
227.89174	518	1+
229.95462	4174	1+
230.88868	4222	1+
231.05453	102	
231.11921	244	1+
231.38561	88	
231.94978	1960	1+
232.82422	284	1+
233.89639	958	1+
233.94779	292	
234.05110	88	
235.82314	196	
235.88955	84	
235.92838	84	
236.05782	84	
236.14834	82	
237.06451	88	
237.14209	108	
237.90496	82	
238.44261	90	
239.90275	130	
242.87962	96	
243.80067	92	
245.05201	120	
246.16034	100	
246.43425	102	
246.97652	124	
247.96493	1528	1+
248.16151	154	
248.89964	1758	1+
249.40982	138	
249.78914	218	1+
249.82631	426	1+
249.96302	486	1+
250.03534	118	
250.09916	86	
251.81516	106	
252.90211	582	1+
252.97096	2280	1+
253.90286	576	1+
254.54379	144	1+
254.86189	100	
254.96455	762	1+
255.07488	430	1+
256.34320	88	
256.84560	130	
256.91425	270	1+
256.96297	172	
257.01445	92	
257.80241	254	1+
257.99518	214	1+
258.91338	210	1+
261.79199	96	
262.05809	214	1+
262.14028	92	
262.25231	132	1+
263.07725	82	
263.91659	82	
264.82291	82	
265.53678	84	
266.85863	144	
267.84182	118	
268.42170	86	
268.83993	546	1+
269.79706	198	
270.79904	204	
270.85284	290	1+
270.98066	292	
271.91319	194	1+
272.78264	232	1+
272.84555	110	
272.97991	148	
273.42796	88	
273.95880	114	
274.01936	82	
274.82423	140	
274.85643	222	
276.85551	524	1+
276.99897	84	
277.05622	86	
277.83491	114	
278.59363	102	
278.83144	340	1+
279.12418	92	
280.96980	102	
281.14235	86	
281.80652	94	
282.06137	82	
282.27795	82	
283.93944	82	
284.79373	188	
284.87718	98	
285.19641	102	
285.40620	106	
285.84968	712	1+
286.00557	82	
286.85213	460	1+
287.80062	170	1+
287.84862	176	
288.12601	84	
289.08555	96	
289.87964	92	
291.80595	108	
291.86665	278	1+
291.93347	120	
291.98645	108	
292.81145	82	
293.06573	152	
293.10916	154	
293.37699	84	
293.99764	304	1+
295.42902	92	
295.97386	184	
296.06188	84	
296.80986	108	
297.07238	278	1+
297.42241	86	
297.84195	84	
298.30960	116	
298.87757	150	1+
300.85893	90	
300.95474	86	
301.80254	184	1+
301.90325	98	
302.04430	86	
302.84934	110	
302.87345	250	1+
303.76891	92	
304.44526	126	
304.77977	90	
305.05292	82	
306.55315	86	
306.75293	92	
306.87827	196	
307.04331	104	
307.88630	342	1+
307.93258	84	
308.27113	88	
308.30997	100	
308.86205	90	
309.87169	110	
310.30454	98	
310.87197	150	
311.85878	136	
311.88391	112	
313.88250	108	
314.82090	314	1+
315.27615	86	
315.84898	88	
316.99893	108	
317.64222	84	
317.92631	94	
318.81591	92	
319.09181	86	
320.15685	140	
322.38858	90	
323.88197	96	
324.17163	222	1+
324.80891	84	
324.89182	188	
325.89141	248	
326.29834	102	
326.95550	98	
327.39302	96	
327.88633	94	
328.88293	128	
329.25958	160	
330.32994	88	
333.02720	92	
334.26950	94	
335.41100	112	
335.93935	98	
336.14440	82	
336.59944	92	
337.39732	100	
338.76354	134	
END IONS

###FS:    #m/z: 322.93005 #charge 1+
###MS: 34
###MSMS: 35
BEGIN IONS
TITLE=Cmpd 25, +MS2(322.9301), 28.0-35.0eV, 0.7min #35
RTINSECONDS=43.7495
SCANS=34-35
PEPMASS=322.93005	2267042
CHARGE=1+
68.39419	84	
153.95000	106	
192.88824	222	
193.88726	186	
198.00152	80	
198.97903	92	
199.48482	100	
200.42963	84	
205.94837	546	1+
208.46887	84	
210.90035	122	
211.92960	84	
215.13585	90	
215.88763	106	
221.94655	164	
222.95487	474	1+
223.41783	100	
223.91172	92	
223.96067	310	1+
224.04058	108	
224.81677	84	
225.04900	82	
226.84659	106	
227.93171	136	
228.85705	108	
228.93538	82	
230.88982	180	
231.38918	84	
232.90627	152	
233.91763	140	
237.22316	98	
237.87965	84	
238.44839	90	
238.87853	116	
238.94225	112	
239.07773	174	
239.78902	186	
240.79162	128	
240.94010	2522	
241.46531	94	
241.79921	92	
241.91732	96	
241.94181	1384	
242.94175	5152	1+
243.81831	384	1+
244.34388	82	
244.91649	80	
244.93937	1372	1+
244.97860	82	
245.34816	102	
246.84108	102	
246.95518	184	1+
246.98049	198	
248.80205	92	
248.85150	142	
248.89726	164	
249.00083	108	
249.03562	86	
250.06942	106	
250.94854	210	
250.96621	228	1+
250.98501	94	
252.22856	160	
252.78968	122	
253.16260	82	
253.83066	92	
254.87690	92	
255.04764	86	
255.06421	106	
255.09738	146	
256.36096	106	
257.41189	84	
257.79961	216	
257.90269	98	
257.96980	84	
258.85030	120	
258.89586	84	
259.84575	450	1+
260.83157	132	
261.78222	82	
261.83163	368	1+
263.83161	150	
264.80670	82	
265.05687	162	
266.04199	160	
266.86397	126	
267.02431	110	
267.04710	88	
267.13397	122	
268.00013	158	1+
268.98853	86	
269.80416	120	
269.94570	126	
270.87981	86	
271.84336	442	1+
272.13684	92	
273.79154	382	1+
273.80884	132	
273.92176	92	
274.09469	86	
274.80897	118	
275.14454	94	
275.50931	100	
275.91276	84	
276.80833	122	
276.85109	232	1+
279.09244	934	1+
280.79283	100	
281.79068	116	
283.07452	144	
283.44275	108	
283.78698	124	
283.86173	136	
284.28999	194	
284.78516	198	1+
284.92484	142	
285.31251	130	
285.86215	302	1+
287.78683	268	1+
288.02385	90	
288.73480	94	
288.81537	90	
289.87438	84	
291.73668	92	
291.80420	480	1+
291.85883	234	1+
292.83018	100	
293.06809	88	
294.88672	90	
296.80863	116	
296.87016	196	
296.95586	190	1+
297.78589	98	
299.78617	180	
300.73314	104	
300.87515	456	1+
300.91840	94	
301.09945	82	
301.87733	354	1+
303.27885	84	
303.42645	86	
304.26144	90	
304.36634	100	
304.77554	82	
304.89747	108	
305.87943	340	1+
306.88412	222	1+
307.03712	106	
307.27522	114	
307.80043	658	1+
308.29212	508	
308.88722	108	
310.30678	104	
310.82601	180	
311.56551	86	
311.80054	310	1+
311.89276	104	
313.04521	102	
314.13042	120	1+
314.77083	102	
314.94497	92	
320.79238	88	
321.18560	134	
322.04486	82	
323.23894	174	
323.88284	174	
324.17728	92	
324.21923	106	
324.50641	86	
324.76649	112	
324.89502	216	
325.04226	96	
325.90442	144	
326.01259	92	
327.11948	88	
327.71244	112	
327.89930	120	
328.04194	82	
END IONS

###FS:    #m/z: 336.94606 #charge 1+
###MS: 34
###MSMS: 36
BEGIN IONS
TITLE=Cmpd 26, +MS2(336.9461), 28.0-35.0eV, 0.8min #36
RTINSECONDS=44.5215
SCANS=34,36
PEPMASS=336.94606	195842
CHARGE=1+
118.79944	108	
183.87089	124	
192.88871	140	
195.95783	146	
195.97644	96	
196.88776	140	
200.88342	90	
201.55587	88	
205.94762	466	
210.88425	278	1+
211.94423	3600	
212.03327	116	
212.87840	2224	1+
212.94570	114	
213.90230	86	
213.93913	1044	1+
214.87582	150	
214.88604	1194	1+
215.88806	1004	1+
215.93638	478	1+
216.92445	100	
217.86270	88	
217.88117	416	1+
218.84400	88	
221.05118	86	
221.07460	90	
223.62333	92	
223.95953	452	
224.90663	156	
225.06908	98	
225.89245	166	1+
225.97125	134	
226.38836	166	
228.79682	102	
228.89420	294	
229.95529	3450	1+
230.88933	2768	1+
231.12097	122	
231.95021	1404	1+
232.08596	92	
233.89785	600	1+
233.94652	206	
234.82784	128	
235.82803	96	
235.89377	150	
235.95011	140	
237.01806	144	
237.06355	116	
237.91766	86	
240.39404	88	
240.83360	122	
241.86617	102	
241.89299	90	
244.57385	88	
244.80884	142	
244.82539	92	
244.94298	110	
245.44256	88	
246.90789	132	
246.97575	176	
247.96528	518	
248.90055	1670	1+
248.98483	112	
249.82890	94	
249.88490	120	
249.96368	482	1+
250.61750	92	
250.83349	312	1+
250.95462	110	
250.99563	194	
251.24489	212	1+
251.96134	158	
252.97182	1620	1+
253.81331	190	1+
253.87053	86	
253.90482	458	1+
254.86080	110	
254.92996	100	
254.96277	594	1+
255.07546	318	1+
256.80833	136	
256.85889	98	
256.91530	124	
257.43308	222	
257.80877	86	
257.99926	106	
258.80077	186	1+
258.91191	134	
258.93502	84	
259.82485	94	
260.88020	92	
261.83712	108	
262.87616	94	
263.83814	86	
266.24547	150	
266.34589	94	
266.58598	104	
266.86186	96	
267.79811	118	
267.83999	278	
267.85989	84	
268.40982	90	
268.79671	238	1+
268.84073	700	1+
270.98282	180	1+
271.85469	90	
271.91402	430	1+
272.79581	128	
272.97304	130	
273.79170	358	1+
273.98458	170	
274.42598	86	
274.81859	100	
274.89864	134	
276.85348	476	1+
277.11876	90	
278.76354	106	
278.83497	678	1+
279.50382	106	
280.85641	174	1+
281.05344	152	
281.95838	94	
282.80236	94	
283.02550	118	
283.86500	136	
285.03061	98	
285.78185	136	
285.84944	240	
286.84897	938	1+
287.81436	228	1+
287.98015	92	
289.02282	116	
289.87568	146	
289.99150	124	
290.63670	90	
291.85858	102	
292.80122	222	1+
293.10625	96	
293.99319	256	1+
294.97111	86	
295.86847	94	
297.79738	286	1+
298.55048	100	
299.94991	88	
300.02467	86	
302.06112	90	
303.01367	98	
303.87795	120	
304.79067	210	1+
305.93871	94	
306.27674	96	
306.85861	104	
307.82391	124	
307.88137	90	
307.90052	112	
308.19172	86	
308.60948	92	
308.87612	158	
309.32062	136	
309.43210	88	
309.87991	100	
310.31174	94	
310.42852	112	
310.82094	148	
310.87619	372	
311.12748	104	
311.88077	180	
312.01200	86	
312.86897	198	
315.77910	294	1+
315.95456	84	
317.43838	88	
318.94668	120	
319.87582	84	
320.21840	102	
321.14539	220	1+
323.75046	96	
324.89217	130	
325.04299	126	
325.90104	134	
326.88061	110	
327.30616	88	
327.37049	92	
332.76561	200	1+
332.96785	88	
333.82970	140	
337.39279	94	
339.86498	132	
340.34037	86	
END IONS

###FS:    #m/z: 507.84564 #charge 1+
###MS: 34
###MSMS: 37
BEGIN IONS
TITLE=Cmpd 27, +MS2(507.8456), 28.2-35.2eV, 0.8min #37
RTINSECONDS=45.294
SCANS=34,37
PEPMASS=507.84564	194422
CHARGE=1+
196.01387	182	
209.94303	276	
222.97220	258	
224.97838	328	
226.97407	160	
230.89062	154	
232.89863	312	1+
235.14202	224	
235.92235	192	1+
237.05408	154	
240.87890	240	1+
245.97220	182	1+
249.10546	222	1+
250.96851	216	
254.78922	232	1+
255.79116	194	1+
262.13554	536	1+
266.06192	220	1+
266.16881	376	1+
266.85872	308	1+
267.78832	206	
268.11380	312	1+
270.80347	218	
271.85786	142	
272.39628	164	
272.85426	454	1+
273.03847	192	1+
273.88814	168	
277.16056	176	
279.88510	170	
279.98316	292	1+
281.37884	164	
281.87927	178	1+
283.06185	144	1+
283.79545	386	1+
284.90008	190	
285.84411	276	1+
286.87585	186	
287.93615	170	
288.87074	238	
289.88110	1088	
290.02956	136	1+
290.13077	398	1+
290.86691	406	
290.98279	164	
291.86405	178	
291.88175	548	1+
293.87333	2176	1+
295.87471	322	
296.85958	358	1+
296.88059	258	
297.97320	238	1+
298.80332	194	
298.84775	216	
300.03664	120	1+
300.86021	360	1+
302.87015	194	1+
302.90286	200	1+
304.39569	374	1+
304.79318	176	1+
305.85536	414	1+
306.03725	172	
306.12461	198	
306.83221	150	1+
307.13723	714	1+
307.85362	238	1+
307.89130	880	
307.98216	144	
308.14095	532	1+
308.29824	194	
308.80853	150	
308.87640	352	
308.88789	1242	1+
308.97810	234	1+
309.01422	190	1+
309.86920	484	
309.88961	804	1+
310.12386	232	1+
310.15648	476	1+
310.94596	156	
311.31105	152	
311.88367	5126	1+
312.02266	144	1+
312.22567	224	
312.82251	296	1+
312.96287	244	1+
313.82335	204	1+
313.92627	144	
313.94068	228	1+
314.86295	1872	1+
314.88463	252	
315.16121	314	1+
315.82631	170	
316.88330	318	
316.93666	172	
317.90255	146	
318.85754	558	1+
318.93568	256	
319.81805	140	
320.99083	190	1+
321.06169	174	1+
321.53238	122	1+
321.92490	152	
322.85743	146	
323.41025	160	
324.85871	538	1+
325.39079	232	1+
325.90230	454	
326.85998	150	
326.88832	282	
327.39017	232	
327.87874	716	
328.81003	284	1+
328.87094	582	1+
328.89429	194	
329.89096	192	
330.88640	828	1+
331.79945	296	1+
331.82772	164	
331.89534	510	1+
331.98315	144	
332.87459	762	1+
332.94581	178	1+
333.17466	318	
333.84608	186	
334.87477	222	
334.90100	214	
335.84745	202	
335.88238	140	
335.99804	142	
336.94460	654	1+
337.02117	524	1+
337.06667	126	1+
337.88120	346	
338.19016	160	
338.89488	162	
338.99043	154	
339.03402	194	1+
339.88292	146	
340.98308	186	1+
342.85736	212	1+
343.90870	176	
344.88744	274	1+
346.87723	268	1+
349.07968	156	
350.88565	894	1+
352.90898	338	1+
353.76227	246	1+
353.84894	268	
354.91283	202	
355.73903	144	
355.85796	168	1+
355.89285	458	1+
355.91408	160	
356.72514	176	1+
358.80985	140	
359.32749	182	
359.86751	322	1+
362.89700	368	1+
364.84696	294	1+
365.90330	170	1+
366.18230	192	1+
366.84100	766	1+
367.70553	896	1+
367.78969	270	1+
368.89902	150	
369.18231	282	1+
369.83796	284	
369.88042	382	1+
370.18382	220	1+
370.76823	326	1+
370.82681	504	1+
370.85043	206	1+
371.04830	372	1+
371.72587	280	1+
373.71855	518	1+
373.90477	148	
374.04868	386	1+
374.81114	230	1+
375.73485	224	
375.88693	162	
376.22759	156	
376.78894	238	1+
377.38660	210	1+
377.79283	200	1+
379.10384	180	1+
379.73076	398	1+
380.39556	150	
380.71443	790	1+
380.85428	336	1+
381.71785	690	1+
381.84131	160	
382.38573	402	1+
382.73469	170	
382.85459	190	
383.71429	148	
384.71169	324	1+
384.85066	2152	1+
384.89599	174	
385.88960	338	1+
386.08969	86	1+
386.75917	224	1+
387.71928	244	
387.84810	448	1+
388.79799	254	1+
388.87427	294	1+
389.20118	526	1+
389.71350	346	1+
389.87393	176	1+
390.08618	224	
390.79506	214	
390.84113	1494	1+
391.86884	160	
392.80109	166	
392.82367	502	1+
392.86248	238	
392.90243	312	1+
393.08196	538	1+
393.14162	124	1+
393.72994	292	1+
393.74852	144	
393.80463	150	
393.86884	176	
393.90515	228	1+
394.04166	254	1+
394.14243	146	1+
394.77888	240	1+
394.85961	438	1+
396.38669	144	
396.73276	478	1+
396.88829	142	
398.87039	182	
399.71400	190	
400.07233	146	
400.72500	236	1+
402.79195	188	1+
402.86614	1080	1+
403.36995	150	
403.87299	636	1+
405.87093	416	
406.85767	222	
407.40478	170	
407.72177	406	1+
407.78761	248	1+
407.86950	1864	
408.05143	146	
408.07611	146	
408.81942	158	
408.85242	2130	1+
409.03966	170	1+
409.65721	168	1+
409.72149	216	
410.73504	250	
410.83898	1420	1+
410.87506	232	
410.91789	170	
411.72727	740	1+
411.80961	372	
411.87594	234	
412.72749	564	1+
413.07062	256	1+
413.84732	172	
413.87338	372	1+
414.14057	158	1+
415.87506	528	1+
416.12050	162	
416.87926	322	1+
418.00561	140	
418.72443	218	1+
418.84493	150	
421.88323	1096	1+
422.82308	334	1+
422.97129	126	1+
423.79415	344	1+
423.86809	528	1+
425.73802	176	
425.75195	214	
425.85820	1782	1+
426.85927	1514	1+
427.09086	284	1+
427.73221	304	
427.83168	150	
428.74810	254	
428.80965	338	1+
428.84706	652	1+
428.88047	678	1+
429.73705	192	
430.73892	698	
431.74413	388	
431.86336	974	1+
432.24177	204	
432.88888	184	
432.99921	158	
434.10774	128	1+
434.84962	182	
434.89029	244	
435.43201	146	
435.88694	316	1+
437.74785	198	1+
439.89277	694	1+
440.69850	146	
440.83878	208	1+
441.24094	204	1+
441.87292	172	1+
441.89471	352	1+
442.15516	214	
442.74050	360	1+
444.39122	168	
444.87361	2890	1+
446.05714	186	1+
446.86762	198	
447.75600	316	1+
447.80789	304	1+
447.88081	144	
448.75663	222	1+
449.87848	906	1+
450.77113	238	
451.87089	232	1+
454.32516	156	
457.90286	394	1+
462.88310	1416	1+
465.89109	212	1+
467.88892	1730	1+
469.77239	372	1+
471.87586	144	
472.89425	152	
473.78332	236	1+
476.24667	106	1+
484.27336	230	1+
485.90123	934	1+
486.80125	258	1+
487.80318	222	1+
487.90142	202	
491.24004	114	1+
495.07233	148	
498.25496	144	1+
498.78337	208	1+
499.74021	158	1+
503.93823	210	1+
505.43870	208	1+
506.79419	184	1+
507.21031	122	1+
508.30250	188	1+
509.10892	152	
509.85755	358	1+
END IONS

###FS:    #m/z: 322.92989 #charge 1+
###MS: 38
###MSMS: 39
BEGIN IONS
TITLE=Cmpd 28, +MS2(322.9299), 28.0-35.0eV, 0.8min #39
RTINSECONDS=48.965
SCANS=38-39
PEPMASS=322.92989	2056792
CHARGE=1+
138.69895	84	
189.49016	88	
192.88812	210	1+
195.08701	84	
196.01703	104	
196.87936	426	1+
198.14143	80	
205.94877	434	
206.83198	98	
207.97321	84	
210.45207	100	
212.88043	148	
214.89275	286	1+
222.01415	90	
222.89941	82	
222.95322	160	
223.95863	308	
227.03142	82	
227.13332	88	
227.92863	180	
229.84175	120	
230.89125	90	
233.93167	108	
235.16826	86	
235.82373	162	
236.45406	118	
236.80169	94	
237.05466	92	
237.48977	102	
238.93983	82	
239.07565	170	
239.22060	86	
239.78705	322	
240.19597	80	
240.78925	142	
240.82006	202	
240.94022	2122	
241.80151	110	
241.82124	126	
241.94186	1982	
242.94161	6200	1+
243.01883	116	
243.81621	532	1+
244.03505	124	1+
244.20518	86	
244.91337	92	
244.94035	1052	1+
245.07538	98	
245.80019	104	
245.84845	80	
246.44215	94	
246.78347	84	
246.85335	452	1+
246.94917	100	
246.97708	426	
247.35816	104	
248.98344	92	
249.09595	80	
249.97195	118	
250.96529	130	
251.03359	80	
251.78933	86	
252.12392	84	
252.83928	206	1+
255.78426	126	
256.79178	90	
256.80560	88	
256.95310	80	
257.79534	252	
258.79402	420	1+
258.83199	114	
258.85998	80	
260.83140	192	
261.05258	114	
261.82906	434	1+
262.82949	238	1+
263.05418	82	
263.21900	170	1+
265.04674	84	
265.58860	98	
265.98694	86	
266.86617	126	
266.96622	88	
267.01070	100	
267.79451	80	
267.85216	92	
267.93521	82	
268.85942	122	
268.88063	80	
268.95585	136	
270.84329	278	1+
271.92281	112	
271.94582	102	
273.79457	296	1+
273.84980	208	
274.16173	86	
274.85017	148	
274.97557	88	
275.80629	484	1+
276.85150	122	
276.86264	126	
277.11529	80	
277.79866	86	
278.09361	98	
279.09098	550	
279.87026	86	
279.96612	94	
280.09543	320	
281.28239	80	
281.46801	112	
283.36227	132	
283.79010	258	1+
283.85016	90	
284.29463	190	
284.87093	128	
285.04112	82	
286.35712	106	
286.60017	104	
286.91911	232	
287.80924	96	
287.89255	92	
288.80225	254	1+
289.79063	148	
289.88175	142	
290.78907	106	
290.86988	288	1+
290.98232	86	
291.80159	918	1+
292.05546	146	
293.06712	108	
293.47627	130	1+
293.86092	88	
294.05916	100	
294.39792	98	
294.85529	166	
295.27071	86	
295.86709	136	
296.80342	110	
296.85142	82	
296.87675	204	1+
298.07524	80	
299.78323	372	
300.44141	82	
300.91643	84	
301.82444	82	
301.87491	210	
302.24401	202	
302.80929	336	1+
304.26037	90	
304.36211	104	
304.44144	80	
306.78967	86	
306.88299	400	1+
307.13080	112	
307.28665	162	
307.79912	216	
307.86522	108	
308.23436	94	
308.29091	638	1+
308.76055	96	
309.02147	172	1+
309.88737	184	
310.31129	300	
310.80669	92	
310.87712	504	1+
312.81040	224	
312.84320	246	1+
313.16115	80	
315.82244	92	
320.30196	86	
320.31744	88	
321.81160	306	1+
322.10419	88	
322.29550	80	
323.83222	82	
324.88920	122	
326.28329	90	
326.89850	134	
327.17952	84	
END IONS

###FS:    #m/z: 507.84541 #charge 1+
###MS: 38
###MSMS: 40
BEGIN IONS
TITLE=Cmpd 29, +MS2(507.8454), 28.2-35.2eV, 0.9min #40
RTINSECONDS=49.7375
SCANS=38,40
PEPMASS=507.84541	172106
CHARGE=1+
196.01550	374	1+
214.89209	154	
224.97417	274	
234.88332	152	
238.89073	168	1+
249.15834	210	
250.12660	186	1+
250.96915	364	1+
251.00387	130	1+
257.86843	166	
259.89946	210	1+
260.87998	144	
262.13634	264	1+
265.08997	260	1+
266.86130	442	1+
266.92547	162	
267.89270	136	
267.91452	144	
270.85924	150	
271.85322	602	1+
272.85449	430	1+
273.79866	314	1+
276.79813	200	
276.85209	182	1+
277.15115	300	
279.12995	218	
280.88091	156	
281.12997	218	1+
281.38702	146	
281.87696	140	
282.93920	200	1+
284.54580	134	
285.79460	170	
285.94053	246	
285.96555	140	
287.84721	206	
287.86163	190	
287.89132	150	
288.83741	202	1+
288.86708	154	
288.88987	142	
289.87994	656	
290.86826	706	1+
291.00151	218	1+
292.40215	134	
292.88558	228	
292.93651	134	
293.87320	2024	1+
295.88434	408	1+
296.84881	158	
296.86172	158	
296.88536	266	1+
297.15413	172	
297.85623	278	
298.84532	150	
298.87626	206	
299.81267	266	1+
299.86242	160	
300.81441	184	1+
300.85648	260	
301.85652	140	
301.87829	402	1+
303.80115	232	1+
303.84922	134	
303.86828	330	
304.35035	260	1+
305.86877	256	
307.88997	1506	1+
307.91629	206	
308.14025	496	1+
308.29168	138	
308.87026	950	1+
309.87143	576	1+
309.88806	338	
310.12674	146	
310.15941	424	1+
311.78493	180	1+
311.88353	3768	1+
314.86414	1214	1+
316.41384	158	
316.86467	598	1+
316.89162	486	1+
318.82311	146	
321.95468	264	1+
321.97965	234	1+
323.36066	172	
324.01187	218	1+
324.85925	522	1+
324.88636	138	
325.75917	288	1+
325.90015	302	
326.88057	1324	1+
327.17722	152	
327.88109	792	1+
328.86475	138	
329.89487	336	
330.06041	152	
330.88161	134	
331.77080	150	
331.89536	272	
332.87646	676	1+
333.17611	290	
334.39890	198	1+
334.89515	442	1+
335.89778	298	1+
336.01762	240	1+
336.82799	154	
336.87865	412	1+
336.94567	370	1+
337.98626	152	
338.84506	190	
339.87814	368	1+
340.71419	138	
341.18683	132	
344.88115	256	1+
346.00334	166	1+
346.80658	186	1+
347.00962	186	1+
347.78683	196	1+
349.72805	134	
350.88353	632	1+
351.06125	346	1+
351.62737	136	
352.06343	276	1+
352.91068	274	
353.84815	446	1+
354.90433	156	
355.70871	134	
355.89033	548	1+
357.83453	138	
359.82958	146	1+
360.53897	134	
360.94912	152	
361.86449	142	
362.36513	174	
363.88731	226	1+
365.95059	196	1+
366.79160	142	
366.83953	490	
367.70648	1244	1+
367.83942	250	
368.82951	176	
368.86402	134	
368.89265	694	1+
369.84080	420	1+
371.33436	182	1+
371.72755	140	
372.04219	308	1+
372.37277	264	1+
372.79445	400	1+
372.89974	192	
373.71866	226	1+
373.79647	272	1+
373.90045	214	
376.22284	170	
376.74289	210	
376.88492	810	1+
377.73107	166	1+
377.79702	176	1+
380.17085	234	1+
380.71895	498	1+
380.85450	398	1+
381.80268	132	
383.41689	146	
383.71940	234	1+
384.84992	1848	1+
384.89142	142	
385.14019	132	
386.19828	212	1+
386.79799	160	1+
387.72052	154	
387.84364	182	
387.92901	200	1+
388.99937	160	1+
389.71332	198	
389.86453	134	
390.05624	146	
390.17861	228	1+
390.83978	1672	1+
390.87873	192	
391.80938	146	
392.07613	528	1+
392.80274	200	
393.08234	382	1+
393.79487	206	
394.83688	324	
395.82387	150	
396.40116	248	
396.73477	332	1+
398.37428	164	
398.74776	354	1+
398.86364	188	
399.08204	100	1+
399.20038	240	1+
399.24789	164	1+
399.71309	308	
399.72704	602	1+
399.74972	348	1+
399.81195	136	
400.79803	152	
401.87580	170	
402.80782	182	1+
402.86896	166	
403.87210	1190	1+
405.86521	306	
406.20005	158	
406.33243	100	1+
406.80766	148	
406.85554	236	
407.86648	1942	
408.06577	298	1+
408.85414	2838	1+
409.38330	172	1+
409.72784	220	
409.81422	142	
410.73883	444	1+
410.83709	426	
411.34381	150	
411.72000	132	
411.81006	422	
411.88309	168	
412.72895	340	
412.80058	192	1+
412.85008	184	
413.87591	534	1+
416.72966	150	
416.88079	354	
421.35447	138	
421.87902	1124	1+
423.73783	150	1+
423.76264	184	1+
425.88515	184	
426.71863	136	
426.74722	144	
426.86065	2412	1+
426.92751	142	
427.73659	954	1+
427.93472	160	
428.09256	190	
428.84664	1392	1+
428.88482	698	1+
430.73709	914	1+
430.88217	276	
431.86541	1088	1+
432.24303	152	
432.56541	136	
433.24990	160	
434.85530	406	1+
434.88770	284	
435.89821	176	1+
439.05232	152	1+
439.83539	222	1+
439.89726	598	1+
439.98135	182	1+
441.87957	250	1+
443.81188	314	1+
444.11303	158	
444.74220	136	
444.87054	2974	1+
445.74090	440	1+
447.23272	142	
447.87943	190	
448.82762	164	1+
449.88128	460	
450.75102	272	1+
450.88354	268	
453.93336	82	1+
457.90164	734	1+
458.70326	144	
458.76924	210	1+
458.99221	188	1+
462.88112	946	1+
467.88726	1260	1+
468.23396	132	
468.77863	238	1+
469.24151	140	
471.80011	154	
475.81728	170	
479.26154	142	
479.79367	282	1+
482.72512	172	
485.90127	864	1+
488.24596	278	1+
489.90151	270	1+
490.90554	196	1+
491.27094	142	1+
499.73980	138	
500.82204	150	1+
508.27725	180	1+
508.44493	136	
509.86014	252	
511.23793	124	1+
END IONS

###FS:    #m/z: 359.96161 #charge 1+
###MS: 38
###MSMS: 41
BEGIN IONS
TITLE=Cmpd 30, +MS2(359.9616), 28.0-35.0eV, 0.9min #41
RTINSECONDS=50.5095
SCANS=38,41
PEPMASS=359.96161	116196
CHARGE=1+
193.93803	150	
204.90621	98	
205.94786	172	
207.88598	104	
207.95507	94	
209.94326	576	1+
219.91693	104	
220.95792	168	
221.89314	210	
222.93021	96	
222.95270	1374	1+
223.89257	140	
224.88846	228	1+
224.94739	1408	1+
225.01887	94	
225.95797	134	
226.94705	3656	1+
228.89370	282	
228.94220	4504	
228.97273	88	
229.94220	160	
230.10141	182	
230.53614	98	
230.82523	96	
231.88956	114	
232.82504	178	1+
232.85170	194	1+
234.94314	166	
235.00634	170	1+
235.12107	90	
235.82209	132	
238.96890	118	
239.01863	118	
239.23411	92	
239.42792	92	
240.83303	118	
240.94056	456	1+
240.96252	1252	1+
241.89919	114	
242.48324	108	
242.95898	866	1+
243.78296	138	1+
243.94644	138	
244.05727	96	
244.95698	1960	
244.98364	160	
245.44241	90	
245.83605	128	
245.85627	92	
245.94263	252	
246.09520	92	
246.63466	94	
246.90723	140	
246.95221	2150	
247.01653	96	
247.03202	262	1+
247.81146	180	
248.11986	98	
248.80420	304	
250.95048	212	
250.97061	250	
251.07436	122	
251.84793	218	1+
252.85098	186	1+
252.95579	254	
253.83506	106	
255.10182	110	
256.84202	142	
257.37453	102	
258.83312	176	
258.85029	180	
258.97323	328	1+
260.96634	694	1+
260.99617	92	
262.46825	116	
262.94795	138	
265.86047	242	1+
266.81474	230	
267.78469	114	
267.81610	148	
267.97428	436	1+
268.02452	204	1+
268.14021	100	
268.53226	88	
268.84326	348	1+
268.95949	112	
269.79855	226	1+
269.96858	198	
270.93872	124	
271.84144	338	1+
272.84248	194	1+
273.40166	92	
273.96640	94	
274.81738	160	
275.96959	120	
276.80735	98	
276.85282	210	
276.90159	118	
277.80078	544	1+
277.85600	108	
277.94010	100	
278.10201	166	1+
278.80131	406	1+
278.86186	90	
279.41562	98	
280.79091	770	1+
281.12320	136	
281.85646	192	
281.99892	114	
282.98340	282	1+
283.79314	100	
284.78746	102	
284.82306	190	
284.87829	154	
285.14105	96	
285.82465	124	
285.92887	102	
286.87276	106	
287.45288	92	
290.78488	92	
290.86359	114	
291.78916	358	
291.86397	106	
292.43329	106	
293.11776	198	
293.98375	114	
295.02178	92	
296.80952	370	1+
297.82743	94	
298.07721	94	
298.80412	1248	1+
300.82000	204	1+
303.09656	92	
305.43505	166	
305.88160	186	1+
306.79263	128	
307.29192	246	1+
308.37474	90	
308.91934	92	
309.79811	120	
310.87558	118	
311.28809	104	
312.05025	258	1+
313.36261	114	
314.82824	108	
314.87287	122	
315.13664	112	
315.81449	124	
316.41304	94	
316.88787	96	
317.50646	96	
317.81060	130	
318.81601	174	
318.88512	126	
318.93251	420	1+
319.88602	152	
321.82176	340	1+
322.28246	142	
323.01793	114	
324.52441	92	
324.89014	550	1+
327.15966	132	
327.83737	92	
329.38896	92	
330.38153	92	
332.26657	92	
333.38538	102	
335.90146	112	
336.94816	286	1+
338.88738	112	
340.89577	210	1+
343.27215	90	
343.91219	152	
345.70646	166	
346.73805	90	
347.40129	100	
349.68685	112	
349.75787	90	
350.35326	134	
351.38800	106	
352.80603	126	
352.84583	140	
356.37580	92	
356.69282	92	
358.69932	114	
358.91772	176	
361.00739	102	
362.89765	96	
363.68399	106	
363.72027	130	
END IONS

###FS:    #m/z: 322.93009 #charge 1+
###MS: 42
###MSMS: 43
BEGIN IONS
TITLE=Cmpd 31, +MS2(322.9301), 28.0-35.0eV, 0.9min #43
RTINSECONDS=54.1795
SCANS=42-43
PEPMASS=322.93009	2080738
CHARGE=1+
128.04987	90	
189.00548	92	
190.92967	112	
192.89008	134	
193.89185	108	
196.44272	82	
196.88411	146	
198.54268	100	
201.03156	82	
205.04506	84	
205.95382	102	
206.44011	102	
206.95552	116	
206.97214	100	
207.97538	172	
209.94400	196	
209.99626	176	
210.90314	90	
212.41784	92	
212.87890	124	
221.89429	142	
221.94306	116	
223.00141	88	
223.95933	418	1+
225.05455	90	
226.54703	108	
226.61373	108	
227.88338	84	
228.90893	128	
229.84433	126	
232.53155	86	
232.91017	84	
234.03575	88	
234.93477	102	
235.03657	106	
235.89261	228	1+
236.14830	82	
237.81713	252	1+
238.98702	86	
239.08101	268	1+
239.21111	90	
239.23924	90	
239.78638	490	1+
239.90299	100	
240.94020	2180	
241.78020	108	
241.93945	9042	1+
242.82741	146	
242.94195	6494	1+
243.81890	572	1+
244.03640	92	
244.89614	100	
244.93989	2288	1+
244.98236	126	
245.87268	132	
246.54255	102	
246.85485	148	
246.97647	258	
247.97191	180	
248.97630	100	
249.03550	108	
251.02095	134	
253.82220	188	1+
253.83494	210	
254.09464	84	
254.91024	106	
254.92466	88	
255.11606	114	
255.78213	184	
257.79787	94	
258.80796	242	1+
258.95673	82	
259.91451	196	1+
260.34568	92	
260.83305	228	1+
262.44641	84	
262.83473	140	
263.80682	84	
263.83079	100	
263.89712	162	
264.84268	92	
264.91889	84	
265.05874	192	
265.10679	94	
265.26349	124	
265.94533	88	
266.86166	132	
266.91310	86	
267.12791	92	
267.84559	124	
268.00188	102	
268.79654	84	
268.95961	272	1+
271.84607	224	1+
272.47670	82	
272.79134	104	
273.27360	82	
273.79374	256	
273.98282	86	
274.78922	122	
276.86298	104	
277.14022	94	
279.09030	938	1+
279.26836	92	
281.23101	90	
281.79478	124	
281.87802	82	
282.79296	450	1+
283.06881	140	
283.79276	294	1+
283.87022	204	1+
284.29298	240	
285.29518	100	
285.36869	100	
285.79034	98	
285.99353	106	
287.81490	118	
288.81267	186	1+
288.89964	92	
288.99993	86	
289.78690	300	
289.87924	178	
290.78610	134	
291.05327	94	
291.86831	122	
292.22350	102	
292.80552	84	
292.95430	126	
293.06777	86	
293.84904	194	
294.41275	88	
294.85442	166	
294.87131	146	
295.14383	86	
296.63555	96	
296.87582	110	
297.78796	136	
297.81255	96	
298.80535	178	
299.41845	226	1+
299.78314	492	1+
300.87412	112	
301.03182	146	
304.25054	86	
304.60572	82	
305.29581	92	
305.80437	136	
306.28013	82	
306.86527	98	
306.88088	84	
307.79818	220	
307.89134	350	1+
308.28904	110	
308.64872	96	
308.79523	126	
308.98544	110	
309.79349	160	1+
309.81464	114	
310.32912	88	
310.87845	160	
311.86492	82	
311.88165	228	
312.15959	84	
312.78683	86	
312.81825	130	
312.92397	94	
314.82062	270	
314.87262	100	
320.66241	82	
323.37706	88	
324.28965	92	
324.49981	100	
324.89508	314	1+
326.88663	148	
327.96840	148	
END IONS

###FS:    #m/z: 340.94063 #charge 1+
###MS: 42
###MSMS: 44
BEGIN IONS
TITLE=Cmpd 32, +MS2(340.9406), 28.0-35.0eV, 0.9min #44
RTINSECONDS=54.952
SCANS=42,44
PEPMASS=340.94063	822368
CHARGE=1+
186.86755	88	
191.10447	100	
196.88142	258	1+
198.86287	92	
204.90118	98	
205.94995	116	
208.95832	188	
209.89317	86	
209.94114	282	1+
212.87939	232	
213.87754	264	1+
213.93971	874	1+
214.89808	126	
215.88589	1122	1+
215.93651	156	
216.90807	100	
217.85744	122	
217.88259	412	1+
218.50991	116	
219.88245	178	
221.89884	88	
223.06593	88	
223.95645	200	1+
224.89605	82	
224.98146	118	
225.80068	126	
226.94702	132	
230.10569	100	
230.88635	178	
231.12025	130	
231.88965	526	1+
231.94978	1446	1+
232.11767	92	
232.98531	82	
233.54409	100	
233.89853	424	1+
233.94919	168	
235.86529	288	1+
235.89252	334	1+
235.94932	118	
236.03486	92	
238.85442	94	
239.09753	84	
239.83838	182	1+
242.38399	94	
242.88667	86	
243.83231	134	
244.78844	132	
246.07189	90	
246.94909	102	
246.97452	462	1+
248.90101	324	
249.09379	126	
249.14037	86	
249.89939	208	
249.95938	470	
250.33762	90	
250.89801	162	
252.22770	104	
252.55150	116	
252.87734	80	
253.90701	90	
254.90610	132	
254.96661	594	1+
255.07400	284	1+
255.94995	178	
256.91417	366	
258.86984	84	
259.93790	100	
260.77997	82	
260.83856	238	1+
260.91462	90	
262.34853	112	
263.17689	88	
263.22672	92	
264.07803	90	
264.22954	92	
264.86995	96	
266.84185	102	
267.15979	84	
268.17041	96	
268.79208	84	
269.11834	132	
269.19498	84	
269.34175	86	
269.84229	366	1+
271.13755	102	
271.79643	272	1+
272.50515	114	
272.51923	92	
272.93463	108	
273.25936	94	
273.91142	82	
274.41583	94	
274.80508	204	1+
274.86964	82	
275.50900	88	
275.81086	132	1+
276.85912	198	
277.73542	86	
277.96312	276	1+
278.86165	136	
278.96424	198	1+
279.02598	88	
279.84444	80	
279.90029	134	
280.00945	94	
280.90798	100	
281.90884	156	
282.84455	82	
283.86539	126	
284.10493	92	
284.28903	94	
287.55916	92	
287.79684	88	
289.39674	106	
289.78574	122	
290.27895	84	
290.85916	208	
291.88257	124	
292.84644	122	
293.10779	100	
293.33162	152	1+
293.81601	86	
293.85076	220	
294.86226	150	
295.87442	82	
296.88941	102	
297.97911	108	
298.43582	84	
299.78320	254	1+
301.09949	88	
301.88604	82	
302.17451	148	
302.85132	136	
303.94659	240	
304.25927	84	
304.85688	90	
305.87887	332	1+
305.92353	100	
306.77900	82	
306.96798	90	
307.28023	88	
307.80036	456	1+
308.29704	122	
308.87743	84	
310.88038	288	1+
311.02826	96	
313.88623	268	1+
316.45248	82	
318.05057	88	
320.89114	174	
322.89440	86	
323.01734	160	
323.30221	142	
324.89195	182	
325.38305	84	
325.90052	116	
326.17427	188	
326.88062	106	
326.89062	230	1+
327.28407	106	
327.79740	92	
328.18879	252	1+
328.93884	138	
329.87496	128	
330.16092	124	1+
330.81164	242	
331.50276	96	
331.70299	82	
331.92074	104	
333.78693	84	
337.84178	100	
338.35458	92	
339.10478	92	
339.87632	84	
340.29289	98	
340.89310	122	
341.89603	88	
343.70798	90	
343.86493	82	
344.85869	92	
END IONS

###FS:    #m/z: 363.95674 #charge 1+
###MS: 42
###MSMS: 45
BEGIN IONS
TITLE=Cmpd 33, +MS2(363.9567), 28.0-35.0eV, 1.0min #45
RTINSECONDS=55.724
SCANS=42,45
PEPMASS=363.95674	301390
CHARGE=1+
104.15715	92	
121.85014	96	
187.87117	116	
189.86141	852	1+
191.85732	822	1+
193.85307	204	
196.88401	212	
200.89089	114	
205.95054	184	1+
207.87388	230	
208.87269	96	
209.87104	154	
209.94356	778	1+
210.88426	512	1+
211.86611	114	
212.87835	3508	1+
214.89608	102	
219.60403	94	
220.88512	94	
222.95415	664	
223.94790	2072	1+
224.42533	94	
224.95025	1756	1+
226.89676	168	
226.94701	5902	1+
227.93177	260	
228.89533	790	
228.94178	5288	1+
229.79285	102	
230.78909	146	
230.84200	162	1+
230.88932	5614	1+
232.88533	858	1+
233.40319	96	
234.88339	404	1+
240.82429	92	
240.83500	118	
240.94098	196	
240.96142	1216	1+
241.83072	160	
241.89795	268	1+
241.94203	414	
242.82547	130	
242.94246	1584	1+
242.95741	390	
243.06283	94	
244.95750	3080	1+
245.94189	274	
246.80968	116	
246.90462	436	1+
246.95322	3838	1+
248.80655	100	
248.85240	108	
248.89944	1660	1+
248.95483	102	
249.13068	102	
249.80689	206	
250.80111	176	
250.89650	168	
250.95361	142	
250.97186	320	1+
251.94804	104	
252.89723	438	1+
253.83936	94	
253.90486	264	1+
254.87722	92	
254.98183	90	
255.01566	126	
255.07704	96	
255.91066	114	
258.83277	320	1+
258.84368	114	
258.91561	130	
258.97480	262	1+
260.40950	94	
260.96686	410	1+
262.82874	180	
263.07036	142	
263.79870	90	
263.84926	132	
263.97774	404	1+
264.79694	128	
265.88354	138	
266.81457	650	1+
266.96346	150	
267.07344	96	
267.50120	102	
267.78312	136	
267.81044	90	
267.97222	518	1+
268.96346	804	1+
269.79982	194	
269.89632	92	
269.91931	166	
269.96849	676	1+
270.06178	94	
270.81125	116	
270.83777	116	
271.79682	166	
271.91585	288	1+
271.96397	104	
273.91353	166	
274.00482	92	
276.35361	106	
276.85702	366	1+
278.40471	280	1+
278.83826	106	
278.88506	216	1+
279.10263	260	1+
279.55324	114	
280.07801	166	1+
280.45943	96	
280.79009	1436	1+
281.03747	138	
281.85712	178	
281.96581	120	
282.82600	98	
283.06997	106	
283.85524	320	1+
283.89242	164	1+
283.93739	96	
283.98316	196	
284.78954	168	
284.82274	198	
285.04398	146	
285.79236	290	1+
285.84373	658	1+
286.81648	132	
287.43156	90	
287.81191	222	1+
288.00539	130	
288.90926	100	
290.39817	94	
290.78993	308	
291.80564	194	1+
291.86664	94	
292.43927	96	
294.81196	100	
294.86878	200	
294.92259	92	
294.96477	90	
295.41214	106	
295.86716	142	
296.22882	116	
296.80805	632	1+
297.53490	104	
298.80222	1576	1+
299.86545	92	
300.47129	98	
301.76504	182	1+
301.80867	178	
301.86022	990	1+
302.79806	160	
302.83438	152	
303.03038	108	
303.80639	600	1+
303.85553	1270	1+
304.45822	104	
304.76605	106	
304.82183	244	1+
305.05642	92	
305.12413	264	1+
305.43176	92	
306.66878	174	
306.79311	158	
306.80907	166	
306.88006	218	
307.31243	124	
307.79686	90	
308.29092	242	
308.82101	92	
309.87873	444	1+
310.30630	150	
311.86098	114	
314.82333	132	
315.91107	90	
316.62060	92	
316.81445	326	1+
317.07326	90	
317.88484	92	
318.93633	226	
319.82531	116	
319.87139	172	
319.93494	150	
321.82137	582	1+
321.86527	418	1+
322.93247	260	1+
323.30217	122	
324.89105	102	
325.89681	146	
326.81104	170	
326.87071	854	1+
329.88001	266	1+
332.29461	144	
332.82272	224	1+
334.90304	132	1+
334.92106	98	
335.94198	318	1+
336.94537	274	1+
337.30492	120	
337.83189	188	
338.87477	122	
339.79003	90	
339.82420	702	1+
342.90312	200	
343.71547	204	1+
344.41172	92	
345.18925	122	
349.11305	96	
349.89787	104	
353.76204	152	
355.77293	118	
358.91777	96	
363.71680	144	
363.92007	126	
364.71627	106	
366.74117	108	1+
END IONS

###FS:    #m/z: 340.94066 #charge 1+
###MS: 46
###MSMS: 47
BEGIN IONS
TITLE=Cmpd 34, +MS2(340.9407), 28.0-35.0eV, 1.0min #47
RTINSECONDS=59.394
SCANS=46-47
PEPMASS=340.94066	763784
CHARGE=1+
57.05650	88	
82.72037	98	
182.86919	86	
184.86751	150	1+
192.89062	104	
196.88683	134	
196.90394	84	
203.93137	118	
204.92806	116	
205.95874	132	
206.47716	82	
208.88352	138	
208.95551	84	
210.89981	88	
210.94226	128	
211.96902	96	
212.05811	94	
212.55932	92	
212.87824	252	
212.92719	140	
213.88602	212	
213.93979	1068	1+
215.88380	868	1+
215.93686	138	
216.39686	86	
217.93569	86	
217.94889	90	
222.95449	354	1+
223.99085	96	
224.97701	122	
226.89595	296	
228.94859	170	
230.88874	494	1+
230.90586	120	
230.93910	82	
231.12092	96	
231.89172	306	1+
231.95034	640	1+
233.89510	572	1+
233.94993	288	
235.12555	96	
235.94738	88	
236.55605	86	
236.89298	84	
238.89730	112	
238.96806	88	
239.78530	306	1+
240.23024	126	
240.83356	88	
241.23252	92	
241.83516	86	
241.98641	100	
242.02402	84	
242.89332	114	
243.94253	88	
244.82673	202	
246.97598	232	
247.98108	268	1+
248.90011	202	
249.87745	132	
249.89839	206	
252.07930	90	
254.50646	94	
254.96547	556	1+
255.04356	84	
255.07429	512	1+
256.90292	140	
256.96681	118	
257.84458	300	1+
258.84710	256	1+
260.86115	80	
261.63918	108	
262.43035	104	
262.84217	84	
264.41942	106	
264.81269	124	
265.94334	86	
266.02304	84	
267.12981	84	
268.14141	294	1+
268.84012	208	1+
268.88265	86	
268.95924	80	
269.56775	102	
269.93664	90	
270.01657	218	1+
270.45943	94	
270.81126	88	
271.84225	98	
271.90343	98	
272.96447	218	1+
273.66583	88	
273.79278	102	
273.92377	98	
274.10047	82	
274.85314	192	
275.21997	86	
275.81020	292	1+
275.84284	92	
275.86173	86	
276.06384	94	
276.85303	498	1+
278.24686	90	
278.82260	82	
278.83828	280	1+
279.06886	94	
279.79946	84	
280.04842	82	
280.79255	84	
280.80840	272	1+
280.91571	182	1+
282.03482	90	
282.10683	82	
283.39350	84	
283.78864	140	
284.83802	82	
285.21523	94	
285.42693	82	
285.78684	154	1+
285.96869	80	
286.15354	98	
286.97868	88	
287.72999	98	
289.05406	84	
289.43207	106	
289.78975	234	
291.84845	224	1+
292.80332	142	
292.87678	100	
293.16756	206	1+
294.86626	204	
298.80243	140	
298.87488	94	
299.78507	252	1+
300.86863	176	1+
300.94214	86	
301.00158	100	
303.37293	80	
303.87147	104	
303.94611	88	
304.76925	82	
306.15327	88	
306.28099	206	1+
306.87821	326	1+
307.79764	316	
308.88487	146	
310.87559	124	
311.88903	104	
312.05541	88	
313.15197	98	
314.79636	142	
314.82376	100	
315.82424	126	
315.89580	80	
316.33881	92	
317.78426	112	
317.81798	116	
317.89352	92	
318.30971	88	
320.91492	84	
324.28290	126	
324.87289	128	
324.89414	546	1+
326.16998	100	
327.25063	82	
328.83407	126	
328.89328	150	
329.87618	184	
330.81471	382	
331.81601	264	
332.81799	142	
332.96989	92	
334.87547	140	
336.86805	108	
338.96924	80	
339.83072	116	
340.75751	82	
340.85712	112	
342.24810	84	
342.90395	242	
346.03844	88	
END IONS

###FS:    #m/z: 363.95661 #charge 1+
###MS: 46
###MSMS: 48
BEGIN IONS
TITLE=Cmpd 35, +MS2(363.9566), 28.0-35.0eV, 1.0min #48
RTINSECONDS=60.166
SCANS=46,48
PEPMASS=363.95661	268286
CHARGE=1+
124.61051	112	
135.27436	94	
187.86945	218	
189.86306	416	
191.85796	810	1+
192.97983	108	
193.85300	236	
196.88356	456	1+
204.91682	88	
206.95009	276	1+
207.87301	378	1+
209.87917	704	1+
209.92060	86	
209.94467	784	
210.88372	580	1+
210.92950	86	
212.87915	3880	1+
217.38393	98	
222.95300	1270	1+
223.97373	120	
224.94900	1828	1+
225.83010	146	
226.94772	5250	1+
226.97267	396	1+
227.06660	114	
227.93354	214	
228.89391	1134	1+
228.94214	5036	1+
230.13561	102	1+
230.88863	5004	1+
231.94229	90	
232.88716	660	1+
234.87901	472	1+
237.05791	104	
238.06161	136	
238.90559	112	
239.44105	96	
240.83351	176	
240.94048	442	
240.96140	494	1+
241.81949	288	1+
241.94180	274	
242.94289	1448	
242.95998	584	1+
244.81458	226	1+
244.84104	232	1+
244.91738	156	
244.94158	544	
244.95710	2632	1+
245.82056	160	1+
245.94122	344	
246.10089	100	
246.90637	162	
246.95275	2904	1+
247.80182	456	1+
247.91009	136	
248.80435	388	1+
248.90079	1464	1+
250.79877	114	
250.82931	92	
250.89381	466	1+
250.95033	182	
251.05939	86	
251.07127	92	
251.79920	202	1+
253.90610	488	1+
255.06727	114	
255.91972	148	
258.02709	94	
258.84679	154	
258.97317	304	
259.05561	88	
259.45713	86	
260.04873	94	
260.14978	88	
260.40919	106	
260.82979	320	1+
260.93073	98	
260.96841	840	1+
262.78255	86	
262.82476	118	
263.17896	86	
263.84622	440	1+
263.93048	86	
264.88867	86	
265.12275	114	
265.83014	112	
266.35576	106	
266.78586	114	
266.81290	818	1+
267.11977	92	
267.78169	102	
267.97381	732	1+
268.02936	142	
268.55048	98	
268.84261	106	
269.14667	92	
269.19104	106	
269.92648	100	
269.96857	416	
270.42531	92	
270.84726	110	
271.03340	92	
271.41900	120	
271.91522	334	1+
273.10329	128	
273.42607	92	
273.84447	140	
274.81535	162	
274.90993	94	
276.86094	104	
277.85988	112	
277.96839	86	
278.46210	96	
278.80026	134	
279.79636	136	
279.84715	220	1+
280.79099	1084	1+
281.98741	136	
283.78687	110	
283.85217	424	1+
284.80869	164	
284.83258	116	
284.92478	94	
285.16946	96	
285.42668	168	
285.79492	92	
285.84539	1214	1+
287.91784	270	1+
288.40668	92	
288.76402	90	
289.78610	720	1+
289.82207	172	1+
290.78911	558	1+
290.85125	138	
291.07837	106	
291.94036	100	
292.43691	158	
293.11623	112	
293.87601	90	
293.94407	130	
294.12076	154	
294.81480	132	
294.92910	102	
295.85408	202	1+
296.80819	356	
296.87461	88	
297.81010	266	
297.94612	90	
298.80107	1570	1+
299.86971	204	1+
300.03004	156	
300.59922	94	
301.80660	294	1+
301.82965	106	
301.86059	632	
303.80654	702	1+
303.85670	1564	1+
303.94306	92	
304.89557	114	
305.33312	86	
305.37802	96	
305.92568	90	
308.87425	106	
309.36495	108	
310.88020	528	1+
310.92226	102	
311.88635	320	1+
313.01262	86	
314.69872	108	
314.82109	94	
316.81183	258	
317.82291	380	1+
318.93540	168	
318.95827	94	
320.15029	92	
321.81871	998	1+
321.86696	432	1+
322.93373	132	
323.93069	126	
324.07745	102	
324.47336	104	
324.87783	96	
324.89280	182	
325.11014	126	
326.06712	98	
326.39846	94	
326.86886	600	1+
326.88948	122	
327.83462	112	
328.18869	86	
328.46674	96	
333.43039	90	
338.87444	100	
339.82719	740	1+
339.85994	88	
340.90462	278	1+
340.93911	250	1+
342.71174	88	
342.74512	142	1+
342.83332	100	
344.83338	104	
348.77690	180	1+
349.77153	214	1+
350.76718	226	1+
351.76133	246	1+
351.90904	180	1+
357.70827	212	1+
359.95844	148	
360.18418	116	
361.28038	102	
361.49042	88	
361.71597	100	
361.84158	274	1+
361.95752	90	
364.19284	130	
364.71078	130	1+
366.74732	100	
367.13459	116	
END IONS

###FS:    #m/z: 507.84563 #charge 1+
###MS: 46
###MSMS: 49
BEGIN IONS
TITLE=Cmpd 36, +MS2(507.8456), 28.2-35.2eV, 1.1min #49
RTINSECONDS=60.938
SCANS=46,49
PEPMASS=507.84563	161038
CHARGE=1+
196.01604	284	1+
214.89021	172	
221.96794	312	1+
230.88969	152	
232.90137	220	
236.88632	292	1+
241.13516	138	
244.93400	196	1+
249.85218	130	
252.08282	276	1+
253.08774	162	1+
254.78942	244	1+
254.91405	220	1+
258.10594	152	
259.85309	202	
262.13707	134	
263.14492	152	
264.11555	196	1+
266.79667	268	1+
267.78247	182	
270.86149	126	
272.85650	196	
273.85567	136	
274.47063	154	
275.80484	130	
275.84715	192	
277.15557	142	
278.40109	140	
279.88860	154	
280.79551	146	
281.37760	154	
284.81230	148	
284.91948	126	
286.87086	238	
287.84878	430	1+
288.89548	134	
289.87693	486	
290.86623	438	
291.88241	218	
291.93036	134	
293.87415	2702	1+
294.85665	152	
295.97865	166	1+
296.85239	536	1+
296.88503	128	
297.91918	156	1+
298.87495	306	1+
300.80490	172	1+
300.84170	158	
300.85958	250	
303.87146	200	
304.87972	226	
305.80184	138	
305.86449	314	
306.88710	166	
307.88830	608	
308.14403	806	1+
308.87513	770	1+
308.88984	846	1+
309.89008	530	1+
310.80841	218	1+
311.16254	136	
311.88350	3496	1+
313.90215	222	1+
314.86412	1076	1+
315.92775	212	1+
316.86533	312	1+
316.88458	200	
317.88851	152	
318.86262	502	1+
318.88929	132	
320.88154	224	
321.87117	364	1+
322.85199	164	
323.89980	128	
324.08940	106	1+
324.85813	230	1+
325.00259	160	
325.38998	228	1+
325.90200	366	
326.24585	168	
326.83748	184	
326.88278	598	
327.82405	218	1+
327.86843	468	1+
327.88345	322	
327.89684	456	
328.37344	266	
328.80708	134	
329.90079	222	
330.00329	158	
331.00971	190	1+
331.78791	206	1+
331.84422	134	
331.89015	276	
332.87438	434	
332.90305	228	
333.17488	220	
333.87956	314	
333.93671	160	
334.82824	128	
334.90319	150	
335.88635	180	
335.99335	126	
336.94288	148	
337.01300	116	1+
337.87875	350	
338.87821	158	
339.90342	280	1+
340.82756	190	1+
341.46496	102	1+
343.87093	300	
343.89021	152	
344.90821	306	1+
345.91141	238	1+
346.40605	146	
348.39195	202	1+
348.91853	138	
350.84358	200	1+
350.88866	256	
350.91374	260	1+
351.88038	146	
352.77942	164	1+
353.85397	144	
353.90012	244	
355.71787	272	1+
355.88804	244	
356.89034	198	
361.77760	168	1+
362.86482	170	1+
364.37582	240	1+
366.08015	136	
366.83973	276	
366.88200	436	1+
367.02563	158	
367.70867	852	
367.84004	288	
368.70847	404	
368.73948	142	
368.81439	164	
368.84791	204	
368.87202	160	
369.71038	288	
369.83774	292	
369.89776	248	
370.84926	148	
371.02391	148	1+
371.35196	160	
373.72025	174	
374.81441	498	1+
377.86655	364	1+
378.07464	146	1+
378.34516	124	
378.78703	156	
380.71693	822	1+
382.06254	260	1+
382.70391	236	1+
383.77311	218	1+
384.63908	144	
384.85050	1876	1+
384.89512	346	1+
387.84745	300	
387.89931	136	
389.37286	152	
389.71417	538	1+
390.74374	132	1+
390.77949	136	
390.84094	1492	1+
392.07292	294	1+
392.82640	386	
392.86090	400	1+
392.89876	138	
394.78490	132	
394.83046	204	
394.90079	414	1+
395.87060	184	
397.59335	134	
397.90305	132	
398.13901	162	
398.72986	504	
398.86174	370	1+
399.72968	326	
400.71690	196	
402.86311	292	
403.87262	1296	1+
405.72982	140	
405.86544	260	
405.90205	224	
407.72373	552	1+
407.86717	1576	
408.85436	1956	1+
409.71581	128	
410.73431	174	
410.83544	748	1+
411.72812	530	1+
411.80735	346	
412.73241	444	1+
412.81441	164	
412.84585	290	1+
412.87009	338	1+
416.74263	154	
416.88008	268	
421.67630	256	1+
421.74616	272	1+
421.88343	434	
422.87851	302	
423.86926	540	1+
426.82842	214	1+
426.86044	1992	1+
427.73382	528	
427.79093	134	1+
428.38558	258	
428.74010	380	
428.84740	782	1+
428.91931	128	
429.06207	150	1+
429.73981	926	1+
430.86226	1058	1+
431.86674	908	1+
432.24355	222	1+
433.85646	176	
434.89015	244	
439.89289	348	1+
441.37650	130	
444.87337	2470	1+
445.74517	262	
445.77082	272	1+
446.74448	152	
446.77374	192	1+
446.87915	482	1+
446.89968	208	
448.75032	356	1+
449.19266	156	
449.88092	854	1+
450.75325	420	1+
451.87525	138	
453.87214	152	
457.90287	722	1+
460.89156	180	
462.88166	1334	1+
465.89444	178	
467.88755	1736	1+
468.09264	130	
468.78289	330	1+
475.72540	170	
477.26942	140	
485.89953	904	1+
486.26666	134	
486.84127	260	1+
487.08769	126	
497.78840	150	
509.85647	138	
END IONS

###FS:    #m/z: 340.94059 #charge 1+
###MS: 50
###MSMS: 51
BEGIN IONS
TITLE=Cmpd 37, +MS2(340.9406), 28.0-35.0eV, 1.1min #51
RTINSECONDS=64.6375
SCANS=50-51
PEPMASS=340.94059	865696
CHARGE=1+
183.87101	110	
192.92741	192	
197.92559	82	
199.96220	82	
205.08903	106	
205.94851	384	1+
208.88559	342	1+
208.95484	124	
209.04717	98	
210.93673	296	1+
212.87824	480	
213.87779	218	
213.93941	946	1+
215.88724	726	1+
215.93524	370	
217.88531	310	
217.93596	132	
219.94262	84	
221.89280	146	
223.95736	450	1+
225.86580	82	
225.89701	228	
226.39495	88	
226.89274	112	
226.94948	146	
227.90399	86	
227.95112	118	
228.02509	146	
228.94381	88	
230.88624	746	1+
231.59077	106	
231.95159	664	1+
233.89596	166	
233.94794	212	
235.86824	178	
235.89089	496	1+
237.87787	82	
237.89214	148	
238.40086	84	
240.83721	126	
241.18837	84	
241.84391	276	
242.94057	158	
243.47857	82	
243.82630	146	1+
243.96294	84	
244.96067	172	
245.44271	92	
246.97165	354	1+
247.90150	92	
248.89877	434	1+
249.96051	414	
251.05309	156	
251.07435	140	
251.96818	356	1+
252.04119	102	
252.85991	82	
253.38517	88	
253.83697	132	
253.90310	332	1+
253.97423	94	
254.96536	350	1+
255.78882	372	1+
255.95224	134	
256.07513	132	
256.09387	80	
256.26464	94	
256.84893	132	
256.86638	88	
256.92759	86	
256.96374	198	
257.83143	90	
258.84590	450	1+
258.96496	144	
259.91398	116	
260.83474	146	
260.85270	202	
262.80511	84	
262.84493	368	1+
264.07984	106	
264.56330	84	
264.79279	150	
265.03280	116	
265.16870	120	
265.80288	84	
265.92507	96	
266.17737	86	
266.41341	110	
266.84313	100	
267.13471	104	
267.15188	92	
267.97249	126	
268.84103	120	
270.06164	88	
270.14857	126	
270.48936	124	
270.79199	188	1+
270.82673	130	
271.93343	100	
272.85082	82	
273.79063	120	
274.00695	86	
274.42194	88	
274.89994	146	
275.80820	202	
276.04135	94	
276.85791	414	1+
276.90309	90	
277.37534	106	
278.12422	100	
278.84689	410	1+
279.79219	122	
279.85101	232	1+
279.93130	84	
280.69390	82	
281.85303	218	1+
282.56091	90	
282.79020	200	1+
282.85729	144	1+
282.91174	82	
284.10261	88	
285.15508	80	
285.56611	116	
285.75496	84	
286.87451	100	
287.87783	84	
289.78622	122	
290.87834	246	1+
290.95099	84	
291.80581	110	
291.92328	120	
292.78621	84	
293.80848	88	
293.85062	126	
294.02087	250	1+
294.04383	86	
295.15053	82	
295.85688	122	
295.97074	110	
296.11966	80	
296.81263	110	
296.85511	388	1+
296.91248	94	
297.11362	130	
297.79542	100	
297.97480	234	1+
298.30673	130	
298.42922	84	
299.05946	256	
299.42278	100	
299.78426	88	
300.02967	94	
300.17975	84	
300.91631	126	
302.17530	210	
302.64635	88	
302.87295	80	
303.94491	162	
304.19708	82	
304.26134	98	
305.87364	156	1+
307.83113	82	
310.88114	242	
311.87829	226	1+
312.80285	180	
313.84972	86	
314.82127	230	1+
322.97037	94	
323.15855	204	1+
324.28779	102	
324.89492	458	1+
325.14180	84	
325.88071	96	
327.12184	118	
328.17996	104	
328.88663	96	
330.81579	200	1+
331.72609	86	
340.27674	110	
340.90262	84	
341.88909	92	
342.89982	164	
343.90438	114	
343.94719	86	
344.90349	226	
END IONS

###FS:    #m/z: 363.95658 #charge 1+
###MS: 50
###MSMS: 52
BEGIN IONS
TITLE=Cmpd 38, +MS2(363.9566), 28.0-35.0eV, 1.1min #52
RTINSECONDS=65.409
SCANS=50,52
PEPMASS=363.95658	310760
CHARGE=1+
179.93195	96	
187.28581	90	
187.86695	140	
189.86328	802	1+
191.86001	390	1+
196.88524	116	
200.88701	96	
200.94421	120	
204.90275	98	
206.96082	96	
207.87552	98	
207.94914	120	
209.94382	480	1+
210.88584	386	
212.87873	3066	1+
212.90116	152	
215.88167	278	1+
216.07439	136	
216.40946	164	
218.91294	94	
221.93575	88	
222.95180	816	1+
224.55354	102	
224.88897	366	1+
224.94767	1026	1+
224.97753	90	
226.94745	4482	1+
226.97108	94	
227.22886	96	1+
227.93315	244	
228.89621	480	1+
228.94234	5522	1+
229.95869	178	
230.79184	112	
230.88934	4270	1+
232.88489	780	1+
233.96204	148	
234.88052	122	
235.21348	90	
235.97457	144	
236.08021	88	
238.01616	114	
240.81835	272	
240.83617	166	
240.94209	530	
240.96338	810	1+
241.79732	90	
241.83872	192	
241.89583	144	
241.93987	1872	1+
242.82064	142	
242.94252	1212	1+
242.98519	104	
243.82701	126	
244.44266	216	1+
244.82091	176	
244.95660	3070	1+
245.81783	142	
245.83694	124	
245.94467	316	
246.90383	282	
246.95344	3334	1+
246.97497	242	
247.80244	558	1+
247.90801	180	
248.80342	326	1+
248.89976	1392	1+
250.79980	116	
250.90516	126	
251.79703	96	
252.07679	100	
253.90374	356	1+
254.85921	126	
255.34382	164	
257.48872	88	
258.97082	136	
259.08712	90	
259.11100	104	
260.82886	88	
260.84767	146	
260.97044	840	1+
261.79477	190	1+
261.83515	140	
262.83206	532	1+
263.45988	100	
264.87029	114	
265.80933	876	1+
265.97998	180	
266.86612	210	1+
267.78182	120	
267.97387	436	
268.12029	156	
268.81274	250	
268.83957	122	
268.95436	164	
269.51329	90	
269.80308	298	1+
269.85030	90	
269.96884	350	
270.12507	90	
270.82623	116	
271.91679	152	
272.40370	96	
272.79598	200	1+
273.84069	88	
273.86067	94	
275.81665	130	
276.81013	142	
276.85715	350	1+
277.69439	90	
278.36063	166	
278.45818	98	
278.79898	434	
278.83315	230	1+
279.80052	204	
280.79236	784	1+
280.96526	92	
281.11625	136	
281.95010	148	
281.98870	108	
282.79201	300	
282.84625	372	1+
282.98694	448	1+
283.06970	132	
283.10408	92	
283.78965	128	
283.84925	322	1+
283.99098	372	1+
284.03376	86	
284.79528	502	1+
284.82045	570	1+
285.84641	1228	1+
286.44617	118	
289.78602	404	1+
290.13253	96	
290.82487	88	
291.79917	224	1+
292.42792	110	
293.85663	178	1+
293.87055	112	
296.80964	356	
296.86598	98	
297.80532	228	
298.80502	1214	1+
300.87467	166	
301.78036	142	
301.79656	142	
301.86162	468	1+
302.25159	160	
302.79706	244	
302.81614	94	
303.80488	158	
303.81929	158	
303.85513	884	1+
303.95074	130	
305.80444	118	
306.43398	170	
306.50374	98	
307.53659	104	
307.79693	96	
307.82735	108	
309.01986	94	
309.89182	308	1+
310.41801	88	
310.44910	166	
310.87033	136	
313.84772	88	
314.34598	86	
315.81630	98	
316.81640	148	
317.81887	86	
318.44341	86	
318.82049	146	
318.93211	350	1+
319.81494	122	
321.81801	850	1+
321.87178	128	
322.87580	190	1+
322.93095	456	1+
323.88387	214	1+
324.81636	122	
325.86816	458	1+
326.87142	388	1+
328.88768	88	
329.87097	114	
330.87718	222	1+
336.94301	248	1+
337.83113	216	
339.82738	380	1+
340.02533	102	
340.94251	116	
341.25829	100	
341.70165	226	1+
341.75769	120	
342.89710	366	1+
344.81412	222	1+
345.74675	94	
349.00898	94	
351.88428	258	1+
352.78070	106	
353.75043	218	1+
353.99161	86	
354.75416	176	1+
354.89082	90	
355.91873	92	
356.20127	92	
356.99600	94	
359.90476	90	
361.72436	134	
363.76532	112	
363.84352	114	
365.32237	92	
366.73011	286	1+
368.33849	102	
368.83868	202	
END IONS

###FS:    #m/z: 507.84553 #charge 1+
###MS: 50
###MSMS: 53
BEGIN IONS
TITLE=Cmpd 39, +MS2(507.8455), 28.2-35.2eV, 1.1min #53
RTINSECONDS=66.181
SCANS=50,53
PEPMASS=507.84553	187710
CHARGE=1+
196.01460	228	
213.15735	186	
214.88486	142	
223.97246	432	1+
227.11325	132	
227.95344	206	
230.88951	172	
232.89603	222	
234.88707	326	1+
236.90391	254	1+
250.97167	184	
252.79474	212	1+
253.09239	212	1+
258.87460	132	
263.13643	180	
264.79891	190	1+
265.82078	202	1+
267.78122	232	1+
267.94595	198	1+
271.01221	174	
272.05597	148	
272.85404	244	
272.88043	154	
278.89156	158	
279.13680	158	
280.79299	232	1+
280.93348	132	
281.21777	134	
287.85200	344	
289.87853	790	
289.90410	198	
290.13390	202	
290.86468	780	1+
291.42505	82	1+
293.87270	1454	1+
294.94879	138	
295.91356	156	
297.80773	232	1+
297.85477	190	
297.87497	346	1+
299.85817	550	1+
300.86213	472	1+
303.86665	376	
304.88980	148	1+
305.86243	586	
307.89276	484	
308.13967	520	1+
308.87077	836	1+
308.88826	916	1+
309.87236	502	1+
310.15568	356	1+
310.84396	130	
311.88358	2976	1+
312.31816	180	1+
314.86738	810	1+
314.89833	200	
314.95594	190	1+
316.80574	130	
316.86486	212	
317.82123	336	1+
317.89436	136	
318.85877	148	
318.93663	136	
319.38372	136	
319.98163	214	1+
321.81644	130	
322.86442	152	
322.89269	146	
322.96881	142	
323.86745	142	
324.85657	354	
325.80810	184	1+
325.85749	196	
325.89833	338	
326.23953	340	1+
326.83610	160	
326.88179	1526	1+
328.86907	154	
328.92977	346	1+
329.81025	260	1+
329.82783	130	
329.89015	224	
330.88039	274	
331.89475	146	
331.90875	176	
332.87620	388	
332.90482	214	
333.17570	194	
333.88763	354	1+
333.90001	156	
335.84240	154	
335.88724	140	
336.86971	168	
337.88058	376	
339.88070	250	
339.90368	158	
343.87186	130	
343.90697	220	1+
347.86939	338	1+
348.84267	174	
350.83961	182	
350.88718	466	1+
351.80790	148	
352.78480	192	1+
352.91338	436	1+
353.85212	242	
353.98595	232	1+
355.88893	242	
355.99297	222	1+
356.72755	150	
356.87353	132	
357.85890	138	
358.06820	190	
360.86512	268	1+
361.36850	168	
361.76163	178	1+
363.13272	190	1+
364.84106	138	
364.87588	252	1+
365.87751	206	1+
366.73808	378	1+
366.84004	780	1+
367.71041	396	
367.76442	210	
368.71016	248	
368.79094	178	
368.89875	574	1+
369.71166	144	
369.83711	354	1+
371.89629	132	
373.72038	656	1+
373.82535	140	
376.35183	172	
376.37813	156	
376.88208	146	
378.76705	140	
378.96045	156	
380.72404	252	
381.71906	668	1+
381.83366	288	
382.85199	360	1+
383.78300	154	
383.89485	152	1+
384.77372	298	1+
384.85044	1294	1+
385.02361	182	1+
386.80242	286	1+
386.86856	180	
387.72196	146	
387.77593	156	
387.84557	710	1+
387.89693	164	
388.79653	258	1+
388.88956	258	1+
389.20281	268	
389.71704	240	
389.92260	124	1+
390.84273	762	
390.87295	138	
391.84301	646	
392.83238	318	
392.86075	424	1+
393.08299	132	
393.40009	236	1+
393.89504	130	
394.83167	412	1+
395.78254	254	1+
395.85841	224	1+
396.89625	202	
397.73850	152	
397.86988	404	1+
398.72583	1126	1+
399.43512	206	1+
399.72788	778	1+
399.85656	178	
400.82465	192	
402.86373	250	
403.86897	1132	1+
404.72300	148	1+
405.86161	298	
406.80421	130	
407.72696	160	
407.86871	1166	
408.06118	282	1+
408.85380	1972	1+
409.71709	134	
409.73523	622	1+
410.83810	648	1+
410.87535	212	
411.12705	86	1+
411.81144	210	
411.86851	712	1+
412.72668	234	
412.79541	278	1+
412.84421	236	
412.86667	956	1+
413.07448	242	1+
413.72496	138	
413.85435	176	
413.91511	158	1+
416.75091	148	
417.81702	188	
418.73125	246	1+
419.37045	176	1+
421.74865	134	
421.88557	416	
422.72990	212	1+
422.82681	200	
422.88362	290	
423.86858	388	1+
424.82747	158	1+
425.30662	164	
425.74363	306	1+
425.87482	156	
426.86252	992	
426.94072	214	1+
427.73359	852	1+
427.86314	528	
428.71086	272	1+
428.84946	628	
428.88856	194	
429.37868	154	
429.80375	270	1+
429.82903	222	
429.87484	172	
430.74337	1108	1+
430.83931	152	
431.86824	800	1+
432.24880	276	1+
434.89317	322	1+
439.19313	262	1+
439.73868	142	
439.85994	170	
439.89455	948	1+
440.19957	162	1+
440.68436	180	1+
441.75078	170	1+
442.87761	284	1+
444.87219	3378	1+
445.74081	174	
445.80276	160	1+
447.74249	184	
448.90838	150	
449.68809	268	1+
449.82843	334	1+
449.87804	808	1+
450.74225	146	
450.76973	236	
451.87798	152	
452.76858	172	
457.90663	408	
458.90436	376	
462.88159	1264	1+
467.88866	796	
468.89293	382	
469.84711	226	1+
469.88772	244	
472.70374	146	
476.65323	168	1+
476.89943	266	1+
481.72757	150	1+
485.89685	816	1+
487.27725	186	
487.89149	152	
509.86157	336	1+
511.30085	138	
511.74259	128	1+
END IONS

###FS:    #m/z: 322.93003 #charge 1+
###MS: 54
###MSMS: 55
BEGIN IONS
TITLE=Cmpd 40, +MS2(322.9300), 28.0-35.0eV, 1.2min #55
RTINSECONDS=69.8795
SCANS=54-55
PEPMASS=322.93003	2102478
CHARGE=1+
179.13246	86	
185.88031	84	
192.89118	332	
193.88884	222	
196.88328	94	
196.98838	76	
201.04592	76	
203.83718	84	
205.95039	352	
207.97355	190	
209.56397	78	
209.94991	164	
211.88786	446	1+
212.87910	98	
216.40950	80	
218.85301	90	
219.92237	80	
220.52548	88	
222.95365	608	1+
223.46547	96	
223.97726	76	
226.81901	76	
226.83178	100	
226.87442	76	
226.89676	74	
228.84062	140	
228.88173	98	
229.09550	86	
230.84786	74	
230.88832	80	
232.82940	78	
232.88735	76	
233.16340	116	
233.91312	144	
235.16419	78	
235.83326	86	
236.90770	102	
237.05591	178	
237.79275	146	
237.91750	86	
237.93048	74	
238.90862	216	1+
238.94033	166	
239.78745	514	1+
240.03726	88	
240.81864	76	
240.93992	3494	
241.88123	106	
241.94164	2786	
242.46477	94	
242.81951	518	1+
242.94181	8286	1+
243.88549	102	
243.91542	78	
244.84282	86	
244.93980	2000	1+
245.79630	96	
246.92603	84	
246.97679	302	1+
247.85070	286	1+
248.16148	124	
248.91298	80	
250.42689	92	
252.78782	76	
253.12953	76	
253.83992	204	1+
253.85614	102	
253.90367	196	1+
254.08371	78	
254.22063	92	
255.78093	184	1+
255.79729	332	1+
256.33165	96	
256.38476	92	
256.88230	92	
258.44243	80	
258.79893	74	
258.82956	176	
258.87975	86	
259.15437	88	
260.19729	80	
260.33796	142	
260.83972	78	
261.35546	92	
261.41089	84	
261.82947	558	1+
262.07254	82	
263.03286	184	1+
263.47756	86	
263.97892	84	
264.83470	90	
264.92679	84	
265.06659	126	
265.08695	116	
266.40168	98	
267.79373	128	
268.23056	84	
268.81005	82	
268.84176	94	
268.95732	74	
269.84589	286	1+
270.79913	216	1+
272.45034	88	
272.55587	84	
273.79399	272	1+
273.90525	100	
274.82153	136	
275.42588	96	
275.78920	78	
275.80777	388	1+
275.98942	86	
276.84141	168	1+
277.68399	86	
277.80888	74	
278.03824	74	
279.09303	666	1+
280.80073	88	
281.03406	74	
282.09151	78	
283.06899	160	
283.22604	74	
283.78842	120	
283.86917	80	
284.07638	130	
284.21031	100	
284.29104	274	
284.79008	98	
284.88549	86	
285.98592	126	
286.14941	76	
287.96528	74	
288.80720	76	
288.87398	326	1+
289.78523	274	1+
290.02767	80	
290.36806	106	
291.80404	252	
291.89534	146	
292.80737	132	
292.86583	116	
293.80258	94	
294.86359	222	1+
296.85497	204	1+
297.80492	150	
297.88682	98	
299.78301	98	
300.89063	78	
301.85515	96	
302.74447	82	
303.88036	94	
304.00818	116	
304.87842	154	
305.00912	92	
305.82611	96	
306.11458	80	
306.39393	78	
306.80440	92	
307.30803	100	
307.79976	238	
307.89021	134	
308.28514	188	
308.89252	80	
309.89265	76	
310.75983	76	
310.80650	114	
311.88130	238	1+
312.80421	358	1+
315.84083	88	
320.88366	120	
321.30272	88	
322.31358	92	
323.88305	82	
324.11725	78	
324.89245	278	1+
325.17746	74	
326.87523	98	
326.89140	92	
327.93083	92	
END IONS

###FS:    #m/z: 507.84543 #charge 1+
###MS: 54
###MSMS: 56
BEGIN IONS
TITLE=Cmpd 41, +MS2(507.8454), 28.2-35.2eV, 1.2min #56
RTINSECONDS=70.6515
SCANS=54,56
PEPMASS=507.84543	193078
CHARGE=1+
196.01670	302	
209.93962	136	
218.89931	132	
224.94418	132	
232.89407	456	
235.14384	292	1+
240.08288	132	
241.08449	170	
241.85148	122	
244.89284	152	
249.09280	140	
250.06567	130	
250.97208	170	
257.79730	140	
262.13596	122	
267.78483	162	
269.92408	124	
270.85855	304	
272.85694	124	
272.94510	142	1+
273.85278	158	
276.81412	124	
279.13070	132	
281.79240	134	
283.78989	130	
285.79311	152	
286.13528	148	
287.85482	534	
289.87825	438	
290.86489	298	
291.86171	342	
292.90815	130	
293.87247	1100	1+
294.97118	204	1+
296.08367	130	
296.86849	142	
297.84254	242	1+
299.80380	134	
300.85201	544	1+
301.97178	140	
303.86323	242	
305.86586	606	1+
306.12384	124	
307.03412	122	
307.89084	916	
307.90942	138	
308.13927	220	
308.79393	170	
308.87103	722	1+
309.15085	494	1+
309.89021	398	
311.88459	2128	1+
312.81813	240	1+
312.85156	132	
313.88342	422	
314.86535	886	1+
315.36939	176	
315.89849	150	
316.88568	320	1+
317.87740	148	
318.83034	124	
318.93464	218	1+
322.85833	240	
322.88778	122	
323.04043	162	
323.87289	262	
324.86738	220	
325.86214	424	1+
325.90149	248	
326.24499	158	
326.88629	1732	1+
327.81677	240	1+
328.86945	296	
329.88356	422	1+
330.81299	212	1+
331.76183	272	1+
332.75789	296	1+
332.83811	126	
332.87041	734	1+
333.17642	384	1+
335.83973	190	
335.87680	126	
336.88955	182	
336.94429	214	
337.87432	440	1+
338.87659	284	1+
340.01855	202	
340.89702	134	
342.86021	234	1+
345.75699	216	1+
346.84961	184	1+
346.87708	130	1+
348.73118	120	
348.91671	226	
350.88347	784	1+
350.90263	138	
352.91075	212	
353.01746	200	1+
353.64995	130	
353.84860	152	
355.37882	128	
355.72941	152	
355.89082	258	
356.77260	276	1+
357.91019	120	
360.88506	256	1+
361.92140	134	
362.84544	260	1+
363.71456	194	1+
363.87059	328	1+
366.18334	242	1+
366.73380	144	
366.84165	756	1+
366.88196	154	
367.70889	356	
367.77682	372	1+
368.71213	176	
369.71541	456	1+
369.83558	212	
371.81195	132	
371.83368	136	
372.73563	218	
373.72105	388	1+
375.78587	122	
375.81139	228	1+
376.78177	160	1+
376.86778	152	
380.71933	1062	1+
380.85635	162	
381.85537	252	
382.78091	190	1+
382.85843	202	
384.74756	162	
384.85036	1308	1+
385.14462	238	1+
385.73129	158	
385.77256	140	
385.92490	134	
387.72354	184	
387.82245	134	
387.84422	546	1+
387.99603	200	1+
388.22469	146	
388.75715	214	1+
388.79033	288	1+
389.06994	164	1+
389.71322	146	
390.83980	470	
390.95674	104	1+
391.75337	150	
391.84343	460	
392.79534	320	1+
392.82716	230	1+
393.90111	284	1+
394.78349	280	1+
394.80344	154	
394.83295	192	
397.06526	138	
397.71568	156	
398.73160	346	
398.77607	126	
398.86524	184	
399.72829	216	
399.84217	230	
400.73191	126	
402.86490	1772	1+
403.86958	1454	1+
404.40716	244	1+
404.73524	254	1+
405.80309	294	1+
406.85928	184	
407.72849	146	
407.86517	2574	1+
408.74594	210	1+
408.82511	150	
408.85408	1590	1+
409.72841	718	1+
410.73415	524	1+
410.83683	1142	1+
411.81439	134	
412.72888	504	1+
412.86157	250	1+
413.03903	134	
414.90476	134	
415.82265	120	
416.73946	360	1+
416.87338	190	
419.80532	192	1+
421.73949	214	
421.88194	230	
422.88021	162	
423.74714	136	
423.87023	556	1+
424.70318	128	
424.73112	154	
424.78242	218	1+
424.83722	152	
425.75377	152	
426.86220	1520	1+
427.73365	506	
428.09683	144	
428.74718	338	
428.84868	560	
428.88202	404	1+
429.74195	206	
430.73993	652	
430.85735	208	
431.86787	402	
432.24186	174	
432.69365	130	
432.83472	296	1+
432.88522	354	1+
433.72278	142	
433.85075	208	1+
433.86873	144	
434.89369	236	
438.89165	458	1+
439.89358	386	1+
440.73894	148	
440.91658	132	
444.87287	2806	1+
445.74404	524	1+
447.88304	172	
449.87591	486	
450.69611	270	1+
450.75241	216	
450.88024	456	1+
451.77193	132	
457.90166	1170	1+
462.88485	836	1+
463.76026	206	1+
465.89847	218	
467.88976	1200	1+
468.24255	150	
468.78178	262	
470.69995	152	
470.78184	120	
485.89813	804	1+
506.21054	138	
507.92354	180	1+
509.85579	154	
END IONS

###FS:    #m/z: 336.94577 #charge 1+
###MS: 54
###MSMS: 57
BEGIN IONS
TITLE=Cmpd 42, +MS2(336.9458), 28.0-35.0eV, 1.2min #57
RTINSECONDS=71.423
SCANS=54,57
PEPMASS=336.94577	124068
CHARGE=1+
183.86837	78	
205.94831	114	
208.04525	78	
209.38974	86	
209.88406	116	
211.94456	2932	
212.41051	80	
212.87836	1660	1+
213.93887	1676	1+
214.86945	84	
215.88930	656	1+
217.88342	244	1+
223.97259	90	
226.89658	110	
227.78311	88	
228.89552	184	
228.99908	86	
229.89893	74	
229.95492	2418	1+
230.88879	2708	1+
231.95056	1218	1+
232.82683	118	
233.89689	438	1+
233.94872	172	
234.81597	92	
235.79550	78	
235.82778	184	
235.86698	88	
235.89270	160	
236.82434	102	
239.78511	86	
239.91234	74	
241.06056	78	
241.84335	178	
243.84736	100	
243.95966	86	
244.87281	210	1+
245.44456	76	
245.96230	106	
246.54396	84	
246.84036	192	1+
246.97824	120	
247.37951	82	
247.81828	74	
247.96499	706	1+
248.39084	86	
248.89918	1202	1+
249.05137	76	
249.16163	80	
249.96231	246	
250.04625	104	
250.13176	92	
250.84212	166	
250.95639	250	
251.07035	104	
251.84167	202	
251.95643	182	
252.84283	112	
252.92799	86	
252.97045	1554	
253.10382	74	
253.16668	82	
253.90417	378	1+
254.96578	652	1+
255.02861	80	
255.06994	298	1+
256.66396	88	
256.80018	74	
256.84708	78	
256.90219	74	
257.84780	122	
258.84620	192	
258.95974	92	
259.39411	88	
260.85020	134	
261.16066	102	
261.83081	100	
262.83258	278	
267.18012	76	
267.84510	148	
268.83972	524	1+
269.41649	78	
269.59191	88	
270.84405	78	
270.91006	76	
270.97853	222	
271.84689	124	
271.91260	128	
272.09148	92	
272.86511	116	
272.91258	78	
273.56422	96	
274.42178	94	
274.58493	80	
274.80255	78	
274.93050	100	
274.97235	148	
275.93517	80	
276.79507	82	
276.85829	228	
277.86675	240	1+
278.35552	84	
278.83249	286	1+
278.84878	108	
279.10597	88	
280.09967	78	
280.26018	76	
280.85919	86	
282.04938	76	
282.79268	158	
282.89105	78	
283.86125	122	
284.37585	92	
284.87554	80	
285.38724	92	
285.85026	114	
285.93549	74	
286.11604	104	
286.80048	162	1+
286.85171	842	1+
287.85410	516	1+
289.41354	96	
289.87908	136	
290.09066	82	
290.78546	134	
291.43676	102	
291.80460	140	
291.84377	84	
292.81597	124	
292.93445	82	
292.99431	82	
295.36979	92	
296.13079	148	
296.81895	198	1+
296.92304	96	
296.95495	74	
298.58034	100	
298.85806	98	
299.80614	106	
299.86857	108	
300.43717	80	
301.03996	84	
301.88011	94	
304.44553	90	
307.29320	82	
307.42880	86	
308.07246	78	
308.87821	150	
309.20305	98	
309.31987	88	
309.81529	192	1+
309.86774	244	
310.07599	94	
310.87256	156	
312.03371	76	
314.81433	80	
315.89569	82	
316.90088	90	
317.89641	134	
319.84308	98	
320.83394	236	1+
323.05699	90	
323.87865	94	
323.89359	368	1+
324.89438	268	1+
328.88213	470	1+
330.43026	90	
332.70224	86	
334.77957	76	
334.81300	86	
335.89681	102	
335.92599	92	
336.80433	80	
337.04115	84	
337.39300	98	
339.53207	88	
339.71307	80	
END IONS

###FS:    #m/z: 322.92999 #charge 1+
###MS: 58
###MSMS: 59
BEGIN IONS
TITLE=Cmpd 43, +MS2(322.9300), 28.0-35.0eV, 1.3min #59
RTINSECONDS=75.0865
SCANS=58-59
PEPMASS=322.92999	2012710
CHARGE=1+
106.58105	96	
165.16538	84	
172.39134	82	
186.00603	78	
190.93682	74	
192.88618	170	
196.88281	196	
197.89093	84	
199.87728	98	
201.02810	94	
201.04377	124	
203.08767	80	
205.94753	398	1+
207.97201	118	
210.90455	82	
212.88116	86	
212.89414	122	
221.89521	72	
222.86533	82	
222.95012	200	
223.95866	150	
224.94560	78	
225.03790	104	
225.91206	72	
227.82127	82	
228.93010	78	
230.07055	106	
230.83653	94	
230.88932	120	
231.51807	84	
233.89863	76	
233.91844	102	
234.04167	86	
234.11112	86	
235.43729	82	
235.79530	138	
235.88035	76	
237.89114	74	
237.98980	72	
238.02561	78	
238.94155	94	
239.01169	106	
239.07677	76	
240.08351	88	
240.78747	106	
240.82245	334	1+
240.94052	2780	
241.79967	76	
241.93948	8400	1+
242.02471	120	
242.94179	5812	1+
243.82156	522	1+
243.87297	74	
244.13552	90	
244.93977	1080	1+
245.81790	110	
245.83128	78	
245.89623	114	
246.06251	88	
246.54989	74	
246.97874	346	1+
247.85104	78	
248.85954	144	
249.09318	88	
249.95093	86	
250.89557	86	
252.87539	74	
252.97689	86	
253.07729	84	
253.97198	74	
254.02153	98	
255.90527	72	
256.90408	78	
257.07733	76	
258.83351	334	1+
258.85003	72	
259.40957	82	
260.33797	76	
260.83443	136	
260.93336	86	
261.82972	636	1+
262.01059	78	
262.14962	82	
262.83152	384	1+
264.78326	238	1+
264.82266	76	
266.96338	100	
267.83869	90	
269.80150	78	
270.19073	72	
271.81202	74	
271.84650	218	1+
273.79360	140	
274.15709	76	
275.05691	80	
275.80719	126	
276.81002	124	
276.96229	100	
277.80326	100	
279.09155	1324	1+
280.03151	132	
282.85141	256	1+
282.93906	120	
283.07048	108	
283.17002	78	
283.80211	84	
284.07570	82	
284.29272	380	1+
284.78793	74	
286.18046	74	
289.09991	78	
289.78774	176	
289.88309	222	
290.78926	92	
290.86260	72	
290.87740	88	
291.80748	286	
292.84284	100	
293.85469	104	
294.52835	106	
294.84474	72	
297.06943	86	
297.81110	76	
298.86375	194	1+
299.78464	74	
300.82390	128	
301.07602	78	
302.59066	84	
302.88377	180	
303.21046	76	
304.35585	94	
304.39626	80	
304.44565	82	
304.88573	152	
304.96644	82	
305.87921	110	
305.89693	128	
306.28807	76	
306.45419	92	
306.76572	72	
306.88692	180	
307.31231	80	
307.79893	450	1+
307.89595	150	
307.91321	72	
308.38961	76	
308.55996	76	
308.81699	90	
308.88995	210	
310.01766	70	
310.31211	136	
310.86347	74	
311.82353	76	
311.87740	208	1+
312.80667	176	
316.94010	96	
317.81920	90	
319.73973	80	
320.09996	90	
320.43878	72	
320.87144	92	
321.02436	78	
321.19683	80	
322.30948	72	
323.83422	84	
323.88976	592	1+
324.81384	72	
324.89326	456	1+
325.80998	124	
325.86404	74	
END IONS

###FS:    #m/z: 336.94575 #charge 1+
###MS: 58
###MSMS: 60
BEGIN IONS
TITLE=Cmpd 44, +MS2(336.9457), 28.0-35.0eV, 1.3min #60
RTINSECONDS=75.8585
SCANS=58,60
PEPMASS=336.94575	108860
CHARGE=1+
189.86901	78	
193.88936	126	
205.06452	72	
207.97038	122	
208.48283	94	
209.88417	102	
209.94809	158	
210.89272	120	
211.94471	2778	
211.98672	86	
212.21737	72	
212.87861	1548	1+
212.94576	78	
213.94154	1200	1+
215.88678	504	1+
215.93743	258	
217.88255	220	
217.93606	172	
220.92138	92	
223.97428	176	
224.97505	132	
225.89235	156	
228.04092	102	
228.84125	138	
228.87265	96	
228.89537	276	
229.95500	2744	1+
230.88897	2978	1+
231.82288	256	1+
231.95045	1196	1+
232.82788	168	1+
232.97973	82	
233.89878	284	
233.94932	190	
234.89705	136	
234.91966	78	
235.08519	88	
235.89635	118	
236.92811	92	
239.80389	86	
240.83766	116	
241.84577	78	
242.84248	122	
243.02081	92	
243.82991	178	1+
246.01807	88	
246.90301	194	
246.97839	188	
247.96703	664	
248.08098	82	
248.80024	130	
248.85527	86	
248.90076	956	1+
249.09568	72	
249.18290	80	
249.95737	362	1+
251.07100	126	
251.78979	126	
251.84577	168	
252.78777	84	
252.90738	508	1+
252.97135	1876	1+
253.80397	72	
253.90549	546	1+
253.95952	154	
254.23813	74	
254.96644	484	1+
255.07188	152	
255.55175	92	
255.83860	80	
256.93163	136	
256.96288	134	
257.04005	72	
257.24063	96	
257.85667	126	
257.94800	88	
258.84642	426	1+
259.85252	274	1+
260.11630	96	
260.59745	78	
260.82940	200	1+
260.99806	78	
262.87432	72	
265.08463	74	
266.11117	86	
266.84942	202	
267.80450	88	
267.83731	708	1+
268.07786	104	
268.11010	84	
268.83983	600	1+
268.95329	74	
269.52743	80	
270.98412	120	
271.79429	164	1+
271.85317	82	
271.91578	192	
271.97591	314	1+
272.91654	128	
272.97773	266	1+
274.85749	142	
275.86555	122	
276.85720	336	1+
276.89792	92	
277.05220	76	
277.41205	100	
277.83474	386	1+
277.96137	144	1+
278.80862	72	
278.83571	278	1+
279.93526	78	
280.84930	154	
280.87147	130	
282.87043	270	1+
283.14949	78	
283.78499	238	1+
283.82955	84	
283.92934	84	
284.13170	96	
284.87489	104	
285.84780	72	
286.85005	300	
286.87281	142	
287.84639	284	
289.79657	90	
290.79152	84	
291.11806	92	
292.39991	88	
292.44174	78	
293.10684	120	
293.87140	86	
293.99997	108	
294.04811	76	
294.17863	86	
294.80968	222	1+
294.85676	188	
294.87356	302	1+
294.91851	156	1+
295.05131	80	
295.83434	82	
295.97400	104	
296.09008	78	
296.49397	80	
296.94314	104	
299.05356	80	
300.78019	90	
300.87603	90	
301.82693	84	
302.97304	96	
303.14665	86	
304.35134	74	
305.74579	102	
305.89769	80	
306.89074	144	
307.18546	74	
307.27382	104	
307.88488	120	
309.86769	84	
309.89000	76	
310.83013	120	
310.87815	292	1+
312.85838	132	
313.13002	86	
315.76025	76	
316.81732	74	
317.17802	80	
317.94604	84	
318.85962	74	
319.97281	76	
321.60690	74	
322.66231	118	
323.83435	86	
325.89590	218	1+
327.05511	72	
327.19506	76	
328.88753	108	
329.87694	74	
330.01098	76	
332.83078	92	
334.90141	88	
337.92972	76	
339.02549	92	
339.25398	102	
340.79673	122	
340.90147	202	1+
END IONS

###FS:    #m/z: 359.96158 #charge 1+
###MS: 58
###MSMS: 61
BEGIN IONS
TITLE=Cmpd 45, +MS2(359.9616), 28.0-35.0eV, 1.3min #61
RTINSECONDS=76.6305
SCANS=58,61
PEPMASS=359.96158	81440
CHARGE=1+
96.35488	78	
199.46597	96	
202.88549	136	
204.93458	80	
207.07923	80	
208.88729	130	
209.94482	664	1+
210.20609	92	
211.91685	84	
220.95975	118	
222.95024	882	1+
223.89317	358	1+
224.89762	254	1+
224.94708	1126	1+
225.98678	120	
226.12585	84	
226.89947	242	1+
226.94747	3746	1+
226.97054	234	
227.93003	152	
228.94241	3358	
229.94515	84	
231.85995	100	
231.88265	158	
232.82950	84	
233.96174	104	
234.86684	82	
235.84815	110	
237.85040	82	
238.82682	128	
238.93617	82	
239.14671	78	
239.78454	134	
239.91040	212	1+
240.40157	82	
240.82351	116	
240.94083	366	
240.96297	514	
241.78789	134	
241.84403	80	
241.94243	200	
242.01890	94	
242.58265	88	
242.95959	440	
243.86352	106	
243.94235	86	
244.95649	1844	1+
245.94152	426	
246.44180	92	
246.95357	2368	1+
248.80225	646	1+
249.12774	92	
249.84036	116	
250.87797	86	
250.94970	254	
250.96752	130	
251.07218	156	
251.96967	122	
252.13193	82	
252.86960	90	
252.95532	488	
256.45336	92	
256.50072	104	
257.15795	80	
258.97213	414	1+
259.80718	170	
260.79672	158	
260.94785	192	
260.97052	520	1+
261.89574	80	
262.78556	220	1+
262.95275	168	
263.97510	96	
264.81908	168	
265.82893	88	
265.97049	86	
266.81142	554	1+
267.11576	82	
267.97296	420	
268.79488	254	1+
268.96029	526	1+
271.00718	96	
272.90790	132	
275.42030	186	
275.79619	320	1+
275.97220	104	
276.01698	94	
276.85461	354	1+
276.92384	82	
277.91930	84	
279.79662	212	
279.94823	80	
280.26005	78	
280.79108	820	1+
280.81888	106	
280.93065	86	
282.92826	90	
283.06272	92	
283.57510	90	
283.79204	110	
283.90642	78	
284.82533	674	1+
285.06173	80	
285.97685	92	
287.73229	92	
287.93011	86	
288.15515	90	
288.41759	100	
288.83081	82	
289.16062	116	
289.86668	100	
290.41067	92	
290.78351	380	1+
292.41033	92	
292.83659	84	
293.12611	88	
293.14776	82	
293.83669	84	
293.86881	108	
294.05451	102	
294.62970	92	
294.85701	146	
294.88066	90	
294.92478	220	1+
296.80887	438	1+
297.13257	82	
298.80351	1996	1+
299.82851	98	
300.28606	82	
301.78933	116	
301.85469	96	
303.37517	80	
303.94231	84	
304.39975	162	
305.84628	92	
306.74446	82	
306.86040	78	
309.79678	298	1+
309.83898	84	
309.88602	88	
310.41769	84	
310.87570	396	1+
310.89184	82	
310.98687	80	
313.99995	92	
314.88671	80	
316.81083	296	1+
317.92639	106	
318.93123	160	
318.95749	132	
319.82242	224	1+
321.81604	228	1+
322.92546	82	
324.88966	152	
326.31391	84	
326.83324	88	
328.37549	130	
329.87732	110	
330.18507	110	
335.42893	90	
335.89703	106	
336.94594	572	1+
338.76308	144	
339.39845	98	
339.83082	172	
340.94061	366	1+
341.03337	130	
343.90873	90	
344.89510	80	
345.52931	116	
346.13006	82	
347.41267	86	
350.12996	114	
350.77353	106	
351.75841	84	
352.04207	86	
355.11983	88	
358.76631	228	1+
358.92738	82	
359.86625	84	
360.90952	80	
363.90157	90	
364.31866	80	
END IONS

###FS:    #m/z: 322.92992 #charge 1+
###MS: 62
###MSMS: 63
BEGIN IONS
TITLE=Cmpd 46, +MS2(322.9299), 28.0-35.0eV, 1.4min #63
RTINSECONDS=80.296
SCANS=62-63
PEPMASS=322.92992	2252008
CHARGE=1+
186.93827	106	
195.89058	80	
195.92303	92	
196.88149	72	
200.88542	76	
201.04036	78	
205.94916	160	
207.92841	72	
207.97583	148	
212.86169	82	
212.89657	100	
214.89312	110	
220.03556	78	
221.95009	106	
222.89753	260	1+
222.95509	598	1+
223.95997	398	1+
224.36795	74	
225.86016	78	
225.92478	90	
227.93278	98	
228.91598	132	
229.42824	106	
230.00149	92	
230.79536	90	
232.90175	122	
233.93654	92	
234.96850	76	
236.01233	72	
236.43316	94	
236.83751	80	
237.79297	128	
238.93754	280	
239.07869	172	
239.79135	90	
240.82488	112	
240.94001	3324	
240.96455	134	
241.82199	74	
241.94166	2254	
242.82428	110	
242.88651	114	
242.94082	6822	1+
243.09193	86	
243.82035	76	
244.81918	284	
244.93975	1288	1+
246.85182	122	
246.97863	196	
247.84825	102	
247.97780	160	
248.84913	238	1+
249.81157	112	
250.06162	72	
250.98305	88	
251.79095	76	
252.78764	92	
252.97105	90	
253.34803	96	
253.83126	262	1+
254.83415	214	1+
255.78300	80	
255.90118	70	
255.91708	76	
259.84341	114	
260.83086	278	
260.93084	70	
261.03005	72	
261.82821	584	1+
262.80253	74	
262.82960	366	1+
263.88845	86	
263.99445	78	
264.07534	132	
265.00057	80	
265.05969	112	
266.33540	94	
266.86959	74	
267.13171	78	
267.79845	78	
267.81881	80	
268.26474	94	
268.79194	74	
269.80540	200	1+
269.85600	126	
271.84655	278	1+
271.98650	88	
273.79994	160	
274.82061	80	
275.80632	278	1+
276.16591	72	
276.86298	78	
277.36298	92	
278.28786	100	
278.50516	92	
279.09035	1048	1+
279.79429	126	
279.84906	146	
280.58688	72	
281.79159	76	
281.96704	202	1+
282.80365	106	
282.85930	92	
283.02133	72	
283.06714	128	
283.86701	116	
284.29361	318	
284.78721	142	
284.86651	80	
285.29822	134	
285.44127	118	
285.82533	78	
285.94596	72	
285.96836	72	
286.90420	80	
286.91845	160	
287.80609	84	
287.90704	100	
289.04156	90	
289.78720	196	1+
289.87976	164	
290.87325	178	
291.80437	224	
292.43547	74	
292.79989	130	
292.85565	92	
293.80633	82	
293.84240	196	1+
295.43323	84	
295.55366	106	
295.73084	94	
296.80872	92	
296.86600	76	
296.94214	84	
297.78721	84	
299.78141	512	1+
301.67281	80	
301.86204	90	
303.45435	74	
303.80544	78	
303.88007	72	
303.94643	76	
305.88323	136	
306.83234	70	
306.87846	136	
307.79728	106	
307.88859	80	
308.29043	90	
308.74980	76	
308.90782	80	
310.88722	80	
311.03279	78	
311.87923	70	
312.80061	258	1+
313.04741	70	
314.05424	76	
315.36365	74	
315.82814	96	
316.78224	78	
317.40782	82	
317.99447	78	
319.89117	84	
321.73182	72	
322.74953	138	
323.03699	72	
323.10780	76	
324.89058	212	
325.89663	124	
326.96433	74	
END IONS

###FS:    #m/z: 340.94063 #charge 1+
###MS: 62
###MSMS: 64
BEGIN IONS
TITLE=Cmpd 47, +MS2(340.9406), 28.0-35.0eV, 1.4min #64
RTINSECONDS=81.068
SCANS=62,64
PEPMASS=340.94063	857316
CHARGE=1+
152.13755	98	
191.96128	80	
192.92556	210	
194.88983	80	
195.89552	80	
198.88668	226	1+
203.01405	80	
205.94597	120	
212.87786	220	
213.02302	90	
213.88116	234	
213.94009	672	1+
214.89403	110	
215.88541	794	1+
217.88401	106	
223.83035	150	
223.95893	214	
224.00937	80	
224.41391	90	
224.94871	110	
224.96872	126	
226.39153	156	
228.93657	92	
228.97297	92	
229.12688	76	
229.62558	92	
230.88672	696	1+
231.88885	470	1+
231.94966	746	1+
233.89500	244	
233.94872	256	
234.09971	98	
235.11183	78	
235.89379	156	
236.90746	158	
238.44656	78	
239.92191	78	
240.96272	144	
241.84244	206	
241.97687	82	
242.94794	110	
243.82747	144	
243.84535	140	
245.44625	82	
245.56577	84	
245.88521	82	
247.09373	78	
247.80477	78	
248.89966	146	
249.96009	180	
249.97650	98	
250.46391	78	
250.83910	90	
251.79092	84	
251.96608	154	
253.42277	80	
253.96399	148	
254.79259	84	
254.96489	406	
255.07234	154	
255.79107	78	
256.96303	166	
257.44931	80	
257.83737	434	1+
257.96583	152	
258.84195	374	1+
259.92421	78	
259.95791	160	
260.15763	82	
260.85127	180	
260.91295	92	
260.98817	96	
261.44055	78	
261.84417	336	1+
261.92329	94	
262.86390	80	
262.91793	80	
263.96240	116	
265.93916	82	
266.95521	120	
267.83872	86	
268.08421	78	
268.83994	338	
269.79948	192	
270.06016	84	
270.83522	94	
271.36017	166	
272.80245	196	1+
272.84755	192	
273.84590	82	
273.94423	78	
274.86530	88	
275.59674	92	
275.86016	142	
276.81721	176	
276.85287	246	
277.45697	82	
277.85901	174	
278.84460	604	1+
278.90493	106	
278.96036	218	1+
279.17335	84	
280.85742	166	
281.88056	86	
283.86395	130	
284.35517	86	
284.48603	82	
286.05575	82	
288.91429	82	
288.95603	78	
289.78708	130	
289.88502	82	
291.80452	108	
292.04700	84	
292.48579	82	
293.85288	350	1+
294.86447	356	1+
294.88361	84	
295.93777	80	
297.13678	76	
297.79155	92	
298.00944	84	
298.22254	104	
298.82445	82	
298.84319	90	
298.89599	78	
299.01720	84	
299.78459	126	
299.83765	78	
299.86851	228	
300.86969	90	
301.72192	118	
301.92030	76	
302.17260	284	
302.24913	84	
302.94539	154	
302.96291	92	
303.06292	76	
303.36873	98	
304.87886	234	1+
305.02633	84	
307.80186	126	
308.00822	92	
308.79299	90	
309.80893	106	
310.80951	142	
310.87454	178	
311.13211	104	
311.88219	78	
317.88944	102	
318.95409	82	
319.77472	76	
324.89160	108	
328.18652	80	
328.89181	96	
329.87163	164	
330.81295	204	
334.75316	130	
339.28769	114	
339.83304	80	
340.29049	88	
340.92279	80	
342.89818	80	
342.91894	92	
345.14376	88	
END IONS

###FS:    #m/z: 363.95656 #charge 1+
###MS: 62
###MSMS: 65
BEGIN IONS
TITLE=Cmpd 48, +MS2(363.9566), 28.0-35.0eV, 1.4min #65
RTINSECONDS=81.84
SCANS=62,65
PEPMASS=363.95656	315018
CHARGE=1+
67.75399	96	
75.47514	86	
121.94252	84	
188.43183	86	
189.86475	368	1+
191.85851	390	1+
194.88991	86	
196.88285	126	
207.87526	522	1+
209.94115	1444	1+
210.88242	136	
210.95286	86	
211.41862	88	
211.88849	116	
212.03149	96	
212.87821	2900	1+
214.89333	118	
221.10206	88	
222.95142	458	
223.40145	96	
223.95024	1694	1+
224.95086	1174	1+
225.04520	90	
225.88980	102	
226.81632	92	
226.89131	98	
226.94617	6770	1+
226.97840	214	
227.92904	260	
228.89371	758	1+
228.94150	5968	1+
230.88900	4996	1+
232.13513	102	
233.87899	400	1+
234.88273	436	1+
234.90651	92	
237.06185	96	
240.82291	188	
240.93959	484	
240.96302	414	1+
241.09119	154	
241.94291	384	
242.81495	396	1+
242.94197	1456	1+
242.95887	580	1+
243.38827	106	
244.89822	112	
244.93834	404	
244.95783	3394	1+
245.03745	88	
245.13002	84	
245.80165	120	
245.94148	318	
246.14021	90	
246.80736	218	
246.85670	96	
246.90317	118	
246.95212	4110	1+
247.03532	96	
247.80871	120	
248.80093	606	1+
248.90013	530	1+
250.89097	434	1+
251.92347	150	
252.07543	150	
253.90421	236	
258.18272	90	
258.83546	188	
258.97132	244	1+
260.50850	98	
260.82962	138	
260.85177	98	
260.96678	272	
261.84154	270	1+
261.89661	96	
261.96716	124	
262.83156	374	1+
263.97879	90	
264.04254	118	
264.07909	140	
264.81638	248	
264.96329	136	
265.08536	216	
265.81452	134	
265.85340	118	
266.80837	1042	1+
266.86204	138	
267.80200	600	1+
267.97311	508	
268.48192	126	
268.84111	256	
268.95748	88	
269.16059	86	
269.96839	1072	1+
270.82742	92	
270.86197	114	
271.42882	94	
271.85573	100	
271.91844	256	
273.79516	120	
274.79085	130	
275.90677	98	
276.84548	124	
276.85970	138	
277.81173	86	
277.86234	140	
278.79702	360	1+
278.84534	264	1+
278.88242	92	
279.10229	160	
279.54689	98	
280.79286	518	
280.93077	138	
281.78865	704	1+
281.96725	92	
282.11665	84	
282.85699	134	
282.96151	88	
283.82905	112	
283.84845	136	
284.83805	614	1+
284.87484	84	
285.84422	440	1+
285.90331	168	
286.88285	100	
288.80435	84	
290.01539	90	
291.85848	90	
292.43964	88	
292.93280	100	
293.11534	102	
293.84830	158	
293.87780	106	
294.03786	88	
294.93147	122	
295.92097	84	
296.81089	232	
296.86185	220	
296.88078	84	
297.80937	364	
298.07721	86	
298.80100	2024	1+
299.40790	88	
300.38403	90	
301.86167	546	1+
302.11495	84	
303.80844	376	
303.85393	856	1+
304.03004	106	
304.14767	82	
305.15067	88	
306.27595	102	
306.94014	86	
307.04115	84	
307.87785	104	
308.87597	252	1+
308.89748	98	
309.81179	176	1+
311.88907	116	
313.44286	94	
315.82275	108	
315.86069	222	1+
316.15753	88	
316.81519	350	
317.81363	320	
318.81594	524	1+
318.93478	218	
321.81703	482	1+
321.86341	230	
321.97601	86	
322.92815	160	
323.82497	168	1+
324.87579	116	
325.89554	294	1+
326.87147	182	
328.88125	124	
330.75406	88	
335.87984	92	
336.94543	410	1+
338.83220	92	
339.82821	250	1+
340.93952	382	
341.17692	86	
344.42306	88	
347.70677	104	
351.74044	84	
352.77513	136	
352.89194	90	
353.90584	92	
354.19052	90	
362.04413	92	
362.86086	160	
363.71886	110	
364.19191	100	
368.32341	84	
END IONS

###FS:    #m/z: 340.94042 #charge 1+
###MS: 66
###MSMS: 67
BEGIN IONS
TITLE=Cmpd 49, +MS2(340.9404), 28.0-35.0eV, 1.4min #67
RTINSECONDS=85.5125
SCANS=66-67
PEPMASS=340.94042	907248
CHARGE=1+
65.35872	80	
158.25325	100	
187.04044	78	
187.89128	78	
189.99617	92	
192.92623	192	
194.48899	88	
196.06913	78	
196.88227	162	
197.49399	84	
205.94826	104	
206.94318	98	
206.98075	102	
208.88407	88	
209.88983	78	
210.90113	78	
212.08893	92	
212.87484	472	1+
213.93857	838	1+
215.88736	334	1+
215.93925	224	
217.38591	98	
217.88112	162	
217.91111	86	
218.88389	120	
222.97936	78	
223.92105	80	
223.94005	84	
223.96011	180	
224.84813	80	
224.90686	76	
224.95765	108	
226.95050	262	
228.94506	350	1+
230.88821	384	1+
231.89056	242	1+
231.94913	1060	1+
232.84445	78	
232.86525	96	
233.84820	90	
233.89723	486	1+
233.91281	102	
236.89524	114	
238.83820	110	
238.85814	82	
239.12581	102	
239.78886	350	1+
239.85027	202	
239.89906	76	
240.56529	104	
240.83675	408	1+
240.89945	120	
240.96750	76	
241.84109	342	1+
242.40864	78	
242.94548	138	
243.83981	212	
244.83149	86	
246.14670	90	
246.80837	82	
248.86111	78	
250.94947	80	
251.47715	86	
251.80456	94	
251.95945	76	
252.46584	82	
254.83182	88	
254.90842	114	
254.96602	556	1+
255.91512	96	
256.04061	92	
256.89544	116	
256.96194	204	
257.86115	78	
258.84700	276	
259.85220	316	
260.83577	156	
261.83801	168	
264.41920	88	
265.54198	80	
265.87288	76	
266.27354	98	
266.84889	78	
267.13333	136	
268.83490	314	1+
269.00029	114	
270.80545	78	
270.82808	266	
271.79940	128	
272.79029	96	
272.85184	186	1+
272.86376	178	1+
272.93090	150	
273.05885	76	
273.79424	258	1+
273.94208	88	
275.86935	110	
276.01303	80	
276.85156	192	
276.92870	76	
276.98254	110	
277.86340	194	
278.84455	714	1+
280.84226	312	1+
280.85960	82	
280.90053	88	
280.93335	130	
281.36471	76	
281.80195	168	1+
281.85955	390	1+
282.52364	98	
283.14734	82	
284.86478	82	
284.90582	86	
286.14714	86	
286.35686	78	
286.81242	200	1+
286.91406	82	
289.78544	132	
293.87994	90	
294.43176	92	
294.86893	152	
295.84287	80	
295.86280	306	1+
296.15747	88	
297.50329	80	
298.80377	118	
298.90972	86	
298.92361	92	
299.26596	108	
299.78439	86	
300.88219	78	
301.80951	86	
301.86412	88	
302.17156	184	
302.81491	112	
302.87220	82	
304.92331	78	
305.15716	76	
307.88318	188	
308.48246	82	
309.86655	80	
310.42204	84	
311.86236	78	
311.88875	110	
312.80206	98	
313.80201	240	
313.87379	106	
314.60710	88	
316.90259	86	
317.94167	82	
319.41948	86	
320.72170	78	
320.91550	76	
321.15073	78	
321.81466	152	
321.87760	100	
323.02865	214	1+
323.89048	160	1+
324.06621	88	
324.14607	100	
326.17252	172	
326.88990	116	1+
328.18867	88	
329.87049	82	
330.93926	78	
332.40396	80	
332.62354	104	
333.40572	100	
336.57469	90	
336.93090	82	
337.71996	80	
339.12041	80	
340.74835	92	
343.83078	82	
END IONS

###FS:    #m/z: 363.95640 #charge 1+
###MS: 66
###MSMS: 68
BEGIN IONS
TITLE=Cmpd 50, +MS2(363.9564), 28.0-35.0eV, 1.5min #68
RTINSECONDS=86.2845
SCANS=66,68
PEPMASS=363.95640	344940
CHARGE=1+
126.83394	100	
187.86921	154	
189.86191	820	1+
191.85724	492	1+
193.08705	82	
196.88194	172	
200.88688	96	
201.41636	94	
205.94823	102	
207.87138	488	1+
207.94853	90	
208.93943	98	
209.91951	96	
209.94246	1522	1+
210.88351	502	1+
212.70957	80	
212.87829	2004	1+
214.87472	80	
214.89828	78	
215.89308	140	
216.85382	80	
218.62613	78	
222.95013	772	1+
224.92194	86	
224.94802	1048	1+
225.96186	78	
226.06480	100	
226.89347	138	
226.94680	4832	1+
228.89439	564	1+
228.94178	6654	1+
230.14000	94	
230.79157	132	
230.88864	4270	1+
232.56170	94	
232.88540	594	
234.88030	454	
238.12420	78	
238.98148	82	
239.01945	98	
239.83643	272	1+
239.92380	84	
240.82904	250	1+
240.91017	80	
240.94142	408	
240.96333	538	
241.94001	1480	1+
242.94314	1212	1+
242.96009	426	
243.00533	114	
243.47652	96	
243.82001	510	1+
244.82192	354	1+
244.95729	3314	1+
244.99151	98	
245.93686	350	
246.80997	112	
246.90621	360	1+
246.95235	3000	1+
247.97322	164	1+
248.80467	310	
248.89838	1756	1+
249.95148	414	1+
250.96852	120	
251.43955	94	
251.88535	98	
252.79783	104	
253.00173	80	
253.90365	88	
255.78624	122	
257.09365	80	
258.84128	352	1+
259.07735	84	
260.82916	150	
260.96743	578	1+
261.83077	124	
261.84888	146	
261.86369	78	
263.82716	128	
263.97853	186	
264.81694	154	
265.08892	86	
265.85016	122	
265.97683	134	
266.81411	1190	1+
266.86509	138	
267.80799	336	1+
267.97181	234	
268.13435	84	
268.95573	144	
268.97687	128	
269.04311	82	
269.96919	350	
270.80870	120	
271.85885	96	
271.91642	420	
275.91066	88	
276.41252	108	
276.85560	268	
277.02573	92	
277.85912	148	
278.08543	98	
278.79643	310	1+
278.86150	262	1+
279.09747	138	
279.84293	88	
280.79128	1402	1+
282.86084	108	
283.09822	92	
283.78930	112	
283.85133	320	1+
283.87299	98	
283.92898	100	
284.78622	80	
284.82639	118	
285.84463	490	1+
285.87330	88	
289.83441	86	
289.87391	212	
291.10370	88	
291.79867	232	1+
291.95252	92	
292.81318	120	
294.13043	78	
295.43964	106	
296.80996	330	
297.80577	236	
298.80204	2092	1+
299.12787	88	
299.86766	204	
300.30978	96	
300.96314	78	
301.06536	94	
301.80179	314	1+
301.86333	370	
302.50095	96	
302.86240	232	
303.80470	110	
303.85767	572	
304.85740	300	
304.92197	92	
306.87617	324	1+
307.99322	90	
309.44293	94	
309.58116	92	
309.86603	320	1+
311.13422	84	
311.93850	82	
313.87350	144	
315.14765	90	
315.43331	82	
315.83241	94	
315.85650	78	
316.68641	86	
316.81207	344	1+
317.88477	84	
318.93466	90	
319.87253	112	
319.88900	82	
321.79363	80	
321.81570	396	1+
321.86594	286	1+
322.93021	184	
323.81053	186	1+
323.84985	80	
324.88089	160	
326.87333	558	1+
328.21772	86	
328.25757	82	
329.72772	82	
330.87031	192	1+
331.61920	86	
331.90544	84	
334.53006	94	
336.94574	552	1+
337.35228	94	
337.87046	112	
338.94431	80	
339.38491	84	
339.82676	110	
340.09372	78	
340.93903	152	
342.02316	80	
344.44816	90	
344.91129	98	
344.94326	78	
348.65687	88	
348.83544	90	
350.13243	82	
352.40131	80	
353.06336	78	
354.15085	92	
355.91664	198	1+
356.77302	86	
361.86419	84	
367.16721	104	
END IONS

###FS:    #m/z: 507.84522 #charge 1+
###MS: 66
###MSMS: 69
BEGIN IONS
TITLE=Cmpd 51, +MS2(507.8452), 28.2-35.2eV, 1.5min #69
RTINSECONDS=87.057
SCANS=66,69
PEPMASS=507.84522	189724
CHARGE=1+
196.01404	224	
203.04212	110	
214.88653	140	
223.97769	178	
224.11898	146	
224.97730	254	
226.97250	116	
232.89636	224	
235.14193	120	
236.88615	218	1+
238.06796	128	
246.42654	114	
249.93736	140	
250.97078	230	1+
254.09126	208	
260.88065	208	
267.78119	126	
268.78072	196	
269.79310	128	
272.85774	212	1+
274.84936	252	1+
279.86087	170	1+
281.37843	138	
284.87439	150	
285.09805	130	
285.77386	188	1+
287.85234	630	1+
289.88189	186	
290.86323	426	
291.90032	128	
292.88215	268	
293.83811	210	1+
293.87361	656	1+
293.97445	268	1+
295.81321	122	
296.80924	220	
296.85325	132	
296.88085	214	
298.14542	142	
298.87769	116	
299.77476	138	
299.80459	254	1+
302.91977	114	
303.86755	572	1+
305.86195	1220	1+
307.89004	520	
307.97333	206	1+
308.14224	330	1+
308.87909	1238	1+
309.91010	140	
311.83928	236	1+
311.88356	2438	1+
312.81997	112	
313.34748	144	
314.86573	694	1+
315.80641	114	
315.89837	120	
316.82929	118	
316.86187	318	1+
316.88938	122	
320.38036	152	
322.89137	120	
323.87397	182	
323.93525	176	1+
324.85688	168	
325.23213	252	1+
325.86232	110	
325.90072	184	
326.88568	1628	1+
327.81726	118	
328.18253	216	1+
328.88012	300	
329.87617	128	
329.99497	154	
330.81288	192	
331.88826	258	
332.82450	152	
332.87797	402	
333.02773	112	
333.88037	308	
334.86978	128	
335.88607	128	
336.87672	246	1+
336.94299	232	1+
337.72210	120	
338.85149	134	
338.88170	252	1+
344.86588	176	1+
345.90121	172	
346.80530	116	
346.93765	158	
347.77375	282	1+
348.73135	114	
349.16832	132	
349.80570	122	
350.80737	110	
350.83334	204	1+
350.88705	392	1+
351.77085	186	1+
351.81204	154	1+
351.90703	178	1+
353.84831	218	
353.89346	128	
355.89084	182	
356.78540	218	1+
356.88720	124	
362.84693	134	
362.87266	116	
364.72853	128	
365.70677	254	1+
365.79523	132	
366.84267	658	1+
367.76283	132	
368.70980	268	
368.77052	138	
368.83748	114	
368.89654	514	1+
369.02202	152	
369.70016	116	
369.72719	134	
369.83642	470	1+
370.78752	120	
371.72579	170	
371.78396	124	
371.86040	124	
371.90759	120	
372.88281	112	
373.72214	456	1+
373.78591	146	
373.90185	150	
375.83723	112	
375.86107	122	
376.78925	124	
380.71419	700	1+
381.71561	496	1+
381.84049	148	
383.77647	154	
384.85177	652	1+
385.39449	216	1+
386.85195	114	
387.71250	232	1+
387.78133	388	1+
388.06744	144	
388.78930	238	1+
389.71137	312	1+
390.05299	122	
390.83841	566	
391.12383	114	
391.71241	114	
391.84343	378	
392.07556	148	1+
392.78358	142	
392.82512	272	
392.85907	242	1+
392.91576	110	
394.84230	112	
394.85880	120	
398.72852	890	1+
399.70579	174	1+
399.85156	346	
400.72970	274	1+
400.77775	152	
402.86136	182	
403.79807	130	
403.87085	244	
404.87633	314	
405.72897	210	
405.78679	252	1+
405.85861	260	
406.85988	162	
407.33775	112	
407.74392	416	1+
407.86749	816	
408.86171	1414	1+
409.72448	158	
409.74870	126	
409.78319	220	1+
410.39729	126	
410.83526	762	1+
412.72900	632	
412.85139	180	
413.07369	178	
413.84642	158	
414.75830	198	1+
417.85766	116	
419.84390	124	
421.88021	950	1+
423.66164	206	1+
423.77350	156	
423.84735	158	
424.66486	172	1+
424.82983	474	1+
424.86714	172	
425.75459	564	1+
425.87618	126	
426.86364	1478	1+
426.93575	124	
427.73563	900	1+
428.84467	754	1+
428.88021	116	
429.71225	154	
429.76213	274	1+
430.74033	632	1+
431.86585	722	1+
435.83315	120	
437.68094	96	1+
439.89473	506	
441.85963	112	
442.88083	122	
444.73956	442	1+
444.87215	2404	1+
445.70407	132	
446.08750	184	1+
447.72133	138	
447.75554	108	
448.20089	188	1+
448.75503	400	1+
449.87948	508	1+
451.75150	192	1+
451.88685	134	
457.90303	296	
458.90102	132	
462.88225	750	1+
463.73018	142	1+
464.78377	138	
464.87661	120	
465.78045	212	1+
465.89699	200	
466.78718	150	1+
467.88800	1042	1+
481.78235	130	
485.89942	458	1+
487.27415	112	
505.80636	156	
END IONS

###FS:    #m/z: 340.94040 #charge 1+
###MS: 70
###MSMS: 71
BEGIN IONS
TITLE=Cmpd 52, +MS2(340.9404), 28.0-35.0eV, 1.5min #71
RTINSECONDS=90.728
SCANS=70-71
PEPMASS=340.94040	692520
CHARGE=1+
192.92940	130	
200.87649	84	
205.01900	84	
205.95211	130	
208.94807	82	
210.10113	100	
210.95987	96	
212.87945	306	
212.89512	98	
213.87722	140	
213.93860	634	1+
214.88389	102	
215.41339	104	
215.88694	278	1+
215.93642	184	
217.88378	292	1+
221.87370	148	
223.96032	212	
224.82745	86	
224.97529	78	
225.01025	108	
225.85601	80	
226.96870	92	
228.89287	76	
228.94732	108	
229.05213	150	
229.93062	76	
230.05181	104	
230.89480	352	1+
231.94989	1094	1+
232.88691	162	
233.87231	74	
233.91634	80	
233.94489	162	
234.78046	80	
234.89414	198	
235.89071	164	
239.84990	76	
239.88585	72	
239.90299	84	
239.92363	108	
240.22737	142	
240.83026	76	
240.95246	80	
241.84597	190	
241.91321	76	
242.63808	80	
243.83202	130	
244.85996	80	
244.88107	80	
247.44936	98	
248.97151	90	
249.96142	102	
250.06748	78	
254.14422	98	
254.96429	242	
255.07035	94	
255.13585	74	
256.27247	94	
256.40028	86	
256.58536	112	
256.81549	80	
256.84918	180	
256.86376	92	
256.89764	178	1+
257.09278	102	
258.84663	262	
258.91360	74	
259.84935	140	
259.90827	84	
259.95761	78	
259.98664	88	
260.34363	80	
260.83519	194	
260.96855	72	
261.00220	84	
261.83905	152	
262.82916	88	
265.87083	106	
267.00941	80	
267.13771	82	
268.13418	90	
268.25692	74	
268.84190	166	
269.03836	76	
270.83624	152	
271.84641	130	
271.96188	102	
272.91954	74	
272.93956	78	
272.97769	84	
273.79656	160	
273.95415	90	
274.86180	306	
274.89722	94	
275.51136	86	
275.80831	98	
275.86349	148	
276.85558	1124	1+
277.66708	98	
277.92666	124	
278.40491	96	
278.84593	586	1+
279.35630	92	
279.93171	104	
279.96816	82	
280.85763	402	1+
280.93657	76	
282.78574	74	
283.78625	76	
284.02840	88	
286.21769	84	
286.90793	92	
286.96380	72	
287.78811	86	
291.27112	82	
292.03647	78	
292.82078	74	
292.95029	88	
293.87335	118	
293.90527	82	
293.96192	96	
294.86351	114	
294.91180	80	
295.82177	86	
295.96827	78	
296.85937	132	
297.97380	200	
299.80559	74	
301.26157	86	
301.37883	84	
301.87481	116	
302.81492	124	
302.86642	118	
303.80583	90	
306.06732	76	
306.88344	164	
307.79978	110	
307.89115	72	
308.79952	76	
308.88709	108	
309.12557	86	
309.53140	94	
309.87934	80	
310.17786	84	
310.43052	94	
311.82329	90	
311.88296	152	
312.80900	72	
314.02177	80	
314.78577	82	
315.68825	88	
316.92659	92	
324.89778	76	
331.10051	82	
332.75820	96	
341.88052	72	
342.19813	76	
342.72772	84	
END IONS

###FS:    #m/z: 363.95617 #charge 1+
###MS: 70
###MSMS: 72
BEGIN IONS
TITLE=Cmpd 53, +MS2(363.9562), 28.0-35.0eV, 1.6min #72
RTINSECONDS=91.5
SCANS=70,72
PEPMASS=363.95617	265004
CHARGE=1+
173.74997	84	
183.92981	120	
188.43363	108	
188.54326	82	
189.86264	338	
191.85970	530	1+
196.88370	192	
205.87750	92	
207.87612	106	
208.87054	306	1+
209.94334	648	
211.80967	102	
212.87874	1920	1+
214.89683	192	
217.08909	86	
217.89489	82	
222.44611	92	
222.95289	296	
223.95564	124	
224.94888	884	1+
226.89354	84	
226.94719	4514	1+
226.96969	166	
227.00389	104	
227.89829	122	
227.93192	252	
228.89239	294	
228.94213	3840	
229.52933	98	
229.89781	248	
229.94557	138	
230.88883	3296	1+
232.88536	542	1+
233.87466	278	1+
233.96661	84	
235.93319	80	
238.89277	96	
239.42771	92	
240.82262	548	1+
240.83952	120	
240.94002	298	
240.96248	476	1+
241.94020	1480	1+
242.37239	94	
242.81980	348	1+
242.94185	1056	1+
242.95918	392	1+
244.93608	140	
244.95639	2196	1+
245.44638	82	
245.84090	88	
245.94009	106	
246.95262	2516	1+
248.80353	154	
248.89986	1372	1+
248.95861	214	1+
249.80363	142	
250.89782	204	
251.04302	88	
251.90290	110	
252.89883	338	1+
252.91835	80	
258.84513	444	1+
259.60929	88	
260.96754	336	
261.83205	396	
262.14212	102	
262.49556	108	
262.82854	380	
262.85012	116	
263.97393	160	
264.01226	90	
264.81822	202	
265.05060	88	
265.77574	186	1+
265.97377	140	
266.46982	80	
266.81590	300	
266.85699	84	
267.81204	270	
267.97233	252	
267.99147	84	
268.90494	92	
268.95040	134	
269.80751	142	
269.96754	428	1+
270.11233	82	
270.79512	84	
271.84293	118	
272.91847	84	
273.97859	86	
274.86135	82	
275.81036	266	1+
275.96973	104	
276.85502	256	
277.84870	162	
278.79343	102	
278.81265	110	
278.84449	520	1+
279.79800	148	
280.79191	1074	1+
281.43099	96	
281.86716	122	
281.93147	92	
282.33781	100	
282.40805	84	
282.79154	682	1+
282.83047	120	
282.85793	146	
283.05029	100	
283.84610	360	1+
284.82301	518	1+
284.91248	88	
285.84849	418	1+
286.42988	148	
288.45127	104	
290.79049	124	
290.87934	114	
292.09317	86	
292.43885	170	
294.51794	94	
294.86294	342	1+
296.26950	82	
296.80855	360	
297.80887	306	
298.80316	1206	1+
299.87329	114	
299.88903	128	
300.07224	86	
300.22876	100	
300.79909	512	1+
301.43626	96	
301.86262	226	
302.85923	98	
303.73454	86	
303.80377	136	
303.85602	332	1+
303.94467	86	
304.44577	134	
304.89111	82	
306.93576	88	
307.61824	114	
307.87671	80	
308.14042	92	
310.89161	86	
311.85369	116	
311.88372	120	
313.89358	100	
314.82055	128	
314.84692	90	
314.95026	98	
315.78017	106	
316.81932	180	
318.80761	128	
319.81578	114	
319.83627	80	
320.16784	80	
320.56573	96	
320.82251	106	
320.91546	142	
321.28286	86	
321.81960	188	
321.87003	192	
322.88366	104	
324.90256	82	
326.82241	84	
326.86951	438	1+
327.72183	86	
328.05977	90	
329.87465	110	1+
336.94978	256	1+
336.96674	80	
339.82821	170	
340.93785	122	
342.75323	112	
344.40733	86	
344.91123	84	
345.20544	88	
356.35651	96	
357.49781	82	
360.12396	86	
362.81205	116	
366.08340	88	
366.85896	110	
367.32182	84	
367.35094	90	
END IONS

###FS:    #m/z: 507.84509 #charge 1+
###MS: 70
###MSMS: 73
BEGIN IONS
TITLE=Cmpd 54, +MS2(507.8451), 28.2-35.2eV, 1.6min #73
RTINSECONDS=92.2725
SCANS=70,73
PEPMASS=507.84509	152518
CHARGE=1+
196.01712	220	
209.94360	138	
214.88563	110	
222.97185	154	
223.97465	238	
224.97798	200	
234.88807	162	
236.88593	162	
249.15878	112	
250.97024	142	
252.90729	208	1+
261.38226	276	1+
261.88902	166	
262.13728	108	
268.78491	202	
270.80710	320	1+
272.88489	122	
273.84876	126	
283.89364	110	
285.85411	170	
286.86961	108	
287.85297	668	
287.88737	364	1+
288.87165	188	
288.89179	244	1+
289.03400	130	
289.87673	218	
290.86164	582	1+
291.88237	140	
293.87328	644	1+
294.85747	116	
295.54941	124	
296.81959	122	
296.84719	146	
297.80582	112	
298.79449	184	1+
298.81512	188	1+
298.88024	150	
300.84651	120	
301.85176	116	
303.86593	648	
304.88168	118	
305.86198	740	1+
306.12538	142	
307.88944	250	
308.13949	454	1+
308.87387	1278	1+
308.89337	130	
309.04131	130	
309.82578	120	
310.15636	362	1+
311.88496	1490	1+
312.86263	134	
313.11694	146	1+
313.87874	244	
314.05383	218	1+
314.86456	382	
314.89441	122	
315.86252	216	
315.96454	196	1+
316.09663	114	
316.77820	180	1+
316.85799	146	
317.36630	180	
317.86374	126	
318.87351	226	1+
319.85689	160	
321.86705	218	1+
322.85537	130	
324.85501	302	1+
325.90252	446	
326.88111	1340	1+
327.35313	108	
327.89561	250	
328.47640	108	
328.87273	438	1+
330.83095	150	
332.16962	234	1+
332.81904	128	
332.87251	314	
332.89446	178	
332.93440	142	
334.46491	112	
336.82057	124	
337.88238	524	1+
338.90532	174	1+
340.01891	174	
343.80696	130	
343.87348	140	
347.76488	176	
348.88675	346	1+
351.18804	160	
351.76705	124	
352.90901	174	
353.84849	156	
353.86521	120	
353.89438	108	
354.91009	146	
355.89208	122	
356.74927	202	1+
357.79041	128	
357.81096	214	1+
359.04130	118	
363.86266	118	
364.71730	156	
365.86236	184	1+
366.18076	168	
366.84310	412	1+
367.70792	178	
367.73685	112	
367.77938	154	
368.70738	362	1+
368.83319	636	1+
368.89779	306	1+
370.79723	150	
371.72378	222	
372.04815	166	1+
372.73467	164	
372.86023	272	1+
373.71896	142	
374.73137	200	
374.79905	156	
374.81729	216	
376.86968	122	
377.13504	132	
377.77991	110	
377.81878	248	1+
379.71701	168	
380.71659	760	1+
380.88645	124	
381.88484	216	1+
382.14529	108	
382.85575	158	
383.71517	186	
383.78639	136	
384.74205	102	1+
384.76664	242	1+
384.85200	242	
384.86953	176	
385.79881	124	
385.85237	228	
386.80072	108	
386.84852	444	1+
387.72653	142	
388.71849	430	1+
389.19946	166	1+
390.83768	878	1+
392.82411	390	1+
392.87435	168	
393.86619	296	1+
394.78507	114	
394.83351	166	
395.73592	314	1+
396.73758	174	1+
398.72887	1144	1+
399.69613	110	
399.80021	126	
399.85127	122	
402.75738	118	
402.86747	220	
403.87113	708	1+
405.40341	180	
405.77202	138	
405.87997	142	
406.73554	114	
407.73769	166	
407.80584	110	
407.86737	794	
408.73565	156	
408.85563	808	1+
409.72532	292	
410.08440	256	1+
410.73183	150	
410.83779	162	
410.85225	138	
411.05240	122	
411.16666	112	
411.72746	474	1+
411.81688	488	1+
411.83899	388	1+
411.85955	116	
412.73102	402	1+
412.84515	236	1+
413.07454	174	1+
414.20299	154	1+
416.77067	386	1+
416.87180	340	1+
418.83757	176	
421.87733	794	1+
423.77568	296	1+
425.75637	254	
425.87955	118	
426.75034	236	
426.81534	118	
426.86345	1484	1+
427.73381	1138	1+
428.84529	466	1+
429.70057	128	
430.73883	514	1+
430.85236	186	
431.86721	760	1+
432.24356	132	
438.73640	182	1+
439.89222	196	
440.89397	224	1+
442.87547	124	
443.76782	198	
444.76591	112	
444.87167	2018	1+
445.74797	272	1+
447.70927	348	1+
448.70798	202	1+
448.90424	176	1+
449.87742	722	1+
450.75392	128	
452.75635	110	
457.90324	494	1+
458.69122	148	1+
462.88450	218	
463.88146	168	
467.88696	654	
468.78177	124	
468.88755	690	1+
470.75939	142	
471.76980	144	
484.78093	216	1+
485.78509	244	1+
485.89981	226	
486.90173	168	
490.90428	136	
491.79969	122	
494.14517	126	
END IONS

###FS:    #m/z: 322.92961 #charge 1+
###MS: 74
###MSMS: 75
BEGIN IONS
TITLE=Cmpd 55, +MS2(322.9296), 28.0-35.0eV, 1.6min #75
RTINSECONDS=95.947
SCANS=74-75
PEPMASS=322.92961	1513474
CHARGE=1+
88.04589	70	
140.21875	98	
183.93697	68	
187.93827	72	
195.91823	72	
200.87660	72	
201.04186	142	
202.04989	90	
203.97386	68	
205.94723	338	1+
206.97489	72	
207.90007	80	
210.83325	80	
212.83134	138	
212.87605	74	
213.90237	88	
216.61746	76	
220.88152	64	
220.97971	92	
221.94283	80	
222.16515	90	
223.95879	258	
224.84077	68	
225.82869	84	
225.89505	72	
228.83899	66	
228.90967	78	
229.82658	64	
230.26980	86	
230.82151	78	
230.84550	188	1+
232.96891	70	
233.91876	78	
235.82001	72	
236.78849	74	
237.36148	70	
238.07472	188	1+
238.83762	72	
238.88263	88	
238.92639	86	
240.33301	80	
240.82353	460	1+
240.93986	1650	
241.93844	4722	1+
242.00154	78	
242.01677	80	
242.10284	82	
242.25360	74	
242.82020	108	
242.94060	3436	1+
243.00187	86	
243.01505	84	
243.31943	96	
243.82193	202	
244.82158	108	
244.93824	792	1+
245.44259	92	
245.82647	140	
246.97795	188	
247.85103	70	
247.97521	140	
248.85542	128	
249.92809	76	
251.08138	76	
251.96844	68	
252.91255	80	
253.21946	76	
253.35184	72	
253.84960	94	
254.11701	70	
255.01067	188	1+
256.84693	66	
258.83122	170	
258.90764	102	
259.13282	90	
260.83405	218	
261.01996	80	
261.35443	146	
261.82937	536	1+
262.34486	64	
262.83068	336	1+
262.88403	82	
263.33635	86	
264.86759	222	1+
264.90676	76	
264.97786	120	
266.03726	72	
266.84101	132	
267.17790	74	
267.93303	84	
268.34961	98	
268.84933	144	
268.95391	114	
268.97327	68	
269.79855	154	
269.85393	64	
270.85547	92	
270.94049	66	
270.95689	68	
272.34779	92	
272.93902	90	
273.79189	92	
275.07115	92	1+
275.80956	142	
276.03104	96	
277.03378	94	
278.85357	92	
278.93690	90	
279.09239	614	1+
281.02686	82	
281.79362	78	
283.78778	232	1+
283.84703	110	
283.86725	90	
284.29080	240	1+
284.35727	96	
284.85243	146	
284.90433	76	
285.02245	74	
286.85803	70	
286.91614	78	
288.02600	68	
288.80520	124	
289.01637	72	
289.12723	72	
289.88296	120	
290.02636	74	
291.80617	276	
292.87224	264	1+
292.97761	92	
293.37902	74	
293.79347	80	
294.80895	80	
295.03001	76	
295.05544	72	
297.41435	94	
297.88661	68	
298.87716	76	
299.77981	228	1+
301.15707	64	
305.79911	76	
305.89377	66	
306.05424	68	
306.09778	74	
306.88679	70	
307.17262	66	
307.79919	68	
307.94579	92	
308.95060	144	
309.83593	72	
309.89442	82	
310.87682	66	
311.93181	68	
313.04966	80	
313.96915	104	
314.87052	66	
315.61415	84	
316.43278	88	
316.89590	66	
319.94888	68	
323.23359	72	
323.76188	64	
323.87637	86	
324.03103	66	
324.77651	72	
325.75976	86	
325.89276	210	1+
327.92402	68	
END IONS

###FS:    #m/z: 507.84481 #charge 1+
###MS: 74
###MSMS: 76
BEGIN IONS
TITLE=Cmpd 56, +MS2(507.8448), 28.2-35.2eV, 1.6min #76
RTINSECONDS=96.7195
SCANS=74,76
PEPMASS=507.84481	126430
CHARGE=1+
196.02025	222	
209.94539	122	
222.97324	138	
224.97668	290	
227.95507	118	
232.90021	222	
248.89990	160	
250.90156	112	
250.96872	124	
255.79122	120	
258.84633	108	
259.93448	126	
266.09240	168	
266.38573	112	
267.77832	116	
268.77664	224	
270.80324	130	
271.89202	198	1+
273.85328	170	
277.15622	110	
278.83328	122	
281.98949	116	
283.09345	104	
285.86165	244	
285.92136	170	
287.39274	118	
287.85254	140	
287.87584	144	
289.88108	146	
290.86774	368	1+
292.88156	134	
293.87254	732	1+
298.85460	152	
298.87076	126	
299.84269	236	1+
300.80228	120	
301.33921	138	
302.89174	166	
303.80364	160	
303.86936	374	1+
305.86326	322	1+
305.95474	116	
306.12384	136	
306.78775	134	
307.86098	154	
307.88979	348	
308.14307	424	1+
308.87228	436	
309.80871	134	
309.83958	140	
309.86404	146	
309.88760	198	
310.15415	238	
310.87308	126	
311.88442	1338	1+
312.85075	122	
312.87120	136	
312.94617	176	
313.81509	232	1+
313.87667	140	
314.86575	496	1+
315.90212	218	1+
316.86012	126	
317.96594	104	
320.75487	112	
320.82963	174	
320.87566	108	
322.85720	232	
322.96532	280	1+
323.87220	204	
324.90077	148	
325.90030	212	
326.88282	948	1+
327.89761	238	
328.87786	278	1+
328.90243	112	
329.84624	120	
330.15968	170	
330.80182	186	1+
330.87542	232	
332.87781	254	1+
333.17239	312	
334.86952	112	
336.89330	152	
336.94592	228	1+
336.98244	160	
337.88048	146	
339.82535	124	
340.75181	186	1+
341.87506	184	1+
344.82865	312	1+
345.89975	104	
349.35377	106	
349.75900	144	
349.82835	242	1+
352.81924	106	
352.90620	118	
353.85110	328	1+
355.89112	174	
356.79101	104	
357.89195	340	1+
362.79763	136	1+
365.75914	110	
365.78412	130	
366.74264	112	
366.85317	198	1+
367.70781	814	1+
367.76580	182	
368.10645	210	1+
368.89686	182	
369.72171	278	1+
369.83596	284	
369.89668	122	
370.84139	218	
371.71810	374	1+
372.77769	146	
374.82419	106	
375.37225	114	
375.82500	288	1+
376.78485	106	
380.71703	670	1+
381.83498	134	
382.07886	142	
382.85169	200	1+
383.78686	124	
384.84744	864	1+
385.77974	224	1+
387.72727	166	
387.84318	412	1+
388.73628	218	
388.77863	126	
388.80508	208	1+
389.19935	292	
389.32961	138	
390.83692	1014	1+
392.82307	152	1+
394.39687	106	
396.90057	112	
397.85964	106	
398.72925	590	
398.84638	580	1+
399.70854	150	
399.72962	512	
399.84894	550	1+
400.72664	296	
402.39634	110	
402.65254	112	
403.73803	204	1+
403.87206	222	
404.88537	122	
405.86493	282	
406.85706	184	
407.73103	346	1+
407.86641	568	
408.85697	1282	1+
409.72338	176	
410.16532	106	
410.83428	326	1+
411.72715	106	
412.73196	394	1+
412.85628	346	1+
412.93066	132	
413.07044	120	
413.19904	124	
413.87890	202	
414.68808	204	
416.37843	106	
416.87574	138	
418.84759	124	
421.88548	338	1+
422.74684	112	
422.88746	214	1+
423.77332	400	
423.81589	104	
423.86809	214	
424.86771	118	
425.73336	268	
425.75134	388	
425.86412	106	
425.88666	108	
426.74987	216	
426.86006	1524	1+
427.09151	208	1+
427.74043	858	1+
428.84702	774	1+
428.88776	362	1+
429.70068	124	
429.72631	178	
430.73546	248	
431.86302	380	1+
432.88466	120	
433.86453	374	1+
438.89241	236	1+
441.88945	164	
444.87314	1816	1+
445.37266	120	
445.74637	562	1+
446.74995	424	1+
446.78295	152	1+
447.71050	106	
449.77857	156	
449.87775	528	1+
450.75337	298	1+
451.88349	112	
453.99405	152	
456.90454	258	1+
458.70778	108	
462.88208	742	1+
463.76524	196	1+
464.78963	162	
467.88742	922	1+
468.78511	188	
481.18548	106	
482.79817	124	
484.79617	146	
485.89641	564	1+
486.91177	122	
END IONS

###FS:    #m/z: 336.94511 #charge 1+
###MS: 74
###MSMS: 77
BEGIN IONS
TITLE=Cmpd 57, +MS2(336.9451), 28.0-35.0eV, 1.7min #77
RTINSECONDS=97.4915
SCANS=74,77
PEPMASS=336.94511	69462
CHARGE=1+
182.86582	70	
187.86954	80	
192.02077	72	
194.89654	74	
197.88564	68	
200.10793	74	
202.07397	72	
206.97158	72	
209.05786	68	
209.89302	86	
210.88114	100	
211.94450	1150	1+
211.98838	84	
212.87718	1216	1+
213.93789	348	1+
215.88396	192	
220.94164	80	
223.95979	76	
224.83907	74	
225.91363	84	
226.03367	92	
226.89507	72	
226.97045	66	
228.89594	162	
229.95739	644	1+
230.88847	1642	1+
231.94919	420	1+
232.82153	284	1+
232.88751	72	
233.89612	140	
233.94928	70	
234.42675	84	
234.89886	68	
236.89821	70	
237.06653	74	
238.04265	74	
239.06490	66	
239.91453	78	
239.94296	74	
240.83541	438	1+
242.88681	88	
242.98073	92	
243.84139	66	
244.12469	70	
244.53359	74	
244.89141	238	1+
247.96337	100	
247.97816	66	
248.90049	268	
249.95963	194	
250.83169	150	
250.95081	78	
250.96418	100	
252.83471	152	
252.96996	934	1+
253.83618	220	
253.90155	198	
253.92300	76	
253.95165	78	
254.82782	72	
254.95858	128	
254.96941	114	
255.07290	82	
255.13956	78	
255.24782	72	
255.37688	70	
255.79717	72	
255.84479	208	1+
255.96617	120	
256.56069	72	
256.90281	184	
258.13547	80	
258.40195	104	
258.80496	84	
258.84718	366	1+
258.95688	84	
259.91631	104	
259.93580	72	
260.14781	68	
260.83342	120	
261.41285	66	
261.83168	196	
262.84219	120	
263.01522	72	
263.35008	78	
266.04348	78	
266.81269	94	
267.13779	70	
268.84545	174	
268.91841	160	1+
269.15248	86	
269.40269	74	
269.84862	156	
270.07214	68	
270.41915	74	
270.84597	148	
271.91794	186	1+
272.82110	78	
274.86016	150	
275.86800	112	
276.85741	474	1+
277.83333	88	
278.83423	272	
278.94476	72	
279.83560	118	
280.79063	72	
280.97791	70	
283.79850	88	
284.35546	94	
284.92484	82	
285.85077	138	
286.80401	74	
286.84686	934	1+
287.84787	640	1+
289.22559	68	
289.82482	88	
289.94434	82	
290.85103	328	1+
292.44153	70	
292.83586	70	
292.89769	78	
293.10489	130	
293.20067	80	
293.43598	88	
293.99778	124	
295.82587	80	
295.84698	68	
295.95694	68	
295.99691	70	
299.06100	84	
299.87240	118	
300.04002	86	
300.85043	70	
300.88049	70	
302.88385	166	
305.85261	92	
307.81877	86	
307.85087	92	
308.32270	68	
308.82770	82	
308.85562	74	
309.09742	100	
309.81219	72	
310.87499	76	
311.85796	76	
311.88288	74	
312.85879	84	
312.93490	70	
315.04760	98	
316.81732	72	
318.07119	72	
319.38836	84	
319.45425	72	
321.89053	88	
322.81201	70	
324.89690	128	
325.88934	70	
328.88670	114	
329.87500	84	
330.35683	70	
332.13785	74	
333.88376	70	
336.79967	74	
336.84752	68	
337.18323	68	
340.60547	96	
340.75951	70	
341.11356	72	
END IONS

###FS:    #m/z: 322.92963 #charge 1+
###MS: 78
###MSMS: 79
BEGIN IONS
TITLE=Cmpd 58, +MS2(322.9296), 28.0-35.0eV, 1.7min #79
RTINSECONDS=101.153
SCANS=78-79
PEPMASS=322.92963	2444552
CHARGE=1+
174.51322	84	
180.01427	66	
192.88979	160	
193.06173	68	
196.86599	88	
196.88326	86	
198.49581	72	
198.92854	70	
199.07096	76	
205.94915	114	
205.97192	114	
205.99944	84	
206.94496	66	
206.97330	70	
207.97171	154	
209.24581	70	
209.94174	70	
210.83681	68	
211.89051	66	
211.95730	84	
214.88890	128	
218.84745	74	
219.87346	92	
221.06838	158	
221.86598	72	
222.95261	180	
223.88987	74	
223.96157	84	
224.97361	74	
226.82284	116	
226.85419	80	
227.46088	80	
227.89007	226	1+
227.93017	74	
228.90981	82	
229.84889	64	
230.83144	86	
231.46752	82	
233.10936	112	
237.05291	70	
238.82916	118	
238.89212	82	
238.93883	294	
239.07552	70	
239.83667	90	
240.82407	338	1+
240.91732	86	
240.94073	2688	
241.03584	72	
241.40599	66	
241.94227	2054	
242.94102	6284	1+
243.81744	404	1+
244.62307	72	
244.93953	1250	
245.84756	204	1+
245.98798	108	
246.39190	92	
246.98063	180	
247.19409	70	
247.86875	70	
248.84768	152	
248.87299	64	
248.94061	70	
249.84825	68	
249.92423	70	
251.06878	76	
252.04436	82	
252.09518	68	
253.34620	80	
253.82674	136	
254.92602	78	
256.84271	80	
256.90429	66	
256.92950	68	
257.33528	78	
257.79431	72	
258.83238	464	1+
258.85806	78	
259.85657	76	
260.08042	66	
260.15361	124	
260.83278	188	
261.83162	254	
262.82839	618	1+
264.96267	82	
266.16773	68	
266.42597	94	
266.80093	94	
267.40290	68	
267.84476	68	
267.93972	192	
268.90892	68	
269.41649	80	
270.84279	264	1+
271.92144	94	
272.79299	66	
272.81109	72	
273.79434	306	1+
275.80767	170	
276.14126	72	
276.99476	78	
277.80729	188	1+
277.82345	100	
278.08537	70	
278.42735	72	
278.95203	70	
279.01771	78	
279.09223	806	1+
279.85768	132	
280.90803	80	
281.52172	98	
281.79486	66	
283.07278	92	
283.79067	156	
283.82536	72	
283.96857	74	
284.03031	74	
284.29263	116	
284.78188	114	
286.74980	74	
287.79046	76	
287.80507	106	
288.01967	74	
288.03834	68	
289.87753	68	
290.12172	72	
290.42732	96	
291.13928	76	
291.80189	114	
293.87414	72	
294.10742	94	
295.09375	92	
296.80870	66	
298.80895	178	
299.83300	76	
300.80434	82	
301.86095	82	
303.87994	82	
305.08244	70	
306.73354	78	
306.88357	132	
307.20278	68	
307.79631	136	
307.82521	70	
308.80120	150	
308.82520	72	
308.86036	190	1+
309.89026	130	
309.91857	82	
310.80715	84	
311.80382	194	1+
311.93191	68	
312.87420	106	
312.91749	84	
315.47700	82	
316.81285	66	
319.77479	70	
320.79901	78	
322.05392	68	
322.91162	70	
324.27456	76	
324.88952	150	1+
325.18596	72	
END IONS

###FS:    #m/z: 336.94554 #charge 1+
###MS: 78
###MSMS: 80
BEGIN IONS
TITLE=Cmpd 59, +MS2(336.9455), 28.0-35.0eV, 1.7min #80
RTINSECONDS=101.924
SCANS=78,80
PEPMASS=336.94554	75068
CHARGE=1+
182.87232	72	
192.88966	290	
196.88702	84	
198.95977	80	
203.60573	90	
206.88314	72	
207.94584	118	
210.87780	92	
210.89672	172	
211.94359	2294	1+
211.96931	76	
212.87625	748	1+
213.93871	1120	1+
213.98832	72	
214.87864	72	
215.88671	360	
215.93598	170	
217.91476	80	
217.94150	128	
221.13491	88	
221.94236	94	
222.95211	72	
223.95860	144	
226.87435	70	
226.95149	88	
226.97606	72	
228.89203	134	
228.90808	174	
229.02870	82	
229.89293	70	
229.95520	2510	
230.88882	1556	1+
230.95946	78	
231.42447	74	
231.94903	1010	1+
233.68956	130	
233.89729	182	
233.94838	280	
234.81998	196	
235.90133	74	
236.07462	74	
239.07654	86	
240.90128	74	
241.84168	156	
242.08759	74	
243.89625	72	
244.92717	76	
246.79492	90	
246.90849	78	
246.97635	146	
247.96555	438	
248.08116	72	
248.10249	80	
248.90138	440	
249.89686	202	
249.96115	116	
250.82932	446	1+
250.95205	72	
251.07044	130	
251.83233	374	1+
251.91759	74	
252.97081	804	
253.14282	76	
253.90370	150	1+
253.98559	116	
254.07392	70	
254.09156	84	
254.96426	628	1+
256.86150	144	
256.95513	88	
257.89490	74	
258.84944	78	
259.01056	70	
259.14879	88	
259.34617	116	
259.91403	78	
260.83153	108	
261.39102	78	
261.82197	86	
262.83101	96	
262.84283	80	
263.82859	70	
263.88859	74	
264.65519	88	
264.84604	226	1+
265.08665	108	
265.73670	76	
267.06151	104	
267.84386	130	
268.83916	938	1+
269.52551	76	
270.98106	76	
271.91367	172	
274.81863	82	
274.84726	90	
275.86664	78	
276.36795	84	
276.85866	484	1+
276.87350	168	
277.83093	538	1+
278.36409	68	
278.83508	438	1+
279.09400	74	
279.10800	96	
279.54921	94	
279.85746	72	
279.90048	104	
280.42850	78	
283.50690	80	
285.41211	88	
285.84805	140	
285.86603	112	
286.84996	660	1+
286.87261	104	
287.10750	74	
289.85433	434	1+
289.97324	72	
293.43388	88	
293.85256	124	
294.86505	394	1+
295.79927	86	
295.88295	148	
295.96304	72	
296.96540	72	
297.84204	86	
298.49496	78	
298.84755	72	
299.05758	74	
299.42320	78	
300.06075	78	
300.40571	68	
300.72674	88	
301.95441	84	
304.88267	124	
306.88105	260	1+
308.99832	72	
310.77501	78	
310.81855	98	
310.83461	68	
311.89738	74	
313.45167	90	
313.76695	72	
315.45274	80	
316.89393	90	
316.94403	70	
317.39481	92	
319.82310	70	
321.28059	86	
323.30012	72	
323.90097	100	
325.90068	106	
327.53526	80	
329.76457	126	
329.87435	164	
329.90381	82	
332.88561	138	
332.93312	90	
333.85200	70	
335.14562	82	
335.27598	70	
335.88566	76	
336.18259	72	
336.87677	90	
338.22888	120	
339.08672	72	
340.72588	76	
342.11619	92	
342.45469	70	
END IONS

###FS:    #m/z: 359.96112 #charge 1+
###MS: 78
###MSMS: 81
BEGIN IONS
TITLE=Cmpd 60, +MS2(359.9611), 28.0-35.0eV, 1.8min #81
RTINSECONDS=102.705
SCANS=78,81
PEPMASS=359.96112	55710
CHARGE=1+
82.23855	102	
146.94672	90	
200.87672	74	
207.94774	78	
208.45633	102	
209.94211	732	
210.87429	82	
212.87419	76	
213.96492	74	
222.95175	602	1+
223.05078	88	
224.12865	92	
224.94686	572	
225.95012	270	
226.03823	104	1+
226.94699	4068	1+
226.97117	286	
227.93190	110	
228.86793	84	
228.94248	3870	1+
231.88896	124	
233.94952	74	
234.88932	86	
236.03305	86	
236.83752	76	
238.93708	214	
239.90804	114	
239.95447	82	
240.07618	74	
240.15398	76	
240.82143	186	1+
240.94163	500	
240.96179	282	1+
241.78006	92	
241.90043	104	
241.93930	264	
242.90024	78	
242.95886	268	1+
244.44138	118	
244.85317	116	
244.95750	1794	1+
246.40729	102	
246.80755	376	1+
246.95250	1570	
247.03600	90	
247.13196	120	
247.96748	144	
248.80242	502	1+
249.01815	80	
250.83396	180	
250.95252	326	
251.04320	82	
251.97208	76	
252.95166	114	
253.06536	78	
253.82926	80	
255.42411	110	
258.83620	112	
258.84643	80	
258.97430	130	
260.38163	86	
260.91894	96	
260.96925	106	
263.38197	82	
263.84654	82	
263.89859	76	
263.91842	90	
263.97614	132	
264.83167	134	
264.86669	80	
264.89294	86	
265.08629	186	
265.78477	78	
265.97461	84	
266.81801	388	
267.04559	76	
267.77964	124	
267.81768	270	
267.97293	522	1+
268.13023	98	
268.81296	164	
268.84290	274	
269.09174	78	
269.79964	88	
269.96730	242	
270.41915	74	
270.83933	96	
271.85710	98	
274.82293	104	
274.98361	86	
275.96979	148	
276.79874	502	1+
276.81055	88	
276.83568	78	
276.91111	92	
277.85720	76	
278.84985	356	1+
278.89039	96	
279.79847	262	
280.79359	1162	1+
280.83387	78	
281.08725	86	
283.09751	74	
283.36010	84	
283.83571	90	
283.86117	78	
284.53780	86	
284.82814	142	1+
285.49745	84	
287.51338	92	
290.05280	90	
290.88781	104	
291.78685	172	
291.86897	76	
291.90240	92	
292.43967	78	
292.85854	294	1+
292.88085	84	
293.04469	98	
293.11993	76	
296.06063	76	
296.12409	74	
296.80841	196	
296.86974	90	
296.92498	228	1+
297.80679	82	
297.92984	162	1+
298.80171	1122	1+
299.86726	76	
300.93969	86	
301.78181	74	
302.40034	78	
302.86846	80	
303.94432	84	
304.17131	94	
308.79949	80	
309.75972	114	
309.80903	190	
310.38960	84	
310.80264	214	1+
312.84155	84	
312.86071	116	
313.41930	82	
315.84350	76	
316.81243	366	1+
317.42743	78	
317.94838	80	
318.93655	192	
321.37744	92	
321.82233	74	
322.88463	188	1+
323.02173	76	
330.72984	80	
333.56510	100	
334.02717	98	
335.88554	78	
336.94255	422	1+
337.82818	148	
338.37902	78	
338.87599	74	
342.21833	76	
346.04532	76	
350.11409	82	
351.02204	74	
351.08893	86	
351.90386	78	
352.07898	96	
352.82558	82	
354.63413	92	
358.84807	92	
359.95377	74	
360.47793	84	
363.93446	84	
END IONS

###FS:    #m/z: 322.92974 #charge 1+
###MS: 82
###MSMS: 83
BEGIN IONS
TITLE=Cmpd 61, +MS2(322.9297), 28.0-35.0eV, 1.8min #83
RTINSECONDS=106.385
SCANS=82-83
PEPMASS=322.92974	2117988
CHARGE=1+
71.46646	64	
107.33390	98	
147.67854	92	
193.89367	62	
197.86497	64	
197.89946	78	
205.94827	258	
206.12977	84	
206.97153	74	
208.17275	74	
209.94293	112	
212.83137	62	
212.88142	94	
214.00125	66	
218.83827	74	
221.95370	68	
222.88769	78	
223.95765	280	1+
223.99465	86	
225.81230	66	
226.84293	74	
227.88155	70	
228.86718	72	
229.95495	70	
231.90120	64	
233.39202	74	
235.88413	82	
236.84621	72	
236.87149	108	
238.06220	62	
238.94060	156	
239.07644	64	
239.78723	96	
240.82465	94	
240.93982	2294	
241.78593	64	
241.81234	72	
241.93757	8798	1+
242.17947	82	
242.81997	80	
242.91820	98	
242.93967	6708	1+
243.82438	152	
243.89334	92	
244.81640	488	1+
246.94149	66	
246.97383	118	
247.04495	66	
247.85505	68	
248.85413	142	
248.97762	100	
249.16347	78	
249.92780	82	
251.91600	66	
252.78944	74	
252.83632	66	
253.80784	70	
253.83134	78	
256.03478	78	
256.89217	66	
258.00145	74	
258.80866	88	
258.82872	508	1+
258.89570	62	
258.97062	66	
260.08246	68	
261.35923	78	
261.79775	88	
261.82886	742	1+
262.02668	68	
262.43030	106	
262.82966	510	1+
263.08714	70	
263.98634	78	
264.92334	92	
264.95301	86	
265.06129	66	
266.85499	144	
267.03736	66	
267.98935	72	
268.91693	68	
268.99975	72	
269.87815	72	
270.80093	124	
271.79381	64	
271.81817	90	
271.85370	120	
273.52158	68	
273.79233	130	
273.86072	96	
274.15941	76	
276.46582	68	
276.81324	64	
276.84569	132	
277.18988	112	
277.90684	82	
278.03208	92	
278.21844	68	
278.80524	62	
279.09025	710	1+
279.85089	100	
279.95296	74	
280.95317	94	
282.94886	72	
283.78792	72	
283.88955	70	
284.06147	74	
284.29399	242	
284.86483	190	
285.29387	152	
285.86248	74	
285.96835	94	
286.14499	74	
287.88652	66	
289.87392	114	
290.82079	78	
291.79837	118	
292.43740	86	
293.38121	78	
293.86064	70	
295.89811	62	
297.78487	68	
297.83196	186	1+
297.91421	80	
298.91522	118	
299.02583	84	
299.78366	128	
299.80960	66	
299.99679	68	
300.80997	70	
300.88429	206	1+
300.94394	74	
302.77882	82	
302.81592	130	
303.86705	222	1+
304.96835	80	
306.82818	64	
307.01556	78	
307.79704	230	
307.89037	166	
307.99743	86	
308.79982	210	
310.77917	72	
310.87879	68	
311.81908	234	1+
312.07937	68	
313.15408	64	
315.81479	76	
315.86292	100	
316.07071	70	
316.81530	70	
316.87844	78	
317.83225	68	
319.88026	72	
320.06030	72	
320.15672	72	
321.05415	112	
325.05109	76	
325.75151	64	
325.90364	74	
326.88073	162	1+
327.39068	88	
327.47320	66	
END IONS

###FS:    #m/z: 340.94039 #charge 1+
###MS: 82
###MSMS: 84
BEGIN IONS
TITLE=Cmpd 62, +MS2(340.9404), 28.0-35.0eV, 1.8min #84
RTINSECONDS=107.156
SCANS=82,84
PEPMASS=340.94039	782644
CHARGE=1+
96.70605	74	
166.37644	100	
194.91897	80	
195.99197	86	
197.88564	72	
199.84746	80	
201.02616	78	
206.95048	74	
208.93169	78	
211.94554	88	
212.87803	166	
213.87763	124	
213.93806	412	
215.88550	324	1+
217.94275	78	
221.89331	72	
223.96063	196	
226.10394	112	
226.83183	80	
226.88902	100	
226.94107	82	
227.99467	82	
228.88947	236	1+
228.93999	186	
230.88620	678	1+
231.88727	508	1+
231.94921	846	1+
233.94893	74	
234.00395	108	
234.94971	72	
235.79930	78	
235.82009	78	
235.94892	158	
237.82413	188	1+
238.44288	84	
238.52842	74	
239.84817	208	1+
239.89367	76	
239.90887	84	
240.12737	80	
241.84053	322	1+
241.90046	178	
242.55213	84	
243.82807	80	
243.94098	106	
243.96158	78	
244.90493	130	
245.50215	90	
245.86779	78	
246.97920	140	
248.89742	136	
249.90477	134	
249.95768	124	
250.00371	118	
250.02502	80	
250.96209	74	
252.15539	72	
254.90700	126	
254.96642	444	1+
255.06880	74	
256.60081	96	
256.85074	138	
256.86954	104	
256.88577	108	
257.90211	78	
258.03287	74	
258.84287	322	
259.85284	144	
259.96135	118	
260.83616	180	
260.84366	124	
260.92282	128	
261.47429	84	
261.83493	150	1+
261.85141	128	
264.88678	72	
266.84073	70	
266.86593	146	
268.83740	416	1+
268.95585	88	
269.14840	82	
272.34893	80	
272.79109	236	1+
272.89922	72	
272.93488	86	
273.88298	76	
274.87375	88	
274.90082	122	
275.80811	72	
275.84336	82	
275.85582	478	1+
276.02899	78	
276.85851	408	1+
277.44051	78	
278.84365	894	1+
278.86063	78	
278.95839	78	
279.81620	104	
280.89341	72	
281.05209	78	
281.43072	84	
281.79994	84	
281.89057	88	
282.85011	70	
282.97382	74	
283.10791	94	
283.80059	72	
283.98048	82	
284.36785	82	
286.43990	96	
286.82034	82	
288.85984	206	1+
292.44157	98	
292.86205	90	
294.28002	102	
294.85493	192	1+
294.90388	80	
295.16958	104	
295.39928	80	
296.51490	92	
297.89297	138	
297.97567	134	
298.56307	78	
299.05531	74	
299.78250	248	1+
300.03946	74	
300.12012	86	
300.27752	94	
300.30564	72	
300.89306	108	
301.85725	122	
302.17326	122	
302.85289	90	
305.86830	92	
305.91736	82	
306.81108	72	
306.88176	86	
307.03040	84	
307.26940	90	
307.79861	88	
307.81037	114	
308.79845	116	
308.87598	130	
309.03470	76	
310.81717	96	
310.87798	88	
312.40254	98	
318.86156	90	
324.31398	78	
326.82897	84	
326.89551	74	
328.19112	112	
328.61617	104	
329.86835	90	
330.81740	148	
331.77543	72	
331.81146	88	
332.76033	76	
333.19298	70	
333.90075	116	
335.40415	84	
338.87395	72	
340.43784	80	
341.76420	84	
342.12994	82	
343.33485	94	
344.79450	74	
345.41303	92	
END IONS

###FS:    #m/z: 363.95634 #charge 1+
###MS: 82
###MSMS: 85
BEGIN IONS
TITLE=Cmpd 63, +MS2(363.9563), 28.0-35.0eV, 1.8min #85
RTINSECONDS=107.929
SCANS=82,85
PEPMASS=363.95634	304944
CHARGE=1+
123.92879	102	
179.19150	82	
182.87419	78	
189.86306	426	
191.85976	606	1+
193.85450	106	
196.88399	150	
199.88752	90	
206.89042	86	
207.87433	114	
207.97098	96	
208.88736	86	
209.86554	150	
209.94351	910	1+
210.88196	356	1+
212.87806	1484	1+
215.84617	80	
219.43120	90	
222.94965	300	
223.03635	84	
223.95827	202	
224.81851	82	
224.92735	74	
224.94950	744	1+
225.96204	100	
226.94642	5482	1+
227.83903	76	
227.87656	94	
227.92948	82	
228.89405	804	1+
228.94128	4918	1+
230.88930	2836	
231.89700	76	
232.88629	574	1+
234.87825	294	
234.97420	78	
235.85103	158	
238.05628	78	
239.72274	74	
240.82488	136	
240.93642	224	
240.96255	228	
241.08926	76	
241.82760	76	
241.94252	384	
242.94115	1244	1+
243.82793	274	1+
244.95602	2408	1+
245.11518	108	
245.51172	78	
245.94399	222	
246.81230	80	
246.95221	2752	1+
248.80094	300	1+
248.90026	788	1+
250.80174	208	
250.89779	82	
250.96815	154	
252.89700	280	1+
255.34579	90	
256.85056	232	
257.07502	100	
258.84523	220	
258.97504	224	
259.04787	74	
259.84707	134	
259.89685	100	
260.83124	76	
260.96817	146	
261.83416	138	
262.08848	98	
262.82685	132	
262.96567	88	
263.06123	78	
264.87668	78	
264.96862	80	
266.81563	148	
267.97322	234	
268.07586	88	
268.85845	90	
268.95565	86	
269.87824	78	
269.96949	604	1+
270.07006	82	
270.84517	240	1+
271.80806	76	
271.91561	104	
273.79458	112	
275.07311	92	
276.81331	138	
276.85524	484	1+
278.07949	76	
278.35956	92	
278.42328	90	
278.44566	94	
278.84478	298	1+
279.78926	1174	1+
280.79063	900	1+
280.83256	162	1+
280.90777	78	
281.87483	156	
283.06826	74	
283.78532	206	1+
283.82833	98	
283.85071	130	
283.98744	130	
284.36992	74	
284.82416	272	
284.84625	114	
285.84487	546	
289.82895	82	
289.86504	268	
290.80109	182	1+
290.83769	78	
292.86010	116	
293.88083	86	
294.12801	260	1+
294.84695	128	
295.92880	100	
296.81188	400	
297.10932	92	
297.43118	80	
297.80209	1886	1+
298.80290	1422	1+
299.43606	80	
299.87421	110	
300.79598	644	1+
301.86103	594	1+
301.97349	92	
303.06079	80	
303.80307	312	1+
303.85716	650	
303.94663	108	
304.97930	94	
305.80120	78	
305.82903	86	
307.88292	168	
308.17414	76	
309.86925	80	
309.92011	76	
312.89111	80	
314.90148	102	
315.77114	76	
315.98331	80	
316.12487	74	
316.17742	78	
316.81468	132	
317.81188	170	
317.88642	82	
318.81566	116	
318.93333	208	1+
321.81697	532	1+
321.86186	138	
321.88237	158	
322.92822	122	
324.46017	78	
324.87645	136	
325.14171	82	
325.60235	84	
325.86902	384	1+
326.16790	76	
326.89325	82	
327.39299	76	
327.94853	84	
328.88509	76	
329.40887	80	
330.72523	98	
333.47962	84	
335.77360	168	1+
336.15807	92	
336.94516	158	
337.29812	78	
339.03669	86	
340.03006	76	
340.94323	184	
344.41406	90	
349.77858	80	
355.10860	82	
360.50347	86	
360.84641	88	
361.72066	130	
363.88045	92	
364.74334	80	
366.91569	80	
366.95213	132	
END IONS

###FS:    #m/z: 340.94017 #charge 1+
###MS: 86
###MSMS: 87
BEGIN IONS
TITLE=Cmpd 64, +MS2(340.9402), 28.0-35.0eV, 1.9min #87
RTINSECONDS=111.588
SCANS=86-87
PEPMASS=340.94017	689532
CHARGE=1+
52.08219	82	
53.70138	98	
74.07034	84	
183.86686	84	
190.93156	94	
191.95604	92	
192.92350	88	
194.48900	84	
194.89027	74	
195.08359	72	
196.88110	136	
197.86688	70	
202.99504	78	
203.93895	84	
208.95314	72	
210.88325	74	
210.89921	80	
212.87660	528	1+
213.87910	362	1+
213.93921	714	1+
213.95579	74	
214.89307	132	
215.88970	302	
215.93360	176	
216.88298	108	
217.88068	76	
218.84562	86	
221.89719	74	
223.94119	70	
223.96164	400	1+
226.01894	72	
226.98895	104	
227.96335	74	
229.84667	252	1+
230.56433	82	
230.88746	302	
231.89216	200	
231.95001	692	1+
232.96471	90	
233.87166	98	
233.95071	92	
235.89670	258	1+
235.95965	78	
237.84772	76	
238.85423	86	
239.33277	96	
239.79056	84	
239.97714	68	
240.22455	80	
240.85498	138	
241.54508	96	
241.84224	168	
242.89149	150	
243.88898	74	
243.91165	72	
244.00391	88	
244.95296	108	
246.94552	86	
248.90093	140	
249.95320	76	
250.08506	90	
250.96647	76	
250.98984	114	
253.90341	68	
254.87277	70	
254.92023	82	
254.93921	76	
254.96816	246	1+
255.78997	84	
256.96115	92	
257.85174	74	
257.95964	84	
257.98973	84	
258.84625	440	
258.86421	194	
258.95666	76	
259.84840	610	1+
260.83336	260	
260.85170	380	1+
260.96638	96	
261.82966	186	
261.87769	70	
262.84342	106	
262.90354	98	
263.98216	102	
264.86438	164	
265.57705	92	
267.92708	70	
268.16664	68	
268.84593	258	1+
269.97098	72	
271.42759	82	
272.79510	72	
272.85339	110	
272.92759	112	
273.90566	100	
276.43716	80	
276.81503	116	
276.85023	200	
276.86767	118	
276.92487	88	
277.85962	406	1+
277.88763	144	
278.84625	582	1+
279.01190	68	
279.79753	72	
279.90771	118	
279.92277	80	
280.87483	68	
281.86058	90	
282.83356	72	
282.87447	80	
282.91186	72	
283.90847	76	
284.04672	88	
284.81083	90	
284.93107	84	
291.89410	82	
291.98016	68	
292.80153	94	
294.18300	74	
294.85398	118	
294.86547	226	1+
294.89110	76	
295.85139	194	1+
295.97376	76	
297.40364	70	
297.83116	80	
297.89353	176	
297.97512	136	
298.04988	96	
299.78221	76	
299.87209	278	1+
300.38608	80	
301.25950	90	
303.00951	72	
303.36447	96	
304.92346	94	
305.92548	96	
306.77228	74	
307.79870	242	
307.89109	112	
309.82322	70	
309.86629	76	
310.82507	72	
311.02626	74	
311.82996	70	
312.68255	74	
314.91909	82	
318.04717	72	
318.89924	68	
318.94984	72	
319.88694	92	
324.89736	70	
325.18822	72	
326.11133	72	
326.89551	70	
327.89116	70	
330.89062	72	
332.17160	86	
337.39950	86	
338.80160	74	
338.87845	82	
339.54125	80	
341.21292	80	
341.76450	74	
341.89538	218	1+
END IONS

###FS:    #m/z: 363.95621 #charge 1+
###MS: 86
###MSMS: 88
BEGIN IONS
TITLE=Cmpd 65, +MS2(363.9562), 28.0-35.0eV, 1.9min #88
RTINSECONDS=112.368
SCANS=86,88
PEPMASS=363.95621	278202
CHARGE=1+
182.86797	78	
183.12173	90	
189.86116	258	1+
191.85878	354	1+
193.08554	80	
207.87538	306	1+
209.94435	802	1+
210.88210	178	
210.93321	78	
211.88373	84	
212.87790	1284	
215.88583	188	1+
216.41310	78	
221.41808	106	
221.74352	98	
222.95245	746	1+
224.88862	160	
224.94821	1244	1+
225.06459	82	
226.89744	92	
226.94711	5038	1+
227.93686	176	
228.42695	106	
228.89387	328	
228.94272	4750	1+
230.83104	82	
230.88898	2462	1+
231.97793	82	
232.88441	508	
233.93430	100	
235.11722	84	
237.05977	134	
238.08427	86	
240.09332	86	
240.81902	128	
240.84169	108	
240.94026	250	
240.95974	368	
241.93883	1536	1+
242.94153	1014	1+
243.23902	108	
243.82638	178	
243.87136	100	
244.82206	292	1+
244.83494	84	
244.95671	2624	1+
245.89102	82	
245.90519	200	1+
245.93807	136	
246.16056	78	
246.81287	78	
246.86758	110	
246.95258	2310	1+
246.98224	170	
247.80673	138	
248.80465	332	
248.89847	782	1+
249.80676	150	
250.89733	216	
250.97139	180	
251.09769	94	
251.79658	280	1+
252.00723	84	
253.90341	178	1+
256.83725	104	
257.55796	84	
258.83452	200	
258.84771	164	
258.92322	88	
258.97106	104	
259.83930	90	
260.44521	84	
260.83281	152	
260.93083	82	
260.96597	276	1+
261.15022	100	
261.83398	126	
262.82711	402	1+
262.84248	90	
263.84274	322	1+
265.00064	96	
265.08859	124	
265.81799	124	
266.81282	452	1+
267.52121	90	
267.97328	628	1+
268.81330	106	
268.83683	344	1+
269.95282	110	
269.96910	318	
270.83307	92	
270.85963	78	
270.95034	114	
271.85451	80	
271.91627	192	
274.81032	106	
274.91249	78	
276.85298	142	1+
277.81312	96	
278.79718	152	
279.79588	178	
280.78919	1114	1+
280.91818	94	
281.86832	132	
282.06345	80	
283.06677	124	
283.30241	100	
283.78798	208	1+
283.84696	350	
283.98360	106	
284.28919	100	
284.43685	108	
284.82579	152	
284.86904	82	
284.96853	82	
285.01854	94	
285.43088	84	
285.85097	308	1+
286.81195	84	
289.80745	78	
289.87031	158	1+
289.88385	146	
289.91291	84	
291.13725	90	
291.86988	188	
291.94866	88	
292.10743	86	
292.33771	90	
292.93541	134	
293.83101	104	
293.93691	88	
295.07705	78	
296.80779	190	
297.11785	82	
297.76131	100	
297.80771	336	
298.80443	1394	1+
299.12793	196	1+
300.80334	160	
301.81159	136	
301.86087	260	
302.86660	106	
303.85534	706	1+
303.94022	86	
306.99377	82	
307.32769	92	
307.87505	122	
315.82687	86	
315.84719	144	
316.81299	434	1+
318.80039	140	
319.18660	80	
319.95048	84	
320.35919	86	
320.86933	94	
321.07367	92	
321.81704	240	1+
321.85557	206	1+
322.93057	192	
323.39926	100	
324.87726	212	
324.95797	78	
326.87069	122	
328.82079	92	
328.88376	208	1+
333.04252	106	
335.40413	86	
336.20071	80	
336.93979	116	
337.80797	82	
337.88041	78	
337.94726	104	
338.86718	80	
339.21095	96	
340.37663	96	
341.85092	92	
342.19301	102	
342.90482	122	
350.13904	88	
352.88450	156	
355.41592	86	
358.77549	104	
359.75378	82	
361.31088	80	
362.38759	110	
363.46161	82	
364.82991	114	
END IONS

###FS:    #m/z: 507.84484 #charge 1+
###MS: 86
###MSMS: 89
BEGIN IONS
TITLE=Cmpd 66, +MS2(507.8448), 28.2-35.2eV, 1.9min #89
RTINSECONDS=113.14
SCANS=86,89
PEPMASS=507.84484	129690
CHARGE=1+
224.97698	142	
234.87457	102	
249.10240	104	
250.90311	132	
250.96960	172	
253.37734	104	
257.76312	106	
260.87946	150	
261.11825	138	
266.81488	120	
269.82776	114	
270.80648	174	
272.39130	102	
272.85543	144	
276.85525	116	
277.95782	120	
278.83054	226	
281.80719	126	
285.85768	188	
286.83984	118	
287.85197	194	
289.12736	180	1+
289.87855	162	
291.86438	152	
291.88225	384	1+
293.87475	264	1+
295.87600	158	
296.85511	172	
298.80089	150	
301.95701	186	1+
302.79462	144	
302.85693	138	
303.86828	314	1+
305.86458	638	1+
306.12743	116	
306.79932	184	1+
307.13439	366	1+
307.88812	248	
308.68085	106	
308.80706	178	1+
308.87772	126	
309.78949	102	
309.87157	206	
309.88975	170	1+
310.15715	410	1+
310.87958	1052	1+
311.88399	892	1+
313.88075	182	
314.38506	120	
314.86553	482	
315.90116	116	
317.17175	102	
318.81569	182	1+
319.47873	134	
320.88654	142	
323.87017	212	
323.90936	104	
324.86047	166	
324.93211	142	
325.88141	104	
325.90186	322	
326.88482	788	1+
327.07182	118	
327.87239	144	
328.88364	276	
328.90193	116	
329.87128	226	1+
329.89439	124	
330.80853	278	1+
332.08975	128	
332.40000	104	
332.87559	108	
333.17372	134	
333.72143	106	
333.82907	180	1+
333.87373	142	
336.39009	102	
336.94851	208	
337.87989	370	1+
339.91229	118	
345.15927	118	
346.87732	180	1+
347.77425	264	
347.82147	102	
347.86433	140	
348.77165	124	
351.25337	108	
351.91312	116	
352.03662	120	
353.85206	148	
354.86451	106	
355.84760	316	1+
357.71951	116	
358.78175	116	
361.75762	134	
362.84731	110	
362.87086	104	
365.38126	106	
365.88365	152	
366.22652	108	
366.73995	268	
366.79029	108	
366.84027	114	
367.70990	562	1+
367.76242	208	
367.95522	122	
368.77059	124	
368.89392	174	
369.84316	124	
369.89017	106	
370.78240	324	1+
371.72862	308	1+
371.74826	124	
373.83010	160	
375.73682	152	
380.71540	428	1+
380.85732	184	
381.87311	262	1+
382.29810	128	
382.90536	112	
383.71301	208	
383.73371	124	
383.77110	310	1+
383.89054	210	1+
384.85239	258	
385.74367	188	1+
385.85022	106	
386.83587	120	
386.85782	146	
387.78235	210	1+
387.84311	376	1+
389.39811	214	1+
389.71652	144	
390.78270	152	
390.84214	932	1+
392.40726	110	
392.75561	208	1+
392.82375	158	
393.73961	150	
394.78815	170	
395.40336	164	1+
395.74424	122	
395.86468	164	1+
398.72776	820	1+
402.86082	116	
403.87298	532	1+
405.75020	150	
405.78497	120	
405.86576	170	
406.86169	132	
407.74504	170	
407.87080	480	
408.72105	326	1+
408.74590	118	
408.85192	712	1+
410.83892	586	1+
411.73404	104	
412.72880	288	1+
412.84542	356	1+
413.07181	136	
413.37155	226	1+
413.82795	222	1+
416.87631	144	
417.20846	126	
421.88149	158	
422.74442	140	
423.77543	554	1+
423.82679	230	
423.86866	328	1+
424.83064	138	
425.75102	222	
426.75131	162	
426.76939	160	1+
426.86241	388	
427.73391	862	1+
427.86065	172	
428.08594	166	
428.84396	606	1+
428.88662	142	
430.73878	440	1+
431.86740	724	1+
433.71338	110	
433.85992	160	
434.77300	128	
435.73121	108	
438.88774	330	1+
442.67339	110	
442.76076	220	1+
444.87057	1326	1+
444.89877	118	
445.74046	432	1+
446.87471	240	
447.71285	368	1+
447.80918	112	
447.88977	150	
448.77283	268	1+
449.87931	568	1+
450.75005	218	1+
451.71255	146	
453.77014	176	1+
457.90699	176	
462.88589	792	1+
465.71857	200	
466.70988	198	1+
467.88878	550	1+
468.76086	154	
469.88544	104	
472.41822	106	
473.73364	138	
483.89931	144	
485.89982	378	1+
489.22540	140	
506.23284	146	
508.91231	212	
509.85703	140	
510.18942	150	1+
END IONS

###FS:    #m/z: 340.94010 #charge 1+
###MS: 90
###MSMS: 91
BEGIN IONS
TITLE=Cmpd 67, +MS2(340.9401), 28.0-35.0eV, 2.0min #91
RTINSECONDS=116.818
SCANS=90-91
PEPMASS=340.94010	625586
CHARGE=1+
97.90293	70	
181.06206	80	
191.96949	72	
193.88850	90	
194.92072	74	
196.88081	130	
197.92876	88	
202.88276	84	
203.95812	80	
204.94148	74	
208.88001	198	1+
208.95074	98	
209.97685	88	
210.93778	288	1+
212.09775	86	
212.88011	78	
212.93714	84	
213.88160	126	
213.93986	524	
215.88718	156	1+
215.94005	74	
217.85758	112	
219.89518	84	
223.96591	248	1+
224.84655	94	
225.86743	76	
226.83714	140	
226.96247	186	
227.93178	128	
228.90782	78	
228.94391	170	
230.88637	816	1+
231.82617	116	
231.95041	382	1+
233.97964	80	
235.90192	72	
236.91676	86	
239.79070	102	
239.88053	82	
240.85994	94	
241.12570	76	
241.84049	290	
241.88557	92	
242.79323	76	
242.84653	140	
243.83117	166	
243.84844	132	
243.90173	92	
244.83138	72	
244.95785	136	
246.97663	310	
247.14594	92	
248.89796	88	
248.97170	82	
249.90077	112	
250.90151	88	
251.84933	82	
251.88427	72	
251.95840	80	
252.89318	84	
253.95242	72	
254.96509	430	1+
255.06931	160	
256.54001	86	
256.85504	128	
256.95948	72	
257.86010	72	
258.84213	190	
258.86033	128	
258.90787	72	
259.05562	80	
259.80126	72	
259.85330	184	
259.91406	72	
259.95415	338	1+
260.83156	110	
260.85215	110	
261.82836	80	
261.86897	108	
262.89817	90	
263.98021	132	
264.86665	154	
264.90680	72	
265.15456	74	
266.92120	92	
268.84153	318	
269.81478	96	
270.03551	80	
270.97108	88	
272.84951	232	1+
272.91524	236	
273.79102	78	
274.89258	102	
275.04053	76	
275.85641	70	
276.82113	72	
276.85517	546	1+
278.84627	390	1+
278.97448	74	
280.83796	74	
280.94080	82	
281.06225	86	
281.33400	96	
281.86040	78	
281.90888	82	
282.41450	84	
282.87652	158	
284.00539	72	
284.83385	72	
285.81714	88	
287.90926	90	
288.96637	76	
291.47872	84	
291.86260	72	
291.94225	86	
294.86771	202	
294.88706	76	
295.84074	76	
295.87738	82	
296.85701	142	
298.81556	72	
298.92790	110	
299.85669	72	
299.89061	80	
300.87393	70	
300.94816	84	
301.85261	166	1+
302.01443	78	
306.87472	130	
307.79791	124	
307.88943	70	
307.99294	84	
308.79951	138	
308.87008	76	
309.02416	72	
309.93111	72	
311.87769	78	
312.80102	160	
312.82373	76	
314.92341	80	
318.18925	68	
318.91895	72	
319.91521	70	
321.81349	72	
322.81873	70	
323.01088	94	
324.07096	70	
324.88757	88	
325.80089	126	
326.17647	80	
329.13476	78	
330.73850	102	
330.81848	108	
332.81230	68	
334.76834	84	
334.81063	86	
335.75171	138	
340.80497	80	
342.22526	86	
345.00012	72	
345.99264	86	
346.27631	78	
END IONS

###FS:    #m/z: 363.95601 #charge 1+
###MS: 90
###MSMS: 92
BEGIN IONS
TITLE=Cmpd 68, +MS2(363.9560), 28.0-35.0eV, 2.0min #92
RTINSECONDS=117.59
SCANS=90,92
PEPMASS=363.95601	259348
CHARGE=1+
59.40075	82	
92.82955	88	
113.69732	78	
118.86784	76	
119.57830	86	
180.01922	76	
189.86597	166	
191.85654	134	
197.95987	84	
200.07500	76	
200.94792	94	
205.86871	222	1+
205.94578	246	1+
206.86761	270	1+
208.91226	76	
209.89652	158	
209.94536	502	1+
210.88506	378	1+
210.93504	86	
212.87946	1556	1+
214.89004	132	
222.95116	346	1+
224.94826	1002	1+
225.88047	74	
226.94669	4104	1+
227.53696	116	
228.89493	170	
228.90660	122	
228.94144	4418	1+
230.82659	148	
230.88998	1928	1+
230.98360	210	1+
232.85767	82	
232.88521	510	1+
232.90261	82	
232.93574	76	
235.93139	76	
237.80074	80	
238.93660	102	
239.08234	76	
240.82078	106	
240.94004	564	1+
240.96187	192	
241.82382	84	
242.94065	1088	1+
243.06043	86	
243.82075	330	1+
243.88672	82	
243.96310	130	
244.00367	88	
244.30703	80	
244.86569	84	
244.95663	2352	1+
245.81706	132	
246.03724	98	
246.39361	84	
246.90462	150	
246.92403	80	
246.95228	2024	1+
247.07298	76	
248.80690	358	1+
248.86912	82	
248.90043	546	
249.55918	82	
250.79828	76	
250.89874	148	
253.84100	76	
253.90933	338	1+
254.47328	98	
254.81439	90	
257.40819	100	
258.83425	134	
258.84830	198	
258.89371	84	
258.97188	152	
260.20709	124	
260.84076	204	
260.85814	96	
260.96944	210	
261.83006	636	1+
262.83252	482	1+
262.96962	94	
264.07626	100	
264.82066	248	
264.87284	86	
264.97058	84	
265.79075	78	
266.81493	610	1+
266.85154	154	
267.35697	76	
267.78457	108	
267.97093	218	
268.15821	74	
268.84341	134	
268.95703	76	
268.96735	714	1+
269.50900	92	
269.91335	80	
269.96894	598	1+
270.95241	108	
271.91934	82	
272.82535	78	
273.11953	116	
273.88095	86	
275.01226	112	
275.42155	86	
276.81009	116	
276.85798	138	
278.45789	78	
278.80647	88	
278.84734	134	
278.85956	172	
279.80076	210	
280.10634	116	
280.12216	126	
280.79271	868	1+
280.86002	110	
280.93357	84	
281.11992	76	
281.86775	88	
281.89244	78	
282.78610	98	
283.79292	426	1+
283.84860	184	
283.98594	134	
284.82476	156	
284.85479	142	
285.84859	504	1+
286.67126	78	
287.42808	84	
288.12984	74	
289.58679	90	
291.06169	76	
292.14798	84	
293.11841	196	
293.39804	78	
296.81365	78	
296.83231	84	
297.80508	268	
298.80185	1732	1+
299.03624	80	
299.86563	222	
300.86297	444	1+
301.74985	76	
301.79939	364	1+
303.85580	760	1+
305.92556	80	
306.11583	88	
306.44346	78	
306.93848	94	
307.83772	84	
307.88389	74	
308.89032	90	
310.51311	84	
313.14111	84	
316.81313	492	1+
319.80511	104	
320.81752	434	1+
321.82057	364	1+
321.86675	260	
322.10213	104	
322.79232	78	
323.81365	134	
323.84777	76	
324.03117	112	
324.60587	74	
326.87123	212	1+
334.87158	76	
336.94054	132	
337.02689	88	
337.83748	82	
339.83835	76	
339.86723	94	
339.89634	120	
340.79368	88	
340.83105	116	
343.38950	82	
349.41835	76	
352.88302	80	
358.80688	104	
360.77448	84	
360.86981	82	
361.97878	88	
362.98635	78	
367.92989	74	
368.83513	76	
END IONS

###FS:    #m/z: 507.84460 #charge 1+
###MS: 90
###MSMS: 93
BEGIN IONS
TITLE=Cmpd 69, +MS2(507.8446), 28.2-35.2eV, 2.0min #93
RTINSECONDS=118.363
SCANS=90,93
PEPMASS=507.84460	108764
CHARGE=1+
137.36882	100	
208.07010	104	
215.89308	138	
222.96862	100	
224.97528	138	
232.89556	96	
232.91028	114	
239.86094	106	
240.07900	146	
241.85924	144	
247.87442	110	
249.15588	114	
254.09607	120	
257.88329	102	
258.87326	96	
259.87266	96	
265.39057	98	
266.16696	134	
274.39964	102	
275.87796	96	
276.80490	172	
277.80159	102	
279.13123	194	
280.50884	98	
280.79139	114	
282.90347	108	
285.95802	98	
287.85211	466	
288.93723	136	
289.87517	500	1+
290.13151	106	
292.14367	120	
293.87332	688	1+
296.85342	292	1+
299.80360	148	1+
300.85973	206	1+
303.86594	312	1+
305.80407	134	
305.86232	606	
307.89157	328	
308.14386	816	1+
308.81753	286	1+
308.86904	716	1+
309.88696	452	1+
311.81851	238	1+
311.88197	816	1+
312.85301	148	
313.86446	108	
314.86989	522	1+
315.13664	100	
315.87389	344	1+
316.85923	112	
318.87027	184	1+
319.89784	108	
322.86714	132	
322.89136	112	
322.93438	222	1+
323.88013	122	
324.90168	102	
325.85843	124	
325.89820	392	
326.88156	1350	1+
327.89700	180	
328.86953	194	
329.81039	252	1+
329.87317	152	
332.87405	310	1+
334.95907	98	
335.80729	126	
336.78520	142	
336.87544	148	
337.88011	330	1+
345.93863	166	1+
346.01514	114	
346.86790	104	
347.78135	146	
348.07958	96	
348.74315	98	
348.89570	142	
349.90289	124	
350.88413	524	1+
351.26969	116	
352.77102	240	1+
353.85176	340	1+
353.90080	182	
355.43676	96	
355.88940	300	1+
357.82558	108	
357.84422	112	
358.76880	110	
358.77835	284	1+
359.62785	114	
361.91353	102	
364.85360	126	
365.78426	230	
366.07595	100	
366.18258	102	
366.84198	502	1+
367.70869	412	
367.76520	280	
368.70624	216	
368.73132	112	
368.90292	200	
369.73270	164	
369.84080	226	1+
369.88835	110	
370.81047	132	
371.39593	108	
371.72856	118	
371.83155	102	
371.84553	240	1+
372.72050	96	
373.36758	246	1+
373.71677	216	
374.05650	134	
375.73587	104	
375.81432	96	
376.05218	190	1+
380.71876	496	1+
381.79490	98	
381.84749	162	
382.90832	98	
383.77434	168	
384.85168	284	1+
385.05577	134	
385.79468	168	1+
387.85181	216	
388.78292	134	
388.79697	160	
388.85413	164	
389.20107	214	
389.78398	120	1+
390.83724	858	1+
392.78819	310	1+
392.82496	362	
393.21753	108	
393.79207	220	1+
395.78110	164	1+
395.83715	190	1+
398.72627	1118	1+
399.84852	314	1+
401.19566	100	
402.76040	114	
403.77291	132	
403.86970	536	1+
404.79573	172	1+
405.74439	150	
405.76425	368	1+
406.05768	100	
406.86024	164	
407.73902	296	
407.86380	316	
408.74213	186	
408.85203	678	1+
408.88698	114	
409.71804	132	
410.04131	206	1+
410.72366	110	
410.75534	124	
410.83681	204	
410.85779	124	
412.15614	138	
412.73196	266	1+
412.76654	114	
417.72751	98	
420.14038	112	
421.74130	226	1+
421.88237	116	
422.88712	104	
422.95090	132	
423.74857	126	
423.77249	370	1+
423.87127	244	
424.82741	154	
425.74852	868	1+
425.87135	102	
426.74990	838	1+
426.86205	320	
427.72974	772	1+
427.79985	120	
427.85953	166	
428.73072	450	1+
428.84378	588	1+
429.69830	166	
429.89579	154	
430.70024	114	
430.74053	196	1+
431.86509	674	1+
432.24563	126	
433.84947	106	
434.17153	104	
434.88989	108	
435.82257	98	
436.76202	94	
439.89627	302	1+
442.68154	246	1+
443.75848	134	
444.87245	1964	1+
445.74486	132	
445.79093	146	
447.71366	266	
447.73214	156	
447.76112	268	1+
448.70740	138	
449.87629	216	
450.74184	514	1+
450.88778	112	
453.76933	110	
457.90523	738	1+
458.87955	210	1+
459.81532	100	
462.88495	686	1+
467.88938	852	1+
469.88450	140	
472.76363	114	
485.89893	234	
509.12331	186	1+
END IONS

###FS:    #m/z: 322.92992 #charge 1+
###MS: 94
###MSMS: 95
BEGIN IONS
TITLE=Cmpd 70, +MS2(322.9299), 28.0-35.0eV, 2.0min #95
RTINSECONDS=122.046
SCANS=94-95
PEPMASS=322.92992	1619084
CHARGE=1+
72.79503	68	
188.87719	68	
197.96164	82	
201.04597	70	
203.01966	72	
205.94964	114	
206.97674	74	
207.97250	100	
208.89996	78	
208.94235	66	
209.88969	70	
209.91802	74	
212.87825	68	
212.90119	68	
213.87885	78	
216.55742	106	
220.88712	90	
223.96039	164	
224.92185	94	
224.96248	86	
227.78885	66	
227.82834	200	1+
227.93427	76	
227.95560	76	
228.35641	82	
228.91292	116	
230.88800	102	
231.04542	96	
232.05837	70	
233.88364	74	
235.86693	66	
236.00887	94	
237.05313	90	
237.13416	84	
237.79665	78	
238.05727	72	
238.83326	70	
238.89701	72	
239.79078	98	
239.83757	108	
239.95060	88	
240.93966	1764	
240.96988	90	
241.94173	1272	
242.81700	346	1+
242.88537	96	
242.94104	4362	1+
243.97894	70	
244.12479	68	
244.93971	800	
246.84784	266	1+
246.86253	70	
246.97483	78	
247.98055	70	
247.99828	72	
248.43517	72	
248.80321	66	
248.84176	86	
248.89806	72	
248.95427	78	
249.96656	86	
250.97509	78	
251.52020	68	
252.82635	142	
253.92317	86	
254.80246	72	
255.01977	72	
255.84819	80	
255.95421	76	
258.79893	66	
258.81468	78	
258.82828	480	1+
259.84526	66	
260.05075	66	
261.83304	542	1+
262.17370	68	
264.07594	78	
264.11977	78	
264.87096	84	
264.91271	74	
265.84903	90	
266.12537	72	
267.21168	76	
267.84092	88	
268.05386	90	
268.84970	76	
268.96313	72	
269.46888	76	
269.87667	68	
270.56259	88	
271.36106	72	
272.13026	76	
272.44031	70	
272.87504	84	
274.16549	78	
274.79625	76	
274.93058	72	
275.81522	122	
275.99023	72	
277.34674	68	
277.80884	76	
278.08546	662	1+
278.92562	110	
279.02682	66	
279.91259	68	
280.14265	72	
283.09582	78	
283.85219	68	
283.97019	66	
284.21014	68	
284.29216	400	1+
284.61831	78	
284.86574	100	
286.03539	80	
286.85569	70	
287.09096	86	
289.00421	82	
289.88553	78	
291.78690	164	
291.80452	188	
293.80425	138	
293.88609	72	
293.95196	108	
295.03049	92	
296.89543	92	
296.95910	116	
297.81874	82	
298.03904	84	
298.83052	66	
298.86013	88	
301.02660	74	
302.17645	92	
302.81941	66	
302.86702	80	
303.86318	72	
303.88674	86	
306.88294	192	
306.90158	76	
307.80560	146	
310.41980	88	
311.85962	146	
311.99715	104	
312.80482	108	
313.79310	76	
313.84770	68	
318.18261	70	
319.86271	92	
320.65368	78	
320.79451	124	
320.81881	68	
320.92448	70	
322.90680	72	
323.23816	66	
323.82779	70	
324.89104	134	
325.80666	100	
327.07354	66	
327.89736	72	
END IONS

###FS:    #m/z: 507.84528 #charge 1+
###MS: 94
###MSMS: 96
BEGIN IONS
TITLE=Cmpd 71, +MS2(507.8453), 28.2-35.2eV, 2.1min #96
RTINSECONDS=122.818
SCANS=94,96
PEPMASS=507.84528	107166
CHARGE=1+
196.01739	102	
214.89041	100	
220.87778	108	
222.97591	116	
224.97828	168	
229.36518	122	
232.89439	126	
234.88759	168	
240.95466	218	1+
254.09633	152	
258.87738	98	
260.88185	118	
261.81740	116	
266.16927	184	
266.86090	150	
271.17509	104	
275.88646	98	
278.83124	124	
284.39037	98	
285.59490	112	
285.78795	100	
286.05710	96	
286.79500	128	
287.84997	338	1+
287.89303	144	
289.87982	156	
290.86575	628	1+
293.90713	106	
294.12413	98	
294.87581	114	
296.81529	276	
296.93795	140	
298.80295	106	
302.85974	326	1+
305.85888	382	1+
307.79247	196	1+
307.88953	362	
308.14085	188	
308.87493	552	1+
309.14342	248	
309.38257	98	
309.88913	278	
310.15673	166	
310.84512	172	
310.87352	146	
311.15973	130	
311.88338	1212	1+
312.34549	98	
312.83484	108	
312.88450	748	1+
313.02436	104	
314.86339	850	1+
316.76951	98	
316.80984	158	
318.93387	122	
321.35528	150	
322.85039	150	
322.89145	96	
323.92001	128	
324.86357	144	
325.90135	212	
326.88402	1302	1+
327.80827	244	1+
328.39361	100	
328.87738	256	1+
330.06158	110	
330.80939	102	
330.87524	98	
331.89179	136	
332.87708	278	
332.99377	192	1+
333.11712	130	
333.18088	116	
333.77400	152	
333.78931	224	1+
333.82637	108	
333.87212	114	
335.77738	104	
335.88777	236	1+
335.92540	96	
336.19972	120	
336.94509	116	
337.87962	340	1+
340.80953	104	
343.78123	200	1+
343.92237	98	
347.77966	316	
348.07670	118	
348.79292	152	
349.75733	402	1+
350.88464	220	
355.89238	238	1+
357.78285	188	1+
362.79952	144	
363.78924	114	
365.30582	104	
365.78583	128	
366.88263	98	
367.70886	334	1+
367.73265	310	1+
367.76774	120	
367.82134	280	1+
368.89051	262	
368.97396	108	
369.80835	104	
371.78386	100	
373.74189	162	1+
373.83656	96	
373.85938	268	1+
373.90517	138	
374.81772	162	
375.73175	138	
375.82663	106	
376.21976	218	
376.73634	130	
376.89560	94	
377.88518	104	
379.76317	184	1+
380.71451	862	1+
383.71085	180	
383.77879	214	1+
383.79404	140	
384.74607	240	1+
384.85107	574	1+
384.89709	126	
385.76223	168	1+
386.39593	102	
386.87509	110	
387.76005	122	1+
388.73033	202	1+
389.19950	270	
389.71100	120	
390.84077	888	1+
391.87266	340	1+
391.90143	100	
392.79665	100	
392.83310	410	1+
392.93262	94	
393.74569	110	
394.78372	212	
398.39745	96	
398.72893	1306	1+
401.96066	104	
402.86839	102	
403.76981	110	
403.86937	486	1+
405.75852	158	
405.86374	164	
406.77459	136	
407.72543	210	
407.86749	412	
408.73879	94	
408.85312	1132	1+
409.72136	262	1+
409.75421	124	
410.84598	318	1+
411.73875	166	
412.72888	144	
412.86757	184	1+
414.75989	112	
416.87890	116	
421.88305	394	1+
421.91181	106	
422.86195	98	
423.74274	142	
423.77204	340	
424.20082	126	
424.78936	126	
424.86259	154	
425.75412	882	1+
426.08808	164	1+
426.86159	746	1+
426.88503	130	
427.67743	100	
427.73221	394	
428.71875	94	
428.74800	292	
428.84708	876	1+
429.73726	568	1+
431.86990	350	1+
433.85351	130	
440.89759	132	
443.80611	120	
444.87283	1602	1+
445.68488	318	1+
445.70980	168	1+
448.75100	110	
449.87817	360	1+
450.71491	134	
450.75085	226	
450.78559	176	
451.74239	178	
456.87051	128	
457.90108	178	
459.90904	104	
460.32629	94	
462.77022	128	
462.88330	342	
462.91856	126	
467.88634	532	1+
469.23446	112	
470.73769	110	
485.89800	308	1+
487.89866	100	
488.83597	150	
491.80498	252	1+
501.67573	116	1+
503.80510	158	1+
507.01749	106	
END IONS

###FS:    #m/z: 336.94549 #charge 1+
###MS: 94
###MSMS: 97
BEGIN IONS
TITLE=Cmpd 72, +MS2(336.9455), 28.0-35.0eV, 2.1min #97
RTINSECONDS=123.59
SCANS=94,97
PEPMASS=336.94549	57936
CHARGE=1+
50.49316	84	
106.47319	74	
114.01593	84	
192.43761	66	
197.88382	70	
199.61838	84	
203.93186	70	
209.93935	66	
210.88323	74	
211.88321	92	
211.94358	1356	1+
212.87725	808	1+
213.93947	554	
214.87850	88	
215.46026	100	
215.88420	158	
216.96254	100	
217.88168	148	
217.93840	70	
218.84026	108	
221.94101	82	
223.95987	74	
225.04350	68	
225.96530	82	
226.97974	72	
228.89586	238	
229.95466	1212	1+
230.88883	1972	1+
231.94942	642	1+
232.88265	82	
232.90635	104	
233.89610	188	
234.82196	72	
235.79169	78	
235.93893	80	
238.87723	66	
240.89152	70	
240.96164	84	
241.84232	118	
241.85844	90	
242.97493	88	
243.83870	72	
244.36281	66	
245.87545	92	
246.02201	74	
246.81018	72	
246.97619	98	
247.96678	182	
248.85690	76	
248.90187	412	1+
249.96132	386	
250.83242	300	1+
250.94892	70	
252.01895	70	
252.83835	102	
252.89303	86	
252.97121	970	1+
253.79581	78	
253.90207	384	1+
254.00722	82	
254.09859	82	
254.96568	422	1+
255.06902	84	
255.85992	74	
255.90640	76	
256.51043	104	
256.85073	168	
256.96292	70	
257.12658	70	
257.89873	94	
258.88370	78	
259.85431	272	1+
260.01520	68	
260.80192	68	
261.83456	120	
261.97109	82	
263.93045	90	
263.97767	132	
264.09609	76	
266.85116	72	
266.89294	90	
267.83802	676	1+
269.08140	70	
269.79759	74	
270.84020	96	
270.85581	72	
271.84577	92	
271.91343	84	
272.38935	70	
272.83982	78	
272.85130	282	1+
273.01608	88	
273.41798	102	
275.88765	76	
276.85586	806	1+
277.85954	470	1+
277.97156	78	
278.83471	544	1+
279.08776	76	
279.15286	66	
279.40352	104	
279.58616	70	
279.79698	98	
279.86133	114	
280.82965	70	
280.88530	72	
281.85970	174	1+
283.11460	72	
283.16791	72	
285.85083	100	
286.08489	86	
286.13676	86	
286.84933	632	1+
286.87486	74	
287.81961	70	
290.86582	68	
292.33958	86	
292.43152	98	
293.10482	352	
293.86140	104	
294.06929	84	
294.86790	110	
295.87441	82	
296.87642	72	
297.00592	74	
297.97333	82	
298.00964	70	
298.86854	78	
299.06613	84	
301.86480	70	
301.92495	68	
303.81088	110	
304.44078	134	
305.84803	68	
306.84129	72	
306.88478	156	1+
308.96159	82	
309.42581	72	
309.81442	68	
309.86275	124	
310.86591	84	
310.87984	78	
312.72418	78	
312.91090	78	
313.00888	68	
315.45060	78	
317.42557	70	
317.90019	72	
319.77935	68	
321.28298	90	
324.13722	82	
324.20579	72	
324.89029	170	1+
324.94045	66	
325.08894	70	
327.12669	66	
328.88564	130	
328.99216	68	
329.75218	98	
333.26023	70	
333.79809	104	
333.91271	74	
334.31884	78	
334.36587	92	
334.88533	88	
335.89473	78	
338.88516	68	
339.14191	132	
339.85111	90	
341.04068	74	
END IONS

###FS:    #m/z: 322.92999 #charge 1+
###MS: 98
###MSMS: 99
BEGIN IONS
TITLE=Cmpd 73, +MS2(322.9300), 28.0-35.0eV, 2.1min #99
RTINSECONDS=127.272
SCANS=98-99
PEPMASS=322.92999	1506682
CHARGE=1+
176.90115	68	
185.92567	66	
188.10500	84	
188.92096	78	
191.89455	62	
198.96502	64	
200.89213	74	
205.94780	122	
207.97606	82	
208.44563	102	
210.89733	66	
215.87670	76	
216.02155	116	
218.89201	66	
221.88255	76	
223.79442	86	
223.94311	58	
223.95774	128	
224.81854	64	
225.85825	92	
226.06120	90	
226.84224	120	
226.88737	60	
227.07040	94	
227.11475	72	
227.81782	78	
227.93376	64	
229.89800	66	
230.83296	78	
232.40634	76	
235.90716	68	
236.88103	64	
238.80523	112	
238.94057	110	
239.79055	124	
239.91168	68	
240.82127	200	
240.94035	2740	1+
241.16767	64	
242.00331	100	
242.82245	124	
242.94239	3858	1+
243.81976	440	1+
244.85321	112	
244.93823	694	1+
245.40413	74	
245.87389	66	
246.11418	94	
246.85553	134	
247.38554	90	
247.85332	110	
248.84579	68	
249.14209	72	
249.93746	88	
249.97038	100	
250.01115	72	
252.00326	84	
252.86533	82	
253.91991	108	
255.06988	80	
255.20621	110	
256.80165	60	
257.84549	196	1+
258.79934	124	
258.82834	436	1+
258.86208	66	
260.02490	68	
260.16181	140	
260.85724	72	
261.40707	78	
261.82703	700	1+
261.85332	68	
263.17120	68	
263.43395	78	
265.05973	116	
265.07665	60	
265.09261	72	
265.85085	84	
266.04107	72	
266.86666	144	1+
267.10777	88	
268.14215	70	
268.90491	84	
269.07840	78	
270.80706	64	
270.84966	62	
271.84274	60	
272.80320	64	
272.87400	114	
273.13985	68	
273.65374	86	
273.78923	154	1+
275.15879	78	
275.85592	68	
276.07434	66	
276.13537	64	
276.81727	78	
276.85840	106	
277.52875	82	
278.09539	76	
278.84548	80	
279.03421	66	
279.09170	820	1+
279.54083	82	
280.57064	74	
280.79461	66	
281.79738	82	
282.27592	70	
282.87692	66	
283.03152	94	
283.06985	126	
283.99913	70	
284.29513	518	
284.79407	206	1+
284.88377	78	
285.00162	78	
285.86473	78	
287.99021	60	
288.86617	80	
289.80736	64	
291.80497	118	
291.85869	58	
291.87499	82	
292.18158	72	
294.19153	90	
295.89765	68	
296.84697	86	
296.88157	64	
297.41404	84	
298.95970	80	
299.78955	132	
301.12737	76	
301.37667	78	
301.86136	132	
301.88047	184	1+
305.81201	68	
305.86972	68	
306.42839	80	
307.89721	74	
309.07556	66	
310.93301	90	
311.85815	78	
312.01229	104	
312.27665	76	
312.86569	66	
315.85623	66	
315.88692	70	
317.04479	84	
319.24147	94	
320.17228	76	
321.88855	90	
322.42624	78	
323.81332	98	
323.83037	66	
323.88439	126	
324.24984	92	
324.32321	60	
324.89159	142	
326.17686	58	
326.88634	78	
327.70840	96	
328.14440	72	
END IONS

###FS:    #m/z: 336.94559 #charge 1+
###MS: 98
###MSMS: 100
BEGIN IONS
TITLE=Cmpd 74, +MS2(336.9456), 28.0-35.0eV, 2.2min #100
RTINSECONDS=128.044
SCANS=98,100
PEPMASS=336.94559	55270
CHARGE=1+
162.26966	64	
196.89370	68	
199.87550	136	
206.98193	78	
208.88914	84	
210.88466	68	
211.94450	1210	1+
212.88075	736	1+
213.93876	564	1+
215.05871	72	
215.88431	106	
215.90136	70	
215.93790	148	
216.88834	66	
216.94075	68	
217.55968	78	
217.83880	70	
217.88372	130	
223.52255	84	
223.95763	128	
225.86759	66	
227.05780	74	
227.92062	72	
228.84283	68	
228.89299	66	
229.89707	70	
229.95433	1290	1+
230.89028	1572	1+
231.95242	440	1+
231.97594	70	
233.83880	66	
233.94336	94	
234.94216	80	
235.83883	80	
235.85411	66	
235.87128	68	
235.95204	126	
236.56765	84	
236.80007	68	
238.55833	84	
238.89419	64	
238.94927	66	
239.41849	76	
239.85694	80	
240.83791	70	
240.96334	64	
241.84225	412	
241.98976	64	
242.81425	76	
242.89043	66	
246.06810	76	
246.66367	82	
246.97428	76	
247.96559	280	1+
247.98269	66	
248.90050	552	1+
249.09393	70	
249.61534	88	
249.66579	64	
249.96197	64	
249.97281	64	
250.59810	94	
250.82836	64	
250.95185	264	1+
251.55532	94	
251.84017	86	
252.97086	640	
253.08041	76	
253.83105	68	
253.85600	174	1+
253.90335	264	
254.07394	80	
254.90697	118	
254.96522	370	1+
255.07091	64	
256.84528	66	
256.88421	68	
257.83564	70	
257.85570	116	
257.94023	62	
258.08014	70	
258.85828	66	
258.98846	94	
259.81886	68	
259.85153	108	
259.96155	94	
260.82852	330	1+
262.92382	64	
264.87660	72	
264.95666	80	
265.85997	94	
265.92298	64	
266.09312	70	
266.82478	72	
267.83986	142	
268.78978	94	
268.83717	652	1+
269.91692	66	
270.87163	70	
270.98481	78	
271.91268	84	
272.86794	122	
272.97603	166	
273.84853	70	
274.85670	702	1+
274.88372	70	
274.91019	78	
274.96507	68	
275.92094	80	
275.96446	66	
277.83689	268	1+
278.23872	82	
278.72663	90	
278.98669	112	
279.86946	76	
280.86421	72	
281.09291	64	
282.86303	210	1+
283.35185	100	
283.79249	68	
284.06562	74	
285.85077	344	
286.84878	560	1+
287.00154	64	
287.04707	122	
289.04993	72	
289.82696	96	
289.96485	66	
290.84423	64	
290.86071	72	
291.80072	200	1+
291.81840	76	
291.86026	72	
292.85785	70	
293.87347	96	
294.11147	68	
294.86948	324	1+
297.88861	72	
298.40588	86	
298.88254	96	
299.88832	74	
299.95026	72	
300.10516	82	
300.87138	68	
301.81836	72	
307.89587	72	
308.90756	72	
309.86865	156	
310.81696	70	
310.86353	78	
311.88669	68	
312.87267	94	
314.08916	78	
316.93534	74	
321.15961	88	
322.81449	68	
324.15302	62	
324.88940	84	
325.89606	62	
328.86313	92	
328.89653	70	
328.91876	116	
334.99255	86	
337.54372	90	
339.74739	66	
340.35835	78	
340.89082	62	
341.01144	78	
342.40505	70	
END IONS

###FS:    #m/z: 359.96120 #charge 1+
###MS: 98
###MSMS: 101
BEGIN IONS
TITLE=Cmpd 75, +MS2(359.9612), 28.0-35.0eV, 2.2min #101
RTINSECONDS=128.816
SCANS=98,101
PEPMASS=359.96120	42896
CHARGE=1+
146.14108	88	
169.67926	84	
188.43864	76	
189.85237	78	
209.94414	464	
214.08015	72	
214.89651	74	
218.89106	80	
218.91852	92	
221.88733	92	
221.94801	74	
222.74485	116	
222.95364	816	1+
224.94773	278	
225.94868	150	
226.94701	2136	1+
227.92792	160	
227.99855	98	
228.94190	2910	1+
231.93324	72	
236.82422	80	
236.85743	90	
237.05325	78	
238.93426	72	
240.89679	258	1+
240.93906	484	1+
240.96446	252	
241.78434	120	
242.41445	96	
242.96073	152	
243.88831	90	
244.95752	1388	1+
245.94445	142	
246.80760	104	
246.95267	1212	1+
246.97431	148	
247.03222	108	
247.43362	78	
248.58036	84	
248.80341	186	
248.83604	106	
249.80553	160	
250.00339	72	
250.94837	158	
251.39558	76	
251.83772	92	
252.95279	168	
253.08170	82	
254.85105	80	
256.06043	80	
257.02787	84	
257.27046	110	
258.58764	82	
258.83634	286	1+
258.85034	86	
259.94470	190	1+
260.57177	102	
260.83237	100	
260.97208	216	1+
262.41243	72	
262.80071	78	
264.82430	136	
264.84703	74	
265.37069	76	
265.82813	170	
266.81375	408	1+
266.86391	88	
267.07954	72	
267.46903	100	
267.96965	160	1+
269.79650	92	
269.96747	250	1+
271.08778	92	
273.91326	154	
274.86768	92	
275.96909	192	
276.80648	220	
276.81729	230	
276.85721	134	
277.80657	124	
277.85158	78	
278.02187	76	
278.80096	148	
278.81517	90	
278.84372	74	
278.90892	84	
279.10379	80	
279.79877	132	
280.79225	1204	1+
280.96895	86	
281.96267	82	
282.48437	92	
282.82494	98	
283.78831	130	
284.13983	80	
284.82255	338	1+
286.41533	100	
286.87453	78	
287.03256	82	
288.40960	102	
288.85722	132	1+
288.89954	86	
289.43000	108	
290.19730	80	
290.98628	86	
293.40666	98	
293.80282	90	
294.02102	82	
294.81532	74	
294.94821	76	
295.91907	76	
296.26118	82	
296.33297	78	
296.81093	270	
296.89586	84	
297.11367	140	
297.80194	1322	1+
297.88667	100	
298.41874	82	
298.80412	1110	1+
299.08720	74	
300.79577	122	
300.81079	132	
301.78639	132	
303.94860	204	1+
304.51206	80	
304.80995	92	
304.88491	72	
306.11476	82	
306.15765	78	
306.87566	98	1+
307.43945	74	
308.86842	84	
308.92042	92	
312.12943	160	
314.81702	134	
315.41815	78	
315.45289	78	
316.51364	82	
316.81626	552	1+
317.87644	84	
320.26913	76	
321.22780	88	
321.81906	80	
321.92613	80	
322.92695	174	
323.01290	102	
324.89242	136	
325.99044	74	
327.61864	84	
329.76784	88	
331.19192	80	
333.90375	74	
334.86902	84	
336.94950	258	
340.93988	126	
341.26742	74	
342.14585	112	
342.83445	84	
343.35569	76	
343.58736	92	
343.77620	76	
347.97798	74	
350.27469	84	
351.35356	84	
353.75831	80	
356.19215	82	
357.13813	102	
360.19598	76	
360.32421	90	
364.37040	78	
END IONS

###FS:    #m/z: 322.92991 #charge 1+
###MS: 102
###MSMS: 103
BEGIN IONS
TITLE=Cmpd 76, +MS2(322.9299), 28.0-35.0eV, 2.2min #103
RTINSECONDS=132.491
SCANS=102-103
PEPMASS=322.92991	1382026
CHARGE=1+
55.68286	70	
120.95326	78	
140.12140	64	
157.12920	72	
183.02851	90	
186.93990	80	
189.98599	78	
192.09391	80	
193.88839	102	
195.83884	64	
198.95125	62	
201.04453	206	
202.94777	62	
205.94638	78	
206.96645	64	
207.94792	70	
208.95286	64	
210.90378	70	
212.87801	72	
214.09983	60	
214.89486	100	
220.58758	104	
221.93900	72	
222.87846	76	
222.95420	450	1+
223.01797	70	
223.95845	418	1+
225.05433	78	
226.08326	58	
227.36108	82	
227.95597	72	
228.91724	60	
230.08521	72	
230.11905	74	
230.86629	72	
230.90926	74	
233.39208	72	
234.89496	78	
237.90237	72	
238.94008	94	
239.07775	66	
239.52460	82	
239.78687	134	
239.98286	70	
240.79402	72	
240.81866	212	1+
240.83449	64	
240.94076	1404	
240.96623	118	
241.93892	5036	1+
242.09134	90	
242.94096	3508	1+
243.07432	106	
243.81667	488	1+
244.39134	58	
244.84851	66	
244.93936	830	1+
246.13375	74	
246.39204	66	
246.86597	82	
246.94361	68	
248.83044	86	
248.85533	96	
249.87137	60	
250.97128	80	
251.84677	90	
251.92331	74	
252.83261	64	
252.93055	108	
254.01306	70	
255.10028	68	
255.80230	64	
255.83228	62	
255.86577	80	
256.88867	72	
257.79815	188	
258.83112	324	1+
259.85311	60	
259.90624	102	
260.94650	78	
261.82959	728	1+
261.89545	80	
262.83104	426	1+
262.91023	58	
263.85679	64	
264.86376	178	1+
264.99054	70	
265.06882	72	
265.12695	70	
266.12728	82	
266.82326	66	
266.84676	70	
267.14391	66	
267.81853	76	
268.00141	58	
268.95885	120	
270.87767	108	
271.17113	60	
271.85915	110	
272.80294	60	
272.86169	62	
273.16617	74	
273.39776	68	
273.78970	112	
274.84740	58	
275.82334	62	
276.81333	116	
276.84171	74	
279.09295	660	1+
280.04407	84	
281.79160	64	
281.84114	80	
282.82726	70	
282.84810	62	
282.88098	70	
283.40334	72	
283.86274	138	
284.29284	220	
284.84806	64	
287.80899	62	
289.80400	72	
289.88545	82	
290.08186	76	
290.85648	78	
292.50465	80	
292.96695	66	
293.87470	64	
294.50987	78	
294.80045	68	
295.10183	100	
295.17555	58	
295.84735	66	
297.03756	64	
297.79120	62	
297.86551	60	
298.80533	136	
301.24230	74	
301.86701	98	
303.01612	66	
303.40049	102	
304.88161	128	
304.95144	86	
305.79667	82	
306.89070	88	
307.79634	112	
308.79756	128	
308.88790	90	
310.45244	58	
310.88102	174	1+
311.92105	148	
314.86856	62	
317.38571	80	
319.86486	68	
320.06448	60	
320.16127	68	
320.93286	72	
321.88618	58	
322.01860	62	
323.21595	78	
323.81883	70	
324.26777	66	
324.89540	84	
326.12769	64	
END IONS

###FS:    #m/z: 340.94056 #charge 1+
###MS: 102
###MSMS: 104
BEGIN IONS
TITLE=Cmpd 77, +MS2(340.9406), 28.0-35.0eV, 2.2min #104
RTINSECONDS=133.263
SCANS=102,104
PEPMASS=340.94056	526322
CHARGE=1+
192.51612	82	
192.88937	86	
198.92873	102	
205.94926	110	
209.94466	90	
209.99968	100	
210.94392	102	
212.90119	72	
213.87701	122	
213.93900	348	
214.88706	78	
214.90173	98	
215.87958	140	
215.94554	82	
217.41323	92	
217.85684	70	
217.88286	78	
217.94221	68	
219.05468	98	
220.87383	120	
224.41180	88	
224.96113	118	
226.00785	78	
228.94817	94	
230.88816	262	
231.88589	126	
231.94938	234	
232.03208	72	
232.88593	102	
233.89767	186	
233.94963	118	
234.82559	68	
234.90854	76	
235.03823	74	
235.94949	128	
237.11143	72	
237.42591	72	
238.47517	74	
239.86501	122	
239.88756	222	1+
240.22631	178	
240.83538	116	
240.85398	80	
241.84135	188	
243.82805	150	
243.89070	86	
244.83311	70	
244.86184	76	
244.98285	74	
249.40748	94	
249.89446	110	
249.94705	70	
249.96275	134	
252.79171	100	
252.83833	76	
254.91130	112	
254.96521	142	
255.84241	72	
255.86976	70	
255.90326	80	
255.96807	82	
256.06606	84	
256.13118	74	
256.38285	104	
256.86846	80	
257.85498	88	
258.83132	98	
258.84678	578	1+
259.84959	382	1+
259.91174	72	
260.34195	72	
260.49048	82	
260.83253	180	
261.09758	102	
261.16289	94	
262.83260	88	
262.85019	72	
265.02067	90	
266.80068	72	
268.14011	70	
268.84227	144	
269.04961	72	
269.93072	94	
273.91767	72	
273.99503	76	
275.88343	86	
276.85948	636	1+
276.87618	92	
277.86465	394	1+
278.84224	250	
279.14286	94	
279.85622	146	
279.91066	72	
279.96124	94	
280.26018	74	
280.62810	88	
280.82777	84	
280.93488	98	
281.85880	584	1+
282.58551	70	
282.86092	346	1+
283.02748	72	
283.95029	90	
284.85430	78	
285.35837	70	
285.38954	96	
285.92475	72	
287.86132	76	
291.43757	92	
291.82889	72	
291.86896	72	
291.99391	108	
292.80340	70	
292.90792	78	
292.93968	94	
293.53270	82	
293.87608	100	
294.12886	70	
295.87070	122	
296.85555	74	
296.87859	74	
297.11757	84	
297.28296	70	
299.78761	176	
299.87960	202	
301.14433	74	
302.17697	82	
302.89142	68	
305.87759	326	1+
307.00928	70	
308.89924	96	
311.37905	82	
311.86339	128	
314.89718	68	
316.87856	74	
317.57412	104	
317.81029	76	
318.92589	90	
320.36131	84	
321.00360	88	
323.16087	90	
323.97275	102	
324.02475	76	
325.90376	80	
326.15924	72	
328.18460	70	
333.80714	74	
333.84569	70	
335.89482	92	
336.04099	82	
338.78136	68	
341.94169	84	
343.48707	106	
343.80163	88	
344.30690	72	
345.04772	68	
345.41075	92	
345.91737	86	
END IONS

###FS:    #m/z: 363.95632 #charge 1+
###MS: 102
###MSMS: 105
BEGIN IONS
TITLE=Cmpd 78, +MS2(363.9563), 28.0-35.0eV, 2.3min #105
RTINSECONDS=134.035
SCANS=102,105
PEPMASS=363.95632	201140
CHARGE=1+
96.00340	98	
116.64646	98	
189.86303	240	
191.86005	316	1+
196.88326	144	
200.64507	104	
207.87268	162	
209.88600	72	
209.94389	732	
210.88337	112	
212.87962	1022	1+
213.70833	80	
214.89493	148	
222.89694	76	
222.95198	720	1+
224.94971	306	1+
224.96303	118	
225.82699	74	
225.88568	202	1+
226.11132	104	
226.94699	2692	1+
228.89378	702	1+
228.94156	2904	1+
230.01626	72	
230.84520	72	
230.89000	2420	1+
232.57505	138	
232.88326	154	
233.88251	148	
234.87906	200	
234.96856	78	
239.03078	78	
239.84043	74	
239.95416	72	
240.11028	78	
240.83089	88	
240.90060	78	
240.94017	432	
240.96152	250	
241.43439	82	
241.93902	706	1+
242.83156	86	
242.94123	508	1+
242.96197	266	1+
243.83076	286	1+
243.84966	98	
244.81953	268	1+
244.93966	144	
244.95732	2542	1+
245.94354	174	
246.90258	174	
246.95308	1420	1+
248.43535	80	
248.80102	326	1+
248.89849	682	
250.80216	90	
250.95198	84	
250.96963	134	
251.04328	92	
251.80652	72	
252.66101	90	
252.89268	128	
253.39898	78	
253.90830	316	1+
254.81411	72	
255.92676	72	
257.90315	84	
257.95396	74	
258.84531	176	
258.97056	90	
259.39965	82	
259.83167	118	
259.84905	78	
260.39341	78	
260.88698	94	
260.97163	216	
261.83371	402	1+
263.83795	74	
263.93852	74	
264.81474	76	
264.86690	80	
264.96813	88	
265.97698	108	
266.81415	156	
267.80794	146	
267.97637	178	
268.83837	92	
268.96553	508	1+
269.80313	274	1+
269.91674	90	
270.79461	92	
271.89315	76	
271.91467	128	
274.57455	108	
276.81279	188	
276.85999	96	
277.85807	76	
278.79429	114	
278.84236	216	1+
279.79349	142	
280.04410	92	
280.79197	608	1+
280.85007	78	
281.08673	94	
281.98103	84	
282.78913	200	
282.82881	112	
283.78293	102	
283.84653	462	1+
283.98752	82	
284.78576	224	
284.82346	82	
284.86544	94	
286.81491	96	
287.09483	86	
287.43004	86	
287.93405	92	
288.80391	80	
289.86912	74	
292.44167	72	
292.59498	72	
293.41060	102	
296.81007	228	
297.11053	100	
297.81247	220	
297.98029	78	
298.80344	468	
299.80439	264	
299.86878	152	
300.79834	806	1+
300.87248	82	
301.86200	220	
302.86191	132	
302.94964	102	
303.79588	80	
303.85731	580	1+
306.87155	72	
309.07597	82	
309.15779	84	
311.13097	146	
314.90153	72	
315.04343	76	
315.41551	90	
315.75605	88	
316.81450	374	
318.81391	114	
318.93099	118	
319.87425	178	
319.95649	100	
320.14680	274	1+
320.81229	280	1+
320.96604	90	
321.87309	76	
321.96545	80	
322.93262	168	
323.92718	78	
324.94912	106	
325.04013	72	
325.81946	90	
326.02160	80	
326.87324	192	
328.77972	146	
333.88800	74	
339.83248	120	
339.86022	84	
340.83209	80	
344.94751	78	
347.19521	86	
347.86368	76	
349.04470	78	
354.74238	88	
355.42068	78	
359.80240	84	
363.22255	94	
364.84838	80	
365.32738	86	
366.92747	114	
367.86633	80	
END IONS

###FS:    #m/z: 340.94044 #charge 1+
###MS: 106
###MSMS: 107
BEGIN IONS
TITLE=Cmpd 79, +MS2(340.9404), 28.0-35.0eV, 2.3min #107
RTINSECONDS=137.706
SCANS=106-107
PEPMASS=340.94044	448306
CHARGE=1+
180.88679	92	
181.06847	110	
183.54380	76	
190.94490	76	
192.93261	96	
193.89858	76	
194.91038	92	
196.88012	72	
203.95651	80	
206.97144	68	
208.95780	150	
210.37546	78	
210.90117	90	
212.87786	294	
213.87881	234	
213.93756	568	1+
214.87487	144	
215.87853	70	
215.93738	156	
216.88921	92	
216.94437	78	
217.85497	100	
218.87541	76	
218.88788	126	
221.89334	88	
223.95991	78	
225.05433	72	
228.54216	100	
228.84619	282	1+
228.94685	118	
230.89018	162	
231.89055	208	
231.95049	494	1+
232.88568	82	
232.98341	74	
233.00596	70	
233.84474	72	
233.89483	102	
234.89620	90	
235.95017	72	
236.89417	90	
238.85823	90	
240.13708	68	
240.41855	68	
241.12384	68	
241.84226	164	
242.83846	76	
243.64135	92	
243.83436	284	
244.95604	134	
245.84029	108	
246.39202	74	
246.52662	66	
246.88087	82	
246.97338	198	
247.95535	78	
248.84555	72	
249.89687	68	
249.96680	130	
251.07231	76	
251.94870	78	
252.22941	70	
252.65469	100	
253.09228	66	
255.00038	90	
255.07721	74	
255.89985	206	1+
255.97105	196	
256.32197	72	
256.88443	134	
257.16871	80	
257.85557	80	
257.93841	90	
258.84555	458	1+
258.97077	78	
259.82708	68	
259.95770	68	
260.80402	68	
260.83200	220	
261.84545	168	
264.12211	80	
264.86497	146	
268.83968	182	
268.95746	104	
270.76251	72	
270.79780	78	
270.82766	96	
270.84242	110	
270.87165	82	
272.90464	100	
273.81422	148	
274.86356	72	
275.45841	76	
275.94585	76	
276.85452	386	
277.42434	96	
277.80270	78	
277.86443	170	
278.84354	602	1+
279.10407	80	
280.07088	98	
280.84918	118	
280.91835	92	
282.79018	86	
282.91599	80	
283.78911	100	
283.86522	68	
284.86482	74	
290.85858	76	
291.80159	70	
291.86123	122	
292.94189	82	
293.00061	74	
293.87700	124	
295.38699	86	
295.87404	122	
296.86291	82	
297.89082	90	
297.90884	68	
299.07957	68	
299.18054	76	
299.86958	74	
300.15032	72	
300.81195	70	
300.86103	74	
300.88885	76	
301.86272	74	
302.17423	68	
302.82560	68	
302.87016	68	
303.88246	76	
304.35361	84	
305.86767	76	
305.88469	66	
306.99195	80	
308.29263	70	
308.84492	66	
312.82168	78	
313.56037	76	
320.76146	66	
320.99051	68	
321.98760	72	
322.06236	76	
325.89898	122	
326.16531	90	
326.38699	90	
326.87767	68	
327.90434	74	
330.82568	66	
334.94563	72	
335.84291	84	
338.92611	72	
339.30370	72	
339.39856	104	
343.90403	68	
344.91580	88	
END IONS

###FS:    #m/z: 363.95605 #charge 1+
###MS: 106
###MSMS: 108
BEGIN IONS
TITLE=Cmpd 80, +MS2(363.9561), 28.0-35.0eV, 2.3min #108
RTINSECONDS=138.479
SCANS=106,108
PEPMASS=363.95605	173854
CHARGE=1+
83.19235	84	
157.13686	80	
183.86193	74	
185.86923	120	
189.86727	158	
191.85889	240	
200.94943	76	
207.87385	278	
208.88756	80	
209.94208	438	
212.87876	896	1+
213.48935	104	
221.95018	76	
222.95082	508	1+
223.88612	78	
224.94930	742	1+
224.97179	140	
225.90616	80	
226.89157	106	
226.94742	3156	1+
227.88194	80	
228.83524	160	1+
228.89453	392	1+
228.94267	3184	1+
229.10868	90	
229.82466	104	
230.88926	1912	1+
232.88175	156	
234.14138	84	
234.88212	194	
235.11847	82	
235.82206	88	
238.74996	102	
239.07449	74	
239.81190	94	
240.81981	152	
240.94142	312	
240.96470	172	
241.03036	84	
241.06497	118	
241.82751	78	
241.93881	1226	1+
241.95896	124	
242.82186	166	
242.94119	908	1+
242.96010	486	
243.82850	120	
244.84287	80	
244.90714	150	
244.95885	1394	1+
245.94266	138	
246.81402	80	
246.90747	90	
246.95274	2152	1+
247.80873	90	
248.80418	428	1+
248.84089	92	
248.89903	522	1+
248.95522	156	
250.04240	80	
250.67379	80	
250.79808	142	
250.88671	100	
251.07431	78	
251.84537	82	
251.87484	94	
251.96733	74	
253.84020	126	
255.10228	78	
257.79432	80	
257.87741	78	
258.83548	216	
258.97275	166	
259.11030	80	
259.83219	136	
260.83073	208	
260.96644	84	
261.83940	146	
262.78283	88	
262.82821	120	
263.81925	716	1+
264.96698	82	
265.01878	96	
265.86680	74	
265.92741	106	
266.81393	464	1+
266.84916	236	1+
266.86886	78	
267.92695	78	
267.97016	100	
268.80930	118	
269.97533	150	
270.80082	80	
270.84651	174	1+
273.36100	82	
275.02258	82	
275.85793	128	
276.80968	82	
276.86049	170	
277.85690	158	
277.92227	90	
278.79554	266	1+
278.84933	108	
280.78906	896	1+
280.84809	74	
281.84945	78	
282.83341	82	
283.66211	76	
283.85298	226	1+
284.82557	114	
284.88137	74	
285.84494	172	
286.82432	312	1+
286.84879	84	
287.39882	106	
288.12996	86	
288.62838	76	
289.79151	78	
289.88048	78	
290.37497	74	
290.50678	80	
292.11351	262	1+
293.11546	206	1+
295.92633	152	
296.38183	100	
296.81223	194	
296.93990	76	
297.80984	116	
298.80285	1006	1+
299.42080	102	
299.86848	188	
300.80373	186	
301.24433	84	
301.79685	476	1+
301.86276	596	1+
301.92057	80	
303.85764	644	1+
303.94422	82	
304.08343	98	
305.91298	80	
306.43064	90	
306.51438	88	
308.41551	88	
309.82981	88	
309.92712	102	
312.96058	84	
314.81850	124	
315.12791	74	
316.04432	96	
316.81527	238	
317.81793	144	
318.94415	78	
319.82323	142	
319.87023	126	
320.82378	116	
321.81886	110	
322.90055	80	
322.93269	118	
325.89703	134	
326.86908	366	
328.95904	74	
329.87691	78	
332.41766	78	
333.90374	78	
334.86913	82	
335.39544	76	
335.79362	76	
336.94400	198	
342.28443	94	
347.66932	74	
349.03948	84	
356.42122	98	
359.12962	80	
359.86785	82	
360.01889	76	
360.86531	82	
364.69603	98	
369.41752	90	
END IONS

###FS:    #m/z: 507.84457 #charge 1+
###MS: 106
###MSMS: 109
BEGIN IONS
TITLE=Cmpd 81, +MS2(507.8446), 28.2-35.2eV, 2.4min #109
RTINSECONDS=139.25
SCANS=106,109
PEPMASS=507.84457	64674
CHARGE=1+
90.22989	92	
187.05751	132	
196.01363	160	
209.94704	122	
223.97563	194	
224.97790	276	
227.95292	122	
241.54727	92	
251.91568	136	
260.01925	92	
262.13619	138	
266.16632	222	1+
271.85069	208	1+
277.61849	96	
278.83427	144	
279.83933	94	
283.78712	194	1+
285.97156	138	
286.00784	108	
288.81739	134	
288.84950	148	
289.87777	154	
289.89601	144	
293.87176	480	1+
294.37680	92	
296.86218	120	
299.84029	204	1+
302.88062	142	
303.86457	160	
304.85700	148	
305.86536	196	
306.84671	94	
307.89077	386	
308.14048	378	1+
308.87925	578	1+
309.74363	120	
310.15325	124	
310.18641	134	
311.88563	388	
311.90230	144	
312.87663	124	
314.86796	288	
315.87000	142	
317.85712	194	1+
318.01425	108	
318.49381	104	
318.81822	96	
319.88073	98	
320.85634	96	
320.97709	92	
323.62007	96	
323.87764	148	
325.82340	118	
325.90263	164	
325.92166	100	
326.78335	122	
326.81105	114	
326.88609	274	
327.33720	110	
327.80651	120	
327.89602	116	
328.86993	164	
328.90803	112	
329.82136	96	
330.88639	102	
334.17406	116	
335.83939	130	
336.94432	178	1+
337.88291	330	1+
342.77836	178	1+
342.88886	94	
344.27287	92	
348.77491	206	1+
350.03604	94	
350.50486	96	
350.88975	222	
351.76279	140	
351.88330	114	
353.85284	262	
356.73448	98	
357.61873	110	
357.90131	138	
358.81175	118	
360.84210	96	
362.86533	246	1+
364.78511	252	1+
366.73969	208	1+
366.90143	94	
367.70496	772	1+
368.89319	178	
369.04975	96	
371.40272	98	
371.73100	218	1+
371.80213	222	1+
373.71777	126	
375.73287	138	
375.81405	176	1+
376.22429	118	
376.97305	96	
377.72628	92	
379.72664	138	
380.71751	614	1+
381.78864	112	
382.01728	94	
383.03951	94	
383.71343	128	
384.75196	158	
384.85186	416	1+
385.03452	94	
386.74775	104	
386.87129	124	
389.19658	98	
389.71347	144	
390.69542	120	1+
390.84167	300	
391.84068	138	
392.82548	282	
393.83232	144	
393.86335	200	1+
394.19227	100	
394.83688	108	
396.90273	92	
398.73050	262	
399.72890	606	1+
399.85126	328	1+
401.78858	100	
402.85796	258	
403.87406	308	1+
405.51107	130	
405.76170	126	
405.78203	130	
405.87053	100	
406.85827	210	
407.74308	276	
407.86372	206	
408.74587	164	
408.85126	590	1+
409.71916	462	1+
410.77113	112	
410.83546	412	1+
410.88231	166	1+
411.81151	242	1+
413.07980	102	
413.49461	110	
413.72708	154	
416.15544	98	
416.73957	92	
417.90927	122	
420.07119	92	
421.77430	114	
421.87954	318	1+
422.74620	108	
422.83637	130	
423.74689	96	
423.77422	508	1+
423.87046	226	1+
424.83037	158	1+
425.75050	688	1+
425.87623	118	
426.86389	982	1+
427.73113	976	1+
428.84815	448	1+
429.74583	248	
430.74315	208	
430.84401	108	
431.86952	142	
432.24248	156	
432.86540	104	
434.85600	94	
434.91758	120	
435.80825	96	
438.32376	100	
439.88691	324	1+
442.68342	114	
444.87191	1298	1+
445.74354	178	
446.76836	142	
446.78956	92	
447.70868	460	1+
447.75176	126	
448.89978	136	
449.88037	198	
450.87951	172	
451.73914	126	
457.47246	104	
457.69665	108	
457.90238	132	
462.88422	626	1+
465.72438	156	
465.90130	172	
467.88604	956	1+
468.78325	106	
469.78583	128	
471.13939	138	
485.89880	466	1+
END IONS

###FS:    #m/z: 340.94046 #charge 1+
###MS: 110
###MSMS: 111
BEGIN IONS
TITLE=Cmpd 82, +MS2(340.9405), 28.0-35.0eV, 2.4min #111
RTINSECONDS=142.922
SCANS=110-111
PEPMASS=340.94046	437372
CHARGE=1+
191.95781	78	
192.92362	154	
197.95650	66	
198.89391	66	
208.10373	80	
209.06119	86	
209.86094	72	
209.96590	66	
210.85116	80	
210.89571	74	
210.93489	144	
212.87579	96	
213.87483	80	
213.89485	78	
213.94097	362	1+
215.42972	84	
215.88869	216	
218.87867	72	
219.04015	78	
220.88864	66	
221.90271	82	
221.93516	82	
223.95958	82	
224.84067	66	
226.83370	116	
228.83665	76	
228.87067	72	
228.93559	108	
229.94014	72	
230.85526	68	
230.88663	330	1+
231.94888	184	
232.88886	424	1+
233.94911	80	
235.82211	78	
236.91281	70	
238.85261	78	
238.87877	74	
239.84503	72	
240.84055	298	1+
241.88482	116	
242.01400	144	
242.94244	70	
244.44524	94	
244.84674	66	
245.86794	66	
246.83330	72	
246.97499	74	
249.90035	66	
249.95905	66	
249.98990	134	
251.88669	74	
251.95855	78	
252.11268	78	
253.52293	74	
253.88590	74	
254.90594	124	
255.08275	90	
255.96998	80	
256.85566	164	
256.95322	164	
257.13628	78	
257.89515	104	
258.84855	158	
259.43931	112	
259.85601	168	
259.90447	80	
260.83340	206	
260.84608	146	
261.83831	118	
261.85351	80	
262.83257	66	
264.86677	90	
264.88488	104	
265.87490	110	
267.04944	68	
267.46112	96	
268.34338	68	
268.83823	400	1+
269.79353	70	
271.82837	68	
271.91639	120	
272.84979	140	
272.88018	70	
272.97743	68	
273.63134	108	
273.81593	78	
273.91973	92	
274.86528	68	
275.88007	78	
276.58406	94	
276.85565	632	1+
277.62883	70	
277.80897	66	
278.84464	252	
278.90086	68	
279.84557	126	
281.04373	122	
281.44127	92	
281.78926	96	
281.82426	66	
281.85723	108	
282.88013	110	
282.93650	94	
283.86096	68	
285.93317	98	
286.75778	66	
286.84619	76	
288.79721	70	
291.42008	72	
292.02833	68	
292.87226	72	
293.85589	66	
293.87544	114	
294.86688	262	1+
294.89751	82	
295.97407	94	
297.89306	118	
297.91189	86	
298.57171	76	
300.87122	204	
301.80365	94	
301.85657	72	
304.73065	70	
304.88267	70	
306.58730	102	
306.87579	74	
307.79499	70	
307.88039	80	
308.81356	92	
310.37469	74	
310.87861	74	
312.86102	74	
312.87808	66	
313.92600	74	
314.77709	66	
314.81673	68	
315.84325	78	
316.83051	74	
317.87380	96	
319.07270	70	
319.97482	76	
321.76930	82	
321.87851	72	
321.89266	114	
330.81480	80	
331.81120	80	
332.93489	92	
333.81197	86	
335.09190	66	
339.72899	76	
339.75383	86	
341.58071	88	
343.18697	76	
345.81477	72	
345.99717	70	
346.05913	118	
END IONS

###FS:    #m/z: 363.95650 #charge 1+
###MS: 110
###MSMS: 112
BEGIN IONS
TITLE=Cmpd 83, +MS2(363.9565), 28.0-35.0eV, 2.4min #112
RTINSECONDS=143.695
SCANS=110,112
PEPMASS=363.95650	162134
CHARGE=1+
69.47490	84	
74.87142	82	
115.26211	82	
185.86714	74	
189.86063	132	
191.85663	150	
196.88506	124	
197.88222	94	
203.93895	92	
205.87585	80	
207.87337	278	1+
207.93885	76	
209.94416	692	1+
210.88352	360	
210.90714	78	
211.86672	72	
212.87980	984	1+
215.88235	82	
221.86421	72	
222.92976	72	
222.95260	254	
223.95256	122	
223.96633	86	
224.95200	556	1+
224.97816	76	
226.94766	2548	1+
227.83698	276	1+
227.89053	406	1+
228.89264	350	1+
228.94268	2938	1+
230.88913	1800	1+
230.97078	74	
232.72637	76	
232.88363	190	
233.54017	102	
233.89133	148	
237.05515	148	
238.83244	74	
238.95482	80	
240.08944	104	
240.83529	230	
240.93929	142	
240.96254	596	1+
241.94009	226	
242.83222	144	
242.94263	682	1+
243.82034	170	
244.81583	232	1+
244.85233	94	
244.95746	1106	1+
245.93863	146	
246.01434	72	
246.85451	88	
246.95125	1586	1+
247.80852	120	
248.80185	82	
248.89929	646	1+
249.08226	100	
249.94661	90	
250.89339	72	
250.97797	104	
251.07047	78	
252.90496	74	
253.90683	296	
257.79829	78	
258.83453	372	
258.97488	130	
260.83998	134	
260.86730	72	
260.94462	74	
260.96966	214	1+
261.82683	624	1+
261.85056	78	
262.82872	440	1+
263.14101	84	
263.34011	108	
264.82131	142	
265.81180	642	1+
266.11943	76	
266.81418	558	1+
266.85295	74	
266.97061	324	1+
268.81283	302	1+
268.95734	74	
269.96846	208	
270.97145	114	
271.44001	88	
271.85900	76	
273.40785	86	
276.80966	286	
276.85055	102	
277.03976	86	
278.79747	122	
278.85777	96	
278.95428	74	
279.39721	106	
279.79548	152	
279.85511	98	
280.03593	72	
280.10748	78	
280.79609	258	
281.79484	208	
281.86371	86	
281.89250	78	
282.38332	74	
282.78636	602	1+
282.83108	158	
282.85971	110	
283.07098	106	
283.85491	144	
284.04262	78	
284.82613	344	
284.85212	100	
285.84489	280	
286.44037	84	
286.82573	102	
286.87441	94	
286.95142	74	
289.82401	114	
290.94229	92	
291.12239	84	
291.96698	100	
292.12410	92	
296.80875	330	
297.01828	102	
297.80286	1440	1+
298.80315	1294	1+
299.86902	120	
300.87377	76	
301.79882	428	1+
301.85814	532	1+
301.87919	74	
303.85407	184	
304.85580	146	
304.94279	80	
307.13802	86	
307.89198	76	
307.96743	74	
309.64156	98	
314.01088	94	
314.84478	90	
316.81689	206	
316.88091	84	
317.81611	122	
318.44344	92	
318.81444	112	
319.88946	156	1+
321.07373	72	
321.81691	132	
321.87340	78	
322.92763	212	
324.82651	104	
325.87750	86	
326.16104	76	
326.35605	80	
326.86801	80	
326.90416	76	
327.87517	144	
329.87580	88	
331.35065	82	
335.37711	112	
336.94174	154	
337.82137	72	
337.94753	78	
341.79400	80	
341.87791	80	
342.99119	110	
343.91959	78	
346.05891	72	
346.89590	72	
349.15915	78	
351.84962	74	
352.79333	102	
355.77723	74	
356.77928	196	1+
357.17328	78	
357.40066	92	
358.09693	94	
363.85714	84	
366.99556	76	
END IONS

###FS:    #m/z: 507.84495 #charge 1+
###MS: 110
###MSMS: 113
BEGIN IONS
TITLE=Cmpd 84, +MS2(507.8449), 28.2-35.2eV, 2.4min #113
RTINSECONDS=144.467
SCANS=110,113
PEPMASS=507.84495	66618
CHARGE=1+
196.01416	140	
210.03184	128	
222.10218	96	
224.97771	152	
226.11102	102	
232.89527	188	
234.87958	100	
244.90041	106	
246.09712	96	
256.90407	100	
262.13905	174	
266.16845	114	
271.80953	138	
274.84096	94	
278.83529	264	1+
278.85504	100	
285.84161	134	
285.85490	142	
287.85281	160	1+
289.88361	260	1+
289.92926	146	
291.13171	162	
291.87625	120	
293.86977	292	1+
295.06399	96	
295.88523	100	
297.34725	108	
298.84261	118	
305.86055	316	1+
307.88946	196	
308.14087	188	1+
308.82541	106	
308.86613	434	1+
308.88795	140	
308.93116	98	
309.79737	100	
309.88895	188	
311.15977	116	
311.81368	298	1+
311.88432	596	1+
314.76852	100	
314.86435	356	
315.86679	156	
316.38690	100	
316.86137	150	
317.87917	96	
318.93919	126	
320.88744	240	1+
321.84593	94	
322.81734	104	
325.86165	128	
326.88792	670	1+
327.24336	106	
327.81139	242	1+
327.87937	96	
331.78568	132	
331.88195	152	
332.88390	218	
332.98533	118	
333.87372	174	
336.87369	108	
337.87962	156	
342.72454	124	
344.77883	114	
344.79584	106	
346.79277	100	
347.77649	240	1+
348.04695	96	
349.75439	234	1+
349.79830	96	
350.88312	102	
351.76815	94	
355.33516	94	
357.18682	130	
357.84541	282	1+
358.87188	116	
360.76490	346	1+
364.32106	100	
366.70707	774	1+
366.90278	158	
367.70978	698	1+
367.76847	290	1+
367.82425	152	
368.01325	124	
369.83326	228	
369.89203	136	
371.84059	136	
372.80516	106	
373.11326	96	
374.72798	100	
374.81996	150	
376.78589	116	
376.88677	98	
379.77369	128	
380.71841	550	1+
381.77242	106	
382.72616	198	1+
383.78688	114	
384.74013	204	1+
384.85036	184	
384.89221	176	
385.78312	192	1+
387.75734	128	
387.84601	112	
388.33427	138	
388.72649	114	
389.84252	100	
390.42710	96	
390.78145	266	1+
390.84042	370	1+
392.74781	134	
392.82780	112	
393.82440	166	
398.73026	286	
398.89673	94	
399.72743	358	1+
400.73214	232	1+
400.85535	262	1+
403.80203	124	
403.86664	146	
404.04097	94	
404.87233	110	
405.75951	174	
406.40365	252	1+
406.76589	104	
407.74166	490	1+
407.87425	312	
408.74702	354	1+
408.84986	472	
409.72028	218	
409.85004	356	
410.72238	94	
410.74297	236	
410.80963	98	
410.83958	146	
410.86085	438	1+
411.72989	124	
412.82708	122	
415.76005	98	
416.91791	106	
417.74031	170	
421.87629	118	
421.89542	190	
422.88244	156	
423.75826	252	
423.80320	122	
423.88803	122	
424.77601	112	
425.75278	240	
426.75621	192	
426.77942	154	
426.86614	270	
426.88519	152	
427.67804	136	1+
427.73292	256	
427.76094	144	
427.86151	148	
428.73302	146	
428.75972	106	
428.84394	376	1+
429.68431	142	
429.73492	422	1+
429.76472	98	
429.87348	138	
430.73780	294	1+
431.86578	582	1+
434.88567	144	
435.21631	124	
439.86715	144	1+
439.89225	238	
444.87228	1216	1+
444.91274	134	
445.71220	108	
445.74133	214	1+
445.76434	98	
445.78083	130	
447.70836	234	
448.12378	96	
449.87196	214	
449.89236	158	
450.87980	130	
452.76879	128	
457.21228	106	
457.90385	126	
458.91088	100	
462.88466	740	1+
465.70236	106	
467.88942	602	1+
470.73846	94	
485.90208	448	1+
490.90932	240	
504.81043	120	
509.91913	138	
END IONS

###FS:    #m/z: 322.92998 #charge 1+
###MS: 114
###MSMS: 115
BEGIN IONS
TITLE=Cmpd 85, +MS2(322.9300), 28.0-35.0eV, 2.5min #115
RTINSECONDS=148.142
SCANS=114-115
PEPMASS=322.92998	1011812
CHARGE=1+
159.05900	74	
195.92164	70	
196.89370	56	
197.02312	82	
198.89916	68	
200.83488	100	
201.04490	60	
203.10328	86	
205.97642	62	
209.00455	68	
210.90470	94	
212.87962	72	
217.91846	70	
220.88488	74	
221.94284	82	
222.96024	92	
223.82183	142	
223.96103	248	
227.92984	68	
228.86173	58	
230.14481	70	
230.84379	148	
230.88386	102	
233.88744	66	
233.91373	70	
234.46049	82	
236.79590	78	
236.94362	66	
238.02398	90	
238.04650	72	
239.07012	300	1+
239.93356	78	
240.79572	76	
240.82442	140	
240.94093	1250	
240.96210	228	
241.81668	66	
241.90814	70	
241.93925	4862	1+
242.82471	114	
242.93995	3908	1+
243.89613	58	
244.82646	58	
244.87145	82	
245.82922	64	
246.85653	72	
246.97996	92	
247.97677	56	
248.00694	70	
248.06017	64	
248.84592	110	
248.90339	58	
248.95054	68	
251.37808	58	
251.84543	60	
252.04055	70	
252.79132	64	
253.79228	90	
254.80859	72	
254.86924	66	
254.92018	100	
255.10425	66	
255.77942	72	
256.02942	70	
256.84116	68	
256.89235	68	
257.03368	64	
257.94015	92	
258.83429	298	
258.85407	132	
259.89639	68	
260.33793	78	
260.83023	240	
260.93081	78	
261.82944	620	1+
262.13812	78	
262.85819	82	
262.92775	68	
263.85876	246	1+
265.07877	80	
265.45657	78	
267.84885	58	
267.87067	72	
268.09611	60	
268.95900	78	
270.86752	74	
272.92300	60	
275.80960	154	
276.81090	80	
278.81260	70	
279.09178	764	1+
279.14105	56	
279.17543	64	
280.01139	72	
280.81024	110	
280.83207	58	
280.86947	274	1+
281.89273	60	
282.21008	72	
282.27614	62	
283.79045	74	
283.80690	74	
284.06945	114	
284.29608	282	1+
285.81509	66	
286.11809	68	
289.78943	66	
289.87822	76	
291.81020	66	
291.85812	76	
293.87350	94	
294.17666	64	
295.27919	64	
296.15335	70	
296.85112	80	
297.75331	70	
298.42943	78	
299.78448	74	
299.84573	72	
300.05861	72	
300.79273	92	
301.86072	78	
302.51406	72	
303.86310	80	
304.48183	70	
304.79899	68	
304.83335	56	
305.92332	100	
307.80143	78	
307.89091	210	
309.08021	64	
309.79935	56	
310.05031	68	
310.87867	72	
311.85803	68	
312.09896	70	
313.05404	66	
313.89289	68	
316.87237	62	
317.79111	66	
318.91020	94	
319.00280	66	
319.71767	66	
320.04293	82	
320.94178	66	
321.05404	100	
324.15288	64	
324.75636	74	
324.86306	56	
324.88573	72	
324.90054	58	
325.19494	82	
325.26117	70	
325.89289	78	
326.77108	58	
326.83648	62	
327.80392	56	
328.29117	60	
END IONS

###FS:    #m/z: 507.84506 #charge 1+
###MS: 114
###MSMS: 116
BEGIN IONS
TITLE=Cmpd 86, +MS2(507.8451), 28.2-35.2eV, 2.5min #116
RTINSECONDS=148.914
SCANS=114,116
PEPMASS=507.84506	51738
CHARGE=1+
196.01525	130	
201.93950	88	
224.97653	126	
226.97288	190	
227.96884	90	
235.92397	88	
251.11328	102	
258.87472	114	
262.13693	344	1+
266.92063	96	
270.80528	128	
272.80409	180	1+
287.85079	134	
289.88121	110	
290.87021	140	
292.38086	92	
292.86200	100	
293.87737	138	
295.22846	92	
296.93587	90	
297.84626	160	1+
297.95413	134	
303.86276	134	
305.84758	96	
305.86396	156	
305.91599	200	1+
307.02408	100	
307.89061	280	
308.14309	714	1+
309.88457	162	
309.91410	168	
310.80730	96	
310.95442	90	
311.81375	172	
311.88483	278	
312.88599	134	
313.88451	132	
314.86314	280	1+
315.87701	102	
316.75613	104	
318.93709	176	
321.06292	90	
322.86383	150	
324.86551	172	1+
325.89850	358	
326.88316	248	
326.90285	192	
327.80503	92	
327.89429	118	
328.89870	200	
329.16396	214	1+
329.38649	88	
332.87476	404	1+
337.73131	104	
337.88089	322	1+
338.39578	234	1+
339.82747	98	
340.76194	188	1+
346.33790	100	
346.89277	102	
347.77961	310	1+
347.89768	222	1+
348.40004	102	
348.72874	254	
349.75951	334	1+
349.88366	240	
350.88484	138	
350.91066	142	
353.85123	162	
354.32865	94	
357.72499	190	1+
360.39435	92	
362.84051	260	1+
364.66567	92	
364.72046	108	
365.71420	130	
365.77845	124	
367.70882	238	1+
367.73771	220	1+
367.84192	138	
368.77000	98	
368.87723	102	
368.89577	198	
369.83783	160	
370.78542	148	1+
371.81340	132	
373.72184	148	
373.89340	322	1+
376.16333	114	
376.22789	98	
379.88466	114	
380.71917	556	1+
382.72172	192	
383.84645	170	1+
384.74979	124	
384.78021	102	
385.39446	92	
385.75158	182	
386.76297	140	
387.72731	266	1+
387.84641	110	
390.05250	118	
390.71390	110	
390.84244	486	
391.72398	90	
391.80192	100	
392.75258	116	
392.82923	368	1+
392.85963	90	
394.38817	106	
395.74548	98	
395.78351	158	1+
396.73185	88	
396.80984	118	
397.71634	120	
398.73084	320	
399.73020	228	
400.73179	162	
403.87320	280	1+
404.72733	116	
405.86647	160	
406.07250	110	
406.76801	210	1+
407.74023	266	
407.86466	246	
408.74393	130	
408.85338	768	1+
409.72724	108	
409.88306	142	
410.72805	220	
410.83902	204	1+
410.87898	112	
411.74046	128	
411.75496	200	
412.72888	336	
413.74789	124	
416.49640	90	
416.74499	170	1+
417.81616	98	
420.12755	90	
421.87869	158	
422.82633	100	
422.88290	100	
423.77447	530	1+
423.87430	132	
424.16507	224	
424.82710	390	1+
425.09435	142	
425.75116	378	
426.75535	194	
426.86173	658	1+
427.08292	108	
427.73066	244	
427.76064	100	
428.74852	232	
428.85099	816	1+
429.70548	116	
429.74193	482	1+
432.24718	102	
432.87234	210	
433.84783	126	
435.70898	150	
436.86148	144	
438.89606	260	1+
439.73886	96	
442.88293	122	
443.68199	264	
443.75905	454	1+
444.38077	96	
444.79338	128	
444.86986	862	1+
445.74150	170	
446.79042	124	
447.71227	122	
448.77253	162	
448.89674	94	
449.87815	484	1+
450.77383	98	
451.86734	104	
458.17391	88	
459.90341	136	
462.88431	298	1+
465.80908	92	
467.88780	446	1+
467.91452	102	
473.07739	96	
477.06814	98	
485.14504	120	
485.90126	142	
491.77738	136	
500.80893	108	
502.66671	92	
END IONS

###FS:    #m/z: 336.94567 #charge 1+
###MS: 114
###MSMS: 117
BEGIN IONS
TITLE=Cmpd 87, +MS2(336.9457), 28.0-35.0eV, 2.5min #117
RTINSECONDS=149.687
SCANS=114,117
PEPMASS=336.94567	46960
CHARGE=1+
54.03025	68	
108.59193	76	
182.87071	64	
184.95893	90	
193.88316	66	
195.96616	62	
200.05945	54	
205.94996	60	
207.11820	68	
209.94624	90	
210.88241	122	
211.94498	602	1+
212.87737	1124	1+
212.97289	72	
213.01757	68	
213.94014	290	1+
215.94191	90	
218.84246	66	
222.97049	62	
223.84555	76	
224.06788	74	
224.90534	58	
225.86212	78	
225.88059	60	
226.94477	60	
227.86325	76	
228.93369	86	
229.09161	76	
229.91384	76	
229.95525	850	
230.83240	78	
230.85882	66	
230.88945	796	1+
231.85636	62	
231.94819	328	
234.82746	60	
234.89709	62	
236.89264	58	
237.02267	66	
237.64524	76	
238.83900	96	
239.83942	66	
239.85460	96	
239.86338	60	
239.90494	60	
239.92965	78	
240.80714	70	
241.84242	220	
242.02053	64	
244.36837	70	
244.84250	64	
244.97497	56	
245.87155	82	
246.85846	64	
246.97659	254	
247.55771	64	
247.96261	144	
248.80693	66	
248.89873	878	1+
249.82623	218	1+
249.95873	92	
251.85045	156	
252.07626	204	1+
252.83651	76	
252.90866	72	
252.95533	178	
252.97113	278	
253.90410	174	
253.96052	320	1+
254.85944	76	
256.08623	66	
256.87264	70	
257.26608	60	
257.85857	80	
258.84542	138	
258.90572	62	
259.83258	172	1+
259.85397	136	
261.15277	90	
261.43088	84	
262.82995	76	
263.83153	112	
264.87272	118	
265.00271	66	
265.08673	68	
265.84899	86	
266.84095	84	
266.85968	102	
267.82723	70	
267.84311	64	
268.83985	522	1+
269.92651	56	
270.02132	74	
271.84702	62	
271.91354	210	
271.98609	98	
272.08329	66	
272.44213	96	
272.82355	56	
273.87281	62	
273.92136	60	
274.86343	54	
274.88180	78	
275.85524	444	1+
276.80973	118	
278.06897	76	
278.42962	90	
278.83376	386	1+
278.86142	98	
279.09362	68	
279.85918	64	
279.97429	68	
280.88091	56	
281.86145	58	
283.86925	60	
285.84939	86	
286.84988	554	1+
286.92847	66	
287.16799	74	
287.92357	76	
290.05722	72	
290.85462	68	
292.87002	98	
292.89536	64	
293.10054	142	
293.85040	76	
293.88395	66	
294.11019	122	
294.66772	116	
294.87040	80	
294.88584	96	
295.40211	56	
296.00123	98	
296.97801	72	
297.92047	72	
297.94794	78	
298.30635	80	
298.85363	78	
298.91106	78	
299.09369	78	
299.87983	58	
301.87566	84	
305.13381	64	
305.87180	64	
306.87354	64	
309.86711	398	1+
310.41546	92	
310.88968	68	
316.92451	108	
317.92853	114	
318.94317	72	
318.98265	62	
319.50044	88	
321.10895	60	
322.07381	74	
324.46225	108	
325.79940	64	
331.95435	92	
332.81421	78	
335.77312	78	
338.16504	72	
338.34777	68	
340.09118	64	
341.99589	78	
END IONS

###FS:    #m/z: 322.92981 #charge 1+
###MS: 118
###MSMS: 119
BEGIN IONS
TITLE=Cmpd 88, +MS2(322.9298), 28.0-35.0eV, 2.6min #119
RTINSECONDS=153.36
SCANS=118-119
PEPMASS=322.92981	930154
CHARGE=1+
185.99739	88	
197.95983	84	
200.94277	80	
200.98119	62	
201.04186	76	
202.04802	80	
206.88162	78	
213.06258	70	
219.04381	74	
220.00063	90	
220.79734	88	
220.95097	66	
222.95757	74	
224.06624	66	
224.79643	64	
224.96037	76	
225.48005	52	
227.93715	74	
228.05954	60	
228.91312	54	
228.93396	72	
230.82864	80	
230.89800	68	
231.89734	62	
232.86889	62	
235.83506	78	
236.82624	48	
237.12277	72	
237.83811	66	
238.00480	72	
238.91501	80	
238.94175	134	
239.36887	78	
239.56264	78	
239.83840	108	
240.72719	56	
240.82824	108	
240.84559	86	
240.93968	1286	
241.46129	102	
241.92245	82	
241.93921	4234	1+
242.81813	158	
242.87918	78	
242.94159	3088	1+
242.96964	100	
243.38645	96	
243.82249	506	1+
244.11880	60	
244.93934	676	1+
244.99238	58	
246.83328	90	
246.84894	82	
246.97478	130	
247.41626	74	
247.85315	70	
247.92469	50	
247.93992	54	
248.41588	82	
248.85141	58	
248.95597	66	
249.96850	70	
251.07227	56	
253.06114	72	
253.08824	88	
253.90738	82	
254.03483	66	
254.83559	58	
256.27057	92	
256.90402	66	
257.03209	62	
258.83054	210	
258.88389	64	
259.07937	82	
259.47285	80	
259.83584	104	
260.81180	70	
260.83132	72	
261.09545	62	
261.83020	156	
261.96507	56	
262.79676	58	
262.82887	80	
263.83284	72	
263.89075	56	
266.42606	102	
267.84731	78	
268.11121	54	
270.84937	84	
271.35716	56	
273.91339	98	
274.00282	68	
274.15169	66	
275.82118	90	
275.93140	100	
277.11932	62	
278.84111	76	
279.09108	488	
279.72767	52	
280.92632	80	
281.09527	62	
281.81587	54	
282.09040	52	
282.79613	72	
283.25893	64	
283.86654	88	
283.98267	66	
284.29899	86	
285.29594	74	
285.85860	74	
286.87661	76	
289.80889	88	
290.29745	76	
290.88371	76	
292.16648	72	
293.85669	70	
296.93149	66	
297.78688	76	
297.91430	70	
298.82425	50	
299.79256	86	
300.81230	74	
300.94418	94	
301.05682	54	
301.86496	64	
303.82879	50	
304.14346	74	
304.80119	54	
305.90185	74	
306.88461	66	
307.88186	82	
308.02971	96	
308.91158	94	
309.92476	66	
310.90483	74	
311.82547	68	
311.88204	72	
313.83011	84	
313.85867	78	
314.75986	58	
315.84602	64	
316.36313	66	
316.81291	54	
316.85713	52	
322.75943	72	
323.02398	56	
324.06678	68	
324.81848	66	
324.89278	114	
325.88161	220	1+
325.89845	150	
326.28041	58	
327.07960	76	
328.09965	66	
328.33941	54	
END IONS

###FS:    #m/z: 336.94547 #charge 1+
###MS: 118
###MSMS: 120
BEGIN IONS
TITLE=Cmpd 89, +MS2(336.9455), 28.0-35.0eV, 2.6min #120
RTINSECONDS=154.132
SCANS=118,120
PEPMASS=336.94547	41064
CHARGE=1+
182.86752	68	
193.89842	66	
196.88689	74	
197.02117	64	
198.88536	68	
205.94751	150	
208.84132	78	
210.88306	72	
211.88648	88	
211.94422	796	
212.87890	768	1+
213.93971	302	1+
214.87565	166	
214.89821	84	
215.88611	136	
215.93284	88	
217.97463	70	
218.84024	74	
223.95669	82	
223.98354	72	
224.83529	66	
225.97454	66	
227.09987	72	
227.86297	94	
228.89499	116	
229.23690	100	
229.95543	522	1+
230.88926	1532	1+
230.97273	74	
231.94868	316	1+
233.89592	130	
234.42885	98	
237.21584	78	
238.38972	94	
238.85633	64	
239.06324	72	
239.17321	74	
239.44489	86	
239.84981	72	
239.92607	94	
240.83584	84	
240.91405	72	
240.94859	86	
240.96181	84	
241.79539	60	
241.84763	198	
242.85347	82	
243.13659	196	1+
243.43438	94	
246.97803	96	
247.97025	140	
248.89824	1056	1+
248.95049	80	
249.05473	72	
249.83097	78	
250.01889	68	
250.83389	338	1+
250.94939	190	
251.06995	126	
252.95436	136	
252.97123	252	1+
252.98661	158	
253.01406	68	
254.87101	136	
254.91307	76	
254.96435	236	
255.81104	74	
255.86007	62	
256.91151	64	
257.83587	70	
257.85656	106	
257.87928	72	
258.85748	132	
259.82327	68	
259.85156	94	
259.94377	84	
260.83427	226	1+
261.86593	78	
262.94990	82	
263.87052	64	
263.97525	122	
266.82671	76	
267.83929	266	
267.86646	62	
268.84344	194	
269.84789	138	
270.18284	64	
270.83133	106	
271.84307	156	
271.91121	72	
272.07765	84	
272.79276	72	
272.85553	66	
272.88397	70	
272.91769	120	
273.86547	72	
273.97660	82	
276.86082	822	1+
277.81692	76	
277.84565	74	
277.86592	530	1+
278.83764	120	
279.01597	118	
280.85650	86	
280.99291	88	
281.82678	84	
282.89115	72	
286.85071	634	1+
287.03056	80	
288.85824	124	
290.85031	90	
292.15418	78	
293.10582	62	
293.85040	74	
293.99972	70	
294.11013	66	
294.80504	78	
294.87020	74	
295.16767	64	
295.37661	68	
295.87042	70	
295.89994	88	
296.80494	72	
296.91480	72	
296.99086	70	
297.01434	170	1+
297.82725	66	
297.89743	70	
298.13460	82	
298.22385	84	
298.82187	62	
299.06168	64	
299.86789	76	
299.91815	80	
299.99049	88	
301.79326	60	
306.27162	64	
306.80238	66	
307.53409	108	
307.88411	132	
309.86870	116	
309.91081	68	
310.86330	64	
311.89700	70	
312.52891	64	
317.42309	108	
317.89801	60	
318.03807	62	
319.38216	64	
320.76824	76	
321.86473	68	
322.79696	82	
323.88547	64	
325.58038	80	
326.39600	72	
326.85551	62	
326.89748	70	
333.01119	62	
334.31183	66	
339.38945	64	
339.87363	94	
340.43333	92	
340.79353	88	
340.90043	104	
END IONS

###FS:    #m/z: 359.96111 #charge 1+
###MS: 118
###MSMS: 121
BEGIN IONS
TITLE=Cmpd 90, +MS2(359.9611), 28.0-35.0eV, 2.6min #121
RTINSECONDS=154.904
SCANS=118,121
PEPMASS=359.96111	30066
CHARGE=1+
179.07470	102	
182.41957	82	
196.88497	84	
198.05843	106	
198.95109	72	
200.87979	80	
207.94435	76	
208.98845	72	
209.94434	260	
211.14371	74	
220.95801	98	
221.50971	66	
222.94604	350	1+
223.89020	146	
223.92843	86	
224.89040	76	
224.94798	212	
225.09679	66	
225.88773	70	
225.94914	170	
226.94751	1672	1+
227.89079	62	
228.94277	1086	1+
228.98771	90	
231.88997	72	
232.10611	122	
232.93268	78	
233.88174	74	
234.96862	74	
235.35288	96	
235.95039	72	
237.07005	72	
239.91619	88	
240.82615	64	
240.93990	180	
240.96445	372	1+
242.85889	142	
242.87712	86	
242.95706	296	1+
243.01499	70	
244.95691	1056	1+
245.13686	120	
245.93528	76	
246.95193	1018	
247.80954	168	
248.14870	70	
248.80245	498	
250.79816	82	
250.90268	90	
250.94427	104	
250.96934	78	
252.99251	62	
254.12054	64	
254.96720	68	
257.64088	64	
258.13987	80	
258.97866	66	
260.85559	102	
260.94646	92	
260.96437	378	1+
262.09246	74	
262.82256	88	
262.94688	94	
263.40215	72	
264.06836	78	
264.81694	126	
265.81642	120	
266.81201	476	1+
267.97351	170	
269.87838	64	
269.96673	136	
269.98715	94	
272.84780	104	
273.53967	88	
273.84659	70	
273.86482	74	
273.89523	92	
273.96463	68	
274.42214	84	
274.84931	94	
276.03322	84	
277.80662	68	
278.39052	82	
278.80253	126	
278.84037	110	
278.89086	66	
279.79152	76	
279.90676	72	
280.11080	88	
280.79258	664	1+
281.50527	78	
281.94205	86	
281.97509	256	1+
282.83619	76	
283.88330	76	
284.12749	90	
284.79022	72	
284.82630	170	
285.89807	66	
286.82059	64	
286.92256	78	
287.91129	84	
291.97380	74	
293.11838	230	
294.81560	72	
295.86627	76	
296.80547	268	
297.80722	112	
298.02217	112	
298.80375	1000	1+
298.86656	78	
300.66315	68	
300.80316	90	
300.87593	92	
301.07829	66	
302.24516	64	
302.78964	90	
302.85995	70	
303.88420	66	
306.94005	86	
307.88986	66	
307.94125	82	
308.87266	78	
309.79762	78	
309.81881	72	
310.87859	72	
311.00452	64	
313.81461	246	1+
313.87133	64	
314.77502	66	
315.13037	70	
316.84820	96	
317.81509	100	
317.86904	164	
318.81265	74	
319.09691	82	
321.79391	90	
321.81951	346	1+
322.78737	92	
322.92879	124	
323.82776	120	
324.80959	68	
327.00889	70	
327.80440	64	
328.75391	80	
330.81261	76	
330.97530	98	
332.93038	76	
335.84289	80	
338.83310	68	
339.94817	72	
341.71443	64	
343.70615	66	
348.05602	72	
348.08578	76	
348.19134	64	
350.40610	70	
351.98223	78	
355.42077	76	
356.34490	66	
359.22971	66	
360.94756	90	
364.86045	94	
END IONS

###FS:    #m/z: 322.92993 #charge 1+
###MS: 122
###MSMS: 123
BEGIN IONS
TITLE=Cmpd 91, +MS2(322.9299), 28.0-35.0eV, 2.7min #123
RTINSECONDS=158.574
SCANS=122-123
PEPMASS=322.92993	880600
CHARGE=1+
46.99246	80	
185.92212	48	
192.88597	60	
193.88655	50	
198.95986	66	
199.88406	76	
200.89038	64	
200.95075	52	
201.04199	126	
202.04589	76	
203.95817	70	
205.97440	70	
207.97414	66	
209.94316	76	
210.89737	84	
211.03626	76	
211.90793	72	
212.90489	62	
213.10922	66	
213.84468	64	
213.89858	68	
223.95960	166	
224.81708	58	
226.08747	68	
226.46593	82	
226.86488	58	
227.95747	64	
228.85122	138	
228.92885	50	
228.98392	76	
230.49709	100	
230.83523	78	
231.12041	82	
231.89930	66	
234.08648	78	
234.91381	62	
237.45974	66	
237.88957	62	
238.02598	102	
238.11491	56	
238.66488	50	
238.93957	66	
239.08009	80	
239.79248	70	
239.85149	58	
239.90294	62	
240.00186	74	
240.82250	50	
240.94192	820	
241.83634	132	
241.93935	4382	1+
242.78736	52	
242.81997	550	1+
242.94169	3002	1+
243.82438	434	1+
244.93852	492	
246.86808	64	
247.06323	98	
247.97703	74	
248.85414	70	
250.94976	94	
252.84603	70	
253.82978	44	
255.78538	52	
256.39823	70	
256.84718	54	
256.89784	64	
257.91074	78	
257.95030	60	
258.83077	94	
260.82758	66	
261.33541	64	
261.43304	70	
261.83365	46	
262.02284	66	
262.83360	266	
263.83175	154	
264.08019	82	
264.09808	64	
265.01476	72	
266.27728	68	
266.85300	82	
267.10385	52	
267.86098	70	
267.93311	68	
268.96308	76	
269.84420	66	
270.79686	76	
271.84464	62	
271.87104	78	
272.35082	70	
272.84112	128	
273.79781	74	
273.81810	72	
274.15161	78	
275.81138	116	
275.85476	284	1+
276.11504	64	
277.01377	62	
277.92748	54	
279.09163	1192	1+
279.55962	82	
279.85305	76	
280.00955	58	
280.11214	72	
280.91613	92	
281.88811	50	
281.96457	62	
282.08816	58	
283.07377	96	
284.15051	60	
284.29482	138	
285.05790	68	
285.29623	74	
285.85444	54	
286.16752	46	
287.79666	68	
288.06963	82	
288.13829	56	
289.56398	96	
289.78319	68	
289.87933	102	
290.86050	104	
291.90437	58	
293.85264	120	
293.94280	112	
294.01661	52	
295.80922	88	
296.81295	66	
297.79101	56	
297.92061	64	
300.86528	46	
303.47569	80	
303.82871	64	
306.09512	78	
307.87992	122	
309.82082	46	
309.86219	72	
310.81185	66	
311.44851	82	
311.85634	64	
313.17137	74	
314.05655	78	
314.77482	56	
314.85583	50	
316.77386	88	
318.20695	86	
322.03377	64	
322.74161	52	
322.87610	64	
323.18939	66	
323.23551	52	
324.26325	60	
325.05791	54	
325.18387	68	
325.90001	112	
END IONS

###FS:    #m/z: 340.94048 #charge 1+
###MS: 122
###MSMS: 124
BEGIN IONS
TITLE=Cmpd 92, +MS2(340.9405), 28.0-35.0eV, 2.7min #124
RTINSECONDS=159.346
SCANS=122,124
PEPMASS=340.94048	371260
CHARGE=1+
192.92712	84	
208.95293	76	
213.87912	178	
213.93877	132	
215.88574	116	
216.88659	78	
217.91117	84	
218.88745	74	
219.88925	66	
222.89519	70	
223.96082	124	
224.89038	58	
225.87001	66	
226.88566	78	
226.99839	64	
228.89836	64	
229.05087	70	
230.88834	414	
230.91121	66	
231.88667	198	
231.95089	76	
232.42489	78	
232.89633	126	
233.12212	70	
233.90020	98	
233.94842	136	
235.95032	78	
237.82869	84	
239.14652	60	
239.92406	58	
240.84167	134	
240.90859	136	
240.92574	76	
241.00822	62	
241.84358	136	
241.89468	68	
242.84086	130	
242.94991	64	
243.02276	110	
243.15874	72	
243.82996	178	
246.09320	70	
246.85295	98	
246.97261	68	
248.95234	68	
248.97155	70	
249.01813	74	
249.05532	66	
249.06882	60	
249.09963	74	
249.89687	70	
250.01126	94	
251.81811	78	
253.16436	84	
253.90953	98	
254.96489	190	
255.86793	84	
255.91681	66	
256.84329	116	
257.86520	70	
258.08028	74	
258.84705	142	
258.91346	110	
259.01229	68	
259.85376	136	
259.89658	64	
259.95873	114	
260.15364	82	
260.83273	214	
260.91322	68	
261.47439	106	
261.85257	186	
262.84237	74	
263.97941	64	
264.86140	70	
265.11477	60	
265.15460	70	
265.53056	78	
267.86082	82	
268.10809	74	
268.84162	326	1+
268.91874	86	
271.85671	60	
272.83354	66	
273.83042	70	
273.85044	68	
273.92590	68	
274.34847	80	
276.11085	84	
276.85724	664	1+
276.94421	60	
278.15483	66	
279.05872	80	
279.85048	108	
279.88209	60	
279.96784	140	
280.15163	108	
280.84546	106	
281.41220	64	
281.85325	116	
283.04438	62	
283.85839	90	
286.36095	60	
287.00343	74	
287.84445	64	
291.02614	78	
291.88989	84	
292.43705	78	
292.80536	80	
294.86876	126	
295.01572	74	
295.84921	66	
296.88208	72	
297.09009	98	
297.82995	64	
297.89093	156	
298.89431	84	
298.98487	70	
299.00745	74	
299.87234	82	
300.87051	132	
301.44469	78	
301.84793	68	
301.87628	84	
301.92922	70	
302.23840	76	
302.94757	132	
303.85720	82	
306.88316	94	
309.29413	58	
310.81562	82	
312.45035	100	
314.05006	60	
315.84135	72	
317.50188	98	
323.86982	70	
325.86416	64	
325.88403	88	
326.73794	76	
326.75802	66	
327.02862	72	
330.81884	68	
331.39542	86	
331.89170	74	
333.91932	70	
334.95311	96	
335.88553	90	
341.89384	74	
342.31615	70	
342.90912	60	
343.90156	76	
343.91761	80	
END IONS

###FS:    #m/z: 363.95626 #charge 1+
###MS: 122
###MSMS: 125
BEGIN IONS
TITLE=Cmpd 93, +MS2(363.9563), 28.0-35.0eV, 2.7min #125
RTINSECONDS=160.118
SCANS=122,125
PEPMASS=363.95626	135118
CHARGE=1+
106.70138	78	
164.49232	86	
182.86730	82	
189.86199	390	
191.85387	92	
192.85868	94	
196.88337	98	
200.95486	82	
204.08444	80	
207.41337	76	
207.87331	74	
208.45118	96	
209.94214	382	
210.88127	330	
212.87823	772	1+
216.41297	92	
221.86604	86	
222.93773	86	
222.95182	346	1+
223.04170	84	
224.94884	620	1+
224.96981	104	
226.83721	72	
226.94679	2970	1+
227.81484	80	
227.92993	172	
228.79820	86	
228.89381	276	
228.94217	1882	1+
230.84870	76	
230.88851	1972	1+
233.01901	84	
234.12621	74	
235.98056	78	
236.90748	74	
237.05868	100	
238.84120	76	
240.85697	88	
240.93849	226	
240.96088	272	1+
241.08227	96	
241.83242	116	
241.94117	1256	1+
242.82224	140	
242.94345	862	1+
243.81787	114	
243.85176	102	
244.88817	78	
244.95605	1006	1+
246.90600	124	
246.95205	1324	1+
248.51273	88	
248.80191	462	1+
248.83772	86	
248.85521	80	
248.89981	550	
249.99391	72	
250.89761	114	
251.80154	132	
251.90975	72	
253.13716	74	
255.23195	76	
255.86584	74	
256.90490	72	
258.83534	194	
259.84000	138	
259.94397	78	
260.97251	134	
261.83336	110	
262.82836	74	
263.83401	136	
264.81891	144	
265.81995	142	
266.81408	460	1+
266.90295	88	
266.96933	484	1+
267.78829	144	
267.90713	74	
267.97224	412	1+
268.81045	180	
268.84926	76	
269.22090	86	
269.80794	100	
269.96880	448	1+
270.80450	74	
270.83710	86	
271.83863	74	
271.91585	160	
271.95360	94	
273.90336	78	
273.93786	74	
274.81285	92	
276.80496	82	
276.85766	74	
277.12707	82	
277.85910	182	
278.80901	104	
278.84549	208	1+
278.85822	72	
279.42177	92	
279.79338	78	
280.11360	226	1+
280.79295	878	1+
281.86795	82	
282.78977	234	
282.82837	134	
283.78318	334	1+
283.85151	244	1+
284.07899	108	
284.82432	130	
286.35055	90	
286.84703	176	
288.83899	78	
289.87220	108	
289.88380	130	
290.79783	82	
292.12687	80	
292.93963	90	
294.87208	82	
294.89731	86	
296.80735	264	
296.84273	72	
297.52425	80	
297.80124	1438	1+
298.80337	1186	1+
298.98325	82	
299.91632	92	
300.11601	82	
300.79874	900	1+
301.85933	306	1+
303.11461	72	
303.85366	438	
306.11899	72	
308.18499	96	
308.80153	86	
308.84902	74	
308.95057	84	
314.09770	102	
316.81351	230	
317.43561	76	
318.80926	170	
319.82524	188	
319.95948	90	
320.13730	78	
320.82055	98	
321.28094	84	
321.87010	134	
323.81716	106	
323.91837	78	
324.80979	84	
325.99460	74	
326.86946	140	
327.28396	100	
328.86835	226	1+
329.32414	92	
329.87334	148	1+
332.90174	92	
336.94298	92	
339.51608	88	
340.47844	86	
341.71028	72	
341.94594	72	
343.17798	76	
345.15527	74	
346.89787	78	
347.76064	92	
351.94301	74	
353.77200	78	
354.01678	88	
357.78342	74	
358.89955	82	
360.12184	80	
363.19489	80	
363.88084	80	
364.31154	78	
364.84201	72	
366.32301	74	
END IONS

###FS:    #m/z: 340.94054 #charge 1+
###MS: 126
###MSMS: 127
BEGIN IONS
TITLE=Cmpd 94, +MS2(340.9405), 28.0-35.0eV, 2.7min #127
RTINSECONDS=163.793
SCANS=126-127
PEPMASS=340.94054	350580
CHARGE=1+
179.95009	82	
185.92719	84	
190.92650	64	
190.94860	96	
191.98143	68	
192.92972	108	
197.61804	84	
198.86625	82	
210.90093	74	
210.93805	158	
212.88017	68	
213.93775	284	
214.87670	76	
214.89654	126	
215.88625	284	
216.19157	70	
216.38934	102	
217.07083	80	
217.88035	72	
217.92021	74	
219.97723	68	
222.90058	74	
223.96143	104	
226.15544	86	
226.86328	94	
226.94469	84	
228.62164	72	
228.90597	74	
231.89110	300	1+
231.94868	140	
234.02085	88	
234.89868	66	
235.88410	90	
236.88851	72	
238.04106	86	
238.09604	66	
238.83867	74	
238.93224	72	
239.90708	66	
240.22841	86	
240.81890	66	
240.83826	482	1+
241.88760	68	
241.90027	68	
243.83536	110	
245.81977	84	
249.89865	76	
249.96299	76	
251.05072	80	
251.95860	68	
254.96319	86	
255.03171	76	
255.91211	80	
256.80176	72	
256.81516	66	
256.85327	194	1+
256.97861	68	
257.14031	74	
258.84008	74	
258.89574	68	
259.00658	78	
259.85225	312	
259.95861	132	
260.83594	260	
260.85174	178	
261.83207	84	
261.84807	80	
262.87994	78	
264.06818	68	
264.86639	132	
266.63421	84	
266.84674	142	
266.98333	72	
267.13006	72	
267.86303	74	
268.03759	76	
268.84290	146	
269.11439	74	
269.91263	78	
270.04589	70	
270.83492	74	
271.84849	76	
272.04494	66	
272.85364	72	
272.93527	76	
273.79372	80	
274.90206	76	
275.14631	90	
275.86074	142	
276.83173	80	
276.85731	768	1+
277.92975	78	
277.96461	98	
278.84188	328	1+
279.93313	78	
281.85849	116	
281.89246	70	
282.81589	134	
282.86232	66	
283.15567	70	
285.92065	86	
286.14079	72	
287.00371	98	
287.37794	90	
287.91733	72	
289.88133	82	
290.88366	78	
292.43739	98	
292.89774	80	
293.86001	568	1+
294.19391	66	
294.86232	476	1+
295.02606	76	
295.84545	84	
296.85316	72	
297.15261	78	
297.32540	84	
297.87654	104	
297.89492	76	
298.18749	66	
298.91104	68	
299.84319	66	
299.85939	76	
299.88846	164	
301.82429	72	
301.86467	70	
301.88861	64	
302.17224	138	
302.82993	76	
302.88652	94	
302.94062	78	
303.72594	76	
305.86765	72	
305.88950	70	
310.89180	68	
311.00639	100	
311.84769	66	
311.88613	80	
315.45715	76	
317.00524	88	
320.92417	72	
321.84438	66	
323.88989	74	
324.85411	88	
324.89752	76	
325.43636	92	
326.16442	68	
330.90812	72	
331.81344	66	
332.48913	72	
332.93716	98	
336.02738	70	
341.39928	88	
341.78668	72	
342.90932	80	
343.77437	82	
346.31736	88	
END IONS

###FS:    #m/z: 363.95653 #charge 1+
###MS: 126
###MSMS: 128
BEGIN IONS
TITLE=Cmpd 95, +MS2(363.9565), 28.0-35.0eV, 2.8min #128
RTINSECONDS=164.565
SCANS=126,128
PEPMASS=363.95653	127896
CHARGE=1+
50.31012	86	
65.98853	76	
74.45231	70	
101.22067	74	
186.14822	114	
189.85915	130	
191.86689	94	
196.88531	120	
197.70967	88	
204.00388	70	
207.97447	82	
209.86993	94	
209.94207	742	1+
210.88379	208	
212.87875	1114	1+
212.89569	102	
213.05149	68	
222.95263	540	1+
224.89107	202	
224.94874	248	
224.98343	74	
225.96690	110	
226.94718	1604	1+
227.05018	86	
227.93116	130	
228.89336	172	
228.90991	72	
228.94165	2604	1+
229.06980	84	
229.85996	76	
229.90896	96	
230.48862	66	
230.88975	1904	1+
231.99683	68	
232.91365	70	
233.51025	102	
234.87993	132	
236.04666	78	
236.96249	72	
238.85293	72	
239.94311	86	
240.82025	136	
240.94102	310	
240.96730	148	
241.82771	66	
241.84220	122	
241.94192	262	
242.81816	452	1+
242.94129	636	
242.96011	494	1+
243.85824	80	
244.94018	220	
244.95689	1412	1+
245.44062	90	
245.94869	1318	1+
246.90433	128	
246.95424	916	1+
246.97537	94	
247.80693	72	
248.03098	72	
248.80653	212	
248.84201	70	
248.90138	806	1+
249.80628	212	
250.71603	70	
250.97547	68	
251.07432	74	
251.38530	84	
251.89518	134	
251.90716	142	
252.83855	76	
254.85542	72	
255.08056	100	
255.11011	96	
255.22594	90	
256.83691	70	
256.85101	108	
258.83255	204	
259.83104	92	
260.83047	152	
260.94460	104	
260.96914	210	
261.82929	546	1+
261.98692	70	
262.94372	76	
263.03132	82	
263.91249	78	
264.81871	74	
265.08777	100	
265.83359	96	
266.81447	550	
267.81296	262	
267.97425	218	
268.80683	312	1+
269.96758	254	1+
270.84126	232	1+
271.87113	70	
271.91746	72	
272.89035	98	
276.80828	252	1+
277.85653	84	
278.79652	254	1+
278.81017	84	
278.85092	340	1+
279.90867	74	
280.79228	946	1+
281.04584	118	
281.84710	70	
282.79067	448	1+
282.86491	84	
282.94288	102	
283.09563	92	
283.85365	154	
284.86547	206	
285.37701	88	
285.81686	166	1+
285.84599	208	1+
288.50106	68	
289.81478	68	
289.86882	80	
291.94661	76	
292.88098	70	
293.43355	70	
294.85374	76	
296.80738	228	
296.86598	248	1+
297.80996	218	
297.88894	68	
297.97126	74	
298.02635	76	
298.80327	1270	1+
299.35133	72	
300.79356	96	
301.79947	136	
301.85861	236	
302.80255	76	
302.85288	384	1+
302.91975	96	
303.85438	274	1+
305.92561	82	
308.88593	88	
309.06043	68	
310.83539	78	
312.18345	72	
312.88911	92	
313.86198	112	
313.99540	76	
314.87077	86	
315.94800	82	
316.81372	264	1+
316.99897	70	
318.81159	90	
319.86918	86	
321.82162	270	
321.86337	118	
322.17042	66	
322.43061	102	
323.45420	92	
324.89065	100	
326.33313	90	
328.89441	100	
329.87501	136	
336.14664	84	
336.93143	118	
336.94969	128	
340.06395	66	
343.91515	92	
345.20067	66	
346.80203	66	
352.88339	88	
353.90375	96	
357.03610	68	
361.36915	72	
362.20053	92	
366.06210	72	
366.33488	86	
366.76409	120	
366.83792	66	
END IONS

###FS:    #m/z: 336.94553 #charge 1+
###MS: 126
###MSMS: 129
BEGIN IONS
TITLE=Cmpd 96, +MS2(336.9455), 28.0-35.0eV, 2.8min #129
RTINSECONDS=165.338
SCANS=126,129
PEPMASS=336.94553	43804
CHARGE=1+
143.89215	68	
191.93380	86	
201.09947	72	
204.54092	76	
209.94629	76	
211.88498	70	
211.94374	454	1+
212.81289	72	
212.87822	886	1+
213.93877	288	1+
214.89496	52	
215.89138	70	
215.93639	156	
217.88459	52	
222.97752	80	
223.84385	70	
223.95830	108	
224.80381	72	
224.86845	94	
225.36043	68	
226.89746	92	
227.05560	68	
227.52964	80	
227.94091	106	
228.89276	54	
228.93561	66	
229.95399	436	
230.88910	810	1+
231.91895	78	
232.82402	68	
232.85782	72	
233.82724	134	
234.83381	90	
235.03818	100	
236.90183	64	
238.85255	76	
239.16961	92	
239.84390	50	
239.92412	72	
240.82456	64	
241.92698	84	
242.83797	262	1+
242.86752	72	
244.10356	62	
244.83321	54	
246.83523	66	
246.85859	68	
246.90800	104	
247.96455	118	
248.89937	642	1+
249.82864	72	
249.95670	96	
250.85295	72	
250.95096	182	
250.96545	78	
251.92134	70	
252.10865	52	
252.83224	58	
252.96877	320	
253.22295	52	
253.39706	74	
253.90890	200	
254.85532	92	
254.96362	124	
255.07814	106	
255.90702	76	
256.10170	82	
256.88038	54	
256.92559	78	
257.85128	66	
258.84581	402	1+
258.91149	58	
259.10519	86	
259.95011	56	
260.82589	58	
261.00632	68	
261.85778	76	
262.83219	64	
262.84631	62	
265.01875	58	
265.91690	100	
266.84700	54	
266.99960	64	
267.84645	90	
268.01586	50	
268.83904	590	1+
270.90414	74	
271.85486	236	1+
272.41987	82	
272.91501	50	
273.10539	92	
273.96205	76	
274.89833	152	
274.96930	74	
275.86102	130	
275.95367	80	
276.79725	52	
276.85589	166	
277.01321	90	
277.36498	92	
277.84230	78	
278.83301	286	
278.88437	74	
280.89158	62	
281.66784	76	
281.76050	86	
281.86347	52	
283.86179	84	
285.86353	62	
286.36113	72	
286.85058	684	1+
287.04498	52	
287.60331	90	
287.85221	526	1+
288.02193	70	
289.69309	64	
289.83318	52	
290.85301	66	
291.82238	52	
291.87723	94	
292.09134	60	
292.85886	64	
292.87933	72	
293.10083	64	
295.86384	70	
295.96946	74	
296.84538	86	
297.89295	98	
298.80490	78	
298.85163	68	
298.88781	72	
298.90483	52	
299.05969	64	
299.87001	300	1+
299.92240	56	
300.86080	62	
304.83580	52	
304.86551	90	
305.86527	54	
306.10593	60	
306.96401	62	
307.79932	54	
308.82969	70	
308.87654	68	
309.35013	76	
309.83172	96	
309.86627	88	
310.87004	92	
314.10024	68	
315.40062	60	
316.32671	52	
317.15379	68	
318.95447	76	
321.66808	52	
323.88520	72	
324.89669	90	
325.07070	98	
326.89719	202	1+
327.65079	76	
328.88300	50	
329.13810	104	
335.31180	64	
338.94446	66	
END IONS

###FS:    #m/z: 340.94056 #charge 1+
###MS: 130
###MSMS: 131
BEGIN IONS
TITLE=Cmpd 97, +MS2(340.9406), 28.0-35.0eV, 2.8min #131
RTINSECONDS=168.994
SCANS=130-131
PEPMASS=340.94056	332688
CHARGE=1+
185.95727	86	
189.88108	74	
196.88003	86	
197.06952	68	
200.86272	72	
206.88852	82	
208.95872	118	
210.93877	158	
212.87853	144	
213.88235	100	
214.87977	90	
215.88392	128	
216.89018	70	
216.90259	86	
217.87859	86	
218.89849	66	
223.89530	94	
223.96013	66	
224.95359	78	
225.90071	74	
226.24992	72	
226.94590	78	
228.84276	76	
230.88956	200	
231.54780	76	
231.88765	112	
231.91408	70	
231.95041	224	
233.89356	164	
234.87665	66	
235.88028	92	
236.91875	86	
236.95265	80	
238.09416	68	
238.84334	76	
239.79829	74	
239.85252	114	
239.92563	98	
240.22824	92	
240.82448	78	
240.83860	90	
241.84542	288	
241.89159	132	
242.82565	98	
242.85228	130	
243.85234	76	
244.89846	86	
246.06604	80	
248.98910	66	
249.98693	94	
250.99198	154	
251.88426	74	
251.97798	84	
252.98680	80	
253.27384	90	
253.86816	64	
253.92500	90	
254.91257	146	
255.80487	66	
255.90088	176	
256.84402	84	
256.96413	104	
257.55987	88	
257.86028	70	
258.80082	110	
258.84358	422	
259.85455	298	1+
259.92015	76	
260.83528	166	
261.00228	72	
261.80212	74	
261.84334	86	
263.98221	88	
264.07793	86	
266.00902	102	
266.87735	130	
267.13587	68	
268.00932	68	
268.83826	150	
269.84642	72	
270.13246	88	
270.83041	132	
270.93634	84	
271.93760	92	
272.86796	72	
272.89832	112	
272.97814	118	
273.05562	96	
273.44632	114	
273.79781	78	
273.92194	82	
274.86081	246	1+
274.87533	102	
276.85646	322	
277.85953	170	
277.90306	72	
278.84425	252	
278.86204	124	
278.92530	76	
279.01350	80	
279.44561	74	
279.84738	114	
279.88525	68	
279.91264	76	
280.26207	84	
280.84613	86	
280.86144	104	
281.18982	70	
281.84199	144	
281.86557	78	
284.42996	88	
284.85668	94	
287.93828	66	
288.84001	68	
289.00840	70	
289.79010	100	
289.87924	82	
290.88564	70	
292.81369	80	
292.98582	80	
293.04056	66	
293.87788	68	
294.12410	100	
294.86587	100	
296.04573	66	
296.86931	84	
298.77953	72	
298.99395	80	
299.79058	72	
301.05303	66	
302.94748	68	
304.80560	62	
306.16190	76	
306.20485	88	
306.88597	316	1+
307.80114	86	
313.89162	128	
314.82724	66	
314.86413	72	
315.84359	66	
317.93285	68	
319.86099	64	
320.22301	64	
320.71982	74	
320.90444	108	
324.89303	148	
325.90413	66	
330.81873	66	
333.78945	96	
337.87551	66	
340.80246	64	
344.19074	90	
345.25117	80	
END IONS

###FS:    #m/z: 363.95653 #charge 1+
###MS: 130
###MSMS: 132
BEGIN IONS
TITLE=Cmpd 98, +MS2(363.9565), 28.0-35.0eV, 2.9min #132
RTINSECONDS=169.767
SCANS=130,132
PEPMASS=363.95653	113372
CHARGE=1+
149.17745	112	
173.24546	80	
182.86753	80	
186.94506	74	
189.86079	112	
190.92820	100	
196.88847	74	
205.42523	102	
206.97491	74	
207.86783	80	
208.89984	96	
209.94500	200	
210.88520	92	
210.94963	146	
212.87941	1084	1+
212.96780	74	
213.87155	76	
214.89472	90	
215.97234	72	
216.88445	74	
222.95138	194	
223.95296	76	
224.94832	412	
225.81748	70	
225.94988	230	
226.82260	90	
226.88369	70	
226.94733	2018	1+
228.89274	300	
228.94172	2466	1+
230.83651	110	
230.88904	1386	1+
232.88200	158	
234.88030	114	
235.11707	94	
238.02381	82	
239.10663	78	
239.89907	70	
240.00207	78	
240.07440	94	
240.09713	70	
240.45700	80	
240.52729	108	
240.94032	470	
240.96122	204	
241.94016	322	
242.84757	110	
242.94149	1042	1+
242.96047	348	1+
243.04772	76	
243.14287	78	
243.82127	316	
244.03635	78	
244.82198	174	
244.95853	1362	1+
245.08124	82	
245.88406	72	
245.93881	74	
246.90385	92	
246.95272	1220	1+
247.80749	126	
248.02545	78	
248.80490	482	1+
248.89982	400	
249.91623	74	
250.80006	78	
250.89347	294	1+
250.99912	70	
251.96269	72	
252.80512	70	
256.84889	72	
256.87473	68	
257.92437	84	
257.93826	84	
258.83722	128	
258.87384	84	
259.11486	84	
259.84711	80	
260.02109	94	
260.83164	222	
260.96067	72	
261.83731	268	
261.96796	196	
262.82884	252	
263.83131	166	
264.83007	84	
264.97265	70	
265.81798	102	
266.81679	358	
267.10783	84	
267.41886	74	
267.80857	458	1+
267.87117	72	
267.97066	148	
267.98172	138	
269.85610	80	
269.96484	204	
271.86295	80	
276.85465	440	1+
276.90914	82	
277.80095	74	
277.92738	86	
278.79937	274	1+
278.84517	118	
279.02003	76	
279.09981	80	
280.79501	308	
280.90979	98	
280.99670	68	
281.05194	68	
281.79551	146	
281.84710	80	
282.78977	492	1+
282.86849	268	1+
283.82535	72	
283.85031	270	1+
284.82061	106	
285.15332	68	
285.84958	114	
286.43172	100	
286.82466	70	
287.87774	94	
288.00076	70	
289.37386	72	
293.06563	72	
293.11403	90	
294.72664	88	
295.10196	88	
296.80874	478	1+
297.86326	80	
298.80273	1458	1+
300.39044	80	
300.80221	780	1+
300.87314	76	
301.85944	306	1+
303.85751	448	
303.91874	86	
305.84354	76	
306.88499	70	
307.83995	70	
313.15847	72	
313.94109	70	
314.98195	78	
316.81525	276	1+
318.93678	68	
319.80157	70	
320.13303	90	
320.95286	78	
321.81416	136	
322.19921	68	
322.82099	104	
322.92424	80	
324.03555	80	
324.82731	84	
325.96141	70	
326.87297	210	
332.53419	70	
333.09639	86	
333.14142	78	
336.95057	130	
339.06398	90	
340.30182	78	
341.21311	84	
349.16328	72	
351.12147	70	
355.71395	78	
360.82319	84	
362.07225	80	
364.23760	78	
365.80841	90	
368.38708	78	
END IONS

###FS:    #m/z: 336.94558 #charge 1+
###MS: 130
###MSMS: 133
BEGIN IONS
TITLE=Cmpd 99, +MS2(336.9456), 28.0-35.0eV, 2.9min #133
RTINSECONDS=170.539
SCANS=130,133
PEPMASS=336.94558	35872
CHARGE=1+
140.81248	82	
150.52884	92	
195.02867	60	
195.96285	68	
196.88349	132	
198.44223	78	
201.86401	64	
207.96755	74	
208.88928	84	
210.88414	96	
211.92223	68	
211.94334	760	1+
212.87994	738	1+
213.93937	152	
214.87158	68	
215.88398	192	
215.93466	60	
223.96166	90	
224.97991	128	
225.83954	86	
225.98757	70	
226.11320	68	
228.89349	164	
229.88971	58	
229.95280	432	1+
230.88950	1084	1+
231.94978	144	
233.79914	90	
233.95515	72	
234.14119	54	
234.62211	74	
234.88303	224	1+
234.94620	58	
235.82377	72	
235.95369	108	
236.83361	80	
236.84896	70	
238.55639	98	
239.82130	68	
240.83695	122	
240.96362	92	
241.84442	182	
241.88350	66	
242.83891	124	
243.83636	84	
244.84068	58	
245.36542	72	
247.04942	72	
247.38954	58	
247.96663	306	1+
248.89930	462	1+
249.83001	66	
249.88515	92	
250.83222	158	
250.85762	168	
250.95100	94	
251.07649	82	
251.83562	124	
251.97609	58	
252.96786	220	
253.08261	70	
253.83357	64	
253.90743	66	
253.92102	92	
253.95862	56	
254.85936	82	
254.90888	186	
255.04175	94	
255.05939	88	
255.83074	68	
255.85409	56	
256.25323	64	
256.96692	68	
257.02835	58	
257.91078	72	
258.22032	84	
258.85277	190	
259.15253	60	
259.84765	222	
259.96167	130	
260.86135	138	
261.83185	66	
262.83872	60	
264.86610	122	
264.97068	74	
265.01654	70	
266.86509	68	
268.02201	68	
268.84141	444	
269.83385	158	
269.85604	84	
270.79883	68	
270.84690	74	
270.97884	56	
271.04419	92	
271.84595	214	
271.91402	140	
274.87351	76	
274.89891	92	
276.00069	104	
276.85349	144	
277.83757	92	
277.85698	402	1+
278.12201	60	
278.20403	68	
278.83747	66	
278.88013	60	
279.82942	52	
280.93876	78	
281.04776	58	
282.87174	126	
283.86463	56	
284.10167	58	
285.85117	100	
286.85106	100	
287.85069	314	
288.58013	72	
289.80841	78	
289.87953	54	
290.87533	54	
291.85616	94	
292.85970	74	
292.92909	94	
293.11184	82	
294.11334	68	
294.86578	176	
296.89263	102	
298.58190	72	
298.86012	64	
299.05733	72	
300.87813	60	
302.81490	72	
302.85349	76	
302.87919	62	
303.06091	54	
303.67251	78	
304.88470	54	
306.87689	124	
307.03271	62	
307.89638	64	
309.86961	128	
310.88756	56	
311.86986	54	
312.80424	90	
314.45269	94	
317.89348	68	
319.88672	76	
322.87464	74	
324.89134	86	
326.90199	62	
327.29732	98	
327.86862	72	
328.88104	56	
334.75689	86	
338.02691	108	
338.99352	54	
340.18171	70	
340.36089	68	
END IONS

###FS:    #m/z: 322.93001 #charge 1+
###MS: 134
###MSMS: 135
BEGIN IONS
TITLE=Cmpd 100, +MS2(322.9300), 28.0-35.0eV, 2.9min #135
RTINSECONDS=174.197
SCANS=134-135
PEPMASS=322.93001	723900
CHARGE=1+
112.18094	38	
194.11917	76	
195.91954	128	
196.88685	80	
199.84571	74	
201.04803	78	
202.90569	54	
205.95199	62	
206.92908	70	
206.97478	82	
208.99043	54	
213.41031	68	
214.15174	40	
215.03535	62	
215.82984	44	
215.88576	38	
220.05012	70	
221.03844	66	
221.96511	92	
222.95021	80	
223.96274	220	
225.85982	68	
226.95022	86	
227.82740	38	
230.83678	54	
231.83768	80	
232.12180	74	
232.28477	32	
235.02308	68	
236.00909	64	
236.88290	70	
237.05443	110	
237.94804	80	
238.10144	82	
238.84676	56	
238.94020	56	
239.83432	52	
239.89913	100	
240.82016	188	
240.94070	1526	
240.96053	148	
241.08708	122	
241.82775	80	
241.93912	3950	1+
242.82162	74	
242.94115	2790	1+
243.32110	34	
243.76953	34	
243.81860	62	
243.89832	74	
244.82237	318	
244.85008	44	
244.93791	580	1+
244.96114	80	
245.84849	68	
245.92545	66	
246.21281	46	
246.97615	90	
247.98648	78	
248.10249	66	
248.80516	66	
248.90163	56	
248.97922	48	
249.00621	52	
249.02958	38	
249.85028	64	
249.96466	78	
251.06926	42	
251.33331	86	
251.79487	42	
252.15392	64	
252.78546	40	
252.83432	62	
253.83694	70	
253.92317	46	
254.92133	52	
255.15924	52	
255.80131	74	
258.82892	480	1+
259.96334	58	
260.07239	62	
260.13230	42	
260.16361	52	
260.84648	214	1+
261.15082	66	
261.83059	514	1+
262.35653	50	
262.83421	330	1+
263.00554	76	
263.02565	38	
264.25179	52	
264.52992	64	
264.82707	76	
264.97839	70	
265.01884	52	
265.85299	84	
266.35987	34	
266.85909	50	
268.84635	136	1+
268.95117	80	
269.06620	56	
271.93787	80	
273.78969	60	
273.81606	36	
273.84855	52	
274.92684	72	
275.78842	72	
275.80673	46	
277.08076	80	
277.19910	54	
278.84551	76	
278.85980	74	
279.09172	926	1+
279.91283	54	
280.80939	58	
281.84718	60	
282.02681	70	
283.80500	70	
283.84812	56	
284.07406	66	
284.11691	44	
284.29094	326	1+
284.86901	68	
285.85211	42	
285.87695	70	
288.20073	58	
288.79854	74	
288.87041	76	
289.78310	58	
289.84372	62	
289.88326	50	
290.02404	46	
292.95650	50	
293.89224	68	
293.93264	104	
294.85343	62	
294.87363	36	
298.02020	70	
300.81648	76	
302.86095	112	
303.72814	68	
304.73271	38	
305.59202	36	
305.87220	70	
307.89550	68	
308.79952	56	
309.88402	38	
310.03721	80	
311.51773	36	
313.15842	66	
313.77569	70	
319.17138	56	
320.64700	68	
324.15295	56	
324.89409	50	
325.89965	60	
325.94365	58	
326.23185	52	
326.78365	40	
326.87987	54	
END IONS

###FS:    #m/z: 336.94586 #charge 1+
###MS: 134
###MSMS: 136
BEGIN IONS
TITLE=Cmpd 101, +MS2(336.9459), 28.0-35.0eV, 2.9min #136
RTINSECONDS=174.969
SCANS=134,136
PEPMASS=336.94586	37524
CHARGE=1+
91.50455	70	
120.85191	52	
182.86449	64	
198.95284	80	
203.93030	62	
206.94860	66	
210.88077	94	
211.88663	62	
211.94550	252	
212.87739	1002	1+
213.94104	236	
214.90543	94	
215.93291	70	
217.88054	72	
222.95021	62	
223.95736	112	
224.01293	74	
224.83337	76	
224.95870	88	
227.14822	62	
227.89657	114	
227.93341	62	
227.95377	58	
228.89357	130	
229.05626	58	
229.95511	374	
230.88930	984	1+
231.95121	180	
232.82768	66	
232.95503	82	
233.89838	158	
233.95710	64	
234.93283	54	
235.17390	66	
235.96096	92	
236.88679	52	
238.83537	86	
239.84408	96	
240.84364	82	
241.19433	94	
241.84898	236	
243.81586	52	
243.90415	92	
245.40776	66	
245.94505	118	
246.00088	86	
246.12213	72	
246.47272	74	
246.64845	72	
246.90890	68	
246.97426	126	
247.96508	206	
248.85941	74	
248.90100	564	1+
249.95686	64	
250.39219	100	
250.83645	56	
251.83389	78	
251.91560	64	
252.98149	56	
253.84477	70	
253.91217	218	1+
254.15007	56	
254.86093	62	
254.93572	92	
254.96379	78	
255.44976	74	
255.85791	68	
255.87963	56	
256.06643	60	
256.17453	78	
256.89656	56	
256.91008	90	
256.96315	74	
257.07933	62	
258.81103	72	
258.84420	382	1+
258.87228	78	
259.90180	64	
260.86720	98	
260.95033	60	
260.97235	90	
261.82837	398	1+
265.08288	74	
266.80895	60	
266.85722	96	
267.83922	484	1+
267.95337	72	
268.84137	340	1+
268.90297	96	
269.95500	138	
270.84506	52	
271.10415	74	
271.92688	74	
272.56591	90	
272.90221	68	
273.78771	70	
273.87377	138	
273.95404	76	
274.14944	70	
274.86034	100	
274.88861	192	1+
275.86819	56	
276.35551	88	
276.85905	206	
277.84082	98	
277.86362	276	
277.88234	68	
278.02580	114	
278.76536	68	
278.83747	298	
279.10160	78	
279.83487	250	
279.85746	84	
279.87798	72	
280.21714	62	
281.86364	56	
281.97697	74	
282.79193	56	
283.35173	68	
283.87300	86	
284.87730	66	
285.41852	64	
285.83613	78	
285.85234	54	
286.85204	308	
287.84790	192	
288.87258	74	
292.86189	60	
293.10570	122	
293.85536	64	
294.10969	140	
294.86312	150	
295.86823	64	
297.22135	64	
297.87154	88	
298.91518	92	
299.87235	78	
302.11052	58	
308.86567	70	
309.86966	180	
310.85519	296	1+
312.80218	78	
314.84692	72	
317.02289	78	
318.43248	72	
319.12056	54	
321.31822	88	
321.74094	58	
323.87636	72	
323.93767	104	
324.01163	56	
324.09560	64	
324.89378	308	1+
326.02810	82	
328.95456	104	
330.87045	60	
332.78282	70	
332.87299	68	
337.73816	66	
338.99595	70	
END IONS

###FS:    #m/z: 359.96110 #charge 1+
###MS: 134
###MSMS: 137
BEGIN IONS
TITLE=Cmpd 102, +MS2(359.9611), 28.0-35.0eV, 3.0min #137
RTINSECONDS=175.741
SCANS=134,137
PEPMASS=359.96110	29082
CHARGE=1+
65.80833	82	
75.49001	102	
101.43431	132	
114.75628	82	
120.53218	84	
151.86227	78	
173.69324	110	
208.89621	72	
209.94443	248	
210.86365	76	
216.86126	80	
222.95219	538	1+
223.89290	138	
224.94789	470	1+
224.97511	146	1+
225.92669	72	
226.89843	98	
226.94673	1334	1+
227.55358	86	
227.87975	76	
228.94279	1174	1+
230.15418	88	
231.01753	78	
231.05107	76	
231.61525	74	
232.07124	92	
233.97385	68	
234.94782	70	
234.96280	72	
237.85542	100	
238.14931	72	
238.97183	92	
239.06918	68	
240.67385	78	
240.93959	184	
240.96293	338	
241.90022	120	
241.93958	76	
241.95263	106	
242.85444	86	
242.90976	84	
242.95782	124	
243.10515	70	
243.94334	100	
244.83699	74	
244.95815	706	1+
245.94023	92	
246.80928	132	
246.85451	70	
246.95361	640	
246.97720	170	
247.39120	96	
247.80313	154	
248.80397	120	
249.80559	80	
250.84301	88	
250.95226	76	
250.96551	80	
251.10370	92	
251.96837	92	
252.92839	72	
252.95267	100	
254.90228	72	
256.85774	204	1+
257.10864	72	
258.07259	110	
258.44155	70	
258.83383	112	
258.97418	194	
259.05365	100	
259.93596	84	
259.97958	72	
260.83334	82	
260.94473	70	
260.96958	108	
261.08275	120	
262.81828	94	
263.82457	72	
263.91024	66	
264.01815	84	
264.82286	144	
265.09066	70	
265.57483	74	
265.82132	222	
266.12332	78	
266.81385	274	
267.13375	80	
267.81538	142	
267.96932	216	1+
268.84088	76	
270.88986	70	
271.64040	86	
272.86182	84	
275.78875	76	
275.97400	110	
276.81385	178	
276.86150	76	
276.92947	72	
277.81188	120	
277.92550	82	
278.06275	82	
278.79881	262	
278.84351	72	
279.79994	162	
279.85507	72	
279.97452	68	
280.42823	66	
280.79563	624	1+
280.86695	76	
280.93071	106	
281.86972	70	
282.79211	114	
282.99043	128	
283.86633	68	
284.82611	90	
284.87961	82	
290.78130	80	
292.89958	78	
294.01281	80	
294.86799	124	
295.06211	92	
295.88934	78	
296.80834	202	
297.80923	118	
298.80378	1436	1+
300.13097	76	
301.08268	70	
301.78765	134	
301.86201	196	
302.79376	66	
306.78742	70	
307.04359	84	
309.19022	92	
309.80147	66	
310.48704	92	
310.87656	74	
311.83200	72	
311.87992	90	
314.79887	78	
315.82041	192	1+
316.43065	78	
316.81900	242	1+
318.05558	78	
318.79625	82	
318.93227	124	
320.03414	82	
321.62428	94	
321.82214	122	
324.56619	70	
329.04152	86	
329.44004	78	
336.94535	110	
340.31535	70	
341.02835	72	
343.09598	72	
347.93709	76	
348.94128	70	
352.89287	76	
358.18300	78	
359.88621	68	
360.17985	72	
361.74797	72	
END IONS

###FS:    #m/z: 322.93016 #charge 1+
###MS: 138
###MSMS: 139
BEGIN IONS
TITLE=Cmpd 103, +MS2(322.9302), 28.0-35.0eV, 3.0min #139
RTINSECONDS=179.411
SCANS=138-139
PEPMASS=322.93016	694248
CHARGE=1+
114.86315	66	
182.93384	94	
185.07769	82	
195.92832	78	
198.83689	70	
201.04678	198	1+
201.86287	66	
207.59738	80	
207.97612	68	
208.10371	74	
208.89970	48	
210.05153	54	
210.38433	84	
213.89546	62	
214.89296	54	
220.84138	72	
221.94675	78	
222.95041	82	
223.96801	112	
225.03071	60	
225.13943	72	
225.95799	50	
228.98770	68	
230.88725	62	
231.79600	48	
231.84309	60	
233.47448	106	
234.92136	66	
235.80139	54	
235.88240	70	
236.07836	106	
236.44861	92	
237.03792	78	
237.88545	50	
237.92922	128	
238.02573	72	
238.50904	82	
238.88664	80	
238.93858	148	
239.07918	144	
239.87069	76	
239.92036	86	
240.18273	74	
240.79399	62	
240.82264	220	
240.94178	1452	
241.12385	48	
241.43631	68	
241.94074	1006	
242.94189	2684	1+
243.08171	100	
243.16133	54	
243.81907	460	1+
243.87338	60	
243.96252	72	
244.88291	94	
244.94058	920	1+
246.18284	48	
246.85755	142	
246.90494	66	
246.97796	78	
247.84909	64	
247.93850	102	
248.84924	82	
248.88646	86	
248.90005	60	
250.94610	70	
251.01234	72	
251.84369	66	
251.95420	46	
255.71471	90	
255.82063	80	
256.83122	62	
256.89413	58	
257.79935	74	
258.83203	440	1+
259.01603	54	
261.80403	60	
261.83516	338	
262.83300	146	
263.82725	76	
264.06808	52	
264.83482	48	
266.85286	50	
266.87686	118	
267.85665	48	
267.92102	76	
268.11411	78	
268.78982	56	
268.94099	52	
268.95744	64	
269.84224	102	
270.90810	56	
271.00733	56	
271.80202	48	
272.81982	48	
272.84161	56	
273.84499	84	
274.18583	84	
275.10393	76	
275.80603	74	
276.07239	60	
277.03385	66	
277.84594	78	
278.13252	66	
278.24506	64	
278.87247	84	
279.09128	978	1+
280.11396	56	
280.94497	80	
281.02319	80	
281.81567	62	
281.85117	112	
281.92140	56	
282.01239	112	
282.80260	66	
283.27945	98	
283.85978	314	1+
284.28833	78	
284.78817	78	
287.18011	52	
289.05419	70	
289.87947	78	
289.96121	86	
290.78356	80	
291.80788	48	
292.13303	86	
293.86918	50	
294.01054	60	
296.69465	52	
299.18514	80	
302.80677	48	
303.14901	66	
303.85599	84	
304.25933	76	
305.82220	70	
307.87525	70	
307.89095	130	
309.16001	62	
309.87315	70	
311.89291	160	
312.05365	70	
312.73046	62	
314.94276	84	
315.17385	78	
319.68056	60	
319.74648	68	
319.78353	64	
319.99654	100	
320.20774	56	
321.89486	58	
324.13533	60	
324.45995	98	
324.81189	68	
324.86066	60	
325.89933	128	
326.89541	48	
END IONS

###FS:    #m/z: 359.96149 #charge 1+
###MS: 138
###MSMS: 140
BEGIN IONS
TITLE=Cmpd 104, +MS2(359.9615), 28.0-35.0eV, 3.0min #140
RTINSECONDS=180.183
SCANS=138,140
PEPMASS=359.96149	27326
CHARGE=1+
105.45320	76	
164.09263	92	
164.86099	92	
196.06750	72	
198.04113	76	
200.94461	78	
206.88503	68	
208.88454	154	
209.94367	86	
210.21149	110	
216.85388	100	
219.02006	84	
221.93927	72	
222.95099	122	
223.88770	138	
224.94745	410	
224.97225	72	
225.88916	190	1+
226.91316	82	
226.94835	1204	1+
228.94170	1508	1+
230.07964	74	
230.90752	94	
232.88218	70	
237.12868	70	
238.96666	102	
239.90302	72	
239.93613	616	1+
240.81626	90	
240.85549	88	
240.87122	70	
240.94038	538	1+
240.96011	148	
241.96337	78	
242.96149	106	
244.95920	794	1+
245.86617	82	
245.94377	198	
246.95239	1186	1+
247.97665	70	
247.99811	82	
248.01136	90	
248.80380	164	
249.08377	68	
249.80691	106	
250.95333	126	
251.93769	76	
252.87156	96	
252.95350	114	
253.14571	68	
254.40069	74	
254.88469	68	
256.05835	78	
258.83184	202	
258.84843	130	
259.83063	76	
260.83552	156	
260.94571	74	
261.89154	78	
261.96738	68	
262.65150	72	
262.94972	66	
263.97185	200	1+
264.84279	82	
265.80068	78	
265.82683	124	
266.81137	268	
267.10265	74	
267.81856	132	
267.97274	208	
269.96983	142	
269.98502	94	
270.85174	70	
270.88788	88	
271.05549	72	
271.84540	168	1+
275.79497	178	
276.81095	144	
277.11781	68	
277.80731	118	
277.85409	74	
278.79947	220	
279.79235	924	1+
279.85530	70	
280.10587	86	
280.79462	784	1+
280.82896	82	
280.84091	94	
281.93813	80	
282.37711	86	
283.10181	100	
284.82637	396	1+
288.80891	72	
289.83733	94	
290.10132	76	
290.80642	66	
291.78602	114	
292.38726	88	
292.41235	72	
292.43560	108	
292.79249	70	
293.98711	74	
294.80706	70	
295.11495	74	
295.93151	90	
296.81048	300	
296.86564	86	
296.93151	88	
297.80532	190	
297.91647	68	
298.80345	746	1+
299.07306	114	
301.86277	66	
302.98638	66	
303.86580	72	
304.10082	100	
304.44563	78	
304.80763	80	
304.83367	68	
307.02606	128	
307.16861	78	
307.83801	66	
308.83869	68	
309.05690	70	
310.88163	68	
311.90582	82	
312.20754	86	
313.93946	154	
314.81827	136	
314.86676	84	
314.95571	68	
315.81724	68	
316.81573	292	1+
319.86056	72	
319.96137	74	
321.81732	130	
322.04292	84	
322.82759	78	
322.92924	90	
323.01720	76	
325.36829	102	
327.81039	88	
329.87475	88	
330.14695	72	
333.33634	72	
334.12154	84	
336.90349	94	
337.11784	72	
340.94440	72	
341.90091	68	
342.16867	80	
342.63207	92	
344.25268	94	
346.65785	74	
347.83380	88	
347.87999	84	
349.14949	72	
350.76679	68	
353.20433	68	
354.89534	70	
355.18659	68	
356.33226	134	
361.75702	86	
365.18177	70	
END IONS

###FS:    #m/z: 412.73019 #charge 1+
###MS: 138
###MSMS: 141
BEGIN IONS
TITLE=Cmpd 105, +MS2(412.7302), 28.0-35.0eV, 3.1min #141
RTINSECONDS=180.956
SCANS=138,141
PEPMASS=412.73019	26284
CHARGE=1+
59.63750	78	
189.86174	114	
190.85782	266	1+
191.85916	172	1+
196.88399	136	
203.88992	78	
204.55850	86	
208.87423	80	
209.70828	94	
212.87837	2084	1+
220.95842	116	
222.87762	88	
222.95105	312	
223.07107	78	
224.94670	664	1+
225.91742	94	
226.86529	88	
230.88907	2634	1+
232.88575	1778	1+
232.90846	154	
234.88421	148	
235.49968	84	
235.88591	76	
235.95234	172	
240.96083	484	1+
242.05515	120	
242.95312	360	1+
243.20659	80	
244.63341	98	
244.83136	82	
246.99567	82	
248.89858	1128	1+
250.09469	98	
250.83522	88	
250.89490	660	1+
251.97031	84	
253.90709	240	
254.97419	176	
257.80247	86	
257.96071	140	
258.90171	80	
259.89832	78	
260.96753	520	1+
261.83802	84	
261.88170	114	
263.01354	76	
265.96889	76	
266.86614	140	
266.98244	78	
267.78450	152	
268.13157	116	
271.91703	76	
272.91023	166	1+
273.79975	86	
273.81619	96	
273.85660	122	
273.88203	152	
273.90746	218	1+
276.81012	122	
277.90179	122	
278.87307	142	
279.83675	78	
279.89418	680	1+
280.03603	80	
280.81329	80	
282.14641	198	1+
283.53997	94	
283.85749	142	
284.01154	94	
285.84621	494	1+
286.81047	170	
287.79868	86	
287.85219	130	
288.86367	84	
288.93519	88	
289.04163	78	
290.85750	118	
291.44706	80	
291.46227	92	
291.75348	88	
291.87337	112	
292.81489	162	1+
294.93226	148	
295.91673	280	
296.43057	76	
297.90270	1294	1+
298.80703	158	1+
300.42657	76	
301.79508	202	1+
302.91355	82	
303.78185	78	
303.85561	694	1+
303.93999	76	
304.79056	84	
304.81291	232	1+
304.99632	102	
306.87881	138	
307.12745	98	
307.80651	242	
307.88982	110	
308.79065	226	1+
308.87108	356	1+
309.83163	78	
310.81940	94	
310.84416	122	
311.85834	80	
312.80525	168	
312.83039	86	
313.93182	454	
314.81690	144	
314.86505	110	
316.77672	88	
316.82269	168	
316.86475	156	1+
318.93404	1718	1+
318.98163	98	
319.80100	106	
320.04287	84	
321.86325	400	1+
321.89946	92	
325.12285	114	
326.79935	190	
326.81852	128	
326.87181	962	1+
327.80523	698	1+
328.82171	160	
328.91988	156	
330.81424	662	1+
331.24123	102	
332.87515	220	
333.87409	458	1+
334.87533	308	1+
334.95130	284	
335.82743	88	
335.96877	120	
336.05453	76	
336.83826	76	
336.85639	146	
336.94488	3256	1+
337.80116	312	1+
337.82611	114	
338.85373	98	
338.94458	404	1+
339.80048	136	
341.44462	88	
342.60701	78	
345.06388	76	
345.81617	138	
346.78827	310	1+
347.07413	76	
347.39613	96	
348.75610	96	
348.82860	134	
348.87090	154	
349.40236	94	
349.82080	116	
349.83693	120	
350.82509	404	1+
350.89792	90	
353.01731	78	
353.81458	238	1+
355.03669	86	
355.60590	100	
356.22463	84	
356.38698	88	
356.86479	202	1+
357.02227	84	
359.96025	532	1+
361.23855	76	
362.02570	76	
362.83895	84	
363.43109	82	
364.79423	212	1+
364.83223	78	
365.05055	78	
365.17240	102	
370.80372	76	
374.60671	106	
374.89664	86	
375.80083	88	
376.88347	180	
379.85096	122	
380.42579	76	
381.37216	90	
382.76475	82	
388.01459	86	
398.20312	90	
400.04278	106	
402.86462	212	1+
407.70718	84	
410.15647	90	
414.07908	78	
END IONS

###FS:    #m/z: 322.93009 #charge 1+
###MS: 142
###MSMS: 143
BEGIN IONS
TITLE=Cmpd 106, +MS2(322.9301), 28.0-35.0eV, 3.1min #143
RTINSECONDS=184.639
SCANS=142-143
PEPMASS=322.93009	1009754
CHARGE=1+
50.45836	66	
57.57443	60	
187.58671	82	
192.02217	74	
196.92152	56	
198.83715	60	
199.89432	60	
200.83598	70	
201.04493	208	
201.09811	64	
203.95309	66	
205.94804	54	
205.97118	62	
207.97607	72	
208.53243	76	
210.03027	60	
213.88952	94	
215.88528	78	
218.88250	62	
221.89549	86	
222.07442	68	
222.95370	60	
223.96299	148	
225.95252	90	
226.83629	156	1+
227.10382	56	
227.93208	80	
228.49937	86	
237.06413	64	
238.12611	92	
238.79561	88	
238.94609	74	
239.07451	76	
240.78460	70	
240.82203	334	
240.94080	1426	
241.85065	58	
241.94156	1048	
242.81605	420	1+
242.94237	3094	1+
244.94008	686	
245.10043	80	
245.82545	80	
245.91037	70	
246.96856	66	
247.06300	78	
247.79883	62	
247.82769	74	
248.04834	78	
248.83127	150	
248.86501	70	
248.97582	64	
249.00091	78	
249.84492	98	
249.86753	86	
250.12953	70	
250.91714	76	
251.07493	84	
252.06880	74	
252.82071	54	
253.83320	76	
254.90646	70	
255.11106	72	
256.36494	74	
257.80220	76	
257.84164	80	
258.83888	136	
258.97667	68	
259.83956	124	
260.79981	70	
260.83088	220	
260.88108	100	
260.94699	56	
261.83041	170	
262.13431	100	
262.82723	252	
263.22892	82	
263.82597	162	
264.10798	68	
264.92693	68	
265.86093	66	
265.90108	140	
266.84238	62	
266.86603	136	
267.47289	94	
267.89709	78	
267.97733	78	
268.85453	76	
269.02170	64	
272.02467	84	
272.13198	62	
272.97540	84	
275.80891	64	
277.02155	76	
277.12559	72	
278.05448	70	
278.84531	60	
279.09028	436	1+
279.44247	88	
280.92434	84	
280.99435	58	
283.07700	84	
283.21151	66	
283.79103	72	
284.29485	288	
284.86529	60	
285.86461	62	
289.78830	86	
289.86247	92	
289.88147	116	
290.78509	78	
290.88782	92	
291.80368	72	
291.85852	64	
293.02152	70	
293.86081	82	
293.88395	72	
294.86148	64	
295.09561	72	
295.98219	64	
297.88874	102	
298.08399	54	
299.42102	90	
300.85259	72	
301.82036	62	
303.87820	66	
306.87337	70	
307.87964	52	
307.89998	86	
308.79322	64	
308.89463	68	
309.64585	66	
310.65610	72	
311.86491	62	
312.77620	52	
314.03245	94	
314.73362	56	
316.44151	98	
318.27892	66	
318.44977	76	
319.87791	72	
319.89769	66	
321.70562	80	
322.91138	78	
323.55407	58	
324.14398	92	
324.23898	70	
324.26586	66	
324.88657	66	
324.96452	84	
325.32322	58	
325.80660	72	
325.83939	98	
325.89479	84	
END IONS

###FS:    #m/z: 340.94066 #charge 1+
###MS: 142
###MSMS: 144
BEGIN IONS
TITLE=Cmpd 107, +MS2(340.9407), 28.0-35.0eV, 3.1min #144
RTINSECONDS=185.411
SCANS=142,144
PEPMASS=340.94066	416122
CHARGE=1+
188.92943	68	
193.89688	74	
196.97811	76	
200.84020	92	
203.92514	70	
205.94742	150	
205.97092	84	
208.96160	64	
210.93743	122	
213.87721	54	
213.93793	182	
214.89994	64	
216.92090	72	
217.88238	86	
218.89447	62	
221.94123	74	
222.94990	58	
226.21081	90	
226.93931	76	
226.96852	84	
226.99299	94	
227.83152	56	
228.84835	102	
228.95043	96	
230.84598	80	
230.88791	194	
231.89042	142	
231.94781	102	
231.96036	78	
232.89156	80	
233.94790	66	
234.97414	64	
235.93512	84	
238.89073	62	
240.83472	248	
241.84496	258	
242.88498	102	
243.83465	138	
244.76614	86	
246.97537	156	
248.89999	84	
253.78836	76	
253.90650	118	
254.85527	78	
254.90363	72	
254.96721	174	
255.05943	72	
255.86985	66	
256.85104	72	
256.86813	62	
256.93538	72	
257.47895	60	
257.79634	76	
257.85149	80	
257.98455	78	
258.84659	290	
258.90374	56	
258.96684	84	
259.07387	62	
259.84958	234	
259.96226	112	
260.83695	388	1+
261.01035	72	
261.84126	238	1+
262.92185	92	
263.07338	68	
264.13977	58	
264.86776	136	
266.84477	70	
266.86188	144	
267.09495	64	
268.03568	70	
268.83922	286	
269.45485	84	
270.83784	200	1+
271.87730	76	
272.43244	58	
272.92089	58	
273.81616	68	
273.97455	64	
274.85768	72	
274.94302	54	
275.87325	116	
275.99661	84	
276.81097	76	
276.85661	308	
277.83940	54	
277.86889	218	
277.92189	126	
277.97707	70	
278.39753	62	
278.84538	118	
279.85185	130	
280.49025	98	
280.84134	80	
281.84279	74	
281.98952	70	
283.24640	56	
283.35623	102	
283.88130	66	
284.86066	64	
285.04928	62	
285.19026	58	
289.78482	100	
290.84816	94	
291.85183	114	
293.84655	66	
294.53308	82	
294.88490	86	
295.88075	70	
295.92964	56	
296.85852	138	
297.00137	78	
297.89331	136	
298.15980	74	
299.00855	100	
299.78205	68	
299.87426	78	
299.94829	62	
300.88438	70	
301.86522	92	
302.94812	102	
304.02797	58	
305.29009	92	
305.87187	78	
305.91270	82	
308.88812	72	
309.88611	64	
312.80449	72	
312.98899	62	
314.82527	56	
315.13457	56	
319.71979	66	
321.01565	58	
321.87316	54	
321.98569	72	
322.90478	70	
323.25334	60	
325.13272	86	
326.10792	72	
326.90004	74	
327.27961	74	
329.79440	60	
329.81951	64	
332.88570	62	
337.72219	72	
337.98642	80	
338.18055	80	
338.28431	72	
339.91714	76	
342.97987	72	
343.46690	88	
343.71265	54	
END IONS

###FS:    #m/z: 363.95650 #charge 1+
###MS: 142
###MSMS: 145
BEGIN IONS
TITLE=Cmpd 108, +MS2(363.9565), 28.0-35.0eV, 3.1min #145
RTINSECONDS=186.184
SCANS=142,145
PEPMASS=363.95650	150786
CHARGE=1+
71.97391	70	
178.94516	72	
189.86236	132	
189.87573	82	
191.86779	160	
199.88919	76	
207.87718	74	
209.85567	88	
209.87654	314	1+
209.94473	596	
210.88154	262	1+
210.92435	92	
211.92937	72	
212.87892	772	1+
214.88950	146	
217.98114	74	
222.95849	358	
223.95055	76	
224.95000	582	1+
225.88144	146	
225.96926	78	
226.82615	72	
226.89297	86	
226.94685	3116	1+
226.98428	116	
228.85487	92	
228.89297	138	
228.94207	2166	1+
229.89178	80	
229.93094	122	
230.02207	74	
230.85082	100	
230.88860	1972	
232.88634	348	1+
234.88038	80	
235.03728	128	
236.82413	96	
238.13383	78	
240.82468	150	1+
240.94019	104	
240.96296	318	
241.08571	152	
241.94216	280	
241.96181	172	
242.94058	1076	1+
243.82014	136	
244.81812	210	
244.84449	90	
244.95737	1570	1+
245.82427	118	
245.94138	226	
245.97171	76	
246.39426	112	
246.81062	122	
246.90231	112	
246.95242	1666	1+
248.80582	192	
248.85013	76	
248.89907	190	
250.79685	116	
250.90119	90	
250.96822	166	
253.79602	86	
254.90707	70	
254.97292	98	
258.02284	106	
258.83961	192	1+
258.97202	138	
260.82908	446	1+
260.87338	72	
260.96739	120	
262.90000	92	
263.83112	86	
264.07597	78	
264.82477	74	
264.96718	230	1+
266.39961	72	
266.81093	604	1+
266.84571	68	
267.78053	76	
267.97486	278	1+
268.84765	160	
268.91837	286	1+
269.78347	76	
269.84301	124	
269.97027	114	
270.02771	84	
270.46959	100	
270.97811	90	
271.85819	228	
271.91812	278	1+
272.03704	72	
272.79650	72	
272.96314	74	
274.81482	78	
275.82084	70	
276.22717	72	
276.85550	108	
277.80101	74	
277.81467	74	
278.14034	70	
278.80202	140	
278.85037	210	
279.09886	116	
279.79916	184	
280.03993	78	
280.43456	76	
280.79420	516	1+
281.85124	84	
281.87052	90	
282.05770	96	
282.79097	390	1+
283.85168	276	1+
284.83269	108	
285.84519	424	1+
288.10493	92	
289.07286	78	
289.87403	76	
291.86901	72	
292.10601	114	
293.05115	88	
295.06198	108	
295.18210	76	
296.80757	320	
296.85958	72	
297.81132	236	
298.36776	90	
298.80342	1156	1+
298.99831	84	
300.79975	200	
301.80034	152	
301.86407	264	
302.80330	248	
302.85501	586	1+
303.85543	326	1+
304.44357	80	
304.83791	84	
306.42201	102	
308.53438	98	
308.83860	74	
309.92267	74	
310.13025	106	
310.81613	84	
310.87428	76	
311.89932	80	
313.89545	112	
314.06093	76	
316.12261	82	
316.81557	374	1+
317.07352	70	
318.87087	70	
320.15273	76	
320.81594	282	1+
321.00998	78	
323.81090	70	
323.84777	72	
324.79862	72	
324.87168	70	
325.90899	174	1+
326.87348	206	
327.06846	74	
328.95464	86	
330.59137	78	
333.93985	76	
335.12803	72	
336.94339	132	
340.02356	88	
340.93873	80	
342.48689	78	
344.71022	86	
345.25308	94	
346.54569	78	
349.79232	70	
354.98061	78	
355.87226	82	
357.74861	92	
362.41355	94	
366.83362	72	
END IONS

###FS:    #m/z: 340.94061 #charge 1+
###MS: 146
###MSMS: 147
BEGIN IONS
TITLE=Cmpd 109, +MS2(340.9406), 28.0-35.0eV, 3.2min #147
RTINSECONDS=189.863
SCANS=146-147
PEPMASS=340.94061	376856
CHARGE=1+
104.92173	62	
180.86383	64	
183.87339	74	
189.86420	68	
190.94604	174	
192.88981	72	
193.94296	126	
205.91832	78	
208.94063	78	
208.95846	64	
209.94836	82	
210.93986	80	
211.41671	82	
213.87979	78	
213.93803	252	
214.89116	380	1+
215.93361	76	
216.88813	70	
219.83163	68	
220.81208	76	
220.87592	80	
221.88811	70	
222.95233	184	
222.99604	66	
223.88628	68	
223.95635	78	
224.81860	82	
225.88786	68	
226.83557	64	
226.95189	64	
228.10220	60	
230.89284	120	
231.89017	76	
231.94857	118	
233.89862	70	
235.89547	68	
236.89248	74	
238.86013	72	
238.88486	116	
239.84803	62	
240.92443	72	
241.84066	454	1+
241.94991	70	
242.81245	76	
242.94298	114	
243.83835	80	
244.09597	72	
244.88093	70	
244.95433	66	
245.13662	88	
246.06460	64	
246.44389	84	
246.85492	66	
246.97715	118	
248.85761	76	
248.94874	76	
248.97948	68	
249.89875	62	
249.96076	90	
251.96657	64	
252.87136	72	
253.86840	60	
254.91056	62	
254.97359	84	
255.08117	72	
255.93241	70	
255.96407	72	
256.08171	64	
256.96302	68	
258.84586	796	1+
259.90247	74	
259.91661	88	
260.83328	104	
261.04924	78	
261.84051	136	
262.83859	126	
262.86022	100	
262.91992	62	
263.93035	68	
265.99694	92	
266.84511	72	
268.83813	118	
269.79756	72	
269.83793	62	
270.83030	96	
270.87981	84	
271.09419	72	
272.84152	82	
272.87002	78	
272.91494	60	
273.84646	80	
273.95644	74	
274.87122	128	
275.86775	110	
276.85904	832	1+
277.07719	70	
277.86360	546	1+
278.84410	248	
278.88636	92	
279.13475	72	
279.85342	144	
279.88809	68	
280.90087	130	
280.93993	66	
281.86065	84	
282.87267	84	
283.78642	76	
284.88304	124	
284.96438	94	
285.38100	82	
285.57841	82	
285.89820	68	
286.87868	72	
287.41351	82	
288.95825	76	
289.79159	76	
289.83318	64	
289.88130	68	
291.89383	74	
292.79246	94	
294.86795	176	1+
295.85149	94	
295.91271	84	
296.85460	82	
296.88581	216	1+
296.93371	90	
297.86530	74	
298.80749	100	
298.83493	80	
299.01899	100	
299.05983	72	
300.87756	184	
302.86650	70	
302.94106	72	
303.94423	148	
304.85079	66	
307.86161	72	
308.88177	82	
308.91380	72	
310.78183	68	
310.80969	84	
311.86505	68	
312.00117	102	
314.01303	70	
317.17817	76	
320.92851	68	
322.82541	68	
322.88948	82	
324.89811	74	
326.58481	82	
329.18855	76	
329.87217	94	
331.88537	82	
333.80702	64	
341.25204	68	
342.90727	76	
343.20986	94	
END IONS

###FS:    #m/z: 363.95648 #charge 1+
###MS: 146
###MSMS: 148
BEGIN IONS
TITLE=Cmpd 110, +MS2(363.9565), 28.0-35.0eV, 3.2min #148
RTINSECONDS=190.635
SCANS=146,148
PEPMASS=363.95648	140410
CHARGE=1+
181.43245	74	
185.86851	70	
187.86599	78	
189.86347	202	
191.06230	102	
193.85916	68	
196.88523	204	
199.26151	76	
200.88523	68	
201.87844	70	
203.10868	76	
205.86905	92	
207.87527	70	
207.95806	84	
209.94169	358	1+
210.88327	134	
212.06707	80	
212.87971	938	1+
213.89502	110	
214.07676	74	
222.95070	96	
224.03687	80	
224.56450	74	
224.89417	72	
224.95218	148	
224.97551	112	
225.95669	166	
226.94816	2232	1+
226.96917	70	
227.11568	90	
228.89852	110	
228.94256	2204	1+
229.03221	82	
230.02953	78	
230.88858	1494	1+
231.08884	72	
232.88709	272	
234.87647	70	
238.52817	68	
238.93856	102	
239.07077	76	
239.95273	82	
240.83320	98	
240.94041	428	
240.96358	238	1+
241.93845	1194	1+
242.88500	82	
242.90782	74	
242.94027	800	1+
244.81780	78	
244.95778	1284	1+
245.93910	128	
246.80459	136	
246.90271	80	
246.95439	1784	1+
247.94926	208	1+
248.80404	118	
248.90235	448	1+
249.47598	72	
249.80727	172	
249.85407	68	
250.94981	86	
251.80046	78	
252.93609	76	
253.08512	76	
253.84109	80	
253.91354	80	
256.84525	82	
256.97505	74	
257.90871	100	
258.84061	176	
259.04586	74	
260.83160	196	
260.96850	222	1+
261.83386	184	
262.83532	108	
263.10728	74	
263.83079	288	1+
263.97761	88	
264.02619	82	
264.67493	78	
264.79707	74	
264.81761	142	
265.08002	82	
265.81263	888	1+
266.81467	736	1+
267.78054	122	
267.92917	76	
267.97363	194	
268.81247	110	
268.84123	290	1+
269.81187	142	
269.96917	160	
270.82441	108	
270.97460	78	
271.91577	96	
272.13640	70	
274.54599	74	
276.80989	132	
276.85697	120	
277.85717	134	
278.84676	96	
278.88264	68	
279.79481	206	
279.81171	162	
279.85007	136	
280.79353	912	1+
281.85791	88	
281.92543	94	
282.79144	216	
283.79038	88	
283.83366	70	
283.85586	138	
284.82339	118	
285.09492	92	
285.84706	398	
286.79538	76	
287.55467	96	
287.94028	90	
288.84738	76	
291.79736	86	
292.90208	76	
294.93132	72	
295.00920	68	
295.81319	70	
297.80512	106	
297.87209	68	
298.80313	1076	1+
299.12967	74	
299.87134	86	
300.79909	462	1+
301.86338	218	
301.95033	84	
302.16195	80	
303.85887	328	1+
306.74639	148	
306.83910	84	
313.88233	98	
315.45280	80	
315.81749	78	
315.88690	68	
316.81365	238	
317.81595	96	
318.36669	72	
318.96950	104	
320.13952	72	
321.86579	172	
322.81537	214	1+
322.92848	76	
323.88865	108	
324.31873	72	
324.88060	242	1+
327.13507	70	
328.16900	70	
328.36677	70	
328.79209	72	
328.96575	88	
330.83682	74	
340.34748	106	
340.93981	72	
344.30925	96	
346.90033	98	
347.08319	78	
349.11530	78	
353.76766	92	
353.88520	90	
357.73247	80	
360.35956	92	
361.78724	74	
362.85054	72	
364.16872	68	
366.84260	70	
368.18231	74	
END IONS

###FS:    #m/z: 507.84498 #charge 1+
###MS: 146
###MSMS: 149
BEGIN IONS
TITLE=Cmpd 111, +MS2(507.8450), 28.2-35.2eV, 3.2min #149
RTINSECONDS=191.407
SCANS=146,149
PEPMASS=507.84498	37616
CHARGE=1+
196.01748	98	
222.97846	274	1+
224.97249	118	
225.11881	92	
227.95926	98	
229.13103	108	
235.14223	156	
241.85315	138	
252.12638	120	
252.37589	108	
264.80871	102	
266.38779	112	
272.85621	270	1+
278.93770	92	
280.82929	96	
287.85492	254	
290.85963	126	
290.88957	254	
292.80115	90	
293.87353	152	
293.96210	90	
295.97784	112	
298.87294	94	
299.81073	244	1+
302.36003	166	
305.86439	384	1+
305.92562	92	
307.89035	198	
308.14438	316	1+
308.38999	92	
308.87231	426	1+
310.88695	114	
311.02274	92	
311.88783	286	
312.88701	134	
313.80199	92	
314.86583	494	1+
316.91557	116	
317.87821	134	
320.87363	94	
322.82118	110	
323.86520	132	
323.97858	102	
324.86119	392	1+
324.90542	170	
326.88310	158	
327.29757	92	
327.81581	108	
328.86976	92	
330.81433	94	
330.83250	90	
332.19604	94	
332.87535	280	1+
333.17532	116	
336.90073	142	
337.87805	152	
340.42889	94	
341.16314	94	
342.91421	102	
344.81318	92	
346.32884	110	
347.76997	144	
348.16590	174	
348.77732	132	
348.88116	156	1+
349.75592	414	1+
349.77703	114	
349.83131	90	
350.76200	280	1+
353.85561	142	
357.95200	98	
358.77718	100	
363.84529	110	
366.70288	386	1+
366.74695	96	
367.70581	342	1+
368.74065	128	
369.83227	142	
371.81230	120	
371.90573	164	
372.78124	122	
373.71950	128	
375.06176	104	
375.73024	140	
376.22484	90	
376.79302	96	
376.88692	130	
379.41584	94	
379.71109	788	1+
380.71452	710	1+
381.79677	110	
382.99751	96	
383.78089	128	
383.79799	196	
383.90377	92	
385.77589	96	
385.84767	122	
386.39542	90	
387.84873	156	
388.80118	170	
389.19986	120	
389.83771	342	1+
390.71026	104	
390.73921	112	
392.72478	106	
392.83524	220	1+
392.90837	148	
393.75685	104	
394.22718	154	
394.40180	92	
394.78847	220	1+
394.82505	152	
398.72624	1370	1+
400.91761	92	
401.82765	94	
402.37416	102	
403.73281	94	
403.80403	116	
404.86171	260	1+
405.25652	106	
405.76325	126	
406.81759	100	
407.73868	160	
407.76430	146	
407.79022	178	1+
407.86929	220	
408.74067	156	
408.85338	956	1+
409.72824	294	1+
410.83692	138	
412.84533	176	
414.74944	112	
416.74067	252	1+
416.89243	94	
417.86047	90	
418.73119	132	
420.79221	126	
421.87756	246	
422.78752	90	
423.77514	576	1+
423.82562	304	1+
423.86792	270	1+
423.89000	102	
424.78045	358	1+
425.75573	520	1+
426.85892	200	
427.73473	314	
427.86153	254	
428.74765	252	
428.85307	318	
429.69704	90	
429.84306	202	
430.74054	94	
431.87401	192	
432.25258	136	
432.86418	114	
432.89054	94	
433.25389	122	
433.69073	90	
436.72131	306	1+
436.81369	92	
439.80227	116	
441.68639	96	
441.77438	164	
443.76646	116	
444.77178	114	
444.87143	510	1+
445.74552	358	1+
446.71349	92	
447.39378	110	
447.71154	90	
449.87774	214	
450.88173	112	
457.90468	202	1+
459.20227	104	
462.88342	390	1+
463.73342	118	
467.88689	248	
468.88558	140	
475.18452	98	
485.90061	132	
486.89567	202	
487.80303	118	
497.72343	94	
507.76972	92	
END IONS

###FS:    #m/z: 340.94058 #charge 1+
###MS: 150
###MSMS: 151
BEGIN IONS
TITLE=Cmpd 112, +MS2(340.9406), 28.0-35.0eV, 3.3min #151
RTINSECONDS=195.08
SCANS=150-151
PEPMASS=340.94058	351704
CHARGE=1+
187.87268	104	
191.95609	120	
192.89279	114	
192.91408	76	
194.89838	76	
195.92487	74	
196.88342	86	
199.88750	100	
200.84198	68	
202.04778	80	
205.95177	170	
211.95631	70	
212.87794	66	
213.87888	86	
213.89341	84	
213.93713	100	
214.88533	130	
215.88942	80	
216.88296	68	
217.88547	148	
218.84925	64	
222.90413	62	
223.83143	72	
224.85003	72	
226.84282	66	
226.87165	78	
226.89420	120	
228.93183	70	
228.94698	76	
230.88524	300	1+
230.90756	74	
231.23410	132	
231.83022	84	
231.85270	74	
231.94975	140	
233.87168	102	
233.88561	74	
233.90070	62	
234.88404	114	
236.05586	68	
237.92724	66	
239.90316	182	1+
241.05502	78	
241.84545	224	
242.83620	96	
242.96552	106	
243.65665	70	
243.83459	228	
243.95768	86	
244.50459	94	
245.84855	70	
246.83350	80	
246.97400	70	
247.84534	90	
247.97486	82	
248.85730	88	
248.89788	66	
249.90086	74	
249.96352	148	
250.94397	82	
251.10181	86	
252.10850	66	
252.96345	66	
253.19601	72	
253.88802	72	
254.96579	358	1+
256.38109	76	
256.89076	74	
256.91197	72	
256.93150	72	
256.97493	66	
257.40847	68	
257.55387	88	
258.84785	1132	1+
260.83349	64	
261.34152	82	
261.84158	102	
262.83061	66	
262.86232	84	
262.90741	118	
262.95373	62	
263.90654	64	
264.40744	80	
264.86131	80	
266.84300	72	
266.86597	66	
267.20628	90	
267.84262	84	
269.83208	134	
269.98310	90	
270.98059	72	
272.90629	86	
273.86274	78	
274.85961	204	
274.88038	130	
274.89612	64	
274.92078	76	
275.85982	138	
276.85647	290	
277.12766	74	
277.83950	68	
277.86615	158	
278.84446	544	1+
279.09137	76	
279.57173	80	
279.66002	78	
279.88202	60	
279.91083	62	
280.84037	66	
280.93673	162	
281.84930	70	
281.87599	140	
282.02033	72	
282.86493	156	
283.05014	76	
284.83367	70	
284.85024	106	
285.02237	78	
285.66948	84	
285.86282	88	
285.93958	68	
287.85700	62	
289.87138	68	
290.85880	76	
291.86967	110	
294.84911	60	
294.88708	66	
295.07870	70	
295.83296	80	
295.86917	82	
296.85648	116	
297.87180	82	
298.88799	66	
299.78363	60	
299.87016	86	
300.85560	104	
300.87448	126	
301.85652	66	
301.88066	92	
302.17221	68	
302.94133	132	
307.79485	70	
310.89618	88	
311.88644	108	
312.49610	80	
313.78939	66	
318.17166	70	
319.87158	66	
320.17228	84	
323.42152	62	
324.88720	70	
325.89473	70	
342.83234	84	
343.90198	66	
346.02481	104	
END IONS

###FS:    #m/z: 363.95636 #charge 1+
###MS: 150
###MSMS: 152
BEGIN IONS
TITLE=Cmpd 113, +MS2(363.9564), 28.0-35.0eV, 3.3min #152
RTINSECONDS=195.852
SCANS=150,152
PEPMASS=363.95636	126512
CHARGE=1+
183.85029	86	
189.86257	434	
191.86420	80	
191.93718	72	
192.85709	68	
193.08033	78	
196.88299	208	1+
209.94397	450	1+
210.88834	124	
212.87811	698	
220.01007	72	
220.39243	74	
222.95185	134	
223.95954	78	
224.83330	70	
224.88104	96	
224.95042	210	
225.88605	148	
225.94683	110	
226.94604	2130	1+
226.97758	120	
227.87607	72	
228.89494	134	
228.94207	1908	1+
229.88994	72	
230.84779	118	
230.89054	1100	1+
231.79835	74	
232.88271	284	1+
234.04909	108	
234.87832	74	
237.77986	70	
238.05987	68	
238.85433	90	
240.82315	168	1+
240.83402	102	
240.94123	250	
240.95713	390	1+
241.94058	462	
242.15650	76	
242.82181	164	
242.94505	618	
243.81828	120	
243.93586	122	
244.93960	412	
244.95719	1732	1+
244.98212	82	
244.99681	100	
245.22520	72	
246.95043	714	1+
247.80807	94	
247.85137	70	
247.97077	74	
248.80347	168	
248.83994	74	
248.90188	338	
249.80560	138	
250.79431	68	
250.94407	84	
251.04734	80	
251.98383	76	
252.16537	68	
252.89308	72	
253.06276	92	
253.90160	78	
258.83272	238	
259.82920	94	
259.96983	70	
259.99948	70	
260.83233	208	
260.96939	196	
261.83284	278	
262.82719	208	
263.83110	116	
264.81562	100	
266.02521	82	
266.15959	92	
266.81180	744	1+
266.85365	90	
267.92944	76	
267.97224	318	
269.81442	190	
269.96927	78	
269.98327	68	
271.84706	84	
271.91803	130	
276.81041	116	
276.85564	104	
276.90838	70	
276.97205	78	
277.13588	88	
278.80641	72	
278.84666	116	
279.10015	74	
279.79863	192	
279.84731	74	
279.90058	88	
280.79414	456	
281.31950	82	
281.78862	690	1+
281.89264	86	
282.79013	454	1+
282.83208	78	
282.87896	74	
283.09537	84	
283.82144	484	1+
283.84951	136	
283.94337	68	
284.82520	410	1+
284.85108	152	
285.84258	200	
289.37554	72	
289.86789	108	
291.00082	102	
295.88286	72	
296.80806	284	
297.01382	78	
297.12847	72	
297.80843	264	
298.80260	1606	1+
298.86567	116	
299.86639	158	
300.79174	70	
300.81376	114	
301.80440	250	
301.86212	344	
302.79541	72	
303.03339	72	
303.85492	184	
304.80540	132	
304.91051	76	
306.44126	92	
306.81013	102	
307.88097	76	
308.89028	72	
309.89874	70	
310.82453	68	
314.82741	138	
315.82580	68	
316.81253	404	1+
319.82761	78	
320.14379	68	
320.84310	78	
321.86854	106	
322.81644	86	
322.93347	80	
323.92277	96	
325.81725	156	1+
325.83513	82	
326.87332	130	
327.28408	82	
327.87310	102	
330.42376	72	
334.84721	74	
335.92388	106	
336.94148	94	
340.94087	70	
349.12455	74	
353.88528	78	
354.88590	72	
354.90718	92	
361.09416	86	
361.94133	68	
363.56245	70	
365.24731	84	
366.02478	78	
366.69203	70	
368.80418	82	
END IONS

###FS:    #m/z: 336.94554 #charge 1+
###MS: 150
###MSMS: 153
BEGIN IONS
TITLE=Cmpd 114, +MS2(336.9455), 28.0-35.0eV, 3.3min #153
RTINSECONDS=196.624
SCANS=150,153
PEPMASS=336.94554	33358
CHARGE=1+
93.11756	64	
183.86836	66	
186.00743	70	
189.86411	88	
192.88783	128	
198.89566	72	
207.97271	44	
209.12345	64	
210.86906	72	
210.88489	100	
211.94491	424	1+
212.87682	806	1+
213.94014	82	
216.88848	54	
217.84035	48	
217.88931	66	
222.84566	62	
223.84294	140	
223.88614	74	
225.54113	88	
225.83766	82	
226.97437	66	
228.89140	94	
229.95407	294	
230.88906	1838	1+
231.95235	120	
232.86887	48	
234.82657	70	
234.89708	120	
235.87668	84	
235.89938	70	
239.89518	50	
239.91234	50	
240.83253	70	
240.96613	66	
241.85043	124	
241.94778	106	
243.84096	118	
244.84830	68	
245.83691	66	
246.90677	70	
247.96712	66	
248.90076	428	1+
249.83048	64	
250.83308	88	
250.91827	74	
250.95111	108	
250.99408	120	
251.01410	74	
251.88839	60	
252.15549	56	
252.83894	142	
252.95717	124	
252.97093	170	
253.90531	186	
254.03677	66	
254.89257	70	
254.96258	160	
255.07533	152	
255.09451	88	
256.27453	96	
256.89607	62	
256.91578	60	
256.96875	56	
257.83389	94	
257.85343	94	
258.04687	48	
258.80870	60	
258.85078	442	1+
258.92748	78	
259.43565	82	
259.82946	68	
259.85566	300	1+
260.82516	102	
261.83174	58	
261.86072	52	
262.84027	48	
262.92199	44	
263.24282	58	
265.84617	220	1+
267.97723	80	
268.78594	92	
268.84077	566	1+
268.95758	46	
269.92873	72	
271.89733	78	
271.91516	64	
271.97622	84	
272.83962	58	
272.97350	78	
273.86484	62	
274.87278	52	
275.85589	74	
276.10459	66	
276.85590	724	1+
276.87441	84	
277.86125	538	1+
278.83644	296	
279.83560	132	
280.83425	72	
281.00891	58	
283.52960	100	
284.81553	54	
285.85051	110	
286.15544	60	
286.84937	842	1+
288.93754	70	
291.87505	58	
291.90772	80	
292.33879	80	
292.43131	66	
292.85360	58	
292.88941	98	
293.11633	74	
293.37476	100	
293.85943	248	1+
293.99151	130	
294.11129	80	
294.88505	70	
295.16327	68	
295.87643	60	
295.99313	50	
297.89291	92	
298.85178	62	
298.92409	66	
299.15326	62	
299.93533	112	
300.87607	64	
302.00787	58	
302.65503	102	
302.81077	78	
302.84732	76	
303.95089	84	
304.48649	46	
304.86575	86	
305.08859	80	
307.13167	86	
308.87721	78	
310.86158	70	
310.87650	106	
311.16921	46	
314.89252	70	
316.87888	54	
318.05774	68	
318.95840	76	
319.89341	76	
320.15716	70	
323.86977	78	
324.89188	84	
325.90157	72	
329.91056	72	
330.13054	46	
330.42809	66	
333.88351	138	
334.95680	84	
336.72990	66	
337.25513	56	
338.11721	78	
338.76788	76	
339.24526	60	
339.26547	56	
341.18822	86	
END IONS

###FS:    #m/z: 322.93006 #charge 1+
###MS: 154
###MSMS: 155
BEGIN IONS
TITLE=Cmpd 115, +MS2(322.9301), 28.0-35.0eV, 3.4min #155
RTINSECONDS=200.296
SCANS=154-155
PEPMASS=322.93006	643052
CHARGE=1+
118.94293	64	
128.15400	32	
163.68691	34	
185.92536	58	
191.05040	66	
198.01858	82	
198.84400	76	
200.88195	70	
201.05242	60	
203.00523	38	
205.94775	160	
205.96950	64	
206.20959	34	
211.83503	70	
213.11469	80	
218.08894	48	
220.87336	42	
222.86466	52	
223.95592	30	
224.96209	70	
226.81886	66	
226.84293	66	
226.95060	72	
228.97463	58	
230.83180	132	
230.85108	96	
231.12795	92	
233.91387	64	
237.64889	82	
238.89222	66	
238.93749	176	
238.98155	68	
239.07651	76	
239.88977	66	
240.08180	58	
240.26832	88	
240.37870	84	
240.82272	102	
240.93956	1278	
241.94063	1034	
242.02264	72	
242.46721	38	
242.82309	136	
242.88500	46	
242.89845	72	
242.94045	3178	1+
243.04587	66	
243.07045	66	
243.82087	134	
244.82074	238	1+
244.85648	72	
244.90614	70	
244.94034	830	1+
245.31800	38	
245.80809	32	
246.67510	32	
246.85477	68	
246.97149	76	
247.84915	66	
247.97500	82	
248.84572	168	
249.03943	34	
249.70047	42	
249.84644	76	
250.89547	70	
250.94835	80	
251.02583	32	
251.07097	64	
251.93011	86	
252.07356	64	
252.81298	66	
252.86976	82	
254.36568	86	
254.82589	36	
255.06719	70	
255.82118	46	
256.80946	54	
258.14328	82	
258.83216	296	1+
259.09508	38	
260.82923	184	
261.47843	70	
261.82925	636	1+
262.83046	388	1+
262.98386	66	
264.10994	66	
264.83523	44	
265.06067	72	
265.85274	218	1+
266.05928	82	
267.87697	72	
268.98455	116	
268.99955	60	
269.71075	38	
269.90449	32	
270.58873	34	
270.85956	60	
271.14485	66	
272.00240	88	
272.14749	78	
272.86820	48	
273.79589	58	
274.94103	58	
276.85785	116	
277.44688	42	
278.92575	70	
279.09020	1174	1+
280.42477	110	
280.77817	68	
281.18602	34	
282.07229	72	
282.88902	68	
283.06688	66	
283.85837	48	
284.24554	30	
284.29210	348	
284.70198	28	
284.82533	50	
284.86291	58	
286.36139	34	
287.87781	70	
288.05116	44	
288.53308	32	
288.61597	40	
289.02709	50	
291.86697	72	
292.78402	34	
292.95669	74	
293.86108	68	
294.14730	64	
296.87657	62	
297.93310	82	
299.02801	82	
299.78042	66	
299.86522	72	
301.77340	32	
305.18100	28	
305.88496	62	
306.00759	74	
306.82852	32	
307.06900	66	
307.78873	60	
307.88942	48	
308.79275	30	
309.90955	68	
310.87695	34	
312.80665	72	
314.90119	76	
315.86733	74	
316.74340	34	
316.80434	72	
317.77975	62	
321.87511	92	
323.88949	34	
324.26312	46	
324.88624	68	
325.76193	80	
327.04876	32	
END IONS

###FS:    #m/z: 336.94563 #charge 1+
###MS: 154
###MSMS: 156
BEGIN IONS
TITLE=Cmpd 116, +MS2(336.9456), 28.0-35.0eV, 3.4min #156
RTINSECONDS=201.068
SCANS=154,156
PEPMASS=336.94563	31446
CHARGE=1+
114.72090	48	
154.81654	76	
182.86941	52	
191.01324	58	
195.03896	54	
196.88792	76	
197.88044	78	
199.82832	48	
201.92225	82	
203.87920	54	
205.94987	152	
209.94475	62	
211.94412	538	
211.96197	62	
212.87900	704	1+
213.94013	166	
214.88198	70	
214.93767	126	
215.86597	60	
215.88786	64	
220.87220	70	
223.82948	56	
223.93756	76	
223.95428	66	
224.96799	56	
225.84530	60	
226.82469	66	
226.85033	64	
226.94460	54	
227.78881	78	
228.84301	78	
228.89153	76	
229.91904	54	
229.95486	540	1+
230.88887	712	1+
230.90869	76	
231.95096	196	
232.95129	142	
233.82348	56	
234.93822	50	
235.47131	100	
235.81844	52	
236.00852	66	
236.94335	66	
238.84191	126	
239.11251	90	
239.86491	54	
239.91845	72	
240.81146	66	
240.84279	168	
240.88738	78	
241.84146	494	1+
242.07413	52	
242.93875	62	
243.90027	76	
244.04630	68	
244.86377	54	
244.93901	70	
244.96796	56	
246.98766	80	
247.07656	84	
247.80279	54	
247.96546	174	
248.86905	70	
248.89873	566	1+
249.96544	80	
250.83037	144	
250.95515	58	
250.99437	50	
251.07157	48	
251.84616	110	
252.95261	194	
252.97317	192	
253.90336	276	1+
254.06008	82	
254.08762	60	
255.06929	64	
256.39660	68	
256.85881	116	
256.89632	66	
257.83380	70	
257.85483	56	
257.90881	76	
258.84898	412	1+
259.91135	62	
260.99029	78	
261.82415	268	1+
262.87251	64	
262.97191	58	
263.84655	76	
264.02232	70	
265.90886	68	
266.84698	68	
266.86323	50	
267.85265	52	
268.84090	528	1+
271.91687	200	
272.06758	50	
272.84972	78	
272.89428	72	
273.90741	68	
274.86069	138	
275.10565	54	
275.86182	124	
276.85508	596	1+
277.04801	76	
277.83349	64	
277.85977	446	1+
278.36586	66	
278.83924	76	
278.87846	56	
278.98884	48	
279.09567	58	
279.86556	80	
280.88760	48	
281.05184	72	
282.86865	64	
282.88503	80	
285.85079	112	
286.59825	86	
286.85272	392	
287.84630	470	1+
289.87752	70	
290.04481	66	
290.76836	58	
292.00323	56	
292.75485	82	
292.85338	74	
293.10435	130	
293.99575	66	
294.13483	66	
294.67171	94	
294.86361	54	
294.96890	66	
295.86809	64	
296.04148	96	
296.83598	62	
297.88662	62	
298.86363	62	
298.90004	64	
299.05350	52	
299.82244	84	
299.87463	136	
300.87622	66	
301.87139	58	
301.99318	62	
304.94304	84	
305.88498	78	
307.93266	50	
308.88171	60	
309.87309	50	
310.85789	72	
311.87347	48	
315.81477	70	
316.15799	64	
317.18235	80	
319.90219	64	
325.90181	66	
335.78901	72	
336.97814	64	
338.28865	52	
340.74360	58	
END IONS

###FS:    #m/z: 412.73005 #charge 1+
###MS: 154
###MSMS: 157
BEGIN IONS
TITLE=Cmpd 117, +MS2(412.7300), 28.0-35.0eV, 3.4min #157
RTINSECONDS=201.84
SCANS=154,157
PEPMASS=412.73005	23974
CHARGE=1+
157.70525	98	
167.05655	84	
189.03947	92	
189.86253	386	1+
191.85985	164	
197.88503	130	
211.97426	78	
212.87894	1040	1+
214.87943	254	
214.89316	112	
215.88197	144	
215.89442	162	
219.93151	106	
222.95294	508	1+
224.06638	78	
224.94684	600	1+
225.88515	102	
230.88933	1976	1+
230.93932	82	
232.88670	560	
233.83520	162	
233.88434	436	
234.88277	276	
237.82335	84	
237.90290	74	
239.95109	204	
240.96333	294	
241.90223	82	
242.95667	230	
245.07323	86	
247.13074	92	
247.39516	76	
248.89679	576	1+
250.08637	88	
250.89213	378	1+
251.07448	80	
252.50664	78	
252.89751	346	1+
252.94568	100	
253.90466	216	1+
253.95062	74	
254.97892	112	
256.38505	86	
256.91204	150	
257.79667	106	
258.97265	86	
260.96871	448	
265.79089	74	
266.09915	142	
267.06856	154	
268.91695	74	
269.12235	74	
269.35392	96	
271.38140	86	
271.87290	80	
271.91827	92	
273.85358	122	
273.91672	156	
275.08977	80	
275.16156	76	
275.81484	82	
275.88634	78	
276.81817	144	
277.83569	334	1+
278.79812	84	
279.89451	270	
280.47791	78	
285.06948	138	
285.84626	546	1+
286.80366	128	
286.92465	90	
287.92988	120	
288.90167	74	
289.88962	88	
290.85924	78	
290.90033	82	
291.80684	108	
293.08069	96	
293.87764	76	
293.94494	86	
294.85690	76	
295.91728	222	
296.17232	84	
297.90367	934	1+
298.13473	82	
299.78321	102	
299.85893	82	
300.81182	142	
301.81830	78	
302.57595	94	
302.85786	80	
303.81022	120	
303.85542	1002	1+
304.83662	82	
305.87600	88	
306.00737	106	
307.79883	82	
308.79461	354	1+
308.86573	478	1+
308.92483	90	
312.80195	382	1+
312.86737	94	
313.80141	76	
313.93073	476	1+
314.83382	92	
316.83406	116	
316.94136	100	
317.81622	172	1+
317.83756	126	
317.86970	98	
317.91781	82	
318.93414	1274	1+
320.05601	76	
320.83414	120	
320.90325	86	
321.86446	130	
325.81148	102	
325.83263	180	1+
326.87045	928	1+
327.80833	612	1+
329.79894	78	
330.76434	92	
330.81577	120	
330.87517	154	
331.81670	176	
331.84748	132	
332.81314	108	
332.87297	122	
333.84742	88	
333.87263	110	
334.88039	428	1+
335.82428	204	1+
336.94562	3394	1+
337.53270	86	
337.80545	146	
337.87563	78	
338.94984	166	
339.84231	80	
340.83585	228	1+
340.95669	78	
341.42851	106	
342.78331	82	
344.81287	366	1+
344.88250	144	
345.81597	260	1+
345.93933	110	
346.95040	74	
347.08757	84	
347.41727	76	
347.66690	82	
347.78254	134	
348.82476	290	1+
349.92266	96	
350.78509	80	
352.39490	90	
352.81828	84	
354.43972	100	
356.53738	94	
357.92058	80	
359.96013	190	
360.76495	80	
361.76852	74	
364.71716	78	
365.79668	90	
365.97562	94	
366.90267	238	1+
374.12212	86	
375.88161	88	
375.94112	78	
376.89167	84	
378.74633	80	
380.72050	84	
390.79625	88	
395.86275	130	
396.74501	80	
397.42684	94	
399.20106	88	
407.87090	80	
410.38047	106	
415.25413	78	
END IONS

###FS:    #m/z: 322.93004 #charge 1+
###MS: 158
###MSMS: 159
BEGIN IONS
TITLE=Cmpd 118, +MS2(322.9300), 28.0-35.0eV, 3.4min #159
RTINSECONDS=205.505
SCANS=158-159
PEPMASS=322.93004	593276
CHARGE=1+
134.43719	72	
173.74396	40	
192.36099	54	
193.01567	86	
197.95646	66	
201.04524	146	
202.04236	64	
202.87759	48	
205.95050	66	
206.83566	48	
208.83418	40	
212.89784	80	
217.00613	48	
220.07159	72	
220.33068	46	
221.10055	80	
221.82418	74	
222.94951	126	
223.95812	258	
224.64787	36	
226.93542	56	
227.92978	74	
228.84324	40	
228.95739	96	
229.83714	50	
230.83515	162	
230.89627	64	
231.90140	64	
232.89323	52	
236.06544	78	
237.88962	60	
238.89151	140	
239.13546	76	
240.33316	98	
240.79186	68	
240.82192	68	
240.85244	80	
240.88357	66	
240.94036	1056	
241.93854	4054	1+
241.96178	76	
242.06190	34	
242.81965	234	
242.94098	3268	1+
242.96779	70	
243.08998	62	
243.82274	208	
243.87913	62	
244.13618	80	
244.18182	34	
244.82324	176	
244.94033	622	1+
245.88909	72	
246.72555	36	
246.85674	64	
246.97923	160	
250.84279	74	
251.06699	72	
251.83558	72	
254.85349	80	
255.80700	60	
255.95260	86	
256.06237	86	
256.85276	48	
257.81778	52	
257.85379	52	
257.96531	34	
258.08798	68	
258.83837	82	
258.89193	92	
259.09120	62	
260.19709	42	
260.33432	72	
260.83515	126	
261.55606	56	
261.82788	442	1+
261.88752	60	
261.93734	72	
262.83135	260	1+
262.87644	58	
263.01757	94	
264.87685	70	
266.85703	126	
269.04764	68	
270.20352	54	
271.80418	78	
271.87895	72	
274.00291	74	
274.81903	76	
275.80769	50	
278.09128	72	
278.86012	62	
279.01154	76	
279.09093	700	1+
279.17129	34	
280.95305	64	
282.82926	64	
282.85223	38	
282.88637	64	
282.98819	66	
283.20132	48	
283.78638	74	
283.87083	80	
284.07162	40	
284.13584	60	
284.29537	48	
284.87390	66	
285.29435	60	
286.29880	86	
286.93717	52	
287.11644	102	
287.13237	62	
287.87149	66	
287.89042	86	
288.41138	120	
289.43000	98	
289.85447	38	
290.79356	60	
290.88567	62	
291.38462	92	
291.80799	116	
291.92552	62	
295.45138	36	
296.79826	54	
299.78401	44	
300.41796	92	
300.78831	72	
301.79237	50	
301.86306	72	
302.20647	60	
302.94747	74	
303.16558	56	
304.19099	62	
305.09520	38	
305.87843	76	
306.21763	86	
307.64182	92	
307.87949	60	
308.94304	36	
309.25334	50	
311.12794	56	
311.85843	72	
312.08562	76	
317.76896	40	
319.21716	38	
319.90646	70	
320.13491	68	
321.28511	108	
322.12434	92	
323.87671	52	
324.84731	60	
325.19910	72	
326.35626	92	
327.07512	46	
327.87107	66	
327.88856	60	
END IONS

###FS:    #m/z: 336.94528 #charge 1+
###MS: 158
###MSMS: 160
BEGIN IONS
TITLE=Cmpd 119, +MS2(336.9453), 28.0-35.0eV, 3.5min #160
RTINSECONDS=206.277
SCANS=158,160
PEPMASS=336.94528	30404
CHARGE=1+
189.06639	56	
193.56190	72	
200.82798	60	
203.88462	78	
209.88810	76	
210.88540	90	
211.94339	302	1+
212.87767	406	
213.88028	272	
213.93744	160	
214.89472	62	
214.94522	90	
215.88757	68	
215.90018	80	
218.87831	58	
223.97664	162	1+
224.14546	74	
224.54993	80	
225.02309	72	
225.82323	88	
225.84008	66	
227.21681	114	
228.84106	50	
228.89460	292	1+
229.95323	390	
230.62384	78	
230.88707	1206	1+
231.94756	136	
233.58359	56	
233.83679	52	
233.94763	48	
234.82419	150	
234.90063	82	
235.81457	50	
235.89204	50	
236.90942	52	
236.95464	70	
238.07293	66	
239.78888	46	
239.84698	196	
239.90904	62	
240.83036	70	
240.88760	62	
241.06447	86	
241.84370	322	1+
241.86239	72	
242.01301	90	
243.84138	118	
246.52102	58	
246.97608	128	
247.03592	64	
247.96617	148	
248.85371	66	
248.89890	274	
248.98132	56	
249.07240	68	
249.82857	186	
249.95945	88	
250.82719	90	
251.82947	138	
252.84259	78	
252.95140	54	
252.96874	228	
253.08071	74	
253.90549	114	
253.93682	48	
254.08967	48	
254.27945	46	
254.83996	76	
254.86582	76	
254.90900	96	
254.95972	60	
255.07697	68	
255.85598	70	
256.05445	66	
256.84292	78	
257.84563	66	
257.98380	48	
258.14931	72	
258.84601	250	1+
259.96764	98	
260.86557	50	
261.84374	62	
261.88370	78	
262.87629	90	
264.86077	70	
265.02051	78	
265.97084	64	
266.85969	88	
267.83692	76	
267.84367	52	
268.84107	376	1+
269.02164	72	
269.83365	58	
269.92860	58	
271.51679	80	
271.84661	56	
271.91623	112	
273.96435	64	
274.87988	88	
275.86647	62	
276.81082	54	
276.85845	482	1+
277.15447	76	
278.84039	48	
279.83573	128	
279.86182	228	
280.00948	66	
282.86843	64	
283.87104	68	
285.84778	882	1+
285.87707	66	
286.84867	772	1+
287.84867	490	1+
287.97442	54	
288.87917	48	
289.87319	84	
290.83342	52	
290.85061	58	
291.87066	60	
291.88561	78	
292.43548	78	
292.83891	50	
292.98162	68	
293.10729	110	
293.87359	164	
294.18088	92	
295.88103	72	
296.11980	96	
296.94447	52	
297.89298	90	
297.90800	56	
298.83031	66	
299.00730	52	
299.06401	76	
299.10237	102	
300.98705	58	
302.89194	52	
303.95103	70	
303.97212	62	
304.43920	90	
304.86369	68	
308.86639	64	
308.88381	72	
309.87068	80	
310.85525	50	
312.86943	88	
315.80836	74	
317.81470	44	
323.04847	62	
323.51871	56	
324.95162	58	
326.03063	70	
328.80961	66	
329.87497	58	
331.10494	82	
332.16056	56	
337.86675	58	
338.83108	58	
340.92093	72	
340.95695	96	
END IONS

###FS:    #m/z: 359.96186 #charge 1+
###MS: 158
###MSMS: 161
BEGIN IONS
TITLE=Cmpd 120, +MS2(359.9619), 28.0-35.0eV, 3.5min #161
RTINSECONDS=207.05
SCANS=158,161
PEPMASS=359.96186	22602
CHARGE=1+
55.78095	180	
92.80840	92	
105.49855	70	
123.87436	78	
187.64391	78	
206.98038	90	
208.89258	86	
209.94377	208	
210.04803	62	
214.88779	78	
217.83162	92	
217.88422	74	
221.89079	124	
221.98852	72	
222.95226	292	1+
223.89157	68	
224.94843	582	1+
224.96961	110	
225.05260	62	
226.58409	80	
226.94671	896	1+
226.97281	76	
227.84282	86	
228.90041	78	
228.94203	1090	
232.88587	80	
232.94665	134	
234.86446	68	
234.97987	90	
236.95845	72	
239.07840	68	
239.13904	66	
239.79078	86	
240.82065	106	
240.83973	62	
240.93680	172	1+
240.96444	190	
241.79357	86	
241.98812	70	
242.01699	74	
242.95982	68	
244.12842	72	
244.95591	764	
246.95331	536	1+
246.97990	84	
248.13298	62	
248.80416	578	1+
250.07917	80	
250.95227	142	
251.04727	64	
251.07259	66	
252.95353	208	
255.11056	64	
255.44584	76	
257.09306	80	
258.83217	114	
258.84787	124	
260.94435	76	
260.96796	108	
261.81813	82	
261.83616	72	
261.96901	70	
262.95385	142	
264.82332	138	
265.82378	160	
265.96947	164	
265.98508	108	
266.81467	642	1+
266.86509	72	
267.17201	92	
267.78225	64	
267.85891	76	
267.88171	94	
267.96962	140	
268.84258	66	
268.93910	72	
269.78788	64	
269.97122	74	
270.84854	122	
270.93250	114	
273.64324	78	
273.83026	76	
273.96864	64	
275.98858	66	
276.80847	314	1+
276.86280	76	
277.08802	184	1+
278.79872	98	
278.85129	246	1+
279.82619	60	
279.85317	196	1+
279.90642	70	
280.79199	892	1+
280.87319	76	
282.11328	62	
282.22227	70	
283.06272	68	
284.82202	504	1+
284.98299	68	
285.00786	66	
285.79014	64	
285.95590	80	
289.81022	80	
290.81865	74	
290.86724	76	
292.81578	62	
292.91664	62	
292.94090	134	
293.07650	78	
293.12025	158	
293.81287	66	
294.91445	72	
295.92770	66	
296.80962	148	
297.80400	160	
298.09873	64	
298.80272	1848	1+
298.92183	68	
299.87781	210	
303.87843	66	
304.85094	72	
307.42667	78	
307.84640	70	
308.83218	70	
309.79757	156	
310.01981	66	
312.83245	82	
315.34373	88	
316.81768	124	
316.94410	64	
317.81720	76	
318.93732	124	
319.03288	66	
319.86288	82	
320.21432	72	
321.99635	72	
322.81898	126	
322.86293	62	
322.93433	94	
324.77856	66	
325.85278	74	
326.03684	78	
327.02191	72	
328.03985	62	
329.87711	84	
329.93496	78	
331.05355	64	
337.15140	70	
340.94764	66	
341.61690	68	
341.83013	70	
342.15470	80	
342.78931	76	
343.23927	64	
343.95158	66	
344.90634	88	
347.22733	72	
351.77469	66	
352.90192	76	
356.34742	112	
356.91556	80	
358.01576	64	
359.96554	98	
362.25444	66	
END IONS

###FS:    #m/z: 322.92993 #charge 1+
###MS: 162
###MSMS: 163
BEGIN IONS
TITLE=Cmpd 121, +MS2(322.9299), 28.0-35.0eV, 3.5min #163
RTINSECONDS=210.737
SCANS=162-163
PEPMASS=322.92993	583914
CHARGE=1+
90.19505	56	
106.61644	108	
121.42213	58	
189.97068	84	
195.04066	70	
197.87006	80	
199.00481	88	
200.88870	50	
201.04430	176	
203.95134	48	
205.96933	70	
207.93176	82	
207.97243	58	
208.88402	38	
210.85316	36	
212.04563	44	
212.83540	60	
215.92920	48	
217.86951	60	
218.84654	154	
219.02383	80	
222.88596	56	
222.93543	72	
223.95776	180	
224.94016	90	
226.83911	74	
227.81313	70	
229.84322	76	
230.84024	278	1+
230.89255	56	
231.12241	60	
232.66647	38	
237.78899	78	
239.08010	54	
240.81972	154	
240.83808	66	
240.94093	996	
241.82505	62	
241.94330	944	
242.06642	38	
242.43353	38	
242.80615	48	
242.82732	48	
242.94126	2704	1+
242.96977	36	
243.81671	470	1+
244.81858	326	1+
244.93887	782	
245.24868	36	
247.85512	64	
247.97676	56	
248.09108	94	
248.84191	66	
248.86105	110	
248.87699	94	
248.96184	52	
249.00252	78	
249.54545	38	
250.29884	38	
250.97139	68	
251.07725	74	
252.87152	74	
252.92041	60	
253.89167	78	
254.87097	160	
255.54000	42	
255.83242	56	
257.07934	62	
258.83497	362	
258.85109	60	
258.97276	60	
259.16833	74	
259.88261	52	
260.11167	78	
260.17389	72	
260.35572	92	
260.83055	724	1+
261.92168	58	
262.14009	54	
263.83092	102	
264.07421	48	
264.85466	68	
264.86996	66	
264.98665	60	
265.06274	64	
265.09076	64	
265.99912	82	
266.03494	48	
266.84685	48	
266.90318	72	
266.99175	54	
268.81040	76	
268.84683	68	
269.91274	130	
271.81395	68	
271.87226	84	
272.13209	38	
272.34699	50	
275.89431	50	
276.82104	78	
277.81719	46	
278.15092	88	
278.83522	88	
278.87647	58	
278.92133	80	
279.09170	852	1+
279.24945	38	
279.76919	36	
279.96375	64	
281.10311	56	
281.95848	64	
282.09744	74	
282.20604	36	
282.78606	62	
282.85998	214	1+
282.87888	72	
283.00073	78	
283.09154	70	
284.07407	72	
284.29377	176	
284.49212	54	
285.25456	92	
285.29595	84	
285.82108	56	
286.29068	70	
286.84752	78	
287.87382	92	
287.91347	82	
289.87748	68	
292.80288	46	
292.87279	66	
294.27777	46	
294.81947	38	
294.85555	72	
297.81882	48	
299.66980	62	
299.80126	78	
300.20725	48	
301.86293	58	
301.88316	64	
301.90170	72	
302.11435	36	
303.21077	76	
305.23022	72	
305.87564	254	1+
307.77140	64	
307.79555	74	
309.13185	36	
309.88155	64	
313.87156	56	
314.94950	80	
320.80126	50	
320.83840	70	
321.73672	72	
322.23689	76	
323.09923	38	
324.27225	68	
327.88681	36	
END IONS

###FS:    #m/z: 340.94026 #charge 1+
###MS: 162
###MSMS: 164
BEGIN IONS
TITLE=Cmpd 122, +MS2(340.9403), 28.0-35.0eV, 3.6min #164
RTINSECONDS=211.509
SCANS=162,164
PEPMASS=340.94026	267742
CHARGE=1+
182.87063	68	
187.98880	92	
190.94507	58	
195.93168	56	
196.88844	66	
197.86155	86	
203.95493	84	
205.86182	60	
205.94835	124	
210.93309	76	
213.94140	126	
214.89098	94	
214.93771	60	
216.89915	48	
217.96204	68	
218.88225	54	
220.97632	54	
222.82536	54	
224.83907	48	
226.83448	126	
226.94951	66	
227.95369	50	
228.89492	56	
229.84159	64	
231.88897	84	
231.95156	290	
232.89340	90	
232.98309	44	
238.84501	194	1+
238.89774	278	1+
240.80363	84	
240.83453	114	
241.85094	150	
242.19863	66	
242.82965	68	
242.84783	100	
243.70690	44	
243.83405	122	
244.39528	82	
246.97567	196	
247.98464	86	
249.42935	92	
249.89876	62	
249.95937	76	
250.59028	100	
250.85265	76	
250.90774	62	
250.94987	52	
251.08403	70	
252.09301	96	
253.93098	60	
254.83307	138	
254.98268	76	
255.07686	70	
255.80524	72	
255.96381	138	
256.80545	72	
256.84961	156	
256.86600	68	
257.86241	142	
258.84887	492	1+
258.90382	58	
259.87668	66	
259.91021	54	
259.95690	76	
260.72872	50	
260.83853	114	
260.89894	64	
260.91911	72	
261.84431	128	
262.83429	72	
262.87046	58	
262.90681	80	
263.76692	90	
264.84064	56	
265.42458	92	
266.82890	76	
266.84695	84	
266.93133	80	
268.83822	52	
268.85191	92	
268.91874	44	
269.84204	86	
269.96931	72	
270.83317	50	
271.78832	54	
273.88702	58	
274.81647	52	
274.86647	80	
275.86036	104	
276.85463	358	
277.85957	366	
277.92363	58	
277.96640	78	
278.84651	528	1+
280.85255	330	
280.91187	86	
281.07318	102	
281.98934	66	
282.05334	54	
282.26382	50	
282.86462	68	
282.91106	52	
283.37057	84	
283.86053	72	
284.99948	70	
285.59719	72	
285.99756	68	
286.76856	64	
287.38861	66	
288.83845	86	
289.03511	72	
291.81034	62	
292.86857	52	
293.91802	64	
294.11589	62	
294.86148	64	
294.88094	64	
295.86603	68	
295.89763	60	
296.17902	50	
296.51492	74	
296.86314	180	
297.89871	124	
298.85780	102	
299.87220	104	
299.92033	58	
300.86805	94	
301.85848	44	
301.87802	74	
305.87196	70	
307.04531	68	
308.29688	68	
309.41253	84	
309.90757	60	
310.87232	102	
311.89269	56	
312.88233	44	
312.95221	56	
316.08785	80	
316.97490	58	
322.88787	302	1+
323.73976	84	
326.17013	68	
328.87445	70	
329.03030	76	
329.22169	64	
329.87265	46	
330.87301	68	
335.06309	52	
341.78292	50	
342.00064	86	
342.88908	80	
342.91895	76	
346.12640	58	
END IONS

###FS:    #m/z: 363.95619 #charge 1+
###MS: 162
###MSMS: 165
BEGIN IONS
TITLE=Cmpd 123, +MS2(363.9562), 28.0-35.0eV, 3.6min #165
RTINSECONDS=212.281
SCANS=162,165
PEPMASS=363.95619	92842
CHARGE=1+
76.56832	66	
189.85551	88	
191.85578	66	
192.01720	72	
192.86881	72	
197.88221	76	
203.88109	74	
207.87322	64	
208.89972	72	
209.94693	266	
210.88234	118	
212.87899	638	1+
219.86791	70	
222.01961	66	
222.95035	168	
223.41800	78	
223.48580	114	
224.94719	506	1+
226.94608	1744	1+
227.89003	332	1+
228.89527	240	1+
228.94113	1712	1+
230.83990	106	
230.85404	86	
230.89065	1196	1+
230.94849	66	
232.06953	78	
232.89397	114	
233.14487	86	
234.85942	76	
234.88033	102	
235.89948	74	
236.82883	106	
237.36328	104	
239.83048	244	1+
240.90580	82	
240.94195	272	
240.96333	136	
241.08379	110	
241.93999	122	
241.96365	78	
242.84183	64	
242.94169	408	1+
243.82056	166	
244.81396	76	
244.86175	84	
244.95697	1296	1+
245.80424	62	
245.82638	106	
245.94137	170	
246.80488	326	1+
246.90550	172	
246.95248	738	1+
247.97394	110	
248.03303	76	
248.89999	488	1+
250.46010	100	
250.79439	78	
250.95212	66	
251.07452	76	
251.80255	84	
251.93309	102	
252.50476	70	
254.04448	66	
254.07768	106	
258.84337	244	
258.86430	74	
259.09337	68	
259.15866	74	
260.83075	128	
260.96540	106	
261.83032	332	
262.83143	184	
262.86147	90	
263.97629	70	
264.88692	88	
265.81673	236	
266.03525	74	
266.81380	882	1+
267.97299	458	1+
268.12420	76	
268.81262	352	1+
268.83551	76	
269.87002	78	
269.95364	102	
272.10397	72	
274.86530	94	
275.85918	168	1+
276.02911	70	
277.04386	98	
277.91346	104	
278.80067	110	
278.85522	206	1+
278.91932	82	
279.12233	74	
279.79815	154	
280.11806	88	
280.16558	68	
280.79429	706	1+
280.84103	150	
280.86454	74	
281.89209	118	
282.80016	72	
283.84600	76	
284.77917	74	
284.79256	126	
284.82615	142	
284.84884	174	
285.84502	116	
286.87444	80	
288.38185	100	
289.83023	160	
289.87101	66	
289.88567	78	
292.43545	82	
292.91870	68	
293.85461	138	
294.85534	82	
296.80665	224	
297.10520	86	
297.80569	182	
298.80332	1350	1+
299.34435	78	
299.87417	82	
300.80090	618	1+
301.86135	196	
302.86576	226	
303.85724	330	
304.17549	98	
304.37486	84	
304.80635	76	
304.91492	86	
305.18074	82	
306.93604	94	
308.67023	86	
309.86450	66	
312.11405	86	
312.13363	74	
312.80427	80	
313.88446	74	
314.82755	70	
315.30923	72	
315.81929	94	
316.81323	140	
317.16304	68	
317.81032	96	
318.93427	70	
320.80777	72	
321.80244	72	
321.82441	176	
322.87175	62	
324.87188	62	
325.14849	86	
325.81791	72	
326.24516	68	
326.87275	170	
326.89612	80	
334.01353	68	
338.86730	78	
338.94852	68	
340.19762	76	
340.93240	74	
344.87470	68	
345.76678	80	
347.05803	74	
348.63830	66	
356.09471	64	
360.33126	80	
360.86307	76	
364.37253	80	
367.72261	66	
END IONS

###FS:    #m/z: 340.94044 #charge 1+
###MS: 166
###MSMS: 167
BEGIN IONS
TITLE=Cmpd 124, +MS2(340.9404), 28.0-35.0eV, 3.6min #167
RTINSECONDS=215.96
SCANS=166-167
PEPMASS=340.94044	251964
CHARGE=1+
85.65956	64	
88.09870	78	
98.26651	72	
117.32537	72	
129.15812	66	
176.28238	64	
183.86012	70	
185.05416	86	
188.95319	58	
190.94510	78	
192.88725	66	
193.87466	74	
196.88338	86	
202.87936	74	
211.84122	116	
212.87840	208	
213.85370	92	
213.93627	150	
214.94317	78	
215.88697	66	
216.84665	90	
217.87124	64	
217.96385	68	
222.82410	72	
222.90267	86	
223.83645	80	
223.88646	86	
223.95624	68	
224.84321	136	
225.85836	86	
226.95197	62	
228.94866	64	
230.84207	92	
230.89164	74	
230.91126	64	
231.88974	56	
231.95241	116	
233.55536	70	
233.94586	154	
236.87931	64	
237.01535	74	
237.87797	68	
237.90643	76	
238.84094	74	
239.44301	72	
240.83230	76	
240.85291	62	
240.98841	92	
241.84168	368	1+
241.90324	64	
242.82378	70	
243.53800	90	
243.83277	126	
244.96550	58	
245.87563	68	
246.85643	94	
246.97921	62	
250.85851	94	
250.93039	62	
250.99193	128	
251.04326	74	
251.84921	66	
254.42043	56	
254.87672	72	
254.96331	86	
255.91121	84	
256.10387	62	
256.84976	68	
256.86876	80	
257.80223	78	
257.88106	92	
257.93214	132	
258.80876	74	
258.84668	376	
258.94325	58	
259.09119	76	
259.85284	414	
259.91629	72	
259.95823	102	
259.97939	76	
260.83087	136	
260.84445	204	
261.84637	154	
261.95920	66	
262.84293	134	
263.94845	70	
265.14072	90	
265.55881	110	
266.86140	282	1+
267.84643	124	
268.14012	58	
268.19848	70	
268.81207	80	
268.84019	376	1+
269.52958	68	
269.79966	76	
270.83572	146	
272.84452	102	
272.93085	72	
273.03404	56	
273.80991	68	
273.89536	78	
274.84113	82	
274.86149	140	
274.88082	88	
274.90018	58	
275.84400	76	
276.85801	530	1+
276.98489	90	
277.83562	72	
278.82171	60	
278.84354	500	1+
279.92900	78	
280.86985	198	1+
282.05336	68	
284.86474	66	
284.89935	74	
285.64673	76	
285.78616	70	
285.92451	62	
288.43023	96	
288.86204	66	
289.78344	78	
289.80590	62	
291.12449	58	
292.01552	56	
294.86746	244	
296.86392	82	
297.86963	106	
298.31235	68	
298.86887	70	
299.87297	130	
300.84910	64	
300.88224	90	
301.87312	132	
303.88468	66	
305.80132	60	
305.87193	76	
309.04344	60	
311.62413	90	
314.11752	106	
314.87075	76	
315.45295	78	
319.46548	84	
322.06927	76	
324.51981	66	
328.32210	78	
328.90101	78	
329.46260	66	
330.81443	84	
334.39996	62	
336.02539	66	
336.62646	80	
337.21012	78	
344.25922	68	
344.29339	76	
END IONS

###FS:    #m/z: 363.95640 #charge 1+
###MS: 166
###MSMS: 168
BEGIN IONS
TITLE=Cmpd 125, +MS2(363.9564), 28.0-35.0eV, 3.6min #168
RTINSECONDS=216.732
SCANS=166,168
PEPMASS=363.95640	88834
CHARGE=1+
126.05546	76	
134.55123	72	
180.87197	84	
182.86767	70	
187.87456	96	
189.86302	186	
191.85843	196	
195.89900	78	
196.90064	76	
205.86723	74	
207.07216	70	
207.87004	92	
209.93986	248	
210.89070	82	
212.88245	206	
212.89969	84	
213.02274	82	
213.88110	244	
221.89557	68	
221.93767	68	
222.95122	312	1+
223.83639	126	
224.94678	176	
224.97319	110	
225.88596	232	1+
226.94671	1532	1+
226.97208	114	
227.85560	72	
227.93077	78	
228.89459	316	1+
228.94132	2296	1+
230.88814	874	1+
230.99892	88	
231.79833	76	
232.88531	322	
233.83682	82	
235.02131	82	
235.08341	74	
235.87103	92	
236.84133	70	
238.06206	80	
239.07057	116	
240.00756	70	
240.90436	78	
240.94218	188	
240.96641	132	
241.94326	278	
241.96352	80	
242.08799	74	
242.82382	120	
242.94130	478	
243.82498	134	
244.81977	82	
244.95641	842	1+
245.90149	158	1+
246.84322	70	
246.95154	986	1+
246.97738	148	
247.98000	116	
248.01734	70	
248.80034	428	1+
248.84712	120	
248.89990	590	1+
250.89717	122	
251.04516	84	
252.04024	82	
252.06571	74	
252.75082	68	
253.27013	68	
253.81549	76	
254.92382	68	
256.85499	84	
257.80609	74	
258.13943	76	
258.84524	184	
259.84702	124	
260.84136	102	
260.87131	78	
262.16399	72	
263.82471	98	
264.19394	80	
264.82095	72	
264.96312	78	
265.81752	180	
265.83888	142	
265.96694	72	
266.57227	94	
266.81425	212	
267.97488	132	
268.84429	72	
269.18666	70	
269.81706	136	
269.96931	186	
270.83223	138	
270.84725	86	
270.94035	102	
270.98874	90	
271.81118	140	
271.86292	76	
271.91362	72	
272.87614	70	
278.79972	370	1+
278.85568	102	
278.88053	94	
278.90902	78	
279.96208	68	
280.79109	1068	1+
280.86769	82	
281.46377	94	
281.86977	86	
281.89386	124	
283.80048	76	
283.85237	104	
284.82217	460	1+
284.86119	88	
284.88057	70	
285.14879	72	
285.84565	258	
288.81829	102	
288.92888	86	
289.80463	72	
289.82840	72	
290.79777	78	
294.12440	96	
296.81146	100	
297.17496	70	
297.80712	356	
298.43576	82	
298.80160	2114	1+
301.86060	242	
302.86258	170	
303.85651	318	
303.88650	70	
304.88049	96	
307.87640	98	
309.21615	70	
310.15247	122	
310.33608	74	
311.82342	68	
313.43876	88	
314.81952	118	
316.81316	78	
317.11480	100	
319.80901	142	
321.81776	90	
322.81229	130	
322.92694	104	
324.02662	106	
324.06639	72	
324.14147	76	
324.83840	86	
326.17658	96	
326.87331	122	
328.93874	106	
329.94636	68	
333.17507	82	
333.78942	72	
336.94183	74	
340.18396	92	
341.90976	70	
342.79565	78	
352.16447	68	
352.21001	72	
363.84107	80	
364.10801	72	
END IONS

###FS:    #m/z: 359.96129 #charge 1+
###MS: 166
###MSMS: 169
BEGIN IONS
TITLE=Cmpd 126, +MS2(359.9613), 28.0-35.0eV, 3.7min #169
RTINSECONDS=217.504
SCANS=166,169
PEPMASS=359.96129	22960
CHARGE=1+
124.31189	100	
187.97578	74	
200.87158	72	
200.94956	70	
205.94814	78	
208.88723	84	
209.41686	72	
209.94408	140	
210.86911	72	
212.90482	64	
214.87153	64	
216.85663	106	
220.88288	238	1+
221.94463	94	
222.95136	362	
223.12421	74	
223.94924	560	1+
224.81664	74	
224.83709	66	
224.88678	68	
224.95000	404	1+
224.98061	62	
225.97471	92	
226.94672	840	1+
226.97220	96	
227.87419	74	
228.94209	900	1+
232.80320	70	
233.02082	74	
233.09394	78	
233.82585	90	
234.86138	120	
234.88091	124	
234.92312	64	
239.10127	90	
239.42781	74	
240.83709	116	
240.93887	180	
240.96422	444	
241.78506	122	
241.83912	84	
241.86029	78	
242.96142	130	
243.37497	94	
243.55506	76	
243.95954	156	
244.95747	644	1+
245.83329	92	
245.90818	82	
245.94356	96	
246.95261	494	1+
248.76858	72	
248.80263	450	
248.90801	80	
249.91031	78	
250.95145	260	
251.87288	76	
253.04148	70	
253.16294	66	
254.85356	64	
254.87312	80	
258.97269	62	
260.91090	72	
260.94742	142	
260.97553	92	
261.86573	60	
262.95145	88	
263.87860	124	
264.81861	140	
265.02490	78	
266.81555	566	1+
266.92301	72	
267.78865	80	
267.96957	294	
268.83997	68	
268.98348	80	
269.79565	80	
269.98309	100	
270.80732	62	
270.88413	72	
270.91185	100	
271.95786	90	
272.02491	62	
273.96934	150	
275.16893	72	
275.88230	74	
276.80920	94	
276.91603	74	
277.86220	88	
279.79970	98	
279.84091	64	
279.86245	144	
280.79256	1056	1+
280.90407	64	
280.92653	100	
281.84502	64	
281.87095	128	
282.82174	286	1+
285.78494	78	
286.81230	64	
287.86951	76	
291.01208	66	
291.85829	86	
291.87716	112	
292.10849	172	1+
292.93116	72	
295.15052	78	
295.92741	64	
296.80666	160	
297.80976	216	
298.80332	1916	1+
298.92800	62	
298.95844	62	
301.78377	84	
302.87522	68	
302.90740	68	
303.86811	72	
304.86143	66	
305.11862	68	
305.85463	72	
305.87404	62	
306.03081	76	
307.84875	64	
307.88310	84	
311.13834	64	
311.71499	78	
312.76298	68	
313.93921	64	
314.81467	70	
315.02770	70	
315.18878	64	
315.82171	80	
316.81541	110	
316.85014	68	
317.81604	106	
319.80551	78	
320.98374	70	
321.21920	74	
322.82332	62	
323.01533	76	
323.03699	62	
323.07036	70	
324.13279	68	
326.88210	62	
327.96239	60	
328.82524	76	
331.81573	74	
333.05761	98	
333.81819	72	
333.91727	88	
334.99314	76	
336.94153	86	
343.15518	64	
344.89512	68	
348.16162	80	
349.14313	96	
352.90192	72	
354.78935	64	
358.32944	78	
361.04049	62	
362.11683	76	
362.38784	66	
END IONS

###FS:    #m/z: 340.94027 #charge 1+
###MS: 170
###MSMS: 171
BEGIN IONS
TITLE=Cmpd 127, +MS2(340.9403), 28.0-35.0eV, 3.7min #171
RTINSECONDS=221.173
SCANS=170-171
PEPMASS=340.94027	238338
CHARGE=1+
189.89622	82	
192.92513	72	
204.90489	78	
208.94305	100	
209.85222	58	
212.87823	266	
213.87880	166	
213.93995	294	
215.90247	70	
215.98135	86	
216.89020	60	
217.93664	66	
219.85893	58	
221.92628	66	
223.82006	74	
223.95389	60	
223.96981	116	
224.97903	80	
225.48556	78	
226.88924	90	
226.96357	84	
228.89276	56	
228.93815	150	
230.88711	286	1+
231.94566	96	
231.96268	58	
232.01330	78	
232.95509	76	
233.05489	60	
233.90013	228	
233.95343	66	
234.09970	80	
234.91944	52	
235.13422	82	
235.88832	70	
235.90961	54	
238.83708	68	
238.89047	70	
239.86482	68	
239.88384	90	
240.83752	436	1+
240.86822	54	
241.86042	90	
241.93865	72	
243.83260	202	
243.84985	138	
244.08234	56	
244.86574	62	
244.98491	82	
245.89308	56	
246.38994	100	
247.90322	80	
247.94786	82	
247.97682	68	
248.91576	60	
249.20046	76	
249.90145	84	
250.96936	80	
251.00067	68	
252.84796	60	
254.03282	90	
254.96624	148	
255.86788	76	
256.84732	58	
256.86803	244	1+
256.89449	62	
256.91981	78	
257.27023	104	
257.85303	128	
257.89305	74	
257.93054	54	
257.97017	74	
258.84467	742	1+
258.94484	64	
259.87633	62	
260.83385	238	
260.86619	74	
260.93088	72	
261.01043	58	
262.88424	54	
264.84685	60	
264.86413	92	
265.42859	72	
265.98897	70	
266.07743	90	
266.86301	66	
267.83758	448	1+
268.02158	68	
268.83751	522	1+
270.85972	56	
271.79805	82	
271.91122	78	
272.93583	52	
273.84683	64	
273.86082	78	
273.89932	74	
274.87924	68	
274.90525	66	
275.86125	112	
276.85754	250	
277.58580	72	
277.86558	284	
277.94827	86	
278.84636	576	1+
279.93935	62	
280.84483	66	
280.88943	56	
281.02943	74	
281.05408	64	
281.35681	84	
281.83470	80	
282.87250	54	
285.81275	64	
288.54526	88	
289.59715	76	
289.78950	196	1+
290.95307	90	
291.87521	58	
291.92736	78	
293.84876	104	
293.87599	122	
294.84505	60	
294.86594	102	
295.87032	106	
296.85401	162	1+
297.89494	88	
298.27266	64	
299.89917	64	
301.94587	56	
302.86374	80	
302.88597	62	
302.94543	86	
303.18092	66	
303.89945	58	
304.16069	88	
304.91479	66	
305.08216	80	
306.04314	74	
306.88188	70	
308.88383	62	
309.88399	52	
311.85616	62	
311.88432	78	
322.13975	66	
323.37725	76	
326.95763	54	
327.06409	80	
328.88762	80	
329.07713	70	
330.81019	72	
332.83661	66	
333.35197	74	
335.86991	86	
339.02816	64	
340.79375	52	
342.21893	56	
342.31627	66	
344.90217	90	
346.34510	90	
END IONS

###FS:    #m/z: 363.95608 #charge 1+
###MS: 170
###MSMS: 172
BEGIN IONS
TITLE=Cmpd 128, +MS2(363.9561), 28.0-35.0eV, 3.7min #172
RTINSECONDS=221.946
SCANS=170,172
PEPMASS=363.95608	89966
CHARGE=1+
57.25132	78	
189.86402	158	
194.95495	68	
196.88182	66	
207.86739	92	
208.87251	108	
209.94532	130	
210.95114	74	
211.00810	98	
211.44715	92	
212.87810	982	1+
212.89599	96	
218.43002	84	
222.95062	158	
224.94819	350	1+
224.97005	188	1+
226.94729	1390	1+
227.07226	66	
227.93529	126	
228.89348	216	
228.94225	1850	1+
229.84890	82	
229.89357	100	
230.84595	70	
230.88870	1242	1+
234.88195	222	
235.83356	72	
236.54082	84	
240.83650	80	
240.94139	316	
240.96073	112	
241.84118	112	
241.93810	1006	1+
242.82169	288	1+
242.93980	662	1+
242.96165	234	
243.08983	92	
243.81424	66	
243.95428	976	1+
244.95631	804	1+
245.01176	80	
245.41366	82	
245.93594	144	
246.90505	68	
246.95149	580	1+
246.97072	162	
247.57484	100	
247.97710	66	
248.80235	214	
248.90100	422	
249.09589	70	
249.80370	192	
250.05395	100	
250.11439	82	
250.37824	72	
250.94229	72	
251.79888	64	
252.06192	100	
253.95070	78	
254.87310	80	
255.37719	102	
255.95620	86	
256.84799	88	
258.83191	124	
258.84855	124	
258.97463	116	
259.83846	184	
260.82908	180	
260.84777	130	
260.93661	98	
260.96438	86	
261.83075	224	
261.84617	110	
261.96739	66	
262.83410	370	1+
263.87684	64	
264.82022	146	
264.96859	78	
265.12049	72	
265.81375	670	1+
266.81561	472	1+
266.85199	144	
267.80476	66	
267.97471	210	
268.80975	136	
268.86851	80	
269.48918	94	
269.97096	94	
270.80295	68	
271.79814	76	
271.87085	72	
272.13604	66	
273.00578	66	
274.86188	64	
275.08934	64	
275.10866	92	
275.81492	88	
276.80922	214	
276.85978	176	
277.85690	124	
278.49503	110	
278.80014	82	
278.84709	196	1+
279.06101	76	
279.15523	70	
279.80245	116	
279.91876	78	
279.98441	72	
280.79365	1000	1+
280.83129	68	
282.12564	84	
282.78734	360	1+
283.84571	618	1+
284.83126	120
[truncated: 1,855,212 more chars]
