# Supplementary material for: High-Throughput Venomics
Source: J Proteome Res. 2023 Apr 3;22(6):1734–46. doi: 10.1021/acs.jproteome.2c00780 (PMC10243144; doi:10.1021/acs.jproteome.2c00780)
Supplement: Supplementary file 9 — pr2c00780_si_009.zip [file pr2c00780_si_009.zip › Manual files/Calloselasma rhodostoma MGF/210702_Calloselasma_halfplate000119_5.1.201.mgf]

###	D:\Data\Julien\210702_Cr_half_TFA\210702_Calloselasma_halfplate000119.d\ProteinAnalysisResults.mgf
###	D:\Data\Julien\210702_Cr_half_TFA\210702_Calloselasma_halfplate000119.d\analysis.baf
###	210702_Calloselasma_halfplate000119.d
###	Instrument: maXis HD
###	Manufacturer: Bruker
###    PeakWidth 0.30, MiniumIntensity 10, S/N 1Apply threshold 0, Threshold 10
###    Retain Residuals no, Create neutrally no,
###    FullScan Parameters: AdductIon (+)+H (-)-H, LowMass 0, HighMass 8000, MaxCharge charge decon 4, MinPeaks 3
###    Perf. isotope decon yes, Max Charge Istopic decon 6, MW agreement 0.00, Abund. cutoff 2.00, Envelope cutoff 75.00
###    MaxRes   Parameters: AdductIon (+)+H (-)-H, LowMass 0, HighMass 8000 
###    Perf. isotope decon yes, Max Charge Istopic decon 6, Abund. cutoff 2.00
###    MSn      Parameters: AdductIon (+)+H (-)-H, LowMass 0, HighMass 8000 
###    Perf. isotope decon yes, Max Charge Istopic decon 4, Abund. cutoff 0.05
###    Global Charge Limit: no 3, Prefer FullScan Result: yes, Export what: 2 (0=non deconv/1=deconv only/2=mixed), NoMSMSSignals: 150, Intensity threshold: 10, NoMSSignals (deconv): 2, NoMSSignals (non-deconv): 2, NormalizeData: no, SingleCharged: yes
###
COM=210702_Calloselasma_halfplate000119.d
USERNAME=Demo User

###FS:    #m/z: 322.93010 #charge 1+
###MS: 2
###MSMS: 3
BEGIN IONS
TITLE=Cmpd 1, +MS2(322.9301), 28.0-35.0eV, 0.0min #3
RTINSECONDS=1.8645
SCANS=2-3
PEPMASS=322.93010	297784
CHARGE=1+
208.94706	2668	
211.94448	8114	
213.93941	2620	
222.95204	11418	1+
224.94936	2782	
225.19451	1790	
226.94689	28956	1+
227.19851	3328	
228.94279	48798	1+
229.45455	2346	
234.97069	4532	
234.99807	4808	
235.20408	2624	
237.18294	1674	
238.14884	4982	
239.07895	1882	
239.14654	16204	1+
240.23040	3708	
240.96310	9170	
241.21299	1964	
241.46256	1728	
242.96208	1764	
243.16994	1968	
243.22988	5866	
244.95743	18626	
245.18466	2710	
245.22375	2018	
245.63148	2004	
245.94644	21348	1+
246.97455	3652	
247.24001	2104	
249.18281	2694	
249.25558	1920	
249.91147	3064	
249.97197	27844	1+
250.94645	34428	1+
250.99783	3964	
251.19778	5140	
252.47073	2174	
252.97138	279064	1+
253.21438	5026	
253.90623	3410	
254.94137	22256	1+
254.96665	103298	1+
255.19386	1632	
255.22889	4642	
256.26136	6018	
256.91373	2666	
256.96396	15206	1+
258.91176	1680	
258.96519	4684	
260.16089	4236	
261.97640	5178	
263.23498	2728	
263.97868	41892	1+
265.21392	1842	
265.25145	2374	
265.97638	4616	
267.26675	2024	
267.97343	13440	
268.95831	16412	1+
269.20881	2360	
270.98107	6240	
272.88248	1962	
272.95217	4260	
272.97661	2480	
273.18612	2932	
274.08969	2342	
274.27164	5026	
277.21393	2508	
279.09176	5314	
279.22993	4110	
280.26156	2420	
281.24531	12734	1+
282.17484	4394	
282.27766	8972	
283.17304	15350	1+
283.22516	1752	
283.26121	14196	1+
283.94817	2188	
284.29264	4838	
284.32978	2102	
285.18346	2048	
285.20356	3266	
285.22034	2568	
285.94151	31128	1+
285.98330	6414	
286.27264	2456	
287.20012	1636	
287.25201	19506	1+
288.20659	6148	1+
289.18058	2086	
290.26666	19766	1+
290.89247	1662	
291.09944	7870	1+
291.19650	7208	
291.97391	8796	
292.06045	2058	
293.17745	5640	1+
293.20883	8290	1+
293.24632	1984	
293.89685	2006	
293.97565	20804	1+
293.99750	19096	1+
294.93761	5378	
295.12745	4018	
295.22477	11494	1+
295.26207	2128	
295.92031	1636	
295.99241	6130	
296.25783	1972	
297.08008	3014	
297.16921	1652	
297.20431	2398	
297.24170	18688	1+
297.90538	2678	
298.08235	1740	
298.27293	4178	
299.19906	1800	
299.21899	1726	
299.23725	2454	
300.28820	5192	
301.17807	1858	
302.17366	9798	1+
302.26611	1776	
302.30268	11054	1+
302.94673	2656	
303.19357	2614	
303.95081	9976	1+
303.99487	3982	
304.18735	4120	
304.28298	5780	
304.68884	1846	
305.24531	1902	
305.26689	7406	1+
305.95382	2840	
307.18589	2050	
307.24629	50422	1+
308.14326	1758	
308.29341	1762	
308.87260	3422	
309.19014	3294	
309.20330	3226	
309.27474	5070	1+
309.67240	1698	
309.87230	1698	
310.11378	1646	
310.30808	9918	1+
311.05376	3222	
311.16352	6646	1+
311.21939	9622	1+
311.25568	3190	
311.27392	6094	1+
311.28958	3340	
311.86937	9614	1+
311.93466	4288	
311.98622	18136	
312.32395	4852	
312.94756	7068	
313.22047	3502	
313.23473	4590	
313.26989	8472	1+
313.28812	2902	
313.86594	3722	
313.92912	106570	1+
315.17739	1876	
315.25134	1872	
315.26597	2178	
316.28211	11344	1+
316.31909	2570	
317.19639	1784	
317.21009	2466	
318.29836	31654	1+
318.93475	63582	1+
319.22460	2194	
319.26159	2164	
320.93385	42774	1+
321.20386	1688	
321.23993	2968	
321.27574	2532	
322.87864	3092	
322.92988	689794	1+
323.01808	3502	
323.18654	1780	
323.23798	17890	1+
323.27494	2006	
323.28497	8748	1+
324.32410	3192	
324.87842	2362	
325.20014	2574	
325.25415	36296	1+
325.31249	1896	
325.90139	1678	
326.17318	3348	
326.19804	18180	1+
326.30361	4372	
326.87188	24068	1+
326.96919	3912	
327.00611	4004	
327.17787	2642	
327.20027	13376	1+
327.27035	61028	1+
328.31834	5932	1+
END IONS

###FS:    #m/z: 531.40754 #charge 1+
###MS: 2
###MSMS: 4
BEGIN IONS
TITLE=Cmpd 2, +MS2(531.4075), 28.8-35.9eV, 0.1min #4
RTINSECONDS=2.636
SCANS=2,4
PEPMASS=531.40754	245070
CHARGE=1+
199.93464	404	1+
232.03256	208	1+
235.96428	218	
240.88908	190	
241.14057	292	1+
243.01429	168	1+
245.12994	186	1+
246.98028	260	1+
247.03329	286	1+
248.13051	170	1+
249.97866	274	1+
252.95451	150	1+
255.17399	304	1+
257.93594	172	1+
259.04982	224	1+
259.97576	312	
260.15476	200	1+
263.09702	268	1+
266.07248	180	
266.09028	206	
266.14736	204	
266.97215	244	1+
266.99791	172	
269.06369	198	1+
269.97133	180	1+
271.09755	190	
271.22946	238	1+
272.01931	142	1+
273.18791	910	1+
273.79953	172	1+
275.17455	344	1+
276.86267	222	1+
278.01574	232	1+
278.17186	192	1+
280.10476	166	
281.04700	178	
281.08177	210	
281.13084	276	1+
281.91229	186	
283.26051	350	
283.94193	214	1+
283.95989	156	
284.16001	234	
284.91705	192	1+
289.88098	392	
290.88614	182	
291.19368	328	1+
291.88321	174	
292.03657	494	1+
293.00481	176	1+
294.09872	328	1+
295.14645	202	1+
295.91927	2448	1+
296.85387	336	1+
296.88417	460	1+
297.01143	344	1+
298.13585	248	1+
298.85195	182	
298.87917	708	1+
300.84728	194	
300.87724	212	1+
302.12104	288	1+
302.76526	190	1+
303.12780	178	1+
304.10200	156	
304.99536	238	
305.77402	286	1+
307.23970	186	1+
307.28937	592	1+
307.88922	560	
308.29401	490	1+
308.79087	156	
308.89267	268	
308.91173	246	1+
310.30992	162	
311.14728	314	1+
311.29504	246	1+
311.88377	384	1+
312.27839	136	1+
313.02696	166	
313.87472	170	
313.92886	5842	1+
314.09758	322	1+
314.15866	158	
314.86467	662	1+
314.89138	468	1+
316.86503	318	
316.88918	452	1+
318.93403	762	1+
319.88414	140	1+
320.95225	156	
322.86798	198	
324.07313	322	1+
324.85832	356	1+
324.87729	156	
325.01178	350	1+
325.89948	230	
326.02032	256	1+
326.90328	220	
327.05246	176	
327.16049	164	
327.89863	356	1+
327.97089	180	1+
329.11678	270	1+
330.19646	224	1+
331.02868	174	1+
331.86781	166	
332.07448	322	1+
332.87378	392	
332.90394	220	
333.14127	160	
333.19304	164	
333.86512	266	
334.89490	664	1+
335.16788	326	1+
335.49712	138	1+
335.81637	266	1+
336.03771	356	1+
336.19902	206	
336.32774	182	
336.94426	3082	1+
337.23787	158	
337.88229	356	
338.08794	168	
338.88409	178	
339.06931	178	
339.87918	270	
340.19721	276	1+
340.86602	184	1+
341.10872	220	1+
343.16455	344	1+
344.06874	154	1+
345.20733	3580	1+
345.86918	226	1+
346.87350	148	1+
346.93690	226	
347.22019	192	
347.31953	212	1+
349.32811	248	1+
350.88562	246	
350.94361	236	
351.10651	196	1+
352.24339	212	1+
352.91008	230	
353.09250	172	1+
353.21363	384	1+
354.05647	726	1+
354.21504	278	1+
354.95183	190	1+
355.02853	178	
355.19043	168	
355.88917	212	
355.98067	180	
357.09788	312	1+
357.19129	176	
357.79328	222	1+
357.90418	338	1+
359.15030	272	1+
359.95630	412	1+
361.83204	204	1+
361.85975	260	
361.98190	268	1+
362.98550	212	1+
363.17288	180	
363.21779	340	1+
363.93422	236	1+
365.00996	294	1+
365.10045	152	1+
365.14102	300	1+
367.42770	156	
367.85056	238	1+
368.90052	206	
369.24747	228	1+
370.23856	204	1+
371.96591	174	
372.09745	194	1+
374.93112	170	
375.11951	248	1+
376.08009	244	1+
376.19191	322	1+
377.02182	152	1+
380.85492	336	1+
381.18964	374	1+
382.22116	210	1+
384.21632	384	1+
384.89234	176	
385.21867	234	1+
385.97019	180	
387.11270	254	1+
387.18271	220	1+
388.79790	338	1+
390.83921	602	1+
391.13787	364	1+
391.29596	232	1+
392.83821	156	
392.86522	1846	1+
394.21314	166	
394.32181	174	1+
394.78428	444	1+
394.83525	536	1+
395.07897	386	1+
395.86162	210	
397.14203	368	1+
397.18516	190	
398.89922	202	1+
399.19143	178	1+
399.22497	224	
400.21739	424	1+
400.73964	160	
401.16524	436	
402.17524	202	
403.14639	328	1+
403.87456	446	
404.87320	308	
405.88604	254	
406.16865	156	
406.85469	188	
407.06110	136	1+
408.85281	786	1+
409.11369	424	1+
409.91321	222	
410.08560	486	1+
410.87642	890	1+
410.91149	164	
411.15810	202	1+
412.19192	160	
412.22289	164	
412.29163	176	1+
412.84672	702	
412.87150	760	1+
413.85172	424	
414.33447	166	
414.84238	640	1+
415.22747	184	1+
415.27275	158	
416.18145	218	
416.87875	322	1+
417.24840	170	
418.06265	182	
419.17608	520	1+
421.13411	328	1+
421.88465	668	
422.72243	174	1+
423.87523	306	1+
426.86500	662	
427.82171	226	1+
427.86398	388	
428.18990	140	1+
428.88611	2538	1+
429.13876	288	1+
430.22135	226	1+
430.30345	178	
430.85683	714	
430.87887	574	
431.14168	218	1+
431.17131	408	1+
431.86649	1368	1+
432.74544	230	1+
433.75046	146	1+
433.84904	176	
434.89379	216	
435.23152	184	1+
435.86269	246	
436.86471	156	
437.10429	244	1+
438.21316	190	
438.27558	242	1+
438.89058	558	1+
439.15933	272	1+
439.38140	254	1+
440.89492	410	1+
443.19853	250	1+
444.37710	306	1+
444.87275	1784	1+
445.09170	172	
445.15987	208	1+
446.05460	172	1+
446.89922	190	
447.00254	188	1+
447.30333	292	1+
447.40454	262	1+
447.89027	326	1+
448.00414	152	1+
448.10365	290	1+
449.27687	198	1+
449.87842	1086	1+
450.00967	188	1+
451.06281	192	1+
451.13762	174	1+
451.17843	438	1+
451.83708	164	
451.90214	516	1+
452.26696	170	1+
453.87018	362	1+
454.20916	314	1+
456.24554	168	1+
457.90278	418	
458.89081	284	1+
460.16289	212	1+
461.29386	242	1+
462.88039	786	1+
463.35528	216	
464.38546	420	1+
466.98786	202	1+
467.88696	1522	1+
469.11008	184	1+
469.90751	190	
471.19843	162	
471.24309	212	
472.17785	314	1+
472.31291	392	1+
473.28416	160	
473.31110	308	1+
473.32989	382	1+
475.18611	280	1+
475.34183	230	1+
475.86702	210	1+
477.05208	214	
478.82569	200	1+
480.26803	206	1+
483.36195	266	1+
485.90239	486	
486.07852	138	1+
486.30381	176	
486.90306	274	
487.15301	188	
487.27279	328	
487.35205	590	1+
487.89842	218	
488.15570	176	
488.27481	234	
488.98131	154	1+
489.26717	156	
490.27363	200	1+
490.99427	196	1+
491.36366	202	
491.42714	156	
491.64447	94	1+
492.28925	332	1+
493.44576	274	1+
494.27454	222	
494.46093	172	1+
495.12261	208	1+
495.23218	212	1+
495.32998	284	1+
495.36505	210	
495.96248	344	1+
496.27787	318	1+
496.29887	194	1+
496.46840	192	1+
497.34864	382	1+
497.39234	186	1+
500.36374	464	1+
503.13584	276	1+
505.26624	280	1+
506.26564	192	1+
508.78510	98	1+
509.12302	146	1+
509.34655	254	1+
509.38151	272	1+
509.45732	432	1+
510.05962	588	
510.12750	118	1+
510.25897	144	1+
510.46076	290	1+
511.06018	966	1+
511.33015	200	1+
511.39995	296	1+
512.88902	194	1+
513.00603	126	1+
513.13349	1024	1+
513.33060	232	
513.36599	490	1+
513.41065	462	1+
514.29856	156	
514.32522	270	
514.41394	352	1+
516.33567	314	1+
516.38279	204	
517.42929	170	
517.46575	266	
517.52592	112	1+
518.25538	170	
518.45225	200	
519.28686	110	1+
520.23007	148	1+
521.27800	158	
521.77605	224	1+
526.90864	126	1+
527.05813	674	1+
527.32256	170	
527.39370	486	1+
527.42327	278	
527.50853	808	1+
527.52593	198	
528.01473	278	1+
528.25332	350	1+
528.43220	250	
528.45783	236	
528.51762	586	1+
528.54866	580	1+
529.02107	208	1+
529.17657	140	1+
529.21736	310	1+
529.28823	318	1+
529.31163	182	
529.35729	226	
529.40232	1112	1+
529.45133	186	
529.95564	112	1+
530.14152	228	1+
530.32873	170	
530.36702	158	
530.45564	364	
530.49105	572	1+
530.73966	106	1+
531.34773	2372	1+
531.45355	1322	1+
531.92591	190	1+
532.23431	374	1+
532.30654	262	
532.39303	290	1+
532.48377	430	1+
532.54270	180	1+
533.09156	164	1+
533.16170	212	1+
533.27810	196	
533.46101	1444	1+
534.12136	290	1+
534.16013	150	1+
534.19459	288	1+
534.35211	438	1+
534.39234	168	1+
534.46551	1014	1+
534.55855	124	1+
535.12213	210	1+
535.31996	316	1+
536.60998	160	1+
END IONS

###FS:    #m/z: 340.94036 #charge 1+
###MS: 2
###MSMS: 5
BEGIN IONS
TITLE=Cmpd 3, +MS2(340.9404), 28.0-35.0eV, 0.1min #5
RTINSECONDS=3.4085
SCANS=2,5
PEPMASS=340.94036	154370
CHARGE=1+
185.00912	98	
192.89027	152	
197.47680	96	
212.87552	282	1+
213.94032	964	1+
215.93703	284	
217.93857	112	
221.89052	168	
221.94563	118	
222.18440	94	
223.95655	130	
223.97578	200	
224.95785	104	
230.09855	100	
230.89254	98	
231.20122	116	
231.90270	140	
231.94962	874	1+
233.89859	418	
233.91848	90	
235.14188	100	
238.21556	206	
239.92383	100	
240.22884	790	1+
240.96100	148	
241.11980	154	
242.07187	124	
244.03804	286	
244.83500	94	
246.51156	102	
246.97573	204	
247.93912	132	
248.65237	96	
249.01719	104	
249.96194	292	
250.06614	196	1+
251.13694	92	
252.61980	90	
253.12517	280	1+
254.96881	568	
255.07367	444	1+
255.22027	102	
255.95828	280	1+
256.16666	90	
256.26240	128	
257.14679	90	
257.91359	154	
260.93481	116	
261.20248	88	
261.44502	94	
262.08667	126	
262.19011	96	
262.96703	152	
263.06025	120	
263.14702	90	
263.17366	120	
263.64337	90	
264.42945	104	
265.01876	546	1+
265.89721	90	
266.20453	158	
266.24690	124	
267.00044	224	1+
267.06358	108	
267.16077	90	
267.25046	94	
269.00475	224	1+
269.79838	200	
270.87440	114	
271.09615	102	
271.14115	92	
272.93245	140	
274.10913	90	
275.03397	110	
277.19512	190	1+
277.22899	104	
277.49606	92	
278.24981	106	
279.24350	152	
280.09360	94	
280.26278	122	
281.04645	470	1+
282.06654	148	
282.27589	384	1+
283.02445	100	
284.29325	126	
285.25899	130	
286.14711	94	
286.89455	108	
288.06327	170	
288.65983	100	
289.02592	136	
289.88093	148	
290.97792	88	
291.43744	214	1+
291.57099	94	
291.58987	96	
293.29443	306	1+
294.27256	268	1+
294.59829	94	
294.66587	106	
295.14561	180	
295.98964	298	1+
296.25911	88	
296.33143	170	
297.23955	138	
297.86608	150	
298.08329	426	1+
298.21446	120	
298.31075	216	
298.58434	154	
299.06019	366	1+
300.26503	180	1+
301.88064	160	
302.17559	204	1+
304.26206	140	
305.23080	286	1+
306.43381	110	
306.78939	88	
306.88604	144	
307.03675	92	
307.24176	338	
307.28580	606	1+
307.80048	162	
309.18194	90	
311.02844	146	
311.86432	132	
312.02873	208	
313.03121	320	
313.10988	124	
313.82174	116	
314.50929	90	
319.07781	134	
319.20869	108	
320.29396	258	
320.81890	92	
321.02733	236	1+
321.22502	368	1+
321.31505	314	1+
321.43069	88	
321.84902	94	
322.13500	198	
323.12635	106	
323.23793	782	
323.83242	94	
324.24074	516	
324.28348	140	
324.89213	122	
325.07675	128	
325.23272	122	
325.25115	300	
325.32722	174	
326.16910	106	
326.23463	130	
327.28578	232	1+
328.19227	372	1+
328.88924	130	
331.45608	88	
332.93473	154	
333.32662	122	
334.78846	96	
335.20314	144	
336.09959	92	
336.17634	102	
337.18607	196	1+
337.21760	124	
337.25580	478	1+
338.16572	204	1+
339.23294	178	
339.28040	102	
340.20354	218	1+
340.29855	120	
340.35078	128	
341.24637	528	1+
341.34860	176	
342.27912	140	
342.31503	400	1+
342.36180	102	
343.12024	92	
343.20403	192	
344.04066	90	
344.06781	90	
344.90952	92	
345.18704	120	
345.21843	90	
END IONS

###FS:    #m/z: 322.93016 #charge 1+
###MS: 6
###MSMS: 7
BEGIN IONS
TITLE=Cmpd 4, +MS2(322.9302), 28.0-35.0eV, 0.1min #7
RTINSECONDS=7.0985
SCANS=6-7
PEPMASS=322.93016	286454
CHARGE=1+
81.82709	188	
191.95230	124	
192.88893	162	
199.06253	104	
200.01354	106	
200.02914	132	
201.04725	204	
202.08092	82	
204.01642	96	
205.95065	242	1+
205.96939	92	
215.89376	106	
217.08543	82	
218.12001	84	
220.04642	154	
220.86575	204	
221.94540	152	
222.18891	162	1+
222.95340	118	
222.97289	328	
223.96017	354	
224.97613	214	
225.86564	90	
226.56036	102	
227.10474	160	
227.86763	86	
230.10989	208	1+
230.90846	144	
231.17168	124	
232.17612	92	
233.04391	84	
233.06802	674	1+
233.15418	116	
233.90076	116	
234.63176	98	
235.05324	86	
237.20645	86	
238.58823	86	
239.07877	392	1+
239.14090	106	
240.96819	140	
242.94218	236	
242.96016	112	
243.11474	104	
244.06739	118	
244.94717	100	
246.97424	508	1+
247.10013	114	
247.89389	84	
247.94461	92	
248.07406	162	
248.16679	92	
248.94801	92	
248.97270	170	
249.03868	168	
249.61384	94	
250.90734	94	
252.05021	82	
252.92812	232	
255.10830	132	
255.75206	84	
256.09373	92	
256.88235	92	
257.80691	88	
258.80946	86	
259.57593	88	
260.19846	140	
260.83290	98	
261.12514	98	
261.14318	84	
261.16614	286	1+
261.19811	148	
261.89945	90	
262.17147	204	1+
262.88826	108	
262.97502	90	
263.07933	132	
263.93450	88	
265.01823	140	
265.05702	120	
265.10066	136	
266.24590	136	
266.99846	156	
268.00298	158	
268.06065	222	
269.00390	226	
271.28236	102	
272.13033	90	
272.68551	90	
272.89555	120	
273.15219	178	1+
274.12313	86	
276.44580	98	
277.09767	366	1+
277.20062	242	1+
278.91852	96	
278.97893	86	
279.09134	830	1+
279.23411	412	1+
280.14337	332	1+
280.26345	160	
280.81712	102	
281.04169	130	
281.19384	120	
281.22886	92	
282.08125	94	
282.25137	86	
283.02481	128	
283.07287	376	1+
283.26040	114	
283.28119	188	
284.02191	134	
284.05302	118	
284.12128	82	
284.29237	1204	1+
284.95418	90	
287.74256	102	
288.06226	286	1+
289.21901	272	1+
291.08689	86	
292.16540	204	1+
292.20471	96	
293.03688	162	1+
293.06469	120	
293.27395	84	
293.85486	262	1+
293.87980	132	
293.98044	84	
294.15358	204	1+
294.28009	82	
295.29374	112	
296.33964	96	
296.92755	96	
297.81886	88	
298.40864	154	1+
299.01953	88	
299.05953	262	1+
300.15014	96	
302.05920	86	
302.81308	88	
303.11480	260	1+
303.87250	286	1+
304.09844	106	
304.19202	154	
304.25563	132	
304.94282	98	
305.03632	216	1+
306.27689	110	
306.30191	88	
306.79771	226	1+
306.88586	148	
307.06939	172	1+
307.13754	84	
307.28945	680	1+
307.88982	100	
308.01038	86	
308.19572	206	1+
308.29360	580	1+
309.22490	90	
309.25988	116	
310.30498	304	1+
310.92392	92	
311.02893	148	
312.02954	702	1+
313.03225	500	1+
313.08379	186	1+
313.61734	84	
314.12609	98	
315.03755	162	
315.79769	84	
317.12155	94	
319.30616	114	
320.15850	252	1+
321.12122	286	
323.23815	6306	1+
323.88211	128	
324.04678	198	1+
324.11016	270	1+
324.13493	130	
324.20546	712	
324.26393	128	
324.89458	452	1+
324.99111	86	
325.20654	384	
325.28232	252	1+
325.32470	106	
326.37875	188	
327.20718	148	
327.25072	164	
327.38169	130	
328.11740	124	
328.18672	88	
END IONS

###FS:    #m/z: 531.40758 #charge 1+
###MS: 6
###MSMS: 8
BEGIN IONS
TITLE=Cmpd 5, +MS2(531.4076), 28.8-35.9eV, 0.2min #8
RTINSECONDS=7.8705
SCANS=6,8
PEPMASS=531.40758	183872
CHARGE=1+
224.94638	372	1+
238.94552	162	
241.21726	152	
243.03145	152	
248.03843	142	
249.07601	138	
252.08690	136	1+
252.10677	138	
253.04269	214	1+
255.88944	246	1+
259.97243	316	1+
262.12004	200	
263.05120	150	
266.99878	322	1+
270.07784	198	1+
270.86909	158	1+
273.15655	142	
273.18514	554	1+
274.11884	176	
277.15778	224	
277.21031	152	
281.93989	140	
282.96016	222	1+
283.02697	146	
283.26093	506	1+
283.89275	140	
285.00272	180	
287.16724	226	1+
289.15745	138	
289.88880	262	
291.19594	262	1+
291.88890	140	
293.19157	164	
293.87813	144	
294.86042	196	
295.91632	1940	1+
296.13868	210	
296.87889	178	
297.13323	212	1+
297.79602	270	1+
297.88449	154	
298.09432	210	1+
298.85239	386	
298.87812	592	1+
299.90529	166	
300.85201	224	1+
302.79349	136	1+
302.94608	446	1+
303.02804	154	1+
303.95001	396	1+
305.07058	352	1+
306.27531	482	1+
307.89314	288	
307.96875	164	1+
308.15121	358	1+
308.29364	478	1+
308.88567	360	1+
310.01749	212	1+
310.30870	304	1+
311.19765	136	
311.87802	778	1+
311.90074	144	
312.18691	178	1+
313.07351	234	1+
313.92917	5540	1+
314.86334	264	
314.89391	276	
315.00454	142	
315.14377	174	1+
315.86367	152	
315.89478	150	
316.07410	260	1+
316.86491	564	1+
316.88677	382	
317.04925	128	1+
318.86254	358	1+
318.88594	262	
318.93523	1130	1+
320.29665	262	1+
321.15073	272	1+
323.01441	172	
323.92762	284	1+
323.98135	244	1+
324.85682	272	1+
325.81531	146	
325.90292	148	
326.17270	268	1+
328.18912	138	
328.20338	280	1+
328.89776	202	
329.88535	154	
331.11732	374	1+
332.01595	158	1+
332.87445	208	
332.90081	478	1+
333.15258	436	1+
333.86560	200	
334.05584	180	1+
334.15588	254	1+
334.89713	376	1+
335.88692	142	
336.03828	290	1+
336.17410	304	1+
336.94529	3424	1+
337.02393	140	
337.09847	214	1+
337.88071	412	1+
339.88269	236	
339.94839	288	1+
340.11898	132	1+
340.17279	138	
340.21553	198	1+
340.95383	182	1+
341.00920	226	1+
342.20504	156	
343.13698	260	1+
343.86454	236	1+
345.20738	2576	1+
345.81196	138	
348.87683	142	
348.98511	192	
349.29857	228	1+
350.13933	140	
350.16129	312	1+
350.89015	174	
350.91208	202	
352.88207	150	1+
352.91355	378	1+
353.08335	216	
354.06304	660	1+
354.15366	282	1+
355.21210	212	
355.89194	534	1+
356.85785	142	
357.06717	236	1+
358.79995	160	1+
358.88611	208	1+
359.20106	180	1+
359.92103	260	1+
359.95720	178	
360.13987	332	1+
361.05279	208	1+
362.20275	146	
362.99744	142	
365.08529	322	1+
365.14090	182	
365.20349	224	1+
366.08997	226	1+
366.12343	162	
366.28227	204	1+
366.89170	214	1+
367.13985	162	
371.22515	220	1+
371.41720	118	1+
371.97378	152	
372.85357	298	1+
373.79548	170	
373.89840	424	1+
373.96835	168	
375.05235	174	
375.13057	168	1+
376.88311	146	
376.95506	176	1+
377.07041	252	
378.12738	164	
380.04929	222	1+
380.98275	170	
381.34979	194	1+
382.15797	338	1+
382.19179	170	
382.32353	314	1+
382.85114	132	1+
383.32835	234	1+
384.19395	140	
385.13683	276	1+
385.85518	178	
387.84189	310	1+
388.84147	178	1+
390.31712	148	
390.84169	702	1+
391.19607	234	
391.30721	144	
391.87356	140	
391.90109	154	
391.91498	166	
392.83799	334	1+
392.86474	1286	1+
393.15661	192	1+
393.90550	334	1+
393.99807	204	
394.39885	196	1+
394.78536	368	1+
394.83510	732	1+
394.86047	446	1+
394.88679	208	
395.11319	160	1+
395.17461	204	1+
396.21373	210	
396.77956	150	
397.15498	292	1+
398.04011	194	1+
398.17851	140	
398.92268	178	
399.22451	268	
399.80314	234	1+
400.22826	574	1+
400.91825	156	
401.16128	426	
401.23573	368	1+
402.86553	578	1+
403.21395	236	1+
404.86546	346	1+
407.86881	284	
408.08703	252	1+
408.85286	804	1+
409.27473	166	1+
410.73118	146	
410.80469	186	1+
410.85120	448	1+
410.87747	958	1+
411.14963	266	1+
411.19114	160	
412.20117	148	
412.84606	1432	1+
413.24106	160	
413.86678	164	
414.15687	228	1+
414.20909	140	
414.80940	162	
415.13772	142	
415.28536	282	1+
415.31228	196	1+
416.07763	166	1+
416.28833	204	1+
416.87306	390	1+
417.01042	150	
418.22032	162	
418.32207	162	1+
418.85294	232	1+
419.16873	254	1+
419.89908	146	
420.88235	540	1+
421.17819	176	
422.02915	220	1+
422.13786	242	1+
422.21234	138	
424.18167	162	1+
424.21190	324	1+
425.87779	174	
426.86268	462	
427.18069	284	1+
427.26119	254	1+
427.86591	272	
428.08310	212	1+
428.23675	162	
428.35840	226	1+
428.88699	2834	1+
429.24203	352	1+
430.85681	462	
430.88594	880	
431.87152	692	1+
432.17973	348	1+
433.14518	236	1+
433.30061	224	1+
433.33190	146	
433.86784	286	
435.73901	138	
435.85597	384	1+
435.89918	410	1+
437.17215	242	1+
437.23548	144	
438.28186	190	1+
438.74828	168	1+
439.84876	272	1+
439.89227	468	1+
440.89391	274	1+
441.17130	148	
441.33499	192	1+
442.27433	258	1+
444.87289	826	
445.87447	402	
446.16003	356	1+
446.89798	188	
447.35540	218	1+
448.25688	108	1+
448.90053	192	
449.21448	260	1+
449.34111	164	1+
449.88030	766	1+
451.87899	228	1+
451.90207	472	1+
452.80411	142	1+
452.86160	556	1+
453.17601	176	1+
453.35809	162	1+
454.15525	138	1+
455.26065	246	1+
455.29102	218	
456.02010	170	1+
457.06462	136	1+
457.14970	190	1+
457.90067	552	1+
458.35591	142	
459.34344	234	1+
462.88218	854	1+
463.21483	168	
463.39200	380	1+
467.34199	218	1+
467.89026	796	
468.18549	222	1+
468.89032	524	
469.26521	328	1+
469.91262	284	
471.90591	304	
474.86989	196	1+
475.08562	144	
475.19457	158	
476.85182	184	1+
479.22860	190	1+
479.27292	142	
481.87329	192	1+
482.10919	196	1+
484.14371	194	1+
485.30985	318	1+
485.90101	824	1+
486.23090	174	1+
487.20056	180	1+
487.26872	282	
487.28955	140	
487.39791	292	1+
487.93792	242	1+
488.12551	272	1+
488.27570	608	1+
489.47991	184	1+
491.31492	352	1+
493.44531	170	1+
496.36985	162	
498.47632	138	
499.35288	420	1+
502.39014	114	1+
503.13471	130	1+
504.17172	94	1+
504.23821	226	1+
505.20849	174	1+
507.81103	132	1+
507.87559	102	1+
509.29283	216	1+
509.32589	240	1+
509.35232	402	1+
509.38172	226	
509.42097	258	1+
509.86026	230	1+
510.05680	1036	1+
510.25761	182	
510.42294	208	1+
510.46521	446	1+
511.23663	184	1+
511.46605	240	1+
511.75370	210	1+
512.23772	142	1+
512.39810	224	1+
512.48439	174	1+
513.13201	942	1+
513.32944	202	
513.37646	260	1+
514.33186	186	
514.42847	258	1+
515.28628	104	1+
515.37841	430	1+
516.21823	304	1+
516.37929	322	1+
516.47359	158	
526.26643	90	1+
527.05744	418	1+
527.38696	250	
527.42071	368	1+
528.14102	192	1+
528.30996	152	
528.42940	318	1+
528.46257	138	
528.50661	468	1+
528.54745	310	1+
528.68643	116	1+
529.28207	360	1+
529.31013	350	1+
529.33599	280	1+
529.37063	146	1+
529.40444	876	1+
529.45609	238	
529.52751	306	1+
530.31054	224	1+
530.40810	578	1+
530.44422	328	1+
530.48668	264	
531.17887	180	1+
531.29361	326	1+
531.34836	950	1+
531.47534	536	1+
532.04404	196	1+
532.22959	254	1+
532.26348	368	1+
532.38590	180	
532.44068	168	
532.46695	228	
532.47387	354	1+
533.08899	194	1+
533.23483	168	1+
533.33022	314	1+
533.36096	734	1+
533.41211	186	
533.44464	262	
533.50892	358	1+
534.47121	316	1+
535.28969	406	1+
535.31992	304	1+
536.45109	186	
END IONS

###FS:    #m/z: 393.32034 #charge 1+
###MS: 6
###MSMS: 9
BEGIN IONS
TITLE=Cmpd 6, +MS2(393.3203), 28.0-35.0eV, 0.2min #9
RTINSECONDS=8.6435
SCANS=6,9
PEPMASS=393.32034	133312
CHARGE=1+
199.93617	454	1+
201.93114	156	
202.95287	100	
213.89152	126	
214.88421	2164	1+
215.88676	1362	1+
217.88378	2538	1+
219.87781	876	1+
219.94188	192	
221.87641	126	
221.88998	118	
222.95222	1792	1+
223.09502	100	
224.94808	1902	1+
225.12069	116	
230.89804	114	
231.90410	126	
232.89780	240	
233.89728	1056	1+
234.06025	110	
235.89340	1734	1+
236.80455	132	
237.08950	206	1+
237.79102	322	1+
237.83637	138	
237.88727	644	1+
237.95430	202	
239.78641	606	1+
240.96271	1088	1+
242.04460	142	
242.70922	112	
242.95879	672	
245.92082	196	
245.94219	98	
245.97701	322	1+
246.88378	244	1+
250.02867	118	
251.05252	230	1+
252.24361	102	
253.22135	112	
253.90406	1076	1+
255.78119	118	
257.79581	788	1+
258.90832	112	
258.97244	306	
259.92400	122	
259.97756	146	
260.04796	100	
260.90509	198	
260.96698	784	1+
261.90964	106	
262.97408	220	1+
264.86817	140	
265.00056	110	
265.08601	128	
267.78373	198	
268.78337	162	
269.07882	100	
270.87213	138	1+
271.85601	336	1+
272.06148	120	
273.79550	752	1+
274.76584	104	
274.85948	98	
275.80924	628	1+
275.90637	146	
276.15501	134	
277.09452	112	
278.83212	134	
279.27777	234	
280.81624	116	
281.03919	324	1+
281.84742	244	
282.04475	314	1+
282.79724	214	
282.86385	268	1+
282.92775	164	
283.78750	648	1+
283.98869	196	
285.00134	106	
285.79295	498	1+
285.85725	196	
287.08783	118	
287.79354	366	1+
288.06662	270	1+
288.15953	110	
288.25217	126	
288.85355	430	
289.78865	1682	1+
289.93453	252	
290.13185	200	1+
290.85300	348	1+
291.13375	166	1+
291.78668	284	
291.80425	718	1+
292.26964	116	
293.88143	114	
294.12289	196	1+
294.88123	412	1+
295.91897	2062	1+
296.84743	104	
297.78810	370	
298.26848	106	
298.82464	268	1+
298.85635	216	
299.78462	1934	1+
299.86033	160	
300.80534	150	
300.84611	126	
301.78487	196	
302.79624	118	
304.80450	432	1+
304.86677	124	
305.08350	120	
306.27442	116	
306.86478	396	1+
307.28611	210	
307.31247	228	
307.60327	98	
307.79916	2118	1+
308.19439	112	
308.29946	244	
308.86757	306	
308.92424	254	1+
309.14558	158	
309.30391	626	1+
309.80661	616	1+
309.87686	156	
310.30992	420	1+
310.81137	362	1+
311.49854	138	1+
311.77953	134	
311.86949	3086	1+
311.89221	192	
312.24856	108	
312.80360	1352	1+
313.02835	102	
313.07794	162	1+
313.24561	234	1+
313.86476	1414	1+
313.92964	3272	1+
314.12065	182	1+
314.14778	136	
314.80962	176	
314.89357	196	
315.82896	102	
316.27120	168	1+
316.88278	180	
316.93681	256	1+
317.01232	156	
317.15258	112	
317.24821	134	
318.86506	212	
318.93428	1990	1+
319.08796	240	1+
319.27361	164	
319.98977	98	
321.15130	100	
321.54263	98	
321.82050	104	
322.85111	172	
324.87636	224	
325.80963	234	
326.80706	134	
326.88096	1360	1+
327.18438	102	
328.19362	172	
328.82220	380	1+
328.96296	178	1+
329.02835	162	1+
329.88051	4814	1+
330.81563	1788	1+
331.69556	98	1+
331.87766	984	1+
332.08971	100	
332.81441	328	1+
332.89990	180	
333.15105	146	1+
333.28220	114	
334.52337	104	
334.95227	346	
335.10620	184	1+
336.21390	244	1+
336.94491	5540	1+
337.18991	228	1+
339.01240	120	
339.19259	246	1+
345.20580	188	1+
345.88356	98	
347.27816	234	
347.89135	1226	1+
348.17985	106	
348.32816	208	1+
349.15578	134	
349.88964	408	1+
352.89378	176	
353.10281	108	
353.83545	216	1+
353.92233	132	
354.35186	124	
355.21731	126	
355.92122	128	
359.05635	128	
359.24910	316	1+
359.96225	188	
361.29806	142	
363.38195	98	
364.24656	138	
371.23422	102	
372.21720	130	
373.18362	142	
373.21958	178	
374.19468	106	
374.30222	218	1+
376.11521	108	
376.25731	226	
376.89190	136	
377.26035	218	
377.28692	104	
377.35108	168	
378.35599	560	1+
379.26879	142	
379.30277	138	
380.31646	130	
380.39173	122	
381.20894	294	1+
384.13605	106	
389.24993	536	1+
389.39436	106	
390.20588	246	1+
390.27967	126	
390.34880	116	
391.25368	108	
391.41182	194	
392.23958	268	
393.27313	124	
393.32008	292	
394.31214	204	1+
394.35554	154	
398.23428	340	1+
398.85860	138	1+
END IONS

###FS:    #m/z: 322.93024 #charge 1+
###MS: 10
###MSMS: 11
BEGIN IONS
TITLE=Cmpd 7, +MS2(322.9302), 28.0-35.0eV, 0.2min #11
RTINSECONDS=12.332
SCANS=10-11
PEPMASS=322.93024	312072
CHARGE=1+
50.71605	204	
77.19070	82	
172.63819	80	
186.90970	92	
189.97410	84	
191.95547	126	
192.88781	118	
197.09917	86	
200.83495	88	
200.89395	82	
203.08783	90	
205.94887	360	1+
208.98147	100	
211.14225	84	
212.89069	142	
214.39818	86	
218.57883	88	
219.05893	234	1+
219.90435	96	
221.94820	644	1+
222.96732	112	
223.93607	84	
223.97263	216	
224.11974	92	
224.97424	156	
224.99928	80	
225.09335	94	
225.21672	82	
226.90042	106	
227.10469	110	
227.83079	86	
227.86680	92	
227.93144	106	
229.70914	84	
230.55714	84	
231.07395	82	
231.90458	112	
233.06588	194	
235.91061	82	
237.06836	154	
237.85731	80	
237.92733	92	
238.45982	100	
239.08442	192	
239.42980	92	
240.94103	356	
240.96136	172	
241.93906	1462	1+
242.20592	84	
242.94057	1030	1+
244.03557	156	
244.93727	574	1+
245.03329	80	
245.98157	80	
246.97804	288	1+
248.99212	98	
249.03669	110	
249.16768	88	
255.13909	80	
256.89220	100	
256.94940	88	
256.96910	98	
260.17661	148	
260.91876	92	
261.07213	98	
261.08862	168	
262.02503	80	
262.17275	276	
263.05689	166	
265.02070	80	
265.05610	296	1+
265.26063	88	
266.06918	82	
266.83621	110	
266.99664	104	
267.07791	86	
267.53739	120	
267.67616	84	
267.99891	868	1+
268.05401	82	
269.15686	88	
270.93024	98	
273.18251	82	
273.20486	82	
275.05406	210	
277.09462	132	
277.25415	204	1+
278.08130	80	
278.20819	86	
279.02690	110	
279.09327	924	1+
279.23751	208	
279.27908	108	
279.79768	82	
280.14246	346	1+
280.23149	80	
281.05342	226	
281.99358	152	
282.17111	86	
282.27759	162	
282.80879	82	
283.02137	102	
283.06762	364	1+
283.25796	170	
284.04359	86	
284.16252	80	
284.29341	666	1+
284.87624	102	
287.01423	86	
287.04185	88	
288.06266	158	
288.85799	90	
289.19817	90	
289.88209	268	1+
290.93847	120	
291.16841	160	1+
292.55749	96	
292.80794	80	
293.30349	82	
293.76641	92	
293.86432	92	
294.10752	92	
294.27983	120	
294.85968	122	
296.16731	112	
297.04050	94	
297.12447	84	
299.06514	142	
300.20660	106	
301.23826	86	
301.47058	86	
302.24934	154	
304.10005	216	
304.81008	86	
305.11519	140	
305.78628	92	
305.82709	82	
306.28395	156	
306.81325	94	
306.88431	142	
307.28061	108	
307.89096	146	
308.25091	202	
308.29106	242	
309.26154	94	
309.29422	188	
310.20797	104	
310.27543	88	
310.30735	562	1+
311.02766	110	
312.02394	184	
313.02865	624	1+
313.26916	96	
321.12282	104	
321.18874	132	
321.27587	86	
322.21709	102	
323.13697	232	1+
323.23758	2778	1+
323.88524	110	
324.20521	564	1+
324.31432	260	1+
324.89858	108	
325.16164	92	
325.26572	92	
325.31413	158	1+
326.20689	102	
327.12113	88	
327.17974	210	
327.24778	332	
327.30412	94	
328.14948	102	
328.19006	100	
END IONS

###FS:    #m/z: 531.40748 #charge 1+
###MS: 10
###MSMS: 12
BEGIN IONS
TITLE=Cmpd 8, +MS2(531.4075), 28.8-35.9eV, 0.2min #12
RTINSECONDS=13.1035
SCANS=10,12
PEPMASS=531.40748	107244
CHARGE=1+
199.93946	156	
224.94950	168	
229.19245	174	
236.06115	196	1+
238.02602	438	1+
238.87306	236	1+
241.02322	300	1+
241.06019	214	1+
244.95809	340	
246.87776	146	
248.02930	194	1+
253.88382	306	1+
254.92617	142	
255.20814	218	1+
255.88636	268	1+
257.13561	212	1+
259.87620	192	1+
259.97677	160	
262.10731	258	1+
266.09479	222	1+
266.94521	206	
266.99683	190	
270.10156	198	1+
270.99203	142	
273.18541	316	
275.87352	178	
277.21563	122	1+
277.98429	184	
278.85195	174	
280.98136	160	
283.26068	242	
284.05693	366	1+
285.06006	286	1+
286.87019	146	
287.87446	152	
288.87563	800	1+
288.90710	148	
289.88037	662	1+
290.86268	170	1+
293.87475	240	
294.10420	188	1+
295.11624	282	1+
295.91873	1592	1+
296.02073	216	1+
296.88303	286	
297.87171	476	1+
297.92399	184	
298.85235	538	1+
298.87566	396	1+
299.89828	196	
299.95328	226	
300.79452	182	
300.85035	354	
300.87485	334	1+
303.14924	264	1+
303.80599	146	
305.06635	240	1+
306.13952	150	
307.88825	528	1+
308.29288	252	
309.88066	210	
310.30800	152	
311.14585	280	1+
311.83657	150	
311.88610	720	1+
312.15018	198	1+
313.82913	242	1+
313.86520	836	1+
313.92728	3388	1+
314.10396	200	1+
314.88894	372	
315.88181	1060	1+
316.86907	214	
316.88684	806	1+
317.06182	272	1+
317.85702	598	1+
318.85969	464	1+
318.93393	452	
319.88815	182	
319.93655	280	
321.95433	166	
322.95906	188	1+
323.09684	194	1+
324.85767	196	
325.11173	298	1+
325.29015	280	1+
325.90240	268	
326.89630	162	
326.96957	246	1+
329.86299	360	1+
329.88803	166	
330.12735	270	1+
331.93712	206	
332.00179	176	1+
332.04932	182	1+
332.87596	318	
332.89746	180	
333.21927	182	1+
333.86291	208	
333.87895	574	1+
333.90230	154	
334.15053	222	1+
334.89855	810	1+
335.86518	372	1+
336.16920	268	1+
336.94537	1986	1+
337.09354	144	
337.88384	216	
339.01943	152	
339.19570	202	
339.88274	210	
339.90726	210	1+
340.98060	146	
341.88727	222	1+
343.11354	182	1+
344.85964	160	1+
345.20822	1004	1+
347.21300	162	
348.88086	218	
351.19215	200	
351.87707	256	
352.29125	144	
352.87841	376	1+
352.90730	194	
353.14752	142	
353.19784	144	
353.90810	160	
354.05286	202	
354.21073	196	1+
355.06629	266	
355.89561	336	
355.91991	206	
356.20877	260	1+
356.88455	526	1+
357.20920	178	1+
357.91576	180	
358.07484	316	1+
358.11310	176	
358.16111	180	
358.97015	250	1+
359.17299	148	1+
360.19777	166	
361.14787	154	
361.86420	156	
362.00180	178	1+
362.83683	240	1+
363.16910	254	1+
364.86993	250	1+
365.14295	234	
365.19067	262	1+
367.78502	240	1+
367.97112	142	
368.82434	146	
368.89742	142	
369.02754	278	1+
371.31828	180	1+
371.97097	304	
372.18139	160	
372.78259	172	1+
372.89867	368	1+
373.90219	310	1+
374.16106	276	1+
374.81099	142	
375.16063	198	1+
375.95826	234	1+
376.19155	138	1+
376.38518	190	1+
377.15814	268	1+
377.38815	240	1+
377.83533	268	1+
379.85879	140	
380.18296	222	
381.78191	154	
382.90744	246	1+
383.16515	252	1+
383.19451	240	
383.23550	148	
384.04446	232	1+
384.29312	272	1+
384.85219	256	
385.85750	154	
390.84092	848	1+
391.90917	364	1+
392.83907	178	
392.86389	1118	1+
393.10336	244	1+
393.21286	172	
393.29947	146	
393.83349	724	1+
393.88782	198	
394.10452	190	1+
394.20375	212	1+
394.78400	366	1+
394.83777	632	1+
394.85920	324	
394.88781	246	
395.86710	206	
396.18050	432	1+
396.81033	152	
397.18782	268	1+
397.24724	260	
397.79952	320	1+
398.81815	122	1+
398.86477	434	1+
399.12737	142	
399.89186	208	
400.92014	294	
401.05097	306	1+
401.16730	168	
403.16449	190	1+
403.87149	532	
403.99327	144	
404.88537	278	
405.86991	396	1+
405.90947	160	
406.81479	164	1+
407.07697	160	
407.86557	248	
408.85072	1004	1+
408.87384	662	
409.81773	260	
409.91237	202	
410.09664	338	1+
410.84497	570	1+
410.87546	1414	1+
410.91338	288	
411.81097	342	1+
411.90280	152	
412.72944	352	
412.84565	1178	1+
412.87107	526	1+
413.09458	152	
413.16368	176	
413.18097	156	
413.23531	186	
414.07727	322	1+
414.93862	232	1+
415.29341	194	
415.87294	454	1+
416.01975	178	1+
416.17906	376	1+
416.28309	176	1+
416.87470	382	1+
416.90323	228	1+
417.17865	250	1+
417.79369	180	
417.86323	254	1+
419.12145	146	
421.10104	174	1+
421.80522	186	1+
421.88437	438	
422.86902	442	1+
422.88843	206	
423.81213	166	1+
423.87031	280	1+
425.88144	282	
426.86856	808	1+
427.10526	192	1+
428.23257	150	
428.88753	2270	1+
430.73978	212	
430.86143	378	
430.88024	744	
431.86662	538	
432.74671	142	
432.88459	278	
433.14868	156	
433.86488	586	1+
434.10224	222	1+
434.89572	162	
435.85957	538	1+
435.88897	140	
438.13234	216	1+
438.16600	158	1+
439.89454	370	1+
441.39329	204	1+
442.23708	174	
444.87450	1086	1+
445.07744	184	1+
446.14804	390	1+
446.89467	148	
447.24703	142	
447.35178	208	1+
448.89779	260	1+
449.87006	942	1+
449.98094	106	1+
450.86919	664	1+
450.90365	144	
451.08922	506	1+
451.89740	556	1+
452.26586	222	1+
454.19997	182	1+
457.90238	530	1+
458.03449	184	1+
458.23699	184	
459.90573	288	1+
460.86347	140	
462.88192	612	1+
463.23252	160	
463.88416	392	1+
465.85544	192	1+
467.75251	136	1+
467.88967	1570	1+
469.91174	244	1+
470.87932	192	1+
471.29633	216	1+
475.25318	222	1+
476.13349	146	1+
476.19150	242	1+
478.40757	142	
483.37918	278	1+
484.89745	758	1+
485.89728	690	1+
486.83848	256	1+
486.89855	406	1+
487.27005	148	
487.34581	158	
487.39410	234	1+
487.42329	196	1+
488.26202	264	1+
489.26643	174	1+
490.09552	170	1+
491.28466	194	1+
491.39853	362	1+
494.23162	218	1+
494.36386	194	1+
495.10729	178	
495.18707	158	
497.08339	220	1+
498.08773	170	1+
498.19753	250	1+
499.40927	232	1+
500.28476	140	
507.91407	162	1+
509.34308	260	1+
509.45744	254	1+
510.05831	490	1+
511.40153	208	1+
512.04784	176	1+
512.48129	154	
513.13063	534	1+
513.37352	140	1+
514.24568	166	1+
514.33843	202	1+
514.37895	138	1+
514.41446	222	1+
515.43134	438	1+
518.32310	172	1+
518.51745	146	1+
519.51851	106	1+
520.41429	228	1+
522.78178	156	1+
527.06256	150	
527.38787	156	
527.45822	638	1+
528.46134	668	1+
528.52220	182	1+
529.06235	224	1+
529.14398	308	1+
529.25112	262	1+
529.41572	346	1+
530.14727	260	1+
530.38407	188	1+
530.49381	280	1+
531.29763	472	1+
531.34924	692	
532.41375	562	1+
532.45709	704	1+
533.37576	200	
533.41677	448	1+
533.50129	334	1+
534.45280	476	1+
535.06120	102	1+
535.32146	140	
535.45702	332	1+
535.87207	100	1+
END IONS

###FS:    #m/z: 336.94600 #charge 1+
###MS: 10
###MSMS: 13
BEGIN IONS
TITLE=Cmpd 9, +MS2(336.9460), 28.0-35.0eV, 0.3min #13
RTINSECONDS=13.876
SCANS=10,13
PEPMASS=336.94600	104078
CHARGE=1+
183.00039	86	
190.97905	82	
197.54213	100	
198.14668	142	
200.96888	102	
205.94938	92	
208.88569	146	
208.98189	92	
211.94382	2378	1+
212.99271	80	
213.49767	84	
213.93967	1344	1+
215.88724	254	
215.93641	156	
216.88937	170	
217.88099	208	
218.95126	110	
219.02580	82	
220.89060	190	1+
223.96070	192	
223.97475	154	
224.97410	108	
225.08765	94	
227.13640	208	
228.13203	86	
229.95438	2508	1+
229.98707	136	
230.88732	178	
231.90472	112	
231.95083	1608	1+
233.89780	242	
233.94886	338	1+
234.91978	80	
235.21568	80	
235.94187	180	1+
236.20699	80	
236.22104	124	
236.66372	106	
237.06676	108	
237.17025	90	
237.55646	80	
237.86872	82	
238.21551	132	
238.85822	84	
239.79839	82	
240.88528	264	1+
240.94026	144	
241.88739	226	1+
241.98928	144	
242.11618	82	
246.07776	86	
246.15888	94	
246.97615	216	
247.96717	326	
248.03386	162	
248.98043	124	
249.03787	168	
249.80933	106	
249.96319	402	1+
250.65626	92	
250.94294	116	
252.07387	98	
252.24218	178	
252.96982	1256	
253.08845	106	
253.11924	86	
254.96547	836	1+
255.07637	472	1+
256.06310	114	
257.01688	112	
257.96449	132	
259.01223	92	
259.91446	108	
261.83415	82	
262.40859	116	
263.05933	124	
263.17318	128	
265.01888	104	
265.06331	146	
265.22724	122	
266.99861	172	
268.95333	216	1+
270.98363	356	
272.97548	262	1+
273.17660	94	
274.03954	98	
275.13438	88	
276.85407	86	
277.96094	192	1+
278.01995	80	
278.09466	282	1+
279.19449	80	
279.96496	140	
280.19636	86	
281.04990	256	
281.38993	82	
283.02860	152	
284.11740	82	
285.14699	84	
285.45373	92	
285.84951	266	1+
285.95202	88	
286.57518	86	
286.85211	212	1+
288.06302	106	
290.93801	98	
291.43484	80	
292.06289	80	
292.16088	106	
292.43878	142	
292.64554	82	
293.06002	118	
293.10508	198	1+
293.44642	102	
293.88400	86	
294.13690	86	
294.94831	82	
295.12308	190	
295.62121	96	
295.90204	92	
296.12102	120	
296.22660	118	
296.97294	116	
298.08020	80	
298.30914	180	
298.98050	152	
299.05701	332	1+
303.22156	98	
303.24921	126	
303.76700	86	
303.87881	142	
304.92916	136	
305.14791	134	
307.30610	128	
307.79525	162	
307.88344	116	
308.28771	94	
309.30673	128	
310.08510	80	
310.33051	124	
310.82920	80	
311.02237	80	
311.17408	80	
311.87798	92	
312.28352	98	
312.30111	84	
313.02963	178	
313.87152	216	1+
315.26337	150	
317.29407	126	
318.95653	174	
319.09495	92	
321.22584	92	
323.02178	88	
323.23622	442	
327.30877	102	
329.19430	96	
330.28119	88	
331.29558	204	1+
331.93003	80	
334.27276	218	
334.95003	84	
335.10990	88	
335.30768	98	
336.33618	160	
337.20809	84	
338.23193	82	
339.89892	98	
340.09240	184	1+
340.35158	98	
340.39437	134	
341.90067	82	
342.28221	140	
END IONS

###FS:    #m/z: 340.94074 #charge 1+
###MS: 14
###MSMS: 15
BEGIN IONS
TITLE=Cmpd 10, +MS2(340.9407), 28.0-35.0eV, 0.3min #15
RTINSECONDS=17.548
SCANS=14-15
PEPMASS=340.94074	207730
CHARGE=1+
90.65377	90	
191.12845	90	
196.16904	84	
198.86487	80	
200.89062	84	
200.96364	110	
202.86924	92	
203.93372	114	
205.96914	154	1+
211.94332	116	
213.93941	1838	1+
215.88607	670	1+
215.93615	610	1+
217.85866	82	
217.88139	208	
218.88085	236	
221.94675	86	
222.97957	92	
223.96166	122	
228.19898	86	
229.19407	88	
229.95324	158	
230.88913	182	
231.88991	92	
231.94943	2120	1+
232.03785	84	
232.06770	108	
233.89681	434	1+
233.94737	666	1+
235.89245	136	
235.94903	178	
236.88123	104	
238.04833	158	
239.11137	228	1+
239.61804	98	
239.90458	162	
240.22800	380	
241.16179	92	
241.94052	90	
244.95878	94	
245.41581	106	
246.06839	150	
246.94162	374	1+
246.97538	126	
249.96108	436	
251.87792	138	
253.02604	86	
253.80491	124	
254.21088	86	
254.96603	668	1+
255.07364	480	1+
256.09206	84	
256.21590	102	
256.26211	108	
256.96605	174	
259.95388	92	
261.86987	84	
262.13838	84	
262.89029	86	
263.16123	178	1+
263.74101	96	
264.10890	96	
264.93268	94	
266.02258	86	
266.88900	86	
267.00242	218	
268.00433	154	
268.19666	182	1+
268.95723	92	
268.97945	100	
268.99779	158	
270.98278	86	
271.88926	100	
272.93329	366	
272.98237	114	
272.99987	122	
273.06402	158	1+
273.91556	84	
274.98554	82	
276.85863	108	
277.96187	86	
278.84363	92	
278.96267	126	
279.21067	120	
279.27804	92	
279.77961	104	
279.96561	384	1+
280.81048	120	
281.04766	228	1+
281.08089	128	
282.04838	154	1+
282.28036	192	
283.02831	116	
284.98103	84	
285.04631	92	
285.18627	96	
286.86061	86	
288.06619	174	
289.06270	82	
289.87693	134	
290.38361	86	
291.06828	90	
295.07699	174	1+
295.15486	84	
295.97579	204	
296.25798	158	
296.29272	112	
296.97276	138	
297.26172	92	
297.97664	332	
297.99305	96	
298.30251	106	
298.98063	190	
299.06348	206	
300.97279	128	
302.17270	352	1+
302.22339	84	
302.24821	110	
303.76487	92	
303.94229	84	
305.21100	82	
305.29692	84	
306.27670	292	1+
306.79181	88	
307.24893	112	
308.29476	588	1+
308.47173	94	
308.89171	98	
308.90346	94	
309.03497	82	
310.87836	160	
311.02646	272	
312.02977	178	
312.90413	112	
313.02855	530	
313.87396	240	1+
316.19927	84	
317.45173	96	
318.94318	98	
320.43618	114	
321.28752	100	
321.30747	102	
322.13740	118	
323.23842	350	1+
323.25993	150	
323.28196	376	1+
325.21701	166	
325.24658	132	
326.17001	116	
326.25099	80	
326.33724	104	
326.84211	86	
326.86885	82	
326.94455	92	
327.79743	90	
328.00206	84	
328.19282	416	1+
330.17834	88	
330.41036	102	
330.81697	116	
334.24039	100	
337.25308	178	
337.35539	202	
338.35578	208	1+
339.06517	118	
339.23014	178	1+
340.08687	82	
340.23940	196	1+
340.39206	304	
341.39475	150	
342.31753	118	
343.13879	112	
343.19813	148	
343.24097	108	
343.28100	92	
344.44153	92	
345.88546	94	
346.18017	84	
END IONS

###FS:    #m/z: 363.95668 #charge 1+
###MS: 14
###MSMS: 16
BEGIN IONS
TITLE=Cmpd 11, +MS2(363.9567), 28.0-35.0eV, 0.3min #16
RTINSECONDS=18.32
SCANS=14,16
PEPMASS=363.95668	121462
CHARGE=1+
184.93480	162	
189.86408	84	
191.85931	102	
191.95506	132	
195.88362	88	
200.88715	96	
208.89120	106	
208.96547	86	
209.94625	178	
210.88501	142	
212.88045	742	1+
217.00397	90	
222.95128	322	1+
224.88261	228	1+
224.94766	524	1+
226.90074	148	
226.94691	1422	1+
226.97335	300	
227.61292	102	
227.87622	86	
227.93050	262	
228.89460	258	
228.94346	1330	1+
230.61830	114	
230.82002	114	
230.89071	974	1+
231.92580	88	
239.16568	86	
240.83607	130	
240.93985	324	
240.96211	372	
241.94094	632	1+
242.90303	92	
242.94333	452	1+
242.95755	268	
242.99616	90	
244.94107	134	
244.95714	224	
245.94220	290	
245.97538	254	1+
246.40563	110	
246.95573	530	1+
248.89983	566	1+
249.04178	130	
250.94921	128	
252.22525	190	1+
253.90548	92	
254.97433	86	
256.05878	88	
258.42780	86	
258.97609	156	
259.14688	90	
260.83480	130	
260.96765	428	1+
262.66927	98	
262.85242	162	
265.81914	102	
265.88834	86	
265.97322	112	
266.24964	158	
266.81526	238	
267.97168	192	
268.84109	268	
269.00378	86	
269.93929	164	1+
269.96829	154	
272.91085	92	
273.88124	104	
275.93764	94	
275.97943	134	
276.85440	410	1+
278.88058	92	
279.05162	236	1+
279.88612	192	1+
280.35879	88	
280.79294	222	1+
280.92861	98	
281.02979	90	
282.25493	152	
283.78683	210	
283.82902	102	
283.84748	430	1+
284.29335	88	
284.80607	84	
285.84279	188	
286.21798	102	
286.74573	92	
287.43376	88	
288.06258	128	
289.08227	98	
291.72834	92	
292.44393	92	
292.93586	88	
294.42753	88	
295.11927	122	
296.80442	180	
296.86869	220	1+
296.88949	92	
297.09263	96	
297.14998	88	
298.42125	88	
298.46795	102	
298.77774	88	
298.80358	636	1+
299.88335	140	
301.80083	252	1+
301.86210	736	1+
302.22245	366	
303.85816	398	1+
303.94550	156	
304.76166	142	
305.11425	88	
305.58654	106	
306.27609	100	
307.28731	964	1+
307.78210	86	
307.79953	96	
308.29291	528	1+
308.66996	132	
309.86462	110	
310.30639	114	
312.02556	144	
313.02876	220	
314.17187	124	
316.85706	90	
318.27918	86	
318.96974	84	
319.17135	90	
322.93440	180	
323.01896	116	
324.02149	224	
324.32206	150	
325.15300	88	
325.37886	94	
326.87773	96	
327.33069	96	
327.87030	102	
329.81923	86	
329.87101	174	
330.03340	90	
332.09018	114	
334.06099	88	
336.23464	92	
337.17859	86	
337.80895	92	
339.31048	86	
340.15143	110	
340.81192	94	
342.13703	88	
342.20492	94	
342.85040	94	
343.27825	162	
343.58530	92	
350.34865	96	
352.88616	154	
353.15598	102	
355.05148	218	1+
356.31468	112	
357.05396	216	
358.19823	124	
360.17941	122	
360.32298	138	
360.34297	84	
361.11964	94	
361.21673	112	
361.36016	84	
362.31043	212	1+
363.13516	122	
363.95804	84	
363.98618	88	
364.35482	116	
365.12590	110	
365.31694	112	
366.29747	152	
367.05363	150	
367.33277	148	
368.32404	124	
368.42192	92	
369.34796	104	
END IONS

###FS:    #m/z: 336.94607 #charge 1+
###MS: 14
###MSMS: 17
BEGIN IONS
TITLE=Cmpd 12, +MS2(336.9461), 28.0-35.0eV, 0.4min #17
RTINSECONDS=19.092
SCANS=14,17
PEPMASS=336.94607	88824
CHARGE=1+
63.54892	182	
139.66531	88	
183.87220	76	
185.02419	88	
191.95441	78	
197.09378	88	
201.02377	114	
206.10504	84	
210.89781	90	
211.87874	390	1+
211.94395	2744	1+
212.88237	336	1+
213.94017	1080	1+
215.88305	294	1+
215.93717	242	
217.88162	240	
219.02934	132	
222.87521	78	
222.94662	78	
223.96298	138	
224.01315	78	
224.97717	116	
228.01525	78	
229.52318	84	
229.95434	2554	
230.88981	212	
230.90978	84	
230.98418	80	
231.88986	224	
231.95125	1270	1+
232.00411	82	
233.89885	112	
234.22195	78	
234.89609	78	
234.91404	94	
235.65244	82	
236.90569	92	
239.48872	114	
240.96362	78	
241.12004	84	
242.82957	104	
244.95606	108	
244.98305	76	
246.11835	84	
247.09411	78	
247.96437	428	
248.16244	92	
248.42969	98	
248.89913	136	
248.98934	122	
249.04356	152	
249.96306	326	1+
250.21519	84	
250.49330	86	
250.91246	96	
251.38135	88	
252.11932	86	
252.97030	1372	1+
254.07005	100	
254.09345	146	
254.93604	80	
254.96598	654	1+
255.07385	662	1+
255.90924	134	
256.10764	86	
256.96688	224	1+
257.09017	140	
259.78156	86	
259.87069	76	
261.89599	94	
261.90933	86	
262.06676	76	
264.99889	136	
265.01864	140	
265.99132	98	
266.26549	92	
267.14588	84	
268.00084	140	
268.01428	76	
269.00382	112	
270.18072	160	
270.98101	82	
271.10012	80	
272.44659	82	
272.84561	78	
272.98289	186	1+
276.22596	196	1+
276.35799	92	
277.07491	78	
277.84616	198	1+
277.92155	90	
278.25926	78	
278.86329	84	
279.02317	140	
279.09120	172	1+
279.93728	78	
281.04849	140	
281.55466	82	
283.02902	152	
285.02865	94	
285.21733	78	
286.85395	162	
288.95819	82	
291.12989	190	
291.24206	104	
292.04513	130	
293.00101	82	
293.07019	82	
293.10584	388	1+
293.15426	198	
293.20500	78	
293.99315	88	
294.27785	78	
294.85855	126	
295.97624	102	
296.10083	94	
297.92325	204	1+
297.97907	96	
298.08232	200	
299.06031	104	
299.16399	84	
299.42240	102	
300.84854	82	
301.09864	86	
305.04616	80	
305.78214	88	
305.88722	84	
306.88357	138	
307.28740	172	
307.80034	160	
307.89864	76	
308.13329	78	
308.30563	82	
308.81207	130	
309.32856	80	
309.88025	236	1+
310.08494	78	
311.02787	88	
314.27823	100	
315.69062	84	
316.31516	86	
316.93947	78	
317.18904	80	
317.83450	80	
318.10427	86	
318.59928	76	
319.30750	118	
320.15716	80	
320.22477	366	1+
321.42837	86	
322.14641	106	
323.09627	114	
323.81721	80	
324.23751	92	
324.83412	82	
324.99565	100	
325.09320	94	
325.46286	78	
327.29074	106	
329.87280	124	
330.87286	100	
332.88587	92	
333.32002	226	1+
335.13695	80	
337.32061	112	
337.81254	86	
338.16922	86	
338.26101	158	
340.20220	84	
341.31982	82	
END IONS

###FS:    #m/z: 340.94081 #charge 1+
###MS: 18
###MSMS: 19
BEGIN IONS
TITLE=Cmpd 13, +MS2(340.9408), 28.0-35.0eV, 0.4min #19
RTINSECONDS=22.7765
SCANS=18-19
PEPMASS=340.94081	166322
CHARGE=1+
70.16965	94	
189.92007	88	
190.92690	90	
198.87628	216	
202.86536	90	
203.94076	80	
203.99175	80	
205.01254	106	
205.95456	184	1+
208.88553	94	
208.96195	82	
211.01380	84	
213.88218	106	
213.94070	1930	1+
214.89569	132	
215.88631	280	1+
215.93646	310	1+
217.88470	390	1+
217.93851	96	
218.15965	84	
220.12842	80	
221.89266	206	
221.94503	148	
223.14932	166	
223.98161	112	
224.20420	92	
224.94769	80	
224.97711	124	
226.89688	82	
226.94407	196	1+
227.98564	106	
229.93263	90	
230.88902	142	
231.05876	88	
231.86390	82	
231.88660	120	
231.95067	1306	
233.15397	86	
233.89812	426	1+
233.94912	204	
235.05716	88	
235.89416	216	
235.95420	80	
236.94387	168	1+
237.03423	80	
238.05622	80	
240.22931	110	
240.90356	206	1+
243.04166	206	1+
243.89449	86	
244.10739	86	
244.95650	136	
245.97570	352	1+
248.85767	88	
248.93692	82	
248.95250	82	
248.98910	138	
249.13287	108	
249.95992	680	1+
249.99142	114	
250.13689	90	
251.14465	86	
251.43470	90	
251.55555	92	
251.78695	148	
252.22919	92	
252.93794	108	
253.19779	88	
254.93920	80	
254.96865	406	1+
255.07342	140	
255.88581	88	
256.07818	240	1+
256.91235	244	1+
256.96178	184	
257.26231	80	
258.96625	176	
259.01660	86	
259.14461	80	
262.20952	82	
262.90209	80	
263.10767	82	
264.04635	84	
265.01767	122	
266.53421	80	
267.11801	96	
268.73377	78	
268.84128	102	
268.99829	236	1+
271.85262	98	
272.76048	88	
272.94173	92	
274.57245	100	
277.96164	812	1+
278.84732	130	
278.96357	618	1+
279.20643	82	
279.76315	80	
280.25834	178	
280.93072	154	
281.05217	188	
282.85835	86	
282.96383	122	
283.86997	116	
290.24816	88	
290.39185	84	
290.85034	86	
291.27935	100	
291.81650	88	
292.26131	84	
292.43549	100	
293.06756	82	
294.14529	90	
294.77518	88	
295.17992	118	
295.90413	96	
295.97360	264	
296.05857	132	
296.84104	174	1+
296.97866	384	
297.97305	274	
299.05741	218	
299.07433	122	
299.92706	86	
302.17032	90	
302.24891	140	
303.45698	94	
303.94645	90	
304.12452	92	
304.36849	134	
304.89270	156	
305.22615	126	
305.79672	122	
305.87582	140	
306.88289	88	
307.10397	88	
307.15321	114	
307.42875	80	
308.29471	280	1+
309.01944	96	
309.25436	108	
310.30319	148	
310.87662	152	
311.03033	162	
313.03214	162	
317.18054	102	
317.81950	158	
321.05621	82	
322.04742	98	
323.17487	144	1+
323.23873	360	1+
323.30583	160	
324.89430	128	
325.78204	90	
327.29589	88	
327.69983	84	
328.19538	226	
328.26675	80	
328.78978	96	
328.97512	104	
330.81159	134	
333.94179	86	
335.29639	104	
335.80255	184	1+
336.16395	92	
337.18980	82	
341.31642	356	1+
342.27650	226	1+
342.85277	94	
342.90783	114	
343.04549	80	
343.20803	108	
343.30068	82	
344.03821	94	
345.04361	88	
END IONS

###FS:    #m/z: 363.95682 #charge 1+
###MS: 18
###MSMS: 20
BEGIN IONS
TITLE=Cmpd 14, +MS2(363.9568), 28.0-35.0eV, 0.4min #20
RTINSECONDS=23.5485
SCANS=18,20
PEPMASS=363.95682	92824
CHARGE=1+
58.48631	90	
183.93351	86	
187.86951	132	
189.86520	140	
191.86090	108	
199.06909	86	
200.88592	212	
206.87699	220	1+
208.94394	112	
209.91805	94	
210.88523	102	
212.02983	84	
212.87923	840	1+
212.90241	96	
221.93003	88	
222.95146	544	1+
224.19677	164	
224.88900	170	
224.94969	688	1+
226.88746	206	
226.91174	92	
226.94806	1390	1+
226.97297	102	
228.89253	320	
228.94161	1544	1+
230.88874	1296	1+
232.88638	190	
233.90640	124	
240.83375	86	
240.94021	350	
240.96317	428	
241.83418	122	
241.94393	310	
242.94491	268	
242.95714	228	
243.83616	116	
243.89513	104	
243.93729	128	
244.82093	92	
244.83805	146	
244.95713	752	1+
245.94056	302	
246.85594	130	
246.95230	1016	1+
246.97497	184	
248.04062	100	
248.11429	90	
248.90128	398	
249.11531	86	
249.80459	112	
250.13577	86	
250.89328	204	
250.94427	116	
250.97054	168	
252.24492	148	
252.49035	92	
253.03989	100	
259.85060	86	
260.05298	86	
260.55988	100	
260.89704	84	
260.97070	174	
261.14893	134	
261.94156	88	
265.05896	130	
265.98021	86	
266.81072	148	
267.78425	292	1+
267.81341	122	
267.97470	174	
268.36551	96	
269.97164	118	
271.84979	84	
272.04905	90	
272.93444	208	
273.12165	104	
277.02884	94	
277.91428	134	
279.82698	88	
280.01584	84	
280.60547	92	
280.79160	574	1+
282.19378	88	
283.07397	148	
283.78611	298	1+
283.85205	314	1+
284.74682	88	
284.82515	128	
284.87525	98	
284.95298	138	
285.91405	100	
288.18643	84	
289.88059	104	
292.08332	92	
292.86335	124	
293.44029	90	
293.84976	154	
293.92301	354	1+
297.25120	88	
297.80352	452	1+
298.42084	92	
299.43571	94	
300.36521	86	
300.80540	142	
301.80239	126	
301.86170	578	1+
302.80463	186	
303.22603	138	
303.85599	322	
303.93926	192	
305.12035	90	
305.78395	114	
305.92154	120	
306.27816	154	
307.08041	84	
307.28953	540	1+
307.79943	88	
309.11702	90	
309.14933	122	
309.79961	126	
310.31474	126	
311.85881	90	
312.23338	94	
313.02958	194	1+
313.78837	84	
313.94700	156	
316.10541	94	
316.81014	124	
317.02670	84	
317.89067	102	
318.94331	148	
319.08674	118	
319.28092	90	
319.81836	90	
321.32635	88	
322.87428	104	
323.23926	122	
324.02087	406	
324.89073	116	
326.14904	110	1+
326.87213	94	
327.26907	88	
327.36426	88	
328.19233	206	
328.99005	92	
330.79451	96	
331.33730	84	
332.09097	120	
334.87499	94	
336.94756	290	1+
338.80882	88	
339.16509	130	
339.82508	94	
343.27818	158	
345.20587	154	
345.22700	198	1+
346.28882	104	
349.11810	114	
349.32125	200	
349.65242	102	
351.33801	292	1+
351.97112	96	
355.04999	94	
357.06060	164	
361.35320	96	
362.67555	92	
365.27495	88	
365.28808	112	
366.17749	108	
367.12528	88	
367.33418	254	1+
368.42315	128	
369.22184	88	
END IONS

###FS:    #m/z: 336.94618 #charge 1+
###MS: 18
###MSMS: 21
BEGIN IONS
TITLE=Cmpd 15, +MS2(336.9462), 28.0-35.0eV, 0.4min #21
RTINSECONDS=24.321
SCANS=18,21
PEPMASS=336.94618	67580
CHARGE=1+
79.85974	76	
198.86645	74	
200.01076	84	
201.11861	76	
203.08558	124	
205.95034	152	
206.97752	90	
208.98568	84	
210.88916	110	
211.94438	2740	1+
212.87927	560	1+
213.93979	1232	1+
215.88315	436	1+
219.90390	92	
220.06838	88	
222.14607	80	
223.93947	80	
223.95795	132	
223.97777	212	1+
224.94868	116	
225.97274	80	
226.89394	288	1+
229.19985	96	
229.95509	2016	1+
230.88922	248	
231.88676	118	
231.95065	884	1+
233.89797	334	1+
233.94504	148	
234.55095	100	
237.06182	144	
239.17700	80	
240.92160	88	
240.94067	76	
241.98269	80	
242.04752	78	
243.05335	74	
244.03959	110	
246.97348	140	
247.15571	82	
247.96605	808	1+
248.12790	98	
248.89880	104	
248.92527	86	
249.00517	76	
249.07765	246	1+
249.11162	78	
249.88935	132	
249.96456	284	1+
250.11329	102	
250.89365	78	
250.95002	170	
251.91316	78	
251.96579	118	
252.22779	174	
252.97066	1042	1+
253.12834	84	
253.19023	84	
253.92984	76	
254.10314	104	
254.96515	692	1+
255.07546	238	
256.95003	94	
256.96418	196	
258.84359	112	
258.89693	106	
260.19569	138	
261.13512	76	
261.96138	84	
263.05500	242	
264.23386	82	
264.46932	80	
265.01541	116	
265.07438	78	
265.45527	110	
266.60250	78	
266.84282	90	
266.99854	128	
267.13669	74	
268.84425	116	
269.11848	124	
269.79860	200	
269.95105	82	
270.98054	224	
271.91952	94	
272.76048	80	
272.98170	80	
273.04265	76	
274.78242	78	
277.09935	82	
277.96415	74	
278.08965	82	
278.12619	88	
278.79633	74	
280.26245	82	
282.92638	110	
284.80090	102	
285.85849	156	
289.22746	78	
289.88766	80	
290.44428	82	
291.89630	80	
292.16512	104	
292.60148	92	
292.81702	110	
292.93749	84	
293.08317	76	
293.29293	124	
293.62519	76	
293.85283	108	
294.94175	80	
295.23695	128	
295.26453	74	
295.88740	92	
296.19803	82	
296.75833	100	
296.97582	86	
297.97282	210	
298.08196	78	
298.40414	82	
298.88599	78	
299.05677	268	1+
299.18085	98	
299.91320	166	1+
302.88363	158	
303.13816	74	
303.77110	104	
304.19749	76	
304.29305	238	1+
304.88885	168	1+
305.78619	150	
306.06743	82	
306.08896	74	
306.60271	104	
307.28200	132	
309.32398	212	
311.04086	88	
311.81271	78	
312.19235	86	
312.91082	78	
313.03125	108	
314.05221	106	
315.25881	78	
315.95045	84	
316.07470	90	
317.23496	78	
318.09964	76	
320.29605	100	
320.79693	90	
322.94246	76	
323.24966	84	
323.81490	76	
324.13526	76	
324.23594	144	1+
324.89772	346	1+
325.77778	98	
327.79747	80	
328.44041	88	
328.82333	88	
330.79444	92	
331.88805	74	
333.09432	114	
333.32526	132	
336.80926	88	
337.18723	146	
337.25325	76	
337.30286	78	
338.24114	142	1+
338.34149	88	
340.27107	124	
341.90746	106	
END IONS

###FS:    #m/z: 322.93038 #charge 1+
###MS: 22
###MSMS: 23
BEGIN IONS
TITLE=Cmpd 16, +MS2(322.9304), 28.0-35.0eV, 0.5min #23
RTINSECONDS=28.0115
SCANS=22-23
PEPMASS=322.93038	418386
CHARGE=1+
150.97973	86	
184.59692	96	
190.92432	128	
192.89201	146	
197.88752	80	
198.14857	86	
198.87876	74	
198.93072	78	
200.89573	76	
201.04407	138	
201.86995	88	
202.91976	92	
205.95007	366	
205.96879	162	1+
207.94955	80	
208.02035	74	
209.89307	130	
210.88681	82	
214.87149	78	
215.88484	130	
218.02009	78	
218.89513	282	1+
220.45645	82	
220.86490	134	
220.92903	78	
221.94498	120	
222.95537	590	1+
223.08026	100	
223.90047	92	
223.96071	392	1+
224.97536	96	
225.84532	78	
226.94858	84	
227.02985	80	
227.07234	74	
227.93015	150	
228.91185	76	
229.86971	84	
230.85217	84	
230.86763	86	
230.90634	112	
231.06510	106	
233.31886	84	
235.90599	134	1+
235.98250	78	
236.08436	116	
236.95704	80	
237.06355	142	
238.89797	164	
238.93612	150	
239.08013	296	1+
240.88186	370	1+
240.94152	1662	
241.87167	90	
241.93891	5098	1+
242.94090	3520	1+
243.88013	80	
244.93934	1276	1+
246.97546	458	1+
248.03286	74	
248.05416	76	
248.96807	140	
249.96904	88	
250.85270	74	
250.94656	110	
251.15224	78	
252.22989	112	
253.24484	94	
253.88417	78	
255.07668	88	
256.96108	76	
257.04986	96	
258.02329	86	
259.20617	82	
259.89447	74	
260.17737	82	
261.03589	80	
261.83232	142	
261.88716	88	
263.05770	76	
265.03113	136	
265.93910	102	
266.05737	114	
267.82089	98	
268.00300	168	
269.00118	228	
271.09507	126	
271.28423	88	
271.77391	82	
273.79756	186	1+
275.12824	84	
276.86412	74	
277.91563	94	
279.09186	846	1+
279.23109	76	
279.24765	76	
279.80519	204	1+
279.86956	74	
280.13884	80	
281.08704	78	
281.29696	80	
282.14438	74	
282.27897	84	
282.29510	74	
282.33410	80	
282.85311	76	
282.88099	76	
282.97174	88	
283.06786	202	
284.02814	78	
284.05490	238	
284.29338	562	1+
284.95007	82	
285.79397	78	
287.78835	74	
288.62001	88	
289.10839	78	
289.21935	102	
289.87692	242	1+
290.85541	124	
291.27136	76	
291.93426	88	
292.01976	78	
292.05780	92	
292.44200	82	
293.04182	106	
293.26361	86	
293.30160	102	
293.88613	80	
294.27420	266	1+
294.75002	108	
294.86628	118	
295.85251	98	
296.10502	96	
296.28045	86	
296.92992	84	
297.52669	96	
297.60505	88	
297.82748	218	1+
300.78036	86	
301.10411	108	
301.14234	130	
301.88136	98	
302.15335	80	
304.77992	96	
305.81828	74	
305.92137	84	
306.88415	396	1+
307.30796	80	
307.79264	264	1+
308.29266	496	
310.31181	378	
311.02418	136	
311.88873	108	
312.71345	86	
312.80120	108	
313.03281	138	
313.61079	124	
315.41394	84	
318.85347	92	
319.10559	88	
323.02890	98	
323.23804	646	1+
323.29236	80	
323.88228	104	
324.20395	186	1+
324.88008	84	
325.89736	128	
326.15264	102	
326.70886	150	1+
327.12832	78	
327.30622	100	
328.27139	90	
END IONS

###FS:    #m/z: 340.94097 #charge 1+
###MS: 22
###MSMS: 24
BEGIN IONS
TITLE=Cmpd 17, +MS2(340.9410), 28.0-35.0eV, 0.5min #24
RTINSECONDS=28.7835
SCANS=22,24
PEPMASS=340.94097	208936
CHARGE=1+
81.81590	84	
135.68317	80	
189.86088	180	
191.92023	78	
192.89145	116	
196.08480	80	
201.98337	104	
213.87897	80	
213.89528	96	
213.93898	358	
215.88790	512	1+
215.93779	142	
217.21039	98	
217.88391	148	
219.88779	86	
221.89366	140	
221.94309	78	
224.92736	78	
224.97346	186	
227.81511	84	
227.86304	80	
228.12665	80	
228.43645	104	
228.44954	112	
229.89746	98	
230.89279	100	
231.61508	78	
231.94692	1056	1+
233.89986	286	
234.18991	84	
234.89706	122	
235.57321	106	
235.89288	458	1+
237.64351	94	
238.89992	78	
239.20952	106	
239.90489	114	
240.23004	132	
241.93702	204	1+
243.06689	80	
243.82617	118	
243.86381	88	
244.44539	98	
246.01460	78	
246.97287	366	1+
247.06549	92	
249.05405	82	
249.96128	142	
250.91524	86	
250.96681	90	
252.42072	80	
253.16644	84	
254.16220	86	
254.80865	90	
254.96605	772	1+
255.07656	354	1+
255.09685	88	
255.14009	126	
255.20752	106	
255.78623	84	
255.80560	88	
255.85023	84	
256.90984	80	
256.96698	114	
257.17986	86	
257.79699	78	
257.90829	226	1+
258.88393	110	
258.96890	162	1+
259.72441	84	
259.85620	164	
260.83441	104	
261.06173	80	
262.83706	142	
262.96581	136	
264.88489	82	
264.96874	92	
265.01770	294	
265.91699	94	
266.99732	86	
267.13860	142	
268.00377	102	
268.91108	90	
269.00046	84	
271.15089	84	
272.93289	388	
273.21288	86	
274.35504	86	
275.90684	106	
277.46727	82	
277.96283	102	
278.10587	82	
278.96337	166	
279.13683	80	
279.96634	228	
280.92746	94	
282.18137	78	
285.87712	94	
289.57871	98	
289.66615	88	
289.87685	86	
290.89199	92	
291.07527	84	
292.05867	146	
292.44413	78	
295.20772	86	
295.97031	648	1+
297.69602	88	
298.86744	254	1+
299.05881	202	
302.17126	160	
303.90592	90	
303.94881	146	
305.08430	92	
305.27316	86	
305.79040	94	
306.43076	88	
306.88622	184	
307.27671	80	
307.30257	88	
307.80224	242	
307.88374	158	
308.29394	390	1+
308.31147	108	
308.80405	132	
308.87923	90	
309.31989	78	
310.30506	124	
311.02147	394	1+
311.87269	200	1+
311.88717	106	
314.84240	90	
314.98853	132	
317.21774	84	
318.84280	84	
320.25381	94	
320.31737	92	
320.91541	96	
321.81656	266	
321.86671	88	
322.89911	86	
323.06851	82	
323.24149	90	
324.00256	88	
324.89587	262	
326.17242	272	
326.87998	86	
327.89986	94	
328.19167	302	1+
329.87145	130	
330.81264	86	
331.97025	96	
332.78635	88	
333.83536	108	
336.88354	114	
337.21388	78	
339.02580	80	
339.82854	90	
340.81971	164	
340.90792	140	
341.20036	314	1+
341.22620	106	
341.31612	102	
341.36283	78	
342.20521	246	1+
342.80503	82	
344.90894	88	
END IONS

###FS:    #m/z: 363.95692 #charge 1+
###MS: 22
###MSMS: 25
BEGIN IONS
TITLE=Cmpd 18, +MS2(363.9569), 28.0-35.0eV, 0.5min #25
RTINSECONDS=29.5555
SCANS=22,25
PEPMASS=363.95692	97148
CHARGE=1+
67.43594	104	
183.93515	158	
189.86331	544	1+
191.85724	100	
200.88628	108	
205.94802	236	
207.87432	126	
209.94526	168	
210.88315	632	1+
210.93922	108	
212.87813	1302	1+
222.95391	388	
223.88996	160	
223.95482	176	
224.94847	1032	1+
224.97249	226	
226.88768	314	
226.94642	2396	1+
226.97370	292	
227.92909	198	
228.12631	100	
228.88995	292	1+
228.94179	2042	1+
229.06269	130	
230.88936	1710	1+
232.01899	102	
232.88675	160	
237.12899	94	
237.43165	120	
238.89255	222	1+
240.58652	102	
240.83426	140	
240.93817	358	
240.96015	548	1+
241.93908	1352	1+
242.56355	106	
242.62295	116	
242.94201	1110	1+
243.83652	146	
244.07425	100	
244.89394	102	
244.94219	330	
244.95718	1152	1+
245.94725	1460	1+
246.05566	132	1+
246.95253	1044	1+
248.80119	144	
248.89927	946	1+
250.79979	118	
251.03697	112	
251.91467	102	
251.94109	122	
252.88959	154	
252.95268	142	
253.90498	308	
255.96021	100	
256.41436	96	
258.85230	148	
259.85220	162	
259.94785	106	
259.96402	672	1+
260.84287	400	1+
260.96784	500	1+
261.82991	220	
263.17419	110	
265.05901	98	
265.74076	100	
265.85483	178	1+
265.97450	206	
266.81404	166	
267.81541	138	
268.84227	186	
268.95376	278	
269.79970	178	
269.84287	190	
269.92594	232	1+
269.96550	498	1+
270.82941	220	
270.85144	250	1+
270.89991	102	
271.91502	176	
272.81335	110	
273.87531	106	
273.91814	120	
274.07833	104	
274.86411	132	
274.97945	100	
276.08030	110	
276.85951	236	
276.89236	102	
277.85675	220	
278.42530	118	
278.80055	226	
278.84825	560	1+
278.92568	108	
279.80000	140	
279.85249	338	1+
280.26300	220	
280.79202	392	
281.79649	200	
281.86237	338	1+
281.96603	96	
282.79222	162	
283.78802	426	1+
283.85040	510	
283.99060	110	
284.82369	220	
284.85315	304	
284.92350	106	
285.09087	152	
285.80134	144	
285.84463	588	1+
286.87506	112	1+
289.07294	98	
290.16616	100	
290.98783	208	1+
291.89829	112	
292.43866	126	
292.86059	214	
293.85395	428	1+
294.68665	120	
295.05174	98	
296.81097	136	
296.93562	118	
297.80916	428	
298.11117	98	
298.80238	1362	1+
300.92661	116	
301.03400	190	1+
301.80363	230	
301.86147	1296	1+
302.21945	120	
302.24591	162	
302.42432	108	
302.88687	156	
303.80589	126	
303.85612	688	1+
304.22597	190	
306.27318	154	
306.30388	98	
307.28795	736	1+
307.30727	230	
307.78942	170	
308.29187	450	1+
310.23008	98	
310.30902	126	
310.44616	108	
310.87193	154	
311.86133	134	
313.95664	104	
314.38952	102	
315.81740	96	
316.81213	244	
317.81398	156	
318.44013	226	
318.93325	188	
319.81198	116	
320.96301	98	
321.81757	400	1+
321.86357	242	1+
323.35967	122	
324.01941	310	1+
324.32108	140	
324.77882	100	
325.90672	104	
326.24600	186	
326.78989	124	
326.87218	212	
327.16081	158	
327.80531	250	1+
328.88428	150	
330.12247	114	
330.28117	100	
334.88476	106	
336.94425	220	1+
339.82926	166	
342.24221	100	
342.90527	146	
343.27375	188	
344.14346	146	1+
344.27491	124	
347.30473	100	
349.32199	130	
350.20154	100	
350.32337	138	
352.31895	132	
352.89170	118	
353.89771	238	1+
356.05409	370	1+
357.77585	202	1+
360.32504	128	
361.28188	144	
364.17654	134	
364.35972	266	1+
365.31354	140	
367.19690	192	1+
367.32994	130	
368.32444	122	
368.41881	320	1+
369.34780	102	
END IONS

###FS:    #m/z: 322.93026 #charge 1+
###MS: 26
###MSMS: 27
BEGIN IONS
TITLE=Cmpd 19, +MS2(322.9303), 28.0-35.0eV, 0.6min #27
RTINSECONDS=33.225
SCANS=26-27
PEPMASS=322.93026	611002
CHARGE=1+
101.83180	76	
184.85052	74	
185.09281	102	
192.89107	170	
193.05653	84	
197.08355	80	
199.62048	88	
199.90321	94	
201.04391	168	
205.94721	494	1+
205.97325	110	
210.89764	186	
213.86289	102	
213.89144	92	
215.17367	74	
218.86384	80	
219.06206	78	
220.11764	82	
221.93955	80	
223.95832	580	1+
224.97889	94	
225.86468	248	1+
227.93509	342	1+
228.91343	84	
229.99628	90	
230.07609	84	
230.55690	76	
230.84247	128	
230.90170	314	1+
232.05638	92	
233.03764	86	
233.06947	84	
233.90049	142	
234.83517	80	
235.64304	84	
237.91405	90	
238.10453	80	
238.93995	242	
239.07705	330	
239.78547	134	
239.85930	78	
239.90582	226	1+
240.79212	86	
240.94079	2278	
241.05613	74	
241.64287	108	
241.82107	106	
241.93950	8940	1+
242.04174	96	
242.81937	176	1+
242.94168	6102	1+
243.89449	92	
244.94017	1098	1+
244.98994	170	
246.05476	92	
246.84849	174	1+
246.93791	86	
246.95516	76	
246.98778	76	
247.84874	184	1+
248.43705	76	
248.95590	76	
249.13858	78	
250.21616	76	
250.94723	200	1+
251.92826	76	
252.23126	128	
252.92625	82	
254.23671	80	
255.10174	100	
255.84243	146	
255.87747	90	
256.80124	168	1+
257.00400	80	
258.83544	352	1+
258.98852	88	
260.06894	102	
260.39371	96	
262.09059	84	
262.17790	90	
262.80266	74	
262.82958	246	
264.07416	80	
265.06243	88	
265.11870	76	
265.22471	80	
265.24244	196	1+
266.97539	74	
267.13985	118	
267.81569	204	1+
268.15233	90	
268.79335	94	
268.95736	106	
269.00650	158	
269.12235	78	
270.39303	96	
271.84626	92	
272.09911	126	
272.11810	92	
273.28187	106	
273.41184	86	
273.91148	88	
274.26132	90	
275.80818	116	
276.23752	84	
277.09311	110	
278.83095	124	
278.93153	76	
279.09150	762	1+
280.14599	116	
280.25125	294	1+
281.05111	104	
281.22299	76	
282.03268	76	
282.80455	126	
282.86394	248	1+
283.22050	104	
283.93739	84	
284.04921	76	
284.29333	810	1+
284.45258	92	
284.79258	140	
285.07440	76	
286.05383	100	
287.81050	100	
289.79052	182	
289.87488	468	1+
291.94442	86	
292.05970	78	
292.14778	100	
294.28051	318	1+
294.84264	82	
294.99682	118	
295.06861	82	
295.14347	180	
295.87671	82	
296.80678	78	
297.41428	78	
297.78930	78	
299.77939	140	
299.88751	100	
299.93987	84	
300.91255	114	
301.26156	94	
302.25135	92	
303.36682	96	
305.26793	102	
305.87418	92	
306.88230	298	
307.28675	100	
307.29295	568	1+
307.88662	256	
308.29432	494	1+
308.79873	104	
308.81689	106	
309.18375	90	
309.85344	218	1+
310.30700	512	1+
310.89652	100	
310.98687	80	
311.02607	430	1+
311.18964	78	
312.32216	106	
314.78951	148	
316.82483	208	1+
317.11489	76	
320.16141	78	
320.23192	80	
321.18530	114	
321.32497	78	
322.91438	78	
323.02213	78	
323.23493	654	1+
323.88757	110	
324.11981	96	
324.20943	112	
324.88718	118	
325.79118	84	
326.90015	84	
327.06220	76	
END IONS

###FS:    #m/z: 359.96207 #charge 1+
###MS: 26
###MSMS: 28
BEGIN IONS
TITLE=Cmpd 20, +MS2(359.9621), 28.0-35.0eV, 0.6min #28
RTINSECONDS=33.997
SCANS=26,28
PEPMASS=359.96207	86894
CHARGE=1+
184.93249	92	
196.88363	114	
203.93058	102	
205.95530	148	
207.97086	102	
209.94517	146	
218.88760	92	
222.04535	108	
222.95191	1014	1+
222.98024	92	
223.88900	208	
224.94762	964	1+
224.96932	368	1+
225.89703	120	
226.89502	292	
226.94697	1654	1+
226.97197	370	
227.93098	164	
228.94304	1054	
232.89129	156	
234.01924	104	
234.87332	126	
235.90698	114	
238.21711	144	
238.97015	118	
239.90517	100	
240.83207	234	
240.94083	280	
240.96289	992	1+
241.02004	148	
241.90149	158	
241.94361	336	
242.95877	764	1+
242.97351	234	1+
243.83311	122	
244.14185	94	
244.95716	620	
245.16111	106	
245.82229	96	
245.94019	276	
246.80157	462	1+
246.95249	1028	
246.97242	136	
247.12277	258	1+
249.03384	96	
249.09082	140	
250.80574	106	
250.83734	92	
250.94883	160	
251.03479	172	
251.16624	132	
254.11213	150	
258.14262	294	
258.97427	362	
259.92217	118	
260.56155	94	
260.97133	552	1+
262.97810	94	
263.10734	96	
263.67520	112	
263.99299	102	
264.07773	128	
264.23370	222	1+
264.82250	98	
264.91891	234	1+
265.19659	94	
266.81613	488	1+
267.08951	186	1+
267.96846	152	
269.96663	148	
270.84026	114	
272.79883	96	
272.91051	98	
275.00417	96	
276.81156	162	
276.85622	194	
278.79674	270	
279.79798	118	
279.91930	100	
279.96650	114	
280.79456	838	1+
281.15488	92	
281.50742	94	
282.27577	122	
282.80002	206	1+
282.83343	190	
284.82682	140	
285.81916	114	
286.21578	92	
288.12796	106	
289.14198	94	
290.82997	158	
290.86451	92	
291.05847	174	1+
291.80801	92	
291.93768	214	1+
292.43125	98	
292.86069	92	
293.15300	108	
294.42959	92	
294.86355	164	
295.30334	98	
295.93212	138	
296.80715	340	
296.85286	96	
297.01652	96	
297.79533	122	
297.92864	144	
298.73277	102	
298.80438	1578	1+
298.87297	104	
299.11317	94	
299.86516	102	
299.94579	164	1+
300.40559	92	
300.80443	118	
301.07628	144	
301.30869	106	
302.13515	232	1+
302.17133	148	
302.62721	92	
302.85731	180	
302.92829	102	
303.28340	92	
303.44611	100	
304.45015	92	
304.53336	100	
305.09233	130	
306.88057	104	
307.49796	92	
308.29293	394	
308.31025	116	
308.80128	98	
308.89890	162	
309.12001	138	
310.30810	204	
310.34356	172	
310.87207	278	1+
311.13222	94	
311.86044	108	
313.14245	224	1+
314.82000	132	
315.80963	350	1+
319.82322	184	
322.03606	94	
322.31104	208	
322.88758	96	
323.01542	758	1+
324.89104	518	1+
325.14393	92	
326.41188	124	
326.89237	116	
327.83128	206	1+
327.89154	160	1+
328.56709	92	
329.81696	96	
329.87182	124	
330.86935	172	
334.52129	100	
336.32528	296	1+
336.94300	392	1+
336.96361	90	
337.12013	156	
337.37070	104	
338.21850	94	
340.23744	94	
340.35665	152	
342.90269	242	1+
344.18406	180	
347.11436	90	
347.23964	114	
348.32219	106	
349.28756	172	1+
349.90299	102	
350.34688	104	
352.10910	114	
355.07357	92	
357.70861	118	
358.19740	246	1+
359.76082	96	
359.88360	96	
361.28668	146	
363.79665	130	1+
365.11871	96	
END IONS

###FS:    #m/z: 313.92956 #charge 1+
###MS: 26
###MSMS: 29
BEGIN IONS
TITLE=Cmpd 21, +MS2(313.9296), 28.0-35.0eV, 0.6min #29
RTINSECONDS=34.77
SCANS=26,29
PEPMASS=313.92956	36928
CHARGE=1+
117.92048	80	
181.10023	96	
189.86252	78	
193.89359	72	
193.97141	128	
195.02049	84	
196.05566	82	
198.89921	80	
212.87982	160	
220.92526	78	
220.97444	76	
222.95017	82	
223.96045	160	
223.97523	216	
224.20251	104	
224.96409	76	
225.86403	158	
226.89656	74	
229.89729	74	
230.88724	530	1+
231.06608	78	
231.86032	254	
232.88784	72	
233.85415	158	
233.91566	78	
233.96686	604	1+
234.97068	498	1+
235.80503	84	
235.94848	74	
236.07864	100	
236.94919	92	
239.24174	88	
241.06260	80	
243.25046	80	
244.95332	136	
245.79868	74	
246.90216	112	
246.97710	660	1+
248.90055	252	1+
249.94631	314	1+
250.53387	110	
250.86263	106	
250.89624	230	
250.98299	146	
251.79008	118	
251.98382	72	
252.04220	74	
252.06968	82	
252.18320	74	
252.23409	106	
253.07088	82	
253.90680	120	
254.13449	82	
254.24632	86	
254.36179	92	
254.71831	78	
255.00865	78	
255.91726	92	
256.10557	84	
256.63247	72	
257.93663	214	1+
258.05713	102	
259.05973	86	
259.29694	74	
260.07964	80	
260.55651	72	
262.57582	84	
263.05190	80	
263.15929	116	
263.66107	92	
263.90278	72	
264.26199	78	
266.86117	98	
268.10618	78	
268.37355	86	
268.95623	112	
269.30467	110	
269.64647	108	
269.92261	82	
270.22742	80	
270.25358	92	
270.31039	80	
273.89130	82	
274.79842	72	
274.85926	82	
275.09155	78	
275.91130	80	
275.99078	76	
276.75601	74	
276.82073	82	
276.85558	98	
277.07886	78	
277.81341	190	1+
278.14290	120	
280.02148	76	
280.26220	78	
280.98230	76	
281.25796	136	
282.11336	90	
282.27845	88	
282.51954	84	
283.08557	88	
283.85635	136	
283.89158	82	
284.00796	72	
284.88650	108	
285.43523	80	
286.40470	94	
286.81262	80	
286.92115	118	
287.12630	86	
287.81127	136	
288.82514	76	
288.87473	88	
289.25663	100	
289.87880	290	1+
291.92158	140	
292.82013	78	
293.26393	78	
293.84718	96	
294.04923	110	
294.85386	86	
294.93133	106	
295.11178	160	
296.29491	94	
296.81970	118	
298.02430	76	
298.31391	76	
298.41038	148	
300.19279	74	
301.10822	72	
301.27009	76	
302.87940	116	
303.25350	74	
303.88330	144	
304.88316	88	
305.80347	84	
305.87997	120	
307.31480	134	
307.80110	140	
307.88880	222	
308.29780	132	
308.77408	88	
309.81642	90	
310.30738	298	1+
310.88123	246	1+
311.86261	80	
312.04898	74	
312.70673	76	
312.80240	78	
313.07163	86	
313.80720	124	
313.88500	80	
314.06333	84	
314.28001	182	
314.40697	82	
314.98674	74	
315.10871	100	
315.27854	74	
315.45397	96	
315.84788	76	
END IONS

###FS:    #m/z: 322.93014 #charge 1+
###MS: 30
###MSMS: 31
BEGIN IONS
TITLE=Cmpd 22, +MS2(322.9301), 28.0-35.0eV, 0.7min #31
RTINSECONDS=38.4395
SCANS=30-31
PEPMASS=322.93014	529334
CHARGE=1+
55.40180	100	
80.03192	80	
172.85132	80	
197.09363	86	
197.96551	76	
200.96210	80	
205.94879	410	1+
205.96954	110	
207.02658	96	
207.97661	90	
208.07056	102	
209.12876	78	
211.89743	86	
213.10225	104	
214.21307	96	
214.86052	90	
215.88960	126	
219.88890	80	
220.42364	78	
220.86488	212	
221.89051	122	
221.94696	456	1+
223.96039	684	1+
224.10917	84	
224.19691	98	
224.41583	98	
225.05439	92	
225.86559	76	
226.89661	88	
227.81613	164	
227.93041	104	
230.81989	76	
230.86102	86	
233.00958	88	
233.89591	178	
233.91515	140	
234.83877	76	
235.01934	76	
236.09140	134	1+
237.23086	86	
237.87995	106	
237.97300	94	
238.02592	182	
238.46169	88	
238.90114	292	1+
238.93664	152	
239.07755	524	1+
239.78500	266	1+
239.89307	106	
239.95251	106	
240.08027	356	1+
240.81962	178	1+
240.94192	3740	
241.45730	78	
241.94188	2506	
242.94159	8010	1+
243.17936	98	1+
243.82366	80	
243.86963	86	
244.06706	82	
244.81993	256	
244.93917	2374	1+
246.04310	78	
246.97627	578	1+
247.85626	138	
247.88036	96	
248.14700	78	
248.80258	146	
248.97929	246	1+
249.61149	92	
249.82593	296	1+
249.96869	90	
250.00548	98	
250.13515	96	
250.94463	186	
251.20860	126	
252.47169	88	
253.80975	76	
256.93542	76	
258.16940	78	
258.79885	94	
260.08061	84	
260.15853	202	1+
260.82976	82	
261.47297	78	
261.83141	240	1+
262.66343	82	
263.14709	86	
263.88671	92	
264.20170	78	
265.06272	200	1+
266.85508	84	
267.25116	274	
267.97749	106	
268.09427	80	
268.11028	82	
268.95692	384	1+
269.39060	98	
269.79861	148	
270.79938	86	
272.20102	78	
272.84946	130	
273.68051	98	
273.79652	114	
273.81350	140	
275.81207	206	
276.81091	330	1+
276.98511	78	
277.24862	76	
278.08573	100	
279.09084	1132	1+
279.54738	88	
280.14500	94	
280.26013	92	
282.27382	76	
282.86225	316	1+
283.09405	76	
283.79568	204	1+
283.97039	92	
284.29223	736	1+
284.84162	202	1+
285.10008	92	
285.87584	116	
287.40509	78	
288.87949	90	
289.08449	82	
289.77906	76	
290.99077	78	
291.11658	78	
291.90830	94	
292.05867	76	
293.15664	76	
293.35816	120	
293.79143	76	
294.16014	100	
294.80502	78	
294.81959	82	
296.09850	80	
296.99536	80	
298.44428	76	
299.05066	184	1+
299.78859	82	
301.26055	90	
301.86981	184	1+
302.88411	176	1+
303.25041	110	
303.87163	188	1+
304.12644	78	
304.28076	98	
307.22565	80	
307.28556	96	
307.79872	94	
307.89106	194	
308.19569	82	
308.29359	682	1+
308.79881	94	
308.86458	76	
308.88034	330	1+
309.92283	88	
310.30670	230	
311.19493	84	
311.42224	94	
312.15108	84	
312.88406	92	
313.46910	98	
315.40087	88	
315.72236	126	
315.86117	80	
318.27705	80	
318.79347	78	
319.86825	132	
321.25888	78	
322.90099	138	
323.05212	96	
323.23710	370	1+
323.89001	108	
324.20686	114	
324.37368	82	
324.97193	82	
325.14085	106	
325.81409	82	
325.89028	378	1+
326.74230	110	
END IONS

###FS:    #m/z: 336.94584 #charge 1+
###MS: 30
###MSMS: 32
BEGIN IONS
TITLE=Cmpd 23, +MS2(336.9458), 28.0-35.0eV, 0.7min #32
RTINSECONDS=39.212
SCANS=30,32
PEPMASS=336.94584	87220
CHARGE=1+
189.86029	176	
196.88539	84	
198.95468	86	
205.94986	122	
205.96973	194	1+
208.44392	88	
210.88636	98	
211.89907	102	
211.94448	1492	
212.88023	938	1+
213.93880	600	1+
214.87753	154	
215.88568	516	1+
217.88226	306	
219.54211	116	
223.96088	218	
223.97569	220	1+
226.96877	82	
227.10330	160	
227.89651	100	
228.89682	178	
229.95489	1406	1+
230.88945	1632	1+
231.90159	90	
231.94869	572	1+
233.89747	366	1+
233.94809	210	
234.09986	94	
235.38848	82	
235.82778	80	
235.89435	114	
237.89057	206	1+
239.10318	84	
239.24741	84	
240.93941	188	
241.14084	92	
241.97895	104	
242.93670	82	
244.89098	82	
245.06573	96	
246.97520	146	
247.41835	100	
247.44937	80	
247.52276	94	
247.70636	80	
247.96468	570	1+
248.85649	92	
248.90242	288	
248.98310	116	
249.39424	92	
249.90166	134	
249.95900	500	1+
250.04237	128	
250.82948	96	
250.96266	354	1+
251.98518	100	
252.01717	114	
252.06802	94	
252.96910	1122	1+
253.20049	106	
253.90335	286	
254.08775	146	
254.96554	476	1+
255.07512	440	
255.13593	98	
255.72057	86	
255.88747	80	
256.00546	112	
257.81797	90	
257.91713	82	
258.84850	276	
259.35038	100	
260.93288	98	
261.23232	96	
265.02578	160	
268.84421	530	1+
268.92911	88	
269.11549	92	
269.83385	110	
270.80121	102	
270.83605	124	
270.98897	164	
271.44815	102	
271.92085	108	
271.94818	102	
272.35927	84	
272.84394	188	1+
272.97907	132	
274.18727	228	1+
274.80662	94	
275.83829	178	1+
275.99260	82	
276.85819	128	
277.96346	174	
278.02506	154	
278.14675	102	
278.16135	90	
278.88877	86	
280.26248	224	
280.93429	98	
281.86999	96	
282.85308	142	
282.87944	114	
283.05044	82	
283.80302	98	
285.75491	88	
286.23653	104	
286.38384	100	
286.59198	92	
286.85201	312	
287.85405	160	
287.96749	94	
288.09648	86	
288.84784	92	
289.88391	138	
290.81064	96	
291.01659	102	
292.46747	80	
293.10792	148	
293.28783	124	
295.43325	112	
297.16033	100	
297.95106	104	
297.97257	108	
298.08388	88	
298.30588	84	
299.01715	82	
299.13865	106	
299.41888	82	
302.74485	96	
303.87047	218	1+
304.76496	90	
305.77375	206	1+
307.29434	88	
307.80006	310	1+
307.89012	104	
308.87625	144	
309.03908	102	
309.24652	92	
310.58238	82	
310.87684	186	
311.87288	102	
312.02587	206	1+
315.76259	84	
315.88182	122	
316.87233	82	
317.07776	86	
317.86742	88	
320.87610	82	
321.15200	144	1+
321.32510	88	
321.88626	80	
323.30839	108	
324.08461	98	
324.89644	110	
325.79552	126	
325.89491	124	
326.29870	84	
326.41843	92	
326.88896	104	
328.31176	174	
328.79423	86	
329.31561	86	
331.76221	86	
331.92563	90	
333.06295	94	
334.31013	92	
334.66928	80	
334.78858	116	
336.83463	92	
336.94210	86	
338.87438	82	
339.33612	112	
340.83673	84	
END IONS

###FS:    #m/z: 359.96184 #charge 1+
###MS: 30
###MSMS: 33
BEGIN IONS
TITLE=Cmpd 24, +MS2(359.9618), 28.0-35.0eV, 0.7min #33
RTINSECONDS=39.984
SCANS=30,33
PEPMASS=359.96184	65172
CHARGE=1+
140.73969	98	
178.94019	100	
201.95700	92	
206.91854	88	
207.89640	86	
209.94586	156	
215.88890	216	1+
219.78422	94	
220.95530	150	
221.89157	114	
221.94961	126	
222.95195	656	1+
223.89084	280	1+
224.12427	146	
224.94843	976	1+
225.96955	422	1+
226.89778	86	
226.94925	1026	1+
228.94264	984	1+
231.10660	84	
231.88805	106	
232.84738	114	
233.96569	176	
234.44373	84	
234.86619	82	
238.94618	84	
239.03313	88	
240.11282	92	
240.83697	306	1+
240.94020	458	
240.96484	368	1+
241.89441	244	1+
241.94063	276	
242.84756	122	
242.94359	160	
242.95740	302	1+
243.04769	90	
243.63944	86	
244.05575	92	
244.95574	490	1+
245.94153	200	
246.01057	92	
246.95254	844	
248.80099	636	1+
249.83264	86	
250.94758	450	1+
251.03328	138	
252.10498	90	
252.87497	116	
254.01796	102	
258.44554	116	
258.83649	90	
258.89589	96	
258.97190	204	
259.84646	118	
260.96786	602	1+
262.91391	216	1+
263.43608	86	
265.81088	578	1+
265.83841	182	1+
266.81212	550	1+
267.13774	188	
267.37921	86	
267.48151	86	
267.93133	96	
268.95695	200	1+
269.89840	112	
269.97533	158	
270.51603	102	
270.91079	108	
272.06928	88	
272.13725	82	
276.80973	350	1+
276.85324	112	
277.08073	86	
277.85870	110	
278.80138	172	
278.95425	90	
279.79085	1054	1+
280.79315	920	1+
280.85542	336	1+
281.87638	120	
282.42049	90	
283.98367	354	
284.80164	124	
284.82434	294	1+
287.00884	98	
287.90912	94	
288.42409	98	
288.63271	102	
289.09391	84	
289.57910	112	
289.90240	84	
290.24428	84	
290.92149	94	
291.79251	90	
292.93356	96	
294.81748	84	
294.86619	144	
295.13880	138	
295.84866	100	
295.93068	116	
296.07521	98	
296.80920	222	
296.88097	100	
296.92956	192	
297.80888	182	
298.27228	84	
298.40423	100	
298.80301	1640	1+
298.87236	236	1+
299.13346	144	
301.07851	118	
301.50449	96	
301.86163	110	
303.13812	94	
303.76909	88	
303.90330	94	
305.87465	304	1+
306.03068	164	1+
306.27742	244	1+
306.87850	250	1+
307.79671	108	
308.30490	98	
308.81051	88	
309.79397	104	
310.20379	88	
310.30877	136	
310.51957	84	
310.82915	82	
311.86267	184	
313.34965	116	
313.54778	84	
314.90815	92	
314.94195	122	
315.85103	130	
316.81408	600	1+
317.91990	92	
318.33852	84	
318.59460	98	
318.88399	94	
321.00364	104	
321.81568	154	
321.89078	84	
322.34474	88	
322.93220	110	
323.01665	682	1+
323.27364	96	
324.14478	166	1+
325.03127	94	
328.28898	86	
329.22815	102	
330.72988	88	
332.81643	132	
333.95528	104	
335.02208	82	
336.94290	380	1+
337.12014	122	
337.23735	84	
339.34019	134	
339.62955	84	
340.15033	138	
340.90288	88	
341.18923	86	
341.79425	94	
344.18404	90	
344.39481	104	
345.09567	88	
345.89716	84	
347.11569	146	
347.90635	158	
349.31732	88	
350.85896	84	
351.34217	130	
353.89399	192	
354.16329	250	1+
354.29368	244	1+
354.45376	84	
354.70345	104	
354.90959	90	
355.29810	212	1+
358.20700	114	
358.38097	106	
359.04145	92	
359.20315	128	
360.16930	136	
361.67538	102	
363.01011	90	
END IONS

###FS:    #m/z: 340.94070 #charge 1+
###MS: 34
###MSMS: 35
BEGIN IONS
TITLE=Cmpd 25, +MS2(340.9407), 28.0-35.0eV, 0.7min #35
RTINSECONDS=43.668
SCANS=34-35
PEPMASS=340.94070	207268
CHARGE=1+
184.86927	184	1+
185.87602	204	1+
196.49425	108	
202.14378	106	
203.93274	146	
203.99853	88	
206.98065	118	
209.94477	110	
210.94039	148	
211.94212	86	
212.87812	202	
213.89205	152	
213.93921	526	1+
214.87851	138	
215.88739	1182	1+
217.85865	116	
217.88319	276	
219.88420	98	
221.89416	116	
221.94260	104	
221.96660	86	
223.96111	158	
224.95999	100	
225.88595	134	
226.94637	108	
228.08387	98	
228.90786	86	
230.88711	490	1+
231.03459	92	
231.88985	312	1+
231.94927	660	1+
233.89689	426	
233.94754	136	
234.89696	238	
235.89393	320	
235.94767	154	
236.89161	522	1+
237.79316	88	
237.89324	334	1+
237.91068	102	
238.04943	138	
238.22054	92	
238.88571	136	
238.96441	104	
239.05958	86	
239.22901	238	1+
239.90399	134	
240.00598	92	
240.49100	104	
240.83395	98	
241.90063	158	
242.87168	84	
242.94242	206	
243.82819	126	
244.53543	96	
244.96039	202	
245.89084	88	
246.35337	96	
246.87421	92	
246.97670	354	1+
247.71012	92	
249.09600	90	
250.95537	144	
251.95814	168	
252.05803	86	
254.96709	306	
255.07340	374	1+
255.13305	186	
255.96560	144	
256.79264	208	1+
256.84906	160	
256.91096	142	
257.90042	264	1+
257.91641	98	
257.99370	92	
258.04086	86	
258.84543	366	
258.96916	102	
260.04490	92	
260.10032	88	
262.48244	98	
266.25549	88	
266.86229	130	
267.86073	88	
268.83924	240	
269.13289	102	
271.84363	174	1+
271.94802	102	
272.93367	124	
273.98296	146	
274.89811	84	
275.81154	94	
275.83760	92	
276.42756	98	
276.85479	450	1+
278.93182	108	
279.27843	102	
279.79376	158	
279.85106	186	
279.91602	150	
279.96158	134	
280.24268	134	
280.84849	116	
281.24695	164	1+
281.97395	246	1+
282.03691	104	
282.14840	90	
282.27936	124	
282.97608	218	1+
283.09155	98	
283.89374	94	
287.88867	86	
289.78891	132	
289.90525	116	
290.91541	104	
292.10435	192	1+
292.43137	88	
292.82625	94	
293.80839	90	
293.91574	84	
294.86871	92	
295.85220	206	1+
295.97154	138	
297.04067	124	
297.97898	190	
298.00517	106	
298.97041	148	1+
299.77589	86	
299.80034	162	1+
300.60132	88	
300.85491	90	
300.90182	116	
301.09102	140	
301.99546	122	
302.17122	354	1+
302.80436	194	1+
304.28347	202	1+
304.77682	100	
305.60810	114	
306.18445	92	
306.79336	142	
306.88226	116	
307.01552	86	
307.79571	198	
308.29240	202	
308.30984	164	
308.81091	120	
308.87072	100	
308.89272	92	
312.87749	128	
314.84474	96	
316.81324	98	
321.42843	92	
322.05130	132	
322.30660	90	
323.31698	88	
324.03998	102	
324.33424	90	
324.89042	534	1+
325.05133	114	
325.89215	298	1+
326.17917	118	
326.24427	112	
327.89478	148	
327.91754	84	
328.27547	86	
328.81941	138	
328.88460	134	
329.29332	92	
329.83472	106	
329.87405	106	
330.81346	242	1+
330.84146	100	
336.28427	84	
336.80600	248	1+
338.69795	88	
340.45605	86	
340.91196	100	
342.20889	122	
342.90294	132	
END IONS

###FS:    #m/z: 336.94595 #charge 1+
###MS: 34
###MSMS: 36
BEGIN IONS
TITLE=Cmpd 26, +MS2(336.9460), 28.0-35.0eV, 0.8min #36
RTINSECONDS=44.44
SCANS=34,36
PEPMASS=336.94595	84332
CHARGE=1+
61.64468	86	
180.87370	82	
182.05658	88	
195.89414	80	
201.94828	80	
205.94852	180	
207.08129	80	
210.88164	94	
211.94439	1522	1+
211.98029	88	
212.87825	912	1+
213.93832	566	1+
214.20248	88	
214.89477	78	
215.88548	834	
217.88898	154	
217.93500	80	
220.49999	84	
221.89208	106	
221.94899	466	1+
223.98098	134	
225.80284	80	
227.96257	170	
228.89114	80	
229.15903	78	
229.89377	78	
229.95531	1430	1+
230.88886	1446	1+
231.95153	920	1+
232.82001	244	1+
232.99104	78	
233.87244	78	
233.89662	746	1+
234.39108	78	
235.01942	76	
235.11551	84	
235.89300	208	
236.06916	80	
236.17273	84	
237.45018	102	
238.89712	80	
239.90586	214	
243.80083	78	
243.89313	86	
244.21292	78	
244.86775	100	
245.80088	78	
246.16201	82	
246.18202	80	
246.97674	188	
247.06520	88	
247.63875	92	
247.96269	376	
248.90244	804	1+
248.99292	84	
249.95993	190	
250.96138	78	
251.65489	78	
251.90551	148	
251.93940	94	
252.91321	144	
252.97124	1378	1+
253.90410	428	1+
254.44848	122	
254.56929	82	
254.79005	134	
254.96748	570	
255.07438	418	1+
257.01842	84	
257.03405	78	
257.84584	102	
258.84155	158	
259.84812	136	
259.95951	98	
260.91160	108	
261.83203	102	
262.72908	78	
264.84514	100	
264.88086	78	
264.95698	84	
265.81678	78	
267.80371	120	
267.83536	222	1+
267.90332	82	
268.95473	98	
270.94441	114	
270.98155	236	1+
271.80823	80	
271.83560	96	
271.91559	266	1+
272.76857	102	
272.84916	88	
272.97598	100	
273.25755	94	
273.43034	84	
273.84437	134	
274.19016	112	
274.86151	112	
275.42571	82	
275.61130	88	
276.16997	88	
276.85538	380	1+
276.92547	100	
277.83380	160	
278.22939	82	
278.83270	206	1+
280.25767	78	
281.08481	80	
281.85976	100	
282.35478	84	
282.86815	78	
282.93255	84	
283.09796	80	
283.79463	88	
283.88299	108	
283.95504	98	
284.86507	82	
285.85135	76	
286.84934	402	1+
288.80904	286	1+
290.92149	84	
291.28404	78	
291.74740	78	
291.89821	80	
292.87208	120	
292.92301	80	
293.96118	116	
294.11359	106	
294.17845	114	
294.27715	114	
294.91647	78	
296.01007	96	
296.18514	80	
296.43892	78	
296.84926	78	
298.22267	94	
298.42737	92	
298.86855	242	1+
300.62033	94	
303.47795	96	
304.86339	84	
304.92464	120	
305.06515	84	
305.42783	84	
306.94231	108	
307.29454	340	1+
307.80312	92	
307.89002	94	
309.87263	194	1+
313.18462	92	
314.26331	76	
314.89594	108	
316.82813	88	
317.80431	76	
319.88703	80	
322.30836	126	
322.48046	92	
323.78584	86	
323.80580	82	
323.90994	78	
324.24129	84	
324.89311	522	1+
326.26109	100	
326.96598	252	1+
330.87723	90	
331.97892	126	
332.95092	82	
333.40815	88	
334.28180	134	
334.88743	106	
335.26871	120	
337.82372	82	
338.29597	80	
339.85130	92	
341.24961	78	
END IONS

###FS:    #m/z: 363.95648 #charge 1+
###MS: 34
###MSMS: 37
BEGIN IONS
TITLE=Cmpd 27, +MS2(363.9565), 28.0-35.0eV, 0.8min #37
RTINSECONDS=45.2125
SCANS=34,37
PEPMASS=363.95648	73862
CHARGE=1+
107.76572	94	
186.87117	92	
189.86150	314	1+
191.85973	248	
198.31784	100	
207.87307	292	
209.86728	170	
209.94240	196	
210.88409	294	
212.87958	1738	1+
218.49377	96	
220.88788	128	
222.95563	388	1+
223.42747	92	
224.94686	768	
224.96727	284	
225.49480	94	
225.87301	124	
225.88882	270	1+
225.96832	138	
226.94658	2426	1+
226.97112	306	
227.93117	142	
228.89387	510	1+
228.94204	2492	1+
230.88939	3046	1+
232.39511	94	
232.88413	660	
234.14771	140	
234.88130	192	
240.83379	186	
240.89011	160	1+
240.93985	1320	
240.95768	514	1+
241.11943	114	
241.93979	2804	1+
242.81972	306	1+
242.94120	1756	1+
243.82731	202	1+
244.93940	342	
244.95705	862	
245.87281	142	
245.94779	1702	1+
246.51154	92	
246.80496	144	
246.95221	1386	1+
246.97415	194	
247.84883	230	1+
247.90933	96	
248.80362	758	1+
248.90172	746	1+
249.07272	104	
249.10364	96	
250.89520	204	
251.89421	118	
251.94394	102	
253.85255	98	
253.90289	220	
255.14984	126	
256.85437	102	
257.13923	92	
258.84752	216	
259.85049	210	
259.97153	148	
260.83317	202	
260.93171	152	
260.96851	652	1+
261.83277	148	
262.84892	292	1+
263.06744	104	
264.81847	270	
265.02907	98	
265.05596	230	
265.46284	102	
265.78626	152	
265.81808	180	
266.81555	376	
266.96350	160	
267.78452	130	
267.81539	230	
267.97144	136	
268.80976	126	
268.84144	116	
268.96075	248	
269.11514	110	
269.84420	92	
269.97637	212	
270.09808	114	
270.89644	96	
271.91552	168	
273.95015	98	
274.81640	120	
276.57841	100	
276.76837	94	
276.80803	136	
276.85891	284	1+
278.80144	280	
278.83914	128	
279.80046	192	
279.85388	124	
280.79124	1206	1+
280.86537	134	
282.79334	174	
283.78670	180	
283.80557	174	
283.84951	528	
284.43413	96	
284.80412	138	
284.82409	290	
284.84954	240	
285.81832	128	
285.84522	320	
285.88732	176	1+
286.81876	108	
290.78838	122	
290.92792	102	
291.93407	300	1+
293.06108	118	
293.85333	198	1+
294.03595	96	
295.92710	208	
296.80768	750	1+
296.87306	98	
296.92157	96	
297.83384	110	
297.92921	136	
298.08165	156	
298.80303	1710	1+
299.86667	338	1+
300.80087	724	1+
301.20739	234	1+
301.43425	104	
301.86222	1282	1+
302.80298	118	
303.25325	96	
303.80345	182	
303.85786	470	1+
303.87917	152	
305.82611	116	
306.28564	458	1+
306.92683	96	
307.31618	144	
308.42868	140	
308.93165	112	
309.91636	92	
311.86039	140	
314.81855	104	
316.26880	104	
316.81320	542	1+
318.87972	114	
318.93500	102	
319.81189	166	
319.89581	92	
321.29394	98	
321.81984	134	
324.02128	120	
324.39418	102	
324.58177	98	
324.88024	186	
325.90190	134	
326.87729	160	
328.19935	178	
328.88670	114	
328.96363	102	
329.87356	126	
336.94743	318	
338.80183	108	
339.83272	186	
342.28220	106	
343.04507	156	
344.27160	106	
344.89640	142	
347.30375	174	
349.31925	166	
351.33914	108	
351.38587	110	
351.88099	98	
352.77986	94	
352.88874	118	
353.78686	238	1+
355.04555	132	1+
356.18381	106	
358.08788	96	
358.96439	176	
360.06665	98	
363.25766	196	1+
364.36487	156	
367.32710	132	
END IONS

###FS:    #m/z: 340.94067 #charge 1+
###MS: 38
###MSMS: 39
BEGIN IONS
TITLE=Cmpd 28, +MS2(340.9407), 28.0-35.0eV, 0.8min #39
RTINSECONDS=48.8965
SCANS=38-39
PEPMASS=340.94067	200834
CHARGE=1+
190.93325	148	
192.92384	132	
194.88819	84	
196.88437	80	
203.93728	122	
206.95918	80	
207.97926	90	
208.88727	134	
210.89843	120	
213.87884	140	
213.89598	132	
213.91489	84	
213.93815	768	1+
214.89075	204	
215.88717	1022	1+
215.96908	82	
216.13495	80	
217.88260	446	
219.88119	138	
219.91152	90	
221.87968	168	1+
221.89356	94	
222.94102	78	
222.95567	134	
223.95620	512	1+
224.87886	238	1+
224.95885	382	1+
224.97543	162	
227.07983	78	
227.90211	98	
228.55711	98	
230.85235	110	
230.89180	184	
231.88787	214	
231.95016	502	1+
232.89250	120	
233.89676	1020	1+
233.95085	196	
235.89509	156	
236.78858	110	
237.06448	82	
237.86864	92	
237.89229	234	1+
238.05032	80	
238.83170	82	
239.17909	84	
239.84141	92	
240.22912	292	
240.96189	110	
241.83388	148	
241.90164	160	
241.94131	94	
242.88142	80	
242.89666	88	
242.94143	198	
243.01331	86	
243.83880	98	
244.95975	224	1+
245.22570	82	
246.14352	90	
246.97490	120	
248.86331	88	
248.89838	228	1+
249.04342	84	
250.96459	130	
252.42260	80	
253.06306	84	
253.79212	82	
253.90439	178	1+
254.96853	330	
255.00276	200	1+
255.07407	484	1+
255.17748	80	
256.09578	84	
256.80736	98	
256.84391	96	
258.11780	78	
258.84458	306	1+
259.95519	122	
260.83783	150	
260.99754	126	
261.26207	100	
261.84382	114	
265.97136	112	
266.75488	96	
266.86159	112	
266.89653	212	1+
267.00047	254	1+
267.13681	132	
267.91725	98	
268.83582	108	
269.80199	150	
270.80188	102	
270.93636	82	
272.21251	122	
273.11559	80	
273.85770	334	1+
273.91972	86	
274.86125	284	1+
275.88028	78	
276.17816	92	
276.85545	372	
277.15840	98	
278.84550	344	1+
280.16752	90	
280.84316	136	
281.85799	224	1+
282.05741	82	
282.89121	82	
283.40568	88	
283.79040	92	
284.04488	92	
284.29253	78	
289.07927	88	
289.78909	108	
293.15103	126	
293.86094	140	
294.27522	120	
294.86370	112	
296.80727	192	1+
296.85468	104	
296.97489	94	
297.16241	90	
297.79196	90	
297.97624	86	
298.58433	78	
299.77921	116	
300.67794	84	
301.81812	78	
302.17071	134	
302.26414	128	
302.85175	86	
303.94630	176	1+
304.36622	84	
305.11662	82	
306.42631	88	
306.88177	212	1+
307.24820	82	
307.31355	226	1+
307.77991	98	
307.80341	114	
308.29323	410	1+
308.95310	94	
310.79847	122	1+
310.88510	174	
311.02182	78	
311.88663	212	
312.89133	110	
313.02668	140	
315.16529	78	
315.86927	230	1+
316.85050	80	
317.10176	86	
317.68128	78	
321.12241	92	
321.42597	82	
322.32705	84	
323.73728	84	
323.81025	110	
324.26782	88	
324.89230	362	
325.89272	208	
326.16798	192	
326.62021	86	
328.14690	94	
328.18966	268	
328.31806	84	
329.82020	84	
329.87429	112	
329.91811	92	
330.19601	78	
330.81534	186	
332.81435	124	
334.22485	92	
335.78908	78	
338.72069	92	
339.38104	82	
342.90269	140	
343.29766	226	1+
END IONS

###FS:    #m/z: 336.94606 #charge 1+
###MS: 38
###MSMS: 40
BEGIN IONS
TITLE=Cmpd 29, +MS2(336.9461), 28.0-35.0eV, 0.9min #40
RTINSECONDS=49.669
SCANS=38,40
PEPMASS=336.94606	80464
CHARGE=1+
47.66826	76	
182.87749	88	
187.48764	80	
190.89589	82	
192.88891	150	
194.88834	96	
203.93454	138	
210.90103	98	
211.94419	1466	
212.87694	942	1+
213.93919	450	
214.08175	88	
215.05848	78	
215.88642	932	1+
215.93289	130	
217.05655	84	
217.88304	494	1+
220.80481	84	
221.95026	78	
223.96347	132	
226.90041	80	
227.20389	100	
227.93558	90	
227.95407	80	
228.12821	86	
228.80560	92	
228.89586	124	
229.95530	1560	1+
230.88732	1470	1+
230.90955	178	
231.94957	484	
232.00602	88	
232.82355	214	1+
233.22321	76	
233.89742	460	1+
233.94703	172	
234.63367	102	
234.95583	116	
235.13240	86	
235.89627	282	1+
237.06084	82	
238.02412	106	
239.45647	104	
239.84341	134	
240.83238	88	
240.96761	84	
241.89850	76	
244.03683	76	
244.98318	80	
245.55992	78	
246.97718	200	
247.96489	448	1+
248.89990	658	1+
248.99100	182	1+
249.03579	80	
249.25426	96	
249.82785	358	1+
249.95999	96	
250.04817	78	
250.82819	296	1+
250.97527	82	
251.64848	104	
251.78507	130	
251.93128	140	
251.96061	80	
251.97441	80	
252.23212	118	
252.97157	994	1+
253.90887	190	
254.09074	146	
254.80845	94	
254.96566	258	
255.07266	308	1+
255.09590	80	
255.43201	92	
255.88401	80	
255.91231	76	
258.44381	88	
259.00668	76	
259.23175	90	
260.15973	80	
260.33608	94	
263.17296	80	
265.58305	92	
266.91518	78	
267.83862	170	
268.81482	80	
268.84623	236	
269.12651	78	
269.22529	90	
269.50127	96	
269.84630	132	
270.80414	148	
270.86648	154	
271.91692	104	
271.93729	146	
272.97899	122	
274.86183	200	
276.40864	118	
276.85837	522	1+
277.84258	76	
278.35562	88	
278.83447	318	1+
280.04829	78	
280.10539	94	
280.28051	78	
281.07259	100	
281.25602	106	
284.02838	82	
285.14057	90	
285.20295	84	
286.85164	230	
287.85955	180	
287.88846	78	
288.09464	76	
288.86130	100	
289.87948	76	
290.88558	78	
291.88824	76	
293.11210	176	
293.85252	114	
294.09459	94	
294.10939	86	
294.86532	184	
294.98844	78	
296.22784	76	
296.32666	128	
297.04180	88	
298.07955	106	
299.88364	82	
302.18945	94	
303.94002	86	
303.95770	76	
304.81221	98	
305.86189	92	
306.26961	84	
306.78965	88	
307.80362	106	
307.88460	124	
308.30653	94	
308.86135	82	
309.59004	94	
312.12712	88	
312.82659	162	
315.25484	172	1+
315.39629	92	
318.17410	78	
319.85884	76	
320.43391	78	
321.08058	76	
321.21913	82	
322.37996	82	
323.23804	200	
324.28570	84	
324.89861	102	
326.30738	84	
326.82221	86	
326.89999	84	
327.16652	86	
328.26133	114	
328.89561	142	
329.76098	100	
333.64361	78	
334.10350	76	
337.35798	136	
337.72915	88	
341.45149	78	
341.89846	322	1+
342.20282	78	
END IONS

###FS:    #m/z: 363.95634 #charge 1+
###MS: 38
###MSMS: 41
BEGIN IONS
TITLE=Cmpd 30, +MS2(363.9563), 28.0-35.0eV, 0.9min #41
RTINSECONDS=50.4405
SCANS=38,41
PEPMASS=363.95634	75918
CHARGE=1+
87.91908	114	
162.63303	120	
180.87560	96	
189.86406	440	1+
191.85775	190	1+
205.95204	94	
207.87191	92	
207.94823	222	
209.86915	248	
209.94532	130	
210.88139	224	1+
212.87902	1854	1+
214.89756	120	
217.02218	92	
220.41994	88	
222.95233	548	
223.88507	402	1+
223.96162	400	
224.94794	656	1+
224.97837	104	
226.88950	102	
226.94784	1908	1+
226.97089	368	1+
227.09984	96	
227.89239	920	1+
227.93044	556	
228.89539	782	1+
228.94291	1470	1+
230.88945	3174	1+
232.88615	466	1+
234.88237	326	
237.84805	130	
240.81891	88	
240.83677	88	
240.94167	730	
240.95923	648	1+
241.08164	140	
241.83538	264	1+
241.94113	842	
242.94307	2368	1+
243.83008	208	
244.82654	156	
244.94166	654	
244.95777	842	1+
245.83031	90	
245.86271	230	1+
245.94699	1788	1+
246.81009	166	
246.90121	208	
246.95260	1392	1+
246.97523	262	
247.80396	530	1+
247.97625	130	
248.89952	1508	1+
248.92193	88	
249.80320	104	
250.80484	274	
252.89820	368	1+
255.41650	98	
256.08611	96	
256.84594	106	
258.84400	214	
258.92726	90	
258.97014	128	
259.24770	106	
259.84562	102	
260.01116	102	
260.51438	102	
260.82566	350	1+
260.96860	482	1+
261.57787	94	
262.53394	96	
262.85171	328	
264.15804	92	
264.81803	100	
264.97028	166	1+
265.99137	92	
266.78414	266	1+
266.81409	880	1+
266.86862	128	
267.98030	102	
268.64064	92	
268.84434	96	
268.95469	106	
269.11652	92	
269.84180	262	
269.96683	244	
270.79687	150	
270.82616	182	
270.84166	148	
270.91424	376	1+
271.79605	112	
271.84381	200	1+
271.91674	314	1+
272.53343	98	
275.80661	96	
275.83619	112	
276.80639	128	
276.85613	516	1+
277.80368	108	
278.80660	360	
278.91365	98	
279.75483	104	
279.79872	328	
279.85606	114	
280.79173	1870	1+
281.04263	94	
281.86597	198	
283.78754	646	1+
283.85050	754	1+
283.87510	128	
283.98700	108	
284.14636	102	
284.44807	98	
284.82739	430	1+
285.84424	444	1+
286.86533	112	
286.89281	118	
289.87684	94	
290.78344	94	
292.01781	92	
292.43797	172	
292.93752	88	
293.84908	106	
294.09260	148	
294.86964	112	
295.29393	110	
296.80765	214	
297.80633	200	
297.92061	90	
298.80228	3350	1+
298.92184	102	
299.03664	88	
299.87034	180	
300.86388	100	
301.86131	1376	1+
302.80462	410	1+
302.90516	92	
303.83232	104	
303.85678	704	1+
304.26137	98	
304.88750	88	
305.12707	88	
305.78531	192	
306.27480	104	
306.29363	140	
307.28831	546	1+
307.30868	106	
307.89039	140	
308.29321	374	1+
309.91579	118	
310.30296	104	
311.85994	306	1+
314.77947	122	
314.81528	178	
314.94392	96	
315.17823	108	
316.81622	594	1+
317.92900	100	
318.44126	96	
318.93683	94	
319.81677	322	1+
321.81676	142	
321.86659	210	1+
321.88287	148	
322.30444	146	
322.70646	116	
322.93392	116	
323.16209	118	
324.88263	128	
324.89225	182	
325.14762	104	
326.87302	234	
327.82290	100	
328.81216	176	
329.87233	212	
333.05391	92	
333.88724	106	
335.76555	122	
338.45851	96	
338.78893	96	
339.83266	130	
340.82586	272	
342.20690	108	
345.75358	94	
349.31977	144	
350.80434	234	1+
351.33535	128	
351.67845	94	
352.88392	92	
353.89032	170	
355.92337	116	
358.91824	126	
365.24286	108	
365.31112	122	
365.39199	122	
367.32440	96	
368.32842	120	
END IONS

###FS:    #m/z: 322.93024 #charge 1+
###MS: 42
###MSMS: 43
BEGIN IONS
TITLE=Cmpd 31, +MS2(322.9302), 28.0-35.0eV, 0.9min #43
RTINSECONDS=54.1365
SCANS=42-43
PEPMASS=322.93024	509652
CHARGE=1+
57.00358	100	
67.90066	86	
153.89214	90	
177.92010	98	
192.88826	248	
196.88839	84	
198.88407	298	1+
199.93439	80	
200.19843	74	
203.14691	182	1+
203.96364	82	
205.94705	582	1+
206.97324	88	
208.90426	110	
210.90104	266	
214.17213	108	
214.91259	84	
215.07513	90	
221.88930	148	
221.94640	166	
222.86126	80	
222.95382	100	
223.89744	82	
223.95907	288	1+
223.97679	104	
224.97823	82	
225.86275	106	
226.86709	158	
227.92795	188	
228.93031	74	
229.78749	92	
231.86021	102	
231.96105	80	
232.93092	76	
232.98329	74	
233.90496	198	
234.18243	74	
234.68680	90	
235.35270	106	
235.84279	82	
235.90525	144	
238.93920	338	
238.96281	78	
239.07901	118	
240.10841	84	
240.93989	4234	
241.94208	3398	
242.25677	112	1+
242.81673	74	
242.83757	80	
242.89408	212	1+
242.94180	11538	1+
243.03443	74	
243.81930	216	1+
243.88798	76	
244.18254	118	
244.41299	84	
244.79662	86	
244.94010	2752	1+
246.14858	98	
246.85145	192	1+
246.97481	526	1+
248.93718	78	
249.90255	88	
250.90122	90	
251.23976	84	
252.93616	82	
253.80618	84	
253.83346	92	
254.10116	78	
254.85148	82	
255.80712	80	
255.95235	82	
256.10944	74	
257.79747	228	
258.43162	78	
258.47508	96	
258.83254	108	
259.34267	100	
260.08458	118	
260.83828	156	
261.10556	88	
261.47683	86	
261.83132	400	1+
262.85219	102	
264.84548	258	1+
265.05422	164	
265.08192	118	
266.91151	76	
267.80085	202	1+
268.79040	78	
268.98582	88	
270.80673	132	
271.87922	80	
271.92783	82	
272.74429	92	
272.84953	148	
273.56204	84	
273.79266	322	1+
274.91831	78	
276.85853	78	
277.06856	84	
277.12683	140	
277.80475	76	
278.23510	80	
279.09201	754	1+
279.79416	140	
282.79635	78	
282.88325	96	
283.01931	106	
283.06644	214	1+
283.37920	78	
283.85027	90	
284.29356	188	
285.84807	78	
286.25307	76	
286.75408	90	
288.01353	100	
289.78564	74	
289.88197	114	
290.85501	132	
292.81734	198	1+
292.85151	86	
294.89847	86	
295.13405	74	
295.90834	78	
296.12172	80	
296.84486	78	
298.78982	282	1+
298.82417	84	
298.96003	90	
299.81458	78	
299.91013	82	
301.85986	226	
304.05178	86	
304.79504	74	
305.13807	76	
305.87909	286	1+
307.79048	110	
307.88969	254	
308.29403	276	
309.27689	80	
309.82527	76	
309.91417	82	
310.30762	262	
310.84860	76	
311.13680	102	
311.86077	82	
312.80016	126	
313.17816	100	
314.08935	74	
314.38561	106	
315.84433	146	
315.85739	130	
316.06187	94	
316.42871	102	
318.88403	76	
319.88558	254	1+
321.81839	140	
321.88189	80	
321.92601	88	
322.78125	80	
323.16792	100	
323.21425	78	
323.23747	240	1+
323.88639	322	1+
324.19928	116	
326.18128	80	
326.45864	82	
326.91103	76	
327.09091	76	
327.39761	74	
328.05547	128	
END IONS

###FS:    #m/z: 340.94072 #charge 1+
###MS: 42
###MSMS: 44
BEGIN IONS
TITLE=Cmpd 32, +MS2(340.9407), 28.0-35.0eV, 0.9min #44
RTINSECONDS=54.909
SCANS=42,44
PEPMASS=340.94072	203442
CHARGE=1+
185.00736	76	
192.89315	80	
192.92358	118	
204.92946	104	
205.94976	218	
206.44905	80	
208.96365	78	
209.94281	76	
212.87464	198	
213.08586	84	
213.87898	172	
213.93785	318	
214.90185	76	
215.88721	886	1+
215.93348	112	
217.88225	316	
218.87510	200	1+
223.95860	236	1+
223.97828	174	
224.97736	138	
226.15245	94	
226.93359	94	
230.89045	172	
231.00280	88	
231.89008	190	
231.94900	728	
232.06010	94	
232.89406	546	1+
233.89838	390	1+
233.94097	80	
233.95513	110	
235.86624	130	
235.89021	462	1+
237.06085	224	
238.90387	96	
238.95881	76	
239.78668	94	
240.23001	154	
240.83493	86	
240.89134	80	
241.46065	166	
241.93871	78	
242.94692	126	
243.83370	112	
243.99805	82	
244.82814	146	
245.95654	76	
245.98144	76	
246.97663	362	1+
247.25219	98	
247.99416	88	
248.53623	78	
248.85075	144	
249.96021	158	
250.90129	108	
250.95235	340	1+
251.43079	88	
251.90597	82	
251.95845	204	1+
252.00336	86	
252.81488	98	
252.98686	84	
253.90496	142	
254.14643	104	
254.96624	562	1+
255.07479	282	1+
256.91298	136	
257.44762	96	
258.15539	108	
258.84168	214	
258.97090	78	
259.81943	82	
259.84869	160	
259.93395	90	
260.19951	82	
260.83812	180	
261.43294	92	
261.84317	108	
262.97766	88	
263.85867	88	
264.13804	92	
264.86683	120	
266.85939	114	
266.88517	80	
267.10003	98	
267.13763	250	1+
267.79691	96	
268.22469	80	
268.83845	140	
271.79190	82	
271.84845	324	1+
272.75253	80	
272.79691	110	
272.93612	106	
272.95259	78	
273.79499	160	
275.81163	94	
275.89776	176	1+
276.18875	82	
276.85900	646	1+
278.84520	142	
278.96665	82	
279.85825	130	
279.90473	108	
282.28478	278	1+
283.07127	92	
284.76752	88	
285.62625	94	
286.89128	92	
287.94471	90	
289.79039	156	
290.85382	130	
290.88288	190	
292.43563	76	
293.16261	82	
294.02514	80	
294.87202	76	
295.43979	84	
295.88964	106	
297.85476	84	
298.15002	134	
298.80099	168	
298.86779	112	
299.78090	182	1+
300.41619	80	
300.80800	146	
301.07184	106	
301.81159	198	1+
302.94105	118	
304.16516	78	
304.26700	214	1+
305.12112	82	
306.16827	92	
306.78984	104	
306.88130	164	
307.18780	80	
307.21780	84	
307.79609	120	
307.89375	86	
308.29102	212	
309.27644	110	
309.30899	108	
309.46237	94	
309.87600	370	1+
311.80403	134	
311.86155	112	
312.41581	78	
312.80018	122	
312.87956	114	
313.78037	86	
314.44828	80	
316.29096	96	
318.45435	80	
321.92595	80	
323.00825	86	
323.22052	78	
323.88538	122	
324.04471	82	
324.73246	106	
324.88999	234	
327.11926	88	
328.18906	150	
328.88667	110	
330.81277	88	
334.87265	142	
335.62702	94	
336.84461	172	1+
338.68888	92	
342.17551	90	
344.18558	100	
345.20005	108	
END IONS

###FS:    #m/z: 363.95662 #charge 1+
###MS: 42
###MSMS: 45
BEGIN IONS
TITLE=Cmpd 33, +MS2(363.9566), 28.0-35.0eV, 1.0min #45
RTINSECONDS=55.6815
SCANS=42,45
PEPMASS=363.95662	77790
CHARGE=1+
70.66937	88	
78.53853	88	
127.23844	84	
185.97440	84	
189.86417	386	
191.85940	462	
193.17801	84	
194.89101	140	
196.88327	262	
200.88989	128	
200.94984	84	
203.96007	86	
205.95014	168	
207.87614	102	
209.87756	656	1+
209.94211	358	1+
210.02454	104	
210.88168	540	1+
212.87944	2132	1+
215.88593	86	
221.86999	96	
222.95116	576	1+
223.88731	136	
224.94739	684	
224.97616	144	
225.83055	104	
225.94463	2568	1+
226.94708	2168	1+
227.93013	248	
228.13564	108	
228.89328	562	1+
228.94239	2040	1+
230.88954	2188	1+
232.50778	94	
232.88368	438	1+
234.87755	166	
239.02902	88	
240.83534	112	
240.94140	848	
240.96158	660	1+
241.11371	114	
241.13530	102	
241.83346	140	
241.93979	3210	1+
242.94227	2308	1+
242.98311	106	
243.83183	358	1+
243.95960	244	
244.94200	566	
244.95799	1222	
245.94095	352	
246.85411	218	
246.95470	868	1+
247.93962	392	1+
248.05803	98	
248.80221	786	1+
248.89945	726	1+
250.89434	444	1+
251.92851	114	
251.94868	112	
253.12759	96	
253.84885	92	
254.90235	192	
255.12305	208	1+
255.62658	102	
258.79892	90	
258.84591	286	
258.97343	158	
259.24572	106	
259.44342	114	
259.84026	376	1+
260.01128	84	
260.90213	100	
260.96911	218	
261.07616	92	
261.53218	88	
261.82663	254	1+
262.14056	98	
262.42466	92	
262.63329	88	
262.92157	84	
263.01964	92	
263.86853	84	
264.81591	130	
265.11681	86	
265.81719	154	
266.81235	778	1+
266.92120	90	
267.41913	92	
267.97279	156	
268.11026	172	1+
268.41409	90	
268.81456	200	
268.96429	314	1+
269.13668	98	
269.80013	272	1+
269.96776	266	1+
270.83810	122	
271.91170	336	1+
272.81911	350	1+
272.94067	98	
273.57241	102	
276.47406	98	
276.85505	340	
277.85815	152	
278.79673	198	
278.84501	248	1+
279.79811	420	
279.91622	146	
280.79239	812	
281.79263	480	
281.85831	342	
281.88905	196	1+
282.79059	738	1+
283.82760	98	
283.85209	720	1+
284.82631	546	
285.84242	204	
286.84814	152	
287.80981	138	
289.89589	92	
290.79531	152	
293.85485	162	
294.86847	124	
294.92907	108	
296.80848	534	
297.80918	312	
297.92877	88	
298.38594	92	
298.42329	96	
298.80254	3174	1+
299.86726	252	
300.87202	170	
300.88893	102	
301.80050	570	1+
301.86322	724	
302.85695	1196	1+
302.92438	108	
303.24156	108	
303.85618	692	1+
303.94239	96	
304.44767	94	
305.43167	234	1+
305.91938	158	
306.12119	114	1+
306.46311	98	
306.88083	108	
307.78350	94	
308.29271	172	
308.39265	104	
312.80233	84	
314.82281	116	
315.81905	154	
315.85527	102	
316.31277	88	
316.43310	84	
316.81342	568	1+
317.06457	92	
317.21090	90	
317.80783	138	
318.58825	106	
318.81001	104	
318.88475	224	1+
318.93772	226	1+
319.96399	90	
321.82804	120	
321.86298	162	
322.82340	84	
324.87315	396	
326.40507	94	
326.86881	192	
327.28209	180	
329.81921	84	
334.82292	220	1+
336.13462	114	
336.94539	156	
337.05738	90	
339.29472	104	
339.35105	84	
340.93936	204	
342.27115	92	
343.71057	94	
343.91792	100	
344.12499	88	
352.88914	118	
353.42130	102	
353.85439	98	
353.89570	216	1+
356.41465	86	
360.33009	112	
363.97433	84	
365.29897	114	
366.36105	92	
366.75345	84	
367.33092	158	
END IONS

###FS:    #m/z: 322.93016 #charge 1+
###MS: 46
###MSMS: 47
BEGIN IONS
TITLE=Cmpd 34, +MS2(322.9302), 28.0-35.0eV, 1.0min #47
RTINSECONDS=59.355
SCANS=46-47
PEPMASS=322.93016	539956
CHARGE=1+
90.94168	102	
155.41449	90	
186.86604	78	
192.88978	172	1+
203.76544	92	
205.95045	186	
205.97115	72	
207.97256	126	
208.13986	86	
209.83263	72	
209.89466	162	1+
213.83297	114	
215.97060	72	
217.88415	84	
219.06571	94	
220.06279	84	
221.94611	214	
222.95477	812	1+
223.95979	676	1+
224.83159	82	
224.88118	80	
225.07102	78	
227.93015	148	
229.93831	82	
231.45471	86	
231.89206	76	
232.51126	98	
232.85961	86	
232.90084	100	
233.41672	76	
233.91864	142	
234.12070	78	
234.98925	74	
235.96151	80	
237.13596	84	
237.64893	94	
237.80089	120	
238.06958	90	
238.93742	404	
239.08178	272	1+
239.78609	94	
239.80246	72	
240.40211	80	
240.94038	3772	
240.96555	150	
241.43882	82	
241.88928	76	
241.94234	4206	
242.94164	12062	1+
243.88352	118	
244.11245	88	
244.93984	2214	1+
245.19059	76	
246.88356	72	
246.97493	512	1+
248.85383	76	
248.95226	74	
249.93196	88	
249.96700	168	
250.06383	78	
250.17838	76	
250.94795	126	
250.96929	84	
251.80866	82	
251.92559	76	
252.47340	96	
252.82911	150	1+
252.97307	78	
253.19401	76	
253.92744	100	
254.90875	180	1+
257.80126	292	1+
257.97409	78	
258.83328	202	
258.93112	324	1+
259.84393	126	
259.86082	76	
260.82857	294	1+
260.98047	86	
261.92151	106	
261.96150	76	
262.82736	128	
263.84277	86	
264.83869	78	
265.25565	74	
265.85966	94	
266.24155	74	
267.86679	80	
268.95804	132	
268.98348	92	
269.11428	84	
272.85371	126	
273.00984	76	
273.48895	78	
273.79180	208	1+
273.84870	86	
275.03458	88	
275.82621	90	
276.84390	156	
279.09276	912	1+
279.14160	84	
280.87089	74	
282.15267	72	
282.83944	78	
283.06957	224	
283.13312	72	
283.86289	174	
284.06753	126	
284.29166	354	1+
284.78682	172	
284.87773	218	1+
285.89618	84	
286.18671	78	
286.84347	88	
287.98003	88	
288.91436	82	
289.09377	92	
289.79028	176	
289.81454	80	
289.88167	100	
289.97148	72	
290.93208	94	
291.36587	108	
291.80227	134	
293.87165	76	
294.17676	86	
295.92342	80	
296.81580	72	
296.86685	132	
297.25134	76	
298.79864	78	
299.00889	84	
299.80381	82	
300.78456	76	
300.82061	74	
302.89628	74	
304.44562	92	
304.98792	78	
305.15442	132	
305.36354	74	
305.87934	306	1+
306.10191	80	
307.79952	404	1+
307.89078	202	
307.92001	102	1+
308.29057	120	
308.80233	290	1+
308.86567	160	
309.32405	142	
310.30895	102	
310.82394	104	
311.30988	92	
311.80184	86	
311.88863	82	
312.80968	88	
312.84066	108	
313.87817	94	
315.45727	84	
316.86583	88	
318.76780	82	
319.75947	80	
320.30184	82	
321.41951	72	
323.23406	176	
323.77070	72	
324.14690	214	1+
324.89645	114	
325.06870	86	
325.75524	76	
325.90013	188	
326.87714	114	
327.89903	102	
END IONS

###FS:    #m/z: 359.96162 #charge 1+
###MS: 46
###MSMS: 48
BEGIN IONS
TITLE=Cmpd 35, +MS2(359.9616), 28.0-35.0eV, 1.0min #48
RTINSECONDS=60.1275
SCANS=46,48
PEPMASS=359.96162	63544
CHARGE=1+
119.50854	90	
192.88797	82	
208.87526	80	
209.94583	136	
210.06219	82	
220.95885	112	
222.95202	844	1+
223.88721	98	
224.88957	362	1+
224.94717	652	1+
224.97031	510	1+
225.12341	136	
226.94764	1442	1+
226.97109	312	1+
227.88822	112	
227.93420	138	
228.31387	80	
228.91809	94	
228.94195	1124	1+
232.88401	102	
233.08095	82	
236.85070	80	
237.56956	90	
238.04678	94	
238.13755	84	
238.83962	82	
239.14393	148	
239.78807	188	1+
240.47773	92	
240.83921	118	
240.90545	146	
240.94083	696	
240.96122	652	1+
241.38511	98	
241.90183	156	
241.94160	434	
242.02643	82	
242.95812	356	
244.95695	636	
245.43992	100	
245.86792	142	
245.94088	456	
246.81267	106	
246.95377	586	
246.97481	232	
247.81156	164	
248.80112	786	1+
249.15409	102	
250.79991	112	
250.89182	78	
250.90529	86	
250.94663	222	1+
251.02782	80	
254.68104	86	
256.45353	84	
256.91786	80	
257.09318	84	
257.85826	152	
258.13903	228	
258.21855	80	
258.82867	90	
258.85175	276	1+
258.95084	80	
259.97740	100	
260.51043	88	
260.97314	322	1+
261.25223	84	
263.42794	80	
263.79276	82	
263.97849	152	
264.81992	348	
265.81028	972	1+
266.13249	138	
266.81208	812	1+
267.78481	80	
267.97203	124	
268.84152	124	
268.95897	182	
269.94001	232	1+
269.97065	136	
270.41727	80	
271.79432	82	
272.17684	90	
273.79379	90	
274.81595	128	
275.42592	102	
275.81910	78	
276.85678	360	1+
278.79984	232	1+
278.87567	194	1+
280.44939	82	
280.79220	1846	1+
280.92897	178	
282.27694	212	
282.42278	94	
283.46355	96	
283.57516	100	
283.70146	80	
283.77834	168	
283.80698	126	
284.82483	476	1+
285.78813	88	
286.83186	170	1+
288.87495	80	
290.85538	236	1+
291.05126	106	
291.43905	138	
291.78849	214	
292.43563	154	
292.93562	82	
293.12255	120	
293.81052	84	
293.85085	400	1+
295.81337	114	
296.80748	738	
297.42929	94	
297.80150	2384	1+
298.42339	118	
298.80335	2024	1+
298.91974	90	
299.86997	112	
300.79672	92	
301.48528	78	
301.78419	150	
302.78553	86	
303.14870	90	
303.97236	80	
304.54692	92	
304.75647	84	
306.28405	90	
307.06293	90	
307.94613	88	
308.29101	192	
308.65307	98	
308.83420	78	
309.40858	98	
309.79196	138	
310.87015	180	
311.13217	90	
311.86367	134	
316.81689	428	1+
317.44609	106	
317.61141	140	
317.94308	82	
318.93369	138	
319.82332	116	
320.95327	82	
321.82279	280	
323.01471	116	
323.83105	88	
323.89412	90	
324.53089	120	
324.89356	110	
328.48264	94	
328.82092	78	
331.20565	84	
332.90603	92	
334.90761	84	
336.94553	212	
340.62847	106	
342.20183	128	
342.23233	90	
343.27637	128	
344.18210	106	
344.76064	78	
345.40861	98	
348.12181	118	1+
348.83320	94	
350.15140	88	
350.35771	82	
356.25227	78	
358.20109	90	
359.42081	118	
361.25295	80	
361.69161	94	
361.86459	104	
362.86720	82	
363.18757	94	
END IONS

###FS:    #m/z: 313.92930 #charge 1+
###MS: 46
###MSMS: 49
BEGIN IONS
TITLE=Cmpd 36, +MS2(313.9293), 28.0-35.0eV, 1.1min #49
RTINSECONDS=60.8995
SCANS=46,49
PEPMASS=313.92930	27016
CHARGE=1+
187.08929	88	
190.82975	128	
192.84672	78	
193.96940	218	
196.85921	66	
201.05149	160	
205.95032	174	
207.07613	64	
210.90823	82	
211.98430	128	
212.88235	108	
214.89671	76	
217.97107	82	
221.94275	166	
223.96039	286	1+
226.85075	68	
226.94661	66	
227.87899	126	
227.95773	66	
228.23214	82	
229.88589	274	1+
230.90987	126	
230.95036	68	
231.06442	76	
231.09037	72	
231.85806	126	
232.94018	64	
233.80323	70	
233.95139	86	
234.88500	118	
234.93089	66	
234.94812	68	
234.97045	112	
235.05510	84	
235.79794	106	
235.96942	66	
236.00137	78	
237.23275	80	
238.78611	72	
239.91059	72	
239.95628	80	
240.92196	66	
240.96274	104	
240.97695	76	
243.37820	72	
243.56319	84	
244.14759	82	
246.97423	226	
247.95573	74	
247.97321	132	
248.11046	76	
248.52457	98	
248.85571	68	
248.94740	118	
249.37698	76	
249.85686	120	
250.21544	68	
250.95064	212	
251.24014	74	
251.91589	72	
252.26676	92	
252.95741	246	
253.19982	76	
253.83711	72	
254.78301	72	
255.04563	78	
257.90874	84	
260.85136	74	
260.94938	142	
262.13248	64	
262.50396	88	
262.73101	64	
263.17110	72	
263.90349	100	
264.84200	92	
264.98503	68	
265.02091	74	
266.42393	80	
267.07394	98	
268.90491	68	
269.91463	68	
269.93288	72	
270.27902	164	
270.84992	70	
270.88795	78	
271.81425	80	
271.84168	98	
272.19939	64	
272.79825	118	
273.15834	68	
273.44481	72	
274.42019	90	
274.92672	76	
276.80889	68	
276.83937	118	
276.98674	66	
277.02771	100	
278.90897	74	
280.26434	74	
280.85837	92	
281.24363	78	
281.26223	72	
282.86469	156	
282.95349	90	
283.86227	68	
286.75636	74	
286.82688	98	
287.87376	70	
287.90318	78	
289.64571	76	
289.95671	64	
290.24985	80	
290.88509	150	
290.93221	70	
291.27591	78	
291.82916	70	
291.87430	92	
292.25766	66	
292.40827	88	
294.48653	86	
294.87348	92	
295.83638	104	
296.82178	238	1+
297.37202	74	
298.27048	76	
299.42515	92	
299.78869	66	
299.86931	78	
302.88832	64	
304.90230	68	
305.82335	106	
306.14959	68	
306.23309	74	
306.88753	128	
307.44630	64	
307.79501	72	
307.88852	70	
308.73081	86	
308.87510	64	
309.02419	96	
309.88702	132	
310.38560	78	
310.86837	70	
311.26251	74	
311.43995	94	
311.86005	106	
312.71967	66	
313.14567	68	
314.28064	186	
314.95803	72	
315.33724	90	
318.82526	72	
318.93437	84	
END IONS

###FS:    #m/z: 322.93018 #charge 1+
###MS: 50
###MSMS: 51
BEGIN IONS
TITLE=Cmpd 37, +MS2(322.9302), 28.0-35.0eV, 1.1min #51
RTINSECONDS=64.5625
SCANS=50-51
PEPMASS=322.93018	613422
CHARGE=1+
118.08058	76	
180.86378	78	
189.85934	78	
192.89221	114	
195.89395	92	
200.88547	80	
205.94737	344	
206.97309	114	
207.09171	76	
207.97079	112	
208.44566	90	
208.88224	106	
209.94313	72	
210.89976	110	
211.44540	78	
213.63484	84	
214.90187	74	
215.88354	96	
219.87325	72	
223.15357	72	
223.95871	236	
224.96172	268	
226.88749	86	
227.92944	202	1+
228.91157	76	
231.90738	114	
232.14216	86	
235.07776	82	
235.97470	72	
237.92333	104	
238.90742	84	
238.93947	248	
239.07450	108	
239.38043	82	
239.78755	126	
239.90443	142	
240.07970	86	
240.81857	74	
240.93994	5218	
240.96830	78	
241.84303	78	
241.94210	4098	
242.94143	11318	1+
243.78772	94	
243.81849	120	
244.84895	72	
244.93926	3062	1+
245.89116	82	
246.97456	466	1+
247.18895	72	
247.86295	88	
248.85516	234	
249.96994	126	
250.92978	102	
251.79307	84	
251.89644	72	
251.92848	120	
252.22390	74	
253.09451	88	
253.92224	80	
254.21289	72	
254.93764	76	
255.11033	88	
255.95619	78	
256.78931	424	1+
258.83078	118	
259.13484	88	
259.80752	112	
261.04571	78	
261.36944	114	
261.47441	78	
261.83228	186	
262.15611	82	
262.21383	72	
262.45839	88	
262.83209	232	
262.96480	306	1+
263.06728	76	
263.82893	120	
264.80300	94	
265.85715	412	1+
265.91504	76	
266.01925	90	
266.88742	80	
267.02349	78	
267.79394	132	
267.82095	76	
269.00218	96	
269.18284	84	
270.83364	84	
272.53138	94	
272.93697	86	
273.79418	226	
273.92354	74	
274.44425	84	
274.82274	88	
275.81306	140	
276.06197	76	
276.19148	72	
278.93388	76	
279.09037	732	1+
279.34185	106	
279.79782	72	
279.86021	74	
280.28279	72	
280.40811	102	
280.85236	140	
281.84728	86	
282.04056	84	
282.80394	92	
282.85828	148	
282.89113	78	
282.97173	96	
283.06842	264	1+
283.09159	96	
283.36028	88	
284.29370	146	
284.87467	100	
284.91963	106	
285.29436	80	
286.94741	82	
287.51179	80	
289.78651	152	
290.79590	80	
290.86011	108	
290.88371	212	
290.91135	76	
291.00326	84	
291.80271	124	
293.07611	72	
293.50971	78	
293.85827	256	1+
298.85407	80	
300.44803	88	
302.88373	106	
303.21259	76	
303.73042	82	
303.94642	86	
305.06435	88	
305.78396	90	
306.11692	86	
306.73381	76	
306.88719	192	1+
308.30575	78	
308.80017	104	
308.92255	82	
309.29415	146	
310.17983	74	
310.30705	120	
311.86056	92	
312.03204	74	
312.24862	94	
312.61799	82	
312.80671	124	
321.90055	124	
323.23622	134	
323.89102	566	1+
324.20453	126	
324.89203	356	1+
325.70876	78	
325.82184	92	
326.25628	80	
327.83761	76	
END IONS

###FS:    #m/z: 336.94583 #charge 1+
###MS: 50
###MSMS: 52
BEGIN IONS
TITLE=Cmpd 38, +MS2(336.9458), 28.0-35.0eV, 1.1min #52
RTINSECONDS=65.3345
SCANS=50,52
PEPMASS=336.94583	81620
CHARGE=1+
79.68539	100	
182.25353	76	
189.06624	86	
189.86424	100	
192.88715	118	
195.04095	86	
200.01091	74	
201.04679	78	
205.95275	158	
206.81803	110	
210.37536	72	
211.94490	1652	1+
212.87887	966	1+
213.94186	666	1+
214.89566	84	
215.89158	394	
216.88493	150	
217.88281	86	
217.93669	78	
220.06090	82	
221.89715	82	
223.01991	78	
223.88986	84	
223.97714	118	
224.97689	88	
226.15005	74	
227.09822	86	
227.78344	78	
227.89411	126	
228.89402	180	
229.95613	960	1+
230.88829	1380	1+
231.37803	100	
231.55004	86	
231.95236	528	1+
231.98184	86	
232.04147	78	
232.83144	88	
233.89715	466	1+
233.94733	126	
234.12990	72	
235.89339	110	
236.81867	80	
239.85553	110	
239.90205	208	
240.56174	120	
240.82873	72	
240.84365	72	
241.85614	232	1+
244.95997	74	
246.91306	128	
246.97589	216	
247.96519	268	1+
248.89776	346	
249.00071	92	
249.02620	100	
249.10356	86	
249.89818	166	
249.95957	140	
250.05229	98	
250.83393	128	
250.89746	86	
250.92102	92	
250.98910	110	
252.14575	88	
252.97076	860	1+
253.85469	72	
253.90207	502	1+
254.09160	78	
254.96547	380	
255.11220	106	
257.41038	112	
257.91560	132	
257.95606	82	
258.84796	402	1+
258.91093	204	
258.94524	72	
259.02833	80	
259.40002	92	
259.44126	90	
260.86540	90	
261.47653	106	
262.34912	80	
266.81304	88	
266.86484	116	
267.83152	98	
268.06600	72	
268.83922	436	1+
268.95931	86	
269.08631	76	
269.42696	82	
269.79981	100	
269.96100	72	
270.98319	136	
271.84903	84	
272.35101	76	
272.84653	214	
272.95098	98	
273.80179	98	
274.19805	110	
274.21856	140	
275.86595	114	
276.40052	96	
276.84871	112	
277.83616	130	
277.86270	130	
277.88884	114	
277.96257	102	
278.83715	274	1+
279.08552	74	
280.44333	80	
281.04880	78	
281.08726	74	
281.43297	74	
282.02443	76	
282.87740	124	
284.23324	88	
285.02647	76	
285.84750	400	1+
285.93325	78	
287.73234	88	
287.93647	104	
292.81797	108	
293.11075	328	1+
294.84261	76	
295.55611	78	
297.87010	80	
297.89070	84	
297.92993	76	
298.08366	78	
298.86851	74	
299.41230	100	
299.86813	194	
302.81260	86	
303.81194	78	
303.88880	88	
305.09292	88	
305.42564	102	
306.43501	90	
306.90038	142	
308.86565	238	1+
309.16661	84	
310.82138	156	
311.03041	92	
311.10700	108	
311.82173	72	
311.88886	76	
315.18703	84	
315.87789	92	
317.11051	82	
317.86091	86	
319.93992	94	
320.66044	88	
322.08258	92	
322.31262	130	
324.07318	76	
324.80752	94	
324.89533	130	
325.34601	100	
325.89689	200	
326.33247	92	
327.88562	126	
328.89905	100	
334.61776	84	
334.93437	76	
335.61796	80	
340.90708	138	
END IONS

###FS:    #m/z: 359.96163 #charge 1+
###MS: 50
###MSMS: 53
BEGIN IONS
TITLE=Cmpd 39, +MS2(359.9616), 28.0-35.0eV, 1.1min #53
RTINSECONDS=66.107
SCANS=50,53
PEPMASS=359.96163	55404
CHARGE=1+
183.93170	90	
187.86688	186	
192.88940	80	
200.94989	98	
207.03883	82	
208.90581	92	
208.94413	120	
209.94498	206	
216.86502	90	
219.07473	78	
220.96019	122	
221.89240	136	
222.89074	112	
222.95261	838	1+
223.88948	214	
224.94981	832	1+
225.96996	210	
226.88598	114	
226.94756	1580	1+
226.97156	124	
227.87724	276	1+
227.93072	132	
228.94125	1324	1+
233.96698	94	
234.10935	84	
234.49080	82	
235.12287	82	
235.88772	144	
240.83556	86	
240.93958	920	1+
240.96282	694	1+
241.89401	86	
242.89970	90	
242.95916	490	1+
244.95587	540	
245.83150	82	
245.90468	100	
245.93728	160	
246.05093	94	
246.80713	192	
246.93517	86	
246.95506	430	
246.97552	190	
248.80325	628	1+
249.85233	78	
249.88714	78	
250.89448	104	
250.95675	128	
251.02914	226	1+
252.12816	94	
255.05360	86	
255.93093	84	
256.48498	96	
257.15922	154	
257.99159	84	
258.82675	156	
258.85192	120	
258.97694	118	
259.80947	88	
259.96981	96	
260.80218	90	
260.88899	82	
260.96831	284	1+
261.23261	92	
261.92959	204	
262.42861	96	
262.89432	86	
263.20491	106	
264.23189	88	
264.81781	146	
265.80084	110	
265.82122	132	
265.97237	150	
266.61237	106	
266.81377	682	1+
266.87320	82	
268.84285	128	
268.87065	98	
269.10443	80	
269.57175	100	
270.20342	96	
270.88810	124	
273.90395	94	
274.86404	180	
275.37464	88	
276.80809	128	
277.44904	80	
277.80865	128	
277.89077	90	
278.79814	166	
279.79696	228	
279.84703	78	
280.05680	92	
280.79296	1560	1+
280.86935	206	1+
280.98498	180	1+
281.86230	278	1+
282.80141	126	
283.89506	178	
284.80449	142	1+
284.82715	80	
287.13487	82	
287.79896	134	1+
288.42743	332	1+
289.84083	88	
292.81566	82	
295.65520	90	
296.02558	80	
296.80884	394	
296.88293	88	
297.14359	80	
297.80462	172	
298.80271	1468	1+
299.86718	130	
300.14396	82	
300.80557	150	
301.86216	136	
303.94650	188	
304.44369	94	
306.01813	80	
306.30209	90	
306.78566	234	1+
306.88354	208	
307.28904	98	
307.53000	86	
307.88292	92	
308.41344	78	
308.91412	92	
309.41717	80	
310.32289	84	
311.86292	202	
314.29868	92	
314.58982	124	
314.81887	174	
315.79778	94	
315.82337	216	
315.84335	84	
316.18782	106	
316.81442	352	
317.81764	214	
318.94768	88	
320.95855	86	
321.07635	78	
321.82155	334	
321.88858	92	
322.89836	122	
323.01357	114	
324.89323	122	
325.28674	88	
325.90171	86	
326.29215	82	
326.90702	198	
327.14244	80	
327.88445	224	1+
328.19437	96	
329.81660	102	
329.87223	138	
334.95718	96	
336.33611	86	
336.94540	170	
337.94153	242	1+
338.07445	94	
338.86989	138	
343.90616	84	
347.01917	80	
348.24686	84	
356.77227	146	
357.95093	104	
360.37794	82	
360.87381	126	
360.96562	84	
364.05634	80	
364.36128	82	
END IONS

###FS:    #m/z: 340.94053 #charge 1+
###MS: 54
###MSMS: 55
BEGIN IONS
TITLE=Cmpd 40, +MS2(340.9405), 28.0-35.0eV, 1.2min #55
RTINSECONDS=69.773
SCANS=54-55
PEPMASS=340.94053	232386
CHARGE=1+
192.11089	74	
192.89456	94	
192.92868	194	
196.88351	76	
198.87704	84	
199.87213	76	
201.49829	96	
205.94990	240	
205.97493	78	
207.08290	78	
210.89958	92	
210.93693	74	
211.41860	84	
212.88245	434	1+
213.88624	296	1+
213.93982	584	1+
215.88653	814	1+
215.93413	102	
217.88257	354	1+
217.98553	84	
218.87138	74	
219.88483	188	1+
223.95863	236	
224.93571	74	
224.97622	94	
226.84675	74	
226.89316	124	
228.89126	82	
230.88636	216	
231.42833	94	
231.90236	136	
231.94994	546	1+
233.89813	738	1+
233.94514	216	1+
233.96291	78	
237.83451	88	
238.95515	86	
239.11268	78	
239.43160	96	
239.84305	134	
240.78668	78	
240.88884	126	
241.84261	144	
241.85535	146	
242.82585	384	1+
242.84872	82	
242.94339	114	
243.83061	308	1+
244.87830	120	
244.95791	84	
245.44256	86	
246.85555	98	
246.97970	196	
247.98071	78	
248.82085	76	
248.91176	80	
249.90178	136	
249.95914	140	
250.04237	82	
250.60587	82	
250.88202	80	
250.94675	176	
250.99051	76	
251.15816	92	
251.44254	86	
251.79099	120	
251.95669	144	
252.97332	104	
253.41281	72	
253.44806	96	
254.51064	76	
254.91335	126	
254.96571	436	1+
255.07467	336	1+
255.87847	200	1+
255.91426	96	
256.84838	162	
256.89759	110	
256.91217	78	
257.84185	72	
258.84845	290	1+
258.91145	86	
260.33829	76	
260.83387	330	1+
260.93187	190	
261.40506	112	
261.86826	94	
262.84256	128	
262.97178	82	
263.02154	80	
264.96081	72	
265.89730	74	
266.88929	92	
267.13333	166	
268.00172	78	
268.84335	156	
269.54970	74	
269.79428	92	
269.98334	74	
271.43988	106	
272.86592	80	
273.79783	76	
273.91792	104	
276.86001	390	1+
277.80091	106	
277.83915	136	
277.96544	96	
278.84779	714	1+
278.90920	92	
279.79131	122	
279.91580	128	
279.96326	172	
280.87335	82	
281.89681	88	
282.35053	108	
282.88111	74	
283.43259	74	
285.43090	86	
288.88306	78	
289.80477	264	1+
290.85458	372	1+
292.93974	78	
294.87116	146	
295.80348	146	
296.83629	78	
296.85565	136	
296.97623	142	
297.42506	92	
297.84209	78	
297.97384	90	
298.01692	96	
298.80095	88	
298.84927	76	
299.80538	280	1+
301.44103	74	
301.85178	114	
302.17604	234	
302.94412	162	1+
303.27496	92	
304.11614	90	
305.02614	100	1+
307.54954	100	
307.80297	232	1+
307.92870	78	
308.31304	74	
308.37263	96	
310.85103	92	
310.87577	170	
311.03290	82	
311.08901	78	
311.26903	76	
311.85702	130	
311.87096	218	1+
312.94555	88	
313.95010	166	
316.87443	86	
317.98346	80	
320.15051	84	
321.02551	74	
322.04492	74	
322.82951	102	
324.89035	130	
325.25065	136	
325.89537	152	
328.31379	88	
328.88327	80	
330.81538	106	
330.85462	78	
330.88293	74	
333.78487	84	
333.94203	88	
337.90191	156	
340.80731	100	
343.88149	78	
343.90883	100	
344.18777	174	1+
END IONS

###FS:    #m/z: 363.95629 #charge 1+
###MS: 54
###MSMS: 56
BEGIN IONS
TITLE=Cmpd 41, +MS2(363.9563), 28.0-35.0eV, 1.2min #56
RTINSECONDS=70.545
SCANS=54,56
PEPMASS=363.95629	92014
CHARGE=1+
189.86308	412	1+
191.85688	694	1+
196.64739	86	
197.87554	82	
207.87214	126	
209.86905	94	
209.94379	138	
210.88449	292	
211.94321	136	
212.87965	1766	1+
216.90539	124	
219.19098	88	
221.85878	82	
222.95200	530	1+
223.92848	98	
224.83388	104	
224.94846	864	1+
224.97748	198	
225.88363	298	1+
226.94721	2408	1+
226.97323	558	
227.93520	120	
228.84654	120	
228.89466	452	
228.94131	2280	1+
229.56785	88	
229.80424	78	
230.88799	3516	1+
230.94609	118	
232.90350	228	1+
233.96284	84	
234.88474	84	
235.85625	80	
237.22527	94	
238.79011	94	
239.01874	94	
240.82045	120	
240.94055	932	
240.96347	356	1+
241.38303	100	
241.93848	3056	1+
242.86682	84	
242.94060	2220	1+
243.82334	298	1+
243.95643	80	
244.93891	890	1+
244.95751	778	
245.87107	104	
246.90239	130	
246.95137	1326	1+
246.97759	344	
247.80679	80	
248.80453	316	
248.84171	96	
248.90099	640	
249.81063	258	
250.62522	86	
250.79218	196	1+
250.89137	216	
250.94802	124	
251.05205	84	
251.92856	120	
253.90731	256	1+
256.83826	128	
257.72348	84	
258.82624	268	1+
258.84327	128	
259.83152	222	1+
260.85617	102	
260.96662	166	
261.91766	86	
262.83965	264	
263.98134	134	
264.82071	122	
264.84094	140	
265.01708	88	
265.81540	108	
266.81484	822	1+
266.85743	162	
267.97782	164	
268.35377	86	
268.81394	104	
268.84437	114	
268.95620	98	
269.81157	170	
269.83438	206	1+
269.96148	90	
270.76461	120	
271.91736	120	
272.43853	84	
272.84693	238	1+
272.92692	98	
275.81536	106	
275.85250	252	1+
275.88051	112	
276.81146	94	
277.92687	94	
278.79931	222	
278.85230	146	
278.92198	136	
279.79745	94	
279.82109	84	
279.91686	108	
280.79495	848	
280.85281	224	1+
281.42905	102	
281.78940	1038	1+
281.94407	82	
282.25356	116	
282.27424	86	
282.83001	376	1+
282.97399	78	
283.85179	424	
284.82543	538	
284.85059	292	
285.81085	126	
285.84499	636	
285.93152	82	
286.82571	144	
286.92468	84	
288.41329	98	
288.85332	118	
289.82916	102	
292.93791	108	
293.84714	276	1+
294.92895	142	
295.75415	88	
295.93301	116	
296.80685	336	
296.94049	106	
297.80715	392	
297.86484	96	
298.80452	1194	
299.80596	614	
299.86919	88	
300.80351	558	
300.87209	132	
301.80191	680	1+
301.86069	804	
302.10004	84	
302.12787	126	1+
302.85417	1332	1+
303.07360	90	
303.85532	952	1+
304.31508	90	
306.43216	152	
306.84476	182	
306.93965	80	
307.43536	94	
307.78966	102	
308.88638	114	
309.42776	112	
311.86839	126	
312.94995	84	
313.94357	102	
314.44634	114	
314.82180	130	
315.45288	82	
315.81719	80	
316.81438	542	1+
318.80786	120	
318.93600	116	
319.95430	200	1+
321.81733	290	
321.86456	306	1+
322.81903	174	
324.01988	84	
324.17381	164	1+
325.37872	84	
326.87036	342	
328.88333	82	
329.87415	376	
331.82279	88	
333.19073	80	
334.88779	114	
336.13773	88	
336.94352	178	
338.89453	88	
345.09129	86	
347.74956	90	
347.91615	136	
350.90959	92	
351.73124	92	
352.88588	86	
359.13218	82	
363.72043	118	
END IONS

###FS:    #m/z: 336.94569 #charge 1+
###MS: 54
###MSMS: 57
BEGIN IONS
TITLE=Cmpd 42, +MS2(336.9457), 28.0-35.0eV, 1.2min #57
RTINSECONDS=71.3165
SCANS=54,57
PEPMASS=336.94569	70632
CHARGE=1+
180.86721	84	
185.87542	92	
198.87867	102	
201.92402	72	
210.88310	130	
211.94324	1870	
212.87846	500	1+
213.93874	794	1+
214.88349	676	1+
215.88650	584	1+
215.94026	144	
217.39150	76	
217.88122	256	
221.89552	72	
222.95180	162	
223.93795	78	
223.96153	84	
225.00309	88	
226.11695	74	
226.89796	206	
227.85781	78	
228.89755	166	
229.07142	80	
229.90422	118	
229.95541	1234	
230.89003	1732	1+
231.94992	730	1+
232.87785	84	
233.02318	74	
233.59663	72	
233.89851	736	1+
234.08859	84	
235.04193	76	
235.82012	88	
235.89482	142	
239.83945	422	1+
239.90889	168	
240.89329	98	
241.04198	72	
243.82768	92	
243.86597	92	
243.89710	114	
245.90242	92	
246.44403	96	
246.90607	122	
246.91746	100	
246.97824	158	
247.96648	554	
248.84791	80	
248.90118	636	1+
249.03383	78	
249.84441	72	
249.95968	324	1+
250.98576	122	
251.09993	78	
251.83442	274	1+
251.90801	92	
251.92485	98	
251.95205	94	
252.97090	944	1+
253.90583	292	1+
254.06791	504	1+
254.08869	76	
254.96714	484	
256.85319	94	
256.91143	156	
257.85486	276	
257.90875	74	
257.98435	88	
258.84767	350	
259.00837	80	
259.86451	236	
262.83954	84	
263.82774	126	
263.88466	76	
264.87498	72	
266.35166	80	
266.85680	72	
267.35462	100	
268.34758	78	
268.83830	306	
268.95526	72	
269.79571	78	
269.84780	234	
269.93199	96	
270.80224	120	
270.98225	200	
271.09618	90	
271.88719	88	
271.91857	250	1+
273.86719	76	
274.17606	126	
274.85738	94	
274.87737	98	
275.86124	74	
276.85699	398	1+
276.87843	78	
278.84340	72	
279.82568	82	
279.86933	252	1+
280.36079	74	
280.79478	78	
281.85751	78	
282.17524	72	
282.93053	132	
283.07136	130	
283.86921	72	
283.89805	82	
284.38858	72	
284.92514	102	
285.79503	150	
285.85698	156	
286.85198	614	1+
288.16022	76	
290.80005	100	
290.85483	100	
292.01990	78	
292.82444	100	
292.86904	98	
292.93985	106	
293.10980	102	
297.14961	130	
297.42919	84	
297.81261	80	
298.03086	78	
298.65640	82	
298.86365	108	
299.35701	92	
300.15876	74	
300.85393	98	
302.67637	104	
303.38615	88	
303.85765	72	
305.20016	94	
305.76911	82	
305.86447	114	
306.03743	72	
306.88034	116	
307.88605	204	
309.42149	74	
309.87334	112	
310.86519	106	
311.80834	76	
311.85403	72	
312.13365	92	
312.86921	78	
312.89978	74	
313.84546	122	
315.45515	98	
315.87628	76	
317.09182	84	
317.81724	78	
319.39089	78	
321.87606	74	
321.98454	118	
322.28972	100	
322.96035	86	
323.30034	80	
324.28315	92	
324.89623	138	
325.01820	80	
329.87181	152	
330.38597	94	
332.28338	72	
333.06724	80	
334.96598	92	
340.17527	88	
340.30417	74	
END IONS

###FS:    #m/z: 340.94061 #charge 1+
###MS: 58
###MSMS: 59
BEGIN IONS
TITLE=Cmpd 43, +MS2(340.9406), 28.0-35.0eV, 1.3min #59
RTINSECONDS=75.003
SCANS=58-59
PEPMASS=340.94061	311418
CHARGE=1+
190.92762	120	
192.89113	102	
192.92607	168	
197.96176	80	
203.93156	250	
204.08659	84	
205.95127	330	1+
208.13750	74	
210.93969	138	
211.90110	94	
211.94386	96	
211.95811	76	
212.87777	346	1+
213.88006	244	1+
213.93854	724	1+
213.99228	146	
214.89687	216	
215.88740	794	1+
215.93966	264	
217.88001	390	1+
223.82476	106	
223.95480	354	1+
225.04153	88	
227.00943	78	
228.84484	78	
230.88795	264	
231.11086	76	
231.89225	346	
231.94746	654	1+
232.88517	124	
233.87013	86	
233.89814	582	1+
234.14676	216	
234.63168	76	
234.93129	80	
235.84085	74	
235.89382	136	
237.52009	78	
239.07860	92	
239.79847	74	
239.89474	82	
240.23035	80	
240.83683	576	1+
240.94194	142	
241.02655	74	
241.11050	120	
241.85861	114	
241.88139	80	
241.95059	86	
242.80331	110	
242.84793	142	
242.89193	76	
242.94198	194	
243.07450	74	
244.96012	94	
246.97513	206	
248.98541	84	
249.14424	90	
249.88408	76	
249.96194	196	
250.88971	86	
250.97118	116	
250.99555	112	
251.95837	142	
254.92017	306	1+
254.96667	284	1+
255.02699	126	
255.07469	316	
255.13211	74	
255.50279	96	
256.89451	124	
257.51454	84	
257.83210	74	
257.87544	78	
257.96194	72	
258.84854	216	
258.89606	74	
259.84355	532	1+
259.97700	108	
260.83764	600	1+
260.90893	74	
261.90015	80	
264.07602	76	
264.96094	76	
267.13969	78	
267.17614	80	
268.84142	380	1+
269.63041	90	
270.83731	88	
272.88435	86	
272.93015	140	
273.80495	246	1+
275.86967	120	
275.92138	82	
275.98831	76	
276.86010	434	
277.85895	256	
277.92366	72	
278.12018	78	
278.84556	926	1+
278.96872	74	
281.83893	132	
282.79172	84	
282.88183	98	
283.20538	104	
284.87483	96	
287.85710	76	
291.40340	80	
293.16474	82	
293.85280	86	
295.87170	162	
295.97112	104	
296.85796	122	
296.97512	92	
297.08189	92	
297.11591	78	
297.89062	82	
297.97504	232	
298.31337	106	
298.99395	76	
299.78346	186	
299.85949	138	
302.16991	134	
304.25944	72	
304.81419	86	
305.39986	80	
306.09544	86	
306.43731	76	
307.16192	74	
307.28474	76	
308.17855	82	
308.28969	182	
308.42446	76	
308.80172	76	
309.81674	74	
310.41999	82	
313.19980	82	
317.24826	80	
319.93879	258	1+
321.16843	80	
321.97683	78	
322.89983	116	
324.28121	74	
324.89503	300	
324.91289	82	
325.02844	106	
325.88996	378	1+
327.74396	82	
328.01983	80	
328.19148	132	
328.38998	76	
329.15832	132	
329.86384	142	
331.81527	118	
331.90552	78	
332.92168	90	
333.88137	74	
334.88730	84	
336.94192	152	
337.83315	78	
337.87381	76	
337.98077	138	
338.80622	74	
339.85845	76	
341.50123	76	
342.16231	82	
343.91319	82	
344.18234	72	
346.30177	90	
END IONS

###FS:    #m/z: 363.95636 #charge 1+
###MS: 58
###MSMS: 60
BEGIN IONS
TITLE=Cmpd 44, +MS2(363.9564), 28.0-35.0eV, 1.3min #60
RTINSECONDS=75.775
SCANS=58,60
PEPMASS=363.95636	118538
CHARGE=1+
65.09988	76	
67.33924	76	
180.05719	82	
189.86197	156	
191.85755	108	
196.99555	108	
207.86656	80	
208.87965	238	1+
209.94314	146	
210.87202	88	
210.94315	142	
212.09391	80	
212.87903	920	1+
213.95083	90	
216.83220	98	
222.95032	306	
223.88786	144	
223.95461	144	
224.53718	92	
224.88880	90	
224.94945	640	1+
224.97701	122	
225.96362	204	
226.88468	206	
226.94631	1274	1+
226.97566	136	
227.89068	420	1+
227.92985	212	
228.89339	292	1+
228.94171	1930	1+
230.80114	78	
230.88883	1540	1+
231.80917	86	
232.88658	316	1+
232.94044	80	
232.96075	100	
236.16156	92	
236.85605	112	
240.82203	118	
240.94017	742	
240.95944	474	1+
241.85032	88	
241.94290	518	
242.81547	326	1+
242.90051	100	
242.94299	1490	1+
244.95606	944	1+
245.94788	1472	1+
246.53729	90	
246.90630	140	
246.95321	1062	1+
246.98077	80	
247.80412	110	
247.85397	86	
247.97875	78	
248.80386	400	1+
248.90071	542	
250.79865	320	1+
250.89478	164	
250.97661	126	
252.89525	82	
253.07856	78	
253.41856	88	
255.91122	76	
256.51861	90	
256.85698	94	
258.84527	304	1+
260.96962	170	
261.83307	230	
261.97243	120	
264.44354	82	
264.82138	178	
265.81868	280	
266.81520	872	1+
266.84703	132	
267.90560	104	
268.05994	80	
268.81259	130	
268.86691	80	
268.95930	128	
269.81787	84	
269.84406	162	
274.44229	76	
276.81146	280	
276.85228	486	1+
277.49401	82	
278.79623	200	
279.62933	78	
279.79816	210	
279.85022	172	
279.98061	84	
280.79163	1428	1+
280.90823	100	
282.86362	128	
283.06279	142	
283.78994	356	1+
283.85046	336	1+
283.92494	90	
284.82564	228	
284.89064	98	
285.03918	80	
285.07219	80	
285.84277	106	
285.87709	82	
286.82422	140	
286.84283	112	
289.79813	190	1+
289.83083	84	
289.87109	86	
290.82725	144	
291.85428	90	
291.97206	88	
292.40434	98	
292.86262	266	1+
292.94413	86	
294.41265	80	
295.81354	80	
295.86696	78	
295.92979	78	
296.80578	358	
297.80210	2146	1+
298.42103	78	
298.80292	2206	1+
299.87194	124	
301.80177	590	1+
301.86504	428	
302.85584	148	
303.25137	150	
303.79481	82	
303.81663	84	
303.85752	384	
304.03445	84	
304.44335	100	
305.26050	98	
306.36607	100	
306.43301	148	
306.47365	80	
306.87758	76	
308.42224	100	
308.87959	138	
309.87027	148	
309.88730	92	
312.88259	86	
315.87645	86	
316.81383	344	1+
318.01196	90	
318.81617	122	
318.86898	82	
318.88622	76	
320.80796	134	
321.06985	82	
321.82033	198	
323.96275	84	
324.23239	80	
324.82812	78	
324.88822	114	
326.17236	90	
326.94911	76	
329.86891	142	
331.07150	82	
332.22522	108	
333.27693	100	
334.89854	92	
335.87794	148	
336.94529	194	
337.94797	78	
339.39445	92	
339.75191	80	
339.83131	336	1+
342.90291	164	
343.82871	80	
345.70747	118	
346.82927	86	
348.75550	96	
351.79561	78	
352.88785	182	
356.91335	78	
360.17688	100	
360.36173	78	
366.93902	88	
END IONS

###FS:    #m/z: 336.94581 #charge 1+
###MS: 58
###MSMS: 61
BEGIN IONS
TITLE=Cmpd 45, +MS2(336.9458), 28.0-35.0eV, 1.3min #61
RTINSECONDS=76.5555
SCANS=58,61
PEPMASS=336.94581	80746
CHARGE=1+
187.12990	86	
192.88938	82	
199.43468	70	
205.95018	82	
207.98438	108	
211.94488	1416	1+
212.88088	672	1+
213.93830	324	
215.00283	78	
215.88334	414	1+
215.90773	98	
215.93587	80	
223.95687	140	
224.97523	154	
225.16885	72	
225.96714	124	
226.38453	76	
226.98563	74	
228.84452	152	
228.89591	204	
228.95829	68	
229.95471	1644	1+
230.88920	1308	1+
231.81761	188	1+
231.95132	416	
232.05472	86	
232.08284	86	
232.82102	154	1+
233.89568	636	1+
234.91298	82	
235.11968	92	
235.89180	122	
235.92189	72	
236.90376	74	
238.85338	84	
239.14866	72	
239.89957	68	
240.84769	110	
241.84280	222	
242.84257	132	
243.87551	104	
244.89482	84	
246.89758	66	
246.97633	144	
247.96640	494	1+
247.98365	96	
248.89280	80	
250.94742	144	
250.96739	66	
251.04583	78	
251.52214	80	
251.79277	68	
251.82601	86	
251.95408	114	
252.07568	78	
252.97138	424	
253.02188	72	
253.78823	72	
253.91928	86	
253.96048	106	
254.37931	84	
254.90452	72	
254.96847	164	
255.07785	140	
256.07463	70	
256.81961	78	
256.84710	66	
256.89238	104	
257.84183	616	1+
257.91083	88	
258.84403	518	1+
259.88670	70	
260.05482	86	
260.82783	106	
262.92805	80	
263.05773	66	
263.45385	78	
263.81889	78	
263.87247	74	
264.07415	96	
265.09280	64	
266.99540	76	
268.83642	168	
269.83409	202	1+
269.92464	76	
270.03969	70	
271.92573	86	
272.13407	68	
272.58206	90	
272.97480	106	
273.96036	66	
274.40588	70	
274.85988	190	
275.40139	78	
275.80704	70	
275.85779	70	
275.88416	136	
276.85720	762	1+
276.98305	68	
278.41753	74	
278.83619	124	
279.83126	84	
281.05313	140	
281.86547	180	1+
285.85547	128	
286.84845	130	
286.93085	84	
287.88212	74	
287.93028	70	
288.84150	72	
289.85424	244	1+
290.69124	80	
290.88119	66	
293.10630	82	
294.19549	70	
294.86199	84	
294.93339	74	
298.22172	88	
298.42128	78	
298.85170	94	
299.05693	222	1+
299.87624	236	
300.89312	68	
302.92415	88	
304.16487	74	
304.76311	96	
304.88294	70	
305.43853	92	
305.86991	72	
306.11695	76	
306.43904	88	
306.88341	192	
306.91894	74	
307.88870	94	
307.95257	76	
309.76060	88	
309.86972	74	
309.97268	80	
310.03098	88	
310.43957	74	
311.88855	82	
312.94807	76	
314.88352	66	
315.89843	74	
317.80168	88	
318.70203	76	
319.89567	70	
322.04932	68	
323.01726	70	
323.24260	74	
323.88343	68	
323.98720	80	
324.45582	102	
324.89162	154	
325.29262	94	
325.88624	70	
325.89630	272	1+
326.61607	72	
326.89858	230	1+
327.13971	74	
328.90563	68	
330.88531	122	
333.27168	66	
333.39452	76	
334.96149	82	
335.76449	70	
338.83583	72	
341.18139	78	
END IONS

###FS:    #m/z: 322.93009 #charge 1+
###MS: 62
###MSMS: 63
BEGIN IONS
TITLE=Cmpd 46, +MS2(322.9301), 28.0-35.0eV, 1.4min #63
RTINSECONDS=80.254
SCANS=62-63
PEPMASS=322.93009	525238
CHARGE=1+
55.09429	60	
62.90158	72	
69.13570	68	
87.00272	84	
109.83669	66	
186.05792	78	
194.97406	70	
196.89374	66	
197.86672	100	
198.92886	64	
201.04913	220	
201.80894	74	
201.99371	58	
202.15629	66	
203.04950	58	
205.95003	172	
207.97111	60	
209.92152	102	
211.10468	88	
211.88505	70	
212.89615	84	
213.89863	68	
220.88159	64	
221.94618	296	1+
223.88807	82	
223.95622	198	
223.97826	74	
224.09789	72	
226.88027	90	
227.10590	72	
227.81680	72	
227.93370	152	
228.00767	66	
228.85424	72	
229.93100	68	
233.05637	82	
236.89987	68	
238.91129	64	
238.94079	170	
239.08115	206	
239.90721	146	
240.08173	126	
240.94045	2932	
240.96126	314	
241.08582	86	
241.82611	62	
241.91577	78	
241.94281	2678	
242.81778	66	
242.94143	7948	1+
243.82271	170	
244.12689	62	
244.85392	124	
244.94006	1998	
244.98670	90	
245.45220	68	
246.11850	80	
246.94244	82	
246.98014	76	
247.85119	140	1+
247.94206	86	
248.16269	74	
248.95240	166	
250.19001	78	
251.90005	62	
251.92533	76	
254.16789	80	
255.02981	60	
255.80615	120	
255.86033	62	
255.91718	68	
256.90095	224	
257.91397	140	
258.79091	94	
258.83050	128	
258.84763	112	
259.93426	64	
260.92086	78	
261.35562	72	
261.83349	320	1+
262.82037	72	
264.85683	78	
265.06164	158	
265.24488	72	
266.01535	62	
266.03319	68	
266.84622	108	
267.79765	188	1+
268.09230	68	
268.85885	94	
269.82018	92	
269.94917	90	
271.84486	62	
272.13207	58	
274.43027	68	
275.09749	62	
275.82114	76	
275.84964	84	
278.30448	90	
278.81267	68	
279.09314	546	1+
279.13819	110	
280.80076	130	
281.06236	64	
281.81634	74	
282.29474	74	
283.06776	158	
283.86701	122	
283.97082	116	
284.29239	710	1+
284.87211	118	
284.89636	66	
284.99138	88	
285.84863	70	
285.98127	84	
286.44018	94	
286.80185	72	
286.82901	64	
287.76969	74	
289.51795	72	
289.85859	64	
290.90700	64	
291.80047	98	
291.85826	156	
292.46690	90	
294.84912	66	
294.92513	92	
297.10971	70	
298.80280	62	
299.06622	84	
300.15940	60	
300.78244	66	
301.16120	74	
302.87936	66	
303.72825	74	
303.80341	66	
305.87474	104	
305.89786	70	
306.43485	78	
306.88420	234	1+
307.79757	362	1+
309.91620	86	
310.00723	64	
311.12986	70	
312.26812	72	
312.79581	68	
315.81106	64	
315.95261	74	
318.95433	60	
319.16471	64	
322.88319	70	
322.89826	126	
323.16787	78	
323.37762	82	
323.90243	94	
324.21169	146	
324.26809	76	
324.89326	426	1+
325.27257	60	
328.48278	68	
END IONS

###FS:    #m/z: 340.94057 #charge 1+
###MS: 62
###MSMS: 64
BEGIN IONS
TITLE=Cmpd 47, +MS2(340.9406), 28.0-35.0eV, 1.4min #64
RTINSECONDS=81.026
SCANS=62,64
PEPMASS=340.94057	217068
CHARGE=1+
85.84738	74	
190.92972	74	
190.95025	68	
193.88699	74	
197.86527	78	
205.95009	140	
210.93320	82	
212.88074	106	
213.87814	268	1+
213.93915	534	1+
214.89196	70	
215.89014	308	
217.88408	74	
218.50471	76	
218.93497	68	
219.88095	82	
220.87350	68	
220.89008	88	
221.89719	70	
221.94290	78	
222.84014	100	
222.90190	94	
223.96153	88	
224.94043	86	
228.95250	76	
231.94982	478	1+
233.86867	72	
233.89809	368	1+
235.89532	116	
235.94894	120	
236.88805	224	1+
238.03157	72	
240.99218	76	
241.84309	238	
241.94653	74	
242.84806	120	
243.83255	158	
244.94086	72	
244.99453	72	
245.82471	70	
246.85453	140	
246.97648	148	
247.97504	78	
248.83619	70	
249.85426	82	
249.96280	184	
250.89955	84	
250.96571	72	
251.84361	80	
253.08255	80	
253.15879	88	
253.56131	74	
254.01909	100	
254.90936	146	
254.96669	214	
255.07657	112	
256.84724	78	
256.91294	170	
256.96298	68	
257.84686	206	
257.96978	74	
258.82897	88	
258.85139	510	1+
258.90953	96	
259.94189	86	
260.83298	272	
260.84814	150	
261.84294	210	
261.86716	66	
261.89173	66	
262.82428	74	
262.84133	196	
264.41337	94	
264.79707	76	
264.86466	98	
265.79534	140	1+
266.84399	142	
266.87363	90	
266.95923	74	
267.58578	74	
268.83882	246	1+
270.39719	92	
270.83157	154	
270.88007	98	
272.09767	68	
272.93367	188	
274.86388	120	
274.97744	80	
275.81015	112	
275.86229	72	
275.92946	82	
276.85527	936	1+
277.92795	80	
278.84471	1036	1+
279.90457	68	
280.01755	78	
280.45344	72	
281.90546	66	
282.86302	206	1+
282.96749	66	
283.02549	162	1+
284.05137	80	
284.92994	84	
286.93079	74	
288.83342	70	
288.96866	72	
289.78624	132	
290.84730	80	
291.85870	70	
291.90238	84	
292.08895	68	
293.84218	74	
295.09572	92	
295.88265	92	
296.86939	254	1+
296.93632	72	
298.32750	72	
299.31042	70	
299.78455	86	
299.86357	128	
300.87812	70	
300.89516	68	
300.98252	68	
301.87383	74	
302.16717	170	
302.94875	72	
303.04173	78	
303.26835	74	
303.94642	246	1+
305.81309	108	
305.89995	124	
307.79783	78	
310.81823	70	
310.92649	82	
311.21689	66	
311.89737	116	
312.39386	80	
312.42441	80	
312.80799	110	
312.86337	72	
313.79136	80	
313.86767	78	
314.03708	84	
314.87558	68	
315.03222	68	
317.81932	82	
318.85339	88	
321.19538	66	
321.74780	80	
322.93395	76	
323.01738	96	
323.30234	170	1+
324.26789	72	
324.89654	114	
327.01107	74	
329.19114	78	
329.40469	84	
329.88305	120	
331.92116	92	
332.27005	86	
334.88755	72	
335.79570	76	
338.40409	66	
340.90950	146	
341.30629	68	
END IONS

###FS:    #m/z: 363.95626 #charge 1+
###MS: 62
###MSMS: 65
BEGIN IONS
TITLE=Cmpd 48, +MS2(363.9563), 28.0-35.0eV, 1.4min #65
RTINSECONDS=81.7975
SCANS=62,65
PEPMASS=363.95626	79452
CHARGE=1+
180.86410	78	
184.92900	80	
189.86254	208	
191.85645	134	
196.88018	80	
207.87033	150	
208.13208	102	
209.94377	294	1+
212.87791	1576	1+
213.15761	78	
217.19060	84	
222.94975	356	1+
223.88623	78	
224.94842	516	1+
224.97170	148	
225.88917	82	
225.97368	94	
226.87065	84	
226.88871	110	
226.94643	1546	1+
226.97160	252	
227.93345	218	
228.89357	566	1+
228.94153	2108	1+
230.88938	1456	1+
231.81913	80	
232.88860	412	1+
234.13931	98	
234.88524	104	
235.98613	94	
238.00339	76	
239.78516	78	
240.83409	118	
240.93989	576	
241.94119	2198	1+
241.96734	130	
242.82547	126	
242.94434	1532	1+
243.82164	84	
243.93848	106	
244.89612	318	1+
244.95763	1212	1+
245.94193	142	
246.80940	94	
246.85643	76	
246.95361	1086	1+
247.93235	86	
248.80319	182	
248.90213	380	
248.94472	88	
248.96201	84	
249.06872	92	
249.80370	94	
250.79880	88	
250.89732	196	1+
251.79892	82	
252.16726	94	
252.89548	136	
252.92054	100	
253.03983	80	
253.18599	78	
253.90518	144	
254.91021	76	
254.94561	94	
256.94107	94	
257.90246	84	
257.95204	88	
258.82736	96	
259.84824	126	
260.96702	380	1+
261.14300	76	
261.83719	126	
262.84638	120	
263.83475	276	1+
264.01425	90	
264.81888	102	
264.96863	212	1+
265.97121	182	1+
266.81489	838	1+
266.93125	98	
267.08187	98	
267.97582	244	
268.84446	136	
268.95941	438	1+
269.84236	92	
269.90067	98	
270.80531	140	
270.90437	76	
270.96852	78	
271.09206	78	
271.92074	126	
272.46263	88	
275.82109	78	
276.15999	78	
276.85339	244	
277.41818	98	
277.88064	76	
277.91783	78	
278.14887	92	
278.79920	202	
278.84046	212	
279.12668	78	
279.40967	78	
279.78767	74	
279.80168	84	
279.85451	192	1+
280.79268	1082	1+
281.43092	86	
281.86213	256	1+
281.89234	92	
281.96492	138	
281.98740	74	
282.09250	76	
282.41057	84	
282.87939	86	
282.98850	80	
283.79111	150	
283.85127	210	
283.98549	164	
284.79052	78	
284.82702	144	
285.84442	190	
285.87326	76	
286.48827	76	
288.41184	100	
289.06685	80	
290.79895	98	
290.85647	114	
294.85124	86	
295.16319	80	
296.07342	100	
296.43058	98	
296.80679	252	
297.80968	228	
298.80394	1652	1+
300.79981	300	
301.80003	224	
301.86302	238	
301.98891	78	
302.80276	148	
302.85469	620	1+
303.85528	414	1+
303.87604	82	
304.81682	80	
305.88833	76	
307.87684	78	
308.13767	84	
310.88082	142	
311.91240	78	
315.31787	78	
315.81948	110	
315.89813	88	
316.81526	282	
317.81392	136	
318.81668	252	1+
318.88264	198	1+
319.23307	74	
319.43462	86	
320.80357	84	
323.88973	76	
324.02458	78	
324.81837	348	
324.89276	110	
327.87798	154	
329.87067	118	
329.97301	82	
330.08918	78	
337.83415	158	
344.30386	152	
345.99298	102	
346.41804	110	
349.32636	102	
350.39681	84	
352.88612	134	
354.78695	88	
356.88295	80	
359.94274	86	
361.99756	76	
367.22629	80	
END IONS

###FS:    #m/z: 322.93031 #charge 1+
###MS: 66
###MSMS: 67
BEGIN IONS
TITLE=Cmpd 49, +MS2(322.9303), 28.0-35.0eV, 1.4min #67
RTINSECONDS=85.4755
SCANS=66-67
PEPMASS=322.93031	572698
CHARGE=1+
149.64425	70	
190.84690	66	
192.06662	76	
193.44586	98	
194.92432	68	
196.88525	78	
199.86498	72	
201.03118	68	
201.04705	72	
201.09073	74	
204.86434	66	
205.94980	206	1+
205.97485	96	
207.93041	72	
207.97353	76	
211.89218	70	
212.89757	188	
216.45656	78	
216.93727	70	
221.89196	82	
221.90456	78	
221.94585	136	
222.21572	80	
222.95208	166	
223.96070	352	
224.82413	70	
224.89959	86	
225.81233	76	
226.81891	82	
226.90948	168	1+
227.86131	72	
227.90195	70	
227.93357	62	
228.89679	88	
230.08593	176	1+
230.39474	88	
230.83943	84	
231.83429	70	
231.95344	66	
232.97009	72	
233.95732	64	
235.80872	92	
235.95780	64	
237.91026	68	
238.79417	66	
238.89235	84	
238.93766	278	1+
239.03493	70	
239.08027	196	
239.90307	78	
240.82375	80	
240.94071	2810	
241.94174	2446	
242.81832	64	
242.94214	7908	1+
242.97738	62	
243.21988	72	
243.81590	102	
244.08780	88	
244.82057	186	
244.93950	2146	1+
244.97908	74	
246.30332	72	
246.97405	194	
246.99385	64	
247.97518	96	
248.90582	78	
249.96879	100	
250.90121	62	
251.78525	64	
255.03805	108	
255.11062	80	
256.02112	62	
256.76830	68	
256.84285	146	
256.89927	70	
256.95323	74	
257.80254	78	
257.91098	68	
258.10044	68	
258.43957	64	
258.83466	194	
261.01245	100	
261.58967	86	
261.83476	116	
262.82721	214	
264.13419	64	
265.83915	76	
266.04749	66	
266.86296	72	
266.99545	60	
267.09557	68	
267.14215	80	
269.08601	66	
270.80740	72	
272.08346	78	
272.84580	74	
272.93698	120	
273.79536	74	
275.83946	70	
277.86731	64	
278.40276	82	
279.09116	594	1+
279.18587	70	
279.25642	94	
280.01768	76	
280.20658	72	
280.79097	62	
280.81352	64	
280.86017	84	
280.92449	62	
282.21844	74	
282.79321	148	1+
282.86628	100	
283.02363	72	
283.07160	250	1+
283.76987	78	
283.97154	82	
284.29568	426	1+
284.44868	78	
284.87992	138	
286.41093	98	
286.60654	84	
287.13677	66	
289.78969	80	
289.87827	244	
290.78530	62	
291.12924	62	
291.14995	66	
292.95452	64	
292.99424	74	
293.84920	84	
296.86605	96	
297.81689	72	
299.78746	112	
299.81201	90	
299.87678	66	
300.05459	88	
300.81873	94	
301.16580	94	
302.14476	78	
305.42347	106	
306.88586	250	1+
308.06885	86	
309.87665	74	
310.31427	82	
310.83111	64	
310.84864	68	
310.87884	64	
311.86481	64	
312.01434	82	
312.83049	62	
315.77165	66	
316.16864	78	
317.43218	64	
317.88945	150	1+
318.94545	68	
322.01873	98	
323.88827	310	1+
323.91649	80	
324.09534	74	
324.30108	74	
324.89292	312	1+
326.34520	78	
END IONS

###FS:    #m/z: 359.96175 #charge 1+
###MS: 66
###MSMS: 68
BEGIN IONS
TITLE=Cmpd 50, +MS2(359.9617), 28.0-35.0eV, 1.5min #68
RTINSECONDS=86.2555
SCANS=66,68
PEPMASS=359.96175	32232
CHARGE=1+
198.87168	104	
199.87727	90	
200.89395	78	
203.90218	66	
209.94420	156	
210.84240	72	
210.88516	98	
220.95790	80	
222.95116	480	1+
224.89189	146	
224.94781	632	1+
224.97147	142	
225.92669	78	
226.94686	1298	1+
226.97059	98	
227.82443	68	
228.88741	94	
228.94340	630	1+
232.12215	68	
232.97607	70	
233.01352	88	
233.88594	94	
238.89026	68	
239.88784	66	
240.83599	66	
240.94134	406	
240.96230	316	1+
241.78608	100	
241.83310	102	
241.89662	182	1+
241.94633	240	
242.35516	94	
242.85057	70	
242.95761	468	
243.83215	134	
244.88680	80	
244.95756	780	
245.93810	142	
246.95190	562	
247.80508	70	
248.07753	100	
248.80286	806	1+
250.80219	138	
250.94241	74	
250.97359	98	
252.95671	150	
253.05731	66	
253.92509	70	
256.86683	72	
257.85160	72	
258.84264	112	
258.97171	130	
259.06393	88	
259.55404	72	
260.16181	82	
260.83657	170	
260.96865	182	
262.79660	72	
263.84498	88	
263.97933	162	
264.52327	102	
264.79706	88	
264.81830	260	1+
265.97936	76	
266.81520	558	1+
266.83958	172	1+
267.77883	94	
268.15840	78	
268.81249	78	
269.79968	68	
269.97490	144	
271.87736	70	
271.92779	74	
272.54305	76	
273.10757	70	
275.06304	78	
276.81134	100	
276.85487	294	1+
276.88064	70	
278.42561	72	
278.84284	200	
279.79790	84	
279.92534	76	
280.06267	76	
280.11207	66	
280.40426	72	
280.79537	1044	1+
280.83634	90	
280.93924	114	
281.02745	76	
282.78804	98	
283.78939	146	
283.82321	330	1+
283.98331	74	
284.85481	68	
285.00785	70	
285.04965	72	
286.41122	68	
288.14064	74	
288.87012	104	
290.87999	66	
290.90549	78	
291.97576	82	
292.87067	80	
293.54532	76	
293.87356	84	
293.93585	190	
294.80887	72	
296.80780	394	
296.93378	74	
297.80779	190	
297.98057	96	
298.80385	1564	1+
298.95987	68	
299.13726	84	
299.41025	76	
300.15638	78	
300.95066	78	
302.83640	68	
302.88852	140	
303.07599	72	
305.94289	72	
307.13222	72	
308.89277	74	
309.81043	96	
310.88126	142	
312.01436	76	
312.86540	106	
312.94759	84	
314.81857	72	
314.84464	78	
315.44831	138	
316.76501	76	
316.81878	202	
317.87931	88	
317.93829	104	
318.82092	228	1+
318.89721	72	
318.93019	80	
319.61899	82	
320.13994	74	
320.41778	90	
321.26105	76	
322.26298	68	
322.90113	108	
322.93251	136	
323.01527	68	
326.84452	68	
329.87396	140	
329.90411	66	
330.79452	80	
331.88341	128	
332.12252	98	
332.89936	86	
335.43346	72	
336.94954	422	1+
342.10730	90	
342.89835	72	
344.40090	98	
344.90098	82	
348.63391	94	
353.02484	66	
354.90014	106	
355.87249	82	
360.86485	106	
363.90466	66	
END IONS

###FS:    #m/z: 507.84550 #charge 1+
###MS: 66
###MSMS: 69
BEGIN IONS
TITLE=Cmpd 51, +MS2(507.8455), 28.2-35.2eV, 1.5min #69
RTINSECONDS=87.028
SCANS=66,69
PEPMASS=507.84550	24304
CHARGE=1+
66.29732	92	
69.56516	102	
72.14064	126	
214.88795	94	
222.97143	220	
223.97759	202	
224.97773	186	
230.87421	92	
234.88645	100	
250.80430	98	
264.09419	100	
264.92495	118	
266.78079	114	
283.81862	114	
284.11988	134	
285.79429	116	
285.82841	108	
286.18886	100	
287.85084	316	1+
288.83422	118	
289.87919	292	
291.86224	454	1+
291.88475	132	1+
293.83387	134	
294.86402	144	
296.84862	108	
296.90719	202	1+
298.80510	154	
299.84696	198	1+
303.86536	126	
304.82213	164	1+
305.86015	208	
305.90648	100	
306.86081	112	
307.19004	92	
307.89052	464	1+
308.14081	230	1+
308.65061	92	
308.87371	756	1+
310.15719	148	
311.16034	116	
311.88427	604	1+
312.22696	162	
312.87121	130	
313.86919	92	
314.86474	432	1+
314.92108	90	
315.86684	264	1+
316.79240	172	1+
318.81519	102	
318.93528	156	
322.89200	96	
322.99096	110	
324.86030	366	
325.90283	272	
326.88598	1068	1+
328.87416	190	
329.79029	122	
330.87930	142	
332.87063	226	
333.88042	160	
334.86857	130	
336.81985	228	1+
336.94892	114	
337.88000	234	
337.89917	122	
337.95264	96	
339.90132	100	
340.85782	222	1+
341.74963	184	1+
343.63975	92	
344.81115	138	
345.79449	134	1+
345.81498	110	
348.88808	100	
349.73609	124	
349.80809	106	
350.88596	250	
351.88665	440	1+
355.89332	140	
356.05702	168	
358.76951	104	
364.81097	100	
365.83103	338	1+
366.52537	104	
366.73853	124	
366.77351	124	
367.70843	134	
368.79491	126	
368.83090	424	1+
368.89456	260	
369.83506	368	1+
369.90604	138	
370.73832	92	
370.78313	102	
370.90510	118	
372.72238	246	1+
372.79646	142	
373.78923	104	
374.81309	274	1+
374.86664	154	
375.95311	104	
376.22397	194	1+
378.88736	90	
380.71707	880	1+
380.85732	102	
381.39130	92	
381.84074	202	1+
383.77777	260	
385.75227	124	
385.85962	184	
386.88343	96	
387.20234	90	
387.85307	118	
389.75228	174	1+
389.79444	112	
389.84331	94	
390.84312	452	1+
392.82946	344	1+
393.07907	116	
394.82328	160	
394.89827	120	
395.77508	158	1+
395.78901	120	
395.90429	104	
396.90770	98	
397.31108	92	
398.72865	1686	1+
398.87772	130	
399.34563	94	
399.70527	102	
399.84726	168	
400.83430	90	
401.23758	96	
401.79499	138	
401.83605	96	
403.75769	98	
403.87047	384	1+
404.79778	94	
405.73393	100	
405.85821	260	1+
407.74235	112	
407.85367	1066	1+
408.07926	92	
408.74026	116	
408.79675	118	
408.85368	798	1+
408.90705	96	
409.73036	134	
410.84421	410	1+
410.92215	100	
412.73224	276	1+
412.83807	296	1+
413.07868	142	
413.85888	230	1+
417.85550	128	
417.87562	156	
421.74394	110	
421.78033	172	1+
421.88276	184	
422.82482	186	1+
422.87304	140	
423.86615	632	1+
425.74040	154	
425.97403	118	
426.34934	140	1+
426.75049	480	1+
426.82831	122	
426.86184	1294	1+
427.83896	120	
428.73499	248	
428.84404	468	1+
428.88772	288	
429.69803	96	
429.86817	144	
430.73773	588	1+
430.84842	266	
431.86584	628	1+
432.06843	92	
437.77150	110	
438.89109	564	1+
442.87181	128	
443.68480	120	
443.75752	268	1+
444.87354	2178	1+
445.79338	106	
446.78842	112	
446.86430	166	
447.71138	122	
447.87639	170	
448.70933	110	
449.88113	664	1+
450.71749	176	1+
451.86269	284	1+
456.49366	108	
457.90218	386	1+
462.88228	522	
464.89417	136	
465.89940	102	
467.88755	950	1+
470.88893	144	
485.89682	350	
486.89763	274	
487.71852	102	
487.89879	238	
491.19266	92	
511.36229	106	
END IONS

###FS:    #m/z: 322.93024 #charge 1+
###MS: 70
###MSMS: 71
BEGIN IONS
TITLE=Cmpd 52, +MS2(322.9302), 28.0-35.0eV, 1.5min #71
RTINSECONDS=90.7025
SCANS=70-71
PEPMASS=322.93024	595708
CHARGE=1+
188.90412	60	
190.93900	82	
191.89807	94	
192.17225	82	
194.10217	74	
196.88502	68	
199.87543	70	
200.94467	66	
201.04625	106	
205.95090	138	
205.97115	70	
206.83774	66	
206.95202	66	
207.91461	56	
207.93994	140	1+
210.88350	52	
212.90135	54	
215.98159	70	
221.94491	68	
222.18980	86	
223.96282	262	1+
225.04694	70	
225.88778	48	
225.96360	68	
227.92993	122	
228.40113	90	
230.83113	156	
230.90775	94	
231.12211	76	
233.89869	68	
233.95352	48	
234.15458	82	
234.93483	90	
236.85266	54	
237.81560	48	
238.05833	106	
238.07147	106	
238.90551	64	
238.94173	606	1+
239.88317	138	1+
240.12180	88	
240.94087	2632	
240.96046	232	
241.81712	278	1+
241.94179	2388	
242.05729	70	
242.11917	80	
242.94026	8822	1+
243.74498	50	
243.90825	54	
244.82554	110	
244.85994	64	
245.81900	180	
245.87561	80	
246.97705	130	
247.85325	62	
247.97331	68	
249.06598	54	
250.04807	68	
250.95226	92	
251.05900	104	
251.25164	52	
252.08182	74	
254.86459	86	
254.90830	70	
255.92260	56	
256.84332	58	
257.79848	64	
258.83272	80	
258.87215	80	
260.83101	100	
261.83719	226	1+
261.88203	74	
262.13618	52	
265.05663	52	
266.08773	58	
266.85095	66	
267.13012	76	
267.79939	52	
267.91139	62	
269.09233	92	
269.96017	108	
272.07571	112	
272.44451	92	
274.91840	66	
275.81102	78	
276.36568	66	
276.99282	70	
278.18555	92	
278.86382	72	
279.09250	1142	1+
279.84940	56	
280.84286	108	
280.88241	60	
280.94124	72	
282.85821	70	
282.91413	54	
283.06614	224	
283.82125	50	
283.88543	66	
283.96750	126	
284.29493	180	
284.74289	92	
284.85384	70	
284.90487	66	
284.94565	74	
285.30025	88	
286.10814	64	
286.86829	78	
286.89767	50	
289.86502	120	
289.91325	68	
290.88187	74	
290.90722	116	
291.97824	64	
292.06929	48	
292.42340	76	
293.06790	78	
294.85046	100	
296.83208	88	
297.01842	78	
297.83169	72	
299.06417	72	
299.78285	226	1+
300.06507	70	
300.84188	72	
302.90073	76	
303.80547	54	
305.79915	64	
305.86986	52	
307.27788	50	
307.80338	72	
307.88508	264	
308.79972	66	
308.90762	62	
309.87338	62	
310.31204	84	
310.88647	56	
311.81248	66	
311.85641	72	
313.73685	68	
314.59655	66	
315.77826	60	
316.88965	80	
320.96589	48	
321.73671	76	
322.42205	78	
322.88927	68	
323.01517	62	
323.84828	62	
323.99807	56	
324.88965	102	
324.90887	48	
325.34862	100	
325.81543	66	
325.88914	62	
325.90396	66	
326.17442	88	
326.85326	82	
END IONS

###FS:    #m/z: 336.94580 #charge 1+
###MS: 70
###MSMS: 72
BEGIN IONS
TITLE=Cmpd 53, +MS2(336.9458), 28.0-35.0eV, 1.6min #72
RTINSECONDS=91.4745
SCANS=70,72
PEPMASS=336.94580	47546
CHARGE=1+
185.92570	116	
191.97999	108	
206.25326	74	
206.96806	72	
207.45582	82	
208.14451	76	
208.88915	82	
210.42555	78	
211.94301	982	
212.10466	74	
212.87948	236	
213.88153	136	
213.93803	172	
213.99396	68	
215.88571	394	1+
215.93433	72	
223.83291	82	
223.85147	62	
223.97629	74	
224.97519	78	
224.98850	76	
225.90466	70	
225.96907	66	
226.12230	74	
226.89498	76	
229.95491	792	
230.88851	536	1+
231.15768	112	
231.95212	294	1+
232.84462	74	
232.88972	72	
233.82384	62	
233.87078	84	
233.89554	60	
233.94499	128	
234.83488	64	
234.94398	88	
235.78825	68	
235.88053	72	
235.89778	76	
237.06516	68	
238.07639	78	
240.89346	92	
241.84376	102	
244.84349	72	
245.44056	62	
245.84687	72	
246.56552	64	
246.91082	82	
246.98144	248	
247.96666	168	
248.90049	270	1+
248.96397	72	
249.79405	60	
250.81764	92	
250.95024	304	1+
250.98228	132	
251.49096	80	
251.83358	62	
251.88278	84	
252.07027	72	
252.46587	94	
252.84404	226	
252.96946	680	1+
254.82983	66	
254.90646	62	
254.96542	176	
255.07171	68	
256.80160	66	
256.86782	130	
256.96319	66	
257.88004	134	
258.84834	368	1+
258.96466	78	
259.83113	96	
260.80376	68	
260.92285	72	
262.94605	90	
263.16098	86	
265.79511	72	
265.83863	68	
265.86709	80	
266.99529	74	
267.84788	160	
267.94157	72	
268.83716	482	1+
269.91885	68	
269.98727	80	
270.79501	94	
270.93866	60	
270.98138	246	
272.07144	92	
272.40384	72	
272.80518	60	
272.81944	100	
273.88538	126	
273.93598	72	
274.09880	92	
274.86078	172	
275.83660	74	
275.85444	658	1+
276.47205	68	
276.83886	104	
276.85749	564	1+
276.87345	92	
277.96045	182	1+
278.81284	92	
278.83473	156	
278.86124	158	
278.98306	66	
279.35831	88	
279.86738	80	
280.83012	72	
281.04798	66	
282.35466	104	
282.86238	160	
282.88362	140	
283.43246	88	
283.87497	66	
285.85219	114	
286.03547	64	
286.84990	466	1+
286.86667	78	
288.83335	64	
290.81713	84	
290.87547	84	
293.10812	142	
294.10138	64	
294.86622	76	
296.97199	106	
297.11612	62	
298.80716	70	
298.87401	80	
298.91142	92	
299.37856	86	
300.80579	78	
301.77150	80	
304.44553	68	
304.80591	62	
306.73573	64	
307.88054	70	
307.89555	60	
308.29966	60	
309.91393	66	
310.87088	86	
311.84965	84	
312.93032	86	
319.83665	74	
321.27873	66	
322.77481	68	
324.82984	66	
326.89282	102	
329.87080	74	
330.36369	76	
330.62473	90	
332.77425	82	
333.94281	66	
334.11921	76	
334.26973	82	
336.34066	68	
336.86319	82	
339.37852	86	
END IONS

###FS:    #m/z: 359.96152 #charge 1+
###MS: 70
###MSMS: 73
BEGIN IONS
TITLE=Cmpd 54, +MS2(359.9615), 28.0-35.0eV, 1.6min #73
RTINSECONDS=92.246
SCANS=70,73
PEPMASS=359.96152	32634
CHARGE=1+
80.13322	76	
84.50114	82	
93.39722	76	
180.86611	72	
183.93226	140	
185.93560	78	
189.53776	84	
198.88190	76	
205.88662	84	
209.94267	78	
210.87452	74	
210.90150	82	
210.94741	80	
214.87499	76	
215.89682	78	
217.89319	78	
218.89214	72	
221.89547	112	
222.95226	286	1+
223.88973	158	
224.89612	80	
224.94798	450	1+
225.04532	88	
225.96772	204	1+
226.88942	100	
226.94726	884	1+
227.88554	84	
227.93672	818	1+
228.94089	680	1+
229.02488	72	
230.79368	88	
230.90926	72	
231.56065	76	
232.88586	74	
233.84754	94	
233.96075	74	
234.03722	80	
234.89301	98	
240.83677	128	
240.94049	796	1+
240.96274	288	1+
241.89679	74	
242.95885	226	
244.02691	100	
244.95769	1080	1+
246.13381	68	
246.80704	192	
246.95347	816	1+
246.97688	96	
247.44342	84	
247.80174	604	1+
248.80412	500	1+
249.84460	72	
250.80663	102	
250.95201	72	
251.04220	90	
251.14459	72	
252.87653	70	
252.95370	144	
253.94279	70	
255.00642	82	
256.01722	72	
256.05858	92	
257.90904	78	
258.83438	72	
258.86220	82	
258.97209	82	
260.83268	164	
260.93884	88	
260.96775	122	
261.86522	70	
263.14704	102	
264.01435	80	
264.13016	80	
264.17619	72	
264.44160	86	
264.81686	238	
264.87084	70	
264.95915	84	
265.83335	78	
266.81325	1184	1+
267.97355	74	
268.78603	80	
268.80868	118	
268.98348	96	
269.79356	80	
269.91094	72	
269.96738	178	1+
270.13191	96	
270.40109	86	
272.84791	98	
274.42411	78	
275.04090	80	
275.80477	72	
275.81904	102	
275.96894	156	
276.80957	186	
276.85428	224	
277.83970	74	
277.85952	198	
277.91204	104	
278.79561	220	
278.81510	70	
278.84234	196	
278.96227	70	
279.79683	138	
280.41634	78	
280.79291	1230	1+
280.93097	90	
281.42879	72	
281.81037	68	
281.87612	84	
282.05154	76	
282.77980	88	
282.84221	144	
283.06884	68	
283.78634	74	
283.82402	390	1+
283.99100	76	
286.92664	92	
287.35737	72	
290.80202	100	
290.83769	78	
292.94207	88	
293.11235	78	
294.86470	92	
295.86621	84	
296.04388	74	
296.80955	372	1+
297.82906	70	
298.80290	1428	1+
298.87317	84	
299.01308	78	
300.37394	70	
300.79757	180	1+
300.81323	154	
300.92936	76	
301.77905	96	
302.10626	78	
302.24727	94	
302.78098	80	
306.88578	132	
306.99644	78	
308.38550	82	
309.98748	80	
311.13693	74	
313.43659	86	
313.45431	88	
315.82050	110	
316.81078	524	1+
317.93756	94	
318.94118	84	
318.96309	76	
320.81593	476	1+
321.14225	70	
321.81765	406	1+
323.01328	114	
330.81029	70	
332.82307	78	
333.35416	74	
334.94813	148	
335.61776	78	
336.94208	306	1+
338.86995	72	
342.02805	88	
347.21610	92	
351.95246	70	
352.61624	88	
352.88785	158	
353.66183	72	
354.14435	72	
355.74548	96	
361.95546	70	
END IONS

###FS:    #m/z: 340.94059 #charge 1+
###MS: 74
###MSMS: 75
BEGIN IONS
TITLE=Cmpd 55, +MS2(340.9406), 28.0-35.0eV, 1.6min #75
RTINSECONDS=95.9015
SCANS=74-75
PEPMASS=340.94059	247808
CHARGE=1+
86.51333	72	
185.08430	72	
190.86207	82	
192.89238	82	
192.92547	108	
196.88364	80	
198.88207	82	
200.87314	92	
210.93862	80	
212.87834	110	
212.90304	74	
213.88000	290	
213.93948	398	1+
214.89577	114	
215.88764	174	
215.93741	144	
217.88311	188	
217.93519	72	
218.89124	72	
220.88133	176	
221.01648	72	
222.95473	168	
223.95909	152	
224.83982	92	
224.96608	72	
225.04518	76	
226.84329	76	
227.94318	74	
230.88965	264	
231.95097	440	1+
233.89918	130	
233.95650	80	
235.89594	160	
236.82238	66	
237.89893	72	
238.06946	80	
238.09781	86	
238.89706	72	
239.82423	68	
239.96250	196	1+
240.45113	78	
240.83953	592	1+
240.96531	170	1+
241.84379	404	1+
243.82775	122	
244.82883	116	
246.04117	74	
246.06059	78	
246.85093	68	
246.97700	242	
247.04587	70	
249.91238	74	
249.96255	100	
250.96353	66	
251.07434	68	
251.95666	126	
252.84236	138	
252.88328	68	
253.92302	78	
254.90339	138	
254.96401	290	
255.06925	76	
255.09674	86	
255.84233	70	
255.96393	128	
256.07127	90	
256.81550	84	
256.85080	148	
256.88289	84	
256.89827	70	
256.96520	82	
257.51651	116	
257.81097	112	
257.85608	122	
257.91086	78	
258.84707	774	1+
258.91195	66	
259.05352	98	
259.15646	74	
260.83496	90	
261.47268	86	
261.83965	120	
261.88409	68	
261.94327	80	
263.37641	92	
263.84442	208	1+
265.92144	78	
266.84356	72	
267.86511	80	
268.06606	68	
268.84320	298	1+
268.93102	78	
269.22914	66	
270.83119	104	
272.42021	86	
274.30405	72	
274.48710	78	
274.72868	78	
275.82097	72	
276.86013	676	1+
277.47563	82	
277.92792	66	
278.84811	468	
279.84527	272	
280.84549	180	
280.93886	106	
281.02921	70	
281.84523	90	
282.55078	94	
282.79404	66	
282.87007	72	
283.03598	66	
284.02616	66	
284.79076	184	
284.87940	68	
285.92718	82	
288.88745	78	
290.86079	76	
290.89415	98	
291.87303	72	
292.85407	66	
293.86135	76	
294.84441	216	1+
294.86822	290	1+
295.97660	90	
296.90413	76	
296.93359	90	
297.79196	74	
297.86410	152	
297.88581	76	
297.97343	66	
298.30672	70	
298.79249	96	
299.80153	70	
303.12754	66	
303.94014	70	
304.80804	68	
305.80240	66	
306.13015	66	
307.82934	86	
308.86738	96	
312.42655	94	
315.85117	154	
316.77152	66	
318.88196	74	
318.92800	88	
323.04664	72	
326.17389	112	
326.21227	78	
326.88251	66	
328.19111	70	
328.90779	70	
329.87518	70	
330.83264	78	
330.87825	78	
334.94110	66	
334.95680	84	
336.87447	72	
338.88088	78	
342.20297	66	
342.90725	72	
345.81242	68	
END IONS

###FS:    #m/z: 363.95647 #charge 1+
###MS: 74
###MSMS: 76
BEGIN IONS
TITLE=Cmpd 56, +MS2(363.9565), 28.0-35.0eV, 1.6min #76
RTINSECONDS=96.6735
SCANS=74,76
PEPMASS=363.95647	87190
CHARGE=1+
64.38764	74	
179.99124	74	
189.86260	204	
191.86182	146	
193.93453	70	
200.95493	72	
201.94482	84	
207.86999	104	
207.95311	76	
209.94469	358	1+
210.88262	132	
212.87877	722	1+
214.41081	86	
222.95215	414	
223.00153	72	
223.09134	80	
223.85129	94	
224.95016	518	1+
225.46722	84	
225.88444	80	
226.94803	1516	1+
226.97145	172	
227.93015	160	
228.89524	182	
228.94142	1804	1+
229.15165	80	
230.85898	88	
230.88897	1104	1+
232.88343	132	
234.88046	86	
235.06894	78	
235.11819	134	
237.86506	76	
237.92355	72	
239.09927	78	
240.83632	220	
240.91785	74	
240.93867	518	
240.96388	360	1+
241.06484	72	
241.93860	1438	1+
242.82558	240	1+
242.94021	988	1+
244.93911	296	
244.95661	1438	
245.81777	88	
245.94836	1138	1+
246.80693	170	
246.85847	70	
246.90527	80	
246.95264	940	1+
247.80774	134	
248.80339	530	
248.90012	486	1+
249.05507	76	
249.91241	96	
250.79788	120	
250.81094	144	
250.88963	76	
250.97029	98	
251.04730	78	
252.88821	142	
254.00938	80	
254.90629	72	
258.83431	76	
258.90550	70	
258.97290	306	
259.91051	80	
260.83451	126	
260.96936	158	
261.82996	86	
261.98103	76	
262.83442	210	
263.82257	72	
263.88886	92	
264.53725	86	
264.83512	86	
264.85494	76	
264.89101	68	
265.91303	72	
266.39218	78	
266.78757	196	
266.81310	594	1+
267.96931	72	
268.80148	142	
269.45292	82	
269.82896	80	
269.96839	356	1+
273.85750	80	
276.85900	260	
276.98261	78	
277.04813	96	
278.79836	142	
278.85372	180	1+
279.10425	138	
279.77528	76	
279.79983	178	
280.79475	518	
280.83421	216	1+
280.93685	96	
281.79932	294	
281.89043	70	
282.78639	598	1+
283.84308	120	
284.82437	200	
284.84910	74	
285.82470	316	1+
285.84616	234	
287.33240	72	
287.81597	82	
288.13016	70	
289.84638	84	
289.87297	100	
290.79582	90	
291.89187	78	
291.93180	78	
292.40636	84	
292.43360	86	
292.91668	74	
292.95247	74	
293.85451	100	
294.66578	80	
294.86650	132	
295.39115	74	
295.81363	76	
295.93160	72	
296.80888	400	
296.83011	74	
297.14498	156	1+
297.80012	1314	1+
298.80260	1134	1+
299.82270	112	
299.87028	124	
300.06708	72	
300.80275	600	1+
301.86060	288	
302.86663	166	
303.85234	306	
303.94951	92	
304.80570	86	
305.15104	74	
305.44462	126	
306.84150	90	
308.96371	104	
309.81665	86	
312.87613	78	
314.82079	78	
316.81594	424	
317.81236	402	1+
320.10224	82	
320.94091	126	
321.82713	172	
322.82128	144	
322.93166	90	
323.82916	98	
324.02965	80	
326.81998	72	
327.07521	122	
335.95342	72	
337.87701	146	
339.82766	256	
340.91364	78	
340.94344	74	
344.84379	74	
345.18757	78	
347.91879	76	
349.15928	78	
349.76069	86	
352.89296	76	
353.88792	70	
354.85882	80	
354.87726	70	
363.79181	68	
366.92507	86	
END IONS

###FS:    #m/z: 336.94599 #charge 1+
###MS: 74
###MSMS: 77
BEGIN IONS
TITLE=Cmpd 57, +MS2(336.9460), 28.0-35.0eV, 1.7min #77
RTINSECONDS=97.4465
SCANS=74,77
PEPMASS=336.94599	38128
CHARGE=1+
97.09821	66	
108.63686	70	
182.86755	84	
185.93044	72	
190.89426	70	
195.98527	70	
196.08127	76	
202.94762	82	
205.95033	118	
205.97113	86	
207.88256	74	
209.88591	88	
211.94432	1162	1+
212.87601	242	
213.89147	66	
213.93997	630	1+
214.87686	80	
214.89837	66	
215.88720	110	
215.93667	66	
217.88141	100	
218.88599	72	
219.97744	68	
220.88912	68	
222.84221	80	
223.95990	64	
224.19866	80	
224.98094	90	
227.83714	74	
227.86233	118	
228.78702	66	
228.84078	138	
228.89322	68	
229.08072	68	
229.95428	828	1+
230.89075	940	1+
231.94822	376	
232.89478	72	
233.10738	66	
233.84258	66	
233.95020	100	
234.89685	78	
236.10867	68	
237.79648	66	
237.84953	72	
238.42028	66	
238.46197	82	
238.79943	64	
238.85637	82	
239.10706	104	
239.84598	86	
240.83780	470	1+
240.85454	192	
241.84068	340	1+
242.55796	74	
242.81013	74	
245.82032	68	
245.89302	82	
246.90838	108	
247.96425	348	
248.85366	72	
249.95144	74	
249.96817	154	1+
250.07340	82	
250.84683	68	
250.89132	70	
250.94717	76	
251.02578	64	
251.11643	88	
251.89933	82	
251.92983	70	
251.96857	72	
252.97154	646	
253.61213	100	
253.80777	90	
253.90344	132	
253.93328	90	
254.90628	72	
254.96900	218	
255.07323	88	
255.96554	186	
256.05873	80	
256.91298	116	
258.80477	72	
258.84475	98	
258.91349	74	
259.84905	86	
260.10831	96	
260.83381	82	
260.85514	76	
262.94982	72	
263.08113	78	
264.85934	192	1+
266.92113	108	
267.83763	132	
268.84079	626	1+
268.95708	72	
269.93278	64	
271.91651	130	
272.10995	80	
272.44415	72	
274.85752	76	
275.85791	72	
275.87633	68	
275.95797	70	
276.76257	64	
276.86110	598	1+
277.86663	338	1+
277.92368	80	
277.96867	72	
278.83806	82	
279.83029	136	1+
279.85926	70	
280.52539	76	
281.86129	72	
282.89074	122	
285.80863	78	
285.85071	198	
287.79293	72	
287.86120	70	
288.19881	76	
289.09809	72	
291.84582	72	
292.85789	84	
292.89762	66	
292.93770	72	
293.10679	140	
293.68641	86	
294.85128	76	
295.93169	100	
297.22822	68	
298.48691	66	
299.31066	64	
299.86776	192	
299.88720	66	
302.57379	80	
303.43552	68	
303.94039	104	
304.73925	78	
305.11014	100	
306.88222	66	
309.86934	72	
310.77527	68	
310.89436	68	
315.85693	72	
316.83953	80	
317.82142	102	
318.19363	102	
321.18627	72	
321.22805	74	
322.02108	66	
322.72388	72	
323.09248	86	
324.09755	64	
324.88992	120	
327.00428	70	
327.35300	80	
330.15619	68	
331.76222	72	
333.86777	114	
334.83821	66	
342.17986	66	
END IONS

###FS:    #m/z: 340.94061 #charge 1+
###MS: 78
###MSMS: 79
BEGIN IONS
TITLE=Cmpd 58, +MS2(340.9406), 28.0-35.0eV, 1.7min #79
RTINSECONDS=101.104
SCANS=78-79
PEPMASS=340.94061	245532
CHARGE=1+
78.01157	92	
165.02065	64	
190.93493	64	
196.11050	72	
200.87511	90	
205.95177	78	
206.98017	68	
208.95576	132	
210.93531	112	
211.85994	64	
213.88989	78	
213.93845	620	1+
214.38198	94	
215.88901	348	1+
216.94250	66	
217.86408	66	
217.88245	104	
218.88760	70	
223.96353	62	
224.89599	66	
226.80802	64	
226.94596	68	
228.79467	82	
228.90972	76	
230.85545	82	
230.88946	262	1+
231.95193	416	1+
233.83527	138	
233.94648	172	
237.08149	98	
237.79480	70	
238.86760	70	
240.26839	66	
240.83754	686	1+
240.90469	72	
240.94065	64	
241.84296	416	1+
241.88516	74	
241.90059	66	
241.96363	64	
242.93655	72	
243.82893	320	1+
244.12468	72	
244.95462	202	
245.11226	64	
246.85077	78	
246.97927	114	
247.24643	68	
248.89424	94	
248.92751	92	
250.94830	130	
251.92748	148	
252.83651	68	
254.00370	76	
254.07400	68	
254.86320	80	
254.96857	286	
255.90515	76	
255.95513	78	
256.07625	78	
256.26101	116	
256.87322	92	
256.96137	138	
257.85189	86	
257.94047	78	
258.84663	218	
258.90166	66	
259.80147	72	
259.84806	516	
259.86743	80	
260.83877	514	1+
260.93652	88	
263.87694	78	
264.80077	84	
265.82719	100	
265.86181	180	1+
266.84707	122	
267.13625	74	
267.82685	72	
267.89939	80	
268.84411	246	
268.96322	66	
269.79554	86	
269.83706	66	
271.04351	104	
271.79450	88	
272.00078	86	
272.44455	80	
272.84585	64	
272.86646	212	1+
272.88446	78	
272.93692	100	
272.98355	70	
274.86070	130	
275.17319	76	
275.85718	72	
275.89825	68	
275.97568	146	1+
276.85786	614	
277.39172	62	
277.84366	144	
277.86590	322	
278.06074	70	
278.84435	728	1+
279.65822	96	
279.92287	64	
280.19845	76	
280.85300	448	1+
283.02798	64	
284.77790	72	
286.91412	100	
288.87500	72	
289.14397	82	
292.02421	72	
292.87060	114	
292.90618	70	
294.86879	132	
295.86217	104	
295.97375	62	
296.25500	68	
296.89794	68	
296.93158	98	
297.23846	72	
297.85438	242	1+
297.97360	78	
298.25195	90	
299.10449	100	
299.42952	72	
299.87498	74	
301.24907	80	
301.86181	110	
302.91155	64	
303.17647	74	
303.94471	104	
304.02167	80	
304.25925	74	
304.88285	74	
306.88410	76	
306.90594	76	
308.28855	82	
310.88849	86	
311.02597	72	
311.88148	64	
313.87479	76	
315.45296	78	
315.83036	66	
317.43181	78	
317.68590	88	
320.75289	72	
323.88085	66	
325.26814	90	
328.88159	74	
329.44061	72	
329.87451	124	
330.80904	138	
331.81696	80	
331.87649	70	
332.68694	78	
335.83617	98	
336.87001	84	
339.02557	88	
340.00090	78	
342.33014	94	
345.37214	64	
END IONS

###FS:    #m/z: 363.95653 #charge 1+
###MS: 78
###MSMS: 80
BEGIN IONS
TITLE=Cmpd 59, +MS2(363.9565), 28.0-35.0eV, 1.7min #80
RTINSECONDS=101.876
SCANS=78,80
PEPMASS=363.95653	88040
CHARGE=1+
50.77539	94	
189.86461	90	
191.85900	156	
194.88984	80	
196.88170	80	
197.86701	80	
208.95497	74	
209.94638	348	1+
210.88317	170	
212.01179	68	
212.87838	844	1+
214.89099	104	
222.95377	328	1+
223.04549	78	
223.83109	68	
223.87889	78	
224.94524	176	
225.87960	200	1+
225.95153	106	
226.94576	1498	1+
227.93334	180	
228.89236	270	
228.94283	2516	1+
230.88959	1118	1+
230.94649	68	
232.80523	82	
234.88977	72	
235.12310	88	
238.91328	84	
240.81676	72	
240.83220	68	
240.93968	650	
240.95858	180	
241.94030	1366	1+
241.99029	78	
242.39544	74	
242.84260	70	
242.94280	970	1+
243.83223	124	
243.95977	68	
244.86189	78	
244.93754	94	
244.95746	880	1+
245.93982	258	
246.95170	1084	1+
247.81152	124	
247.85302	72	
248.80003	650	1+
248.90141	572	1+
250.91100	98	
250.94766	200	
250.96754	84	
251.17375	72	
253.89570	74	
254.90467	70	
255.84524	142	
258.86218	72	
258.97372	174	
259.44328	80	
260.82983	386	1+
260.86352	140	
260.96995	358	1+
263.82672	146	
264.81655	80	
264.90499	86	
265.06099	88	
265.81481	174	
265.96923	242	1+
266.81278	438	
266.96623	282	1+
267.78990	68	
267.81791	246	
268.13626	74	
268.81341	178	
268.84082	68	
268.95493	72	
268.96866	310	1+
269.87441	68	
269.92478	72	
271.06508	82	
271.91892	96	
272.84371	80	
272.94311	82	
274.81249	70	
275.95362	84	
276.81071	132	
276.85314	124	
277.82931	90	
278.79645	500	1+
278.84577	184	
278.87437	70	
279.09983	98	
279.11594	92	
279.89424	70	
280.79346	588	1+
281.05024	72	
281.42059	76	
281.84167	104	
282.78870	86	
282.80407	126	
282.82618	120	
282.85490	78	
283.78925	276	1+
283.81400	228	1+
283.82816	80	
283.85069	266	1+
284.15867	80	
285.44356	82	
285.84689	294	1+
285.93344	80	
287.78638	76	
287.80930	70	
287.91565	68	
288.43568	84	
288.62219	86	
292.87020	94	
293.13556	70	
293.33684	70	
293.84831	102	
294.01032	80	
294.39782	68	
296.02453	84	
296.80651	818	1+
296.93594	138	
297.11775	76	
297.96088	80	
298.80444	1354	1+
298.89647	70	
299.86971	84	
300.79848	310	1+
300.86261	586	1+
301.51549	98	
301.86275	410	1+
302.80045	278	1+
302.81527	132	
303.85832	238	
303.94249	72	
304.44559	72	
305.06743	82	
306.43724	74	
306.76816	98	
306.88631	70	
308.15721	84	
311.86187	70	
314.83814	68	
315.81818	128	
316.81347	410	1+
316.89411	100	
317.39900	98	
317.93314	92	
318.81093	138	
319.00480	92	
319.82167	78	
321.81889	200	1+
321.86896	108	
322.78716	88	
322.92898	152	
323.86776	216	1+
323.90525	100	
326.04569	72	
326.86965	80	
327.07423	128	
328.88107	68	
329.78795	74	
333.80292	68	
337.88273	86	
338.90352	78	
340.80764	72	
340.93818	256	1+
340.96829	82	
342.89835	70	
344.79718	86	
351.02993	72	
352.77766	78	
356.77641	72	
356.93194	82	
357.86276	68	
357.88130	72	
360.87052	68	
362.22889	80	
362.75286	80	
367.14174	88	
368.36136	74	
369.10890	74	
END IONS

###FS:    #m/z: 336.94569 #charge 1+
###MS: 78
###MSMS: 81
BEGIN IONS
TITLE=Cmpd 60, +MS2(336.9457), 28.0-35.0eV, 1.7min #81
RTINSECONDS=102.648
SCANS=78,81
PEPMASS=336.94569	34076
CHARGE=1+
197.86682	70	
205.95350	74	
208.83246	56	
208.98697	64	
209.84490	56	
210.90225	66	
211.94426	952	1+
212.87886	518	1+
213.93763	238	
214.86955	84	
215.88715	70	
220.83765	72	
220.94544	76	
222.96192	302	1+
223.45672	64	
223.96345	218	1+
223.97731	98	
225.89178	68	
226.88189	70	
227.04096	76	
228.89111	70	
229.83602	84	
229.95300	496	
230.88989	856	1+
231.94900	334	1+
233.82288	144	
233.89711	184	
234.89884	78	
234.93997	66	
235.88808	66	
238.89631	72	
240.81952	68	
240.83831	86	
240.93884	78	
241.83491	76	
242.85297	72	
242.86585	64	
243.81227	66	
243.83927	78	
245.19660	60	
245.86909	136	
246.96085	68	
246.97756	142	
247.96339	182	
248.90066	132	
249.90658	72	
249.93363	84	
249.96285	76	
250.83722	224	
250.94697	112	
250.97915	66	
251.83609	144	
251.96177	64	
252.96835	416	
253.45017	94	
253.80019	56	
253.90149	182	1+
254.96654	328	
255.07761	162	
255.13020	58	
256.81373	58	
256.85363	216	1+
256.87281	72	
256.89263	74	
257.38261	90	
257.83591	70	
257.89710	64	
258.84708	654	1+
259.93813	78	
261.39904	72	
261.83998	106	
262.85834	56	
262.87620	88	
262.92402	94	
264.95487	80	
265.02677	80	
265.83801	236	1+
266.11938	58	
267.38667	66	
267.86306	64	
268.17455	70	
268.84173	692	1+
268.98538	86	
269.01158	84	
269.08048	68	
270.97689	76	
271.85670	58	
272.16254	98	
272.84562	74	
272.91464	92	
272.97570	80	
273.84868	80	
274.87154	68	
275.87340	106	
275.89872	82	
276.85728	540	1+
277.04412	80	
277.82372	64	
277.83968	74	
278.83328	292	1+
279.85406	82	
279.96395	62	
280.00541	60	
280.08940	70	
281.05397	66	
281.18783	68	
282.10490	86	
282.78829	92	
282.80674	74	
282.87737	64	
282.91600	62	
282.97584	62	
283.04414	58	
283.94542	62	
285.79834	80	
286.40920	70	
286.85138	490	1+
288.04271	58	
291.03674	92	
291.85669	82	
292.93563	68	
292.99219	66	
293.10659	86	
293.85462	112	
294.07773	72	
294.87052	62	
295.11109	58	
295.84319	72	
296.85776	200	1+
297.01210	110	
297.08004	62	
297.88903	56	
298.87736	56	
299.02241	84	
299.38499	82	
299.42539	74	
299.87380	66	
303.14387	62	
303.30267	62	
303.87267	78	
305.02886	66	
307.89302	90	
308.87067	66	
308.89036	86	
309.91836	78	
310.30520	68	
310.41371	88	
310.87656	58	
311.86410	70	
312.82393	58	
312.88488	94	
314.89077	80	
317.12590	68	
318.11955	62	
322.13754	62	
322.79012	70	
323.84107	66	
323.86102	56	
324.90077	72	
325.39438	118	
326.98433	78	
330.84824	94	
335.88779	56	
340.72359	68	
341.82598	84	
END IONS

###FS:    #m/z: 322.93014 #charge 1+
###MS: 82
###MSMS: 83
BEGIN IONS
TITLE=Cmpd 61, +MS2(322.9301), 28.0-35.0eV, 1.8min #83
RTINSECONDS=106.334
SCANS=82-83
PEPMASS=322.93014	520620
CHARGE=1+
66.79113	80	
153.10542	66	
182.09467	94	
192.89021	154	
198.84035	64	
200.84031	56	
200.88350	74	
202.04949	54	
205.19305	64	
205.95257	116	
207.97114	94	
209.08814	82	
210.88547	54	
210.89926	74	
211.90997	72	
219.79896	72	
221.94749	158	
221.96487	72	
222.95441	142	
223.95882	132	
226.11488	50	
226.84474	52	
226.86884	72	
226.89646	84	
227.88740	68	
227.93200	76	
228.84655	72	
228.93194	76	
229.83993	50	
230.90691	50	
231.06627	70	
231.92367	74	
234.12245	64	
236.10481	58	
236.99838	54	
238.93936	172	
239.07656	172	
239.90956	72	
240.51391	94	
240.82625	54	
240.89882	76	
240.94019	1884	
241.53914	76	
241.94214	1618	
242.24405	72	
242.94119	4980	1+
243.82341	112	
244.46247	84	
244.82073	120	
244.87923	76	
244.93997	916	1+
245.85045	72	
246.97726	242	
247.12110	62	
248.85464	52	
251.07682	50	
251.92468	134	
253.19208	78	
254.91623	84	
255.10387	56	
256.39470	96	
256.89634	62	
257.81460	62	
258.12983	68	
258.79882	80	
258.83470	52	
259.14284	88	
259.34625	68	
260.82809	710	1+
261.97939	52	
262.79880	58	
262.96826	48	
263.84338	68	
263.96664	68	
264.08036	48	
264.79666	54	
265.08477	72	
266.80329	192	1+
267.85699	48	
267.93722	58	
269.06399	76	
271.84619	100	
272.43419	88	
272.84930	56	
272.93641	56	
273.86116	50	
275.35051	68	
275.80842	50	
277.07661	92	
279.09086	932	1+
279.12430	68	
279.84727	72	
280.20456	84	
280.92065	60	
281.08747	68	
281.86801	54	
282.25549	76	
282.94499	66	
282.96561	54	
283.06779	190	
283.08750	72	
283.12898	156	
283.86492	84	
284.29294	150	
284.42975	68	
285.37528	70	
285.89780	58	
285.91246	72	
286.85392	96	
289.78917	90	
289.88555	56	
289.90471	86	
290.79375	92	
290.85469	62	
290.87754	80	
292.80123	174	
293.02376	52	
293.80839	70	
293.88212	72	
295.84929	92	
297.07142	48	
297.79326	72	
299.05786	58	
302.12991	66	
302.24726	60	
302.98623	56	
303.63655	68	
305.43646	92	
305.72613	52	
306.88107	104	
307.88889	208	1+
308.79908	72	
308.87306	106	
309.18161	52	
309.81467	68	
311.42679	92	
312.42224	78	
312.80242	58	
312.82189	74	
313.87594	72	
313.89533	54	
314.72511	58	
314.86896	62	
316.44423	68	
316.59278	50	
317.72508	58	
317.82363	72	
318.88341	58	
319.92429	68	
322.23900	56	
323.82844	50	
324.89196	80	
325.19093	78	
325.80653	54	
327.80970	126	
327.89113	94	
END IONS

###FS:    #m/z: 340.94065 #charge 1+
###MS: 82
###MSMS: 84
BEGIN IONS
TITLE=Cmpd 62, +MS2(340.9406), 28.0-35.0eV, 1.8min #84
RTINSECONDS=107.107
SCANS=82,84
PEPMASS=340.94065	230048
CHARGE=1+
76.94284	62	
185.26151	84	
191.08094	62	
205.96389	60	
207.84531	90	
208.97809	74	
211.11011	78	
213.87737	62	
213.93819	108	
214.89833	92	
214.93925	194	
215.88721	224	
215.93205	80	
217.88772	60	
221.88246	58	
223.84412	78	
223.98362	66	
225.81979	58	
226.85201	56	
226.87991	76	
227.88338	64	
227.95388	64	
228.84459	170	
228.89017	128	
230.85134	60	
230.88911	84	
231.88670	94	
231.90504	78	
231.95397	118	
232.88901	358	1+
233.89490	220	1+
233.95439	62	
233.96168	58	
235.89194	80	
236.03701	80	
236.82454	62	
237.07376	92	
237.79659	78	
238.88404	144	
238.93614	74	
239.90920	92	
240.83176	98	
240.91825	88	
241.84388	424	1+
241.91257	78	
242.12215	64	
243.01902	62	
243.83225	140	
243.89290	64	
245.83248	68	
246.85475	86	
247.08251	96	
247.23514	68	
247.36817	98	
248.89730	74	
249.97056	74	
250.82736	68	
250.88607	74	
251.87692	68	
251.96375	66	
252.25325	106	
253.83944	68	
254.96147	86	
255.91696	82	
256.89982	136	
257.85916	150	
258.01935	58	
258.84584	264	
258.97888	66	
259.85024	192	
259.89858	88	
260.07847	62	
260.83397	460	1+
262.96567	56	
263.92657	86	
264.86886	92	
265.85131	80	
265.91534	58	
266.86506	74	
266.99549	74	
267.14144	128	
267.79446	86	
267.84688	76	
267.86307	86	
268.83654	282	1+
268.99552	92	
269.79786	76	
269.86040	84	
270.48976	88	
271.10249	64	
271.82467	76	
272.03337	58	
272.43231	80	
272.79518	176	1+
272.84319	124	
273.93800	92	
275.87850	64	
275.94686	64	
276.85465	790	1+
276.94182	64	
277.04605	70	
277.41766	64	
277.82129	76	
277.93175	62	
278.33539	58	
278.84372	1120	1+
279.96432	66	
280.86601	56	
280.99852	70	
282.81637	66	
283.84428	86	
284.87422	146	
285.31064	82	
288.38649	88	
289.78787	222	1+
291.05341	56	
291.92131	74	
292.81354	72	
292.84502	58	
292.87857	64	
293.93888	104	
294.10526	78	
294.86267	70	
295.38704	100	
296.86770	76	
297.25959	64	
297.89299	136	
297.97562	138	
298.81377	74	
299.30603	76	
299.78326	200	
300.87786	58	
301.81807	76	
302.14683	58	
302.88788	80	
303.80139	56	
306.88034	90	
307.11254	80	
307.88572	70	
309.48636	72	
309.87073	66	
310.24929	84	
310.83985	70	
312.87372	72	
323.41927	70	
324.89203	68	
325.89531	88	
326.89081	58	
328.18916	68	
330.10715	74	
330.41479	100	
331.83810	70	
335.13665	74	
338.79283	60	
341.14497	80	
341.91450	80	
342.14416	60	
342.90191	130	
343.77649	62	
END IONS

###FS:    #m/z: 363.95638 #charge 1+
###MS: 82
###MSMS: 85
BEGIN IONS
TITLE=Cmpd 63, +MS2(363.9564), 28.0-35.0eV, 1.8min #85
RTINSECONDS=107.879
SCANS=82,85
PEPMASS=363.95638	83608
CHARGE=1+
189.86111	70	
196.88284	170	
203.92833	68	
205.92902	90	
207.87208	68	
208.88245	70	
209.86994	74	
209.94612	212	
210.87166	92	
210.88725	106	
211.89190	70	
212.87881	728	1+
220.75198	68	
222.95039	266	1+
224.89248	70	
224.95105	336	
225.88306	184	
226.82633	82	
226.84137	96	
226.94725	1412	1+
227.93876	220	
228.89638	94	
228.94286	1270	1+
229.84147	84	
230.88988	1096	1+
230.96497	74	
232.40851	72	
232.88572	268	
232.94945	72	
234.15042	74	
235.89759	66	
236.43533	88	
240.82243	74	
240.83645	270	
240.93875	448	
240.96192	198	
241.85632	92	
241.93817	1244	1+
241.96760	142	
242.83164	118	
242.94007	906	1+
243.82368	68	
244.82763	70	
244.95711	556	1+
244.97824	82	
245.94060	296	
246.81235	88	
246.88042	82	
246.94987	828	1+
247.81826	96	
248.80488	650	1+
248.89980	522	1+
249.42148	96	
250.79752	118	
251.92148	84	
253.02210	76	
253.13720	78	
253.90606	66	
254.90696	68	
256.80787	74	
258.79722	70	
258.84479	360	1+
260.83435	312	1+
260.97042	192	
263.97625	68	
264.91871	92	
265.09003	170	
266.09346	66	
266.81419	786	1+
266.83705	86	
267.97654	268	
268.80598	136	
268.84672	78	
269.55368	78	
269.96704	146	
270.80794	124	
270.84145	70	
270.97900	90	
271.86923	88	
271.91786	84	
271.95914	106	
276.81620	162	
276.85555	462	1+
277.85818	312	1+
278.80171	196	
279.79980	210	
280.79274	1168	1+
281.05204	78	
281.88037	76	
282.58800	78	
283.78659	108	
283.85014	120	
283.87089	80	
284.79405	86	
284.82838	130	
284.86315	76	
284.89285	114	
285.89175	70	
286.30950	94	
286.89347	134	
287.80669	120	
287.87994	78	
289.86686	82	
292.01809	66	
292.83510	96	
294.14329	68	
294.85255	118	
294.87838	90	
294.92507	80	
295.44197	90	
296.81133	124	
297.41018	104	
297.80608	336	
298.80325	1318	1+
299.15241	74	
299.41658	66	
299.83078	92	
299.86834	150	
300.80161	882	1+
301.86465	164	
302.00406	94	
302.24911	84	
302.85245	226	1+
307.11235	84	
307.30974	76	
308.87951	134	
311.87658	86	
312.41144	88	
312.87053	68	
314.13724	102	
314.84051	92	
315.79318	74	
315.94162	80	
316.81306	424	
318.43907	82	
318.81340	68	
319.80753	322	1+
319.82772	70	
319.86713	88	
320.94280	66	
321.81503	270	1+
322.91154	86	
323.92984	118	
324.81884	100	
324.88759	162	1+
327.17985	76	
327.87813	72	
327.89296	74	
328.88136	72	
328.95487	74	
329.87725	116	
331.35746	76	
331.88774	78	
331.99964	68	
332.65991	112	
334.87177	80	
337.93867	280	1+
338.15331	68	
339.74988	78	
339.82722	106	
345.20826	122	
345.96788	76	
346.05705	74	
348.91363	158	
351.87857	94	
354.90977	72	
355.82898	68	
357.00596	68	
359.97017	72	
360.86989	72	
360.95659	68	
362.30361	74	
365.74306	70	
369.36346	72	
END IONS

###FS:    #m/z: 322.93020 #charge 1+
###MS: 86
###MSMS: 87
BEGIN IONS
TITLE=Cmpd 64, +MS2(322.9302), 28.0-35.0eV, 1.9min #87
RTINSECONDS=111.571
SCANS=86-87
PEPMASS=322.93020	490994
CHARGE=1+
55.50495	34	
92.76807	50	
185.91888	76	
191.07772	80	
191.87111	64	
191.99866	72	
200.84034	64	
201.04200	64	
202.04250	78	
205.94660	56	
206.88337	58	
206.97329	52	
207.93178	70	
208.87495	56	
209.21260	38	
212.12439	68	
215.89344	60	
218.89130	82	
221.94646	52	
222.90083	62	
223.95525	84	
224.81854	72	
225.05258	40	
226.92613	56	
227.93558	92	
228.09316	56	
228.89310	36	
228.90995	84	
229.86574	88	
230.84214	68	
231.71407	40	
231.90873	74	
233.55534	92	
234.41560	84	
236.13345	82	
236.34005	68	
237.15721	60	
237.90076	66	
238.89541	68	
238.93722	202	
238.95685	84	
239.07301	126	
239.78885	44	
239.95283	40	
240.08755	46	
240.82450	122	
240.90087	92	
240.94063	2176	
241.08808	60	
241.84719	36	
241.89845	98	
241.94230	1184	
242.02075	72	
242.81964	330	1+
242.94162	3270	1+
243.10553	66	
243.82173	240	1+
243.87472	72	
243.88414	66	
243.98285	40	
244.94049	1646	1+
245.92873	72	
246.90474	64	
246.97728	142	
246.99489	46	
247.85316	108	
247.97504	70	
248.49966	50	
248.83826	52	
248.95042	88	
249.02018	52	
249.49905	38	
250.86254	38	
251.01274	46	
251.82618	52	
253.79438	84	
254.80883	54	
254.85943	78	
255.89758	64	
258.83040	58	
258.85422	72	
259.92224	92	
260.13798	50	
260.86364	42	
261.05191	64	
261.82750	112	
262.35675	78	
262.47636	92	
262.52023	94	
262.83322	210	
263.85910	40	
265.05474	174	
266.86907	70	
267.06188	60	
267.93501	68	
268.96323	72	
269.92896	72	
270.80093	64	
272.84753	124	
273.85264	76	
273.91767	80	
276.36377	54	
278.85166	80	
278.98897	36	
279.00350	42	
279.05496	60	
279.09217	950	1+
280.23165	32	
280.25827	66	
280.79086	50	
283.07297	86	
283.28371	90	
283.98498	42	
284.29401	282	1+
284.87121	60	
285.41027	100	
286.50247	56	
286.81683	34	
287.80312	72	
287.81713	70	
287.83178	62	
289.13150	78	
289.91093	92	
290.54443	34	
291.76388	76	
291.81005	74	
292.83057	68	
292.98157	36	
293.03441	36	
293.84309	38	
294.85131	74	
294.87654	82	
296.35830	38	
297.82101	44	
297.91632	78	
298.01634	38	
299.92061	82	
300.78665	58	
301.86523	92	
302.83645	34	
303.17852	76	
304.36621	74	
305.92783	102	
307.79626	156	
307.88924	286	1+
308.42472	70	
308.90319	56	
309.13439	70	
309.79321	62	
310.87757	268	1+
311.66780	36	
311.88435	164	1+
313.54972	84	
318.94757	78	
322.23688	72	
322.84495	84	
322.88725	308	1+
323.88898	248	1+
325.75073	34	
327.79123	50	
327.89536	64	
END IONS

###FS:    #m/z: 359.96170 #charge 1+
###MS: 86
###MSMS: 88
BEGIN IONS
TITLE=Cmpd 65, +MS2(359.9617), 28.0-35.0eV, 1.9min #88
RTINSECONDS=112.351
SCANS=86,88
PEPMASS=359.96170	24446
CHARGE=1+
102.85057	104	
177.93426	90	
181.86424	72	
195.84788	66	
196.87989	72	
197.08880	76	
197.86689	66	
199.39152	90	
199.97615	86	
202.93743	72	
203.93719	86	
207.94816	78	
209.94256	250	
214.87383	68	
218.86585	78	
219.19657	82	
220.67339	68	
221.89348	122	
222.95460	116	
223.89006	292	
223.95484	68	
223.97434	64	
224.49910	102	
224.94796	534	1+
224.96989	72	
225.97419	106	
226.94803	1610	1+
227.93492	200	
228.94127	618	1+
230.88999	138	
232.88407	72	
233.86127	66	
233.96196	144	
234.86764	232	1+
234.88581	74	
238.08667	74	
239.14705	84	
239.84042	70	
240.83486	184	
240.88862	78	
240.94184	354	
240.96032	280	1+
241.89861	72	
241.94365	180	
242.92160	70	
242.94174	92	
242.95862	268	
244.95712	444	1+
246.80865	114	
246.95377	610	
246.98072	154	
248.80458	412	1+
250.01537	68	
250.84117	70	
250.95039	66	
252.10867	70	
252.41475	96	
252.87573	68	
252.95315	170	
253.88207	94	
254.83399	64	
254.91244	90	
256.82722	72	
257.13870	74	
258.01743	68	
258.03111	78	
258.84732	146	
258.98064	70	
259.79767	76	
259.85232	68	
260.13240	76	
260.96838	116	
261.03811	90	
262.08832	72	
262.83072	74	
262.94797	62	
262.99376	98	
263.10121	68	
263.79685	66	
263.87457	92	
263.91862	82	
264.82055	238	1+
265.78699	66	
266.81032	400	1+
267.10203	84	
267.97219	258	
268.80244	130	
268.81535	94	
268.84847	62	
269.84503	110	
269.96916	122	
270.15491	64	
270.82921	72	
270.89193	92	
273.84693	64	
274.35477	72	
274.88205	64	
274.96551	80	
275.97331	246	1+
276.81322	358	1+
276.85902	282	1+
277.92153	92	
278.79902	176	
279.79112	1386	1+
279.96431	66	
280.79319	1146	1+
280.91214	74	
281.11180	76	
282.83381	114	
282.86247	92	
283.88585	86	
283.94987	90	
284.82283	392	1+
286.37396	94	
287.43262	72	
288.36352	82	
288.78924	76	
288.90206	68	
289.83744	70	
290.85695	68	
291.89241	62	
292.11890	66	
293.87418	100	
294.86378	78	
295.01811	84	
295.42938	82	
296.80934	452	1+
297.78267	66	
298.80446	1864	1+
298.87745	74	
299.13014	68	
299.87718	62	
301.02318	72	
301.79031	124	
304.87425	78	
306.87490	190	1+
309.90319	70	
310.87072	92	
313.81013	136	1+
314.17617	78	
314.79474	72	
316.81521	328	
318.81768	234	1+
318.95423	62	
320.30227	80	
324.36515	80	
324.82963	94	
324.88806	118	
325.03140	64	
326.88695	168	
330.81459	84	
331.10929	64	
332.89980	82	
336.94745	152	
337.73825	80	
340.93631	66	
342.62984	102	
346.33553	88	
347.20901	72	
347.79725	74	
347.90033	70	
348.67975	66	
350.77416	66	
357.18473	68	
357.86097	74	
358.03467	96	
358.20086	128	
362.00937	80	
362.16819	72	
365.10674	68	
END IONS

###FS:    #m/z: 507.84479 #charge 1+
###MS: 86
###MSMS: 89
BEGIN IONS
TITLE=Cmpd 66, +MS2(507.8448), 28.2-35.2eV, 1.9min #89
RTINSECONDS=113.123
SCANS=86,89
PEPMASS=507.84479	24428
CHARGE=1+
198.03275	92	
216.89037	94	
218.88224	104	
222.57809	126	
222.97373	190	
223.97360	194	
224.97623	334	
236.78518	146	
236.88658	224	
238.05812	98	
251.91380	126	
253.06488	114	
254.79426	100	
260.99113	162	
265.08869	96	
268.10919	124	
270.81059	122	
275.86540	166	1+
279.83373	122	
281.79130	102	
284.13607	92	
287.85255	372	
289.87838	422	1+
290.13240	96	
290.86556	98	
290.88169	298	1+
291.86526	130	
293.87392	100	
294.90584	104	
296.85372	332	1+
298.80278	150	
299.90993	122	
300.79706	156	
301.34272	102	
302.86660	414	1+
303.82889	108	
303.87087	344	1+
304.01673	96	
305.86517	432	1+
305.90139	90	
307.38594	92	
307.89046	694	1+
308.87314	614	1+
310.15540	134	
310.89149	90	
310.96967	92	
311.88257	198	
312.86748	100	
313.88038	188	
314.86418	568	1+
315.79769	98	
316.86208	158	
318.93687	96	
323.86986	126	
324.13945	92	
325.90046	324	
326.88612	518	1+
328.87243	154	
330.88241	140	
330.90372	186	1+
331.81130	110	
332.80007	128	
332.87656	502	1+
333.17378	144	
333.81446	90	
335.39988	90	
336.38550	92	
336.94137	346	1+
337.87663	300	1+
337.98860	120	
341.87940	122	
347.75489	92	
349.36774	92	
350.75819	158	
350.89037	316	1+
353.85523	174	
354.46333	104	
355.89651	120	
356.89449	108	
357.71911	96	
357.90909	100	
360.40139	100	
360.85852	168	1+
361.27377	110	
365.71485	136	
365.77713	96	
366.84377	130	
367.71129	216	
367.74042	114	
367.76860	96	
367.79062	124	
368.70656	112	
368.89917	326	1+
369.83366	360	
370.89846	216	1+
371.83892	174	
373.71493	120	
373.86821	92	
374.81950	112	
376.22471	114	
376.88491	94	
377.87398	264	1+
379.22209	92	
379.74836	90	
380.71819	1196	1+
380.85821	182	
381.72031	766	1+
383.71100	144	
383.77270	124	
384.85011	114	
385.79379	142	
385.83444	180	1+
386.71222	94	
390.73770	106	
390.84216	770	1+
392.79745	104	
392.82427	328	1+
392.85057	156	
393.74865	114	
398.18100	98	
398.73384	482	
398.78461	100	
398.84436	92	
399.72903	406	1+
399.85086	104	
400.70025	108	
403.87166	644	1+
404.77332	104	
404.85127	126	
405.77934	90	
405.85766	396	1+
407.72922	230	
408.85349	716	1+
410.83318	434	1+
410.92083	138	
411.83374	244	1+
412.72994	346	1+
412.77530	132	
414.69928	94	
415.92773	96	
417.74441	124	
418.86543	114	
419.73530	92	
421.74659	110	
421.89705	120	
422.84198	90	
422.89298	160	
423.82593	184	
423.86690	260	
424.39732	102	
424.77807	116	
424.83010	104	
425.17406	98	
425.75601	166	
426.76018	170	
426.86113	738	1+
428.74289	236	
428.83709	144	
428.85533	126	
429.74548	296	1+
429.85504	300	
430.85027	182	
431.87243	304	
433.07480	94	
433.85143	240	
434.88429	140	
435.70994	100	
439.88989	362	1+
440.88905	328	1+
443.76221	98	
444.67961	120	
444.87490	1896	1+
446.01848	90	
449.69997	94	
449.80305	106	
449.86864	366	1+
451.39654	98	
451.90112	92	
456.89628	352	1+
457.89916	324	1+
458.88308	112	
462.88177	806	1+
464.79099	94	
467.89082	472	
468.89042	214	
469.87997	124	
485.89983	306	
486.90917	128	
487.14344	98	
499.57736	214	
511.44565	102	
END IONS

###FS:    #m/z: 322.93019 #charge 1+
###MS: 90
###MSMS: 91
BEGIN IONS
TITLE=Cmpd 67, +MS2(322.9302), 28.0-35.0eV, 2.0min #91
RTINSECONDS=116.798
SCANS=90-91
PEPMASS=322.93019	492220
CHARGE=1+
65.19799	52	
73.25457	56	
119.04727	60	
126.29536	78	
185.92580	64	
191.85605	50	
192.88959	84	
195.91816	82	
196.97638	40	
197.92193	46	
199.86367	76	
199.91183	48	
201.04723	76	
202.96359	94	
205.95121	226	
205.97290	50	
208.82699	48	
211.03493	74	
213.89726	70	
214.57080	82	
214.88031	54	
218.08370	64	
221.88619	40	
223.96127	182	
224.82106	44	
224.94951	72	
227.09829	86	
227.92799	90	
228.07127	38	
230.83479	98	
231.81742	44	
234.14138	84	
236.95283	54	
237.81166	38	
237.92346	68	
237.99553	46	
238.89987	56	
238.94043	72	
239.08052	232	
239.90315	68	
240.82169	116	
240.88561	56	
240.94036	1826	
241.39854	38	
241.94221	1292	
242.22551	34	
242.94132	4014	1+
243.22765	40	
243.25688	46	
243.82938	58	
243.89086	66	
244.82294	206	
244.93950	1038	
245.02223	36	
245.14810	36	
246.84869	62	
246.97511	140	
248.85278	132	
249.85445	66	
249.92603	66	
250.33111	44	
252.82885	66	
252.92260	68	
253.80017	72	
253.96658	84	
256.00567	78	
256.89266	128	
256.96105	58	
257.87334	86	
257.92299	48	
258.83522	294	1+
258.90766	54	
259.83158	312	1+
260.85210	92	
260.93465	92	
261.35742	112	
261.47469	84	
261.84820	40	
262.35880	92	
262.79659	54	
262.82988	106	
263.84671	72	
263.97234	54	
264.02423	82	
264.04431	56	
264.79136	62	
264.92294	50	
266.09324	80	
268.84492	64	
268.95551	46	
268.97556	48	
271.80253	76	
272.84169	70	
273.44472	66	
277.41837	88	
278.83782	56	
279.09039	1498	1+
279.98656	64	
280.86249	54	
280.93052	76	
281.43500	48	
281.86782	72	
281.93123	66	
282.05141	68	
282.26296	36	
282.80654	76	
282.88696	74	
283.27343	62	
283.35014	86	
283.86070	60	
284.29397	292	
284.40299	70	
284.85576	128	
284.88775	52	
285.29688	132	
286.81444	56	
287.39478	36	
288.93111	84	
290.87123	74	
291.09730	100	
291.80501	124	
294.85944	56	
294.87436	72	
294.88926	60	
295.82166	94	
296.86441	58	
297.79350	62	
298.80068	60	
298.83291	52	
299.77809	66	
300.82468	66	
301.05730	72	
302.86588	78	
305.88416	92	
306.11682	66	
306.76202	54	
306.88249	74	
307.79740	44	
307.81886	44	
307.88415	134	
308.76956	40	
309.89499	70	
309.92058	70	
310.04156	74	
310.80987	60	
312.02520	68	
312.80226	56	
314.82085	56	
318.27913	40	
318.86210	72	
321.04108	64	
322.87840	46	
325.21273	44	
327.89973	60	
END IONS

###FS:    #m/z: 336.94595 #charge 1+
###MS: 90
###MSMS: 92
BEGIN IONS
TITLE=Cmpd 68, +MS2(336.9460), 28.0-35.0eV, 2.0min #92
RTINSECONDS=117.57
SCANS=90,92
PEPMASS=336.94595	31258
CHARGE=1+
80.88804	82	
182.87066	74	
192.89119	94	
206.98404	66	
210.88160	84	
211.94497	620	1+
212.87833	212	
213.94193	118	
215.88781	74	
216.88836	58	
220.85961	64	
221.94136	86	
223.97412	64	
225.87868	88	
226.04095	60	
226.87663	142	
227.10744	56	
228.89447	222	
229.64428	86	
229.95471	502	
230.89009	302	
231.04551	62	
231.89208	172	
231.95011	298	1+
232.88600	100	
232.90083	88	
233.83499	104	
233.94437	82	
234.01946	56	
234.13373	80	
234.22365	58	
234.90632	58	
234.98926	62	
235.89580	66	
235.95051	122	
237.80045	60	
239.81925	58	
240.81702	64	
240.84668	150	
241.84003	210	
242.15250	80	
242.50450	82	
242.85381	124	
244.84868	70	
245.61570	80	
246.56745	78	
246.97707	176	
247.96467	98	
248.90678	56	
249.04148	76	
249.15778	70	
249.96829	66	
250.02866	66	
250.95163	298	
250.96969	68	
251.83385	80	
251.88461	86	
251.92739	76	
252.84219	66	
252.96989	432	1+
253.90629	198	
254.80044	60	
254.88287	58	
254.90458	98	
255.06515	66	
256.85023	104	
256.91583	86	
256.96105	58	
257.85252	82	
257.87549	78	
258.05671	92	
258.84505	484	1+
259.91622	72	
260.82411	56	
261.88362	60	
262.95388	70	
264.85676	96	
266.99134	62	
267.83934	436	1+
268.95725	76	
269.96513	80	
270.80492	68	
270.83164	68	
270.93650	90	
270.97928	58	
271.91539	62	
272.68162	92	
272.81160	66	
272.97749	78	
273.86885	66	
274.86500	156	
274.88173	82	
275.85960	78	
275.87509	148	
276.57655	70	
276.61320	90	
276.86253	524	1+
277.42247	84	
277.83273	188	1+
277.92150	86	
277.96053	74	
278.91921	72	
279.06690	68	
279.09378	56	
279.86835	122	
280.86649	140	
281.63282	100	
283.00507	74	
285.85208	68	
286.84927	70	
287.85253	134	
287.88206	90	
288.76228	66	
289.87528	60	
290.85870	180	1+
291.80783	56	
291.82045	92	
292.36232	84	
292.89150	74	
293.10777	204	1+
293.85064	56	
293.87174	96	
294.18309	66	
294.86374	92	
295.85578	68	
296.86396	74	
297.80205	82	
297.89081	62	
297.91267	72	
299.31250	62	
299.55708	72	
299.87833	100	
300.81222	76	
300.87903	138	
301.01245	66	
302.00380	80	
302.27276	66	
303.43959	78	
304.41170	74	
306.88233	62	
306.91440	76	
310.50490	88	
312.88033	64	
313.14561	68	
313.83883	68	
317.02108	60	
320.34614	106	
320.88283	56	
325.24153	70	
327.53979	72	
327.61959	100	
328.94590	92	
329.72992	88	
329.89100	60	
331.38215	110	
332.87475	64	
333.30310	64	
337.88947	72	
338.80618	68	
END IONS

###FS:    #m/z: 507.84554 #charge 1+
###MS: 90
###MSMS: 93
BEGIN IONS
TITLE=Cmpd 69, +MS2(507.8455), 28.2-35.2eV, 2.0min #93
RTINSECONDS=118.343
SCANS=90,93
PEPMASS=507.84554	24246
CHARGE=1+
111.28691	102	
189.08847	86	
196.02106	164	
224.97839	180	
232.89329	114	
233.94767	98	
234.88388	242	1+
235.92396	122	
246.85284	88	
252.79576	110	
260.04570	216	1+
260.97060	84	
261.12518	88	
270.84145	92	
272.87204	92	
274.85639	126	
275.82332	96	
279.81015	92	
282.46385	94	
282.78693	274	1+
284.85447	226	1+
285.85847	162	1+
287.85283	354	
289.84596	120	
289.88218	240	
290.79390	86	
291.90468	88	
293.10585	86	
293.85688	254	1+
293.87614	96	
295.77921	178	1+
295.87984	156	
296.85785	150	
298.10067	86	
298.80488	102	
301.44742	104	
301.93771	118	
303.87025	228	
304.87961	130	
305.86457	450	1+
307.89066	468	1+
307.97817	88	
308.14155	252	1+
308.80289	84	
308.87075	546	1+
310.15426	88	
311.88661	162	
312.87692	216	
313.88675	86	
313.90684	176	
314.81876	138	
314.86595	312	
315.86702	162	
316.86427	106	
320.37913	116	
320.85730	232	1+
323.15654	84	
323.87641	232	
323.89744	130	
324.85542	126	
325.86466	84	
325.90098	210	
326.88465	804	1+
328.07114	88	
328.87817	116	
329.46691	84	
331.97925	84	
332.87604	242	
333.87206	134	
334.90079	116	
336.94878	96	
337.88728	236	1+
345.77169	86	
346.93916	90	
347.75858	130	
347.77490	90	
347.92306	176	1+
348.74851	90	
348.81504	130	
349.75778	150	
350.82485	98	
351.89004	116	
356.89742	90	
357.88061	86	
359.87726	94	
360.74188	104	
360.78046	118	
360.91697	86	
362.77712	98	
365.71810	106	
366.84111	160	
366.86836	98	
367.70518	476	1+
368.70802	288	1+
368.89886	252	
369.80642	204	1+
369.83357	172	
371.72939	92	
373.72309	274	1+
380.71601	960	1+
381.84399	130	
382.89978	106	
383.77392	232	1+
384.75246	86	
385.77558	144	
386.83260	86	
387.84448	134	
389.36321	94	
389.70734	92	
390.83974	480	1+
391.78258	84	
391.93323	96	
392.83040	340	1+
393.08204	104	
397.79911	94	
398.73096	292	
398.90432	90	
399.73226	206	
400.72469	172	
400.80972	92	
401.73169	90	
403.87329	288	1+
405.76819	112	
405.85980	118	
405.89764	94	
406.72928	378	1+
406.81357	144	
407.52416	116	
407.79693	92	
407.86287	610	1+
408.76479	88	
408.85252	1204	1+
409.16221	88	
410.75939	102	
410.79291	88	
410.83538	666	1+
411.86987	112	
412.72568	130	
412.82442	200	
412.93576	138	
413.07436	120	
415.84160	100	
416.74495	222	1+
417.86113	86	
419.85599	160	
421.74713	208	
421.88192	252	
422.75224	156	
422.86179	108	
423.77182	112	
423.87284	150	
424.23117	92	
424.77533	184	
424.80216	96	
425.75189	322	1+
425.92906	88	
426.86466	430	
427.73697	236	
427.86067	362	
428.73952	272	
428.85073	410	
429.39805	86	
429.72274	132	
429.86795	454	1+
430.73834	158	
431.73967	118	
432.24974	86	
433.85675	178	1+
434.91380	88	
437.91786	106	
438.92581	90	
439.89235	120	
440.68205	110	
443.87906	90	
444.87282	1760	1+
445.74721	126	
447.71505	176	
447.88638	118	
449.70985	240	1+
449.87849	316	1+
457.90316	270	1+
461.75292	106	
462.88117	436	1+
463.73628	90	
464.87954	86	
464.89070	136	
465.73019	210	1+
467.88626	796	1+
485.89921	614	1+
487.90738	90	
END IONS

###FS:    #m/z: 340.94070 #charge 1+
###MS: 94
###MSMS: 95
BEGIN IONS
TITLE=Cmpd 70, +MS2(340.9407), 28.0-35.0eV, 2.0min #95
RTINSECONDS=122.006
SCANS=94-95
PEPMASS=340.94070	238864
CHARGE=1+
184.86569	76	
191.95434	108	
198.85763	78	
200.85955	62	
205.05938	74	
207.98514	68	
213.89323	82	
213.94071	510	1+
214.89502	66	
215.88578	292	1+
215.93513	144	
217.87877	102	
217.93873	68	
221.94953	80	
222.88039	94	
223.08452	66	
223.96285	196	
224.97374	58	
225.81951	68	
225.83993	80	
226.85515	106	
226.88184	124	
227.83546	74	
228.84916	88	
228.95328	78	
229.14939	80	
231.90712	82	
231.94910	112	
232.88404	78	
233.46713	100	
233.87452	72	
233.95141	138	
235.89745	88	
235.94611	70	
236.82465	68	
236.89046	60	
237.85544	80	
237.90775	58	
238.87923	70	
239.92978	66	
240.24563	82	
240.83251	132	
240.91602	78	
241.12385	58	
241.84490	214	
242.84690	82	
243.83827	154	
244.82738	68	
244.89079	78	
245.00630	66	
245.87562	82	
246.95782	76	
246.98010	86	
248.85188	72	
249.85436	74	
252.16741	60	
252.84449	72	
253.79014	84	
254.90550	94	
254.95987	92	
255.06960	110	
255.97207	64	
256.17625	68	
256.86435	202	
256.89826	88	
257.85811	92	
258.84861	1114	1+
259.88829	72	
259.92606	66	
259.95788	68	
260.34457	108	
260.83821	266	
261.84055	186	
261.97707	94	
262.83370	82	
262.87812	60	
262.95010	72	
263.80479	106	
263.85082	86	
263.88247	82	
263.90867	80	
263.98573	76	
264.84889	66	
266.41392	70	
268.25898	78	
268.83867	150	
268.91111	70	
269.84016	62	
270.83145	150	
270.93641	100	
272.84690	158	
272.93414	72	
273.11570	82	
274.42826	114	
274.87547	128	
275.80489	68	
275.84386	66	
275.86244	220	
276.85581	264	
276.87173	208	
277.85977	174	
277.93352	66	
277.96275	74	
278.00765	72	
278.84719	638	1+
279.99521	74	
280.82164	66	
280.83922	140	
280.91644	62	
280.93537	78	
280.96768	60	
281.84932	80	
281.88414	80	
282.00183	68	
282.03297	70	
282.81060	86	
282.87851	66	
282.91822	82	
283.83169	74	
284.84876	90	
285.79983	72	
288.79114	64	
289.80857	78	
293.87588	66	
295.87917	58	
296.81110	78	
296.89364	72	
296.97424	126	
298.16237	74	
299.31267	68	
299.85465	70	
300.06291	62	
302.16799	78	
303.85240	64	
303.88899	70	
305.92779	66	
307.71773	72	
308.29490	62	
309.15207	68	
309.94038	70	
315.83482	84	
319.84737	88	
320.88509	74	
323.01965	60	
328.40912	70	
328.90108	72	
329.87649	66	
330.91101	78	
331.40214	110	
336.37005	80	
338.31377	60	
340.08236	68	
345.21975	68	
346.34727	66	
END IONS

###FS:    #m/z: 363.95653 #charge 1+
###MS: 94
###MSMS: 96
BEGIN IONS
TITLE=Cmpd 71, +MS2(363.9565), 28.0-35.0eV, 2.1min #96
RTINSECONDS=122.778
SCANS=94,96
PEPMASS=363.95653	78456
CHARGE=1+
146.08028	84	
182.86781	86	
183.87012	82	
184.87733	80	
189.86360	110	
190.86717	86	
198.89229	86	
199.88406	72	
209.94312	320	1+
210.88075	66	
211.88672	106	
212.87783	532	
215.88337	136	
216.59186	124	
218.84760	92	
222.89332	66	
222.94843	72	
224.94869	558	1+
225.47464	68	
225.97095	70	
226.94713	1356	1+
227.05486	94	
227.48897	82	
227.93337	76	
228.89232	196	
228.94209	1956	1+
230.88900	724	
231.88379	368	1+
232.88762	302	1+
233.96818	70	
236.07422	66	
236.84512	74	
236.90743	74	
237.43203	156	
238.93967	68	
240.93813	134	
240.96366	116	
241.83954	76	
241.91181	66	
241.93874	1112	1+
241.96363	102	
242.81805	276	1+
242.83647	128	
242.93991	754	1+
243.55117	66	
243.89452	150	
244.84204	126	
244.88697	98	
244.94084	158	
244.95657	668	1+
245.14086	78	
245.94283	164	
246.95148	804	1+
246.97590	210	1+
247.80486	72	
247.84722	74	
248.80283	664	1+
248.89719	122	
248.90950	88	
248.97141	66	
250.94762	122	
251.06879	74	
251.14067	68	
251.83970	94	
252.16558	70	
253.12553	70	
253.90548	204	
254.09749	66	
254.84183	66	
258.84071	258	
260.83061	290	1+
260.97058	78	
260.98409	72	
261.96952	70	
262.83052	110	
263.97345	104	
264.84892	66	
265.78839	74	
265.84826	180	1+
265.98516	74	
266.78608	128	
266.81249	714	1+
267.97193	160	
268.05428	86	
268.84540	126	
269.79594	78	
269.97093	174	
270.83257	108	
271.80215	82	
271.91964	68	
273.86681	72	
273.95236	68	
275.90479	74	
276.80871	100	
276.85785	156	
277.96466	92	
278.84652	102	
279.79044	1516	1+
280.06498	74	
280.79293	1290	1+
280.84444	154	
281.09328	66	
281.12240	68	
281.84744	138	
281.89044	76	
283.06488	84	
283.78610	94	
283.84653	92	
284.66588	78	
284.78495	138	
284.82324	218	
284.85516	138	
285.85057	116	
289.07487	68	
289.87100	138	
290.80115	96	
291.10993	94	
291.13962	70	
293.11866	68	
294.36415	70	
296.80935	214	
296.94242	72	
297.81055	144	
298.80448	1078	
299.80067	1460	1+
299.86752	110	
300.87822	72	
301.86655	288	1+
302.58658	82	
303.85379	166	
304.05823	72	
304.85925	154	
307.01132	100	
307.44798	102	
307.84675	74	
309.05661	102	
309.86200	74	
309.94007	108	
311.79773	90	
311.86032	92	
314.82349	76	
315.39413	100	
315.85466	98	
316.36286	78	
316.81321	534	1+
318.13496	80	
318.93563	110	
318.95840	90	
319.81915	66	
320.08935	78	
321.80803	226	1+
321.82822	98	
322.90280	120	
324.87875	70	
328.80968	82	
329.85274	90	
330.88179	70	
331.82251	72	
333.05185	92	
335.87640	78	
336.94814	70	
337.96261	108	
340.19173	80	
343.79229	102	
344.13208	68	
345.81467	68	
347.01465	80	
357.20101	78	
358.76907	68	
361.19677	66	
363.75411	74	
366.89931	70	
END IONS

###FS:    #m/z: 336.94586 #charge 1+
###MS: 94
###MSMS: 97
BEGIN IONS
TITLE=Cmpd 72, +MS2(336.9459), 28.0-35.0eV, 2.1min #97
RTINSECONDS=123.55
SCANS=94,97
PEPMASS=336.94586	30758
CHARGE=1+
112.43367	50	
143.67881	80	
143.69330	70	
192.89227	126	
196.08146	74	
200.94787	54	
201.88195	78	
207.97802	76	
211.94339	726	1+
212.87577	432	1+
213.93847	404	1+
215.01347	58	
217.89333	68	
219.88082	98	
222.84959	56	
222.95205	52	
223.83670	94	
224.83550	70	
226.86506	58	
228.84461	86	
228.89521	66	
229.95607	712	
230.09654	50	
230.88937	576	1+
231.94746	402	1+
232.83340	66	
232.89536	100	
232.92547	72	
233.89681	124	
234.82556	62	
234.90636	60	
234.95342	80	
235.89219	70	
236.84936	52	
238.88969	60	
239.84813	84	
240.83281	54	
240.90447	70	
240.96373	94	
241.84443	458	
243.85231	132	
244.86580	60	
245.84882	60	
246.60409	58	
246.89326	78	
246.97333	154	
247.96548	296	1+
248.39858	78	
248.90124	230	
248.98542	50	
249.96137	126	
250.42910	74	
250.83950	236	1+
251.82805	86	
251.91009	154	
252.82083	60	
252.92885	62	
252.94187	68	
252.97036	470	1+
253.80795	74	
253.91241	52	
254.96546	80	
255.01998	50	
255.07271	124	
255.22704	50	
255.98775	68	
256.86983	124	
256.91489	106	
256.95819	80	
257.84527	464	1+
258.73162	100	
258.94128	58	
259.59745	102	
259.96568	68	
260.83569	80	
260.85351	154	
261.85741	78	
261.87783	60	
261.90568	64	
262.84239	72	
262.94022	74	
264.87487	64	
266.88134	54	
267.06013	62	
267.84783	66	
268.84666	102	
269.78959	60	
269.84617	64	
270.79485	52	
270.98284	82	
271.50142	70	
271.86982	88	
271.91361	60	
272.42615	62	
273.97456	64	
274.87185	156	
274.88989	62	
274.90447	66	
274.94704	60	
275.88620	54	
275.90090	86	
276.40064	72	
276.85660	262	
277.43661	56	
277.86714	268	1+
277.92363	106	
278.00549	82	
278.83886	222	
278.85962	128	
279.79576	70	
280.82190	56	
281.85345	56	
281.96674	96	
282.53205	88	
282.80650	72	
282.87703	134	
283.84224	66	
283.87304	94	
284.12860	130	
285.85669	96	
286.85176	82	
286.91416	168	
287.41760	76	
287.84604	206	
288.12407	70	
288.86250	54	
289.54530	102	
289.87726	58	
290.85542	126	
291.85245	68	
292.96717	88	
293.10959	162	
294.12829	58	
294.23995	58	
294.87487	124	
294.89956	68	
296.06668	50	
297.97630	78	
298.30623	64	
299.02780	54	
299.87263	326	1+
301.80946	60	
303.86983	74	
306.43696	98	
309.86700	54	
313.84594	68	
313.89776	60	
316.80209	82	
317.93541	80	
318.13908	54	
319.96359	76	
326.91156	66	
328.87442	58	
330.18757	90	
330.81926	62	
332.76719	68	
333.03170	66	
335.08952	86	
336.25947	82	
339.10294	66	
339.84475	74	
END IONS

###FS:    #m/z: 340.94063 #charge 1+
###MS: 98
###MSMS: 99
BEGIN IONS
TITLE=Cmpd 73, +MS2(340.9406), 28.0-35.0eV, 2.1min #99
RTINSECONDS=127.226
SCANS=98-99
PEPMASS=340.94063	229242
CHARGE=1+
192.92356	82	
196.88708	72	
210.93833	76	
213.88289	248	1+
213.93883	292	
218.88765	84	
218.97481	76	
220.01729	72	
222.94862	70	
222.98074	106	
225.04560	66	
226.82263	74	
226.88190	92	
226.94536	130	
227.90206	70	
228.10602	72	
228.84234	122	
229.94874	82	
230.88913	110	
231.94798	312	
232.89561	88	
233.89972	182	
233.94656	182	
234.89213	336	1+
237.85913	90	
238.02770	68	
239.84422	80	
240.84377	204	
240.90651	86	
241.84726	134	
241.94662	74	
242.84097	84	
243.81038	74	
243.83126	86	
244.44903	100	
245.44158	132	
246.89711	66	
246.95713	82	
246.97657	70	
247.84950	84	
249.90659	92	
249.96871	64	
250.94821	140	
251.84746	82	
251.88537	66	
254.48696	78	
254.96558	142	
255.77953	78	
256.00158	90	
256.84857	66	
256.86480	78	
257.85576	190	
258.44536	62	
258.84280	158	
258.90783	88	
259.85113	186	
260.83196	258	
260.84728	120	
260.89257	102	
260.91205	86	
261.83998	130	
262.42654	96	
262.87437	84	
264.86182	112	
264.89491	82	
265.02914	62	
266.96747	82	
267.14317	122	
267.79661	70	
268.79428	66	
268.84064	124	
269.34008	80	
269.84242	132	
270.36484	72	
271.91980	64	
271.95829	90	
272.84967	78	
272.90904	68	
272.92880	120	
273.79272	114	
274.03947	72	
274.86765	90	
274.89159	134	
275.40948	66	
275.84033	76	
275.85602	116	
275.87124	74	
276.85614	800	1+
277.93204	70	
277.95635	66	
277.97057	84	
278.84723	496	1+
278.88063	108	
278.96850	82	
279.80806	76	
279.88152	66	
279.91088	72	
280.84497	124	
280.99862	64	
281.81623	86	
281.85934	180	
282.79651	72	
282.84055	114	
282.87471	68	
283.05043	110	
284.04483	72	
284.87759	66	
285.82733	70	
286.40923	72	
286.94122	76	
287.94869	66	
288.40741	88	
288.83312	86	
289.41122	66	
294.86879	360	1+
296.86189	94	
296.93794	62	
298.08804	66	
298.43608	88	
298.84547	62	
298.90845	196	1+
299.08116	68	
299.78647	80	
301.86734	194	
302.84340	64	
302.94341	76	
303.05234	62	
303.90384	68	
304.44155	122	
304.76705	72	
305.02072	64	
305.36336	94	
306.08475	84	
307.07376	74	
310.81189	62	
311.85641	72	
312.03862	72	
312.81353	72	
313.73026	64	
313.81721	82	
313.90183	70	
314.82536	74	
321.84036	66	
323.72405	70	
324.26982	74	
324.88939	64	
325.90831	90	
328.18480	64	
329.17069	74	
331.08705	72	
333.15262	106	
333.97099	66	
334.86019	66	
338.72973	64	
339.34471	74	
341.14507	74	
END IONS

###FS:    #m/z: 363.95633 #charge 1+
###MS: 98
###MSMS: 100
BEGIN IONS
TITLE=Cmpd 74, +MS2(363.9563), 28.0-35.0eV, 2.2min #100
RTINSECONDS=127.998
SCANS=98,100
PEPMASS=363.95633	79382
CHARGE=1+
180.78946	106	
189.86224	76	
191.86201	128	
200.84181	72	
204.93629	76	
205.95008	66	
207.87180	64	
207.94964	72	
208.94349	152	
209.11849	70	
209.87190	70	
209.94421	260	
210.89052	70	
212.06899	80	
212.87844	680	1+
214.89308	66	
215.86454	70	
216.43493	66	
221.89376	68	
222.93195	84	
222.95408	86	
223.95790	80	
223.97639	82	
224.94971	392	1+
225.88107	126	
226.94674	1570	1+
226.97301	276	
227.93190	168	
228.84544	236	1+
228.89242	118	
228.94268	1788	1+
229.09469	86	
230.88963	610	
231.10748	76	
232.88286	196	
237.45611	72	
238.79384	68	
238.87287	114	
238.93418	102	
240.83963	76	
240.94014	424	
240.96252	152	
241.90724	70	
241.93859	1392	1+
242.90596	72	
242.94068	886	1+
243.82866	190	
244.82191	124	
244.86581	88	
244.95747	880	
245.12907	78	
245.94887	800	1+
246.81943	156	
247.80861	72	
248.80176	212	
248.85172	102	
248.90061	116	
249.80383	228	
249.89716	66	
250.79824	148	
250.94644	76	
251.86893	100	
252.37417	64	
252.85017	78	
253.90241	68	
254.40698	90	
255.83334	138	
257.91286	110	
258.83621	70	
259.44548	72	
259.82732	218	1+
260.84598	114	
260.86552	94	
260.87933	74	
260.96805	314	1+
262.82957	264	1+
262.87039	78	
265.80106	76	
265.82327	136	
265.97521	64	
266.81205	894	1+
266.92074	150	
268.04773	88	
268.83678	78	
269.81187	112	
269.91875	78	
269.96941	406	1+
270.82725	76	
270.84117	68	
271.86093	66	
271.91261	114	
272.91885	78	
273.79158	68	
274.85254	70	
276.85575	236	
278.08329	86	
278.79989	330	1+
278.84543	212	
279.13886	80	
279.86760	66	
280.10627	82	
280.79141	716	1+
281.86158	78	
281.89136	134	
282.08838	92	
282.12975	78	
282.92872	94	
283.09361	78	
283.77750	114	
283.84860	324	1+
283.94542	92	
284.41133	86	
284.82523	494	1+
285.79214	68	
285.84314	194	
286.82193	166	
286.84962	72	
287.81111	68	
288.08211	72	
288.81206	96	
289.86689	76	
290.85070	66	
292.80337	68	
292.99211	64	
295.10207	78	
296.10054	80	
296.80678	274	
296.92950	86	
297.28544	82	
297.80124	1622	1+
297.83196	92	
297.87083	120	
298.80367	1412	1+
298.88098	68	
301.79601	116	
301.85964	206	
302.80040	140	
302.86081	196	
303.09715	68	
303.80746	66	
303.85753	352	
303.92582	70	
303.94311	182	
304.93229	86	
306.01381	92	
307.84509	122	
308.90110	80	
310.04171	70	
312.86320	84	
316.80926	72	
316.82402	76	
318.80753	228	1+
318.95440	84	
320.81149	222	1+
320.82632	120	
321.79842	74	
321.86518	234	1+
321.93708	82	
322.84777	92	
323.81845	116	
326.87886	98	
329.86565	72	
336.94863	76	
344.82009	92	
353.04751	68	
355.17317	82	
355.41622	70	
355.89775	70	
360.09389	72	
365.92865	102	
366.94883	104	
366.96488	64	
END IONS

###FS:    #m/z: 336.94545 #charge 1+
###MS: 98
###MSMS: 101
BEGIN IONS
TITLE=Cmpd 75, +MS2(336.9454), 28.0-35.0eV, 2.2min #101
RTINSECONDS=128.778
SCANS=98,101
PEPMASS=336.94545	29298
CHARGE=1+
80.34671	46	
86.18137	58	
189.86301	56	
192.01893	78	
192.04284	42	
194.88134	46	
196.95918	66	
200.94976	70	
201.93623	72	
205.96920	52	
208.11078	70	
211.94482	640	
212.87507	478	1+
213.94073	154	
217.88433	66	
218.90558	48	
221.94314	78	
222.89514	78	
223.97268	64	
225.83972	66	
226.85621	44	
227.84272	74	
228.83560	68	
228.89507	152	
229.14970	68	
229.95409	414	1+
230.14679	116	
230.89046	888	1+
231.95139	124	
232.82768	60	
232.89362	62	
233.88406	70	
233.90099	68	
235.07345	70	
235.48094	84	
239.84715	114	
240.83405	94	
240.88730	52	
240.92176	84	
241.84097	274	
242.11280	54	
242.99919	90	
243.84842	78	
244.85989	68	
246.97562	106	
247.93454	96	
248.89851	238	
248.98293	50	
250.95431	52	
250.99478	70	
251.09889	58	
251.17560	104	
251.84581	176	1+
251.91958	76	
252.95316	122	
252.97090	258	
253.90638	122	
254.91420	56	
254.92821	54	
254.96423	170	
255.85654	48	
255.90930	42	
256.91030	66	
257.03810	62	
257.82998	136	
257.84757	84	
257.89719	76	
258.84691	380	1+
258.86336	74	
259.82142	76	
259.84985	240	1+
261.82797	72	
261.84705	136	
261.90556	74	
262.80027	42	
262.87840	70	
263.86449	46	
264.10793	106	
265.80094	62	
268.84081	144	
269.84050	56	
269.89452	48	
270.80908	56	
270.88613	56	
270.97298	54	
272.91070	88	
274.85881	116	
275.86034	72	
276.83740	70	
276.86029	60	
276.87689	108	
276.98709	68	
277.54697	66	
277.86353	222	
277.90736	64	
278.83252	124	
279.08765	58	
279.29052	44	
279.83881	136	
279.86991	74	
280.03405	62	
280.74969	44	
281.86351	100	
282.87073	68	
284.07804	62	
285.78412	66	
285.84522	54	
286.84991	560	1+
286.86732	64	
287.43243	74	
288.20343	44	
290.00732	68	
290.81993	44	
291.86463	44	
292.80982	56	
292.86819	66	
293.10766	184	
293.82327	74	
294.10738	102	
294.87203	50	
295.11921	66	
295.89143	70	
295.97354	58	
296.87672	62	
297.01834	80	
297.38915	72	
297.89313	66	
298.30627	52	
299.30609	42	
299.84626	66	
299.86711	48	
299.90956	56	
300.86123	58	
300.89743	66	
302.88342	60	
303.90171	52	
304.89125	64	
306.89998	56	
307.89588	46	
307.97385	72	
310.86359	50	
311.86288	42	
314.80449	64	
315.83947	60	
318.19829	60	
322.91863	54	
324.89659	72	
328.88775	64	
330.77439	74	
331.83614	64	
333.32962	78	
334.20441	52	
334.75271	66	
334.78385	72	
336.22344	52	
336.94874	66	
338.91919	90	
END IONS

###FS:    #m/z: 322.93017 #charge 1+
###MS: 102
###MSMS: 103
BEGIN IONS
TITLE=Cmpd 76, +MS2(322.9302), 28.0-35.0eV, 2.2min #103
RTINSECONDS=132.472
SCANS=102-103
PEPMASS=322.93017	509778
CHARGE=1+
64.41704	44	
71.72308	84	
84.75179	40	
123.62434	80	
188.11006	62	
190.04009	74	
191.90017	68	
191.93232	48	
193.19126	78	
193.96539	72	
201.04500	50	
202.99848	80	
205.94998	72	
205.97480	54	
206.95059	64	
206.97333	72	
207.96777	48	
216.90286	80	
220.88721	38	
221.94649	64	
223.95811	226	
224.89962	78	
227.93192	78	
229.11228	64	
229.12909	78	
235.79553	64	
236.85819	56	
236.90762	74	
237.55998	76	
237.88753	64	
237.92535	80	
238.02584	48	
238.82582	66	
238.87525	72	
238.93590	164	
239.15190	38	
239.78509	74	
239.91084	72	
240.94002	1710	
240.97691	100	
241.24767	64	
241.93784	4686	1+
242.82613	114	
242.93990	3466	1+
243.79860	58	
243.81828	44	
244.85397	126	
245.93674	50	
246.00172	58	
246.85301	64	
246.97486	244	
247.09980	68	
248.90418	54	
250.96586	60	
251.05328	84	
251.34703	42	
251.83779	68	
252.88922	104	
253.86625	52	
254.83147	200	1+
254.91456	54	
254.96563	68	
255.11037	120	
255.95654	84	
256.52635	82	
258.44160	72	
258.83443	64	
258.96931	46	
259.83710	76	
260.34196	72	
260.92858	58	
262.82945	104	
262.91016	72	
263.08136	66	
263.82898	64	
264.87093	82	
265.06180	80	
266.03564	68	
267.84093	60	
267.85439	44	
267.91202	54	
268.06991	78	
268.88276	54	
269.02768	76	
269.34021	98	
269.79179	72	
269.84239	64	
270.93032	84	
271.35079	86	
271.81448	70	
272.02687	102	
274.81661	78	
276.80711	54	
276.85695	86	
277.07676	40	
278.10796	64	
279.09102	1092	1+
280.83615	64	
281.19211	58	
281.88448	76	
282.28021	66	
282.44133	100	
282.87046	72	
282.95757	58	
283.07451	44	
283.21785	70	
283.28173	66	
283.78651	78	
283.85504	62	
283.96636	62	
284.29486	424	
284.84242	94	
284.86414	82	
285.59723	90	
286.07046	66	
286.36957	70	
289.79375	76	
289.86847	50	
290.87767	86	
291.39098	66	
291.87540	72	
292.80345	80	
294.11990	84	
296.80697	54	
296.82781	82	
296.84692	76	
296.87896	80	
298.01391	64	
298.42747	92	
298.83721	56	
299.78021	64	
299.80154	82	
302.81972	76	
303.82896	64	
304.97100	56	
305.04556	86	
306.78344	68	
306.88022	60	
308.86482	60	
308.97002	70	
309.80627	66	
310.80091	66	
313.80182	50	
314.82325	68	
321.74305	58	
322.19919	70	
324.13752	48	
324.88530	78	
324.91264	66	
324.98231	86	
325.77545	90	
325.89958	52	
326.75348	44	
326.86692	82	
END IONS

###FS:    #m/z: 340.94068 #charge 1+
###MS: 102
###MSMS: 104
BEGIN IONS
TITLE=Cmpd 77, +MS2(340.9407), 28.0-35.0eV, 2.2min #104
RTINSECONDS=133.244
SCANS=102,104
PEPMASS=340.94068	232770
CHARGE=1+
50.61889	70	
193.94814	74	
194.11244	78	
198.88015	66	
206.92926	66	
207.87349	110	
211.90077	68	
212.87877	130	
213.87528	68	
213.93875	394	1+
215.89121	66	
215.93986	82	
216.89027	76	
220.87711	186	
225.96715	72	
226.88179	84	
227.96317	62	
228.83187	66	
229.91802	70	
232.85601	60	
232.89301	130	
233.89986	108	
233.94832	152	
234.89909	92	
235.07803	78	
236.43883	82	
236.83762	82	
237.78718	90	
238.82733	112	
238.84322	84	
238.90048	86	
240.11033	82	
240.83696	108	
241.84223	330	
242.83539	78	
242.85830	74	
242.94231	88	
243.82378	96	
244.84281	68	
245.85260	92	
246.84311	90	
246.95117	72	
246.97824	88	
248.90197	64	
249.90070	78	
250.11824	76	
250.88406	86	
250.90937	66	
252.11312	68	
252.96745	76	
253.85286	64	
254.91243	144	
254.97009	70	
255.09887	70	
255.87183	68	
255.95446	78	
256.84310	70	
256.89644	64	
257.84773	172	
258.84704	756	1+
259.95938	96	
260.83820	254	
261.83874	214	
261.91582	68	
262.89031	92	
263.02950	72	
263.94846	100	
264.84298	70	
264.86709	142	
265.01503	74	
266.83728	66	
266.85346	126	
267.13788	74	
267.90104	108	
267.99179	64	
268.84090	286	1+
268.96327	62	
269.93880	78	
273.83039	96	
273.97692	66	
274.50371	80	
274.85905	172	
275.81719	68	
275.86463	86	
275.89656	92	
275.98465	74	
276.85943	580	1+
277.86351	336	1+
277.92769	96	
277.96171	82	
278.84478	208	
279.84730	116	
279.88006	78	
279.92923	70	
280.03401	86	
280.96056	84	
281.85946	90	
281.89462	92	
281.96060	102	
282.85815	84	
282.87473	166	
283.69536	80	
284.90201	64	
285.48072	100	
286.89122	72	
287.14918	82	
288.84351	64	
288.90184	70	
289.86051	66	
290.09017	66	
290.87459	72	
291.86674	78	
292.85351	82	
292.94185	80	
293.40016	90	
294.85743	84	
295.19070	90	
295.86532	142	
295.88944	92	
296.86267	72	
296.94055	66	
297.89091	132	
297.97915	110	
298.01173	84	
299.04085	66	
299.85039	66	
300.41849	104	
301.13593	70	
301.90978	82	
302.86710	110	
303.66845	74	
303.93828	78	
304.94074	84	
305.18335	66	
307.89627	70	
309.16232	84	
310.96327	72	
314.19410	66	
317.77766	70	
317.89143	68	
318.90169	74	
320.81465	72	
321.88646	62	
321.97865	68	
322.86777	66	
322.96673	72	
323.96072	66	
324.88942	68	
328.18024	74	
332.13572	88	
333.71764	72	
337.89152	92	
340.90010	64	
341.90091	76	
344.32550	70	
END IONS

###FS:    #m/z: 363.95652 #charge 1+
###MS: 102
###MSMS: 105
BEGIN IONS
TITLE=Cmpd 78, +MS2(363.9565), 28.0-35.0eV, 2.3min #105
RTINSECONDS=134.016
SCANS=102,105
PEPMASS=363.95652	81246
CHARGE=1+
52.23029	106	
172.03387	74	
182.87284	86	
183.93167	70	
189.86177	158	
191.85960	206	
194.88653	68	
196.88172	78	
198.87504	64	
199.97794	68	
205.94605	106	
209.94281	172	
212.87962	280	
213.87608	128	
213.89347	84	
216.88658	72	
217.86412	70	
223.83468	66	
224.94892	424	
224.97338	78	
226.94839	1378	1+
226.97299	170	
227.92975	240	
228.94291	1626	1+
230.78972	68	
230.88868	688	1+
230.95971	84	
233.96492	64	
234.88214	130	
240.94109	594	
240.96423	118	
241.08573	76	
241.84321	70	
241.94318	340	
242.11233	80	
242.90944	82	
242.94154	594	
242.96189	128	
243.15884	82	
243.93307	78	
243.95434	728	1+
244.94242	128	
244.95687	610	1+
245.94231	84	
246.95451	966	1+
248.80327	242	
248.84189	68	
248.86027	72	
248.90141	310	
249.80194	250	1+
250.02701	82	
251.04727	70	
252.79184	66	
253.84288	80	
255.92291	82	
256.14694	88	
256.85115	92	
256.93390	74	
257.08933	78	
258.83283	158	
258.85439	74	
258.97675	80	
259.85063	106	
260.97273	102	
261.83117	252	
262.82990	164	
263.09120	70	
263.14133	64	
263.88444	70	
264.81334	72	
265.08247	130	
266.78901	86	
266.81439	672	1+
266.86008	134	
267.97142	424	1+
268.78606	128	
268.80438	132	
268.95258	64	
269.96981	166	
272.86394	80	
272.91083	70	
273.43817	80	
276.79347	96	
276.80911	66	
276.85252	146	
277.91540	130	1+
278.79599	240	
278.81182	80	
278.84597	372	
279.79693	156	
279.99717	88	
280.79325	414	
280.83178	64	
280.85097	150	
281.78925	486	1+
281.86791	70	
281.88601	126	
283.81070	86	
284.13385	64	
284.82455	482	1+
284.98140	76	
285.78802	136	
285.84731	306	
286.81032	112	
286.84256	162	
288.79139	84	
289.86928	126	
293.85160	104	
294.87228	148	
295.86426	92	
295.98865	84	
296.36755	66	
296.80842	236	
296.83249	74	
296.93164	84	
297.42492	102	
297.80812	214	
298.80327	1494	1+
299.87743	78	
301.80587	370	1+
301.86619	158	
302.87602	146	
303.85302	260	
304.95578	94	
305.83752	86	
307.84677	78	
309.93568	70	
310.87254	72	
314.81683	192	
315.81946	120	
316.81854	196	
318.81953	98	
319.87451	70	
320.76605	76	
320.83008	130	
321.81961	116	
322.79255	74	
322.82337	78	
323.71983	82	
323.82571	72	
324.01927	200	
324.90393	80	
326.87328	66	
326.89099	92	
327.81522	70	
329.01683	76	
329.81287	82	
329.87049	72	
331.87611	78	
335.09867	90	
335.76168	66	
336.95807	68	
339.82879	142	
342.72777	90	
344.26885	72	
349.16802	102	
355.41885	98	
358.82759	80	
360.80701	68	
360.86097	84	
367.71816	66	
367.75109	80	
367.78645	72	
368.80914	100	
END IONS

###FS:    #m/z: 322.93008 #charge 1+
###MS: 106
###MSMS: 107
BEGIN IONS
TITLE=Cmpd 79, +MS2(322.9301), 28.0-35.0eV, 2.3min #107
RTINSECONDS=137.7
SCANS=106-107
PEPMASS=322.93008	523380
CHARGE=1+
80.31589	54	
139.49270	68	
183.89680	84	
192.89283	66	
195.96131	72	
196.90227	50	
196.92303	58	
198.84121	42	
198.92891	86	
201.04374	62	
205.94805	58	
205.96839	158	
206.15092	82	
207.91233	42	
207.97106	68	
208.88725	84	
211.89762	78	
212.13894	78	
215.89120	78	
217.89597	68	
218.83692	86	
219.05682	72	
221.94276	58	
222.88057	68	
223.96130	284	1+
224.02813	70	
224.81687	66	
224.87975	68	
226.84658	80	
227.09461	94	
227.93343	146	
228.81903	72	
231.66551	42	
231.88824	72	
233.40164	76	
233.95520	76	
234.40425	96	
235.14959	100	
236.83791	60	
238.93453	64	
239.07771	94	
239.79106	86	
239.95470	46	
240.12370	88	
240.79203	78	
240.82229	290	1+
240.94109	1278	
241.78603	74	
241.94211	1094	
242.90620	72	
242.94131	4136	1+
243.81573	344	1+
243.90621	62	
244.93882	768	
245.52575	74	
246.84647	80	
246.98379	68	
247.24258	72	
247.84560	80	
248.84412	68	
248.85970	62	
248.94679	78	
250.33563	106	
250.94681	56	
252.14598	76	
255.91319	104	
257.08145	58	
257.91714	44	
258.09835	94	
258.83047	248	
259.86874	72	
259.93808	80	
260.82923	460	1+
260.84534	124	
261.93741	78	
263.82658	64	
264.07411	98	
264.85253	268	1+
265.05872	62	
265.47062	88	
266.87019	62	
266.98163	66	
268.05775	68	
268.95996	126	
269.84819	68	
269.89250	54	
269.92460	70	
270.02752	66	
272.58436	84	
272.84596	76	
273.98474	80	
275.34826	80	
275.81702	62	
276.99903	58	
277.05219	48	
277.93597	72	
278.50937	108	
278.95833	56	
279.08954	1148	1+
279.90661	92	
281.90116	72	
282.08187	54	
282.88446	98	
283.06400	152	
283.78657	68	
283.85631	50	
283.96848	52	
283.98481	70	
284.29613	388	1+
284.87112	46	
284.96814	46	
285.03947	64	
285.91682	92	
285.98544	76	
286.16405	86	
286.85595	60	
286.94943	74	
287.80752	52	
287.87408	98	
288.88942	68	
289.78929	66	
289.86651	62	
291.80377	66	
292.33911	114	
292.87285	46	
292.93356	76	
293.16877	70	
293.82532	72	
293.85363	122	
293.88436	46	
294.01691	58	
295.07072	72	
296.86185	74	
299.10220	64	
299.84178	70	
301.15953	52	
304.87432	50	
304.90885	48	
306.88948	78	
307.77901	62	
307.88786	66	
309.07895	98	
310.89397	70	
311.97102	76	
312.80970	150	
312.88917	74	
312.90473	62	
313.05857	46	
314.86448	46	
315.83061	82	
316.88963	94	
319.88923	82	
320.92658	70	
321.10706	64	
324.23001	62	
325.89042	66	
326.18335	82	
327.27082	68	
END IONS

###FS:    #m/z: 507.84488 #charge 1+
###MS: 106
###MSMS: 108
BEGIN IONS
TITLE=Cmpd 80, +MS2(507.8449), 28.2-35.2eV, 2.3min #108
RTINSECONDS=138.48
SCANS=106,108
PEPMASS=507.84488	25162
CHARGE=1+
191.87103	156	
194.99102	116	
204.43198	92	
222.97286	132	
223.97365	172	
224.97806	344	
232.89676	310	1+
239.11457	92	
252.08113	98	
256.10834	112	
259.90469	88	
259.95585	86	
263.94242	102	
264.11203	90	
272.85403	86	
281.87302	138	
286.79145	130	
286.84752	94	
286.96404	98	
289.87995	276	
291.86417	118	
291.88112	108	
296.80392	92	
296.85083	286	1+
296.87776	120	
298.80039	138	
300.81465	106	
303.86814	184	
303.88499	94	
305.86168	188	
307.88743	202	
308.95092	86	
309.87705	162	
310.88673	106	
311.88248	178	
313.76724	86	
313.82760	132	
314.82471	90	
314.86237	648	1+
315.88938	140	
315.98553	94	
319.89145	88	
323.40424	100	
323.87309	192	
324.85686	150	
325.90052	206	
326.81791	90	
326.85894	146	
326.88235	278	
326.93132	92	
327.61779	116	
327.80787	128	
327.83972	90	
327.89803	206	
328.86544	158	
328.88688	362	1+
332.87554	352	
332.97773	86	
333.17480	100	
334.95260	86	
336.05699	106	
336.94889	130	
337.80134	98	
337.88201	106	
343.36702	86	
345.75439	88	
346.88324	90	
348.88665	228	1+
348.91471	102	
348.98938	90	
349.75714	172	
352.83710	184	1+
354.81218	86	
356.80876	102	
356.88081	90	
357.85585	230	1+
366.90229	104	
367.70809	204	
367.73513	122	
367.88746	230	1+
368.83328	370	1+
369.83715	308	1+
371.72712	184	
371.83805	144	
371.90236	122	
374.80528	112	
380.71990	388	
380.73987	102	
381.71791	508	1+
382.87769	128	
383.77573	156	
383.95692	90	
384.74697	174	
385.39230	88	
385.75734	186	
385.78035	174	
387.85108	150	
388.85272	136	
389.71319	128	
389.84970	118	
390.84401	236	
391.83987	458	1+
392.13856	96	
392.84145	320	1+
396.68462	178	1+
396.74794	100	
398.73322	308	
399.72640	600	1+
403.87473	286	
404.86874	162	
405.85836	254	1+
406.34010	100	
406.67677	168	
406.71886	92	
407.74255	170	
407.86792	238	
408.85407	630	1+
409.16151	92	
409.74049	94	
409.81776	112	
410.75306	306	1+
410.83501	638	1+
412.72846	136	
413.75913	122	
414.93149	104	
415.70776	88	
417.86094	116	
418.84961	110	
421.74482	96	
421.88160	120	
423.75341	104	
423.77310	260	
423.86817	544	1+
424.07595	118	
424.77792	140	
424.83210	102	
425.75253	310	1+
425.77002	114	
426.86228	1018	1+
428.15958	102	
428.74683	108	
428.84734	358	1+
429.42832	96	
430.73855	126	
431.74505	94	
431.82108	106	
431.87014	214	
433.87897	138	
439.89325	108	
440.69169	196	1+
442.87547	86	
443.67581	186	1+
444.87346	678	
445.74639	124	
445.76703	126	
445.87620	338	
446.68439	112	
446.80081	110	
446.86615	188	
447.71444	146	
447.88791	92	
448.71362	132	
448.77921	108	
449.84344	88	
449.87713	204	
450.88140	132	
451.75560	216	1+
451.87957	184	
452.85358	96	
457.90676	104	
462.88490	712	1+
463.15004	120	
465.72113	112	
466.88856	120	
467.88496	920	1+
470.88622	98	
471.99683	92	
485.90181	438	1+
486.84491	124	
END IONS

###FS:    #m/z: 359.96123 #charge 1+
###MS: 106
###MSMS: 109
BEGIN IONS
TITLE=Cmpd 81, +MS2(359.9612), 28.0-35.0eV, 2.4min #109
RTINSECONDS=139.253
SCANS=106,109
PEPMASS=359.96123	19166
CHARGE=1+
162.57362	80	
179.89252	84	
198.90301	74	
209.94137	136	
215.88771	74	
217.84989	74	
218.91060	68	
219.89894	78	
221.87177	70	
222.94434	72	
223.89279	104	
223.95655	120	
224.94872	330	1+
226.85393	70	
226.94769	910	1+
228.94245	958	1+
229.02502	70	
229.96620	98	
231.83592	72	
232.88376	66	
232.94029	78	
234.03409	92	
236.90928	76	
239.08598	72	
240.82210	68	
240.83783	68	
240.90652	68	
240.93883	294	1+
241.96530	70	
242.00925	62	
242.88126	76	
242.91561	72	
244.95799	864	1+
245.07538	102	
245.93925	92	
246.02793	64	
246.81060	158	
246.95403	234	
246.97591	88	
247.80476	404	1+
248.80522	270	1+
248.84235	64	
250.84316	64	
251.03220	72	
251.78708	78	
252.86605	72	
252.95524	74	
253.08844	68	
254.81253	82	
255.07711	80	
255.38292	66	
255.90516	84	
258.13778	84	
258.84721	162	
258.97572	138	
259.94209	98	
260.79637	72	
260.83785	64	
260.95093	86	
262.15196	66	
262.82851	62	
264.86893	70	
265.08468	68	
265.83491	78	
266.81597	532	1+
267.96942	194	
268.81609	208	
268.85228	92	
269.16914	86	
269.98746	62	
270.88312	138	
271.84695	74	
271.89744	80	
273.36108	70	
273.92572	66	
274.85943	66	
275.80921	74	
275.86415	96	
275.92312	78	
276.81010	86	
276.85943	94	
276.89510	86	
278.80116	160	
278.84876	140	
279.03633	64	
279.14486	68	
279.79680	266	
280.79363	846	1+
281.98765	84	
282.79245	116	
282.88716	80	
283.07159	70	
283.88986	78	
284.07404	82	
284.82363	144	
284.93479	284	1+
285.11366	100	
286.74359	62	
286.82583	140	
286.91821	80	
288.41184	100	
290.80831	82	
292.04743	92	
292.87883	72	
292.97541	70	
293.25759	66	
294.86406	124	
295.03451	76	
296.80637	182	
296.91268	78	
296.94016	90	
297.81767	130	
298.39369	92	
298.74402	80	
298.80448	994	1+
300.80201	166	
300.82743	66	
300.92531	72	
302.85799	72	
303.78832	74	
304.01851	62	
304.38832	72	
306.43935	76	
308.40706	82	
309.12542	64	
313.14405	74	
313.84353	74	
313.93685	72	
314.81982	90	
314.96293	66	
315.82852	60	
316.81260	204	1+
317.64184	68	
318.81569	78	
319.82324	76	
319.83884	78	
320.79588	140	
320.87400	66	
320.92889	66	
322.03217	72	
322.82452	136	
323.01547	134	
325.44978	88	
326.17671	68	
328.88340	66	
329.83983	66	
329.88387	72	
333.01132	68	
337.84624	64	
337.90757	66	
342.79838	70	
349.79489	82	
351.77043	80	
353.89457	70	
356.41691	76	
359.81872	70	
360.36415	88	
360.88157	64	
360.89833	118	
363.84796	68	
365.49670	70	
365.55725	94	
END IONS

###FS:    #m/z: 322.93025 #charge 1+
###MS: 110
###MSMS: 111
BEGIN IONS
TITLE=Cmpd 82, +MS2(322.9303), 28.0-35.0eV, 2.4min #111
RTINSECONDS=142.935
SCANS=110-111
PEPMASS=322.93025	518306
CHARGE=1+
79.80379	78	
86.73957	54	
98.03780	50	
185.91554	60	
192.88792	48	
197.12330	70	
197.96190	46	
201.04447	174	
201.86629	52	
211.90823	78	
212.89983	46	
213.83042	62	
213.89749	78	
216.89193	72	
221.80600	42	
221.89162	48	
222.87318	98	
222.91745	64	
223.92653	74	
223.95821	64	
225.27731	66	
226.81921	80	
227.79081	56	
227.89653	70	
228.81527	56	
229.88996	68	
230.90489	126	
231.13147	72	
231.93863	74	
232.90700	60	
234.93284	64	
236.89445	58	
238.11476	50	
238.93712	128	
239.08005	66	
239.13905	50	
239.89348	72	
240.82838	90	
240.94028	1466	
241.94231	1332	
242.81812	128	
242.94160	3614	1+
243.02282	72	
243.81834	116	
244.82184	60	
244.85013	98	
244.93950	742	1+
245.23108	66	
245.42518	98	
246.01994	44	
246.13404	74	
246.41120	44	
246.97390	244	1+
247.87436	64	
247.92657	78	
248.24374	58	
248.85342	48	
249.43336	90	
249.85211	78	
249.97165	164	
250.83357	46	
251.89425	70	
251.90925	68	
252.82873	98	
254.80264	78	
254.91457	52	
255.77990	74	
256.91385	92	
257.40663	60	
257.89107	74	
258.83193	84	
258.96500	80	
259.35237	108	
259.88442	60	
260.82917	206	1+
261.47473	92	
262.47839	80	
263.82659	58	
263.85469	72	
264.05037	70	
264.45967	72	
264.90696	76	
265.05894	84	
265.85704	76	
266.85872	82	
267.94131	66	
268.93323	70	
268.95151	66	
269.81984	46	
269.84608	66	
270.48170	74	
270.85940	48	
271.00320	74	
271.09823	54	
272.12818	74	
272.84572	78	
273.79405	138	
275.79033	50	
275.80776	120	
277.08684	46	
277.98081	70	
278.09331	66	
278.84349	68	
279.02001	70	
279.09083	868	1+
280.82667	62	
280.89134	46	
282.93860	106	
283.06513	80	
283.79144	78	
283.83377	54	
284.06155	70	
284.29362	186	1+
284.86888	42	
285.84394	70	
288.10505	86	
289.00209	84	
289.07322	72	
289.78939	58	
290.85665	82	
291.84820	244	1+
292.16056	74	
292.43781	62	
295.19101	64	
295.83682	50	
296.13649	64	
296.80920	74	
297.81707	58	
298.79009	52	
298.80924	90	
299.77816	78	
299.86324	54	
300.75470	64	
301.80784	48	
302.82360	88	
302.87553	56	
303.88439	68	
304.86995	50	
306.07219	52	
306.88355	78	
307.12750	76	
307.79476	64	
307.89199	70	
308.86428	74	
311.88084	76	
312.80216	70	
312.84343	70	
317.19254	50	
319.20195	66	
322.25660	60	
322.64446	56	
323.24297	66	
324.89798	54	
325.87743	94	
325.91260	70	
326.89225	50	
328.19773	50	
END IONS

###FS:    #m/z: 336.94546 #charge 1+
###MS: 110
###MSMS: 112
BEGIN IONS
TITLE=Cmpd 83, +MS2(336.9455), 28.0-35.0eV, 2.4min #112
RTINSECONDS=143.707
SCANS=110,112
PEPMASS=336.94546	24852
CHARGE=1+
80.12539	94	
138.23087	64	
194.89486	70	
195.88910	58	
196.88655	56	
197.96345	84	
205.97810	58	
211.94488	426	
212.87850	422	1+
214.87388	86	
214.93918	134	
215.88605	84	
215.93736	98	
217.88433	74	
217.94027	68	
218.86766	54	
222.97998	64	
223.57412	104	
223.89545	66	
223.95982	126	
224.83884	70	
225.90630	88	
226.83012	88	
227.89103	62	
228.88560	92	
228.90030	72	
229.95464	388	
230.38360	50	
230.88861	542	1+
231.91898	98	
231.95315	112	
232.89165	114	
232.95400	192	
233.82355	66	
233.89905	80	
234.83987	68	
234.94231	58	
235.89202	70	
236.85323	64	
238.04671	66	
238.85462	60	
238.94922	60	
239.84656	80	
239.92223	50	
240.90470	60	
241.79957	58	
241.84520	340	1+
243.00743	76	
245.10050	74	
247.97114	84	
248.04261	64	
248.90127	302	1+
249.51831	84	
250.17852	64	
250.31659	72	
250.83291	346	1+
250.92665	102	
250.95052	52	
251.83589	286	1+
251.94697	100	
252.85218	58	
252.96968	536	1+
252.98515	76	
253.90766	66	
254.40072	100	
254.84396	76	
254.87326	80	
254.92436	56	
254.98104	62	
255.02235	84	
255.07395	146	
255.96633	78	
256.26323	86	
256.84918	84	
256.86265	68	
257.26435	68	
258.59345	86	
258.84645	410	1+
261.84407	80	
261.92532	84	
262.43858	66	
263.92845	84	
264.10604	70	
266.85913	138	
267.83887	80	
268.04581	72	
268.83846	140	
268.85856	74	
269.64863	78	
269.83961	64	
270.80706	60	
270.84655	308	1+
271.91069	62	
271.94594	86	
273.79146	54	
274.86448	158	
274.88080	86	
275.04688	70	
275.86487	148	
276.03343	80	
276.86011	378	
277.86347	332	
278.83869	108	
278.91552	66	
279.80785	66	
279.85441	168	
280.85641	74	
280.92424	60	
281.07493	72	
281.86991	176	1+
282.35871	106	
284.35522	104	
284.80090	72	
285.85052	58	
286.85349	84	
286.89360	72	
287.04099	78	
287.85460	114	
288.84761	92	
290.85799	100	
291.81255	114	
293.10250	192	
293.16896	76	
294.10969	78	
294.84906	80	
294.89321	54	
295.87294	84	
295.97290	174	
296.98027	68	
297.89722	78	
297.97816	56	
298.31110	82	
299.85464	88	
299.87179	144	
300.06094	60	
300.88470	72	
301.76294	62	
301.82441	50	
303.94887	86	
304.86364	80	
305.98370	64	
309.96163	50	
310.86522	64	
310.91148	106	
311.88009	70	
313.91513	72	
316.16424	72	
317.90708	82	
321.41947	58	
321.73675	72	
321.93020	56	
326.15246	62	
329.88574	52	
334.87632	56	
335.77108	72	
336.86105	70	
339.02600	50	
339.75400	78	
339.87839	68	
341.71027	70	
END IONS

###FS:    #m/z: 507.84491 #charge 1+
###MS: 110
###MSMS: 113
BEGIN IONS
TITLE=Cmpd 84, +MS2(507.8449), 28.2-35.2eV, 2.4min #113
RTINSECONDS=144.48
SCANS=110,113
PEPMASS=507.84491	24832
CHARGE=1+
75.77529	84	
98.24085	102	
130.04326	190	
213.15759	82	
214.88766	114	
217.88405	90	
224.97528	142	
236.12377	94	
237.86107	94	
246.10860	86	
248.90905	88	
252.07571	92	
260.80713	126	
261.88371	86	
265.41077	82	
265.77929	82	
266.78708	84	
269.92680	84	
271.81040	86	
272.95743	92	
275.06300	84	
277.91964	126	
280.83000	120	
280.92232	82	
283.80897	84	
284.36782	104	
287.85425	324	
287.87802	82	
289.87189	114	
290.51112	92	
290.78135	96	
290.86291	272	1+
295.99536	118	1+
298.80507	150	
298.85265	116	
300.05006	82	
305.86119	574	
307.88814	388	
308.14131	310	1+
308.87532	214	
309.88605	82	
309.97524	84	
310.15911	122	
311.88360	552	1+
312.86398	140	
313.86027	592	1+
315.89811	90	
319.87393	108	
323.36177	98	
323.87189	184	
325.89868	184	
326.77341	84	
326.88616	686	1+
328.87738	204	1+
331.88506	198	
332.78445	222	1+
334.95686	84	
336.93952	96	
337.39526	114	
337.88131	118	
342.99074	116	
343.79265	88	
345.90535	114	
347.77910	94	
347.83832	164	1+
348.63603	102	
348.72932	122	
349.75465	334	1+
349.79142	170	
350.74038	88	
350.75792	286	1+
350.78319	88	
350.89163	284	1+
354.77997	180	1+
354.84239	96	
354.88409	90	
355.81691	82	
355.86347	86	
355.89609	100	
356.81774	102	
357.84452	82	
357.89471	102	
358.77790	122	
359.09708	82	
364.09661	82	
364.15509	92	
367.70478	430	1+
368.70702	332	1+
369.83536	448	1+
369.89684	100	
370.80682	174	1+
370.83812	258	1+
371.91501	84	
373.83362	98	
373.90149	84	
377.39973	96	
380.71747	312	
380.87862	90	
381.71132	516	1+
382.71087	424	1+
382.79337	92	
383.77795	146	
384.75589	172	1+
385.77586	118	
385.85006	186	
385.89399	92	
387.84546	126	
388.71946	114	
389.04240	82	
390.70925	98	
390.84143	556	1+
392.83733	218	
394.79723	130	
396.03500	82	
396.40441	104	
398.72962	726	1+
399.85170	104	
403.04749	98	
403.87413	200	
405.76728	216	1+
405.85983	450	1+
407.74612	154	
408.85216	424	
409.72370	110	
409.81015	98	
409.85267	196	
410.72242	92	
410.83600	534	1+
412.88550	136	
418.32808	84	
418.74500	124	
421.74821	102	
421.87968	232	
422.86788	450	1+
422.91031	114	
423.10075	88	
423.77425	368	
423.87251	304	1+
424.22301	90	
424.82383	86	
425.75214	220	
425.86402	476	1+
426.77165	288	
426.86465	278	1+
427.73952	322	1+
428.72892	114	
428.85974	346	1+
429.02398	110	
429.70524	170	
429.75757	112	
429.84696	138	
430.84237	92	
431.81113	84	
431.86840	346	
431.91054	114	
432.86691	182	
433.28162	82	
436.86739	82	
438.68892	96	
438.82291	84	
439.88846	84	
440.68504	116	
441.85800	86	
442.74748	170	1+
443.77501	108	
444.87671	700	
445.87315	458	
446.68262	90	
446.87273	256	
447.71212	300	
448.71580	126	
449.87938	360	
450.87637	180	
457.90546	200	
458.85784	100	
458.90505	102	
462.88469	818	1+
464.71342	160	1+
467.88948	622	1+
467.91850	126	
469.00568	86	
469.70254	94	
485.90127	334	1+
487.90267	132	
491.29321	90	
507.72853	98	
512.09601	88	
END IONS

###FS:    #m/z: 340.94058 #charge 1+
###MS: 114
###MSMS: 115
BEGIN IONS
TITLE=Cmpd 85, +MS2(340.9406), 28.0-35.0eV, 2.5min #115
RTINSECONDS=148.14
SCANS=114-115
PEPMASS=340.94058	256996
CHARGE=1+
184.86571	76	
185.93171	94	
191.10491	66	
192.88911	70	
203.93214	92	
205.94932	200	
205.97150	66	
208.95846	90	
210.93360	72	
212.87688	238	1+
213.93913	380	1+
217.89011	204	1+
221.87537	98	
224.83900	64	
226.82305	88	
226.86889	78	
226.95007	116	
227.83912	68	
228.83377	70	
228.89642	56	
228.97665	62	
230.78466	66	
230.88756	74	
231.94951	548	
232.10588	56	
233.07133	66	
233.90015	160	
233.94530	190	
236.89674	72	
237.89710	64	
240.06890	64	
240.24983	60	
240.83590	170	
240.89053	136	
241.84378	192	
241.90274	76	
241.92348	68	
242.83159	56	
242.86986	74	
243.83189	406	1+
245.82960	60	
245.86631	72	
246.85662	140	
246.89713	86	
246.97752	112	
248.90159	120	
248.98520	72	
249.87383	96	
249.89507	72	
249.96283	76	
250.37268	72	
250.82356	72	
251.96647	82	
252.92828	76	
252.95169	56	
253.89971	58	
254.90484	64	
254.96735	268	
255.06737	92	
255.91953	68	
256.84696	74	
256.86613	126	
256.90236	56	
257.01862	58	
257.08051	86	
257.79445	68	
257.85168	72	
257.91181	84	
258.79686	78	
258.84522	754	1+
259.95793	102	
260.83449	312	
260.93470	78	
260.95288	58	
261.99101	70	
262.96402	80	
263.88833	92	
264.07001	60	
264.90095	128	
265.86859	76	
266.79511	104	
266.86149	202	
267.84213	82	
268.83784	136	
269.25524	68	
269.81322	80	
269.83931	268	1+
269.87246	78	
270.89185	68	
272.78287	100	
274.81259	82	
274.86250	320	1+
275.80307	74	
275.83157	64	
275.90202	124	
275.94752	78	
276.12919	68	
276.85501	468	
277.86479	340	1+
277.88694	68	
278.84798	694	1+
278.97006	68	
278.98508	86	
279.96823	58	
280.07069	72	
280.88719	86	
281.11020	56	
282.86053	134	
282.91591	62	
283.85472	70	
284.79440	70	
285.88577	60	
285.91250	94	
286.10143	72	
287.82812	82	
289.78463	130	
291.82694	66	
292.84734	78	
294.86856	96	
296.81337	84	
296.85379	60	
297.85953	70	
297.97735	62	
298.31111	66	
298.90269	76	
298.97699	60	
299.87099	178	
300.84223	84	
300.86961	76	
300.88747	76	
301.25968	72	
301.85943	76	
301.91878	54	
302.84496	84	
302.86643	54	
302.88589	76	
303.16995	78	
303.34746	76	
303.94914	60	
306.87150	78	
307.79724	66	
308.88105	76	
311.85828	76	
315.95904	74	
316.93308	62	
317.88706	56	
320.82531	72	
322.07169	72	
324.88781	80	
326.17035	74	
326.81332	68	
327.73953	56	
334.06321	66	
335.14828	62	
338.70248	84	
343.85855	78	
344.28894	58	
344.41219	84	
345.15967	70	
END IONS

###FS:    #m/z: 363.95642 #charge 1+
###MS: 114
###MSMS: 116
BEGIN IONS
TITLE=Cmpd 86, +MS2(363.9564), 28.0-35.0eV, 2.5min #116
RTINSECONDS=148.911
SCANS=114,116
PEPMASS=363.95642	92452
CHARGE=1+
152.39523	78	
185.97259	84	
189.86147	222	
191.85893	194	
194.85736	86	
196.88079	100	
201.12057	76	
206.05603	76	
207.87170	90	
209.87246	156	
209.92196	68	
209.94752	342	1+
210.88458	130	
211.86332	72	
212.83171	72	
212.87829	696	1+
212.90847	70	
221.05513	68	
222.90438	72	
222.95274	222	
223.95583	124	
224.94818	190	
225.95423	72	
225.97138	88	
226.94699	2124	1+
226.97642	360	
228.89133	90	
228.94152	1986	1+
228.96582	68	
230.89007	1120	1+
232.88344	268	
233.91583	88	
240.93963	256	
240.95931	124	
241.42147	90	
241.82591	410	1+
241.85666	72	
241.94223	278	
241.96230	128	
242.11433	68	
242.89267	82	
242.94265	814	1+
244.12103	76	
244.82075	208	
244.86183	72	
244.95593	840	
245.08676	84	
245.94836	808	1+
246.90691	100	
246.95255	680	1+
246.98005	100	
247.80881	128	
248.41800	94	
248.80400	190	
248.89982	222	1+
249.80878	110	
250.83526	68	
250.85847	96	
250.89182	72	
251.04163	92	
251.80704	70	
252.04251	90	
252.58120	72	
252.95375	72	
253.09609	84	
253.90660	72	
254.83972	68	
254.85734	80	
258.83344	134	
258.84807	70	
259.97172	74	
260.82957	524	1+
260.96664	68	
261.89367	90	
263.41024	78	
263.82876	70	
264.02853	98	
265.80659	852	1+
265.81687	82	
266.81075	754	1+
266.96152	94	
267.97342	120	
268.83519	138	
269.84630	76	
269.91692	70	
269.96895	154	
270.86553	68	
271.85671	70	
274.79427	72	
274.89088	74	
276.80853	140	
276.85613	162	
277.80702	118	
277.89916	104	
278.79569	184	
278.84765	178	
278.88414	76	
279.11642	100	
279.79336	104	
279.85355	80	
280.10080	102	
280.78959	1282	1+
280.84667	258	1+
281.81405	142	
283.06933	116	
283.41609	96	
284.78829	82	
284.82629	172	
284.87543	84	
285.83566	100	
286.81889	216	1+
286.83625	76	
286.88111	76	
287.87619	68	
290.78615	142	
292.43745	82	
292.92110	72	
293.94726	68	
294.85192	78	
296.80944	204	
296.86208	94	
297.81179	222	
298.80350	1694	1+
299.86326	414	1+
299.96095	74	
300.80180	444	1+
300.86208	510	1+
301.14455	70	
302.51176	68	
302.79078	108	
302.86011	442	1+
302.90308	82	
303.83808	120	
303.86017	252	1+
304.83580	76	
305.83973	72	
307.43762	104	
309.33070	68	
309.88619	90	
314.82064	182	
316.93130	98	
317.43195	92	
317.80701	76	
318.80989	128	
319.93755	80	
320.00333	80	
320.71303	90	
320.96314	90	
321.05198	76	
321.81724	130	
322.13581	70	
326.83366	72	
326.87604	82	
327.24411	72	
329.86851	78	
332.03091	86	
332.91038	84	
335.88547	66	
336.94420	150	
339.82658	80	
340.94110	106	
342.90449	106	
344.91568	88	
349.48281	68	
354.88382	68	
359.90303	134	
360.74892	66	
361.17103	74	
361.97886	100	
363.02180	86	
363.71458	86	
368.19377	66	
END IONS

###FS:    #m/z: 336.94570 #charge 1+
###MS: 114
###MSMS: 117
BEGIN IONS
TITLE=Cmpd 87, +MS2(336.9457), 28.0-35.0eV, 2.5min #117
RTINSECONDS=149.684
SCANS=114,117
PEPMASS=336.94570	26502
CHARGE=1+
188.11522	54	
191.48518	78	
192.01728	62	
194.88975	86	
195.89084	54	
198.22630	56	
202.87772	78	
208.42295	90	
211.94281	412	
212.87724	372	1+
213.93972	142	
215.93815	88	
219.13499	96	
219.83720	76	
223.83492	74	
223.96144	84	
223.97814	92	
225.06217	62	
226.40119	92	
226.89752	96	
226.94393	60	
226.96885	56	
228.84142	54	
229.95481	554	
230.89262	316	1+
230.94669	70	
231.81338	56	
231.95044	238	
232.82971	72	
232.94409	72	
234.82421	212	1+
234.90273	94	
235.79926	68	
235.89401	58	
236.89813	56	
237.06805	154	
237.14007	58	
238.15648	66	
238.56992	88	
238.85192	56	
238.89435	60	
239.85225	168	
240.83595	72	
240.85117	62	
241.84467	354	1+
243.93472	66	
246.87039	68	
246.97400	96	
247.97894	88	
248.79740	68	
248.89843	128	
249.96480	78	
249.99218	70	
250.11805	112	
250.83295	110	
250.90815	172	1+
250.94789	70	
250.98658	130	
251.77586	72	
252.07559	94	
252.41486	72	
252.83462	68	
252.97025	488	
253.06516	96	
253.80433	70	
253.96079	188	1+
254.85376	62	
255.45186	96	
255.47316	100	
255.82876	54	
255.86968	68	
256.26100	66	
256.84783	112	
256.86693	78	
257.85613	94	
258.84768	574	1+
259.83695	80	
259.86874	78	
260.82387	68	
261.43098	70	
261.85790	70	
262.83040	86	
262.85043	80	
262.87619	58	
264.86904	64	
267.00148	58	
267.80070	68	
267.83846	306	1+
267.90108	62	
267.99950	98	
268.84174	264	1+
268.85916	74	
269.08461	54	
269.82824	66	
270.01952	72	
270.87187	78	
271.91615	60	
272.08567	64	
272.44014	82	
272.84975	90	
272.88439	78	
272.98188	72	
273.10767	76	
273.89758	70	
274.40762	90	
274.87595	70	
274.89477	70	
275.86427	128	
276.85952	708	1+
278.83560	80	
278.96232	78	
279.83447	70	
279.87986	100	
279.89474	60	
279.96621	56	
280.26843	108	
280.46992	78	
281.86304	66	
282.80679	80	
286.85364	106	
287.85049	264	1+
289.88169	66	
292.42922	78	
292.85346	84	
292.94181	68	
293.10782	56	
294.84720	60	
294.86603	60	
296.81511	66	
297.00569	54	
297.14530	58	
298.30036	70	
298.86807	278	1+
298.89231	64	
306.88503	110	
307.26293	72	
307.77984	60	
307.88574	66	
308.87935	148	
309.02831	62	
309.94422	122	
314.24169	82	
314.90812	82	
316.44619	100	
316.76755	54	
316.86163	62	
318.85345	82	
319.75330	54	
319.89026	138	
320.88717	86	
325.89521	62	
329.86607	80	
330.20502	74	
330.81648	58	
334.77297	66	
335.04673	68	
335.85857	68	
336.06349	76	
338.96677	150	
340.29982	68	
340.81625	60	
340.87518	112	
END IONS

###FS:    #m/z: 340.94074 #charge 1+
###MS: 118
###MSMS: 119
BEGIN IONS
TITLE=Cmpd 88, +MS2(340.9407), 28.0-35.0eV, 2.6min #119
RTINSECONDS=153.345
SCANS=118-119
PEPMASS=340.94074	253162
CHARGE=1+
178.00697	102	
195.93020	112	
196.88523	100	
205.92197	68	
205.95014	68	
206.96116	66	
208.95393	58	
211.84920	74	
213.87794	76	
213.94072	226	
214.90541	102	
215.88847	98	
217.93301	56	
218.41737	68	
221.01676	64	
221.89351	72	
221.95756	84	
222.95920	68	
223.83285	60	
223.84780	64	
224.98446	94	
226.85420	58	
226.88759	94	
226.94290	90	
229.00642	56	
230.88871	90	
230.91322	72	
231.89206	72	
231.95023	360	1+
232.87303	74	
233.89347	62	
233.91952	70	
234.14533	68	
234.83144	60	
235.86762	62	
235.89087	250	1+
235.95821	60	
237.85904	84	
240.18113	62	
240.83841	460	1+
241.12775	86	
241.78973	96	
241.83983	318	1+
241.90106	68	
241.93868	58	
242.93697	62	
243.83534	240	
244.83099	106	
244.86202	82	
244.89469	64	
244.91580	78	
244.95915	138	
246.97509	150	
248.00410	104	
248.84617	88	
249.90835	78	
249.96112	86	
250.85092	60	
251.78521	74	
251.86133	78	
251.88441	74	
254.87320	88	
254.96911	170	1+
256.85028	78	
256.86685	66	
256.90194	100	
256.91432	66	
256.96097	64	
257.79441	90	
257.83225	76	
257.85193	138	
258.84513	714	1+
258.86825	60	
258.88774	96	
259.93640	74	
260.14994	58	
260.84876	160	
261.28011	54	
261.82793	110	
261.85642	64	
261.91335	56	
262.08656	54	
262.13806	78	
262.89797	72	
264.84479	74	
266.86637	80	
268.84495	284	
269.84008	294	1+
270.80055	208	1+
271.87304	56	
272.93530	256	1+
272.97949	76	
273.91588	98	
273.96853	62	
274.42611	68	
274.85748	84	
274.89434	70	
275.79501	66	
275.84560	86	
275.86604	128	
275.90074	70	
276.16992	72	
276.86063	986	1+
277.86544	606	1+
277.94006	76	
277.96879	70	
278.81654	78	
278.84416	474	1+
278.91517	70	
278.99308	72	
281.00426	104	
282.85440	68	
282.88303	150	
285.56398	78	
285.89377	68	
286.91211	100	
287.91960	66	
288.87872	66	
290.09715	66	
291.01391	58	
291.43898	74	
291.80592	60	
293.89030	70	
294.86605	154	
296.81322	74	
297.41006	88	
297.85498	66	
297.89309	88	
298.30633	60	
299.02591	94	
299.78650	62	
299.87481	56	
300.80781	70	
300.88606	170	
301.85620	134	
302.86639	56	
302.91980	64	
302.93728	70	
303.84836	78	
305.80777	84	
306.43070	80	
306.88443	78	
307.00048	68	
307.79902	72	
310.88143	58	
311.85680	72	
313.76488	72	
313.89802	70	
315.05390	74	
317.40576	72	
322.13074	88	
323.09023	70	
325.80906	54	
325.89521	74	
326.26959	68	
328.89021	70	
329.87036	60	
331.87636	134	
335.89261	66	
341.18126	66	
342.90053	56	
343.91327	60	
END IONS

###FS:    #m/z: 363.95643 #charge 1+
###MS: 118
###MSMS: 120
BEGIN IONS
TITLE=Cmpd 89, +MS2(363.9564), 28.0-35.0eV, 2.6min #120
RTINSECONDS=154.117
SCANS=118,120
PEPMASS=363.95643	86476
CHARGE=1+
183.93668	78	
189.86265	180	
189.87444	68	
191.85660	84	
193.86103	82	
194.86275	66	
206.96271	72	
209.94384	350	
210.87977	70	
211.88659	156	
212.88010	410	
212.89571	92	
214.89331	84	
221.28497	66	
223.95079	70	
224.97406	128	
226.38261	76	
226.88662	134	
226.94703	1408	1+
226.97010	206	
227.93474	114	
228.70718	70	
228.81860	66	
228.89534	308	
228.94332	1750	1+
230.80884	70	
230.82802	74	
230.88979	700	1+
234.82223	72	
234.87973	64	
235.97481	66	
238.89455	78	
239.07456	66	
240.82567	226	
240.94103	458	1+
240.95914	106	
241.90238	76	
242.81509	408	1+
242.94210	584	1+
243.16778	90	1+
243.48229	116	
243.81796	354	1+
243.96749	108	
244.93886	302	
244.95735	1276	1+
246.95310	1004	1+
246.98106	102	
247.82405	66	
248.80326	434	1+
248.84588	80	
248.90009	210	
248.91949	74	
249.82698	68	
250.80187	152	
250.94155	72	
250.97020	186	
251.94679	84	
251.97659	86	
252.04274	66	
252.79166	68	
252.80708	70	
252.87294	84	
256.80390	70	
256.84498	82	
257.10283	74	
257.80825	66	
259.00445	94	
259.84949	210	1+
259.92224	80	
259.97269	140	
260.83388	126	
260.96875	102	
261.83023	84	
261.96727	78	
262.83154	194	
263.84866	88	
263.87682	76	
265.82173	140	
266.00757	90	
266.81150	790	1+
266.91913	68	
267.86103	80	
267.96927	86	
268.83866	244	1+
269.80368	82	
269.97002	134	
271.06187	78	
271.86686	78	
271.91414	108	
272.80700	76	
275.07711	68	
276.80492	64	
277.85664	64	
278.79537	148	
278.84726	344	
279.80158	122	
280.09962	96	
280.11834	92	
280.79197	1060	1+
280.92446	86	
281.85938	74	
281.98760	74	
282.11113	76	
282.87691	66	
282.90171	74	
283.06503	114	
283.79037	74	
283.83591	70	
283.85895	68	
283.92114	76	
284.79678	70	
284.82983	154	
284.87553	74	
285.84448	254	
286.81255	98	
288.79330	86	
289.83752	76	
292.80759	66	
293.86530	180	1+
293.93453	80	
295.81361	66	
296.81166	134	
297.79935	1072	1+
298.80190	1010	1+
299.00029	74	
299.14492	70	
300.80146	724	1+
301.86262	300	
302.85391	68	
303.81004	98	
303.85458	152	
303.94226	78	
304.44145	100	
304.89555	78	
305.39107	78	
306.43073	78	
306.93796	76	
307.84671	84	
307.88481	76	
307.93922	72	
309.91818	72	
315.81478	166	
316.16691	66	
316.81046	424	1+
318.88213	78	
318.93440	68	
319.87589	82	
320.92449	86	
320.96211	80	
321.81785	252	1+
322.89833	76	
322.94402	80	
325.40529	70	
325.84525	72	
325.89540	66	
326.00810	86	
326.87291	236	
327.88175	116	
328.29339	100	
328.83871	74	
330.06242	70	
330.95287	74	
335.77903	132	
342.79606	100	
347.79985	84	
351.40889	66	
351.76129	74	
360.21502	78	
362.19626	94	
366.74413	68	
367.93011	82	
END IONS

###FS:    #m/z: 507.84453 #charge 1+
###MS: 118
###MSMS: 121
BEGIN IONS
TITLE=Cmpd 90, +MS2(507.8445), 28.2-35.2eV, 2.6min #121
RTINSECONDS=154.889
SCANS=118,121
PEPMASS=507.84453	26174
CHARGE=1+
206.03560	160	
214.89312	94	
222.97231	104	
224.97462	144	
236.88464	84	
237.93495	104	
240.55620	88	
242.81234	86	
242.93671	88	
249.15683	124	
262.13801	92	
266.16741	82	
271.81219	84	
279.83605	144	
281.39377	104	
281.96187	120	
282.94858	104	
283.40390	90	
287.85142	228	
290.86466	118	
291.90044	86	
292.65618	84	
294.86394	92	
295.87659	102	
296.85306	216	1+
297.84210	82	
299.84481	84	
303.81376	112	1+
303.85329	90	
303.86949	118	
305.86331	390	1+
308.14043	126	
308.86967	620	1+
310.15648	186	
311.16171	100	
311.88189	622	1+
311.90465	98	
312.93080	96	
314.86441	246	
315.87268	152	
315.97437	94	
317.78145	116	
317.87415	150	
322.83447	154	
323.87124	128	
323.88785	98	
323.90540	88	
324.90509	106	
325.91060	140	
326.24202	170	
326.88289	614	1+
327.36639	86	
329.88894	92	
332.87412	188	
333.87638	94	
336.09269	88	
338.03382	82	
338.96249	100	
341.00896	124	
344.25695	96	
344.78244	158	
346.89083	112	
347.77320	170	
347.80496	84	
353.04572	96	
353.77636	122	
353.85094	116	
354.36603	102	
355.89311	114	
355.91606	90	
356.99208	84	
357.89272	106	
358.00780	90	
361.86042	100	
362.37178	82	
364.82986	82	
365.79212	108	
365.95895	86	
366.72914	114	
366.90136	96	
367.04513	92	
367.70994	118	
367.76791	214	1+
367.89434	150	
368.89979	120	
369.83647	130	
370.83669	102	
370.91790	94	
374.72622	204	1+
375.75564	134	
375.80551	98	
376.09364	94	
376.88456	82	
379.79386	86	
380.71917	830	1+
380.85744	132	
381.06803	100	
383.77478	216	1+
384.74899	222	
385.74151	286	1+
385.85563	104	
386.74352	178	1+
387.77269	84	
387.84930	104	
388.81554	124	
390.73551	204	1+
390.83640	190	
390.89569	84	
391.07629	84	
393.82201	122	
397.32381	94	
397.78512	116	
398.72945	514	1+
399.79950	154	1+
399.85056	90	
400.72557	198	
402.72792	100	
403.87384	146	
405.75698	140	
405.77816	132	
405.87311	202	
406.83653	114	
407.74287	166	
408.85251	946	1+
408.93595	96	
409.72034	130	
410.84165	320	1+
411.73194	232	
411.78405	82	
411.80597	288	1+
411.86039	124	
412.72675	128	
412.75288	128	
412.84851	284	1+
413.85720	154	1+
416.10872	92	
416.88248	92	
417.16346	82	
421.39249	98	
421.74547	122	
421.77349	82	
421.87539	120	
422.86339	120	
423.77459	354	1+
423.88083	118	
424.82780	276	1+
424.87073	102	
425.75270	490	1+
425.87341	132	
426.77915	382	
426.86379	630	1+
427.73667	152	
428.74237	106	
428.84674	504	1+
429.68009	84	
430.74298	164	
430.84521	86	
431.69698	98	
431.86629	378	
432.23937	142	
432.40066	100	
432.88296	82	
443.75475	166	
443.88983	110	
444.39642	92	
444.77594	84	
444.87346	1320	1+
447.71339	318	1+
447.79506	188	1+
448.75994	118	
449.88162	312	1+
450.70210	130	
462.88254	216	1+
464.88170	212	
467.89143	548	1+
468.72633	96	
468.77985	128	
469.76925	138	
469.88729	100	
477.79890	136	
485.89850	444	1+
488.19284	84	
END IONS

###FS:    #m/z: 322.93009 #charge 1+
###MS: 122
###MSMS: 123
BEGIN IONS
TITLE=Cmpd 91, +MS2(322.9301), 28.0-35.0eV, 2.7min #123
RTINSECONDS=158.561
SCANS=122-123
PEPMASS=322.93009	527614
CHARGE=1+
45.43235	58	
55.47051	66	
62.99407	82	
185.92394	158	
193.90041	72	
195.11445	78	
197.91518	82	
198.92532	60	
198.95659	58	
201.04708	82	
201.93800	56	
203.79865	60	
203.95997	100	
205.94843	68	
209.94478	58	
211.90085	64	
212.10659	74	
218.85482	66	
220.07907	68	
220.88136	58	
221.81675	54	
221.94131	160	
223.14842	54	
223.84012	70	
223.96043	198	
224.06468	68	
224.13970	50	
225.81792	74	
226.11853	66	
226.84131	72	
228.85415	84	
232.92739	64	
233.86867	54	
235.43028	54	
235.88056	86	
235.97481	66	
236.01248	62	
236.11467	104	
236.98119	148	
237.06265	94	
238.88827	66	
238.91336	64	
238.94108	150	
239.14861	72	
240.83511	150	
240.94090	1074	
241.82394	64	
241.94181	1262	
242.24614	76	
242.81798	64	
242.94196	3888	1+
242.97296	70	
243.81992	92	
244.82311	140	
244.94037	990	1+
245.98571	52	
246.85453	58	
246.97626	126	
247.07089	60	
247.41447	98	
247.85322	122	
248.85578	74	
248.91657	138	
249.80705	78	
249.87912	74	
250.87215	72	
250.94217	74	
251.90219	54	
251.92546	70	
253.84532	56	
254.86701	56	
255.80297	58	
256.03514	64	
257.84617	64	
257.91494	76	
258.80087	82	
258.82883	86	
258.85834	54	
260.83129	84	
260.84647	62	
260.91105	54	
261.06962	70	
261.11540	72	
261.83338	326	
262.83118	250	
262.84525	80	
263.17309	58	
263.90863	76	
264.87480	82	
265.87887	98	
265.95142	90	
265.98925	72	
266.81090	52	
266.85698	78	
268.85676	76	
269.11050	82	
272.00705	64	
272.42702	84	
272.44125	116	
272.84712	62	
273.79367	146	
274.86546	58	
275.81316	72	
276.56594	104	
276.84575	60	
279.08940	420	
280.09663	270	
280.82002	86	
280.92681	50	
281.12845	72	
282.12791	68	
282.88283	52	
282.94312	80	
283.07120	122	
284.29378	182	
284.88166	76	
284.97725	70	
285.29510	76	
289.87749	84	
290.78559	70	
290.82544	104	
290.85673	70	
291.96337	60	
297.83564	62	
298.85810	66	
300.78211	62	
301.76703	58	
301.80325	80	
301.86136	64	
302.03161	70	
302.74922	56	
303.72177	72	
303.90809	82	
305.81176	76	
307.89088	150	
308.82121	82	
310.94833	52	
312.94778	88	
313.83476	74	
315.86780	60	
318.88613	72	
319.81874	64	
320.15753	62	
320.75308	70	
321.86640	72	
321.94804	88	
324.45792	92	
325.03994	56	
325.80190	64	
326.40292	62	
326.75341	88	
327.25738	72	
END IONS

###FS:    #m/z: 340.94062 #charge 1+
###MS: 122
###MSMS: 124
BEGIN IONS
TITLE=Cmpd 92, +MS2(340.9406), 28.0-35.0eV, 2.7min #124
RTINSECONDS=159.332
SCANS=122,124
PEPMASS=340.94062	253458
CHARGE=1+
64.93268	78	
172.08687	60	
200.86279	78	
203.93386	70	
205.95185	100	
207.97793	72	
208.88026	78	
212.88154	70	
213.94184	76	
214.91108	58	
215.88751	64	
219.88610	70	
220.94717	80	
223.89534	58	
224.83603	120	
224.97577	74	
225.09162	66	
226.83025	70	
226.87282	74	
226.96344	88	
227.02623	60	
228.05033	96	
228.84489	68	
228.94862	78	
230.89356	122	
231.89006	228	
231.95010	360	
233.91204	56	
234.89915	74	
236.13547	78	
238.83079	56	
238.89231	56	
238.90559	98	
239.92221	58	
240.83402	124	
240.84571	112	
241.10081	64	
241.84285	466	
242.83910	62	
242.90639	214	1+
243.84465	188	
244.97146	60	
245.82588	62	
246.95525	102	
247.97102	74	
249.95983	68	
250.08313	76	
250.96975	82	
251.10173	70	
254.96441	292	
255.07720	56	
255.90155	70	
255.91896	56	
256.63463	80	
256.86286	78	
256.89212	66	
257.87140	74	
258.40996	66	
258.84703	894	1+
258.88388	66	
260.14823	70	
260.83430	310	
260.86559	54	
260.95840	66	
261.71523	58	
261.83277	140	
263.92646	62	
264.90478	66	
265.02071	66	
266.85884	62	
267.13452	88	
268.83124	60	
268.84722	86	
269.43677	74	
269.83912	172	
269.85790	80	
270.83565	126	
270.92452	78	
271.84943	134	
271.91356	82	
272.88422	134	
272.93444	58	
273.80400	60	
274.86449	154	
274.97548	74	
275.84153	62	
275.86050	98	
275.87491	110	
275.96827	82	
276.85064	118	
276.86036	148	
277.25041	54	
277.86417	384	
277.96570	128	
278.84664	660	1+
278.96623	54	
279.03241	70	
279.09163	114	
279.90892	82	
280.10185	92	
280.84392	148	
280.94542	80	
281.26448	70	
281.85548	78	
281.89046	70	
283.79234	146	
285.20089	80	
289.78075	60	
289.87950	62	
290.83338	68	
291.80384	80	
292.86829	62	
292.93984	72	
293.40033	72	
293.86547	398	1+
294.17713	74	
294.86680	254	1+
295.90220	84	
296.39015	100	
297.81297	60	
297.91006	62	
297.97998	120	
298.00105	60	
299.01356	72	
300.79985	58	
300.87193	80	
301.86311	66	
302.00818	80	
302.17651	54	
302.81321	72	
302.85907	138	
303.02707	56	
304.39831	70	
305.24521	66	
305.89123	58	
307.79727	54	
308.88171	88	
310.86818	56	
311.86289	66	
312.80446	72	
314.89073	74	
315.80197	70	
316.88351	64	
317.95530	56	
324.89505	156	
325.90306	124	
332.78538	60	
332.83020	72	
335.88575	54	
340.70542	56	
340.87296	88	
341.90546	74	
343.90866	96	
344.74471	72	
345.13238	62	
END IONS

###FS:    #m/z: 363.95628 #charge 1+
###MS: 122
###MSMS: 125
BEGIN IONS
TITLE=Cmpd 93, +MS2(363.9563), 28.0-35.0eV, 2.7min #125
RTINSECONDS=160.105
SCANS=122,125
PEPMASS=363.95628	86180
CHARGE=1+
119.11965	90	
171.85667	82	
189.86306	196	
192.89291	70	
193.09586	72	
199.86154	68	
200.88532	82	
205.03819	78	
207.87352	148	
209.08991	78	
209.86554	100	
209.94360	290	
212.88114	430	
214.05146	70	
214.89458	108	
223.94883	106	
224.06253	96	
224.95099	204	
224.99196	82	
225.91591	68	
226.94834	1398	1+
226.97732	96	
227.57625	74	
227.92469	78	
228.89158	176	
228.94184	1692	1+
230.88889	884	1+
232.05451	72	
232.88167	186	
233.03606	72	
233.10144	70	
234.88016	196	
236.86025	78	
238.93768	68	
240.10466	72	
240.83589	176	
240.94246	258	
240.96485	74	
241.91884	114	
241.93608	874	1+
241.95938	86	
242.96403	84	
243.82162	72	
244.81778	98	
244.95931	628	
244.98088	68	
245.02552	92	
245.84609	80	
245.94172	118	
246.80682	74	
246.95343	810	
246.98594	80	
248.80350	186	
248.85136	82	
248.89801	68	
249.21821	76	
249.80037	310	1+
249.89488	82	
250.96949	74	
251.04754	76	
251.06685	70	
252.79353	98	
252.89121	78	
258.83584	190	
259.83125	72	
259.91815	94	
260.80983	68	
260.83193	114	
260.85208	122	
260.97014	74	
261.86018	68	
262.82193	272	1+
263.98046	88	
264.06833	68	
265.81409	600	1+
266.79431	110	
266.81422	392	1+
266.96318	80	
267.94345	98	
267.97557	112	
268.80696	134	
268.84056	112	
269.81105	68	
269.84289	102	
269.97539	204	
270.88620	70	
273.85081	80	
275.81336	114	
275.87404	108	
276.38333	114	
276.80902	78	
278.79759	138	
278.84919	334	1+
280.79383	784	1+
281.21260	70	
282.79030	358	1+
282.83373	76	
282.86345	136	
283.78283	106	
283.97387	72	
284.82464	370	1+
284.84665	74	
284.86312	86	
285.84572	132	
285.92291	82	
287.20571	80	
287.78832	68	
287.80320	70	
287.84075	100	
292.44187	72	
292.86742	114	
293.83128	82	
293.84642	78	
294.86824	112	
295.45034	68	
296.80901	226	
297.80192	1690	1+
298.80252	1676	1+
299.87245	114	
301.79637	126	
301.85913	488	1+
301.90570	92	
303.13824	78	
303.85528	322	
303.89970	92	
305.90670	78	
306.45006	94	
306.78537	70	
308.88580	92	
312.86987	70	
313.95433	70	
314.81763	188	1+
315.78445	72	
316.81885	88	
317.81449	178	
318.82595	132	
319.79479	68	
319.95932	82	
320.81017	70	
320.92881	90	
321.81272	130	
321.86890	154	
324.89540	90	
325.15078	70	
326.82401	86	
326.88002	84	
327.18877	70	
327.28869	88	
327.89777	72	
330.87480	70	
330.89480	78	
333.90377	100	
339.20906	84	
343.71054	70	
344.17883	78	
344.77660	72	
345.14177	76	
345.38360	72	
346.40278	84	
346.71759	70	
349.06278	74	
353.73989	72	
355.41851	74	
363.95337	92	
364.76669	78	
368.13760	78	
END IONS

###FS:    #m/z: 322.93029 #charge 1+
###MS: 126
###MSMS: 127
BEGIN IONS
TITLE=Cmpd 94, +MS2(322.9303), 28.0-35.0eV, 2.7min #127
RTINSECONDS=163.837
SCANS=126-127
PEPMASS=322.93029	527872
CHARGE=1+
146.10588	36	
190.25706	50	
192.88692	102	
193.88837	76	
198.95462	44	
201.04892	208	
201.88745	70	
203.88457	82	
203.89669	56	
205.94753	134	
207.97253	106	
209.85415	68	
210.44473	36	
211.89200	76	
212.87110	88	
215.02801	56	
215.06585	54	
215.84799	66	
217.92052	68	
219.05316	44	
220.00834	48	
220.87759	60	
220.93259	62	
221.10409	32	
222.86968	86	
223.96381	346	
223.99284	52	
224.82636	68	
227.93371	74	
227.98010	40	
228.13371	72	
228.31560	70	
228.83446	188	1+
232.12929	50	
234.39307	84	
235.97506	64	
237.05688	60	
237.08331	58	
238.04879	54	
238.89074	76	
238.93983	68	
239.08211	58	
239.78350	64	
240.81723	126	
240.94048	1512	
241.26874	100	
241.51461	38	
241.93877	5174	1+
242.00792	38	
242.83130	92	
242.94167	4300	1+
243.25814	38	
244.82390	72	
244.93928	532	1+
245.69879	32	
245.82562	58	
246.01266	52	
246.27717	40	
246.85304	208	
246.90870	38	
246.97763	180	
248.84715	84	
249.96859	66	
250.12172	36	
250.50482	92	
251.92558	68	
252.04993	52	
252.06803	96	
252.99871	56	
253.05896	88	
255.03976	68	
255.06155	56	
256.89224	60	
256.97340	64	
258.14743	54	
258.83183	418	1+
258.84859	86	
258.89555	66	
260.10062	46	
261.16483	88	
261.83354	134	
262.05464	64	
262.14630	38	
262.83286	108	
263.84107	54	
264.87329	42	
265.75314	32	
266.06150	68	
266.11324	32	
266.85313	182	
266.88745	118	
267.55861	40	
267.84280	58	
268.93511	96	
269.88221	38	
270.41525	106	
271.35730	78	
271.84082	78	
272.84781	50	
273.86072	80	
275.27520	60	
275.81089	74	
276.03937	78	
277.02966	66	
278.05477	60	
278.08013	54	
278.84566	58	
279.09297	638	1+
280.71264	38	
280.84636	98	
280.86676	60	
282.08638	68	
282.96794	124	
283.07079	60	
283.29026	472	1+
283.97635	42	
284.40743	70	
284.80104	72	
285.01403	62	
287.85907	72	
288.06362	64	
288.79352	44	
289.89010	68	
289.92961	60	
290.43397	36	
291.80422	72	
292.11246	78	
292.86420	56	
293.82772	60	
294.99056	88	
296.88968	46	
296.91923	76	
297.81250	52	
297.82907	34	
298.81771	70	
299.77590	78	
303.33693	32	
303.87829	70	
305.80338	66	
305.84841	74	
306.88015	56	
307.79328	80	
309.81261	70	
310.89870	54	
312.02981	90	
320.15309	58	
320.82139	52	
320.93981	80	
321.74704	48	
323.88965	64	
324.89593	66	
325.04867	70	
326.18765	80	
326.77128	64	
327.05998	40	
327.08237	98	
328.37595	100	
END IONS

###FS:    #m/z: 507.84529 #charge 1+
###MS: 126
###MSMS: 128
BEGIN IONS
TITLE=Cmpd 95, +MS2(507.8453), 28.2-35.2eV, 2.8min #128
RTINSECONDS=164.609
SCANS=126,128
PEPMASS=507.84529	25042
CHARGE=1+
223.97408	98	
224.97487	206	
236.88756	160	
238.89070	106	
249.05915	102	
249.15485	130	
252.07924	122	
262.43431	92	
263.41806	86	
264.92889	86	
272.98760	102	
277.40387	100	
281.39797	90	
283.44095	90	
287.41763	96	
287.84025	144	
287.85110	134	
288.90187	86	
289.87745	162	
290.13234	132	
290.86471	116	
291.85760	116	
292.79923	96	
293.93474	100	
296.85473	158	
298.85378	96	
299.80486	174	
300.87633	94	
301.84430	134	
303.86895	166	
305.86509	278	
307.38365	94	
307.88906	102	
308.13923	166	
308.87380	312	
308.89035	162	
309.87910	146	
311.44022	92	
311.88601	392	1+
314.86594	534	1+
315.38318	86	
317.76481	92	
317.94849	86	
322.89821	86	
323.87587	162	
324.00365	98	
325.90287	110	
326.82282	86	
326.88536	716	1+
326.96423	116	
327.78873	110	
327.85006	124	
328.87489	206	
329.38008	84	
331.87983	118	
332.80330	86	
332.86612	124	
333.88372	156	
335.88797	92	
336.87731	372	1+
336.95449	130	
337.88043	310	1+
338.70451	106	
340.90003	118	
347.79418	96	
348.77603	112	
350.83995	124	
350.88910	122	
351.88085	130	
353.97308	90	
355.88995	100	
357.85610	86	
358.27407	100	
362.74325	120	
366.17874	106	
366.92505	84	
367.73728	104	
368.75819	88	
369.79297	88	
370.73093	138	
370.85905	92	
371.71534	252	1+
371.79983	196	
372.04411	144	
372.74481	130	
372.78993	92	
374.71527	246	
374.88718	86	
380.72002	416	
381.10311	116	
381.71713	406	1+
387.84540	122	
387.89923	108	
388.85229	86	
389.71237	108	
390.84296	388	
391.84129	248	
392.82470	462	1+
394.68266	106	
394.74837	98	
395.38808	94	
398.72778	458	
399.72763	484	1+
399.78046	216	1+
400.26900	110	
400.84973	118	
403.40819	96	
403.87540	164	
404.75753	244	1+
404.81854	124	
405.08614	118	
405.41525	138	
405.85744	148	
406.85627	194	
407.72461	88	
407.74294	528	1+
407.85958	120	
408.76293	226	
408.85091	1054	1+
408.87144	112	
409.72268	164	1+
409.79026	96	
410.83475	370	1+
411.17626	120	
411.84066	220	1+
412.99324	86	
416.73665	192	
421.74597	164	
421.77699	104	
421.88824	202	
422.88982	102	
423.77729	202	
423.80582	100	
423.87974	172	1+
424.42523	106	
424.67089	90	
424.82182	94	
425.75043	220	
426.76147	202	
426.86003	608	1+
427.74612	142	
428.84791	524	
431.86880	354	1+
432.88570	90	
433.24712	104	
434.86556	88	
438.73790	94	
439.23208	88	
439.37104	102	
439.89241	106	
439.93199	88	
440.89501	182	
442.67563	114	
444.77464	130	
444.87358	710	
445.74125	172	1+
445.79064	92	
445.87488	372	
446.79415	108	
446.87323	266	
446.92912	86	
447.71526	316	1+
448.77340	166	1+
449.71378	86	
449.87444	254	1+
451.75466	86	
457.90004	176	
460.62963	90	
462.88436	342	1+
467.71285	166	1+
467.88444	680	1+
469.89385	164	
485.89988	154	
486.46370	92	
486.90390	158	
496.27441	102	
END IONS

###FS:    #m/z: 336.94580 #charge 1+
###MS: 126
###MSMS: 129
BEGIN IONS
TITLE=Cmpd 96, +MS2(336.9458), 28.0-35.0eV, 2.8min #129
RTINSECONDS=165.381
SCANS=126,129
PEPMASS=336.94580	23490
CHARGE=1+
129.88238	72	
184.87221	74	
185.92232	66	
196.12091	70	
202.09353	76	
211.10805	76	
211.94411	606	
212.88002	466	1+
213.09310	82	
213.94187	56	
214.87895	68	
214.93792	66	
217.88073	66	
222.87904	70	
224.84268	98	
225.97101	44	
228.05775	46	
228.84470	74	
228.89434	60	
229.95457	466	
230.88938	668	1+
231.84343	70	
231.95504	72	
232.80522	52	
233.82945	56	
233.95162	76	
234.90094	58	
236.08238	52	
236.79783	72	
236.89799	70	
237.92926	68	
237.95213	70	
239.92972	76	
240.84317	136	
240.90098	86	
241.18884	52	
241.84393	574	1+
242.92159	58	
243.84056	48	
245.74803	60	
245.88531	102	
245.94709	88	
247.96610	414	
248.87480	72	
248.89633	68	
249.13254	100	
249.82558	186	1+
249.91832	58	
249.95808	142	
249.98218	70	
250.85659	72	
250.96842	120	
251.06690	70	
251.83874	138	
251.95679	92	
252.92456	58	
252.96932	290	1+
253.83331	76	
253.91342	76	
254.84974	64	
254.87489	68	
254.96769	186	
256.25366	60	
256.26669	84	
256.85065	108	
256.89251	78	
257.10708	70	
257.41019	92	
257.85719	52	
257.93662	80	
257.97373	44	
258.84507	76	
259.85273	618	
259.89840	60	
260.86889	48	
261.84411	84	
261.87194	78	
262.83057	66	
262.85248	74	
265.05876	64	
265.79302	82	
265.86123	46	
266.84946	112	
266.86471	70	
267.38896	88	
267.84183	60	
268.84199	314	
268.96540	60	
269.84198	168	
270.85389	106	
270.88836	48	
270.98288	100	
271.85122	60	
271.91564	80	
272.83984	82	
273.89979	70	
274.87517	124	
274.91237	70	
275.84519	74	
275.86102	100	
276.83902	60	
276.85759	204	
276.88482	44	
277.85835	202	
278.84000	62	
278.86013	430	1+
278.90931	52	
280.09575	48	
280.83791	58	
280.89346	66	
280.93664	74	
281.05213	72	
283.88792	72	
285.85154	54	
286.09977	82	
286.84976	304	1+
287.68002	84	
290.01318	68	
291.00325	70	
292.88916	60	
292.93349	100	
293.10547	536	1+
293.85077	54	
293.87862	62	
294.86342	46	
295.08947	72	
295.11258	68	
295.18470	56	
296.90652	118	
298.01609	72	
298.79464	62	
298.87667	120	
298.89616	72	
303.80314	58	
305.13359	66	
305.87875	52	
305.90023	52	
306.87612	50	
306.89736	82	
307.67867	72	
308.86648	66	
309.87701	56	
313.85664	92	
314.79462	52	
317.00336	80	
319.38894	70	
320.88251	56	
322.72604	48	
322.89379	58	
322.92925	74	
327.89337	58	
327.94003	92	
328.10470	78	
328.20650	70	
331.86719	86	
332.88666	60	
339.39652	58	
341.92610	74	
END IONS

###FS:    #m/z: 322.93025 #charge 1+
###MS: 130
###MSMS: 131
BEGIN IONS
TITLE=Cmpd 97, +MS2(322.9302), 28.0-35.0eV, 2.8min #131
RTINSECONDS=169.045
SCANS=130-131
PEPMASS=322.93025	522684
CHARGE=1+
191.39652	60	
197.96348	60	
201.04448	144	
205.95177	82	
206.97142	52	
210.89784	60	
212.43238	96	
214.88041	64	
215.03690	100	
215.88398	88	
215.92560	60	
217.87355	64	
217.97482	78	
220.11374	78	
221.07469	68	
223.82025	60	
223.93937	42	
226.82459	70	
226.83916	68	
228.84382	52	
229.89601	178	1+
230.82576	78	
230.84592	42	
233.95511	88	
237.05688	88	
238.00875	48	
238.94728	94	
239.07480	114	
239.78717	120	
239.95249	74	
240.82465	48	
240.93967	2234	1+
241.09140	62	
241.90440	74	
242.76415	34	
242.82133	118	
242.94218	2758	1+
243.11882	48	
243.17990	54	
243.21994	38	
243.82566	236	
244.38787	86	
244.94006	932	1+
245.51595	34	
245.84500	64	
245.98568	58	
246.97246	136	
247.92853	70	
248.11996	52	
248.85109	68	
249.00868	46	
249.46985	36	
250.95198	84	
250.98897	68	
251.06639	98	
251.93138	52	
252.19082	34	
252.82290	48	
253.92513	70	
253.94055	36	
254.82209	80	
254.92003	64	
256.83720	80	
257.85548	68	
258.97669	70	
260.83358	46	
260.84786	58	
261.42311	40	
261.83199	212	
262.82985	148	
262.93027	38	
263.05540	64	
263.34618	72	
264.84920	52	
265.07881	66	
266.06308	64	
266.84410	48	
266.86514	74	
267.04144	74	
267.93335	76	
268.95969	62	
270.82766	52	
271.81418	82	
273.79210	94	
273.87123	74	
275.81272	66	
278.03042	58	
278.93580	78	
279.09145	850	1+
280.05678	44	
281.30340	102	
281.61865	44	
281.84946	140	
281.88820	46	
282.08435	52	
283.06593	130	
283.89180	70	
284.01581	58	
284.07582	40	
284.29229	510	1+
284.85060	56	
284.88177	66	
285.93946	74	
286.18472	76	
286.87259	44	
287.10172	74	
287.80902	56	
287.86931	90	
289.78546	42	
289.97549	86	
290.79223	52	
290.86755	216	1+
291.80833	46	
292.97533	72	
293.84988	104	
294.80892	54	
296.86695	150	
297.04819	80	
299.78012	58	
302.75568	70	
304.79715	80	
305.42548	82	
305.92397	66	
306.87138	72	
306.88669	54	
307.83164	66	
307.88718	76	
308.16607	64	
308.26453	38	
309.19024	70	
309.79103	54	
309.88816	66	
311.11054	58	
312.05553	100	
313.05198	58	
313.58676	92	
313.80134	54	
314.84928	48	
316.16884	64	
316.92273	70	
318.86040	52	
320.42961	82	
320.61856	102	
320.75059	60	
321.85792	52	
322.06040	58	
322.24775	68	
323.16973	76	
323.24293	78	
323.27761	72	
325.18165	80	
325.76451	62	
325.89957	60	
326.93795	86	
327.07992	70	
327.19746	68	
327.89529	64	
END IONS

###FS:    #m/z: 507.84530 #charge 1+
###MS: 130
###MSMS: 132
BEGIN IONS
TITLE=Cmpd 98, +MS2(507.8453), 28.2-35.2eV, 2.9min #132
RTINSECONDS=169.825
SCANS=130,132
PEPMASS=507.84530	26584
CHARGE=1+
153.01438	84	
208.05251	86	
222.98329	84	
224.97727	184	
232.89654	156	
233.90462	86	
244.08450	84	
258.35304	94	
258.87701	132	
262.90018	136	
271.78801	104	
274.87526	218	1+
275.79692	106	
281.40623	110	
285.92498	88	
287.80082	90	
287.84963	294	
289.88228	112	
291.87350	84	
293.90115	106	
294.87601	178	
296.85135	86	
298.80227	88	
298.87317	140	
298.88865	128	
300.87169	84	
300.91650	88	
303.86879	172	
305.86602	158	
306.53831	86	
307.89126	144	
308.14308	172	
308.87499	302	1+
309.79222	118	
310.42015	94	
311.88705	400	
312.87925	134	
313.85435	90	
314.86709	114	
315.16307	96	
315.37377	142	
319.85511	166	
321.93040	94	
322.98655	86	
323.06174	90	
324.94911	84	
325.90088	186	
326.88873	780	1+
327.32624	116	
327.89531	452	1+
330.29432	86	
331.88956	86	
332.87196	104	
333.91491	114	
334.91205	94	
335.04247	114	
335.39536	88	
335.80227	94	
337.02152	100	
337.88274	90	
340.01787	176	
344.30484	92	
346.75848	252	1+
347.87744	106	
349.88279	216	1+
349.92053	90	
350.83179	118	
351.01543	112	
353.86701	86	
355.79845	92	
356.19220	84	
360.76652	122	
361.85075	98	
363.13627	84	
366.05769	126	
366.18105	132	
367.70914	194	1+
367.76353	300	1+
368.73697	166	
368.80672	86	
368.89146	132	
369.84181	122	
370.11445	86	
371.79983	108	
371.88126	188	1+
372.04437	104	
374.80664	124	
376.90604	84	
377.81320	86	
380.72041	330	1+
380.74229	140	
381.83989	150	
382.71156	94	
383.71215	140	
383.78267	484	1+
384.85406	128	
386.75079	104	
387.85028	200	
389.20140	142	
390.15579	92	
390.84113	264	
391.07084	90	
391.84059	120	
391.92216	106	
392.78970	114	
392.83017	286	
392.88371	110	
394.75459	96	
394.89741	84	
395.77964	106	
396.74531	118	
397.36060	86	
397.79713	184	1+
398.72825	320	
398.96807	92	
399.72891	446	1+
400.80902	100	
401.78773	110	
402.86899	388	1+
403.80489	120	
403.87254	330	1+
404.72379	146	
405.73740	90	
405.76627	110	
405.85787	264	1+
406.78173	114	
407.75850	106	
407.86119	332	
407.89353	90	
408.68537	88	
408.85181	596	1+
409.79137	190	1+
410.83605	436	1+
411.74122	98	
411.88325	90	
412.09527	84	
413.63454	94	
420.73724	86	
421.73546	120	
421.89241	152	
422.86603	418	1+
423.76994	122	
423.80028	102	
423.86734	312	1+
425.75083	764	1+
426.86376	976	1+
427.73732	130	
427.84067	344	1+
428.67063	84	
428.73999	388	1+
429.69591	124	
429.74060	376	1+
431.76488	90	
431.87267	168	
432.86881	98	
433.88784	84	
434.85830	102	
439.88318	84	
442.68860	162	
443.71750	128	
444.77443	148	
444.87293	946	1+
445.75691	138	
446.67918	100	
446.79307	96	
447.71547	290	1+
447.88861	102	
449.87702	150	
450.70617	96	
450.87432	102	
452.75612	106	
452.99253	116	
457.90126	272	1+
460.85870	94	
462.88160	350	1+
463.74984	88	
466.72273	126	
467.70256	200	1+
467.88828	754	1+
480.91533	120	
485.90027	562	1+
490.30350	86	
499.79718	86	
END IONS

###FS:    #m/z: 336.94567 #charge 1+
###MS: 130
###MSMS: 133
BEGIN IONS
TITLE=Cmpd 99, +MS2(336.9457), 28.0-35.0eV, 2.9min #133
RTINSECONDS=170.598
SCANS=130,133
PEPMASS=336.94567	20558
CHARGE=1+
102.67857	68	
191.24912	52	
196.88068	50	
199.14698	68	
199.99366	92	
204.86060	84	
204.93449	80	
209.92514	78	
211.94514	866	1+
212.88113	258	
213.93869	430	1+
215.86243	70	
217.89138	68	
222.84572	80	
223.92314	74	
223.95807	66	
223.97431	50	
224.84008	238	
226.97423	56	
227.90033	64	
228.90786	104	
229.95569	584	1+
230.09840	78	
230.82188	56	
230.88808	426	1+
231.10543	84	
231.95082	240	
233.89699	166	
233.95111	56	
234.90477	72	
234.92170	64	
235.84079	96	
236.88969	140	
237.12865	56	
238.85717	136	
238.89803	76	
239.11681	62	
239.84874	132	
240.07617	68	
240.35589	84	
240.79429	54	
241.84204	722	1+
243.85053	90	
246.86037	70	
246.90546	70	
247.20405	72	
247.96733	160	
248.85559	170	
248.90102	192	
248.91511	68	
248.99919	88	
249.79421	90	
249.83429	64	
249.95906	70	
250.95282	168	
250.98505	70	
251.84062	178	
251.85917	68	
251.91767	70	
252.84225	70	
252.93005	64	
252.96874	202	1+
253.81179	72	
253.83331	70	
253.91009	90	
254.83952	54	
254.96905	138	
255.07370	130	
256.84898	76	
256.90215	50	
257.64663	104	
258.84883	646	1+
258.87201	74	
259.88185	130	1+
261.83523	70	
261.84790	88	
262.90783	64	
263.05743	62	
263.18089	64	
264.86086	72	
265.07270	80	
265.08690	50	
265.82894	92	
265.86527	80	
266.09334	60	
266.99406	112	
267.84822	114	
268.07179	70	
268.65165	58	
268.84201	412	1+
268.95343	68	
269.79989	72	
270.11587	72	
270.98095	50	
274.85901	130	
274.87807	116	
275.85901	98	
275.87808	76	
276.47819	74	
276.85615	200	
276.87418	62	
277.80949	64	
277.86226	656	1+
277.94634	58	
277.96861	64	
278.09420	54	
278.44995	102	
278.83723	56	
279.83472	132	
280.00559	50	
281.83058	52	
284.07601	56	
284.46109	82	
285.93356	66	
286.03525	58	
286.85109	138	
287.85395	68	
288.84998	92	
289.85013	72	
289.87677	190	
292.86237	50	
292.87673	80	
293.10541	238	
293.28652	52	
293.79567	66	
294.43158	76	
294.86789	178	
295.88329	64	
297.89935	60	
299.87111	74	
299.89726	68	
300.87220	66	
302.01678	76	
303.86139	52	
304.86131	64	
309.28728	88	
309.86198	52	
310.02892	58	
311.20818	50	
313.83465	84	
316.13148	78	
316.86782	86	
317.86911	74	
318.44147	88	
320.89589	92	
323.02003	62	
325.90176	60	
326.18551	76	
329.87725	78	
329.89721	78	
332.89264	76	
332.93977	86	
335.03985	66	
336.78226	66	
337.18110	62	
337.24855	64	
339.30384	70	
339.83143	62	
340.29748	74	
340.81633	68	
END IONS

###FS:    #m/z: 340.94085 #charge 1+
###MS: 134
###MSMS: 135
BEGIN IONS
TITLE=Cmpd 100, +MS2(340.9408), 28.0-35.0eV, 2.9min #135
RTINSECONDS=174.26
SCANS=134-135
PEPMASS=340.94085	255552
CHARGE=1+
183.19833	66	
192.92539	72	
193.89365	72	
193.93553	86	
201.93954	96	
209.38098	90	
209.88227	72	
209.95007	74	
211.84195	68	
211.94559	80	
212.89302	120	
213.93899	152	
214.94323	132	
215.83918	64	
215.88647	290	
215.93756	104	
216.88101	64	
219.88691	108	
221.94322	70	
222.97200	66	
224.83011	66	
224.89598	78	
226.87812	88	
227.85792	72	
227.91889	66	
227.95990	72	
228.85081	72	
230.84792	82	
230.93364	92	
231.88998	136	
231.94972	372	1+
232.88572	204	
232.98342	80	
233.89508	80	
233.91385	66	
233.94576	210	
234.91392	64	
235.88802	64	
236.82646	64	
236.85277	70	
236.86949	62	
237.84960	64	
238.88468	68	
239.82699	60	
239.84882	66	
239.86213	118	
240.83684	160	
240.88004	62	
240.93837	74	
241.84678	154	
241.90606	66	
242.84618	242	
242.91767	66	
243.83361	140	
243.86378	94	
243.93875	56	
244.87533	66	
245.89680	82	
246.85374	138	
247.79707	72	
248.85561	64	
248.98929	60	
249.03968	70	
249.09765	94	
249.86376	60	
249.95823	110	
254.04067	86	
254.82623	70	
254.91213	66	
254.93790	58	
255.78194	70	
255.94698	66	
256.25888	80	
256.85353	346	1+
256.89442	70	
256.96923	74	
257.84410	72	
257.90674	82	
258.84671	494	1+
258.93989	70	
259.90362	68	
259.95746	138	
260.83681	540	1+
260.87124	60	
260.91490	82	
261.90367	96	
261.93545	72	
262.82841	82	
262.89429	58	
264.79316	90	
267.84485	74	
268.84296	228	
268.95752	78	
269.84437	230	
270.82573	66	
270.95271	86	
271.81022	64	
271.93577	94	
272.84572	86	
272.92710	64	
274.39353	82	
274.86069	342	
275.86667	154	
276.85682	432	
277.82202	76	
277.86812	244	
277.92772	86	
278.84829	596	1+
279.85112	402	1+
279.86580	198	
279.93050	144	
280.17561	70	
280.91828	68	
281.05609	60	
282.86875	376	1+
282.92434	58	
284.79440	62	
286.13901	68	
287.00591	98	
287.15169	62	
290.86067	68	
291.15221	68	
292.44217	104	
292.86840	62	
292.89141	78	
293.89476	106	
294.86762	118	
296.81758	72	
296.85350	78	
296.87688	58	
297.08435	56	
297.84427	82	
297.88871	74	
297.97372	68	
299.87529	116	
299.89719	70	
300.76947	62	
300.81623	78	
301.86163	100	
302.17488	64	
302.86738	96	
302.94647	132	
303.86752	72	
304.91119	70	
308.28837	66	
311.02393	72	
314.83595	72	
322.16629	74	
324.88304	66	
324.89862	68	
325.10864	78	
335.88119	78	
340.20946	66	
342.90282	148	
343.00743	80	
343.19406	78	
344.89750	58	
END IONS

###FS:    #m/z: 363.95664 #charge 1+
###MS: 134
###MSMS: 136
BEGIN IONS
TITLE=Cmpd 101, +MS2(363.9566), 28.0-35.0eV, 2.9min #136
RTINSECONDS=175.032
SCANS=134,136
PEPMASS=363.95664	86748
CHARGE=1+
87.31001	78	
104.41438	72	
154.75862	78	
191.10969	76	
191.86039	102	
192.02061	78	
195.10074	72	
196.88327	130	
202.87771	66	
208.84291	70	
209.94276	294	
210.03546	82	
210.16011	88	
210.88661	436	1+
212.87955	504	1+
222.83681	74	
223.96324	84	
224.94790	122	
225.94824	112	
226.94768	1404	1+
226.97098	110	
227.93174	188	
228.89403	140	
228.94216	1668	1+
230.88836	1162	1+
231.01763	84	
231.79658	70	
231.92554	76	
231.95537	84	
232.88381	94	
234.89318	68	
236.86211	78	
238.82551	72	
239.94870	84	
240.81955	84	
240.90075	74	
240.94445	202	
241.08938	72	
241.83171	128	
241.94204	242	
242.86568	66	
242.94010	830	1+
244.81967	72	
244.83661	84	
244.93712	244	
244.95854	852	1+
246.44590	66	
246.80261	72	
246.81907	72	
246.90475	84	
246.95228	886	1+
248.80211	136	
248.89944	472	1+
249.02988	84	
249.80374	80	
249.93198	74	
250.80045	74	
250.81354	66	
250.94609	78	
251.09208	76	
251.89818	78	
253.83518	84	
256.85312	84	
257.78842	68	
258.84416	170	1+
259.49092	88	
260.83542	442	1+
260.97075	76	
261.79457	72	
261.96911	78	
262.59380	112	
262.82997	178	
263.84735	116	
264.81784	132	
266.34583	80	
266.40606	90	
266.81487	422	1+
266.85708	86	
266.90724	72	
267.79903	242	1+
267.92891	66	
267.97380	66	
268.84444	98	
268.96145	86	
269.85414	100	
269.97141	272	1+
270.85557	92	
271.83050	72	
271.93364	70	
272.92488	92	
273.40808	104	
275.43403	78	
275.46471	84	
275.90699	78	
276.81148	304	1+
276.85372	152	
277.85611	84	
278.74402	74	
278.79907	528	1+
278.89479	66	
279.85091	66	
280.79167	578	1+
280.86095	72	
282.87288	68	
283.79067	276	1+
283.84904	350	1+
283.86798	138	
284.82617	170	
284.98098	76	
285.12225	72	
285.82989	110	
286.79595	90	
288.93093	78	
288.99184	70	
289.86936	212	
290.80436	80	
290.83191	98	
292.32881	82	
293.12273	100	
296.80794	228	
297.19616	72	
297.81080	144	
297.86753	88	
297.91007	86	
298.51967	80	
298.80395	1164	1+
299.85235	76	
300.79986	348	1+
300.85713	450	1+
301.85940	382	1+
301.94616	70	
302.79302	112	
302.81010	80	
303.85643	524	
303.87849	72	
303.94649	98	
306.16207	76	
306.78974	70	
306.93837	92	
308.45011	130	
309.84268	76	
312.86757	72	
314.76234	72	
314.82316	180	
316.81410	316	
317.81117	174	
318.05348	78	
318.78968	82	
318.81730	116	
319.13172	78	
319.83001	72	
320.18598	74	
322.26969	70	
324.82334	124	
324.90488	66	
326.82472	80	
327.07681	106	
336.90596	72	
336.94872	74	
338.87413	72	
338.89906	78	
340.83673	66	
340.94441	66	
342.90446	68	
345.72579	70	
346.30803	66	
346.94381	70	
350.09327	66	
352.48222	94	
353.88970	98	
359.86319	76	
364.29293	74	
367.78182	92	
END IONS

###FS:    #m/z: 507.84495 #charge 1+
###MS: 134
###MSMS: 137
BEGIN IONS
TITLE=Cmpd 102, +MS2(507.8449), 28.2-35.2eV, 3.0min #137
RTINSECONDS=175.804
SCANS=134,137
PEPMASS=507.84495	26260
CHARGE=1+
196.01487	106	
223.97606	100	
224.97939	94	
228.53113	86	
235.92586	88	
239.15589	102	
252.79982	82	
252.85991	84	
254.09268	132	
260.89905	84	
262.91032	98	
267.93117	88	
268.87579	144	
269.08238	92	
272.85924	126	
277.97698	86	
278.82906	86	
279.40172	82	
279.80843	84	
283.94067	128	
284.87505	270	1+
287.85297	118	
288.87374	142	
289.03343	82	
290.12753	108	
290.86877	134	
290.88222	184	
293.37067	88	
293.87380	360	1+
299.80576	90	
299.91397	118	
304.87533	100	
305.86224	242	
307.89122	264	
308.13560	184	
308.87496	150	
309.89959	82	
310.15690	132	
311.15624	124	
311.88481	184	
312.82862	94	
312.88953	104	
312.94129	86	
314.02380	170	
314.86427	516	1+
315.90164	84	
316.87501	86	
319.35570	82	
321.79801	100	
321.81172	92	
323.87345	118	
325.82649	82	
325.90030	126	
326.88445	314	1+
327.75787	104	
328.79095	190	1+
328.87957	136	
329.98643	130	
330.81843	112	
332.42923	90	
332.87698	168	
334.87162	148	
335.78981	94	
336.89041	84	
336.96909	106	
337.87931	120	
338.88108	106	
338.91506	88	
340.76196	106	
340.84882	112	
345.99020	88	
347.77858	152	
348.12734	86	
348.73084	126	
349.75692	128	
349.90298	98	
350.75959	134	
350.88866	260	1+
352.87790	82	
354.05192	90	
355.88987	224	1+
357.87910	90	
358.78197	128	
359.99579	84	
360.76747	102	
361.12219	96	
364.36354	86	
364.84656	92	
365.78213	130	
366.73844	168	
366.84182	128	
368.83575	168	
369.84086	180	
371.61583	106	
371.89775	198	1+
373.71854	110	
374.42412	90	
374.72032	110	
374.78486	92	
374.81466	130	
376.22372	128	
377.72921	110	
380.71595	186	
381.71776	182	
381.85927	104	
382.71906	90	
383.77028	146	
384.84818	368	1+
389.79225	92	
390.84033	406	1+
392.82794	270	1+
393.74201	186	1+
396.85397	84	
398.73106	526	1+
398.86978	132	
399.85049	168	
400.72903	208	
403.75102	238	1+
403.87159	326	1+
403.98454	84	
404.75578	190	1+
405.85473	612	1+
407.74484	234	
408.85862	330	
409.85391	148	
410.09854	86	
410.74908	170	1+
410.84006	440	1+
411.79813	202	1+
412.93091	102	
413.74012	88	
413.88493	96	
416.73840	122	
416.87766	248	
417.86113	114	
418.73075	334	1+
421.87838	90	
421.90181	96	
423.77773	186	
423.86618	102	
424.76969	126	
425.67277	102	
425.76154	184	
425.82430	122	
426.75736	238	
426.86333	678	1+
427.33414	86	
427.74067	374	1+
427.77295	318	1+
428.72280	114	
428.84607	390	
429.72809	114	
429.83395	148	
430.85217	166	
430.89284	84	
431.86531	194	
432.68393	82	
432.87024	104	
436.70621	202	
438.10024	82	
439.73432	138	
439.89175	218	1+
440.24919	90	
442.74557	118	
444.87178	418	
445.87081	248	
447.71060	526	1+
448.12155	88	
448.69053	86	
448.76580	144	
448.79481	108	
449.87680	258	1+
457.90004	98	
460.89838	84	
462.88531	674	1+
467.89175	572	1+
485.90263	132	
485.91508	122	
508.92192	136	
END IONS

###FS:    #m/z: 340.94083 #charge 1+
###MS: 138
###MSMS: 139
BEGIN IONS
TITLE=Cmpd 103, +MS2(340.9408), 28.0-35.0eV, 3.0min #139
RTINSECONDS=179.475
SCANS=138-139
PEPMASS=340.94083	255972
CHARGE=1+
186.93474	84	
204.88173	84	
205.97389	78	
207.95850	64	
209.95884	68	
210.57167	72	
210.90521	72	
211.94562	64	
212.41625	92	
213.87816	252	1+
213.93921	528	1+
215.88664	184	
216.00498	76	
217.88495	98	
217.93157	76	
218.88439	62	
223.96225	158	
223.98921	80	
224.84268	78	
224.89421	78	
226.89682	138	
226.96595	70	
228.89325	68	
228.93392	74	
228.94671	76	
229.84160	98	
230.00563	86	
230.95984	66	
231.89229	134	
231.94838	192	
233.89550	70	
233.95147	66	
234.91983	70	
236.90962	62	
238.06755	66	
238.21490	62	
238.83744	68	
238.86179	72	
239.84601	60	
239.89559	78	
239.96383	74	
240.84291	92	
241.84261	532	1+
241.85997	84	
241.88182	72	
241.90722	112	
242.83567	110	
242.94363	64	
243.83274	136	
244.87371	66	
244.89867	84	
244.93809	62	
245.97783	76	
248.85710	66	
249.90127	108	
250.98139	62	
251.81088	70	
252.94967	64	
254.90865	68	
254.93204	64	
255.07509	62	
255.10490	74	
255.15377	62	
256.05103	80	
256.41641	78	
256.84865	124	
256.88990	92	
257.08527	100	
257.85250	132	
258.82441	66	
258.85027	180	
258.93748	72	
259.85220	134	
260.83521	234	
260.92871	68	
261.81996	120	
261.84570	174	1+
261.88429	62	
262.88258	92	
263.18678	68	
263.43215	88	
265.83304	72	
266.84804	70	
267.13737	80	
268.36167	76	
268.84231	86	
270.28615	64	
270.93267	68	
271.20914	64	
273.85697	98	
274.79656	74	
274.89011	78	
275.89448	74	
276.85704	416	
276.92170	68	
277.83958	62	
277.86451	278	
278.84662	596	1+
279.86075	288	1+
279.89422	72	
280.83511	72	
281.89540	130	
282.86040	156	
283.02134	74	
284.44672	92	
285.03299	82	
286.67302	78	
287.86157	70	
288.79351	64	
289.78520	80	
295.87689	72	
296.87036	86	
296.97271	158	1+
297.85280	132	
297.89248	72	
298.31093	66	
298.88156	68	
299.17660	62	
299.78466	92	
299.87251	196	
299.89072	68	
300.02035	76	
300.85680	74	
300.87679	118	
301.79041	64	
301.87397	68	
301.89272	66	
302.86621	86	
303.00789	62	
304.44981	66	
307.88544	62	
307.90274	70	
309.02426	72	
310.03755	62	
311.85601	68	
312.80461	96	
313.77182	78	
316.89829	66	
320.91585	68	
321.19935	82	
321.81120	62	
325.80191	84	
325.89414	118	
326.89613	72	
327.28641	108	
327.78219	66	
328.24229	88	
328.89438	74	
329.00380	86	
330.81679	64	
331.87831	90	
334.91862	78	
338.29797	70	
339.27224	68	
343.18510	64	
344.84307	74	
344.89754	62	
END IONS

###FS:    #m/z: 363.95642 #charge 1+
###MS: 138
###MSMS: 140
BEGIN IONS
TITLE=Cmpd 104, +MS2(363.9564), 28.0-35.0eV, 3.0min #140
RTINSECONDS=180.247
SCANS=138,140
PEPMASS=363.95642	91088
CHARGE=1+
78.12889	70	
187.55992	86	
189.86420	76	
191.85492	140	
202.95118	68	
207.87651	110	
207.94451	92	
209.10029	78	
209.94311	326	1+
211.53672	86	
212.87778	354	1+
212.90019	128	
219.02391	70	
222.95348	328	1+
223.09127	90	
223.89166	66	
223.94791	342	1+
224.95106	286	1+
224.97692	68	
226.86525	70	
226.94647	1412	1+
226.97324	106	
227.05218	78	
227.17223	68	
227.83544	74	
228.83489	128	
228.89304	158	
228.94220	1578	1+
229.95667	116	
230.09252	90	
230.86521	92	
230.88871	902	1+
231.45638	74	
232.88305	110	
232.90094	72	
233.40334	78	
233.93842	80	
234.87677	84	
236.93764	66	
237.89719	92	
238.84095	70	
240.82259	78	
240.94002	242	
240.96164	230	1+
241.89571	76	
241.91176	72	
241.94089	272	
242.94356	894	1+
242.96548	88	
243.82162	144	
243.89916	66	
244.81902	152	
244.89473	92	
244.95680	774	
245.83808	98	
246.90425	88	
246.95405	698	1+
248.80375	674	
248.84333	78	
248.90166	242	1+
250.84125	88	
250.89471	112	
250.94632	68	
250.97146	100	
251.79764	172	
252.89009	94	
253.09081	66	
253.84292	90	
253.90544	68	
254.41456	66	
255.64596	80	
255.83840	64	
258.84383	196	
259.84988	160	
260.83513	140	
260.97339	106	
261.84209	132	
262.85222	92	
263.07537	92	
263.17691	68	
263.83484	82	
263.93070	68	
264.81818	182	
265.81730	80	
266.81248	486	1+
266.84916	82	
266.87034	110	
267.10783	76	
267.97350	112	
269.14050	90	
269.78166	66	
269.96243	186	
271.85064	106	
275.83577	68	
276.85769	110	
278.80360	110	
278.84552	84	
278.92338	74	
279.79858	258	
280.79412	314	
281.78925	656	1+
281.89462	78	
282.86224	72	
283.81742	72	
284.82598	288	
284.86484	86	
285.84692	712	1+
285.88370	68	
286.81225	70	
289.85866	92	
290.06992	94	
290.49640	70	
290.94658	82	
292.80121	102	
292.83260	66	
293.12084	186	
294.87052	68	
295.92752	76	
296.81187	268	
297.80037	726	1+
299.80373	734	1+
299.87352	68	
299.88843	80	
301.86037	300	1+
302.79818	134	
303.81616	72	
303.85822	212	
303.88001	108	
304.35368	88	
304.86487	102	
305.24527	70	
305.90244	74	
306.11469	74	
308.82111	70	
308.89470	68	
309.84732	84	
311.86045	66	
314.81651	272	1+
314.95638	76	
316.81606	484	1+
316.83480	72	
319.87948	74	
320.85611	78	
321.18629	84	
321.82087	112	
321.87103	64	
322.15640	104	
322.85615	82	
323.81681	72	
323.93614	64	
324.14850	72	
324.35218	70	
324.41155	120	
324.79027	72	
326.08997	70	
326.88443	126	
328.16442	64	
328.88111	78	
333.29364	76	
336.94421	72	
339.03484	84	
340.93667	78	
342.90495	74	
345.21022	72	
348.63849	102	
349.31299	82	
356.91327	76	
359.19049	78	
359.92601	70	
363.77762	64	
END IONS

###FS:    #m/z: 336.94576 #charge 1+
###MS: 138
###MSMS: 141
BEGIN IONS
TITLE=Cmpd 105, +MS2(336.9458), 28.0-35.0eV, 3.1min #141
RTINSECONDS=181.019
SCANS=138,141
PEPMASS=336.94576	20776
CHARGE=1+
105.34493	52	
192.89217	54	
196.01281	80	
201.12572	106	
206.89102	78	
208.82518	62	
208.95652	80	
209.58371	52	
210.88866	70	
211.94422	854	
212.87757	462	1+
213.94070	298	
214.89470	80	
215.04623	60	
215.88992	156	
218.86581	56	
222.97387	60	
223.95971	74	
224.83757	82	
224.97192	62	
225.84555	60	
226.15551	56	
226.93163	96	
227.84084	66	
229.95197	646	1+
230.84217	84	
230.88906	248	
231.91068	86	
233.90065	66	
234.82162	54	
234.89549	80	
235.44933	86	
235.82967	76	
235.84651	66	
236.82436	64	
236.88497	58	
237.87028	56	
239.84427	60	
239.87079	58	
240.83162	116	
240.85197	76	
241.83807	450	1+
241.90225	70	
241.94654	76	
242.84064	294	1+
242.90236	84	
243.07279	68	
243.82939	68	
245.61576	74	
247.72999	52	
247.90334	52	
247.96774	198	
249.89905	52	
250.82739	196	1+
250.91699	82	
250.95022	58	
251.85132	50	
252.07959	58	
252.85789	58	
252.97068	396	
253.00823	62	
253.08440	56	
253.91166	116	
253.95479	72	
254.06013	94	
254.92395	64	
254.96460	148	
255.07402	126	
255.58136	54	
255.87205	62	
255.96461	70	
256.84897	66	
256.86628	176	
256.91021	56	
256.96327	96	
257.26232	68	
257.85322	52	
257.89708	62	
258.84406	170	
258.97148	68	
259.85526	110	
260.84388	82	
261.84920	140	
262.87851	50	
264.99699	74	
266.07912	52	
266.85083	72	
266.86415	118	
267.99386	60	
268.83947	504	1+
269.11821	66	
269.92065	68	
271.80408	62	
271.84377	102	
271.91906	108	
272.84582	64	
273.79413	52	
273.87354	238	1+
274.85726	48	
276.85240	508	1+
276.87097	62	
277.16675	54	
277.85650	350	1+
278.83919	124	
278.91933	68	
279.01166	58	
279.12694	64	
279.96419	72	
280.79067	62	
280.86057	66	
280.92454	84	
281.04808	54	
281.14692	58	
281.86381	78	
282.88596	48	
283.03164	76	
284.87755	72	
286.39646	100	
286.85277	172	
287.84930	176	
288.20328	70	
290.08038	80	
290.85463	72	
291.85408	66	
292.88283	54	
293.10688	274	1+
293.82304	68	
293.98955	58	
294.87014	70	
295.83648	68	
295.85925	54	
296.26140	72	
296.87469	58	
296.97014	58	
297.86786	82	
297.89205	204	
298.31087	142	
298.86207	78	
299.47604	90	
299.87045	108	
303.81859	56	
306.81325	72	
307.66776	86	
308.01453	66	
308.87553	186	1+
309.92072	70	
311.47259	68	
312.89356	60	
318.96124	66	
319.20203	72	
320.75067	108	
320.81337	92	
323.04210	54	
324.89365	106	
328.85220	66	
331.72653	74	
332.02662	64	
334.27217	76	
336.17157	98	
336.91727	60	
341.16827	56	
END IONS

###FS:    #m/z: 322.93017 #charge 1+
###MS: 142
###MSMS: 143
BEGIN IONS
TITLE=Cmpd 106, +MS2(322.9302), 28.0-35.0eV, 3.1min #143
RTINSECONDS=184.701
SCANS=142-143
PEPMASS=322.93017	554260
CHARGE=1+
123.91517	32	
152.02409	56	
183.81517	50	
190.89922	66	
190.92153	92	
193.98235	58	
195.91819	66	
197.12820	62	
197.95674	40	
201.04448	52	
203.88480	30	
203.95676	76	
204.00765	82	
205.06443	70	
205.95080	92	
205.97378	90	
210.83347	64	
212.89743	50	
213.01774	68	
214.01216	58	
215.84794	70	
220.02812	72	
220.87767	72	
221.02552	56	
221.94295	66	
222.00142	80	
222.95218	120	
223.91734	48	
223.96397	114	
224.82049	58	
226.83997	70	
227.10220	56	
227.92844	62	
228.90407	90	
230.86654	78	
231.83941	52	
231.90335	42	
232.96652	90	
232.98534	78	
233.85578	128	
234.88582	70	
235.07023	74	
237.89123	92	
238.97021	30	
239.07841	46	
239.78906	66	
240.81836	246	1+
240.89332	92	
240.94185	1154	
241.94238	1206	
242.14318	76	
242.16592	32	
242.19071	36	
242.29038	34	
242.94281	3218	1+
242.98681	30	
243.03069	44	
243.43819	90	
243.82230	70	
243.95389	64	
243.96791	36	
244.81989	124	
244.94009	840	
246.23776	48	
247.79878	30	
247.84569	48	
248.38710	76	
248.85170	68	
249.09197	86	
249.77273	36	
250.17688	48	
251.15815	106	
253.82348	72	
254.06009	32	
254.98077	72	
255.10837	62	
258.83083	78	
258.97511	62	
259.82718	36	
260.83967	64	
260.89540	72	
261.02201	40	
261.83546	126	
262.15625	98	
262.83007	164	
263.82892	128	
263.89653	88	
264.03628	78	
264.82509	60	
266.81294	78	
266.85697	142	
266.96346	64	
266.99922	58	
267.02556	84	
267.93213	48	
267.97553	46	
268.02792	50	
270.79304	76	
271.85121	56	
272.82077	64	
273.80137	72	
275.80754	98	
276.39659	70	
277.08278	70	
277.86834	76	
278.00128	54	
278.86407	64	
279.04034	74	
279.09145	934	1+
279.84921	88	
281.68830	40	
281.85555	68	
281.89477	90	
282.28024	62	
282.87648	88	
283.07103	106	
283.11229	54	
283.28971	430	1+
283.79285	50	
284.29419	358	1+
284.39520	48	
284.48356	30	
286.84778	72	
286.87454	62	
288.23235	34	
291.81216	50	
293.84832	64	
296.80685	42	
296.86618	68	
298.81131	78	
299.40394	72	
299.42966	68	
299.78879	66	
300.82487	52	
301.87408	72	
302.88131	42	
304.75633	56	
307.79750	138	
307.87891	64	
308.76491	48	
308.79989	84	
308.83004	50	
308.91184	72	
309.30905	92	
309.89686	54	
312.80220	76	
315.77141	88	
319.17623	62	
320.04280	44	
322.25436	72	
322.89383	54	
323.88568	44	
325.91256	66	
327.82227	32	
327.89543	36	
END IONS

###FS:    #m/z: 340.94073 #charge 1+
###MS: 142
###MSMS: 144
BEGIN IONS
TITLE=Cmpd 107, +MS2(340.9407), 28.0-35.0eV, 3.1min #144
RTINSECONDS=185.473
SCANS=142,144
PEPMASS=340.94073	263148
CHARGE=1+
59.83688	64	
190.94692	80	
192.92710	80	
206.90467	84	
208.07026	68	
209.85754	76	
212.21215	70	
212.87812	72	
213.08599	66	
213.94033	224	
214.89737	124	
215.85733	106	
215.88741	126	
217.88044	78	
219.88085	54	
220.87974	56	
222.97614	76	
224.84084	60	
225.88067	68	
227.90967	58	
228.94158	68	
230.83679	88	
230.88427	136	
231.88921	80	
231.94981	108	
233.94608	72	
236.89887	134	
237.09875	68	
238.07128	72	
238.13002	72	
238.93401	76	
239.92699	72	
240.74447	76	
240.83404	242	
240.98649	70	
241.84694	468	1+
242.83676	406	1+
243.83798	256	1+
243.89653	58	
243.94049	54	
244.85616	78	
246.15511	70	
248.90576	68	
249.98030	86	
250.85400	72	
250.98917	54	
253.07113	68	
253.08853	52	
253.35209	72	
254.85763	66	
254.96550	72	
255.97192	68	
256.00160	72	
256.26094	76	
256.85094	156	
256.96553	70	
257.86388	62	
257.95445	66	
258.41204	86	
258.84821	774	1+
258.90582	68	
258.93551	66	
259.85272	506	1+
259.95807	76	
260.32417	74	
260.83384	272	
261.84402	130	
261.90358	82	
261.92148	58	
262.84148	146	
262.92991	56	
262.96188	62	
264.79916	52	
265.01719	144	
266.85915	124	
267.13580	68	
267.84848	130	
268.83660	82	
269.11639	72	
269.83995	66	
270.83137	114	
270.92816	54	
271.84467	64	
271.88922	76	
271.92175	80	
272.83364	70	
272.92102	56	
273.81219	64	
274.86177	78	
274.88596	68	
275.97039	70	
276.21075	58	
276.85396	444	
276.93973	76	
277.86546	268	
277.91856	60	
277.94624	54	
278.84528	356	
278.86603	154	
278.92763	102	
279.00564	92	
279.10195	56	
279.85591	104	
280.02999	54	
281.11998	76	
282.86883	52	
283.35406	94	
283.84221	52	
284.87525	60	
286.96847	68	
287.89239	68	
288.85160	80	
289.04162	76	
291.44323	64	
292.87019	70	
293.43787	74	
294.20657	78	
294.85749	56	
295.79479	56	
295.87641	64	
296.18106	78	
296.25701	58	
296.86419	218	
297.18563	76	
297.88450	68	
298.41239	66	
299.06060	124	
299.78713	80	
301.85732	332	1+
302.82142	98	
303.23610	60	
304.41981	100	
304.80762	68	
307.89006	94	
307.92649	60	
308.34248	72	
308.88402	86	
309.96155	56	
311.90203	64	
312.03809	56	
319.16929	56	
319.87170	100	
320.84760	66	
320.88970	52	
320.90685	82	
322.12444	82	
324.15946	62	
326.89134	64	
328.10908	72	
328.87877	60	
333.05627	78	
334.43356	66	
336.86547	66	
339.17939	84	
339.24033	92	
342.23480	70	
END IONS

###FS:    #m/z: 363.95653 #charge 1+
###MS: 142
###MSMS: 145
BEGIN IONS
TITLE=Cmpd 108, +MS2(363.9565), 28.0-35.0eV, 3.1min #145
RTINSECONDS=186.245
SCANS=142,145
PEPMASS=363.95653	90210
CHARGE=1+
182.86753	68	
187.86783	94	
187.89311	76	
191.85989	94	
196.04544	66	
202.88999	76	
205.02439	88	
209.86992	74	
209.94277	478	1+
210.88344	80	
212.87922	426	
222.95084	252	
223.83488	68	
224.95171	368	1+
224.97477	94	
226.89648	130	
226.94698	1902	1+
226.97245	110	
227.92950	66	
228.94148	1920	1+
230.85042	102	
230.89081	512	1+
232.88337	66	
233.83871	68	
233.86221	132	
233.88580	90	
234.88939	70	
235.11848	78	
236.64849	66	
240.83524	134	
240.93837	168	
241.93831	1654	1+
242.82911	138	
242.94116	1202	1+
243.96441	66	
244.00949	76	
244.81897	288	1+
244.85426	78	
244.93635	130	
244.95689	1224	1+
244.98201	68	
245.85850	76	
245.87403	80	
246.80533	200	1+
246.83667	66	
246.95354	836	1+
247.97693	66	
248.89742	386	1+
250.89513	104	
253.02015	122	
253.07853	72	
253.83764	72	
253.91001	66	
254.87103	72	
256.85330	64	
258.52453	94	
258.83496	176	
258.92966	66	
259.84775	272	
260.13832	80	
260.83414	84	
261.83035	62	
262.83005	220	
262.92996	62	
263.85902	84	
263.97431	252	1+
264.81879	62	
265.80751	94	
266.81225	602	1+
266.85887	110	
267.78393	94	
267.83977	72	
267.97429	328	1+
268.86492	68	
268.95597	66	
269.97184	162	
270.79873	84	
270.83151	92	
270.98920	106	
271.51486	74	
271.86300	82	
272.88023	62	
272.98775	112	
273.47293	96	
273.88526	84	
276.85652	118	
277.85497	130	
278.00742	68	
278.03195	64	
278.84524	228	
278.88040	76	
279.79672	146	
280.09998	82	
280.79111	416	
280.81687	94	
281.41656	66	
281.79312	242	
281.87217	96	
281.88933	134	
282.78768	66	
282.80416	134	
282.83141	72	
283.13303	184	
283.79210	88	
283.84719	142	
283.97352	142	1+
284.79093	120	
284.84669	74	
284.86936	76	
285.83963	178	
286.27645	62	
287.89239	66	
288.43031	96	
288.81002	66	
289.87110	82	
290.87977	84	
292.80520	72	
292.85979	66	
293.87560	104	
295.02441	74	
295.11465	64	
296.80808	202	
296.92788	64	
297.12630	66	
297.80632	188	
297.92474	88	
298.07852	134	
298.80471	540	
299.80232	620	1+
299.86754	100	
301.01875	76	
301.85731	230	1+
302.80307	84	
302.88802	66	
303.78840	82	
303.86080	128	
304.77563	66	
304.85483	72	
304.94722	108	
306.12861	210	1+
307.93917	92	
310.87699	66	
311.85602	68	
312.96743	92	
314.82492	152	
316.81383	324	1+
317.76257	86	
319.81747	190	1+
320.80794	72	
321.86667	84	
324.82528	64	
325.78675	62	
327.08859	90	
327.90182	72	
328.95263	94	
329.99092	80	
333.10086	66	
337.95029	102	
340.29763	106	
340.93783	148	
341.82133	76	
342.22567	76	
343.90850	72	
345.19857	86	
349.28310	72	
351.90189	80	
352.88148	68	
360.69550	62	
362.02616	64	
368.00778	72	
368.21778	72	
END IONS

###FS:    #m/z: 322.93020 #charge 1+
###MS: 146
###MSMS: 147
BEGIN IONS
TITLE=Cmpd 109, +MS2(322.9302), 28.0-35.0eV, 3.2min #147
RTINSECONDS=189.927
SCANS=146-147
PEPMASS=322.93020	586234
CHARGE=1+
106.08715	74	
173.46066	28	
191.05890	66	
193.89155	66	
200.84346	60	
201.04048	58	
201.86625	46	
201.88197	54	
202.04795	150	
205.94865	322	1+
205.97818	80	
206.09610	52	
206.97705	48	
207.98497	102	
209.94473	82	
210.06387	92	
210.90294	52	
213.98490	80	
214.89481	56	
219.89341	80	
220.90327	96	
222.03641	98	
223.86970	70	
223.95647	114	
224.87069	54	
224.94960	86	
226.83954	68	
227.92987	70	
229.02693	60	
229.66225	36	
230.83296	74	
230.90175	72	
231.82094	50	
231.84340	94	
232.13717	78	
233.83512	74	
234.87449	56	
237.12323	68	
237.88595	56	
238.93717	176	
239.08436	46	
239.79278	76	
240.82063	82	
240.94072	1552	
241.85678	54	
241.94163	932	
242.83528	54	
242.88140	76	
242.94117	3072	1+
243.12814	40	
243.31576	28	
243.60534	46	
243.77945	78	
243.82180	90	
244.30359	38	
244.72897	30	
244.94029	840	
245.60591	38	
245.62358	40	
245.91987	64	
246.97422	76	
247.85316	42	
247.98428	92	
249.12099	80	
250.94418	30	
251.08036	72	
251.34119	52	
252.06534	68	
252.87249	158	
252.92628	72	
253.35407	68	
254.91822	102	
254.93194	78	
256.89810	122	
257.08136	72	
257.81460	50	
257.91856	60	
258.83503	234	
260.83482	282	1+
261.47280	68	
262.06837	28	
262.82650	106	
262.91810	80	
263.84058	92	
263.92653	72	
264.85792	48	
265.05606	72	
265.19281	74	
266.85491	82	
267.13385	62	
267.93355	82	
271.79193	78	
271.81038	44	
271.84468	116	
273.79787	58	
273.88506	70	
274.79626	64	
275.81089	48	
278.24309	40	
278.84244	32	
279.09292	1328	1+
279.82677	60	
281.09757	80	
281.19251	58	
281.96472	62	
282.88105	84	
283.06317	30	
283.79873	48	
283.86179	58	
284.29318	222	
284.79042	94	
284.80506	52	
285.16351	64	
285.29258	138	
285.84621	90	
286.30924	100	
286.80807	78	
287.89466	74	
289.80970	50	
289.86528	88	
289.88527	68	
291.10179	32	
291.80612	88	
293.10200	52	
293.17100	54	
293.86505	130	
294.80074	44	
294.84689	100	
296.12820	74	
296.84694	62	
296.86218	66	
297.79567	82	
297.89095	38	
299.78171	146	
299.83280	58	
301.16354	72	
303.80531	50	
305.42563	76	
305.93633	82	
307.28857	78	
307.79943	112	
307.89021	56	
308.25390	74	
310.71866	68	
310.91992	32	
311.89314	60	
314.77309	80	
318.85544	46	
320.83408	72	
320.88906	68	
321.87749	80	
323.24503	62	
325.88605	62	
327.27768	78	
END IONS

###FS:    #m/z: 507.84516 #charge 1+
###MS: 146
###MSMS: 148
BEGIN IONS
TITLE=Cmpd 110, +MS2(507.8452), 28.2-35.2eV, 3.2min #148
RTINSECONDS=190.707
SCANS=146,148
PEPMASS=507.84516	29306
CHARGE=1+
209.94814	88	
210.02927	124	
222.97413	102	
223.97861	128	
224.97638	342	
227.88726	90	
232.90085	182	
233.88954	88	
234.10536	110	
241.94995	102	
243.18923	88	
243.87920	88	
257.08766	108	
262.13813	156	
263.13346	160	
264.84480	98	
269.92059	88	
271.93970	90	
277.15563	154	
287.85460	122	
288.86647	90	
289.03862	92	
289.87932	362	1+
290.83162	102	
292.85623	200	1+
295.92135	90	
301.79728	128	
303.86719	272	1+
303.88264	106	
305.84577	116	
305.86252	290	
307.13311	142	
307.89035	150	
308.13781	154	
308.87760	98	
309.14441	218	
309.88678	104	
310.15596	194	
310.88479	472	1+
312.88025	180	
314.86500	128	
314.88005	110	
321.86716	202	1+
321.97003	86	
324.86634	116	
325.89495	112	
326.88547	664	1+
327.82437	232	1+
328.87381	204	
328.89427	108	
329.87204	150	
330.87695	96	
331.81010	182	
332.87437	298	1+
333.17619	112	
335.84516	102	
335.94666	94	
336.89211	92	
338.88434	102	
339.86989	126	
343.85400	136	
343.91051	138	
346.81333	270	1+
348.77478	190	1+
350.88712	410	1+
351.09203	104	
352.77285	128	
353.93868	88	
355.88743	136	
357.89278	94	
359.92138	102	
364.18534	96	
364.72213	94	
366.74212	106	
366.77242	128	
367.71469	184	
367.90581	102	
368.70931	88	
369.12292	98	
369.83816	108	
370.83248	106	
372.80389	146	
376.78604	118	
380.71781	344	
380.85981	128	
381.71666	182	
382.71655	122	
382.89038	108	
383.77453	120	
383.89666	88	
384.71571	98	
384.74702	94	
384.78117	128	
384.85102	184	
385.85427	172	
387.85981	116	
388.84829	120	
390.84075	190	
391.42045	90	
391.91297	120	
393.79307	260	1+
398.73252	294	
399.72557	312	
399.79846	126	
399.84847	108	
400.72750	358	1+
400.79982	100	
401.69987	92	
402.86075	304	1+
403.79095	132	
405.75866	150	
405.86079	120	
407.73884	128	
408.72488	98	
408.85105	728	1+
409.71621	138	
409.80275	96	
410.69440	106	
410.74371	92	
410.83705	622	1+
411.73541	102	
411.81284	104	
412.73122	164	
412.84481	216	
414.74108	100	
417.82828	96	
419.85505	108	
420.87975	102	
421.73592	102	
421.78811	90	
422.88429	268	
423.74850	114	
423.77979	380	1+
423.87557	112	
424.82333	128	
424.95895	94	
425.75418	200	
426.76010	248	1+
426.86361	170	
427.73268	268	
427.86104	100	
428.73591	168	
428.84767	490	
428.87925	236	
429.69600	178	1+
429.74159	126	
430.74058	376	
430.88559	88	
431.86922	212	
432.23552	100	
432.86633	286	
433.85367	106	
436.87812	92	
439.89000	284	1+
442.78131	282	1+
444.68863	92	
444.87224	1000	1+
445.71413	112	
445.75860	100	
446.78858	112	
446.87429	108	
447.76792	100	
449.75184	226	1+
449.88126	306	1+
457.89651	122	
460.89331	164	
462.88353	126	
463.88360	128	
467.88568	176	
468.71316	106	
468.88916	88	
474.81803	94	
485.89947	236	1+
486.84659	136	
490.90428	100	
END IONS

###FS:    #m/z: 336.94574 #charge 1+
###MS: 146
###MSMS: 149
BEGIN IONS
TITLE=Cmpd 111, +MS2(336.9457), 28.0-35.0eV, 3.2min #149
RTINSECONDS=191.479
SCANS=146,149
PEPMASS=336.94574	20538
CHARGE=1+
76.98795	82	
136.21121	58	
181.53504	50	
192.88954	60	
196.88263	152	
198.02932	80	
198.84387	68	
199.86162	76	
203.93031	94	
207.88945	64	
210.88251	114	
211.94503	462	
212.87890	366	1+
213.93843	436	1+
214.88202	44	
214.90035	84	
215.93832	118	
224.84266	94	
224.97159	58	
225.84760	58	
228.89491	88	
229.95519	518	
230.86109	88	
230.88735	466	1+
231.94738	78	
232.82972	64	
232.95189	74	
233.04153	56	
233.83131	86	
233.89435	84	
234.82549	54	
235.82579	66	
236.80341	90	
237.59973	66	
238.82610	98	
239.12786	98	
239.81781	44	
239.85685	162	
239.98493	100	
240.83047	118	
240.84949	64	
240.96001	110	
241.84005	148	
241.85748	76	
241.94701	80	
242.84026	272	1+
245.44479	70	
246.85331	96	
246.90692	68	
246.97646	82	
247.01133	54	
248.00761	68	
248.83835	68	
248.90206	74	
249.08425	54	
249.83512	298	1+
249.96058	212	
249.98246	74	
250.82602	50	
250.83930	252	1+
250.95415	146	
250.97327	70	
251.07080	88	
252.83275	68	
252.86189	100	
252.95151	60	
252.96980	322	
253.67484	80	
253.90862	82	
253.94506	66	
254.85742	72	
254.89081	68	
254.91632	72	
254.93581	72	
254.96357	292	1+
255.83457	64	
256.85120	142	
256.89838	66	
256.97102	88	
257.83383	72	
257.85129	54	
257.87733	54	
258.84745	606	1+
258.86990	64	
258.96482	78	
259.85309	488	1+
261.10528	72	
261.15120	70	
261.83379	108	
262.91000	76	
263.89047	68	
264.86899	52	
265.01551	46	
265.08684	66	
266.84698	72	
267.06617	72	
267.83460	354	1+
268.83581	246	1+
269.76954	86	
269.99906	78	
271.79805	70	
271.81650	44	
271.84080	138	
273.15616	80	
274.81660	72	
274.86642	142	
274.89488	106	
275.86660	70	
275.94359	60	
276.16584	54	
276.85491	454	
276.89295	190	1+
277.83768	52	
277.86500	244	
278.83832	46	
279.09648	68	
279.84197	118	
279.86336	46	
280.07230	58	
280.12639	58	
280.82964	68	
280.85227	78	
282.92646	80	
284.87117	56	
285.85044	346	1+
285.94581	66	
286.85375	228	1+
288.81820	54	
290.87961	78	
292.80314	46	
292.92939	54	
293.10811	134	
293.84846	58	
293.99392	76	
294.11388	78	
295.81139	74	
295.87487	64	
296.25915	84	
296.73701	66	
296.92127	74	
296.97389	66	
297.91939	72	
298.87368	50	
299.86935	58	
301.88373	72	
302.75151	64	
304.97531	72	
305.72621	56	
308.92509	52	
311.87189	56	
314.10213	66	
315.82612	60	
318.90145	48	
323.13242	56	
325.88398	86	
326.88021	50	
327.83096	66	
328.97906	66	
331.81685	106	
333.85927	70	
334.21816	68	
334.80197	98	
335.88128	84	
339.17713	70	
END IONS

###FS:    #m/z: 322.93028 #charge 1+
###MS: 150
###MSMS: 151
BEGIN IONS
TITLE=Cmpd 112, +MS2(322.9303), 28.0-35.0eV, 3.3min #151
RTINSECONDS=195.156
SCANS=150-151
PEPMASS=322.93028	562522
CHARGE=1+
54.17930	32	
55.00872	70	
140.85775	30	
145.54360	32	
193.88995	34	
198.87856	72	
200.83496	40	
201.04628	190	
201.07889	34	
205.95008	72	
209.14144	82	
209.85401	74	
210.05256	120	
210.98871	32	
218.84791	62	
218.89313	76	
221.07103	48	
222.86399	84	
222.89161	62	
224.43417	68	
224.95875	78	
225.86220	56	
227.13342	72	
227.93245	140	
228.85562	68	
229.01415	68	
229.08269	84	
229.10102	90	
230.84197	110	
233.54425	42	
233.89506	78	
234.15654	56	
234.99716	54	
236.97843	42	
237.91018	68	
238.93418	50	
239.90715	54	
240.81889	54	
240.89508	44	
240.94067	1016	
240.96919	74	
241.04407	54	
241.94184	980	
242.13251	28	
242.83725	58	
242.94187	3018	1+
243.83218	80	
244.17852	26	
244.41621	38	
244.93868	606	
244.97378	60	
245.06414	50	
245.85828	56	
245.97575	70	
246.39958	36	
246.93776	32	
247.88413	46	
248.84925	104	
251.08622	78	
251.88099	56	
251.90236	70	
252.83063	68	
252.85593	54	
253.27200	50	
255.78550	66	
256.02323	74	
256.80566	36	
256.89628	66	
257.79982	66	
257.93075	28	
258.83278	238	
258.96902	44	
259.90627	68	
260.83846	52	
261.83226	120	
261.85482	82	
262.82690	156	
263.14920	86	
263.83472	74	
265.05505	28	
265.80103	48	
266.84528	60	
269.12071	62	
269.85196	70	
270.83140	78	
273.81391	56	
274.79840	64	
275.85360	60	
278.83152	70	
279.09128	1078	1+
279.80381	74	
281.26312	60	
281.86186	78	
282.27305	134	
282.52341	38	
282.65238	28	
282.88307	128	
282.92449	30	
283.19506	26	
283.85059	66	
283.93928	76	
284.19065	30	
284.29142	328	
284.43275	34	
284.58554	26	
284.80704	32	
284.88131	96	
285.80490	54	
285.83673	26	
285.87158	200	1+
289.78775	32	
289.88176	68	
291.24633	40	
291.88364	78	
292.29482	38	
292.79887	74	
294.74786	62	
295.83876	68	
296.41773	32	
297.55414	94	
297.81254	72	
299.78642	50	
300.55535	24	
300.78746	116	
302.83614	28	
302.88594	54	
303.08559	34	
304.36425	82	
304.87570	86	
305.09063	28	
305.80138	60	
306.15120	66	
307.79861	86	
307.89441	70	
308.04724	88	
308.87526	64	
308.89255	42	
311.85850	92	
312.89554	58	
314.92326	54	
316.82657	74	
318.95013	64	
319.69824	74	
320.16149	46	
321.83154	72	
322.86527	32	
323.84361	40	
323.88299	64	
324.80312	68	
324.88504	40	
325.25049	68	
326.88000	152	
328.01995	88	
END IONS

###FS:    #m/z: 507.84521 #charge 1+
###MS: 150
###MSMS: 152
BEGIN IONS
TITLE=Cmpd 113, +MS2(507.8452), 28.2-35.2eV, 3.3min #152
RTINSECONDS=195.927
SCANS=150,152
PEPMASS=507.84521	28168
CHARGE=1+
86.35342	92	
199.11578	96	
199.93815	102	
223.97545	118	
224.97535	188	
227.11678	90	
232.89604	152	
240.04200	92	
253.22522	84	
258.86442	98	
259.85279	100	
260.41541	96	
268.54702	84	
268.96755	84	
273.88943	92	
278.83326	102	
280.39391	104	
282.98427	88	
284.05139	102	
285.54301	96	
285.94014	110	
286.78519	110	
287.85028	296	1+
288.12587	106	
289.86199	84	
291.86727	202	1+
294.38361	100	
296.85695	98	
300.86121	156	
303.86670	92	
304.82100	84	
305.85946	168	
306.13043	136	
307.89219	262	1+
308.81271	86	
308.87186	242	
309.16441	100	
309.86999	140	
310.15717	166	
311.88651	502	1+
312.90442	84	
314.86417	218	1+
321.42617	92	
322.80134	84	
322.84780	86	
322.86930	252	1+
324.85860	130	
325.89888	138	
326.88158	344	1+
326.90213	118	
327.89865	114	
327.96641	84	
328.87964	142	
330.15928	132	
332.01964	86	
332.13766	94	
332.81084	114	
332.87344	168	
332.91289	86	
335.84837	94	
336.87650	84	
336.94477	138	
340.54879	86	
344.79099	134	
347.74249	86	
347.77488	84	
348.72537	84	
348.82295	160	
348.87003	100	
349.31504	106	
349.88204	92	
351.34434	84	
352.71966	140	
353.81603	86	
354.84944	174	
356.86712	96	
356.89011	116	
360.80863	100	
360.85364	88	
360.90648	272	1+
362.83814	294	1+
363.76332	172	1+
364.09377	98	
366.74321	148	
367.71300	90	
367.76984	226	
367.78599	132	
368.16580	86	
368.81139	86	
369.73650	100	
369.83850	168	
371.81133	120	
372.79287	92	
374.81457	104	
377.22337	84	
378.72478	84	
380.71542	480	1+
381.74912	130	
382.74072	142	
383.34375	102	
383.72501	142	
383.77716	164	
384.79934	86	
384.89346	86	
385.75182	86	
387.73082	98	
387.85363	108	
389.20028	352	
389.37171	106	
390.83778	724	1+
391.77045	84	
391.79761	102	
392.71634	90	
392.73830	84	
392.82833	118	
393.82572	136	
394.82002	152	
398.72664	652	1+
399.72814	420	1+
400.84841	96	
403.87280	96	
404.82396	84	
405.76448	132	
406.76824	86	
406.85871	132	
407.74619	256	
407.86581	104	
408.73827	184	
408.76322	88	
408.80577	90	
408.85346	242	
409.85350	114	
410.73323	100	
410.83732	166	
410.85034	152	
412.84591	150	
413.73948	102	
417.73901	124	
418.75573	92	
421.78251	126	
421.85129	90	
421.88889	122	
422.74412	110	
422.86104	314	1+
423.67450	88	
423.77899	330	1+
424.82160	84	
425.75273	880	1+
426.77046	164	
426.86385	404	
427.73541	268	1+
427.86279	196	
428.84823	266	
429.84628	204	
430.69998	102	
430.74492	258	
430.84643	142	
431.86955	444	1+
432.77158	102	
436.19010	104	
443.78333	202	1+
444.05487	112	
444.87359	1012	1+
446.71181	384	1+
446.77058	86	
447.71444	326	1+
448.77008	92	
449.70047	100	
450.61508	94	
451.74704	94	
457.90429	234	
462.88210	162	
463.88619	126	
467.88820	408	1+
485.89377	326	1+
END IONS

###FS:    #m/z: 336.94575 #charge 1+
###MS: 150
###MSMS: 153
BEGIN IONS
TITLE=Cmpd 114, +MS2(336.9457), 28.0-35.0eV, 3.3min #153
RTINSECONDS=196.699
SCANS=150,153
PEPMASS=336.94575	20700
CHARGE=1+
171.77149	78	
192.88963	94	
196.88198	118	
197.99797	54	
202.04111	66	
208.88220	60	
211.94390	662	1+
212.88064	172	
213.94097	264	1+
214.89310	66	
215.88609	72	
217.94093	62	
223.83120	80	
223.95623	78	
223.97240	66	
224.84433	68	
226.97044	50	
227.84080	76	
228.83377	138	
228.88937	52	
229.83581	72	
229.95462	576	
230.48984	100	
230.88911	392	1+
231.95433	140	
233.92318	64	
233.94961	84	
237.88745	52	
239.85374	64	
240.09345	84	
240.84551	88	
241.84246	536	1+
242.84460	334	1+
242.90600	50	
244.40693	76	
245.84768	56	
245.86549	50	
246.87030	70	
246.97816	96	
247.96471	390	1+
247.98491	64	
248.90219	178	
249.91641	80	
249.96014	150	
250.05995	50	
250.85116	74	
250.94993	54	
251.83858	48	
251.84291	48	
252.96991	336	
253.08535	82	
253.10035	66	
253.90398	244	1+
254.83182	66	
254.96800	138	
255.07114	86	
256.85011	154	
256.86419	136	
257.83199	46	
257.86952	58	
258.84656	372	
258.86823	92	
259.83197	104	
259.85275	208	
259.91621	84	
261.83486	180	
261.89143	110	
262.85071	102	
262.92030	72	
262.94975	66	
263.14105	64	
264.82694	70	
264.87253	130	
265.08675	66	
266.90731	70	
267.38478	84	
267.84212	140	
268.84107	404	
268.97738	66	
269.83772	202	
270.98546	80	
271.10449	60	
271.22420	56	
271.91756	72	
272.87615	76	
273.36717	70	
273.79162	52	
273.86505	102	
273.96437	68	
274.87995	66	
275.85647	486	1+
276.85632	330	1+
276.90099	70	
277.87262	70	
277.89878	48	
278.83966	70	
278.86355	54	
279.74572	70	
279.83162	58	
279.86345	52	
281.05429	96	
281.85952	48	
282.87302	62	
285.85428	74	
286.84868	382	1+
286.88310	80	
287.86665	70	
288.87913	98	
289.78979	70	
289.87956	72	
290.44209	76	
290.85665	62	
291.80378	70	
291.90271	48	
292.76560	52	
292.88781	144	
293.10449	66	
293.86749	66	
294.00034	56	
294.02543	76	
294.86458	112	
294.93551	62	
295.87865	72	
296.12626	76	
296.83244	74	
296.85118	70	
296.89142	90	
296.97206	48	
296.99942	68	
297.10970	50	
297.88691	76	
298.87319	78	
298.88995	62	
299.87605	152	
300.85484	60	
304.86146	62	
305.83131	52	
305.95409	70	
306.91655	48	
307.88432	52	
308.88609	60	
310.86717	132	
311.08689	50	
311.85620	54	
316.89203	72	
317.72723	70	
318.87556	60	
319.89574	58	
321.21682	66	
323.90064	58	
326.88460	66	
327.95124	78	
329.13728	68	
335.89031	82	
336.21425	80	
337.85767	82	
337.88249	54	
339.07129	66	
339.83119	60	
340.96600	106	
END IONS

###FS:    #m/z: 340.94067 #charge 1+
###MS: 154
###MSMS: 155
BEGIN IONS
TITLE=Cmpd 115, +MS2(340.9407), 28.0-35.0eV, 3.4min #155
RTINSECONDS=200.356
SCANS=154-155
PEPMASS=340.94067	284084
CHARGE=1+
123.41820	78	
186.93981	70	
187.86781	100	
192.92695	72	
196.88681	70	
204.86251	58	
205.94824	58	
208.89283	54	
208.96011	60	
209.89328	52	
210.93771	88	
212.88152	146	
213.88227	50	
213.93868	500	1+
214.88246	110	
215.88683	126	
215.94010	60	
216.83598	78	
216.90637	68	
217.88595	76	
218.88230	64	
221.57922	76	
223.95270	62	
223.96508	52	
224.83705	66	
224.97543	102	
228.85398	88	
230.82533	52	
231.95162	164	
232.84289	68	
233.89957	192	
233.94773	54	
235.89946	68	
236.91354	54	
238.89134	62	
239.05957	80	
239.13904	72	
239.85170	100	
240.83615	446	1+
240.84693	122	
240.90655	68	
241.84037	332	1+
241.88905	70	
242.87941	50	
242.94650	66	
243.83411	258	1+
243.88313	102	
243.89850	66	
244.81973	52	
245.94114	78	
246.06433	88	
246.20315	80	
246.97635	94	
247.86303	68	
247.98479	76	
248.90006	56	
249.96135	52	
250.83945	80	
251.39951	70	
251.92934	84	
251.96079	60	
252.92844	68	
254.85366	64	
254.97227	66	
255.86808	66	
256.26094	116	
256.85127	178	
256.96113	90	
257.77898	68	
257.84721	142	
257.96603	56	
258.84648	842	1+
258.93023	170	
258.97270	48	
259.91038	68	
259.96592	72	
260.83448	158	
261.79227	86	
261.83654	54	
262.83832	170	
262.96583	72	
263.85672	56	
263.88255	84	
264.86118	54	
266.84413	120	
266.86086	104	
267.79449	52	
268.84041	262	
269.84686	136	
272.87817	66	
272.93485	68	
273.89526	58	
274.86488	80	
274.89433	74	
275.08721	54	
275.85613	118	
276.36819	90	
276.85729	1384	1+
276.92568	68	
277.92573	78	
278.84675	204	
278.96419	56	
279.84678	388	1+
279.86145	328	
279.90386	60	
279.96420	50	
280.88951	64	
281.11403	74	
281.88999	74	
282.05544	92	
282.88360	70	
282.94293	72	
283.78834	88	
283.87297	48	
287.94254	56	
288.83921	74	
289.87734	76	
289.90455	66	
292.90192	76	
292.94204	66	
294.84423	86	
294.86414	80	
295.83681	84	
295.87035	72	
296.01828	74	
296.21697	58	
297.78948	78	
298.27246	52	
298.30436	66	
299.32243	86	
299.42094	82	
299.88405	124	
299.94392	66	
300.87058	128	
301.86729	60	
302.17447	62	
302.85784	54	
303.37315	70	
303.87973	60	
307.94574	70	
308.28848	66	
309.91634	104	
310.86807	72	
311.87548	60	
315.20217	92	
316.80033	48	
317.34896	66	
320.81657	56	
321.20825	70	
324.89547	90	
326.88204	56	
328.17320	56	
329.87488	48	
334.87605	138	
340.26343	48	
343.32362	68	
343.71280	54	
END IONS

###FS:    #m/z: 363.95643 #charge 1+
###MS: 154
###MSMS: 156
BEGIN IONS
TITLE=Cmpd 116, +MS2(363.9564), 28.0-35.0eV, 3.4min #156
RTINSECONDS=201.136
SCANS=154,156
PEPMASS=363.95643	97956
CHARGE=1+
47.24966	78	
183.08348	94	
189.86330	112	
191.85923	152	
205.94842	128	
207.94567	106	
208.94060	70	
209.94239	270	1+
210.87982	76	
212.87914	528	
216.12613	92	
222.05294	70	
222.95332	240	1+
224.94804	184	
225.83079	78	
225.97446	72	
226.06350	78	
226.90015	88	
226.94731	2016	1+
226.96814	124	
227.93216	126	
228.35676	68	
228.88929	84	
228.94255	1774	1+
230.82743	66	
230.88931	1004	
231.78941	68	
232.88394	130	
233.79944	78	
235.08176	86	
238.93802	68	
239.90895	70	
240.82119	144	
240.94114	280	
241.91768	72	
241.94553	158	
241.97160	96	
242.82706	90	
242.86420	76	
242.94408	496	1+
242.96297	148	
242.99608	70	
243.82608	84	
243.89831	82	
244.95747	1234	1+
246.06201	68	
246.43826	82	
246.90840	222	
246.95240	998	1+
247.81342	114	
248.80231	662	1+
248.89751	204	
250.13585	74	
251.92379	92	
252.59829	78	
253.90497	140	
255.37337	72	
257.62485	90	
258.07245	86	
258.83728	134	
258.85304	210	
259.85855	92	
259.90846	86	
260.84724	158	
260.90917	70	
261.83213	74	
262.83492	130	
263.78486	72	
264.02426	76	
264.82157	208	1+
266.81489	296	
267.81848	234	
267.86500	72	
267.97610	136	
268.80713	178	
268.93903	66	
269.41254	84	
269.79578	88	
269.88232	78	
269.96406	236	1+
270.05986	116	
270.82769	70	
270.85161	104	
271.91746	92	
272.88031	72	
273.91249	98	
275.51734	104	
276.85755	124	
277.86026	78	
278.79954	262	
278.85654	136	
279.79700	140	
279.96613	76	
280.79168	710	1+
280.83187	156	
280.91901	86	
281.10761	92	
281.86626	82	
282.79882	114	
282.81713	68	
282.83558	142	
283.80987	172	
283.82994	66	
283.86067	94	
284.82486	264	1+
285.84603	120	
286.89544	76	
286.94532	68	
287.64460	88	
287.83226	92	
287.85099	86	
288.82431	106	
296.39470	88	
296.80764	312	
296.93384	82	
297.81102	190	
297.88261	98	
297.90822	66	
298.78211	74	
298.80442	756	1+
300.80123	282	1+
300.92928	72	
301.85925	244	1+
301.96966	70	
302.88440	72	
303.85583	316	
303.87578	212	1+
304.36857	136	
305.87171	144	1+
306.83457	118	
307.05000	68	
308.86443	198	1+
311.85385	72	
315.87569	198	1+
315.89357	74	
317.81204	204	1+
318.41067	76	
319.21960	66	
320.81761	136	
321.82140	68	
322.87837	84	
322.92707	96	
324.85169	88	
327.02464	68	
327.12655	78	
327.25538	76	
327.39549	74	
328.88583	84	
329.89070	68	
332.24566	84	
335.95102	88	
336.83628	72	
338.91724	76	
338.94428	70	
342.90094	80	
343.15056	86	
343.40550	74	
344.06346	66	
348.24198	70	
348.75552	80	
352.78911	76	
354.74748	86	
356.78777	68	
357.70688	68	
357.77686	66	
359.72564	78	
360.01945	66	
360.17805	70	
361.35092	68	
366.15898	70	
END IONS

###FS:    #m/z: 507.84484 #charge 1+
###MS: 154
###MSMS: 157
BEGIN IONS
TITLE=Cmpd 117, +MS2(507.8448), 28.2-35.2eV, 3.4min #157
RTINSECONDS=201.909
SCANS=154,157
PEPMASS=507.84484	28662
CHARGE=1+
134.34325	100	
196.01939	130	
222.97592	118	
223.97449	176	
224.97766	268	
226.88546	88	
232.89575	120	
236.15206	98	
239.78970	126	
248.86010	136	
251.07103	100	
251.91696	138	
257.13824	88	
262.32517	114	
262.81654	88	
264.92036	98	
265.38502	90	
266.79281	94	
270.80431	116	
284.85878	116	
287.03895	94	
287.85358	312	
289.85261	132	
289.87397	100	
291.43708	98	
293.88296	90	
294.75258	84	
296.81926	140	
296.86045	118	
297.84844	102	
299.86448	136	
300.84358	250	1+
302.06574	86	
302.89067	120	
303.86478	284	
303.95470	210	1+
304.86929	162	
305.86585	476	
307.89893	94	
308.14210	264	1+
308.86949	288	
310.15839	136	
310.81842	94	
311.81876	84	
311.88497	172	
312.86476	86	
313.96741	92	
314.86319	316	1+
315.86727	184	1+
318.22027	90	
321.90619	84	
322.85818	108	
322.88956	96	
322.97562	104	
323.87821	136	
323.97616	84	
325.02242	90	
325.90018	216	
326.89653	304	
327.27992	104	
327.87903	188	
328.89518	204	1+
331.79128	100	
331.95923	86	
332.78402	128	
332.86846	106	
333.75301	130	
337.87848	230	
340.78258	106	
341.80858	112	1+
342.98684	90	
344.91346	102	
345.88590	100	
347.77542	114	
349.75910	218	1+
349.79176	184	1+
350.81925	204	1+
352.77001	132	
352.87683	84	
353.01287	98	
353.77237	84	
355.83222	86	
356.40758	96	
356.91346	84	
362.25684	88	
364.38221	96	
366.15388	82	
366.18707	108	
367.83775	100	
369.70611	176	1+
369.83316	146	
372.19299	112	
372.85970	150	
373.83348	94	
373.90898	128	
374.40708	98	
375.41992	98	
375.74595	92	
376.78452	128	
380.39462	86	
380.72207	256	
381.39691	198	1+
381.72381	136	
381.84098	90	
382.35646	88	
382.71755	110	
382.74277	88	
383.77954	236	
384.84758	86	
385.05092	206	1+
385.77836	122	
386.84629	382	1+
387.84945	330	1+
390.83752	302	
391.75671	118	
391.77751	86	
391.84043	278	
392.83038	368	1+
394.76658	106	
394.78753	100	
396.39448	96	
398.72997	336	
398.86639	110	
399.72965	404	1+
399.84494	112	
403.39271	94	
403.87198	102	
405.73386	104	
405.85794	128	
407.75308	148	
407.86389	176	
408.85077	592	1+
409.72043	188	
409.73952	114	
410.73886	88	
410.83934	236	
412.72070	86	
414.75870	114	
418.73777	134	
421.74821	136	
421.87920	112	
422.77031	552	1+
422.81948	240	1+
423.75073	88	
423.77365	480	1+
423.86588	96	
424.86450	132	
425.75249	620	
425.93416	96	
426.76465	484	1+
426.79174	138	
426.86299	208	
426.91830	94	
427.73322	186	
427.76581	314	1+
427.84725	360	1+
428.74034	434	1+
428.88230	108	
429.70691	200	
431.87208	106	
432.86132	126	
433.78841	112	
435.75936	98	
439.84467	90	
441.78790	106	
442.89121	96	
443.75370	160	1+
444.87407	996	1+
446.78936	106	
447.71294	214	
449.87680	190	
451.70152	140	
457.91192	118	
462.88154	734	1+
465.72337	138	
467.88904	344	1+
485.89965	226	
486.89128	136	
500.75128	124	
END IONS

###FS:    #m/z: 340.94065 #charge 1+
###MS: 158
###MSMS: 159
BEGIN IONS
TITLE=Cmpd 118, +MS2(340.9407), 28.0-35.0eV, 3.4min #159
RTINSECONDS=205.589
SCANS=158-159
PEPMASS=340.94065	262214
CHARGE=1+
75.27904	82	
87.10347	80	
183.01198	72	
190.95201	68	
192.88781	74	
194.88820	72	
195.90096	74	
195.93516	80	
200.88424	62	
201.88028	80	
207.93707	76	
207.97278	64	
208.87665	72	
208.95884	154	
212.88187	72	
213.88091	80	
213.94005	210	
215.88596	198	
218.88582	70	
222.89148	82	
223.95775	146	
224.83863	72	
224.97705	148	
226.83021	88	
227.88182	68	
228.93973	70	
230.88901	70	
231.05886	82	
231.88798	160	
231.90486	84	
231.94654	270	1+
233.87085	72	
233.89767	110	
235.89174	66	
236.91148	66	
238.84310	76	
238.88846	102	
239.90680	62	
240.83599	70	
241.84178	636	1+
241.89595	92	
242.85649	70	
243.10344	66	
243.83369	196	
243.85183	150	
243.93683	78	
244.83541	88	
244.90819	100	
244.95060	76	
245.89498	74	
246.82594	68	
246.85090	72	
246.97755	156	
247.89385	84	
248.83020	62	
248.84888	70	
249.95953	130	
252.96740	72	
254.13841	82	
254.96527	76	
255.07519	62	
255.85636	76	
255.96648	78	
256.82980	74	
256.84759	72	
256.86759	114	
256.89624	68	
258.14567	92	
258.84665	710	1+
258.87169	70	
258.89587	62	
258.96706	68	
259.95425	64	
260.83396	170	
260.86528	72	
261.83945	182	
261.91167	74	
262.83440	64	
262.85071	62	
262.88045	80	
262.90633	100	
264.04052	68	
264.86975	62	
264.90690	94	
265.02181	76	
266.86659	76	
267.86899	68	
268.84372	298	
268.95319	72	
269.83761	470	1+
271.82749	116	
272.91657	132	
272.97158	62	
273.87502	78	
274.86492	78	
275.35639	94	
275.86229	146	
275.94148	84	
275.95585	92	
275.99855	62	
276.85318	368	
277.52798	60	
277.86585	376	
277.94797	78	
278.84542	346	
279.84923	164	
279.91068	66	
280.84338	126	
280.86903	66	
281.00492	76	
281.24781	76	
281.79374	62	
281.88890	66	
282.01019	60	
282.79209	118	
282.99979	68	
283.78420	90	
283.86701	72	
289.83579	90	
290.85451	78	
290.87363	72	
292.07434	62	
292.79698	78	
293.85027	102	
294.86991	120	
295.81479	74	
295.87158	74	
296.03938	82	
296.89552	68	
297.83253	70	
298.30233	90	
298.86262	82	
298.87709	102	
299.27456	106	
299.87341	216	
300.80172	72	
300.93582	160	
303.08263	90	
305.03304	78	
310.87290	64	
312.97589	68	
313.89338	76	
318.03205	70	
321.91934	72	
324.89268	134	
327.86865	72	
329.12421	62	
330.81268	64	
331.81246	110	
335.73938	62	
336.95104	72	
337.19440	62	
340.26600	72	
343.89270	66	
END IONS

###FS:    #m/z: 363.95643 #charge 1+
###MS: 158
###MSMS: 160
BEGIN IONS
TITLE=Cmpd 119, +MS2(363.9564), 28.0-35.0eV, 3.5min #160
RTINSECONDS=206.361
SCANS=158,160
PEPMASS=363.95643	91504
CHARGE=1+
120.68210	68	
185.92751	82	
189.86051	104	
191.85915	64	
196.89550	72	
198.89435	80	
201.48796	72	
205.87594	106	
207.87237	86	
208.95682	72	
209.87156	68	
212.87745	676	1+
212.90246	84	
212.93583	62	
214.89389	90	
222.95941	80	
223.88871	110	
223.99117	68	
224.89019	96	
224.95029	180	
224.97156	104	
226.88914	78	
226.94577	1448	1+
226.97096	138	
227.06515	68	
227.84478	78	
228.94250	1520	1+
230.88865	786	1+
232.88444	258	
232.90269	88	
235.39435	76	
236.08614	94	
236.89245	90	
240.94063	538	1+
240.96300	120	
242.84615	68	
242.94018	684	1+
243.82932	78	
244.93609	136	
244.95781	904	
245.81799	76	
245.94407	154	
245.97279	104	
246.74470	76	
246.82949	74	
246.90504	72	
246.95315	1212	1+
246.97604	74	
247.80698	74	
248.06588	74	
248.80469	280	
248.89956	386	1+
249.80645	220	
250.96785	70	
251.95094	72	
252.01119	86	
252.79560	68	
253.08627	72	
253.90597	62	
255.05162	62	
258.84496	410	1+
258.89981	72	
258.97294	76	
259.09937	74	
260.03880	70	
260.83251	72	
260.97011	76	
261.83355	172	
261.86392	74	
262.82753	118	
264.82112	176	
264.87116	66	
265.82475	72	
265.97315	80	
266.35786	84	
266.81375	460	1+
267.78536	62	
267.96722	140	
268.81546	112	
268.96954	86	
269.80264	124	
269.84438	128	
269.90893	80	
269.96429	62	
271.64053	76	
271.91944	120	
272.80510	78	
272.86626	64	
272.93883	76	
275.41572	86	
276.81562	84	
276.85198	80	
278.80294	124	
278.85079	122	
278.88050	90	
279.89235	68	
280.79153	862	1+
281.84127	68	
282.83275	182	
282.84737	82	
282.87958	86	
283.06134	88	
284.06145	64	
284.82606	118	
284.85261	84	
285.03510	76	
285.84746	68	
289.10865	76	
290.93221	80	
292.11451	78	
292.81354	66	
293.79369	70	
294.86826	68	
295.81117	64	
295.86608	100	
296.54444	102	
296.80928	282	
297.80960	234	
297.86783	68	
298.80288	904	
298.92226	74	
299.80507	462	
299.87337	64	
300.80419	288	
300.83357	78	
301.79695	140	
301.86502	98	
302.79992	232	
302.85570	280	1+
306.05927	70	
307.89022	84	
309.04578	74	
309.49074	84	
310.13482	64	
311.00857	74	
315.80903	184	1+
318.80241	62	
318.82795	104	
321.81580	116	
321.87005	138	
322.02063	72	
322.92701	64	
323.20086	104	
324.01564	80	
324.89600	68	
325.11562	72	
326.14778	72	
326.17892	80	
327.87997	70	
331.87853	76	
336.93853	80	
336.95198	72	
342.20516	78	
345.15741	76	
347.57307	76	
347.88425	72	
348.91130	62	
350.75775	68	
350.89811	64	
352.89973	98	
361.28787	88	
364.35786	122	
367.77730	64	
END IONS

###FS:    #m/z: 336.94567 #charge 1+
###MS: 158
###MSMS: 161
BEGIN IONS
TITLE=Cmpd 120, +MS2(336.9457), 28.0-35.0eV, 3.5min #161
RTINSECONDS=207.133
SCANS=158,161
PEPMASS=336.94567	17782
CHARGE=1+
55.62236	46	
192.88279	64	
196.96142	64	
211.94471	580	
212.11724	48	
212.87958	372	1+
212.91198	32	
213.93897	216	
214.09296	32	
215.93481	60	
216.02315	40	
217.88062	68	
217.96576	34	
219.84813	78	
220.91148	44	
222.95205	32	
223.95436	88	
223.97545	182	
225.82323	66	
226.90764	58	
227.84268	78	
228.89107	46	
228.92266	34	
229.43239	36	
229.95468	898	1+
230.88909	518	1+
231.26045	32	
231.31635	36	
231.94957	610	1+
231.96873	62	
232.03062	50	
232.14976	38	
232.89425	64	
233.82918	136	
233.89626	138	
234.91785	46	
235.05339	76	
235.89553	58	
236.91335	44	
236.94529	36	
237.79667	60	
237.86295	76	
237.89900	54	
238.88676	94	
240.84525	58	
241.84312	146	
242.84831	62	
243.84458	88	
244.84029	58	
246.86484	82	
247.96473	206	
248.89703	102	
249.89618	72	
249.96106	92	
250.52031	32	
250.82537	46	
250.92658	68	
250.95182	88	
251.07444	72	
251.84602	138	
252.07343	64	
252.14949	54	
252.84823	62	
252.94814	58	
252.97037	332	
253.09037	62	
253.24052	34	
253.90752	66	
254.02896	66	
254.08988	58	
254.96540	164	
255.07496	80	
255.86426	106	
256.27069	96	
256.84904	76	
256.86661	70	
257.08108	32	
257.85382	64	
258.84882	704	1+
258.88224	34	
258.90990	88	
259.03810	76	
259.85204	394	1+
260.92904	68	
261.85015	74	
262.75587	32	
262.86648	62	
262.95366	66	
264.91703	106	
266.82921	64	
266.84498	76	
267.84067	92	
268.84190	320	
268.96331	54	
269.18479	84	
270.96460	74	
270.98349	128	
271.84723	64	
271.91332	172	
272.56805	82	
272.98352	84	
273.04464	72	
273.92999	84	
274.30978	34	
274.86129	134	
275.86217	72	
275.88260	78	
275.97240	86	
276.81718	92	
276.85918	806	1+
276.89698	84	
277.84806	72	
277.91326	90	
277.96873	48	
278.83349	146	
278.88681	50	
279.85778	82	
279.88061	60	
279.95192	48	
280.26321	76	
280.43894	84	
280.88541	46	
281.79451	114	
281.83715	38	
281.86406	40	
282.88923	32	
283.50078	118	
284.77652	40	
285.84821	112	
286.85027	384	1+
288.92303	54	
289.02484	76	
292.92099	86	
293.10676	318	1+
293.88041	70	
295.86225	44	
296.25472	60	
297.89496	38	
298.85872	40	
300.88402	90	
301.16158	60	
302.14489	50	
304.44780	70	
305.65083	32	
305.83788	66	
305.99325	64	
306.03321	76	
306.88247	98	
309.87631	54	
315.08223	86	
318.88625	66	
319.12789	86	
319.19579	78	
321.81596	36	
324.88113	60	
327.72435	56	
330.83473	86	
332.34851	50	
333.89255	46	
END IONS

###FS:    #m/z: 322.93016 #charge 1+
###MS: 162
###MSMS: 163
BEGIN IONS
TITLE=Cmpd 121, +MS2(322.9302), 28.0-35.0eV, 3.5min #163
RTINSECONDS=210.798
SCANS=162-163
PEPMASS=322.93016	544434
CHARGE=1+
183.91822	60	
197.87166	64	
200.83851	78	
201.04361	54	
201.85437	74	
205.95048	80	
205.97127	42	
206.88842	56	
206.97339	60	
207.97535	152	
208.98332	52	
209.94639	26	
210.88330	90	
211.21399	36	
213.06486	30	
217.87505	72	
221.39649	100	
222.78500	24	
222.86958	78	
222.95746	78	
222.97251	40	
223.52969	28	
223.95892	82	
225.81600	62	
225.94698	76	
225.96710	44	
228.92985	66	
232.56768	80	
233.07312	58	
236.94724	70	
237.12481	72	
238.89987	74	
238.94170	60	
238.95487	64	
239.78522	42	
239.95057	40	
240.82281	158	
240.88186	60	
240.94259	874	
241.12953	74	
241.93975	4712	1+
242.13563	80	
242.82480	238	1+
242.89288	50	
242.94200	3244	1+
242.99158	84	
243.02878	24	
243.05358	38	
243.08663	28	
243.11653	28	
243.66232	32	
243.84882	26	
243.87736	56	
244.73526	32	
244.82201	170	
244.94041	858	1+
244.98952	88	
245.82098	74	
246.11329	34	
246.31470	50	
246.85798	42	
246.97626	60	
247.14700	42	
247.24824	28	
247.93744	26	
248.84548	82	
248.97175	76	
250.94418	52	
250.98106	76	
251.84766	84	
253.18573	32	
253.90761	56	
254.16383	64	
257.03230	62	
258.83579	68	
260.83904	140	
261.82909	158	
261.89375	74	
262.72448	28	
262.83180	242	1+
265.57653	36	
265.80706	88	
265.92535	60	
266.06277	70	
266.85910	42	
266.87498	38	
266.93129	82	
267.10574	90	
268.83440	52	
268.85250	60	
268.95364	70	
268.97180	64	
271.84280	66	
271.86077	78	
273.04050	86	
273.79393	104	
275.81465	62	
275.88532	46	
276.84207	42	
277.17383	30	
278.91527	32	
279.02596	72	
279.04080	34	
279.09165	910	1+
279.35247	28	
279.81817	78	
280.35272	74	
280.79303	40	
281.27657	32	
281.85024	58	
281.86725	64	
281.96702	50	
282.27797	74	
283.07293	58	
283.78851	72	
283.85663	76	
284.29437	436	
285.24522	50	
285.30877	24	
285.97222	54	
286.18243	60	
287.79252	68	
289.78775	44	
289.86483	76	
289.97340	36	
290.53849	32	
293.80411	80	
293.85457	80	
294.87667	92	
298.02249	66	
299.78438	50	
302.11705	100	
303.78799	54	
304.27104	24	
307.13627	106	
307.79926	42	
307.88096	68	
308.86681	78	
308.89021	76	
309.80881	108	
309.88358	66	
310.97879	66	
311.50126	32	
312.80213	66	
313.81305	88	
314.10645	50	
316.86361	62	
317.79726	90	
318.75822	78	
319.81627	26	
320.81651	66	
321.92821	62	
322.89611	50	
323.05291	62	
323.20967	60	
324.89389	68	
END IONS

###FS:    #m/z: 340.94071 #charge 1+
###MS: 162
###MSMS: 164
BEGIN IONS
TITLE=Cmpd 122, +MS2(340.9407), 28.0-35.0eV, 3.6min #164
RTINSECONDS=211.579
SCANS=162,164
PEPMASS=340.94071	268580
CHARGE=1+
87.60047	86	
184.86391	94	
190.94694	80	
194.07676	78	
200.88898	46	
210.90141	70	
212.89404	84	
213.88089	68	
213.93928	292	
215.88724	148	
215.94173	76	
216.88651	98	
217.88424	70	
220.80306	44	
221.93709	44	
222.83700	96	
222.97211	54	
224.83564	68	
224.97554	70	
225.84008	88	
227.09834	78	
227.83194	60	
228.94698	78	
229.83567	52	
230.84790	78	
230.90514	94	
231.89191	58	
231.95642	224	1+
233.89870	100	
233.94569	48	
234.04902	92	
234.84650	68	
234.90108	84	
235.89196	156	
235.94478	56	
237.88016	72	
238.84304	52	
238.88688	60	
238.89881	52	
239.06702	86	
239.85257	70	
240.83337	182	
240.85109	180	
241.84219	492	1+
241.92149	130	
242.94059	58	
243.83015	138	
243.85138	46	
244.00620	56	
244.84485	66	
244.90647	78	
246.97814	72	
247.78923	42	
249.90189	64	
249.96280	68	
251.33540	88	
251.96639	64	
252.85050	42	
252.92612	56	
252.96729	68	
254.24417	72	
254.91707	152	
254.96513	50	
255.07533	96	
255.91906	72	
256.90217	92	
257.79668	54	
257.96414	50	
258.84725	580	1+
258.92359	78	
259.79764	74	
259.95020	56	
260.84843	102	
260.87330	58	
261.84635	116	
262.87845	62	
263.86058	84	
263.88078	78	
265.79694	54	
265.85125	84	
265.89940	60	
265.94514	92	
266.86506	60	
267.06377	78	
267.84301	70	
267.85778	60	
268.84022	394	1+
268.99748	58	
269.85498	136	
270.82487	110	
271.14888	70	
272.81976	70	
272.96318	58	
274.81268	74	
274.86609	122	
274.89467	48	
275.81260	78	
275.84190	62	
275.87820	56	
276.85690	382	
277.86279	436	
277.94408	54	
277.98899	50	
278.84483	328	
278.87672	60	
279.05672	70	
279.83286	82	
279.85458	248	
280.84202	166	
281.80117	48	
281.86552	70	
282.27728	120	
282.86661	68	
282.89135	82	
286.04753	74	
286.42193	58	
287.80937	50	
288.81257	58	
291.89410	62	
292.88747	48	
293.07034	60	
293.85038	76	
293.87142	54	
293.89927	64	
294.86007	170	
294.87853	46	
295.87750	92	
296.13860	76	
296.86824	56	
297.79991	100	
298.79253	58	
298.89020	70	
299.06094	120	
299.87269	156	
300.03522	56	
300.85907	80	
301.00416	62	
302.28795	72	
302.86865	56	
304.88516	68	
309.80823	70	
310.87469	48	
312.86953	74	
319.76167	58	
321.11601	62	
321.43050	94	
324.88732	44	
325.00029	64	
325.06666	60	
325.73795	54	
326.17506	66	
329.19057	80	
331.81796	54	
332.87237	62	
END IONS

###FS:    #m/z: 363.95658 #charge 1+
###MS: 162
###MSMS: 165
BEGIN IONS
TITLE=Cmpd 123, +MS2(363.9566), 28.0-35.0eV, 3.6min #165
RTINSECONDS=212.351
SCANS=162,165
PEPMASS=363.95658	92634
CHARGE=1+
182.86435	96	
183.86349	58	
187.92163	66	
188.93457	56	
189.86036	98	
191.85902	112	
206.41382	92	
209.94100	270	1+
210.88696	146	
210.90091	84	
211.94371	62	
212.87923	572	1+
214.83203	68	
214.89335	76	
215.88419	64	
216.48712	96	
216.89739	82	
219.86592	58	
220.85024	76	
220.90162	76	
221.35819	72	
221.87886	76	
222.95219	126	
223.95892	92	
224.82804	90	
224.86675	74	
224.94741	66	
225.95127	134	
226.88374	124	
226.94684	1316	1+
227.06679	94	
227.10757	76	
227.88173	64	
227.91524	78	
228.83614	96	
228.88927	58	
228.94211	2040	1+
230.83389	172	
230.88940	900	1+
232.87668	76	
233.87067	90	
234.87812	66	
236.84900	56	
237.19309	58	
240.83029	70	
240.94192	348	
240.96201	92	
241.93870	1136	1+
242.85643	60	
242.94012	826	1+
243.81489	74	
244.82829	172	
244.93677	218	
244.95686	654	1+
245.83142	74	
245.86233	72	
246.80783	134	
246.84755	170	1+
246.95321	816	1+
246.97349	68	
247.14603	56	
248.80216	440	1+
248.90239	192	
249.13065	64	
251.07056	58	
252.89736	78	
253.90694	84	
255.85449	78	
256.84429	78	
257.10279	66	
258.84468	236	
259.82932	518	1+
260.33606	80	
260.82856	414	1+
260.84623	58	
260.97233	114	
263.97630	78	
264.81730	150	
264.95505	60	
265.79101	68	
265.84490	80	
265.94095	68	
266.25155	76	
266.81442	474	1+
266.84704	64	
267.78064	66	
267.84553	246	1+
267.97520	260	
268.80447	58	
268.96003	138	
269.96825	86	
270.00559	84	
270.08208	128	
270.38504	90	
270.97206	140	
271.83053	78	
271.88722	58	
273.93627	88	
275.40732	62	
276.80810	140	
276.85754	228	
277.88899	58	
278.77791	74	
278.84040	74	
278.85304	174	1+
279.82663	58	
280.00921	68	
280.79267	496	
281.80127	336	
281.85329	82	
282.06771	88	
282.78750	136	
282.89950	70	
283.38499	70	
283.78699	72	
283.84720	186	
283.89132	108	
284.66604	66	
284.78923	128	
284.82227	152	
285.84952	356	1+
286.79546	58	
286.81546	144	
287.88216	76	
289.17747	80	
289.89422	68	
290.02161	66	
290.09913	78	
291.79755	68	
291.81264	90	
292.06003	66	
294.08213	80	
296.80500	126	
296.85352	72	
296.92767	86	
297.81422	66	
298.80505	1142	1+
300.80222	520	1+
301.78772	58	
301.86713	146	
302.66137	80	
302.79410	56	
302.85396	338	1+
303.24500	58	
303.85447	236	1+
306.28012	66	
306.88886	72	
307.14265	78	
307.80368	80	
307.89574	82	
308.65079	72	
308.82062	100	
310.83512	68	
311.88864	58	
314.83844	72	
316.81564	262	
317.81708	138	
318.81164	86	
320.82318	78	
321.82222	162	
322.83435	88	
322.87255	60	
323.80374	86	
323.86791	68	
326.89109	84	
328.91221	92	
330.86820	66	
346.84105	64	
355.96259	70	
358.90857	66	
365.90032	70	
END IONS

###FS:    #m/z: 322.93025 #charge 1+
###MS: 166
###MSMS: 167
BEGIN IONS
TITLE=Cmpd 124, +MS2(322.9302), 28.0-35.0eV, 3.6min #167
RTINSECONDS=216.034
SCANS=166-167
PEPMASS=322.93025	548736
CHARGE=1+
65.19303	228	
73.37662	32	
87.26812	26	
98.59279	32	
119.18665	28	
134.03611	32	
183.89022	60	
191.00976	56	
192.88806	48	
195.08528	70	
195.96133	56	
196.88170	42	
196.93892	72	
201.04549	90	
203.88847	82	
205.95177	64	
206.89612	46	
207.97435	66	
214.08729	38	
219.49837	28	
222.96486	82	
223.03094	86	
223.95831	52	
225.83260	48	
225.86404	48	
227.08534	68	
228.64975	32	
228.83333	66	
228.91070	30	
229.85306	64	
230.82913	48	
230.89562	92	
232.90072	66	
234.31813	26	
237.95948	64	
238.07495	28	
238.94027	312	
239.79255	88	
239.81618	222	1+
239.89731	52	
240.08194	68	
240.45721	36	
240.88947	68	
240.93936	1528	
240.96344	88	
241.29146	28	
241.94202	892	
242.14139	32	
242.17592	38	
242.58638	26	
242.81953	192	
242.94023	4576	1+
243.04615	32	
243.18669	52	
243.81790	410	1+
243.95522	120	
244.85902	82	
244.89288	70	
245.50011	26	
246.05935	26	
246.94360	68	
246.97559	112	
247.30156	26	
248.79761	78	
248.85527	58	
248.97739	66	
248.99560	26	
249.92242	68	
250.94836	70	
251.84564	92	
251.87099	66	
252.50704	34	
253.84990	98	
254.83224	66	
254.86517	68	
254.90468	84	
254.91813	68	
255.08082	80	
256.90036	70	
257.80813	40	
258.83295	206	1+
259.85033	58	
259.91487	64	
260.17367	28	
260.83562	128	
261.83107	596	1+
262.83030	386	1+
263.34470	66	
264.58549	30	
264.86291	72	
264.93503	60	
264.97883	48	
265.11479	94	
265.93553	66	
267.86684	70	
268.83844	60	
268.85216	48	
270.07028	54	
271.72122	96	
271.80009	54	
273.92308	28	
274.85354	56	
275.10174	76	
276.80905	148	
278.79617	66	
279.09261	1262	1+
279.85128	58	
280.36685	30	
280.86077	42	
281.39555	30	
281.59215	30	
281.89857	70	
282.21839	74	
282.80789	26	
282.89177	62	
283.27962	74	
283.86271	186	1+
284.06490	28	
284.29243	266	1+
284.77391	26	
284.79242	52	
287.18235	30	
287.24291	28	
288.20110	50	
288.91224	92	
289.78344	64	
289.88659	122	
291.87942	64	
292.24718	30	
295.14006	54	
296.05290	54	
296.92739	84	
297.80818	58	
297.84012	78	
299.78026	82	
301.20398	58	
301.86328	60	
303.57856	94	
303.87640	68	
305.42576	40	
305.76678	38	
305.88731	60	
306.83255	74	
307.88566	70	
308.82374	50	
310.18443	78	
310.41161	44	
310.80789	50	
311.88634	48	
316.97509	66	
320.21898	56	
320.24702	54	
322.94285	90	
324.06017	62	
324.87872	70	
324.89635	82	
324.93406	30	
325.90397	88	
326.98437	26	
END IONS

###FS:    #m/z: 507.84486 #charge 1+
###MS: 166
###MSMS: 168
BEGIN IONS
TITLE=Cmpd 125, +MS2(507.8449), 28.2-35.2eV, 3.6min #168
RTINSECONDS=216.807
SCANS=166,168
PEPMASS=507.84486	25698
CHARGE=1+
156.30665	80	
223.97338	172	
224.97919	152	
227.95044	82	
232.89740	92	
246.97057	92	
250.88608	88	
254.09369	88	
256.39858	86	
258.10239	94	
258.87618	100	
269.88260	86	
270.80429	124	
271.81557	166	
275.99048	106	
280.78362	116	
283.91055	98	
284.94990	82	
285.89956	86	
287.85039	174	
289.04053	84	
289.88031	92	
290.59724	84	
290.86408	178	1+
291.78914	108	
292.88502	104	
293.86760	114	
293.88350	82	
294.85585	102	
295.83793	98	
298.80099	106	
299.10655	92	
301.40033	108	
301.79900	148	
301.85219	82	
303.86791	206	
305.86287	136	
305.87873	112	
306.41125	90	
307.86737	108	
307.88369	418	1+
307.97706	182	
308.14196	226	1+
309.87221	170	
310.16087	208	
311.87690	276	
312.88679	134	
314.86540	82	
316.86462	164	
317.81540	96	
321.77402	88	
321.81172	82	
323.87974	82	
324.89977	82	
326.86328	88	
326.88171	358	
327.89632	96	
332.87395	222	
332.96442	90	
333.13246	102	
333.86761	178	
335.87894	140	
339.99631	84	
345.79220	104	
346.82286	90	
348.38153	86	
348.72780	84	
349.51048	86	
349.75499	94	
350.88742	296	1+
350.93831	158	
353.87642	94	
354.30825	96	
356.87086	90	
356.99490	86	
357.85567	86	
358.77591	94	
360.76974	232	1+
362.38789	88	
362.85681	150	
366.74029	130	
368.70792	112	
369.79222	238	1+
371.87151	92	
371.90476	100	
373.08044	120	
373.87042	80	
378.77397	256	1+
380.72298	390	
381.72863	188	
382.71649	130	
383.77015	98	
384.90061	140	
385.85256	210	1+
387.85438	96	
388.84239	146	
390.09988	104	
390.84032	306	
392.83425	152	
393.80681	122	
394.82890	124	
394.97759	82	
398.72886	708	1+
400.72429	186	
400.74332	94	
400.84682	86	
401.87978	84	
402.79103	80	
403.77741	118	
403.87536	350	1+
404.90793	100	
405.75975	122	
405.78604	90	
406.79726	86	
407.86723	130	
408.08530	122	
408.74851	238	1+
408.85043	604	1+
408.88139	88	
410.08295	200	1+
410.83324	170	
411.86218	100	
416.74293	82	
417.74529	114	
421.98005	84	
422.79340	102	
422.81977	268	1+
422.88635	82	
423.77270	440	1+
423.79329	126	
424.79236	110	
425.75418	580	1+
426.77849	88	
426.84901	100	
427.73583	186	
427.86080	236	
428.67115	82	
428.74273	108	
428.77406	86	
428.84932	396	1+
429.70020	110	
429.72870	82	
430.74545	98	
430.87879	146	
431.86560	240	
435.28554	92	
435.71590	98	
439.77735	82	
439.89597	96	
442.67621	86	
442.74412	104	
443.76508	300	1+
444.79010	156	
444.81466	86	
444.87193	460	1+
445.06745	84	
445.40139	92	
446.79589	112	
446.84316	124	
447.70828	324	1+
448.77008	134	
449.87987	294	
450.37761	94	
450.74587	86	
453.19575	82	
462.88904	246	
465.72553	144	
467.88918	154	
468.88196	206	1+
485.90109	276	1+
493.16485	90	
510.61842	92	
END IONS

###FS:    #m/z: 336.94560 #charge 1+
###MS: 166
###MSMS: 169
BEGIN IONS
TITLE=Cmpd 126, +MS2(336.9456), 28.0-35.0eV, 3.7min #169
RTINSECONDS=217.579
SCANS=166,169
PEPMASS=336.94560	17498
CHARGE=1+
78.99184	82	
185.92719	40	
195.03060	112	
205.95510	66	
207.86824	52	
211.94324	690	
212.87915	148	
213.94528	138	
214.46651	84	
214.89683	80	
215.93124	92	
218.98409	72	
220.87416	66	
222.97414	66	
223.83113	132	
223.88807	64	
224.85364	100	
224.97525	146	
229.95396	794	
230.62163	42	
230.88806	572	1+
231.14440	56	
231.95493	166	
232.01529	42	
232.95141	88	
233.89496	108	
233.94790	68	
236.83263	58	
236.86020	78	
237.91035	72	
238.04301	50	
238.86221	92	
239.85488	120	
239.94692	44	
240.83457	524	1+
240.84652	138	
240.85978	40	
240.96467	56	
241.86212	60	
241.97882	62	
243.83504	66	
244.37453	60	
244.96181	68	
245.42742	102	
246.97246	60	
247.95877	50	
248.90090	244	1+
248.95041	332	1+
249.83466	74	
250.06391	66	
250.82353	70	
250.96942	46	
250.98714	58	
251.10038	62	
252.84349	130	
252.97147	374	1+
253.08833	90	
253.84106	50	
253.89218	70	
253.91930	110	
254.90781	114	
254.96697	204	
255.07520	60	
255.21464	46	
256.84931	60	
256.89615	64	
256.91787	84	
256.96122	108	
257.85490	50	
257.89908	60	
258.85024	534	1+
259.33099	40	
259.85466	408	1+
259.96202	72	
260.82349	68	
260.87919	72	
260.89710	76	
260.95129	116	
261.11947	76	
262.83273	76	
262.85636	40	
262.94997	64	
263.13935	56	
263.85487	132	
264.25163	94	
264.53139	62	
266.84692	66	
268.84304	496	1+
269.79944	58	
270.97892	66	
271.85898	78	
271.92159	76	
271.93632	68	
272.86481	70	
274.88442	274	1+
275.42152	44	
275.87191	70	
276.85953	1136	1+
277.39779	68	
277.83666	124	
278.84793	68	
279.03457	72	
279.09374	64	
279.83659	50	
279.88394	48	
279.93991	48	
281.09368	58	
281.86188	68	
282.79413	78	
282.87482	54	
283.23862	68	
285.84480	106	
286.11818	50	
286.84961	150	
287.85959	92	
292.12278	66	
292.17703	74	
292.87454	44	
293.10685	82	
294.86482	128	
294.98032	74	
295.86593	54	
296.08616	68	
296.19124	46	
296.87257	50	
296.89702	70	
296.96989	70	
297.09244	76	
297.88741	126	
298.00967	74	
298.79467	62	
298.93229	56	
301.27890	72	
301.87805	66	
302.01459	58	
302.77018	72	
302.86006	62	
303.21072	72	
304.88529	70	
308.87075	56	
309.86865	72	
310.06328	68	
310.86969	118	
312.87592	70	
315.66274	84	
317.75147	42	
321.80711	82	
326.01709	68	
326.90650	72	
327.29313	88	
327.95586	40	
328.19572	44	
329.62539	120	
330.81244	64	
336.22349	74	
337.87789	66	
338.16971	66	
340.84568	74	
341.00655	72	
342.50722	82	
END IONS

###FS:    #m/z: 322.93010 #charge 1+
###MS: 170
###MSMS: 171
BEGIN IONS
TITLE=Cmpd 127, +MS2(322.9301), 28.0-35.0eV, 3.7min #171
RTINSECONDS=221.249
SCANS=170-171
PEPMASS=322.93010	549154
CHARGE=1+
49.29364	36	
91.51700	28	
92.32055	28	
93.49831	34	
100.37270	72	
172.96472	26	
189.36798	22	
192.98336	84	
196.88214	68	
198.01099	22	
201.04400	66	
201.11157	88	
202.04903	160	
205.94277	50	
209.88957	54	
212.44810	78	
214.89506	60	
215.84497	48	
215.87863	82	
220.87224	70	
222.89503	70	
223.95612	116	
224.06830	54	
224.86930	22	
226.85768	48	
227.78713	40	
227.87163	76	
227.92998	74	
228.83732	58	
228.91004	50	
229.63220	20	
231.84544	96	
234.94056	70	
235.83119	66	
237.94464	54	
238.88503	42	
238.94094	100	
239.08213	74	
239.92961	54	
240.04001	88	
240.93990	1214	
241.93949	4318	1+
242.82067	454	1+
242.94155	3012	1+
243.85020	48	
243.87723	78	
244.85079	72	
244.93937	858	1+
245.76307	20	
245.90453	20	
246.12616	82	
246.49007	34	
246.77275	26	
246.81842	58	
246.97243	60	
246.99587	56	
247.40681	30	
247.85642	94	
247.97504	122	
248.84275	94	
249.86386	76	
250.04238	82	
250.46399	94	
250.84101	72	
251.06882	60	
251.97802	64	
253.18997	60	
253.87044	64	
254.86349	152	
254.90855	52	
255.89922	46	
256.80586	72	
256.98658	68	
257.80471	58	
257.84384	64	
257.89755	98	
257.91054	84	
258.80733	48	
258.83844	52	
259.34435	108	
259.83138	28	
260.83058	206	
261.33569	92	
261.82760	398	1+
262.57153	30	
262.65343	24	
265.08706	72	
265.26674	28	
266.37593	26	
266.39288	30	
267.06746	34	
267.15807	68	
267.86097	50	
268.13031	90	
271.34074	72	
271.45011	82	
271.79605	60	
271.86689	48	
271.93975	72	
272.82253	62	
272.84983	100	
272.91504	54	
274.18992	72	
275.81110	58	
275.93737	76	
278.84772	52	
278.97793	40	
279.09227	1414	1+
279.38294	72	
279.52615	24	
279.88183	56	
280.21908	22	
280.79678	66	
280.95111	76	
282.28255	96	
282.88115	60	
283.06885	70	
284.29236	460	1+
284.84845	72	
285.78822	66	
285.85432	84	
286.85828	62	
286.87681	76	
286.91432	86	
287.12427	72	
287.92175	48	
288.10134	34	
288.83938	50	
289.87743	52	
290.64070	32	
291.78716	56	
292.44186	94	
292.98994	54	
293.01124	32	
293.81897	44	
298.86069	56	
299.87813	64	
301.03163	66	
301.20184	58	
302.17465	22	
304.88071	60	
306.89066	62	
307.88963	38	
307.90522	40	
308.88813	68	
311.88672	64	
312.80647	50	
312.94145	74	
313.67843	38	
314.18316	72	
316.91589	66	
317.91787	74	
318.19707	58	
320.11525	74	
322.29415	32	
324.89156	88	
327.07557	58	
END IONS

###FS:    #m/z: 507.84515 #charge 1+
###MS: 170
###MSMS: 172
BEGIN IONS
TITLE=Cmpd 128, +MS2(507.8452), 28.2-35.2eV, 3.7min #172
RTINSECONDS=222.021
SCANS=170,172
PEPMASS=507.84515	24850
CHARGE=1+
165.15904	94	
196.01396	158	1+
223.97609	178	
224.97622	212	
230.85325	86	
236.89078	146	
238.06297	222	1+
241.86601	96	
242.89666	86	
246.38039	84	
249.44078	82	
255.94663	80	
262.13647	132	
263.07360	100	
264.92474	86	
265.08473	82	
267.08170	94	
271.89117	82	
272.85312	126	
280.77441	86	
280.95604	84	
281.76677	88	
285.84559	146	
286.87275	84	
287.16802	92	
287.85235	258	
289.82961	92	
291.87954	106	
293.87389	80	
298.79461	98	
299.42330	100	
302.64009	86	
303.76258	84	
305.86402	444	1+
306.78982	88	
307.89003	174	
308.14093	178	
308.87178	266	
309.15540	114	
311.88200	542	1+
312.88376	322	1+
314.86609	142	
315.79286	112	
316.87204	82	
318.93881	86	
319.93289	82	
322.88954	88	
323.87204	88	
324.89943	392	1+
325.90140	326	1+
326.88369	364	
327.89771	96	
328.87904	134	
332.37762	82	
332.81200	86	
332.87454	278	1+
333.18006	122	
335.77969	94	
337.79013	86	
337.88531	120	
340.85346	84	
341.82596	82	
344.40980	86	
344.75696	132	
344.79206	114	
345.15536	92	
345.78872	102	
349.76003	254	1+
350.89811	138	
352.99195	84	
353.78539	238	1+
354.89448	234	1+
357.88918	106	
358.76226	90	
360.75647	118	
360.85875	186	1+
363.73569	84	
365.78585	310	1+
366.90192	246	1+
367.70508	82	
367.83270	116	
369.70822	120	
369.84006	94	
371.73419	114	
374.72156	82	
374.77785	168	1+
376.89275	96	
379.88716	148	
380.71711	788	1+
380.85219	212	1+
382.71749	118	
383.40362	86	
383.77681	230	
384.81980	144	1+
389.19338	80	
389.71535	118	
390.78239	88	
390.84136	110	
392.73534	116	
392.82745	184	
394.78492	84	
398.72921	718	1+
399.85943	100	
400.72126	92	
401.73766	316	1+
401.82056	80	
402.78626	88	
402.86645	482	1+
402.87744	100	
404.80341	220	1+
405.86911	108	
406.76847	100	
406.94693	80	
407.74340	232	
407.86146	126	
408.74759	120	
408.84886	604	
409.71931	154	
409.74207	118	
409.76144	90	
409.87139	80	
410.73692	112	
410.84247	108	
411.06733	132	1+
411.10134	118	
411.83901	148	
412.73006	120	
415.70762	82	
415.88038	80	
416.75491	102	
416.88262	86	
421.75074	112	
421.87774	118	
422.76456	92	
422.82739	198	
423.77158	196	
423.82468	106	
424.77370	162	
425.75413	512	
426.76008	478	1+
426.86307	194	
427.86656	116	
428.74623	202	
428.86875	214	1+
429.75032	96	
432.24427	102	
433.79571	82	
433.86987	122	
434.20616	82	
434.82429	82	
435.06012	94	
435.12926	90	
439.72158	110	
439.89065	88	
440.89491	134	
443.76114	126	
444.87214	868	1+
445.70095	98	
446.78486	84	
447.71338	320	1+
449.70044	100	
449.73455	82	
449.77862	128	
449.87256	114	
450.70412	100	
450.74532	82	
450.77593	102	
450.87426	102	
461.73661	106	
462.71199	198	1+
462.88511	152	
463.88626	150	
464.22333	100	
465.87324	84	
467.89092	238	
468.88781	98	
472.89663	100	
475.25064	88	
485.89544	260	1+
END IONS

###FS:    #m/z: 336.94547 #charge 1+
###MS: 170
###MSMS: 173
BEGIN IONS
TITLE=Cmpd 129, +MS2(336.9455), 28.0-35.0eV, 3.8min #173
RTINSECONDS=222.794
SCANS=170,173
PEPMASS=336.94547	18138
CHARGE=1+
186.77541	74	
192.88793	64	
196.90078	44	
205.97124	62	
210.29378	50	
210.88858	54	
210.90829	50	
211.94418	376	1+
212.87986	274	
213.89702	84	
213.93836	214	
215.88771	62	
215.93646	62	
218.83664	70	
223.98360	72	
225.83893	110	
225.96177	56	
226.83196	72	
226.85577	72	
228.16770	58	
229.95403	638	1+
230.89093	514	1+
230.99385	56	
231.94916	68	
232.82852	48	
232.95516	84	
233.83881	108	
233.94581	84	
234.80857	80	
234.94637	58	
236.79505	54	
237.06234	92	
237.86348	132	
238.67252	60	
238.86993	54	
240.83408	70	
240.86197	118	
241.40420	82	
241.84308	678	1+
241.98478	46	
242.92145	82	
242.95603	50	
243.83779	84	
244.84487	96	
246.09137	74	
246.97422	54	
247.96613	220	
248.90015	386	1+
248.98518	52	
249.96274	68	
250.82838	98	
250.84212	56	
250.88007	80	
250.91093	64	
250.95278	108	
250.99460	68	
251.83559	140	
251.93555	50	
252.82850	86	
252.95068	94	
252.97157	426	1+
253.08661	70	
254.90864	56	
254.96537	64	
255.07714	70	
255.79146	46	
255.86045	68	
256.07835	66	
256.84523	56	
256.90231	52	
256.96502	54	
257.84747	106	
257.97988	44	
258.81904	64	
258.84708	628	1+
258.90454	66	
259.85079	378	1+
259.91462	46	
260.03499	74	
262.09037	70	
262.84830	62	
263.07513	54	
264.87087	54	
264.96067	60	
267.84274	60	
268.84077	216	
269.85012	244	1+
270.97867	58	
272.91921	58	
272.97771	174	
274.85135	70	
274.87645	48	
274.90219	70	
275.87243	136	
276.85809	922	1+
276.95622	72	
277.83700	104	
278.83306	58	
278.97884	62	
279.82248	64	
279.85371	100	
281.86361	72	
281.87852	70	
282.08056	66	
282.28045	60	
284.36201	56	
285.79191	46	
285.85349	130	
286.85518	138	
287.84073	68	
287.85514	248	1+
290.09484	68	
291.02426	86	
291.39308	86	
291.85821	64	
291.88579	58	
291.94034	84	
293.10632	132	
293.85086	80	
294.11133	48	
294.17895	76	
294.38770	90	
294.81316	84	
294.84934	60	
294.86772	166	
295.08719	72	
295.17919	76	
295.81768	66	
295.87878	64	
295.90198	58	
296.89054	170	1+
297.25753	78	
297.86355	86	
297.94185	64	
298.31191	52	
298.42319	78	
298.93675	74	
299.85364	104	
299.87072	156	
300.51824	60	
300.85914	76	
303.99164	86	
304.80146	70	
304.86160	144	
304.88594	112	
310.86377	88	
313.89021	92	
314.06736	94	
314.81862	84	
316.15355	46	
316.86578	46	
317.43629	70	
322.80595	70	
327.87503	82	
331.01096	66	
331.78722	80	
332.02172	86	
332.83225	74	
334.95226	84	
335.16625	60	
341.30333	66	
341.37913	68	
END IONS

###FS:    #m/z: 340.94077 #charge 1+
###MS: 174
###MSMS: 175
BEGIN IONS
TITLE=Cmpd 130, +MS2(340.9408), 28.0-35.0eV, 3.8min #175
RTINSECONDS=226.452
SCANS=174-175
PEPMASS=340.94077	272380
CHARGE=1+
114.94066	82	
190.94172	56	
192.92527	76	
193.48854	184	
194.88836	68	
196.92145	72	
197.92726	78	
205.12249	94	
205.95018	62	
212.87446	80	
213.94004	432	1+
214.87313	86	
214.89322	64	
215.87258	78	
215.88944	184	
216.88647	78	
217.88091	124	
220.86532	68	
221.87347	68	
222.94857	52	
223.83285	70	
223.95612	68	
225.10972	74	
225.85472	82	
227.84836	88	
227.95963	58	
228.94807	68	
230.90014	90	
231.88842	136	
231.95139	386	
232.85212	74	
232.87085	72	
232.89876	66	
233.89800	94	
236.11607	56	
238.83746	74	
238.86408	62	
238.89051	80	
239.78367	70	
239.84809	82	
239.90521	66	
240.83893	708	1+
240.89325	120	
240.91419	60	
242.78929	78	
242.88713	54	
242.90407	74	
243.83342	130	
243.89831	92	
244.82892	94	
245.83811	142	
247.84953	92	
247.96938	72	
248.11424	52	
249.95145	52	
250.90125	86	
252.97136	142	
253.89595	52	
253.91320	78	
254.09380	64	
254.92606	76	
254.96787	144	
255.77774	82	
255.88720	68	
255.92017	128	
255.97013	112	
256.26480	56	
256.85324	134	
256.90117	144	
256.96520	56	
257.95804	60	
258.84799	386	
259.85362	324	
259.89863	66	
260.11630	96	
260.84384	122	
261.85700	234	
262.83745	158	
262.88418	92	
262.90025	66	
262.92600	56	
264.92267	52	
265.86187	78	
265.90517	84	
266.84506	74	
266.98348	70	
268.84049	342	1+
270.16295	72	
270.84432	74	
274.86296	396	1+
274.90641	54	
275.78651	60	
275.81514	78	
275.88155	72	
276.82367	58	
276.85457	552	
276.94224	60	
277.86530	394	
277.92382	68	
278.84580	240	
279.85071	400	1+
279.88085	56	
279.91478	60	
279.93552	54	
280.88344	110	
281.90750	118	
282.86965	144	
282.88510	78	
282.92219	70	
283.85666	76	
284.14424	72	
284.81125	68	
285.87723	72	
288.83928	58	
289.79825	56	
291.80587	66	
292.85565	66	
294.86242	66	
295.80534	52	
295.87361	92	
296.25698	66	
296.80510	58	
297.23417	70	
297.86956	384	1+
297.89528	72	
298.22404	72	
298.34039	78	
298.87086	346	1+
298.92212	74	
299.00052	78	
301.86764	58	
302.85179	60	
302.87059	72	
303.88331	154	
310.81401	68	
312.88430	60	
313.90004	94	
315.28076	76	
315.84336	62	
316.80702	64	
319.14089	72	
319.99461	68	
321.08271	60	
321.75463	54	
321.89761	100	
321.93729	100	
323.02222	72	
328.01772	52	
328.38493	64	
329.87279	66	
331.81814	64	
337.19014	70	
338.40184	106	
340.75503	100	
343.29864	60	
343.90853	66	
344.32784	70	
END IONS

###FS:    #m/z: 363.95652 #charge 1+
###MS: 174
###MSMS: 176
BEGIN IONS
TITLE=Cmpd 131, +MS2(363.9565), 28.0-35.0eV, 3.8min #176
RTINSECONDS=227.225
SCANS=174,176
PEPMASS=363.95652	88938
CHARGE=1+
143.67276	80	
158.17611	208	
189.86586	122	
190.99779	74	
191.85689	272	
192.01903	74	
193.00719	70	
202.93553	82	
209.86986	80	
209.88429	62	
209.94540	218	
210.94221	112	
212.87974	610	1+
214.89450	100	
219.86417	92	
224.95156	240	
224.97262	120	
225.88252	134	
225.97093	72	
226.33296	74	
226.88199	76	
226.89846	60	
226.94756	1538	1+
226.97531	68	
228.89383	108	
228.94242	2346	1+
230.88926	1038	1+
230.90944	102	
231.10732	62	
237.06452	72	
240.82254	122	
240.89105	66	
240.93986	440	1+
240.96047	186	
241.96539	84	
242.94139	532	1+
243.90400	62	
244.82440	160	
244.87181	62	
244.94222	230	
244.95753	794	1+
245.94328	142	
246.80461	128	
246.86094	60	
246.90689	64	
246.95112	1008	
246.97840	96	
247.81081	80	
248.80531	310	1+
248.85927	80	
248.90198	68	
251.90085	66	
253.42848	84	
253.90398	128	
253.98175	74	
254.86317	72	
257.83006	70	
257.97579	78	
258.84230	132	
259.85123	66	
260.82677	336	1+
260.90308	114	
260.97049	78	
264.81970	186	
265.80839	88	
265.88530	72	
266.08519	70	
266.81342	790	1+
266.84714	76	
267.92955	64	
267.97401	328	1+
268.81639	80	
268.84093	184	
268.95731	84	
269.81122	118	
269.85238	72	
269.96175	132	
271.82449	66	
271.91766	84	
272.07555	66	
272.96957	96	
275.41587	68	
276.78859	74	
276.80747	476	1+
276.85607	60	
277.86114	140	
278.84388	184	
279.07939	106	
279.10199	78	
279.77733	64	
279.79670	96	
280.79455	1028	1+
280.83013	70	
280.86512	64	
281.11606	78	
282.79310	184	
283.06697	66	
283.79044	122	
284.08832	70	
284.82576	376	
285.84657	72	
286.76661	64	
286.79796	64	
286.82090	76	
291.13715	74	
291.81566	60	
291.83032	84	
292.85174	88	
293.88213	76	
294.92093	74	
295.87903	64	
296.80818	180	
296.85787	64	
297.81126	228	
297.86777	82	
297.93985	84	
298.80491	1438	1+
298.85521	80	
300.00572	88	
300.80273	354	1+
301.44698	110	
301.85694	198	1+
302.35840	74	
302.89665	102	
303.80692	76	
303.85327	376	
304.88712	92	
305.43232	88	
307.43309	74	
307.81431	68	
307.87894	68	
309.79955	72	
312.06862	72	
312.83715	68	
313.88921	60	
314.82644	136	
316.81649	498	1+
318.80761	112	
319.82245	292	1+
320.92409	68	
321.81604	166	
321.86754	272	1+
321.91930	88	
322.26577	68	
322.82593	66	
322.93012	142	
324.82319	60	
325.82406	64	
326.86904	74	
326.88406	66	
328.83410	72	
331.77110	62	
332.77830	72	
340.94091	76	
341.03642	94	
341.83485	70	
343.01860	64	
343.71612	90	
343.81407	64	
344.85656	76	
345.97922	84	
347.11087	64	
354.74570	68	
360.80507	62	
361.35553	60	
362.78993	78	
363.88555	84	
364.13603	114	
365.27567	102	
END IONS

###FS:    #m/z: 507.84444 #charge 1+
###MS: 174
###MSMS: 177
BEGIN IONS
TITLE=Cmpd 132, +MS2(507.8444), 28.2-35.2eV, 3.8min #177
RTINSECONDS=227.997
SCANS=174,177
PEPMASS=507.84444	24066
CHARGE=1+
217.92215	82	
227.99843	88	
232.89607	204	
236.57488	94	
250.90459	130	
251.95264	96	
252.79410	180	1+
257.94689	228	1+
259.84137	86	
266.16534	140	
266.37995	80	
270.80691	78	
275.85595	96	
276.97277	80	
278.87218	84	
280.94083	86	
283.92082	80	
285.81087	88	
285.84806	96	
286.78139	110	
287.84785	156	
289.87516	88	
290.86023	94	
293.86946	140	
294.12657	124	
295.97825	78	
300.80201	220	1+
300.81642	82	
300.83979	78	
303.86026	152	
304.88500	102	
305.80216	246	1+
305.86643	606	
307.88946	200	
308.14298	186	
308.89134	92	
309.39786	84	
309.90557	78	
310.15847	170	
311.16038	78	
311.88758	160	
312.88460	186	
313.38675	78	
313.85638	90	
313.88547	166	
314.86480	368	1+
315.88175	88	
316.79341	90	
316.81290	144	
319.86310	96	
323.87219	154	
324.90660	132	
325.81081	96	
326.83134	98	
326.88287	472	1+
326.90325	190	
329.10624	78	
330.80058	192	1+
331.83631	92	
332.87862	176	
333.17302	130	
333.83477	150	
335.79355	84	
335.86893	166	
336.75059	92	
337.88164	126	
340.38816	100	
342.81405	90	
344.80613	112	
346.21454	84	
347.76936	88	
350.37838	80	
352.80061	102	
353.86178	158	1+
356.06922	104	
359.78358	160	
363.87873	112	
364.36593	80	
366.83967	280	1+
367.74155	106	
367.76593	138	
367.90438	108	
368.77047	116	
368.89425	230	
369.78611	78	
370.73831	86	
370.80056	102	
371.79793	118	
372.71610	122	
377.76744	84	
377.88890	82	
380.72149	334	1+
381.83764	118	
382.72096	134	
384.76206	248	1+
385.85266	84	
386.35479	78	
387.85246	134	
388.84965	104	
389.71686	96	
389.75315	78	
390.83970	372	1+
394.83954	148	
394.90478	80	
395.78826	82	
397.77454	154	
398.72975	646	1+
398.86543	88	
400.38184	84	
400.72491	292	1+
400.90304	88	
403.76852	116	
403.87201	126	
403.89344	84	
404.73033	82	
405.76213	166	
405.87179	148	
406.75436	80	
406.80896	118	
406.85603	174	
408.74678	80	
408.85568	232	
409.85306	94	
410.76828	88	
410.83255	278	1+
410.87972	86	
410.89739	92	
412.41680	84	
412.76605	134	
413.77843	84	
415.16484	86	
416.73951	96	
420.74260	134	
421.75573	128	
421.78309	84	
421.88548	82	
422.86829	316	1+
423.76981	198	
423.82045	198	1+
424.76700	732	1+
425.76794	526	1+
426.86099	490	1+
427.73144	214	
427.79941	156	1+
428.73563	166	
428.84729	218	
429.70089	108	
429.84055	112	
429.87096	102	
430.74308	242	
431.87123	194	
439.44317	88	
439.89432	192	
441.78056	110	
442.89405	102	
443.76989	130	
444.87273	600	1+
445.74648	112	
447.71843	248	1+
447.76607	122	
448.79051	242	1+
450.69786	80	
454.72431	88	
457.90067	118	
458.90972	130	
462.88222	128	
464.21816	86	
467.70379	86	
467.88474	472	1+
468.70571	88	
468.82757	86	
469.42072	104	
481.89731	82	
486.90087	158	
505.60609	86	
END IONS

###FS:    #m/z: 340.94073 #charge 1+
###MS: 178
###MSMS: 179
BEGIN IONS
TITLE=Cmpd 133, +MS2(340.9407), 28.0-35.0eV, 3.9min #179
RTINSECONDS=231.649
SCANS=178-179
PEPMASS=340.94073	268022
CHARGE=1+
70.51454	96	
92.33923	70	
190.95030	76	
192.93374	66	
196.91810	70	
198.89945	56	
208.95520	62	
210.88501	76	
212.88540	54	
213.94012	386	1+
214.45976	48	
215.88687	178	
215.93286	46	
217.88261	66	
219.06564	48	
221.89161	60	
222.84572	54	
222.90635	58	
223.82763	64	
225.87718	286	1+
226.83036	50	
226.89581	114	
227.85750	54	
227.94485	64	
228.84464	100	
228.89885	52	
228.94353	66	
229.44683	70	
230.84966	48	
231.89251	130	
231.94990	508	1+
232.58818	62	
232.88488	58	
233.83517	72	
233.94754	98	
234.89714	68	
235.89279	126	
236.11240	90	
237.89511	58	
237.91408	48	
239.83714	72	
240.83234	90	
240.84961	48	
241.84376	222	
241.90055	74	
241.94058	68	
242.82388	78	
242.90282	86	
243.84034	232	1+
244.89480	102	
248.75301	52	
248.85954	64	
248.90007	72	
249.96247	296	
250.99314	96	
251.96833	80	
253.03012	62	
253.83991	44	
253.90555	270	1+
253.97222	62	
254.09167	58	
254.96835	266	
255.07883	148	
256.26396	126	
256.85590	92	
256.96543	80	
257.86876	158	
257.93244	60	
258.84505	268	
259.85216	600	
259.96350	52	
260.91492	232	
261.84506	60	
261.86238	68	
262.87634	80	
263.83874	56	
264.84882	76	
264.86563	48	
265.02069	50	
266.00762	70	
266.24741	66	
266.98172	60	
267.84092	70	
267.86918	80	
267.99747	46	
268.81451	52	
268.83995	522	1+
269.41870	94	
271.82441	48	
272.88637	72	
273.07285	78	
273.87732	70	
274.85849	122	
274.88129	94	
275.88245	68	
276.85838	1034	1+
278.13439	64	
278.84333	460	
278.89084	70	
279.84969	316	
280.26924	44	
280.84023	60	
280.87927	48	
280.94283	74	
281.02520	70	
281.25398	48	
281.58049	58	
282.06820	72	
282.83155	76	
282.91417	68	
285.79322	50	
286.84560	54	
288.86436	52	
289.80003	74	
289.88798	126	
290.85687	64	
290.88500	152	1+
292.85385	72	
293.87041	122	
294.03369	52	
294.86565	112	
295.03057	58	
295.90203	90	
296.42838	84	
296.80967	58	
296.85427	58	
296.88294	62	
296.91686	68	
297.89219	238	
299.87702	58	
299.96716	76	
300.85254	68	
300.87405	58	
301.82649	48	
301.86092	108	
301.94830	86	
302.08496	66	
302.86224	66	
303.84163	80	
304.88715	72	
305.92593	76	
307.80086	70	
307.89535	74	
312.81277	62	
316.43100	88	
320.76200	66	
321.43276	72	
321.78545	52	
325.89963	66	
329.86823	88	
334.14830	86	
335.76662	56	
336.05906	74	
337.39551	82	
338.15100	70	
340.25891	72	
342.90508	50	
343.20977	70	
END IONS

###FS:    #m/z: 363.95653 #charge 1+
###MS: 178
###MSMS: 180
BEGIN IONS
TITLE=Cmpd 134, +MS2(363.9565), 28.0-35.0eV, 3.9min #180
RTINSECONDS=232.421
SCANS=178,180
PEPMASS=363.95653	92290
CHARGE=1+
189.86916	80	
191.86277	200	
192.86906	114	
196.88521	74	
209.94597	232	
210.88765	126	
212.82822	68	
212.87854	386	
213.88187	240	
223.95790	78	
224.95136	236	
224.97681	96	
225.03808	74	
225.95418	94	
225.97127	98	
226.85765	64	
226.90222	70	
226.92254	98	
226.94688	1518	1+
226.96870	78	
227.93155	104	
227.96035	136	
228.89185	68	
228.94299	2192	1+
230.83674	118	
230.88889	708	1+
231.11287	86	
232.89157	202	
233.09753	72	
234.14308	92	
234.88218	76	
239.07113	70	
240.83652	194	1+
240.87198	72	
240.90838	76	
240.93663	260	
240.95967	72	
241.82209	96	
241.88738	64	
241.94067	1046	1+
241.96864	82	
244.85266	66	
244.93983	156	
244.95612	678	1+
245.94190	128	
246.81170	122	
246.90588	74	
246.95291	770	1+
247.80963	142	
247.93222	102	
248.80565	334	
248.90203	118	
248.95053	68	
249.80399	148	
250.80631	80	
250.93266	68	
250.94601	88	
252.40120	88	
256.84912	74	
256.94185	70	
258.83467	126	
259.09572	66	
259.85285	66	
259.88263	76	
259.90455	96	
260.82991	106	
260.96282	68	
261.82599	80	
261.89770	84	
264.82116	154	
264.84290	74	
264.96079	82	
265.97664	90	
266.78572	192	1+
266.81211	744	1+
267.97612	242	
268.84359	94	
268.99366	66	
269.92896	72	
269.97163	154	
271.84682	70	
273.92197	68	
274.09892	68	
276.14138	68	
276.81430	88	
276.85771	156	1+
278.80049	134	
278.88842	82	
279.79861	106	
280.64052	94	
280.79342	1280	1+
281.83512	76	
281.89462	70	
282.79174	106	
282.82669	122	
283.78029	66	
283.79556	78	
284.79632	108	
284.82597	364	1+
284.85063	78	
284.87270	68	
285.05157	86	
285.80878	70	
286.78949	78	
287.83614	76	
288.80386	72	
288.89981	90	
289.83784	72	
289.92115	68	
291.41508	68	
292.87478	72	
293.85493	68	
294.14334	68	
294.86164	66	
295.82380	72	
295.87491	78	
296.81031	246	1+
296.93377	94	
297.11176	130	
298.80365	658	
299.26365	86	
299.80529	364	
299.86965	66	
299.98007	66	
300.42268	76	
300.79901	280	
300.87410	134	
301.80082	154	
301.86078	342	1+
302.79555	126	
302.83864	72	
303.82143	68	
303.85871	166	
303.93408	74	
306.82525	114	
306.92535	94	
307.84652	100	
307.96304	78	
308.13140	68	
308.79142	68	
310.40084	78	
316.13609	68	
316.81525	150	
317.81728	76	
318.81489	318	1+
320.25419	72	
320.82079	370	1+
321.82159	236	1+
322.86503	68	
322.93285	118	
323.23621	82	
324.05805	82	
324.87182	74	
326.87292	100	
327.39080	74	
332.40667	78	
335.84757	100	
336.95543	74	
338.13791	100	
339.33302	68	
339.83313	176	
340.94419	150	
347.10183	66	
354.80532	72	
356.77861	72	
363.17875	94	
366.24100	78	
END IONS

###FS:    #m/z: 336.94587 #charge 1+
###MS: 178
###MSMS: 181
BEGIN IONS
TITLE=Cmpd 135, +MS2(336.9459), 28.0-35.0eV, 3.9min #181
RTINSECONDS=233.194
SCANS=178,181
PEPMASS=336.94587	16486
CHARGE=1+
47.35433	62	
183.95519	42	
192.92540	92	
197.85998	78	
203.93251	60	
208.88754	86	
209.89153	42	
210.88280	108	
211.94420	408	
212.56659	40	
212.87737	458	1+
213.89383	46	
213.93908	404	
216.77040	36	
218.04758	72	
222.86938	52	
223.83212	134	
223.96069	134	
224.40479	36	
224.84081	54	
225.85030	56	
226.97081	84	
227.90019	72	
228.83767	78	
228.85000	66	
228.89788	142	
229.06217	60	
229.08086	96	
229.95471	822	
230.04071	38	
230.88843	456	1+
231.94857	448	1+
233.85593	64	
233.89776	254	1+
235.82938	54	
235.87663	38	
238.48619	34	
238.82208	68	
239.84425	50	
239.86339	68	
239.92369	100	
240.83050	138	
240.86079	94	
240.89470	34	
241.84435	672	1+
244.84273	74	
245.87177	76	
246.93803	70	
246.97418	56	
247.96938	214	
248.80135	54	
248.89637	162	
248.98728	70	
249.02967	50	
249.13476	42	
249.34008	48	
249.90150	96	
249.95933	46	
250.94998	66	
250.97340	44	
250.99095	48	
251.82615	54	
252.85059	336	1+
252.97052	190	
252.98681	84	
253.09417	54	
254.90288	72	
254.97311	134	
255.07694	78	
255.88766	66	
256.84846	158	
257.84971	82	
257.90297	54	
258.31726	38	
258.46623	64	
258.85007	490	1+
260.94130	126	
261.88564	56	
262.14604	100	
262.85075	34	
265.86700	46	
265.95700	42	
266.80322	38	
266.84695	76	
267.82452	52	
267.84318	182	
268.84198	508	1+
269.00748	48	
270.94038	104	
271.94482	70	
272.88256	48	
272.97747	66	
274.87764	58	
274.90031	50	
275.84396	60	
275.87042	82	
276.11701	68	
276.85863	620	1+
276.88321	54	
276.90984	94	
277.65553	98	
277.84275	52	
278.02647	38	
279.03846	34	
279.28232	58	
279.83994	136	
279.89219	66	
280.85037	56	
280.89184	74	
281.66400	34	
281.85997	42	
285.11170	70	
286.78106	76	
286.85244	122	
287.06331	36	
287.85093	92	
288.91226	98	
289.86062	66	
289.88967	68	
291.86896	70	
292.11041	80	
292.87668	38	
292.89474	106	
293.10812	168	
294.12162	92	
294.85136	60	
294.87171	98	
295.11479	72	
296.12411	70	
296.25725	50	
296.41957	44	
296.80436	96	
296.84861	68	
297.01420	36	
297.82741	66	
298.30737	88	
298.42523	86	
299.06227	90	
299.87945	68	
305.72587	52	
305.86154	64	
308.10992	72	
308.86868	78	
309.87148	110	
309.97930	58	
311.66788	68	
311.95569	36	
312.86866	64	
312.88355	50	
313.10417	78	
321.26116	108	
321.98123	44	
323.05778	48	
330.84845	80	
331.13167	48	
337.86232	44	
339.02349	40	
339.30360	38	
340.35419	68	
END IONS

###FS:    #m/z: 322.93043 #charge 1+
###MS: 182
###MSMS: 183
BEGIN IONS
TITLE=Cmpd 136, +MS2(322.9304), 28.0-35.0eV, 4.0min #183
RTINSECONDS=236.848
SCANS=182-183
PEPMASS=322.93043	533078
CHARGE=1+
88.34214	32	
110.85452	32	
114.56432	24	
136.47783	22	
155.58293	32	
198.94432	20	
200.89060	54	
200.94104	56	
201.02016	22	
201.04537	58	
205.94921	120	
205.96782	46	
206.97339	90	
208.83247	78	
211.04198	62	
212.83054	170	
216.01944	72	
216.89020	74	
219.89335	62	
220.88161	86	
221.07099	50	
221.09694	60	
221.94140	84	
222.86028	72	
222.87718	64	
224.46898	46	
224.97544	78	
226.91718	62	
227.87266	58	
230.82566	72	
230.84808	110	
230.89818	84	
237.09263	100	
238.68026	30	
238.94114	66	
240.26655	74	
240.80670	82	
240.82036	70	
240.91409	22	
240.94100	1566	
240.96083	98	
241.09767	24	
241.25537	40	
241.90219	70	
241.93892	4442	1+
242.70535	32	
242.83470	124	
242.94099	3150	1+
243.81618	56	
244.28295	28	
244.82146	136	
244.93963	1022	
245.35973	34	
246.06804	22	
246.52101	28	
246.97436	84	
247.97685	76	
248.85584	60	
249.14987	72	
249.40221	100	
249.92980	64	
251.70906	30	
251.83949	60	
251.89263	70	
252.76709	24	
253.11704	96	
255.04353	66	
255.10640	62	
256.83708	48	
257.09512	38	
258.44341	88	
258.79498	102	
258.83385	48	
259.83108	68	
260.14588	70	
260.34016	96	
260.83287	66	
261.83026	58	
262.00087	72	
262.83056	152	
264.12292	20	
265.06990	20	
265.79887	56	
265.90286	70	
266.04124	68	
266.85309	68	
267.87510	40	
268.95551	76	
269.79162	66	
270.82718	66	
270.84771	64	
271.78632	50	
271.84861	162	
273.79112	56	
273.89097	40	
275.80904	64	
276.04974	70	
276.85833	76	
277.02877	54	
277.80840	56	
277.85485	26	
278.06891	68	
279.09182	908	1+
279.46205	22	
279.60478	42	
279.66448	32	
279.92704	74	
281.09332	88	
281.16746	86	
281.85120	64	
282.16985	24	
283.06695	58	
283.12464	26	
283.84637	40	
284.24367	40	
284.28757	56	
284.45458	30	
285.29410	180	
285.90666	94	
286.91208	78	
287.13892	40	
289.01682	66	
289.88413	106	
290.79576	96	
290.93302	24	
291.15428	34	
291.22831	24	
291.32376	20	
291.88691	42	
292.89133	76	
295.99950	76	
296.82207	52	
299.17067	38	
299.78324	30	
302.06165	38	
303.80333	76	
306.81125	72	
307.79821	46	
307.81860	48	
307.90044	56	
308.89141	124	
310.88535	62	
311.13445	68	
312.86485	98	
313.16273	48	
313.86741	88	
314.18297	58	
314.84913	42	
319.17341	68	
319.22568	38	
321.16166	58	
323.23408	64	
324.89975	166	1+
325.25507	50	
END IONS

###FS:    #m/z: 340.94096 #charge 1+
###MS: 182
###MSMS: 184
BEGIN IONS
TITLE=Cmpd 137, +MS2(340.9410), 28.0-35.0eV, 4.0min #184
RTINSECONDS=237.62
SCANS=182,184
PEPMASS=340.94096	268268
CHARGE=1+
198.89919	56	
200.88020	50	
205.95013	72	
206.93983	72	
208.95705	150	
210.93885	64	
213.93845	342	
214.10909	48	
214.91285	92	
215.88758	148	
220.87592	72	
223.83459	62	
223.84674	82	
223.98017	60	
224.97714	68	
225.83801	58	
226.89689	50	
226.94892	70	
227.07988	60	
227.83726	96	
227.86692	80	
228.94782	134	
229.95699	74	
230.85537	130	
231.94802	266	
232.89181	66	
233.89811	110	
233.94682	78	
234.50984	82	
234.90497	48	
235.82587	48	
236.06737	80	
236.54865	86	
236.83951	46	
236.92836	72	
238.14883	46	
238.85823	98	
239.78813	50	
239.84923	76	
239.92600	146	
240.83416	106	
240.93902	56	
241.80707	60	
241.84004	186	
241.88137	82	
241.90796	76	
241.94079	84	
242.84721	100	
243.83666	146	
243.87933	64	
244.82931	94	
244.88523	78	
244.91003	66	
245.84491	86	
246.98787	48	
247.84926	62	
248.92511	68	
249.78842	56	
249.95887	52	
250.90283	70	
251.00471	68	
251.83601	74	
251.96172	112	
253.90766	50	
254.96745	230	
255.80136	48	
255.89747	56	
256.02736	74	
256.26311	56	
256.85510	96	
257.83266	60	
257.84953	108	
257.87751	76	
258.84469	736	1+
259.91512	128	
259.95800	60	
260.83284	330	
260.87123	68	
262.83677	138	
262.87462	102	
263.87663	54	
264.83706	50	
264.96915	70	
267.82664	122	
267.87305	64	
268.84266	312	
270.83670	112	
270.86570	84	
271.34894	82	
271.91560	60	
272.97185	56	
273.90158	74	
274.86550	84	
274.88466	152	
274.89996	128	
275.86272	144	
275.94146	84	
276.85534	368	
277.86276	406	
278.84529	710	1+
278.86028	312	
278.94008	64	
278.97064	72	
279.53082	42	
280.83901	122	
280.86206	68	
281.04995	68	
282.87262	86	
282.94711	92	
283.00298	56	
284.87323	76	
284.99122	62	
285.82938	64	
285.85882	54	
289.16283	56	
290.80412	80	
293.84434	66	
294.86866	146	
295.11674	56	
295.88030	68	
296.85630	64	
297.87391	76	
297.89290	52	
297.90999	68	
297.98421	52	
298.78635	58	
298.86156	90	
299.05559	48	
299.40829	86	
299.84170	74	
301.85265	46	
301.88227	76	
302.86881	56	
303.82906	94	
303.95298	62	
303.99421	62	
304.74581	58	
305.87008	56	
310.72982	62	
312.29224	74	
314.03483	58	
315.88113	62	
316.88774	66	
317.76717	58	
317.81714	66	
317.94408	66	
319.08123	66	
319.92845	50	
320.08688	52	
331.75794	48	
337.92082	74	
343.90390	66	
END IONS

###FS:    #m/z: 363.95655 #charge 1+
###MS: 182
###MSMS: 185
BEGIN IONS
TITLE=Cmpd 138, +MS2(363.9566), 28.0-35.0eV, 4.0min #185
RTINSECONDS=238.392
SCANS=182,185
PEPMASS=363.95655	90074
CHARGE=1+
72.43097	70	
183.87016	72	
184.87054	72	
191.85589	102	
196.88522	54	
196.92652	74	
200.88869	82	
207.88192	62	
208.50961	96	
208.95209	72	
209.94216	110	
210.87756	86	
212.13187	84	
212.87851	668	1+
216.97154	76	
217.13465	70	
220.09190	92	
222.95397	206	
223.17412	82	
224.95453	60	
226.94790	1800	1+
226.97227	162	
227.51673	94	
228.94240	1506	1+
230.29580	104	
230.88786	922	1+
230.96014	58	
237.05489	82	
237.84241	66	
238.85434	66	
238.94216	56	
240.82080	148	
240.94293	376	
240.96142	174	
241.04639	52	
241.06369	74	
241.40420	84	
241.84117	52	
241.89110	80	
241.93964	1114	1+
242.94057	622	1+
243.81482	82	
243.83329	58	
244.82302	90	
244.93973	190	
244.95812	492	
245.84282	78	
246.81842	62	
246.95276	718	1+
246.99012	66	
247.81034	188	
248.80127	632	1+
248.90008	132	
249.80420	348	1+
249.85383	66	
250.89784	182	
250.94435	82	
250.96869	128	
251.05109	72	
252.02985	58	
253.08955	64	
253.84505	72	
253.90741	134	
255.11251	66	
255.21422	62	
255.23009	52	
256.00364	104	
256.08991	78	
258.84861	136	
259.84697	80	
260.82397	82	
260.84030	178	
260.86844	124	
260.97029	70	
261.83440	200	
262.76284	112	
262.82386	286	1+
265.81907	60	
266.81474	812	
267.05595	64	
267.83084	72	
268.80624	74	
268.98330	56	
269.92094	56	
269.96567	166	
269.98741	52	
270.81723	76	
270.95671	68	
271.86768	84	
271.91557	92	
275.07624	54	
275.92317	88	
277.79907	64	
277.85591	82	
277.92194	66	
278.80265	92	
279.79687	244	
279.84905	184	
280.79000	1142	1+
280.82735	58	
281.89069	54	
283.07048	74	
283.83268	140	
283.84626	462	1+
284.82689	400	1+
285.79454	74	
286.82081	52	
289.10224	70	
290.82941	76	
291.79362	72	
292.88336	60	
293.08268	68	
294.96056	58	
295.79056	80	
295.88100	54	
296.81183	234	
297.80991	376	
298.80220	1826	1+
301.80033	230	
301.86148	418	1+
302.81073	106	
302.85166	174	1+
303.79558	136	
305.17257	78	
306.88202	74	
307.08467	64	
308.13766	54	
309.93350	72	
312.12729	72	
312.17059	82	
313.45180	106	
313.91094	72	
314.81432	68	
315.09572	70	
315.44218	84	
315.81477	386	1+
316.81675	262	1+
318.04043	82	
318.88394	58	
318.93453	52	
319.82119	76	
319.84520	82	
320.82752	72	
320.93998	70	
321.82462	56	
321.86238	78	
322.81621	198	1+
322.92830	110	
322.99542	68	
324.01584	80	
324.87851	158	
325.14654	88	
325.89282	82	
325.95043	86	
329.86405	52	
334.88394	76	
335.16843	64	
337.95048	62	
339.83548	64	
340.94313	116	
346.89104	66	
348.22806	70	
352.90927	66	
357.37030	82	
360.76536	86	
360.86580	60	
366.29953	62	
366.94906	74	
367.77704	64	
END IONS

###FS:    #m/z: 322.93005 #charge 1+
###MS: 186
###MSMS: 187
BEGIN IONS
TITLE=Cmpd 139, +MS2(322.9300), 28.0-35.0eV, 4.0min #187
RTINSECONDS=242.053
SCANS=186-187
PEPMASS=322.93005	548038
CHARGE=1+
48.23296	54	
48.24034	48	
95.55497	72	
129.49200	32	
139.41513	24	
162.88076	28	
190.89662	136	
197.04187	66	
198.91875	68	
199.89806	58	
200.76675	24	
201.04736	80	
202.04783	86	
205.94469	32	
206.94855	90	
207.97663	162	
208.06657	88	
208.64974	78	
208.96908	70	
209.18184	28	
215.20276	60	
216.88455	64	
220.01000	56	
220.86672	50	
221.88276	130	
221.95747	76	
222.07662	58	
225.95426	38	
226.84491	66	
227.95048	80	
228.87112	38	
229.10106	54	
229.83762	44	
230.88110	66	
236.85079	70	
237.79469	48	
237.92166	50	
238.04863	72	
238.45991	90	
238.84132	44	
238.93265	66	
239.07266	72	
239.78308	72	
240.00398	84	
240.81969	56	
240.83802	74	
240.94026	1858	
241.71735	36	
241.84158	36	
241.94126	1076	
241.96886	50	
242.06485	46	
242.83129	66	
242.94206	3550	1+
243.04586	48	
243.36005	34	
243.88493	70	
244.42077	30	
244.82431	132	
244.94064	1460	
244.98889	96	
245.15214	28	
245.21785	38	
245.28893	34	
245.50231	36	
246.97425	36	
246.99007	60	
247.49560	34	
248.91846	26	
248.94840	78	
249.13484	56	
249.74568	26	
249.99031	36	
250.83348	84	
250.97744	104	
251.81929	38	
251.83222	72	
252.11637	72	
253.34661	94	
255.82301	68	
256.89625	40	
257.74322	32	
257.84957	54	
257.96003	92	
258.83595	110	
259.51668	28	
259.90843	68	
260.83888	76	
261.15690	72	
261.17162	28	
261.82709	42	
261.99310	52	
262.15413	82	
262.82809	96	
263.26473	142	
263.84859	36	
265.15672	62	
265.27080	70	
266.04349	72	
266.67061	26	
267.79665	70	
268.78833	112	
268.84727	94	
269.04391	34	
270.28230	30	
272.77104	38	
274.48594	24	
275.50304	86	
275.89642	66	
277.02606	50	
277.86230	62	
278.03442	56	
278.84552	92	
278.86219	70	
279.00638	34	
279.09169	878	1+
279.45508	28	
280.25777	32	
280.82139	26	
283.07218	166	
283.25480	44	
283.84820	50	
283.94992	30	
284.14862	26	
284.29235	434	1+
284.48712	36	
284.70368	24	
284.95819	54	
285.19146	24	
286.89750	48	
287.85533	58	
289.09984	26	
289.86819	58	
296.85323	30	
297.07143	92	
297.78932	76	
299.77816	58	
300.80143	44	
300.94872	42	
304.79937	54	
309.14970	64	
312.87600	64	
314.75894	22	
314.78477	26	
314.88158	54	
319.20034	54	
321.14853	58	
321.64661	32	
321.91963	36	
324.79199	26	
325.89107	40	
326.27867	62	
327.66742	30	
END IONS

###FS:    #m/z: 507.84470 #charge 1+
###MS: 186
###MSMS: 188
BEGIN IONS
TITLE=Cmpd 140, +MS2(507.8447), 28.2-35.2eV, 4.1min #188
RTINSECONDS=242.825
SCANS=186,188
PEPMASS=507.84470	25638
CHARGE=1+
185.18798	86	
196.01615	108	
204.85008	82	
224.97730	166	
225.97279	94	
227.93351	100	
228.36964	90	
232.89848	100	
250.90916	82	
262.13616	84	
275.13429	90	
277.80502	84	
278.87603	90	
287.84660	172	
288.85049	124	
289.88090	142	
291.87841	166	
292.78236	112	
292.83162	124	
293.87136	126	
293.97486	94	
294.89783	92	
295.94014	82	
296.99092	84	
303.86877	432	1+
305.86542	260	1+
307.88856	128	
308.87249	186	
309.90530	88	
310.15577	190	
311.16597	100	
311.88467	174	
311.91822	120	
314.81418	138	
314.84055	84	
314.86797	150	
315.86305	146	
316.12084	86	
316.87657	86	
318.66941	98	
318.84458	92	
318.90511	92	
323.87090	280	
324.86399	122	
324.90030	360	1+
325.61363	102	
326.88195	334	
328.87615	138	
332.81655	106	
332.87924	122	
334.74594	92	
335.49186	110	
337.87820	158	
338.32748	102	
338.82673	96	
339.84018	84	
342.85490	88	
345.77600	84	
345.87885	86	
346.77692	212	1+
348.73073	142	
349.73076	108	
349.77099	116	
350.78373	122	
351.77140	288	1+
352.01909	98	
352.32555	90	
352.39558	166	
357.78823	120	
357.89670	140	
360.34545	90	
363.87146	92	
367.04973	88	
367.70739	118	
369.91103	108	
370.80524	126	
373.39082	106	
373.72414	128	
374.81084	94	
376.78137	132	
378.73895	140	
380.71858	532	1+
381.13500	86	
381.78503	136	
382.71588	150	
382.79333	84	
383.72620	174	
384.85339	86	
386.85206	152	
387.84880	118	
388.72853	92	
388.80129	84	
389.71710	98	
389.84004	304	1+
390.84442	264	1+
391.72555	166	
392.83576	196	
393.74383	134	
393.79165	132	
396.39695	186	
397.71505	116	
398.73070	268	
399.72942	218	
400.71608	166	
401.72795	120	
401.85970	106	
405.76339	338	1+
406.39522	86	
407.86483	90	
408.74759	178	
408.85045	346	
409.75070	116	
409.84922	200	
410.83212	168	
411.84216	136	
412.72897	116	
415.10939	84	
415.85705	84	
417.86144	98	
421.82349	108	
422.71338	90	
422.81883	130	
422.85053	184	
423.77296	262	1+
423.86564	248	
424.09387	84	
424.75172	150	
425.75536	298	
425.82481	126	
426.75585	182	
426.86002	242	1+
427.73508	82	
428.38672	102	
428.74681	234	1+
428.77451	90	
428.85542	214	1+
429.70389	170	
430.74027	364	1+
431.86678	382	
432.60989	96	
435.71777	108	
437.31943	108	
437.81668	146	
439.89547	116	
442.87825	162	
444.87716	314	
445.75684	84	
445.87078	222	
447.70024	86	
447.88237	98	
448.70591	158	
449.87701	186	
450.74886	100	
450.76862	138	
450.88737	112	
454.20613	84	
462.88300	580	1+
467.88977	236	
468.87011	84	
470.72884	156	
485.90274	176	
486.89839	124	
492.77770	84	
504.26764	84	
508.91916	128	
END IONS

###FS:    #m/z: 336.94541 #charge 1+
###MS: 186
###MSMS: 189
BEGIN IONS
TITLE=Cmpd 141, +MS2(336.9454), 28.0-35.0eV, 4.1min #189
RTINSECONDS=243.598
SCANS=186,189
PEPMASS=336.94541	14874
CHARGE=1+
55.77081	64	
76.25703	78	
79.05397	42	
127.34228	58	
180.87198	50	
183.86335	50	
189.06308	68	
199.98852	100	
200.87836	80	
202.88465	66	
203.83015	40	
210.88338	126	
211.87976	60	
211.94437	570	
211.97437	84	
212.88116	254	1+
212.93547	76	
213.93830	458	1+
215.85535	66	
215.88650	180	
223.83758	54	
223.97806	68	
224.84446	84	
227.95385	72	
228.89323	70	
229.95420	648	
230.88972	270	
231.89369	138	
231.94798	212	
232.88585	78	
233.83048	72	
233.89505	76	
233.94408	66	
237.06435	86	
237.89490	56	
238.83755	68	
238.85820	74	
239.05210	64	
239.84993	70	
240.84124	524	1+
240.85886	62	
241.84288	458	1+
241.95953	48	
244.00940	46	
244.40302	56	
244.83930	86	
245.07345	40	
247.96748	76	
248.89815	238	1+
249.03176	50	
249.96078	72	
250.83569	58	
250.96749	68	
251.05317	42	
251.83759	66	
251.97827	58	
252.95026	74	
252.96952	562	
253.83266	48	
253.90164	64	
253.91559	94	
254.89264	60	
254.96613	284	1+
256.86473	72	
256.91712	58	
257.83391	64	
257.85462	190	
258.84746	608	1+
259.02246	74	
259.04197	78	
259.37600	44	
259.85086	414	1+
259.91423	44	
259.95377	62	
261.82996	78	
261.85999	62	
262.86241	76	
262.94996	70	
263.15303	50	
264.87098	56	
266.11922	64	
267.84085	122	
267.87309	58	
268.12455	64	
268.19089	80	
268.84039	156	
268.86884	80	
269.83614	132	
269.86225	54	
270.27388	80	
270.98428	60	
271.84076	64	
271.91771	70	
271.98653	48	
272.84580	44	
272.87688	80	
273.79174	60	
273.88357	58	
274.87982	56	
275.87082	126	
275.94964	90	
276.85923	704	1+
277.09095	82	
277.83720	56	
277.92169	80	
278.21446	52	
278.83725	90	
278.93590	72	
278.98739	62	
279.87237	80	
280.87027	42	
281.05195	66	
281.81151	82	
283.87724	76	
284.05338	60	
285.84838	382	1+
286.15355	68	
286.96208	86	
289.81677	44	
290.86064	52	
290.98849	70	
291.86694	82	
292.01611	56	
292.35566	96	
293.11024	64	
293.84427	98	
294.27794	60	
294.86792	88	
295.88107	66	
297.10726	72	
297.90163	56	
298.80932	92	
299.31063	76	
299.88340	104	
300.88133	162	
301.05720	64	
305.88722	72	
306.87627	52	
307.80568	92	
307.88342	86	
308.86497	64	
308.88408	82	
309.87084	62	
309.91021	66	
310.84431	88	
312.80466	68	
312.94759	68	
316.15560	62	
317.18286	78	
317.85236	58	
318.82486	58	
319.77535	58	
321.42402	90	
324.98026	48	
329.39829	82	
336.12653	80	
336.18265	52	
338.15118	58	
338.77924	50	
338.90105	48	
END IONS

###FS:    #m/z: 322.93017 #charge 1+
###MS: 190
###MSMS: 191
BEGIN IONS
TITLE=Cmpd 142, +MS2(322.9302), 28.0-35.0eV, 4.1min #191
RTINSECONDS=247.267
SCANS=190-191
PEPMASS=322.93017	556360
CHARGE=1+
117.91538	28	
134.44585	32	
190.04529	92	
192.88626	54	
195.92660	70	
198.40770	92	
201.04541	88	
201.93936	62	
202.88165	64	
204.95043	76	
205.95136	154	
208.93888	32	
210.85163	36	
212.82606	40	
215.50540	32	
218.88934	68	
218.97113	74	
219.05546	90	
219.90087	54	
220.09741	88	
220.87582	78	
221.14085	84	
221.93767	82	
222.95733	66	
224.97708	58	
226.86878	66	
228.64627	92	
228.84135	66	
229.86769	78	
230.84962	80	
230.89100	42	
230.95235	58	
235.85616	72	
238.05021	74	
238.82820	62	
238.94038	216	
240.78898	46	
240.82069	178	
240.94077	1796	
241.27666	38	
241.88158	82	
241.94188	1058	
242.05708	60	
242.48513	32	
242.81906	156	
242.94056	3612	1+
243.10124	44	
243.26419	30	
243.81393	320	1+
243.83127	76	
243.98468	50	
244.24772	28	
244.65933	28	
244.94146	542	
244.98883	32	
245.04636	32	
245.35649	46	
245.42752	36	
245.64865	28	
246.37524	66	
246.89158	64	
247.85513	122	
247.94432	54	
248.84575	60	
249.41557	62	
249.48742	34	
249.96863	72	
250.97343	54	
251.07046	68	
253.41279	32	
253.61789	32	
254.91424	62	
255.90554	94	
256.39468	78	
258.57992	36	
258.79715	80	
258.83387	64	
258.97515	58	
260.44729	44	
260.83137	54	
260.89334	100	
261.33774	96	
261.48646	84	
261.83086	146	
261.84799	68	
261.86925	32	
262.83072	82	
262.84434	70	
262.86048	90	
263.98236	66	
264.87687	56	
265.15872	64	
266.28163	66	
266.85147	46	
266.86549	56	
267.80142	58	
267.82290	30	
269.51553	36	
269.95922	58	
270.82139	32	
271.09227	68	
271.93997	84	
276.80881	46	
277.85786	66	
277.88670	68	
278.59941	32	
278.91313	48	
279.09040	1194	1+
280.30969	26	
280.71483	34	
282.28027	52	
282.85412	68	
283.31372	28	
284.18139	40	
284.20845	46	
284.29183	302	1+
284.31189	74	
284.35739	30	
284.78835	72	
284.86114	98	
285.22834	70	
285.85875	48	
286.13906	72	
286.81630	60	
287.79861	68	
289.79154	68	
294.85975	98	
297.85939	40	
298.85387	74	
300.78661	84	
300.89503	66	
303.12930	74	
304.87684	58	
307.80429	58	
307.88781	86	
308.79543	28	
309.81248	56	
310.82714	76	
310.86815	50	
312.05572	32	
312.17754	32	
312.80568	142	
313.00250	38	
313.41295	36	
313.81524	80	
313.85434	52	
313.87594	68	
314.82757	74	
318.77666	78	
319.99887	86	
326.80884	64	
327.16647	46	
328.05317	84	
328.25615	70	
END IONS

###FS:    #m/z: 507.84506 #charge 1+
###MS: 190
###MSMS: 192
BEGIN IONS
TITLE=Cmpd 143, +MS2(507.8451), 28.2-35.2eV, 4.2min #192
RTINSECONDS=248.039
SCANS=190,192
PEPMASS=507.84506	26218
CHARGE=1+
224.97619	162	
232.89592	110	
234.11112	80	
252.80625	136	
254.09542	84	
263.66531	98	
266.04522	82	
266.85852	96	
269.87627	88	
274.40793	88	
277.06075	82	
277.14415	86	
281.85950	84	
287.85398	110	
289.88294	88	
289.91692	88	
290.88200	134	
298.10928	84	
298.84593	164	1+
299.79943	90	
299.95028	100	
307.88865	136	
308.14244	106	
308.81716	100	
308.87231	138	
309.15157	90	
310.98092	84	
311.88212	478	1+
312.21945	152	
314.85659	100	
314.88620	104	
315.86252	94	
317.38157	96	
318.80064	140	
321.06092	86	
322.85628	82	
324.43628	82	
326.88574	462	1+
327.87418	172	1+
330.04661	84	
332.79047	168	
332.87379	116	
333.77369	92	
334.87850	92	
335.23789	92	
336.76849	82	
336.94388	114	
337.01283	122	
337.88495	96	
340.00766	82	
341.01155	82	
341.76127	154	1+
343.91534	86	
344.92742	82	
345.00918	144	
345.78789	82	
346.60599	122	
347.77665	140	
349.79334	116	
350.40839	94	
350.79458	98	
350.84518	92	
351.94537	86	
353.84955	108	
355.88892	96	
355.91867	90	
356.19013	94	
359.78072	176	1+
359.95275	118	
360.58306	88	
365.86054	104	
367.06259	138	
367.44517	82	
368.89390	88	
369.83484	194	
370.80440	86	
370.84429	140	
371.79705	128	
373.73671	162	1+
374.90179	82	
376.77883	134	
378.25452	106	
379.91101	86	
380.71738	142	
380.85701	144	
381.71423	88	
382.71075	120	
383.40139	84	
383.71259	116	
383.78542	206	1+
385.72519	96	
386.74582	282	1+
387.73151	100	
387.83874	118	
388.87219	88	
391.75341	92	
392.86175	126	
393.90112	136	
395.17535	86	
398.73061	426	
398.86460	94	
399.72726	190	
399.79672	88	
400.72750	170	
402.72833	108	
403.86890	126	
404.78718	84	
404.88530	96	
405.72403	146	
405.76691	400	1+
405.85221	208	
407.73913	112	
407.86508	142	
408.79910	98	
408.85589	256	
409.87610	86	
410.84023	128	
410.86499	142	
411.84070	84	
411.91333	102	
412.22133	120	
412.72774	146	
421.78857	84	
421.88522	148	
422.46958	92	
423.77035	92	
424.80303	94	
424.82410	138	
425.75774	236	
426.75630	118	
426.77299	340	1+
427.72667	98	
428.36271	90	
428.74315	86	
428.85581	190	
428.87923	96	
429.69456	86	
429.74588	112	
430.74534	168	
431.88742	94	
438.20818	108	
440.71008	92	
440.87495	84	
441.00427	106	
441.77193	134	
444.77329	118	
444.86953	424	1+
445.72133	204	
445.75235	132	
446.67637	104	
446.71258	116	
446.74890	220	
447.73038	104	
448.71071	86	
448.76751	124	
449.88266	106	
450.71119	158	
457.90876	142	
462.88436	180	
466.81180	90	
467.88957	252	1+
485.90253	114	
486.90094	140	
END IONS

###FS:    #m/z: 336.94522 #charge 1+
###MS: 190
###MSMS: 193
BEGIN IONS
TITLE=Cmpd 144, +MS2(336.9452), 28.0-35.0eV, 4.2min #193
RTINSECONDS=248.811
SCANS=190,193
PEPMASS=336.94522	15644
CHARGE=1+
115.27926	32	
171.91803	30	
182.90752	54	
193.89006	78	
210.15809	68	
211.10463	58	
211.88152	76	
211.94362	730	1+
212.83193	62	
212.87768	418	1+
212.90498	100	
213.93797	164	
215.92908	54	
215.94415	76	
223.85141	38	
223.95609	66	
223.97284	70	
225.86012	54	
227.82466	46	
227.84487	72	
228.89519	66	
229.95497	832	1+
229.99229	38	
230.88936	434	1+
231.95081	488	
233.82753	78	
233.93666	58	
233.95339	56	
234.12343	32	
234.89717	68	
235.11721	80	
239.85366	82	
240.00557	58	
240.83549	74	
240.84166	578	1+
240.96929	80	
241.84307	438	1+
241.85852	186	1+
241.96348	30	
242.90991	48	
243.88879	32	
244.85202	46	
245.87008	76	
246.97256	82	
247.88817	58	
247.96685	222	
248.11225	78	
248.38399	30	
248.90139	54	
249.04695	62	
249.96477	56	
250.03090	54	
250.83151	138	
250.85891	34	
250.95884	136	
252.95389	116	
252.97090	480	1+
253.08861	72	
253.90835	50	
254.08786	50	
254.86134	58	
254.90269	154	
255.08084	42	
256.85026	110	
256.86938	68	
256.96127	86	
257.85677	116	
258.84564	498	1+
259.06163	46	
259.17050	72	
260.19351	60	
260.81566	62	
260.85945	68	
261.85591	66	
262.87079	58	
263.84656	66	
265.84719	76	
266.85096	66	
267.84096	64	
267.87481	46	
268.84150	396	1+
270.86152	44	
270.98697	66	
271.94805	48	
272.93513	66	
272.95717	86	
273.89559	66	
274.87456	166	
275.83953	80	
275.86072	214	
276.85657	542	
277.76225	36	
277.86329	590	1+
277.89913	74	
278.01383	32	
278.25499	42	
278.96686	70	
279.83488	70	
279.84995	66	
280.13836	32	
280.38112	34	
281.31695	32	
283.01958	68	
283.34577	30	
284.02828	70	
284.10100	82	
284.36156	78	
284.97275	82	
285.85322	122	
285.99586	34	
286.85345	346	1+
291.61283	56	
291.87958	40	
292.33685	32	
293.09640	66	
293.11084	116	
293.88441	46	
293.99823	58	
294.11131	104	
294.17477	68	
294.87259	130	
295.88357	52	
296.80692	58	
297.06283	60	
298.01377	60	
298.22381	56	
298.30430	70	
298.91534	122	
299.85039	46	
300.34827	50	
302.81087	54	
303.86523	80	
304.14816	66	
304.85957	54	
304.88102	52	
306.81312	58	
308.08427	58	
308.13539	78	
308.88391	68	
309.86458	70	
309.91845	88	
310.80993	46	
311.15885	66	
311.24268	60	
315.49688	36	
318.02504	74	
319.88907	80	
321.82521	62	
322.78795	66	
323.14568	62	
324.19037	60	
330.20508	100	
331.80334	46	
333.29379	56	
333.86354	44	
334.13256	70	
337.25108	70	
338.24800	48	
338.33870	68	
338.75926	64	
338.88541	78	
341.13375	84	
END IONS

###FS:    #m/z: 340.94092 #charge 1+
###MS: 194
###MSMS: 195
BEGIN IONS
TITLE=Cmpd 145, +MS2(340.9409), 28.0-35.0eV, 4.2min #195
RTINSECONDS=252.488
SCANS=194-195
PEPMASS=340.94092	280520
CHARGE=1+
171.66225	80	
190.93315	76	
191.96804	86	
202.89695	62	
203.88813	62	
207.85249	64	
208.84850	70	
208.96209	78	
210.72644	54	
212.87755	214	
213.93924	270	
213.96088	88	
214.87481	78	
215.88251	70	
215.93824	80	
215.95642	88	
217.90040	76
[truncated: 2,036,929 more chars]
