# Supplementary material for: High-Throughput Venomics
Source: J Proteome Res. 2023 Apr 3;22(6):1734–46. doi: 10.1021/acs.jproteome.2c00780 (PMC10243144; doi:10.1021/acs.jproteome.2c00780)
Supplement: Supplementary file 9 — pr2c00780_si_009.zip [file pr2c00780_si_009.zip › Manual files/Calloselasma rhodostoma MGF/210702_Calloselasma_halfplate000120_5.1.201.mgf]

###	D:\Data\Julien\210702_Cr_half_TFA\210702_Calloselasma_halfplate000120.d\ProteinAnalysisResults.mgf
###	D:\Data\Julien\210702_Cr_half_TFA\210702_Calloselasma_halfplate000120.d\analysis.baf
###	210702_Calloselasma_halfplate000120.d
###	Instrument: maXis HD
###	Manufacturer: Bruker
###    PeakWidth 0.30, MiniumIntensity 10, S/N 1Apply threshold 0, Threshold 10
###    Retain Residuals no, Create neutrally no,
###    FullScan Parameters: AdductIon (+)+H (-)-H, LowMass 0, HighMass 8000, MaxCharge charge decon 4, MinPeaks 3
###    Perf. isotope decon yes, Max Charge Istopic decon 6, MW agreement 0.00, Abund. cutoff 2.00, Envelope cutoff 75.00
###    MaxRes   Parameters: AdductIon (+)+H (-)-H, LowMass 0, HighMass 8000 
###    Perf. isotope decon yes, Max Charge Istopic decon 6, Abund. cutoff 2.00
###    MSn      Parameters: AdductIon (+)+H (-)-H, LowMass 0, HighMass 8000 
###    Perf. isotope decon yes, Max Charge Istopic decon 4, Abund. cutoff 0.05
###    Global Charge Limit: no 3, Prefer FullScan Result: yes, Export what: 2 (0=non deconv/1=deconv only/2=mixed), NoMSMSSignals: 150, Intensity threshold: 10, NoMSSignals (deconv): 2, NoMSSignals (non-deconv): 2, NormalizeData: no, SingleCharged: yes
###
COM=210702_Calloselasma_halfplate000120.d
USERNAME=Demo User

###FS:    #m/z: 323.23750 #charge 1+
###MS: 1
###MSMS: 2
BEGIN IONS
TITLE=Cmpd 1, +MS2(323.2375), 28.0-35.0eV, 0.0min #2
RTINSECONDS=1.3185
SCANS=1-2
PEPMASS=323.23750	1762
CHARGE=1+
193.97131	11322	
195.11979	4978	
206.94030	5214	
208.94560	35854	1+
211.94398	78338	1+
213.93946	25130	
215.93692	3920	
219.02105	2298	
220.95668	2356	
222.95051	61376	1+
225.19359	4864	
226.17763	3692	
226.94676	87760	1+
227.19779	7710	
228.94353	105584	1+
229.45445	3290	
231.95192	8272	
234.96994	11048	
234.99778	19148	
235.16706	2380	
235.20352	6916	
237.18258	2324	
237.21839	2896	
238.14847	6414	
239.02030	3976	
239.07880	3498	
239.14670	27646	1+
239.20017	2742	
239.23473	4224	
239.98053	2388	
240.23019	4226	
241.21357	2690	
241.96305	3572	
242.96127	4034	
243.17000	2734	
243.22829	12102	1+
243.46490	2578	
244.95694	58906	1+
245.18514	5244	
245.22482	3826	
245.94634	47248	1+
246.95141	35084	1+
246.97451	13756	1+
247.23934	4852	
249.18230	4348	
249.25479	3624	
249.91011	6872	1+
249.97180	58178	1+
250.94646	53474	1+
250.99726	8106	
251.19807	9056	
252.47043	4454	
252.97098	588454	1+
253.18612	2804	
253.21302	14224	1+
254.94142	33544	1+
254.96623	223744	1+
255.07356	2754	
255.22818	8466	
256.26127	9996	
256.91376	6744	
256.96382	35190	1+
257.18945	2310	
258.90948	2494	
258.96591	11666	1+
260.16071	6146	
260.97554	2298	
261.97342	15040	1+
262.23569	11800	1+
263.13653	2658	
263.97841	90856	1+
265.16194	4320	
265.21450	3972	
265.97643	11044	
267.19171	3838	
267.23083	2746	
267.26561	5608	
267.97316	37342	
268.26335	3298	
268.95797	41460	1+
269.20776	5494	
270.98085	26452	1+
271.20533	2678	
272.88053	2344	
272.95166	8268	
272.97705	9202	
273.18496	10382	1+
274.09025	4418	
274.27173	13544	1+
275.19688	2776	
277.21367	4036	
279.09129	11222	1+
279.19907	2518	
279.22937	15540	1+
280.26140	4282	
281.20875	3264	
281.24503	24180	1+
281.98894	4298	
282.17029	29834	1+
282.27692	28334	
283.17302	24800	1+
283.20583	4266	
283.22383	2716	
283.26081	24770	1+
285.18521	3032	
285.20141	4622	
285.22203	5042	
285.94106	48470	1+
285.98323	9894	
286.27182	4040	
287.25119	28728	1+
288.20685	11572	1+
288.25136	17642	1+
289.17870	3204	
289.23561	3116	
290.20327	3088	
290.26676	33920	1+
290.89146	2848	
291.09934	13698	1+
291.15928	2622	
291.19563	14088	1+
291.97292	18010	1+
293.17174	2750	
293.20866	11226	1+
293.24490	3228	
293.89614	3556	
293.97545	31398	1+
293.99681	44328	1+
294.17744	2474	
294.24262	2300	
295.12755	6788	
295.18694	3058	
295.22443	18126	1+
295.99250	17400	1+
296.29257	4650	
297.07983	5806	
297.20153	2940	
297.23950	21380	1+
297.90799	3110	
297.91437	3454	
297.99048	2768	
298.08219	3686	
298.27196	6836	
299.20119	3346	
299.21744	2792	
299.23811	3416	
299.25476	5128	
300.28687	9978	1+
301.21672	2828	
302.17254	16566	1+
302.26635	3174	
302.30303	16958	1+
302.94566	5164	
303.19153	10682	1+
303.22915	2630	
303.99584	8406	1+
305.24564	3904	
305.26626	7560	
305.95260	4864	
307.18718	3770	
307.24585	65538	1+
307.94849	2438	
308.29371	3080	
309.18778	4178	
309.22104	4094	
309.25662	6718	
309.27510	5848	
310.30785	13584	1+
311.16155	6194	
311.21961	13128	1+
311.25705	4842	
311.27265	6070	
311.29149	3968	
311.86882	13190	1+
311.93459	8210	
313.17274	2962	
313.21917	11138	1+
313.23490	5752	
313.86588	4910	
313.92870	159664	1+
314.26977	4890	
314.29640	2412	
315.17817	3062	
315.21246	2354	
315.25217	2744	
315.26760	2796	
316.28205	20462	1+
316.31919	5720	
316.94041	4320	
317.21080	3160	
317.87058	2270	
318.29816	51740	1+
318.93406	99132	1+
319.22286	3398	
319.26121	2668	
320.93352	57180	1+
321.18732	2548	
321.20028	2582	
321.24031	3550	
321.27737	3196	
322.19268	3404	
322.87759	5072	
322.92947	939104	1+
323.01593	7714	
323.19743	3146	
323.23807	27626	1+
323.29149	3636	
324.19772	11248	1+
324.28665	5044	
324.32142	11936	1+
324.87699	2896	
325.25337	53726	1+
325.28916	4870	
326.17201	6340	
326.30334	6926	
326.96822	6594	
327.26883	74738	1+
328.31804	8204	
END IONS

###FS:    #m/z: 531.40694 #charge 1+
###MS: 3
###MSMS: 4
BEGIN IONS
TITLE=Cmpd 2, +MS2(531.4069), 28.8-35.9eV, 0.1min #4
RTINSECONDS=3.452
SCANS=3-4
PEPMASS=531.40694	270278
CHARGE=1+
169.28306	216	
224.94675	164	
228.20304	198	
231.97246	162	
234.00511	252	1+
234.95790	332	1+
235.00394	240	1+
239.11341	224	1+
239.87719	210	1+
240.07383	194	1+
243.03732	442	1+
244.95585	338	1+
248.05553	294	1+
249.12211	188	1+
250.04249	220	1+
252.03225	250	1+
252.08253	176	1+
254.89010	164	
258.14298	158	
259.97263	358	1+
260.95026	166	1+
260.99832	160	
262.10018	228	1+
262.14349	180	
263.10383	190	1+
263.23473	224	1+
265.08592	340	1+
266.86152	240	1+
268.94138	180	
268.97710	204	
269.99314	176	1+
271.05565	364	1+
272.88076	212	1+
273.18640	786	1+
274.02392	266	1+
276.93943	242	1+
277.98649	210	
278.24425	386	1+
283.26080	398	
284.16791	408	1+
285.00571	158	
285.06370	200	1+
286.13735	390	1+
287.92484	312	1+
288.20894	158	
289.12107	218	1+
290.02198	154	1+
291.19597	606	1+
291.87771	164	1+
292.14311	192	1+
293.04393	312	1+
293.89026	198	1+
293.99909	176	
295.91766	1744	1+
297.11078	194	
297.85342	418	1+
297.87976	762	1+
298.80249	188	
298.85362	304	1+
298.88198	508	1+
299.14756	260	1+
300.84047	238	1+
300.87643	322	1+
300.94521	278	1+
303.25870	200	1+
303.95195	266	
305.05859	216	1+
305.76795	186	
305.96445	192	1+
307.28786	218	
307.88815	1330	1+
308.13778	156	
308.29074	422	
309.01244	148	1+
309.03965	186	1+
310.11973	218	1+
310.15843	170	
310.30993	284	1+
311.29030	266	1+
311.88388	462	
312.88716	664	1+
313.92790	6032	1+
314.11471	242	1+
314.27552	182	
314.86483	654	1+
315.29955	164	
316.00460	196	1+
316.88775	816	1+
317.07487	228	
318.19839	236	1+
318.86023	184	
318.93279	1120	1+
321.53250	106	1+
322.85338	160	
323.98161	178	1+
324.01102	190	
324.13296	250	1+
324.86199	240	
325.00445	200	
325.89908	412	
326.03240	180	1+
326.89743	536	1+
328.18881	428	1+
330.87598	186	
331.89925	438	1+
331.94112	264	1+
332.87799	242	
332.90495	316	1+
332.96767	186	
334.87497	220	
334.89927	318	
335.88426	272	
336.04007	208	
336.06455	290	1+
336.17225	260	1+
336.87287	686	1+
336.89518	244	1+
336.94322	2430	1+
337.08930	232	1+
337.87743	480	1+
338.33417	168	1+
339.28701	178	
339.90376	184	1+
340.01033	316	1+
340.18726	516	1+
340.23368	136	1+
341.01607	362	1+
341.98165	288	1+
342.12549	288	1+
342.27115	164	
342.36251	138	1+
343.16109	292	1+
345.08664	292	1+
345.20667	3840	1+
346.96189	210	1+
347.11940	176	
348.01490	172	1+
348.91295	182	
349.24993	272	1+
351.05259	188	1+
351.88032	344	1+
352.12480	404	1+
353.19246	588	1+
353.96403	162	
354.03317	212	1+
354.06269	940	1+
354.64043	140	1+
354.90197	222	
355.06863	642	1+
355.22970	244	
356.18209	314	1+
356.88623	372	1+
359.13510	206	
359.16694	228	1+
360.14376	172	
363.16472	260	1+
363.20711	206	1+
363.88273	166	
365.19748	220	1+
365.33118	186	1+
367.17911	214	1+
368.09659	170	
368.89775	236	
369.16794	424	1+
370.08452	218	1+
371.30216	200	1+
371.97231	290	1+
372.19977	192	
372.99788	150	1+
373.19565	240	1+
373.20872	156	
374.90078	384	1+
375.04980	172	
375.13292	178	
376.81533	170	
377.07018	190	
379.05379	162	
380.09570	232	1+
380.15009	212	1+
381.89248	218	1+
382.85334	240	1+
383.04427	344	1+
383.11963	262	1+
383.15922	294	
383.32622	396	1+
384.22073	172	
384.71395	176	
384.88633	172	
384.90687	160	
386.34182	240	1+
387.28077	182	1+
387.85941	216	
388.18735	240	1+
390.29313	178	
390.84359	430	
391.15905	224	1+
391.18673	198	
391.28781	168	1+
391.83913	264	
391.90126	290	
392.13129	162	
392.24624	430	1+
392.86482	1546	1+
392.88924	212	
393.07005	224	1+
393.24838	354	1+
394.16419	368	1+
394.78076	322	1+
394.83705	442	1+
394.85545	608	1+
395.16657	260	1+
396.09872	246	1+
396.20022	502	1+
397.15559	280	1+
397.24606	244	1+
397.31011	258	1+
398.18923	186	
398.90776	212	1+
398.97350	258	1+
399.22891	316	1+
401.12755	158	
401.16111	224	
403.14331	152	1+
403.25625	160	
403.27529	160	
403.87245	560	
403.98966	156	
404.05752	170	1+
404.39039	164	
404.87174	546	1+
405.15722	194	
406.29629	360	1+
407.19828	152	1+
407.87196	224	
408.75918	104	1+
408.84962	604	
409.26166	226	1+
409.85157	382	
409.91169	1038	1+
410.09344	270	1+
410.14487	246	1+
410.84511	362	
410.87459	1710	1+
411.81283	158	
412.84723	928	
413.19775	178	
413.21493	376	1+
413.86844	426	1+
414.16872	508	1+
414.19550	170	
414.21702	252	1+
414.89494	164	1+
416.25385	272	1+
416.87772	224	1+
417.00881	200	1+
417.25620	240	1+
418.84692	166	
419.04780	176	
419.17175	350	1+
420.20728	330	1+
421.37749	354	1+
421.88414	666	
422.03066	314	1+
422.14223	288	1+
422.88466	484	
423.87089	168	
426.20066	192	
426.85989	1108	1+
427.18783	300	1+
427.26604	172	
427.87854	238	
428.13346	204	
428.17358	226	1+
428.88670	3154	1+
429.14079	158	
429.23321	386	1+
429.26343	186	
430.16897	348	1+
430.19742	190	1+
430.85788	508	
430.88152	1044	
431.39361	200	1+
431.86751	1740	1+
431.92740	172	1+
432.23845	192	
432.26067	250	1+
433.34664	248	1+
433.82469	232	1+
433.86838	274	
433.89578	304	
434.13832	198	1+
434.85855	376	1+
434.88324	172	
435.28103	276	1+
435.86217	344	1+
436.21129	278	1+
437.17517	276	1+
437.34214	172	1+
438.10568	190	
439.22619	238	1+
439.89289	660	1+
439.96739	232	1+
441.36724	240	1+
442.26537	306	1+
443.24216	340	1+
443.34508	160	
443.73241	110	1+
444.21100	162	1+
444.87270	2424	1+
447.14650	498	1+
447.92414	160	
448.11864	184	1+
448.14990	300	1+
448.37831	150	1+
448.83665	212	1+
449.87635	1404	1+
450.14329	224	1+
450.29423	272	1+
451.01467	198	1+
451.19556	152	1+
451.22105	168	
451.90123	656	1+
452.23792	336	1+
453.87275	164	
454.22361	192	1+
454.35603	168	1+
455.40302	178	
457.09187	168	
457.24283	254	1+
457.35427	326	1+
457.90207	324	1+
458.05654	246	1+
458.17761	194	
458.35957	218	1+
459.16048	312	1+
459.41324	200	1+
460.16510	270	1+
461.06004	140	1+
461.58455	174	
462.76807	166	1+
462.88008	1372	1+
464.12405	264	1+
464.38629	334	
466.41564	278	1+
467.25511	234	1+
467.88875	3256	1+
468.29420	198	1+
469.08911	274	1+
469.98551	228	1+
470.25837	326	1+
471.13737	208	1+
471.18296	166	1+
471.31148	430	1+
472.23964	184	1+
473.17326	166	1+
473.35099	170	
473.68085	88	1+
475.18891	230	1+
476.36692	358	1+
477.22635	206	1+
479.33288	194	1+
480.15868	134	1+
480.36944	202	1+
482.90147	228	1+
485.89970	1218	1+
486.05719	196	1+
486.22545	324	1+
486.27016	168	
487.27046	254	
487.90322	176	
488.12105	162	
488.14827	172	
488.27784	194	
489.01915	156	1+
489.15036	206	1+
489.20027	282	1+
489.25232	190	
489.35783	190	
490.25585	216	
490.29361	178	1+
490.44027	182	1+
490.89965	274	1+
491.25933	168	
491.38514	316	
491.51084	166	1+
492.24735	446	1+
492.28976	190	1+
492.44503	280	1+
493.11087	160	1+
493.24907	356	1+
493.31317	394	1+
493.35398	200	
494.33352	474	1+
494.41778	164	
495.18277	296	1+
495.30527	220	1+
495.40044	348	1+
496.25925	272	1+
497.21017	244	1+
497.31911	158	
497.37983	192	
499.30946	258	1+
499.43663	234	1+
500.25762	310	1+
500.35987	382	
500.41997	150	1+
501.25788	196	1+
502.16524	224	1+
503.13233	552	1+
505.40541	166	1+
506.33891	186	1+
507.29589	216	1+
507.93845	136	1+
508.91217	366	1+
509.22664	180	1+
509.29087	184	1+
509.35315	230	1+
509.38040	660	1+
510.05576	1362	1+
510.09150	192	1+
510.34088	174	1+
510.43760	360	1+
510.48055	180	
511.05713	868	1+
511.23048	492	1+
512.23500	378	1+
512.29517	178	1+
512.32705	684	1+
512.40936	450	1+
512.48737	166	1+
513.13265	1016	1+
513.32854	480	1+
513.41239	354	1+
514.10269	292	1+
514.19519	136	1+
514.36679	534	1+
515.26614	204	1+
515.43162	386	1+
516.24177	162	
516.34227	302	1+
516.40046	488	1+
516.43637	260	1+
518.28906	252	1+
518.90610	184	1+
521.24866	524	1+
523.46955	212	1+
525.26103	164	1+
526.28458	172	
527.24718	324	1+
527.35777	684	1+
527.38745	308	
527.42382	812	1+
527.45639	796	1+
527.50812	892	1+
527.54696	464	1+
527.86215	244	1+
528.06160	284	1+
528.13294	292	1+
528.26645	352	1+
528.30758	238	
528.51331	762	1+
528.54341	398	1+
529.18615	238	1+
529.32994	202	
529.40593	2222	1+
529.90392	206	1+
530.18937	154	1+
530.23009	158	
530.28350	714	1+
530.33796	192	
530.38185	214	
530.48863	1068	1+
530.52216	182	
530.55544	162	
530.66132	156	1+
531.25256	472	1+
531.28740	590	1+
531.31380	244	
531.34678	2248	1+
531.46175	160	
531.66100	150	1+
532.17745	178	1+
532.45444	978	1+
532.93143	222	1+
534.11756	192	
534.31831	584	1+
534.42585	164	
534.46673	754	1+
534.50409	526	1+
535.13049	164	
535.21451	280	1+
535.35725	218	
535.97531	196	1+
536.21554	214	1+
536.42068	138	1+
END IONS

###FS:    #m/z: 322.92966 #charge 1+
###MS: 3
###MSMS: 5
BEGIN IONS
TITLE=Cmpd 3, +MS2(322.9297), 28.0-35.0eV, 0.1min #5
RTINSECONDS=4.2245
SCANS=3,5
PEPMASS=322.92966	269132
CHARGE=1+
192.66790	86	
198.86826	94	
200.10486	86	
201.01950	88	
201.04680	170	
205.95730	84	
206.06639	102	
209.92241	108	
209.94486	92	
214.33188	90	
216.02838	106	
218.86404	84	
219.95166	100	
221.06973	136	
222.95014	132	
223.96219	266	1+
223.97826	88	
226.10218	114	
227.93260	212	
228.85964	134	
231.11491	98	
233.06870	364	
233.90096	138	
234.14320	248	1+
235.08362	204	1+
235.17948	86	
236.10887	266	1+
237.10877	262	1+
237.45813	106	
238.21925	110	
239.07980	432	1+
239.14499	98	
240.03913	240	1+
240.64178	104	
241.06497	130	1+
241.11128	100	
241.19040	84	
241.41976	118	
241.53201	84	
241.93871	624	1+
243.20377	86	
244.04039	92	
244.97788	84	
246.64481	84	
246.93895	94	
246.97464	212	
247.20042	88	
248.24185	138	
248.85990	90	
248.98624	172	
249.63869	84	
249.79424	90	
249.93977	186	1+
251.07316	114	
251.78389	244	1+
252.08140	94	
253.15582	134	
253.42461	84	
253.69440	124	
253.92433	142	
254.86267	106	
255.07108	84	
256.57768	134	
260.12274	196	1+
260.17464	314	
260.42940	84	
260.50789	112	
260.93077	94	
261.17963	212	
262.17161	292	1+
262.98989	142	
263.06116	254	1+
264.09210	88	
264.12008	106	
264.27001	120	
265.01829	186	
265.05736	234	
265.09733	114	
265.85520	146	
265.97916	86	
266.01662	108	
266.04441	90	
266.86214	124	
266.96587	108	
266.99675	398	1+
267.13597	190	1+
268.05621	202	
268.11432	86	
268.97301	124	
270.23377	88	
271.06580	84	
271.50911	92	
273.26165	86	
273.85881	114	
274.25032	100	
276.19558	164	1+
277.09353	314	1+
277.11979	84	
279.00171	88	
279.06088	86	
279.09212	1010	1+
279.12651	88	
279.22915	284	
280.14462	400	
280.26036	162	
281.05016	222	
281.18703	120	
282.05259	114	
282.27415	186	
283.02912	118	
283.06764	630	1+
283.08928	112	
283.26090	190	
283.94990	86	
284.10324	142	
284.17355	88	
284.29136	1182	1+
284.88996	86	
284.98446	154	
285.16158	88	
286.10270	212	1+
287.19930	88	
288.06434	202	
288.20204	198	1+
289.23033	96	
290.16827	96	
292.02704	266	1+
292.05859	86	
292.11131	260	1+
292.81599	102	
293.09375	116	
294.15926	138	
294.28109	284	1+
294.50150	98	
295.78184	86	
296.29119	94	
296.79841	90	
296.86937	122	
298.62895	88	
299.28148	206	1+
301.13881	142	1+
301.23936	124	
302.13675	180	1+
302.24775	282	1+
303.00752	88	
304.18738	164	
305.19376	134	
306.27621	86	
306.88240	172	
307.02408	150	1+
307.13388	112	
307.28178	160	
307.30533	134	
307.88647	114	
308.29244	1032	1+
309.12489	154	
309.91006	86	
310.30880	486	
310.91344	88	
311.02658	216	1+
313.03089	102	
313.99142	92	
314.84945	98	
315.96177	104	
316.26320	192	1+
317.93121	90	
319.09450	90	
319.97278	84	
320.04629	130	
320.07132	118	
320.15040	86	
320.20133	148	
320.25603	112	
321.12282	446	1+
321.14318	140	
321.29867	274	1+
322.04676	132	
322.15922	120	
322.22233	102	
322.25222	112	
322.31586	104	
323.23742	5982	1+
324.06775	118	
324.20530	1374	1+
324.89331	204	1+
324.99767	182	1+
325.02790	94	
325.14806	226	1+
325.31609	306	
326.11171	140	1+
326.19249	364	1+
326.37770	332	
327.24684	370	1+
327.26926	126	
END IONS

###FS:    #m/z: 340.93988 #charge 1+
###MS: 3
###MSMS: 6
BEGIN IONS
TITLE=Cmpd 4, +MS2(340.9399), 28.0-35.0eV, 0.1min #6
RTINSECONDS=4.9965
SCANS=3,6
PEPMASS=340.93988	125720
CHARGE=1+
53.81923	108	
123.82094	88	
164.02648	94	
196.16561	98	
198.14693	192	
209.15528	88	
213.89937	112	
213.94182	542	1+
215.04792	88	
215.88772	304	
215.93598	158	
221.62991	92	
221.89135	162	
221.94456	146	
222.96949	136	
223.95989	150	
225.08031	124	
225.16216	106	
226.86866	134	
228.02639	90	
231.07665	122	
231.94942	602	1+
233.13905	206	1+
233.89921	218	1+
233.94599	322	
233.99605	90	
238.02222	90	
238.04849	94	
239.17708	92	
240.23075	690	1+
241.86614	184	1+
241.94990	88	
242.51615	90	
242.94354	132	
243.89476	92	
244.03952	130	
245.22528	88	
246.21255	88	
246.97498	578	1+
247.00334	90	
247.23706	152	
247.98668	270	1+
248.02894	96	
249.96226	120	
251.95809	118	
252.22948	134	
253.16838	150	
253.96904	114	
254.08782	182	
254.96492	724	
255.00567	248	1+
255.07594	506	1+
256.26228	148	
256.96207	94	
257.98553	118	
259.09267	142	
262.03909	118	
263.07444	254	1+
264.01663	246	1+
265.06880	88	
265.26109	102	
266.13844	96	
266.24706	128	
267.00078	90	
267.13768	312	1+
268.00268	176	
269.00447	150	
269.09910	122	
270.99326	92	
272.93540	328	
273.42430	126	
275.04170	106	
275.99066	104	
276.06718	130	
276.26530	288	1+
277.23107	168	
278.16735	90	
279.96648	126	
280.16351	126	
281.07417	98	
282.04638	402	1+
282.27425	540	1+
282.30779	168	1+
283.02640	144	
283.04721	236	1+
284.08010	156	
284.29134	208	
284.97965	98	
286.16183	92	
287.89819	114	
287.91533	90	
288.06018	94	
289.07750	100	
290.04465	130	
291.25120	274	1+
294.16025	110	
294.97421	404	1+
296.06578	280	1+
296.32711	232	
297.79803	106	
298.13422	126	
298.14960	98	
298.17591	130	
298.30680	168	
299.05890	274	
300.06157	208	
300.97956	116	
301.21743	344	1+
301.90777	92	
302.17455	164	
303.02365	120	
303.13210	168	
303.17633	214	
303.24824	170	
304.76091	90	
306.27786	122	
306.78933	254	1+
307.24881	92	
307.29238	140	
308.29223	376	
308.32908	128	
309.25107	96	
309.30938	102	
310.22844	92	
311.86183	98	
312.02665	116	
312.91519	176	
313.03488	336	1+
318.76564	96	
319.09474	110	
319.16571	88	
319.18720	140	
319.60368	96	
320.31753	102	
321.20760	106	
322.13409	274	1+
322.27549	204	
322.30864	140	
323.01445	200	1+
323.23795	1002	1+
323.30912	190	
324.08220	90	
324.12934	100	
324.32318	166	
324.89526	318	1+
325.25142	136	
325.27937	92	
326.04807	118	
326.17261	438	1+
326.30340	186	1+
326.34260	220	
327.34416	154	
327.83355	100	
328.01477	104	
328.26489	110	
328.88751	158	1+
329.81517	90	
330.20005	96	
333.98922	128	
334.87580	122	
335.06787	94	
337.25268	132	
337.31880	164	1+
337.96183	98	
338.05202	96	
338.17488	144	
338.25309	126	
338.34779	130	
339.04957	154	
339.11948	226	1+
339.15896	122	
339.30423	224	1+
340.36502	194	1+
340.39025	160	
341.06880	146	
341.25375	138	
341.39817	138	
342.28047	216	1+
342.31434	340	1+
343.07328	108	
343.20707	310	
343.90306	122	
345.00084	92	
345.08716	110	
345.18811	168	
345.20278	92	
345.29473	92	
END IONS

###FS:    #m/z: 322.92975 #charge 1+
###MS: 7
###MSMS: 8
BEGIN IONS
TITLE=Cmpd 5, +MS2(322.9297), 28.0-35.0eV, 0.2min #8
RTINSECONDS=8.6895
SCANS=7-8
PEPMASS=322.92975	236724
CHARGE=1+
153.06616	84	
192.10075	88	
193.89357	84	
195.08721	82	
198.80781	86	
201.04515	268	1+
204.06031	92	
205.43426	84	
205.95006	212	
210.93683	90	
212.89706	134	
214.09094	82	
216.01596	106	
217.41881	100	
220.17433	156	
220.42200	86	
221.94492	128	
222.05118	82	
222.97637	118	
223.95832	198	
224.97847	152	
227.10251	230	
227.92699	174	
230.63548	84	
230.90571	94	
232.10989	128	
233.06976	144	
234.81067	98	
236.07880	104	
237.07323	156	
238.21245	188	
238.95974	112	
239.08473	336	1+
239.95259	166	1+
240.01712	178	1+
240.93938	332	
241.10134	98	
241.19303	96	
241.93671	230	
242.94188	610	1+
243.16065	108	
243.21436	106	
243.42305	116	
244.95633	134	
245.16210	142	
245.95141	116	
246.03663	96	
246.97364	266	
247.04585	92	
247.06665	118	
247.55397	86	
248.05431	82	
248.11739	214	1+
248.99020	104	
249.63281	98	
249.84125	100	
249.96395	202	1+
250.22218	82	
250.94439	94	
251.92772	84	
252.26879	84	
255.21437	116	
256.16457	82	
258.14935	92	
258.73066	124	
259.19046	104	
260.17721	274	
260.44520	82	
261.01225	136	
261.54630	106	
262.03489	80	
263.17704	82	
265.01900	156	
265.04896	126	
265.54280	92	
266.24402	106	
266.86427	158	
266.99738	686	1+
267.13884	128	
267.99900	626	1+
268.95625	206	1+
268.98373	94	
271.09244	110	
272.84569	82	
272.94314	92	
274.04598	152	
274.17960	82	
275.92514	84	
276.22938	82	
277.07035	98	
277.26028	118	
278.09423	120	
279.09206	826	1+
279.21091	100	
279.23146	364	1+
280.14194	712	1+
280.21317	86	
280.27214	172	
281.05433	134	
281.16382	114	
282.02153	206	1+
282.04883	86	
282.27719	240	
283.06899	214	
283.26251	252	
283.89346	158	1+
284.26781	106	
284.29255	1148	1+
285.02784	156	
285.14319	98	
286.30700	116	
288.04281	82	
288.06372	292	1+
289.17353	98	
290.21391	90	
290.87660	202	1+
294.16141	136	
294.17530	100	
294.75857	92	
295.27336	122	
296.17605	146	
296.28984	100	
296.79652	86	
297.03125	94	
297.13779	122	
299.05644	128	
299.23626	88	
300.07936	190	1+
300.13131	102	
301.01213	120	
302.24316	140	
304.20562	114	
304.22247	184	
304.26254	134	
304.91059	96	
306.10841	90	
306.20163	88	
306.27435	110	
306.79877	102	
307.20915	188	
307.23830	124	1+
307.32960	98	
308.07094	94	
308.29434	810	1+
308.31908	102	
309.22287	120	
309.27886	92	
310.04776	84	
310.23697	122	
310.25312	82	
310.30917	412	1+
310.74519	82	
311.02736	184	
312.02532	842	1+
312.25523	114	
313.02796	556	1+
316.15581	92	
319.01743	134	
319.15370	96	
320.25285	178	
321.14154	104	
321.29138	222	1+
322.32148	154	
323.23771	4422	1+
324.20500	354	
324.89174	90	
325.17414	128	
325.20553	230	
325.28518	104	
325.31666	104	
325.78886	86	
326.01699	82	
326.20228	106	
326.21677	270	1+
326.25365	124	
326.37277	104	
327.24611	102	
END IONS

###FS:    #m/z: 531.40709 #charge 1+
###MS: 7
###MSMS: 9
BEGIN IONS
TITLE=Cmpd 6, +MS2(531.4071), 28.8-35.9eV, 0.2min #9
RTINSECONDS=9.462
SCANS=7,9
PEPMASS=531.40709	192590
CHARGE=1+
219.94183	176	
224.94838	168	
231.99767	160	
236.15006	138	
237.05696	204	1+
238.94805	170	
239.87584	138	
240.07667	154	
244.95435	164	
245.06476	176	
252.09172	216	1+
254.02415	144	
255.20125	148	
259.09919	136	
261.12644	156	
262.06442	180	1+
262.96381	212	
263.00804	188	1+
263.87678	144	
265.95565	216	
265.99913	460	1+
266.99899	286	1+
267.03255	140	
267.08712	158	
268.05258	196	1+
271.87469	212	1+
273.18605	560	1+
276.04065	202	1+
277.15151	138	
277.98571	194	
278.98062	250	1+
280.95610	214	
281.13367	144	
282.96005	142	
283.26108	238	1+
284.87698	264	1+
286.08756	240	1+
288.02738	226	
289.12325	266	1+
289.87919	332	
289.95203	136	
290.88158	152	
290.91221	178	1+
291.19608	202	
291.86368	322	1+
292.87108	182	1+
293.04224	224	1+
294.18362	222	1+
295.17813	170	1+
295.85886	198	
295.87962	388	1+
295.91997	884	1+
296.88170	326	1+
297.03943	190	1+
298.85014	260	1+
298.87882	726	1+
299.79683	184	1+
302.04752	220	1+
302.07691	198	1+
302.79503	278	1+
302.87163	368	1+
304.27286	142	
304.99477	176	
306.28363	938	1+
307.28770	954	1+
307.88936	556	1+
308.88919	374	1+
310.11996	150	
311.15760	412	1+
311.88447	356	
312.04167	240	
312.15924	428	1+
312.87943	276	
312.95895	158	1+
312.98367	192	1+
313.92883	5578	1+
314.05830	150	
314.14702	144	
314.86206	894	1+
314.89293	352	1+
315.03264	136	1+
316.80465	166	
316.88617	560	1+
318.85713	340	1+
318.87992	212	
318.90642	166	
318.93261	384	1+
319.89029	226	
322.10499	140	
324.85826	374	1+
325.89850	288	1+
325.96383	178	1+
326.11593	134	1+
327.89853	360	1+
328.18577	378	1+
329.01487	146	
329.06205	178	
329.88340	164	
331.88769	172	
332.87156	282	1+
332.89573	262	
333.01951	140	1+
333.82876	102	1+
333.94491	216	
334.15768	148	
334.90233	300	
336.04480	254	1+
336.12333	140	
336.16823	148	
336.31345	124	1+
336.87762	248	1+
336.88831	420	1+
336.94538	2468	1+
337.01191	162	1+
338.09099	258	1+
338.14838	148	
338.94416	366	1+
339.01257	182	1+
339.87664	200	
341.90501	244	1+
341.92756	232	1+
341.97127	266	1+
342.07872	152	
345.20754	2008	1+
346.11149	184	1+
347.06081	140	
347.86899	282	1+
348.87203	242	1+
350.87932	390	1+
350.94308	146	
351.89831	138	
352.14169	174	
353.96289	166	
354.05320	230	
355.07077	206	
355.10620	224	1+
355.18251	140	
355.77334	214	1+
355.89039	152	
355.98167	146	
357.13529	290	1+
357.86943	300	1+
358.87350	254	1+
359.95627	282	
360.86031	386	1+
361.83989	300	1+
362.15365	412	1+
364.00905	148	
365.07833	176	1+
365.14073	244	1+
367.18443	242	1+
367.26916	110	1+
367.84631	210	
368.89615	198	
368.95093	140	
369.88929	296	1+
370.17501	264	1+
371.11851	166	1+
371.23696	206	
371.97641	362	
372.21965	214	1+
373.20268	186	
373.89800	204	1+
373.91268	156	1+
373.97183	150	
374.06410	218	1+
374.11496	162	
375.20097	278	1+
375.23320	194	1+
375.96428	212	1+
376.92471	208	1+
377.83451	198	
379.33696	142	1+
380.13674	290	1+
380.18967	210	1+
380.85514	392	1+
381.08236	166	1+
383.15508	244	1+
383.19539	140	
385.13962	134	1+
385.20979	260	1+
385.85492	140	
385.97007	176	
388.20825	166	
388.84321	218	
390.17909	250	1+
390.84229	528	
391.84083	322	
391.90579	216	
392.86446	992	1+
393.12936	214	1+
394.83760	150	
394.85805	220	
395.03582	156	1+
395.18429	192	1+
396.78717	146	
396.84214	230	1+
397.12975	198	1+
397.27993	158	
398.40181	152	
398.86755	146	
401.16191	308	1+
402.75741	190	1+
403.14506	158	
403.86849	764	1+
405.20511	232	1+
405.36921	146	1+
406.13273	322	1+
407.13616	260	1+
408.79532	196	1+
408.85330	612	
409.85622	400	
409.90989	316	
410.17265	142	
410.84463	256	
410.87345	1900	1+
410.91236	250	
411.09547	260	1+
411.13002	224	1+
411.24799	220	1+
412.84652	742	1+
412.86802	568	1+
412.89894	198	
412.92575	138	
413.07433	136	
416.23314	142	
416.87200	164	
416.92772	344	1+
417.06409	274	1+
417.91419	228	1+
418.22118	236	1+
419.17795	246	
419.84066	144	
420.20909	190	1+
421.88157	316	
422.88398	240	
423.11097	158	
423.87545	146	
425.17105	164	
425.20115	152	
425.87953	260	
426.85768	684	1+
426.88563	400	
428.13532	438	1+
428.88510	2284	1+
429.31063	154	
430.85391	522	
430.88222	614	
431.17115	174	
431.86422	1000	1+
431.92388	204	1+
432.25278	204	1+
432.89071	208	
433.21910	144	
433.81920	142	1+
434.04327	146	1+
434.20907	240	1+
434.35856	250	1+
434.87295	362	1+
434.89332	162	
435.36499	208	1+
435.86260	238	1+
435.87805	294	1+
436.09052	256	1+
436.13058	196	1+
436.86606	198	1+
437.36667	220	1+
438.16857	154	
438.32584	190	1+
438.89033	538	1+
440.23141	160	
443.07398	298	1+
444.87309	1124	1+
446.11563	232	1+
448.14737	158	
448.17470	396	1+
449.04638	170	1+
449.87378	802	1+
450.19730	222	1+
450.45205	146	
451.14990	486	1+
451.90329	234	
452.26274	156	
455.15929	196	1+
455.34086	188	
456.23259	134	1+
456.83545	148	
457.90257	488	1+
459.86146	176	1+
462.88276	688	1+
463.25953	146	
464.38654	482	1+
467.15917	130	1+
467.88719	1018	1+
468.83052	164	1+
470.15753	220	1+
470.29890	348	1+
470.90427	208	1+
471.88395	338	1+
472.33772	396	1+
473.33921	258	1+
473.38945	394	1+
473.46185	256	1+
474.46031	166	1+
475.36843	168	
476.15328	198	1+
476.22265	284	1+
476.83000	176	1+
478.19090	180	1+
484.31099	208	1+
484.98372	152	1+
485.34790	360	1+
485.40529	150	
485.89775	690	1+
486.37305	144	
487.30332	192	1+
487.89265	204	
488.12460	172	
488.27499	214	1+
489.28027	152	1+
490.39714	250	1+
490.90856	194	1+
492.11108	212	1+
492.43774	226	1+
495.27430	302	1+
495.36563	256	1+
496.44520	374	1+
497.34741	326	1+
500.35662	386	1+
503.13256	282	1+
506.21939	150	1+
509.34516	166	
509.38339	194	
510.05474	584	1+
510.46669	220	
511.01679	136	1+
511.38345	294	1+
511.45684	148	
512.05244	176	1+
512.22134	180	1+
512.32905	534	1+
512.36558	150	
512.48585	270	1+
513.08871	194	1+
513.12986	488	
513.26266	288	1+
513.33032	390	1+
513.48910	212	1+
514.13136	556	
514.26572	224	1+
514.30141	180	1+
514.37138	394	1+
515.42817	256	1+
515.46653	216	1+
516.20056	320	1+
516.43004	166	1+
517.41235	428	1+
517.47887	130	1+
518.27037	148	1+
521.24413	284	1+
524.27552	214	1+
525.76174	100	1+
526.44525	236	1+
527.12557	210	1+
527.39521	182	
527.42211	694	1+
527.44469	154	1+
528.12490	200	1+
528.35065	398	1+
528.51104	410	1+
528.54697	224	1+
529.04878	328	1+
529.27568	168	
529.32980	340	1+
529.35776	264	1+
529.40787	546	
529.47621	200	
529.59435	100	1+
530.24784	384	1+
530.29170	146	
530.43528	168	
530.47480	184	
530.50057	234	1+
530.53364	160	
530.55815	372	1+
531.25296	238	1+
531.30180	670	1+
531.34663	966	1+
531.40543	320	1+
531.46445	884	1+
532.31020	690	1+
532.42891	186	
532.46750	766	1+
533.34763	712	1+
533.94893	154	1+
534.23644	136	
534.43271	524	1+
535.43356	346	1+
536.25712	166	1+
536.40118	218	1+
END IONS

###FS:    #m/z: 340.94026 #charge 1+
###MS: 7
###MSMS: 10
BEGIN IONS
TITLE=Cmpd 7, +MS2(340.9403), 28.0-35.0eV, 0.2min #10
RTINSECONDS=10.234
SCANS=7,10
PEPMASS=340.94026	128700
CHARGE=1+
157.51874	88	
192.97645	104	
197.12316	84	
198.06380	96	
205.92872	98	
209.13250	88	
210.93323	80	
213.93915	1402	1+
215.89156	90	
215.93660	216	
217.93850	88	
218.84754	84	
222.95571	106	
223.93786	82	
223.98000	80	
226.16619	122	
226.86791	176	1+
226.94772	116	
227.78369	86	
229.91787	100	
230.06498	94	
231.94928	504	1+
233.89686	344	1+
233.94804	124	
234.15638	80	
235.89090	186	
236.07860	82	
237.04052	84	
238.21571	80	
240.23126	170	
247.24097	88	
249.96170	234	
251.07857	80	
251.55548	90	
251.95563	186	
252.96020	102	
254.09651	122	
254.86683	98	
254.90446	106	
254.96772	372	
255.07409	328	
255.54020	104	
256.96704	92	
257.96066	218	1+
259.05994	84	
260.89319	82	
261.05383	90	
261.89158	142	
262.47849	100	
263.90866	80	
264.21001	112	
264.41945	80	
264.67337	92	
265.01477	332	1+
266.00191	100	
267.00287	154	
267.13433	182	
268.00350	110	
268.13760	96	
268.91925	92	
268.99924	196	
269.01584	98	
269.21539	86	
270.79827	90	
271.05593	90	
271.93815	86	
272.21739	88	
272.94134	86	
273.16657	84	
276.16701	118	
276.99908	104	
277.22820	98	
277.96276	92	
278.06303	96	
278.24851	136	
278.96008	266	1+
279.94719	128	
280.25899	190	
280.92073	140	
281.00098	84	
281.05057	308	1+
281.09126	86	
281.14063	128	
281.26119	90	
282.27729	84	
282.96174	88	
283.04044	162	
283.28304	178	
284.81321	82	
284.91257	86	
286.98909	84	
287.90939	90	
288.26381	162	
288.82687	90	
289.56811	88	
292.02136	114	
292.07675	82	
293.23403	82	
293.84699	130	
294.04004	82	
294.17179	82	
295.12415	222	1+
295.21826	86	
297.01924	112	
298.13440	258	1+
298.31056	120	
299.06070	166	
299.15988	84	
299.18760	84	
299.31917	80	
300.41409	96	
301.24959	110	
301.90992	106	
302.17354	112	
302.78101	80	
302.94416	320	1+
303.21217	124	
303.77174	190	1+
303.94803	270	1+
304.10695	82	
306.20872	132	
307.18599	98	
307.30186	134	
307.78549	166	1+
307.88446	136	
308.29496	454	1+
309.91441	94	
311.02041	86	
313.02846	636	1+
315.89197	82	
319.17171	114	
320.02775	120	
320.18615	86	
320.21674	96	
320.28933	312	1+
321.21905	142	
322.13446	132	
322.73306	92	
323.23690	472	
323.30585	180	
323.89682	136	
324.24147	324	
324.32274	108	
324.83340	94	
325.22510	134	
325.25565	144	
326.02387	84	
326.39887	80	
327.00252	90	
327.34648	84	
328.16905	80	
329.32922	88	
329.87086	100	
332.40223	104	
336.20336	84	
337.15857	106	
337.18766	114	
337.21638	256	1+
337.33354	202	1+
338.09946	82	
339.23449	98	
339.28044	90	
341.24462	104	
341.28169	310	1+
342.17204	120	
342.26614	148	
342.31350	90	
343.20688	266	1+
344.26406	80	
345.03904	96	
345.73262	90	
END IONS

###FS:    #m/z: 322.92967 #charge 1+
###MS: 11
###MSMS: 12
BEGIN IONS
TITLE=Cmpd 8, +MS2(322.9297), 28.0-35.0eV, 0.2min #12
RTINSECONDS=13.905
SCANS=11-12
PEPMASS=322.92967	196154
CHARGE=1+
60.26228	92	
98.16782	96	
127.25784	174	
188.98361	90	
191.95917	72	
192.88689	142	
193.07169	120	
201.04348	160	
205.94774	180	
206.05956	80	
210.04973	94	
212.02968	76	
215.88432	78	
220.11586	86	
220.18040	82	
221.96590	148	
222.94761	260	
223.95946	282	
223.97983	104	
224.46733	80	
224.97417	82	
226.65622	88	
229.09451	74	
232.01921	74	
233.06927	266	
234.62833	86	
236.14495	100	
237.07973	90	
237.96358	90	
238.05621	76	
239.06155	96	
239.08033	150	
239.40920	94	
240.06674	72	
240.08385	80	
240.93977	222	
240.96194	134	
241.01722	90	
241.08205	74	
241.12781	96	
241.90255	90	
241.94192	314	
242.94271	1196	1+
243.08211	84	
243.14741	88	
243.66638	80	
243.73562	86	
243.87951	102	
243.97922	74	
244.93859	128	
245.13107	92	
245.16402	108	
245.93814	248	1+
246.18006	136	
246.97466	342	
248.09876	76	
248.98365	172	
249.16953	74	
250.06091	80	
250.72052	88	
250.94996	86	
250.96387	76	
251.25184	90	
254.07210	74	
257.65654	94	
258.13781	82	
258.41225	74	
258.57614	88	
258.83547	120	
260.17353	128	
261.17898	130	
262.05177	180	1+
262.19992	106	
264.14807	80	
264.72500	74	
264.96005	172	1+
265.12056	118	
265.14465	72	
265.17275	88	
265.85505	74	
266.27870	96	
266.99720	162	
267.17007	152	
267.84910	72	
267.99870	260	
268.17260	76	
269.00111	358	
269.15090	88	
269.81401	78	
270.80351	74	
272.05569	158	
278.06502	80	
278.11242	92	
278.24298	80	
278.81291	80	
278.86323	138	
279.04653	76	
279.09303	1452	1+
279.21078	122	
279.22912	74	
280.03912	198	1+
280.13981	138	
280.25879	76	
280.93073	82	
281.15315	90	
281.27104	140	1+
282.08868	84	
282.85014	80	
283.07056	186	
283.43669	74	
284.06315	82	
284.29248	544	1+
285.93544	96	
286.19737	86	
286.97461	78	
289.88983	88	
290.85651	74	
291.10200	106	
292.10383	76	
292.43582	78	
293.70133	76	
294.26956	124	
296.90424	76	
296.92746	84	
299.05950	180	
300.87443	200	1+
301.13634	110	
302.24347	262	
303.07134	136	
303.87409	112	
304.09461	78	
304.22319	74	
305.26649	108	
305.29682	100	
306.04057	94	
306.88841	190	1+
308.18068	76	
308.29310	742	1+
309.06333	76	
309.24025	74	
309.79737	98	
310.30838	282	
312.03687	104	
313.02653	160	
316.83736	80	
317.77994	72	
317.92894	106	
319.20581	86	
319.30538	76	
320.06281	82	
320.27408	198	1+
321.06981	78	
322.30791	190	
323.12576	84	
323.16752	76	
323.20315	76	
323.23766	2102	1+
323.34001	78	
323.43485	116	
323.89543	336	1+
324.04905	78	
324.12966	232	1+
324.20383	320	
325.23735	290	1+
326.17812	106	
327.24285	190	
END IONS

###FS:    #m/z: 340.93999 #charge 1+
###MS: 11
###MSMS: 13
BEGIN IONS
TITLE=Cmpd 9, +MS2(340.9400), 28.0-35.0eV, 0.3min #13
RTINSECONDS=14.6775
SCANS=11,13
PEPMASS=340.93999	122746
CHARGE=1+
123.16860	88	
123.28312	90	
140.13016	86	
188.05308	86	
190.08592	100	
192.88718	86	
198.85444	80	
199.87199	86	
200.05626	98	
202.67530	84	
205.95094	154	
209.19477	94	
211.07598	86	
213.93893	1026	1+
214.89658	84	
215.86792	88	
215.88776	166	
217.88400	282	
220.05730	88	
221.86079	84	
222.95042	92	
223.97468	82	
223.99494	82	
224.05171	82	
224.98009	148	
226.86893	84	
226.94696	118	
229.06587	92	
230.89640	82	
231.89201	84	
231.95119	986	1+
233.09337	188	1+
233.94606	168	
236.89312	126	
237.89177	100	
239.90465	92	
240.09169	136	
240.15828	92	
240.23233	146	
240.80732	82	
243.06516	90	
243.20663	80	
246.08169	108	
246.66400	80	
246.97644	130	
247.00144	86	
248.39901	88	
248.98720	130	
249.96115	450	1+
251.22174	216	1+
251.95462	284	1+
254.39713	86	
254.85757	102	
254.96483	414	
255.07408	102	
256.00154	86	
256.07592	130	
256.97431	104	
257.05405	82	
258.02751	84	
258.89377	90	
259.89188	114	
260.89716	84	
262.63962	84	
264.07298	106	
265.05897	98	
265.26195	118	
265.91507	94	
266.99670	232	1+
267.11788	102	
267.13521	212	
269.00556	254	1+
269.22741	90	
269.85818	98	
272.93256	136	
274.08503	192	1+
274.96967	98	
275.83983	100	
276.18258	106	
277.80079	80	
278.96939	82	
279.13680	80	
279.21246	96	
279.84616	98	
279.96367	154	
280.23136	90	
280.25808	80	
281.04615	294	1+
282.27448	106	
284.05300	104	
284.26889	154	
284.38679	98	
284.62490	116	
291.56099	88	
292.10613	94	
292.93907	82	
294.75022	102	
295.05402	88	
295.99333	90	
296.13670	84	
296.86607	90	
297.97418	146	
298.04340	180	1+
298.08614	182	
298.58659	84	
298.97378	270	1+
299.00968	114	
299.11153	90	
299.23358	192	1+
299.25976	82	
299.57207	110	
300.25833	98	
301.15308	90	
301.74139	80	
302.74714	100	
302.94724	126	
303.02686	82	
303.20046	84	
303.22919	136	
305.80560	84	
306.27328	122	
306.88116	164	
307.24382	88	
307.28605	706	1+
307.30579	102	
307.78208	88	
307.88591	134	
308.29033	504	1+
309.06741	80	
311.02598	278	
312.02813	138	
312.90015	96	
313.02908	176	
313.88477	100	
314.22863	80	
320.31758	84	
322.12706	112	
323.01299	178	
323.23868	664	1+
323.31041	212	
324.11814	166	
324.89036	208	
325.22612	80	
326.30557	120	
327.09789	92	
327.18657	138	
327.29102	88	
328.18793	126	
329.87724	86	
332.37096	90	
335.13476	118	
335.87698	82	
337.09160	92	
337.23656	196	1+
337.34797	96	
338.35916	86	
339.00974	88	
340.15875	212	1+
341.24959	124	
342.26515	84	
342.31578	100	
342.56865	84	
342.90344	138	
343.20889	188	
343.23806	140	
343.89979	94	
344.18958	92	
344.89954	126	
END IONS

###FS:    #m/z: 531.40646 #charge 1+
###MS: 11
###MSMS: 14
BEGIN IONS
TITLE=Cmpd 10, +MS2(531.4065), 28.8-35.9eV, 0.3min #14
RTINSECONDS=15.4495
SCANS=11,14
PEPMASS=531.40646	86050
CHARGE=1+
224.94594	194	
238.13262	142	1+
238.95687	158	1+
239.87562	134	
254.89598	182	
255.88634	244	1+
259.97737	160	
262.95820	176	
273.18436	194	
277.88475	140	
278.17007	152	
280.08845	208	1+
280.88672	266	1+
281.04824	146	
284.03113	180	1+
284.87179	150	
290.88606	278	1+
292.86812	400	1+
295.88332	154	
295.91633	1056	1+
296.85343	166	
296.87880	222	
298.80095	132	
298.85388	170	
298.87592	360	1+
298.99307	144	1+
300.87708	178	
303.99156	202	1+
304.87461	126	
306.06126	132	
306.28088	136	
307.13155	170	1+
307.28448	156	
307.88961	632	1+
309.17913	198	1+
309.30252	134	
309.87963	128	
309.98088	202	1+
310.01071	248	1+
311.87950	344	
312.86680	152	
312.88965	152	
313.90673	160	
313.92876	3124	1+
314.86614	226	
314.89363	524	
315.86441	578	1+
316.88870	298	1+
318.86041	290	
318.93456	982	1+
319.85507	130	
320.96794	142	
322.84989	298	1+
323.04579	202	
323.85513	228	1+
324.12683	126	
325.90009	412	1+
327.01345	138	
327.89908	236	1+
329.88197	248	
331.88167	170	
331.94004	266	1+
332.83404	274	1+
332.87441	590	1+
332.90303	190	
335.88676	256	
336.87916	434	1+
336.94456	880	1+
337.04183	140	
338.01075	134	
338.18819	128	
338.94719	152	
339.16278	126	
339.88105	270	1+
340.90695	118	1+
341.14995	198	1+
341.86910	126	
344.87765	138	
345.20833	1374	1+
345.88055	180	1+
346.86379	174	
348.15226	172	1+
350.87947	288	
350.89815	152	
351.09040	212	1+
351.87868	170	
352.87924	150	
352.91449	170	
353.90857	244	1+
353.96063	280	1+
354.04920	138	
355.07019	148	
355.88906	362	1+
356.17912	390	1+
357.87575	356	1+
360.14170	162	
361.09232	224	1+
361.86411	206	1+
362.84191	152	
362.86832	166	1+
363.17480	138	
365.14910	216	1+
367.04824	138	
368.01429	312	1+
368.09400	126	
368.90830	150	
369.18764	158	
369.79209	144	1+
369.83828	168	
369.89629	150	
370.19998	412	1+
370.84657	128	
373.00085	150	1+
373.82838	316	1+
375.02892	168	
376.88574	192	
379.86285	296	1+
380.20902	256	1+
380.86652	264	1+
380.90459	316	1+
381.77622	342	1+
383.89287	258	1+
384.10914	204	1+
384.15859	272	
384.22484	184	
384.33831	128	
385.85680	250	
387.71956	136	
389.00938	138	
389.71544	132	
390.84063	406	
390.86477	160	
391.32348	146	
391.84564	196	
391.90403	282	1+
392.14125	152	
392.24037	160	1+
392.86435	1138	1+
393.05620	416	1+
393.84232	218	
393.96762	224	1+
394.77740	298	1+
394.83501	310	
394.85616	318	
394.87728	140	
395.85470	186	
396.77878	138	
396.80659	140	
396.85631	130	
396.93232	180	1+
397.22489	184	1+
397.97372	400	1+
398.87217	234	
399.90116	310	
400.04303	396	1+
400.16236	136	
400.34648	174	1+
400.91792	126	
401.16479	518	1+
401.82468	166	1+
403.25047	168	
403.87259	722	1+
403.89469	152	
403.99845	126	
404.13900	218	1+
404.79517	188	
405.85970	730	1+
408.84802	976	1+
408.87163	248	
409.08744	372	1+
409.18940	284	1+
409.90794	210	
410.87289	1368	1+
411.80360	138	
412.84551	478	
413.17692	228	1+
413.87261	416	1+
414.81536	140	
415.78020	196	1+
416.20688	182	1+
416.91498	180	1+
417.15306	174	1+
417.24134	140	
420.19389	144	
421.06822	176	1+
421.87920	284	
423.04093	194	1+
423.19345	192	1+
425.27689	144	
425.93175	164	1+
426.81922	278	1+
426.87966	448	
427.18132	146	
428.14098	288	1+
428.88484	2614	1+
430.83200	140	
430.86124	1146	1+
430.87932	618	
431.86581	728	1+
431.91129	136	
432.23608	304	1+
433.84991	128	
433.88878	146	
434.88785	428	1+
434.91131	138	
435.85964	276	1+
436.80386	222	1+
437.24256	126	
438.10120	328	1+
438.83624	148	
438.88834	446	1+
439.04162	140	
439.19646	230	
439.89297	372	1+
440.24356	194	1+
441.89104	136	
442.03193	152	1+
442.32861	224	1+
442.82546	130	
442.87767	200	
444.87300	1016	1+
446.22879	128	
446.86923	176	
446.89968	394	1+
449.12325	178	
449.87741	408	
450.88197	274	
451.13502	164	
451.23516	170	1+
451.42597	130	
451.90097	192	
452.90305	180	
454.29321	266	1+
454.90211	238	1+
455.10759	234	1+
455.35516	178	1+
456.05257	222	1+
456.17833	132	
457.90323	482	1+
461.87681	370	1+
462.25737	128	
462.88184	316	1+
464.24371	146	
464.38221	238	
464.85974	150	
465.89672	152	
467.88783	1286	1+
468.86526	194	1+
468.99457	198	1+
473.17240	172	
473.38301	220	1+
479.81496	236	1+
485.89973	638	1+
487.27414	190	
487.39659	154	
487.89739	204	1+
488.11355	140	
491.13665	206	1+
493.35908	224	1+
493.43708	148	
495.32665	264	1+
496.19834	192	1+
500.10412	102	1+
500.24907	190	1+
509.37196	266	1+
509.46735	434	1+
510.05760	640	1+
510.37197	200	1+
510.47114	352	1+
511.05880	408	1+
512.32333	210	1+
512.40187	278	1+
513.13080	408	1+
513.45476	204	1+
514.45807	174	1+
515.42396	166	1+
519.26545	146	
519.79105	154	1+
519.91753	130	
521.24516	162	
521.27570	134	
525.90621	178	1+
526.29432	174	
526.90874	122	1+
527.05993	368	1+
527.29965	148	
527.35258	142	1+
528.06340	222	1+
528.43459	328	1+
528.47465	262	1+
529.22717	258	1+
529.36990	210	
529.40893	590	1+
529.47482	194	1+
530.27797	132	
530.31656	360	1+
530.34491	692	1+
530.41834	346	1+
530.51814	204	1+
531.29238	386	1+
531.34997	580	1+
531.37015	234	1+
531.49183	188	
532.09009	120	1+
532.44665	132	
533.34937	252	1+
534.14162	202	1+
534.41939	146	
534.49633	178	
535.47901	204	
END IONS

###FS:    #m/z: 363.95612 #charge 1+
###MS: 15
###MSMS: 16
BEGIN IONS
TITLE=Cmpd 11, +MS2(363.9561), 28.0-35.0eV, 0.3min #16
RTINSECONDS=19.1285
SCANS=15-16
PEPMASS=363.95612	74474
CHARGE=1+
169.39642	96	
185.92837	186	
189.86159	142	
191.86054	96	
193.01570	96	
200.88908	204	
200.94530	118	
201.12051	90	
205.94769	124	
207.94821	90	
208.88458	112	
209.88279	126	
209.94494	182	
211.94234	148	
212.87835	644	
216.03031	102	
222.95242	1536	1+
223.97606	126	
224.88518	114	
224.94889	1368	1+
225.96795	176	
226.81910	102	
226.89582	140	
226.94616	1072	1+
227.88935	204	
227.93325	150	
228.89392	142	
228.94173	1326	1+
230.88881	630	1+
232.88500	180	
233.86154	90	
234.08104	100	
235.93165	104	
239.18064	92	
240.94025	418	1+
240.96267	822	1+
242.94235	612	1+
242.95901	496	
243.88820	162	1+
244.95837	696	1+
245.94157	198	
246.22827	98	
246.80400	90	
246.90894	130	
246.95323	530	
246.97827	258	1+
248.11422	90	
248.13544	96	
250.89639	112	
258.84846	158	
258.97403	136	
260.09319	120	
260.83822	246	1+
260.96808	522	1+
261.11352	150	
262.83019	110	
263.17184	182	
263.94310	120	
263.96047	100	
264.05041	124	
264.11007	100	
264.79504	90	
265.05627	130	
265.85845	204	1+
266.81469	122	
267.23653	94	
268.95659	128	
271.04374	88	
272.05219	102	
272.93059	100	
273.06961	92	
277.86221	102	
278.24576	98	
278.79732	106	
278.85213	194	
278.91995	118	
278.96268	96	
279.02590	96	
280.06787	100	
280.79684	94	
281.85539	106	
283.07344	92	
283.78946	340	
283.85164	218	
283.86826	156	
283.98430	198	
284.08429	88	
285.07881	162	1+
285.13453	90	
285.84233	132	
286.79367	118	
286.96902	208	1+
287.06174	296	1+
287.09937	90	
288.16996	88	
290.41298	94	
291.06631	98	
291.28393	100	
292.05876	98	
293.02561	104	
293.04296	102	
294.39601	106	
295.88530	96	
298.58025	92	
298.80610	230	
299.75469	98	
299.87152	94	
299.94921	108	
300.80444	102	
301.79857	624	1+
301.86213	208	
302.22324	176	
302.86025	144	
303.18030	94	
303.85011	100	
304.26240	162	
304.94580	92	
306.22879	92	
306.27725	130	
306.79073	156	
307.30640	152	
308.29494	144	
310.99987	94	
312.14905	94	
313.88054	122	
315.27656	106	
316.81389	134	
317.43211	110	
317.87192	90	
319.09759	100	
319.92823	130	
319.94312	122	
321.86898	156	
324.01982	346	1+
324.26806	102	
325.77980	92	
326.16806	106	
326.96985	144	
328.19270	94	
328.89146	130	
330.62932	88	
331.12128	104	
331.39847	114	
331.81397	94	
336.93981	360	1+
338.04962	92	
340.05755	104	
340.24624	116	
342.89616	122	
343.17336	220	1+
343.27196	224	
344.29480	106	
346.23232	132	
346.89617	104	
349.25132	94	
349.26889	96	
349.31619	204	
350.32686	150	
351.88810	86	
355.41737	162	
355.82884	88	
356.05120	428	1+
356.79520	104	
357.05383	300	1+
359.82618	92	
361.92749	102	
362.35946	140	
363.09660	98	
363.20722	90	
364.30967	102	
365.31659	92	
368.07190	104	
368.42383	130	
END IONS

###FS:    #m/z: 336.94541 #charge 1+
###MS: 15
###MSMS: 17
BEGIN IONS
TITLE=Cmpd 12, +MS2(336.9454), 28.0-35.0eV, 0.4min #17
RTINSECONDS=19.9005
SCANS=15,17
PEPMASS=336.94541	71740
CHARGE=1+
176.39362	92	
196.88530	78	
198.02053	72	
198.14682	80	
205.92005	72	
205.94935	102	
206.95052	76	
207.98152	122	
210.91556	74	
211.94402	2180	1+
212.88208	292	1+
212.89666	172	1+
213.86527	70	
213.93900	856	1+
218.01662	76	
218.08728	82	
223.82405	76	
223.97197	74	
224.97569	72	
226.97350	142	
227.09844	84	
228.89135	76	
229.89368	90	
229.95465	2412	1+
230.70811	94	
231.95019	1210	1+
232.18517	72	
232.85431	72	
233.09391	82	
234.14507	72	
234.95105	222	1+
235.42810	78	
237.23662	88	
237.88192	90	
238.89629	74	
239.14715	72	
239.88597	78	
241.79367	80	
241.98454	80	
242.21973	72	
244.04623	72	
244.10753	74	
246.90430	78	
246.97499	104	
247.96728	216	
248.90317	144	
248.98439	108	
249.96201	342	1+
250.20766	76	
250.98590	128	
251.17395	94	
251.83390	86	
251.90008	72	
252.06993	140	
252.12054	78	
252.22386	76	
252.97111	994	1+
254.96589	434	1+
255.07597	368	1+
255.94466	80	
256.84517	86	
256.96180	104	
257.80647	86	
258.13587	72	
259.14480	100	
259.39236	70	
259.67515	108	
261.15893	84	
261.88795	84	
265.01813	308	
267.00397	102	
267.84315	76	
270.17913	76	
270.98057	308	
271.15494	82	
274.89398	78	
275.91087	80	
276.10958	96	
276.66818	134	
276.85373	164	
277.68655	82	
277.86235	80	
279.28342	128	
279.88009	70	
281.04968	270	
281.92774	74	
283.09596	106	
283.40990	72	
286.84648	122	
288.19227	122	
289.09288	120	
291.85633	74	
292.05366	70	
292.44218	102	
292.94198	74	
293.10570	178	
293.23457	70	
294.13503	72	
295.12784	72	
295.25826	80	
295.27723	122	
295.93494	152	
297.78929	98	
297.99715	120	
298.07749	164	
298.79572	72	
299.00700	78	
299.24279	74	
302.28986	82	
302.92232	96	
303.23420	78	
303.94962	76	
304.72726	82	
305.23244	82	
305.77792	86	
306.88637	98	
307.30283	88	
307.80144	80	
307.88777	130	
308.78682	76	
309.32491	138	
311.02941	188	
311.86244	76	
312.32708	82	
313.02969	86	
313.13702	82	
313.18278	72	
313.21939	78	
313.29556	114	
313.94353	88	
314.17200	96	
314.92087	106	
316.18653	150	
316.90736	102	
317.98379	106	
318.22010	78	
318.91807	90	
322.99541	72	
323.13213	144	
323.20317	72	
323.23641	218	
323.83060	72	
324.10781	102	
324.89513	124	
324.93169	74	
325.15073	70	
325.25933	74	
325.28815	78	
325.95521	76	
326.80324	232	1+
326.89999	70	
327.30196	98	
328.31128	92	
328.40922	78	
329.81936	80	
330.18775	86	
336.06614	72	
338.32338	72	
339.23639	84	
340.97479	134	
342.00797	74	
342.37321	76	
END IONS

###FS:    #m/z: 359.96141 #charge 1+
###MS: 15
###MSMS: 18
BEGIN IONS
TITLE=Cmpd 13, +MS2(359.9614), 28.0-35.0eV, 0.4min #18
RTINSECONDS=20.6725
SCANS=15,18
PEPMASS=359.96141	61364
CHARGE=1+
162.46868	94	
183.58242	92	
192.89050	116	
195.03932	82	
198.04662	88	
222.38773	86	
222.95070	740	1+
223.87462	142	
223.89264	128	
224.94634	644	1+
224.97076	88	
225.87244	94	
226.94460	694	1+
226.96790	100	
227.93666	686	1+
228.94121	566	1+
235.43215	92	
235.71460	86	
235.85951	104	
235.90595	128	
236.19856	156	
239.90419	138	
240.83594	120	
240.94123	446	1+
240.95983	620	1+
241.19445	92	
242.95829	288	1+
244.02998	92	
244.04112	84	
244.95735	386	1+
245.00036	114	
246.95228	440	
248.03789	126	
249.22857	152	
249.80274	116	
249.91719	104	
250.94009	86	
251.03182	426	1+
251.11686	100	
253.09591	84	
253.18621	92	
253.91532	90	
254.52422	92	
254.99307	96	
257.09831	86	
257.97405	96	
258.14190	104	
260.96578	290	1+
261.87981	100	
263.00604	96	
263.25069	94	
264.23572	100	
265.96940	134	
266.24321	210	
266.81240	318	1+
267.02054	94	
267.24855	84	
269.37436	82	
270.18158	132	
270.95086	102	
271.03977	84	
274.85402	200	1+
277.09307	86	
279.11854	156	
279.62939	110	
279.87717	192	1+
280.25792	324	1+
280.79312	554	
280.90582	86	
280.99048	82	
281.19832	82	
281.84925	84	
281.89882	82	
282.08038	88	
282.17331	86	
282.22816	92	
282.29290	96	
283.06332	164	
284.82492	156	
286.26773	82	
286.74599	104	
287.01598	86	
288.40129	94	
289.11078	82	
289.16081	80	
289.61012	92	
290.06343	82	
291.20891	84	
291.57749	90	
293.15648	92	
293.41075	106	
294.29167	158	
295.01949	220	
295.42302	88	
296.32298	124	
297.06950	84	
297.79350	94	
298.58854	100	
298.80421	202	
299.14691	254	1+
299.80082	266	1+
299.87278	204	
300.22695	126	
302.22182	142	
304.21645	140	
304.25287	92	
305.25407	84	
305.27532	88	
305.87189	92	
305.99894	82	
306.27751	146	
306.43272	240	
306.79656	82	
307.07896	150	1+
307.29287	142	
307.31041	84	
307.89036	106	
308.29215	86	
309.11726	90	
309.30609	138	
309.79739	124	
310.34344	178	
311.85996	98	
312.03194	94	
314.89165	86	
319.17157	94	
319.28766	120	
321.01045	88	
321.22226	228	1+
321.79861	98	
322.30582	116	
322.34436	198	
323.01532	1116	1+
324.14522	214	1+
324.24114	124	
326.97017	116	
328.84352	90	
329.87263	92	
330.16709	122	
330.20771	86	
331.25349	96	
331.75781	92	
335.17059	82	
335.99392	84	
336.31124	130	
336.76847	118	
336.94526	96	
337.12328	154	
338.08955	116	
338.33604	140	
339.23118	88	
339.34157	92	
340.01691	86	
340.29773	88	
340.35514	438	1+
341.02801	196	
342.20770	170	
342.28036	252	
343.18962	118	
343.90394	96	
344.18422	92	
344.22069	86	
344.89101	150	
347.11288	262	1+
350.35322	82	
355.24294	86	
356.16003	208	1+
357.10115	84	
358.19520	106	
358.36104	118	
359.34935	96	
360.11433	176	1+
360.17818	94	
360.97974	90	
362.10539	176	1+
364.04105	180	
END IONS

###FS:    #m/z: 363.95585 #charge 1+
###MS: 19
###MSMS: 20
BEGIN IONS
TITLE=Cmpd 14, +MS2(363.9558), 28.0-35.0eV, 0.4min #20
RTINSECONDS=24.372
SCANS=19-20
PEPMASS=363.95585	92676
CHARGE=1+
181.93572	90	
184.93566	90	
187.86685	104	
189.86350	268	
190.93071	136	
191.85676	408	
196.88398	234	
200.13782	92	
205.94751	152	
207.87137	132	
208.88471	94	
208.94378	138	
209.94230	530	1+
210.88396	166	
212.87893	1324	1+
212.89802	176	
214.89325	96	
215.87940	162	1+
220.95445	102	
222.82579	100	
222.95171	2932	1+
222.97415	130	
224.88949	176	
224.94796	3280	1+
226.88683	114	
226.94576	2898	1+
226.97157	126	
227.03729	92	
227.10775	90	
228.89244	596	1+
228.94225	2384	
229.03651	132	
229.06061	90	
230.04079	90	
230.88910	2094	1+
231.05531	94	
232.88452	146	
233.89068	188	
236.16280	104	
238.06967	90	
240.83051	134	
240.87325	246	1+
240.93735	216	
240.96225	1730	1+
241.94565	238	
242.79323	94	
242.94063	842	1+
242.95710	1460	1+
243.02837	88	
243.83236	118	
244.02758	108	
244.06347	234	1+
244.54711	92	
244.95643	1562	1+
245.94064	124	
246.90839	156	
246.95250	1364	1+
247.11420	92	
247.12905	104	
247.97640	154	
248.05311	114	
248.80239	144	
248.89999	762	1+
249.38879	98	
249.80162	104	
250.89600	268	
250.94338	134	
250.96775	138	
251.04561	116	
251.80530	92	
252.79448	92	
252.90257	464	1+
252.95272	96	
253.58683	90	
253.95205	138	
258.84470	220	1+
258.92364	130	
258.97062	416	1+
260.82758	294	1+
260.96861	1194	1+
262.96787	216	
263.17583	100	
263.98156	166	
264.81801	194	
264.98301	140	
265.81867	108	
265.97462	148	
266.24349	202	
266.40597	178	
266.81236	398	
267.78503	124	
267.97376	156	
268.96055	164	
269.80211	114	
269.96583	190	
270.21539	94	
271.08822	106	
273.12366	110	
276.85585	198	
277.86177	196	1+
277.91633	134	
278.84602	416	1+
279.80038	184	
279.85078	278	1+
280.04578	224	1+
280.25882	208	1+
280.79078	618	1+
281.99584	128	
282.82940	94	
283.79039	114	
283.84993	638	1+
284.05073	194	
284.79052	102	
285.19057	90	
285.79378	90	
285.84374	440	
285.88800	126	
287.64688	96	
287.82310	140	
288.06153	126	
288.20845	168	
291.20152	138	
292.95265	110	
293.15303	120	
294.92498	98	
295.42724	92	
295.93162	158	
295.95732	90	
296.80858	174	
296.94104	90	
298.58572	176	
298.80225	784	1+
299.14036	312	1+
299.16854	208	1+
299.86827	216	
300.87112	176	
300.89985	100	
301.79871	696	1+
301.86131	1140	1+
302.22854	116	
303.72970	94	
303.85676	778	1+
304.21872	158	
305.08413	208	1+
306.43293	140	
306.85093	110	
307.28575	108	
308.29110	166	
308.30893	162	
308.87098	124	
309.03506	90	
309.32406	148	
309.87048	180	1+
310.30706	460	1+
311.85760	170	
313.93979	98	
315.80918	432	1+
316.93667	270	1+
317.02559	136	
317.30527	116	
320.08896	96	
320.57262	102	
320.76628	92	
321.30782	262	1+
323.01491	212	
323.28041	90	
324.01579	470	1+
324.30092	104	
324.89163	330	1+
325.81969	120	
325.89598	206	1+
326.87482	110	
329.87345	266	
330.20389	128	
330.40192	92	
333.08959	120	
336.11746	196	1+
336.94471	186	
337.94752	124	
339.16600	152	
341.24294	96	
343.26923	98	
344.40991	158	
345.14432	140	
347.30820	100	
349.31864	260	1+
352.88391	126	
355.91885	104	
357.04237	104	
357.92560	98	
360.33490	226	
363.82942	104	
365.31567	92	
365.38548	206	1+
366.17757	194	1+
368.22382	172	
368.33378	124	
END IONS

###FS:    #m/z: 336.94551 #charge 1+
###MS: 19
###MSMS: 21
BEGIN IONS
TITLE=Cmpd 15, +MS2(336.9455), 28.0-35.0eV, 0.4min #21
RTINSECONDS=25.144
SCANS=19,21
PEPMASS=336.94551	90048
CHARGE=1+
188.84531	92	
192.89269	96	
195.55756	98	
195.89152	120	
196.96298	88	
198.66234	86	
198.95824	92	
201.04732	86	
203.93407	78	
208.85911	80	
208.96217	90	
211.90819	92	
211.94423	1972	1+
212.88804	150	
213.89173	118	
213.93814	718	1+
215.88658	624	1+
215.93622	190	
217.88295	94	
221.94037	116	
222.95938	78	
223.96062	254	
224.18409	76	
226.89463	192	
228.01904	92	
229.95487	1692	1+
230.02443	114	
230.88880	624	1+
230.90780	80	
231.90313	76	
231.94788	836	1+
232.87334	80	
232.88895	82	
233.89643	462	
233.94759	128	
234.91037	102	
234.97067	80	
235.10056	82	
235.89666	122	
236.05410	76	
236.08618	80	
238.04798	128	
238.67437	94	
241.88525	100	
243.05191	74	
246.97776	132	
247.96523	596	1+
248.02921	274	1+
248.89953	128	
249.96049	378	
250.95140	302	1+
250.98509	138	
251.92957	94	
251.96614	90	
252.94983	82	
252.97154	1086	1+
253.90496	178	
254.09355	84	
254.96607	852	1+
255.07701	328	
255.11173	132	
255.90759	140	1+
257.54634	100	
257.60755	108	
258.18500	76	
258.84540	128	
260.11823	78	
261.19076	126	
264.08826	76	
265.03557	86	
265.23507	88	
266.28576	78	
266.79283	84	
266.99609	124	
267.08539	78	
267.83499	164	1+
267.92528	82	
267.96246	122	
270.87193	94	
270.97793	214	
271.80423	84	
271.84468	86	
272.97723	126	
274.81240	90	
275.44821	80	
276.85837	108	
276.89325	74	
277.02577	82	
277.06738	106	
277.09165	90	
277.96030	144	
278.16135	94	
279.91301	78	
280.26165	148	
280.83401	80	
281.05020	136	
282.27358	144	
283.02437	122	
283.07349	84	
285.85255	120	
287.91359	108	
288.02417	76	
288.11156	106	
288.93126	98	
290.10310	88	
293.06032	122	
293.10648	178	
293.28773	252	1+
293.86893	166	1+
294.10720	78	
294.27616	92	
294.87465	208	1+
295.97283	132	
296.25713	76	
296.97431	122	
298.79777	150	
298.96661	94	
299.06201	78	
299.08235	128	
302.89654	86	
303.94445	106	
304.77786	82	
305.22189	86	
305.28851	94	
305.89800	78	
306.27386	84	
307.30420	76	
307.79488	160	
307.88750	124	
308.29184	156	
308.79761	90	
309.75850	78	
310.25579	80	
310.33285	168	
311.02842	174	
311.77426	86	
312.03271	194	
313.02929	136	
313.78924	86	
318.04042	76	
318.14992	92	
319.53595	80	
320.31037	78	
321.32595	128	
321.88574	76	
323.24155	134	
323.30734	218	
323.99186	90	
324.16564	178	1+
324.89679	144	
327.89577	116	
328.18969	162	
330.70295	84	
330.81248	82	
333.01161	76	
333.21988	90	
333.39743	86	
335.14586	92	
337.22007	116	
337.35692	120	
338.22583	88	
338.25589	194	1+
338.36357	78	
339.18849	78	
340.29889	138	
340.38751	88	
341.06381	74	
342.31458	126	
END IONS

###FS:    #m/z: 359.96136 #charge 1+
###MS: 19
###MSMS: 22
BEGIN IONS
TITLE=Cmpd 16, +MS2(359.9614), 28.0-35.0eV, 0.5min #22
RTINSECONDS=25.9165
SCANS=19,22
PEPMASS=359.96136	78690
CHARGE=1+
71.20726	88	
187.64244	88	
209.12728	88	
213.44824	92	
215.89140	126	
220.12910	84	
221.92484	92	
222.95031	1368	1+
223.05012	90	
223.88951	230	
224.89719	96	
224.94735	748	1+
225.88486	380	1+
225.97171	174	
226.94669	818	
226.97377	162	
227.93207	206	
227.95961	92	
228.94271	688	
229.89912	144	
233.97414	84	
234.14882	102	
235.90320	94	
236.95525	124	
237.06822	90	
238.21724	122	
238.89238	86	
240.14643	104	
240.83424	162	
240.93810	360	1+
240.96066	574	1+
241.83749	196	
242.93903	222	
242.95542	338	1+
243.92925	132	
244.63914	92	
244.95671	596	1+
245.89301	194	1+
245.94392	652	1+
246.95010	406	1+
247.80501	358	1+
249.13467	96	
250.02412	248	1+
250.94923	232	
251.06086	94	
251.85367	92	
252.92469	104	
253.19149	104	
254.71842	88	
254.95606	146	
256.85099	130	
257.15594	154	
257.38450	90	
257.40846	88	
258.84698	156	
258.98082	114	
260.97056	660	1+
261.00827	98	
262.01629	104	
263.97745	134	
264.80094	102	
265.81741	104	
266.24958	92	
266.81408	144	
267.04367	92	
268.95841	200	
269.09433	86	
270.41342	116	
271.00921	118	
271.09216	84	
271.52097	112	
273.88049	98	
273.92667	96	
274.08557	194	
274.86740	92	
276.85669	154	
277.80830	220	1+
277.84501	144	
277.92311	142	
278.79833	156	
278.92162	154	
279.79248	140	
279.91295	130	
280.26480	196	
280.79257	570	1+
280.86495	90	
280.95343	110	
281.21723	106	
281.83185	100	
282.15864	104	
282.28054	124	
283.66659	96	
283.73239	86	
284.82862	146	
285.68853	88	
285.97490	90	
288.17268	126	
289.05231	94	
292.27089	98	
293.12277	100	
293.86133	220	1+
293.89802	148	1+
294.40666	96	
295.62762	106	
296.27642	102	
296.80845	158	
297.80727	158	
298.80207	380	1+
298.99859	88	
299.27449	112	
299.86927	152	
300.01827	86	
301.84382	94	
304.25934	92	
304.45311	164	
305.15740	142	
305.78417	96	
306.28516	126	
306.79828	110	
307.28730	410	1+
307.78697	90	
307.84688	100	
308.29003	270	1+
308.42257	100	
309.13234	96	
310.34550	234	1+
311.86053	184	1+
312.90665	86	
312.97179	92	
314.41173	106	
316.23841	92	
316.81185	166	
317.81522	98	
318.03400	100	
318.93762	212	1+
319.07734	114	
319.09677	112	
319.31133	116	
319.57085	88	
320.12295	128	
320.29661	124	
321.14252	86	
323.01615	858	1+
325.33482	90	
326.15934	144	
326.27241	136	
327.45313	108	
328.15597	86	
328.81051	214	
329.87317	110	
330.87779	100	
332.30842	86	
333.08020	100	
336.32841	122	
336.93865	132	
337.12018	164	
337.15020	210	1+
337.34337	94	
337.94234	116	
341.02570	98	
342.03087	128	
344.18574	138	
345.16747	104	
347.11377	276	1+
347.94679	98	
355.19456	86	
355.41988	146	
355.69662	90	
358.36708	128	
360.21402	172	
361.18976	90	
363.10738	90	
364.05005	118	
364.17718	92	
364.31784	126	
365.05990	96	
END IONS

###FS:    #m/z: 322.92958 #charge 1+
###MS: 23
###MSMS: 24
BEGIN IONS
TITLE=Cmpd 17, +MS2(322.9296), 28.0-35.0eV, 0.5min #24
RTINSECONDS=29.615
SCANS=23-24
PEPMASS=322.92958	344588
CHARGE=1+
64.96529	182	
188.17428	82	
190.16707	102	
191.10643	80	
197.86512	86	
201.04448	168	
202.04460	82	
205.94926	232	
207.97879	108	
208.12501	78	
209.12358	76	
210.89884	92	
212.89423	248	1+
214.01377	92	
214.98098	124	
215.88658	86	
216.09535	80	
217.86752	122	
219.05302	148	
220.10665	76	
220.95371	240	1+
221.94386	230	
221.95813	172	1+
223.95807	780	1+
225.01036	94	
225.09150	84	
226.89309	84	
227.83612	168	
227.93277	196	
228.07097	80	
228.93418	78	
230.84601	118	
230.85886	80	
231.08702	86	
233.89630	126	
234.02107	80	
235.03659	84	
235.12677	76	
235.87860	84	
236.14300	120	
237.97296	78	
238.22380	138	
238.93898	158	
238.95341	122	
239.07856	128	
239.14317	140	
239.87090	76	
239.90403	124	
239.95264	84	
240.89899	106	
240.94035	1240	
240.96112	82	
241.79919	100	
241.93954	4826	1+
242.79626	78	
242.88680	86	
242.94163	3048	1+
243.86730	82	
243.88132	216	
244.79099	80	
244.93975	1190	1+
245.22169	82	
246.10478	92	
246.97759	210	1+
248.12787	96	
248.24021	80	
248.85324	316	1+
248.91568	76	
248.95168	110	
249.04103	94	
249.08827	96	
249.96478	106	
250.21735	78	
250.87279	88	
250.94644	76	
251.24585	80	
252.96486	84	
253.97217	92	
254.09560	342	1+
254.97857	80	
255.10094	234	1+
256.90720	124	
256.96441	118	
257.08165	98	
257.16611	82	
259.83312	144	
260.17775	82	
261.88716	278	1+
262.83116	204	1+
263.05655	146	
263.73317	96	
263.84661	78	
264.12230	80	
264.75313	78	
265.03281	76	
265.05906	106	
266.78282	80	
267.06675	96	
267.80885	100	
267.93793	86	
267.95952	100	
268.00554	134	
268.06016	94	
268.95927	86	
269.00105	194	
269.22331	86	
270.13095	80	
270.48190	102	
272.00496	80	
272.07371	80	
272.84977	80	
272.98189	80	
274.10075	82	
274.91257	80	
277.02408	76	
278.07590	94	
279.09151	774	1+
279.27464	78	
280.22311	80	
280.27261	78	
281.09573	78	
282.04112	88	
282.17130	92	
282.27730	114	
282.97309	146	
283.07709	102	
283.44100	84	
283.85218	88	
283.98999	130	
284.05327	82	
284.29164	724	1+
285.08969	78	
286.06950	104	
288.05764	80	
290.85381	254	1+
293.11631	80	
294.86361	158	
297.01851	78	
297.08406	78	
297.92923	80	
298.90816	320	1+
302.24693	266	
302.51637	82	
302.74081	130	
302.94812	102	
305.06097	84	
306.16228	102	
306.27422	140	
306.88400	348	1+
307.79548	236	1+
308.29432	546	1+
309.09901	222	1+
309.40429	92	
310.30689	442	1+
311.13158	86	
312.07307	76	
312.80014	106	
313.02948	122	
314.82794	76	
315.24585	110	
318.15783	144	
318.29467	82	
320.17923	80	
322.00770	80	
322.19601	284	1+
322.26494	208	1+
322.94940	80	
323.23762	924	1+
323.89089	348	1+
324.13463	130	
324.89258	310	1+
325.18857	84	
325.31933	90	
326.17898	92	
326.96463	88	
327.14890	84	
327.27208	126	
END IONS

###FS:    #m/z: 340.94016 #charge 1+
###MS: 23
###MSMS: 25
BEGIN IONS
TITLE=Cmpd 18, +MS2(340.9402), 28.0-35.0eV, 0.5min #25
RTINSECONDS=30.387
SCANS=23,25
PEPMASS=340.94016	152032
CHARGE=1+
189.70703	98	
201.94331	92	
203.93907	102	
205.94890	156	
207.10771	94	
213.94079	580	1+
215.88620	416	1+
217.75725	92	
217.88297	100	
218.05493	90	
219.88344	98	
221.89398	132	
222.86772	80	
223.06958	82	
223.97248	192	
224.97620	166	
227.62054	80	
227.88174	84	
230.88316	86	
231.95157	518	1+
233.89764	416	
235.06108	100	
235.88863	214	1+
236.07697	88	
236.13623	100	
237.06456	104	
238.04867	136	
239.02149	80	
240.23038	156	
240.51036	88	
241.11615	92	
241.23640	86	
241.84893	86	
243.83552	106	
244.96962	82	
246.94938	82	
246.97261	294	1+
248.90016	102	
249.96105	84	
249.99198	94	
251.12699	92	
251.19907	80	
251.88664	112	
252.94467	110	
253.08086	82	
253.92731	106	
254.92404	80	
254.96531	630	1+
255.07428	280	
256.26110	94	
256.53635	84	
256.85678	80	
257.40618	126	
257.84118	218	1+
258.90750	338	
260.92897	92	
261.24435	100	
262.01710	80	
262.04878	88	
262.21983	80	
263.84100	126	
264.42972	100	
264.75722	88	
265.85441	196	1+
266.99527	218	
267.21248	90	
267.81470	92	
268.00199	142	
268.01696	116	
268.25056	136	
268.83479	112	
269.07827	80	
270.03572	84	
272.26016	98	
272.93236	142	
274.90219	86	
275.24448	84	
276.85468	200	
277.85438	96	
278.24727	106	
279.04139	82	
279.06568	152	
279.24731	162	
279.45915	94	
279.96349	84	
280.25829	80	
281.04747	80	
281.42917	92	
283.03908	108	
284.15673	86	
284.41964	92	
284.90860	176	1+
285.16791	96	
285.42701	100	
286.96213	88	
288.94789	106	
289.79161	80	
289.93604	136	
294.29269	84	
294.83216	80	
294.89126	92	
295.60234	92	
295.97211	92	
296.97342	412	1+
297.08757	202	1+
297.89095	80	
298.31071	116	
298.58015	80	
298.81911	124	
298.85180	86	
299.14916	80	
299.42333	80	
299.92890	88	
300.11409	92	
302.17215	240	
303.85032	102	
305.15764	86	
305.26699	104	
306.10824	86	
306.28298	756	1+
306.79425	98	
307.31244	140	
307.80336	124	
308.79108	158	
308.83421	84	
309.32350	188	
310.30989	134	
311.26893	90	
313.02665	116	
313.83456	116	
315.27642	110	
315.45787	98	
315.80005	102	
318.08673	94	
319.06845	90	
323.23620	130	
324.77221	94	
324.89189	104	
325.04466	86	
326.16911	100	
326.19910	82	
326.88936	142	
327.30216	84	
327.95566	94	
328.20231	114	
328.80266	136	
328.82803	92	
328.95686	82	
329.32659	92	
329.86819	84	
330.81635	98	
331.20363	96	
331.88732	96	
332.07494	150	
332.86123	80	
336.32363	136	1+
336.80104	86	
337.34806	86	
338.25808	86	
340.14764	184	1+
340.81139	94	
341.24497	80	
342.20727	124	
342.90098	172	
END IONS

###FS:    #m/z: 336.94555 #charge 1+
###MS: 23
###MSMS: 26
BEGIN IONS
TITLE=Cmpd 19, +MS2(336.9455), 28.0-35.0eV, 0.6min #26
RTINSECONDS=31.1595
SCANS=23,26
PEPMASS=336.94555	81560
CHARGE=1+
53.42278	80	
96.53823	120	
197.84623	84	
205.94847	200	
207.97811	134	
210.89003	202	1+
211.94410	1140	
212.87713	532	1+
213.94053	316	
214.94238	210	
215.88640	598	
215.93549	126	
216.18356	96	
217.88207	94	
218.88596	132	
223.95907	172	
223.97792	248	
224.97776	142	
225.88064	86	
228.01156	94	
228.18976	90	
228.89302	198	
229.95428	1640	1+
230.05504	88	
230.88960	840	
231.51455	78	
231.94957	654	
232.09486	88	
233.12595	106	
233.89669	658	1+
233.95153	94	
235.11773	88	
235.64887	88	
236.00523	80	
236.90336	180	1+
237.09105	98	
237.22722	142	
237.51096	84	
238.11109	82	
238.21649	142	
239.58183	90	
239.90170	108	
240.19636	80	
242.96163	94	
243.03422	80	
244.84117	88	
246.91465	100	
246.97615	176	
247.96358	502	
248.90201	112	
249.96622	102	
250.89833	120	
250.98135	88	
251.95433	120	
252.06602	92	
252.22843	96	
252.97091	564	
253.83420	120	
253.90504	104	
254.96717	516	1+
255.01458	88	
255.07394	692	1+
255.11425	82	
256.96355	126	
257.92270	98	
259.84616	124	
260.00364	86	
260.15766	112	
260.22964	94	
260.44528	118	
260.99238	86	
261.88099	96	
265.86928	78	
268.00763	90	
268.83931	116	
269.07036	94	
271.07541	138	
271.91269	180	
272.98701	86	
274.01151	118	
274.19245	92	
274.43579	102	
274.91712	88	
275.05498	80	
275.41553	112	
276.85858	146	
276.87430	92	
277.45929	86	
278.83552	118	
279.96659	112	
280.26671	130	
281.01080	266	1+
281.05046	122	
281.83507	86	
286.81458	88	
288.92684	82	
290.17844	78	
290.40661	88	
291.11042	80	
291.44113	94	
291.85592	238	1+
292.04299	82	
292.43976	100	
292.83689	90	
292.85870	292	1+
293.10948	294	1+
294.17893	94	
294.21269	130	
294.81746	92	
295.39337	94	
295.97456	152	
296.08829	100	
296.80907	90	
297.97321	138	
298.58042	90	
298.76495	106	
299.01739	80	
299.06269	102	
300.77393	78	
302.90526	90	
303.44382	92	
304.78000	78	
306.88061	256	
307.30422	104	
307.78928	134	
308.29627	124	
308.93996	100	
309.16903	136	
309.29495	162	
309.86557	304	1+
309.96152	80	
310.86383	268	1+
311.90275	164	
312.41588	84	
312.95206	86	
314.86483	84	
314.95606	78	
317.18073	92	
320.30228	80	
321.77851	84	
323.40635	104	
324.15737	82	
324.78103	90	
325.79092	84	
325.89890	98	
326.28768	94	
327.29080	92	
327.98668	82	
329.31575	90	
329.86720	244	
335.20004	80	
335.30470	110	
335.82298	78	
336.31910	108	
337.35584	142	
337.57588	86	
338.82544	114	
339.16812	80	
339.61071	102	
341.11561	82	
341.29502	82	
341.74007	118	
342.34832	92	
END IONS

###FS:    #m/z: 322.92953 #charge 1+
###MS: 27
###MSMS: 28
BEGIN IONS
TITLE=Cmpd 20, +MS2(322.9295), 28.0-35.0eV, 0.6min #28
RTINSECONDS=34.8355
SCANS=27-28
PEPMASS=322.92953	331472
CHARGE=1+
197.12997	74	
201.04281	92	
201.06467	88	
201.12729	84	
205.94736	146	
206.54246	76	
206.94978	238	
207.97269	90	
209.94255	178	
210.89785	76	
213.08594	84	
215.88605	156	
216.83804	94	
217.87003	80	
217.91140	92	
220.86687	76	
221.07140	76	
221.19184	84	
222.94599	136	
223.18710	76	
223.96081	426	1+
225.88986	190	1+
226.41229	90	
227.93161	154	
228.92660	76	
229.06792	86	
229.84292	150	1+
229.90003	190	1+
231.18761	86	
234.10927	78	
234.14889	82	
234.92642	140	
235.07031	78	
236.11442	88	
237.07409	84	
238.00534	76	
238.55475	114	
238.93663	246	
239.07924	164	
239.78613	148	
239.84264	74	
240.00216	128	
240.94029	2968	
241.17162	76	
241.89269	92	
241.93968	7704	1+
242.05718	86	
242.88893	86	
242.94166	5104	1+
244.93899	1568	1+
245.44062	74	
246.46160	82	
246.93875	94	
246.97286	242	
247.97812	110	
249.08059	74	
249.85635	90	
250.94462	140	
253.02196	120	
253.24091	122	
254.91640	80	
256.73496	100	
257.79716	118	
258.80202	102	
258.83342	134	
258.91981	116	
260.17559	114	
260.83974	200	
261.07000	136	
261.09216	98	
262.05827	80	
262.08255	78	
262.65745	90	
262.81870	84	
262.83635	102	
263.02759	80	
263.79881	78	
263.88077	74	
265.08462	124	
265.27074	92	
266.86456	160	
267.00185	164	
268.17088	80	
268.19676	80	
268.91520	78	
268.95642	74	
269.02009	120	
269.07206	86	
269.79721	160	
271.27936	118	
271.83554	244	1+
272.05720	86	
272.84219	188	1+
273.02865	80	
275.65801	88	
276.09485	76	
276.80937	206	1+
277.26304	74	
279.09133	692	1+
280.03828	80	
280.26110	78	
281.14644	88	
281.86760	100	
282.88527	88	
283.86513	172	
284.07391	78	
284.29277	670	1+
285.00814	92	
285.91481	102	
286.29904	84	
287.04334	76	
287.87244	192	1+
289.06679	94	
289.79184	138	
291.39717	96	
291.86034	130	1+
292.80375	116	
292.83305	80	
293.06467	84	
293.29439	126	
294.12856	90	
295.59173	76	
295.85323	134	
297.17734	126	
298.80533	86	
299.17253	76	
299.78506	202	1+
300.97847	92	
302.25155	74	
302.73410	90	
304.04882	82	
304.06330	94	
305.78424	80	
305.80247	138	
305.94164	74	
306.26769	94	
306.28813	144	
306.88427	498	1+
307.07809	90	
307.09303	86	
307.28725	926	1+
307.30814	88	
308.25412	74	
308.28964	776	1+
308.86944	110	
310.17144	78	
310.30678	270	
310.87595	204	1+
311.85603	78	
313.02720	96	
313.83925	114	
314.87326	78	
317.06272	80	
317.44072	88	
318.91149	138	
319.94559	112	
320.25421	74	
321.11187	108	
321.13579	84	
321.89745	102	
322.30385	254	1+
322.99769	76	
323.14336	76	
323.23899	278	
323.73083	78	
324.12406	76	
324.23934	126	
324.88763	88	
325.21378	86	
325.89115	298	1+
327.07355	74	
END IONS

###FS:    #m/z: 340.93978 #charge 1+
###MS: 27
###MSMS: 29
BEGIN IONS
TITLE=Cmpd 21, +MS2(340.9398), 28.0-35.0eV, 0.6min #29
RTINSECONDS=35.6075
SCANS=27,29
PEPMASS=340.93978	135820
CHARGE=1+
150.99635	84	
182.86276	140	
183.86551	80	
189.86424	82	
194.16036	94	
198.86827	90	
208.95674	156	
212.15127	80	
213.93736	536	1+
215.88638	710	1+
216.41123	80	
217.88159	258	
219.92258	106	
220.64606	100	
221.09888	92	
223.95877	358	1+
224.97450	80	
227.65556	100	
229.07717	106	
229.62367	84	
229.98298	114	
230.89062	136	
231.88413	100	
231.94979	670	
233.06940	106	1+
233.90403	104	
234.88762	252	1+
236.89230	242	1+
238.08026	100	
241.84126	80	
241.93560	188	1+
241.95791	80	
242.65760	90	
245.89511	78	
246.12602	104	
246.16268	84	
246.97632	204	
248.19940	88	
248.98724	152	
249.96180	142	
250.94959	98	
250.96668	80	
251.55534	80	
251.92224	200	1+
252.95119	134	
253.06496	80	
253.90198	86	
254.06933	250	1+
254.96512	438	
256.89402	198	1+
256.91352	158	
257.21931	80	
258.00177	86	
258.84553	262	
258.90790	142	
259.03042	86	
259.96170	102	
260.88325	88	
261.83348	100	
263.05938	80	
264.22593	82	
264.91284	84	
264.92882	86	
265.20124	86	
265.98926	82	
266.01556	96	
267.41298	84	
268.95536	82	
269.18661	118	
269.83741	88	
270.83610	84	
273.21122	88	
273.99315	84	
274.56233	120	
276.05894	102	
276.85680	258	
277.02878	196	1+
278.84548	240	1+
278.95803	144	
279.58224	86	
280.57077	94	
280.86512	106	
281.89269	104	
282.14536	120	
282.27758	148	
282.85852	90	
282.93066	92	
284.87539	90	
285.13650	82	
285.80292	80	
285.88792	94	
287.41351	82	
287.75521	94	
287.87815	120	
288.41792	86	
288.66227	80	
289.17751	84	
289.56595	88	
290.05522	96	
291.43912	120	
292.13139	90	
292.27257	256	1+
292.43605	162	
292.77602	100	
292.81324	118	
293.06602	86	
293.15217	176	
293.24691	80	
293.29535	80	
294.86466	90	
295.97926	124	
296.08074	100	
296.97108	418	1+
297.06507	82	
297.97245	262	1+
298.05633	80	
298.24731	82	
298.58011	92	
298.83085	118	
299.02076	94	
299.05764	84	
300.30136	86	
303.06332	92	
303.13538	264	1+
303.17286	92	
304.59793	86	
304.94585	126	
305.26694	90	
305.77324	86	
306.88241	128	
307.78760	92	
307.88536	112	
308.29225	282	
308.79119	84	
311.89279	136	
312.79795	82	
313.02246	88	
320.31569	102	
320.89143	84	
321.32929	84	
321.98870	80	
322.27967	82	
323.01338	106	
323.23540	230	1+
323.30671	154	
324.90321	138	
325.25769	136	
327.28510	114	
328.18703	122	
328.31465	278	
328.88461	126	
329.19308	92	
329.82294	94	
329.87476	350	
330.54216	82	
330.81904	92	
331.15657	82	
331.44491	84	
333.98262	78	
335.32581	80	
336.34522	80	
336.99629	108	
338.33904	82	
338.86971	80	
341.77628	100	
342.20255	104	
345.26069	80	
END IONS

###FS:    #m/z: 363.95558 #charge 1+
###MS: 27
###MSMS: 30
BEGIN IONS
TITLE=Cmpd 22, +MS2(363.9556), 28.0-35.0eV, 0.6min #30
RTINSECONDS=36.3795
SCANS=27,30
PEPMASS=363.95558	56316
CHARGE=1+
189.86155	252	
190.86292	110	
191.85974	208	
193.08605	114	
194.88934	120	
205.09449	108	
208.88362	148	
209.05628	110	
209.94392	192	
210.88339	456	
210.93423	98	
212.87782	1318	1+
214.89133	122	
217.87415	174	
222.95085	936	1+
223.88862	122	
223.97727	110	
224.12387	166	1+
224.94882	410	
225.94193	118	
225.97243	120	
226.94540	954	1+
226.97236	160	
227.10817	158	
227.93344	302	
228.89429	248	
228.94097	1400	1+
230.88869	2432	1+
232.88012	292	1+
233.12715	140	
235.00649	96	
235.14014	148	
236.52586	106	
240.83693	150	
240.93988	694	
240.96285	634	1+
241.88294	126	
241.94317	456	
242.94190	1424	1+
243.83338	224	
243.96028	124	
244.82524	150	
244.93933	354	
244.95579	1256	1+
245.07124	110	
245.94654	834	1+
246.44017	108	
246.85414	138	
246.97606	242	
247.89445	98	
247.93623	184	1+
247.97687	134	
248.16269	138	1+
248.80148	580	1+
248.87746	100	
248.90169	688	
250.80508	96	
250.89662	120	
250.94715	172	
251.90257	94	
253.83890	156	
257.93264	100	
258.84087	148	
258.97363	204	
259.47712	94	
259.84867	96	
260.83435	118	
260.84871	154	
260.91128	216	1+
260.96778	412	1+
261.15417	104	
262.09252	114	
262.68525	94	
263.16763	94	
263.83202	132	
263.94932	98	
264.81648	150	
265.82210	106	
266.78612	158	
266.81204	714	1+
267.97876	200	
268.95895	250	
269.96487	158	
270.80937	160	
271.44629	100	
271.91513	94	
272.19930	164	
274.94951	108	
276.03534	104	
276.85394	198	
277.85094	540	1+
279.79833	316	
280.78975	974	1+
281.00881	106	
281.85338	166	
281.96260	94	
283.06427	140	
283.78624	138	
283.84783	254	
283.98604	112	
284.14946	112	
284.81752	218	1+
284.84577	712	1+
284.87504	124	
285.79636	154	
286.79169	98	
287.37830	94	
288.45245	92	
290.14720	100	
290.93437	94	
291.87149	116	
293.85970	282	1+
293.92882	204	1+
296.72445	96	
296.76630	124	
296.80464	224	
297.80111	1504	1+
298.14524	94	
299.86918	250	
300.79923	896	1+
300.87549	100	
301.79986	608	1+
301.85989	796	1+
302.22521	120	
303.80238	142	
303.85622	496	
304.80566	104	
304.83348	282	1+
306.12125	108	
306.28388	432	1+
306.43237	202	
307.28961	496	1+
307.43989	100	
309.07347	146	
309.80403	162	
309.86624	126	
309.88988	110	
310.03166	200	1+
310.67553	100	
311.85731	156	
313.94481	158	
314.81629	98	
316.81341	344	1+
317.38390	102	
318.88640	110	
319.38416	108	
319.81351	102	
319.91861	306	1+
320.82597	100	
321.82077	172	
321.86662	108	
321.87994	122	
322.81983	122	
324.81751	116	
324.87329	594	1+
324.89554	178	
327.08206	108	
328.86777	98	
329.32129	354	1+
329.87505	194	
330.87179	128	
331.95017	96	
332.80759	114	
335.31348	122	
336.80491	106	
336.94531	196	
338.77321	236	1+
339.82669	160	
339.89565	182	
340.93692	102	
342.20620	120	
342.91733	146	
349.32666	106	
350.34771	98	
351.34122	124	
356.41912	106	
357.06798	116	
357.31276	108	
361.06843	104	
365.39219	96	
366.32111	134	
366.39168	122	
367.30984	124	
367.33107	100	
368.08295	104	
369.34112	134	
END IONS

###FS:    #m/z: 322.92958 #charge 1+
###MS: 31
###MSMS: 32
BEGIN IONS
TITLE=Cmpd 23, +MS2(322.9296), 28.0-35.0eV, 0.7min #32
RTINSECONDS=40.0495
SCANS=31-32
PEPMASS=322.92958	317604
CHARGE=1+
66.16340	76	
190.00969	78	
192.88528	78	
192.90844	78	
195.91480	78	
196.85790	94	
203.96800	120	
204.85020	84	
205.95082	388	
207.89667	78	
207.97574	112	
208.95140	78	
209.41523	76	
210.18315	78	
211.61164	86	
211.89206	76	
212.89456	116	
213.90230	74	
214.89581	118	
215.88640	182	
219.05490	82	
219.89708	76	
221.94704	138	
222.06935	72	
222.66256	72	
222.95941	112	
223.95630	322	1+
224.93310	72	
227.92953	84	
228.85795	138	
228.92884	150	
230.85924	104	
236.56393	74	
237.15531	88	
238.15098	94	
238.93678	140	
239.08272	180	
239.78764	92	
239.90428	132	
239.94883	78	
240.05175	78	
240.08585	106	
240.78537	78	
240.87217	100	
240.93986	3356	
241.06858	72	
241.45977	78	
241.88526	80	
241.94147	2808	
242.82023	172	1+
242.93970	9446	1+
243.14204	96	
243.45964	80	
243.88253	218	
244.97942	86	
246.94276	94	
246.97408	246	
249.48564	94	
249.99780	90	
250.94813	80	
251.13211	86	
251.70727	80	
252.22872	122	
253.20968	94	
254.91840	72	
255.10190	118	
255.16338	90	
255.72300	76	
257.40438	82	
257.79754	152	
258.07642	76	
259.55035	92	
259.88741	110	
260.83088	82	
260.89315	78	
260.99656	84	
261.01218	106	
261.42772	96	
261.47660	86	
262.95382	72	
264.67124	92	
265.24513	74	
266.86452	124	
267.00176	92	
268.89681	76	
269.86022	74	
270.27709	72	
271.52488	76	
272.43872	76	
272.85203	234	1+
272.94324	76	
273.78897	144	
274.13712	84	
276.85831	86	
277.09728	88	
278.24741	84	
279.09110	1128	1+
279.32566	88	
280.29528	80	
281.04729	74	
281.96889	74	
282.23915	86	
282.85848	84	
283.06897	344	1+
283.75325	78	
284.12987	110	
284.29276	392	1+
284.80619	110	
284.91501	86	
286.06411	78	
287.79064	128	
289.78393	192	
289.80615	190	1+
291.85652	82	
291.96870	122	
292.04118	88	
292.97365	78	
293.25987	84	
293.89281	76	
294.27834	102	
294.29481	76	
294.85068	202	
296.29530	94	
298.40839	82	
299.10682	82	
299.87283	256	1+
300.25237	82	
302.24395	154	
304.92582	76	
305.87299	96	
306.22460	80	
306.29968	74	
306.88199	182	
307.14043	76	
307.30611	96	
307.80033	200	
308.29838	158	
308.66838	110	
308.81703	76	
310.30908	536	
310.77287	80	
310.89205	92	
312.03017	98	
312.50924	84	
312.79150	108	
313.03173	120	
313.92622	74	
319.14081	78	
321.07884	78	
321.74350	74	
322.88704	200	1+
322.96015	120	
323.23792	168	
323.90971	106	
324.20699	132	
324.85872	72	
325.89660	120	
326.27191	74	
327.28431	108	
327.76000	88	
END IONS

###FS:    #m/z: 340.93987 #charge 1+
###MS: 31
###MSMS: 33
BEGIN IONS
TITLE=Cmpd 24, +MS2(340.9399), 28.0-35.0eV, 0.7min #33
RTINSECONDS=40.8215
SCANS=31,33
PEPMASS=340.93987	130400
CHARGE=1+
118.24606	80	
180.87052	90	
189.86073	128	
192.88442	94	
193.06541	78	
197.12478	80	
197.88066	86	
198.12952	108	
205.94471	84	
206.93656	94	
209.12722	110	
213.93908	500	1+
215.88754	506	
215.93362	90	
217.88075	220	1+
218.87813	246	1+
221.94657	92	
222.82752	84	
222.92726	78	
223.17775	82	
223.95716	156	
224.94400	88	
225.01612	102	
226.94564	142	
229.13853	86	
229.21637	106	
230.06503	82	
230.83308	88	
230.88918	164	
231.95031	584	1+
232.05281	90	
233.89748	138	
233.95087	202	
235.86698	208	
235.89329	132	
239.00636	106	
239.24192	88	
240.15445	82	
240.23235	98	
240.78656	92	
240.95332	130	
241.12387	80	
241.13735	88	
242.55247	80	
242.94069	174	
243.82836	194	1+
246.12911	102	
246.97360	274	1+
247.20067	78	
248.85172	118	
248.98367	128	
249.20644	98	
249.96034	262	1+
250.04464	78	
250.09081	118	
251.91011	90	
252.79948	90	
253.80216	96	
254.96696	114	
255.07446	412	
255.10462	82	
256.08796	78	
256.90990	96	
258.00560	80	
258.03897	80	
258.84823	154	
260.18585	78	
260.84643	86	
262.83995	216	1+
266.86566	82	
266.99861	78	
268.08826	82	
270.93014	78	
271.41979	104	
272.93282	96	
273.03238	84	
274.42311	82	
274.79448	80	
275.21180	100	
275.85276	358	1+
277.91763	100	
279.01987	96	
279.27442	88	
279.68288	96	
279.85134	182	
279.96629	84	
280.23785	78	
280.87129	192	1+
280.93638	104	
281.05223	84	
281.09763	90	
281.12616	84	
282.27416	132	
283.79032	132	
283.86715	84	
284.80103	114	
285.26313	90	
285.86084	90	
286.41755	92	
286.87913	78	
288.19689	124	
289.87526	86	
290.85151	236	1+
292.82208	92	
292.93765	80	
293.84861	194	
293.90301	90	
294.28008	106	
295.13593	84	
295.16360	92	
295.93193	100	
296.97209	394	1+
297.97500	270	1+
298.07751	82	
298.41271	92	
299.06380	100	
299.78498	86	
299.81190	86	
299.92259	82	
300.40787	86	
302.16798	108	
303.17756	140	
304.88967	80	
305.26295	92	
305.28352	108	
306.27309	92	
306.78413	78	
307.28945	88	
307.80224	298	1+
308.26504	80	
308.29394	348	1+
312.80075	116	
313.42379	96	
316.30883	78	
317.08420	80	
317.11271	80	
317.41256	102	
319.23505	98	
321.26341	78	
324.77251	100	
324.89175	286	1+
325.13809	180	
325.77570	88	
326.17233	84	
327.00692	88	
327.79564	100	
328.19267	142	
328.55831	82	
328.81051	184	1+
329.30909	94	
329.43574	78	
329.87275	146	
330.93104	90	
331.23017	80	
331.30324	276	1+
331.31739	90	
333.88145	98	
335.05813	92	
335.87710	128	
336.18083	78	
336.29109	92	
337.31525	118	
337.40655	104	
340.43793	98	
342.18711	80	
342.21463	80	
342.90350	210	
343.91118	82	
END IONS

###FS:    #m/z: 359.96091 #charge 1+
###MS: 31
###MSMS: 34
BEGIN IONS
TITLE=Cmpd 25, +MS2(359.9609), 28.0-35.0eV, 0.7min #34
RTINSECONDS=41.594
SCANS=31,34
PEPMASS=359.96091	48926
CHARGE=1+
185.85891	82	
191.10388	114	
193.08256	274	1+
200.94275	82	
207.97451	90	
209.08816	84	
209.94885	110	
222.95073	710	1+
223.03822	106	
224.87785	80	
224.94648	656	1+
225.88682	454	1+
225.97355	92	
226.05393	102	
226.94833	950	1+
226.97274	102	
228.94297	1028	1+
229.07105	98	
231.05514	84	
231.88665	118	
232.90108	90	
233.85435	136	
233.95825	152	
234.14700	100	
235.93722	90	
238.93609	130	
239.99449	110	
240.83516	210	
240.93902	814	1+
240.96260	562	
241.89994	242	1+
242.95969	202	
243.96074	146	
244.56266	84	
244.95609	490	
245.03541	90	
245.94578	884	1+
245.98179	84	
246.15885	96	
246.80090	86	
246.95240	552	1+
247.01684	88	
247.80685	188	
248.80188	684	1+
249.85603	82	
250.90204	90	
250.94692	142	
251.56537	130	
252.11169	86	
252.22744	130	
253.23392	112	
254.11760	104	
255.41054	88	
257.15707	150	
257.93856	122	
258.14166	84	
258.84337	196	
258.97340	174	
260.96462	484	1+
261.15313	96	
263.98024	244	1+
264.81968	180	
265.81974	96	
265.97911	114	
266.81207	528	1+
267.89346	86	
267.97158	106	
268.95656	116	
269.00999	84	
269.93093	94	
271.17722	92	
271.25242	82	
272.24586	80	
272.84401	102	
273.93515	144	
275.78651	82	
276.81266	216	
276.85734	372	1+
277.59423	84	
277.80548	140	
277.91923	174	1+
278.42564	102	
278.79667	202	
279.79872	116	
280.79349	912	1+
280.83755	122	
280.85762	136	
282.30948	92	
283.06907	80	
283.19498	82	
283.57061	110	
283.82572	84	
283.97539	212	1+
284.43424	90	
284.82498	484	1+
284.87216	132	
285.08081	82	
285.11234	106	
286.79573	104	
287.90930	98	
288.96471	92	
290.80441	88	
290.90697	90	
291.79125	136	
291.89318	176	
294.15599	88	
294.86660	114	
295.92800	148	
296.27183	94	
296.43875	80	
296.80890	234	
296.86510	116	
297.81120	118	
298.80399	1828	1+
299.00066	90	
299.14061	80	
299.86704	128	
300.87021	102	
300.96190	108	
301.79386	142	
302.14158	106	
302.88177	80	
304.25068	122	
304.88795	86	
305.00733	86	
306.21370	88	
307.17517	110	
307.19434	100	
307.79540	358	1+
308.29648	322	1+
311.34953	114	
312.15122	104	
313.81253	96	
315.97463	96	
316.81467	334	
318.80528	82	
318.83527	84	
318.87784	120	
318.93259	234	
319.74108	118	
320.86299	90	
322.03412	82	
322.81574	132	
322.92588	102	
323.01621	556	
323.56523	88	
326.28090	88	
326.88575	98	
328.18977	196	
330.31691	106	
330.87437	222	
332.93296	120	
333.59891	80	
333.97342	84	
334.87261	100	
336.30248	92	
336.32153	126	
336.54767	118	
336.94390	284	1+
337.11374	198	
340.18920	202	1+
340.35654	104	
341.02525	80	
346.41807	120	
350.03146	96	
352.61405	104	
356.21118	90	
357.18731	92	
357.32287	90	
358.19403	130	
363.74361	86	
364.21370	116	
364.32858	132	
365.24316	82	
END IONS

###FS:    #m/z: 336.94526 #charge 1+
###MS: 35
###MSMS: 36
BEGIN IONS
TITLE=Cmpd 26, +MS2(336.9453), 28.0-35.0eV, 0.8min #36
RTINSECONDS=45.261
SCANS=35-36
PEPMASS=336.94526	61914
CHARGE=1+
182.87270	88	
183.87042	92	
189.48531	88	
200.86625	78	
205.94676	82	
206.98414	90	
208.88405	84	
209.88601	84	
209.98734	82	
210.88273	134	
211.94409	2208	1+
212.87836	696	1+
212.98209	80	
213.93904	1288	1+
214.90401	128	
215.88620	278	
215.93757	186	
217.05860	90	
217.88114	104	
217.93127	78	
217.98029	78	
218.48094	82	
221.89967	202	1+
222.07282	102	
222.94851	80	
223.97032	238	
224.97571	234	
226.89685	104	
228.89139	102	
228.91204	86	
229.89193	128	
229.90849	88	
229.95496	2080	1+
230.88888	1498	1+
231.95125	1262	1+
232.88411	78	
233.89837	308	1+
234.99400	76	
235.89115	186	
236.08327	92	
237.11389	104	
237.86864	82	
238.21776	100	
239.84598	76	
240.32009	82	
240.94297	86	
241.48059	84	
241.84149	76	
241.98499	130	
243.96756	78	
245.80058	86	
246.97159	728	1+
247.09418	84	
247.94216	80	
247.97244	478	1+
248.22440	90	
248.90036	482	1+
249.05538	82	
249.08619	80	
249.83016	120	
249.95891	350	1+
249.99007	84	
250.05024	82	
250.98514	106	
251.03156	76	
251.83745	144	
252.96972	936	1+
253.65275	94	
254.09083	88	
254.93393	100	
254.96516	504	1+
255.07473	374	1+
255.10076	90	
255.13031	102	
256.87678	100	
256.92074	122	
257.05378	84	
258.83989	200	
259.95180	88	
263.25084	94	
263.70933	98	
264.01870	78	
265.55095	80	
265.98626	124	1+
266.80485	76	
266.85721	78	
267.87305	88	
268.84279	156	
268.95537	88	
269.80310	122	
269.84358	124	
270.79698	76	
270.98171	236	
271.91304	138	
271.98550	144	
272.95042	116	
274.97344	88	
275.13138	148	
275.80041	104	
275.85985	84	
276.85535	384	1+
277.06853	78	
277.83515	88	
277.96094	80	
278.11424	88	
279.83106	76	
279.96204	126	
281.86365	82	
281.89893	82	
282.08900	76	
283.86702	92	
284.79995	144	
285.25289	100	
285.87723	84	
285.90227	80	
286.85392	250	
287.84886	186	
287.91780	94	
290.17445	78	
290.82893	98	
290.85361	114	
292.84451	158	1+
293.11032	134	
293.43806	86	
293.77269	82	
293.89917	80	
294.25927	82	
295.16376	110	
295.85813	76	
295.96980	112	
295.98961	98	
298.40184	84	
299.80564	118	
300.15015	86	
300.21556	80	
302.85160	76	
303.18095	78	
303.37576	78	
304.44371	96	
304.86574	96	
305.32051	78	
305.89592	158	
306.45262	88	
306.88329	336	1+
307.25016	108	
307.88628	218	1+
308.29511	138	
309.29537	134	
309.86892	88	
310.90277	82	
311.83417	76	
312.87334	142	
313.61520	84	
320.03406	78	
321.05464	124	
321.88762	128	
321.92750	130	
322.13759	112	
322.30562	76	
323.24127	114	
324.29015	78	
325.01776	76	
326.31189	82	
328.82789	112	
330.20978	86	
331.87628	82	
336.27993	80	
337.31793	130	
338.32064	86	
338.94455	76	
END IONS

###FS:    #m/z: 363.95580 #charge 1+
###MS: 35
###MSMS: 37
BEGIN IONS
TITLE=Cmpd 27, +MS2(363.9558), 28.0-35.0eV, 0.8min #37
RTINSECONDS=46.033
SCANS=35,37
PEPMASS=363.95580	46798
CHARGE=1+
131.41631	98	
187.73816	90	
189.86930	272	
190.93010	84	
191.10771	84	
191.86229	164	
196.88489	168	
202.07600	100	
205.94751	106	
207.87114	180	
208.88632	198	
210.88325	226	
211.88569	138	
212.87806	720	
222.95368	524	1+
223.88539	180	1+
224.94683	930	1+
224.97430	164	
226.88165	108	
226.94572	1298	1+
226.97420	286	1+
227.13920	98	
227.93172	150	
228.89323	224	
228.94086	1302	1+
229.90505	130	
230.88860	1260	1+
232.88378	188	
234.14334	86	
234.87840	114	
235.11646	152	
237.14899	102	
240.83595	124	
240.94110	916	
240.96042	334	
241.93862	2724	1+
242.94050	1950	1+
242.99643	96	
243.83416	442	1+
243.89509	126	
243.95901	88	
244.05760	92	
244.93682	320	
244.95615	760	
245.94826	1048	1+
246.86490	106	
246.90537	134	
246.95302	702	1+
246.97111	176	
247.80852	150	
248.80268	390	
248.90029	392	
249.58247	118	
249.80582	172	
250.79890	140	
250.89657	176	
250.94354	144	
251.03928	98	
251.79881	128	
251.83920	184	1+
251.90422	90	
251.92658	166	
252.00751	108	
252.12658	94	
253.90666	110	
256.90555	192	1+
258.10019	102	
258.97395	144	
259.84550	140	
260.83643	118	
260.97044	520	1+
262.83222	218	
262.84862	102	
263.61756	84	
264.76108	110	
264.81879	130	
264.96390	232	1+
265.99786	106	
266.61651	84	
266.81295	1032	1+
267.42901	92	
267.78958	134	
267.91030	120	
268.05606	120	
268.95671	154	
269.79484	106	
269.96741	334	
270.21968	84	
271.91426	134	
272.92709	126	
276.80802	260	1+
276.85631	146	
277.41834	86	
277.86032	124	
277.91572	130	
278.80002	200	
278.84757	90	
279.80156	96	
279.86083	86	
280.79014	1212	1+
281.86142	134	
282.82747	142	
282.88094	94	
283.26732	96	
283.78937	250	
283.84964	282	
284.10319	90	
284.14608	116	
284.78900	126	
284.82229	484	1+
284.84844	248	
285.84597	156	
286.84266	136	
287.41151	98	
289.09015	96	
289.80240	106	
289.87768	106	
290.86193	200	1+
291.25256	90	
292.43964	94	
294.86134	250	1+
294.92702	92	
296.41386	94	
296.80771	752	1+
296.83062	116	
297.79293	132	
298.80439	1646	1+
299.86975	306	1+
300.79765	876	1+
300.89559	100	
301.52211	96	
301.68609	92	
301.86026	872	1+
302.24829	160	
302.41381	92	
302.88697	160	1+
303.76286	102	
303.85566	306	1+
304.81030	124	
304.91862	356	1+
305.76292	98	
306.39637	102	
306.43278	86	
307.30821	84	
308.18765	96	
308.29404	170	
308.83892	94	
310.30536	290	1+
310.44819	96	
310.87435	194	1+
310.89414	88	
313.76481	94	
314.28773	90	
316.33702	88	
316.81671	482	
316.95526	96	
317.92986	328	1+
319.09065	88	
319.41055	104	
320.87164	92	
320.99850	108	
321.14666	130	
321.82063	94	
322.30401	138	
324.89424	118	
326.87140	356	
329.87218	188	
334.33261	84	
336.33520	118	
339.36549	190	1+
340.93650	94	
343.83571	86	
344.29022	130	
344.41652	88	
345.31895	248	1+
346.70829	88	
349.16654	136	
350.29815	84	
350.33973	124	
357.79316	88	
361.32762	94	
365.36055	90	
366.22224	82	
366.46909	108	
367.32735	324	1+
369.33868	282	
END IONS

###FS:    #m/z: 359.96139 #charge 1+
###MS: 35
###MSMS: 38
BEGIN IONS
TITLE=Cmpd 28, +MS2(359.9614), 28.0-35.0eV, 0.8min #38
RTINSECONDS=46.805
SCANS=35,38
PEPMASS=359.96139	43832
CHARGE=1+
196.88014	84	
217.87367	84	
221.89337	132	
222.95056	604	1+
223.88480	444	1+
223.98006	90	
224.94723	682	1+
224.96743	108	
226.94636	1196	1+
226.97197	210	
227.92820	110	
228.94106	1092	1+
232.85736	84	
233.85625	252	1+
233.95898	202	
234.09624	82	
234.14680	94	
235.10792	80	
235.18165	88	
237.23087	92	
238.96474	310	
239.90223	142	
240.83070	146	
240.94006	854	1+
240.96085	292	
241.89976	164	
242.96038	224	
242.98090	112	
243.95003	94	
243.96034	88	
244.95558	640	1+
245.83547	106	
245.94413	852	1+
246.80769	122	
246.97294	126	
247.80791	118	
248.80532	282	
249.80685	160	
250.08531	108	
250.94596	100	
251.85953	110	
253.24902	98	
253.83919	80	
254.51854	100	
255.10074	130	
257.49881	98	
258.14359	138	
258.85072	342	1+
258.97262	152	
259.70451	92	
260.84000	156	
260.94473	116	
260.96521	396	1+
262.94857	182	1+
262.96190	100	
263.95514	214	1+
264.81823	128	
264.86903	90	
265.81097	848	1+
266.81407	696	1+
267.44345	80	
268.07913	102	
268.81578	122	
268.84381	122	
269.83611	124	
269.96921	126	
271.09333	136	
271.79768	150	1+
272.41810	90	
272.74462	82	
273.84905	148	
273.86679	90	
273.88346	82	
275.80570	278	1+
275.96887	90	
276.00875	82	
276.21699	90	
276.85586	286	
277.52263	84	
278.79949	324	
278.85363	292	1+
279.40741	108	
279.79749	218	
280.23603	84	
280.71065	100	
280.79119	1044	1+
280.91935	272	1+
281.25377	102	
282.14822	86	
282.27638	82	
282.66445	100	
282.82974	84	
283.78939	134	
283.86506	86	
284.82618	272	
284.87346	92	
285.84227	94	
286.14691	98	
286.43417	84	
286.89375	100	
288.86662	94	
289.94221	88	
290.24372	84	
291.09532	132	
291.81444	82	
292.75716	100	
292.90411	86	
292.91910	92	
293.08400	88	
293.85214	158	
293.93253	88	
295.02488	108	
296.75936	204	
296.80898	268	
297.07370	82	
297.80766	364	
298.01846	128	
298.07880	126	
298.20482	88	
298.80325	1526	1+
299.91651	90	
300.36115	84	
300.86445	164	
301.78898	160	
302.24345	88	
303.22427	92	
304.20296	94	
304.26200	148	
304.78861	86	
306.29758	96	
306.88305	202	
307.28913	248	1+
308.86060	166	1+
309.13896	86	
310.78385	96	
311.39058	80	
313.94885	80	
314.26992	114	
316.81435	198	
316.89865	84	
317.15668	90	
318.93414	304	
319.43029	106	
320.93767	84	
321.32289	84	
321.82250	96	
322.31258	180	1+
323.01902	98	
323.27356	84	
323.64919	98	
324.89171	116	
325.14543	146	
326.83124	112	
326.88472	80	
328.30552	90	
328.80773	214	1+
329.87404	158	
336.94623	148	
337.37966	92	
337.94253	114	
338.34146	134	
339.19650	190	1+
341.10743	110	
342.24365	88	
342.30852	108	
343.27387	124	
343.91170	150	
345.28995	112	
347.03792	82	
347.41287	100	
350.34173	84	
350.74201	118	
352.91370	100	
357.40979	100	
358.15102	94	
358.19940	134	
END IONS

###FS:    #m/z: 336.94525 #charge 1+
###MS: 39
###MSMS: 40
BEGIN IONS
TITLE=Cmpd 29, +MS2(336.9453), 28.0-35.0eV, 0.9min #40
RTINSECONDS=50.4845
SCANS=39-40
PEPMASS=336.94525	64284
CHARGE=1+
167.52531	78	
192.02069	78	
192.89279	86	
195.10417	92	
205.94822	288	1+
206.90987	88	
206.97583	130	
208.88490	126	
210.88449	134	
210.98887	86	
211.88302	100	
211.94432	1630	1+
212.87788	594	1+
213.94049	770	
215.88731	756	1+
216.62814	82	
216.91172	78	
217.88084	134	
218.88609	74	
221.89028	84	
223.96344	126	
224.96881	124	
226.82116	78	
226.83754	76	
226.90419	106	
227.10745	76	
227.89643	82	
228.21377	86	
228.91724	86	
229.95394	1246	1+
230.88899	972	1+
231.08497	76	
231.94942	850	1+
232.88774	136	
233.82781	108	
233.89572	288	
234.89732	174	
234.95159	152	
234.98978	74	
235.87119	76	
235.89512	230	
235.94674	86	
237.06312	130	
238.05056	104	
238.08267	82	
238.63843	92	
239.90183	156	
240.89788	100	
240.93936	210	1+
240.96207	80	
242.97505	92	
243.88931	74	
244.06737	82	
245.01188	80	
245.89831	92	
246.13777	90	
246.89360	74	
246.97672	166	
247.96515	458	
248.89829	436	1+
248.93526	78	
248.98652	110	
249.96204	98	
250.17074	80	
250.54375	76	
251.91277	108	
251.97929	86	
252.23367	74	
252.97176	640	
253.90693	116	
254.07003	388	1+
254.86154	164	
254.90665	128	
254.93399	106	
254.96331	142	
255.07367	324	1+
255.10653	78	
255.45964	78	
255.96842	130	
256.01909	82	
256.91752	76	
257.02054	92	
257.91511	76	
258.84792	172	
259.12708	90	
259.84207	114	
260.44721	94	
261.20669	110	
261.56220	88	
263.84678	162	
264.22993	76	
265.85967	82	
266.04540	74	
266.94753	100	
266.99658	152	
267.84021	268	1+
268.96475	92	
268.99907	128	
269.79628	78	
270.45966	86	
270.80708	84	
270.86173	78	
270.97905	126	
271.84906	78	
271.91513	114	
272.10211	96	
272.85179	90	
272.90274	88	
273.44460	76	
273.90972	78	
273.93023	78	
275.85054	438	1+
276.85400	370	1+
276.88475	86	
278.24330	78	
279.02600	218	1+
279.83276	114	
281.89217	122	
282.20202	92	
282.58376	100	
283.08560	152	
284.79436	82	
285.44585	76	
285.86690	80	
286.84839	278	1+
288.25948	80	
288.57245	76	
290.55942	74	
291.24236	76	
291.86317	260	1+
292.10823	78	
293.10542	374	1+
293.16889	74	
294.82592	92	
294.86839	130	
295.97309	152	
296.26172	76	
298.01712	104	
299.05856	162	
299.96741	82	
300.89102	76	
300.96779	78	
302.07434	86	
303.02922	94	
303.88273	86	
304.06689	76	
304.87486	220	1+
307.28148	110	
307.88481	146	
308.88845	102	
311.81503	82	
313.07607	86	
314.18967	94	
316.28479	92	
318.07128	90	
318.25515	104	
321.12932	74	
321.21691	86	
321.42604	80	
322.30933	96	
323.23602	78	
324.89454	378	1+
328.30887	84	
329.87372	132	
333.25555	96	
334.39576	80	
336.31794	88	
336.45757	90	
337.31844	80	
339.29267	90	
END IONS

###FS:    #m/z: 363.95594 #charge 1+
###MS: 39
###MSMS: 41
BEGIN IONS
TITLE=Cmpd 30, +MS2(363.9559), 28.0-35.0eV, 0.9min #41
RTINSECONDS=51.257
SCANS=39,41
PEPMASS=363.95594	49550
CHARGE=1+
185.03761	92	
189.86239	184	
191.85888	306	
196.88186	92	
205.94910	268	
206.87997	84	
207.88240	94	
209.94335	170	
210.88512	306	1+
211.90830	88	
212.87814	660	1+
214.89406	134	
215.35038	98	
215.92949	94	
221.63945	84	
222.95148	730	1+
224.94892	726	1+
224.97568	114	
226.88570	184	
226.94742	794	1+
226.96844	144	
227.93046	382	
228.85034	86	
228.89338	424	1+
228.94317	1260	1+
229.20162	96	
230.88966	1348	1+
233.96112	98	
234.88035	144	
240.83540	430	1+
240.94073	828	
240.96444	516	1+
241.94148	640	
242.82220	84	
242.94205	2118	1+
243.37510	88	
243.95630	138	
244.83210	250	1+
244.93765	536	
244.95746	278	
244.97945	100	
245.94129	292	
246.80862	298	
246.95297	850	
246.97580	310	
247.97389	140	
248.80115	592	1+
248.86108	132	
248.90116	220	
250.90834	134	
250.94456	208	1+
251.24823	130	
251.60014	112	
251.79854	192	
252.03665	146	
252.90092	84	
253.35216	86	
254.09972	206	1+
254.90767	122	
257.03826	90	
257.07912	148	
258.84410	122	
259.84857	504	1+
260.83751	140	
260.96746	244	
261.83300	178	
262.85128	138	
263.91057	88	
264.81952	116	
265.97197	110	
266.24301	156	
266.78758	228	
266.81087	350	
267.46723	102	
267.81591	234	
268.80846	140	
268.83867	128	
268.96072	384	1+
269.14488	94	
269.19084	108	
270.80764	298	1+
271.91553	258	
276.42719	90	
276.81467	326	
276.85499	296	
277.68625	92	
277.85790	200	
277.92785	88	
278.79331	1078	1+
278.84817	524	1+
279.79141	1204	1+
280.33206	118	
281.85981	142	
282.79289	294	
282.82900	120	
282.85967	92	
282.89109	178	1+
283.45761	94	
283.78963	248	
283.85257	104	
283.98755	266	
284.80065	138	
284.82177	408	1+
284.85698	94	
285.42279	86	
285.84382	466	
287.80862	216	1+
289.40708	88	
289.88268	126	
289.94015	86	
291.04504	84	
291.80488	88	
292.93756	88	
293.84875	110	
294.37723	102	
295.93402	100	
296.80839	190	
297.81007	358	
297.86879	98	
298.80280	1744	1+
299.86995	260	1+
300.79837	682	1+
300.91473	92	
301.86210	834	1+
302.91269	314	1+
303.80462	120	
303.85479	530	1+
305.37620	88	
305.43455	120	
305.89594	92	
306.27749	120	
306.43304	106	
306.88757	152	
307.29097	88	
307.78653	120	
308.29357	284	
309.44555	88	
310.31116	126	
314.55765	98	
316.04650	96	
316.81427	256	1+
317.09304	98	
318.70019	86	
318.86012	86	
318.94167	116	
319.52917	88	
319.81700	196	
319.96389	90	
320.89034	150	
321.30351	268	1+
321.81808	122	
321.86315	166	
323.19650	92	
324.89421	126	
326.87180	296	1+
327.81984	86	
328.31368	88	
328.89919	104	
332.29893	96	
335.05821	98	
336.94653	270	1+
338.09044	84	
338.33995	92	
340.04831	98	
341.20532	104	
342.90207	248	
346.91428	96	
346.93925	102	
350.76489	84	
350.83959	86	
351.05843	106	
351.33484	140	
352.85831	88	
354.27990	102	
355.41679	92	
357.81394	104	
358.70630	84	
360.21514	112	
360.85225	104	
362.35093	94	
364.37517	86	
367.32816	216	
367.86674	90	
369.34575	206	
END IONS

###FS:    #m/z: 359.96143 #charge 1+
###MS: 39
###MSMS: 42
BEGIN IONS
TITLE=Cmpd 31, +MS2(359.9614), 28.0-35.0eV, 0.9min #42
RTINSECONDS=52.029
SCANS=39,42
PEPMASS=359.96143	47200
CHARGE=1+
75.13315	84	
82.79535	102	
191.10124	90	
205.94682	250	
207.06345	82	
207.94791	80	
209.02404	78	
209.94216	142	
218.90222	82	
221.94697	106	
222.95137	792	1+
223.88984	126	
224.94884	368	
225.89432	128	
225.93617	106	
225.97015	178	
226.88464	106	
226.94557	588	
227.93295	208	
228.88588	86	
228.94224	844	1+
229.04836	98	
234.86437	88	
234.95717	104	
235.11359	106	
238.21847	84	
240.13521	86	
240.15611	82	
240.70070	88	
240.94039	1248	1+
240.95991	592	1+
241.90081	196	1+
242.94118	170	
242.95943	290	
243.94349	116	
243.96367	140	
244.95703	198	
245.94023	108	
246.80939	118	
246.95384	420	
247.80940	140	
248.80277	294	
249.01077	108	
249.80579	176	
250.09565	92	
250.94352	122	
250.95774	80	
250.97155	82	
251.04445	102	
252.19468	92	
254.50486	90	
255.19089	92	
257.15763	166	
257.92077	86	
258.03500	88	
258.44554	84	
258.96875	124	
259.84548	120	
260.92863	98	
260.96813	344	1+
261.91186	108	
262.82684	118	
263.46584	92	
264.82571	152	
265.04595	244	1+
265.08384	142	
265.81044	1118	1+
265.97316	158	
266.81256	980	1+
266.85140	122	
267.97752	84	
268.84153	112	
268.96311	164	
271.94800	102	
272.80182	94	
273.85291	126	
275.42194	82	
275.84557	82	
276.81337	112	
276.85783	242	1+
276.91542	80	
278.79713	666	1+
279.93204	82	
280.26392	108	
280.79518	1290	1+
282.27762	104	
282.88432	126	
283.78643	142	
283.83158	130	
284.09815	88	
284.18563	80	
284.82307	358	1+
285.42282	92	
285.90214	92	
286.83741	98	
286.94539	86	
287.85310	82	
288.97498	84	
290.49869	80	
291.00738	88	
291.95106	104	
292.27501	236	1+
292.43587	190	
293.40047	88	
294.92466	234	1+
295.03480	80	
295.06657	88	
296.80437	624	1+
298.80321	1902	1+
298.93336	88	
300.80168	228	
300.91229	84	
301.08078	80	
302.81318	86	
303.13386	136	
303.80061	80	
303.94662	94	
305.07824	82	
306.88392	268	1+
307.28276	200	1+
307.86203	84	
309.28333	80	
309.80617	114	
310.30929	176	
311.85949	128	
312.18400	94	
312.29025	80	
312.70695	94	
312.90471	88	
313.30419	86	
315.82183	154	
316.81611	300	
317.81353	210	
317.94419	112	
317.96853	84	
320.11791	90	
320.82006	186	
321.81851	142	
321.91065	98	
322.81304	80	
323.01861	254	
324.35434	102	
324.90431	198	1+
324.97596	82	
325.93525	80	
326.11038	80	
328.31619	80	
329.07649	86	
331.86392	82	
332.90145	140	
334.87608	82	
334.91203	114	
336.94515	252	
337.94629	146	
338.02257	80	
338.72714	170	1+
339.18186	80	
340.17312	80	
341.62412	94	
342.20368	206	1+
348.28559	90	
349.32010	82	
352.88890	212	1+
354.82664	82	
356.29037	82	
357.32630	88	
357.71409	84	
358.21607	84	
359.18113	86	
360.18005	80	
361.42124	78	
361.64769	84	
364.83023	82	
END IONS

###FS:    #m/z: 322.92987 #charge 1+
###MS: 43
###MSMS: 44
BEGIN IONS
TITLE=Cmpd 32, +MS2(322.9299), 28.0-35.0eV, 0.9min #44
RTINSECONDS=55.727
SCANS=43-44
PEPMASS=322.92987	305114
CHARGE=1+
75.34925	78	
108.15233	86	
186.85598	86	
192.88860	248	
193.53465	78	
194.03223	76	
196.01628	80	
197.88935	76	
203.12635	72	
203.96822	90	
205.94892	364	
206.92221	78	
206.96885	120	
210.89930	128	
212.89675	152	
214.34635	80	
214.87858	82	
215.88240	88	
216.39511	92	
221.88813	74	
221.90108	94	
221.94575	150	
222.05277	94	
222.08612	128	
223.96138	450	1+
224.81712	72	
224.89079	76	
227.93200	154	
228.91002	102	
228.96749	98	
230.88515	268	1+
231.90720	70	
235.88052	76	
238.00317	98	
238.82599	90	
238.93856	436	
239.07647	128	
239.90150	92	
240.82088	78	
240.94024	4072	
241.13524	102	
241.93868	12606	1+
242.82218	318	1+
242.94084	8854	1+
243.07452	74	
243.88197	72	
244.06069	124	
244.93953	3070	1+
245.97060	528	1+
246.97538	462	1+
248.00026	86	
248.23989	76	
248.84999	106	
249.08884	144	
250.81603	78	
250.91132	80	
253.80021	82	
256.06657	82	
257.91866	152	
258.72781	80	
258.83402	162	
259.79757	170	1+
260.05708	90	
260.82937	162	
260.84973	90	
260.97089	106	
261.83018	78	
261.88203	76	
262.44052	96	
262.48016	104	
262.83258	272	1+
263.25327	76	
263.88059	80	
264.79750	114	
265.06227	88	
265.08091	84	
265.18882	92	
265.50097	86	
266.86708	96	
266.95956	90	
268.95554	80	
270.80308	76	
271.42181	96	
271.84705	204	1+
273.79465	80	
273.88955	70	
273.92792	92	
274.24718	70	
275.56220	72	
276.11117	68	
276.42109	94	
276.85842	100	
277.97300	90	
278.98527	78	
279.06907	70	
279.09134	1006	1+
280.13491	132	
280.27081	78	
281.11413	78	
281.18816	82	
282.04112	78	
282.14246	76	
282.27751	112	
282.79844	70	
283.06658	144	
283.35204	86	
283.78649	72	
283.85254	98	
283.96720	82	
284.29430	272	
284.80922	90	
285.21773	94	
286.13510	70	
287.19602	72	
287.91048	142	
289.78556	72	
289.87713	138	
290.85924	88	
291.12037	122	
292.51573	98	
294.28422	72	
295.02612	72	
295.46719	76	
295.82242	166	
296.21495	78	
297.89963	90	
298.10740	68	
299.03006	100	
299.78400	90	
299.86749	82	
300.22693	76	
301.85905	86	
302.08690	116	
302.14619	90	
302.81797	92	
303.00987	84	
303.84812	72	
304.26141	88	
305.76720	70	
305.87069	308	1+
306.42860	70	
307.60345	80	
307.79720	106	
308.08369	102	
308.29139	406	1+
308.54099	92	
308.62498	118	
310.20175	74	
310.31017	136	
311.81740	78	
311.87571	72	
311.90189	118	
312.84798	76	
313.76946	88	
313.81291	88	
313.84126	82	
315.20267	72	
317.43212	84	
318.97202	70	
322.23776	260	1+
324.04899	74	
324.89713	194	
325.89267	156	
325.91031	92	
327.89147	118	
END IONS

###FS:    #m/z: 340.94019 #charge 1+
###MS: 43
###MSMS: 45
BEGIN IONS
TITLE=Cmpd 33, +MS2(340.9402), 28.0-35.0eV, 1.0min #45
RTINSECONDS=56.4995
SCANS=43,45
PEPMASS=340.94019	116392
CHARGE=1+
109.42929	100	
190.95880	82	
192.91859	90	
198.14692	78	
205.94736	146	
210.93275	138	
212.87785	228	
213.08609	118	
213.88162	130	
213.93896	490	1+
215.88892	190	
215.94420	82	
217.88098	352	1+
219.94474	84	
220.88157	80	
221.89198	80	
224.19754	76	
224.96433	106	
226.85072	78	
226.87381	138	
229.90481	80	
230.88919	106	
231.88721	138	
231.90137	80	
231.95185	304	
232.90662	82	
233.89515	364	1+
234.84248	78	
235.89460	198	
237.06628	96	
237.13537	90	
237.23287	80	
238.88116	82	
240.10086	90	
241.88337	84	
242.94808	116	
243.89844	80	
244.88313	82	
245.34653	82	
246.05880	86	
246.97388	296	
247.97696	164	
248.89393	92	
248.98943	180	1+
251.24394	82	
252.05229	76	
252.47159	116	
253.03562	78	
254.15852	110	
254.96598	138	
255.07430	90	
255.67158	100	
255.88200	82	
255.95459	96	
256.26119	82	
256.88932	98	
256.96525	86	
258.84527	554	1+
259.91515	136	
259.96212	78	
260.65929	82	
260.84753	200	
261.84200	98	
261.85804	98	
261.89800	110	
262.04689	88	
262.07878	92	
262.25360	154	
262.83567	144	
263.87883	80	
265.26092	78	
266.84801	86	
266.86292	200	1+
267.13846	180	
267.57166	90	
267.82178	76	
267.92333	76	
268.58499	80	
268.84137	386	
268.89302	84	
268.96257	104	
269.79884	136	
269.94703	92	
270.80305	80	
270.83911	144	
272.84190	86	
272.91724	124	
273.79309	126	
274.09709	102	
274.85370	158	
274.89613	80	
275.66866	80	
275.86109	116	
276.85564	252	
277.86429	144	
277.96322	144	
278.84330	314	1+
278.86475	104	
279.87484	98	
279.92105	92	
280.85261	78	
280.93067	98	
281.00267	82	
281.22119	90	
281.84953	146	
282.30531	88	
285.86523	84	
289.81276	80	
289.87750	136	
291.28846	86	
291.88559	100	
292.87850	122	
293.15229	84	
293.42767	80	
293.85961	104	
294.79548	118	
294.86691	86	
295.29007	92	
295.97533	120	
299.87820	102	
301.21281	82	
302.26220	78	
302.95210	212	
303.75402	80	
303.77133	84	
304.39201	76	
304.88945	134	
304.93463	86	
305.80154	76	
306.79245	206	1+
306.88489	254	
307.00916	84	
307.88422	198	
308.29118	252	
310.87662	310	1+
311.76745	76	
311.85995	262	
313.76746	88	
314.95420	78	
318.43939	78	
321.32083	86	
322.80804	112	
324.28859	136	
324.89092	286	1+
325.29714	96	
326.17204	138	
326.88610	168	
327.59983	90	
328.88439	132	
329.83522	92	
329.86987	100	
331.82022	184	1+
334.90848	86	
337.21919	80	
341.71712	86	
341.90539	100	
342.90613	160	
343.29414	84	
344.89759	84	
344.96375	90	
345.90175	92	
END IONS

###FS:    #m/z: 336.94560 #charge 1+
###MS: 43
###MSMS: 46
BEGIN IONS
TITLE=Cmpd 34, +MS2(336.9456), 28.0-35.0eV, 1.0min #46
RTINSECONDS=57.2715
SCANS=43,46
PEPMASS=336.94560	71562
CHARGE=1+
205.94773	232	
206.98053	208	1+
210.88195	224	
210.89744	164	
211.94396	1386	1+
212.87862	390	
213.88057	224	
213.94034	510	
215.88467	554	
215.93618	148	
217.88149	130	
222.51960	94	
223.96135	128	
223.97402	156	
226.83576	78	
227.89685	80	
228.05596	78	
228.89291	274	1+
228.90861	76	
228.99179	90	
229.95472	906	1+
229.99237	78	
230.88940	1190	1+
231.95429	368	
232.88630	160	
233.82376	74	
233.89691	182	
233.92156	74	
233.95085	92	
236.91250	128	
237.05891	78	
238.04859	84	
239.21650	156	
239.90429	130	
240.09339	84	
240.57882	100	
242.91477	116	
244.12125	76	
244.44718	158	
244.84278	84	
245.44477	86	
246.97473	108	
246.99751	102	
247.04191	90	
247.96983	120	
248.85775	100	
248.89922	554	1+
248.97074	116	
249.91369	112	
249.95984	224	
250.11835	80	
250.15143	74	
250.84313	92	
250.95197	126	
251.04560	88	
251.07192	142	
252.08354	74	
252.94474	76	
252.97001	644	1+
253.90562	354	1+
254.09832	122	
254.42050	94	
254.83585	96	
254.96151	182	
255.07578	242	
255.10083	78	
255.97114	116	
256.84994	214	1+
257.84408	74	
258.84483	260	
259.85212	214	
260.43718	84	
261.95138	100	
263.99853	98	
266.51058	92	
266.84918	88	
267.13402	76	
268.14056	98	
268.84063	260	
268.86089	102	
269.19523	82	
269.61812	76	
269.84239	164	
269.88862	82	
270.23361	88	
270.83620	114	
270.94923	78	
270.98264	200	
273.84773	124	
275.84164	78	
276.85507	546	1+
276.92578	76	
278.83506	204	1+
281.04479	94	
281.92790	78	
282.05283	94	
283.07725	76	
284.39091	92	
284.86750	102	
286.84633	126	
289.45524	78	
289.67058	100	
289.88369	78	
290.88511	108	
291.00765	76	
291.79589	100	
292.00949	94	
292.43790	76	
293.08099	78	
293.10323	200	
294.86410	202	
294.89558	88	
294.93995	76	
295.21832	82	
295.87302	132	
297.13076	82	
297.97395	106	
298.82524	76	
299.08540	84	
299.42517	90	
299.87384	80	
299.88856	76	
300.24169	94	
301.02314	98	
301.82437	92	
301.87752	118	
303.25137	82	
303.87423	88	
304.80584	90	
305.44923	78	
305.86800	78	
306.43288	84	
306.90038	98	
307.27202	74	
307.80125	92	
307.89224	82	
308.29874	82	
308.88844	78	
309.91637	90	
310.86916	180	
312.11457	80	
316.22114	78	
317.08322	108	
318.91047	80	
320.14620	90	
321.81593	82	
322.42208	104	
322.78158	82	
323.30314	122	
324.89524	244	1+
325.97053	82	
326.08378	76	
327.24446	86	
327.28431	74	
327.80558	156	
328.96152	74	
328.99914	78	
329.86938	96	
329.94184	96	
333.89499	86	
336.28922	74	
342.30924	82	
END IONS

###FS:    #m/z: 322.92985 #charge 1+
###MS: 47
###MSMS: 48
BEGIN IONS
TITLE=Cmpd 35, +MS2(322.9299), 28.0-35.0eV, 1.0min #48
RTINSECONDS=60.953
SCANS=47-48
PEPMASS=322.92985	309424
CHARGE=1+
61.05992	72	
162.57032	86	
190.89976	72	
191.86762	88	
191.88539	266	1+
197.05592	76	
201.04750	100	
202.88678	72	
203.04746	82	
203.95847	76	
205.94805	306	1+
205.96962	74	
206.97872	82	
207.97336	110	
209.12378	82	
210.89947	76	
213.05176	72	
213.88268	76	
216.43298	82	
216.89408	80	
218.88063	70	
220.86687	100	
221.07102	90	
222.92290	90	
223.10246	92	
223.89181	80	
223.95958	264	1+
225.60572	94	
225.90060	70	
226.62689	90	
226.86705	72	
227.92818	88	
230.93934	72	
231.02148	74	
233.92078	78	
234.15438	108	
234.36305	84	
235.10896	136	
235.92023	74	
236.14470	100	
237.41641	72	
237.91235	80	
238.04841	140	
238.09992	72	
238.93798	448	
239.08214	72	
239.78351	122	
239.90620	184	1+
240.08050	106	
240.79396	72	
240.83686	130	
240.88572	178	1+
240.94011	4606	
241.93945	13516	1+
242.83908	84	
242.94156	9280	1+
243.82128	224	
244.81715	112	
244.86306	86	
244.93955	2064	1+
244.98332	116	
246.44211	82	
246.90686	74	
246.94245	112	
246.97597	578	1+
248.91591	74	
249.12511	90	
249.16017	92	
250.06568	70	
250.94230	116	
250.99110	94	
252.79742	72	
252.92246	68	
254.84374	76	
254.90075	184	1+
255.80133	78	
256.94744	84	
257.78088	78	
258.83981	80	
258.94136	76	
259.08156	72	
260.48078	86	
260.83422	192	
260.88562	68	
260.93282	78	
260.99245	82	
261.83472	74	
261.85419	70	
261.94154	74	
265.05531	120	
265.85927	200	
266.24764	74	
266.28010	88	
266.82047	78	
266.96543	72	
267.13629	94	
267.84462	70	
267.93524	92	
268.95350	154	
270.79893	134	
270.88626	112	
272.34943	100	
272.45693	82	
272.84771	238	1+
273.80006	88	
274.79975	182	1+
276.86227	74	
278.02414	72	
278.14271	82	
279.09168	806	1+
279.40695	96	
280.27852	92	
282.74696	78	
282.85560	348	1+
282.88327	130	
283.06726	74	
284.16726	72	
284.29309	392	1+
284.88224	72	
287.61576	80	
287.75327	78	
289.49280	84	
289.78835	114	
289.87109	72	
290.09898	88	
290.93184	70	
292.17559	76	
294.87853	110	
297.12864	84	
301.02753	76	
301.16241	174	
302.81753	86	
304.88089	68	
306.78983	92	
306.88522	176	
307.29543	86	
307.79172	72	
307.89333	74	
308.29692	370	1+
308.88616	68	
309.22753	70	
309.86441	78	
309.91854	72	
310.27738	68	
310.31339	138	
310.37484	92	
311.12676	120	
311.97767	80	
313.81316	72	
313.86083	72	
313.88409	122	
314.17199	78	
316.05522	84	
317.02580	80	
318.86214	76	
318.88305	78	
319.72672	80	
320.18375	74	
321.83185	70	
323.88581	82	
324.45615	70	
324.91402	72	
325.12071	70	
325.90016	178	
326.88310	182	1+
327.07115	82	
328.18676	72	
END IONS

###FS:    #m/z: 340.94020 #charge 1+
###MS: 47
###MSMS: 49
BEGIN IONS
TITLE=Cmpd 36, +MS2(340.9402), 28.0-35.0eV, 1.1min #49
RTINSECONDS=61.725
SCANS=47,49
PEPMASS=340.94020	118092
CHARGE=1+
192.88967	82	
192.92750	162	
194.11768	104	
196.88868	74	
197.11117	94	
198.95311	80	
201.95201	78	
208.88755	86	
210.42187	110	
211.15093	74	
212.04416	76	
212.87350	172	1+
213.94143	224	
215.88573	562	1+
217.88326	76	
218.88040	112	
222.01617	86	
228.44190	86	
230.88706	426	1+
231.95055	394	1+
233.40533	92	
233.89671	348	
235.86939	150	
235.92966	82	
235.96165	76	
237.64917	74	
240.82118	80	
240.84117	98	
240.89136	78	
240.91593	84	
241.90041	122	
241.94293	90	
242.85645	82	
243.66646	88	
243.83080	100	
243.88121	94	
243.95794	82	
246.97462	152	
247.97339	76	
248.90037	76	
248.95064	78	
249.96145	82	
250.90944	102	
252.22794	92	
253.41873	80	
253.90362	86	
254.12514	84	
254.92622	90	
254.96528	164	
255.07456	212	
255.13008	132	
255.17148	88	
256.89594	124	
256.91280	136	
257.84914	142	
258.84751	514	1+
258.90577	152	
259.89659	140	
260.01595	176	
260.94678	74	
261.20275	76	
261.84256	102	
262.14526	142	
262.39301	80	
262.41068	78	
262.91618	92	
263.13532	78	
263.90280	76	
264.87624	84	
265.11505	76	
266.09549	84	
267.00549	76	
267.13516	188	
267.24251	78	
268.78626	72	
268.84144	262	
270.84372	88	
270.97914	92	
272.63112	110	
272.97589	98	
274.81303	74	
274.84333	84	
274.85950	152	
276.85750	654	1+
277.81725	86	
278.10913	86	
278.25190	116	
278.32510	72	
278.40111	98	
278.84554	402	1+
279.42425	86	
279.54342	100	
280.80935	74	
280.88534	126	
281.04677	162	
281.89504	112	
281.90921	86	
282.07002	78	
282.50321	76	
283.87111	82	
292.42485	78	
292.82328	94	
292.88729	72	
292.93374	84	
293.11144	188	
293.52034	74	
294.40669	98	
294.87105	124	
295.43534	144	
295.82179	80	
296.87010	132	
296.97200	118	
299.24911	74	
299.86835	80	
302.18219	132	
302.88184	266	1+
303.17873	76	
304.22500	82	
306.88302	306	1+
307.80576	82	
308.26283	78	
308.86691	138	
309.31345	80	
310.87859	128	
311.86285	80	
313.45198	84	
313.84433	92	
314.41602	82	
315.06730	78	
316.18404	92	
317.25285	78	
318.43939	76	
318.59911	76	
320.93113	88	
322.42427	78	
323.01526	90	
323.42605	104	
323.50989	88	
324.25944	80	
324.28151	78	
324.30114	90	
325.89490	328	1+
326.59595	86	
326.97706	114	
327.21770	82	
327.38421	116	
327.81529	88	
328.19037	258	
329.43837	102	
329.87404	146	
330.82812	74	
330.87273	80	
332.06919	80	
333.91064	76	
334.20041	72	
335.81372	94	
337.91900	84	
342.31463	76	
342.90553	178	
344.43935	122	
END IONS

###FS:    #m/z: 313.92935 #charge 1+
###MS: 47
###MSMS: 50
BEGIN IONS
TITLE=Cmpd 37, +MS2(313.9294), 28.0-35.0eV, 1.1min #50
RTINSECONDS=62.4975
SCANS=47,50
PEPMASS=313.92935	22152
CHARGE=1+
182.47927	96	
192.82215	58	
192.89169	242	
195.08879	88	
195.90602	70	
199.93622	66	
203.08957	78	
204.89952	66	
205.95114	250	1+
205.97140	74	
209.08834	60	
210.88360	96	
210.89607	92	
211.98163	74	
212.87706	212	1+
216.90656	64	
217.99848	60	
219.04574	64	
221.94656	54	
222.38409	74	
223.96598	68	
225.95804	76	
226.90042	78	
227.94644	90	
228.95093	68	
230.88891	66	
230.95255	64	
231.85969	54	
232.08081	70	
233.86560	90	
233.91958	86	
234.05873	86	
234.89533	126	
234.94425	70	
234.96994	436	1+
235.14014	84	
235.90527	74	
236.51645	62	
237.88378	66	
238.20606	62	
238.22297	104	
239.47176	102	
241.07443	64	
241.13165	78	
241.91773	78	
242.89096	72	
243.05957	68	
243.08243	70	
246.00835	54	
246.18370	70	
246.82799	68	
246.97560	176	
247.98098	78	
249.02399	82	
250.89859	62	
250.94477	156	
250.99010	96	
251.05690	70	
251.99783	84	
253.08838	60	
253.16074	74	
253.35825	68	
253.80618	58	
254.18353	62	
255.78381	66	
256.80667	68	
257.70389	76	
258.94091	212	1+
259.02829	64	
259.19036	76	
259.43971	72	
259.51871	94	
259.82211	54	
260.15387	88	
261.20483	64	
262.13509	68	
263.01950	54	
264.05651	134	
264.92094	88	
265.01519	66	
266.19993	70	
266.65453	82	
267.84710	72	
268.14052	72	
268.95657	136	
269.07456	60	
269.18902	88	
269.97121	84	
270.10510	72	
270.80739	64	
271.15299	60	
271.91619	160	1+
272.85402	64	
273.15202	66	
273.79387	58	
273.85252	66	
273.90661	114	
274.14345	54	
275.80907	68	
276.26803	66	
276.84194	92	
276.85842	94	
276.98137	56	
277.02307	112	
278.24559	66	
279.03041	76	
279.28054	92	
279.84091	64	
280.83421	68	
280.92641	68	
282.10535	80	
282.27010	58	
282.85618	74	
282.87908	86	
282.90377	72	
284.87778	62	
284.94183	108	
285.81122	136	
285.89184	82	
286.96204	70	
288.81045	66	
289.88134	98	
291.86519	74	
292.93994	116	
294.11834	72	
294.85752	136	
295.17613	70	
295.86646	84	
296.39036	54	
296.86842	80	
297.96332	54	
298.24697	72	
300.79935	74	
300.81673	76	
300.89565	64	
302.87294	70	
303.05487	66	
303.85504	70	
303.94905	104	
305.87787	106	
305.98165	78	
306.88042	66	
307.31012	76	
307.89251	204	
308.78467	54	
308.88516	94	
309.88163	100	
310.41388	78	
310.90057	78	
311.85848	82	
311.88469	124	
314.28305	244	
315.28544	134	
316.87697	70	
318.17206	78	
END IONS

###FS:    #m/z: 322.92961 #charge 1+
###MS: 51
###MSMS: 52
BEGIN IONS
TITLE=Cmpd 38, +MS2(322.9296), 28.0-35.0eV, 1.1min #52
RTINSECONDS=66.1585
SCANS=51-52
PEPMASS=322.92961	291772
CHARGE=1+
146.11446	68	
187.12162	66	
189.90644	80	
192.89008	202	
195.89389	122	
196.86114	68	
203.93551	98	
205.94841	470	1+
205.96933	68	
206.96844	68	
211.90112	78	
212.89715	116	
215.97265	68	
217.03128	96	
219.05520	74	
220.06825	76	
221.89506	72	
221.94561	248	1+
223.92696	70	
223.95927	402	1+
224.12524	90	
224.42511	92	
225.88320	130	
226.81710	92	
227.90024	66	
227.93154	90	
228.60158	92	
228.91377	86	
229.83964	96	
229.89916	68	
230.81617	66	
230.87598	74	
230.90753	84	
231.06263	84	
233.95900	80	
235.06848	98	
238.21175	78	
238.94182	144	
239.07727	74	
239.78909	214	
239.90339	66	
239.94883	64	
240.94043	3360	
241.46333	66	
241.82611	76	
241.94139	1850	
242.12582	78	
242.94080	7428	1+
243.81918	66	
243.87428	70	
244.81863	290	1+
244.86222	72	
244.94016	1594	1+
246.16471	82	
246.34270	90	
246.97453	178	
247.85159	72	
248.96782	84	
249.85422	76	
249.98438	80	
251.09993	74	
251.24770	80	
251.79089	68	
252.23349	94	
253.24670	100	
254.81041	70	
254.92230	68	
255.86216	72	
257.40843	106	
257.86400	80	
258.83064	246	
259.08946	66	
259.79774	68	
260.98682	66	
261.83229	126	
262.83379	80	
263.24696	76	
263.96674	68	
264.07253	72	
264.79722	190	1+
264.84512	66	
265.05981	168	
266.85914	84	
267.18234	70	
269.01172	70	
269.11262	78	
269.45496	78	
269.78978	86	
272.80526	94	
273.25587	82	
274.92477	72	
277.06663	78	
277.99132	78	
278.13659	78	
278.90338	80	
279.09197	898	1+
279.89447	74	
281.42914	84	
281.98745	72	
282.15646	82	
282.23698	74	
283.07699	218	
283.11886	66	
283.97160	102	
284.06322	70	
284.29181	254	1+
284.87551	88	
284.91274	66	
285.14072	68	
285.83587	90	
286.87452	72	
287.12865	80	
287.97418	82	
288.97486	100	
289.78924	138	
291.18858	84	
292.81182	72	
293.06377	66	
295.02884	72	
298.81023	134	
302.14257	66	
302.88301	144	
303.45664	94	
304.13310	78	
304.44574	90	
304.94972	86	
305.88544	74	
305.91945	72	
306.27374	88	
306.88558	150	
306.92106	92	
307.17277	72	
307.28903	86	
307.79826	114	
307.88993	136	
308.29077	146	
308.86442	74	
310.32923	68	
310.87744	70	
313.95896	72	
314.27430	116	
316.77175	78	
319.38652	86	
319.76226	70	
319.87205	72	
320.00377	76	
320.08947	70	
320.17064	80	
320.42117	76	
321.81202	72	
322.73516	70	
322.77281	80	
323.03550	66	
324.20220	68	
324.42715	82	
325.76447	74	
326.02593	90	
326.90936	68	
328.10040	70	
END IONS

###FS:    #m/z: 340.94006 #charge 1+
###MS: 51
###MSMS: 53
BEGIN IONS
TITLE=Cmpd 39, +MS2(340.9401), 28.0-35.0eV, 1.1min #53
RTINSECONDS=66.9305
SCANS=51,53
PEPMASS=340.94006	111930
CHARGE=1+
187.86459	72	
191.11839	70	
193.44082	78	
201.68492	70	
203.05623	74	
204.11270	72	
206.93130	70	
212.88731	80	
213.93627	94	
213.98862	78	
214.94245	116	
215.88638	566	1+
215.93842	72	
217.88693	132	
218.88382	70	
221.89532	72	
223.83298	84	
223.91302	68	
224.85757	82	
225.40668	78	
227.10182	120	
230.88927	244	
230.95786	78	
231.88953	224	
231.93253	80	
231.95186	158	
233.09400	82	
233.89819	128	
235.79689	138	
235.83340	70	
235.89134	188	
237.06264	114	
241.23628	98	
241.84172	150	
241.89891	70	
241.91374	108	
242.96151	80	
243.83552	302	1+
245.16774	80	
246.97831	172	
247.12099	68	
247.96778	84	
250.09516	94	
250.90145	140	
251.96062	78	
252.99112	82	
253.11383	74	
254.90192	78	
254.96749	96	
255.07292	142	
255.83290	80	
256.07516	78	
256.17469	76	
256.85273	158	
256.96138	70	
257.02075	70	
258.84988	520	1+
258.92940	72	
259.89487	80	
259.93430	76	
260.83592	424	1+
260.85040	86	
260.97452	84	
264.07900	108	
264.20191	88	
265.08485	94	
266.11762	72	
266.13561	84	
267.13741	226	
267.45915	90	
267.82882	86	
267.90309	76	
268.83854	362	1+
271.92775	120	
272.14258	72	
272.79526	72	
272.82993	74	
272.85408	74	
272.93708	160	
274.86305	110	
275.81099	72	
275.85642	84	
276.85775	1002	1+
277.87889	130	
278.84646	238	
279.23760	70	
279.85179	220	
280.36713	70	
280.84983	156	
280.94606	74	
281.13091	160	
281.85561	84	
283.42071	102	
284.09674	88	
284.79857	70	
285.77788	78	
285.81721	88	
288.84140	76	
294.66348	74	
294.79227	74	
295.97862	68	
296.84915	82	
297.19836	80	
298.82013	80	
299.24914	92	
299.88087	110	
300.86377	78	
300.92774	72	
300.97861	76	
301.87364	96	
302.25790	70	
303.21050	74	
303.27486	76	
303.87612	126	
304.44493	86	
304.86832	72	
305.44727	88	
307.88708	122	
308.29389	124	
308.38135	104	
309.88162	78	
309.92051	96	
310.27313	70	
312.80018	74	
315.85221	70	
316.80977	104	
317.91364	72	
318.13468	74	
319.31626	72	
321.94166	84	
322.43097	80	
322.53246	76	
322.61817	90	
323.30137	174	
323.89320	130	
324.89511	138	
325.05151	126	
325.91504	92	
326.17574	490	1+
326.88247	82	
327.41986	72	
328.38069	94	
328.90389	76	
331.43824	100	
332.94005	98	
334.30996	80	
335.86785	96	
336.14008	80	
338.28251	88	
340.30655	78	
340.90258	74	
341.94633	70	
342.90517	126	
343.91082	94	
344.43025	90	
344.95054	78	
346.29695	94	
END IONS

###FS:    #m/z: 359.96137 #charge 1+
###MS: 51
###MSMS: 54
BEGIN IONS
TITLE=Cmpd 40, +MS2(359.9614), 28.0-35.0eV, 1.2min #54
RTINSECONDS=67.7025
SCANS=51,54
PEPMASS=359.96137	46874
CHARGE=1+
183.93369	86	
195.35149	98	
198.87520	82	
198.95293	76	
199.87553	74	
205.94939	110	
221.94675	862	1+
222.95119	716	1+
224.20789	94	
224.89508	188	
224.94656	890	1+
224.97731	92	
226.94596	414	
226.97260	202	
227.93030	122	
228.89155	76	
228.94234	782	
231.01765	108	
231.79835	84	
236.83867	94	
238.80506	78	
238.98193	92	
240.81800	86	
240.83203	80	
240.94128	534	1+
240.96187	408	
241.00194	96	
241.11630	142	
241.89826	136	
241.96557	236	
242.14711	82	
242.95680	362	1+
244.95624	358	
244.97941	76	
245.94129	158	
246.01620	88	
246.80752	228	
246.95296	492	
248.80184	422	1+
250.79272	78	
250.95155	302	
251.04924	96	
253.94310	98	
255.00642	86	
255.87196	76	
257.09709	100	
257.13426	84	
257.16085	148	
257.85757	88	
258.44601	76	
258.84372	242	
258.97553	192	
259.44212	76	
260.58981	82	
260.83479	138	
260.96805	278	
262.05058	76	
262.83464	74	
263.00198	78	
263.98260	74	
264.82119	100	
265.11277	82	
266.81330	862	1+
267.97144	114	
268.81380	122	
268.95624	208	
268.97740	88	
269.87951	102	
272.44383	78	
272.80937	84	
273.96307	78	
274.95626	88	
275.00840	104	
275.08785	80	
276.85593	134	
277.80304	142	
277.83858	452	1+
277.85838	184	
278.79872	226	
279.16956	84	
279.20862	84	
279.79866	342	
280.79320	1124	1+
280.93499	82	
281.81514	156	
281.86386	92	
282.60027	86	
282.79804	126	
283.84016	74	
284.12781	76	
284.82412	310	1+
287.42824	86	
288.06959	80	
289.82457	92	
289.94229	94	
290.07609	80	
291.79678	106	
293.88227	100	
294.00431	76	
294.43399	92	
294.80602	122	
294.86939	116	
294.96715	82	
295.80585	912	1+
295.93078	136	
296.00141	82	
296.16015	100	
296.23597	78	
296.80753	766	1+
297.92005	92	
298.80308	1666	1+
298.91266	88	
300.39490	96	
301.79215	108	
301.87368	82	
303.94271	78	
304.81466	82	
306.28028	80	
306.44595	90	
306.81337	78	
307.83717	124	
308.28853	76	
308.42458	78	
308.86683	98	
308.88600	94	
309.84923	80	
310.31015	104	
310.86474	266	1+
314.81859	174	
314.84503	76	
314.95384	92	
316.81592	418	
319.16047	76	
319.41740	84	
319.73980	80	
319.82491	104	
320.91579	84	
321.42850	84	
321.81820	138	
321.88437	100	
322.06715	86	
325.87862	124	
326.79584	78	
329.00808	78	
333.20207	86	
334.87835	74	
334.95605	152	
336.95077	260	1+
341.20750	120	
341.26705	78	
343.19410	78	
347.38317	102	
349.76882	114	
350.79468	76	
352.88246	130	
354.20450	76	
354.79383	82	
355.27291	78	
356.28523	94	
358.20158	82	
358.73239	90	
360.11268	78	
360.86557	94	
363.36592	78	
363.71611	132	
END IONS

###FS:    #m/z: 336.94558 #charge 1+
###MS: 55
###MSMS: 56
BEGIN IONS
TITLE=Cmpd 41, +MS2(336.9456), 28.0-35.0eV, 1.2min #56
RTINSECONDS=71.3635
SCANS=55-56
PEPMASS=336.94558	59010
CHARGE=1+
164.09726	94	
176.38716	68	
182.86760	78	
193.01427	88	
196.88347	72	
197.86680	80	
198.83363	76	
199.97780	92	
205.95037	182	
208.88248	128	
211.88958	74	
211.94397	1072	1+
211.98160	80	
212.87879	694	1+
213.93977	462	1+
215.88493	466	1+
218.88587	78	
223.97412	74	
224.97558	78	
225.89337	76	
226.89838	68	
227.43138	168	
228.90745	162	
229.95376	1064	1+
230.88916	1312	1+
231.50329	120	
231.94992	786	1+
233.04175	70	
233.20673	72	
233.87289	72	
233.89742	356	
234.10926	88	
234.89091	114	
236.00129	94	
237.06380	132	
239.79689	82	
239.84625	74	
240.05161	84	
240.84107	404	1+
240.90485	104	
240.96185	90	
242.01129	70	
242.91963	78	
242.94434	80	
245.87438	98	
246.90286	70	
246.97523	68	
247.90576	68	
247.97157	314	1+
248.89997	348	
248.98533	74	
249.95872	182	
250.17483	68	
250.85221	84	
250.95378	114	
250.98785	76	
251.00444	72	
251.83444	82	
251.93045	170	
251.95655	226	
251.98083	96	
252.06983	88	
252.94610	80	
252.96978	774	1+
253.42559	100	
253.90478	150	
254.08860	150	
254.96804	204	
255.07299	132	
255.09482	70	
255.40847	78	
256.85105	240	
256.95345	74	
257.85581	130	
257.90492	90	
258.84473	530	1+
259.91021	70	
259.95381	78	
261.83059	72	
261.90563	70	
262.82803	86	
262.92229	96	
263.88660	82	
264.79326	80	
264.84730	74	
265.84702	80	
266.84395	106	
266.86522	70	
267.41908	82	
267.90936	80	
268.03946	72	
268.38980	80	
268.84073	246	1+
270.97494	90	
272.84479	166	
272.99208	74	
273.85452	302	1+
273.90145	86	
274.83735	70	
274.87757	70	
275.34870	72	
276.40724	76	
276.80909	78	
276.85592	568	1+
276.94006	90	
278.83642	154	
278.85009	110	
279.08285	86	
279.87410	80	
280.81346	108	
280.87302	68	
281.05427	74	
281.85872	108	
282.27708	72	
283.02861	114	
284.42825	78	
285.79216	72	
286.85396	142	
287.40770	74	
287.84573	164	
287.88429	74	
288.19919	158	
288.83091	74	
288.85393	80	
290.82103	76	
290.85651	72	
291.86071	74	
292.19840	82	
292.44221	90	
292.81485	118	
292.94183	90	
293.10826	82	
293.12454	74	
294.10962	72	
295.86781	168	
297.11826	80	
297.84802	182	1+
297.97366	72	
299.99492	86	
303.86131	74	
304.76759	68	
305.87081	100	
306.88139	112	
308.85960	238	1+
309.02866	78	
311.86277	72	
312.27696	78	
313.98491	90	
314.85403	208	1+
314.93433	78	
315.27857	94	
316.45557	112	
317.02124	74	
318.20036	72	
319.16717	72	
319.72218	102	
321.04573	70	
324.13765	78	
324.27697	92	
324.89291	132	
325.86941	138	
329.18619	74	
329.87811	238	1+
331.88769	80	
334.31708	72	
338.17966	120	
338.32100	74	
342.03269	68	
END IONS

###FS:    #m/z: 363.95622 #charge 1+
###MS: 55
###MSMS: 57
BEGIN IONS
TITLE=Cmpd 42, +MS2(363.9562), 28.0-35.0eV, 1.2min #57
RTINSECONDS=72.1355
SCANS=55,57
PEPMASS=363.95622	51518
CHARGE=1+
55.80743	94	
182.87429	78	
189.85995	272	
191.85809	282	
192.92730	150	
193.13185	82	
198.87713	82	
205.94976	102	
207.03875	100	
207.87461	144	
211.89228	86	
212.04756	88	
212.87835	952	1+
213.95617	86	
214.89890	110	
221.05140	98	
221.89003	104	
222.95098	406	
223.95798	188	
224.88910	196	1+
224.94758	794	1+
226.94751	948	1+
226.97091	112	
228.89207	274	
228.94154	1388	
230.16126	100	
230.88895	1154	1+
230.94376	112	
231.41354	102	
232.88658	282	1+
233.93391	108	
237.92201	118	
238.80516	94	
238.94365	110	
240.84202	146	
240.93997	310	
240.96375	148	
240.99805	98	
241.83554	92	
241.89753	272	1+
241.93898	1630	1+
242.83168	128	
242.93965	1444	1+
243.83172	102	
244.95704	908	1+
245.94486	1032	1+
246.52312	102	
246.80763	130	
246.90479	128	
246.94961	762	1+
247.43577	96	
247.89958	78	
248.80515	704	1+
248.89970	332	1+
248.91413	90	
249.08837	100	
250.79290	196	1+
251.02812	78	
253.90076	98	
254.08170	128	
254.11715	84	
254.85175	90	
256.91809	98	
257.94868	100	
258.83362	136	
258.84549	142	
258.97434	82	
259.58771	92	
259.84537	238	
260.11121	110	
260.83076	644	1+
260.96492	302	1+
261.59188	82	
262.08477	82	
265.81919	114	
265.97119	80	
266.78300	136	
266.81340	1176	1+
267.97132	220	
268.84286	88	
268.96229	392	1+
270.91651	90	
271.91987	82	
272.85188	82	
273.64161	92	
274.87210	78	
274.94093	82	
275.84771	86	
275.92335	82	
276.81380	114	
276.85410	294	
277.86173	132	
278.79667	256	
278.84793	106	
279.85285	108	
280.79068	1352	1+
280.93133	88	
281.06446	88	
281.82406	150	
281.86118	124	
282.81143	116	
282.82940	268	
283.07158	174	
283.79077	786	1+
283.85222	134	
284.82314	514	1+
285.84281	272	
286.12025	108	
287.40947	78	
288.83717	206	1+
289.14765	100	
289.18997	82	
293.32495	82	
293.84678	120	
294.13919	90	
294.87004	116	
295.92864	120	
296.49408	84	
296.81201	336	
297.80854	472	
297.97574	86	
298.80116	2260	1+
298.91549	82	
299.87201	80	
300.41231	76	
301.79780	116	
301.86164	622	1+
302.81382	116	
303.11890	76	
303.85554	340	
304.82282	88	
308.29095	76	
309.38925	94	
310.30789	84	
311.00877	82	
314.46163	102	
316.81481	384	1+
317.43422	98	
317.89378	94	
317.94007	82	
318.80548	90	
318.93313	120	
319.82228	152	
319.86669	82	
320.81767	568	1+
320.90251	96	
322.98492	114	
325.80446	102	
325.82621	126	
326.17307	144	
326.88454	122	
329.87363	90	
330.82257	100	
330.95327	86	
335.32558	94	
335.80471	86	
337.88285	78	
339.83067	178	
340.77340	84	
342.02121	82	
342.30970	80	
342.91189	84	
343.18963	84	
344.87946	78	
345.82617	80	
346.20995	78	
346.26032	92	
349.38392	100	
349.73535	84	
352.24957	90	
355.78947	86	
357.86452	136	
359.97513	84	
362.89773	94	
366.85213	80	
368.15887	100	
369.34244	90	
END IONS

###FS:    #m/z: 359.96143 #charge 1+
###MS: 55
###MSMS: 58
BEGIN IONS
TITLE=Cmpd 43, +MS2(359.9614), 28.0-35.0eV, 1.3min #58
RTINSECONDS=72.907
SCANS=55,58
PEPMASS=359.96143	46022
CHARGE=1+
191.10150	232	
195.89432	84	
196.88361	80	
208.88751	72	
214.88031	74	
217.86979	76	
218.88104	104	
219.93199	72	
220.96178	86	
221.88129	106	
222.87873	80	
222.95205	816	1+
224.89219	76	
224.94910	322	1+
224.97545	100	
226.02284	80	
226.94832	468	1+
226.97266	210	
227.92906	210	
228.94218	584	
231.04416	80	
231.12052	72	
231.88844	90	
232.83919	80	
233.96205	132	
235.52623	84	
236.90585	74	
240.44366	76	
240.90312	108	
240.94016	238	1+
240.96283	428	1+
241.89428	192	
242.17369	82	
242.95739	260	1+
244.95652	598	1+
245.89149	78	
245.94089	116	
246.44216	72	
246.80989	102	
246.95416	450	
246.97103	140	
247.79843	78	
247.81141	158	
248.80384	566	1+
248.85951	80	
248.91779	72	
249.45660	100	
249.88536	90	
249.99970	100	
250.79661	90	
250.94960	158	
251.02993	84	
251.78153	84	
251.96839	74	
252.86384	86	
252.89347	72	
252.91679	86	
256.78803	84	
256.92007	96	
258.09322	122	
258.84510	268	1+
258.97475	194	
260.86760	70	
260.96774	588	1+
261.87397	80	
262.08849	72	
262.82850	72	
263.03748	122	
263.84676	88	
264.81919	158	
265.81645	168	
265.97525	72	
266.81220	708	1+
266.86141	116	
267.92737	90	
268.85889	76	
268.95721	196	
269.80390	242	1+
269.96679	104	
270.14503	78	
270.83692	198	1+
273.95931	398	1+
274.20447	98	
274.93699	72	
274.95974	258	1+
276.80705	110	
276.85888	276	1+
278.79977	160	
278.92972	72	
278.98923	72	
279.09812	72	
279.58633	78	
279.79855	78	
279.83887	76	
280.79233	1042	1+
280.87209	140	
281.29094	78	
281.85908	134	
281.91762	78	
283.07126	84	
283.83390	76	
284.13428	74	
284.60393	80	
284.82731	268	1+
284.85085	84	
286.82463	264	1+
288.06760	70	
289.06212	114	
290.36912	78	
291.78523	142	
292.43949	280	
294.83938	200	1+
296.03954	88	
296.80796	398	
297.14358	102	
297.80923	316	
297.83253	90	
297.90169	70	
298.80406	2024	1+
298.85937	122	
299.13351	114	
300.24614	72	
300.80094	284	1+
302.24683	92	
303.25562	80	
303.86106	72	
303.94479	82	
304.03247	74	
304.38374	82	
304.77617	82	
306.43086	92	
307.51742	80	
307.80415	156	
308.78896	84	
309.12057	126	
309.79959	126	
309.93593	90	
310.87261	138	
312.84593	82	
313.41082	72	
313.89365	74	
314.00466	106	
314.82454	72	
315.81804	118	
316.81286	424	1+
317.21135	78	
320.01010	78	
320.92159	72	
320.99270	88	
321.82474	132	
322.76617	78	
322.81745	72	
322.88211	128	
323.00997	146	
324.78114	94	
325.28590	94	
329.44625	80	
333.83233	76	
335.39771	82	
336.94645	152	
337.21958	70	
337.95083	88	
338.76360	78	
342.20317	82	
342.40264	76	
343.70142	82	
349.22349	78	
351.39537	94	
352.88842	234	1+
354.76382	72	
354.99277	84	
356.02323	76	
360.39458	104	
364.24401	82	
END IONS

###FS:    #m/z: 336.94555 #charge 1+
###MS: 59
###MSMS: 60
BEGIN IONS
TITLE=Cmpd 44, +MS2(336.9455), 28.0-35.0eV, 1.3min #60
RTINSECONDS=76.574
SCANS=59-60
PEPMASS=336.94555	53932
CHARGE=1+
99.37838	82	
116.90807	70	
117.47438	106	
181.08856	82	
181.42252	76	
195.89934	92	
198.88018	94	
199.95023	84	
199.98489	74	
205.92921	82	
205.94813	276	
209.42376	74	
210.03300	138	
210.86561	64	
211.94331	1880	1+
212.42889	106	
212.88034	648	1+
212.95512	80	
213.93855	594	
215.88649	572	1+
215.93842	178	
217.88271	160	
218.89496	78	
221.01278	82	
221.94470	142	
222.94505	70	
223.83303	92	
223.95914	200	
224.83442	68	
226.97265	72	
227.83167	74	
227.93374	74	
227.94862	80	
228.18805	80	
228.90694	88	
229.95514	1154	
230.88842	774	1+
231.95012	692	
232.87671	80	
233.89941	416	
233.95175	78	
234.02661	100	
234.92360	70	
235.86973	72	
235.89413	68	
236.91144	74	
237.96537	68	
237.98900	150	
238.97029	76	
239.80618	78	
239.84831	68	
240.83612	584	1+
245.23128	120	
245.87231	74	
246.20142	68	
246.97735	152	
247.96426	386	1+
248.89834	468	1+
249.43528	126	
249.82949	302	1+
249.96541	238	
249.99778	94	
250.95002	140	
251.85132	66	
252.48349	96	
252.97127	742	1+
253.10018	78	
253.90916	300	1+
254.96438	234	
255.07614	346	
255.96931	110	
256.85049	162	
256.89834	64	
257.09114	78	
257.80271	66	
257.83196	78	
257.86016	78	
257.89303	92	
257.93860	96	
258.84817	360	1+
259.08353	66	
260.84885	188	
261.09163	84	
261.43681	86	
261.83342	132	
264.86910	68	
265.51895	66	
265.93140	80	
266.86711	68	
267.82703	84	
268.83992	110	
269.96608	76	
270.84765	76	
270.98189	170	
271.02381	68	
271.87708	72	
271.91450	176	
272.35711	86	
272.85586	174	1+
272.93919	66	
272.97964	72	
274.90810	76	
275.84126	108	
275.92523	70	
275.98470	66	
276.85418	860	1+
277.40378	86	
278.81486	66	
279.96053	66	
280.88640	140	
283.86711	80	
284.80290	72	
284.86859	258	1+
285.84605	286	1+
285.87113	218	1+
286.41319	94	
287.08468	222	1+
287.84948	216	1+
288.40651	72	
288.86258	68	
290.85243	138	
292.04546	80	
293.10893	232	1+
293.84854	102	
294.40457	72	
294.80070	76	
294.87082	282	1+
295.38281	100	
295.84929	74	
296.76066	82	
296.89581	68	
296.98033	68	
297.94211	76	
298.14562	84	
298.25986	82	
298.30881	72	
298.82036	74	
300.78473	78	
302.42017	78	
304.02409	66	
306.27872	78	
306.89322	74	
307.88627	102	
308.86268	94	
310.04606	70	
310.86856	80	
313.84368	74	
315.11735	84	
315.21762	78	
319.87618	76	
320.44961	68	
320.84749	68	
320.92695	96	
321.08301	106	
324.89229	80	
326.87982	76	
329.05947	74	
329.19740	76	
330.81463	72	
331.88547	150	
332.38211	96	
334.76828	134	
335.87923	86	
336.15819	66	
336.78455	86	
336.87453	90	
338.76051	78	
338.87248	72	
340.30235	68	
342.36945	98	
END IONS

###FS:    #m/z: 363.95587 #charge 1+
###MS: 59
###MSMS: 61
BEGIN IONS
TITLE=Cmpd 45, +MS2(363.9559), 28.0-35.0eV, 1.3min #61
RTINSECONDS=77.346
SCANS=59,61
PEPMASS=363.95587	49494
CHARGE=1+
182.67988	74	
182.86703	150	
185.85707	80	
188.86381	74	
189.86326	138	
191.85625	336	1+
192.88975	70	
205.97120	136	
206.96645	74	
207.87499	154	
208.88239	72	
208.93562	70	
209.94588	318	
210.88274	130	
212.87859	522	1+
217.09644	78	
217.85169	82	
220.89801	100	
222.95223	206	
223.89148	102	
223.94854	638	1+
224.87470	156	1+
224.94872	400	1+
226.87161	110	
226.89153	96	
226.94761	1088	1+
226.96979	80	
227.89018	88	
227.93656	1400	1+
228.84628	70	
228.89103	234	
228.94288	932	1+
230.88806	724	1+
235.84286	72	
237.01540	76	
239.06894	78	
240.82010	88	
240.83527	162	
240.94087	352	
240.96312	512	1+
241.82829	82	
241.93954	1738	1+
242.07835	92	
242.81529	158	
242.94201	1032	1+
243.97731	74	
244.86225	74	
244.89538	72	
244.93872	176	
244.95730	596	1+
245.09859	88	
245.94437	114	
246.07030	72	
246.80953	176	
246.84125	88	
246.95170	388	1+
246.97515	104	
247.85596	204	
248.80053	638	1+
248.85153	88	
248.89845	308	1+
249.05919	100	
250.95077	180	
251.07251	80	
251.80105	96	
252.88204	78	
252.89645	144	
255.47352	92	
256.84950	78	
257.55787	100	
258.84294	190	
258.97790	146	
259.94590	80	
260.83462	270	1+
260.96410	138	
263.82285	82	
263.86913	194	1+
264.89494	86	
264.98103	82	
265.05917	92	
265.81659	156	
266.81323	334	
267.02668	70	
267.81911	204	
267.96743	72	
267.98396	84	
268.06002	70	
268.80295	136	
268.84252	88	
268.96764	72	
269.81496	104	
269.96511	126	
270.79750	72	
271.80252	78	
273.92003	96	
274.39775	84	
274.79254	70	
276.80989	310	1+
276.86085	198	
278.80207	188	
278.84516	320	1+
278.86639	72	
279.79182	120	
280.79214	1322	1+
280.83630	86	
281.86426	92	
282.79189	356	
282.86172	124	
283.06732	72	
283.78983	250	
283.85394	78	
283.97038	100	
284.82482	492	
285.78467	86	
285.84074	290	
285.86318	80	
287.86132	92	
290.38151	82	
292.06419	80	
293.78981	94	
294.83104	86	
294.86579	184	1+
296.80819	440	
297.01860	108	
297.80835	434	
297.88271	70	
298.14203	78	
298.80382	2100	1+
299.51251	92	
299.87801	74	
300.80530	436	
301.79795	614	1+
301.86138	450	1+
302.91491	174	1+
303.85736	106	
304.80772	100	
305.75629	92	
305.92396	94	
306.88244	72	
307.88332	78	
309.80849	76	
309.89680	72	
311.15839	94	
311.86292	210	
312.38578	76	
314.41363	72	
315.94844	70	
316.81568	352	1+
317.88728	74	
318.80992	128	
319.20240	82	
319.81452	118	
320.81176	302	1+
320.96033	116	
321.43077	90	
321.81634	260	1+
321.87016	150	
324.89315	198	
324.91833	94	
325.90077	130	
326.99325	94	
327.07508	114	
327.26426	72	
327.28231	98	
327.89693	70	
330.13843	104	
333.72444	78	
335.42295	72	
336.03659	122	
336.82474	72	
336.94361	158	
340.25239	84	
342.91697	98	
344.18706	72	
348.95045	76	
348.98037	72	
352.88910	72	
355.41861	108	
362.21964	70	
366.20669	204	1+
END IONS

###FS:    #m/z: 359.96120 #charge 1+
###MS: 59
###MSMS: 62
BEGIN IONS
TITLE=Cmpd 46, +MS2(359.9612), 28.0-35.0eV, 1.3min #62
RTINSECONDS=78.118
SCANS=59,62
PEPMASS=359.96120	44196
CHARGE=1+
147.42080	72	
180.96297	96	
183.86014	82	
187.86450	76	
191.10315	90	
192.55886	90	
193.08224	86	
193.92451	80	
201.94481	130	
202.08453	78	
209.94438	160	
213.94216	70	
216.97728	68	
219.86787	70	
221.83706	82	
221.89716	78	
222.89724	74	
222.95123	662	1+
223.89412	172	
224.89785	70	
224.94773	868	1+
224.97091	128	
226.94717	898	1+
226.97212	252	
227.93247	186	
228.94090	626	1+
229.02328	92	
230.80825	114	
231.89097	100	
232.82413	76	
232.85602	208	1+
233.03016	88	
234.94794	102	
235.90620	122	
236.83981	74	
236.89266	70	
238.97228	146	
240.83420	72	
240.93953	566	
240.96486	386	
241.94227	294	
242.95928	554	
243.83330	94	
244.95877	410	
245.94624	690	1+
246.80769	120	
246.86056	74	
246.95143	504	1+
247.88029	70	
247.92084	72	
248.80336	340	
248.96396	74	
250.80016	74	
250.86270	68	
250.95361	122	
251.04356	78	
251.48737	78	
252.10878	80	
252.84657	108	
252.87695	116	
252.91887	100	
252.95100	100	
254.01138	74	
255.95269	82	
256.05456	82	
256.10185	80	
256.93779	84	
257.16199	68	
258.14748	154	
258.84915	148	
259.09536	86	
259.80134	74	
259.84892	132	
260.83282	334	1+
260.96489	208	
261.97378	82	
262.94565	102	
264.79637	100	
265.81087	1174	1+
266.81395	1034	1+
267.97398	72	
268.84390	100	
269.02087	88	
269.96947	72	
270.90189	212	1+
271.81843	72	
272.51529	78	
273.94843	70	
274.81690	170	
275.38915	72	
276.80849	360	
276.86230	328	1+
277.37946	78	
278.42772	84	
278.80078	238	1+
278.84332	174	
280.79381	902	1+
280.93069	136	
281.99052	70	
282.11969	78	
282.28660	88	
283.82990	72	
283.90838	78	
284.82449	556	1+
285.84090	94	
286.93354	72	
287.86358	72	
288.43672	102	
288.86255	72	
289.87973	78	
289.89833	70	
290.92390	74	
291.18748	74	
291.79534	192	1+
291.87326	72	
292.13126	68	
292.43383	134	
292.88528	74	
292.93347	94	
293.86968	82	
294.89157	84	
295.60454	78	
296.08620	112	
296.80856	562	1+
298.80377	1554	1+
300.80580	254	1+
302.37526	92	
302.55675	84	
303.83338	76	
304.82102	80	
305.12318	74	
308.84287	72	
309.79963	80	
309.86904	80	
310.88981	78	
310.91613	78	
313.04987	78	
313.94002	244	1+
314.34492	90	
314.81858	72	
315.81493	72	
316.81591	488	1+
318.93581	148	
319.50515	98	
319.85853	78	
319.93326	72	
320.90162	88	
321.04104	76	
321.08068	74	
321.41759	86	
321.81924	158	1+
321.92850	84	
322.87645	72	
323.01296	156	
325.85277	114	
331.91238	82	
334.76854	72	
335.77571	104	
336.95010	142	
338.87187	70	
338.97086	82	
339.82923	72	
346.76127	74	
349.77006	80	
350.88671	72	
352.20134	78	
352.88862	72	
354.86363	82	
355.84028	88	
360.86224	72	
363.81544	72	
364.19001	70	
END IONS

###FS:    #m/z: 322.92991 #charge 1+
###MS: 63
###MSMS: 64
BEGIN IONS
TITLE=Cmpd 47, +MS2(322.9299), 28.0-35.0eV, 1.4min #64
RTINSECONDS=81.806
SCANS=63-64
PEPMASS=322.92991	427956
CHARGE=1+
185.86162	60	
192.88908	76	
193.02410	78	
201.04151	102	
203.95333	64	
205.94973	92	
206.95667	132	
210.90278	72	
211.83263	66	
213.86355	72	
214.89291	60	
215.81388	154	
215.97087	80	
221.89600	76	
222.07123	76	
222.95404	354	1+
224.19707	84	
227.10203	76	
227.93424	208	
228.84482	94	
229.84535	62	
230.89157	74	
233.96156	68	
234.91060	58	
236.12015	102	
236.19777	66	
236.94924	78	
237.03214	58	
238.06183	66	
239.07761	158	
239.09417	70	
239.11642	66	
239.90343	70	
240.84545	74	
240.94092	2966	
240.96605	90	
241.03279	72	
241.10473	78	
241.90057	72	
241.94254	1858	
242.11296	128	1+
242.82579	62	
242.94162	7120	1+
243.09388	58	
243.41404	88	
244.81836	104	
244.93899	1704	1+
245.95984	66	
246.11652	84	
246.97620	478	1+
248.97011	58	
249.81157	74	
249.89234	96	1+
249.96880	76	
250.16681	60	
250.94484	68	
251.15062	84	
253.22341	68	
253.82536	72	
255.10605	108	
255.82881	60	
256.80560	72	
256.84117	58	
256.94981	68	
257.89350	66	
257.96625	80	
258.79712	70	
258.83471	168	
258.95707	84	
259.83910	70	
260.89518	72	
260.93081	80	
261.02407	80	
261.83062	144	
262.06886	76	
262.83257	76	
263.08554	64	
263.16194	108	
263.83282	70	
266.80713	74	
266.92520	70	
267.86578	76	
267.89555	64	
268.50850	74	
268.86478	70	
269.94503	68	
270.08234	60	
270.79320	72	
270.89841	106	
271.43216	64	
271.92984	96	
274.85073	128	
275.81285	74	
276.90383	62	
277.99755	76	
278.08766	672	1+
278.13441	78	
278.20618	72	
279.05273	78	
279.09138	574	1+
279.16171	84	
280.06528	64	
282.78805	62	
282.85822	116	
283.06562	170	1+
283.78799	112	
283.86517	88	
283.94763	92	
284.29299	224	
284.87868	74	
284.90070	66	
284.91689	76	
284.99163	74	
285.14921	80	
285.85890	94	
286.86880	74	
287.40141	102	
288.79964	80	
289.87946	106	
290.85490	118	
290.89036	78	
291.80207	66	
292.80330	80	
293.10402	72	
294.90826	84	
295.83068	66	
297.91855	68	
299.78246	68	
299.81459	218	1+
299.83769	62	
300.77840	68	
301.85670	66	
302.24550	60	
302.28365	84	
302.82165	66	
302.86041	78	
304.12228	70	
304.25698	76	
304.88583	204	1+
305.21734	58	
308.80484	76	
309.29225	66	
310.87678	72	
312.15977	78	
312.80676	72	
312.87657	64	
312.90880	80	
313.10191	64	
313.45189	78	
315.41386	118	
315.88943	140	
317.90947	68	
317.95071	74	
318.27062	100	
318.80988	72	
320.15939	60	
322.80504	102	
324.89245	190	1+
325.32787	76	
326.87577	74	
327.17318	68	
328.06437	70	
END IONS

###FS:    #m/z: 340.94025 #charge 1+
###MS: 63
###MSMS: 65
BEGIN IONS
TITLE=Cmpd 48, +MS2(340.9402), 28.0-35.0eV, 1.4min #65
RTINSECONDS=82.5785
SCANS=63,65
PEPMASS=340.94025	167186
CHARGE=1+
205.95045	84	
210.58742	76	
210.94398	78	
213.87782	158	
213.93827	148	
214.87678	74	
215.88991	132	
215.93638	122	
217.89176	82	
219.00763	78	
219.88086	106	
219.91001	86	
223.96333	80	
223.97441	86	
226.83394	136	
226.95240	74	
228.17298	76	
229.10494	78	
230.13226	78	
230.94139	84	
231.11859	76	
231.88819	94	
231.94894	270	1+
232.16866	86	
233.89250	206	
233.94495	130	
234.89797	132	
235.89739	108	
237.09478	82	
237.81953	76	
238.83932	118	
239.82339	76	
239.88297	72	
240.83722	102	
240.94656	72	
241.15655	92	
241.84378	332	
242.00543	74	
242.84698	148	
243.82816	224	
244.44554	78	
244.89611	122	
245.19675	74	
245.44385	122	
245.88727	92	
246.98077	96	
249.15597	70	
249.92727	88	
249.96436	132	
250.96773	92	
250.98822	110	
251.78907	72	
252.92039	76	
254.93585	120	
254.96442	220	
255.07182	202	1+
255.96896	104	
256.86891	80	
256.91322	130	
256.96281	72	
257.04626	88	
257.84872	140	
257.90690	96	
258.44585	70	
258.84725	570	1+
258.93876	132	
258.96114	86	
260.06896	92	
260.83657	246	
260.92072	72	
261.72908	102	
261.85037	328	
262.36139	78	
264.07416	74	
265.39291	96	
265.80319	78	
266.91539	86	
267.14200	76	
268.84069	184	
270.84260	136	
271.83459	118	
272.93313	78	
273.02869	70	
273.85491	84	
274.86095	276	1+
274.89442	86	
275.83754	78	
276.05988	88	
276.85816	628	1+
278.84738	890	1+
278.89514	72	
278.93610	76	
278.96389	102	
280.79064	74	
280.84230	114	
281.47238	94	
281.98760	70	
282.88483	88	
283.04621	76	
283.79058	94	
283.85727	74	
284.44656	72	
286.15175	88	
291.97403	70	
292.87722	116	
293.14381	74	
294.85121	130	
294.93538	72	
295.87335	136	
295.96676	186	1+
297.01100	116	
297.89239	80	
299.88811	88	
300.07163	84	
300.23733	74	
300.93783	78	
301.78316	126	
301.85607	90	
301.87362	78	
301.91416	78	
301.95377	70	
302.87153	88	
304.44470	168	
304.80359	74	
304.88814	154	
305.89667	72	
305.92582	96	
306.88246	140	
307.88669	92	
308.81309	76	
309.87729	74	
311.18862	72	
311.72177	78	
311.79330	92	
311.86589	104	
312.80229	72	
314.86449	72	
315.75950	148	
316.91185	82	
317.86303	188	1+
322.19929	74	
322.27257	84	
323.23955	98	
324.89543	98	
326.17580	78	
328.12007	72	
328.19111	106	
328.82324	96	
329.87215	150	
330.81680	72	
331.84519	82	
337.89874	70	
340.91740	92	
341.27257	74	
342.26651	80	
342.90659	116	
344.43937	92	
344.96834	84	
END IONS

###FS:    #m/z: 363.95602 #charge 1+
###MS: 63
###MSMS: 66
BEGIN IONS
TITLE=Cmpd 49, +MS2(363.9560), 28.0-35.0eV, 1.4min #66
RTINSECONDS=83.3505
SCANS=63,66
PEPMASS=363.95602	69204
CHARGE=1+
66.34125	104	
182.87264	98	
183.93353	82	
190.45181	94	
191.85720	138	
193.58099	110	
196.88494	122	
205.94550	78	
207.87385	210	
208.13237	80	
208.88245	88	
209.94422	434	1+
210.88237	274	1+
210.89767	82	
212.87930	716	1+
215.43537	88	
215.88271	94	
222.95024	330	
223.86622	90	
223.89018	134	
223.94387	878	1+
224.88189	336	1+
224.94561	724	1+
224.97079	148	
225.88170	308	1+
225.96971	212	
226.90179	116	
226.94682	1566	1+
226.97556	118	
227.89351	380	1+
228.89576	328	1+
228.94195	1670	1+
230.80123	84	
230.88925	2078	1+
231.12774	90	
232.04170	80	
232.88406	244	
235.84876	114	
235.91107	84	
238.05747	132	
239.61794	104	
240.83601	86	
240.94189	750	
240.96270	192	
241.94008	2566	1+
242.83477	120	
242.85034	78	
242.94199	1516	1+
243.90192	80	
244.82470	100	
244.84854	84	
244.93837	510	
244.95703	858	1+
245.84349	80	
245.94480	1340	1+
246.20565	102	
246.81027	142	
246.95145	750	1+
247.07862	78	
247.45138	104	
247.80960	192	
248.80135	324	
248.89729	546	1+
249.81540	84	
250.80246	146	
250.94899	78	
250.96966	78	
251.85935	82	
252.00736	92	
252.23157	102	
252.79784	140	
253.90262	134	
254.09366	80	
254.88318	124	
256.14515	84	
258.02024	86	
258.83224	304	
258.84527	426	1+
258.86433	80	
260.97095	442	1+
261.83159	144	
262.90616	86	
262.96203	104	
263.06748	94	
263.97927	206	
264.81899	78	
265.81016	1386	1+
265.83870	82	
266.81248	1224	1+
266.91234	82	
267.42019	94	
267.97350	190	
268.96153	422	1+
271.79014	80	
271.91567	148	
272.50915	106	
273.07297	96	
274.05606	102	
276.81074	156	
276.85640	182	
277.85833	120	
278.79865	220	
278.84670	202	
279.79727	176	
280.15748	82	
280.79435	428	
280.83185	148	
281.78933	970	1+
281.86100	142	
282.82950	102	
283.84741	682	1+
283.98079	102	
284.79381	136	
284.82424	440	1+
284.88564	108	
285.95199	92	
287.04113	84	
287.15346	88	
289.84618	78	
289.87110	110	
290.79161	78	
291.80314	158	
291.93017	84	
292.91059	86	
295.93814	100	
296.80794	366	
297.80852	230	
298.80062	2746	1+
299.86321	82	
300.90322	92	
301.85866	470	
302.80775	134	
302.85654	672	1+
303.85675	402	1+
303.94466	82	
304.41142	108	
305.44386	98	
306.42964	96	
307.43134	92	
307.92870	96	
310.82705	88	
311.44868	92	
311.90181	106	
312.86655	100	
313.88123	106	
315.40278	90	
315.81823	168	
315.96170	78	
316.81183	256	
317.80724	402	1+
318.80937	262	1+
318.93778	102	
319.82845	142	
320.88031	160	
321.81909	296	
321.86781	116	
324.82560	126	
324.87832	148	
325.01592	80	
325.31486	86	
325.84887	78	
329.87436	126	
332.86824	78	
336.71699	92	
337.23530	102	
337.94833	84	
339.23603	84	
339.82924	118	
341.95333	88	
343.03054	80	
346.91653	80	
347.75615	80	
349.11332	80	
351.91322	102	
353.79219	130	
353.89004	78	
358.19975	84	
358.90184	80	
367.33717	78	
368.70559	86	
369.20101	86	
END IONS

###FS:    #m/z: 322.92979 #charge 1+
###MS: 67
###MSMS: 68
BEGIN IONS
TITLE=Cmpd 50, +MS2(322.9298), 28.0-35.0eV, 1.5min #68
RTINSECONDS=87.031
SCANS=67-68
PEPMASS=322.92979	512348
CHARGE=1+
77.41524	70	
144.05155	72	
192.88974	62	
201.04724	80	
201.12571	70	
202.55450	78	
203.94979	68	
205.92023	76	
205.95106	202	
206.97514	64	
207.97282	106	
211.89868	96	
214.89544	136	
215.07494	82	
219.12169	78	
219.82243	68	
220.89416	86	
223.95911	502	1+
226.82299	62	
226.96901	82	
227.82831	58	
227.93023	138	
228.90618	112	
228.93773	70	
232.89530	60	
233.39241	66	
233.90652	60	
234.53967	82	
235.07972	110	
237.57164	84	
238.45909	132	
238.79945	58	
238.88323	72	
238.93688	216	
238.96863	66	
239.07962	68	
239.89960	72	
240.82024	138	
240.94047	3546	
241.94210	2708	
242.94138	8792	1+
242.99611	84	
243.82557	112	
243.89267	78	
244.81792	80	
244.83519	68	
244.93980	1536	1+
245.83178	62	
245.87418	68	
246.80692	68	
246.97587	188	
247.86860	78	
247.98175	98	
248.12811	78	
248.79353	64	
248.97266	76	
249.03783	80	
250.65841	90	
250.94631	110	
250.96953	70	
250.98738	66	
252.34491	86	
252.42693	76	
253.06891	84	
254.80671	78	
255.07141	78	
255.95266	150	
256.01974	68	
256.88601	64	
256.89405	66	
256.96302	58	
257.34715	106	
257.44952	102	
257.94059	80	
258.79904	72	
258.83130	280	1+
260.82670	124	
261.82902	406	1+
261.89768	70	
262.08055	60	
264.67711	72	
264.87521	78	
264.93096	72	
265.05883	134	
266.01324	66	
266.95730	70	
267.03365	60	
267.80282	62	
268.84306	60	
268.96077	76	
269.79571	208	1+
272.97601	74	
273.79136	172	1+
274.83303	58	
274.92265	60	
275.80698	88	
275.83193	64	
275.90885	72	
276.02120	70	
276.80130	72	
276.91533	62	
277.15116	62	
278.84580	84	
279.09226	1216	1+
279.13695	70	
280.13890	72	
281.85990	82	
282.97463	76	
283.28015	74	
283.78727	80	
284.29358	272	
284.92728	72	
285.29890	122	
289.78335	78	
290.77927	78	
291.80397	58	
292.32630	98	
292.37502	68	
293.03056	60	
293.85531	64	
294.85109	58	
295.90420	58	
296.81354	90	
296.92323	98	
299.78684	90	
301.80542	58	
301.82927	70	
302.20263	60	
302.88358	76	
303.89766	74	
306.25697	66	
306.88229	84	
307.79727	162	
308.16779	80	
308.89286	66	
309.03516	108	
309.89873	80	
310.84892	104	
310.87159	76	
312.81327	76	
314.82137	68	
315.13686	78	
317.00998	70	
318.13457	64	
318.81394	58	
319.10783	84	
319.27903	66	
320.07826	76	
320.27379	68	
320.83636	68	
321.32062	66	
321.87329	70	
323.76218	60	
323.88789	80	
324.89849	126	
325.89703	74	
327.22660	66	
327.90227	60	
END IONS

###FS:    #m/z: 340.94025 #charge 1+
###MS: 67
###MSMS: 69
BEGIN IONS
TITLE=Cmpd 51, +MS2(340.9402), 28.0-35.0eV, 1.5min #69
RTINSECONDS=87.8035
SCANS=67,69
PEPMASS=340.94025	201118
CHARGE=1+
113.91510	72	
190.96737	72	
192.92401	72	
205.95018	106	
211.94384	70	
212.89243	72	
213.93994	336	1+
214.09263	82	
215.88812	378	
215.94734	72	
216.89944	116	
217.88175	198	
221.89182	76	
222.88791	96	
222.97403	108	
223.95798	132	
224.93848	78	
226.88912	72	
228.81868	74	
228.89630	110	
230.89019	148	
231.42683	68	
231.88793	126	
231.95036	354	1+
232.83003	68	
232.88435	72	
233.89649	498	1+
235.89085	272	
236.51844	92	
238.06972	72	
239.85195	74	
240.23048	76	
240.85372	250	
240.88006	74	
240.91935	100	
241.83999	480	1+
242.64380	78	
242.89869	82	
244.83294	100	
244.86622	68	
244.97938	84	
245.83168	94	
246.95341	70	
246.97665	100	
248.85584	72	
249.14039	102	
250.79271	72	
251.95313	72	
252.97127	96	
253.00674	74	
254.96833	140	
255.83688	72	
255.91707	68	
255.98022	72	
256.37098	104	
256.89668	82	
256.91654	148	
256.96250	104	
256.97685	76	
257.01650	70	
257.41417	90	
257.80043	68	
257.84371	74	
257.91291	72	
257.96205	72	
258.01133	78	
258.13983	70	
258.84796	808	1+
258.91189	76	
260.03710	90	
260.33436	72	
260.83209	374	
261.37536	90	
261.83770	186	
262.35911	72	
264.86493	132	
264.93516	72	
265.86323	78	
266.84538	180	
266.86820	70	
266.95990	110	
268.84203	704	1+
268.96079	130	
269.79293	132	
270.80831	70	
272.97794	70	
274.85688	74	
275.42786	76	
275.97031	74	
276.02757	72	
276.85864	348	
277.86614	192	
278.84588	394	
279.04441	74	
279.85339	298	
279.88625	78	
279.90266	74	
280.85192	184	
281.16335	98	
282.00415	72	
282.85648	94	
288.83951	250	1+
289.87948	86	
290.78977	70	
290.98662	82	
292.35178	80	
292.88986	84	
293.15654	78	
293.85072	90	
294.86466	90	
294.88442	78	
295.24405	72	
295.93849	82	
296.43053	86	
296.85338	416	1+
297.90375	74	
297.97355	204	
299.00735	76	
299.77962	142	
299.87392	124	
300.51635	88	
300.75033	82	
301.26611	88	
301.86102	84	
301.87803	86	
302.86442	94	
302.94547	74	
304.26148	70	
304.82068	76	
304.88187	104	
306.88205	72	
308.29305	90	
308.87040	202	
308.89895	128	
309.41934	86	
310.86399	108	
313.80685	88	
316.10554	70	
316.51772	78	
319.17184	78	
321.86876	88	
323.88643	76	
324.89718	178	
328.19432	130	
328.96138	90	
330.83236	76	
331.81262	166	
335.16613	72	
335.19300	82	
335.88128	72	
340.90248	70	
341.36328	74	
341.79617	92	
341.83284	88	
343.41701	92	
344.82693	90	
344.90677	78	
345.31508	70	
END IONS

###FS:    #m/z: 336.94531 #charge 1+
###MS: 67
###MSMS: 70
BEGIN IONS
TITLE=Cmpd 52, +MS2(336.9453), 28.0-35.0eV, 1.5min #70
RTINSECONDS=88.584
SCANS=67,70
PEPMASS=336.94531	56512
CHARGE=1+
65.68673	82	
185.88711	108	
196.55309	82	
202.98122	82	
210.88408	212	
211.94364	1284	1+
212.87670	574	1+
213.93922	520	1+
217.88257	186	
218.87682	68	
220.12867	118	
220.79383	68	
222.85690	84	
225.88330	70	
226.86148	94	
227.89876	92	
228.09486	66	
228.84442	160	
228.90800	70	
229.13291	96	
229.51228	96	
229.95553	1370	1+
230.07048	84	
230.38533	66	
230.88809	438	
231.89110	250	
231.95134	442	1+
232.82809	68	
233.02498	70	
233.89548	264	1+
234.82601	176	
235.89159	268	1+
236.09561	72	
237.86685	80	
238.86953	68	
238.95544	70	
239.84991	74	
240.80183	72	
240.83927	420	1+
240.85020	68	
240.94481	64	
240.96286	128	
241.84421	300	1+
242.89082	78	
243.15870	70	
243.90364	76	
244.08267	98	
247.90739	66	
247.96316	272	
248.51710	66	
248.81129	76	
248.90408	160	
248.97684	64	
249.38468	70	
249.84248	66	
249.89498	96	
249.96244	72	
250.95011	64	
250.97156	70	
250.99865	80	
251.95878	76	
252.83308	262	1+
252.95056	62	
252.97103	634	
253.08456	100	
253.12231	96	
253.90632	150	
254.09310	210	
254.96564	204	
255.07280	152	
255.41439	82	
255.87209	96	
256.07057	90	
256.21379	80	
256.26139	84	
256.85302	250	
256.97504	114	
257.81049	70	
257.83000	66	
257.85062	116	
258.04709	64	
258.44570	80	
258.84791	510	1+
259.02227	68	
259.85160	334	1+
260.43533	78	
260.83603	78	
262.79697	70	
264.86096	140	
265.02893	74	
266.85711	70	
268.84468	254	1+
269.92316	72	
270.88592	64	
272.82377	64	
272.97191	62	
273.78994	64	
273.86693	78	
274.86044	178	
275.80694	66	
275.85867	76	
276.35983	72	
276.85325	188	
276.87036	214	
277.83167	92	
277.86164	218	
277.88471	74	
277.92052	102	
278.83172	66	
278.87610	64	
279.03249	66	
279.83474	62	
280.87359	68	
282.93113	64	
283.87836	152	
284.81960	96	
285.85194	124	
286.85049	290	1+
291.86271	174	
291.94902	74	
292.87685	86	
293.10623	126	
293.89489	66	
293.94541	80	
295.85841	88	
295.97949	134	
296.17039	68	
296.20883	72	
297.87616	156	
298.84791	94	
299.15973	78	
299.31891	68	
299.87306	112	
300.81646	84	
301.82886	82	
301.88419	78	
302.87304	72	
303.40968	84	
304.37097	74	
304.40301	80	
304.80816	70	
305.92591	118	
306.42427	100	
307.87620	134	
308.88820	150	
309.89260	76	
310.98309	62	
312.80497	78	
313.41545	76	
313.80659	86	
314.88419	218	1+
317.87498	100	
319.42627	100	
319.90445	66	
320.03866	72	
322.95594	88	
323.77538	64	
326.79375	76	
328.72520	70	
328.88149	110	
329.38698	76	
331.88527	118	
336.23929	102	
338.87210	70	
342.18688	74	
END IONS

###FS:    #m/z: 322.93001 #charge 1+
###MS: 71
###MSMS: 72
BEGIN IONS
TITLE=Cmpd 53, +MS2(322.9300), 28.0-35.0eV, 1.6min #72
RTINSECONDS=92.2575
SCANS=71-72
PEPMASS=322.93001	487340
CHARGE=1+
53.79580	74	
56.47371	66	
191.04524	70	
195.91835	72	
196.88359	76	
198.91135	76	
201.04320	198	
205.95112	306	
205.96907	94	
207.96779	60	
209.94674	68	
210.12458	76	
210.90116	176	1+
212.90003	76	
214.89469	110	
217.93515	54	
221.06401	80	
221.96698	70	
222.94718	122	
223.00146	72	
223.07674	64	
223.96251	116	
225.96726	64	
226.81184	70	
226.84543	60	
226.88210	68	
226.96863	64	
227.81524	74	
227.90440	78	
227.93435	130	
228.58114	70	
228.93603	62	
229.45305	62	
230.89068	76	
230.91894	52	
231.96845	66	
233.82964	66	
234.37053	102	
235.64875	78	
237.01167	98	
237.79155	68	
238.89245	72	
238.94307	136	
239.79381	128	
240.08032	68	
240.79406	56	
240.82143	226	
240.94042	1604	
241.93858	6940	1+
242.11071	80	
242.86813	72	
242.94074	5110	1+
243.82021	284	1+
244.07867	98	
244.94117	1206	1+
245.15618	78	
246.82618	54	
246.93957	66	
246.97725	384	1+
248.86784	72	
248.93717	72	
249.87366	60	
249.92212	104	
249.98049	120	
250.94663	118	
251.06328	52	
251.83792	72	
251.92559	72	
254.90682	68	
255.06943	78	
255.92124	84	
256.90415	64	
257.90509	62	
258.44747	98	
258.83503	202	
258.91384	54	
260.19946	64	
260.80238	72	
260.83279	196	
261.82944	656	1+
262.83136	488	1+
262.85729	144	
263.04777	62	
263.93854	60	
265.01276	76	
265.05902	66	
265.25121	60	
266.03763	68	
266.86142	76	
266.89952	70	
267.14205	72	
267.78871	70	
268.84720	182	1+
269.49522	78	
270.80092	214	
270.88816	82	
271.77629	80	
272.44830	96	
272.83359	90	
272.86404	66	
272.91878	66	
274.79633	66	
275.81025	102	
276.09253	50	
276.85612	76	
277.21207	52	
277.57385	58	
279.05073	68	
279.09103	1044	1+
280.13509	80	
280.26429	78	
281.18806	84	
281.79350	66	
282.09071	72	
282.88321	92	
283.43089	78	
283.78808	70	
283.84474	66	
284.01593	66	
284.17338	70	
284.29071	294	1+
284.84525	162	1+
284.89000	76	
285.19677	74	
286.83161	54	
286.92285	64	
287.99464	90	
288.88513	64	
289.11520	74	
289.78666	52	
292.81376	86	
293.46990	98	
293.74805	52	
293.82567	72	
294.82601	68	
296.80080	60	
297.83207	74	
299.05582	72	
300.44401	82	
301.16994	54	
301.85909	56	
302.91128	58	
303.21064	66	
304.88723	78	
305.83567	72	
305.88502	392	1+
306.85868	76	
306.88567	302	1+
307.14698	58	
307.79674	212	1+
308.08604	62	
308.83418	54	
308.86911	64	
310.87919	60	
311.11953	68	
311.85837	68	
311.87782	86	
316.77601	82	
320.97765	72	
321.06332	54	
321.12038	72	
322.88768	70	
325.90402	68	
327.82663	76	
327.89596	66	
END IONS

###FS:    #m/z: 340.94046 #charge 1+
###MS: 71
###MSMS: 73
BEGIN IONS
TITLE=Cmpd 54, +MS2(340.9405), 28.0-35.0eV, 1.6min #73
RTINSECONDS=93.03
SCANS=71,73
PEPMASS=340.94046	199794
CHARGE=1+
46.94701	108	
203.65549	90	
204.95202	86	
205.16134	74	
205.95003	90	
208.95341	66	
208.98180	104	
210.93502	78	
213.87737	108	
213.88966	92	
213.93846	370	1+
214.89646	74	
215.88804	302	
215.93461	78	
217.88488	158	
217.93499	82	
220.89300	76	
223.96152	68	
224.84447	68	
225.89702	72	
226.83573	82	
226.87253	86	
226.89256	72	
227.86525	80	
227.92820	84	
228.84626	218	
228.89639	72	
229.83420	70	
230.88722	144	
231.88775	120	
231.95000	124	
232.94983	74	
233.89652	318	1+
233.94546	298	
235.80134	92	
235.89660	132	
237.01746	82	
237.80387	98	
238.83575	134	
239.85024	116	
240.83842	120	
241.84004	500	1+
241.93696	72	
242.14317	76	
243.83337	312	
243.89464	72	
244.44738	68	
246.06622	84	
246.45171	86	
246.85502	70	
250.83765	74	
250.95802	74	
251.89051	86	
254.25425	72	
254.90846	68	
254.96523	130	
255.07343	128	
256.80567	132	
256.85361	90	
256.89626	176	
257.79836	72	
258.84609	398	
258.89210	72	
259.83102	70	
259.84983	174	
259.89566	136	
260.81180	70	
260.83463	168	
261.83490	168	
261.94163	70	
263.07162	74	
263.89070	90	
264.07225	82	
264.86568	72	
266.04170	68	
266.86189	112	
266.88945	78	
267.51343	126	
267.85288	74	
267.88368	78	
268.84036	396	1+
271.08211	78	
271.85903	84	
274.86686	122	
274.91454	70	
275.86156	116	
276.84872	258	
276.91153	130	
277.86265	190	
278.84235	678	1+
279.86225	176	
279.92132	72	
279.96567	152	
280.00536	66	
280.85055	124	
281.86985	84	
282.85776	78	
283.75943	84	
283.83188	72	
284.85699	72	
288.40980	68	
288.86451	74	
289.79620	76	
289.88299	82	
290.12638	68	
290.84851	158	
292.81243	76	
294.36226	80	
294.86345	126	
294.92297	98	
295.86428	142	
295.88309	80	
296.86295	90	
296.97874	116	
297.13950	74	
297.97374	144	
298.01211	74	
298.04994	66	
299.01751	70	
299.86969	166	
300.85230	80	
300.87881	146	
301.86127	104	
301.88447	70	
302.86526	184	
302.94158	98	
303.07385	66	
303.86964	100	
306.85419	68	
307.07123	104	
307.23727	106	
307.28490	78	
307.79709	76	
307.88800	68	
309.18824	82	
310.87700	88	
311.86075	98	
319.89385	72	
322.92273	70	
323.79494	96	
324.29432	92	
324.89526	196	
325.89342	74	
326.06626	86	
326.16340	74	
329.89240	98	
330.81421	134	
331.43164	72	
332.87939	80	
334.87427	80	
334.95286	80	
335.13503	80	
339.31080	68	
342.90358	200	
343.18501	74	
END IONS

###FS:    #m/z: 336.94558 #charge 1+
###MS: 71
###MSMS: 74
BEGIN IONS
TITLE=Cmpd 55, +MS2(336.9456), 28.0-35.0eV, 1.6min #74
RTINSECONDS=93.802
SCANS=71,74
PEPMASS=336.94558	51160
CHARGE=1+
115.75852	70	
182.87288	90	
205.94153	70	
205.95370	64	
206.96996	80	
206.98412	74	
207.97288	78	
210.88150	90	
211.94363	900	1+
212.87585	380	1+
213.87869	274	1+
213.93832	300	
214.94162	132	
215.88682	218	1+
215.93678	74	
220.89803	100	
221.80980	66	
221.84814	58	
223.96022	122	
224.97336	126	
225.96029	72	
226.89669	58	
228.89507	118	
229.89358	70	
229.95373	1018	1+
230.08174	72	
230.88792	860	1+
231.94930	508	
232.84503	64	
233.14927	144	
233.94590	60	
234.90096	64	
235.95036	96	
235.99754	80	
237.08563	88	
237.80049	68	
238.07509	76	
239.84678	88	
240.83990	788	1+
241.12213	76	
241.84489	572	1+
241.89944	128	
243.84085	78	
243.89853	70	
244.12878	60	
245.88865	144	
246.90483	60	
246.97533	66	
247.03421	66	
247.96543	268	
248.88291	60	
248.89935	122	
249.95826	102	
250.90749	60	
250.96697	142	
251.07450	68	
252.04832	80	
252.84466	106	
252.96974	634	
253.05736	60	
253.83654	122	
253.90729	182	
254.08388	158	
254.91826	72	
254.96514	320	1+
255.07236	144	
255.94104	62	
256.25944	60	
256.84942	70	
256.86525	92	
256.89639	94	
257.79441	60	
257.85655	258	
257.91306	96	
258.50699	94	
258.80697	82	
258.84427	268	
258.90779	62	
258.97264	112	
259.85428	194	
260.85522	98	
261.83475	242	1+
262.85833	70	
263.87485	72	
264.04236	98	
265.00034	80	
265.07286	70	
265.46478	118	
266.12750	60	
266.41214	68	
266.81089	70	
266.84211	98	
266.87321	78	
267.84479	104	
267.86327	68	
268.13840	76	
268.81081	70	
268.83987	584	1+
270.98170	158	
271.58370	86	
273.78878	78	
274.84736	68	
274.86777	116	
275.86054	134	
275.95615	80	
276.39875	92	
276.85837	1172	1+
276.94821	68	
278.15134	62	
278.83896	182	
279.83549	122	
279.86119	136	
279.87819	70	
280.64890	94	
281.06042	86	
281.11200	86	
282.04505	72	
282.87427	60	
283.79442	62	
284.85237	70	
285.09092	84	
285.86297	80	
286.85062	106	
287.86048	122	
288.86209	68	
290.81499	92	
290.99075	96	
291.42031	84	
292.45890	74	
293.84841	72	
294.94203	60	
295.87900	68	
297.09254	64	
299.86999	262	1+
301.82905	74	
302.90245	80	
303.88033	78	
304.51255	80	
304.87232	64	
304.89138	92	
305.90632	70	
305.93653	60	
306.37061	122	
309.86583	144	
310.18476	72	
311.79633	142	
311.88076	92	
312.88264	68	
313.86845	68	
314.87112	60	
323.22510	72	
324.46471	98	
324.82765	76	
324.89196	118	
327.10674	60	
327.82885	78	
328.88368	72	
329.90662	132	
331.80284	76	
332.81657	62	
333.22012	92	
336.72378	64	
340.29305	62	
END IONS

###FS:    #m/z: 363.95595 #charge 1+
###MS: 75
###MSMS: 76
BEGIN IONS
TITLE=Cmpd 56, +MS2(363.9559), 28.0-35.0eV, 1.6min #76
RTINSECONDS=97.461
SCANS=75-76
PEPMASS=363.95595	70786
CHARGE=1+
55.45401	70	
132.53497	80	
182.87073	78	
186.40473	72	
186.85931	80	
189.86402	144	
191.86215	218	
191.93586	72	
193.08216	100	
198.81657	72	
201.11879	76	
203.87090	84	
205.94681	78	
209.86830	74	
209.94701	240	
210.88269	180	
210.93704	78	
211.94019	80	
212.88071	1100	1+
215.92197	72	
222.06550	78	
222.95080	466	1+
223.65296	84	
223.83068	80	
224.94865	852	1+
225.88815	78	
225.92310	74	
226.94694	2164	1+
226.97266	258	
227.17044	108	1+
227.87956	86	
227.93726	170	
228.89517	342	
228.94202	2088	1+
229.03814	74	
229.47696	114	
230.89069	1170	
232.88722	138	
233.88977	84	
234.87804	116	
235.20632	72	
240.83272	152	
240.93959	514	
240.96225	502	1+
241.93943	1400	1+
242.81908	118	
242.96021	404	1+
243.89306	228	1+
243.97692	78	
244.81884	132	
244.84397	110	
244.94059	416	1+
244.95583	476	1+
245.44878	78	
245.81768	142	
246.80550	322	1+
246.95245	972	1+
247.85348	82	
247.94152	130	
247.97451	78	
248.13563	80	
248.80587	460	1+
248.89889	428	1+
249.00544	110	
250.05046	82	
252.94287	88	
253.84504	82	
254.18368	78	
256.18234	80	
258.82827	126	
258.84422	186	
260.10239	74	
260.83359	210	
260.96940	106	
261.83028	344	1+
262.84833	118	
263.98840	80	
264.13608	84	
264.81865	178	1+
265.05306	138	
265.92717	80	
266.34783	74	
266.81438	874	1+
267.78268	74	
267.97372	120	
268.80929	364	1+
268.84084	86	
268.90301	74	
268.95912	176	
269.06247	104	
269.92204	94	
271.17515	78	
271.91721	114	
271.93952	82	
276.85705	150	
276.87439	94	
277.80117	70	
277.85681	122	
278.39058	70	
278.80250	140	
278.84774	110	
279.41189	82	
279.79697	134	
279.85314	346	1+
280.11331	80	
280.79264	1154	1+
281.11809	74	
281.96361	96	
282.79468	412	1+
282.83162	72	
282.91009	70	
282.99474	76	
283.28010	84	
283.85078	276	1+
284.77603	72	
284.79983	124	
284.82587	544	1+
285.05782	84	
285.79253	122	
285.84420	120	
285.86066	86	
286.78724	74	
286.81234	78	
287.23455	116	
287.85783	74	
287.91542	100	
289.87327	80	
290.80212	100	
294.86361	244	1+
295.92889	94	
296.81021	480	
297.80653	266	
298.80239	3520	1+
299.87481	140	
301.85800	438	1+
302.79947	124	
302.88098	72	
303.80079	130	
303.85660	162	
305.89353	70	
306.43740	82	
307.83581	78	
309.87106	92	
315.80348	134	
316.81347	422	1+
316.91630	76	
318.81389	242	1+
319.89575	78	
321.82142	336	1+
322.82579	210	1+
323.84583	100	
324.89051	98	
326.80458	76	
328.88805	84	
329.75007	100	
329.87568	144	
330.87402	122	
335.20918	112	
335.88604	72	
336.89704	72	
337.94572	98	
338.17393	72	
338.86537	82	
339.83575	74	
345.85165	88	
347.08119	84	
347.30432	96	
347.39695	76	
348.92180	138	
356.80438	80	
357.22204	72	
358.93215	74	
360.72333	76	
361.19243	76	
362.28294	76	
364.07311	78	
365.17978	90	
365.32754	80	
365.88167	76	
366.75818	72	
368.76680	74	
368.83774	74	
END IONS

###FS:    #m/z: 336.94568 #charge 1+
###MS: 75
###MSMS: 77
BEGIN IONS
TITLE=Cmpd 57, +MS2(336.9457), 28.0-35.0eV, 1.7min #77
RTINSECONDS=98.233
SCANS=75,77
PEPMASS=336.94568	41176
CHARGE=1+
189.86412	60	
193.29225	152	
195.08370	78	
196.87495	72	
198.94978	66	
207.83098	72	
209.88237	80	
210.88531	92	
210.90139	78	
211.94548	516	
212.87750	416	1+
213.93883	514	1+
214.88284	212	1+
217.88224	96	
218.88462	72	
219.38058	70	
221.88828	62	
222.83126	86	
222.97628	72	
223.83901	60	
223.96215	148	
224.97802	130	
226.89299	106	
227.78787	178	1+
227.89505	66	
228.89908	120	
229.03433	84	
229.89493	106	
229.95380	570	1+
230.88802	712	1+
231.43018	74	
231.81912	90	
231.95139	344	
232.94411	74	
233.82941	64	
233.84926	122	
233.92163	68	
233.94416	74	
234.93153	74	
236.42594	82	
236.90482	66	
238.85835	60	
238.94976	72	
240.84904	152	
241.37576	60	
241.84274	226	
241.98858	86	
242.84224	138	
243.84024	90	
244.06905	62	
245.83531	94	
246.97845	90	
247.96819	230	
248.53630	82	
248.90105	352	1+
249.99110	120	
250.83101	268	1+
250.94913	142	
250.98591	128	
251.04345	66	
252.04241	62	
252.88973	72	
252.96985	586	1+
253.90809	66	
254.08766	76	
255.08107	66	
255.96682	80	
256.90211	60	
256.94946	72	
256.96755	118	
257.83184	68	
257.85598	154	
257.93686	60	
258.84637	292	1+
258.97663	74	
260.00134	72	
260.94470	62	
262.80459	74	
262.84573	72	
263.87628	74	
264.12306	62	
264.79299	74	
265.14917	66	
268.84137	122	
268.91110	82	
269.13441	58	
269.83654	204	
271.10047	86	
271.91481	134	
271.96242	70	
272.88036	66	
272.91709	84	
273.08327	76	
274.86370	138	
274.90209	64	
274.91644	68	
275.87244	262	
275.99460	78	
276.41711	72	
276.85839	744	1+
277.08706	66	
277.81711	64	
277.83988	70	
278.83577	66	
279.15337	68	
279.24350	74	
280.27441	60	
280.83975	76	
280.84490	76	
281.13676	90	
281.79781	126	
281.91948	98	
284.01989	68	
284.80715	70	
285.84957	94	
286.84948	152	
287.85028	90	
288.89990	82	
289.20887	78	
289.82743	84	
290.86297	76	
293.10775	256	1+
293.78139	70	
293.99186	62	
294.86614	128	
295.83452	64	
297.20081	72	
297.83211	82	
297.88926	122	
298.01601	62	
298.30807	62	
298.85831	86	
298.88383	68	
299.80570	84	
299.87632	210	
299.90973	70	
300.85268	72	
300.87784	112	
302.94792	78	
304.15018	84	
305.88089	74	
307.88496	164	
307.90736	86	
308.83662	70	
309.20365	64	
311.99961	66	
312.87185	140	
312.94794	62	
313.95015	84	
314.90810	74	
316.22153	60	
320.85604	62	
323.06620	82	
324.28549	74	
324.40945	72	
324.90935	70	
329.87300	60	
333.93333	84	
336.79780	62	
337.13814	84	
341.21320	78	
342.12785	72	
END IONS

###FS:    #m/z: 359.96129 #charge 1+
###MS: 75
###MSMS: 78
BEGIN IONS
TITLE=Cmpd 58, +MS2(359.9613), 28.0-35.0eV, 1.7min #78
RTINSECONDS=99.005
SCANS=75,78
PEPMASS=359.96129	33698
CHARGE=1+
77.73851	72	
83.81632	72	
146.28525	76	
191.10465	78	
194.88515	68	
195.96443	92	
196.98506	68	
198.03086	80	
208.88055	80	
214.87772	88	
221.88082	78	
221.97780	80	
222.61712	96	
222.95304	820	1+
224.89271	292	1+
224.90710	90	
224.94832	522	1+
224.97542	66	
225.05261	84	
225.96917	66	
226.94665	588	1+
226.97280	180	
227.10210	82	
227.93663	164	
228.89314	70	
228.94377	678	
234.92745	86	
235.14211	80	
235.86536	100	
236.88315	70	
238.89658	80	
239.90506	66	
240.94074	496	1+
240.96367	228	1+
241.90422	138	
242.05903	82	
242.81633	72	
242.95616	302	
243.89313	76	
244.12118	66	
244.84687	70	
244.95757	452	
245.93966	152	
246.63696	68	
246.95277	414	1+
246.98245	98	
247.80785	150	
248.80254	396	
249.51079	84	
250.11442	82	
250.49686	72	
250.79245	70	
250.94920	84	
252.00186	92	
252.10975	68	
252.42863	94	
252.56718	78	
252.87380	82	
252.95196	82	
256.09401	74	
258.11993	94	
258.44375	86	
258.82539	68	
258.90580	78	
259.97799	98	
260.84155	102	
260.96851	104	
261.09568	74	
261.97336	84	
262.94804	68	
263.99050	76	
264.81897	158	
265.41889	66	
265.82115	98	
265.87914	78	
266.81516	662	1+
266.86265	76	
267.13818	74	
268.80849	108	
268.84057	190	
268.96349	70	
269.45112	72	
269.85810	68	
269.95566	72	
269.97719	82	
270.43141	78	
271.79616	76	
273.77395	72	
273.96888	78	
274.43038	70	
274.88199	82	
276.80599	252	1+
276.86080	114	
277.86643	78	
278.79910	156	
278.84749	262	
279.10209	92	
279.79725	198	
279.83852	72	
280.79255	1310	1+
280.85145	126	
281.85849	74	
281.89856	92	
282.13816	80	
282.85252	72	
283.82208	322	1+
284.13400	82	
284.85675	166	
285.92983	76	
286.91625	258	
287.40785	68	
287.94272	78	
290.80216	74	
291.43933	82	
291.90877	100	
291.98020	72	
292.43556	68	
293.85148	126	
294.11182	86	
294.41107	86	
295.00326	70	
296.81065	510	1+
298.80391	1558	1+
298.90907	80	
299.18505	76	
299.86843	74	
302.87977	80	
303.79263	72	
303.94896	92	
306.42632	76	
306.83411	140	
308.79338	190	1+
309.84080	86	
312.03199	102	
315.82164	100	
316.81517	308	1+
317.18728	70	
318.80861	70	
318.94148	72	
319.82408	142	
319.88480	88	
319.91343	80	
321.82027	212	
323.01339	74	
323.80845	74	
324.89395	68	
330.20749	68	
332.82553	66	
333.89279	74	
338.87870	74	
340.94330	88	
341.25634	66	
343.23515	86	
345.76500	74	
345.82854	70	
347.41766	80	
349.90522	82	
350.79070	106	
352.89330	132	
356.41964	68	
358.78783	74	
359.20020	70	
359.72574	74	
360.81252	90	
360.86825	68	
END IONS

###FS:    #m/z: 363.95603 #charge 1+
###MS: 79
###MSMS: 80
BEGIN IONS
TITLE=Cmpd 59, +MS2(363.9560), 28.0-35.0eV, 1.7min #80
RTINSECONDS=102.666
SCANS=79-80
PEPMASS=363.95603	55494
CHARGE=1+
183.93291	84	
184.07335	74	
187.86784	76	
189.86410	260	
205.95016	76	
207.87301	320	1+
208.13062	72	
209.94414	304	
210.88365	196	
212.87951	1036	1+
214.85711	74	
218.86242	94	
221.89360	80	
222.01995	72	
222.95300	762	1+
224.94683	806	1+
225.88852	160	
226.89648	70	
226.94740	1704	1+
226.97136	196	
228.89401	190	
228.94205	1470	1+
229.90510	74	
230.83297	78	
230.88953	724	
230.94634	72	
231.05127	82	
231.08487	78	
232.88242	120	
232.95416	72	
234.44212	74	
236.03609	96	
238.94207	70	
239.15820	72	
240.82452	146	
240.93949	662	
240.96333	818	1+
241.89651	74	
241.93876	1366	1+
242.82230	74	
242.94073	822	1+
243.82435	114	
243.90050	142	
244.91044	86	
244.94019	198	
244.95690	876	1+
245.81770	92	
246.84912	72	
246.90550	192	
246.95273	1320	1+
246.97541	126	
248.80090	198	
248.90014	532	1+
249.08041	96	
249.80848	180	
250.46783	78	
250.80498	114	
250.89326	124	
252.06407	76	
253.84126	118	
253.90963	76	
253.92553	74	
254.84785	76	
257.41222	78	
257.93837	78	
258.16724	70	
258.84271	176	
258.97026	108	
260.83226	116	
260.97001	480	1+
261.83312	108	
262.82785	250	
262.85040	76	
266.81184	792	1+
266.85301	76	
267.85092	74	
267.90114	72	
267.97356	94	
268.79003	186	1+
268.84071	338	1+
268.95936	102	
269.81111	106	
269.96959	268	
270.10764	78	
270.82563	70	
270.95298	92	
271.55761	96	
274.88828	70	
276.81314	172	
276.86450	370	1+
276.91755	82	
277.44286	106	
277.80695	72	
277.91748	96	
278.79599	260	1+
278.84134	106	
278.85054	92	
279.06749	72	
279.09160	76	
279.11017	80	
279.84821	92	
280.60771	80	
280.79454	684	
281.79359	364	
282.78992	232	
282.84267	228	1+
283.79138	586	1+
284.82644	378	1+
285.84528	118	
286.84393	82	
287.40149	94	
287.58467	84	
287.90506	82	
289.88106	72	
290.80208	80	
290.85871	158	1+
290.89681	76	
292.43140	90	
292.93167	70	
292.97147	92	
293.21117	80	
294.87081	118	
296.80824	384	
297.80917	200	
298.80513	1606	1+
299.09314	74	
299.86850	82	
300.40982	86	
300.80191	682	1+
301.86013	542	1+
302.79748	266	
303.79826	142	
303.82477	74	
303.85774	398	1+
303.87626	84	
305.43409	70	
305.89351	76	
307.84408	236	
307.87891	82	
308.42020	92	
309.15396	74	
310.74710	76	
310.88340	88	
315.82185	86	
315.85440	82	
316.09924	90	
316.81740	172	
317.81058	78	
318.20306	80	
318.80309	118	
319.82649	92	
319.96606	84	
320.04319	82	
320.82179	72	
321.82122	184	
321.86736	72	
322.81905	182	
322.87854	94	
324.23225	82	
325.02671	98	
326.17375	140	
326.87412	204	1+
327.91787	78	
328.86149	82	
329.86658	72	
336.94891	198	
341.36553	80	
347.88672	80	
348.61334	94	
353.79114	80	
355.41642	88	
355.92117	76	
360.79327	100	
361.04059	90	
361.28325	134	
361.40224	76	
367.22622	72	
END IONS

###FS:    #m/z: 359.96108 #charge 1+
###MS: 79
###MSMS: 81
BEGIN IONS
TITLE=Cmpd 60, +MS2(359.9611), 28.0-35.0eV, 1.8min #81
RTINSECONDS=103.438
SCANS=79,81
PEPMASS=359.96108	30148
CHARGE=1+
129.85972	110	
178.94527	92	
183.93195	80	
191.07917	86	
193.09782	74	
205.95004	72	
206.88329	130	
210.89947	84	
216.88843	76	
216.92824	82	
216.98430	72	
217.93864	82	
220.95631	78	
221.08592	74	
221.96669	70	
222.95284	188	
224.93772	72	
224.97221	152	
224.99193	70	
225.16887	84	
225.88619	70	
225.94557	70	
226.94681	324	
227.88326	96	
227.93258	134	
227.95127	200	
228.09879	80	
228.88581	76	
228.94398	784	
229.80077	72	
231.04586	72	
231.79669	78	
233.03792	74	
233.53848	84	
234.86585	244	
238.07866	96	
239.07292	72	
240.83469	84	
240.94526	264	
240.96232	516	1+
241.78026	98	
241.85853	120	
241.90529	142	
241.94469	134	
242.10109	90	
242.85097	76	
242.95791	204	
244.14016	80	
244.95754	396	
245.94119	98	
246.05391	76	
246.80684	234	
246.95309	428	
246.97539	126	
247.80959	96	
248.02931	98	
248.08556	92	
248.80441	534	
254.85357	88	
254.88692	80	
255.94871	72	
256.87064	86	
256.89462	104	
258.12033	88	
258.14356	130	
258.84482	128	
258.89617	80	
260.94384	102	
260.96884	318	
261.08361	72	
261.65150	110	
263.08128	88	
263.81889	88	
263.97662	84	
264.09572	102	
264.81117	72	
264.86102	76	
264.97709	76	
265.38679	74	
265.85145	154	
266.41220	86	
266.42611	70	
266.81256	660	1+
267.06383	98	
268.83765	180	
268.94946	78	
268.97978	80	
269.11646	92	
270.83201	112	
270.88323	118	
271.13271	108	
271.87315	98	
273.96741	158	
275.06929	70	
275.97287	180	
276.86587	144	
278.79968	184	
278.84741	362	1+
279.10621	74	
279.79601	346	
280.79207	1220	1+
280.87053	130	
282.82550	74	
283.09797	86	
283.78638	80	
283.98074	72	
284.06562	78	
284.13411	80	
284.82561	280	1+
285.43742	82	
286.79357	96	
289.13991	76	
290.15348	84	
291.79005	150	
292.86187	138	
293.80021	130	
294.04840	86	
294.86607	70	
296.01831	80	
296.81007	382	
297.81191	216	
297.94608	126	
298.80406	1450	1+
298.96873	82	
300.81743	116	
301.81621	114	
302.73865	100	
302.78984	84	
303.78181	70	
306.43299	78	
306.88210	180	1+
311.81515	96	
314.77344	72	
315.81396	122	
316.81533	566	1+
316.87448	72	
316.94229	86	
319.82575	72	
320.85437	74	
321.81837	224	1+
321.84724	70	
323.01642	190	
327.70880	82	
329.87510	92	
330.49767	76	
338.88070	100	
339.83369	88	
340.05311	98	
342.20347	72	
342.90285	78	
343.11908	92	
343.16927	74	
353.77721	74	
354.01959	80	
355.86792	76	
358.20193	96	
358.96263	72	
359.91910	72	
362.19192	88	
END IONS

###FS:    #m/z: 507.84504 #charge 1+
###MS: 79
###MSMS: 82
BEGIN IONS
TITLE=Cmpd 61, +MS2(507.8450), 28.2-35.2eV, 1.8min #82
RTINSECONDS=104.211
SCANS=79,82
PEPMASS=507.84504	17108
CHARGE=1+
84.37817	90	
178.73489	106	
210.03314	162	
224.97680	272	
234.81995	102	
238.06026	122	
242.90033	92	
257.12270	96	
263.14317	100	
267.50394	104	
269.78576	128	
270.78708	100	
270.81127	126	
274.79237	92	
276.84953	94	
279.13605	168	
281.11590	110	
285.79307	122	
286.97258	98	
287.85070	362	
287.93527	156	1+
289.87228	472	1+
290.87453	284	1+
292.87969	110	
294.05722	100	
296.85894	94	
296.87490	102	
297.91855	108	
298.80158	104	
300.84897	130	
302.88430	170	
303.86546	198	
305.86456	542	1+
306.67791	90	
307.88760	946	1+
308.14089	136	
308.81461	96	
308.87131	162	
309.86875	120	
309.92931	136	
311.88497	442	1+
312.81470	214	1+
312.86758	178	
313.87676	132	
313.95241	140	
314.78193	92	
314.86692	180	
314.89301	100	
315.62522	92	
315.86541	90	
316.81850	134	
317.82419	188	1+
322.89326	182	1+
324.86377	362	1+
324.88446	114	
324.89969	138	
325.90074	596	
326.88206	592	
327.89408	304	
328.90334	184	
329.91045	102	
330.78696	138	
330.80569	90	
331.39123	96	
331.77146	196	1+
331.87410	322	1+
332.93336	134	
333.17663	276	
334.81280	120	
336.94569	90	
337.88476	290	1+
341.01322	128	
342.87335	94	
346.76943	366	1+
347.77251	278	1+
348.72689	114	
348.92033	168	
350.88519	422	1+
355.79039	134	
355.88897	230	
356.89124	106	
359.39751	92	
360.75725	102	
364.84688	98	
365.72087	132	
366.73557	330	1+
366.80518	124	
366.89232	94	
367.70721	392	1+
368.77113	196	
368.89991	164	
369.83543	218	
369.89825	134	
370.02738	126	
370.87406	102	
372.15621	98	
375.76473	90	
375.84970	120	
376.75810	92	
378.38080	92	
379.54998	112	
380.71611	782	1+
381.83685	132	
382.87416	144	
383.71540	142	
383.74541	248	1+
383.77641	118	
384.74872	176	1+
385.39722	92	
385.85259	164	
386.73275	124	
386.83904	116	
387.84412	366	1+
389.86751	112	
390.84282	688	
391.84060	410	
392.07325	100	
392.82807	228	
393.82614	178	
394.78006	204	1+
396.72953	132	
396.80798	96	
398.73029	816	1+
398.78039	98	
399.84989	418	1+
399.86729	90	
400.72763	140	
401.78206	256	1+
402.76494	202	
403.87175	186	
404.87124	154	
405.74637	100	
405.85506	294	1+
407.87321	156	
408.85133	1008	1+
409.88856	124	
410.72938	118	
410.83913	394	1+
411.86523	260	1+
412.83682	332	1+
413.07800	104	
416.74294	122	
417.85890	150	
418.73387	250	1+
421.88395	202	
422.81778	350	1+
422.87814	106	
423.79475	228	1+
423.82178	226	1+
423.86887	184	
424.10406	96	
424.87293	136	
425.75720	260	1+
426.86338	798	
427.76373	92	
427.86658	374	
428.73073	128	
428.75263	214	
428.84913	518	1+
429.74100	282	
430.73651	152	
430.87016	98	
430.89153	166	
431.77772	92	
431.86531	884	1+
432.24372	118	
435.71093	202	1+
439.88673	196	
440.89262	170	
441.87626	106	
444.04831	102	
444.75953	92	
444.87227	2488	1+
446.68265	188	
446.76053	296	1+
447.70922	176	
448.71997	124	
449.70025	118	
449.87838	254	
450.70264	98	
450.87963	134	
451.75262	134	
451.88171	122	
452.69488	128	1+
457.90489	198	
458.90944	128	
462.88738	790	1+
463.74001	100	
464.88511	132	
466.72756	196	1+
467.88779	958	1+
485.90247	382	
486.89836	252	
490.79685	112	
490.91295	110	
END IONS

###FS:    #m/z: 322.92995 #charge 1+
###MS: 83
###MSMS: 84
BEGIN IONS
TITLE=Cmpd 62, +MS2(322.9299), 28.0-35.0eV, 1.8min #84
RTINSECONDS=107.871
SCANS=83-84
PEPMASS=322.92995	370662
CHARGE=1+
50.07952	66	
96.67596	54	
100.17198	44	
120.34636	126	
181.54066	62	
192.88828	74	
193.44063	124	
197.91516	92	
200.88368	60	
201.04214	64	
202.04603	60	
202.88475	76	
205.95180	72	
205.97330	58	
207.94787	82	
208.87826	116	
212.83535	56	
212.86574	70	
212.89619	74	
215.86986	72	
215.88591	70	
218.42287	68	
219.95167	84	
221.93964	88	
222.53785	80	
222.94572	64	
223.95612	138	
224.80473	98	
224.89455	74	
226.00790	60	
229.03286	76	
230.83552	62	
232.83733	64	
232.95353	56	
234.15455	72	
234.90476	68	
238.89316	82	
238.94090	208	
239.07971	184	
240.51604	90	
240.82341	236	
240.85521	78	
240.93976	1948	
240.97227	70	
241.08033	52	
241.93903	4806	1+
242.87841	80	
242.94113	3536	1+
243.81966	60	
243.88511	70	
244.13073	86	
244.17845	48	
244.82248	394	1+
244.93844	1248	1+
245.85090	54	
246.80675	64	
246.84157	50	
246.94761	94	
246.97459	166	
247.85523	58	
247.99258	68	
248.92340	58	
250.91307	48	
251.02841	54	
251.60037	64	
252.15961	72	
253.91961	82	
254.84593	72	
254.92809	74	
255.12432	78	
255.91929	50	
256.79800	78	
256.85103	76	
257.06181	86	
257.08134	52	
258.83467	188	
259.83514	114	
260.83239	98	
260.87535	66	
261.82785	380	1+
262.51223	94	
262.79705	60	
262.93023	78	
263.87885	86	
263.98269	82	
264.09645	72	
265.07085	64	
265.08692	50	
265.12290	72	
265.85707	60	
266.04927	54	
266.85982	88	
268.95640	64	
269.18512	82	
271.81680	56	
271.85088	72	
272.83835	74	
275.82481	66	
276.15986	46	
277.83560	82	
278.02013	54	
278.80464	62	
278.85536	84	
279.09018	750	1+
279.11423	82	
280.06518	80	
280.42869	80	
280.83633	84	
281.09133	72	
282.83358	46	
282.86087	78	
283.06740	70	
284.29138	202	
284.38243	62	
284.79676	52	
284.84809	52	
284.91507	104	
289.78556	78	
289.87937	84	
290.84421	78	
290.88171	120	
291.79391	54	
292.75070	60	
293.82392	84	
295.90431	54	
295.93002	72	
296.85371	54	
298.81778	72	
298.84358	84	
298.93277	70	
299.74843	60	
299.78465	58	
300.77815	84	
302.25573	50	
302.97176	48	
303.72826	52	
305.88091	108	
307.17912	46	
307.76071	44	
307.80055	110	
307.88220	164	
308.87785	112	
308.89493	76	
308.91866	56	
309.88598	80	
310.42029	72	
310.89078	64	
311.85552	68	
311.87558	90	
312.58776	72	
322.18843	64	
322.27209	68	
325.90177	68	
326.27879	46	
327.33897	44	
327.81086	46	
END IONS

###FS:    #m/z: 340.94034 #charge 1+
###MS: 83
###MSMS: 85
BEGIN IONS
TITLE=Cmpd 63, +MS2(340.9403), 28.0-35.0eV, 1.8min #85
RTINSECONDS=108.643
SCANS=83,85
PEPMASS=340.94034	165984
CHARGE=1+
172.69202	62	
183.87350	76	
189.90153	60	
192.88636	72	
197.88058	64	
201.94324	66	
205.95037	72	
208.83600	76	
208.94106	66	
208.95877	76	
213.88095	66	
213.94135	256	
215.88919	360	
218.89767	118	
219.89378	68	
220.87797	66	
222.94844	176	
223.82750	68	
223.95993	88	
224.84415	96	
224.97570	76	
226.83559	60	
226.95400	84	
227.03747	86	
227.88025	62	
228.84298	114	
228.93948	74	
229.84535	66	
230.88858	168	
231.11859	58	
231.88974	168	
231.94795	60	
233.90312	122	
235.89354	138	
236.10327	102	
236.80542	68	
237.90040	134	
238.88805	196	1+
239.03096	74	
239.82355	74	
239.84645	178	
240.83710	168	
240.96188	94	
241.46528	100	
241.84224	328	
241.93485	112	
242.84625	184	
243.08606	68	
243.83028	454	1+
244.82681	122	
244.90269	70	
244.95417	60	
245.85468	78	
246.97703	80	
249.95909	80	
250.96553	84	
252.87984	72	
253.91756	84	
254.20735	64	
254.90681	70	
254.93008	78	
254.96611	124	
255.05396	70	
255.07518	86	
256.26117	82	
256.85131	104	
256.96139	86	
257.80314	126	
257.85653	152	
257.99197	82	
258.84949	208	
258.90711	116	
259.84887	122	
259.97181	88	
260.83524	474	1+
260.85251	158	
261.83334	348	1+
261.85215	144	
261.87474	204	1+
264.80326	92	
264.90317	80	
267.84495	60	
267.86304	114	
268.84261	498	1+
268.87487	98	
269.80174	58	
269.82855	230	1+
269.95883	68	
270.27593	84	
271.39162	100	
272.91808	104	
273.88209	64	
274.86890	284	1+
274.88396	78	
274.90006	72	
275.90085	70	
275.94542	60	
276.04367	100	
276.43323	92	
276.85752	534	
277.86211	316	
277.93004	70	
278.84612	1536	1+
279.89040	66	
280.16340	72	
280.25805	64	
280.95332	72	
281.05112	64	
281.80642	66	
281.85744	78	
281.86921	66	
282.87407	84	
282.96583	68	
283.78215	68	
283.87430	62	
285.10979	84	
285.42921	74	
287.90307	64	
289.78946	158	
292.43601	94	
293.89521	64	
293.92426	86	
294.81110	70	
294.86099	268	1+
295.97506	112	
296.81113	76	
297.78938	60	
297.97465	64	
298.31305	66	
298.85610	66	
299.04745	62	
299.06629	84	
299.31502	80	
299.41447	76	
299.87147	336	1+
301.85019	76	
302.17931	84	
302.24944	68	
302.86568	330	1+
304.92812	74	
305.42785	104	
306.82437	66	
307.89149	86	
308.42666	76	
312.80231	60	
312.88310	70	
315.88498	82	
316.42655	86	
317.18063	72	
317.87227	62	
324.39868	70	
324.90095	72	
328.16904	68	
328.82543	64	
328.88782	74	
330.92201	98	
334.91468	60	
337.32078	76	
338.30040	66	
339.84950	62	
340.30458	116	
343.29869	78	
END IONS

###FS:    #m/z: 363.95608 #charge 1+
###MS: 83
###MSMS: 86
BEGIN IONS
TITLE=Cmpd 64, +MS2(363.9561), 28.0-35.0eV, 1.9min #86
RTINSECONDS=109.415
SCANS=83,86
PEPMASS=363.95608	59278
CHARGE=1+
184.86386	72	
185.86050	74	
186.86791	72	
189.86512	164	
190.86391	146	
191.85794	190	
195.88907	76	
207.87263	76	
207.88458	84	
207.90900	72	
209.94321	396	1+
212.87872	558	
221.99597	122	
222.95359	352	1+
223.83675	78	
224.88648	208	1+
224.94748	192	
224.97078	80	
225.90632	80	
225.95287	78	
226.94686	1250	1+
227.93185	170	
228.84499	88	
228.89278	210	
228.94318	1514	1+
230.88752	380	
231.90277	128	
232.42524	88	
232.88881	200	1+
240.83005	332	1+
240.94004	232	
240.96183	152	
241.88927	72	
241.93847	1448	1+
241.96272	126	
242.94178	1214	1+
242.96370	112	
244.81976	102	
244.95776	530	
245.82961	82	
245.85850	70	
245.94137	266	
246.80706	100	
246.90556	120	
246.95168	822	1+
246.97846	96	
247.09801	106	
247.81740	138	
247.86689	76	
248.80162	446	1+
248.90065	326	
249.03213	74	
249.37693	76	
249.87580	80	
249.98554	252	1+
250.89865	116	
250.96784	78	
251.12336	84	
251.95689	72	
254.91643	80	
255.80072	112	
256.81372	140	
256.85205	132	
258.05077	78	
258.84656	312	1+
258.97302	96	
259.09927	82	
259.79300	92	
260.83295	198	
260.97349	82	
261.83873	84	
261.91577	88	
262.84474	80	
264.82107	152	
265.08707	74	
265.78317	78	
266.04341	102	
266.55634	80	
266.81389	894	1+
266.96745	72	
267.97310	254	1+
268.81346	368	1+
268.84197	344	1+
269.90861	72	
269.97641	116	
276.81285	204	
276.85355	128	
276.91776	86	
278.07522	98	
278.80095	132	
278.83761	364	1+
278.88195	116	
279.79729	276	
280.12341	72	
280.78913	1318	1+
280.85894	116	
280.90815	94	
281.84760	82	
282.89183	296	1+
282.91619	72	
282.94524	82	
283.08848	82	
283.85900	120	
284.79468	84	
284.82527	206	
284.93368	106	
285.84952	134	
285.93550	84	
286.82244	196	
286.88988	84	
286.95417	94	
287.81771	86	
288.15949	74	
290.86440	100	
290.89029	72	
290.97633	82	
291.78930	76	
292.94441	70	
293.84850	70	
295.80504	364	1+
295.86784	160	
296.22143	84	
298.80334	1836	1+
299.92820	84	
300.80350	346	
300.83549	70	
300.85957	406	1+
301.79692	270	
301.86302	340	1+
302.80577	158	
303.81624	146	
303.85623	154	
303.94270	86	
305.86923	232	1+
305.92364	82	
306.93422	70	
306.96699	82	
307.36440	88	
309.83617	78	
309.90575	86	
310.81757	82	
310.87927	76	
311.02402	72	
312.99801	78	
314.81961	116	
315.81498	72	
316.81304	168	
317.82619	78	
319.82351	104	
321.12686	74	
321.82134	140	
321.86976	96	
322.95170	78	
326.87298	232	
327.87715	112	
335.74854	88	
336.94191	110	
337.76080	78	
340.93653	132	
341.82400	70	
342.90545	80	
344.90885	84	
345.76703	84	
346.19855	90	
350.10075	70	
351.51262	78	
354.88659	84	
355.91646	92	
357.29396	74	
358.90647	80	
362.20227	74	
362.79102	114	
363.78710	70	
365.89344	74	
365.94509	76	
END IONS

###FS:    #m/z: 322.92993 #charge 1+
###MS: 87
###MSMS: 88
BEGIN IONS
TITLE=Cmpd 65, +MS2(322.9299), 28.0-35.0eV, 1.9min #88
RTINSECONDS=113.089
SCANS=87-88
PEPMASS=322.92993	354052
CHARGE=1+
167.65409	78	
181.10195	68	
188.74065	72	
190.12310	84	
196.86621	50	
200.05044	64	
201.04129	58	
205.94876	200	
207.97635	92	
210.83345	72	
212.89271	86	
215.72725	48	
215.88930	80	
217.86979	80	
218.86432	82	
218.89328	66	
221.06954	74	
221.94319	52	
222.85670	68	
222.95761	66	
222.97231	52	
223.96320	154	
224.95878	76	
225.53185	60	
226.83199	64	
227.85595	66	
227.93472	80	
228.64434	102	
228.89484	70	
228.91304	116	
230.87205	62	
230.90585	66	
233.85385	68	
233.91955	72	
236.19392	74	
236.79999	76	
237.05329	80	
237.92584	118	
238.02033	78	
238.83562	54	
238.87350	68	
238.93699	110	
238.95066	48	
239.06695	92	
239.07754	112	
239.83269	58	
239.86718	58	
240.09348	64	
240.82326	56	
240.94056	1554	
241.94059	1172	
242.82971	70	
242.94177	3528	1+
242.98847	54	
243.17656	50	
243.83059	166	
244.51277	84	
244.82583	62	
244.94062	716	1+
246.84927	66	
246.86242	50	
246.97452	60	
247.85170	82	
247.87047	64	
247.97114	70	
248.83840	84	
249.83869	66	
251.04364	66	
252.14999	80	
252.82487	72	
252.89138	78	
252.92065	78	
254.93184	72	
255.15753	60	
256.88858	58	
257.95627	72	
259.83322	52	
260.11261	84	
260.82896	406	1+
261.32010	94	
261.47286	100	
262.80504	66	
263.83482	68	
264.60125	98	
265.81157	66	
266.47788	50	
266.85331	68	
266.87116	92	
267.10175	74	
267.79490	66	
268.06214	62	
271.85721	64	
272.84579	72	
273.78987	74	
273.82852	62	
273.84874	78	
274.79257	62	
275.90497	86	
276.85198	58	
277.18655	108	
278.84210	56	
279.09113	1056	1+
279.81213	56	
280.07355	88	
280.82181	48	
281.93595	48	
283.04259	72	
283.80530	68	
284.29048	598	1+
284.87738	80	
285.82966	58	
286.12443	78	
286.84994	60	
287.88240	70	
287.90931	92	
289.78861	126	
289.88105	152	
290.85472	52	
291.79766	72	
295.90633	82	
296.85350	50	
297.20907	68	
298.79461	64	
299.53592	74	
300.80362	58	
301.77823	46	
301.82893	56	
301.87654	142	
303.09086	78	
303.80747	76	
303.94683	54	
304.15005	60	
304.87855	64	
305.87413	54	
306.12594	66	
306.87940	76	
308.15303	90	
308.86527	104	
309.86906	68	
310.41368	86	
310.80327	56	
311.03072	66	
311.13433	48	
312.86328	50	
312.88334	100	
317.90057	54	
319.83674	70	
320.83239	60	
323.75977	74	
323.83502	54	
324.21268	58	
324.75474	78	
324.89413	56	
325.31496	70	
325.81072	56	
325.89148	142	1+
END IONS

###FS:    #m/z: 340.94040 #charge 1+
###MS: 87
###MSMS: 89
BEGIN IONS
TITLE=Cmpd 66, +MS2(340.9404), 28.0-35.0eV, 1.9min #89
RTINSECONDS=113.861
SCANS=87,89
PEPMASS=340.94040	177284
CHARGE=1+
181.88086	60	
194.91379	80	
196.88007	68	
200.87502	86	
201.91727	86	
203.95362	72	
208.84665	74	
210.93743	80	
211.94765	68	
212.87846	208	
213.88089	98	
213.93835	110	
213.95443	108	
214.93801	64	
215.93312	74	
216.89044	70	
220.87442	78	
220.95816	76	
221.92307	72	
222.97055	68	
223.95705	148	
224.96619	68	
224.98013	126	
226.86182	80	
228.84201	144	
229.46418	68	
229.84104	168	
229.89674	84	
230.88710	78	
231.89130	182	
231.95353	302	1+
232.01730	62	
232.88014	66	
233.01734	92	
233.89603	150	
233.94956	62	
234.90647	68	
235.82385	66	
236.88877	64	
237.79483	216	1+
237.90657	66	
238.85844	78	
238.90398	90	
238.95143	86	
239.84616	70	
239.86734	74	
240.83482	276	
240.88632	140	
240.92586	64	
241.84445	392	
242.10682	80	
242.83239	442	1+
243.83576	290	1+
243.92764	72	
244.14380	68	
244.88251	114	
244.98135	68	
245.85329	118	
245.89138	64	
245.90862	66	
246.97247	66	
247.42229	62	
248.90988	70	
249.17750	68	
252.80777	66	
253.08284	96	
253.61036	84	
253.85094	100	
253.96036	310	1+
254.91048	60	
255.06903	146	
256.84546	72	
256.86442	112	
256.88107	70	
257.84790	68	
257.90105	66	
257.91874	64	
258.84443	926	1+
258.91553	66	
260.83400	546	1+
261.83746	326	1+
261.88375	76	
262.59973	88	
262.86035	66	
262.87828	178	
263.85676	72	
264.86692	66	
264.90105	62	
265.94130	72	
266.84301	90	
266.85802	80	
267.82519	74	
268.35960	106	
268.84188	370	1+
269.82198	66	
269.86027	64	
270.82432	94	
270.84020	80	
272.87636	72	
272.92921	64	
273.92385	108	
274.85449	146	
274.87568	68	
275.85792	186	
275.95090	78	
276.85540	426	
277.84187	74	
277.86311	354	
277.94822	68	
278.84210	818	1+
278.99344	112	
279.89999	126	
279.96429	94	
280.80537	70	
281.05918	68	
281.89192	112	
282.09258	64	
284.86715	82	
289.78769	68	
290.99273	68	
294.86626	348	1+
296.29316	74	
296.85345	132	
296.95289	76	
297.77248	78	
298.79786	124	
298.86025	82	
299.87400	130	
300.86320	76	
300.98078	100	
301.85823	226	1+
302.95200	80	
303.44167	64	
305.12949	70	
308.79995	66	
309.14501	60	
311.04151	94	
311.86414	92	
312.83514	86	
313.87201	86	
317.42786	82	
317.82615	66	
321.93039	72	
323.98499	66	
324.89020	84	
324.97373	64	
325.88171	66	
325.90660	62	
327.87989	66	
327.90197	72	
328.18738	70	
329.93314	94	
330.87081	76	
332.40892	124	
332.89950	78	
338.83700	68	
338.87874	88	
341.18833	60	
342.20283	88	
342.74606	72	
342.89861	72	
344.90442	72	
END IONS

###FS:    #m/z: 336.94555 #charge 1+
###MS: 87
###MSMS: 90
BEGIN IONS
TITLE=Cmpd 67, +MS2(336.9455), 28.0-35.0eV, 1.9min #90
RTINSECONDS=114.632
SCANS=87,90
PEPMASS=336.94555	32486
CHARGE=1+
189.19805	82	
189.59538	94	
193.89249	104	
193.96195	74	
199.10576	60	
204.88524	82	
205.94692	70	
206.98958	110	
210.88361	112	
211.94531	520	1+
212.88283	132	
213.87812	128	
213.93809	456	
222.49446	72	
222.95957	60	
223.95836	66	
223.97639	56	
224.83987	100	
225.95620	72	
226.82676	72	
226.97075	62	
228.91351	60	
229.95546	714	
230.88794	368	1+
231.63602	78	
231.95099	342	1+
233.86748	118	
233.90627	58	
234.82391	114	
234.86149	80	
235.79024	64	
236.83573	84	
237.06834	76	
237.84234	90	
239.84553	66	
240.10131	92	
240.83674	838	1+
240.96167	72	
241.84158	508	1+
242.89099	96	
243.83522	70	
246.80086	74	
246.97681	114	
247.03431	66	
247.96521	200	
248.89533	278	1+
250.64508	66	
250.82745	80	
250.84306	80	
250.93455	76	
250.98519	114	
251.82963	58	
252.31185	58	
252.92841	68	
252.95207	64	
252.97025	258	
253.90300	218	1+
254.16584	58	
254.92025	80	
254.96829	64	
255.07351	66	
256.84934	168	
256.87657	64	
256.96909	76	
257.85622	124	
258.84604	594	
259.85359	328	
260.84107	70	
261.15920	78	
261.47275	72	
261.88016	60	
262.91007	86	
264.86118	86	
265.02903	86	
265.85906	74	
266.15944	58	
266.97529	66	
267.80285	88	
267.83681	58	
268.80270	58	
268.83909	628	1+
269.18116	60	
270.79918	76	
270.85203	150	
270.97495	72	
271.09404	70	
272.80351	72	
272.87609	66	
274.10065	72	
274.87773	82	
275.86778	66	
275.89445	58	
276.85784	686	1+
277.96090	68	
278.06097	74	
278.83363	66	
279.08769	70	
279.85564	132	
280.84728	102	
280.86780	132	
280.93697	152	
281.88247	80	
282.87822	78	
284.40342	74	
284.43645	84	
284.80702	72	
285.40642	72	
285.84426	384	1+
286.84658	328	1+
287.66785	64	
289.50772	58	
289.87327	70	
290.85272	62	
291.40145	76	
291.82271	70	
291.85454	92	
291.87937	66	
292.02870	74	
292.10429	58	
292.87049	84	
293.85513	138	
293.88660	94	
293.99586	76	
294.87073	276	1+
295.82641	64	
296.09039	66	
296.23402	60	
296.97191	56	
297.89966	70	
298.03528	74	
298.31039	198	
298.85590	64	
298.88572	84	
299.86785	68	
299.88457	106	
301.88219	58	
304.87706	68	
304.90230	80	
305.88477	94	
306.88225	140	
309.86985	142	
310.88126	84	
311.94326	64	
312.72242	62	
312.86120	88	
314.84263	66	
315.47072	104	
316.78279	82	
316.89610	66	
317.08001	72	
317.21106	74	
320.48914	88	
320.84294	72	
321.28537	72	
324.38091	70	
324.40929	68	
327.88886	68	
330.83920	68	
338.13563	82	
338.83587	72	
338.89693	92	
341.89862	72	
END IONS

###FS:    #m/z: 322.93002 #charge 1+
###MS: 91
###MSMS: 92
BEGIN IONS
TITLE=Cmpd 68, +MS2(322.9300), 28.0-35.0eV, 2.0min #92
RTINSECONDS=118.293
SCANS=91-92
PEPMASS=322.93002	359502
CHARGE=1+
182.94566	48	
183.91207	72	
193.01392	44	
198.83879	58	
201.04788	162	
205.94642	170	
205.96001	130	
206.97005	78	
210.56797	88	
210.88709	52	
210.90466	70	
212.99297	76	
214.86771	76	
215.01936	78	
220.87440	52	
220.94259	42	
221.94128	82	
223.10086	70	
223.95446	320	1+
224.90199	68	
226.81700	98	
226.84482	80	
226.94479	74	
227.03737	70	
227.93749	70	
228.83540	72	
228.94336	68	
230.84081	50	
232.04909	78	
232.95577	48	
234.16557	74	
236.92292	76	
236.93999	70	
238.00894	72	
238.34051	64	
238.93915	130	
239.07571	60	
239.13967	48	
239.90450	122	
240.08587	52	
240.81837	140	
240.94034	1686	
240.96750	84	
241.06668	58	
241.44436	84	
241.94218	1204	
242.94158	2894	1+
243.81820	452	1+
244.82195	298	1+
244.94019	874	
245.14047	50	
245.87592	44	
246.86451	60	
246.97102	42	
247.83756	62	
247.97751	132	
248.07158	48	
249.83475	60	
249.93963	82	
250.85484	56	
251.16247	80	
251.38041	70	
251.92547	80	
255.90917	60	
256.13921	86	
257.09260	46	
257.81236	60	
257.91473	66	
258.17159	64	
258.83478	116	
258.85442	64	
259.88702	68	
260.83381	114	
261.82908	108	
262.83155	102	
262.89813	74	
263.06375	86	
263.15910	78	
263.93262	60	
264.11022	74	
264.85705	70	
265.05615	88	
265.15502	64	
266.86512	50	
266.96977	56	
267.88713	74	
269.81992	54	
269.84221	68	
270.35869	74	
271.77839	78	
271.87716	50	
272.82755	94	
273.79193	48	
274.85343	64	
275.80841	152	1+
277.52669	64	
278.10984	116	1+
279.09267	1102	1+
279.44908	48	
279.85526	80	
280.21704	64	
280.85239	82	
281.97545	52	
282.04566	72	
282.28260	70	
282.86453	76	
282.88129	68	
282.91397	54	
283.02147	68	
283.04877	66	
283.07196	78	
284.06558	56	
284.23808	62	
284.29261	290	1+
284.87162	58	
285.14937	56	
285.86471	52	
285.92325	54	
286.04764	54	
287.85730	70	
288.79927	102	
289.87948	100	
290.87980	90	
290.95516	66	
291.13764	42	
291.15627	60	
291.79776	66	
293.84673	72	
296.03107	72	
297.85071	52	
298.14136	66	
299.78255	72	
299.96955	76	
302.02554	62	
302.86012	62	
305.89331	50	
306.88890	66	
307.80038	58	
307.89625	52	
309.24685	46	
309.82288	72	
310.16932	68	
310.84437	78	
312.03165	60	
314.37444	78	
315.86556	76	
316.87650	66	
317.82380	74	
318.30982	82	
321.02346	46	
321.92604	90	
322.18865	72	
322.28786	106	
322.30963	70	
324.89537	102	
325.92412	84	
328.04208	52	
328.26237	68	
END IONS

###FS:    #m/z: 340.94027 #charge 1+
###MS: 91
###MSMS: 93
BEGIN IONS
TITLE=Cmpd 69, +MS2(340.9403), 28.0-35.0eV, 2.0min #93
RTINSECONDS=119.066
SCANS=91,93
PEPMASS=340.94027	171182
CHARGE=1+
162.83187	80	
176.23212	90	
198.89763	72	
201.91692	70	
206.96118	72	
207.84907	72	
209.89304	68	
210.93797	208	
213.87706	220	1+
213.88998	60	
213.93836	224	
215.93892	146	
217.11119	74	
219.90442	78	
223.89010	78	
223.96335	100	
224.83902	134	
225.88085	82	
226.95045	68	
228.83943	68	
230.84074	72	
230.89467	166	
230.92442	62	
231.81805	110	
231.84313	60	
231.95287	132	
232.05110	88	
232.87469	72	
235.89192	126	
236.02764	94	
236.89627	70	
237.90308	66	
238.90391	96	
239.83490	84	
239.89572	72	
239.93397	60	
240.12751	104	
240.83821	446	1+
240.85696	70	
240.91458	78	
241.12382	64	
241.84233	452	1+
242.85618	66	
242.97514	76	
243.82832	288	1+
245.08414	72	
245.51005	72	
246.39605	94	
246.85559	104	
247.98655	72	
250.82557	68	
255.07238	150	
255.13679	120	
255.90728	62	
256.86393	170	
256.90014	168	
257.83619	126	
257.84993	142	
258.84699	1262	1+
259.03599	80	
259.85144	842	1+
259.89914	112	
260.17754	62	
260.83427	238	
261.16090	80	
261.83846	144	
261.85286	120	
261.90572	88	
262.83685	118	
262.87082	128	
262.91021	70	
263.88459	96	
265.00886	70	
266.85927	86	
266.91564	80	
267.13596	90	
267.86333	76	
268.84265	172	
268.88309	90	
268.92140	72	
269.00163	74	
269.34810	86	
269.83929	242	
270.83059	134	
270.92835	74	
271.86622	162	1+
272.93501	202	
272.98368	70	
274.85129	88	
275.86141	100	
275.97206	84	
276.85666	758	
277.84509	150	
277.86520	470	
278.84371	412	
279.85161	242	
280.81373	86	
280.84331	192	
280.89362	76	
281.84582	130	
281.89331	138	
282.83816	70	
282.88458	84	
283.36463	78	
283.72429	66	
283.88379	74	
284.04872	126	
285.91283	92	
288.89979	78	
292.01199	84	
292.43795	68	
292.87291	66	
294.86982	294	1+
295.83462	64	
296.80544	72	
296.85865	126	
297.01437	70	
297.89784	126	
298.88212	62	
298.97300	66	
299.87272	184	
299.88738	72	
300.86678	114	
301.66683	76	
301.85466	94	
302.17919	78	
302.85051	132	
302.90322	76	
303.72418	68	
304.27892	62	
305.13156	72	
307.80139	72	
307.89625	106	
309.87540	76	
309.93362	94	
313.83483	82	
315.45297	74	
316.75683	62	
316.87471	96	
321.42643	98	
322.98445	72	
324.38723	94	
324.89493	84	
325.89948	76	
326.17348	68	
326.88717	74	
328.72550	74	
329.77480	68	
329.87512	66	
330.81694	92	
332.87727	64	
334.95926	104	
337.18354	70	
339.83977	60	
342.91144	78	
343.21682	116	
343.52834	104	
343.90209	62	
END IONS

###FS:    #m/z: 336.94501 #charge 1+
###MS: 91
###MSMS: 94
BEGIN IONS
TITLE=Cmpd 70, +MS2(336.9450), 28.0-35.0eV, 2.0min #94
RTINSECONDS=119.838
SCANS=91,94
PEPMASS=336.94501	33422
CHARGE=1+
177.35709	66	
180.86491	106	
183.86712	56	
193.89722	68	
194.89518	78	
207.98179	62	
208.03652	84	
210.88528	76	
211.94582	268	
212.87892	242	
213.87823	102	
213.94355	132	
214.94515	88	
215.88457	148	
216.91704	80	
217.16883	94	
217.83535	56	
217.88329	160	
218.83877	62	
221.02954	76	
223.95829	68	
223.97553	162	
224.83344	64	
224.96077	64	
226.89283	54	
228.84667	72	
228.89320	68	
229.95534	244	
230.88959	272	
230.94875	86	
231.95405	254	1+
233.83092	62	
233.89787	194	
233.94962	54	
234.82475	58	
234.83692	88	
235.79211	76	
235.86754	74	
236.86114	66	
239.85299	122	
239.86734	70	
239.91452	72	
240.83637	56	
240.92210	54	
241.02270	72	
241.84486	426	1+
243.83516	254	1+
243.85012	56	
246.15715	74	
246.38867	66	
246.98039	68	
247.96916	280	
248.85204	66	
248.89899	166	
248.95637	178	1+
248.98877	66	
249.14434	66	
250.98438	90	
251.00462	90	
251.83261	112	
251.91022	68	
252.07959	92	
252.97172	492	
253.83333	66	
254.08977	66	
254.11343	68	
254.18747	72	
254.96842	148	
255.07206	82	
256.85505	58	
256.87265	76	
256.94297	92	
256.96533	190	
257.84817	72	
258.84698	1000	1+
258.93754	80	
259.81934	76	
261.83835	190	
262.06135	60	
263.13923	58	
264.86907	76	
264.89704	84	
265.88113	106	
266.83346	70	
266.85612	72	
267.84204	82	
267.88508	60	
268.84002	658	1+
268.86214	84	
268.91708	68	
270.84079	122	
270.98122	154	
271.83862	54	
271.91309	182	
272.81925	54	
272.88678	136	
272.93304	60	
273.87712	64	
274.86009	420	1+
274.87577	76	
275.88271	60	
276.85323	444	
277.86534	322	
278.83137	118	
278.86400	232	
278.88249	58	
279.00359	76	
279.79373	66	
279.84107	74	
280.83395	58	
280.84843	58	
281.86153	100	
282.87917	100	
283.26936	54	
285.85433	72	
286.85142	64	
287.86426	186	1+
291.85830	458	1+
291.88126	58	
292.25969	58	
293.10997	258	
293.80641	68	
294.11256	136	
294.17898	78	
294.88734	62	
294.98187	70	
297.81269	72	
297.89449	186	
298.88588	72	
299.87226	168	
299.89087	70	
300.67197	60	
300.80420	70	
301.88430	66	
303.81419	84	
304.03881	58	
305.85092	62	
306.81786	64	
306.88460	92	
307.41162	72	
309.27472	86	
309.79318	72	
309.81506	54	
310.41584	72	
313.82377	58	
318.17014	78	
319.76861	90	
319.85621	68	
320.74681	60	
320.89144	90	
324.89204	78	
324.98267	78	
328.37378	78	
328.44039	78	
330.81723	68	
331.86775	64	
331.88407	72	
338.73233	56	
341.30182	74	
END IONS

###FS:    #m/z: 363.95624 #charge 1+
###MS: 95
###MSMS: 96
BEGIN IONS
TITLE=Cmpd 71, +MS2(363.9562), 28.0-35.0eV, 2.1min #96
RTINSECONDS=123.503
SCANS=95-96
PEPMASS=363.95624	64222
CHARGE=1+
183.87870	70	
189.85942	186	
191.85621	146	
192.86214	118	
193.85259	78	
193.93457	80	
200.87875	86	
205.94839	94	
207.92658	82	
207.94709	124	
208.37328	70	
209.87533	70	
209.94651	188	
210.88812	114	
212.87689	464	1+
213.97798	72	
222.89544	84	
222.95319	754	1+
224.83167	74	
224.94664	764	1+
226.94732	1998	1+
227.92972	110	
228.83393	66	
228.89448	396	1+
228.94061	2466	1+
230.88987	760	1+
231.84154	68	
232.01175	92	
234.96527	72	
235.11947	68	
237.12486	100	
238.82622	70	
240.45687	82	
240.83200	142	
240.93890	216	
240.96188	352	
241.89022	100	
241.94574	128	
242.94276	828	1+
243.83080	322	1+
244.81594	118	
244.95661	556	1+
245.94423	72	
246.90708	96	
246.95216	1058	1+
247.80962	112	
248.80181	340	1+
248.85752	70	
248.90106	434	
250.80427	176	
250.89350	126	
250.94651	74	
250.97938	70	
251.04254	138	
254.86046	76	
258.97179	114	
259.85047	106	
259.88877	70	
260.39426	68	
260.83144	414	1+
260.86773	116	
260.96704	502	1+
261.83216	294	1+
261.89358	74	
262.90264	78	
264.83432	68	
265.81618	192	
265.98341	88	
266.81553	382	
267.78909	88	
267.81318	312	
267.97570	104	
268.78624	76	
268.81267	214	
268.84163	236	1+
269.80404	84	
269.97320	74	
271.83892	80	
274.79467	72	
276.81360	172	
276.85533	330	1+
278.79773	194	
278.85370	78	
278.91583	68	
279.79137	1224	1+
279.85561	74	
280.79366	1044	1+
280.85133	184	
281.86308	102	
282.79248	188	
282.84621	70	
282.86111	82	
283.79195	132	
283.82786	140	
284.82203	206	
284.84696	164	
284.99146	72	
285.82578	128	
285.84510	142	
286.84371	86	
286.88127	68	
290.81071	74	
292.93980	88	
293.85162	104	
293.88871	92	
293.96645	72	
295.88156	84	
296.80713	296	
297.11850	68	
297.80936	192	
297.88377	72	
298.80425	1092	1+
299.00475	68	
300.80149	278	
300.81921	86	
300.92290	84	
300.99356	74	
301.12971	82	
301.37685	78	
301.80072	168	
301.86052	134	
303.80124	112	
303.81684	106	
303.85480	212	
304.85270	86	
307.12097	66	
307.42714	72	
307.84437	68	
307.89438	78	
308.87109	66	
309.83635	74	
311.12827	80	
311.81738	78	
314.15682	72	
315.82088	100	
316.81917	92	
317.04518	72	
317.81703	68	
318.11723	94	
318.80534	80	
318.81950	66	
319.82100	92	
319.88734	68	
320.01465	88	
321.81976	264	1+
321.86412	184	
322.05837	66	
322.39808	68	
323.07176	70	
324.02021	80	
324.15503	68	
325.90840	102	
326.89325	80	
327.86645	98	
329.87063	98	
329.90005	74	
334.87174	80	
336.94500	180	
339.75881	82	
339.82670	68	
342.20566	72	
343.90886	80	
344.40543	98	
344.84792	68	
346.31085	78	
347.83916	66	
349.05827	130	
351.32427	70	
354.92335	86	
360.18023	68	
361.72894	68	
END IONS

###FS:    #m/z: 336.94593 #charge 1+
###MS: 95
###MSMS: 97
BEGIN IONS
TITLE=Cmpd 72, +MS2(336.9459), 28.0-35.0eV, 2.1min #97
RTINSECONDS=124.274
SCANS=95,97
PEPMASS=336.94593	29826
CHARGE=1+
50.43998	60	
194.89196	62	
196.88191	100	
207.98776	76	
208.87871	78	
211.94577	366	
212.87691	160	
213.87897	88	
213.93847	440	1+
214.89309	74	
215.88666	316	1+
215.93542	212	1+
217.84577	60	
221.12961	86	
222.84416	88	
222.97070	74	
223.98739	92	
224.85569	58	
225.84380	74	
226.87187	60	
226.88545	62	
227.89273	72	
227.95583	80	
229.95643	426	
230.88927	540	1+
231.06432	56	
231.87554	120	
231.94739	104	
232.82779	90	
233.87255	86	
234.83126	76	
234.90280	102	
234.91794	54	
235.88836	58	
238.83552	68	
240.59435	102	
240.85706	84	
240.88608	64	
241.84093	296	1+
241.90254	66	
241.94432	66	
241.97556	58	
243.82769	82	
243.84715	112	
246.85282	82	
247.40481	72	
248.89912	158	
249.12295	54	
249.82681	80	
249.87956	58	
249.96274	62	
250.82763	94	
251.83120	84	
251.95206	262	1+
252.07173	70	
252.97078	218	
253.83638	264	
253.90254	214	
254.91834	78	
255.07708	54	
255.86331	216	1+
256.80873	70	
256.84895	62	
256.90815	78	
258.84517	440	
258.95734	66	
259.02415	64	
259.85620	290	
259.95798	100	
260.83010	74	
260.85011	328	1+
261.02604	68	
261.18282	64	
262.94813	78	
264.42931	94	
265.02157	126	
265.82399	68	
265.85910	86	
266.84133	60	
267.83974	120	
268.83881	116	
268.94556	72	
268.96274	74	
269.18518	62	
269.58614	100	
269.60427	122	
269.84984	80	
269.90253	72	
270.82726	52	
271.97837	58	
272.97794	80	
274.86023	198	
274.88760	94	
275.84185	72	
275.87093	122	
275.95211	84	
276.04140	62	
276.83213	68	
276.85696	310	
277.85988	142	
278.84380	72	
278.87644	66	
278.94634	80	
278.98105	98	
279.06357	60	
279.17591	62	
279.80030	58	
279.82609	60	
279.86528	68	
280.11416	92	
280.88456	84	
282.05390	62	
282.86997	122	
284.85878	150	
285.02251	84	
285.85359	90	
285.94995	68	
286.84854	402	1+
287.01647	70	
287.54893	72	
287.86992	104	
288.85765	70	
290.42158	70	
291.86261	110	
292.04347	138	
292.86622	70	
293.11609	118	
294.94177	70	
295.05801	70	
295.11476	62	
295.88525	92	
295.99590	64	
296.86427	70	
296.89370	66	
299.78216	64	
299.87923	72	
300.87424	128	
302.07038	72	
302.19152	60	
302.73407	82	
307.89411	64	
308.86785	128	
311.86686	60	
311.89524	70	
312.86975	58	
313.33915	106	
317.82615	68	
318.93928	82	
319.13435	64	
323.92308	88	
328.87919	88	
329.76148	86	
333.29178	70	
333.87959	64	
334.17990	74	
337.18588	72	
338.28014	70	
339.22495	58	
340.80139	54	
END IONS

###FS:    #m/z: 359.96162 #charge 1+
###MS: 95
###MSMS: 98
BEGIN IONS
TITLE=Cmpd 73, +MS2(359.9616), 28.0-35.0eV, 2.1min #98
RTINSECONDS=125.047
SCANS=95,98
PEPMASS=359.96162	21386
CHARGE=1+
114.34511	70	
180.86723	130	
183.87043	90	
191.10140	100	
192.19597	78	
198.87678	70	
200.93585	78	
204.89600	68	
209.94380	128	
214.96689	70	
215.87882	78	
216.89047	78	
222.08579	84	
222.95208	316	1+
222.97173	82	
224.94747	268	
224.96986	152	
226.94677	620	1+
226.97521	116	
227.92809	88	
228.89534	102	
228.94256	940	1+
231.05885	92	
232.89151	82	
233.05282	74	
233.93648	72	
236.85134	66	
236.97190	92	
238.06949	90	
238.95307	94	
238.97042	66	
240.88706	66	
240.96299	208	
241.47716	68	
241.94032	116	
242.81434	72	
242.94779	142	
242.96542	90	
243.94675	82	
244.95772	568	
246.05487	74	
246.95291	438	
248.10260	82	
248.80686	490	1+
250.81215	66	
250.95274	146	
251.06129	70	
251.89431	78	
252.11084	92	
252.53811	70	
252.95579	118	
253.91977	68	
255.22639	68	
255.92314	72	
257.16024	82	
258.07447	96	
258.83169	150	
259.09560	74	
260.96855	370	1+
261.43680	68	
262.83038	90	
262.99819	72	
264.96064	84	
265.81544	112	
265.91866	88	
266.81555	432	1+
267.13433	86	
267.97232	186	
268.09438	80	
268.79852	70	
268.82501	164	
268.84525	144	
268.90128	120	
268.95556	64	
269.09877	66	
271.15077	66	
275.81737	80	
275.97137	136	
276.81384	142	
276.85842	86	
277.80990	66	
278.80251	68	
278.84388	88	
278.87635	66	
279.05899	82	
279.80603	78	
279.84114	116	
279.90469	70	
280.79374	740	1+
280.99858	72	
282.14008	100	
282.41250	70	
282.83574	94	
283.78660	78	
283.83751	98	
283.98343	66	
284.82674	388	1+
286.09340	64	
286.82270	66	
287.08706	84	
287.88937	238	1+
287.93014	88	
288.27436	70	
289.57019	82	
289.81031	68	
290.32732	86	
290.86290	156	
291.54625	106	
292.81612	72	
293.90767	66	
293.97616	134	
294.15575	74	
294.87326	104	
295.86978	68	
296.80842	282	
296.85966	110	
297.12437	72	
297.80893	258	
298.80337	1304	1+
299.82233	66	
299.87258	118	
299.91410	70	
300.80169	124	
301.10606	68	
301.85092	64	
302.21302	68	
304.87864	88	
305.07379	68	
305.94758	86	
306.88444	76	
307.13417	66	
307.84247	88	
308.13786	70	
308.82783	74	
309.12809	80	
309.79797	348	1+
310.95701	92	
312.03200	70	
312.85077	64	
314.82209	104	
315.82253	98	
315.88747	100	
316.81402	724	1+
318.82254	256	1+
319.13857	76	
319.50075	86	
321.81929	210	1+
323.01772	136	
324.72356	78	
325.46097	90	
330.15160	64	
330.76578	64	
333.05421	68	
335.77575	72	
336.94557	74	
337.11813	66	
337.94396	76	
340.93432	72	
343.05574	64	
350.90064	80	
358.70425	68	
360.35505	70	
362.77377	92	
364.75521	72	
END IONS

###FS:    #m/z: 363.95593 #charge 1+
###MS: 99
###MSMS: 100
BEGIN IONS
TITLE=Cmpd 74, +MS2(363.9559), 28.0-35.0eV, 2.2min #100
RTINSECONDS=128.704
SCANS=99-100
PEPMASS=363.95593	70856
CHARGE=1+
49.30398	72	
108.89159	68	
182.95567	76	
185.86361	88	
189.86709	140	
191.85911	192	
192.92536	82	
192.95254	94	
196.17699	108	
196.88243	162	
202.94976	82	
207.87376	110	
210.88284	150	
211.98695	74	
212.87764	682	1+
214.90194	78	
215.84630	72	
215.90760	76	
218.93513	78	
219.90257	74	
222.95009	516	1+
224.94652	1004	1+
225.55774	92	
225.88985	118	
226.90217	74	
226.94740	2466	1+
226.97290	126	
227.07952	96	1+
227.93270	194	
228.89537	142	
228.94188	1936	1+
228.95962	106	
229.90114	70	
229.95729	98	
230.88988	908	1+
231.79684	100	
232.01368	76	
232.90275	76	
233.40896	96	
234.88302	140	
234.97244	88	
235.11170	82	
236.86044	72	
236.90572	72	
238.83959	70	
240.83596	102	
240.93863	480	1+
240.96258	332	
241.06475	76	
241.96612	190	
242.82596	86	
242.94078	676	1+
243.82097	120	
243.96242	126	
244.93974	204	
244.95880	650	
245.81790	70	
245.94299	156	
246.81113	84	
246.95415	962	1+
246.97682	70	
247.80742	100	
248.43538	82	
248.80246	402	1+
248.90128	276	
250.89559	312	1+
251.98813	80	
252.94786	80	
258.82990	122	
258.86147	76	
258.97552	90	
259.84829	136	
260.00573	90	
260.14626	70	
260.83285	166	
260.96815	338	1+
261.83321	74	
262.82755	166	
262.84719	76	
263.08159	86	
263.81838	220	1+
263.97720	114	
264.09839	70	
264.96092	94	
266.04151	72	
266.81434	610	1+
266.86133	84	
266.97293	218	1+
267.14024	74	
267.78117	82	
268.85064	74	
268.91513	74	
269.12440	78	
270.80739	70	
270.83362	74	
272.93713	76	
273.93793	72	
274.83332	72	
276.85577	140	
277.56150	80	
277.80862	128	
278.79496	98	
278.84809	128	
279.80333	186	
279.84686	82	
280.11830	102	
280.79209	986	1+
281.89884	88	
283.06896	154	
283.78307	86	
283.83241	196	
283.85176	130	
284.10500	86	
284.28934	78	
284.80755	74	
284.81939	322	1+
284.84502	424	1+
285.07671	100	
285.86699	72	
288.07422	80	
288.94729	74	
291.79813	124	
292.86668	84	
293.81525	144	
294.76695	82	
295.81673	114	
295.86645	94	
296.81175	422	
296.83692	88	
297.80069	1630	1+
297.93342	70	
298.80144	1506	1+
299.95696	78	
300.83778	74	
300.87488	76	
301.02090	70	
301.79691	142	
301.87206	278	
302.80076	70	
304.89777	78	
306.12764	72	
306.43273	86	
307.83615	106	
307.89120	132	
309.92946	86	
311.85834	70	
311.93006	94	
313.44792	88	
314.93205	78	
315.81531	78	
316.81361	476	1+
318.93928	76	
320.91704	156	
321.82927	72	
323.03962	98	
323.81827	146	
324.88391	76	
333.73099	74	
336.87660	68	
336.94191	72	
337.94615	138	
339.83353	80	
341.37211	104	
341.71714	72	
344.88191	74	
347.88935	90	
348.02888	82	
349.75600	70	
350.82249	80	
356.77427	76	
360.23825	72	
364.72233	88	
END IONS

###FS:    #m/z: 359.96104 #charge 1+
###MS: 99
###MSMS: 101
BEGIN IONS
TITLE=Cmpd 75, +MS2(359.9610), 28.0-35.0eV, 2.2min #101
RTINSECONDS=129.476
SCANS=99,101
PEPMASS=359.96104	22510
CHARGE=1+
125.96188	94	
151.63674	68	
182.84263	78	
182.86101	72	
197.95819	70	
200.94133	66	
205.94741	140	
208.45098	76	
216.85226	72	
216.87758	74	
218.91498	96	
221.90092	82	
222.94885	344	1+
224.88509	72	
224.94762	534	1+
225.90275	76	
225.96933	62	
226.08018	68	
226.94513	804	1+
226.97327	156	
228.94289	710	1+
229.47898	76	
233.94966	66	
234.85990	108	
234.86912	146	
234.94815	104	
235.91071	86	
239.07099	72	
240.82084	68	
240.93935	108	
240.96376	160	
241.89735	70	
241.94715	68	
241.96169	68	
242.12797	72	
242.93484	72	
244.95608	402	1+
245.94484	98	
246.80277	68	
246.85849	62	
246.95361	562	1+
247.43814	66	
247.80678	72	
248.03489	82	
248.80230	166	
248.92714	76	
250.80330	98	
252.00976	68	
252.10996	146	
252.88926	100	
252.95321	114	
253.79817	72	
254.96134	68	
257.88929	64	
258.84767	176	
258.97290	134	
259.79975	80	
259.85039	74	
259.98372	80	
260.83170	180	
261.10929	72	
261.95370	62	
262.82496	70	
262.91614	86	
263.84303	72	
264.81990	138	
265.16492	66	
265.80967	698	1+
265.97258	84	
266.09539	68	
266.81223	602	1+
266.85487	70	
267.97279	140	
268.84643	70	
268.95810	96	
269.96734	78	
270.22159	66	
270.78491	62	
270.90025	78	
271.43396	110	
271.84879	68	
273.12412	72	
273.82038	94	
273.90976	76	
275.10395	68	
275.12630	88	
275.93966	76	
276.80895	242	1+
276.85763	126	
277.84988	96	
278.79961	356	1+
278.84664	102	
279.10612	78	
279.85737	80	
279.92323	80	
280.79188	892	1+
280.86280	72	
281.84528	72	
281.87621	70	
281.91244	66	
282.09672	72	
284.82177	72	
285.39182	68	
286.78530	72	
287.85727	84	
287.91346	66	
290.85667	96	
290.88827	76	
290.93220	92	
291.10172	68	
292.43784	140	
292.79919	74	
292.94654	74	
294.44463	76	
296.48762	94	
296.81086	250	
297.80950	130	
297.87614	82	
298.80370	1202	1+
299.37678	86	
301.86582	88	
303.94473	74	
304.05574	92	
306.43534	126	
307.84022	138	
308.07522	86	
309.13633	72	
310.79804	120	
311.13450	66	
311.86103	132	
314.81607	132	
315.82194	82	
316.81490	184	
317.54133	66	
317.74508	84	
317.81713	72	
318.31211	94	
318.93048	62	
319.76615	74	
320.96395	68	
321.82098	110	
323.01430	180	
323.81001	74	
323.89656	74	
324.86514	62	
326.79341	82	
329.78628	68	
329.86630	68	
333.72441	78	
334.94799	72	
336.07734	66	
339.01921	80	
339.82921	66	
340.84141	82	
341.74879	82	
345.90670	62	
350.38328	68	
353.91577	96	
356.93196	98	
357.05283	92	
360.42245	76	
364.12902	70	
END IONS

###FS:    #m/z: 507.84486 #charge 1+
###MS: 99
###MSMS: 102
BEGIN IONS
TITLE=Cmpd 76, +MS2(507.8449), 28.2-35.2eV, 2.2min #102
RTINSECONDS=130.247
SCANS=99,102
PEPMASS=507.84486	21706
CHARGE=1+
146.16534	102	
196.01319	204	
209.94238	156	
212.04773	90	
222.97434	282	1+
224.97519	234	
232.90106	124	
237.05525	90	
240.96197	92	
247.07861	102	
250.90264	126	
250.97267	158	
252.77413	90	
261.88572	92	
273.61133	94	
275.95199	118	
279.95156	100	
280.79679	100	
287.85681	144	
289.88019	226	
290.88394	94	
293.88270	118	
294.87347	150	
296.85162	210	
298.80189	120	
299.87320	94	
301.84987	220	
302.55504	90	
304.16729	92	
305.86155	452	
305.88300	106	
306.12472	124	
307.86178	154	
307.88556	138	
308.14415	194	
308.87333	386	
310.15914	188	
311.34048	94	
311.76640	104	
311.88526	356	1+
313.87492	96	
314.86448	526	1+
316.86220	92	
317.87629	90	
324.86156	142	
325.90111	198	
326.88336	610	
326.92319	138	
327.89794	226	
330.77827	270	1+
330.88285	104	
331.88963	138	
332.87252	568	1+
333.17500	134	
334.45829	96	
334.91877	88	
336.94514	124	
339.40429	130	
340.03963	98	
343.90628	142	
343.97373	134	
347.77015	148	
348.73043	136	
348.76485	230	1+
349.72822	94	
350.89237	120	
351.76426	226	1+
351.88181	164	
355.88877	110	
358.78142	152	
360.05919	116	
360.35489	100	
362.79586	136	
362.84637	130	
365.79511	128	
366.71463	128	
366.73635	228	
367.70739	108	
367.73360	90	
367.76192	114	
368.89423	222	
369.91844	90	
370.84724	184	
371.72199	106	
371.90679	146	
372.11319	92	
373.71094	96	
373.72837	90	
373.90184	130	
374.76172	98	
374.82270	136	
375.39625	98	
376.78953	116	
376.82196	186	1+
380.71652	580	1+
380.85637	122	
381.71299	268	1+
382.85278	284	1+
383.25960	148	
383.79554	144	
385.73615	198	1+
385.77620	94	
385.85742	136	
387.85134	264	
390.06298	114	
390.84335	802	1+
391.91531	136	
392.68425	94	
392.82099	138	
393.15232	102	
393.99493	144	
396.75626	120	
398.72680	638	1+
398.86612	116	
399.84734	96	
401.73330	142	
402.75662	96	
402.81653	128	
403.87641	244	
404.87363	104	
405.87376	180	
407.74531	198	1+
407.84236	98	
407.86986	200	
408.85042	720	1+
409.74288	102	
410.37470	102	
410.84120	252	
411.77311	92	
411.84326	118	
412.14321	90	
412.84059	102	
416.73942	146	
416.75705	120	
416.83065	124	
418.84642	112	
420.27651	90	
421.74570	88	
421.88144	228	
422.87168	130	
423.77745	556	1+
423.86800	502	1+
423.95781	92	
425.74851	310	
426.77094	242	
426.86365	626	1+
427.74586	260	1+
427.76803	136	
428.84263	544	1+
428.87770	148	
429.73978	90	
430.74168	176	
430.85573	132	
431.86893	524	1+
432.24402	380	1+
433.85464	140	
439.32731	100	
439.89643	126	
443.77172	160	
444.87321	1088	1+
445.79231	174	1+
446.69125	112	
446.85439	96	
446.88030	344	1+
447.71823	226	
449.87915	398	1+
450.74404	118	
451.22270	110	
457.89882	150	
460.22733	124	
462.88063	848	1+
463.72847	110	
465.71342	102	
467.88949	594	1+
469.89057	214	
485.91296	116	
486.89533	110	
502.29843	94	
508.91553	192	1+
509.74781	96	
END IONS

###FS:    #m/z: 322.92971 #charge 1+
###MS: 103
###MSMS: 104
BEGIN IONS
TITLE=Cmpd 77, +MS2(322.9297), 28.0-35.0eV, 2.2min #104
RTINSECONDS=133.908
SCANS=103-104
PEPMASS=322.92971	386490
CHARGE=1+
56.93598	84	
57.40761	32	
128.08181	86	
175.07680	80	
185.92239	66	
189.04290	70	
192.88787	64	
197.88769	32	
198.11652	32	
200.88890	70	
201.04045	166	
201.94000	74	
204.84479	48	
204.87643	66	
205.94925	120	
207.94268	66	
210.11764	78	
214.89123	80	
218.88426	56	
221.94132	114	
223.32805	34	
223.91381	52	
223.95872	94	
226.07076	34	
226.84521	42	
226.88200	58	
228.77600	36	
228.83749	72	
228.87636	64	
230.84606	68	
233.14485	78	
233.95351	80	
235.87115	70	
238.40882	72	
238.82802	62	
238.93692	90	
239.89025	116	
240.93963	1846	1+
241.18303	122	
241.46536	66	
241.49999	34	
242.82573	126	
242.90227	92	
242.94014	3134	1+
243.82008	70	
244.81704	150	
244.93807	806	1+
245.12925	48	
245.26961	34	
245.44459	78	
245.90453	100	
246.38091	32	
246.45192	90	
246.84715	48	
246.97399	100	
247.06539	38	
247.66613	38	
249.14040	54	
249.96681	90	
250.43311	76	
250.85101	44	
250.95073	52	
254.03084	34	
254.94167	66	
255.02072	44	
255.10294	62	
256.06833	84	
256.89628	134	
257.81430	42	
258.83710	48	
258.94141	66	
260.82582	340	1+
261.88384	82	
261.94325	88	
261.97920	74	
262.17223	66	
263.78877	70	
263.83562	104	
264.04284	74	
264.43921	36	
264.81697	50	
264.89110	78	
265.06465	68	
266.85322	48	
266.86950	44	
266.94953	78	
267.12789	40	
267.84105	52	
267.87108	78	
268.95958	98	
272.79941	72	
272.84630	106	
272.91885	68	
272.97974	92	
273.79603	72	
273.84664	66	
273.90778	80	
274.04998	64	
275.80862	102	
276.03150	96	
276.80087	72	
276.82056	324	1+
277.90974	32	
279.09094	942	1+
279.24769	72	
279.79370	90	
280.64041	38	
282.08677	60	
282.27434	78	
282.87096	40	
283.80070	76	
284.29117	192	
284.52323	82	
285.02283	58	
285.25676	36	
285.29626	76	
287.19551	38	
287.80924	54	
287.88671	46	
287.90719	64	
288.81421	80	
289.36972	80	
289.79034	66	
289.87533	62	
290.85272	32	
294.86621	56	
295.38726	58	
297.83862	64	
299.05037	40	
301.39832	72	
301.78001	62	
301.87721	152	
303.40128	96	
304.88369	272	1+
305.80022	42	
306.46548	72	
307.79496	78	
307.82936	48	
307.95896	36	
308.79112	72	
312.06414	46	
312.21413	42	
312.83921	68	
313.80204	70	
313.89338	86	
314.79860	38	
317.80410	76	
319.88963	66	
320.23436	70	
320.76873	48	
320.79057	60	
321.01465	80	
322.86348	56	
324.14211	88	
324.89205	56	
325.89968	48	
328.08916	82	
END IONS

###FS:    #m/z: 340.94025 #charge 1+
###MS: 103
###MSMS: 105
BEGIN IONS
TITLE=Cmpd 78, +MS2(340.9403), 28.0-35.0eV, 2.3min #105
RTINSECONDS=134.679
SCANS=103,105
PEPMASS=340.94025	179628
CHARGE=1+
88.12324	60	
182.86595	74	
188.95338	76	
189.40102	92	
192.92392	70	
197.61668	68	
197.88235	66	
200.87858	90	
205.94861	68	
210.93888	98	
213.87971	130	
213.93866	200	
214.85179	92	
214.94512	90	
215.85697	80	
215.88773	202	
216.87975	70	
217.88122	84	
221.87080	132	
223.97474	70	
224.90538	78	
224.96275	68	
225.97310	64	
227.84120	72	
228.84758	126	
228.90420	64	
228.93786	72	
230.90083	72	
231.88471	70	
231.94958	140	
235.10629	68	
235.88820	74	
238.84881	78	
238.90210	90	
239.45477	64	
239.84819	80	
239.88052	62	
239.92427	72	
240.82865	116	
241.84019	562	1+
241.90182	142	
241.92935	60	
242.92178	82	
243.83020	128	
243.89446	66	
244.83729	64	
244.95446	74	
246.06257	70	
247.44187	100	
247.88999	64	
249.90272	64	
249.96700	178	1+
251.87706	72	
252.90685	78	
253.11582	86	
253.90390	60	
254.91432	86	
254.96538	74	
255.07379	114	
255.92116	68	
256.26320	108	
256.84409	136	
256.86500	72	
257.26470	78	
257.88131	74	
258.84591	408	
259.85254	190	
260.02312	66	
260.83302	712	1+
260.85593	100	
263.19522	104	
263.84269	68	
263.85788	82	
263.92094	74	
264.88306	72	
264.91492	78	
265.01571	118	
267.13411	76	
267.84492	70	
268.84216	364	
268.86285	80	
269.84239	192	
270.82940	64	
270.93453	70	
271.03553	64	
272.84785	60	
272.87644	66	
272.93244	106	
274.87622	106	
275.86519	186	
275.94167	72	
276.02106	90	
276.03958	86	
276.28640	92	
276.85754	990	1+
276.92374	64	
277.82356	88	
277.86154	584	1+
277.92385	66	
278.42127	82	
278.84523	676	1+
280.10201	68	
280.85145	150	
281.04821	62	
281.83916	70	
282.86149	116	
282.96163	82	
283.02556	82	
289.40741	82	
290.37723	64	
290.43787	100	
291.93815	70	
291.95513	66	
295.11829	66	
295.87887	80	
295.90422	78	
296.86692	74	
297.01245	62	
298.95144	66	
299.87483	138	
300.84433	82	
301.60724	100	
301.87150	102	
301.88878	60	
302.16598	74	
302.94135	88	
303.17015	72	
303.79896	68	
304.88951	68	
305.06552	80	
307.89220	112	
308.87191	316	1+
309.81474	76	
310.86615	72	
310.91503	174	
311.86502	66	
312.07740	80	
312.80453	74	
314.89065	80	
315.87632	66	
316.90295	140	
317.89815	76	
319.88931	72	
322.12892	80	
324.89909	74	
325.11749	82	
326.90265	76	
328.86120	80	
330.87051	74	
336.35608	62	
336.88570	66	
337.39326	96	
340.24347	74	
342.62770	96	
342.90188	104	
343.39878	90	
343.79720	68	
END IONS

###FS:    #m/z: 363.95578 #charge 1+
###MS: 103
###MSMS: 106
BEGIN IONS
TITLE=Cmpd 79, +MS2(363.9558), 28.0-35.0eV, 2.3min #106
RTINSECONDS=135.452
SCANS=103,106
PEPMASS=363.95578	64150
CHARGE=1+
133.83435	66	
182.87101	78	
189.86574	122	
196.88197	72	
205.95011	68	
209.94324	374	
210.88489	148	
212.87954	624	1+
216.87897	220	1+
219.11683	92	
222.95470	194	
223.94746	274	1+
224.90161	88	
224.97344	78	
225.88268	66	
226.94620	944	1+
226.97405	92	
227.88188	66	
227.93119	158	
228.86162	66	
228.89271	150	
228.94155	1714	1+
230.88963	622	1+
232.07621	150	
232.88249	68	
232.94025	70	
234.88045	104	
234.89911	76	
235.11553	124	
236.79624	78	
240.10296	62	
240.51048	94	
240.83420	140	
240.88170	66	
240.93956	316	
240.95822	110	
241.84743	130	
241.93929	832	1+
242.82228	74	
242.84299	170	1+
242.90058	84	
242.94076	528	1+
243.02094	62	
243.82128	154	1+
243.89841	66	
244.95539	548	
245.94709	914	1+
246.81049	66	
246.90113	66	
246.95126	770	1+
246.97953	62	
247.81001	112	
248.80405	412	1+
248.83846	72	
248.89968	194	1+
249.79502	294	1+
250.97168	70	
251.00252	72	
251.83822	62	
252.87944	82	
253.89020	74	
254.91259	90	
255.01624	66	
255.91545	80	
256.85100	72	
256.90617	98	
256.92039	66	
257.08331	94	
257.85579	70	
258.83375	204	
258.97799	134	
259.44144	84	
259.83856	412	1+
260.83849	266	1+
261.96926	74	
262.82671	96	
263.83576	66	
264.40968	84	
264.82218	72	
264.84908	208	1+
265.82550	70	
265.90715	78	
265.97316	70	
266.09707	92	
266.81357	196	
267.78194	112	
267.81690	194	
267.97356	120	
268.81492	138	
270.83063	78	
271.08558	92	
272.86289	70	
276.83359	110	
276.85629	114	
277.10757	74	
277.91560	224	1+
278.13866	66	
278.40311	80	
278.79883	250	
278.84994	64	
278.88044	142	
279.80209	138	
280.79316	326	
281.78904	158	
282.79072	516	1+
282.82709	174	
282.85851	86	
283.01562	68	
283.84731	266	
283.99141	62	
284.82123	174	
284.88160	72	
285.84487	122	
286.25550	96	
286.81898	70	
288.62836	74	
288.83831	144	
289.86703	92	
290.18068	72	
290.79599	78	
290.84011	74	
290.85969	78	
290.92792	84	
292.56172	98	
293.11103	100	
293.80854	78	
294.86828	66	
295.87299	74	
295.91305	68	
296.80877	532	1+
298.78226	70	
298.80113	2136	1+
301.17154	64	
301.86193	162	
302.85494	454	1+
303.38827	66	
303.80271	80	
303.85755	324	1+
304.22497	64	
305.82070	72	
305.94759	88	
306.83069	212	1+
307.33842	90	
308.87611	70	
309.03928	78	
309.93789	82	
314.81666	68	
316.81145	142	
317.81272	490	1+
319.90510	68	
322.82339	74	
323.81809	146	
324.81679	68	
325.23067	80	
325.87075	232	1+
326.01926	84	
326.88984	88	
327.16454	72	
328.29825	92	
329.21337	72	
329.45593	80	
330.81037	68	
334.76869	64	
336.92667	86	
340.31802	92	
340.79861	66	
340.93442	74	
341.88669	102	
343.29181	74	
343.60112	82	
343.91119	88	
346.41137	76	
346.91193	68	
349.12088	126	
352.90224	72	
360.86108	72	
366.05819	64	
END IONS

###FS:    #m/z: 322.92971 #charge 1+
###MS: 107
###MSMS: 108
BEGIN IONS
TITLE=Cmpd 80, +MS2(322.9297), 28.0-35.0eV, 2.3min #108
RTINSECONDS=139.113
SCANS=107-108
PEPMASS=322.92971	381480
CHARGE=1+
195.92333	104	
200.55155	104	
201.04253	70	
202.04632	94	
203.13490	56	
205.97295	72	
206.95039	42	
207.97626	54	
208.91273	46	
210.89786	66	
212.79750	56	
216.99505	78	
221.80581	76	
221.95109	108	
222.87501	88	
223.88479	84	
223.95783	164	
225.93789	78	
226.81522	70	
226.89670	72	
228.48465	66	
229.23328	92	
230.84818	74	
231.91243	54	
232.89540	82	
233.89337	40	
236.08073	92	
236.89843	74	
237.88222	106	
237.90665	74	
238.80147	72	
238.88886	58	
238.93770	184	
239.07857	64	
239.78528	50	
240.82182	134	
240.90202	118	
240.94011	1120	
241.82258	48	
241.91009	72	
241.93815	3320	1+
242.94079	2732	1+
243.78710	60	
243.81859	224	1+
244.73356	44	
244.91432	68	
244.94028	804	
245.89532	66	
246.22241	68	
246.80085	58	
246.89909	70	
246.97537	140	
247.16548	74	
248.84889	38	
249.08994	44	
249.96896	74	
253.01409	50	
253.09671	64	
255.95626	50	
256.89666	72	
256.93955	88	
257.81145	78	
257.91111	74	
258.79553	48	
258.82807	86	
258.84627	86	
259.19613	46	
259.83110	212	1+
261.12559	76	
261.90564	48	
262.20981	50	
262.82953	364	1+
263.14515	68	
263.17511	80	
264.90724	52	
265.05571	240	1+
265.07096	82	
266.08197	52	
266.12545	88	
267.35684	72	
267.87932	92	
267.92945	74	
267.94941	44	
268.83798	74	
269.86845	50	
269.95525	76	
269.96908	70	
270.12289	56	
271.92183	96	
272.04415	46	
272.84765	70	
273.80007	90	
273.82446	66	
274.84130	82	
275.06912	60	
275.80731	70	
275.85993	42	
278.05516	36	
278.99273	76	
279.09034	684	1+
279.20878	82	
279.24785	66	
279.79366	74	
279.92947	72	
280.80942	72	
280.92474	100	
281.01968	68	
281.09957	68	
281.91936	90	
282.24105	60	
282.32594	62	
282.88530	78	
282.92227	52	
283.07235	38	
283.87539	84	
284.07617	86	
284.29191	416	1+
284.79225	56	
284.87389	68	
285.15953	74	
286.81007	68	
286.91853	68	
289.80451	104	
289.87346	70	
290.78746	104	
290.81054	74	
291.87534	164	
292.43576	106	
292.88313	80	
296.85997	72	
297.97984	52	
299.41043	68	
301.80787	66	
302.25372	56	
303.79245	60	
304.89350	96	
305.81086	48	
306.88876	58	
307.25510	48	
307.80147	60	
307.81774	126	
307.83876	40	
308.79363	48	
308.91853	70	
309.80733	136	
311.86046	58	
314.82539	86	
314.86241	68	
315.91135	92	
316.81315	66	
316.86129	90	
318.73530	56	
318.88666	66	
324.70350	36	
325.89733	114	
325.95957	76	
326.33878	72	
327.89758	66	
END IONS

###FS:    #m/z: 340.94001 #charge 1+
###MS: 107
###MSMS: 109
BEGIN IONS
TITLE=Cmpd 81, +MS2(340.9400), 28.0-35.0eV, 2.4min #109
RTINSECONDS=139.885
SCANS=107,109
PEPMASS=340.94001	187256
CHARGE=1+
75.25123	70	
180.86730	76	
192.92357	78	
200.87527	80	
208.64453	84	
208.97451	78	
210.94064	60	
211.90481	92	
212.00863	70	
212.87826	96	
213.89322	56	
213.93970	78	
215.88644	132	
217.88683	82	
218.88395	68	
219.89338	62	
220.87772	68	
223.96004	70	
224.97812	124	
226.86903	118	
227.84112	74	
228.85030	66	
229.12905	90	
230.79196	70	
231.89589	66	
231.94628	272	1+
236.91296	60	
237.90275	58	
238.85068	282	1+
239.10315	106	
239.78342	66	
239.85470	238	1+
239.90403	110	
239.96801	66	
240.83745	414	1+
240.95805	74	
241.50564	74	
241.84129	350	1+
241.88139	66	
242.88313	92	
242.90430	54	
243.83582	62	
243.90059	72	
244.82752	230	
244.94688	62	
245.84709	62	
246.86285	60	
246.94964	58	
246.97641	90	
249.89887	64	
250.96571	54	
251.07283	68	
252.07794	76	
252.25018	56	
252.95974	62	
253.12158	78	
254.85687	128	
254.96350	90	
255.89966	72	
256.07835	80	
256.50689	76	
256.86708	264	1+
257.83193	70	
258.85151	674	1+
259.85599	470	1+
259.89857	70	
260.83649	440	1+
261.07123	66	
261.43106	104	
261.81851	64	
261.85981	64	
261.90559	62	
262.92329	116	
263.83711	126	
263.85663	76	
263.88894	70	
264.07624	82	
265.02119	66	
266.84306	56	
266.86238	120	
266.93337	70	
267.13024	54	
267.79475	68	
267.85089	70	
268.84136	248	
269.79576	74	
269.80958	56	
270.79707	58	
270.83295	62	
272.34906	82	
272.84783	72	
272.88629	64	
274.42407	70	
274.85553	140	
274.87509	258	1+
274.89842	76	
276.85744	802	1+
276.90309	72	
277.92303	58	
277.93558	88	
278.21030	58	
278.84666	716	1+
279.09172	52	
279.24172	70	
279.92565	66	
280.45158	88	
280.85960	148	
280.88143	78	
281.84919	58	
281.86595	52	
282.88510	72	
283.03720	80	
283.34822	66	
283.89212	72	
285.64087	78	
288.87205	136	1+
289.33642	72	
290.85565	122	
292.86982	132	
293.10821	82	
294.86945	188	
295.85378	90	
295.87056	78	
295.89615	80	
296.85131	76	
296.86597	62	
297.97407	112	
298.27062	60	
298.82874	58	
298.89246	64	
298.98607	60	
299.87545	196	
300.87816	104	
301.86229	180	
301.94454	68	
302.38197	94	
302.86861	138	
307.42069	98	
307.80339	58	
308.87292	206	1+
311.03275	74	
311.83043	92	
312.41820	100	
314.84053	106	
321.88000	68	
321.89761	62	
322.91599	70	
322.98676	64	
325.80852	58	
325.89516	62	
326.17025	68	
328.18250	84	
329.86616	66	
329.91300	102	
334.89650	72	
336.91091	54	
340.28406	76	
340.95643	100	
341.31773	72	
341.35887	68	
342.08494	60	
343.21006	84	
345.76943	60	
346.11913	60	
END IONS

###FS:    #m/z: 336.94509 #charge 1+
###MS: 107
###MSMS: 110
BEGIN IONS
TITLE=Cmpd 82, +MS2(336.9451), 28.0-35.0eV, 2.4min #110
RTINSECONDS=140.658
SCANS=107,110
PEPMASS=336.94509	26956
CHARGE=1+
110.11901	88	
134.53696	74	
192.09899	80	
192.89323	70	
196.88185	72	
200.99836	68	
202.87953	58	
203.48006	78	
210.88535	78	
211.94602	804	1+
212.87775	154	
213.93838	130	
214.84790	92	
215.88697	210	
216.91380	74	
221.83868	58	
221.89381	80	
222.94474	84	
222.97781	58	
223.96590	140	
224.83994	168	
225.05843	90	
226.87856	56	
228.83941	58	
229.95526	654	
230.88830	294	1+
231.39313	96	
231.81719	74	
231.94943	154	
231.99278	66	
232.83185	76	
232.84846	76	
233.02085	68	
233.82506	94	
233.89894	186	
234.88225	80	
236.83589	72	
236.89433	70	
236.91336	72	
238.84199	228	1+
239.82352	68	
240.94656	74	
241.02687	62	
241.84195	504	
242.94257	60	
243.89492	56	
244.90242	68	
245.44648	72	
247.96568	194	
248.89941	264	1+
248.97204	74	
249.06093	76	
249.81729	68	
249.96172	204	
250.82784	60	
250.94994	70	
251.00452	66	
251.83397	58	
251.90797	110	
251.92768	84	
251.96232	72	
252.85796	64	
252.97007	458	
253.91143	72	
253.92911	90	
253.98397	88	
254.83614	66	
254.89664	70	
254.93215	108	
254.96402	150	
255.07143	96	
255.17524	78	
256.85679	62	
256.87877	62	
256.91217	76	
256.96737	72	
257.83993	56	
257.86172	84	
258.84315	702	1+
258.89179	62	
259.39816	88	
259.86874	74	
259.90637	84	
262.96178	62	
264.22588	56	
265.84707	72	
266.85700	72	
267.84805	140	
268.84348	206	
269.80023	62	
269.84679	112	
270.84665	82	
271.18304	72	
271.92156	66	
271.97854	66	
272.84981	62	
273.56027	82	
273.87728	114	
274.85946	72	
274.87644	138	
275.36455	68	
275.85799	62	
275.88448	72	
276.19680	94	
276.85396	268	
277.86256	664	1+
278.83690	240	1+
278.98947	78	
280.05078	60	
280.44335	88	
281.46031	66	
281.92993	72	
282.86074	78	
283.93351	66	
285.85323	192	
286.04125	56	
286.84869	696	1+
288.28240	76	
291.89171	70	
293.11073	82	
293.97906	58	
293.99593	126	
294.18532	68	
294.82169	84	
294.86299	58	
295.84929	76	
295.88180	116	
296.23678	92	
297.12247	70	
298.87128	90	
299.01736	66	
299.31482	56	
299.87380	140	
299.91036	84	
300.42475	84	
300.98930	64	
301.88021	66	
302.80056	78	
302.87056	58	
303.94247	90	
304.85740	60	
305.92162	96	
308.40065	86	
310.86181	78	
312.19455	90	
312.47674	82	
322.14274	70	
322.82127	56	
326.91337	60	
327.16453	74	
327.89316	60	
331.75572	64	
331.88541	64	
332.94434	78	
336.62896	74	
337.70898	98	
339.17238	64	
340.40195	98	
END IONS

###FS:    #m/z: 322.92974 #charge 1+
###MS: 111
###MSMS: 112
BEGIN IONS
TITLE=Cmpd 83, +MS2(322.9297), 28.0-35.0eV, 2.4min #112
RTINSECONDS=144.341
SCANS=111-112
PEPMASS=322.92974	373288
CHARGE=1+
99.84785	32	
188.92483	74	
196.88535	90	
197.87719	70	
200.91314	82	
201.04481	278	1+
203.17378	66	
204.25302	34	
205.94660	186	1+
207.97110	48	
208.93919	56	
209.89351	82	
209.91467	82	
210.90311	78	
214.89486	80	
215.04607	78	
216.02159	66	
218.89477	68	
220.87783	54	
221.90273	32	
221.94678	50	
221.96667	84	
222.95075	34	
223.45286	98	
223.95675	116	
224.96391	148	
225.86608	64	
226.12232	70	
227.93374	156	
228.84842	52	
231.89817	38	
232.82313	30	
233.91401	66	
236.02413	66	
238.93982	140	
239.08114	108	
239.15446	30	
239.78598	66	
239.81004	38	
240.06705	74	
240.79614	76	
240.81725	68	
240.83598	50	
240.88924	58	
240.94020	1130	
241.94137	1228	
242.94150	2908	1+
243.82716	128	
243.87381	62	
244.58923	42	
244.81573	150	
244.88916	94	
244.94039	662	1+
244.98294	52	
245.79854	52	
245.85057	68	
246.97389	320	
246.99772	76	
247.86599	68	
248.84027	66	
248.96820	60	
249.06801	68	
249.97072	72	
250.50688	30	
250.98117	66	
252.83105	76	
252.87551	68	
253.04750	64	
254.11535	44	
254.13278	48	
254.16536	110	
254.78307	72	
254.91850	72	
255.38315	32	
256.27474	96	
256.90221	52	
257.80845	88	
257.84205	72	
257.92259	102	
258.09224	60	
258.81615	76	
258.82923	314	1+
258.85674	94	
259.02673	46	
259.44779	104	
260.13397	52	
260.82739	422	1+
261.83012	284	1+
262.35518	92	
263.83286	58	
266.49985	34	
268.92310	72	
268.96952	86	
269.21962	76	
270.10288	66	
272.84772	90	
275.80722	70	
275.82138	88	
276.01899	62	
277.12003	74	
277.93379	52	
278.84757	88	
279.09121	1452	1+
279.82458	62	
280.79322	72	
280.92495	58	
282.08413	38	
282.85611	56	
283.06909	58	
283.20940	72	
283.36085	68	
283.78828	50	
283.85082	68	
284.29293	546	
284.53176	32	
287.45765	92	
289.20263	50	
289.88364	76	
290.22073	70	
291.10394	52	
291.80221	158	
291.86485	70	
292.16295	60	
292.45243	50	
292.83476	66	
295.01691	36	
296.83641	62	
298.11271	34	
299.77812	52	
300.81211	34	
301.87359	70	
302.87321	78	
303.14891	80	
305.86600	76	
305.88336	68	
306.88245	68	
307.80001	140	
307.89429	62	
308.87306	244	1+
309.08693	68	
309.90335	60	
310.12628	54	
314.03913	42	
314.87798	88	
315.10461	98	
315.83039	66	
315.85231	50	
318.24018	54	
319.88062	56	
320.92900	30	
321.80957	44	
324.89576	106	
325.67143	32	
325.89980	78	
326.48522	42	
326.88044	62	
327.86256	32	
327.90232	74	
328.03773	78	
END IONS

###FS:    #m/z: 340.94013 #charge 1+
###MS: 111
###MSMS: 113
BEGIN IONS
TITLE=Cmpd 84, +MS2(340.9401), 28.0-35.0eV, 2.4min #113
RTINSECONDS=145.113
SCANS=111,113
PEPMASS=340.94013	176500
CHARGE=1+
192.92540	64	
194.07140	86	
203.05269	60	
203.92495	66	
204.00768	66	
204.88904	60	
213.87563	64	
215.86781	54	
215.88558	114	
218.88577	86	
218.90036	76	
220.87601	66	
224.83734	66	
224.97723	66	
225.83202	204	1+
227.05778	68	
228.84284	54	
228.93999	74	
229.83598	72	
229.85661	78	
230.82184	62	
230.88901	56	
231.95117	150	
232.89088	130	
233.90133	76	
234.91041	56	
236.90414	62	
237.86196	58	
238.16048	76	
238.85838	68	
238.88558	90	
239.81962	82	
239.84451	132	
240.22871	62	
240.83947	70	
240.85884	116	
240.90685	120	
240.93740	68	
241.06028	104	
241.11927	122	
241.84235	606	1+
241.89704	68	
242.83034	166	
243.83412	184	1+
244.87544	78	
244.95696	106	
246.94570	78	
247.83213	58	
247.97913	76	
248.80712	62	
249.95934	60	
252.92157	118	
254.85360	54	
255.07480	184	
255.83068	60	
255.90099	68	
255.94850	80	
255.96807	80	
256.26487	74	
256.86930	70	
257.83610	70	
257.86558	138	
257.92056	74	
257.93849	66	
258.84583	732	1+
258.86785	130	
259.84969	502	1+
259.91245	92	
259.94213	102	
259.97367	74	
260.83382	484	
260.91103	76	
261.82729	90	
261.85222	92	
262.17422	68	
262.85040	66	
262.92362	74	
263.90888	56	
264.86901	72	
265.01703	76	
265.15686	54	
265.82922	64	
265.86955	62	
266.84321	340	1+
266.85927	54	
267.96953	66	
268.83713	140	
270.09059	60	
270.82944	66	
272.82557	72	
272.84702	188	
272.93161	56	
273.44249	92	
274.86461	80	
275.07144	78	
275.85409	126	
275.87346	132	
275.94994	66	
276.85740	456	
277.62294	72	
277.85848	278	
278.84679	484	1+
279.89224	68	
279.96911	94	
280.83845	138	
280.86014	120	
280.88541	68	
281.84138	84	
281.85972	70	
281.88847	92	
282.92869	80	
282.99072	66	
283.92937	102	
284.88153	66	
285.84215	56	
286.40731	60	
288.83964	66	
290.90051	66	
290.99936	70	
291.85639	68	
292.89117	56	
294.86577	62	
294.92284	76	
295.87605	120	
295.97005	68	
297.00370	68	
297.88043	62	
298.01404	54	
298.85647	76	
298.87312	74	
299.86481	58	
299.96342	56	
300.80192	62	
300.88263	126	
301.86097	72	
301.88125	96	
301.92284	72	
302.17679	104	
303.81183	66	
303.99376	72	
306.02471	60	
306.88481	80	
313.87412	70	
316.39392	64	
316.48349	76	
318.81209	74	
318.89780	64	
319.83908	70	
322.10465	68	
327.89553	80	
328.13147	84	
328.71010	74	
330.82832	72	
337.87387	72	
338.72504	76	
340.35853	96	
344.28242	70	
END IONS

###FS:    #m/z: 336.94498 #charge 1+
###MS: 111
###MSMS: 114
BEGIN IONS
TITLE=Cmpd 85, +MS2(336.9450), 28.0-35.0eV, 2.5min #114
RTINSECONDS=145.885
SCANS=111,114
PEPMASS=336.94498	23972
CHARGE=1+
194.87290	72	
196.06066	74	
197.96032	88	
198.88907	100	
206.88160	78	
207.87022	88	
207.91805	68	
210.89440	72	
211.94373	542	1+
212.03550	58	
212.87975	252	
213.87775	114	
213.94172	232	
215.88524	108	
216.61017	82	
217.88619	72	
217.93505	78	
223.88448	50	
223.97463	70	
224.97414	110	
225.82907	48	
225.87729	90	
226.83525	264	1+
226.94664	68	
227.05592	80	
229.95489	234	
230.89009	454	
230.96010	92	
231.82303	72	
231.94954	394	
233.09018	68	
233.16148	80	
234.82581	80	
234.94455	58	
235.89374	142	
237.85350	56	
238.05244	84	
238.85174	172	
238.88488	158	
239.14671	76	
239.84706	280	
240.82585	72	
240.84648	154	
241.84173	614	1+
241.91412	86	
243.83225	112	
243.85134	76	
246.90512	50	
247.96681	280	
247.98160	114	
248.06015	48	
248.90012	312	1+
249.96048	70	
250.96726	144	
250.98410	74	
251.87602	152	
251.94892	64	
252.97031	558	
253.51085	74	
253.84890	74	
253.90608	138	
254.09390	70	
254.93434	66	
254.96604	188	
255.06949	84	
255.14330	104	
255.89191	74	
255.96814	78	
256.85936	54	
256.90767	74	
258.82296	52	
258.84662	592	1+
258.87015	60	
261.88579	62	
263.06963	80	
263.52159	50	
264.83293	70	
264.86498	120	
266.39782	60	
267.83712	58	
267.96744	106	
268.05188	80	
268.84070	604	1+
268.99775	76	
270.06826	72	
270.92636	50	
271.91571	58	
272.43630	74	
272.91666	62	
273.11155	58	
273.88715	62	
273.93025	60	
274.80064	84	
274.85522	114	
275.84318	128	
275.86003	66	
275.87617	70	
276.85807	636	1+
276.90345	48	
277.95248	60	
278.82873	100	
278.86559	108	
279.83904	76	
279.89491	86	
280.26024	66	
281.79575	68	
281.85747	68	
283.78452	80	
283.80101	56	
285.85742	84	
286.85219	248	
287.84801	230	1+
288.20476	86	
288.67228	60	
289.03769	48	
290.91094	72	
291.85870	72	
292.79483	68	
292.85703	72	
294.87039	252	1+
294.88128	292	1+
295.08162	72	
296.14104	64	
296.87249	80	
297.01626	50	
297.06735	54	
298.40637	74	
299.87410	60	
300.87631	70	
301.21277	90	
301.89058	100	
302.83481	68	
305.76255	58	
305.86169	66	
306.88033	136	
309.87113	68	
309.98999	52	
310.87910	80	
312.80490	58	
312.86939	58	
318.55537	70	
318.88132	118	
318.89966	82	
318.92141	74	
321.82698	80	
323.89003	72	
325.37901	68	
325.88854	82	
327.62870	78	
327.72223	68	
327.94447	82	
335.52372	80	
335.62056	94	
335.91953	80	
336.14928	52	
337.15173	58	
337.17701	68	
337.28234	66	
339.92853	80	
341.08441	58	
END IONS

###FS:    #m/z: 363.95608 #charge 1+
###MS: 115
###MSMS: 116
BEGIN IONS
TITLE=Cmpd 86, +MS2(363.9561), 28.0-35.0eV, 2.5min #116
RTINSECONDS=149.564
SCANS=115-116
PEPMASS=363.95608	65098
CHARGE=1+
66.86646	72	
176.56810	72	
183.93359	92	
184.94589	72	
189.86435	178	
190.93350	104	
191.85590	178	
192.86032	148	
194.89004	68	
195.45086	106	
195.89751	94	
199.41044	84	
207.87008	92	
208.93831	120	
209.94280	418	1+
210.88215	154	
210.90319	70	
211.88426	108	
212.87817	970	
213.00390	72	
215.89860	70	
215.97248	72	
222.95073	562	1+
223.88716	142	
224.88866	340	1+
224.94621	586	1+
224.97625	152	
226.94685	1530	1+
226.96984	92	
227.93144	234	
228.82634	84	
228.89405	178	
228.94251	1758	1+
230.79528	82	
230.88928	1168	1+
231.79845	82	
231.83970	82	
232.88439	178	
233.96084	88	
234.91439	80	
240.82255	210	
240.83548	236	1+
240.87417	70	
240.94072	218	
240.96257	710	1+
241.94138	238	
242.82057	130	
242.86448	78	
242.88722	72	
242.90697	90	
242.94079	778	1+
242.96043	392	1+
243.82668	198	
244.81961	126	
244.88929	78	
244.93403	120	
244.95741	1112	1+
246.81086	212	
246.95156	1056	1+
246.97267	140	
247.01291	68	
247.85707	74	
247.89679	80	
248.80194	328	1+
248.84211	74	
248.89868	156	
249.09206	104	
250.95045	106	
250.97348	86	
251.14486	74	
251.90608	68	
251.96663	76	
252.89370	264	1+
254.79501	84	
255.17136	68	
255.88568	100	
256.40467	70	
257.41649	74	
258.83144	200	
258.84595	210	
258.97373	184	
259.83933	500	1+
260.83940	290	1+
260.96927	202	
261.96822	134	
262.06875	78	
262.85063	144	
263.08143	96	
263.84742	78	
263.90383	112	
263.97532	78	
264.81660	184	
264.87895	82	
264.99042	92	
265.79395	94	
265.92343	80	
266.81338	444	1+
268.80904	366	1+
269.84014	138	
269.97045	178	
270.39322	88	
270.81114	74	
270.83509	120	
271.79614	72	
272.88428	88	
274.36715	72	
274.79074	68	
276.85596	348	1+
277.91744	124	
278.79960	194	
278.84599	136	
278.87647	68	
279.79379	1202	1+
279.85563	118	
280.79233	1134	1+
280.83627	124	
280.86697	232	1+
280.93518	74	
281.85188	94	
282.11947	72	
282.82932	74	
282.85499	314	1+
284.82201	134	
284.93580	96	
285.88103	92	
286.81626	100	
288.86652	74	
289.83139	80	
289.87122	80	
290.94076	72	
291.08281	68	
294.88294	80	
295.10031	76	
296.80658	110	
297.11176	70	
297.80055	1388	1+
298.80284	1190	1+
300.80462	340	1+
301.79510	76	
301.86467	346	
302.81157	146	
303.85545	106	
303.87450	70	
304.85920	122	
305.37196	80	
305.44272	80	
306.89090	90	
307.87898	128	
308.38591	78	
310.81407	70	
311.11747	80	
316.81265	190	
317.81471	174	
319.82337	138	
320.83685	82	
321.12925	68	
321.81869	88	
322.88010	172	1+
322.92941	84	
326.05067	88	
327.09775	76	
331.01824	86	
336.94434	236	1+
342.38017	84	
342.89823	68	
343.71535	70	
344.90128	124	
348.95737	74	
351.77272	68	
353.04754	72	
354.72220	68	
357.78844	72	
360.85628	110	
362.49781	94	
363.74265	70	
367.13244	74	
367.26642	78	
367.79145	72	
368.74315	80	
END IONS

###FS:    #m/z: 336.94506 #charge 1+
###MS: 115
###MSMS: 117
BEGIN IONS
TITLE=Cmpd 87, +MS2(336.9451), 28.0-35.0eV, 2.5min #117
RTINSECONDS=150.336
SCANS=115,117
PEPMASS=336.94506	25104
CHARGE=1+
182.86769	90	
185.92559	78	
199.93628	78	
201.04925	64	
202.04610	62	
205.95007	72	
206.92779	66	
207.97716	130	
210.89611	60	
211.94353	650	
212.88063	388	1+
213.93845	268	1+
216.88670	64	
216.94432	46	
218.82443	54	
221.87338	64	
223.37229	86	
223.82979	62	
223.97363	242	
226.83006	108	
226.85244	62	
226.89126	76	
226.94575	74	
227.04777	76	
227.84085	56	
228.84471	116	
229.88997	72	
229.95354	394	
230.88868	508	1+
231.95134	230	
232.82398	64	
233.94688	154	
234.83339	80	
234.94437	84	
236.89460	182	
237.06447	60	
237.86822	102	
237.90833	46	
238.85835	78	
238.88287	64	
238.90186	52	
239.85011	130	
239.86519	80	
240.07614	82	
240.83476	54	
241.84221	470	1+
241.89097	66	
242.12056	68	
242.92333	60	
243.03254	58	
243.89667	58	
244.86405	52	
244.95045	52	
247.05968	64	
247.96632	212	
248.90163	184	
249.02601	76	
249.96577	120	
250.83735	86	
250.97360	54	
251.85567	60	
252.05843	48	
252.84023	110	
252.92828	78	
252.95567	62	
252.97288	220	
253.80216	66	
253.90383	160	
254.08969	168	
254.87060	126	
254.93996	64	
254.96333	66	
255.97025	46	
256.25701	56	
256.85142	66	
256.87455	82	
257.85346	218	
258.84645	560	1+
259.79562	46	
259.89648	76	
262.87842	108	
263.06566	84	
263.88682	72	
263.92648	82	
264.95524	74	
266.01948	46	
266.12957	70	
266.84904	96	
267.82095	58	
267.85078	72	
267.86735	76	
268.84191	142	
268.95727	68	
269.83998	64	
271.84419	88	
271.91565	86	
272.91719	72	
274.84383	62	
274.85919	390	1+
274.91883	98	
275.83779	46	
276.85781	1078	1+
277.08770	90	
277.83908	98	
278.40487	92	
278.83643	126	
278.88462	52	
278.93658	58	
279.83690	56	
279.86171	66	
279.88618	90	
280.09367	72	
280.88350	54	
281.02538	86	
281.86994	50	
281.99804	62	
282.12353	88	
283.87120	72	
284.89840	70	
285.84816	60	
286.85089	248	
287.85621	106	
287.92811	46	
288.85844	56	
289.83778	56	
291.86094	66	
293.10638	188	
293.86560	338	1+
293.95616	66	
294.04414	58	
296.29114	72	
297.81687	74	
297.88534	194	1+
299.08315	54	
299.32108	52	
300.79302	70	
300.88474	68	
300.94244	152	
301.87205	62	
304.86364	54	
306.43325	64	
306.88885	86	
307.88758	64	
308.87743	58	
309.88838	88	
312.88712	68	
312.90465	62	
314.87548	82	
315.45337	82	
317.88945	80	
320.84084	94	
320.88955	86	
320.93324	94	
326.36534	68	
332.85013	60	
333.29180	114	
336.27757	72	
339.11381	82	
340.94576	82	
END IONS

###FS:    #m/z: 507.84471 #charge 1+
###MS: 115
###MSMS: 118
BEGIN IONS
TITLE=Cmpd 88, +MS2(507.8447), 28.2-35.2eV, 2.6min #118
RTINSECONDS=151.108
SCANS=115,118
PEPMASS=507.84471	18396
CHARGE=1+
93.40439	116	
196.01450	318	
206.86044	90	
222.97425	92	
224.97551	100	
232.89474	126	
266.16887	164	
270.36289	96	
277.80481	88	
279.94365	86	
282.81109	96	
287.84823	118	
287.86922	324	1+
289.94449	104	
290.85706	208	1+
290.87912	116	
293.87549	166	
294.87862	148	
297.85206	182	
299.91511	120	
299.97798	96	
300.78839	142	1+
301.84572	118	
303.86910	184	
304.87881	128	
305.86505	584	
307.85432	108	
307.89114	138	
308.14425	214	
308.87187	374	1+
308.88828	128	
311.15845	86	
311.88382	286	
311.97783	124	
312.22406	134	
312.80668	90	
312.88492	150	
313.86436	432	1+
314.77872	118	
314.86678	370	1+
318.82833	90	
319.86078	102	
323.87058	270	1+
324.89981	180	
325.89419	142	
326.82418	348	1+
326.88453	428	
326.99031	88	
327.89809	266	
328.40184	96	
328.62278	92	
328.86951	138	
329.88967	142	
330.87280	122	
331.73089	92	
332.87590	190	
333.17367	174	
333.87887	86	
335.03587	90	
335.89237	100	
336.94384	162	
337.88283	206	
342.29183	86	
344.77936	90	
345.99829	132	
347.78019	140	
348.41600	108	
349.77884	204	
350.83199	92	
350.88803	334	1+
354.80776	90	
355.89809	136	
356.81149	134	
358.79179	92	
360.75620	108	
361.81861	106	
361.85798	90	
362.34117	88	
364.83401	90	
365.78284	126	
367.71237	92	
367.76409	120	
368.81854	116	
368.89734	270	
369.83371	180	
371.71051	114	
373.72329	116	
374.81626	128	
379.88979	88	
380.71519	576	1+
381.81913	92	
381.83554	124	
383.76094	100	
383.78076	98	
383.79789	122	
384.85568	216	
385.76509	204	
387.85292	122	
388.80357	84	
389.35329	84	
390.75261	126	
390.84014	476	1+
391.75047	120	
392.73099	138	
394.78266	98	
394.81226	92	
394.89992	178	
397.36808	100	
398.72956	500	
399.72384	540	1+
399.87368	86	
401.86064	190	1+
402.75635	188	1+
403.72951	264	1+
404.72965	306	1+
404.86431	136	
405.87046	108	
406.76141	100	
407.87348	260	
408.12742	86	
408.85218	876	1+
409.75506	98	
410.74230	298	1+
410.83395	520	1+
411.05916	96	
411.71981	94	
412.20634	90	
412.72948	158	
413.07776	122	
413.74763	128	
414.74223	228	1+
414.82132	116	
415.84602	180	1+
417.70558	92	
420.27192	86	
421.88457	434	1+
422.86102	310	1+
423.77421	224	
424.86959	130	
425.05933	86	
425.19032	140	1+
425.74183	136	
425.78102	116	
425.82892	212	
426.75297	300	
426.86120	574	1+
427.73595	418	1+
427.87848	90	
428.68170	112	
428.73884	292	1+
428.84736	776	1+
429.70063	118	
430.73847	92	
430.88341	120	
431.86817	220	
432.24388	170	
432.86998	106	
433.71555	102	
433.85006	166	1+
435.71676	84	
441.69359	92	
442.88238	94	
443.77607	92	
444.87371	1638	1+
446.74247	150	
447.71099	156	
447.90824	88	
448.55589	112	
449.87819	390	
450.88247	180	
451.75155	98	
452.76695	92	
457.90690	98	
462.88139	648	1+
464.87588	118	
467.88931	754	1+
468.69472	96	
485.89948	122	
486.90794	112	
487.80995	90	
487.89089	122	
507.86174	84	
END IONS

###FS:    #m/z: 363.95622 #charge 1+
###MS: 119
###MSMS: 120
BEGIN IONS
TITLE=Cmpd 89, +MS2(363.9562), 28.0-35.0eV, 2.6min #120
RTINSECONDS=154.767
SCANS=119-120
PEPMASS=363.95622	62686
CHARGE=1+
58.62344	66	
176.11493	84	
183.86542	74	
185.87199	76	
189.86338	200	
191.85902	270	
196.88182	70	
200.88706	188	
205.94833	76	
207.87286	170	
208.95849	82	
209.94483	374	
210.83541	70	
210.88158	86	
212.87829	810	1+
213.89322	70	
218.88383	70	
222.95377	646	1+
223.93978	66	
224.89045	110	
224.94804	746	1+
225.96323	94	
226.87459	72	
226.94741	1646	1+
226.97029	120	
228.86592	80	
228.89672	344	
228.94223	1566	1+
229.80629	68	
230.88731	1092	1+
231.90500	92	
232.42516	92	
235.11396	68	
235.93543	90	
237.09304	84	
237.13099	68	
239.07187	78	
239.20948	78	
240.93816	146	
240.96416	222	
241.90831	80	
241.94322	108	
242.94167	1042	1+
243.81960	184	
243.95985	124	
244.81811	124	
244.95464	988	
244.98312	102	
245.94229	88	
246.81717	122	
246.86008	96	
246.90001	66	
246.95284	812	1+
247.80877	170	
248.80437	598	1+
248.82921	70	
248.89861	202	
249.90549	78	
250.89588	128	
250.92303	64	
251.04154	66	
252.89923	86	
252.92829	82	
253.54592	72	
254.36573	92	
256.42044	66	
257.06746	72	
258.84488	266	
258.94929	92	
258.97689	102	
259.89255	86	
259.91260	84	
260.83050	238	
260.96925	356	1+
261.83353	140	
262.82776	108	
262.88445	94	
263.14754	66	
263.83299	64	
263.86885	88	
264.79633	102	
264.96211	142	
265.81111	748	1+
266.18805	66	
266.81144	636	1+
266.97367	116	
267.90938	76	
268.88078	72	
269.79345	140	
269.92285	70	
269.96372	76	
270.83235	114	
273.85091	66	
274.85760	70	
276.80899	142	
278.84718	222	
279.79158	1240	1+
279.84085	100	
280.44730	86	
280.79377	1052	1+
281.86169	70	
282.78844	140	
282.83137	100	
283.79865	72	
283.84989	200	
284.82539	68	
284.84764	94	
285.84402	274	
285.91674	104	
286.82059	82	
286.89319	66	
286.98720	96	
287.14187	106	
287.15820	70	
290.84412	154	
293.13134	68	
293.85031	70	
294.69736	78	
295.26690	68	
295.39125	74	
295.80621	460	1+
296.84486	66	
297.40375	80	
297.89940	74	
298.41762	80	
298.80389	1436	1+
298.86475	282	1+
298.88801	74	
299.91539	84	
300.27603	70	
300.79973	514	1+
300.85065	108	
301.81388	140	
301.86258	448	1+
302.24099	92	
303.85189	224	
304.80100	80	
305.38501	76	
306.29548	98	
306.42464	112	
306.88447	78	
307.00719	72	
308.92521	76	
310.81836	68	
310.87685	72	
311.86258	80	
316.81640	398	1+
317.94264	244	1+
318.81184	66	
319.36705	64	
319.79971	66	
319.83570	100	
320.80717	78	
321.82144	186	1+
321.95064	94	
324.01608	78	
324.92711	80	
325.25248	70	
326.87857	72	
326.94439	106	
327.07097	88	
327.86784	132	
332.42271	86	
336.94877	76	
337.36381	74	
340.81434	66	
341.90131	102	
343.41233	70	
350.78587	66	
359.02545	70	
361.77587	64	
365.76204	68	
END IONS

###FS:    #m/z: 507.84445 #charge 1+
###MS: 119
###MSMS: 121
BEGIN IONS
TITLE=Cmpd 90, +MS2(507.8444), 28.2-35.2eV, 2.6min #121
RTINSECONDS=155.539
SCANS=119,121
PEPMASS=507.84445	20928
CHARGE=1+
222.97920	134	
223.97604	98	
224.97918	158	
225.07669	82	
230.88518	102	
232.89277	136	
248.97741	106	
254.79666	98	
254.86157	82	
265.78500	108	
274.85261	128	
275.38720	94	
278.09360	84	
281.08672	126	
281.91108	84	
282.35047	108	
284.43211	90	
285.42924	92	
285.95440	84	
287.85315	110	
289.85988	128	
289.87819	132	
290.39834	84	
291.88124	128	
293.96713	132	
294.86421	190	
296.85798	288	1+
298.51683	92	
299.37450	94	
303.87170	132	
305.86188	508	1+
307.88898	340	
308.14238	106	
308.87619	268	1+
309.14103	90	
310.16219	164	
311.36196	112	
312.87974	96	
313.88208	208	
314.86654	528	1+
316.88325	88	
318.78879	192	1+
319.07941	86	
321.88659	120	
322.86226	274	1+
323.83698	92	
325.90246	298	
326.13467	84	
326.82390	120	
326.88363	314	
327.88053	142	
328.88482	138	
332.87737	248	
333.87042	128	
334.89215	138	
336.94733	176	
339.87200	90	
341.76706	90	
343.01662	94	
344.76987	134	
345.39962	128	
347.77618	122	
347.89843	90	
348.78729	128	
349.75020	104	
349.86635	304	1+
350.76709	90	
350.84032	96	
350.96866	90	
352.77320	228	1+
353.89244	116	
354.83129	88	
355.89314	198	
362.86268	172	
365.88747	204	1+
366.73842	264	
369.83431	222	
370.39094	112	
370.83165	106	
370.87552	104	
372.70637	86	
373.72191	126	
374.81888	116	
375.73462	84	
375.85619	88	
375.92468	84	
377.88888	132	
380.72195	232	
381.72940	144	
381.76734	138	
382.40050	240	1+
382.87587	130	
382.89451	84	
383.77483	200	
384.75020	184	1+
386.39108	98	
386.82837	84	
387.37384	82	
387.72450	88	
387.84566	288	1+
387.86386	88	
388.04411	102	
388.79939	106	
389.35823	88	
390.05634	84	
390.84224	354	1+
390.87409	84	
392.73381	150	1+
392.82728	360	1+
393.34948	90	
397.75713	102	
398.38567	84	
398.72930	446	
399.72566	248	
399.85294	86	
400.72534	130	
401.72476	84	
402.82319	88	
403.87342	186	
405.72933	86	
405.76437	142	
405.86133	198	
407.86659	158	
408.75662	194	1+
408.85143	906	1+
410.71695	94	
410.83356	674	1+
411.74013	84	
411.83605	444	1+
412.73317	104	
412.75974	130	
413.75482	146	
414.79416	100	
416.74447	196	1+
418.84320	90	
420.32695	114	
421.73825	140	
421.87638	166	
422.88311	94	
423.77487	302	1+
423.86951	366	1+
424.79535	166	
424.83036	144	
425.75497	346	1+
426.86554	234	1+
427.73271	168	
427.78664	114	
428.73200	184	
428.77988	120	
428.84650	594	1+
429.69602	112	
429.90575	90	
430.74430	130	
431.86667	436	1+
432.24441	220	1+
433.72270	122	1+
433.85648	206	1+
439.89150	218	
440.73136	86	
440.90359	110	
442.74942	92	
442.85156	94	
442.95362	90	
444.86984	1028	1+
445.74795	326	1+
446.71044	120	
446.88314	94	
447.71341	156	
447.86897	112	
448.71988	96	
448.79620	114	
449.88071	354	1+
450.88377	228	1+
452.75924	96	
453.72481	148	
457.90461	256	
462.88423	970	1+
465.72388	130	
466.71827	112	
467.89165	544	1+
470.75864	86	
472.89645	120	
485.89705	580	1+
486.89925	336	1+
492.01774	94	
495.99409	94	
499.27893	94	
END IONS

###FS:    #m/z: 359.96141 #charge 1+
###MS: 119
###MSMS: 122
BEGIN IONS
TITLE=Cmpd 91, +MS2(359.9614), 28.0-35.0eV, 2.6min #122
RTINSECONDS=156.31
SCANS=119,122
PEPMASS=359.96141	18800
CHARGE=1+
62.22653	86	
184.16363	60	
191.06733	76	
192.10576	78	
197.10061	82	
201.87338	72	
203.08773	76	
205.94653	88	
208.88752	72	
209.94613	184	
214.87426	92	
216.85469	132	
216.88628	62	
219.86423	70	
222.34922	66	
222.89546	74	
222.95544	348	1+
223.88939	242	1+
224.94847	60	
225.94510	72	
226.94780	714	1+
228.94335	1024	1+
231.86953	58	
232.54490	90	
233.86286	228	1+
233.95512	68	
236.84719	82	
237.85733	62	
238.16236	82	
238.81853	70	
238.93242	104	
239.90710	82	
240.82163	68	
240.83528	94	
240.90464	82	
240.93933	128	
241.06468	82	
241.78338	128	
241.84720	78	
242.89667	60	
243.83157	74	
244.95567	368	1+
246.95247	740	
247.80105	400	1+
248.80439	342	1+
250.79936	148	1+
250.94619	64	
251.02019	84	
251.04212	62	
251.05509	60	
251.07284	72	
252.79202	70	
252.87393	64	
254.09941	78	
254.84579	82	
254.88693	66	
255.06241	136	
256.95750	84	
258.86824	72	
258.97188	194	
259.14519	64	
260.83778	142	
260.96003	68	
261.87202	84	
262.94992	68	
263.97643	74	
264.82012	190	
265.08686	92	
266.02148	108	
266.81542	416	1+
266.91127	62	
268.95734	84	
269.80413	84	
269.96916	130	
270.83362	64	
270.88606	60	
273.96450	82	
274.81695	68	
275.79097	70	
275.80553	70	
275.97441	70	
276.81328	78	
276.85284	154	
277.91343	76	
278.79698	234	
278.83921	272	1+
278.91948	92	
279.80315	92	
280.79214	928	1+
280.83826	70	
281.04212	74	
281.37951	100	
281.85940	108	
282.81104	88	
283.84640	68	
284.82843	72	
285.82437	126	
286.43625	86	
286.81468	64	
287.85757	66	
287.91558	74	
293.11788	102	
293.42134	88	
293.80654	80	
293.88218	84	
296.80995	522	1+
298.80277	1016	1+
298.87782	76	
299.14086	72	
299.81793	76	
299.87389	74	
300.80543	68	
300.99763	72	
301.80551	72	
302.88159	70	
302.90941	60	
302.99511	62	
303.88291	94	
307.84254	68	
309.89893	98	
310.88115	76	
312.86340	88	
312.91119	104	
313.94166	66	
314.82115	120	
316.13186	60	
316.31749	94	
316.76505	74	
316.81579	274	
317.81775	136	
318.12371	74	
318.15053	74	
318.41951	76	
318.81216	68	
318.93680	84	
319.09693	80	
319.94202	78	
320.80392	76	
321.82040	74	
322.93155	62	
323.01652	128	
323.14561	78	
323.25186	88	
323.95641	62	
324.88071	72	
324.90294	70	
325.14182	82	
332.88201	64	
336.94212	68	
337.89158	100	
338.11972	72	
338.43132	74	
338.87022	60	
340.93926	88	
343.96355	92	
345.91357	60	
347.90296	80	
348.95963	88	
351.01337	72	
355.41862	100	
358.20207	100	
358.31120	130	
361.36476	72	
361.83186	80	
END IONS

###FS:    #m/z: 322.92986 #charge 1+
###MS: 123
###MSMS: 124
BEGIN IONS
TITLE=Cmpd 92, +MS2(322.9299), 28.0-35.0eV, 2.7min #124
RTINSECONDS=159.967
SCANS=123-124
PEPMASS=322.92986	364754
CHARGE=1+
172.70277	50	
185.16126	32	
185.32170	32	
192.24913	38	
200.83528	62	
201.04564	176	
201.37393	34	
202.04678	120	
205.94740	168	
206.94879	74	
206.96671	56	
209.16427	32	
214.98147	56	
217.02416	66	
220.87423	80	
221.06774	58	
221.87728	46	
221.89715	94	
223.96032	56	
224.16195	44	
224.95547	46	
225.81262	210	1+
225.86028	30	
226.81416	142	1+
226.85977	80	
227.83360	62	
228.83741	70	
228.86530	74	
228.91915	34	
230.76793	34	
230.83310	58	
230.87425	56	
231.02146	56	
231.84517	46	
232.55641	32	
233.88441	60	
234.92576	70	
235.92597	68	
236.12967	68	
237.02100	38	
237.85576	72	
237.95604	40	
238.89063	48	
238.93819	64	
239.07462	62	
240.93943	958	
241.62360	92	
241.94218	890	
242.94264	2298	1+
243.04597	34	
243.21654	38	
243.71231	64	
243.81994	50	
244.83904	30	
244.85645	68	
244.93823	706	1+
245.10254	44	
245.12717	52	
245.23452	30	
246.83589	66	
246.97741	148	
248.79176	54	
248.85361	60	
249.85246	52	
250.13000	66	
250.95406	70	
251.07477	68	
253.00547	32	
253.04567	64	
253.78065	64	
254.11135	72	
254.17986	86	
254.87735	72	
255.84239	84	
256.90124	96	
257.84778	60	
258.83046	382	
258.89997	72	
258.95331	48	
259.85403	40	
259.89448	56	
260.00384	60	
260.83165	58	
260.97059	68	
261.83074	376	1+
261.88183	82	
263.82725	64	
265.05388	62	
265.08888	42	
265.18310	66	
265.97722	88	
266.40231	50	
266.88913	56	
267.80514	70	
267.86095	74	
268.46792	34	
268.88114	70	
268.93720	52	
268.95157	64	
268.97737	68	
269.06196	36	
271.79205	80	
271.85294	72	
275.80905	32	
276.82138	90	
277.11179	40	
277.84338	36	
278.03435	74	
278.81490	44	
278.84374	142	
279.09089	904	1+
279.82673	66	
280.14518	58	
280.26637	54	
280.83600	52	
280.95555	78	
282.02598	66	
282.08879	74	
282.30105	70	
282.32706	40	
282.47637	30	
282.81923	64	
282.97196	56	
283.07110	108	
284.29064	276	
284.87533	76	
285.97296	84	
286.30004	48	
286.85233	60	
287.79310	36	
288.40736	86	
288.89135	82	
290.85442	58	
293.85260	72	
294.12567	38	
300.86543	34	
301.09332	92	
302.10006	70	
304.85496	90	
306.87354	54	
308.81923	76	
311.10847	76	
311.86515	58	
317.82164	90	
321.26105	80	
321.82490	72	
322.12863	52	
324.20575	38	
325.08463	68	
325.89497	126	
326.82712	94	
326.89522	94	
327.87549	56	
327.92888	96	
328.14677	72	
328.22243	38	
END IONS

###FS:    #m/z: 340.94040 #charge 1+
###MS: 123
###MSMS: 125
BEGIN IONS
TITLE=Cmpd 93, +MS2(340.9404), 28.0-35.0eV, 2.7min #125
RTINSECONDS=160.738
SCANS=123,125
PEPMASS=340.94040	179914
CHARGE=1+
134.96200	66	
149.38917	102	
185.88198	80	
192.92687	60	
192.96280	82	
193.95516	66	
206.97875	62	
208.95685	64	
209.96428	60	
212.90149	72	
213.94104	144	
216.88838	76	
217.05123	102	
217.88439	110	
217.91694	62	
218.89341	72	
221.94142	74	
222.97971	64	
223.83513	68	
223.85305	70	
223.96161	90	
224.84471	62	
224.89637	70	
228.83927	78	
230.84807	90	
230.89267	64	
231.88788	180	
231.95079	136	
233.89354	72	
233.94969	72	
234.51712	88	
234.92347	90	
237.91013	66	
238.42210	96	
238.90071	78	
239.06349	132	
239.81789	70	
239.83471	86	
239.85609	194	1+
239.87861	68	
241.83985	484	1+
243.04797	90	
243.84263	128	
244.89692	60	
246.85100	156	
246.94739	72	
247.84357	78	
247.97900	60	
249.89687	68	
249.96289	94	
249.98625	76	
251.00081	88	
251.95881	72	
252.92438	86	
253.80408	72	
254.90299	78	
254.96555	70	
255.04789	76	
255.07557	96	
256.80772	86	
256.86620	308	1+
256.88661	64	
257.84658	92	
257.92676	62	
258.84480	542	
259.85006	322	
259.87074	96	
260.84112	150	
260.90966	74	
261.83103	106	
261.85048	80	
261.88784	68	
261.91609	70	
262.86061	88	
263.92253	68	
264.86604	78	
265.02691	76	
266.85224	144	
266.86261	120	
267.13403	66	
267.79062	76	
267.85359	68	
268.84308	138	
269.04204	100	
269.79508	120	
269.84025	108	
270.79948	60	
270.83967	64	
272.93337	310	1+
273.39382	72	
274.85983	82	
274.89636	78	
274.91661	98	
274.93094	64	
275.11196	58	
275.84197	58	
275.86631	174	
275.93977	66	
275.97053	76	
276.85640	922	1+
277.83980	78	
277.96049	58	
278.84718	434	
279.83999	138	
279.88637	164	
279.91475	88	
280.77452	76	
280.85197	242	1+
280.88019	78	
280.94341	86	
280.99876	68	
284.04948	68	
284.87351	78	
286.80405	68	
286.87063	64	
286.96640	92	
288.92305	60	
289.79796	66	
291.79874	72	
291.85987	94	
292.43564	76	
292.88683	82	
293.06626	70	
293.85461	62	
296.87043	72	
297.41856	76	
298.86089	58	
299.87084	396	1+
299.88972	156	
300.82093	70	
300.88999	74	
301.26596	74	
302.86453	66	
302.89880	62	
303.88278	72	
310.87725	64	
310.93312	88	
311.19086	78	
311.22583	78	
311.93279	66	
312.19448	70	
312.83736	68	
313.86753	68	
317.90946	72	
318.87981	78	
321.41965	74	
323.73987	72	
323.87872	78	
325.26821	64	
325.35898	70	
328.18491	78	
331.97936	90	
334.96409	94	
336.84773	72	
342.18046	70	
342.22629	96	
342.93509	88	
END IONS

###FS:    #m/z: 363.95599 #charge 1+
###MS: 123
###MSMS: 126
BEGIN IONS
TITLE=Cmpd 94, +MS2(363.9560), 28.0-35.0eV, 2.7min #126
RTINSECONDS=161.511
SCANS=123,126
PEPMASS=363.95599	67186
CHARGE=1+
183.92696	84	
188.86397	100	
189.86348	140	
191.85683	138	
192.86058	76	
205.94483	76	
207.87286	148	
209.94369	188	
212.87738	728	1+
222.95152	188	
222.96589	98	
223.94583	428	1+
224.89517	66	
224.94815	356	1+
225.08391	72	
226.94767	1338	1+
228.88981	190	
228.94215	1162	
230.84427	80	
230.89072	818	1+
232.88393	72	
232.92162	74	
234.79935	78	
236.10809	112	
236.37507	90	
237.13621	66	
238.93444	68	
239.06540	74	
240.82336	122	
240.84574	88	
240.87605	72	
240.94151	276	
241.80764	94	
241.93875	804	1+
242.19481	86	
242.82213	254	1+
242.93994	472	1+
242.96181	80	
243.95426	70	
244.90050	72	
244.93477	66	
244.95480	1010	1+
245.86622	76	
245.94795	108	
246.81265	76	
246.89926	74	
246.95203	876	
247.84360	72	
248.80218	358	
248.84237	68	
248.90060	378	1+
249.94750	78	
250.94419	86	
250.97343	76	
251.04449	106	
251.79674	90	
251.86160	70	
251.96472	98	
252.13223	72	
252.89526	82	
258.83486	470	1+
258.98483	104	
259.02624	86	
259.83592	416	1+
260.96586	140	
263.42441	84	
264.37792	80	
264.81949	126	
264.83836	72	
265.51285	94	
265.81113	72	
265.95526	76	
266.44432	88	
266.81509	500	1+
266.85326	82	
267.11196	92	
267.97511	156	
268.81169	92	
269.80787	72	
269.92279	68	
271.91713	132	
274.94735	72	
275.84558	92	
276.80908	144	
276.85984	126	
277.85197	118	
278.28409	82	
278.80170	212	
278.84591	92	
278.88459	90	
278.93394	66	
279.09995	104	
279.79776	164	
279.85234	128	
280.11249	92	
280.53766	78	
280.79384	650	1+
280.83814	66	
281.85905	128	
282.78816	72	
282.83352	90	
283.22841	72	
283.81760	78	
283.85071	84	
283.87735	70	
284.83603	96	
284.85171	116	
285.42484	98	
285.82785	70	
285.85487	84	
286.91556	120	
290.87645	94	
291.43940	86	
291.94907	66	
292.40213	96	
293.83981	88	
294.87064	78	
296.80265	90	
296.93631	76	
297.80483	120	
298.80436	1084	1+
300.80626	352	
301.79823	276	1+
301.85971	166	1+
303.05910	78	
303.85588	156	
303.89314	68	
303.96206	74	
308.13770	74	
310.50234	104	
314.88638	72	
316.80990	222	
316.94443	100	
319.80906	110	
320.82468	84	
321.64405	72	
321.86044	100	
322.15562	72	
322.82330	108	
322.92538	66	
324.02032	66	
324.86991	72	
326.04193	82	
326.87118	142	
328.74735	70	
329.86851	152	
332.94029	70	
334.89653	92	
336.95129	146	
338.89229	74	
338.93990	68	
339.83329	66	
339.94905	106	
340.96163	84	
342.23701	74	
348.41370	70	
349.28314	70	
351.35370	122	
351.86507	76	
354.42433	80	
354.78951	70	
359.86101	68	
361.78096	72	
361.83913	104	
365.27445	80	
367.13217	66	
368.22446	70	
END IONS

###FS:    #m/z: 322.92987 #charge 1+
###MS: 127
###MSMS: 128
BEGIN IONS
TITLE=Cmpd 95, +MS2(322.9299), 28.0-35.0eV, 2.8min #128
RTINSECONDS=165.164
SCANS=127-128
PEPMASS=322.92987	384234
CHARGE=1+
89.14492	76	
130.49577	32	
137.20498	32	
143.56850	32	
181.36005	32	
181.86625	68	
190.94509	106	
192.88636	72	
193.05333	78	
198.83533	60	
199.95719	38	
200.94811	72	
201.04257	268	
202.04684	118	
202.13001	88	
210.83170	50	
210.90136	74	
214.89118	70	
215.88228	54	
219.05492	94	
222.06960	36	
222.97414	54	
223.03826	64	
223.96179	144	
224.84139	54	
225.12674	68	
227.13752	88	
229.79312	74	
230.83513	66	
230.84926	70	
235.79952	46	
236.02018	68	
237.92163	74	
238.90197	78	
238.94030	56	
239.07648	56	
239.90710	78	
240.82389	244	
240.94172	872	
240.96184	90	
241.94241	1048	
242.47964	54	
242.83926	78	
242.90869	114	
242.94200	2730	1+
243.82648	58	
244.78895	46	
244.81842	108	
244.84990	66	
244.93995	476	
245.89878	78	
246.82193	94	
246.86233	64	
246.87984	56	
246.91063	56	
246.97855	168	
247.18497	34	
247.42063	58	
248.96021	80	
249.12312	66	
250.84919	64	
250.94424	106	
251.07510	86	
254.08953	80	
255.90759	74	
255.95207	46	
256.16661	64	
256.83561	68	
256.89297	70	
258.82901	68	
258.85780	68	
260.16030	52	
260.83159	136	
263.97463	70	
265.19079	90	
266.41804	80	
266.85867	54	
266.99172	54	
267.84522	32	
267.88318	100	
267.93647	106	
268.17489	86	
268.94579	62	
271.84667	86	
272.26601	30	
272.93927	80	
273.79185	64	
275.81765	56	
276.83594	70	
276.86865	68	
277.09942	74	
278.03229	68	
278.80077	62	
278.90529	52	
278.98511	30	
279.09116	704	1+
280.00978	48	
280.10669	104	
280.14094	76	
280.78878	84	
281.85996	52	
282.18778	58	
282.27410	48	
282.81932	34	
282.88551	54	
282.94930	78	
283.78832	50	
284.07613	82	
284.12210	32	
284.29337	428	1+
284.39081	78	
284.88599	42	
285.20314	70	
285.44972	34	
285.81921	72	
286.29898	56	
286.91211	76	
287.48747	34	
290.04723	38	
290.85662	58	
290.89211	60	
291.86050	54	
294.80900	74	
295.89591	92	
296.80485	56	
297.04007	56	
298.31911	42	
299.79071	66	
300.76109	80	
300.80592	76	
301.80544	66	
304.19727	32	
305.80546	128	
305.88496	78	
307.75635	52	
307.79723	76	
307.88148	70	
308.04293	72	
308.17650	44	
309.83678	66	
311.86086	64	
316.43533	60	
319.31009	52	
319.88954	30	
321.59832	74	
322.82773	82	
322.90070	54	
322.98882	60	
323.23413	84	
324.26368	80	
325.84412	74	
325.90395	42	
327.89583	76	
END IONS

###FS:    #m/z: 340.94025 #charge 1+
###MS: 127
###MSMS: 129
BEGIN IONS
TITLE=Cmpd 96, +MS2(340.9403), 28.0-35.0eV, 2.8min #129
RTINSECONDS=165.935
SCANS=127,129
PEPMASS=340.94025	195664
CHARGE=1+
121.58903	58	
190.93162	74	
194.92430	68	
196.88010	58	
199.93451	66	
213.87536	54	
215.88869	220	
218.87764	62	
218.89604	104	
220.89057	56	
223.95985	64	
227.84989	72	
227.88725	52	
228.93030	68	
230.88111	68	
230.90753	60	
231.85267	60	
231.88987	80	
231.95095	624	1+
232.39340	104	
233.86792	62	
233.94795	68	
238.83934	78	
238.87152	70	
239.79524	168	
239.83360	72	
239.92965	68	
240.15448	70	
240.80960	90	
240.83748	782	1+
241.84208	540	1+
242.94291	78	
243.79499	68	
243.83600	258	
244.82191	132	
245.81821	64	
245.83313	60	
246.98021	58	
248.83256	62	
248.85204	72	
249.16367	72	
249.89978	120	
250.00370	66	
251.98610	76	
252.81294	72	
253.87940	66	
253.93304	78	
254.90660	90	
254.97526	58	
255.07089	66	
256.84832	64	
256.88280	94	
257.26467	64	
257.85385	110	
258.84444	594	1+
258.87308	138	
258.93320	72	
259.82729	58	
259.89280	72	
259.91653	60	
259.95587	70	
260.83571	438	1+
260.85052	122	
261.91367	68	
262.14243	70	
262.92806	52	
262.96635	58	
264.06653	68	
264.88492	72	
265.84513	92	
266.05524	66	
266.24373	62	
266.84686	60	
266.86843	92	
268.84148	216	1+
268.90091	86	
269.12450	76	
270.84078	58	
271.79221	60	
271.82264	86	
272.86407	56	
272.93284	186	
273.87333	64	
274.03149	74	
274.81691	56	
274.85038	98	
274.86190	136	
274.89490	110	
275.81326	50	
275.83546	82	
275.86729	184	
275.94564	74	
276.85417	396	
277.85839	314	
277.92975	74	
278.84492	380	
278.88059	86	
278.92584	80	
278.98907	72	
279.85797	258	1+
280.84747	140	
280.90019	54	
281.00723	58	
281.14908	52	
281.85745	70	
281.89670	68	
282.92912	90	
283.17042	54	
283.84247	80	
284.83209	82	
286.18883	84	
287.79898	74	
288.21582	64	
289.10253	66	
289.84654	58	
290.85873	78	
294.85796	120	
294.88717	64	
295.12334	66	
295.20046	66	
295.93398	76	
296.85395	106	
296.87678	76	
296.89707	66	
297.14994	50	
297.81890	72	
297.89938	64	
297.93751	80	
297.97180	114	
298.87718	60	
298.89204	80	
298.93469	70	
299.87368	306	1+
300.23135	102	
300.87766	178	1+
303.43993	108	
304.95595	64	
306.82656	80	
307.80130	68	
311.81071	60	
311.90221	60	
312.88253	72	
315.86745	74	
315.94650	88	
318.83390	84	
321.42845	74	
322.89871	86	
324.84297	90	
324.89458	262	1+
326.15900	60	
326.88921	74	
328.89899	68	
329.87100	68	
330.81701	64	
332.84621	76	
336.94871	54	
339.08925	56	
339.80867	80	
342.75766	64	
346.23330	50	
END IONS

###FS:    #m/z: 336.94505 #charge 1+
###MS: 127
###MSMS: 130
BEGIN IONS
TITLE=Cmpd 97, +MS2(336.9451), 28.0-35.0eV, 2.8min #130
RTINSECONDS=166.707
SCANS=127,130
PEPMASS=336.94505	24826
CHARGE=1+
104.69042	104	
172.26746	78	
178.62182	92	
184.87219	58	
199.88088	66	
205.95102	66	
207.37097	64	
207.97929	58	
210.88157	56	
211.94309	526	
212.87810	170	
213.94013	106	
215.86853	78	
215.88495	122	
216.88239	76	
217.93521	70	
218.19442	72	
218.90044	72	
218.94758	52	
220.00823	72	
223.96562	58	
224.84026	152	
224.95681	58	
225.86046	84	
226.83762	80	
227.85967	52	
228.91463	74	
229.95413	270	
230.89677	156	
231.83234	88	
231.88486	56	
231.95081	234	1+
232.82759	76	
233.03219	54	
233.82565	54	
233.91412	82	
233.94914	98	
233.98345	78	
234.88623	62	
234.94280	54	
236.92465	60	
238.83772	72	
239.83481	80	
240.83823	482	1+
240.91982	68	
240.96940	56	
241.89664	68	
243.83787	126	
244.83155	62	
244.85035	72	
245.83335	60	
246.95526	80	
247.96710	132	
248.90334	172	1+
249.95995	212	
250.82561	72	
250.89751	88	
250.92007	64	
250.99087	64	
251.89833	102	
251.94311	64	
252.79568	62	
252.83679	70	
252.97162	306	1+
253.16842	62	
253.89972	76	
254.91810	78	
254.96576	58	
255.10466	72	
256.91413	86	
256.96229	100	
257.25076	80	
257.86407	136	
258.84850	1148	1+
258.90564	70	
258.93180	84	
259.85475	722	1+
260.94891	76	
261.88626	78	
262.38695	78	
264.87527	56	
264.95871	68	
266.86095	138	
266.96154	56	
267.83694	92	
268.06606	72	
268.84425	252	
269.08614	68	
269.80020	78	
269.83732	56	
270.84261	56	
271.14271	68	
271.85196	228	1+
272.85230	160	1+
272.93727	64	
274.86256	70	
275.06330	76	
275.84183	68	
275.85821	78	
275.87845	104	
275.93791	64	
276.85642	960	1+
276.88082	70	
277.83388	66	
277.88296	102	
278.30875	82	
278.81224	58	
279.83280	74	
279.85064	82	
279.89045	76	
280.90942	150	
283.07118	70	
285.85043	84	
286.84997	92	
288.85185	72	
291.87965	80	
291.92591	78	
292.44007	58	
292.87175	146	
292.89141	70	
293.10765	284	
293.86114	66	
294.12631	58	
295.43555	86	
296.85559	68	
297.20608	60	
297.22193	70	
298.85393	70	
299.87815	100	
299.89453	66	
299.92737	74	
300.88050	52	
301.88646	76	
303.94464	94	
304.13753	52	
307.79172	58	
308.86476	74	
309.86769	92	
316.84431	84	
317.77139	70	
319.41721	98	
321.87584	66	
322.14208	58	
322.86756	52	
322.89401	62	
328.81901	62	
329.88206	72	
329.89781	58	
330.81950	58	
331.88115	56	
333.85462	80	
334.49193	62	
334.84232	74	
335.28759	96	
335.96278	60	
337.73171	58	
339.26777	54	
340.79384	56	
341.84165	54	
END IONS

###FS:    #m/z: 322.92995 #charge 1+
###MS: 131
###MSMS: 132
BEGIN IONS
TITLE=Cmpd 98, +MS2(322.9299), 28.0-35.0eV, 2.9min #132
RTINSECONDS=170.36
SCANS=131-132
PEPMASS=322.92995	378964
CHARGE=1+
193.97566	94	
194.95510	82	
195.91813	70	
199.94660	72	
200.83689	72	
201.04324	244	
202.87431	40	
205.91833	78	
206.95223	88	
207.97791	58	
208.99917	86	
211.83161	92	
215.96902	72	
216.84527	78	
220.87425	60	
220.95444	40	
221.94298	64	
222.95594	60	
224.84115	62	
227.95749	66	
228.93423	80	
229.08279	68	
230.88908	74	
231.97626	70	
232.89531	84	
234.85959	82	
234.93309	78	
235.08339	36	
238.89524	58	
238.93792	36	
239.90339	36	
240.06095	74	
240.93998	866	
241.00591	110	
241.83944	44	
241.94293	666	
241.96974	114	
242.82129	158	
242.94110	2390	1+
243.12473	42	
243.26600	38	
243.38121	30	
243.82105	150	
244.00987	40	
244.08261	50	
244.81607	88	
244.84090	64	
244.86897	68	
244.88794	68	
244.93967	920	
245.81817	84	
246.97098	78	
247.37396	70	
247.94993	52	
248.86339	40	
250.15950	36	
251.09812	66	
254.83393	88	
255.91517	58	
256.89815	96	
257.79668	52	
257.91082	82	
258.80698	66	
258.83305	66	
259.83731	144	
260.19761	92	
260.84038	126	
261.83201	114	
262.69300	34	
262.83656	78	
263.00391	58	
263.09729	70	
263.83166	44	
264.86499	62	
266.84894	68	
266.86556	78	
267.81671	56	
268.83644	50	
268.95947	58	
269.79382	50	
270.88006	64	
271.50925	30	
271.58585	102	
272.13436	58	
273.79175	84	
274.92459	60	
275.90270	64	
275.99051	66	
276.87872	94	
279.06929	42	
279.09169	594	1+
280.25604	78	
281.05845	52	
281.10136	86	
281.15957	70	
281.49929	32	
281.87191	92	
281.89666	64	
281.91353	92	
281.94774	36	
282.27904	124	
282.88501	62	
283.07101	74	
283.24665	64	
283.41233	40	
284.06995	42	
284.29166	550	
284.58347	48	
284.79698	58	
284.95631	74	
284.99774	78	
286.03321	86	
286.96826	50	
287.73435	76	
289.78987	62	
289.88339	164	
291.79781	52	
292.87506	54	
293.86114	50	
294.86177	76	
295.86663	80	
296.86188	46	
299.40815	56	
299.78346	126	
301.87588	78	
302.82176	48	
304.44161	108	
307.75863	68	
307.80585	76	
307.89670	36	
308.04922	74	
308.35131	72	
308.90132	64	
309.81907	100	
310.38982	88	
310.41614	102	
310.82301	54	
311.86058	58	
312.15544	74	
312.86761	68	
315.84138	70	
317.71895	76	
318.88228	54	
320.26292	40	
320.75720	54	
323.94080	40	
325.10486	66	
325.89319	64	
327.07142	72	
327.26449	70	
327.88900	40	
328.15385	50	
END IONS

###FS:    #m/z: 340.94048 #charge 1+
###MS: 131
###MSMS: 133
BEGIN IONS
TITLE=Cmpd 99, +MS2(340.9405), 28.0-35.0eV, 2.9min #133
RTINSECONDS=171.132
SCANS=131,133
PEPMASS=340.94048	188578
CHARGE=1+
125.17460	98	
126.07474	62	
182.85936	72	
190.92987	62	
192.89114	72	
193.89719	74	
203.17514	98	
208.84325	80	
210.93689	64	
212.87838	72	
212.90316	76	
213.88353	136	
213.93601	180	
214.89177	74	
215.88909	254	
217.88527	76	
220.88144	92	
221.90467	90	
224.84635	72	
224.97703	72	
226.85252	66	
226.94401	128	
228.93900	72	
229.83590	70	
230.92056	72	
231.95087	104	
232.89752	88	
233.90076	110	
234.90465	70	
235.98248	72	
236.79635	78	
236.88873	106	
238.79366	78	
238.84065	124	
239.84250	116	
239.92219	78	
240.83468	106	
240.94469	64	
241.41593	78	
241.84265	796	1+
242.91737	74	
243.83042	114	
243.85678	114	
244.82596	68	
244.84057	94	
244.86594	80	
246.85520	142	
246.97628	74	
248.12629	68	
248.90204	66	
249.03982	82	
250.81391	76	
251.11115	76	
251.90443	72	
251.96061	90	
252.47182	82	
252.92829	90	
253.14303	62	
253.83907	60	
255.87191	78	
255.90033	106	
256.96451	138	
257.83621	80	
257.85726	190	
257.91322	154	1+
258.84741	230	
258.88992	64	
259.60393	100	
259.84972	436	
259.91251	82	
259.97006	88	
260.83746	314	
260.89110	78	
261.02413	72	
261.83475	166	
262.87429	90	
264.86109	62	
264.90359	140	
265.79909	76	
266.00121	70	
266.20994	100	
266.40218	98	
266.86672	100	
266.95943	88	
268.55874	102	
268.83878	364	1+
268.95928	92	
269.03006	88	
269.55598	90	
270.00381	72	
270.31855	106	
271.13473	64	
271.35118	78	
272.84201	92	
274.02350	74	
274.87981	66	
275.87442	78	
276.85567	426	
277.86453	626	
277.90001	68	
277.92164	60	
278.84534	928	1+
279.92747	70	
280.92609	92	
281.86762	88	
281.89173	184	
283.85492	84	
283.97675	70	
285.84243	68	
287.86156	74	
289.03993	78	
289.83368	76	
290.78969	72	
290.84425	72	
294.86453	92	
295.07055	68	
296.23209	66	
297.91015	66	
297.97387	78	
298.01175	66	
298.81574	62	
300.87595	68	
301.87358	76	
302.17247	74	
302.85904	70	
303.94037	68	
304.92586	62	
305.05664	70	
305.14898	88	
305.87661	70	
305.92777	62	
306.88674	134	
307.71786	70	
307.80163	82	
307.88694	114	
313.81084	64	
314.87321	72	
315.45954	84	
319.86544	64	
319.92909	68	
320.37252	84	
320.61657	70	
325.89348	64	
326.18034	116	
326.45851	74	
327.90001	70	
330.89080	72	
331.37328	74	
337.96169	78	
338.77267	94	
338.87199	80	
341.89772	184	1+
342.05310	92	
344.41005	84	
346.30389	64	
END IONS

###FS:    #m/z: 336.94526 #charge 1+
###MS: 131
###MSMS: 134
BEGIN IONS
TITLE=Cmpd 100, +MS2(336.9453), 28.0-35.0eV, 2.9min #134
RTINSECONDS=171.904
SCANS=131,134
PEPMASS=336.94526	22368
CHARGE=1+
195.61061	102	
195.88881	56	
201.86630	68	
204.89974	84	
205.94655	42	
207.02807	72	
208.88225	64	
210.10852	68	
210.88190	208	
211.94335	406	
212.87760	460	1+
213.58859	50	
213.94146	124	
214.05864	54	
214.94160	50	
217.88097	64	
220.06866	60	
222.97968	60	
223.83314	86	
223.95614	88	
224.96999	72	
226.95212	76	
227.04732	90	
227.78575	68	
228.89468	64	
229.95417	452	
230.05388	46	
230.89012	672	1+
231.94786	182	
233.94505	106	
235.82414	80	
236.86427	64	
237.86864	66	
238.06689	120	
238.85091	76	
238.86790	50	
238.88594	62	
239.83956	86	
240.83079	284	
240.94106	64	
240.95497	44	
241.84245	292	
242.84300	194	
243.84468	108	
243.85843	88	
243.90993	72	
244.83736	72	
245.89387	48	
246.97624	54	
247.96927	52	
248.41608	44	
248.85907	40	
248.90011	150	
249.82528	48	
249.95746	66	
250.12726	44	
250.82469	96	
250.84905	56	
250.89938	64	
250.96013	236	1+
250.99165	120	
252.83712	112	
252.95371	46	
253.90387	232	
254.07799	38	
254.90211	118	
254.92426	54	
254.96421	50	
255.86024	70	
255.90060	194	1+
256.94732	40	
257.37463	54	
257.83490	48	
257.86754	72	
257.88952	68	
257.93452	64	
258.34277	90	
258.40647	50	
258.84529	328	
258.87201	74	
258.94151	62	
259.82548	58	
259.84979	436	1+
260.82205	92	
261.12746	48	
261.83019	78	
261.93945	68	
262.84054	50	
262.92031	74	
263.07535	46	
263.65965	38	
263.82892	46	
264.86370	90	
266.84139	56	
267.83901	384	1+
268.84353	256	1+
269.98763	76	
270.84965	72	
270.86979	66	
270.96904	68	
271.78817	58	
271.90975	58	
271.97447	62	
272.85808	80	
272.91191	64	
272.94345	74	
272.99609	70	
273.87920	76	
274.82680	58	
274.85966	190	
274.87994	70	
275.86193	82	
276.85669	704	1+
277.08483	54	
277.11197	48	
277.16692	42	
277.83586	86	
278.83540	232	
279.84853	74	
279.86497	148	
282.04362	68	
282.18364	64	
282.96979	40	
283.86086	64	
286.40304	42	
286.84887	518	1+
286.87486	66	
287.05345	54	
287.81770	56	
288.06166	72	
289.13829	54	
292.85168	56	
293.10570	128	
294.86819	66	
295.43140	90	
296.26135	76	
297.79156	72	
297.88252	60	
298.88182	66	
304.85924	80	
305.89843	64	
307.88358	40	
309.01800	90	
310.84458	68	
310.91137	44	
311.76294	68	
311.86936	68	
312.81088	66	
320.02523	40	
323.87898	70	
324.89860	74	
327.51798	40	
328.90786	42	
330.82616	74	
331.94563	74	
332.80757	78	
333.88808	62	
333.89776	68	
339.22291	86	
END IONS

###FS:    #m/z: 363.95605 #charge 1+
###MS: 135
###MSMS: 136
BEGIN IONS
TITLE=Cmpd 101, +MS2(363.9561), 28.0-35.0eV, 2.9min #136
RTINSECONDS=175.562
SCANS=135-136
PEPMASS=363.95605	68392
CHARGE=1+
114.82367	78	
185.86457	82	
191.85978	154	
192.95800	76	
195.87859	88	
196.88489	120	
200.88895	74	
205.94835	86	
207.87158	112	
208.95859	76	
209.94275	196	
210.88793	110	
210.94234	150	
211.89038	68	
211.95706	80	
212.87888	884	1+
214.90139	72	
219.94109	68	
222.95062	410	
223.87733	68	
223.95964	200	
224.95029	636	1+
225.88554	96	
226.94658	1136	1+
226.97220	72	
227.90021	92	
228.85773	124	
228.89574	214	
228.94169	1798	1+
229.96477	78	
230.00395	72	
230.08345	68	
230.83296	92	
230.89024	868	1+
231.80223	80	
233.13316	68	
233.88782	70	
233.90286	68	
233.96469	82	
234.87947	118	
237.05506	68	
238.08661	76	
238.97979	76	
239.83854	92	
240.08215	90	
240.82376	142	
240.90466	80	
240.94024	392	
240.96041	214	
241.85280	68	
241.89378	136	
241.94148	268	
242.93870	1236	1+
242.95859	282	
243.82182	314	1+
244.95657	820	1+
245.82583	70	
246.80680	72	
246.85662	68	
246.90390	128	
246.95368	1070	1+
246.97432	72	
247.97717	68	
248.80588	198	
248.90018	564	1+
248.94681	92	
249.79962	108	
249.96495	82	
252.14412	94	
253.83126	68	
254.00931	110	
256.83723	74	
258.82839	204	
258.89365	70	
258.97552	140	
260.82898	536	1+
260.85980	70	
260.86926	240	1+
260.96980	80	
264.81714	74	
265.06008	68	
266.78101	78	
266.81173	660	1+
266.84349	74	
266.85692	72	
267.84197	302	1+
267.96949	144	
268.78798	74	
268.95555	120	
269.79593	76	
269.92484	70	
269.96827	420	
271.88459	74	
274.85754	76	
276.85829	168	
278.85373	144	
279.09810	120	
279.79036	920	1+
279.84716	104	
279.87420	86	
280.79233	786	1+
282.78859	182	
282.83161	98	
282.86159	112	
283.07108	150	
283.79186	284	1+
283.85228	408	
283.98713	72	
284.82740	436	1+
284.87366	72	
284.98340	74	
285.08092	72	
285.84819	72	
286.82319	200	1+
288.08857	86	
289.83247	134	
291.44132	72	
293.11452	82	
293.85665	254	1+
294.80435	190	1+
295.92970	78	
298.39788	86	
298.80105	1298	1+
298.82822	162	
299.87156	92	
299.89280	70	
300.91938	78	
301.80478	152	
301.85871	124	
302.80154	166	
303.86086	264	
305.43240	100	
306.33184	78	
306.85029	76	
307.84204	132	
308.12254	92	
308.83890	84	
309.07588	70	
313.82635	72	
314.81910	110	
315.08917	78	
315.45521	88	
316.39598	80	
316.81383	352	1+
317.90290	106	
318.03603	74	
318.80075	100	
320.81993	146	
321.81772	136	
321.86647	118	
323.81759	220	
325.21509	76	
330.83725	90	
330.86854	132	
331.90081	68	
334.43409	74	
335.75104	72	
335.80041	78	
336.94111	288	1+
339.81998	70	
340.85300	72	
340.93774	152	
343.91108	72	
345.86797	70	
346.17123	70	
348.21917	72	
353.89222	78	
358.19953	92	
359.34398	80	
360.15919	70	
366.72564	70	
366.92285	80	
368.77906	72	
369.37534	68	
END IONS

###FS:    #m/z: 336.94552 #charge 1+
###MS: 135
###MSMS: 137
BEGIN IONS
TITLE=Cmpd 102, +MS2(336.9455), 28.0-35.0eV, 3.0min #137
RTINSECONDS=176.334
SCANS=135,137
PEPMASS=336.94552	22866
CHARGE=1+
124.16551	60	
185.87543	108	
185.92650	152	
190.96545	64	
196.85447	86	
200.94485	70	
206.97202	62	
209.94123	100	
210.88519	76	
210.91730	50	
211.94484	388	
212.87715	328	1+
213.93909	366	1+
214.87496	72	
215.88768	76	
216.88909	72	
218.85131	70	
221.87989	60	
223.97201	50	
225.81784	54	
225.83998	56	
225.86205	70	
226.82850	66	
226.89662	84	
227.11337	54	
228.83965	74	
228.89678	68	
229.95416	378	
231.94928	338	1+
232.54303	90	
233.84433	58	
233.88024	62	
233.90108	72	
233.94954	78	
234.94832	64	
236.12048	66	
237.87430	72	
238.85581	118	
238.87171	58	
238.92311	68	
239.09957	78	
239.42799	78	
239.84616	180	
240.83233	70	
240.84773	76	
241.81461	62	
241.84604	648	1+
241.95614	66	
244.51633	72	
246.97535	94	
247.45555	60	
247.96406	242	1+
248.89961	404	1+
248.91910	68	
250.82975	142	
250.95665	196	
251.00285	50	
251.85562	68	
251.98403	98	
252.96950	344	
253.78842	72	
253.83723	140	
253.90555	312	1+
254.04069	72	
254.94376	68	
254.96520	54	
255.82890	90	
255.97207	56	
256.84935	54	
257.82835	72	
257.85113	100	
258.24442	52	
258.80893	84	
258.84597	162	
259.85292	234	
260.37377	70	
260.85101	260	1+
261.43486	86	
262.82664	60	
263.84503	60	
265.85924	64	
266.84574	120	
267.83904	58	
268.10258	70	
268.84055	640	1+
270.97902	84	
272.84775	74	
273.79367	50	
273.84253	82	
275.12441	86	
275.86111	112	
275.94388	58	
275.97035	50	
276.86236	178	
276.93587	72	
277.04840	84	
277.84042	62	
277.86566	152	
278.30297	56	
278.83752	70	
278.86469	222	
279.03441	78	
279.10779	56	
279.83491	70	
279.85863	150	1+
281.05021	78	
281.84108	94	
281.86307	112	
282.84456	58	
283.04617	56	
284.91689	54	
285.84849	58	
286.85264	180	
287.87808	70	
288.85167	62	
288.93320	82	
288.96028	66	
288.99997	66	
290.88296	142	
293.10810	134	
293.12462	70	
294.00096	132	
294.25068	74	
294.86761	220	
294.93588	88	
295.86650	86	
296.86401	52	
296.89150	72	
298.26860	76	
298.30371	66	
298.86855	102	
299.87154	100	
299.98488	56	
301.88759	94	
302.87768	60	
303.20884	56	
306.88012	54	
307.88384	60	
308.10944	72	
309.86668	56	
310.58016	50	
310.89241	66	
311.87348	82	
314.88391	52	
317.04297	60	
317.06692	74	
318.88851	134	
319.13230	54	
320.61657	102	
321.29630	56	
322.12033	68	
322.91425	68	
324.38083	76	
324.89009	58	
326.87130	74	
328.42941	80	
328.76332	52	
337.73370	76	
338.28432	58	
338.74006	144	
END IONS

###FS:    #m/z: 507.84452 #charge 1+
###MS: 135
###MSMS: 138
BEGIN IONS
TITLE=Cmpd 103, +MS2(507.8445), 28.2-35.2eV, 3.0min #138
RTINSECONDS=177.106
SCANS=135,138
PEPMASS=507.84452	19328
CHARGE=1+
50.23531	82	
189.87271	82	
210.03276	106	
223.97533	386	1+
232.90277	94	
250.90552	96	
262.62354	86	
263.41416	94	
264.07202	86	
264.79311	80	
264.95883	138	
279.12789	116	
282.84601	80	
289.87765	118	
291.06843	84	
293.02595	92	
294.86501	80	
296.93807	92	
297.43574	86	
297.85504	84	
303.87096	180	
304.81667	88	
304.87211	142	
306.82777	130	
307.13838	80	
307.89632	188	
308.14077	244	1+
308.42222	102	
308.87448	348	1+
309.89485	86	
310.15688	124	
311.37319	104	
312.86906	120	
314.86536	522	1+
315.40539	80	
316.88459	82	
317.77565	84	
318.87776	80	
322.41976	82	
324.90426	140	
326.84328	130	
326.88191	234	
327.28877	106	
327.89329	160	
328.87667	116	
328.89670	88	
330.77895	94	
330.87909	132	
332.00163	110	
332.05122	106	
332.87181	110	
333.53386	96	
336.90377	98	
336.94523	154	
337.40909	102	
337.77548	114	
337.88802	114	
343.78476	220	1+
344.87940	102	
346.79195	150	
346.85047	96	
347.07463	80	
347.78035	82	
348.05180	84	
348.78051	134	
348.83665	252	1+
350.82701	92	
350.88791	288	1+
351.76635	118	
353.76327	92	
355.85308	186	1+
357.85495	148	
359.87495	126	
362.36927	106	
364.73169	86	
365.77177	148	
366.89948	82	
367.71176	168	
367.85019	120	
368.83555	250	1+
368.89612	118	
369.89474	126	
371.80001	164	
375.85825	94	
376.40326	106	
376.89196	84	
379.93011	84	
380.71839	486	1+
382.83987	102	
383.71648	80	
385.78197	112	
386.14010	88	
388.79571	150	
390.84266	214	
390.94932	82	
391.81080	112	
391.83691	168	
391.86750	92	
392.06976	84	
392.82603	116	
394.74508	110	
394.83543	148	
398.72897	234	
398.78420	118	
399.73174	92	
399.84051	234	
400.72646	158	
401.72791	122	
405.86190	194	
406.76842	114	
407.74046	142	
407.87209	216	
408.85435	450	
409.73210	376	1+
409.85437	204	
410.73778	242	1+
410.84018	292	
411.77074	124	
411.86463	118	
412.72374	82	
412.82391	136	
413.74073	186	1+
413.85077	138	
415.83742	174	1+
416.17259	86	
416.73829	122	
417.70286	132	
418.72336	204	
421.89197	114	
422.34119	82	
422.86495	104	
423.77033	142	
423.86407	144	
424.77688	188	
425.75531	602	1+
425.80776	86	
426.86341	476	1+
427.72830	92	
428.79881	118	
428.85143	420	
428.88267	134	
429.75085	130	
429.77749	92	
429.84397	228	1+
430.86381	168	
431.75685	96	
431.87158	506	1+
432.25185	122	
439.86282	80	
439.89405	320	1+
441.92422	130	
443.76584	96	
444.81363	90	
444.87014	1232	1+
445.75178	90	
447.71200	204	
448.00701	88	
448.71307	124	
449.88096	194	
450.87598	88	
451.85406	92	
457.90189	186	
462.87680	286	
463.88856	170	
463.90425	144	
464.88251	102	
465.72205	138	
467.88942	446	1+
478.77580	84	
485.89683	392	1+
486.92591	132	
500.25032	106	
END IONS

###FS:    #m/z: 363.95633 #charge 1+
###MS: 139
###MSMS: 140
BEGIN IONS
TITLE=Cmpd 104, +MS2(363.9563), 28.0-35.0eV, 3.0min #140
RTINSECONDS=180.783
SCANS=139-140
PEPMASS=363.95633	66038
CHARGE=1+
48.91933	78	
113.03583	92	
179.94511	78	
180.86234	80	
182.87341	218	
189.86307	250	
191.85903	296	1+
193.93614	68	
194.88865	102	
196.88506	134	
197.88591	122	
198.08621	80	
199.93294	86	
200.06652	72	
204.45346	78	
205.88500	72	
207.87331	122	
207.94736	132	
209.12025	84	
209.86722	86	
209.94288	686	
210.88642	72	
211.88679	150	
211.91366	82	
211.92970	82	
211.94574	72	
211.97250	72	
212.25548	80	
212.87871	1204	1+
212.97917	122	
214.90669	70	
218.88222	84	
222.95102	648	1+
224.94925	768	1+
224.97079	206	
225.91201	78	
226.94620	2512	1+
226.96986	78	
227.89477	84	
228.89633	168	
228.94222	2402	1+
230.79461	138	1+
230.89000	964	1+
231.42106	70	
232.88519	328	
233.85421	76	
238.84509	72	
238.93764	84	
240.93980	340	
240.96409	498	1+
241.93752	1008	1+
242.85544	100	
242.88499	78	
242.93961	602	1+
242.95582	388	
243.81734	386	1+
243.83322	196	
243.95877	200	
244.84617	86	
244.95738	1674	1+
245.94810	128	
246.80787	102	
246.85467	70	
246.90688	152	
246.95322	1774	1+
247.40795	112	
247.80527	144	
248.80196	630	1+
248.90018	574	
250.85700	72	
250.95126	126	
250.97326	80	
252.10873	80	
252.79568	68	
252.85465	108	
253.07485	82	
253.90496	126	
254.85363	78	
256.90133	68	
257.85560	74	
258.83371	124	
258.84850	132	
259.85304	84	
260.83224	522	1+
260.86780	82	
260.96886	326	
262.96398	84	
262.97768	72	
263.87392	126	
263.93293	72	
264.82035	124	
265.08988	178	1+
265.97560	88	
266.03345	72	
266.81267	916	1+
266.85160	110	
267.77888	86	
267.97311	198	
268.90290	80	
269.83634	80	
269.96780	134	
273.90377	68	
275.79640	120	
276.81015	100	
276.85470	312	1+
278.01994	74	
278.80176	188	
278.85210	74	
278.91734	112	
279.79141	978	1+
279.96019	72	
280.79407	836	1+
281.86868	212	1+
282.01010	68	
282.79197	408	1+
282.96777	72	
283.18905	78	
283.85167	138	
283.92714	78	
284.82716	366	
284.85025	82	
285.84492	266	
286.90385	76	
287.82607	94	
287.88009	84	
289.86904	70	
292.85571	68	
293.79403	78	
293.89697	100	
296.80927	136	
297.86150	68	
297.87886	246	1+
298.42313	72	
298.80459	724	
299.80492	490	
299.86975	168	
300.79949	800	1+
301.86121	496	1+
303.85376	228	
304.66030	76	
304.87642	68	
306.78774	76	
306.83690	252	1+
307.95452	70	
308.06866	84	
312.80152	144	
314.82555	106	
315.81523	70	
316.81634	208	
316.95526	90	
317.81133	242	1+
318.93988	78	
319.82779	84	
320.82243	138	
320.90722	80	
320.96189	86	
321.81923	112	
321.86679	96	
324.15966	70	
324.78583	72	
324.81578	100	
325.25043	78	
327.07804	68	
327.16219	74	
329.00579	82	
329.07058	78	
330.79935	72	
336.96248	76	
338.94444	78	
340.94128	110	
341.93713	72	
343.84479	76	
346.14075	68	
347.19539	70	
350.76696	72	
357.84184	78	
365.12584	68	
368.86592	78	
END IONS

###FS:    #m/z: 507.84443 #charge 1+
###MS: 139
###MSMS: 141
BEGIN IONS
TITLE=Cmpd 105, +MS2(507.8444), 28.2-35.2eV, 3.1min #141
RTINSECONDS=181.555
SCANS=139,141
PEPMASS=507.84443	21960
CHARGE=1+
155.81754	86	
220.88892	108	
223.97976	144	
224.97654	330	1+
232.89496	126	
252.78771	94	
254.11926	90	
254.92625	88	
256.07044	92	
257.38069	92	
257.79254	82	
262.13466	156	1+
265.95740	92	
269.92824	108	
272.89048	82	
276.80506	84	
276.86772	132	
278.79669	106	
278.83571	92	
284.80516	86	
285.58682	122	
287.04549	82	
287.85181	282	
288.37841	102	
288.57873	96	
292.87713	100	
293.08908	84	
293.87447	152	
294.82530	86	
296.88547	90	
298.07773	86	
299.91966	92	
301.13163	92	
303.86480	360	1+
305.86463	526	
307.88677	228	
308.14449	106	
308.84086	96	
308.88032	386	1+
308.91411	84	
310.15408	238	
311.16045	158	
311.88853	144	
312.88524	158	
313.86038	452	1+
313.90882	82	
314.86241	382	1+
316.84694	84	
317.76856	116	
319.78911	206	1+
319.85469	238	1+
320.00236	166	1+
323.87240	136	
323.97054	174	1+
324.85841	128	
324.89696	104	
325.90000	176	
326.88264	828	1+
328.87450	84	
330.87707	88	
332.86792	130	
333.17228	108	
333.83036	202	1+
333.87848	126	
334.18145	148	
334.78649	106	
338.72172	90	
339.17264	88	
342.79828	84	
345.77829	144	
347.77235	188	
348.89559	206	
349.75167	266	1+
350.81512	84	
350.87967	98	
351.96659	82	
352.81927	154	1+
355.89221	146	
363.69841	88	
363.79088	172	
365.01375	86	
365.41900	86	
366.84750	170	
367.70181	120	
367.75817	158	
367.84544	122	
369.83778	338	
370.42149	90	
370.78400	98	
371.72489	88	
372.78821	116	
373.81366	100	
374.05493	88	
380.71985	330	1+
381.77074	294	1+
382.72010	188	
383.71260	102	
385.85420	98	
385.93992	86	
388.72514	186	1+
390.84202	360	1+
392.71172	90	
392.83899	110	
393.82592	116	
394.78588	278	1+
394.82064	164	
395.75690	86	
396.74356	234	1+
398.72680	316	
399.73693	172	
399.84514	136	
400.72476	126	
400.74974	86	
401.87803	98	
403.17826	92	
403.80994	226	1+
403.87362	464	1+
405.76213	94	
405.85840	254	
407.77723	82	
407.86526	174	
408.85373	520	1+
409.72253	136	
410.74049	108	
410.76450	144	
410.83712	448	1+
412.75876	82	
413.17568	86	
415.67762	84	
416.05570	104	
416.75736	88	
417.73849	86	
418.74215	82	
420.83807	84	
421.74146	136	
421.82990	84	
421.88813	296	
422.75267	86	
422.86570	428	1+
423.76369	588	1+
423.78699	146	
423.86611	304	1+
423.88554	100	
424.82658	140	
426.75196	588	1+
426.86285	808	1+
426.88725	170	
427.73977	166	
428.84663	92	
429.08000	84	
429.10558	90	
429.69185	162	
429.74868	90	
430.74834	94	
430.84886	110	
431.86722	260	1+
433.69268	138	
433.86793	124	
435.88532	96	
439.88904	240	1+
441.77723	96	
442.78904	140	
444.87164	1466	1+
445.71623	94	
446.70398	82	
446.81241	86	
447.71944	188	
448.72322	120	
448.77434	94	
449.87729	140	
450.88180	110	
452.88348	98	
452.94929	92	
456.29440	90	
462.88320	364	1+
465.70997	152	
466.70588	82	
467.88986	476	1+
470.18998	104	
471.74342	88	
485.90060	500	1+
501.29437	96	
504.80857	88	
506.86877	88	
507.43855	86	
END IONS

###FS:    #m/z: 359.96129 #charge 1+
###MS: 139
###MSMS: 142
BEGIN IONS
TITLE=Cmpd 106, +MS2(359.9613), 28.0-35.0eV, 3.1min #142
RTINSECONDS=182.327
SCANS=139,142
PEPMASS=359.96129	14770
CHARGE=1+
182.00195	60	
201.87009	74	
209.94353	366	1+
216.09522	66	
218.85347	76	
218.89146	74	
220.95817	66	
221.89366	66	
222.95243	300	1+
223.89075	144	
224.89390	158	
224.94659	328	
224.96821	88	
225.86403	74	
225.88779	78	
225.95031	188	
226.87457	64	
226.94721	596	
227.95437	382	
228.94135	1094	1+
230.04823	74	
231.91073	68	
232.89171	82	
233.85952	74	
234.85892	70	
234.95757	70	
236.15584	62	
238.93312	132	
239.42816	58	
240.89776	232	1+
240.94078	116	
240.96390	94	
241.82744	64	
241.94063	92	
242.11435	82	
242.95698	120	
244.95739	350	
245.10808	70	
246.95346	696	1+
247.80868	68	
248.80345	246	
249.80079	132	
250.95101	118	
251.06515	68	
252.11265	72	
253.87246	64	
254.06423	64	
254.83200	84	
254.89616	68	
256.85112	68	
257.85192	76	
257.95066	72	
258.14166	66	
258.59784	94	
258.83389	156	1+
259.86478	70	
260.84498	72	
260.96761	298	1+
261.08753	68	
261.83526	78	
263.82486	82	
264.10436	78	
264.81795	120	
265.05496	72	
265.81072	868	1+
265.88134	62	
265.89706	66	
265.97617	162	
266.92545	80	
268.81731	148	
268.84076	66	
268.85791	86	
269.85007	66	
269.96588	90	
273.01961	90	
273.89941	88	
273.96470	62	
274.87014	60	
275.96896	100	
276.80958	64	
276.86248	136	
276.88766	72	
276.91138	74	
277.85425	82	
278.80023	178	
278.84373	320	1+
279.92555	74	
280.79306	1088	1+
280.82986	78	
280.86690	78	
281.91745	76	
282.08851	78	
282.80095	148	
282.83057	84	
283.82469	320	1+
283.97695	92	
285.80267	72	
285.99562	60	
287.43011	70	
288.87681	72	
291.09967	70	
291.97594	76	
292.13124	72	
292.93776	142	
295.52210	100	
295.94006	92	
296.81070	170	
297.80819	126	
297.93552	80	
298.80130	1188	1+
299.40631	90	
299.86558	126	
300.87000	66	
301.78402	102	
303.66414	80	
304.83466	74	
308.89055	86	
309.79939	62	
309.95943	68	
310.86616	68	
310.90516	74	
311.50303	76	
311.86051	66	
311.87797	104	
312.15331	60	
314.82412	172	
314.96471	134	
315.79109	68	
315.82001	68	
316.28689	60	
316.81568	490	1+
316.93345	78	
318.93491	84	
319.34289	62	
321.82197	110	
322.81030	70	
322.83948	88	
323.01445	98	
323.08380	70	
323.85891	108	
327.81534	80	
327.89772	88	
329.88173	118	
336.86317	68	
336.94590	90	
339.66233	138	
340.87322	70	
341.02506	86	
348.86053	70	
350.18589	68	
350.93483	76	
353.93153	66	
354.86548	60	
356.40333	102	
356.77411	68	
358.15819	74	
359.95743	60	
360.83522	116	
361.86926	70	
363.84331	82	
364.83016	68	
364.96178	72	
364.99454	80	
END IONS

###FS:    #m/z: 322.93000 #charge 1+
###MS: 143
###MSMS: 144
BEGIN IONS
TITLE=Cmpd 107, +MS2(322.9300), 28.0-35.0eV, 3.1min #144
RTINSECONDS=186.005
SCANS=143-144
PEPMASS=322.93000	413362
CHARGE=1+
76.23128	32	
177.98219	64	
189.16280	100	
193.95892	60	
194.88996	56	
197.01785	60	
197.13016	70	
199.88953	88	
200.89067	98	
201.04078	62	
206.58495	48	
206.97335	38	
207.61894	38	
207.97449	50	
209.89480	68	
209.91663	66	
212.89607	64	
213.08437	96	
214.97954	84	
215.06392	70	
215.91878	36	
216.89393	76	
221.94727	380	1+
221.96845	44	
222.87897	92	
224.20048	68	
224.97008	32	
225.17093	76	
225.89196	56	
226.84537	56	
227.81748	74	
227.92835	66	
228.07114	68	
228.80407	90	
228.85762	42	
228.99910	80	
229.84149	66	
230.08931	50	
230.85163	78	
236.94184	76	
237.00431	70	
238.89251	74	
238.93771	144	
239.07854	68	
239.78937	62	
239.83845	104	
240.93985	890	
241.79783	40	
241.82631	56	
241.94116	884	
242.94016	2900	1+
243.82591	118	
244.11157	46	
244.81830	54	
245.03108	30	
245.45378	32	
245.83012	66	
246.54458	36	
246.80733	32	
246.97630	112	
247.97537	72	
248.16276	42	
248.85578	74	
249.92802	54	
250.57298	46	
250.94666	98	
256.08991	52	
258.83950	52	
258.93891	50	
260.13624	66	
260.83168	232	
261.83578	100	
262.82844	278	1+
262.87212	38	
262.92031	90	
264.85884	76	
265.15321	70	
266.05758	66	
266.28182	74	
266.85113	58	
266.87119	66	
268.01977	38	
268.96031	72	
269.02592	82	
270.15510	70	
271.09433	64	
271.11635	58	
271.87100	78	
273.79458	110	
274.79042	86	
277.92979	64	
279.04261	66	
279.09255	408	
279.13075	30	
279.24533	40	
279.38977	30	
279.86371	70	
280.09327	238	
280.35889	30	
280.85892	32	
280.92972	30	
281.34664	92	
283.06818	130	
284.19608	86	
284.29502	342	1+
284.45316	34	
284.85807	88	
284.87560	86	
285.48497	68	
287.79055	92	
287.89475	70	
289.51604	78	
289.78339	60	
289.80442	58	
289.97050	30	
290.77706	34	
290.79374	92	
290.85573	134	
290.96241	84	
290.98227	72	
291.29647	28	
291.58405	28	
293.03319	66	
293.96691	42	
294.66800	96	
296.87686	58	
297.92074	86	
299.78078	96	
300.80353	72	
302.24302	44	
305.80991	74	
307.80151	68	
307.98461	84	
308.79530	52	
308.89880	62	
310.81796	32	
310.89188	70	
312.82849	62	
313.80424	60	
313.90673	36	
315.13714	42	
315.82827	52	
315.91355	78	
317.78224	76	
318.31199	68	
320.14010	56	
320.79943	56	
322.22820	76	
322.81250	52	
323.79977	62	
323.89210	88	
325.76247	62	
327.90443	64	
328.35179	64	
END IONS

###FS:    #m/z: 340.94050 #charge 1+
###MS: 143
###MSMS: 145
BEGIN IONS
TITLE=Cmpd 108, +MS2(340.9405), 28.0-35.0eV, 3.1min #145
RTINSECONDS=186.778
SCANS=143,145
PEPMASS=340.94050	206128
CHARGE=1+
178.95188	72	
193.93297	100	
200.87842	88	
211.89035	72	
212.87481	76	
213.86001	242	1+
213.87992	148	
213.94172	206	
215.88890	224	
216.85802	60	
217.88226	106	
217.93340	72	
219.93894	70	
221.94479	70	
222.08387	70	
223.06599	92	
223.88986	54	
224.98299	64	
225.90098	60	
226.84667	58	
228.89307	76	
229.88608	54	
231.94755	236	
232.84996	68	
232.88993	88	
233.94428	78	
236.80175	62	
236.90956	68	
237.90287	80	
238.06024	72	
238.83733	66	
238.89233	72	
239.83506	68	
239.85043	122	
239.90143	76	
240.23230	66	
240.83750	96	
240.95641	80	
241.84352	746	1+
242.86993	68	
242.88883	168	1+
243.01324	72	
243.02864	92	
243.83263	138	
243.90619	54	
244.82536	236	
246.82613	74	
247.84746	60	
248.86352	66	
250.89776	76	
250.95011	62	
251.15054	62	
251.17980	76	
251.89239	78	
253.87428	98	
253.89976	62	
254.01121	54	
254.83996	60	
254.86136	72	
254.96822	92	
256.08417	70	
256.80812	66	
256.85136	136	
256.86950	182	
256.91212	74	
257.85796	234	
257.93862	90	
258.84494	302	
259.82719	66	
259.85366	180	
259.90842	76	
260.22336	106	
260.83364	120	
260.85382	96	
260.90502	66	
261.08960	84	
261.84232	104	
261.89380	56	
262.48584	72	
262.82472	74	
264.07622	96	
264.65323	72	
264.86574	240	
264.92115	62	
266.04335	62	
266.08958	60	
266.84433	80	
266.85942	116	
267.12996	66	
267.83912	54	
268.84242	220	1+
270.83373	74	
271.83674	74	
272.93694	72	
274.86286	222	
275.87040	124	
275.89467	56	
276.85772	484	
276.94944	82	
277.01834	52	
277.86228	606	
277.89931	58	
278.31058	74	
278.84725	604	1+
280.84157	124	
280.85231	114	
280.88553	80	
280.92050	162	
280.93713	54	
281.00287	122	
281.86583	84	
281.89675	78	
282.86662	172	
283.02774	72	
283.04852	90	
283.28797	74	
283.31283	76	
283.87090	132	
284.82171	90	
285.87553	72	
286.78339	70	
287.83232	56	
292.87070	72	
293.07025	72	
293.43605	92	
293.45938	92	
293.91179	78	
294.87023	70	
295.87494	72	
296.85115	98	
297.59023	90	
297.89668	68	
297.97177	74	
298.88385	76	
299.05586	88	
299.76540	70	
299.87082	222	1+
301.07652	68	
302.87650	130	
305.90036	54	
309.14501	58	
310.34466	80	
312.80153	134	
313.02816	80	
317.83502	64	
323.92780	76	
324.88866	134	
325.24828	66	
326.16797	74	
327.18219	68	
329.87050	58	
333.78505	80	
336.79342	84	
343.19406	56	
344.25510	74	
345.21497	70	
END IONS

###FS:    #m/z: 363.95619 #charge 1+
###MS: 143
###MSMS: 146
BEGIN IONS
TITLE=Cmpd 109, +MS2(363.9562), 28.0-35.0eV, 3.2min #146
RTINSECONDS=187.549
SCANS=143,146
PEPMASS=363.95619	74898
CHARGE=1+
189.85973	194	
194.87812	96	
207.86671	74	
209.94543	66	
210.88414	126	
210.95114	70	
212.88004	910	1+
215.97240	98	
218.89489	76	
219.41820	82	
222.94954	200	
223.96165	82	
224.94923	512	1+
226.88717	86	
226.94645	1316	1+
226.97177	98	
227.11090	94	
228.89360	248	
228.91390	66	
228.94333	1044	1+
230.05379	74	
230.83079	96	
230.88941	642	
232.88339	132	
235.88999	82	
236.38048	62	
237.12951	66	
238.87935	64	
238.95125	82	
239.79514	64	
239.92977	68	
240.83616	252	1+
240.94024	174	
240.96155	126	
241.93863	396	1+
242.95622	144	
243.82269	134	
243.83693	90	
244.93995	158	
244.95642	618	1+
246.90695	172	
246.94996	568	1+
247.85513	74	
248.80294	166	
248.90324	302	
248.95696	66	
249.80039	98	
250.85077	68	
250.90357	60	
250.96953	60	
251.91385	70	
251.97469	92	
254.83780	64	
254.86530	64	
256.79591	84	
256.85130	66	
257.40841	100	
257.78297	66	
257.91101	68	
258.83566	156	
258.97316	74	
260.96807	178	
261.97150	74	
262.41651	78	
262.85238	76	
263.11536	72	
263.82769	130	
264.79300	80	
264.81786	108	
264.96797	88	
265.40109	80	
265.79010	106	
266.81184	584	1+
267.41582	62	
267.78873	62	
267.97246	210	
269.84233	152	
269.96987	170	
270.82739	148	
271.87126	64	
271.90545	78	
272.56400	70	
272.94913	68	
273.37139	84	
274.81672	72	
275.92523	58	
276.35161	80	
276.80758	62	
276.85978	106	
277.85852	108	
278.79833	160	
278.84535	228	1+
278.87650	74	
280.79205	780	1+
281.04004	68	
281.05401	82	
281.89055	66	
281.96907	82	
283.06559	104	
283.79404	118	
283.87704	60	
284.05125	66	
284.82981	188	
284.84841	66	
284.86422	66	
285.84315	94	
286.85065	72	
286.89791	72	
289.05240	78	
289.43451	100	
289.86741	132	
290.20593	78	
292.86412	68	
293.43392	92	
293.85891	66	
296.14774	60	
296.80599	224	
297.80810	284	
297.87683	84	
298.80222	1200	1+
300.80360	244	
300.82344	146	
301.80532	198	
301.85872	110	
302.85382	64	
306.84399	70	
307.88536	82	
308.80212	78	
308.88179	74	
308.95955	60	
309.13439	78	
310.80537	64	
311.04355	76	
311.94983	86	
312.12718	60	
314.94071	58	
315.81730	64	
316.81478	284	1+
318.44360	92	
318.93466	60	
321.82152	218	1+
321.86456	68	
322.93079	108	
323.80612	78	
327.07369	74	
328.89015	68	
329.62533	74	
330.87053	60	
331.06942	72	
335.07630	66	
336.11772	66	
336.76176	82	
338.90376	68	
340.93884	100	
344.90460	74	
350.75552	68	
352.78948	62	
352.88599	92	
353.77950	74	
353.82563	74	
356.88807	72	
359.86769	62	
359.90070	88	
362.72289	60	
END IONS

###FS:    #m/z: 322.92988 #charge 1+
###MS: 147
###MSMS: 148
BEGIN IONS
TITLE=Cmpd 110, +MS2(322.9299), 28.0-35.0eV, 3.2min #148
RTINSECONDS=191.214
SCANS=147-148
PEPMASS=322.92988	415256
CHARGE=1+
61.04934	68	
176.64493	94	
191.06584	102	
192.82478	36	
200.00948	86	
201.04141	82	
203.88472	78	
203.99336	72	
205.95413	106	
207.97445	50	
215.97802	58	
218.03474	70	
219.06059	60	
221.94354	112	
222.16156	36	
222.95229	118	
223.95823	60	
227.06519	72	
227.81872	66	
227.92637	94	
227.95777	60	
228.06720	60	
228.85054	76	
230.84620	98	
230.90966	94	
231.12044	86	
232.90087	62	
233.91964	72	
234.19580	54	
235.02903	58	
235.82770	72	
236.85832	52	
237.05528	70	
238.88699	68	
238.94446	82	
239.07282	142	
239.80047	64	
239.89931	54	
240.82194	144	
240.88370	62	
240.94111	792	
241.93911	3134	1+
242.83943	88	
242.94077	2146	1+
242.97511	60	
243.82174	54	
243.86594	72	
244.79032	42	
244.81983	132	
244.87281	98	
244.94117	660	
246.20510	70	
246.97642	62	
247.23880	42	
247.40901	38	
247.90739	58	
247.97323	62	
248.85008	80	
248.97573	86	
249.07270	40	
250.96568	66	
251.10959	74	
251.19361	36	
253.78481	62	
254.41846	40	
254.86759	76	
254.91219	36	
255.08491	74	
255.91521	70	
256.79635	66	
256.88972	136	
256.90607	66	
256.92934	134	
258.83114	204	
260.65130	84	
260.82841	80	
261.35757	82	
261.83272	254	
262.82986	124	
263.82901	58	
263.89101	48	
263.90661	64	
263.99437	64	
264.09541	70	
265.05908	102	
266.81279	38	
266.83511	76	
268.86265	64	
269.84640	64	
269.86057	48	
269.98572	62	
271.86301	90	
272.79723	48	
272.87463	62	
274.92673	60	
276.08066	54	
276.84455	112	
278.06499	50	
278.19822	72	
278.69994	102	
278.99718	38	
279.09058	1162	1+
279.83691	54	
280.92252	70	
281.47630	38	
282.88310	36	
283.06903	88	
283.43266	74	
283.84875	80	
283.86298	80	
284.29203	224	
284.46925	44	
284.87778	72	
284.91494	56	
285.29352	136	
285.78595	56	
285.80907	64	
287.90304	84	
288.75371	66	
289.80442	66	
289.86706	44	
290.78540	64	
291.81023	52	
297.80631	66	
298.12232	46	
299.03437	78	
299.78011	48	
299.87798	84	
301.87411	52	
303.82041	82	
304.87487	70	
304.89162	72	
305.42787	72	
305.90467	72	
307.77348	40	
307.79868	258	1+
307.88767	44	
310.81607	58	
310.84014	72	
310.86189	44	
310.87876	60	
310.91809	104	
311.81509	58	
311.88321	70	
314.80594	66	
316.06003	82	
317.76025	82	
320.00820	46	
320.15055	52	
321.81600	84	
323.73776	72	
327.08451	92	
327.16901	64	
327.80876	66	
END IONS

###FS:    #m/z: 340.94038 #charge 1+
###MS: 147
###MSMS: 149
BEGIN IONS
TITLE=Cmpd 111, +MS2(340.9404), 28.0-35.0eV, 3.2min #149
RTINSECONDS=191.986
SCANS=147,149
PEPMASS=340.94038	202278
CHARGE=1+
67.81256	148	
85.63367	72	
93.85240	82	
178.16937	84	
190.92696	58	
191.95800	88	
196.88361	150	
198.89405	56	
199.89643	98	
201.87515	66	
205.95190	82	
209.96263	62	
210.37558	96	
210.93680	104	
213.94006	264	
214.23901	54	
214.88410	66	
215.89062	134	
221.13149	66	
223.95610	70	
224.82477	92	
226.84657	58	
227.87461	78	
228.95101	80	
229.07345	90	
231.95024	266	1+
232.88611	116	
233.89680	108	
234.91024	56	
235.89171	140	
236.83386	68	
236.89656	68	
237.82159	58	
237.88995	56	
238.86216	98	
239.92420	74	
240.23139	82	
240.84530	66	
241.84428	362	1+
241.88404	68	
241.90443	66	
243.83948	140	
244.85066	70	
244.90038	68	
244.98114	78	
245.86700	122	
245.90108	72	
248.98764	70	
249.89744	78	
250.83934	88	
250.88055	166	1+
250.96014	78	
250.97582	68	
250.98935	60	
251.88567	212	1+
252.84285	68	
252.94997	68	
252.96360	72	
254.06573	122	
255.94655	64	
256.26012	60	
256.84793	152	1+
256.89055	78	
256.91227	72	
257.45583	76	
257.85618	70	
258.05283	88	
258.84620	930	1+
259.95499	76	
260.83464	496	
260.91520	74	
261.83698	288	
261.93374	76	
262.88232	94	
262.90226	142	
262.92680	100	
263.85304	116	
264.08226	78	
264.10846	70	
264.86743	116	
265.07680	104	
265.11497	90	
266.20960	56	
266.40988	70	
266.84671	146	
267.13811	66	
268.13450	80	
268.82217	58	
268.84163	498	1+
268.95614	74	
268.97543	74	
270.83127	120	
270.86994	76	
272.93296	68	
274.87786	64	
274.94311	74	
275.80505	58	
275.86534	128	
276.81737	66	
276.85705	862	1+
276.95021	66	
278.82317	84	
278.84553	766	1+
278.95038	78	
279.09796	62	
279.16818	58	
280.90403	72	
280.93281	110	
281.89091	62	
282.86044	58	
282.91207	62	
283.02989	76	
288.83964	88	
289.79167	54	
290.38356	76	
291.80204	70	
292.02014	62	
292.87423	122	
293.85677	68	
294.86403	72	
295.86216	108	
295.94231	62	
296.98046	96	
297.01000	76	
297.07595	76	
298.86693	62	
299.01749	76	
299.87600	58	
300.87907	174	
300.92077	78	
301.21913	62	
302.17051	158	
302.86774	66	
302.94260	148	
304.09480	88	
304.80591	66	
304.92572	76	
306.87500	74	
306.92331	84	
308.29286	72	
312.87627	72	
313.95258	66	
315.80435	68	
316.89846	66	
317.77784	82	
319.39095	94	
322.66711	72	
328.82588	58	
328.95707	82	
330.81715	86	
334.81340	74	
336.86553	70	
339.06870	72	
342.08271	68	
343.04874	82	
343.17350	90	
343.92729	62	
346.00692	74	
346.15068	56	
END IONS

###FS:    #m/z: 507.84401 #charge 1+
###MS: 147
###MSMS: 150
BEGIN IONS
TITLE=Cmpd 112, +MS2(507.8440), 28.2-35.2eV, 3.3min #150
RTINSECONDS=192.758
SCANS=147,150
PEPMASS=507.84401	22132
CHARGE=1+
206.03824	108	
211.03679	82	
214.88695	118	
222.97288	108	
224.97444	176	
235.13822	138	
250.95403	98	
255.13195	90	
256.96132	114	
267.89524	108	
268.89527	90	
271.48054	94	
275.37522	88	
284.81995	110	
285.79171	118	
286.79058	130	
287.84947	96	
290.86388	112	
290.87986	112	
293.85296	196	1+
293.87823	198	
294.12843	106	
296.84200	96	
297.86274	98	
303.86808	266	1+
305.86294	254	
306.80900	120	1+
306.86958	136	
307.89046	254	
308.14210	570	1+
308.87156	316	
309.88720	234	
310.15417	136	
310.84003	82	
310.85959	104	
311.88861	118	
312.88069	116	
313.88112	128	
314.86520	354	
315.86494	162	
320.82341	136	
323.87318	94	
324.85673	224	1+
325.92177	88	
326.88376	470	
327.95779	84	
328.88299	174	
330.06808	142	
330.87788	246	
331.67527	82	
331.80920	84	
332.87459	300	1+
332.89738	84	
333.81195	108	
334.76623	82	
334.84690	92	
336.01671	106	
337.82165	92	
339.33343	92	
341.39697	90	
346.60780	88	
347.74698	126	
347.77515	90	
348.28089	90	
348.77946	130	
349.75300	192	1+
349.91653	86	
350.79694	82	
350.88743	118	
355.13484	110	
355.89059	260	
360.90803	82	
363.89249	92	
364.72789	94	
365.42372	114	
366.72957	96	
367.71492	166	1+
367.73974	104	
368.89511	148	
369.84155	150	
370.80513	126	
371.90310	106	
372.71756	92	
372.79019	94	
373.73536	108	
374.76865	198	1+
375.85647	118	
376.73848	136	
379.71513	92	
380.72007	358	1+
380.86505	98	
382.71778	130	
382.75995	84	
384.72279	130	1+
384.89840	86	
387.77314	90	
388.74063	124	
389.39932	100	
390.84347	508	1+
392.27588	104	
395.77518	118	
397.79873	114	
398.72681	784	1+
399.84932	168	
401.73641	284	1+
404.86470	116	
405.72627	94	
405.85415	84	
407.74248	228	
407.87586	82	
408.74692	106	
408.85630	276	
409.85607	196	
410.08728	140	
410.73121	162	
410.84290	196	
414.68801	126	
415.76584	86	
415.84293	132	
416.74053	114	
417.99171	110	
418.68249	82	
418.72495	110	
421.74174	100	
421.81611	94	
421.88413	140	
422.34596	82	
422.74086	108	
422.78716	208	1+
422.83092	82	
423.77115	378	1+
423.86845	126	
424.82409	148	
424.86482	96	
425.75335	664	1+
426.86413	250	
427.36992	90	
427.72924	142	
427.86921	486	1+
428.73622	126	
428.84666	134	
429.69684	128	
429.84313	166	
430.74541	122	
430.83607	118	
431.87214	96	
432.24659	124	
439.88880	138	
442.68592	130	
443.39552	102	
443.73794	216	1+
443.76552	254	1+
443.78241	146	
444.69425	92	
444.77005	206	1+
444.86837	1078	1+
447.71023	294	
447.75659	86	
448.87151	350	1+
449.77231	116	
457.90523	144	
458.91677	106	
462.88460	414	1+
465.09981	98	
465.90254	92	
467.81826	92	
467.89047	232	
468.88629	198	
468.91644	96	
470.72261	82	
485.90112	418	1+
487.80591	146	
495.15215	100	
504.80012	82	
511.98501	94	
END IONS

###FS:    #m/z: 322.93004 #charge 1+
###MS: 151
###MSMS: 152
BEGIN IONS
TITLE=Cmpd 113, +MS2(322.9300), 28.0-35.0eV, 3.3min #152
RTINSECONDS=196.424
SCANS=151-152
PEPMASS=322.93004	394430
CHARGE=1+
119.34494	28	
140.77339	66	
159.60007	42	
185.87053	58	
186.46519	70	
193.96455	144	
195.92013	52	
198.41788	30	
199.88600	80	
201.04128	142	
201.05615	68	
203.89711	54	
205.95303	158	
205.97151	72	
206.66979	48	
207.97268	50	
208.96383	92	
210.87621	68	
219.05500	66	
219.89530	48	
222.01787	62	
222.03283	94	
222.09298	78	
222.94319	52	
222.95945	76	
223.95802	66	
224.95685	38	
225.86609	52	
226.84891	86	
227.93011	36	
228.07130	34	
230.84996	60	
230.87210	50	
233.93476	64	
235.82565	70	
236.15976	84	
236.93599	82	
237.89698	72	
238.28207	38	
238.88901	56	
238.92475	52	
238.93833	60	
239.07666	84	
240.81948	202	
240.94131	708	
241.10291	66	
241.93922	4242	1+
242.82736	40	
242.90609	40	
242.94133	3088	1+
243.02084	70	
243.09571	34	
243.22021	42	
243.26229	34	
243.81651	44	
243.82531	224	1+
244.07674	50	
244.99114	64	
245.93922	86	
246.64073	32	
246.84901	52	
246.95316	78	
246.98396	50	
247.44520	70	
247.95204	68	
248.54360	48	
249.81554	78	
250.16736	32	
251.12295	84	
251.92761	70	
251.97636	100	
252.81128	32	
255.78121	52	
255.99999	40	
258.83329	144	
258.88144	34	
259.90456	60	
260.19958	78	
260.83176	54	
260.84538	70	
261.04407	30	
261.83259	406	1+
261.91815	32	
263.16918	66	
264.09627	60	
264.96909	44	
265.05900	44	
265.79311	70	
266.85130	48	
266.86741	58	
267.79885	56	
268.85700	72	
270.92438	44	
273.85514	54	
278.82926	88	
278.84794	58	
279.05478	32	
279.09242	646	1+
279.12691	38	
279.92715	56	
281.80114	40	
282.24539	60	
282.68684	30	
283.06889	52	
283.35625	106	
283.85327	78	
283.86667	64	
284.02611	32	
284.22515	32	
284.29628	484	
284.86567	268	
284.90239	76	
284.97715	74	
285.85246	34	
286.14560	38	
287.69871	50	
289.17139	90	
289.76794	32	
289.87292	48	
290.03206	64	
291.80629	66	
292.05798	90	
292.11075	64	
293.86304	64	
295.43354	88	
296.09898	72	
297.81674	68	
297.83381	56	
299.53799	40	
300.79416	36	
302.80496	30	
304.85511	72	
305.90090	38	
307.80184	82	
307.88806	120	
310.13704	76	
310.86823	44	
312.48360	58	
312.77633	48	
313.84133	56	
317.89984	76	
318.23125	42	
319.76227	60	
319.83883	78	
320.79275	70	
323.83647	40	
324.07253	38	
324.32561	72	
324.89061	158	
325.32573	80	
325.78205	68	
325.89535	74	
326.01699	48	
326.87315	34	
327.22865	76	
END IONS

###FS:    #m/z: 340.94046 #charge 1+
###MS: 151
###MSMS: 153
BEGIN IONS
TITLE=Cmpd 114, +MS2(340.9405), 28.0-35.0eV, 3.3min #153
RTINSECONDS=197.197
SCANS=151,153
PEPMASS=340.94046	200352
CHARGE=1+
187.88302	72	
188.91939	70	
192.92732	134	
192.95427	76	
194.88149	58	
194.95859	86	
196.88367	76	
197.09548	66	
197.92417	68	
197.96200	68	
198.89242	72	
201.87871	72	
208.84307	64	
210.63064	58	
212.41282	82	
212.89770	140	
213.87734	66	
213.93841	110	
214.84649	74	
215.88772	120	
215.93402	150	
218.47763	66	
221.94524	56	
223.03482	80	
223.11885	84	
224.97454	100	
225.82702	152	
226.85597	80	
226.94490	72	
228.83946	84	
228.95072	80	
230.91723	76	
231.04747	78	
231.95080	226	
232.06041	70	
232.82785	56	
232.90300	62	
233.82944	62	
233.89876	66	
234.91779	82	
235.91873	58	
235.94819	72	
236.43363	98	
236.84726	86	
236.90384	70	
238.85089	64	
240.22500	62	
240.83534	80	
240.86284	58	
241.83948	452	
241.85886	104	
241.90319	78	
241.92365	56	
242.82766	100	
242.85263	108	
242.94165	72	
244.84652	78	
245.11415	68	
245.84304	80	
246.93796	74	
251.10386	72	
251.94994	56	
254.83427	118	
254.92009	68	
255.08902	64	
256.26473	74	
256.84527	70	
256.87464	60	
257.85282	104	
257.93766	106	
258.01936	66	
258.84715	1366	1+
258.89021	64	
259.85178	866	1+
260.83786	434	1+
260.96260	102	
261.91791	64	
262.83097	184	
262.91217	56	
263.36237	86	
263.85964	228	1+
263.89677	82	
266.84545	92	
266.97141	72	
267.09172	74	
267.14597	58	
267.98775	70	
268.83773	342	1+
268.95151	64	
269.00586	74	
270.83764	102	
271.90353	78	
273.91374	60	
274.21718	60	
274.80686	62	
274.86341	374	1+
274.87535	228	
275.94405	70	
276.85791	252	
276.91337	80	
276.97711	58	
277.86315	716	1+
277.89703	90	
277.91167	64	
277.93191	78	
278.84470	794	1+
278.87834	72	
278.92322	56	
279.86582	156	
281.86582	70	
282.04944	70	
282.86549	66	
283.86118	140	
292.89168	74	
293.11235	70	
294.85225	78	
295.84909	114	
295.86738	94	
295.93408	72	
296.08595	74	
296.86324	172	
297.17938	78	
297.85293	62	
297.89107	58	
298.85414	60	
298.87742	84	
299.84626	68	
300.15664	70	
301.87682	82	
303.19150	60	
307.89015	56	
309.36521	78	
311.99270	68	
312.86282	68	
314.42668	80	
314.94335	76	
315.38164	68	
320.62117	92	
320.85577	58	
321.82047	60	
326.42974	92	
326.88675	68	
328.61638	92	
328.91012	64	
329.87324	58	
330.15897	70	
330.81496	60	
330.89509	92	
331.80718	78	
333.84772	76	
335.00211	90	
337.96887	60	
340.90751	58	
341.93288	62	
344.03338	66	
344.34164	82	
346.27411	74	
346.44070	74	
END IONS

###FS:    #m/z: 336.94525 #charge 1+
###MS: 151
###MSMS: 154
BEGIN IONS
TITLE=Cmpd 115, +MS2(336.9453), 28.0-35.0eV, 3.3min #154
RTINSECONDS=197.969
SCANS=151,154
PEPMASS=336.94525	22474
CHARGE=1+
47.35770	88	
93.00843	44	
150.26257	60	
194.39818	116	
194.88863	56	
196.88018	48	
202.89889	74	
205.95534	54	
207.97969	48	
211.94493	504	1+
212.87850	454	1+
213.40860	60	
213.94114	214	
214.87972	72	
214.89402	68	
215.94209	58	
217.89137	54	
218.84043	62	
220.84681	78	
221.13895	104	
223.82309	66	
223.84549	58	
223.96274	92	
224.84278	40	
224.87603	72	
226.84334	90	
226.87465	68	
227.09993	46	
228.89681	108	
229.95350	432	1+
230.88815	806	1+
231.02872	72	
231.94938	292	
232.88838	272	1+
234.82950	56	
235.02341	64	
237.40121	92	
237.85439	360	1+
238.84226	116	
239.84128	122	
239.89937	76	
240.15049	88	
240.83442	362	1+
240.89907	98	
241.98650	50	
242.84599	254	
243.82937	116	
243.91188	72	
244.86971	82	
244.99479	102	
247.38962	42	
247.96780	206	
248.16647	62	
248.90179	216	
250.81776	44	
250.98307	110	
251.07921	68	
251.83590	72	
252.83060	44	
252.97078	282	
253.79225	58	
253.90148	86	
254.97269	130	
255.07650	186	
255.21041	64	
255.79951	78	
256.37903	82	
256.85037	122	
256.86662	66	
257.08537	42	
257.26661	70	
257.85344	58	
257.86757	74	
257.94537	96	
258.84658	572	1+
258.96114	64	
259.85123	364	1+
259.90650	62	
260.87320	52	
260.94808	42	
261.36538	72	
261.85215	56	
262.87828	52	
263.84268	58	
264.62734	78	
264.84504	114	
264.86315	80	
266.84747	150	
267.83717	58	
268.07423	64	
268.84089	494	1+
269.18095	50	
269.91726	56	
269.94305	60	
270.95687	80	
270.97511	70	
271.93581	50	
272.94314	68	
272.97766	78	
273.78779	70	
274.85979	638	1+
274.87988	112	
275.83756	98	
276.63160	74	
277.86399	218	
278.86436	250	
279.00767	44	
279.83180	68	
279.86427	134	
280.95737	62	
281.86594	62	
282.88328	70	
282.99908	42	
283.43500	82	
286.84971	504	1+
287.80085	68	
288.85633	54	
289.86007	46	
289.88187	108	
291.85439	80	
292.87957	70	
292.89316	64	
293.10473	322	
293.88210	48	
294.18111	64	
295.11303	92	
295.85828	72	
296.00374	68	
296.87068	72	
297.00788	72	
298.30688	64	
298.88586	74	
299.87305	124	
299.90382	62	
300.19382	44	
300.96997	72	
303.93827	86	
304.24877	92	
304.88724	72	
306.80703	48	
307.88723	106	
309.86939	136	
311.87343	96	
313.79142	100	
313.84992	58	
313.87176	76	
313.90221	64	
315.43987	66	
324.89201	80	
325.89737	46	
328.83208	66	
329.91525	46	
334.05632	68	
334.88520	70	
336.80247	66	
336.91512	76	
337.39995	94	
338.33475	68	
338.91938	50	
340.35896	46	
340.84624	56	
341.15431	56	
END IONS

###FS:    #m/z: 363.95590 #charge 1+
###MS: 155
###MSMS: 156
BEGIN IONS
TITLE=Cmpd 116, +MS2(363.9559), 28.0-35.0eV, 3.4min #156
RTINSECONDS=201.62
SCANS=155-156
PEPMASS=363.95590	68808
CHARGE=1+
183.93190	70	
186.86970	60	
186.97704	76	
188.99056	86	
189.86229	194	
190.93338	62	
195.87187	64	
196.88341	190	
197.96880	78	
198.89074	62	
200.94460	72	
207.87186	62	
209.94285	320	
210.87964	118	
210.89124	76	
211.88857	90	
212.87900	780	1+
213.84302	64	
220.12862	78	
222.95033	332	1+
223.83672	64	
224.94916	476	1+
225.88806	122	
226.84115	58	
226.94555	1766	1+
226.97371	100	
227.16128	68	
227.88167	90	
228.89470	280	
228.94216	1210	1+
229.90919	66	
230.01479	72	
230.78954	90	
230.88812	764	1+
232.88352	298	1+
233.97972	68	
237.13086	80	
238.17174	106	
239.90126	58	
240.92421	68	
240.93934	82	
240.96264	58	
241.94138	180	
242.92203	72	
242.94293	492	
243.08984	72	
243.81988	142	
243.96331	88	
244.95522	800	1+
245.44284	84	
246.95276	810	1+
246.98119	98	
248.80171	286	1+
248.84504	134	
248.90021	290	1+
249.85324	136	
250.80237	58	
251.07067	64	
251.84361	68	
251.90827	122	
252.10711	70	
254.91223	74	
255.95852	86	
256.95330	62	
257.15429	86	
258.84437	274	1+
258.90371	58	
260.01124	64	
260.96733	190	
261.82603	192	1+
261.84391	64	
261.88580	76	
262.56395	86	
263.86680	78	
264.82111	86	
264.87929	64	
265.80963	540	1+
266.78444	72	
266.85496	88	
267.00949	76	
267.80871	496	1+
267.97286	238	
269.96715	224	
271.80837	72	
271.85113	68	
271.87515	62	
271.91761	72	
274.78567	62	
275.82160	68	
276.85693	518	1+
277.81161	72	
277.91968	80	
278.01780	70	
278.79511	136	
278.85229	102	
279.79229	136	
280.79229	548	1+
280.92423	106	
281.12631	92	
281.84837	264	1+
281.89280	68	
282.82136	80	
282.88136	86	
283.83391	78	
283.87761	64	
284.15047	86	
284.82623	298	
285.78583	62	
285.82385	244	1+
285.84225	64	
287.86186	72	
288.76249	68	
289.88983	60	
289.97988	72	
290.82510	78	
291.79563	58	
294.87034	130	
295.38510	74	
296.80984	198	
297.80964	194	
298.80453	1234	1+
300.79737	152	
300.87205	142	
301.80412	76	
301.86224	372	1+
303.85387	152	
303.87623	78	
304.85950	66	
309.47964	70	
312.83301	74	
313.84140	68	
314.81912	58	
315.17630	86	
315.81968	78	
316.18633	58	
316.81492	184	
317.81606	126	
318.81137	112	
318.96124	64	
319.82340	72	
321.81631	112	
322.81261	72	
322.93156	64	
323.87691	68	
324.76608	76	
324.81871	66	
325.14860	70	
325.41899	88	
326.87547	164	
329.32901	106	
332.10011	80	
333.13919	58	
335.31216	78	
336.41534	70	
336.94254	122	
337.94831	70	
338.37949	92	
339.62088	102	
339.83789	64	
340.93673	74	
341.91927	70	
342.88920	66	
343.91546	88	
346.19470	66	
352.17136	62	
353.18397	66	
357.02707	64	
360.12180	62	
360.24054	66	
363.26300	80	
369.04763	80	
END IONS

###FS:    #m/z: 336.94509 #charge 1+
###MS: 155
###MSMS: 157
BEGIN IONS
TITLE=Cmpd 117, +MS2(336.9451), 28.0-35.0eV, 3.4min #157
RTINSECONDS=202.392
SCANS=155,157
PEPMASS=336.94509	20084
CHARGE=1+
90.14596	66	
117.98613	72	
186.86783	60	
192.89484	70	
196.13998	84	
207.98158	56	
208.88747	80	
208.98322	74	
211.94423	546	
212.14064	68	
212.88048	196	
213.07364	88	
213.10425	60	
213.87767	118	
213.94274	206	
214.89836	72	
215.88583	54	
217.88208	72	
218.88968	70	
220.87066	78	
221.88804	72	
223.83131	54	
223.96894	70	
224.96267	118	
226.84940	74	
226.85701	66	
227.84302	78	
228.85593	64	
229.95673	640	1+
230.02577	86	
230.85723	80	
230.88911	516	1+
231.94960	524	1+
232.85050	86	
233.83204	66	
233.89186	170	1+
233.94887	206	
234.82389	54	
234.85843	66	
235.94463	72	
236.88314	56	
237.86029	52	
238.85640	82	
239.23791	98	
239.84954	236	
239.88991	58	
240.83456	140	
241.84346	230	
242.84479	160	
242.94438	100	
243.84295	94	
244.85831	76	
244.89660	68	
247.96613	250	
248.89835	72	
248.98730	50	
249.96396	122	
250.92088	72	
250.95026	84	
252.00963	54	
252.95402	98	
252.96998	178	
253.82347	98	
253.90319	368	1+
253.97174	96	
254.96558	122	
255.06937	74	
255.78390	56	
255.85848	56	
256.85140	208	
256.96715	68	
257.85777	202	
258.84681	510	1+
259.17040	66	
260.84560	92	
260.93076	76	
262.84496	58	
262.95212	76	
266.84882	66	
266.87108	98	
267.83942	66	
268.84117	286	
270.96494	66	
271.77593	74	
273.19907	62	
273.95898	54	
274.87777	82	
274.93934	62	
275.86287	164	
275.87971	64	
276.86087	368	
276.95036	70	
277.83164	72	
277.86324	252	
277.87979	136	
277.89723	72	
278.24533	50	
278.83127	52	
278.89487	78	
279.84377	98	
279.85997	102	
280.86313	66	
282.85872	72	
282.88702	64	
284.81112	58	
285.02258	68	
285.83783	66	
286.85415	72	
287.85374	172	
287.87629	72	
288.10923	58	
288.86028	92	
289.85074	66	
291.02757	86	
291.85459	60	
292.16141	122	
292.25943	68	
292.84534	62	
292.95902	74	
293.10510	152	
293.85286	78	
293.88537	124	
293.99195	130	
294.86561	86	
295.87035	62	
295.89633	56	
296.13908	52	
297.12431	72	
298.26866	58	
298.30644	78	
299.05153	70	
299.07462	54	
299.87241	212	
300.43327	74	
302.81801	66	
303.41170	64	
303.72465	64	
303.80156	66	
304.83377	92	
306.86945	58	
308.04966	94	
308.87983	66	
310.82298	52	
318.85126	60	
321.54071	78	
323.75327	54	
324.89281	216	1+
325.79094	76	
327.16008	86	
327.99587	68	
328.86573	94	
334.77069	92	
334.88510	72	
335.12546	64	
335.86110	72	
339.54375	88	
342.08730	72	
END IONS

###FS:    #m/z: 507.84462 #charge 1+
###MS: 155
###MSMS: 158
BEGIN IONS
TITLE=Cmpd 118, +MS2(507.8446), 28.2-35.2eV, 3.4min #158
RTINSECONDS=203.165
SCANS=155,158
PEPMASS=507.84462	19816
CHARGE=1+
214.88507	126	
223.97462	104	
224.97703	166	
232.01922	84	
234.89831	96	
235.13839	96	
237.41999	100	
250.95033	84	
251.82010	148	
252.08942	110	
254.01913	86	
268.89893	92	
272.83976	94	
274.85018	130	
275.84591	84	
279.22530	168	
280.39989	104	
282.06579	88	
287.85242	172	
289.87650	146	
290.86426	148	
291.91733	88	
292.40201	92	
295.95108	102	
298.90634	138	
302.81295	102	
303.86261	98	
305.85808	362	
307.88993	238	
308.14134	260	
308.86842	314	1+
309.05220	92	
310.84221	108	
310.93058	118	1+
312.88621	140	
313.80501	172	1+
314.77759	88	
314.86840	222	
315.90505	104	
316.85682	100	
316.87421	144	
323.41269	92	
325.83110	154	
325.89994	136	
326.15458	84	
326.88224	498	
328.86322	138	
328.91123	116	
329.15741	90	
330.88238	86	
331.76241	96	
332.87623	138	
334.78187	90	
335.88670	136	
336.44417	84	
337.87890	142	
342.28502	96	
345.60995	86	
346.87393	128	
347.77697	340	
349.16378	90	
349.73103	92	
350.72889	88	
350.76481	202	1+
350.88667	256	
351.80458	98	
355.79166	162	
355.89644	150	
356.90175	108	
357.37048	86	
359.87310	128	
360.84094	122	
361.79186	196	1+
365.70901	232	1+
367.78850	146	
368.95320	146	
369.83866	204	1+
372.74075	88	
373.78292	128	
373.95843	84	
374.73881	256	1+
374.81268	86	
379.80483	84	
380.71983	290	
381.71814	214	
382.20507	88	
382.72231	126	
382.78396	196	1+
383.76832	94	
384.32049	90	
384.85046	338	1+
384.89354	92	
388.24702	84	
390.05520	128	
390.78898	230	1+
390.84081	580	1+
391.74398	92	
392.71888	122	
392.82532	254	1+
394.77826	214	1+
394.82850	144	
397.79103	246	1+
398.72700	700	1+
398.86603	126	
401.85266	84	
401.95103	92	
403.86987	136	
404.86865	136	
405.87022	102	
406.78189	104	
407.74540	178	
408.75027	130	
408.85078	672	1+
408.87207	118	
408.92579	90	
410.72323	106	
410.79547	88	
410.83225	212	1+
411.73753	84	
412.28993	90	
413.07327	90	
413.74022	140	
414.76115	182	1+
414.89179	104	
417.57513	102	
421.73371	102	
421.88638	340	1+
422.82542	94	
423.74704	84	
423.77967	246	
423.86871	142	
424.74607	136	
424.77937	154	
425.75538	364	
426.75689	266	
426.86278	496	1+
427.68318	136	
427.73443	124	
427.76131	140	
428.09225	100	
428.74606	176	
428.84549	250	1+
429.68673	84	
429.77577	116	
429.87378	88	
430.74121	132	
430.83408	88	
431.77560	96	
431.87021	214	
432.24813	168	
432.88159	102	
435.71171	94	
442.67176	116	
444.87058	724	1+
445.75445	100	
446.79022	106	
447.71447	172	
448.77684	84	
449.88340	152	
450.22178	100	
450.69719	112	
450.74175	98	
450.77175	88	
451.72876	84	
462.88743	222	
463.73002	96	
463.88286	120	
465.72915	156	
467.70648	172	1+
467.88641	274	
468.89093	260	
469.90686	100	
485.89603	190	
500.80245	90	
END IONS

###FS:    #m/z: 363.95621 #charge 1+
###MS: 159
###MSMS: 160
BEGIN IONS
TITLE=Cmpd 119, +MS2(363.9562), 28.0-35.0eV, 3.5min #160
RTINSECONDS=206.831
SCANS=159-160
PEPMASS=363.95621	64498
CHARGE=1+
86.67959	66	
189.86254	208	
191.85978	336	
193.93117	70	
206.94712	88	
207.04238	72	
207.87438	154	
209.86642	68	
209.95076	136	
210.88381	250	
210.94406	72	
212.87765	650	1+
212.90988	66	
213.09126	64	
213.89629	68	
214.89282	120	
215.84445	68	
216.07189	84	
218.85315	62	
222.95054	594	1+
224.95010	616	1+
224.96794	312	1+
226.88737	66	
226.94722	1976	1+
227.05390	76	
227.82063	78	
227.88203	72	
228.39576	62	
228.84485	78	
228.89173	136	
228.94279	2420	1+
230.83752	126	
230.85166	74	
230.88895	1162	1+
232.88416	132	
234.61497	60	
238.92292	86	
240.81700	78	
240.84033	128	
240.86308	74	
240.94264	90	
240.96348	426	
241.93927	752	1+
242.94220	544	1+
242.96234	124	
243.82529	76	
244.95801	1134	1+
245.81910	114	
246.08165	64	
246.12409	80	
246.81061	68	
246.95261	1392	1+
246.99941	70	
247.84058	116	
248.80275	614	1+
248.90290	350	
250.05035	80	
250.80198	68	
250.88984	94	
250.97259	128	
251.79736	182	
252.88960	68	
253.87243	62	
254.87130	74	
255.05941	62	
258.84103	340	1+
258.86805	64	
259.97963	70	
260.93112	86	
260.97446	78	
261.83231	80	
261.87586	72	
261.94726	60	
262.01093	78	
262.83442	124	
263.83275	112	
263.85088	66	
263.99052	62	
264.81928	134	
265.91938	64	
265.97239	72	
266.06731	76	
266.81315	584	1+
266.84339	70	
266.96900	468	1+
267.78253	72	
267.97368	350	1+
269.79573	64	
269.86607	76	
269.88052	60	
269.96477	78	
272.84683	152	
272.87638	68	
275.80424	360	1+
276.16590	88	
276.85710	120	
277.85628	64	
278.10171	68	
278.80267	62	
278.85872	132	
278.92554	66	
278.96073	80	
279.54108	94	
280.79367	902	1+
281.85364	190	1+
282.79352	266	1+
283.86038	196	1+
283.95183	70	
284.53800	92	
284.82197	220	1+
285.84408	66	
286.90383	74	
287.81733	70	
287.88461	70	
288.12804	98	
288.79342	68	
288.84972	62	
290.05310	66	
290.78376	66	
291.86928	76	
293.45992	68	
294.81126	90	
294.83011	70	
294.87238	82	
295.83265	62	
296.80248	178	
297.81155	196	
298.80269	1978	1+
298.92182	96	
300.13990	64	
301.11031	100	
301.79629	62	
301.86124	314	1+
302.01022	60	
302.78961	78	
302.98622	88	
303.85655	312	1+
303.88274	68	
304.81512	64	
305.79286	76	
306.77474	62	
308.89258	80	
308.92476	68	
309.83657	72	
310.82300	76	
316.43546	84	
316.81520	272	
318.81167	64	
318.94989	70	
319.07941	68	
319.72038	66	
320.81881	240	1+
320.84340	84	
320.93340	84	
321.86669	80	
324.33454	94	
324.80320	80	
326.25864	66	
326.87486	90	
332.90383	70	
334.77949	62	
335.89267	78	
336.94678	62	
337.03903	74	
337.76055	70	
338.69814	74	
338.85397	72	
340.19222	118	
340.94561	72	
343.97702	74	
345.16722	72	
354.36163	66	
358.72615	110	
360.80997	64	
361.30658	66	
366.88739	68	
END IONS

###FS:    #m/z: 507.84395 #charge 1+
###MS: 159
###MSMS: 161
BEGIN IONS
TITLE=Cmpd 120, +MS2(507.8440), 28.2-35.2eV, 3.5min #161
RTINSECONDS=207.603
SCANS=159,161
PEPMASS=507.84395	20934
CHARGE=1+
214.88748	130	
215.48759	98	
224.97223	208	
227.88269	112	
247.02296	100	
252.90408	110	
257.85174	94	
263.13551	106	
270.98500	100	
277.09769	92	
284.84048	92	
285.89821	84	
286.58595	88	
287.85451	448	1+
290.12837	104	
290.87878	150	
290.96127	86	
293.64204	94	
293.87369	172	
294.87669	108	
296.88379	94	
298.97058	86	
300.54416	86	
301.59647	86	
302.86093	184	1+
305.86077	334	1+
307.89106	182	
308.14465	182	
308.87371	218	
309.88681	96	
310.15787	258	
311.39249	100	
311.75276	118	
311.87888	400	1+
311.99524	84	
312.88352	262	1+
315.86097	110	
318.93600	108	
321.79421	86	
321.92191	112	
324.86230	112	
325.89916	194	
326.88427	618	1+
327.24117	130	
329.86894	122	
330.06012	128	
331.00911	140	
332.87791	214	1+
335.18435	92	
335.84664	164	
336.73254	106	
337.87911	108	
342.86329	154	
343.41691	86	
343.60371	96	
345.31287	94	
346.80696	88	
347.77626	218	
349.71019	84	
349.75848	200	
350.76322	194	
350.80756	90	
350.82267	140	
350.89274	100	
353.89368	94	
355.82877	120	
355.87253	84	
357.05712	90	
357.78655	90	
357.86060	132	
359.90964	100	
360.75392	94	
365.78558	248	1+
366.37505	98	
366.73733	134	
367.74132	134	
367.76537	166	
367.80105	92	
367.83865	136	
368.90280	88	
370.80130	116	
371.16184	94	
373.71808	212	
374.72566	132	
376.87522	86	
379.72204	94	
380.71974	174	
381.71643	142	
381.85884	134	
382.72124	128	
383.77567	126	
383.79349	130	
384.69859	98	
386.39577	84	
388.79741	140	
389.20446	140	
390.73218	226	1+
390.84161	274	
392.82462	160	
398.73041	248	
399.70693	178	
399.72864	468	1+
399.84793	216	
400.70006	96	
402.78614	90	
402.82473	168	
404.87075	164	
405.75963	150	
405.85906	94	
406.74907	376	1+
406.77545	84	
408.85015	288	
409.31583	88	
409.75085	138	
409.85367	260	
410.08574	102	
410.73585	118	
410.84534	102	
411.79485	208	1+
411.83643	114	
412.82996	144	1+
413.06831	90	
415.89292	84	
421.88017	180	
422.80010	84	
423.09580	84	
423.87071	102	
424.82630	182	1+
425.75732	266	
426.75082	180	
426.79729	90	
426.86355	562	1+
427.74691	172	
427.76523	96	
428.73649	114	
428.84226	134	
429.69773	138	
429.85366	152	
430.72803	140	
430.84948	110	
431.87305	88	
432.24420	110	
432.87268	284	
433.73888	110	
434.90020	114	
439.78757	86	
441.78816	116	
443.77310	234	1+
444.71701	106	
444.87301	566	1+
445.75071	196	
446.68313	106	
446.87984	84	
447.71021	278	1+
448.85992	88	
449.78171	152	
449.87948	172	
450.71029	90	
450.87802	98	
457.90528	252	
462.88296	560	1+
465.72580	128	
467.88620	322	
468.89102	180	
469.88955	100	
485.90068	216	
487.90263	136	
489.20427	138	
505.79383	84	
END IONS

###FS:    #m/z: 336.94537 #charge 1+
###MS: 159
###MSMS: 162
BEGIN IONS
TITLE=Cmpd 121, +MS2(336.9454), 28.0-35.0eV, 3.5min #162
RTINSECONDS=208.375
SCANS=159,162
PEPMASS=336.94537	20408
CHARGE=1+
74.35192	78	
95.22529	78	
185.48915	42	
193.08279	68	
193.86967	64	
194.18966	62	
205.96982	54	
206.95749	60	
211.94340	512	
212.87568	354	1+
213.93751	274	
215.88508	124	
215.93837	44	
217.88331	76	
219.89712	50	
223.95816	88	
224.83899	58	
224.87956	44	
224.95142	50	
225.84362	64	
225.95905	70	
226.15205	58	
228.89322	110	
229.95412	156	
230.89103	720	
231.88278	62	
231.95138	94	
232.83355	90	
233.89416	144	
233.95189	56	
234.09266	106	
235.89697	82	
236.24254	44	
236.87937	76	
236.89833	72	
239.03290	78	
239.84722	154	
239.86524	80	
239.88601	44	
239.98887	78	
240.84919	78	
241.84161	278	
241.86276	58	
242.85467	168	
243.85438	84	
244.84626	58	
246.97459	48	
248.90417	130	
249.21616	82	
249.89599	60	
249.96686	48	
250.83376	394	1+
250.94882	74	
250.98337	64	
252.07949	62	
252.43836	72	
252.97062	124	
253.84515	56	
253.91196	120	
254.08596	72	
254.96609	136	
255.90339	54	
256.86649	136	
256.89034	56	
256.91196	60	
256.96345	44	
257.26273	44	
257.84738	66	
257.93850	72	
258.84549	568	1+
258.90255	80	
258.96115	60	
259.95309	72	
260.85570	100	
261.43296	80	
261.84024	70	
261.97703	68	
262.14039	64	
262.83806	126	
262.88855	62	
262.91032	68	
262.97815	78	
263.85492	54	
263.91065	66	
266.85105	56	
267.84047	100	
268.84045	1026	1+
269.49733	52	
270.84719	138	
272.83876	46	
272.88421	54	
274.85982	64	
274.87892	126	
274.90902	48	
275.86693	146	
276.85859	630	1+
277.09742	90	
277.81107	60	
277.94219	50	
278.13275	46	
278.83420	276	1+
279.09608	72	
279.86411	128	
281.05210	86	
281.07088	80	
281.92570	90	
282.85659	64	
283.26949	44	
285.83197	48	
285.85024	70	
286.85448	114	
286.87692	154	
287.08087	62	
287.81389	52	
287.85562	222	1+
289.89704	86	
290.83149	54	
293.10874	242	
293.17327	56	
293.43617	92	
294.17481	44	
294.86551	72	
297.00791	68	
297.87878	82	
297.89546	72	
298.17522	70	
298.86892	50	
299.79273	56	
299.86110	88	
300.09836	50	
300.86146	80	
300.89115	72	
301.91668	94	
304.33897	58	
305.92612	66	
306.14481	50	
307.12097	44	
309.87279	124	
310.86810	88	
310.96985	62	
313.91114	80	
316.86638	48	
318.78364	66	
324.28804	54	
324.88953	68	
326.77807	84	
326.85560	70	
327.95780	68	
329.89049	56	
330.79499	80	
332.88364	52	
335.26060	66	
335.75102	50	
336.27090	58	
338.20086	62	
338.23489	76	
338.96024	72	
END IONS

###FS:    #m/z: 322.92975 #charge 1+
###MS: 163
###MSMS: 164
BEGIN IONS
TITLE=Cmpd 122, +MS2(322.9297), 28.0-35.0eV, 3.5min #164
RTINSECONDS=212.064
SCANS=163-164
PEPMASS=322.92975	358692
CHARGE=1+
131.72740	52	
192.86765	42	
195.91468	46	
196.89128	60	
196.92318	76	
196.95250	60	
201.04404	158	
203.97618	68	
205.96957	110	
206.87983	36	
210.89970	72	
210.99221	74	
212.04410	58	
212.82801	82	
216.89027	76	
217.89003	72	
220.93438	56	
221.94833	72	
223.95839	90	
224.06100	60	
224.96410	62	
225.05287	92	
225.97455	60	
226.83914	36	
227.95222	74	
230.85569	58	
230.88531	80	
232.41583	102	
232.45916	72	
233.05647	102	
233.07516	72	
233.09010	100	
233.42236	86	
233.95922	72	
234.15363	40	
236.86037	68	
236.94377	36	
237.05875	48	
237.93319	64	
238.20968	38	
238.45444	106	
238.84522	68	
238.88511	38	
238.93911	134	
239.08050	70	
239.78735	48	
239.86719	38	
239.91256	68	
240.07829	72	
240.82289	112	
240.94021	1074	
241.00553	64	
241.93982	4032	1+
242.85807	42	
242.94230	2876	1+
243.10003	38	
243.82169	132	
244.82080	108	
244.85854	80	
244.90994	58	
244.93857	976	
246.86433	62	
246.97617	62	
247.83770	60	
247.85148	42	
247.93463	62	
247.97348	62	
248.60902	38	
248.83858	142	
249.96482	78	
249.98817	40	
250.83553	84	
252.10711	54	
252.59477	46	
252.82496	48	
254.83209	52	
254.86929	52	
254.90491	84	
255.13008	54	
256.10206	68	
256.89441	90	
257.20523	58	
257.80248	76	
258.82989	122	
259.34286	82	
259.91028	56	
259.97592	52	
260.33430	70	
260.82779	40	
261.07609	70	
261.82807	200	
262.83421	106	
264.95714	46	
266.43004	82	
266.85299	56	
267.21223	74	
268.13866	64	
268.15247	74	
268.95940	64	
269.85054	80	
271.78007	62	
273.79465	36	
273.85478	94	
274.78856	84	
276.80302	86	
277.78286	40	
277.86242	64	
278.03230	54	
279.06335	58	
279.09001	1042	1+
279.84921	80	
280.14058	68	
280.26227	72	
281.86814	74	
281.96240	46	
282.01647	82	
282.92002	46	
283.07967	74	
284.28943	112	
284.86493	62	
287.87226	58	
290.17031	72	
290.97019	44	
293.79526	44	
293.85696	70	
296.98041	78	
297.82590	74	
299.78234	52	
300.16515	70	
300.76962	48	
300.87207	76	
307.88976	76	
309.82121	96	
309.85402	60	
310.03343	66	
311.88913	62	
312.87886	46	
313.23702	52	
314.80380	56	
314.82572	48	
316.94037	54	
317.90270	44	
320.15082	50	
321.73679	86	
322.03399	62	
324.25485	58	
325.20899	42	
325.23925	50	
325.83343	72	
325.90198	72	
326.28140	88	
326.34161	54	
328.24482	66	
END IONS

###FS:    #m/z: 340.94014 #charge 1+
###MS: 163
###MSMS: 165
BEGIN IONS
TITLE=Cmpd 123, +MS2(340.9401), 28.0-35.0eV, 3.6min #165
RTINSECONDS=212.836
SCANS=163,165
PEPMASS=340.94014	182798
CHARGE=1+
86.68810	82	
184.86556	72	
184.93055	66	
200.87881	66	
204.11132	64	
209.11496	66	
213.88068	88	
213.93643	56	
213.95054	94	
214.87248	128	
214.93984	80	
215.88812	118	
216.87024	58	
217.87898	58	
219.86446	86	
222.95028	62	
223.84383	56	
223.95608	106	
224.83754	56	
224.94063	72	
224.95528	98	
225.83862	74	
226.83369	58	
226.85405	140	
228.84398	144	
228.93754	82	
230.88893	82	
231.88981	152	1+
231.95122	122	
232.83905	74	
233.95350	120	
234.79218	66	
237.06263	86	
237.83498	64	
237.86117	110	
238.85866	66	
239.84463	138	
239.94881	70	
240.22687	64	
240.83404	142	
240.89730	60	
241.84440	576	1+
243.83519	126	
244.82461	98	
245.83917	68	
248.89994	204	
251.84194	60	
251.96308	120	
252.47151	82	
252.84274	80	
253.84517	68	
254.92993	58	
254.96397	70	
255.89947	68	
255.96219	84	
256.82932	68	
256.86253	122	
256.88680	56	
257.83408	70	
258.84686	494	
258.89777	70	
259.85094	634	1+
259.91104	78	
260.83257	568	1+
260.93288	66	
262.83855	62	
262.87043	72	
262.90820	64	
262.92055	64	
263.23711	62	
263.88941	108	
264.86424	176	1+
264.89308	108	
264.98297	68	
266.84768	174	
266.89117	74	
267.39109	78	
267.82904	68	
268.00371	70	
268.84271	168	
269.80185	58	
269.84262	116	
270.82895	98	
271.84262	66	
272.81356	72	
272.88259	68	
274.06617	90	
274.85964	374	1+
274.89684	66	
275.04867	68	
276.86114	1044	1+
277.91464	60	
277.92771	88	
277.96873	72	
278.04257	76	
278.84565	322	
279.35262	100	
279.84898	194	
279.88080	132	
280.85769	176	
280.92481	62	
281.86268	114	
281.89067	120	
281.99402	60	
282.84389	84	
282.86013	88	
282.87512	122	
287.06184	80	
287.65545	68	
288.88757	74	
290.83807	60	
292.43837	86	
292.87073	74	
293.18153	78	
294.86902	118	
294.92310	90	
295.85457	72	
295.93847	64	
296.22131	72	
296.93827	82	
297.79172	70	
298.43174	88	
298.84965	70	
298.96042	58	
299.77832	66	
299.86837	202	
300.06092	62	
301.86048	136	
302.87330	90	
303.88885	58	
305.42363	82	
306.84374	84	
307.80441	146	
307.89195	82	
310.87356	56	
311.22142	56	
313.89466	134	
316.87059	72	
318.77041	84	
319.88702	58	
321.12493	68	
323.19237	66	
324.95821	100	
325.89010	78	
326.16783	82	
328.18014	78	
330.81941	88	
331.81942	86	
335.29214	74	
336.75755	76	
337.25336	94	
337.81525	66	
339.14814	78	
340.29069	90	
340.77112	90	
340.81215	82	
344.75632	64	
END IONS

###FS:    #m/z: 363.95578 #charge 1+
###MS: 163
###MSMS: 166
BEGIN IONS
TITLE=Cmpd 124, +MS2(363.9558), 28.0-35.0eV, 3.6min #166
RTINSECONDS=213.608
SCANS=163,166
PEPMASS=363.95578	70392
CHARGE=1+
75.24072	82	
185.86547	66	
187.86969	86	
189.86231	190	1+
193.85755	70	
196.88180	70	
202.87278	72	
209.86828	66	
209.94381	334	
212.87971	618	1+
214.89314	106	
222.95411	66	
223.94881	98	
224.06464	72	
224.94402	68	
224.96366	80	
225.88238	78	
226.89292	80	
226.94687	1366	1+
226.97345	268	
227.35781	66	
227.93560	94	
228.89527	146	
228.94104	1334	1+
229.62374	88	
229.80105	66	
230.88867	952	1+
232.88677	152	
239.83843	72	
240.81596	162	
240.83383	110	
240.94115	164	
240.99049	74	
241.94353	420	
242.81634	60	
242.94364	618	
242.95847	152	
243.93614	490	1+
244.84283	80	
244.93971	410	1+
244.95628	538	1+
245.81806	84	
246.84558	64	
246.87762	210	1+
246.95324	552	1+
247.80667	78	
247.84735	72	
248.80291	326	
248.83038	72	
248.90142	192	
250.79890	140	
250.89745	68	
251.04735	64	
253.84118	150	
258.83678	86	
258.85239	82	
258.97683	72	
259.15457	72	
259.45929	112	
260.83783	288	1+
260.96871	68	
261.80063	68	
262.82679	66	
264.10413	70	
264.81787	218	1+
264.88908	82	
264.95905	70	
265.04091	86	
265.94114	96	
266.78488	62	
266.81423	534	1+
266.91340	78	
267.97014	184	
268.78625	72	
268.80440	70	
269.96623	126	
271.85941	68	
271.91466	120	
272.90075	72	
274.13124	78	
275.02866	76	
275.84395	66	
276.84616	66	
278.80124	234	
278.85300	94	
279.10309	120	
279.80134	174	
279.91568	64	
280.79117	862	1+
280.85578	86	
280.88545	76	
281.86197	72	
281.87885	110	
281.89460	80	
282.82755	94	
282.86457	66	
282.94903	86	
283.04896	72	
283.08156	66	
283.78889	124	
283.84643	76	
284.10923	72	
284.78772	180	1+
284.82612	62	
285.84096	108	
287.89054	80	
288.79128	76	
288.82260	64	
290.80212	62	
292.38324	88	
293.84446	70	
296.81004	458	1+
296.92446	60	
297.85707	72	
298.80266	1260	1+
298.99005	72	
299.41047	72	
299.86560	82	
300.80081	260	1+
300.87642	74	
300.89963	90	
301.65614	68	
302.79838	148	
302.86033	68	
303.18105	70	
303.85287	152	
304.12048	66	
307.12970	60	
307.83817	68	
307.87756	72	
308.15268	74	
308.93988	82	
310.99583	62	
311.85209	76	
313.88274	64	
314.82125	120	
315.82271	128	
316.81142	300	1+
317.94342	64	
318.12753	80	
318.43065	76	
318.83848	62	
319.82079	96	
319.87619	86	
320.81685	68	
320.92653	68	
321.82312	132	
321.86787	120	
322.93177	160	
323.78829	70	
323.81338	88	
324.88507	66	
326.87319	120	
328.83476	90	
329.83498	66	
330.53542	98	
331.76881	70	
331.97496	82	
334.74825	68	
341.85543	70	
347.23422	60	
348.38421	84	
349.87363	76	
360.86551	62	
365.04138	68	
366.09321	66	
366.13755	76	
367.74650	66	
369.04754	72	
END IONS

###FS:    #m/z: 322.92989 #charge 1+
###MS: 167
###MSMS: 168
BEGIN IONS
TITLE=Cmpd 125, +MS2(322.9299), 28.0-35.0eV, 3.6min #168
RTINSECONDS=217.295
SCANS=167-168
PEPMASS=322.92989	375822
CHARGE=1+
134.46426	30	
193.02780	88	
195.91841	92	
201.04552	144	
201.13257	28	
204.00129	32	
205.95356	110	
207.02645	58	
207.97292	74	
210.89797	60	
210.91907	70	
216.87954	80	
217.87525	64	
220.87786	72	
222.88094	64	
223.96133	218	
225.09230	32	
225.88615	66	
226.32938	98	
226.83944	46	
228.56259	82	
228.86157	70	
228.89676	94	
229.84259	112	
233.87076	74	
234.98951	78	
235.92794	68	
236.37958	28	
236.40518	28	
236.89566	58	
237.05868	42	
238.93804	116	
239.02383	32	
239.73203	32	
239.75329	28	
239.79866	84	
239.86105	50	
239.95283	76	
240.08018	108	
240.82610	160	
240.94130	666	
241.07434	68	
241.94127	880	
241.96184	68	
242.82945	66	
242.94184	2464	1+
243.04882	26	
243.06327	66	
243.33529	100	
243.70771	26	
243.81680	76	
244.02913	44	
244.08470	26	
244.81755	154	
244.91776	62	
244.94001	682	1+
245.56411	76	
245.83449	70	
246.12440	30	
246.21101	48	
246.86056	60	
246.97854	64	
247.10752	70	
248.42067	30	
248.83821	60	
249.82545	44	
249.87022	56	
250.39688	42	
250.97044	74	
251.05161	78	
251.09200	72	
257.07739	68	
258.08065	98	
258.83328	200	
260.10038	64	
260.83699	62	
260.89543	60	
261.82947	146	
262.83607	94	
262.95197	66	
263.14513	72	
263.35443	76	
263.83091	58	
265.87731	58	
266.24966	82	
268.85067	68	
269.84417	52	
270.14705	68	
271.79628	40	
271.91778	82	
272.84935	64	
272.99613	30	
273.80016	72	
274.81093	94	
275.78857	44	
275.81307	70	
276.05805	56	
278.05873	72	
279.00372	30	
279.09257	1182	1+
279.26863	28	
279.45900	28	
279.84302	72	
279.91485	54	
280.02197	64	
280.11603	80	
280.21910	32	
280.83214	66	
281.98555	34	
282.22916	62	
282.88514	52	
283.06932	130	
283.80055	26	
284.21688	30	
284.29248	232	1+
284.87684	56	
284.90023	72	
284.99155	34	
285.05963	26	
287.79736	76	
289.22359	88	
289.86124	46	
290.78769	68	
291.79584	74	
293.55981	26	
294.10727	76	
296.01209	56	
296.86627	74	
298.41899	70	
299.40637	84	
299.73893	26	
300.04805	30	
300.06113	38	
302.10217	62	
303.05697	60	
303.28326	30	
303.67497	76	
303.94927	40	
304.34066	36	
304.36658	76	
305.12553	78	
305.87853	44	
309.80832	66	
309.88384	70	
309.93802	66	
313.85967	24	
317.81707	68	
319.56638	32	
320.26042	52	
323.76177	52	
323.89871	44	
324.15539	28	
324.87402	74	
325.89516	56	
END IONS

###FS:    #m/z: 340.94037 #charge 1+
###MS: 167
###MSMS: 169
BEGIN IONS
TITLE=Cmpd 126, +MS2(340.9404), 28.0-35.0eV, 3.7min #169
RTINSECONDS=218.067
SCANS=167,169
PEPMASS=340.94037	179328
CHARGE=1+
88.90420	62	
99.03847	82	
176.99271	68	
186.92477	80	
190.94722	72	
192.92527	96	
196.89034	52	
207.97974	70	
210.95479	84	
213.89536	54	
213.93855	182	
215.85734	56	
215.88062	54	
216.86883	86	
217.88302	108	
223.01096	92	
223.83720	252	1+
224.84185	162	1+
224.89829	48	
225.55974	52	
225.85837	64	
225.88800	58	
225.90622	66	
226.85231	52	
226.90957	64	
228.84663	74	
230.88991	138	
231.89185	64	
231.95222	234	
232.83335	72	
233.89543	58	
233.94661	144	
235.89189	56	
236.89455	58	
237.06770	80	
237.92963	54	
238.06394	86	
238.85685	82	
238.90945	68	
239.79108	74	
239.82148	66	
239.84905	128	
240.84465	130	
241.84263	404	
241.88132	62	
242.82462	90	
242.93903	68	
243.83727	328	1+
244.92334	54	
247.14055	80	
248.98772	58	
250.99316	56	
251.89827	88	
252.97136	64	
254.90845	84	
254.93006	86	
255.78375	64	
255.86815	50	
256.16885	68	
256.25703	70	
256.85080	250	1+
256.86582	146	
256.89253	90	
257.96605	68	
257.99204	62	
258.79527	56	
258.84063	236	
258.98510	58	
259.82539	80	
259.85005	114	
259.95719	118	
260.83906	198	
260.85886	124	
260.89710	58	
260.92905	78	
261.85416	212	1+
262.83666	160	
262.98819	56	
264.07597	148	
264.91713	86	
265.10688	78	
266.02339	68	
266.86369	66	
266.92950	62	
268.16895	54	
268.83607	368	1+
269.83840	250	1+
270.82651	110	
271.81453	74	
271.85044	150	
272.35341	72	
272.84558	66	
272.98607	70	
274.17017	70	
274.97164	56	
275.81718	58	
275.87046	58	
276.85670	956	1+
276.88728	50	
276.94782	60	
277.86064	686	1+
277.91058	104	
278.57933	76	
278.84491	828	1+
279.09359	62	
279.91100	78	
280.88133	60	
281.85705	122	
281.87416	68	
281.89894	90	
282.86470	68	
286.84593	68	
286.89141	80	
287.89279	70	
288.83762	80	
288.93312	80	
289.81481	70	
289.84402	58	
290.89015	72	
291.13961	84	
292.86962	84	
293.84845	74	
294.86508	52	
295.87482	62	
296.86396	68	
296.88094	60	
296.90259	52	
297.11182	76	
297.88014	54	
297.89340	104	
298.01479	74	
298.22386	56	
298.30879	68	
298.86723	50	
298.90517	86	
299.00941	64	
299.87447	104	
300.89500	78	
301.86183	54	
302.87214	134	
302.90336	62	
302.94144	66	
303.56586	68	
305.87012	86	
306.80699	78	
306.88475	54	
308.49121	72	
311.04197	54	
313.89566	78	
317.02309	80	
317.10023	68	
320.34608	76	
320.93761	64	
322.84761	50	
324.89387	72	
326.81603	62	
330.81262	58	
343.88610	72	
343.90403	58	
345.02544	70	
END IONS

###FS:    #m/z: 507.84463 #charge 1+
###MS: 167
###MSMS: 170
BEGIN IONS
TITLE=Cmpd 127, +MS2(507.8446), 28.2-35.2eV, 3.7min #170
RTINSECONDS=218.839
SCANS=167,170
PEPMASS=507.84463	21202
CHARGE=1+
216.90003	92	
222.97120	126	
223.97751	134	
224.97581	184	
230.88908	92	
231.88960	186	1+
238.13786	122	
238.87344	88	
245.93742	96	
248.85866	138	
249.15696	158	
250.96675	100	
252.07956	160	
252.84858	102	
256.91923	90	
262.90245	94	
262.93832	86	
263.11128	84	
266.16947	162	
273.42272	166	
275.84799	92	
277.42656	88	
285.52242	96	
286.38851	84	
287.01433	86	
287.77851	98	
289.87979	92	
291.99896	84	
294.95492	86	
299.85247	90	
300.83544	86	
303.87445	126	
304.96868	84	
306.86541	92	
307.89168	284	
308.80215	136	
308.82801	92	
308.87332	354	1+
309.14265	154	
309.85600	86	
310.15925	178	
310.87097	84	
311.15238	98	
312.88604	134	
312.94598	116	
312.97907	84	
313.83938	90	
314.59696	86	
314.86309	226	1+
317.86527	162	1+
318.36034	96	
318.93096	140	
321.99233	104	
323.86404	114	
324.16631	94	
324.89879	120	
325.12866	104	
325.83839	106	
325.90091	106	
326.23879	86	
326.88451	548	1+
329.85293	104	
330.82947	128	
335.82731	94	
335.88392	180	
336.79337	84	
338.79081	92	
344.03614	88	
344.37115	100	
344.84065	84	
348.88905	150	
349.75709	148	
350.88500	92	
350.94743	110	
354.79494	106	
355.77062	96	
355.78554	100	
355.90355	88	
357.72914	108	
360.77011	84	
362.87269	84	
365.78849	232	1+
366.74442	158	
366.83969	186	1+
367.01683	98	
367.74036	252	1+
368.77111	114	
368.80993	108	
368.88013	90	
370.83591	132	
371.18822	100	
371.79424	130	
371.94720	104	
373.90525	210	
374.72037	234	1+
375.80802	84	
375.84289	94	
376.23066	172	
380.72186	208	
381.71597	118	
381.83966	150	
382.77265	150	1+
384.19188	96	
384.84852	90	
388.79953	86	
389.19967	312	
389.76794	84	
389.82993	108	
390.05807	88	
390.73919	140	
390.83617	254	
391.05876	88	
391.86046	90	
393.47115	94	
394.88282	88	
398.72623	1018	1+
399.85587	94	
400.78604	98	
401.78863	164	1+
403.76823	120	
403.86802	370	1+
406.77930	126	
407.74225	184	1+
407.76235	134	
407.86471	98	
408.02990	92	
408.84931	502	1+
409.75326	100	
410.73793	110	
410.83729	242	
411.84306	96	
413.07638	172	
415.44985	94	
416.74740	118	
420.88194	158	1+
421.75015	320	1+
423.77692	422	
423.83067	118	
423.86254	120	
425.75279	664	1+
425.85779	456	1+
426.84049	136	
426.86043	378	1+
427.73158	208	
428.73284	110	
428.85425	358	
429.68251	112	
429.70435	100	
430.73915	142	
431.22444	90	
431.87163	122	
433.78034	104	
439.88870	88	
441.76678	246	1+
441.78417	112	
443.59219	104	
444.67507	102	
444.76612	156	
444.87556	252	
445.75933	134	
445.87151	232	
446.78383	304	1+
446.87325	128	
447.70896	306	
447.74437	98	
448.72221	94	
449.87378	108	
462.87491	268	
467.89259	310	1+
471.22915	90	
485.89697	174	
486.91638	86	
488.24740	100	
END IONS

###FS:    #m/z: 322.92996 #charge 1+
###MS: 171
###MSMS: 172
BEGIN IONS
TITLE=Cmpd 128, +MS2(322.9300), 28.0-35.0eV, 3.7min #172
RTINSECONDS=222.504
SCANS=171-172
PEPMASS=322.92996	358424
CHARGE=1+
48.17929	50	
104.84633	32	
119.43349	32	
157.66514	64	
178.42153	54	
184.43862	28	
190.89587	70	
195.89263	58	
200.93574	74	
201.04548	38	
204.88874	24	
205.95004	68	
207.90009	54	
207.96946	52	
209.87898	74	
210.02857	66	
212.65956	44	
212.83495	54	
215.89164	50	
216.84870	96	
218.97123	86	
220.87087	86	
221.96137	72	
222.95202	250	1+
223.05500	68	
224.81687	58	
224.88876	82	
225.91752	78	
226.88568	86	
227.90201	42	
227.93177	100	
228.35641	24	
228.99348	78	
230.83487	74	
231.03465	62	
233.43166	54	
235.02558	66	
236.85679	78	
237.90645	36	
238.94903	68	
239.07883	72	
239.89817	202	1+
240.26420	70	
240.82554	80	
240.93928	710	
241.07217	24	
241.79173	70	
241.94124	568	
242.63016	30	
242.82973	198	
242.88318	60	
242.94150	3104	1+
243.05544	42	
243.70187	24	
243.82721	136	
244.05215	52	
244.84134	68	
244.94142	388	1+
244.98710	46	
245.81424	58	
246.11917	28	
246.94745	60	
246.98022	58	
247.26021	30	
248.83637	62	
248.91387	90	
248.97981	68	
249.84845	46	
250.95202	46	
251.04547	76	
254.85746	92	
256.91040	42	
257.85982	88	
257.99003	72	
258.79106	52	
258.83080	52	
258.89973	76	
258.91586	46	
259.85091	60	
260.83171	92	
261.83772	62	
262.82938	46	
263.82820	136	
263.84501	48	
265.26939	48	
265.89564	40	
266.05732	78	
266.34404	28	
266.78091	72	
266.86686	160	
267.92519	74	
268.95720	78	
269.18921	66	
269.60334	30	
271.20168	30	
271.78405	70	
271.84272	80	
274.89556	54	
276.80321	74	
278.87018	48	
279.09103	1278	1+
279.33305	36	
279.84322	56	
280.40424	36	
281.97492	26	
282.27814	66	
282.35489	82	
282.84178	82	
283.06487	40	
283.20359	92	
283.69515	28	
283.77351	72	
284.29390	338	
284.59769	34	
284.80893	56	
284.86493	66	
284.90246	62	
285.15332	40	
285.25683	36	
286.47957	32	
286.93114	36	
289.78787	66	
289.88570	32	
292.80375	62	
294.12248	62	
295.14016	66	
298.80527	66	
299.80541	58	
300.80167	80	
300.91794	66	
301.13183	62	
301.87816	58	
302.88156	60	
303.00132	62	
303.80354	66	
304.14188	48	
306.95778	86	
307.80142	98	
307.88571	66	
309.79569	72	
309.88823	66	
310.09360	48	
310.34677	28	
310.88980	30	
312.80240	46	
312.81767	62	
314.84044	42	
315.87000	38	
319.15607	38	
319.79930	52	
321.41995	84	
324.89580	38	
325.32014	68	
325.90398	52	
327.07321	78	
END IONS

###FS:    #m/z: 340.94036 #charge 1+
###MS: 171
###MSMS: 173
BEGIN IONS
TITLE=Cmpd 129, +MS2(340.9404), 28.0-35.0eV, 3.7min #173
RTINSECONDS=223.284
SCANS=171,173
PEPMASS=340.94036	186676
CHARGE=1+
176.03180	68	
182.86266	66	
184.86240	80	
185.88134	54	
191.95520	98	
193.87989	50	
196.87850	76	
197.95665	50	
208.97101	74	
209.91818	82	
213.86858	64	
213.94171	74	
214.87857	74	
215.88849	114	
215.93844	52	
216.88321	72	
216.90660	58	
218.89328	70	
222.94841	54	
223.95795	82	
224.83589	54	
225.56322	108	
228.84177	92	
228.94374	66	
231.88984	358	1+
231.94888	318	
232.84107	80	
233.88209	66	
233.90077	60	
233.94712	114	
234.09057	78	
235.79566	78	
236.88148	60	
237.08909	76	
238.06375	72	
238.79606	66	
238.85453	56	
239.83596	240	1+
240.80364	68	
240.84654	92	
240.90505	60	
241.84645	346	1+
242.90062	72	
242.95108	54	
243.83356	284	
243.94293	68	
244.82539	56	
245.82944	60	
249.88845	126	
250.82558	64	
251.78713	68	
252.78809	58	
254.96785	278	
255.78350	66	
256.81346	52	
256.85558	124	
256.86473	90	
256.90371	108	
257.84977	110	
258.84582	426	
258.94325	76	
259.16103	80	
259.85026	370	
259.93207	60	
260.83576	54	
260.86420	76	
260.95903	62	
261.84258	124	
261.85674	126	
261.92399	66	
262.84045	84	
263.92057	70	
264.07819	74	
264.10225	72	
264.86159	78	
265.86440	74	
266.86317	70	
266.88981	54	
267.41523	66	
267.78989	94	
267.82769	68	
267.84084	76	
268.83926	194	
268.96539	72	
269.84415	76	
270.83393	74	
270.92440	72	
270.97716	56	
271.44398	84	
271.87905	208	1+
272.85067	74	
274.78621	68	
274.86181	152	
275.86131	154	
275.86806	130	
275.94766	72	
276.81121	68	
276.85681	264	
277.86359	602	
277.91978	70	
277.96469	92	
278.84377	256	
278.89078	58	
279.09188	72	
279.84800	518	1+
279.91903	76	
280.93893	74	
281.89283	70	
283.02361	70	
283.07735	72	
287.89487	68	
289.78959	54	
291.87330	78	
292.43986	96	
292.88743	66	
293.97485	64	
294.05261	60	
295.88418	74	
297.84873	60	
297.88909	70	
298.80153	100	
298.86684	58	
299.85512	66	
299.87189	184	
299.89197	72	
300.87870	68	
300.89742	72	
300.94681	94	
301.85577	68	
302.86194	70	
302.88429	62	
302.91616	104	
302.94157	88	
306.05902	74	
306.88243	62	
307.79290	78	
307.88747	68	
309.88614	60	
312.80500	72	
315.76543	64	
316.17345	52	
317.89617	52	
318.88849	72	
322.88558	70	
325.88201	66	
326.16785	74	
326.88013	72	
328.71856	76	
331.86074	68	
332.81202	60	
333.09905	60	
337.05970	64	
340.23185	76	
340.82122	66	
345.90168	60	
END IONS

###FS:    #m/z: 507.84454 #charge 1+
###MS: 171
###MSMS: 174
BEGIN IONS
TITLE=Cmpd 130, +MS2(507.8445), 28.2-35.2eV, 3.8min #174
RTINSECONDS=224.057
SCANS=171,174
PEPMASS=507.84454	19800
CHARGE=1+
222.97132	130	
224.97778	202	
232.89670	292	
234.89066	92	
240.87417	92	
244.86217	78	
249.11928	84	
251.85572	78	
264.92776	120	
269.94900	94	
277.84807	82	
285.15132	86	
287.84351	144	
289.88167	130	
290.13316	168	1+
290.88292	144	
294.87430	132	
295.80926	82	
296.08808	92	
297.37424	82	
299.90964	80	
304.50995	102	
304.88928	82	
305.86467	278	1+
307.88741	226	
308.13879	96	
308.87526	188	
309.15468	100	
309.44345	90	
309.86909	76	
309.88923	266	1+
310.16140	200	1+
310.93345	88	
311.88050	198	
312.76136	78	
312.86559	86	
312.88791	94	
314.86333	198	
316.12758	80	
317.04949	80	
319.86210	98	
322.82349	78	
323.87125	234	
325.37014	86	
325.86984	196	
325.89840	280	
326.73381	84	
326.88801	456	1+
326.92023	82	
327.24523	78	
328.87190	126	
330.88466	134	
332.85038	106	
332.87320	206	1+
333.17708	230	
336.83197	84	
336.85071	98	
338.83581	90	
345.81962	78	
348.35892	92	
348.79654	196	1+
349.84541	102	
352.06098	88	
352.78091	82	
354.79598	90	
355.85867	78	
355.89434	82	
356.78941	108	
358.78535	90	
359.75875	78	
359.77693	88	
360.76331	80	
362.85922	138	
363.75204	106	
364.37981	90	
364.71984	126	
365.78301	102	
366.70485	262	1+
367.07833	78	
369.60920	86	
369.79798	78	
371.72357	122	
371.80277	92	
374.90650	88	
380.36852	92	
380.71673	124	
381.72032	412	1+
381.76238	122	
382.01553	90	
383.87237	216	1+
384.74662	78	
384.97312	82	
385.75204	112	
385.77538	100	
387.84501	126	
390.74639	102	
390.83721	118	
392.82693	116	
393.82741	92	
393.94644	78	
396.40419	94	
398.44577	98	
398.73014	818	1+
399.83944	84	
401.04087	90	
401.72711	90	
402.72927	150	
403.87314	96	
405.72654	84	
405.85632	110	
407.75186	80	
408.75105	128	
408.85119	428	
408.87402	104	
409.72214	128	
409.86110	274	1+
410.08468	78	
410.83784	300	1+
411.78377	96	
413.69059	204	1+
413.75813	110	
416.87507	88	
420.66954	90	
421.74321	146	
421.88569	132	
422.83194	194	1+
422.85753	112	
423.68859	78	
423.77504	276	
423.88314	80	
424.77393	214	
424.81818	106	
425.75201	424	1+
425.77409	120	
425.86988	134	
426.86517	208	
427.73026	368	1+
427.76948	188	
427.85924	140	
428.76184	126	
428.84496	112	
428.87483	84	
429.76081	92	
429.82586	86	
431.71474	212	1+
431.82312	206	1+
432.85969	92	
433.85481	130	
435.85594	122	
439.76240	78	
442.31502	84	
442.68433	110	
443.76078	172	
444.77603	82	
444.87330	868	1+
446.79286	102	
447.71333	238	
447.73498	82	
448.69574	120	
448.76525	110	
449.88057	100	
450.88138	78	
452.72646	88	
457.71200	84	
461.90623	80	
462.88099	180	
463.75511	78	
463.88431	106	
467.89016	378	1+
485.89991	174	
486.90136	110	
END IONS

###FS:    #m/z: 363.95627 #charge 1+
###MS: 175
###MSMS: 176
BEGIN IONS
TITLE=Cmpd 131, +MS2(363.9563), 28.0-35.0eV, 3.8min #176
RTINSECONDS=227.724
SCANS=175-176
PEPMASS=363.95627	65252
CHARGE=1+
81.20068	74	
119.70060	104	
165.83715	72	
180.86897	78	
189.86271	132	
191.85684	224	
195.06331	74	
198.95475	92	
200.86437	70	
203.86716	72	
206.97345	72	
207.87559	82	
208.88563	148	
209.94408	158	
209.96978	82	
210.88416	136	
210.94599	110	
212.87964	1214	1+
213.42329	72	
215.02444	82	
217.38595	74	
221.89354	76	
222.95222	388	1+
223.97242	102	
224.94989	362	
226.13747	72	
226.94685	1020	1+
226.97668	100	
228.89678	204	
228.94248	2120	1+
229.88076	90	
230.84622	64	
230.88995	750	1+
232.88348	166	
233.85188	72	
234.88258	68	
234.92155	66	
235.36603	104	
236.83957	82	
239.12604	72	
239.79676	68	
240.04774	68	
240.90949	140	
240.94171	360	
240.97438	168	
241.83776	150	
241.93914	1116	1+
241.96386	130	
242.83333	66	
242.94153	738	1+
242.95893	240	
243.81953	226	1+
243.91368	80	
244.83908	148	
244.95843	690	1+
245.93760	78	
246.86425	96	
246.95274	938	
247.80276	248	1+
247.90314	414	1+
248.83828	64	
248.90141	250	1+
250.80889	120	
250.89566	74	
251.80069	86	
252.78745	72	
252.83872	80	
253.90678	120	
254.83031	70	
255.06738	68	
257.85771	78	
258.83249	158	
258.97309	80	
260.83992	106	
260.90551	72	
260.97024	92	
261.83794	190	
262.82913	132	
264.80896	72	
264.84160	208	1+
264.86884	70	
264.96481	70	
266.78911	96	
266.81250	442	1+
267.21059	72	
267.97413	324	
268.81495	92	
268.83687	66	
269.81855	96	
270.84336	90	
271.15289	68	
271.91173	260	1+
273.80996	66	
274.05018	90	
274.88281	114	
276.81477	116	
276.85889	224	1+
277.91173	72	
278.79941	168	
278.85108	78	
279.80054	200	
279.86351	78	
279.91292	90	
280.78751	786	1+
280.84656	70	
281.80624	92	
281.85915	64	
282.83242	138	
283.06912	114	
283.79308	116	
283.84561	80	
284.78230	92	
284.82250	146	
285.81286	66	
285.84957	162	
287.86571	72	
290.79153	74	
293.11455	72	
293.61291	92	
293.93704	76	
294.86276	196	1+
295.88130	76	
296.80980	356	
297.80646	154	
297.91457	72	
298.80610	518	
299.80695	340	
300.80198	202	
301.85734	264	
302.78768	108	
302.80749	118	
303.00577	84	
303.85460	378	
305.84905	72	
307.83590	74	
308.84656	70	
314.10402	70	
315.87012	74	
316.40466	70	
317.19139	72	
317.81554	100	
318.81031	84	
319.82688	146	
320.81914	114	
321.81908	84	
321.91283	84	
322.81028	82	
322.93812	70	
323.24070	68	
323.81307	118	
323.92292	66	
324.88990	70	
325.81667	74	
326.77611	70	
326.87234	140	
332.45628	84	
334.87433	124	
338.82475	72	
339.10057	66	
345.74893	76	
346.76555	78	
347.14990	70	
354.78261	64	
359.70038	84	
361.78535	72	
366.92032	86	
368.77861	70	
368.83985	68	
END IONS

###FS:    #m/z: 507.84440 #charge 1+
###MS: 175
###MSMS: 177
BEGIN IONS
TITLE=Cmpd 132, +MS2(507.8444), 28.2-35.2eV, 3.8min #177
RTINSECONDS=228.495
SCANS=175,177
PEPMASS=507.84440	18992
CHARGE=1+
128.97686	84	
199.88763	78	
209.94304	82	
214.88423	86	
223.97659	100	
224.97557	314	
233.83337	84	
236.78133	78	
253.80000	78	
256.95747	78	
265.59078	78	
266.97150	88	
267.95143	78	
268.10831	88	
268.91108	92	
269.92017	192	
277.08859	120	
278.62012	116	
279.87822	84	
279.96618	80	
282.81710	78	
285.85680	80	
286.89786	88	
287.09975	86	
287.85132	286	
289.86487	78	
290.87697	170	1+
292.90651	92	
294.09594	178	
294.85962	102	
294.98648	94	
295.94238	82	
296.86012	100	
298.51875	78	
300.39061	92	
301.37497	92	
301.83965	80	
301.90809	76	
303.86014	140	
305.86362	452	1+
307.89008	412	1+
308.14318	154	
308.87052	466	1+
311.88429	538	1+
312.76985	96	
312.87103	104	
314.86474	132	
314.96768	94	
315.98346	76	
319.58658	106	
321.82249	110	
321.85255	180	1+
323.88103	122	
324.90102	118	
326.24325	140	
326.88544	570	1+
327.81753	112	
328.79650	84	
329.86374	156	1+
331.90544	100	
333.17377	124	
334.56417	82	
334.87631	156	
334.97616	84	
335.18691	76	
337.35942	82	
337.85897	90	
337.88708	126	
342.78462	90	
347.77030	76	
348.72684	88	
348.78320	76	
348.89649	128	
349.75799	120	
350.72600	78	
350.89124	84	
351.76001	104	
353.78529	176	1+
355.89374	142	
360.77492	122	
360.79326	90	
361.00777	78	
363.77537	82	
365.77146	178	1+
367.94917	82	
368.71260	94	
369.89720	80	
370.80103	132	
372.78911	96	
373.04859	148	
373.78039	78	
375.77481	148	
375.90543	84	
376.22447	96	
377.78958	78	
380.18643	98	
380.71788	428	1+
380.74444	92	
380.81640	98	
381.84267	94	
385.84919	98	
387.72466	88	
387.84610	128	
389.20078	76	
390.39110	92	
392.82900	116	
398.72615	770	1+
399.85414	88	
400.72336	170	
404.87959	198	
404.91826	80	
405.73164	126	
405.75964	132	
406.72651	78	
406.76086	112	
407.74249	278	1+
407.87099	122	
408.76096	98	
408.85135	492	1+
409.72860	164	
410.08399	96	
410.73492	84	
410.84318	134	
411.79392	118	
411.87258	230	1+
412.72878	104	
412.75605	86	
414.86197	140	
415.77098	94	
418.09064	124	1+
418.75907	256	1+
421.76071	78	
421.78086	80	
421.88641	130	
422.87215	306	1+
423.77346	370	
424.77071	506	1+
425.74943	222	
426.75704	118	
426.86198	446	1+
427.75178	168	
428.74468	112	
428.77125	112	
428.85117	166	
429.70225	218	
429.73639	120	
431.77397	86	
432.68989	144	
432.88333	80	
433.86507	84	
439.78045	84	
439.89907	96	
442.79835	86	
443.68262	84	
443.76589	84	
443.88818	92	
444.87304	892	1+
445.72016	92	
445.75552	222	1+
446.90331	78	
447.71187	212	1+
449.77277	138	
449.87711	178	
451.86258	144	
457.74712	106	
457.90270	214	1+
462.77766	78	
462.88264	302	1+
465.72371	184	
467.70293	86	
467.88875	158	
468.89435	92	
472.77623	84	
485.89542	320	1+
489.31201	80	
492.19789	86	
END IONS

###FS:    #m/z: 336.94534 #charge 1+
###MS: 175
###MSMS: 178
BEGIN IONS
TITLE=Cmpd 133, +MS2(336.9453), 28.0-35.0eV, 3.9min #178
RTINSECONDS=229.268
SCANS=175,178
PEPMASS=336.94534	17848
CHARGE=1+
72.32338	90	
79.63840	68	
123.21840	40	
191.84234	54	
192.89066	108	
196.88183	78	
198.88242	82	
200.15375	40	
201.86497	60	
210.82986	70	
211.94420	542	
211.97811	68	
212.88120	230	
213.15599	38	
213.93953	168	
213.98684	38	
214.89319	54	
216.34270	34	
218.88426	58	
219.92414	56	
219.94449	82	
223.82952	70	
224.83749	58	
224.97326	64	
227.87446	50	
228.76938	32	
228.84500	48	
228.87260	64	
228.89367	76	
228.90984	76	
228.93764	80	
229.95343	528	1+
230.88794	566	1+
231.95051	450	
232.03498	34	
232.80831	40	
233.83125	52	
233.94413	82	
233.95926	80	
234.81683	28	
235.84247	96	
235.88661	40	
235.90890	28	
238.87902	52	
239.84117	80	
239.86718	110	
240.84102	372	1+
240.85175	104	
241.84647	248	1+
243.11081	76	
243.83698	68	
244.84301	50	
245.87426	58	
246.97476	120	
247.84904	44	
247.96943	94	
247.98496	74	
249.96107	82	
250.83867	50	
250.89578	32	
251.16030	74	
251.83596	72	
252.96810	168	
253.07680	28	
253.90383	64	
254.89707	36	
254.95953	40	
255.02218	50	
256.83934	66	
256.85493	42	
257.24674	78	
257.85194	80	
257.86939	48	
258.84990	786	1+
258.88790	74	
258.93962	66	
259.80548	48	
259.85512	546	1+
261.81845	28	
262.86443	60	
263.88054	74	
265.08703	48	
265.79737	52	
266.01933	102	
266.80513	78	
266.84507	88	
266.86545	88	
267.85864	70	
268.84191	470	1+
268.88082	72	
269.12269	58	
270.02178	48	
270.41970	28	
270.85378	142	
270.97711	62	
271.86705	60	
271.91973	56	
273.85493	74	
274.87065	276	1+
275.85531	84	
275.94366	68	
276.85630	272	
277.83480	318	1+
277.85832	174	
277.97531	40	
278.18589	28	
278.87642	98	
279.59473	32	
281.05233	66	
282.87703	68	
284.14680	66	
285.85010	110	
286.84924	278	
287.35582	34	
287.57833	62	
287.82594	66	
287.85084	214	
290.87537	62	
292.20499	66	
292.87185	130	
293.10443	422	1+
293.32895	40	
293.99396	56	
294.80593	32	
295.82434	64	
295.89116	162	
296.92151	38	
297.39103	68	
297.90400	74	
298.47197	30	
299.87065	88	
300.79980	70	
300.86795	64	
301.02325	58	
301.27036	54	
301.34057	26	
301.90161	70	
302.14305	60	
306.77692	46	
307.18588	90	
307.89620	66	
308.79554	72	
310.85704	32	
310.88764	60	
312.04932	92	
312.87434	42	
313.96117	100	
315.86571	70	
316.79158	32	
316.97537	62	
319.88507	100	
320.77967	58	
321.37995	88	
322.77264	62	
323.90464	60	
330.75653	60	
331.99076	80	
332.82126	58	
337.38893	102	
339.76316	32	
END IONS

###FS:    #m/z: 363.95599 #charge 1+
###MS: 179
###MSMS: 180
BEGIN IONS
TITLE=Cmpd 134, +MS2(363.9560), 28.0-35.0eV, 3.9min #180
RTINSECONDS=232.919
SCANS=179-180
PEPMASS=363.95599	65488
CHARGE=1+
118.96852	88	
189.86166	152	
191.85908	138	
192.82817	74	
200.88706	64	
209.94340	486	1+
210.88544	104	
212.87920	752	1+
212.89950	72	
214.04260	62	
222.95049	274	
223.84414	106	
224.94686	236	
224.97471	68	
226.83198	76	
226.89480	68	
226.94615	1556	1+
226.98915	78	
228.89524	64	
228.90990	112	
228.94188	1558	1+
229.82091	60	
229.88525	72	
229.91220	62	
230.83498	68	
230.88948	1178	1+
231.79301	88	
231.90510	128	
231.98166	66	
232.88535	218	
232.95142	70	
237.86908	70	
238.00305	62	
240.83236	80	
240.87454	84	
240.94143	232	
240.96377	530	
241.89681	68	
241.93872	588	1+
242.05350	68	
242.40903	66	
242.81890	136	
242.93995	406	1+
242.95607	264	1+
243.89447	58	
244.82255	140	
244.93835	114	
244.95763	780	1+
245.81451	220	1+
245.94133	74	
246.85287	62	
246.95260	860	1+
247.80107	86	
247.85358	70	
248.80144	544	1+
248.90078	494	1+
249.05694	60	
250.89385	98	
251.06910	70	
251.82259	74	
251.84768	72	
253.08839	74	
253.83545	66	
254.09355	84	
254.86354	66	
255.06373	68	
258.03496	66	
258.84501	190	
259.84832	74	
259.87898	74	
260.83276	466	1+
260.96956	376	1+
262.96806	64	
263.97484	124	
264.89088	96	
265.08912	70	
265.86140	66	
266.79127	60	
266.81516	460	1+
267.03166	60	
267.88125	94	
267.97006	326	1+
268.80945	158	
269.91894	66	
270.80521	126	
270.84115	114	
271.91396	68	
272.00092	66	
272.84398	72	
275.04880	74	
276.81034	162	
276.85914	234	1+
278.79764	382	1+
278.84715	418	1+
278.92168	72	
280.79240	930	1+
281.90546	78	
282.80210	134	
282.86874	64	
282.90074	96	
283.08762	72	
283.89418	66	
283.94397	66	
284.78534	120	
284.87975	126	
285.82736	280	1+
285.84519	204	
287.18479	74	
287.85734	82	
288.81460	66	
289.02057	78	
289.86728	82	
290.86296	78	
290.91158	88	
292.43564	74	
292.79485	78	
292.87154	60	
293.85286	64	
294.92718	100	
295.11897	68	
296.02244	68	
296.80836	214	
297.80022	1062	1+
298.80265	900	1+
299.91880	76	
300.80086	228	
300.87236	64	
301.80083	184	
301.85830	290	
301.93335	92	
302.15951	78	
302.79743	108	
303.85718	144	
305.18516	72	
307.84609	64	
309.88607	78	
309.92275	92	
310.93519	72	
314.82429	138	
315.84822	62	
316.81278	466	1+
317.81274	308	1+
318.12617	68	
318.93477	86	
319.88282	78	
320.61650	98	
320.81477	80	
320.88964	72	
321.81596	68	
321.86096	68	
321.87567	84	
323.01565	94	
323.07308	68	
324.60858	82	
325.76677	74	
326.87325	96	
335.88802	74	
336.95140	62	
340.91691	60	
340.93248	112	
341.12715	70	
343.00755	106	
344.15030	78	
346.14649	66	
347.79995	70	
347.92823	76	
348.72588	62	
350.89841	76	
351.16276	80	
354.20649	84	
355.41877	68	
360.20801	78	
366.28101	66	
367.12984	78	
367.79873	70	
368.33072	76	
END IONS

###FS:    #m/z: 336.94529 #charge 1+
###MS: 179
###MSMS: 181
BEGIN IONS
TITLE=Cmpd 135, +MS2(336.9453), 28.0-35.0eV, 3.9min #181
RTINSECONDS=233.691
SCANS=179,181
PEPMASS=336.94529	18064
CHARGE=1+
198.08967	80	
203.92865	80	
208.88373	52	
211.88176	62	
211.94573	550	1+
212.87904	466	1+
213.93810	78	
215.88685	82	
215.94387	84	
217.88228	80	
219.83701	76	
221.94831	50	
223.82769	62	
225.83897	126	
226.83401	84	
227.83930	70	
227.89462	74	
228.89686	54	
229.95448	318	1+
230.86482	64	
230.88816	456	1+
231.95299	196	
232.89333	72	
233.83315	88	
234.83175	66	
235.85033	74	
235.89154	52	
235.90287	76	
236.06176	74	
237.85018	70	
239.92988	80	
240.02699	66	
241.84102	218	
243.84658	76	
243.98888	54	
247.84954	68	
247.96215	274	
248.90146	164	
249.95770	76	
250.82599	64	
250.94858	68	
250.99094	80	
251.02398	64	
251.83396	104	
251.86714	50	
252.83025	56	
252.95367	164	
252.96991	272	
253.09039	70	
253.86462	86	
253.91940	90	
254.88690	56	
254.91623	88	
254.96947	108	
255.07395	124	
255.84775	150	1+
256.03132	52	
256.89221	134	
256.96962	50	
257.26817	62	
257.89684	110	
258.84749	474	
258.91743	66	
259.85269	560	
259.90655	76	
259.95998	66	
260.82697	74	
261.83417	68	
262.85683	56	
262.91151	58	
264.92195	80	
266.85061	138	
266.88158	58	
267.84107	160	
268.83840	136	
268.87488	120	
269.43915	92	
269.85213	300	1+
270.90609	68	
270.98326	64	
271.84775	92	
271.87313	78	
271.91755	66	
271.99071	84	
272.44053	84	
272.82355	68	
272.86997	112	
273.85271	78	
274.17408	72	
274.89028	56	
274.96551	68	
275.81518	74	
275.87223	126	
276.85416	142	
276.87450	74	
277.10751	50	
277.86605	126	
277.90328	78	
278.83180	464	1+
278.86557	170	
279.84921	72	
279.88243	60	
281.86809	70	
282.85425	66	
283.86281	88	
284.08233	64	
284.91471	82	
286.85327	110	
287.84895	156	
288.85211	122	
291.01802	52	
291.85841	60	
292.86639	60	
293.10852	78	
293.88673	72	
294.84531	50	
294.86315	124	
294.87906	66	
296.23585	66	
296.29125	58	
297.89033	92	
298.41698	82	
298.96213	80	
299.00679	72	
299.85666	92	
299.87485	118	
300.11752	74	
300.86114	78	
303.90375	66	
304.86596	72	
305.80546	68	
306.51668	66	
306.85665	66	
306.87578	72	
308.86004	78	
309.42802	88	
309.86841	74	
311.88666	78	
313.86305	60	
315.91123	76	
319.75126	50	
321.94603	124	
323.01335	68	
324.28566	66	
327.71336	72	
327.73112	88	
329.19735	64	
331.83364	72	
332.02623	70	
333.06305	78	
333.11704	54	
334.88285	64	
334.90715	116	
335.89480	70	
336.76664	66	
338.76582	62	
340.90496	74	
END IONS

###FS:    #m/z: 359.96126 #charge 1+
###MS: 179
###MSMS: 182
BEGIN IONS
TITLE=Cmpd 136, +MS2(359.9613), 28.0-35.0eV, 3.9min #182
RTINSECONDS=234.464
SCANS=179,182
PEPMASS=359.96126	12774
CHARGE=1+
178.88255	66	
191.95283	86	
194.89698	82	
194.94668	100	
208.86285	68	
209.94190	146	
210.09407	62	
210.94398	72	
211.89411	70	
212.87628	68	
214.87480	60	
218.46292	80	
222.89528	56	
222.95037	294	1+
222.97418	56	
223.88681	528	1+
224.13988	80	
224.94695	372	1+
224.96226	72	
225.82948	62	
225.97656	64	
226.94777	568	1+
226.97576	80	
227.88369	60	
227.93432	160	
228.82421	74	
228.88577	66	
228.94321	870	
230.95480	98	
231.92768	66	
233.79490	54	
234.86147	168	
234.94410	58	
236.04653	88	
238.82401	96	
239.06925	82	
239.84427	80	
240.83222	72	
240.89691	74	
240.93670	238	1+
240.96213	66	
241.78980	66	
241.96249	76	
242.19510	72	
242.90274	118	
243.63399	84	
244.89466	62	
244.95758	544	1+
246.95230	304	
246.97089	102	
247.81105	172	
248.82659	78	
249.37906	60	
250.83932	60	
250.95049	174	
250.97142	72	
251.84188	78	
252.86585	78	
252.95132	132	
253.06499	64	
253.08467	76	
253.87056	78	
253.92371	54	
256.84927	138	
256.95384	68	
257.06383	66	
258.12577	72	
258.84172	116	
260.00938	94	
260.83651	178	
260.85762	54	
260.97225	78	
261.84404	66	
261.98010	64	
264.82300	70	
266.11983	68	
266.81266	452	1+
267.97264	116	
268.79484	68	
268.80854	90	
268.84860	72	
268.87894	88	
269.85631	66	
276.81240	112	
276.85900	128	
277.09110	114	
277.80611	142	
277.83787	76	
277.86665	70	
278.79646	56	
278.84500	178	1+
279.10391	72	
280.79294	824	1+
281.12619	58	
281.86797	54	
281.88243	86	
282.79231	134	
284.82505	288	
285.20731	78	
286.11028	70	
288.07214	62	
288.81467	60	
289.05840	68	
289.09201	78	
289.86061	64	
290.92574	60	
291.92660	62	
294.85366	72	
296.81004	374	1+
297.07135	96	
297.84872	78	
297.89975	64	
298.80340	1060	1+
298.87513	54	
299.13635	70	
300.14817	84	
300.90819	52	
301.78403	70	
301.86858	66	
302.24942	62	
303.80664	54	
304.83880	136	1+
306.31048	72	
307.12736	58	
307.79946	72	
307.88345	66	
309.71551	64	
309.92057	94	
309.94688	98	
311.86266	76	
312.86546	58	
313.07418	76	
314.80132	66	
315.07176	78	
315.94001	74	
316.17320	60	
316.81777	190	
317.87842	60	
318.81413	72	
318.94557	62	
319.81898	66	
322.92726	80	
323.01942	70	
323.90137	70	
324.01110	76	
327.66681	72	
328.19589	66	
330.91536	88	
337.12936	54	
338.17858	62	
343.71079	72	
349.76325	72	
349.82991	70	
350.92356	72	
351.60021	82	
352.90021	62	
355.91879	86	
357.72581	84	
359.80042	66	
360.49028	82	
361.78556	58	
364.92197	58	
END IONS

###FS:    #m/z: 322.92981 #charge 1+
###MS: 183
###MSMS: 184
BEGIN IONS
TITLE=Cmpd 137, +MS2(322.9298), 28.0-35.0eV, 4.0min #184
RTINSECONDS=238.142
SCANS=183-184
PEPMASS=322.92981	440302
CHARGE=1+
52.54678	86	
95.22531	18	
105.97273	22	
113.68567	18	
189.62570	18	
192.89303	62	
195.91840	64	
198.86814	54	
201.04350	218	1+
201.32599	32	
205.94937	146	
207.15597	32	
209.35315	34	
212.41274	26	
212.61364	50	
212.67217	28	
212.89593	52	
213.90051	60	
220.45636	30	
221.94331	94	
222.94855	82	
223.95854	350	
226.06330	82	
226.43118	32	
227.10033	60	
227.41143	56	
228.02672	50	
228.08941	78	
228.94514	66	
230.84434	102	
231.97097	32	
233.91574	46	
236.01261	68	
236.85683	54	
236.89559	162	
238.82429	66	
238.93686	100	
239.32534	34	
239.88636	72	
240.78278	54	
240.94062	1078	
241.30801	36	
241.82992	64	
241.94213	916	
242.82720	90	
242.89573	214	1+
242.94180	2586	1+
243.02861	62	
243.31500	44	
243.79878	18	
243.82466	76	
243.99105	34	
244.12680	36	
244.18046	18	
244.81948	128	
244.85073	86	
244.93919	640	
245.04771	22	
245.44481	24	
246.48740	20	
246.63293	20	
247.01484	26	
248.41914	20	
248.85088	148	
248.95461	72	
249.89685	48	
250.16316	82	
250.95004	56	
251.05358	34	
253.22368	50	
254.02895	100	
254.84384	74	
255.84837	64	
256.10604	44	
256.32501	146	
256.90058	64	
256.99071	34	
257.80642	78	
258.83652	154	
259.83509	80	
260.40148	94	
261.01438	84	
261.71891	38	
261.77555	32	
261.83152	198	
262.82978	166	
263.08527	64	
264.88537	72	
265.08697	56	
265.99942	44	
266.41406	92	
266.85907	72	
268.23281	28	
268.84449	58	
268.86698	72	
272.80335	76	
272.95528	86	
275.64611	90	
275.80710	130	
276.81954	82	
279.04021	30	
279.09084	1092	1+
279.20491	54	
279.40396	64	
279.55772	22	
279.94784	70	
280.83794	42	
281.11016	72	
281.86366	66	
282.28034	68	
282.42873	24	
282.94175	20	
283.04626	54	
283.07107	68	
283.85647	66	
283.98086	72	
284.29399	458	
284.81146	96	
284.86750	86	
285.83148	48	
285.87011	20	
285.91076	26	
286.07525	36	
286.18284	138	
288.42394	22	
289.03344	56	
289.87120	68	
291.84699	26	
293.80856	58	
294.12221	64	
295.84955	64	
297.86820	40	
299.79326	68	
301.80962	56	
301.92949	62	
302.10218	54	
303.89299	60	
306.75776	72	
307.20941	64	
307.80093	56	
307.89062	174	
309.09753	64	
310.38567	96	
310.44851	30	
310.89625	84	
313.19789	78	
314.32463	68	
314.82082	88	
321.14491	72	
321.35141	38	
322.46999	36	
322.98995	28	
326.89148	72	
327.83317	84	
END IONS

###FS:    #m/z: 340.94049 #charge 1+
###MS: 183
###MSMS: 185
BEGIN IONS
TITLE=Cmpd 138, +MS2(340.9405), 28.0-35.0eV, 4.0min #185
RTINSECONDS=238.914
SCANS=183,185
PEPMASS=340.94049	218352
CHARGE=1+
109.03536	56	
189.93387	68	
191.95433	64	
192.92820	140	
200.88377	72	
201.88233	74	
205.94307	82	
206.94902	96	
210.88348	94	
212.93745	86	
213.94343	58	
215.88555	76	
215.93486	78	
217.93601	136	
218.88407	68	
220.86139	74	
222.97415	58	
223.83700	74	
223.97305	64	
224.10712	72	
227.83577	56	
228.84244	130	
228.90266	62	
228.94262	108	
230.84790	74	
230.89435	78	
231.85828	56	
231.95746	80	
232.90268	74	
233.89914	54	
234.04163	54	
235.89182	128	
236.85117	72	
238.83955	54	
238.85572	70	
239.84880	128	
240.22684	48	
240.83611	238	
240.92165	70	
241.84348	724	1+
243.83464	68	
244.10556	52	
244.84765	80	
244.86466	110	
246.86065	80	
246.87597	66	
248.89651	56	
248.98157	54	
249.89986	60	
249.96054	84	
252.92770	108	
253.80583	64	
254.86753	50	
254.90484	78	
254.96752	48	
255.91914	58	
255.96430	74	
256.07816	64	
256.26326	74	
256.84850	96	
256.86717	82	
256.89822	100	
256.96132	144	
257.83005	64	
257.84647	774	1+
259.89877	56	
259.91620	62	
260.83311	222	
261.07387	74	
261.72929	52	
261.84825	72	
262.83732	68	
262.96615	70	
264.11217	98	
264.90510	96	
265.85294	48	
266.84114	60	
266.91341	92	
268.84366	210	
269.83509	88	
269.91091	76	
270.89214	88	
272.85204	70	
273.11153	58	
274.86486	174	
274.88067	70	
275.86340	114	
275.91723	100	
276.85606	372	
277.06051	72	
277.39174	54	
277.84758	152	
277.86277	318	
278.14482	68	
278.85707	172	
278.98684	58	
279.22921	106	
279.85158	162	
279.88318	72	
280.85078	100	
281.45603	68	
281.86184	80	
281.90504	60	
282.03274	60	
282.87541	52	
282.94102	64	
283.03828	84	
283.27985	72	
283.35192	54	
283.85367	176	
285.95009	58	
286.85167	66	
286.91040	86	
287.82833	72	
290.88172	78	
291.83962	66	
292.37676	70	
292.43159	78	
292.87056	58	
293.86963	60	
293.93482	84	
294.86151	64	
294.89162	58	
295.07680	48	
295.84931	48	
295.86503	126	
296.85147	66	
298.30498	56	
298.88783	120	
299.05996	74	
299.86822	210	1+
300.88933	60	
301.05743	88	
302.94253	48	
303.17674	72	
311.77803	56	
313.89152	74	
317.87880	66	
317.95975	76	
318.02316	54	
319.84341	74	
323.88786	48	
326.25449	62	
326.28306	50	
328.90118	64	
335.83627	58	
337.10240	92	
340.95959	100	
341.08443	90	
341.91893	78	
344.31188	74	
345.70582	64	
346.34285	48	
END IONS

###FS:    #m/z: 363.95614 #charge 1+
###MS: 183
###MSMS: 186
BEGIN IONS
TITLE=Cmpd 139, +MS2(363.9561), 28.0-35.0eV, 4.0min #186
RTINSECONDS=239.685
SCANS=183,186
PEPMASS=363.95614	76374
CHARGE=1+
79.73015	60	
120.51755	100	
180.86567	62	
191.85923	138	
197.07993	60	
198.87859	104	
209.86683	66	
209.90933	104	
209.94460	168	
212.87666	224	1+
218.89150	78	
221.94142	66	
222.95225	140	
223.95615	60	
224.89061	78	
224.94985	404	1+
224.96895	84	
226.94618	1696	1+
226.97061	66	
227.87829	60	
227.93575	58	
228.83556	60	
228.89792	90	
228.94126	936	1+
230.88854	302	
232.88328	96	
236.85844	60	
237.92751	92	
238.84889	72	
240.84490	68	
240.94013	576	1+
240.96237	256	1+
242.88895	76	
242.93797	188	
242.95168	120	
242.98671	64	
243.81914	134	
243.93770	118	
244.82402	72	
244.87151	68	
244.95810	482	1+
245.10434	74	
245.94149	72	
246.92037	92	
246.95401	1046	1+
247.80475	72	
247.83991	90	
248.80305	454	1+
248.84531	88	
248.90141	292	1+
248.94883	62	
253.44434	88	
253.91569	68	
256.07102	66	
258.83967	150	
260.84245	116	
260.96877	78	
261.62158	74	
261.83413	118	
263.80684	82	
263.83298	106	
263.85693	64	
263.97649	72	
264.83311	68	
264.98310	76	
265.81525	74	
266.81669	352	
266.86302	66	
267.17443	62	
267.79660	88	
267.81460	222	
267.97055	86	
268.78240	68	
268.81070	174	
271.85713	74	
271.91764	60	
273.03234	66	
273.79210	62	
274.94926	82	
276.80493	58	
276.85164	110	
277.85425	70	
278.79844	184	
278.84462	196	
278.89696	66	
278.94038	70	
279.79401	74	
280.78894	404	1+
280.82995	60	
281.88954	154	
281.98955	70	
282.82659	232	1+
282.87878	66	
282.89255	62	
282.92656	78	
282.97840	74	
283.86514	92	
284.78911	124	
284.82647	228	
285.84703	66	
285.93752	62	
286.81429	150	
288.94221	96	
289.08567	70	
289.87348	60	
289.97434	64	
291.00346	58	
291.13112	90	
291.79166	68	
292.79727	66	
292.97143	74	
292.98656	66	
296.80767	516	1+
296.85582	60	
297.88034	62	
298.80081	1070	1+
299.87181	68	
300.76567	60	
301.79916	156	
301.85904	232	1+
302.80857	68	
303.85588	330	1+
304.10927	84	
304.87001	84	
306.83304	70	
307.84205	104	
308.91416	92	
310.87457	56	
311.95187	100	
312.79568	64	
312.88075	80	
314.36779	100	
314.79475	72	
315.81246	478	1+
315.88952	78	
316.81344	350	1+
318.12577	62	
318.80651	68	
319.82554	68	
320.95766	86	
320.97986	56	
321.70378	60	
321.81708	104	
322.82414	74	
323.81919	60	
324.01618	58	
324.89113	166	
325.87282	72	
326.87222	104	
327.87116	60	
329.87528	100	
332.33728	88	
334.13766	66	
336.95356	56	
338.21028	72	
339.82664	72	
340.08697	62	
340.93878	76	
342.91212	68	
345.21718	78	
348.10681	80	
348.15709	72	
352.05608	58	
352.94608	70	
357.42625	96	
365.72206	72	
366.28823	74	
366.75109	64	
END IONS

###FS:    #m/z: 322.92994 #charge 1+
###MS: 187
###MSMS: 188
BEGIN IONS
TITLE=Cmpd 140, +MS2(322.9299), 28.0-35.0eV, 4.1min #188
RTINSECONDS=243.356
SCANS=187-188
PEPMASS=322.92994	281236
CHARGE=1+
48.48144	18	
65.13264	18	
129.08994	16	
131.58805	16	
132.26645	16	
132.31164	16	
132.73147	16	
133.88836	16	
133.90967	16	
134.76502	16	
134.95896	16	
135.22299	16	
136.72213	16	
136.86431	16	
137.18197	16	
137.48272	16	
137.57344	16	
137.63249	16	
137.80397	16	
138.17323	16	
171.84074	66	
193.01746	20	
201.04514	70	
201.36784	90	
202.04847	68	
202.51923	30	
205.95020	90	
210.88702	18	
211.82404	30	
218.84611	58	
219.05299	62	
221.45854	18	
221.94947	172	1+
222.89363	76	
224.25857	20	
224.81707	54	
227.82042	44	
227.83495	66	
228.46417	90	
228.84850	60	
229.94012	46	
230.85915	68	
238.89268	42	
238.94352	38	
239.78926	90	
239.94705	26	
240.02861	68	
240.46641	36	
240.82086	240	
240.88591	70	
240.90076	22	
240.93965	696	
241.15611	40	
241.94131	704	
242.81999	148	
242.94200	2288	1+
243.14335	40	
243.20202	20	
243.23314	32	
243.37888	32	
243.49126	20	
243.82073	248	1+
243.83226	68	
243.89639	44	
244.64977	54	
244.84086	40	
244.93948	492	
245.34260	98	
245.84684	66	
246.03173	18	
246.14337	22	
246.96862	74	
247.98474	68	
249.14839	26	
251.98968	32	
252.26484	76	
252.58081	32	
255.06514	54	
255.80328	82	
256.92019	48	
257.42029	40	
257.75565	24	
258.52161	20	
258.83254	82	
259.51051	22	
259.84906	78	
260.83458	28	
260.97976	124	
261.09569	20	
261.12131	62	
261.49463	24	
261.73272	40	
261.83022	60	
262.51605	20	
262.83209	222	1+
264.92317	78	
265.07318	92	
268.03564	32	
268.05995	74	
268.13727	144	
269.94229	52	
270.85002	62	
271.85250	88	
272.96163	76	
274.09094	68	
274.61331	42	
275.17216	28	
275.79904	84	
276.80096	92	
278.18182	20	
279.04955	24	
279.09121	1302	1+
279.15133	34	
280.00112	30	
280.86589	28	
282.79442	74	
282.84382	22	
282.89640	38	
283.06912	70	
283.26536	20	
283.79254	38	
284.18627	26	
284.29440	144	
284.66511	22	
284.78660	66	
284.86803	100	
284.88380	76	
285.24243	28	
285.26642	26	
287.09945	20	
287.29721	30	
289.02904	34	
289.87962	70	
290.10738	24	
291.78442	48	
291.80011	74	
291.93418	22	
294.32451	24	
296.81121	74	
296.83429	70	
297.86561	60	
300.78671	18	
302.86036	86	
309.30739	42	
310.13016	26	
310.63206	28	
310.75061	34	
312.80059	60	
314.16780	56	
319.55775	26	
321.54732	82	
325.89767	144	
325.93533	102	
326.87838	40	
327.89336	88	
END IONS

###FS:    #m/z: 340.94027 #charge 1+
###MS: 187
###MSMS: 189
BEGIN IONS
TITLE=Cmpd 141, +MS2(340.9403), 28.0-35.0eV, 4.1min #189
RTINSECONDS=244.128
SCANS=187,189
PEPMASS=340.94027	157454
CHARGE=1+
160.66575	58	
187.87280	56	
189.06632	68	
192.90827	74	
198.88906	68	
200.79320	62	
200.86120	80	
208.87857	62	
210.93688	52	
212.87597	280	1+
213.94036	134	
214.89312	70	
215.93305	84	
220.88155	68	
222.94309	52	
222.97412	60	
224.84239	114	
225.84557	76	
225.92077	40	
228.84758	132	
228.88964	54	
229.39116	72	
230.90188	52	
231.13726	66	
231.88912	108	
231.94906	86	
232.88228	92	
232.92919	102	
233.89887	66	
234.83332	64	
235.13462	54	
235.86561	72	
236.91324	72	
236.99825	50	
238.85957	56	
238.90411	58	
239.81801	70	
239.86326	68	
240.84060	46	
241.84615	576	1+
241.90265	276	1+
242.83580	66	
243.82952	168	
243.85004	230	
244.84272	58	
245.84282	66	
246.82573	48	
246.85564	102	
248.85560	86	
251.00647	66	
251.87701	50	
251.98404	62	
252.86573	68	
252.87974	54	
254.81239	68	
254.91475	70	
254.96695	98	
256.85012	80	
256.91943	72	
256.94376	72	
257.86057	70	
257.88186	42	
257.93084	52	
258.15384	66	
258.84822	862	1+
258.98095	76	
259.85184	568	1+
259.87507	66	
259.90839	66	
259.95407	72	
260.21938	48	
260.42133	110	
260.83408	248	
261.22261	80	
262.07256	64	
262.87646	78	
262.93799	76	
263.85875	48	
263.88264	68	
264.07802	64	
264.86517	72	
265.11902	62	
265.25685	44	
266.86518	50	
266.99361	62	
267.84594	70	
268.84200	62	
269.84612	78	
270.83285	42	
272.82577	88	
272.86003	62	
273.02856	68	
273.21307	58	
274.86031	176	
274.87808	84	
275.86430	168	
276.81135	58	
276.85519	380	
277.86471	498	
277.91126	56	
278.75740	44	
278.84675	292	
278.88150	50	
279.85047	270	
280.85829	234	1+
280.90812	72	
281.00687	56	
281.88687	138	
282.87020	82	
282.98016	84	
283.78853	90	
283.87958	70	
283.89798	86	
284.85711	76	
284.87325	54	
285.42698	46	
287.88254	58	
288.84345	48	
289.80858	68	
289.96745	78	
291.90130	60	
292.83927	108	
292.87284	74	
292.97367	48	
294.86678	198	
295.86439	120	
296.84741	54	
296.89206	206	1+
297.07990	66	
297.85922	68	
299.06200	78	
299.87283	198	
301.15327	40	
301.85661	64	
301.90622	44	
302.02940	78	
303.89746	72	
303.92975	56	
305.80567	50	
305.82294	62	
305.89589	66	
306.85466	82	
309.41516	92	
310.02683	72	
315.88714	64	
316.79159	46	
318.86722	68	
321.93067	58	
322.86967	60	
324.15762	78	
324.89400	70	
332.40457	102	
334.88300	54	
338.80424	78	
339.18641	80	
340.37688	68	
343.91320	76	
END IONS

###FS:    #m/z: 336.94556 #charge 1+
###MS: 187
###MSMS: 190
BEGIN IONS
TITLE=Cmpd 142, +MS2(336.9456), 28.0-35.0eV, 4.1min #190
RTINSECONDS=244.9
SCANS=187,190
PEPMASS=336.94556	14732
CHARGE=1+
53.22723	76	
80.80719	74	
112.60038	52	
200.86991	84	
203.10200	72	
206.87994	56	
206.96114	64	
209.09157	80	
211.94380	548	
212.87938	170	
212.90772	48	
213.88084	78	
213.93908	176	
215.89129	58	
215.93906	72	
217.88245	66	
217.90775	48	
218.83865	72	
221.14987	56	
221.88651	68	
223.95649	56	
224.97718	74	
226.84487	72	
227.05226	90	
228.85492	80	
228.89534	72	
229.95419	312	
230.88791	544	1+
231.95061	214	
232.89026	264	1+
232.94384	76	
233.82610	70	
233.89621	186	1+
234.07180	56	
234.82943	66	
234.92748	72	
235.89771	78	
236.86251	54	
237.09664	80	
238.83762	46	
238.86038	62	
239.85698	80	
240.84210	50	
240.92385	66	
241.84255	466	1+
243.00021	78	
243.83726	128	
243.85641	52	
244.83916	70	
246.85697	68	
247.96709	68	
248.90394	126	
249.08621	84	
249.89895	80	
249.96284	66	
249.99200	72	
250.84033	140	
250.94975	252	
251.84802	54	
251.87836	54	
252.83661	120	
252.96848	170	
253.83933	50	
254.96576	166	
255.07526	82	
255.89775	68	
256.28847	42	
256.86286	116	
257.03837	66	
257.82631	76	
257.85666	102	
257.90704	66	
258.37864	72	
258.84703	746	1+
259.15087	82	
261.82819	218	1+
262.95118	60	
262.96408	82	
263.03557	80	
264.95103	88	
265.84738	68	
266.86330	178	
267.82995	50	
267.83706	332	1+
267.96662	38	
268.83740	242	1+
268.86056	110	
269.00841	68	
269.85674	72	
271.86090	52	
272.58769	84	
272.88436	46	
272.92099	88	
273.84685	78	
273.87129	74	
273.90141	70	
273.92405	74	
274.89635	70	
275.14485	64	
275.36643	44	
275.85666	150	
275.87185	104	
275.94198	56	
276.85711	1318	1+
276.89512	74	
277.81963	66	
277.83496	170	
278.87662	286	1+
279.83048	64	
279.85783	148	
280.84914	46	
285.84876	84	
286.85152	276	
287.84270	54	
287.85824	150	
287.88687	64	
289.84987	70	
289.87944	88	
292.04364	52	
292.82214	50	
292.85795	98	
293.11425	56	
294.43592	58	
294.86823	68	
295.36628	86	
295.86358	78	
295.93833	40	
296.33541	58	
296.36483	38	
296.77543	80	
297.20481	46	
297.89331	62	
298.01193	52	
298.21536	72	
298.30548	70	
298.86044	60	
298.92635	100	
299.88292	50	
300.87823	72	
301.85689	62	
302.80244	46	
305.85630	152	
305.91976	70	
310.86460	52	
311.75097	110	
311.85652	52	
313.88912	62	
316.88522	66	
317.97472	62	
319.92227	66	
322.31644	108	
323.99172	78	
325.90428	54	
330.89502	54	
332.33053	80	
332.76489	76	
332.82782	70	
337.19237	78	
340.17768	60	
341.90307	50	
END IONS

###FS:    #m/z: 322.92993 #charge 1+
###MS: 191
###MSMS: 192
BEGIN IONS
TITLE=Cmpd 143, +MS2(322.9299), 28.0-35.0eV, 4.2min #192
RTINSECONDS=248.563
SCANS=191-192
PEPMASS=322.92993	300300
CHARGE=1+
63.95580	30	
91.44826	18	
148.64125	16	
149.91347	16	
153.29556	16	
153.39744	16	
153.66066	16	
154.03076	16	
163.35887	74	
177.28022	18	
186.59267	36	
187.90322	66	
193.01731	26	
193.88364	70	
196.88860	120	
197.02311	64	
197.91450	52	
197.94988	68	
199.07091	32	
200.73404	18	
201.88559	34	
204.88210	78	
205.94507	76	
205.96641	38	
207.94961	44	
208.83092	84	
211.62042	76	
214.14141	66	
217.97121	82	
225.06010	18	
226.84518	58	
227.81706	90	
227.88373	56	
228.82253	66	
228.85269	54	
230.84989	96	
235.86452	46	
236.90209	100	
237.90286	58	
238.93984	76	
239.07282	20	
239.78715	74	
239.83471	36	
240.61073	54	
240.79821	76	
240.81950	224	
240.83869	38	
240.94018	936	
240.97734	70	
241.94304	674	
242.81833	100	
242.84320	56	
242.90011	86	
242.94214	1720	1+
243.12836	38	
243.82321	158	
243.90994	84	
243.96938	88	
244.11160	66	
244.16886	24	
244.46986	32	
244.81896	98	
244.85817	52	
244.93751	252	
245.82578	90	
245.84987	68	
246.84902	68	
246.97148	24	
248.84219	68	
248.93310	114	
250.17934	20	
251.61577	90	
254.83033	60	
254.91088	48	
258.11794	70	
258.47319	72	
258.83136	222	1+
259.44760	30	
260.84594	66	
261.08569	90	
261.15304	70	
261.83275	140	
262.83324	104	
263.04353	20	
263.09136	28	
264.14653	50	
264.79329	72	
266.41113	22	
266.88164	74	
268.79424	64	
268.95372	58	
269.86633	84	
270.84788	82	
272.54190	104	
273.90366	52	
275.80730	128	
278.96057	36	
278.98748	26	
279.01588	24	
279.03412	22	
279.09155	936	1+
279.12140	20	
279.24651	22	
279.26734	24	
279.60279	20	
279.94411	60	
281.85172	46	
282.00183	68	
282.02855	44	
283.65411	24	
284.07911	20	
284.25622	32	
284.29301	296	1+
284.86128	50	
284.87996	62	
285.27571	92	
289.61493	28	
291.80833	78	
292.88578	86	
293.85498	68	
295.47795	20	
295.56023	38	
296.80735	58	
296.97075	34	
297.73528	26	
297.86344	72	
298.46087	22	
298.73208	22	
301.35771	18	
301.85667	50	
305.77365	28	
305.80278	40	
305.93884	98	
306.04641	66	
307.14018	30	
307.75004	80	
308.86665	68	
310.89007	24	
313.03029	76	
313.80161	52	
315.83916	62	
316.83309	70	
318.76145	18	
319.89588	70	
320.15069	92	
323.24963	70	
323.34204	18	
324.09106	60	
324.42958	26	
324.89406	72	
324.98294	54	
325.26182	68	
326.00614	50	
327.50639	38	
END IONS

###FS:    #m/z: 340.94045 #charge 1+
###MS: 191
###MSMS: 193
BEGIN IONS
TITLE=Cmpd 144, +MS2(340.9404), 28.0-35.0eV, 4.2min #193
RTINSECONDS=249.334
SCANS=191,193
PEPMASS=340.94045	156852
CHARGE=1+
197.89082	46	
204.09707	76	
206.04176	94	
206.85143	38	
210.93000	92	
213.93787	78	
215.86249	60	
215.88652	160	
216.88665	64	
217.88082	68	
221.10606	72	
221.94317	66	
222.89147	62	
222.98872	96	
223.97828	46	
224.83546	42	
224.97545	66	
226.85417	80	
226.88214	76	
227.10212	74	
227.83732	70	
228.85523	112	
228.93806	52	
229.88982	80	
230.65212	88	
230.84507	50	
230.88774	60	
231.89003	52	
231.94919	122	
235.84129	44	
235.89383	98	
236.82427	52	
236.84443	46	
237.91376	48	
238.83930	72	
238.86782	84	
238.88238	124	
239.74938	48	
239.84362	146	
239.93169	58	
240.83204	58	
240.84286	476	1+
241.06334	76	
241.84235	254	1+
241.88152	66	
241.92949	62	
243.65686	40	
243.84037	196	1+
244.96992	78	
246.41922	104	
246.85507	66	
248.89927	132	
248.99316	48	
249.18888	82	
250.86466	110	
252.84615	130	
253.06110	80	
254.78739	58	
254.82622	36	
254.92080	44	
254.96438	102	
255.86829	56	
255.89370	82	
255.94861	66	
256.25736	66	
256.85145	266	1+
256.89632	68	
256.91224	76	
256.96388	112	
257.88529	84	
258.84878	916	1+
258.88805	58	
259.85235	560	1+
259.89455	52	
259.95881	182	
260.43940	46	
260.83379	146	
261.84080	118	
262.88630	54	
267.86697	66	
268.84051	450	1+
270.83143	54	
271.82457	72	
271.84706	66	
271.91676	36	
272.27162	48	
272.93113	68	
273.73329	70	
273.78966	62	
274.87535	64	
274.88299	56	
275.86690	126	
276.04598	64	
276.85755	1086	1+
277.37349	44	
277.93793	82	
278.04365	42	
278.84572	902	1+
280.36491	40	
280.87936	74	
281.87033	128	
282.14573	40	
282.88247	112	
284.40108	52	
284.80909	40	
284.87782	150	
285.13859	40	
288.94577	74	
289.78783	92	
290.86301	80	
292.87681	90	
292.93991	72	
294.87039	92	
295.86038	46	
295.89169	52	
295.99318	96	
296.26787	48	
296.85137	72	
297.86764	72	
297.89282	68	
297.96557	70	
298.89253	50	
299.88241	88	
301.81668	54	
301.86966	44	
302.06819	56	
304.88723	48	
304.92378	40	
305.92825	50	
307.82736	62	
308.90767	100	
309.88827	88	
310.80745	68	
311.85177	48	
311.95160	102	
313.18926	86	
313.89360	42	
314.81469	52	
314.88232	72	
316.86991	42	
317.76704	96	
317.88342	38	
320.24054	48	
321.88203	74	
326.17252	78	
327.82896	62	
328.82091	54	
328.95464	108	
329.77697	60	
334.96156	88	
336.88625	64	
338.03843	48	
339.39427	54	
342.06937	70	
342.18307	44	
342.27129	46	
342.31445	44	
343.74446	44	
345.02747	72	
END IONS

###FS:    #m/z: 336.94535 #charge 1+
###MS: 191
###MSMS: 194
BEGIN IONS
TITLE=Cmpd 145, +MS2(336.9453), 28.0-35.0eV, 4.2min #194
RTINSECONDS=250.106
SCANS=191,194
PEPMASS=336.94535	15714
CHARGE=1+
62.45435	70	
158.49443	44	
162.04473	62	
173.52148	34	
181.53824	80	
184.86397	66	
194.09906	80	
197.88405	64	
199.51814	36	
205.94997	68	
207.97292	68	
209.05977	62	
210.94599	74	
211.94265	98	
212.87642	520	
213.93861	118	
214.93296	74	
215.88600	78	
217.88414	62	
218.82766	64	
224.84655	66	
224.85962	70	
224.90199	52	
227.83568	60	
228.05040	54	
228.84311	68	
228.89757	50	
229.45817	74	
229.95585	308	
230.79001	86	
230.89026	496	1+
231.07548	34	
231.95050	86	
231.96558	50	
232.16860	44	
232.83536	88	
232.87567	106	
233.82203	70	
235.72830	48	
235.95833	76	
236.96423	82	
237.85543	44	
238.85812	130	
238.98384	64	
239.84721	100	
239.90138	70	
239.95058	50	
240.84647	196	
241.84032	596	1+
241.88345	72	
242.06297	34	
243.82495	82	
243.83864	58	
244.91571	70	
245.84502	58	
246.85487	72	
246.90693	82	
247.84726	66	
247.96526	98	
248.83815	66	
248.89830	132	
248.99343	52	
250.83200	70	
250.95299	126	
251.04783	62	
251.07654	60	
251.82245	78	
251.83787	58	
251.89432	104	
251.95866	74	
252.80135	64	
252.95571	62	
252.97354	192	
253.89001	60	
253.90562	74	
254.20487	44	
254.23442	76	
254.85768	54	
254.96679	186	
256.85194	190	
257.84567	356	1+
258.86174	160	
259.13318	68	
259.91246	42	
261.84495	114	
262.85268	94	
262.96017	72	
262.98208	60	
263.05969	50	
263.85891	88	
264.10246	38	
265.15092	44	
265.37281	84	
267.81728	58	
267.85915	142	
268.71982	66	
268.84330	262	
269.07631	74	
269.84119	174	
270.51838	64	
270.84676	156	
272.86922	66	
273.88561	94	
274.85884	332	
274.87892	156	
275.84115	148	
275.86983	102	
276.78828	34	
276.85689	844	1+
277.95867	42	
277.97920	64	
278.09149	72	
278.42352	76	
278.83746	48	
278.88662	40	
279.83176	84	
279.88625	70	
279.94172	58	
279.99067	38	
280.83227	100	
281.87023	46	
282.12415	34	
282.86462	88	
282.88102	60	
283.23647	44	
284.87558	62	
286.79722	34	
286.85502	158	
287.84632	204	
289.85452	52	
291.08930	42	
291.88782	56	
293.01963	58	
293.10787	416	1+
293.86114	44	
294.12418	60	
294.86475	88	
295.00953	56	
295.90023	70	
296.89812	74	
297.29577	92	
297.87195	82	
297.88867	52	
298.86475	80	
299.87788	48	
306.88289	120	
307.89460	54	
308.06662	66	
309.19279	68	
313.87408	62	
319.13206	74	
327.88439	88	
328.77005	52	
334.93446	50	
341.79418	46	
END IONS

###FS:    #m/z: 363.95597 #charge 1+
###MS: 195
###MSMS: 196
BEGIN IONS
TITLE=Cmpd 146, +MS2(363.9560), 28.0-35.0eV, 4.2min #196
RTINSECONDS=253.774
SCANS=195-196
PEPMASS=363.95597	52424
CHARGE=1+
82.83224	78	
116.41872	68	
132.89985	66	
182.83909	84	
182.86591	72	
183.94359	86	
189.86185	246	
192.85716	76	
196.89411	80	
198.91340	72	
200.87862	72	
207.88517	100	
209.94290	592	1+
210.88360	246	
212.87822	430	1+
215.91317	106	
216.88151	74	
219.86261	68	
222.95162	468	
223.82934	84	
223.89195	254	1+
224.94868	510	1+
225.05732	94	
225.88584	64	
226.04290	98	
226.83661	122	
226.94715	1722	1+
227.05358	66	
227.11131	62	
228.47375	66	
228.89749	104	
228.94187	1670	1+
229.07976	66	
229.90097	78	
230.83307	62	
230.88904	932	
232.80163	88	
232.82044	76	
232.88683	174	
233.99111	94	
234.14874	76	
238.94367	66	
240.05750	78	
240.07828	80	
240.83752	86	
240.94007	242	
240.96454	236	1+
241.93921	154	
242.86428	74	
242.93968	340	
242.95935	78	
243.83020	126	
243.84698	78	
244.94214	216	
244.95789	626	
245.82187	82	
246.80868	72	
246.90867	124	
246.95197	1254	1+
246.97547	80	
247.80757	140	
247.84542	72	
248.79964	444	1+
248.89748	308	1+
248.96020	62	
250.96944	128	
251.06706	74	
251.80117	72	
251.83776	66	
251.85361	72	
253.08968	64	
254.09360	74	
255.42431	82	
256.84724	70	
258.83231	138	
258.84377	158	
259.10752	64	
260.83858	72	
260.87402	64	
260.97020	276	
261.83358	82	
261.89381	72	
262.08674	60	
262.80935	86	
262.82678	72	
264.82034	226	1+
265.79529	60	
265.84707	82	
265.97749	82	
266.81015	308	
267.81016	184	
267.96974	212	
268.79937	148	
268.84191	258	
269.81118	74	
269.86838	62	
269.96924	276	1+
270.83316	148	
271.85706	120	
272.86628	64	
275.91103	78	
276.08044	70	
276.81092	152	
276.85609	196	
277.08120	88	
278.79671	214	
278.81260	74	
278.84326	390	1+
279.78915	808	1+
279.87617	92	
280.56042	68	
280.78945	620	1+
280.83386	72	
280.85481	290	1+
281.08298	90	
281.56908	92	
281.90727	68	
282.88347	68	
283.79042	80	
284.78562	118	
284.83165	84	
285.82123	88	
285.84414	76	
285.89413	62	
286.81235	80	
286.82910	72	
289.89678	64	
293.13159	76	
294.66585	60	
296.80720	392	
297.02935	84	
297.80766	358	
297.84876	62	
297.86363	66	
298.80140	1966	1+
299.82774	144	
299.86758	86	
301.12543	100	
301.86095	170	
303.81075	138	
303.85337	230	
304.01935	66	
305.98173	60	
307.87728	134	
311.87714	96	
316.81531	194	
317.87193	62	
318.80788	114	
318.93259	98	
319.81777	60	
321.33607	70	
321.82083	134	
322.91662	72	
323.80238	74	
323.81693	78	
324.84557	70	
326.87101	118	
326.96446	64	
328.07119	84	
330.83705	78	
335.97379	76	
336.94779	70	
341.94627	62	
356.26412	78	
360.41349	60	
362.73184	102	
367.13907	60	
END IONS

###FS:    #m/z: 336.94527 #charge 1+
###MS: 195
###MSMS: 197
BEGIN IONS
TITLE=Cmpd 147, +MS2(336.9453), 28.0-35.0eV, 4.3min #197
RTINSECONDS=254.546
SCANS=195,197
PEPMASS=336.94527	15080
CHARGE=1+
189.86066	70	
197.09579	80	
205.95362	62	
206.84638	74	
208.88748	84	
210.88551	40	
211.94224	404	
212.17443	34	
212.87497	58	
212.93360	38	
213.87713	70	
213.93978	150	
214.89462	68	
214.94126	144	
215.88959	82	
215.93650	92	
221.83547	68	
221.88612	52	
222.84973	56	
223.96928	50	
225.09689	78	
225.83810	82	
228.87461	58	
229.95620	248	1+
230.88871	576	1+
230.90228	62	
231.09447	44	
231.94896	126	
232.90301	46	
232.93474	48	
233.82618	120	
235.08179	74	
235.82630	66	
236.87399	68	
237.83293	272	1+
238.93466	62	
239.87081	42	
240.83750	582	1+
240.85339	134	
240.88194	42	
240.91227	82	
241.84222	360	1+
241.90426	90	
243.84185	120	
245.84170	56	
246.10310	98	
246.90680	76	
246.98021	50	
248.89848	84	
248.99355	34	
249.99587	56	
250.83917	46	
250.94649	90	
251.83975	316	
251.88083	78	
252.92656	42	
252.97071	328	
253.08071	86	
253.90769	70	
253.92323	74	
253.93678	72	
254.12472	62	
254.91254	90	
254.96354	56	
254.98687	76	
255.07078	70	
255.97608	72	
256.69997	40	
256.85588	156	
256.90642	76	
257.26640	44	
257.42541	46	
257.85447	94	
257.87563	64	
258.84223	142	
258.85631	202	
258.94312	54	
259.05199	58	
259.85463	144	
259.95332	92	
260.82981	78	
260.85070	94	
261.82648	72	
261.84067	94	
267.08178	48	
267.14396	74	
267.79667	102	
267.83009	74	
267.84513	74	
268.83992	694	1+
269.13276	38	
270.98192	90	
271.91558	58	
272.83793	70	
274.83749	76	
275.24430	84	
275.80488	58	
275.85980	170	
275.96619	76	
276.85666	166	
276.88260	92	
277.06673	70	
277.83153	72	
277.86129	288	1+
277.96068	62	
278.83495	74	
278.88441	58	
280.83234	48	
280.87101	68	
282.05166	56	
282.95553	76	
283.87738	68	
285.85710	130	
286.85398	142	
287.84788	140	
287.90230	44	
288.85919	98	
289.11901	74	
289.82931	58	
289.87324	90	
291.14975	72	
292.83294	66	
292.87205	48	
293.11021	262	1+
293.85284	58	
293.88188	62	
294.79443	38	
294.86902	132	
295.80304	40	
295.87590	130	
297.89754	62	
298.30873	50	
298.87772	76	
299.88004	44	
300.87072	128	
302.10962	58	
302.75155	40	
302.97210	38	
304.77382	40	
304.82082	52	
305.08878	90	
309.86588	152	
310.06545	74
[truncated: 2,520,210 more chars]
