# Supplementary material for: High-Throughput Venomics
Source: J Proteome Res. 2023 Apr 3;22(6):1734–46. doi: 10.1021/acs.jproteome.2c00780 (PMC10243144; doi:10.1021/acs.jproteome.2c00780)
Supplement: Supplementary file 9 — pr2c00780_si_009.zip [file pr2c00780_si_009.zip › Manual files/Calloselasma rhodostoma MGF/210702_Calloselasma_halfplate000121_5.1.201.mgf]

###	D:\Data\Julien\210702_Cr_half_TFA\210702_Calloselasma_halfplate000121.d\ProteinAnalysisResults.mgf
###	D:\Data\Julien\210702_Cr_half_TFA\210702_Calloselasma_halfplate000121.d\analysis.baf
###	210702_Calloselasma_halfplate000121.d
###	Instrument: maXis HD
###	Manufacturer: Bruker
###    PeakWidth 0.30, MiniumIntensity 10, S/N 1Apply threshold 0, Threshold 10
###    Retain Residuals no, Create neutrally no,
###    FullScan Parameters: AdductIon (+)+H (-)-H, LowMass 0, HighMass 8000, MaxCharge charge decon 4, MinPeaks 3
###    Perf. isotope decon yes, Max Charge Istopic decon 6, MW agreement 0.00, Abund. cutoff 2.00, Envelope cutoff 75.00
###    MaxRes   Parameters: AdductIon (+)+H (-)-H, LowMass 0, HighMass 8000 
###    Perf. isotope decon yes, Max Charge Istopic decon 6, Abund. cutoff 2.00
###    MSn      Parameters: AdductIon (+)+H (-)-H, LowMass 0, HighMass 8000 
###    Perf. isotope decon yes, Max Charge Istopic decon 4, Abund. cutoff 0.05
###    Global Charge Limit: no 3, Prefer FullScan Result: yes, Export what: 2 (0=non deconv/1=deconv only/2=mixed), NoMSMSSignals: 150, Intensity threshold: 10, NoMSSignals (deconv): 2, NoMSSignals (non-deconv): 2, NormalizeData: no, SingleCharged: yes
###
COM=210702_Calloselasma_halfplate000121.d
USERNAME=Demo User

###FS:    #m/z: 322.92945 #charge 1+
###MS: 1
###MSMS: 2
BEGIN IONS
TITLE=Cmpd 1, +MS2(322.9294), 28.0-35.0eV, 0.0min #2
RTINSECONDS=1.344
SCANS=1-2
PEPMASS=322.92945	529762
CHARGE=1+
188.98546	148	
191.95288	130	
205.94922	378	
209.50376	90	
215.88442	178	
219.03220	186	
220.86624	124	
221.94458	286	
223.95948	180	
224.19719	122	
224.93213	92	
224.97630	106	
225.04494	230	1+
225.16387	176	
226.11753	140	
226.89691	92	
227.17060	92	
229.56625	88	
230.07062	100	
231.06870	96	
231.08747	148	
232.16242	202	1+
233.04512	202	
233.06488	538	
236.08260	98	
238.04995	250	1+
238.07588	334	1+
238.21363	176	
239.09943	158	
239.20606	202	1+
239.95453	86	
240.26489	152	
240.93863	92	
240.96199	340	1+
241.46158	92	
241.94105	112	
242.93861	206	
243.16006	140	
244.03798	106	
245.93584	198	1+
246.02493	122	
246.05484	408	1+
246.12459	128	
246.97777	294	1+
247.24088	132	
248.03103	106	
248.94825	110	
248.98184	326	1+
249.03830	320	
249.13126	88	
250.21263	152	
251.03559	94	
251.08431	126	
251.10207	278	1+
252.05174	106	
252.12990	112	
252.22838	120	
253.01399	238	1+
253.03400	98	
253.09090	122	
256.16837	92	
257.06963	234	1+
257.08731	88	
258.04332	100	
258.14568	120	
258.18626	132	
260.17493	480	1+
261.12158	114	
261.99530	174	1+
262.07857	114	
262.10689	114	
262.17062	208	
263.05735	198	
263.11781	130	
263.15299	104	
265.01745	130	
265.06376	202	
265.11362	204	
265.86939	88	
266.06226	94	
266.25027	120	
268.00499	120	
268.03381	170	
268.10950	132	
268.62339	94	
268.99974	160	
270.27762	198	
271.12054	220	1+
271.28255	122	
272.95458	124	
273.03950	180	1+
273.16863	98	
274.01553	118	
274.96613	98	
275.06939	116	
275.13847	88	
276.01273	104	
277.09316	532	1+
277.15269	100	
279.09192	988	1+
279.22703	252	
280.14045	1036	1+
280.23105	180	
281.04345	136	
281.05916	100	
281.22134	100	
282.16985	94	
282.29691	88	
283.04136	134	
283.06743	398	1+
283.26282	572	1+
284.02950	144	
284.08912	358	1+
284.29280	1702	1+
284.87641	120	
285.99799	94	
286.02455	184	1+
286.14016	132	
287.13071	88	
288.06523	124	
289.11310	116	
289.23643	130	
290.08520	248	1+
292.06308	324	1+
292.90220	88	
293.04121	110	
293.18617	118	
294.15364	124	
295.01280	94	
295.77998	106	
296.05605	196	1+
296.95089	90	
297.08426	94	
297.25770	102	
299.05494	170	
299.85271	88	
300.05724	234	1+
300.28013	90	
300.67188	100	
301.29165	140	
302.12379	118	
302.24619	96	
302.94374	96	
303.04214	92	
303.10629	148	
303.18748	96	
303.21340	344	1+
304.19010	164	
304.26068	414	1+
305.07409	132	
305.89382	90	
306.20239	120	
306.79209	90	
306.88280	276	1+
307.07809	220	
307.11448	248	1+
308.11835	220	1+
308.16996	102	
308.29014	760	1+
308.79856	92	
310.30924	470	
310.61724	102	
312.03039	126	
314.08962	88	
317.05053	108	
317.12800	92	
317.19675	276	1+
317.92024	88	
318.49007	88	
319.04342	138	1+
319.12016	124	
319.29555	226	1+
320.10538	510	1+
320.13990	102	
320.25850	200	
321.10877	470	1+
321.15096	100	
321.22117	130	
322.05618	142	
322.08685	260	1+
323.13746	108	
323.23764	7038	1+
324.13504	268	
324.20590	1266	1+
325.31759	160	
326.04894	128	
326.12855	124	
326.17420	164	
326.31205	260	1+
326.37329	300	
326.88552	110	
327.10834	192	
327.16892	230	1+
327.22981	92	
327.25431	368	1+
327.27236	192	
END IONS

###FS:    #m/z: 340.93991 #charge 1+
###MS: 1
###MSMS: 3
BEGIN IONS
TITLE=Cmpd 2, +MS2(340.9399), 28.0-35.0eV, 0.1min #3
RTINSECONDS=2.1165
SCANS=1,3
PEPMASS=340.93991	241914
CHARGE=1+
198.15006	100	
205.95009	138	
213.93929	1930	1+
215.88881	516	
215.93754	578	
217.87937	332	1+
220.03383	114	
226.94596	328	
227.14124	124	
231.95024	1668	1+
233.07071	152	1+
233.89909	436	
233.94658	200	
235.89100	152	
237.06105	130	
237.12809	112	
237.16189	110	
237.97587	176	1+
238.05014	122	
238.79748	126	
239.90589	114	
240.12595	290	1+
240.22974	4622	1+
243.55178	100	
244.03771	148	
244.14296	116	
245.08225	132	
246.12725	122	
247.94072	344	1+
248.94376	228	1+
248.98824	164	
249.04077	114	
249.95897	502	1+
252.11626	258	1+
252.17633	96	
252.27225	204	1+
253.04680	114	
253.19016	124	
254.03089	240	1+
254.05651	134	
254.96592	770	1+
255.07584	788	1+
255.08980	148	
255.11060	104	
255.13015	236	1+
256.17153	108	
256.24991	108	
256.96595	330	
257.41039	100	
258.07339	118	
258.95912	164	
259.05286	102	
259.93819	104	
259.95994	114	
260.04313	284	1+
261.10186	122	
261.21734	276	1+
262.08567	172	
262.22093	222	1+
262.96448	140	
263.00597	110	
264.11105	134	
264.41750	104	
265.01674	270	1+
265.08609	110	
265.12297	104	
266.24357	106	
266.25928	132	
266.99716	248	1+
267.14113	152	
267.26645	96	
268.06407	96	
268.10870	164	1+
269.00470	132	
269.18842	108	
272.93521	160	
272.98000	162	
275.00376	140	
276.18915	248	1+
276.57531	96	
277.08102	134	
278.10081	118	
278.14236	232	1+
279.08182	150	
279.11738	230	1+
279.28453	126	
280.08379	96	
280.25295	150	
280.94945	100	
281.04576	580	1+
281.19126	160	
282.09811	96	
282.15396	206	
282.23820	108	
282.27582	620	1+
283.02576	198	
283.04376	110	
283.07694	174	1+
283.20504	126	
283.25271	98	
285.91415	102	
286.77088	120	
287.19775	126	
288.01591	102	
288.06649	210	
288.20119	412	1+
288.26793	142	
289.27079	126	
290.24945	194	1+
291.16205	220	1+
292.05898	108	
292.84869	202	1+
293.23631	106	
294.30430	116	
294.92521	98	
295.20944	96	
295.99034	204	1+
296.25200	194	
296.32857	204	
298.07795	448	1+
299.06062	124	
300.06078	186	
300.92955	244	1+
301.05710	112	
301.12766	120	
302.17284	212	
302.22322	106	
302.24631	138	
303.13971	126	
303.17263	146	
303.28144	108	
305.14954	118	
305.23023	102	
305.24974	108	
305.88150	172	1+
306.28056	216	
306.30965	172	
306.79302	160	
307.18305	102	
307.24009	100	
307.28764	648	1+
307.30833	116	
307.88715	200	1+
308.29340	574	1+
309.01813	98	
309.06841	116	
309.26159	282	1+
310.12390	164	
311.02965	150	
311.86233	168	
313.02701	126	
314.14389	122	
319.12598	124	
319.21002	102	
319.97566	102	
320.10584	256	1+
320.31435	168	1+
321.18100	112	
321.22082	248	
322.00387	212	1+
322.13001	468	1+
322.21876	172	
322.90212	146	
323.00556	148	1+
323.23801	844	1+
324.28499	130	
324.32536	156	
325.25203	212	
326.17160	274	
326.19449	108	
326.24754	120	
326.30150	200	
326.34411	158	
327.27557	126	
327.80536	300	1+
328.18400	244	1+
328.31113	222	
329.87220	102	
330.95729	96	
331.00953	156	1+
331.09516	98	
331.28863	102	
332.90368	120	
333.10902	254	1+
333.30292	136	
334.32732	168	
334.80035	114	
337.13641	200	1+
337.21830	318	1+
337.25200	120	
337.35839	110	
338.24556	256	1+
338.31554	134	
339.17123	234	1+
340.06783	122	
340.39312	164	
341.24747	252	
341.31115	574	1+
341.39505	184	
342.24792	120	
342.27441	212	1+
342.31339	504	1+
343.20674	212	
344.21274	320	1+
344.25497	222	
344.29028	98	
345.24014	100	
345.31738	152	
END IONS

###FS:    #m/z: 531.40644 #charge 1+
###MS: 1
###MSMS: 4
BEGIN IONS
TITLE=Cmpd 3, +MS2(531.4064), 28.8-35.9eV, 0.1min #4
RTINSECONDS=2.8885
SCANS=1,4
PEPMASS=531.40644	229526
CHARGE=1+
227.19681	218	1+
228.01481	230	1+
231.05766	286	1+
233.98919	210	1+
235.96358	324	1+
237.07389	430	1+
238.06128	214	
238.07520	356	1+
238.87774	420	1+
239.05741	180	
239.88007	352	1+
250.98233	168	
252.09200	256	1+
254.06312	230	1+
254.99043	186	1+
255.17179	236	1+
256.04299	170	
256.24199	224	1+
258.85911	208	
259.88757	210	1+
261.06125	202	1+
261.15185	162	
262.04492	486	1+
263.10665	188	
263.17582	306	1+
264.17969	260	1+
264.97945	198	
267.08326	270	1+
270.15095	274	1+
272.12143	490	1+
272.85587	194	
273.18503	658	1+
273.85435	204	1+
274.16618	222	1+
277.09108	414	1+
278.09149	294	1+
279.06923	194	
281.06720	182	1+
281.11967	178	
282.28026	344	1+
283.00195	256	1+
283.26162	278	
283.90128	264	1+
285.22535	142	1+
287.08484	292	1+
288.05974	194	
289.87686	174	
290.87738	460	1+
291.09212	224	1+
291.19890	330	1+
293.19319	346	1+
293.87298	222	
295.85722	246	1+
295.91746	1208	1+
296.10936	430	1+
296.88215	468	1+
297.91376	192	
298.85420	184	
298.87669	756	1+
298.99814	294	1+
299.10613	602	1+
299.16740	166	1+
300.14582	218	
300.60214	186	1+
300.88037	194	
300.94041	178	1+
301.12425	360	1+
301.16068	222	
301.84453	188	1+
301.88415	184	
302.99016	240	1+
303.22977	180	1+
303.95082	242	
304.64094	170	
304.87331	198	1+
304.91965	190	1+
305.06501	454	1+
305.12062	520	1+
307.89049	464	
308.29240	322	
308.79325	172	
308.89175	248	
309.12455	314	1+
309.29831	238	
309.88522	308	
310.08599	232	1+
310.30515	218	
310.88581	180	
311.29272	292	1+
311.82596	102	1+
311.88089	602	1+
312.98297	134	1+
313.06906	290	1+
313.55154	110	1+
313.92843	4804	1+
314.13030	298	1+
314.86278	200	
314.89329	778	1+
315.13558	216	1+
315.86343	164	
316.88765	814	1+
317.16787	246	1+
317.85895	200	
318.12044	216	1+
318.86111	424	1+
318.88559	278	1+
318.93220	1152	1+
319.02435	162	1+
319.07853	306	1+
320.13347	174	
321.96266	170	1+
322.12394	656	1+
322.14441	166	
323.00252	176	
323.18177	198	1+
323.92302	174	1+
324.05076	228	1+
324.85560	354	1+
324.87355	166	
325.00508	294	1+
325.29182	176	
325.89831	166	
327.11989	236	1+
327.18906	374	1+
328.19210	292	1+
330.00164	234	1+
330.04232	226	1+
330.12543	284	1+
330.86889	412	1+
332.87460	386	1+
332.90524	552	1+
333.13584	328	1+
333.87607	258	1+
334.90073	592	1+
335.16389	178	
335.84691	192	1+
336.04372	378	
336.13878	398	1+
336.17493	204	
336.21928	222	1+
336.89432	266	
336.94442	3216	1+
337.88035	212	
338.12075	308	1+
338.18784	704	1+
338.88210	194	
339.87630	388	1+
340.00811	210	1+
340.17129	390	1+
340.26787	208	1+
340.94689	186	1+
341.06946	230	1+
341.11241	194	1+
341.17753	274	1+
341.98045	302	1+
342.04877	282	1+
342.19802	230	1+
342.23232	196	1+
343.30404	184	
344.91012	362	1+
344.96053	176	1+
345.13862	216	
345.20610	3318	1+
345.91122	304	1+
345.93961	298	1+
346.01358	244	1+
346.03523	216	1+
346.94283	190	1+
348.04181	340	1+
348.82054	130	1+
348.88230	174	
349.12359	238	
349.87653	610	1+
350.10446	282	1+
350.16353	188	
351.16961	278	1+
351.78902	162	
351.90697	462	1+
352.34573	164	1+
352.90646	296	1+
354.05831	700	1+
354.90461	264	
355.00888	264	1+
355.14308	390	1+
355.89371	392	1+
355.91529	170	
356.22599	386	1+
356.89805	324	1+
357.11947	218	1+
358.09758	190	1+
358.16615	410	1+
358.87754	248	1+
360.14077	334	1+
361.08894	190	
361.10871	168	1+
363.17451	264	1+
363.18514	402	1+
363.21531	220	
363.87721	180	
364.16240	206	1+
365.09163	242	1+
366.37372	164	
366.92534	188	
367.13428	182	
367.81627	278	1+
367.84391	310	1+
368.14340	392	1+
369.09954	178	1+
369.12498	198	1+
369.18709	338	1+
371.25560	172	
373.11970	202	
373.17577	190	
375.26794	156	1+
376.10381	308	1+
376.13080	186	
376.16383	404	1+
376.20018	338	1+
377.02644	234	1+
377.07507	190	
377.14203	318	1+
378.08016	170	
379.21348	310	1+
380.85727	478	1+
381.12064	350	1+
382.06004	230	1+
383.15472	438	1+
383.19534	264	1+
383.32375	284	1+
384.11672	372	1+
384.92307	180	1+
385.97277	302	1+
386.15057	308	1+
387.05250	204	1+
389.18458	180	
390.16716	202	1+
390.21179	242	
390.84242	1004	1+
391.81361	262	1+
391.90170	192	
392.09359	262	1+
392.24581	322	1+
392.86438	2652	1+
392.90884	198	
393.04586	178	
393.12216	232	1+
393.17337	366	1+
393.25043	244	1+
394.22270	284	1+
394.28618	190	1+
394.83367	450	1+
394.86129	620	1+
395.00193	218	1+
396.78939	184	
397.05489	258	1+
397.14964	214	
397.24403	164	
398.15274	200	
398.86967	200	
399.17441	182	
399.36352	252	1+
399.90535	174	
401.17176	286	
402.15683	430	1+
402.17761	198	
402.20224	182	
403.87406	410	
404.21175	206	1+
404.86715	496	1+
404.98449	216	1+
407.29817	242	
407.86509	466	
408.14057	554	1+
408.18845	262	1+
408.22440	194	
408.85088	974	1+
409.08239	442	1+
409.90542	164	
410.08724	488	1+
410.12884	194	
410.87378	2938	1+
411.13126	182	
412.84526	1178	1+
412.87180	1160	1+
413.07518	242	1+
414.16835	198	
414.20663	440	1+
414.24331	186	
414.87321	252	
414.97605	178	
415.18854	196	
415.25870	256	1+
416.18044	190	
416.87745	278	
417.24972	408	1+
417.30081	322	1+
417.34111	128	1+
418.30356	272	1+
418.78812	202	1+
419.17138	270	1+
421.12511	292	1+
421.21234	318	1+
421.88304	770	1+
422.16513	268	1+
424.26259	182	1+
424.87131	298	1+
425.18298	162	
425.23703	236	1+
426.85955	400	
426.88741	172	
427.87575	208	
428.14074	178	
428.16345	374	1+
428.24646	406	1+
428.88570	4512	1+
429.16488	272	1+
430.06587	134	1+
430.13071	272	1+
430.88165	1340	
431.16757	486	1+
431.86760	502	
432.32459	244	1+
432.87218	262	
433.15040	196	1+
433.30131	234	1+
433.86022	168	
433.96740	170	
434.92408	214	1+
435.86445	392	1+
436.20990	176	
436.27374	184	
437.08449	162	1+
438.16937	608	1+
438.23337	386	1+
439.35242	270	1+
439.83355	224	1+
439.89453	526	1+
440.20516	198	
440.35573	178	1+
441.23456	284	1+
442.19846	556	1+
442.83486	178	1+
442.87778	318	1+
443.18650	174	
443.32846	250	1+
444.77364	120	1+
444.87348	854	
445.04548	234	1+
445.87365	564	
446.14920	198	
446.19040	392	1+
446.24460	200	1+
446.89508	592	1+
447.19687	270	1+
448.89549	260	
448.92216	164	
449.10466	178	1+
449.14269	184	
449.24308	270	1+
449.39831	148	1+
449.42495	224	1+
449.87995	398	
450.15740	428	1+
450.88019	240	
451.15863	362	1+
451.22001	360	1+
451.35516	264	1+
452.26286	162	1+
452.39805	244	1+
452.89063	400	1+
453.88016	176	
453.89503	266	1+
454.02804	204	1+
454.24323	166	
454.31373	272	1+
454.83354	198	1+
454.86112	222	1+
455.33413	182	1+
456.22002	216	1+
457.90246	388	1+
458.19050	328	1+
458.80838	190	1+
459.28841	202	
459.31584	196	
460.86291	178	
461.76825	204	1+
462.88249	504	1+
463.09532	230	1+
463.88344	320	1+
464.18324	372	1+
464.21969	124	1+
464.38532	418	1+
467.39596	246	1+
467.88841	1370	1+
468.22300	346	1+
468.28924	312	1+
469.20420	166	
469.22771	254	1+
469.88479	386	1+
469.90920	322	
470.25041	402	1+
470.91183	206	
471.18598	204	
471.36380	340	1+
471.90775	264	1+
471.96384	152	1+
472.20345	346	1+
472.36687	284	1+
473.06220	168	
473.23470	398	1+
473.29295	398	1+
473.38229	268	1+
474.15479	226	1+
474.26171	248	
475.07100	180	1+
475.35640	198	1+
477.10269	184	
478.34637	326	1+
479.14764	198	1+
479.17329	188	1+
479.35238	222	1+
480.22362	194	1+
483.32300	210	1+
483.37190	224	1+
485.15745	176	
485.19155	438	1+
485.89926	580	
486.19540	364	1+
486.26231	380	1+
486.90029	568	1+
487.13879	282	1+
487.26806	270	1+
487.40135	288	1+
488.20031	394	1+
489.18445	398	1+
489.25870	168	
489.28106	274	
490.01308	272	1+
490.18800	342	1+
490.22836	196	1+
490.40478	320	1+
490.55111	104	1+
491.01311	222	1+
491.25385	240	
491.29193	168	
491.40852	272	1+
492.20586	282	1+
492.37564	294	1+
493.18287	176	1+
494.35853	210	
495.32274	314	1+
495.47366	116	1+
496.11005	180	1+
497.39332	168	
498.19142	332	1+
498.24935	300	1+
499.25302	258	1+
499.39139	150	1+
500.22418	188	1+
500.36112	490	1+
501.17483	194	
501.24955	106	1+
503.13281	494	1+
504.22828	318	1+
505.18912	212	1+
506.26626	144	1+
508.23980	312	1+
508.91775	98	1+
509.18735	164	1+
509.21602	148	1+
509.25398	358	1+
510.05649	892	1+
510.13343	184	1+
510.38825	426	1+
510.43782	490	1+
510.47371	176	
510.60379	144	1+
511.28422	272	1+
511.36271	796	1+
511.39816	248	1+
512.06497	356	1+
512.23646	394	1+
512.36384	520	1+
513.00411	124	1+
513.13127	524	1+
513.23945	322	1+
513.27201	420	1+
513.33062	754	1+
513.49481	232	1+
514.46265	286	1+
514.49419	170	1+
515.15420	152	1+
515.29389	240	1+
515.32353	288	
515.42605	440	1+
516.42772	308	1+
516.51397	272	1+
517.47384	374	
518.08132	160	1+
518.89329	240	1+
519.08431	100	1+
519.47832	222	1+
519.86177	126	1+
520.26787	374	1+
520.77867	186	1+
521.24686	566	1+
521.27335	278	1+
522.17487	250	1+
523.12152	160	1+
523.17662	188	1+
525.48652	286	1+
526.05762	326	1+
526.25425	304	1+
527.25741	210	1+
527.38975	432	1+
527.44333	232	
527.50395	594	1+
527.67427	108	1+
528.42726	210	
528.44405	1130	1+
528.51032	484	1+
528.54922	858	1+
529.25202	708	1+
529.28415	252	
529.33198	748	1+
529.40438	826	1+
529.44436	1104	1+
529.47006	182	
529.74115	164	1+
530.21750	316	1+
530.30819	518	1+
530.36362	216	
530.49233	974	1+
531.14251	176	
531.34731	1244	1+
531.38968	406	1+
531.52025	332	1+
532.10949	172	1+
533.29317	530	1+
533.34603	946	1+
533.36992	464	
533.47109	882	1+
534.21888	310	1+
534.42860	168	
534.46836	792	1+
534.49632	298	1+
535.06467	160	1+
535.32625	416	1+
535.37813	288	1+
536.18992	168	1+
536.26014	178	
536.28499	126	1+
536.47461	450	1+
END IONS

###FS:    #m/z: 322.92946 #charge 1+
###MS: 5
###MSMS: 6
BEGIN IONS
TITLE=Cmpd 4, +MS2(322.9295), 28.0-35.0eV, 0.1min #6
RTINSECONDS=6.5715
SCANS=5-6
PEPMASS=322.92946	499898
CHARGE=1+
97.92842	86	
178.99451	94	
185.86885	90	
189.06477	90	
191.95434	134	
192.88843	160	
193.11635	86	
201.11927	150	
203.01448	88	
205.05047	100	
205.94920	128	
206.09646	84	
206.11438	102	
206.50037	106	
215.88907	148	
215.97449	88	
219.02775	124	
220.11947	86	
223.21249	92	
223.95753	356	1+
223.97259	216	1+
229.07714	86	
229.09562	88	
230.90167	166	
231.08373	246	1+
232.13809	228	1+
233.04193	134	
233.06651	448	1+
233.89925	134	
233.99654	108	
234.89844	124	
236.10143	94	
236.79264	86	
237.05760	122	
237.08746	120	
238.94860	110	
239.07820	436	1+
240.06039	158	
240.15754	90	
240.19127	112	
240.93870	194	
240.95297	170	
241.03583	310	1+
241.09465	150	
241.93717	718	1+
242.03915	256	1+
242.93988	630	1+
243.88316	102	
244.14232	92	
244.15981	94	
246.10516	96	
246.97484	458	1+
248.03122	184	1+
248.07579	88	
248.95538	132	
249.15844	90	
249.66399	90	
249.96524	86	
250.13592	92	
250.80619	92	
250.95122	150	
251.63350	102	
252.22981	174	
253.68283	90	
254.18182	88	
255.05190	88	
255.10661	164	
255.15773	188	
257.06191	94	
257.16040	96	
257.42430	100	
258.10243	136	
260.17445	472	1+
261.13190	240	1+
262.17164	234	1+
262.99788	92	
263.05525	334	
263.10941	84	
263.17573	160	1+
263.24246	84	
264.07718	112	
264.48575	94	
265.06338	148	
265.44902	88	
266.01767	106	
266.64685	106	
266.99526	138	
267.02307	92	
267.06290	90	
267.15410	88	
267.17522	140	
267.21330	142	
268.06504	98	
268.17260	84	
268.26062	188	
268.97612	164	
268.99919	202	
269.10055	102	
270.12365	88	
274.99537	122	
275.05461	96	
275.08111	88	
275.11725	94	
277.09529	498	1+
277.16298	118	
279.09176	542	1+
279.16036	104	
279.23111	248	1+
279.94988	102	
280.14392	650	1+
280.25602	208	
281.05013	114	
281.09198	316	1+
281.10298	224	1+
281.18806	104	
281.24711	108	
281.26249	90	
282.06121	352	1+
283.07827	92	
283.20540	92	
283.26066	208	
283.27743	206	
284.29215	1652	1+
284.94491	84	
285.95804	86	
286.21396	88	
287.01623	206	1+
288.06427	212	
289.88114	90	
289.88851	110	
290.64107	102	
290.87846	120	
292.05738	184	
293.06005	172	
293.12036	90	
295.19306	88	
295.98048	92	
297.03154	98	
297.06104	124	
297.11190	140	
299.05807	140	
300.76958	96	
301.02860	196	1+
301.07027	94	
301.14762	134	
301.17548	106	
303.11138	98	
304.18802	286	1+
304.23600	102	
304.25973	114	
305.13125	232	1+
306.27350	150	
307.05975	148	
307.20726	146	
307.26238	138	
307.30535	144	
307.88935	144	
308.27099	102	
308.29249	696	1+
309.26027	170	
310.04476	90	
310.30810	718	1+
311.02346	242	1+
311.19314	124	1+
311.85848	154	
313.02979	230	
314.05470	94	
315.89820	104	
316.27180	90	
319.08632	108	
319.28922	350	1+
320.81016	102	
321.11970	446	1+
321.22668	142	
322.15000	132	
322.18530	146	
323.16033	112	
323.23784	4568	1+
323.91587	112	
324.20492	1106	1+
324.86094	110	
324.89673	92	
325.14401	86	
325.31949	220	
326.17650	132	
326.37738	132	
END IONS

###FS:    #m/z: 340.93996 #charge 1+
###MS: 5
###MSMS: 7
BEGIN IONS
TITLE=Cmpd 5, +MS2(340.9400), 28.0-35.0eV, 0.1min #7
RTINSECONDS=7.343
SCANS=5,7
PEPMASS=340.93996	252314
CHARGE=1+
115.64882	90	
180.86576	94	
185.94237	88	
201.12234	92	
207.57103	92	
213.93894	2066	1+
214.89267	108	
215.14166	92	
215.88402	348	
215.93496	316	
217.88149	222	
218.11402	96	
219.02944	90	
219.20943	102	
219.42053	102	
222.97112	258	1+
223.95916	124	
226.89140	98	
227.10388	94	
228.94635	144	
229.97928	100	
231.94980	2652	1+
233.12018	90	
233.89878	190	
233.95021	318	
235.50000	98	
236.17239	140	
236.23338	88	
238.05082	140	
239.09136	208	1+
239.10337	112	
240.19813	104	
240.22963	3420	1+
241.12386	106	
241.96383	92	
242.94829	126	
243.19365	104	
244.03011	294	1+
244.70474	146	
244.88293	102	
246.09530	96	
246.97530	192	
247.04700	102	
247.94220	148	
248.03025	142	
249.03839	94	
249.44680	136	
249.96106	246	
250.98829	88	
251.92569	90	
252.22365	110	
253.89985	90	
254.01935	104	
254.96582	1166	1+
255.07515	234	
255.09826	102	
255.17703	104	
256.08528	138	
258.97844	106	
259.05268	120	
260.01750	124	
261.84223	94	
261.91771	140	
262.96451	148	
263.05589	254	
263.12004	132	
263.93256	90	
265.01558	210	
266.01918	162	
266.58069	142	1+
267.13409	530	1+
267.92556	88	
268.00122	576	1+
269.00514	370	1+
271.96971	408	1+
272.97447	342	1+
275.04903	88	
275.57250	106	
275.92340	100	
276.26590	86	
277.09771	146	
278.24601	124	
279.01995	88	
279.10417	150	
279.12246	98	
279.96509	180	1+
280.01586	100	
281.04557	156	
281.91961	94	
282.01492	260	1+
282.05125	134	
282.27611	362	1+
283.95003	108	
284.28936	132	
285.14282	90	
285.88181	90	
285.92226	110	
286.08383	120	
286.97915	122	
288.06367	168	
289.15027	118	
289.58455	104	
289.82653	142	
292.20766	236	1+
292.29610	112	
295.10493	130	1+
297.07870	518	1+
297.22497	136	
297.97196	234	1+
298.22181	94	
298.30560	136	
298.58900	90	
299.05962	130	
300.10804	224	1+
301.21077	86	
301.26535	96	
302.17288	158	
302.24155	92	
302.74726	98	
304.94948	86	
305.22116	98	
305.27810	338	1+
305.64260	90	
305.78408	106	
306.09939	108	
306.14747	92	
306.79021	98	
306.80913	90	
306.88043	174	1+
307.10248	126	
307.28975	698	1+
307.79067	166	
308.04943	126	
308.22687	124	1+
308.29407	576	1+
308.34266	88	
308.80409	96	
309.14731	134	
310.14401	98	
310.30326	136	
311.02647	144	
311.31222	96	
313.02927	634	1+
315.39212	92	
319.12939	374	1+
319.20859	182	
319.95413	164	
320.25877	92	
320.45401	104	
320.75946	86	
321.22182	162	
321.32844	136	
322.30446	206	
323.13168	130	
323.23724	988	1+
324.04541	96	
324.31713	102	
324.88860	160	
324.91170	92	
325.23397	124	
325.25269	248	
326.03147	200	1+
326.17043	292	1+
326.28513	192	1+
327.30438	90	
327.80459	96	
328.19275	124	
329.12558	116	
330.10178	126	
331.31558	104	
333.43958	98	
336.80177	122	
337.06424	224	1+
337.24957	166	1+
338.19524	100	
338.34656	196	
340.08482	310	1+
340.23527	136	
340.35575	144	
340.38971	182	
341.11928	150	1+
341.26705	170	
342.20760	454	1+
342.25619	218	1+
342.39987	110	
342.90391	110	
343.05647	268	1+
343.21141	394	1+
343.29463	92	
344.08687	196	1+
344.34704	132	
END IONS

###FS:    #m/z: 531.40647 #charge 1+
###MS: 5
###MSMS: 8
BEGIN IONS
TITLE=Cmpd 6, +MS2(531.4065), 28.8-35.9eV, 0.2min #8
RTINSECONDS=8.115
SCANS=5,8
PEPMASS=531.40647	188486
CHARGE=1+
234.12355	172	
240.05228	190	1+
243.95159	320	1+
245.07369	156	
248.11527	220	1+
248.15220	234	1+
251.04124	184	1+
253.09151	470	1+
259.14123	194	
259.97642	184	
260.10381	154	
261.10508	242	1+
262.16266	168	
262.96348	154	
265.01418	316	1+
265.85916	214	1+
265.93514	148	1+
266.07161	224	1+
266.99623	148	
267.09990	216	1+
271.10552	240	1+
273.09111	366	1+
273.18702	468	1+
274.09581	338	1+
277.08277	250	1+
277.21189	192	
278.11794	270	1+
278.22596	242	1+
281.05370	156	
282.11887	202	
282.27857	174	
282.89905	148	
283.15755	284	1+
283.26002	164	1+
285.00466	232	
286.14067	298	1+
289.12860	146	
289.87950	264	
290.87772	156	1+
293.04559	386	1+
293.87583	260	
294.19421	168	
295.03137	200	
295.91752	1678	1+
296.13263	180	
296.88372	704	1+
297.91388	152	
298.13895	218	
298.85242	218	
298.87728	496	1+
298.95596	154	
299.13641	194	
299.84832	576	1+
300.85176	438	1+
300.96104	198	1+
301.11052	198	
302.88447	214	
303.95578	224	
304.77192	202	1+
304.88038	188	
305.27103	272	1+
307.06398	138	1+
307.89260	430	1+
308.02472	188	1+
308.14206	164	
308.29062	212	
308.87512	188	
309.88637	172	
311.10793	310	1+
311.16423	248	1+
311.88250	406	
312.11123	226	1+
312.88966	180	
313.14279	344	1+
313.92837	3948	1+
314.86424	530	1+
314.89372	308	
315.17551	252	1+
316.86412	458	1+
316.88893	364	
317.08517	204	
317.89024	204	
318.85682	228	
318.88805	182	
318.93215	568	1+
319.07109	172	1+
319.10629	362	1+
319.88670	404	1+
320.14490	320	1+
320.88883	234	1+
321.19342	176	1+
322.05084	160	1+
322.08876	256	1+
322.88845	174	1+
323.13698	158	
323.24195	180	
323.28231	242	1+
323.56345	232	1+
323.93573	150	
324.12579	172	1+
324.41156	254	1+
324.78849	246	1+
324.86022	374	1+
324.88781	182	
324.91479	210	
325.86215	214	1+
325.89617	310	1+
326.08903	278	1+
326.12147	228	1+
327.17696	208	
328.06082	150	
328.92137	150	
329.86141	404	1+
330.86603	302	1+
330.98838	166	
331.08664	282	1+
331.93679	272	1+
332.87118	944	1+
332.90382	388	
333.18472	260	1+
333.21730	200	1+
333.89507	174	
334.89974	748	1+
335.16584	516	1+
336.89977	182	1+
336.94539	2634	1+
337.19851	164	
337.23255	196	1+
337.88214	240	
338.14887	366	1+
338.18488	276	1+
338.91256	190	1+
339.87816	570	1+
340.12221	150	
341.01105	150	
342.13241	198	1+
342.19640	160	
345.20704	1846	1+
346.12864	354	1+
348.16190	150	
348.87545	448	1+
349.14065	222	
349.15752	216	
349.91622	394	1+
350.01712	216	1+
350.13539	164	
350.91880	268	1+
351.88006	232	
352.91713	164	
353.14143	266	1+
353.20041	448	1+
353.87439	210	
353.95793	176	
354.05881	578	1+
354.14415	224	1+
355.03718	204	1+
356.14507	370	1+
356.17904	344	1+
360.90928	170	1+
361.82739	150	1+
361.86706	226	1+
363.21696	194	
364.98876	160	
366.08417	336	1+
366.16903	176	1+
367.13320	470	1+
367.18432	176	1+
367.84808	336	1+
368.16939	254	1+
369.07223	158	
369.13717	272	
371.26013	222	1+
372.17840	480	1+
373.04223	236	1+
373.12716	200	1+
373.16659	306	1+
374.79097	260	1+
374.83687	190	1+
374.92737	266	1+
375.10126	336	1+
376.10522	324	1+
377.00881	152	
377.21310	402	1+
378.21591	270	1+
379.04233	152	
379.17600	178	1+
380.85847	366	1+
383.33710	150	
384.21432	220	1+
385.07248	186	1+
385.85067	172	
386.04712	178	1+
386.18196	284	1+
386.87087	154	
386.89559	206	1+
387.10813	194	1+
387.14287	174	
389.05271	166	
389.83149	736	1+
390.20995	490	1+
390.86580	288	1+
391.19856	254	1+
391.38916	206	1+
391.89658	168	
392.16050	230	1+
392.86611	1856	1+
394.78433	452	1+
394.86139	588	1+
395.14335	220	1+
395.20274	276	1+
395.30939	278	1+
395.85031	172	
396.18590	344	1+
397.10451	184	1+
398.10624	156	1+
398.14431	294	1+
398.22856	258	1+
398.86496	150	
399.14837	248	1+
402.16758	262	
403.16816	156	
403.87188	928	1+
404.87470	588	1+
405.10975	192	1+
407.86554	294	
408.07558	158	
408.13625	180	
408.85361	1058	1+
409.90848	338	
410.85162	356	
410.87163	2446	1+
410.91124	174	
411.09415	222	
411.26922	104	1+
411.84545	1324	1+
412.12467	188	
412.84573	1020	1+
413.08077	190	
413.12743	302	1+
414.80339	314	1+
414.88103	276	1+
415.18856	164	
415.23393	158	
415.25652	220	1+
415.28769	148	
415.83930	304	1+
415.86677	354	1+
416.29666	152	
416.89860	290	1+
417.04215	222	1+
417.08278	200	1+
418.17293	396	1+
419.17512	340	1+
421.10048	270	1+
421.34824	140	1+
421.82031	154	
421.88280	260	
422.88132	456	1+
423.39654	156	
425.18619	252	1+
425.25861	158	
426.86351	516	
426.89069	194	
427.83156	180	
427.86868	274	
428.11186	218	
428.13901	222	
428.84987	290	1+
428.88487	3752	1+
429.14254	152	
429.36790	174	1+
430.15976	290	1+
430.20455	150	
430.28455	140	1+
430.85483	468	
430.88199	1100	
431.87032	864	1+
432.05623	220	1+
435.27071	142	1+
435.81284	192	1+
435.86347	320	
438.20067	402	1+
438.24211	250	1+
438.33899	136	1+
439.17573	302	1+
439.26214	198	1+
439.89617	250	
440.22673	160	
440.88629	314	1+
441.22903	162	
444.87297	1182	1+
446.08202	138	1+
446.15221	382	1+
446.88806	436	1+
447.18056	228	1+
448.11587	214	1+
448.39611	218	1+
449.14531	242	1+
449.87467	328	
449.89466	266	
450.87974	288	
451.87950	162	
451.90145	508	1+
452.12880	186	1+
453.87728	400	1+
454.85813	234	
455.11078	234	1+
455.19805	254	1+
455.26274	252	1+
456.11475	198	1+
456.20415	186	1+
456.23516	310	1+
456.35106	178	1+
457.90410	218	
458.18736	364	1+
458.90492	260	1+
460.94708	204	
461.30330	172	
462.88233	690	1+
464.38492	200	
467.18906	254	1+
467.88864	982	1+
470.15162	396	1+
470.20292	448	1+
471.15407	320	1+
471.31448	176	
472.13279	164	1+
472.86619	170	
473.24379	422	1+
473.26456	190	
473.36190	312	1+
480.19889	182	1+
480.28983	266	1+
482.25230	226	1+
484.32930	190	1+
485.89580	694	1+
486.98613	176	1+
487.12033	208	1+
487.28149	172	
488.27440	422	1+
489.21333	382	1+
489.27765	288	1+
489.30997	284	1+
490.07158	164	1+
490.14232	246	1+
490.24006	180	
492.40580	182	
493.28452	276	1+
493.34846	182	
494.19060	244	
494.32044	352	1+
494.35804	248	1+
495.32410	266	1+
498.24196	322	1+
498.34661	274	1+
499.34543	338	1+
500.34712	238	1+
502.13746	246	1+
503.13572	160	1+
503.25890	196	1+
505.21869	152	
509.09645	154	1+
509.32163	396	1+
509.34471	198	1+
509.39880	200	
509.46890	174	
510.05831	526	1+
510.38124	156	
510.46428	362	1+
510.48271	154	
511.15072	132	1+
511.40525	174	
512.06031	158	
512.20301	342	1+
512.44556	230	1+
513.13060	440	1+
513.32738	444	1+
514.41707	254	1+
514.69564	124	1+
515.06669	136	1+
515.27358	168	1+
516.22892	208	1+
516.33062	322	1+
516.39947	460	1+
516.44617	308	1+
516.48758	206	
517.19857	238	1+
517.44734	240	1+
521.24532	686	1+
523.51533	102	1+
524.24045	158	1+
526.42066	462	1+
527.09566	170	1+
527.34533	238	
527.37399	230	1+
527.42767	728	1+
528.05728	282	1+
528.30420	148	
528.51345	436	1+
529.05905	200	1+
529.36573	178	1+
529.40462	532	1+
529.48264	534	1+
530.20684	280	1+
530.31649	236	
530.48686	462	1+
531.04933	92	1+
531.13005	212	1+
531.23335	240	1+
531.26718	180	
531.34685	392	
531.41024	302	
531.51028	162	1+
531.70750	156	1+
532.08846	186	1+
532.30202	190	
532.34646	730	1+
532.40233	270	
532.45079	676	1+
532.49029	378	1+
532.71081	118	1+
533.18335	220	1+
533.24607	188	1+
533.26846	316	1+
533.36548	298	
533.42528	354	1+
534.31583	150	
534.39265	504	1+
534.42575	252	1+
534.45827	160	
535.32703	396	1+
535.34623	174	
535.36904	206	1+
535.39216	372	1+
535.48355	408	1+
535.91994	160	1+
535.96127	194	1+
536.24529	158	
END IONS

###FS:    #m/z: 322.92934 #charge 1+
###MS: 9
###MSMS: 10
BEGIN IONS
TITLE=Cmpd 7, +MS2(322.9293), 28.0-35.0eV, 0.2min #10
RTINSECONDS=11.7955
SCANS=9-10
PEPMASS=322.92934	421796
CHARGE=1+
55.97732	78	
86.18683	80	
169.42053	84	
190.89106	92	
192.88270	92	
194.97401	78	
196.14169	90	
197.09374	88	
198.15184	92	
199.86861	104	
201.04290	112	
203.14044	92	
205.95147	286	
207.02295	106	
207.07447	84	
208.09318	80	
209.09166	104	
211.91012	94	
215.86992	78	
215.88689	118	
220.03221	90	
221.94596	134	
223.95794	198	
227.06335	78	
227.93306	114	
229.42848	82	
233.06733	248	
234.99314	92	
235.00837	152	
235.87882	114	
235.98240	78	
236.08054	96	
238.21409	294	1+
239.03800	112	
239.07997	304	
239.15865	78	
240.94197	508	1+
240.95998	120	
241.09175	100	
241.13364	100	
241.15897	82	
242.07330	212	1+
242.94057	714	1+
243.87621	118	
244.03489	90	
244.93800	202	
245.94234	140	
246.05200	92	
246.90121	78	
246.97316	80	
247.07105	144	
250.18626	84	
250.83346	82	
253.18023	80	
253.25192	106	
254.13876	102	
255.02243	132	
255.04957	92	
257.18688	114	
257.95028	78	
258.08260	98	
258.10831	94	
259.07229	232	1+
260.17412	446	
260.66327	80	
261.21874	94	
262.17342	82	
263.11736	118	
263.90094	84	
265.05467	138	
266.04151	100	
266.98892	102	
267.00254	154	
268.00172	84	
268.06015	86	
268.95763	146	
269.00690	350	1+
271.15291	88	
272.17288	100	
273.14417	82	
273.43021	80	
274.05005	92	
274.08049	82	
274.25607	82	
276.94529	96	
277.09764	236	1+
277.82572	86	
279.03433	80	
279.09078	1324	1+
280.05465	116	
280.14397	350	1+
280.26225	218	
281.29004	134	
282.22286	90	
282.28129	108	
283.07220	170	
283.25977	198	
283.27669	114	
284.05393	90	
284.07618	88	
284.26246	148	
284.29256	884	1+
284.32640	82	
284.73252	100	
285.05185	86	
285.41249	126	
286.00683	122	
286.14224	254	1+
286.21210	106	
286.79151	84	
286.91840	78	
287.10019	116	
287.86370	94	
289.87939	126	
290.15545	92	
290.47185	94	
292.05793	80	
292.07889	84	
292.78010	82	
297.18785	88	
300.15439	100	
302.07858	138	
302.24276	114	
303.04187	84	
304.11607	90	
304.18755	412	1+
304.22737	86	
306.87859	232	1+
307.58618	80	
307.78761	154	
308.21318	82	
308.29072	526	1+
310.25367	80	
310.30688	404	
311.02751	286	
312.00584	92	
312.02674	660	1+
312.05788	98	
313.29148	92	
315.12426	92	
315.18508	80	
317.09532	94	
317.11515	92	
317.25299	80	
320.29344	88	
321.03463	78	
321.08439	108	
321.11801	88	
321.14244	126	
322.13116	86	
322.95378	80	
323.06624	84	
323.23727	4130	1+
323.29915	138	
324.16641	150	
324.20658	194	
324.28423	138	
324.34054	102	
324.76564	80	
325.20956	166	
326.13241	94	
326.20789	98	
326.37987	142	
327.14405	142	
327.24333	108	
328.16275	80	
END IONS

###FS:    #m/z: 363.95572 #charge 1+
###MS: 9
###MSMS: 11
BEGIN IONS
TITLE=Cmpd 8, +MS2(363.9557), 28.0-35.0eV, 0.2min #11
RTINSECONDS=12.5675
SCANS=9,11
PEPMASS=363.95572	133268
CHARGE=1+
45.70103	114	
144.02923	86	
161.04304	130	
189.86403	188	
191.85826	120	
196.07139	152	
196.88441	134	
207.86997	106	
207.99052	138	
209.94324	174	
212.87780	416	1+
216.06814	94	
217.94589	96	
218.11764	90	
222.95161	200	
223.94882	156	
224.94968	492	1+
224.97506	288	
225.14357	108	
226.94659	1454	1+
227.10575	94	
227.96798	94	
228.09151	96	
228.89418	198	
228.94133	1566	1+
229.57717	90	
230.88852	744	1+
231.92930	90	
232.88056	118	
233.97018	92	
235.90433	92	
236.03542	94	
238.06599	118	
238.21642	158	
240.11248	90	
240.96302	272	1+
241.02185	222	1+
241.11919	88	
242.02491	184	1+
242.88441	130	
242.93889	122	
242.95904	126	
243.17106	144	
244.03581	144	1+
244.95520	380	
245.93922	376	
246.08840	104	
246.95123	900	1+
246.97056	180	1+
248.89951	464	1+
249.17249	146	
250.04547	118	
250.96891	100	
251.03458	130	
251.96506	86	
252.05145	98	
252.21825	134	1+
253.03690	108	
255.07910	172	
255.11155	98	
255.98420	220	1+
257.97715	136	
259.11337	102	
260.96863	422	1+
261.22675	92	
261.62967	110	
262.97199	116	
263.16928	92	
264.95939	212	
265.00167	152	
265.85487	104	
266.14157	88	
266.24181	136	
266.80990	118	
267.00159	154	
267.12980	138	
269.23551	90	
269.58196	100	
269.97436	116	
270.90240	94	
271.06091	180	
273.21858	118	
274.08102	290	1+
274.44679	88	
275.08514	224	1+
276.81074	104	
280.92369	110	
283.84885	188	
283.98468	118	
284.68477	86	
285.84624	158	
287.05185	158	
288.25315	102	
289.08345	142	
289.26947	114	
291.03079	88	
291.06416	86	
291.27783	90	
292.43563	102	
292.91891	90	
293.07601	96	
297.10589	164	1+
297.90163	94	
298.40504	90	
298.87944	98	
298.97190	106	
300.79102	86	
301.12533	98	
301.86331	216	1+
302.22142	494	1+
302.94693	152	
303.85921	256	
303.94583	172	
304.77814	90	
306.93862	94	
307.08421	172	
307.18105	92	
307.28950	494	1+
307.79854	254	
307.89217	88	
308.29384	422	1+
311.02635	148	
312.02763	100	
313.02836	138	
316.13323	94	
317.08988	140	
317.12602	114	
319.07198	134	
320.29227	98	
321.32108	86	
321.86701	108	
322.27886	88	
322.30752	166	
323.01448	446	1+
323.23248	272	1+
323.24145	106	
324.01777	328	1+
324.28532	180	1+
324.32580	86	
326.21023	92	
327.18018	98	
329.18688	88	
329.87448	126	
331.26128	182	1+
334.07533	176	1+
334.93500	98	
336.32566	170	
336.94464	290	1+
337.18567	102	
337.23317	96	
340.08239	86	
340.19561	168	1+
340.80061	100	
340.93908	128	
343.03024	124	
343.90926	106	
344.23125	158	1+
346.23880	124	
346.49827	92	
347.04773	190	1+
347.24164	90	
348.00384	86	
348.09534	88	
348.27167	92	
350.09609	98	
350.94341	132	1+
351.33107	228	
351.85117	86	
355.05346	148	
356.82319	92	
357.05808	178	
360.11338	88	
361.14123	92	
363.10361	112	
363.21560	204	1+
364.35905	114	
365.11902	124	
365.28663	92	
365.38017	102	
366.37152	102	
366.95936	86	
367.13891	148	
367.32690	288	
368.38404	140	
368.42367	338	1+
END IONS

###FS:    #m/z: 531.40623 #charge 1+
###MS: 9
###MSMS: 12
BEGIN IONS
TITLE=Cmpd 9, +MS2(531.4062), 28.8-35.9eV, 0.3min #12
RTINSECONDS=13.34
SCANS=9,12
PEPMASS=531.40623	111426
CHARGE=1+
231.99936	178	1+
238.06055	152	
239.87823	158	
240.08050	208	1+
241.88041	310	1+
244.95698	228	
247.01175	308	1+
252.14617	346	1+
254.89138	334	1+
255.18029	204	1+
256.88576	266	1+
257.08134	274	1+
257.88822	166	1+
259.97327	218	
260.99058	286	1+
261.14540	268	1+
263.05394	194	1+
263.10236	240	1+
263.92380	176	
263.98977	186	
266.08703	346	1+
266.99314	190	
275.87654	206	1+
277.14422	216	1+
278.09832	170	
280.10101	272	1+
283.26086	152	
283.88991	218	1+
284.06076	382	1+
286.87127	194	
287.01883	176	1+
289.87994	344	1+
290.16210	170	1+
291.86498	158	
294.20023	206	
295.13757	180	1+
295.91906	1064	1+
295.97425	154	
296.85661	284	1+
296.88743	408	1+
296.97335	154	
297.81798	174	
298.02458	182	
298.88037	510	1+
299.95154	162	
300.08301	224	1+
300.85249	198	
300.87552	270	
301.94698	274	1+
304.76617	190	
307.20849	198	1+
307.86983	150	
307.88746	634	1+
308.01132	178	
308.29452	460	1+
308.79452	256	1+
310.88519	172	
310.96576	216	1+
311.28861	224	
311.88275	498	1+
311.92676	168	
312.15451	198	1+
312.95699	150	
312.99968	178	1+
313.87197	230	
313.92797	4042	1+
314.86639	354	
314.89277	294	
316.10447	168	
316.17645	170	1+
316.86489	696	1+
316.88850	652	1+
317.08321	192	
318.15515	192	1+
318.85922	474	1+
318.93280	824	1+
319.89427	158	
320.17122	226	1+
320.89168	156	
321.93445	142	1+
322.12157	234	1+
323.97698	126	1+
324.85836	404	1+
325.26711	158	
325.89639	156	
326.12246	150	
326.88717	418	1+
328.14482	164	
328.81387	218	1+
328.92214	228	
329.08941	154	
330.86819	238	
331.86726	162	
331.89348	1268	1+
332.12591	170	
332.87592	228	
332.93443	246	
333.15562	190	1+
333.83752	362	1+
333.87255	212	
334.87604	192	
334.89725	636	1+
334.98321	156	
336.12896	168	1+
336.17060	382	1+
336.94295	2130	1+
337.80854	162	
337.88452	214	
338.19284	412	
338.88567	150	
339.18333	250	1+
340.85911	238	
341.02910	194	1+
345.16901	316	1+
345.20673	1450	1+
347.13469	356	1+
347.20291	212	1+
348.87964	380	1+
349.12405	176	1+
349.17536	180	
349.92997	206	1+
350.87990	262	
351.01783	208	1+
351.18142	152	
352.85607	270	1+
352.90837	290	
353.14759	180	
354.05188	442	1+
355.02421	204	1+
355.12810	182	1+
355.88894	242	
356.18452	326	1+
357.05511	146	1+
357.14848	234	1+
357.87014	226	
357.88566	622	1+
357.99882	208	1+
358.11806	170	
358.21040	204	1+
359.15427	154	
359.72384	144	1+
360.14143	152	
360.83003	152	
360.86007	350	1+
360.87510	154	
361.86599	300	1+
362.13366	154	
362.22749	262	1+
363.16819	174	
363.77966	240	1+
364.99399	372	1+
369.08775	242	1+
369.89357	392	1+
370.18326	250	1+
372.13336	510	1+
373.11713	196	1+
373.18245	222	1+
373.83902	168	
374.90228	324	1+
374.99657	190	1+
375.15142	162	
375.35982	150	
375.88975	156	
377.27967	132	1+
378.89553	190	1+
379.13020	314	1+
380.84061	244	1+
381.09799	150	
381.77655	152	
382.89774	164	
383.87391	278	
384.85532	160	
385.17109	134	1+
385.96975	380	1+
387.90548	248	1+
388.86582	156	
390.20240	154	
390.84218	430	
390.88686	300	1+
391.18562	264	1+
391.22111	154	
391.83642	812	1+
392.84007	504	1+
392.86482	1580	1+
393.06213	164	
393.07567	208	
393.22267	154	
393.80107	330	1+
394.78166	180	
394.83382	786	
394.86105	796	1+
395.19578	206	1+
395.23389	208	1+
395.77884	276	1+
396.78207	194	1+
396.81703	168	
396.84993	160	
396.93338	200	
397.87272	164	
398.14982	188	1+
398.86002	178	
398.92460	158	
398.98126	184	1+
399.13941	160	1+
399.86800	346	1+
400.92875	176	
401.06246	320	1+
401.17583	382	1+
402.06449	240	1+
402.22511	370	1+
403.86914	570	
403.97771	198	1+
404.15976	286	1+
404.38324	208	1+
404.86824	880	1+
404.89447	150	
405.86818	526	1+
405.90971	230	1+
407.86431	314	
408.85179	626	1+
409.06174	154	
409.90901	482	1+
410.12474	208	
410.84369	286	
410.87537	1282	1+
410.91288	334	1+
411.80382	370	1+
412.72848	234	
412.80739	246	1+
412.84439	1410	1+
412.87360	892	1+
413.17919	328	1+
414.81938	176	
415.12731	158	1+
415.15799	230	1+
416.18786	172	
416.82786	188	1+
416.87361	268	1+
417.21182	160	
419.16948	158	
419.18902	158	
419.22650	158	
420.02368	172	1+
420.20591	184	
420.35030	448	1+
421.35514	346	1+
421.76475	166	1+
421.88405	504	1+
422.28764	158	
422.39003	166	
423.12916	176	
423.87094	156	
424.22773	200	1+
424.86561	208	
425.14832	180	
425.88056	542	1+
426.08909	222	1+
426.85884	586	
427.19264	332	1+
427.21540	352	1+
427.81972	280	1+
427.86263	734	
428.13313	248	
428.88464	2928	1+
430.08311	196	1+
430.12998	212	
430.24952	298	1+
430.28026	198	1+
430.73737	328	1+
430.78960	180	1+
430.86054	2382	1+
430.88394	1172	
431.09556	264	1+
431.17826	290	1+
431.86507	1868	1+
433.14543	300	1+
433.21524	254	1+
433.29630	172	1+
433.85130	178	
434.21698	174	1+
434.89125	244	
435.24211	134	1+
435.86407	182	
436.20461	374	1+
437.10016	310	1+
439.89550	308	
442.16601	154	1+
442.18642	180	
442.23802	166	1+
442.87410	224	
443.06413	202	1+
444.87291	870	1+
444.89972	206	
445.16972	244	1+
446.89672	200	
447.13124	416	1+
447.21835	178	
448.20963	216	1+
448.26933	240	1+
448.87923	670	1+
450.81744	150	
451.52439	216	1+
451.87539	156	
451.90008	554	1+
451.92857	190	
453.26888	182	
453.88148	188	
455.08240	238	
455.19709	152	
455.83707	188	1+
457.90347	722	1+
459.17797	194	1+
459.28710	158	
459.37361	164	
461.21693	200	
462.88036	814	1+
463.16542	204	1+
466.26421	126	1+
467.45867	164	
467.88641	1604	1+
468.88986	1040	1+
470.16076	162	1+
473.25637	244	1+
473.79137	192	1+
473.86785	170	1+
475.09262	180	
475.20758	164	
476.18222	196	1+
479.25851	184	
480.27777	200	1+
484.35477	116	1+
485.89751	542	1+
485.96543	216	1+
487.14916	338	1+
488.07601	138	1+
488.26779	528	1+
489.13257	204	1+
490.90002	226	1+
492.14487	210	1+
492.17078	334	1+
492.42560	138	1+
496.28827	170	
498.16513	160	1+
499.83692	208	1+
500.36145	282	
500.40838	126	1+
503.13366	360	1+
503.16842	146	1+
503.27094	162	1+
505.23892	168	
510.05580	492	1+
510.20441	168	1+
510.24369	238	1+
511.32617	372	1+
512.23835	196	1+
512.27079	202	
513.05007	164	1+
513.13382	584	1+
513.29558	218	1+
515.24708	284	1+
515.41392	198	1+
516.47279	202	1+
521.21874	156	
521.25134	330	1+
523.25843	160	1+
527.24401	236	1+
527.32232	160	1+
527.42431	418	1+
528.12585	284	1+
528.39774	300	1+
528.53769	366	1+
529.21683	418	1+
529.40280	258	1+
529.45955	338	1+
530.22100	354	1+
530.25544	322	1+
530.30077	374	1+
530.37874	340	1+
530.46241	236	1+
531.30468	326	1+
531.35176	302	1+
531.41774	396	1+
532.42063	368	1+
532.44541	174	
532.48014	302	
533.33659	194	1+
533.36321	272	1+
533.40014	258	1+
533.47323	304	
533.88120	156	1+
534.28364	168	
534.46402	298	
535.32330	302	1+
535.35771	166	
535.47805	124	1+
536.22076	236	1+
END IONS

###FS:    #m/z: 363.95598 #charge 1+
###MS: 13
###MSMS: 14
BEGIN IONS
TITLE=Cmpd 10, +MS2(363.9560), 28.0-35.0eV, 0.3min #14
RTINSECONDS=17.0335
SCANS=13-14
PEPMASS=363.95598	205820
CHARGE=1+
189.86126	214	
191.85722	478	
191.95465	268	
192.05913	96	
197.87028	98	
205.94767	138	
207.87281	270	1+
207.94517	152	
208.88489	124	
208.94178	220	
209.94484	934	1+
211.88147	106	
212.87860	1252	1+
213.01715	144	
213.08957	110	
214.89511	122	
222.95139	2308	1+
222.96929	140	
223.88573	128	
224.88014	306	1+
224.94799	2738	1+
224.97473	98	
226.94656	3132	1+
226.97109	242	
228.89295	564	1+
228.94199	3916	1+
230.78850	92	
230.88873	2940	1+
231.12236	138	
233.44287	106	
234.11462	216	1+
239.01572	96	
239.05183	186	1+
240.83540	152	
240.94134	222	
240.96169	1854	1+
241.94171	134	
242.83209	102	
242.94189	562	
242.95753	1516	1+
244.95564	2806	1+
245.97052	142	
246.85411	106	
246.90224	116	
246.95235	2370	1+
247.93765	182	
247.97520	160	
248.90017	650	1+
249.03774	200	
249.17145	94	
250.89714	96	
250.94496	212	
250.97236	162	
251.07090	138	
251.73858	102	
252.58101	98	
256.00494	102	
258.97207	322	
259.52460	102	
259.84522	116	
259.89301	296	1+
260.96704	1420	1+
262.89701	164	1+
263.72138	94	
263.98380	220	
264.87119	120	
264.97246	212	1+
265.05563	106	
265.84300	102	
265.87017	92	
266.24424	204	
266.97606	118	
267.13789	144	
267.97348	122	
268.10628	102	
268.95528	154	
269.97039	420	1+
271.83054	94	
272.81237	138	
274.08268	126	
275.06444	96	
277.12552	118	
277.23837	98	
278.09347	98	
279.27115	102	
279.42431	98	
280.94152	94	
281.99684	144	
283.06871	112	
283.09704	154	
283.84992	150	
283.98258	194	
284.13766	186	
284.84348	212	1+
285.12967	114	
287.80778	124	
288.06157	158	
288.99680	140	
289.02008	112	
290.86029	186	1+
292.43599	108	
293.06562	222	
293.99191	234	1+
295.87127	106	
296.02647	122	
296.58097	92	
296.86799	128	
296.91280	254	1+
297.43206	98	
297.80199	120	
298.80297	118	
298.87730	218	1+
299.13498	280	1+
299.79506	142	
299.80972	156	
300.22804	140	
300.79710	108	
301.79731	304	1+
301.86057	452	1+
302.21942	510	
302.88870	132	
303.10950	148	
303.85702	456	
304.26076	134	
305.27928	156	
305.39940	126	
306.27867	134	
307.00283	134	
307.24397	100	
307.28465	226	
307.29124	788	1+
308.04096	120	
309.03638	126	
309.22970	134	
313.02480	110	
314.45249	94	
315.29865	92	
317.58518	92	
318.88006	102	
318.93053	134	
319.13853	200	1+
319.17020	112	
321.02973	178	1+
321.28429	126	
322.09857	164	1+
322.20522	94	
323.24291	190	
324.02204	152	
326.30260	94	
326.86887	116	
329.16594	98	
332.09114	162	
333.79399	96	
333.92381	108	
335.13935	204	1+
335.87966	190	1+
336.80458	144	
336.94407	306	1+
339.18765	148	
339.23840	92	
340.81423	94	
340.93261	134	1+
342.11982	218	1+
342.17217	176	1+
342.27096	450	1+
343.12434	196	1+
343.27271	384	1+
343.76096	102	
343.91041	112	
348.81042	98	
349.31610	212	
350.18365	94	
350.51459	100	
351.33066	100	
352.88233	132	
354.17419	98	
354.20202	106	
355.05172	112	
356.18413	136	
356.87644	96	
359.33583	94	
360.33045	208	1+
361.28324	148	
362.22842	182	
363.29886	146	
364.29687	134	
364.38389	384	1+
364.82346	94	
365.38610	322	1+
366.09664	142	
366.25517	126	1+
366.28743	156	
367.32947	530	
367.84558	94	
368.13280	98	
368.42462	168	
369.31312	106	
END IONS

###FS:    #m/z: 336.94530 #charge 1+
###MS: 13
###MSMS: 15
BEGIN IONS
TITLE=Cmpd 11, +MS2(336.9453), 28.0-35.0eV, 0.3min #15
RTINSECONDS=17.806
SCANS=13,15
PEPMASS=336.94530	102676
CHARGE=1+
76.55652	92	
107.55425	108	
109.53076	78	
129.31348	80	
189.07823	98	
192.89188	138	
197.88958	98	
209.87905	94	
210.03381	90	
211.94334	3832	1+
212.87878	172	
213.01970	82	
213.93919	1354	1+
214.63382	84	
215.88707	356	1+
215.94043	214	1+
216.05199	88	
217.85694	80	
217.88117	242	
217.93727	92	
223.94706	114	
223.96160	150	
223.97489	166	
224.97456	106	
225.98036	90	
228.04376	132	
228.89326	166	1+
228.90993	82	
229.05654	92	
229.16441	80	
229.95504	2332	1+
230.84828	80	
230.88925	510	
231.94928	1594	1+
233.89434	216	1+
233.94702	222	
235.12113	102	
236.87936	90	
237.03608	80	
237.05566	120	
238.04332	82	
239.17350	82	
239.90144	226	1+
243.88127	96	
244.06742	182	
244.21325	80	
245.07542	80	
245.50241	88	
245.52352	82	
247.21961	102	
247.96525	1290	1+
248.10099	84	
248.90176	192	1+
249.03958	308	1+
249.96216	706	1+
249.99203	80	
250.15978	228	1+
251.06424	250	1+
251.83587	196	
251.91208	86	
252.97063	1998	1+
253.19402	82	
253.90360	154	
254.08819	178	
254.96557	1034	1+
255.07483	514	
255.14187	78	
256.96928	80	
259.16662	110	
259.20327	84	
261.05147	94	
261.09349	118	
263.05533	132	
264.24674	156	1+
264.26617	94	
265.01368	150	1+
266.86522	80	
266.99500	222	
267.75064	88	
268.04145	228	1+
268.83872	82	
269.00187	180	
270.98244	240	
271.78834	94	
272.16303	80	
272.97684	154	
272.99107	92	
274.19014	152	
275.05563	100	
275.10711	164	
276.69286	88	
277.21786	80	
277.96406	212	1+
279.11646	88	
280.22932	96	
281.07301	102	
281.88639	188	1+
282.04395	166	1+
282.28365	98	
283.10627	84	
284.98326	194	
286.86449	106	
287.84273	106	
288.20225	160	1+
291.03278	100	
292.40418	82	
292.43788	82	
293.10647	86	
293.24679	102	
294.03567	90	
294.26564	94	
294.28223	86	
294.86408	88	
294.91880	82	
295.06645	88	
295.97854	130	
296.32894	112	
297.29176	92	
298.08513	144	
299.05497	156	
300.06412	124	
301.82097	84	
301.88011	150	
302.85468	124	
303.12530	88	
303.78197	80	
303.88466	86	
303.92317	90	
304.26365	106	
305.10801	88	
305.27668	208	1+
307.31068	84	
307.79484	106	
307.88883	112	
308.30894	102	
309.00473	94	
309.02206	84	
309.89118	104	
312.01692	100	
312.04935	82	
314.84295	80	
315.13069	84	
315.24808	82	
315.94958	152	
316.38091	86	
317.06461	82	
317.20438	100	
318.59051	100	
319.29222	94	
320.16157	126	
321.32949	84	
321.42654	100	
322.21990	128	
322.30700	164	
323.01586	128	
323.24072	114	
323.27174	90	
324.27042	86	
324.28814	88	
324.89901	102	
326.17474	82	
328.30913	86	
331.21456	82	
332.08315	312	1+
332.73632	84	
333.32462	90	
334.29231	90	
334.31821	258	1+
334.87431	92	
335.76450	84	
336.18776	134	
336.30928	80	
337.09504	96	
337.31786	230	
338.34100	88	
339.17279	134	
341.39054	116	
END IONS

###FS:    #m/z: 359.96115 #charge 1+
###MS: 13
###MSMS: 16
BEGIN IONS
TITLE=Cmpd 12, +MS2(359.9611), 28.0-35.0eV, 0.3min #16
RTINSECONDS=18.586
SCANS=13,16
PEPMASS=359.96115	82792
CHARGE=1+
189.95550	102	
191.10303	136	
192.89199	112	
205.00926	144	
209.94535	176	
215.88783	112	
216.06291	94	
220.00835	92	
221.89087	182	
222.95133	480	
223.03710	102	
223.95552	266	
224.94534	862	1+
226.94688	1322	1+
226.96656	202	
227.09868	98	
227.92921	254	
228.94152	1004	1+
229.14862	100	
231.05049	146	
231.42306	90	
232.10605	144	
232.12390	106	
234.90333	238	1+
236.18618	86	
237.71335	96	
240.94106	294	
240.96086	430	1+
241.11965	132	
241.83453	122	
241.94268	186	
242.10423	188	1+
242.95978	158	
244.95518	596	
245.94232	282	
246.05310	106	
246.14352	94	
246.95224	836	1+
248.38702	94	
248.98622	126	
250.94701	110	
251.02930	384	1+
252.12265	92	
252.95115	104	
252.97435	104	
254.01540	100	
254.12233	164	
256.05419	90	
256.95737	88	
257.07949	152	
257.15944	142	
257.85806	86	
258.04517	98	
258.14268	242	
258.97950	114	
259.12565	144	
259.23659	188	1+
260.96719	554	1+
262.13643	110	
262.42662	104	
263.04944	120	
263.97796	96	
264.05656	122	
264.95910	138	
266.15160	92	
266.24636	110	
266.26718	112	
267.01792	100	
267.50082	174	1+
267.97270	108	
268.95841	88	
269.96747	188	
271.84338	128	
272.55569	94	
272.82172	90	
272.93462	88	
273.01820	86	
274.15793	116	
276.05529	92	
276.10786	130	
276.85581	124	
277.91853	136	
279.21174	176	
279.25850	338	1+
280.79045	150	
281.79440	132	
281.91560	256	1+
282.14421	86	
283.06791	168	
283.98164	114	
284.10140	90	
286.48587	96	
288.06631	98	
288.15621	126	
292.05976	366	1+
292.12616	126	
292.18668	154	
293.06441	248	1+
294.15585	118	
294.92531	214	1+
295.12966	86	
295.88551	86	
296.08821	102	
296.81005	124	
297.06529	96	
297.25344	92	
298.08249	276	1+
298.13571	126	
298.80040	176	
299.80121	122	
299.92077	210	1+
300.28599	170	
301.07829	138	
301.13902	116	
302.21867	198	
302.87447	202	
303.07697	86	
305.26608	96	
305.29449	134	
306.29784	86	
306.78633	648	1+
307.08675	94	
307.30903	234	
308.29097	90	
309.12711	232	1+
309.30379	100	
310.34160	292	
310.86861	116	
313.87233	96	
316.10775	94	
317.09075	86	
317.94802	126	
318.96102	114	
319.07422	214	1+
319.98172	94	
321.21798	142	
322.23257	96	
323.01505	1304	1+
323.23533	158	
324.14164	94	
324.18859	88	
326.98974	98	
328.95480	88	
329.81823	166	
329.87637	140	
331.07552	88	
333.82559	94	
335.30423	148	
336.94120	120	
337.11335	236	1+
337.33409	290	1+
338.02724	222	1+
338.34309	330	1+
340.15268	94	
340.19015	144	
341.02517	178	
341.08630	104	
342.11603	164	
342.28541	100	
342.90020	166	1+
344.25724	96	
346.60563	92	
347.11143	144	
354.01490	104	
354.20925	146	
355.92137	112	
356.29918	102	
359.20062	96	
359.36837	112	
360.17572	90	
360.32507	104	
361.29014	96	
362.17699	166	1+
363.26706	140	
363.29348	88	
364.15031	90	
364.21835	90	
365.31580	102	
END IONS

###FS:    #m/z: 340.93995 #charge 1+
###MS: 17
###MSMS: 18
BEGIN IONS
TITLE=Cmpd 13, +MS2(340.9400), 28.0-35.0eV, 0.4min #18
RTINSECONDS=22.279
SCANS=17-18
PEPMASS=340.93995	299480
CHARGE=1+
92.70663	220	
207.04757	84	
208.95834	158	
210.90934	96	
211.03787	96	
211.90095	84	
212.89596	98	
213.88052	160	
213.93895	1768	1+
214.89741	112	
215.88777	818	1+
215.94109	416	1+
217.88200	274	1+
222.95218	134	
223.95913	92	
224.97473	328	1+
226.89504	102	
226.94319	264	1+
227.03751	154	
228.94910	90	
231.89612	98	
231.94848	1538	1+
233.40164	88	
233.89786	894	1+
235.12691	84	
236.00900	96	
236.89587	156	
237.64164	84	
238.04864	114	
239.91098	84	
240.22994	1544	1+
240.54857	100	
240.96042	126	
241.12022	146	
241.84565	86	
243.89868	90	
244.05640	222	1+
244.90659	86	
246.44415	106	
248.97184	112	
248.98708	162	
249.04489	120	
249.90980	84	
249.96513	158	
252.08553	152	
252.97341	84	
253.06897	132	
254.06951	476	1+
254.96737	340	
255.07397	402	1+
255.66782	96	
255.95493	88	
256.19220	90	
256.80211	192	1+
257.02169	108	
258.14254	120	
258.88024	92	
259.88894	84	
259.95627	132	
260.84427	116	
262.00894	84	
264.07380	140	
264.23116	94	
264.95518	96	
265.01504	112	
265.52302	104	
266.39624	108	
267.13596	134	
267.99971	88	
268.10055	146	
272.74251	90	
272.84350	96	
272.93566	128	
272.97584	110	
273.98309	122	
274.99120	102	
277.08190	152	
277.60237	88	
278.21476	96	
278.87842	98	
279.06542	96	
279.08390	106	
279.92112	90	
279.96325	176	
280.14440	174	1+
280.18433	100	
280.25770	240	
281.04952	84	
282.27953	128	
282.97907	186	
283.93739	84	
284.06856	104	
284.28299	86	
285.09212	158	
287.42202	86	
288.09921	100	
289.09203	104	
292.40923	148	
293.07028	90	
293.14171	94	
294.27599	88	
295.96852	118	
296.29513	92	
296.97858	188	
297.42923	90	
297.97684	238	
298.58271	102	
301.42065	116	
302.85442	132	
302.88269	154	
302.94446	108	
303.72641	90	
305.02475	84	
305.21125	84	
307.11797	130	
307.28521	460	1+
307.30532	150	
307.80397	312	1+
307.89008	122	
308.86909	84	
309.14748	102	
309.25221	88	
309.32634	124	
309.87829	122	
310.09210	142	
310.87469	116	
311.02193	98	
311.21869	100	
311.86281	132	
312.02327	106	
312.88933	86	
313.02925	302	
313.75229	92	
315.29427	94	
317.91604	84	
320.01380	268	1+
320.16444	126	
320.18645	110	
321.87570	104	
322.83293	92	
323.19966	114	
323.23959	180	
324.00488	86	
324.24004	218	
324.28600	92	
324.89391	376	1+
325.16898	88	
325.25473	192	1+
325.29050	86	
326.15271	110	
326.17004	198	
327.18317	94	
327.79567	170	
328.05585	94	
328.18868	126	
328.30254	92	
328.88565	136	
337.14053	92	
337.25786	84	
337.58272	86	
341.12041	86	
341.13858	102	
342.19802	88	
342.27374	88	
342.30981	88	
342.90576	190	
343.06226	86	
343.25160	90	
344.24270	86	
END IONS

###FS:    #m/z: 363.95596 #charge 1+
###MS: 17
###MSMS: 19
BEGIN IONS
TITLE=Cmpd 14, +MS2(363.9560), 28.0-35.0eV, 0.4min #19
RTINSECONDS=23.051
SCANS=17,19
PEPMASS=363.95596	196080
CHARGE=1+
45.07061	98	
189.86210	216	
191.85782	360	1+
209.91989	88	
209.94303	358	
210.88252	328	
211.14318	124	
211.98146	90	
212.87810	994	1+
219.91742	92	
222.07851	84	
222.94925	664	1+
223.43451	138	
224.94938	724	1+
224.97558	124	
225.89367	118	
226.88454	140	
226.94623	1408	
226.97252	118	
227.93283	142	
227.95157	682	
228.89319	374	1+
228.94118	2338	1+
229.56253	94	
230.84947	92	
230.88839	1710	1+
232.88501	134	
235.11866	142	
236.05067	88	
237.13410	104	
237.57462	216	1+
239.98894	104	
240.83478	290	1+
240.94056	420	
240.96469	342	1+
241.93853	746	1+
242.94049	462	1+
242.95733	234	
244.44365	96	
244.95832	660	1+
245.94018	152	
246.95419	382	1+
246.97869	126	
247.06526	94	
247.16570	266	1+
247.90553	96	
247.97407	140	
248.90036	882	1+
249.43897	94	
250.94712	140	
251.84763	88	
253.19223	92	
253.84180	114	
253.90714	126	
258.02549	94	
258.84739	124	
260.90694	186	1+
260.94734	96	
260.96746	344	1+
260.98397	158	
263.04855	142	
263.97799	148	
265.81744	126	
266.81610	124	
266.99957	84	
268.95553	186	
268.98187	98	
269.07554	128	
269.11737	134	
269.96929	84	
270.11100	92	
270.80835	152	
271.08233	84	
271.91539	204	
274.12469	194	1+
276.85372	90	
277.92300	140	
278.80480	148	
278.82642	104	
278.84795	92	
279.85026	108	
279.91621	130	
280.20876	84	
280.79250	740	1+
281.43121	106	
283.06802	230	
283.78741	138	
284.85822	140	
285.03730	104	
285.05472	132	
285.84459	314	
286.79380	118	
288.06605	108	
288.20679	110	
288.87549	252	1+
290.18493	86	
290.86077	176	
291.43718	124	
292.05753	202	1+
292.43906	138	
292.99448	98	
294.10209	174	1+
294.13923	136	
294.90625	88	
295.87301	96	
296.81116	114	
297.80178	490	1+
298.11800	88	
298.23249	98	
298.80337	328	1+
298.99005	142	
299.73345	96	
299.86906	194	
300.79820	442	1+
301.14467	154	
301.86225	330	1+
302.22572	162	
303.85593	742	1+
304.26921	96	
306.29954	124	
306.84897	130	
306.87713	138	
307.28038	100	
307.30708	174	
307.79882	230	
307.88919	96	
308.29575	458	1+
308.86883	86	
309.32650	90	
309.81270	100	
309.86719	264	1+
310.18332	92	
312.76321	84	
313.28692	102	
313.45431	112	
316.45523	106	
316.81193	224	
317.80824	120	
319.86737	88	
320.82341	126	
321.81951	142	
321.86656	126	
323.01663	88	
323.25840	92	
324.01785	282	1+
325.85329	84	
326.01514	88	
326.17452	126	
326.33689	84	
327.87983	154	
328.80354	90	
329.32518	116	
329.81107	138	
331.72910	84	
333.81794	106	
334.87917	220	1+
336.06232	84	
336.15655	86	
336.94387	128	
338.33685	102	
339.04198	106	
339.82725	118	
341.32220	108	
343.27273	268	1+
343.77897	94	
344.66082	92	
345.13742	92	
347.06063	86	
347.30781	84	
348.92516	86	
349.31927	152	1+
349.88915	192	1+
351.33572	100	
353.91813	86	
354.20601	122	
355.91189	94	
359.17905	88	
359.30478	98	
361.32606	140	
362.20724	264	1+
363.37392	118	
363.87869	88	
364.32864	182	1+
365.11344	140	
365.35510	146	
367.33025	154	
368.43114	126	
END IONS

###FS:    #m/z: 336.94532 #charge 1+
###MS: 17
###MSMS: 20
BEGIN IONS
TITLE=Cmpd 15, +MS2(336.9453), 28.0-35.0eV, 0.4min #20
RTINSECONDS=23.8235
SCANS=17,20
PEPMASS=336.94532	99460
CHARGE=1+
191.96984	88	
192.88855	78	
196.16737	86	
205.00335	86	
206.95414	144	
208.90890	80	
210.88448	126	
211.94416	3338	1+
212.87755	380	1+
212.90208	80	
213.93952	1596	1+
214.17197	98	
215.12544	88	
215.88587	782	1+
215.93473	208	
220.50927	98	
221.89336	86	
222.11696	80	
222.97517	134	
223.95894	104	
223.97615	114	
224.08132	80	
226.11865	88	
227.63919	94	
229.95512	2332	1+
230.88643	490	1+
231.94908	1734	1+
233.89712	612	
233.95051	368	
234.04187	84	
235.23639	88	
236.08007	160	
238.04768	206	
238.20850	120	
239.09198	96	
239.90130	84	
240.23197	154	
240.95612	78	
241.04434	96	
241.91795	82	
242.94272	94	
243.52092	92	
244.54317	82	
244.98719	88	
245.94514	86	
246.91311	88	
246.97560	196	
247.96631	630	
248.04098	86	
248.12792	84	
248.89788	416	1+
248.98092	120	
249.03745	202	
249.09401	82	
249.13076	80	
249.90087	288	1+
249.96212	624	1+
250.12814	110	
250.98728	120	
252.18124	92	
252.78020	90	
252.88725	78	
252.96988	1960	1+
253.13768	86	
253.19472	84	
254.96495	570	
255.07390	348	1+
255.95608	82	
256.96256	84	
257.05307	78	
259.43979	84	
260.99556	86	
262.09865	102	
262.16635	112	
263.03766	144	
265.12900	86	
266.42202	98	
266.99998	94	
268.84097	348	
268.99892	86	
269.32824	104	
270.10873	184	1+
270.97893	148	
271.17428	116	
271.91754	202	1+
273.36941	80	
275.25265	90	
277.59025	110	
277.83776	120	
278.96268	88	
279.09070	200	
279.25810	96	
280.86224	118	
281.04849	118	
283.91692	120	
284.20222	130	
284.93979	88	
285.18860	84	
285.20511	80	
286.98056	86	
288.08002	126	
289.56832	86	
290.85223	96	
292.06539	202	1+
292.43566	80	
293.06507	136	1+
293.10721	218	
293.15238	78	
293.87168	156	
293.99194	118	
294.13935	84	
294.86447	154	1+
296.96981	436	1+
297.12776	80	
297.97312	316	1+
298.57850	104	
302.96275	84	
304.21157	114	
304.27220	92	
306.79429	80	
306.87775	86	
307.06269	92	
307.55392	96	
307.88352	190	
308.28678	110	
308.30182	84	
309.32642	130	
309.56216	94	
310.04281	106	
310.87379	168	1+
311.02538	136	
312.94826	96	
313.12416	78	
315.30704	86	
318.10623	90	
318.76152	94	
321.26134	92	
322.18173	100	
322.23917	82	
322.86550	90	
323.12392	88	
323.21802	108	
323.23896	82	
324.89765	134	
325.25992	78	
325.27702	108	
325.89397	172	
327.79345	86	
328.80660	158	
328.88710	90	
328.94144	84	
330.17602	88	
330.87188	176	
331.02719	100	
331.22851	84	
332.82515	186	1+
333.02272	78	
334.20463	86	
335.02468	90	
335.89271	78	
336.12422	88	
337.31981	94	
337.36163	84	
337.87599	98	
338.19134	134	
338.29584	86	
339.08753	142	
340.39063	134	
341.24983	128	
341.82598	90	
342.18951	78	
END IONS

###FS:    #m/z: 322.92981 #charge 1+
###MS: 21
###MSMS: 22
BEGIN IONS
TITLE=Cmpd 16, +MS2(322.9298), 28.0-35.0eV, 0.5min #22
RTINSECONDS=27.5065
SCANS=21-22
PEPMASS=322.92981	611620
CHARGE=1+
191.95268	100	
192.88963	136	
198.87696	90	
200.87685	86	
201.04213	364	
201.06832	84	
202.02343	82	
202.51240	102	
206.97334	116	
207.98153	104	
209.17346	80	
210.89944	88	
210.91374	80	
215.05526	126	
215.88652	346	1+
215.99244	84	
220.44928	90	
221.14435	80	
221.89343	92	
221.94384	178	
222.07324	78	
222.95391	514	1+
224.20055	80	
224.93869	84	
225.94509	94	
227.09654	88	
229.15349	86	
229.89938	84	
229.94591	80	
231.01323	130	
231.08327	80	
231.95576	144	
233.09387	120	
233.89732	196	
234.22398	86	
235.85438	84	
236.93593	100	
236.96608	168	1+
238.45451	84	
238.92278	78	
238.93734	194	1+
239.07943	498	1+
239.79046	98	
239.95387	126	
240.94034	1358	
241.18713	80	
241.86040	84	
241.94058	1156	
242.85297	110	
242.94093	3324	1+
243.07039	132	
243.12168	84	
243.15899	98	
244.01365	86	
244.15435	234	1+
244.88244	132	
244.93942	1140	1+
244.98332	100	
246.06449	94	
246.43598	98	
247.94808	78	
247.97290	110	
248.03324	122	
248.84971	128	
248.97935	86	
249.03618	110	
249.97080	78	
250.94174	88	
251.09186	138	
252.12985	78	
252.92752	114	
253.14724	78	
254.13968	90	
254.19351	84	
258.89607	106	
260.17618	88	
260.96852	92	
261.42916	92	
262.39737	98	
263.84828	274	1+
264.05356	86	
264.22618	84	
264.79335	184	1+
265.04993	82	
265.24141	270	1+
266.13555	80	
266.96665	100	
266.99496	102	
267.99974	110	
269.79990	156	
271.45425	80	
271.87205	194	1+
272.09392	82	
272.80322	92	
272.84197	126	
272.94951	80	
274.62154	80	
275.24239	80	
276.02128	106	
276.89123	112	
277.21593	88	
279.09184	1622	1+
279.25440	84	
279.79581	82	
280.14333	94	
282.85991	120	
282.88960	90	
283.04034	88	
283.06897	124	
283.80908	154	
284.29184	352	
284.92295	84	
285.29348	196	
285.97928	92	
286.64846	90	
287.79477	84	
287.91354	82	
288.05933	84	
289.78994	86	
290.14150	82	
291.08821	128	
292.05745	90	
292.78440	104	
293.29107	82	
294.27494	152	
294.85523	98	
295.29234	86	
298.11181	78	
299.85443	88	
301.04545	88	
302.24448	166	
305.14328	80	
305.19857	94	
306.27413	86	
307.11464	86	
307.30656	86	
307.88958	118	
308.29141	632	1+
308.75678	94	
308.88578	116	
309.89249	170	1+
309.90803	98	
310.04298	92	
310.31125	542	
310.86098	190	1+
310.92015	84	
312.02181	88	
313.03092	84	
313.45022	78	
313.78468	78	
314.13307	82	
314.87986	104	
316.81539	92	
318.92158	80	
320.15962	86	
321.21260	94	
322.19732	80	
322.27457	86	
322.99991	80	
323.13040	88	
323.18824	84	
323.23774	758	1+
324.20108	176	
324.89466	178	1+
325.05072	94	
325.21537	116	
325.23060	92	
327.07755	164	
END IONS

###FS:    #m/z: 340.94036 #charge 1+
###MS: 21
###MSMS: 23
BEGIN IONS
TITLE=Cmpd 17, +MS2(340.9404), 28.0-35.0eV, 0.5min #23
RTINSECONDS=28.2815
SCANS=21,23
PEPMASS=340.94036	282526
CHARGE=1+
198.04672	104	
198.96869	90	
204.06373	128	
207.87199	112	
210.16717	84	
211.92449	82	
212.87822	222	
213.88982	108	
213.94075	700	1+
214.88356	484	1+
215.88818	406	1+
215.93787	160	
217.88248	334	1+
219.88076	100	
222.02170	92	
222.97338	114	
224.94795	282	1+
226.16306	82	
226.86895	112	
226.97063	90	
228.94735	114	
230.88894	200	
231.88950	116	
231.94987	1070	1+
233.08088	86	
233.89666	482	1+
233.94828	118	
234.95364	116	
235.89127	224	
236.33175	106	
237.06189	148	
240.22881	1606	1+
240.78461	82	
241.00945	82	
241.11851	150	
244.44170	94	
245.19062	90	
245.71597	82	
245.86244	86	
246.97529	244	
247.25095	90	
247.97236	114	
248.13373	130	
248.89780	290	1+
248.94092	102	
249.96182	128	
250.04264	84	
251.02814	90	
251.78665	188	1+
252.47960	92	
253.26060	90	
254.08782	262	1+
254.96481	544	
255.07457	166	
255.13699	98	
255.88770	90	
256.00071	132	
256.89508	156	
256.92240	122	
256.96690	140	
258.84788	128	
260.91426	130	
262.06120	86	
262.31330	96	
263.18006	120	
264.41542	92	
265.01606	90	
266.11396	120	
266.24581	86	
266.99774	96	
267.13226	286	1+
267.43105	110	
267.96808	128	
269.00588	86	
272.19805	114	
273.14964	214	1+
273.97703	236	1+
274.84755	86	
276.81293	138	
277.43892	106	
277.84048	142	
277.95993	288	1+
278.12524	102	
278.82709	110	
279.10107	114	
279.75504	100	
279.91624	126	
279.97246	116	
280.11573	92	
280.26376	218	
280.93244	96	
281.04667	208	
281.55947	84	
282.27363	104	
282.88071	110	
282.93064	88	
283.27999	88	
284.14025	98	
284.65600	86	
284.97490	166	
285.53922	92	
288.37646	90	
288.93938	88	
289.58096	94	
290.12631	82	
290.28039	108	
290.88270	134	
291.86413	252	1+
293.89919	92	
295.02106	140	
296.15195	110	
296.20526	90	
297.11943	96	
297.98034	90	
298.08205	94	
298.30572	298	1+
299.78337	114	
299.95899	108	
300.26091	110	
300.86162	160	1+
301.05723	138	
301.84800	84	
302.73441	86	
302.80138	148	1+
303.94181	228	
304.94519	112	
305.94321	82	
307.17098	90	
307.79807	136	
307.85959	202	1+
307.89016	134	
307.95110	138	1+
308.29259	224	
309.11192	100	
309.29745	158	
309.32614	154	
311.02616	126	
312.90454	92	
313.02942	84	
313.78466	98	
314.66203	100	
316.93782	104	
317.01874	122	
317.90538	90	
318.71548	84	
320.25633	84	
321.00624	96	
321.43724	96	
322.14445	92	
322.26514	82	
322.42659	160	
323.23640	238	1+
323.39330	100	
324.29540	98	
324.71546	92	
324.89293	256	1+
325.13767	134	
326.17370	122	
327.99136	94	
328.17606	154	
328.81825	122	
330.81239	234	
334.87514	110	
334.95483	92	
336.33653	142	
337.77881	86	
337.81493	94	
339.33816	86	
340.10075	112	
340.31818	130	
341.25715	98	
342.90562	124	
343.84275	88	
END IONS

###FS:    #m/z: 336.94549 #charge 1+
###MS: 21
###MSMS: 24
BEGIN IONS
TITLE=Cmpd 18, +MS2(336.9455), 28.0-35.0eV, 0.5min #24
RTINSECONDS=29.0535
SCANS=21,24
PEPMASS=336.94549	97750
CHARGE=1+
136.25737	84	
189.02408	90	
195.88898	80	
205.02261	78	
210.88187	326	1+
211.94327	2806	1+
212.87879	286	
213.07716	104	
213.93792	1340	1+
215.88678	700	
216.95543	100	
217.88396	196	
217.94400	78	
221.89232	354	1+
221.94023	242	
223.96017	228	
224.95875	90	
224.97715	122	
226.14106	96	
227.78938	82	
228.02826	78	
228.19564	84	
228.64423	96	
228.89216	124	
229.95387	2700	
230.88840	416	1+
230.99728	80	
231.94921	918	1+
232.15492	82	
232.21385	112	
233.89660	532	1+
233.94100	78	
234.18223	94	
235.06688	90	
235.89551	258	
237.82787	94	
238.21910	96	
240.83567	110	
240.95693	120	
241.82414	80	
242.79338	114	
245.99519	104	
246.96762	640	1+
247.96465	364	1+
248.03389	118	
248.66189	84	
248.89907	284	1+
249.64622	136	
249.82700	86	
249.96100	398	1+
250.83253	254	1+
250.94426	82	
251.03576	84	
251.12958	82	
252.53024	92	
252.97053	1708	1+
253.91625	92	
254.21037	88	
254.83619	82	
254.90789	184	1+
254.96678	464	
255.07141	324	1+
255.09653	194	
256.00750	80	
256.10984	86	
257.90902	112	
258.11250	84	
258.86850	90	
260.84976	108	
261.09164	78	
261.82818	92	
261.84426	84	
262.91034	98	
263.00006	92	
263.05478	158	
264.98637	218	1+
265.02489	100	
265.69504	94	
266.24597	80	
266.88558	78	
266.91547	112	
267.80208	82	
268.83986	252	1+
269.15479	86	
269.79590	98	
270.73034	98	
270.97991	282	
271.11455	92	
271.23800	84	
272.06147	90	
272.79827	116	
273.00217	78	
274.01249	148	
276.25995	88	
276.90525	82	
277.66798	84	
277.84844	88	
277.91759	78	
278.24685	78	
280.09784	78	
281.04680	240	1+
282.97619	78	
284.04672	94	
286.85319	250	
288.15933	88	
289.13577	82	
289.16913	78	
292.08527	98	
292.10477	382	1+
293.07028	172	
293.10883	272	1+
293.14793	126	
294.06357	88	
294.27827	124	
294.86609	108	
294.89347	78	
295.09796	80	
295.75442	86	
296.80944	82	
297.97717	136	
299.01968	78	
299.05755	102	
299.08576	90	
300.15241	82	
302.88185	106	
303.14225	82	
303.85537	126	
305.38501	92	
306.02468	90	
306.28785	248	1+
306.88100	92	
307.80360	242	1+
308.08400	80	
308.31775	158	
308.92281	96	
309.32886	86	
309.92730	106	
311.90838	78	
312.84845	106	
317.08172	86	
317.12306	238	1+
317.77494	92	
317.94354	148	
319.07335	124	
319.39122	78	
320.23195	170	1+
321.38243	82	
322.02777	80	
322.30620	112	
323.23446	142	
323.31249	128	
323.71782	92	
324.11325	80	
324.89184	128	
325.20412	78	
325.89864	140	
329.87081	230	
330.28803	116	
331.94149	80	
332.90861	102	
332.93086	82	
333.07228	118	
334.81393	106	
334.98193	84	
335.33790	126	
336.85440	80	
337.01894	100	
337.21542	234	1+
337.31304	146	
337.35702	124	
338.87687	80	
340.24319	82	
340.35000	88	
340.42912	80	
342.37130	80	
END IONS

###FS:    #m/z: 322.92969 #charge 1+
###MS: 25
###MSMS: 26
BEGIN IONS
TITLE=Cmpd 19, +MS2(322.9297), 28.0-35.0eV, 0.6min #26
RTINSECONDS=32.7335
SCANS=25-26
PEPMASS=322.92969	583596
CHARGE=1+
59.01146	90	
142.98194	76	
193.56190	84	
201.01763	78	
202.04819	78	
202.08108	94	
202.83937	80	
205.94625	226	
205.96949	238	
209.92513	76	
212.87554	140	
212.88957	340	1+
213.89113	216	1+
215.01827	126	
215.88658	100	
216.12627	78	
217.55617	92	
219.17147	78	
220.07757	106	
220.10838	90	
222.51421	78	
222.97096	120	
223.96004	514	1+
225.01427	76	
225.09505	78	
225.96341	94	
226.86706	84	
227.93002	94	
228.91337	78	
229.07734	92	
229.14023	100	
229.45447	88	
229.84498	230	1+
232.13363	76	
232.52286	90	
232.85576	78	
235.02833	82	
237.21579	100	
238.20807	78	
238.85456	84	
238.93927	332	1+
239.08290	176	
239.78541	126	
239.90803	126	
240.06501	88	
240.26675	82	
240.79991	94	
240.81715	86	
240.93924	2196	
241.89696	128	
241.94093	1854	
242.82802	140	
242.94048	6498	1+
243.88030	252	1+
243.91012	74	
244.81879	92	
244.85351	86	
244.94009	1508	1+
244.98095	92	
245.05433	94	
245.91642	96	
246.84371	288	1+
246.97478	448	1+
248.03194	120	
250.65446	78	
252.01736	84	
253.18829	80	
257.79738	170	
258.83463	130	
259.55039	92	
259.87911	96	
260.10040	88	
260.48099	96	
261.82869	74	
261.97520	84	
262.85249	80	
263.05292	126	
263.18304	80	
263.89859	204	1+
263.97998	250	1+
264.24166	196	1+
264.95118	78	
265.05456	278	1+
265.13893	78	
266.79929	88	
267.04392	124	
268.00161	296	1+
268.90308	148	
268.96169	116	
269.00390	338	1+
269.89179	102	
272.93101	80	
273.15019	76	
275.80684	146	
276.01624	188	1+
276.08040	88	
277.13218	90	
277.84178	82	
278.12312	78	
279.09050	954	1+
279.76730	88	
280.76238	94	
280.78874	76	
280.92064	94	
281.06063	120	
281.10266	136	
281.96070	76	
282.17470	90	
282.88110	84	
282.95150	88	
282.96564	92	
284.06213	78	
284.14229	82	
284.28947	440	1+
284.87657	100	
285.21556	176	1+
285.43320	90	
286.13896	80	
287.41406	98	
288.06340	78	
288.79554	74	
289.87762	472	1+
290.87832	262	1+
291.80148	126	
292.80319	112	
292.88501	88	
293.05393	246	1+
293.29427	112	
293.88642	94	
294.48886	86	
294.84848	82	
294.96514	76	
295.18459	78	
295.27770	78	
296.59364	98	
298.01954	130	
298.16487	86	
301.87897	212	
302.24479	86	
302.88346	98	
304.94746	78	
305.12332	78	
305.22614	84	
305.31203	98	
306.88107	150	
307.03087	80	
307.79681	126	
307.88548	316	
308.13195	94	
308.29477	472	1+
308.80103	110	
309.12561	98	
309.88631	86	
310.30863	442	1+
310.82709	96	
310.92020	80	
311.92372	100	
312.95051	92	
313.02742	282	1+
315.28323	78	
315.62153	100	
315.76096	84	
317.82487	136	
319.98819	82	
321.79853	88	
321.88652	110	
322.20603	86	
322.22366	82	
323.23963	644	1+
323.30492	106	
323.35097	108	
323.89620	240	1+
324.01413	84	
324.82986	78	
324.97066	152	1+
325.24189	114	
325.58270	100	
327.27417	76	
327.81343	76	
END IONS

###FS:    #m/z: 340.94017 #charge 1+
###MS: 25
###MSMS: 27
BEGIN IONS
TITLE=Cmpd 20, +MS2(340.9402), 28.0-35.0eV, 0.6min #27
RTINSECONDS=33.506
SCANS=25,27
PEPMASS=340.94017	230992
CHARGE=1+
49.23416	86	
73.83188	98	
201.03003	84	
205.94810	210	1+
212.87876	120	
213.88998	82	
213.94024	1088	1+
214.17024	94	
214.87893	124	
214.89863	92	
215.88485	730	1+
215.94113	136	
217.85885	98	
217.87966	200	
218.88188	136	
220.50239	106	
223.95879	354	
224.20239	90	
224.95330	164	
224.97373	146	
229.21851	106	
230.88551	82	
231.84903	80	
231.88735	114	
231.91128	216	1+
231.94882	730	1+
232.45699	100	
233.89474	360	
233.94685	524	1+
234.09068	94	
235.14202	104	
235.89221	126	
235.93786	88	
237.06298	100	
238.05547	84	
238.57177	100	
240.19814	94	
240.22964	1340	1+
240.83340	116	
240.89142	92	
240.94807	164	
241.81841	152	
241.94208	140	
242.41463	102	
242.88624	160	
242.94274	100	
243.85641	122	
243.89869	100	
246.05934	152	
246.10500	86	
246.97443	116	
247.53651	80	
249.64820	116	
249.97665	84	
250.41732	90	
250.96140	80	
251.90938	122	
252.12249	80	
254.06233	80	
254.61668	90	
254.91203	86	
254.96317	218	
255.07576	262	
256.86276	86	
256.91813	124	
257.79459	80	
258.84432	226	1+
258.88479	82	
259.19134	90	
259.22621	82	
260.67508	84	
260.69492	100	
260.83479	144	
260.85561	80	
261.83611	158	
261.91601	84	
262.24899	146	
263.84508	96	
264.86566	80	
264.89449	114	
265.01625	122	
267.13778	128	
267.95012	86	
271.05864	102	
271.08836	90	
271.12634	126	
271.80609	92	
271.92603	86	
272.93443	308	
272.98602	80	
273.56864	82	
275.58700	104	
276.85306	320	1+
277.95861	198	
279.14109	104	
279.17597	92	
279.85263	226	
279.96350	126	
280.84296	130	
282.11542	88	
282.27231	120	
283.86841	92	
283.88291	92	
284.13709	130	
284.87778	170	1+
288.06168	82	
292.47495	130	1+
293.87376	148	
294.86462	146	
294.88401	114	
295.26295	102	
295.83498	84	
295.85980	104	
296.86735	78	
296.97555	566	1+
297.17189	88	
297.92505	86	
298.02275	86	
298.80731	84	
299.06005	92	
299.20237	84	
301.87603	84	
302.17257	198	
303.05045	104	
303.94685	90	
304.12459	86	
304.26880	248	1+
307.08696	86	
307.79561	168	
307.88460	126	
308.29636	282	1+
308.79760	144	
309.05657	98	
309.32499	248	
309.88560	92	
310.03966	94	
310.88307	110	
310.97235	80	
312.91760	94	
313.18162	124	
314.17867	88	
314.61187	100	
314.95394	80	
315.27829	102	
322.30292	88	
323.21199	100	
324.89469	120	
325.26382	92	
325.88757	114	
326.33507	78	
326.90008	108	
327.06753	80	
327.79357	90	
328.19037	220	1+
330.33059	102	
332.73157	84	
336.33269	84	
337.83983	84	
340.35448	162	
342.20792	190	1+
343.15181	106	
343.24341	94	
344.27348	108	
344.29615	92	
345.92455	88	
346.06876	94	
END IONS

###FS:    #m/z: 359.96102 #charge 1+
###MS: 25
###MSMS: 28
BEGIN IONS
TITLE=Cmpd 21, +MS2(359.9610), 28.0-35.0eV, 0.6min #28
RTINSECONDS=34.2785
SCANS=25,28
PEPMASS=359.96102	74106
CHARGE=1+
178.94537	92	
191.10147	134	
205.94761	124	
208.88562	114	
219.00230	94	
222.88838	404	1+
222.95138	972	1+
222.97124	166	
224.19988	148	
224.94748	1032	1+
224.97346	110	
225.97042	172	
226.88861	152	
226.94892	1042	1+
226.97299	114	
227.89545	110	
227.93045	100	
228.94164	1104	
230.41176	122	
232.84994	120	
234.86597	112	
235.11655	108	
238.96845	148	
239.10482	88	
240.10042	116	
240.84114	120	
240.88738	94	
240.93888	450	
240.96268	308	
241.93957	224	
241.95511	674	1+
242.07054	92	
242.08774	102	
242.78943	92	
242.95674	484	1+
243.11848	88	
244.06348	92	
244.95824	736	1+
245.61970	92	
245.83250	104	
245.89303	242	1+
245.94779	1124	1+
246.05348	140	
246.80735	126	
246.97302	92	
247.10043	136	
247.80894	154	
248.80415	138	
249.02084	270	1+
249.12813	138	
249.80387	208	
251.23107	94	
251.57259	92	
252.04468	102	
252.44219	88	
255.95285	100	
257.15951	282	1+
257.45394	94	
257.83031	90	
258.14270	406	
258.83310	98	
258.97136	136	
260.48491	114	
260.96806	306	
262.43080	90	
263.73935	100	
263.82143	238	1+
263.97735	198	
266.01912	248	1+
266.81413	308	
267.80940	130	
267.97203	132	
268.10276	118	
268.84175	104	
268.95657	160	
269.52958	92	
269.96763	144	
270.04203	90	
272.09651	108	
272.84540	136	
273.05042	92	
274.53404	100	
275.68864	94	
276.17983	96	
277.92364	122	
278.03836	116	
278.13692	92	
278.20423	88	
278.79689	154	1+
279.06714	106	
280.79426	666	1+
282.28039	86	
283.02226	90	
284.79201	226	1+
284.82364	118	
285.15142	98	
287.11707	170	
290.88629	132	
292.07898	168	
292.12362	144	
293.39412	92	
293.85217	108	
294.29164	248	
294.92380	134	
295.02188	138	
295.92447	194	1+
296.29964	162	
296.80898	252	1+
297.15612	132	
297.95101	90	
298.08277	130	
298.40850	106	
298.74146	96	
298.80209	1736	1+
300.12552	88	
300.80288	260	
301.07653	140	
301.80462	110	
305.96244	112	
306.26124	92	
306.43528	126	
306.77711	110	
307.28267	156	
307.31164	102	
307.79917	160	
307.93932	92	
308.29332	438	1+
308.41837	94	
308.80606	134	
310.31129	122	
310.34766	86	
310.87516	128	
312.90123	86	
314.43116	90	
315.44026	94	
316.81294	296	1+
317.70171	92	
317.91827	98	
319.31139	88	
320.87263	104	
321.22353	96	
321.82038	158	
321.88250	92	
322.34930	128	
323.01569	742	1+
324.03385	92	
324.89064	132	
328.19013	106	
328.31383	88	
329.87073	232	
331.87293	214	1+
333.11457	94	
333.92889	100	
335.18771	130	
335.78991	110	
336.86903	190	1+
336.94478	196	
337.11309	132	
338.34641	94	
339.82622	150	
340.14301	88	
340.35389	300	1+
341.27261	252	1+
342.90799	186	
343.19057	132	
344.18104	110	
344.95919	112	
347.11542	122	
347.30182	124	
352.88867	152	
356.32968	114	
357.18586	444	1+
358.36858	108	
360.11008	132	
361.28437	110	
363.11070	120	
363.96088	94	
END IONS

###FS:    #m/z: 322.92943 #charge 1+
###MS: 29
###MSMS: 30
BEGIN IONS
TITLE=Cmpd 22, +MS2(322.9294), 28.0-35.0eV, 0.6min #30
RTINSECONDS=37.9675
SCANS=29-30
PEPMASS=322.92943	547382
CHARGE=1+
56.16582	82	
149.81577	92	
177.93001	86	
192.88543	130	
194.24418	98	
195.17997	98	
195.91763	116	
205.94660	230	
206.94903	144	
207.94938	90	
208.13213	92	
208.54534	92	
208.88747	96	
209.94467	82	
210.89512	124	
217.13273	82	
217.86608	220	1+
217.88438	78	
219.89733	82	
220.63159	84	
221.06946	152	
221.89024	78	
221.93988	250	1+
222.06264	106	1+
223.95914	776	1+
224.97422	228	
225.20024	80	
225.86328	124	
228.84771	156	
230.90491	150	
232.08861	106	
233.89150	80	
233.91433	136	
235.65439	78	
236.11070	82	
237.00800	80	
237.88369	80	
238.22106	98	
238.93782	154	
238.95675	122	
239.07765	328	
239.79287	126	
240.82070	186	
240.94002	3992	
241.85587	80	
241.94168	2722	
242.81872	92	
242.94084	7654	1+
243.88097	146	
244.06755	108	
244.93852	1852	1+
246.87518	78	
246.97739	296	
247.96580	82	
248.79653	142	
248.85034	362	1+
248.92335	88	
250.94648	78	
251.21127	120	
251.57505	94	
251.92491	118	
252.11102	80	
252.22589	148	
252.74142	94	
252.97459	104	
254.93984	100	
256.84925	80	
256.97118	78	
257.89910	80	
257.95463	82	
258.96503	128	
259.07567	106	
260.17569	78	
260.82990	112	
261.16217	180	1+
261.38173	100	
261.47291	170	
261.61966	78	
261.83228	150	
261.93975	102	
263.05281	138	
263.10334	78	
263.42628	82	
265.05811	186	
265.11709	78	
265.41485	86	
265.93140	78	
266.12801	88	
266.24576	80	
266.99856	268	1+
267.25641	90	
267.75042	102	
267.84497	122	
268.07110	100	
268.95695	106	
269.79574	98	
270.86990	152	
271.77627	92	
272.84046	104	
274.43431	102	
274.84779	78	
274.97574	80	
275.80520	142	
275.83914	124	
275.91509	102	
276.23372	82	
277.54956	86	
277.85818	80	
278.01996	100	
278.80474	78	
279.09056	920	1+
280.19024	110	
280.25918	122	
281.08313	86	
281.09768	82	
282.27822	80	
282.80766	138	
282.86012	248	1+
282.90506	184	1+
283.06905	132	
284.29220	544	
287.08505	90	
289.79096	84	
289.88434	96	
290.85465	118	
291.80487	102	
292.16724	116	
293.26368	78	
293.45500	88	
293.88044	82	
294.17573	112	
298.96988	258	1+
300.82093	84	
302.24511	256	
302.86457	80	
302.90733	94	
303.27662	94	
303.68125	110	
305.00525	80	
305.08669	78	
305.92144	78	
306.27962	78	
306.29644	98	
306.88216	296	1+
307.28107	78	
307.31106	204	
307.79222	346	1+
308.29133	582	1+
310.14360	86	
310.30884	158	
310.87996	228	1+
311.89986	104	
312.03072	98	
312.90649	76	
314.05231	84	
314.81180	134	1+
315.90710	78	
319.11374	214	1+
321.16777	82	
321.24350	86	
321.28530	90	
321.30330	92	
323.12820	82	
323.23964	170	
324.20201	112	
324.86520	92	
324.88781	228	1+
325.20865	86	
327.87325	78	
328.09350	82	
END IONS

###FS:    #m/z: 363.95533 #charge 1+
###MS: 29
###MSMS: 31
BEGIN IONS
TITLE=Cmpd 23, +MS2(363.9553), 28.0-35.0eV, 0.7min #31
RTINSECONDS=38.7395
SCANS=29,31
PEPMASS=363.95533	89170
CHARGE=1+
122.85270	100	
180.89199	90	
182.86608	102	
189.86119	350	1+
191.85926	636	1+
196.88193	166	
200.15534	88	
209.94174	440	1+
210.88585	312	
212.87741	772	1+
222.95098	828	1+
223.88806	160	
224.87232	226	1+
224.89334	100	
224.94835	816	1+
224.96838	368	1+
225.87442	176	1+
225.97023	258	1+
226.07794	96	
226.89759	152	
226.94650	1924	1+
227.93157	224	
228.08038	90	
228.89319	216	
228.94145	1768	1+
229.90188	136	
230.88804	2070	1+
231.95375	96	
232.88616	400	
232.95222	100	
235.03291	94	
235.11760	236	
236.07120	92	
238.21164	90	
240.83433	92	
240.93957	1140	
240.96095	1008	1+
241.84149	120	
241.93984	2046	1+
242.94160	1240	1+
242.96106	338	
244.12697	88	
244.83856	96	
244.95464	1100	
245.37171	88	
245.83116	102	
245.94126	288	
246.90323	168	
246.95331	876	1+
246.97572	312	1+
248.08469	136	
248.80478	396	1+
248.89923	468	1+
249.07174	106	
250.79695	128	
250.89492	172	
250.94787	284	1+
252.22895	142	
252.92080	104	
253.04206	126	
253.83876	120	
253.90529	250	
254.94574	90	
255.02244	106	
257.40628	100	
258.08878	92	
258.83125	104	
258.97185	156	
259.92924	94	
260.83812	480	1+
260.96913	384	
261.16016	92	
261.83980	366	1+
261.96689	266	1+
262.14218	88	
263.13986	194	
264.79839	174	
265.24280	88	
265.81262	404	1+
266.24404	174	
266.78876	160	
266.81481	336	1+
266.85857	126	
267.13525	164	
267.78418	104	
267.97228	136	
268.84041	376	1+
268.95976	550	1+
269.00207	88	
269.80322	152	
269.91820	124	
270.80697	110	
271.13079	106	
271.91713	102	
274.25344	112	
276.03146	88	
276.85323	160	
277.26172	122	
277.91600	266	1+
278.79992	150	
278.84970	320	1+
279.25480	106	
279.57232	102	
280.26061	104	
280.79164	1386	1+
281.60648	108	
282.23904	96	
283.06680	110	
283.85214	698	1+
283.98435	128	
284.02220	92	
284.36606	100	
284.79340	146	
284.82242	114	
285.15118	96	
285.21566	102	
285.40432	94	
285.82252	122	
285.84481	284	1+
285.88584	92	
285.98489	176	1+
287.05729	210	1+
287.81534	260	1+
289.87275	102	
289.96103	174	1+
292.03701	88	
292.86339	168	1+
292.91565	90	
295.50755	120	
295.92700	102	
296.81119	164	
297.80758	270	
297.92739	106	
298.14012	124	
298.80181	1578	1+
299.26832	164	
299.59528	90	
299.86705	106	
299.92853	110	
299.96592	98	
301.77585	96	
301.79942	444	1+
301.85985	1226	1+
302.24182	134	
303.80500	302	1+
303.85523	470	
303.87561	138	
305.31210	98	
305.42245	330	1+
305.44311	104	
306.87803	118	
307.78030	182	
307.88263	138	
308.29360	318	1+
308.92943	94	
309.80082	242	1+
310.30801	268	
311.86277	102	
312.90174	92	
314.76399	126	
315.12197	96	
315.77603	88	
316.81097	508	1+
317.81185	292	1+
318.93286	248	1+
319.83892	102	
320.81378	456	1+
321.76772	106	
321.81951	474	1+
322.88194	122	
325.90401	88	
326.87196	400	1+
329.13006	108	
329.87135	186	
330.60930	90	
335.82350	116	
336.94286	520	1+
337.21961	94	
337.31493	154	
338.17402	92	
339.83252	118	
339.92179	88	
342.28074	90	
343.26720	128	
343.90878	92	
344.41023	92	
344.47173	88	
349.31749	220	
349.91710	118	
350.35711	120	
352.88658	146	
357.19679	112	
359.13010	114	
360.20370	90	
362.02454	98	
363.35970	90	
364.72686	108	
365.19619	102	
365.32758	90	
366.96171	146	
367.33270	176	
368.84021	90	
END IONS

###FS:    #m/z: 359.96089 #charge 1+
###MS: 29
###MSMS: 32
BEGIN IONS
TITLE=Cmpd 24, +MS2(359.9609), 28.0-35.0eV, 0.7min #32
RTINSECONDS=39.511
SCANS=29,32
PEPMASS=359.96089	61302
CHARGE=1+
55.22297	88	
183.93369	90	
189.06303	94	
205.95033	126	
209.94302	380	
210.93683	158	
217.89500	122	
218.39210	86	
221.88829	86	
222.95116	878	1+
222.97479	102	
224.94737	1068	1+
225.00875	92	
225.89393	178	1+
225.97041	126	
226.94622	1308	1+
226.97214	362	
227.93013	238	
228.94236	1248	1+
230.88806	170	
231.90372	98	
232.12381	86	
233.85381	114	
234.13700	160	1+
234.95186	86	
235.84407	120	
236.16942	92	
237.93732	110	
238.21688	126	
238.93953	166	
240.83779	262	
240.93934	1090	1+
240.96544	542	1+
241.78656	166	
241.90166	190	
242.95870	270	
243.95817	160	
244.95724	596	1+
245.12579	106	
245.94326	258	
246.28242	94	
246.80689	160	
246.95155	816	1+
246.97543	124	
247.04983	88	
248.80292	426	1+
249.03778	110	
250.95083	230	1+
251.04115	128	
251.06877	90	
251.58090	86	
251.74226	120	
252.11190	160	
252.25011	94	
252.51056	96	
255.07382	116	
255.10156	138	
256.09584	98	
256.95689	242	1+
257.03879	214	1+
257.15888	174	
258.15038	92	
258.80272	108	
258.84291	264	1+
260.56997	98	
260.97030	506	
261.96278	98	
262.73129	112	
262.96738	118	
263.90488	96	
264.81819	144	
265.93191	104	
266.03974	92	
266.24558	128	
266.78747	222	1+
266.81362	424	1+
266.86740	88	
267.97279	408	1+
268.95477	182	
269.11715	118	
270.25313	118	
272.06782	94	
273.08541	88	
274.89598	108	
275.05469	122	
275.10047	266	1+
275.22837	108	
276.81218	122	
276.85872	110	
277.85471	278	1+
278.79450	154	
279.79980	120	
280.26083	112	
280.79355	790	1+
281.51170	94	
281.88480	246	1+
281.96289	96	
282.16899	98	
282.27636	110	
282.83147	136	
283.06696	182	1+
283.09678	86	
283.44097	86	
283.79290	114	
284.82211	480	1+
288.91460	90	
289.05039	100	
291.43683	260	1+
291.85601	314	1+
292.08975	86	
292.80420	100	
292.85379	184	1+
293.81473	110	
293.99369	92	
294.93377	100	
295.21882	90	
295.92910	108	
296.14933	102	
296.81163	408	
298.80311	1230	1+
299.57638	104	
299.91565	218	1+
301.78857	216	1+
301.86209	118	
302.16934	88	
302.30937	94	
302.37133	90	
302.67888	90	
304.39688	92	
305.90039	94	
306.79159	236	
306.88154	130	
308.32461	168	1+
309.40668	104	
309.79413	134	
310.26161	194	1+
310.30972	142	
310.82396	102	
310.91593	102	
312.03629	94	
315.78032	90	
316.81390	426	1+
318.93211	170	
319.07970	114	
319.27282	86	
319.81483	128	
321.42233	92	
321.86741	136	
321.92108	122	
322.30646	176	
323.01532	496	1+
324.27775	184	1+
324.89259	102	
325.26183	98	
326.17472	148	
326.40078	94	
328.14094	100	
329.18772	164	
330.20878	92	
331.86872	122	
332.89996	130	
334.32262	120	
334.82931	98	
335.87904	158	
336.16960	86	
336.33338	88	
336.94707	504	1+
337.11288	180	
337.31259	156	1+
338.33914	200	1+
340.94596	92	
341.14344	180	1+
342.27489	108	
342.57335	90	
342.90462	188	
343.26797	118	
344.18654	152	
344.40772	102	
345.94054	88	
348.81990	88	
349.32046	86	
350.32360	90	
351.35261	90	
353.34647	92	
355.41902	106	
357.19490	208	1+
359.46738	108	
363.36609	92	
363.44076	90	
364.29109	90	
END IONS

###FS:    #m/z: 336.94543 #charge 1+
###MS: 33
###MSMS: 34
BEGIN IONS
TITLE=Cmpd 25, +MS2(336.9454), 28.0-35.0eV, 0.7min #34
RTINSECONDS=43.1965
SCANS=33-34
PEPMASS=336.94543	81796
CHARGE=1+
104.66557	84	
177.64010	98	
185.86043	84	
189.86285	88	
192.88649	250	1+
196.88235	188	
201.14483	88	
205.94908	188	
208.95014	86	
210.88445	166	
211.87565	1192	1+
211.94369	2494	1+
212.87702	922	1+
213.57751	80	
213.93972	1300	
215.13810	84	
215.88616	580	1+
215.93770	214	
217.88299	214	
217.93322	90	
220.13392	80	
221.94648	540	1+
221.99066	86	
222.95067	462	1+
223.97178	172	
225.97032	94	
227.95208	102	
228.89526	272	
229.95532	1786	1+
230.10719	102	
230.88918	1084	1+
231.12420	86	
231.94976	1042	1+
232.89333	516	1+
233.09784	92	
233.55465	92	
233.89763	438	1+
233.91768	88	
233.94120	236	1+
234.81336	82	
234.82641	114	
235.79044	92	
235.86906	140	
235.89430	260	
236.08126	112	
236.51302	100	
236.71311	92	
237.89543	86	
240.23233	84	
240.96017	106	
241.04965	88	
241.10104	92	
241.88001	174	1+
242.19597	118	
242.62890	84	
244.96018	82	
245.15043	94	
246.00279	90	
246.97632	168	
247.89191	84	
247.96457	536	1+
248.08738	84	
248.89901	416	
249.90082	192	
249.95861	304	1+
250.00970	100	
250.82698	138	1+
250.99301	120	
251.07660	84	
251.94845	108	
251.98796	90	
252.07815	84	
252.13234	88	
252.97139	836	1+
253.90671	206	
254.96415	390	1+
255.07387	516	1+
255.92116	122	
256.91110	206	1+
257.84209	90	
257.92714	86	
258.14328	124	
258.85427	122	
259.89224	186	1+
262.83455	82	
263.09165	142	
263.24100	96	
264.80417	138	
265.01680	208	1+
265.26154	160	
266.09010	92	
267.07578	82	
267.12958	286	1+
267.80299	88	
267.86797	158	
268.84950	172	
269.79840	100	
269.85083	124	
271.82752	116	1+
272.85018	134	
272.93419	120	
272.97812	130	
275.05979	198	1+
275.84753	86	
275.93355	88	
276.09466	86	
276.85401	296	
276.98522	94	
277.85636	134	
277.95764	108	
278.83544	116	
278.85192	96	
279.79861	88	
279.86275	132	
280.82286	178	
281.03768	116	
282.27250	128	
282.40655	96	
282.50754	98	
283.86945	102	
284.23550	96	
285.11411	84	
285.85092	82	
286.05601	226	1+
286.84624	98	
287.86093	162	
289.36982	102	
291.65935	88	
291.79902	154	
292.07884	90	
293.10268	138	
293.85605	140	
296.28925	98	
296.96627	92	
297.07388	92	
297.90197	102	
298.08476	196	
299.05592	80	
299.87121	116	
300.36749	88	
301.29165	88	
302.94784	90	
303.94683	84	
304.92725	168	
304.98808	104	
305.77987	92	
306.42225	100	
306.89151	198	1+
308.87312	120	
309.06755	102	
309.32526	112	
309.86675	134	
310.87854	106	
311.87318	222	
317.92902	86	
319.11228	86	
319.81920	82	
319.92683	88	
322.07404	82	
322.83501	114	
323.31177	86	
323.33784	88	
324.17076	88	
324.29130	138	
324.89685	100	
328.18281	86	
329.22875	90	
329.30458	86	
329.38266	80	
331.80576	110	
332.82139	84	
333.21924	104	
334.29229	94	
334.96417	84	
335.15507	80	
336.33186	92	
337.87855	84	
341.04809	86	
341.90625	182	1+
END IONS

###FS:    #m/z: 363.95605 #charge 1+
###MS: 33
###MSMS: 35
BEGIN IONS
TITLE=Cmpd 26, +MS2(363.9561), 28.0-35.0eV, 0.8min #35
RTINSECONDS=43.9685
SCANS=33,35
PEPMASS=363.95605	74660
CHARGE=1+
116.84829	86	
189.86123	342	
190.86277	180	
191.85827	266	
192.10186	100	
199.91908	94	
207.87368	200	
208.12888	92	
209.94320	762	1+
210.88323	172	
212.87771	584	1+
214.89423	166	
221.85909	274	1+
222.95001	734	1+
222.98353	92	
223.88619	132	
224.41570	90	
224.89496	86	
224.94773	1204	1+
225.97125	86	
226.94814	1884	1+
226.97288	224	
227.88572	92	
227.93072	254	
228.89795	138	
228.94339	1618	1+
230.88880	1350	1+
231.05958	108	
232.88714	158	
235.89392	106	
236.49963	170	
238.84209	156	
239.02526	82	
240.83462	126	
240.94040	1116	
240.96321	328	1+
241.14895	130	
241.65541	106	
241.94124	598	
242.81804	84	
242.94112	2346	1+
244.16138	84	
244.54344	82	
244.94001	664	1+
244.95673	1048	1+
245.83164	84	
246.89867	162	
246.95097	936	1+
246.97603	124	
248.80226	400	1+
248.85197	86	
248.89684	454	1+
248.95830	130	
249.04018	262	1+
250.09958	86	
250.12627	88	
250.89976	160	1+
250.94556	274	1+
252.22982	180	1+
253.90265	84	
254.90061	94	
255.95107	86	
256.52645	84	
257.90233	176	
258.56248	82	
258.84621	86	
258.92560	98	
258.97352	126	
259.54950	154	
260.83751	102	
260.93998	96	
260.96786	504	1+
262.13837	82	
262.83524	340	1+
262.93436	86	
264.22965	94	
264.86715	92	
265.05706	84	
265.42283	84	
266.04369	84	
266.20299	82	
266.24574	114	
266.80917	1078	1+
266.97708	88	
267.16418	92	
267.90343	82	
267.97154	374	
268.84881	104	
269.00022	104	
269.79384	102	
269.96939	130	
271.91362	88	
274.91888	84	
276.77462	96	
276.85315	194	
277.11776	98	
277.85730	134	
278.80124	312	
279.80444	162	
279.91445	84	
280.22142	84	
280.26267	92	
280.79355	368	
280.93360	100	
281.22935	142	
281.78646	704	1+
283.07056	116	
283.85227	482	1+
284.45900	88	
284.78889	132	
284.82113	242	1+
285.84830	198	
285.89643	92	
289.92967	104	
291.09971	84	
293.85279	108	
294.40458	82	
294.92566	286	1+
295.42290	100	
296.80518	300	
297.80881	342	
297.86276	118	
297.91665	164	
297.93824	114	
298.80274	1328	1+
299.12666	84	
299.86864	174	
299.89088	112	
300.79982	658	1+
300.87412	90	
301.80296	380	1+
301.86145	670	
301.94086	152	
302.22703	144	
302.79426	102	
303.07393	90	
303.85418	668	
303.94897	152	
304.11866	112	
305.92121	118	
306.28019	392	1+
307.28466	282	1+
307.39727	98	
308.23144	82	
308.30871	104	
314.24836	102	
314.80482	88	
315.87868	112	
316.42884	88	
316.81218	346	1+
317.43206	84	
319.84766	84	
321.30680	244	1+
321.81825	112	
322.08633	114	
322.92623	142	
324.05065	110	
324.90382	100	
326.16950	100	
327.17996	94	
327.87337	110	
328.09835	84	
328.30044	106	
329.86824	172	1+
335.79578	92	
336.94507	164	
336.96981	88	
338.96255	126	
342.26645	252	1+
342.90174	238	
346.23242	108	
346.30971	130	
348.27181	92	
348.92084	92	
349.32179	204	
351.33287	118	
351.61622	98	
351.94811	96	
355.43743	124	
357.05371	114	
360.33160	92	
361.24627	92	
363.19281	100	
366.09150	84	
368.21538	134	
END IONS

###FS:    #m/z: 359.96127 #charge 1+
###MS: 33
###MSMS: 36
BEGIN IONS
TITLE=Cmpd 27, +MS2(359.9613), 28.0-35.0eV, 0.8min #36
RTINSECONDS=44.7405
SCANS=33,36
PEPMASS=359.96127	55674
CHARGE=1+
83.94232	86	
189.54290	98	
190.92999	114	
191.10788	148	
205.94888	220	
209.94349	302	
210.88481	94	
210.93770	96	
222.95276	566	1+
222.97352	164	
223.88639	216	
224.94752	994	1+
224.96923	392	1+
226.94660	1102	1+
227.93009	174	
228.94244	1206	1+
230.90202	108	
231.99117	104	
234.61307	94	
234.87189	188	
235.94662	94	
236.96268	102	
238.15355	104	
240.94123	652	1+
240.96199	410	
241.22078	122	
241.49960	100	
241.66005	96	
242.74561	96	
242.94096	326	
242.95702	116	
244.95702	614	
245.93615	104	
246.21693	84	
246.58088	86	
246.95236	596	1+
246.97103	114	
247.80891	84	
248.80229	442	1+
249.96741	172	1+
250.99118	92	
252.22955	278	1+
253.91951	88	
254.06025	108	
254.83391	94	
255.98222	92	
257.16002	148	
257.51291	88	
258.14137	230	
258.84197	92	
258.97310	436	
260.14443	88	
260.96967	490	1+
263.11338	86	
263.83999	156	
263.95253	84	
263.98106	268	1+
264.22948	88	
264.81783	110	
265.97420	296	1+
266.24371	82	
266.81651	416	1+
267.82526	98	
267.87926	88	
268.95756	106	
269.85236	88	
271.48251	84	
271.90967	84	
272.84704	192	1+
274.54421	116	
275.10255	270	
275.79502	168	
275.86021	190	1+
276.42729	84	
276.57427	104	
276.98313	86	
277.02060	84	
277.07342	130	
278.80156	174	
278.83743	92	
279.50429	102	
279.85470	120	
280.25525	136	
280.79273	972	1+
280.82584	86	
280.92758	96	
280.96987	88	
282.14007	84	
282.82980	162	1+
282.96420	88	
283.98059	120	
284.82904	188	
284.92727	116	
285.82790	96	
286.92623	92	
287.80074	116	
289.88649	102	
290.79537	104	
290.86514	96	
291.03048	104	
291.14388	90	
291.78228	154	
291.79982	88	
292.43585	154	
292.85929	94	
294.03166	96	
295.81363	126	
296.80994	284	
297.82395	100	
298.15407	86	
298.40863	84	
298.80355	948	1+
300.16089	82	
300.38209	86	
300.80611	98	
301.09200	86	
302.25322	88	
303.94284	118	
305.94127	92	
307.80368	98	
307.88884	102	
308.29848	144	
308.87983	92	
310.34030	148	
310.84029	114	
311.80893	100	
311.86208	218	
311.89097	148	
311.96061	86	
314.93423	84	
315.27918	84	
315.81691	96	
316.81574	162	
316.84757	116	
317.94646	100	
319.13417	210	1+
321.19112	138	1+
321.22067	140	
321.82416	128	
322.03274	84	
322.81856	102	
323.01800	218	
323.94519	84	
325.88538	166	
331.84561	84	
333.91507	86	
336.94434	270	1+
337.12132	154	
337.96517	94	
338.14266	92	
338.34229	124	
339.02963	208	1+
339.82674	82	
342.19996	94	
342.33714	94	
343.27234	126	
344.18437	90	
345.36085	86	
350.02976	104	
350.81096	82	
351.26559	122	
352.66950	108	
353.88671	136	
357.32649	106	
357.41919	94	
358.20427	116	
359.71392	94	
359.95801	122	
360.86676	114	
361.19237	84	
361.29266	92	
364.83278	102	
365.11183	92	
END IONS

###FS:    #m/z: 340.94011 #charge 1+
###MS: 37
###MSMS: 38
BEGIN IONS
TITLE=Cmpd 28, +MS2(340.9401), 28.0-35.0eV, 0.8min #38
RTINSECONDS=48.4045
SCANS=37-38
PEPMASS=340.94011	189186
CHARGE=1+
50.75796	76	
74.16137	80	
196.88027	128	
206.97542	94	
207.87542	88	
212.94674	120	
213.08791	86	
213.87901	112	
213.94019	946	1+
215.88584	1128	1+
215.93728	310	1+
217.88092	490	1+
217.93570	180	
218.06153	76	
219.87328	80	
223.91040	88	
223.96305	220	
224.97704	122	
226.04302	76	
228.39555	84	
228.93967	76	
229.95260	76	
230.83886	86	
230.88855	212	
231.11858	82	
231.87142	76	
231.89029	122	
231.95034	732	1+
233.52532	102	
233.89738	572	1+
233.94905	284	
235.89122	318	1+
236.19977	82	
238.88942	148	
239.16613	84	
240.23090	942	1+
240.83416	170	
240.94118	80	
241.38910	80	
242.94077	164	
243.92730	84	
245.06230	80	
246.90919	78	
246.97425	124	
247.06931	98	
247.44568	94	
248.12992	78	
248.91968	78	
249.96087	228	
249.98833	174	
250.19804	94	
251.09317	76	
251.64311	82	
251.78738	152	
251.90702	134	
253.15875	76	
253.90584	120	
254.31799	84	
254.41865	88	
254.96673	504	1+
255.07606	262	
255.13864	82	
256.07549	130	
256.45980	82	
256.93794	102	
256.95982	116	
256.96992	112	
257.83227	156	
258.84622	272	
259.84949	130	
259.95602	100	
261.90293	132	
264.07434	188	
264.72319	78	
266.01548	82	
266.98185	94	
267.13410	170	
268.84110	192	
268.95837	104	
269.02201	78	
269.79461	146	1+
269.83559	142	
271.09233	94	
272.92100	84	
272.97675	116	
275.84923	172	
276.85179	766	1+
277.04624	78	
277.07680	96	
277.90550	84	
277.93610	88	
278.83532	134	
278.92553	86	
278.96219	246	1+
279.15333	168	
279.84983	142	
279.90764	246	1+
279.94616	184	1+
280.93102	80	
281.04912	128	
281.99143	98	
282.02248	96	
282.07935	144	
282.57368	80	
282.99685	76	
283.16824	114	
284.79445	78	
284.88171	76	
287.43262	122	
289.80655	92	
291.11280	96	
293.13338	78	
294.85705	246	1+
295.97139	122	
296.97349	126	
297.01247	76	
297.16856	100	
297.19859	78	
297.97060	86	
299.05782	76	
302.17155	116	
302.87893	94	
303.82304	76	
303.94259	152	
306.50596	86	
306.99011	76	
307.78787	204	1+
307.88846	76	
308.29108	138	
308.88134	128	
309.09573	82	
309.13227	80	
309.17554	76	
309.29840	108	
310.02289	226	1+
310.82423	102	
310.88174	146	
311.92585	94	
312.80150	88	
312.81400	78	
314.87339	80	
318.82281	90	
319.88942	80	
320.01476	76	
322.30415	128	
323.20970	76	
323.23664	188	
324.15960	84	
324.28483	136	
324.40064	104	
324.89176	126	
325.99944	90	
327.80401	100	
328.19316	174	
329.86860	90	
330.81316	184	
330.88193	82	
331.26829	84	
332.29712	88	
333.14084	132	
333.29416	78	
333.87040	98	
335.86357	90	
336.87434	78	
339.17504	90	
339.34002	82	
345.47713	90	
END IONS

###FS:    #m/z: 363.95578 #charge 1+
###MS: 37
###MSMS: 39
BEGIN IONS
TITLE=Cmpd 29, +MS2(363.9558), 28.0-35.0eV, 0.8min #39
RTINSECONDS=49.1765
SCANS=37,39
PEPMASS=363.95578	73752
CHARGE=1+
182.93421	90	
189.86486	242	
190.86127	122	
191.85878	122	
205.94695	134	
207.87243	116	
209.94469	300	
210.87250	146	
212.12014	216	1+
212.87827	1050	1+
217.87174	88	
218.90782	92	
222.95019	480	1+
224.89248	254	1+
224.94699	304	
224.97300	112	
226.94691	1956	1+
226.97130	158	
227.92834	130	
228.84296	86	
228.89137	648	1+
228.94193	1670	1+
230.78824	102	
230.88899	1624	1+
230.95106	94	
231.13545	86	
232.89252	92	
233.88705	138	
233.96434	114	
234.10002	88	
234.88387	120	
235.44279	84	
235.92802	92	
237.13652	100	
239.84243	86	
239.96804	138	
240.93995	694	
240.96199	284	
241.84101	116	
241.94196	616	
242.94101	2172	1+
242.99063	112	
243.83147	86	
244.08476	100	
244.13048	90	
244.94258	432	
244.95530	788	1+
245.72965	88	
245.87768	84	
245.94480	920	1+
246.97397	222	
247.46485	100	
248.80482	148	
248.89913	876	
249.96728	118	
250.79653	128	
250.89580	142	
251.06344	92	
253.83929	208	1+
254.86141	92	
255.99010	88	
256.85044	122	
258.84656	138	
259.44664	206	
259.94134	94	
260.84416	282	1+
260.96717	272	1+
261.11381	90	
261.84849	202	1+
262.08881	96	
263.23078	92	
263.83102	114	
263.97755	130	
264.84870	210	1+
265.95115	92	
265.97375	138	
266.81417	420	
267.00586	96	
267.97239	106	
268.81275	156	
268.83662	90	
269.92755	96	
269.96523	116	
270.86025	84	
271.91266	86	
272.09998	86	
274.53826	86	
276.80961	256	
276.85768	376	1+
278.80154	254	
278.85188	110	
279.79898	244	
280.03496	90	
280.79230	1024	1+
281.42507	98	
281.75675	90	
282.82746	88	
283.02968	100	
283.07032	142	
283.79292	118	
283.84758	490	1+
283.93117	86	
284.41140	92	
284.78455	136	
284.82146	152	
285.82671	140	
285.84642	268	
285.89003	192	
286.81887	90	
287.41193	88	
292.27413	136	
292.38956	102	
292.93364	84	
294.27595	84	
294.29093	138	
294.88198	144	
295.85828	182	
295.88483	140	
296.19419	88	
296.80833	394	1+
297.21464	140	
297.69392	96	
298.80414	1350	1+
299.86881	188	
300.79925	606	1+
301.80180	408	1+
301.86131	640	1+
302.22320	176	
302.88573	120	
302.94365	118	
303.80229	106	
303.85609	366	1+
303.94895	106	
305.26972	146	
307.28489	254	
307.83917	122	
308.29377	192	
308.44170	96	
313.55881	84	
314.82322	114	
316.17162	94	
316.81833	100	
318.27968	94	
318.36054	86	
318.89978	90	
319.94656	98	
320.91677	146	
321.81789	522	1+
321.85824	98	
322.26813	88	
322.88907	102	
322.98253	106	
324.88268	136	
325.95188	166	1+
326.87554	214	1+
328.80325	172	
329.87152	104	
331.19003	98	
331.86533	86	
332.40456	86	
332.76980	94	
334.87965	222	1+
335.78918	92	
336.94781	140	
343.27447	238	1+
344.30726	100	
344.89641	128	
344.91593	114	
347.30334	130	
348.31045	86	
349.15891	120	
349.32366	216	
350.34563	118	
351.19709	216	1+
352.22928	84	
352.79528	92	
352.88536	176	
353.18364	90	
354.82417	88	
357.20788	86	
363.24393	196	1+
366.78650	120	
END IONS

###FS:    #m/z: 336.94519 #charge 1+
###MS: 37
###MSMS: 40
BEGIN IONS
TITLE=Cmpd 30, +MS2(336.9452), 28.0-35.0eV, 0.9min #40
RTINSECONDS=49.9485
SCANS=37,40
PEPMASS=336.94519	63384
CHARGE=1+
65.38855	78	
205.94752	148	
206.00118	78	
211.87970	82	
211.94387	2028	1+
212.87910	786	1+
213.93987	576	
215.88608	442	
216.88321	278	1+
222.02537	98	
223.96007	120	
224.97367	92	
225.58546	86	
225.84026	78	
226.15385	76	
228.14325	102	
229.95496	2098	1+
230.88810	1078	1+
231.95033	786	1+
232.88967	74	
233.89646	492	1+
233.94547	226	
235.79211	80	
235.80705	78	
235.89341	122	
236.87781	84	
237.09299	102	
237.22638	106	
238.83893	226	1+
244.44730	84	
245.38497	78	
246.01053	80	
247.11465	176	1+
247.96594	330	
248.16310	88	
248.89973	232	
248.98837	76	
249.01459	98	
249.89983	148	
249.96022	258	
250.42726	92	
250.94795	136	
251.03299	90	
251.04493	86	
251.91021	126	
252.57908	88	
252.97039	1246	
253.82963	86	
254.94111	100	
254.96458	332	1+
255.07285	136	
256.91336	142	
257.26643	88	
257.84412	254	1+
258.11008	94	
258.97680	116	
260.99036	106	
261.84291	116	
262.72110	112	
262.94625	82	
263.17249	118	
263.84190	112	
265.12100	102	
265.86329	90	
266.93932	94	
267.06780	84	
268.17283	86	
268.83830	586	1+
268.85631	86	
268.96778	78	
270.93916	88	
270.97983	462	
272.03112	88	
272.97404	76	
273.16876	94	
274.07047	84	
274.44873	84	
274.86341	120	
276.83789	90	
276.85462	162	
277.83811	106	
277.96313	240	1+
278.83775	90	
279.79582	80	
280.60766	110	
282.10110	96	
283.06685	100	
283.12920	80	
284.76561	82	
284.87420	124	
285.84873	112	
285.86439	78	
285.90463	98	
287.13606	200	1+
287.85094	140	
288.22961	102	
289.20882	82	
289.85874	90	
289.91958	92	
290.08250	82	
291.03063	88	
291.80447	76	
291.86264	92	
291.93005	92	
292.95924	90	
293.10268	302	1+
294.86734	170	
294.93566	92	
295.80319	80	
295.87707	112	
296.86599	142	
296.88798	102	
296.97101	98	
297.01315	78	
297.80847	120	
298.08426	94	
298.30811	100	
298.92423	76	
299.81660	78	
300.74232	80	
300.88898	84	
304.26406	154	
304.86240	128	
304.89806	94	
304.93880	74	
305.86969	138	
305.88921	122	
306.07829	88	
306.21925	86	
306.78983	82	
307.28926	78	
308.29228	312	1+
309.82192	114	
309.86465	120	
310.31656	76	
310.81116	80	
310.85955	76	
310.89106	150	
314.06969	80	
314.93223	96	
315.84386	82	
317.02549	78	
319.19372	82	
319.39741	98	
321.38476	78	
322.13576	78	
323.89180	456	1+
324.15749	94	
324.28808	80	
324.89270	322	1+
325.76037	76	
327.28665	90	
327.30887	76	
327.88494	152	
327.98016	80	
328.62744	86	
330.82595	78	
331.93939	86	
333.29206	84	
333.40596	94	
334.05750	88	
335.30570	82	
335.42489	94	
335.62303	112	
337.02814	76	
337.32529	88	
339.07990	84	
339.24280	86	
END IONS

###FS:    #m/z: 322.92995 #charge 1+
###MS: 41
###MSMS: 42
BEGIN IONS
TITLE=Cmpd 31, +MS2(322.9299), 28.0-35.0eV, 0.9min #42
RTINSECONDS=53.613
SCANS=41-42
PEPMASS=322.92995	457608
CHARGE=1+
184.08349	90	
192.88881	128	
195.11804	92	
196.00252	78	
196.84391	86	
201.04506	216	
205.95080	308	1+
207.09721	110	
207.11301	100	
207.97328	188	
210.89722	120	
210.92105	72	
213.03627	72	
215.88864	118	
216.84535	72	
216.90872	74	
219.05155	98	
219.08230	74	
220.86668	124	
221.44226	84	
221.94341	82	
221.97039	72	
222.95465	478	1+
223.95702	458	1+
224.21347	76	
225.93390	86	
227.18924	94	
227.93722	78	
229.91427	198	1+
234.08874	102	
237.06099	88	
237.46177	88	
238.93849	158	
239.08508	160	
239.10073	86	
239.79113	82	
239.80831	72	
239.89579	174	1+
240.00241	88	
240.94016	4226	
241.08388	72	
241.85886	72	
241.93918	13998	1+
242.04923	136	
242.94133	9960	1+
243.87528	248	1+
243.96109	82	
244.93912	2272	1+
246.85294	72	
246.97738	418	1+
247.91509	84	
248.08149	70	
248.84816	78	
249.97090	126	
250.65278	78	
250.85679	74	
251.92556	76	
252.01916	76	
252.84662	84	
255.66782	112	
256.06739	114	
256.90768	84	
257.82036	76	
258.74377	102	
258.90030	78	
259.10925	74	
259.82702	248	1+
261.80162	82	
262.83193	170	
263.33865	100	
263.83255	98	
264.06657	74	
264.23849	114	
264.89120	86	
265.01717	90	
265.06296	74	
265.85605	152	
266.09577	72	
266.11980	84	
266.79872	136	
266.85811	216	1+
266.99897	100	
268.13858	82	
268.95536	76	
269.00559	70	
269.55001	82	
269.80186	74	
269.84024	82	
271.80629	80	
273.09964	90	
274.04801	72	
274.50647	72	
275.80633	72	
276.03537	94	
276.85556	122	
277.21202	80	
277.85829	78	
279.09416	792	1+
279.92548	80	
280.25799	128	
281.09403	292	1+
281.89464	72	
282.00708	80	
282.88256	82	
283.78865	130	
283.84663	80	
283.96715	100	
284.07110	118	
284.29255	400	1+
284.80301	80	
284.88179	72	
284.91688	74	
285.20762	72	
285.31089	88	
286.04556	86	
286.40521	70	
286.91869	72	
290.85880	74	
290.88198	80	
291.80734	192	1+
291.85430	78	
292.02642	82	
292.53886	92	
292.90839	70	
293.28489	230	1+
296.85591	98	
297.04725	96	
298.41283	118	
299.27476	100	
299.42108	88	
300.81758	76	
301.25115	84	
302.05100	80	
302.24082	100	
302.88640	114	
303.82731	140	
304.21222	74	
306.11707	72	
307.01404	108	
307.17105	72	
307.44411	74	
307.79294	78	
307.89206	132	
308.29347	408	1+
309.32658	72	
309.87876	76	
310.89238	74	
311.24281	94	
311.31684	72	
311.85637	82	
312.02990	84	
313.81515	74	
317.15480	74	
317.33137	90	
317.43005	96	
319.74864	84	
319.89148	80	
321.82287	72	
322.10069	74	
322.13808	94	
322.32074	76	
322.87218	90	
323.15682	74	
323.23879	206	
323.88147	78	
324.61545	84	
324.82533	82	
324.89156	250	1+
327.89459	146	
END IONS

###FS:    #m/z: 340.94027 #charge 1+
###MS: 41
###MSMS: 43
BEGIN IONS
TITLE=Cmpd 32, +MS2(340.9403), 28.0-35.0eV, 0.9min #43
RTINSECONDS=54.385
SCANS=41,43
PEPMASS=340.94027	182696
CHARGE=1+
148.46466	94	
174.45337	82	
176.85396	82	
189.86345	128	
192.07031	90	
192.10776	86	
203.95508	80	
204.95763	78	
206.95043	128	
212.88005	98	
213.88926	122	
213.93842	902	1+
214.87480	78	
215.88628	574	1+
217.88105	290	1+
219.87995	128	
221.95600	76	
223.10076	78	
224.96272	104	
227.11137	82	
227.44458	82	
228.12838	76	
228.39416	122	
230.88914	456	1+
231.95143	550	
233.89726	402	
233.95062	230	
234.14603	76	
235.11011	84	
235.89038	156	
235.94467	90	
236.89435	78	
237.06641	78	
238.07904	134	
239.95922	206	1+
240.13462	134	
240.23155	532	1+
241.84403	204	
241.94362	108	
242.93936	86	
243.14276	76	
243.83164	124	
245.33703	80	
245.99702	76	
246.14937	102	
246.85679	80	
246.97494	86	
249.90077	148	
249.96352	120	
252.13037	88	
254.96748	178	
255.07409	76	
255.13798	86	
256.96506	180	1+
257.79076	80	
258.53843	92	
258.84206	132	
259.23693	88	
259.85110	126	
261.05809	88	
261.68944	94	
261.83953	78	
262.14624	86	
262.98660	248	1+
263.05168	100	
264.15623	88	
265.23416	100	
266.02047	112	
267.01990	76	
267.07003	82	
267.84928	116	
268.83932	274	
268.89692	92	
271.79636	80	
271.81562	86	
272.16704	78	
274.07642	82	
274.42403	90	
274.58299	80	
274.88002	140	
275.80676	82	
275.82745	92	
276.85643	178	
277.85790	218	
277.92069	86	
278.85005	482	1+
279.85015	374	1+
279.96294	182	
279.99924	80	
280.18233	78	
280.41028	78	
281.28911	90	
283.38523	94	
284.02847	82	
286.77524	86	
287.20969	98	
288.22650	82	
293.85066	86	
293.94965	88	
294.86491	240	
294.92994	90	
295.11496	108	
296.16004	78	
297.25576	88	
298.27802	102	
299.96329	102	
300.88491	164	
301.01228	76	
302.18278	92	
302.25306	84	
302.86457	158	
302.94606	78	
307.80027	156	
308.29773	396	1+
310.33369	98	
311.67865	80	
311.86212	78	
311.89685	100	
312.25775	104	
312.44844	94	
312.49617	78	
312.80201	188	
313.19367	78	
313.80682	92	
317.09313	82	
317.43012	76	
318.22017	76	
318.59031	128	
319.05102	96	
319.23957	82	
319.90007	94	
320.28263	86	
322.24805	88	
323.23842	144	
323.88111	76	
324.89085	178	
326.07713	76	
326.16845	256	
326.87795	76	
327.11919	78	
328.18615	114	
328.83019	88	
329.86551	120	
330.29221	78	
330.81540	140	
333.93548	92	
334.28361	76	
334.77724	108	
334.90785	98	
335.88232	160	1+
336.82947	80	
336.93840	82	
338.84726	84	
339.97854	78	
340.03684	86	
340.91177	76	
342.90606	104	
343.16215	82	
344.79741	76	
344.94332	124	
345.08726	88	
346.04342	76	
END IONS

###FS:    #m/z: 336.94552 #charge 1+
###MS: 41
###MSMS: 44
BEGIN IONS
TITLE=Cmpd 33, +MS2(336.9455), 28.0-35.0eV, 1.0min #44
RTINSECONDS=55.1565
SCANS=41,44
PEPMASS=336.94552	62380
CHARGE=1+
123.54238	74	
192.88634	84	
193.63213	78	
196.88205	78	
197.56654	82	
206.95226	138	
207.91269	84	
210.88336	182	
211.94462	1238	1+
212.87778	664	
213.09718	96	
213.93961	938	1+
215.88454	218	
215.93647	94	
216.88843	132	
217.85721	78	
217.88377	80	
218.87306	80	
220.80870	86	
222.97137	94	
223.96045	180	
225.95626	78	
226.51395	88	
228.89320	82	
229.86600	76	
229.95481	1692	
230.88941	1132	1+
231.95174	898	1+
232.20081	84	
233.89781	108	
234.89565	156	
235.48293	100	
235.89129	126	
236.07879	86	
237.16294	86	
238.15880	86	
239.97566	78	
240.82410	86	
240.94289	78	
241.84759	108	
243.04787	74	
245.94510	78	
246.86089	82	
247.96690	410	
248.83616	78	
248.85341	160	
248.89974	330	
249.96325	520	1+
249.99422	74	
250.46222	76	
251.71714	88	
251.95097	76	
251.98006	162	
252.07383	90	
252.83427	144	
252.96969	602	
253.81073	78	
253.83612	138	
254.08781	76	
254.96341	270	1+
255.07059	142	1+
257.41028	94	
257.85577	86	
258.84756	156	
258.90584	122	
258.94346	122	
260.44927	82	
262.79919	84	
263.83897	100	
264.16789	162	
264.23009	92	
266.02367	80	
266.24574	86	
266.98956	76	
267.83720	212	
268.03410	84	
268.84306	214	
268.89694	124	
269.79801	78	
269.86839	94	
270.94864	88	
270.97799	80	
271.13567	106	
271.58195	106	
271.91435	108	
274.09705	74	
274.19528	122	
275.10615	142	
275.80096	84	
275.85718	324	1+
275.87436	92	
276.10826	106	
279.05421	120	
279.41618	94	
281.04817	76	
281.85228	102	
281.93186	98	
282.88743	108	
282.92257	78	
283.55691	104	
284.10110	74	
285.85454	138	
286.84991	450	1+
288.05366	80	
288.87087	92	
289.89676	102	
290.34401	78	
290.40269	98	
290.85328	232	1+
291.04536	122	
291.43493	76	
292.18201	80	
292.87506	100	
293.10418	210	
293.37541	82	
294.11026	114	
294.29494	96	
295.01402	98	
296.80695	74	
296.86424	84	
297.88911	82	
298.07996	78	
298.22216	76	
298.57857	76	
298.93078	98	
299.87456	78	
300.81678	92	
302.16839	76	
303.94274	90	
304.44376	84	
304.77389	88	
304.78719	246	1+
306.27932	90	
306.88419	128	
307.30338	92	
307.89290	112	
308.86445	130	
309.86412	112	
309.91423	94	
310.88792	82	
312.89790	86	
312.94819	76	
315.24390	78	
316.26271	90	
320.23017	78	
320.96626	100	
323.30627	154	
323.90773	82	
325.89913	88	
326.21670	94	
328.88586	162	
329.32247	80	
330.32391	98	
333.77827	92	
334.09056	170	1+
334.87618	80	
337.40019	84	
337.69314	80	
337.83484	100	
337.86034	80	
339.35158	92	
340.01930	78	
END IONS

###FS:    #m/z: 322.92988 #charge 1+
###MS: 45
###MSMS: 46
BEGIN IONS
TITLE=Cmpd 34, +MS2(322.9299), 28.0-35.0eV, 1.0min #46
RTINSECONDS=58.8395
SCANS=45-46
PEPMASS=322.92988	394898
CHARGE=1+
71.38868	86	
182.88442	74	
190.61276	88	
192.92736	96	
196.88728	72	
198.91517	84	
201.04312	114	
202.04470	84	
205.94716	198	
206.94790	130	
207.87894	90	
207.92519	76	
207.97397	132	
209.92601	118	
212.07808	80	
212.88355	76	
212.89711	88	
213.15944	72	
218.88633	130	
222.95099	72	
223.95773	284	
225.86865	146	
226.03768	72	
227.86319	74	
228.85223	76	
229.85843	84	
231.04947	78	
231.20252	78	
231.91151	96	
232.05849	94	
233.03019	86	
233.88777	96	
234.79550	76	
234.91794	80	
234.95210	74	
235.52257	70	
235.87506	80	
236.12013	88	
237.91232	86	
238.07725	78	
238.94079	308	
239.07673	268	
239.78545	82	
240.09366	76	
240.94033	4610	
240.97221	72	
241.88506	90	
241.94192	3370	
242.05914	84	
242.94152	9052	1+
242.98013	90	
244.09937	76	
244.81902	112	
244.93938	2124	1+
245.55039	76	
245.87327	78	
246.88159	82	
246.97896	364	1+
248.85177	72	
250.42722	80	
250.94818	90	
251.92410	78	
252.13036	92	
252.88491	82	
254.12480	104	
255.10345	130	
255.44986	82	
256.53645	86	
257.80030	172	
257.86784	86	
258.15943	70	
259.83521	72	
260.17884	172	
260.83233	72	
261.85418	78	
261.89113	132	
262.84049	72	
262.90656	78	
263.10535	74	
263.88494	78	
264.84698	76	
264.85339	114	
265.05891	78	
265.85724	74	
266.86410	72	
266.92534	78	
267.07204	94	
268.95164	72	
270.79989	82	
272.83526	80	
272.95682	126	
273.08955	70	
273.78971	238	1+
273.84675	76	
274.02351	78	
274.17801	72	
275.80986	116	
276.14771	84	
277.85411	202	
277.92589	104	
278.03010	100	
278.11403	74	
278.84172	92	
278.97688	72	
279.06717	78	
279.09162	922	1+
279.79618	74	
280.06811	94	
282.88596	204	1+
282.92025	84	
283.06970	346	
283.86116	82	
284.29134	244	
284.87617	94	
285.79815	190	1+
286.93298	72	
288.91244	76	
289.88375	182	
290.78544	80	
290.82542	74	
290.88050	124	
291.81877	78	
293.84449	92	
294.80520	76	
295.84592	194	1+
296.12208	80	
296.84681	234	1+
297.80867	72	
299.78447	86	
301.05889	88	
301.10638	88	
303.94475	76	
304.17756	92	
306.88709	168	
306.92968	94	
307.88823	122	
308.29726	140	
308.79901	140	
308.88220	72	
309.91855	80	
310.30388	158	
310.77534	90	
310.82844	138	
311.16486	78	
311.80347	178	1+
311.85563	140	
312.17090	78	
312.85245	82	
315.95738	118	
317.81991	114	
317.89206	108	
319.78189	84	
322.15331	302	1+
323.88963	84	
324.26599	72	
324.28376	94	
324.89358	338	1+
326.89047	166	
327.26213	72	
327.37330	78	
327.58674	88	
327.95090	84	
END IONS

###FS:    #m/z: 340.94032 #charge 1+
###MS: 45
###MSMS: 47
BEGIN IONS
TITLE=Cmpd 35, +MS2(340.9403), 28.0-35.0eV, 1.0min #47
RTINSECONDS=59.6115
SCANS=45,47
PEPMASS=340.94032	150832
CHARGE=1+
194.86776	74	
201.89802	82	
204.97168	96	
205.94950	142	1+
212.87720	144	
213.87797	172	
213.93906	458	1+
214.97405	78	
215.88528	842	1+
215.93814	146	
217.88139	176	
220.87336	124	
221.94488	76	
222.95399	86	
224.94985	78	
227.01890	118	
228.93721	132	
230.83872	92	
230.89190	106	
231.88994	210	
231.95149	326	
233.86923	86	
233.89768	584	1+
233.94599	146	
234.03234	86	
235.79415	92	
235.88996	178	
235.91662	114	
237.89727	78	
238.08086	76	
238.83839	130	
239.78657	84	
239.89570	80	
239.92339	82	
240.23115	514	
240.78677	98	
240.83470	120	
240.86853	94	
241.83676	196	
242.90068	114	
243.83298	112	
244.03864	88	
244.82397	120	
245.44201	86	
245.93930	80	
246.97496	292	1+
247.86683	80	
248.12413	88	
249.95950	110	
250.98966	114	
253.09820	94	
253.62411	84	
253.90576	78	
254.16005	98	
254.96241	126	
255.01461	90	
255.40480	76	
256.91188	130	
256.95091	96	
257.05226	88	
258.84583	234	
258.86633	80	
259.85258	144	
259.90584	104	
260.91204	138	
261.80240	88	
261.83899	102	
262.85062	152	
263.83806	156	
264.13825	84	
264.41389	104	
265.85707	86	
267.10410	80	
267.13819	110	
267.83698	86	
268.84222	122	
269.15272	128	
269.86856	76	
270.83521	108	
271.91588	78	
272.42224	100	
273.80002	78	
274.17004	78	
275.17136	94	
276.42744	104	
276.81156	84	
276.85390	224	
276.97671	80	
277.81934	78	
277.85137	164	
277.96882	112	
278.24530	78	
278.86280	102	
278.90280	92	
279.54334	76	
279.81105	84	
279.85977	74	
279.89460	80	
281.89308	108	
282.95966	96	
283.41043	90	
283.86514	86	
286.87077	94	
286.95803	80	
287.11416	82	
287.87626	76	
289.78577	80	
290.07443	98	
290.85640	216	
291.78519	116	
292.43663	82	
293.72424	76	
294.28822	156	
294.86718	294	1+
295.94890	78	
295.96955	88	
297.79244	178	
298.99912	86	
299.14733	76	
299.27687	86	
299.78270	78	
299.88230	80	
299.99495	78	
300.26769	84	
302.87248	156	1+
302.94569	100	
303.94493	100	
305.91756	88	
305.93442	106	
306.79436	92	
306.88406	206	
307.28285	94	
308.29749	166	
308.87708	84	
308.89487	82	
309.41965	76	
309.92925	84	
312.59843	92	
315.86329	78	
317.13033	92	
317.32276	94	
320.93365	106	
322.31647	92	
322.33176	80	
323.91452	92	
324.89272	356	1+
325.29284	118	
325.95738	78	
326.16823	96	
326.91147	88	
336.85651	76	
337.69326	78	
338.36373	90	
339.59832	84	
339.83788	92	
341.16117	94	
342.97004	110	
345.10982	76	
END IONS

###FS:    #m/z: 359.96122 #charge 1+
###MS: 45
###MSMS: 48
BEGIN IONS
TITLE=Cmpd 36, +MS2(359.9612), 28.0-35.0eV, 1.0min #48
RTINSECONDS=60.3835
SCANS=45,48
PEPMASS=359.96122	53178
CHARGE=1+
58.54641	86	
118.96972	84	
133.17888	78	
205.95110	144	
207.08312	86	
212.04592	92	
214.90205	88	
222.95105	754	1+
223.02548	92	
224.89106	96	
224.94840	916	
224.96706	174	1+
225.01967	180	
226.94670	802	1+
226.97119	204	
227.93019	164	
227.97487	80	
228.94284	748	1+
230.84231	100	
233.42058	88	
233.92732	86	
233.96284	78	
234.12279	78	
234.86610	174	
234.99883	82	
235.85058	88	
236.83821	80	
236.85591	88	
238.97053	114	
240.83572	148	
240.93824	860	1+
240.96220	610	1+
241.88351	84	
242.26778	80	
242.94165	132	
242.95609	446	1+
243.11114	78	
243.87874	198	1+
243.90603	88	
244.95580	514	
245.94539	206	
245.96836	260	1+
246.95421	254	
248.80226	546	1+
249.92609	92	
250.94716	278	
250.97031	94	
251.03659	78	
251.10017	102	
252.08367	98	
252.10086	86	
254.84990	82	
254.90481	84	
256.10390	90	
256.12552	78	
256.93777	80	
257.16008	80	
257.98927	88	
258.14125	340	1+
258.92261	132	
258.97130	238	
259.94027	96	
260.96923	154	
261.60190	104	
261.96846	124	
262.80895	98	
262.94774	94	
262.97098	292	1+
265.42885	106	
265.73297	84	
265.82243	118	
266.81441	514	1+
267.16415	88	
268.81170	114	
268.95750	130	
269.84445	82	
270.18343	80	
272.93112	80	
275.97244	90	
276.34733	98	
276.85629	242	1+
276.97481	88	
277.26124	82	
277.49194	98	
278.14507	82	
278.35717	86	
278.79898	136	
279.79666	98	
280.72727	78	
280.79279	824	1+
281.86217	258	1+
281.92523	102	
282.99049	96	
283.06924	124	
284.57301	80	
284.82857	120	
286.82280	90	
287.41174	84	
287.42860	82	
288.78331	86	
290.07618	82	
291.11885	92	
291.79556	102	
292.43684	150	
293.86088	100	
294.27600	90	
294.86713	88	
295.94099	172	1+
296.11780	78	
296.81173	234	
297.03142	88	
297.14791	86	
297.80863	130	
297.92726	80	
298.58493	94	
298.80441	1820	1+
299.85696	146	
299.99737	90	
301.07952	134	
301.28960	86	
301.79179	138	
301.85884	92	
302.11176	82	
303.94719	90	
305.78205	88	
306.27844	84	
306.43512	82	
306.84011	84	
308.14017	96	
309.13253	82	
309.22930	82	
309.87745	82	
310.41148	124	
310.86830	92	
314.81816	142	
314.93671	80	
316.81682	472	1+
318.93139	128	
320.81530	260	1+
321.81695	216	1+
322.92735	234	
323.01899	96	
323.08099	112	
323.13024	78	
326.65605	78	
326.88216	92	
327.40541	86	
328.39388	100	
328.79677	78	
328.89698	112	
329.18550	142	
329.87035	126	
330.76153	100	
333.90196	86	
336.87702	84	
336.94703	378	1+
337.11798	298	
337.38850	80	
338.14152	132	
341.26093	82	
343.25338	100	
343.27269	102	
344.91165	92	
352.88762	254	1+
353.04099	84	
354.04295	78	
355.91884	86	
358.20239	216	
358.41832	100	
360.79367	78	
361.86517	92	
363.72897	78	
364.20223	88	
END IONS

###FS:    #m/z: 322.92962 #charge 1+
###MS: 49
###MSMS: 50
BEGIN IONS
TITLE=Cmpd 37, +MS2(322.9296), 28.0-35.0eV, 1.1min #50
RTINSECONDS=64.0765
SCANS=49-50
PEPMASS=322.92962	367182
CHARGE=1+
173.86828	68	
192.66462	82	
192.88787	78	
193.02577	66	
195.06653	72	
198.87679	90	
198.98244	66	
201.04359	170	
202.05142	70	
202.85359	92	
204.12858	86	
205.94939	140	
205.99438	70	
206.92566	76	
208.10532	68	
211.83164	68	
212.89652	78	
214.11785	84	
214.88819	196	1+
215.97466	66	
221.94209	132	
222.86412	68	
222.95389	76	
223.87013	72	
223.96240	328	1+
225.86216	80	
226.86543	68	
227.93075	146	
231.07022	68	
232.45894	98	
233.03813	70	
233.79204	72	
233.86315	72	
235.97497	66	
236.77931	86	
237.79884	82	
237.95786	92	
238.94385	216	
239.08144	358	1+
240.94064	2574	
241.08343	66	
241.38896	80	
241.79978	124	
241.94179	1920	
242.81910	368	1+
242.94154	6952	1+
243.84273	72	
244.93953	1648	1+
244.97929	66	
246.97468	640	1+
247.08102	68	
248.86446	76	
252.08158	84	
252.10307	84	
252.42511	126	
253.91939	68	
254.80897	86	
258.15954	72	
258.83169	132	
260.03909	72	
260.14416	80	
261.82815	418	1+
261.88381	70	
261.94361	70	
262.13227	78	
262.17635	70	
262.83047	316	1+
262.96303	112	
263.86892	90	
264.79389	192	
264.91904	82	
265.06329	156	
265.96721	78	
266.06539	68	
267.10425	72	
267.14205	78	
268.26307	70	
269.44525	88	
270.83563	66	
271.95047	92	
272.39777	68	
272.81850	66	
273.01438	78	
273.44256	90	
273.96479	86	
274.19027	80	
274.39770	92	
274.98801	66	
275.80300	80	
275.92336	68	
278.02823	66	
278.12663	72	
278.24725	66	
278.87851	82	
278.92160	74	
279.09130	774	1+
279.24779	86	
279.26609	72	
279.82264	98	
279.84308	78	
280.07116	74	
280.79282	68	
281.09555	72	
282.87915	72	
283.06619	146	
283.96233	78	
284.08034	84	
284.11971	72	
284.29006	374	
284.87583	146	
285.00814	74	
286.86862	94	
287.00396	90	
287.42845	76	
288.20537	78	
288.43061	70	
289.79185	70	
289.88003	158	
291.16704	74	
292.39377	72	
294.24239	72	
295.16752	76	
296.83467	68	
296.87278	66	
298.04999	84	
298.41519	80	
299.78883	72	
299.92095	96	
300.06956	72	
300.83167	66	
302.06159	68	
304.87916	242	1+
304.95613	90	
305.21976	92	
305.91943	82	
306.88157	98	
307.05039	72	
307.31259	74	
307.56025	92	
307.84446	72	
308.07958	74	
308.12682	84	
308.29875	228	1+
309.91359	82	
310.27967	74	
310.30396	126	
310.89855	76	
311.26892	82	
311.78935	70	
311.98213	80	
312.87225	70	
315.84583	78	
316.80492	76	
317.41049	76	
323.74197	68	
323.98062	70	
324.20432	68	
325.25747	76	
325.89732	146	
326.88897	128	
327.76879	72	
328.18894	66	
END IONS

###FS:    #m/z: 363.95561 #charge 1+
###MS: 49
###MSMS: 51
BEGIN IONS
TITLE=Cmpd 38, +MS2(363.9556), 28.0-35.0eV, 1.1min #51
RTINSECONDS=64.8485
SCANS=49,51
PEPMASS=363.95561	57464
CHARGE=1+
144.63563	92	
189.85867	196	
190.86474	128	
191.85556	116	
196.85937	100	
196.88197	86	
201.12744	84	
209.94340	184	
210.38308	90	
210.88142	132	
212.88154	602	1+
222.87730	84	
222.94977	328	
223.95495	160	
224.94768	1004	1+
224.97273	206	
224.99163	78	
225.93414	84	
226.89883	112	
226.94722	1054	1+
226.96980	166	
227.92786	148	
227.98949	96	
228.42923	82	
228.82626	86	
228.89317	126	
228.94237	1202	1+
230.88980	1404	1+
230.92660	96	
231.22783	90	
231.79568	80	
232.25569	84	
232.88578	140	
233.90498	92	
234.87917	140	
235.04048	82	
237.84433	82	
238.13607	82	
238.21544	100	
238.84051	150	
238.89534	146	
239.69025	86	
240.09958	78	
240.83457	108	
240.94019	342	
240.96253	502	1+
241.83535	88	
241.94009	2010	1+
242.44930	84	
242.94185	1238	1+
243.81590	88	
243.83768	90	
243.89854	82	
243.95835	118	
244.81356	142	
244.87945	86	
244.93968	116	
244.95768	560	
245.82717	110	
245.84032	94	
245.89211	120	
245.94195	160	
246.95163	602	1+
246.97503	114	
247.80155	362	1+
248.90134	598	
251.07651	98	
251.80319	122	
252.89727	86	
253.03190	102	
253.62211	92	
255.93269	88	
258.84231	338	1+
260.34214	96	
260.96653	292	1+
261.09564	84	
261.84088	258	
262.82455	238	1+
265.83009	100	
266.04351	92	
266.78547	172	
266.81190	1204	1+
266.85013	92	
267.09748	94	
267.14628	90	
268.79600	84	
268.83901	116	
268.95644	106	
269.80804	86	
269.90476	300	1+
269.96733	134	
270.80005	186	
270.83466	118	
270.85566	86	
271.38577	82	
272.93310	86	
275.69714	88	
275.83774	86	
276.85452	254	
277.84288	268	1+
277.85728	122	
277.92060	286	1+
278.79748	186	
279.79177	130	
279.86465	114	
279.94986	82	
280.79176	1406	1+
281.42932	86	
281.86567	108	
282.12202	88	
282.93490	92	
282.97421	120	1+
283.79030	158	
283.85345	172	1+
284.13808	78	
284.73461	100	
284.79565	116	
285.79438	88	
285.84635	166	
287.41585	82	
289.04378	88	
289.80858	88	
291.15836	92	
291.86501	78	
292.93582	118	
293.88206	100	
296.80821	724	1+
298.08087	88	
298.80040	1236	1+
299.20859	82	
299.86708	120	
300.40360	80	
301.79887	272	
301.86108	322	
302.79629	120	
302.85617	836	1+
303.80971	88	
303.85746	600	1+
305.84244	100	
308.29187	214	
309.40634	90	
309.88039	144	
310.87263	90	
312.08222	102	
314.94517	102	
315.81835	418	1+
316.81229	522	1+
319.02696	80	
319.88013	146	
320.50713	90	
321.57199	88	
321.81891	316	1+
324.01794	104	
326.17038	78	
328.03338	92	
328.29607	80	
328.80562	86	
329.87099	134	
329.99560	86	
330.87229	236	
339.89467	94	
343.27441	134	
345.71230	80	
346.30390	80	
347.58939	104	
348.40858	82	
349.32229	80	
351.39071	80	
352.89072	170	
355.43058	90	
356.41964	92	
356.87389	114	
358.86950	80	
366.17539	80	
366.92766	138	
367.31394	80	
368.26980	82	
END IONS

###FS:    #m/z: 359.96112 #charge 1+
###MS: 49
###MSMS: 52
BEGIN IONS
TITLE=Cmpd 39, +MS2(359.9611), 28.0-35.0eV, 1.1min #52
RTINSECONDS=65.621
SCANS=49,52
PEPMASS=359.96112	48482
CHARGE=1+
184.93918	88	
191.10324	76	
203.38395	82	
205.94796	134	
206.91687	88	
208.88393	76	
208.94801	92	
209.94552	182	
215.10926	98	
216.86189	82	
221.89656	150	
222.88991	86	
222.95151	582	1+
224.94691	544	1+
225.86420	78	
225.97292	92	
226.89638	156	
226.94741	1156	1+
226.96982	96	
227.92951	242	
228.94242	960	1+
229.09559	76	
230.88542	90	
231.07196	80	
231.40606	86	
234.07736	104	
234.86158	86	
234.94996	90	
236.96053	84	
237.90288	80	
238.97045	90	
240.13128	90	
240.93983	326	
240.96321	544	
241.79548	76	
241.83024	92	
241.94276	372	
242.95818	256	
243.90050	86	
244.10778	78	
244.95656	450	
245.89067	76	
245.93614	80	
246.95313	1108	1+
246.97467	260	1+
247.13080	140	
248.80533	352	
249.79950	154	
250.89599	80	
250.94768	184	
251.09421	200	1+
251.17771	78	
252.87562	164	
253.39532	78	
255.40510	72	
256.61486	102	
256.95770	116	
257.84805	72	
258.14806	126	
258.42812	76	
258.72998	74	
258.84899	332	1+
258.97367	288	1+
259.04607	78	
259.80975	76	
259.91054	74	
260.96713	142	
261.90204	72	
261.97135	82	
263.79687	90	
264.79701	114	
264.86711	76	
264.97109	76	
265.97572	112	
266.81348	690	1+
267.07012	76	
268.91310	78	
268.95401	136	
269.84562	104	
271.08521	230	1+
272.04343	78	
273.84809	216	1+
273.93206	84	
274.18250	74	
274.87603	86	
277.10358	78	
277.91745	266	1+
279.14512	80	
279.79899	130	
280.79486	354	
280.87572	132	
281.79598	198	
283.84460	76	
283.86524	100	
284.42818	90	
284.82462	286	1+
285.05181	92	
286.83140	90	
286.93027	152	
289.07532	88	
289.87750	72	
291.05566	76	
292.89826	102	
293.43445	98	
293.82756	74	
294.57308	72	
294.81531	114	
294.85053	164	
295.40246	88	
295.93288	124	
296.80880	352	
296.86015	72	
297.26824	104	
297.42493	86	
297.80952	190	
297.82769	92	
297.87413	76	
298.41720	100	
298.80412	1790	1+
299.83066	100	
299.87173	216	1+
301.08183	118	
302.78154	86	
302.92145	104	
303.88279	74	
305.26662	102	
306.29760	100	
309.80174	92	
310.87332	100	
312.68301	76	
316.81468	172	
317.08863	100	
317.81754	78	
318.00053	84	
320.05959	94	
321.82113	150	
323.01131	116	
324.21277	82	
324.88129	82	
325.10443	80	
325.94910	182	1+
326.16131	74	
329.30254	86	
329.32464	82	
329.87447	108	
332.26381	82	
333.10750	74	
334.12625	198	1+
334.28770	120	
336.94321	326	1+
337.11129	84	
338.19451	72	
338.96443	84	
340.86654	96	
340.94364	84	
342.17076	84	
342.90491	114	
344.41205	112	
344.80907	84	
348.72115	74	
349.40953	122	
350.10279	82	
351.18123	84	
352.88886	186	
356.18107	78	
357.32177	92	
361.89522	88	
363.17159	76	
364.84908	78	
END IONS

###FS:    #m/z: 336.94533 #charge 1+
###MS: 53
###MSMS: 54
BEGIN IONS
TITLE=Cmpd 40, +MS2(336.9453), 28.0-35.0eV, 1.2min #54
RTINSECONDS=69.3015
SCANS=53-54
PEPMASS=336.94533	60010
CHARGE=1+
70.94729	84	
192.88671	140	
195.98706	72	
198.05683	72	
200.14117	88	
203.93032	68	
203.97252	72	
205.94597	222	
211.94334	1536	1+
211.98542	80	
212.87871	482	1+
213.93984	440	
214.89636	136	
215.88731	388	
217.88213	348	
220.89619	72	
222.97414	108	
223.95907	134	
223.97607	122	
225.99519	78	
227.19271	70	
227.89076	320	1+
228.84500	78	
228.89186	216	1+
228.91018	124	
228.96375	74	
229.15405	110	
229.95331	1312	1+
230.06133	90	
230.89271	520	1+
231.95089	798	1+
233.89635	188	
234.89848	144	
235.80356	92	
235.82351	202	1+
235.89449	136	
236.12582	74	
237.06197	144	
238.88888	72	
239.84821	72	
239.90703	144	
239.98124	78	
240.12961	70	
241.84032	76	
242.83924	124	
245.11030	76	
246.97507	202	
247.96542	170	
248.17248	92	
248.89833	378	1+
249.83142	146	1+
249.96161	266	
251.15662	86	
251.92271	156	
251.95871	68	
252.96974	500	
253.90976	74	
254.08770	70	
254.91786	108	
254.96535	492	
255.07342	156	
255.37144	84	
255.91154	76	
255.94877	76	
256.26690	72	
256.85320	128	
256.88991	118	
256.90822	70	
257.95230	96	
258.14173	80	
258.49721	78	
258.84489	164	
259.85546	140	
260.15224	102	
260.81794	70	
260.85197	68	
262.14220	68	
262.88238	70	
262.92422	108	
263.10184	70	
263.85498	72	
263.89669	92	
264.87288	68	
264.89916	78	
265.95921	68	
266.13167	90	
266.16174	86	
266.84708	112	
266.97593	82	
268.83910	516	1+
270.98224	192	
271.86944	76	
271.90765	78	
273.79015	70	
274.13533	68	
274.55038	76	
274.81470	74	
274.87824	70	
274.97187	74	
276.85560	480	1+
277.82746	84	
277.87545	230	1+
278.83812	86	
279.08565	74	
279.15534	78	
279.83305	172	
279.84765	72	
279.92196	106	
279.96643	76	
280.26139	108	
283.13122	76	
284.87162	70	
284.89202	96	
286.85118	200	1+
288.94167	78	
289.88160	94	
292.81555	114	
293.99333	182	1+
294.17726	70	
294.91673	86	
295.14024	76	
295.20768	72	
296.85583	68	
297.81271	94	
298.04367	78	
298.08210	92	
298.18362	100	
298.80095	136	
299.83030	100	
299.87392	92	
300.87197	88	
303.40968	74	
304.23827	98	
304.94956	70	
305.89369	72	
305.93893	78	
306.88877	116	
307.89305	108	
308.89333	82	
309.14301	70	
309.31589	82	
309.92088	76	
310.87935	68	
314.92571	76	
315.83280	68	
315.88523	78	
317.43195	72	
318.67379	86	
322.26109	70	
322.28536	106	
322.31192	74	
323.30023	82	
324.06447	76	
324.88892	270	1+
325.92401	78	
326.56049	80	
327.99555	92	
329.34253	78	
329.87413	206	1+
333.28722	74	
333.35678	70	
335.61841	100	
337.18643	130	
337.33024	68	
339.23182	134	
340.83934	94	
340.87786	80	
END IONS

###FS:    #m/z: 363.95593 #charge 1+
###MS: 53
###MSMS: 55
BEGIN IONS
TITLE=Cmpd 41, +MS2(363.9559), 28.0-35.0eV, 1.2min #55
RTINSECONDS=70.0735
SCANS=53,55
PEPMASS=363.95593	50040
CHARGE=1+
94.90454	96	
111.71472	72	
185.86537	78	
189.86293	180	
191.86423	128	
207.87189	156	
209.13598	78	
209.86574	134	
209.94171	304	1+
212.87634	282	
222.95141	440	1+
224.83866	92	
224.94930	182	
224.97916	150	
225.88431	152	
226.89300	82	
226.94684	916	1+
226.96641	110	
227.93410	1592	1+
228.89380	314	1+
228.93971	1016	1+
230.88789	1188	1+
230.94327	78	
233.93485	90	
235.84662	74	
236.80011	80	
237.05884	94	
238.84318	80	
238.85660	82	
240.83400	256	1+
240.94051	556	
240.95919	402	
241.91765	80	
241.93959	1748	1+
242.82216	74	
242.89626	148	
242.94088	1150	1+
243.82736	196	
244.89500	78	
244.94086	430	1+
244.95563	680	
246.08498	88	
246.85675	80	
246.95446	692	1+
246.97390	124	
248.39110	90	
248.80280	244	
248.89999	246	
249.03777	74	
249.80337	116	
250.79766	212	
250.92695	92	
250.94600	170	
251.07854	102	
251.79984	150	
252.08366	94	
252.10507	144	
252.89621	192	1+
253.78662	80	
253.83919	76	
255.84680	80	
256.89447	86	
257.10107	86	
258.14579	94	
258.84482	106	
258.97310	374	1+
259.07972	116	
259.84856	186	
259.94219	92	
262.87661	94	
263.17336	172	1+
263.84002	126	
265.26111	76	
265.97389	166	
266.81104	888	1+
267.97345	80	
268.95645	164	
269.02005	92	
269.46513	98	
269.80672	122	
269.92109	90	
269.96565	216	
270.42817	96	
271.42579	96	
272.21366	78	
273.91798	86	
273.96666	82	
274.81679	80	
277.08508	92	
277.81929	92	
277.86226	86	
277.92169	190	
278.40730	86	
278.79889	150	
278.85225	142	
279.10225	112	
279.79628	110	
279.85544	138	
280.79148	1444	1+
280.84664	262	1+
281.84840	188	1+
281.86946	206	
281.90913	74	
282.78910	408	1+
282.83124	116	
283.83527	124	
283.85353	106	
283.98460	84	
284.82357	358	1+
284.89875	72	
285.84330	182	
287.82202	74	
287.93032	84	
287.95111	82	
290.36716	82	
290.78827	78	
290.80433	100	
291.41422	96	
291.86296	80	
293.85069	148	
295.92956	134	
296.80886	224	
296.84890	96	
297.79171	82	
297.80867	294	
298.80388	1348	1+
299.37017	84	
299.87590	166	
300.79983	488	1+
300.85990	340	1+
301.79240	154	
301.86200	294	1+
302.79475	120	
302.81112	230	1+
303.85605	212	
307.31489	78	
310.80869	78	
310.82737	86	
310.87366	144	
312.95019	94	
313.97841	82	
314.13149	116	
314.81592	128	
314.87115	86	
316.81252	608	1+
317.81584	478	1+
317.94207	74	
319.80247	134	
321.74453	90	
321.82343	104	
321.86661	110	
322.07385	76	
322.18878	90	
323.81498	72	
324.06471	80	
324.14113	154	
324.80892	104	
324.88865	120	
325.35448	76	
326.17680	76	
326.86769	204	
326.94917	80	
327.08004	76	
327.86818	80	
328.83889	86	
329.17784	90	
329.86864	78	
333.26701	94	
336.94011	78	
337.94409	80	
348.65245	76	
349.29360	76	
349.31579	88	
350.22227	76	
351.64402	74	
351.88656	188	1+
355.41885	96	
355.49289	92	
362.88628	76	
END IONS

###FS:    #m/z: 359.96134 #charge 1+
###MS: 53
###MSMS: 56
BEGIN IONS
TITLE=Cmpd 42, +MS2(359.9613), 28.0-35.0eV, 1.2min #56
RTINSECONDS=70.8455
SCANS=53,56
PEPMASS=359.96134	44084
CHARGE=1+
183.93348	102	
201.05968	86	
201.87375	108	
205.95539	80	
207.16622	76	
207.97279	128	
208.30752	92	
209.94272	180	
216.86126	84	
217.93342	92	
221.08604	114	
221.89157	134	
222.95120	378	
223.95841	188	
224.90715	74	
224.94635	348	
225.88669	128	
225.94667	208	
226.79684	76	
226.89572	176	
226.94656	866	1+
228.90067	104	
228.94211	866	1+
230.12271	76	
232.42146	100	
233.60605	80	
233.86638	78	
234.65855	92	
234.82421	92	
238.93997	112	
240.43239	90	
240.78844	104	
240.93834	762	1+
240.96151	582	1+
242.85831	86	
242.88546	74	
242.96024	326	
243.17308	78	
243.91055	76	
244.95507	314	
245.16030	78	
245.93935	120	
246.82791	72	
246.89348	80	
246.95118	210	
247.80596	126	
248.80163	870	1+
249.95921	78	
250.94557	116	
251.07070	154	
252.03698	90	
252.92657	78	
253.59275	74	
255.07130	76	
257.79071	72	
258.14388	122	
259.94023	88	
260.83382	128	
260.89341	76	
260.96875	358	
263.93860	88	
264.82008	258	1+
266.07950	84	
266.81492	844	1+
267.96740	284	1+
269.41685	80	
269.85635	82	
272.10201	80	
272.81993	76	
274.81853	118	
275.06750	76	
275.16701	84	
275.81210	76	
276.11104	80	
276.85454	360	1+
277.01575	92	
277.91972	80	
278.80049	318	1+
279.11252	76	
279.92512	110	
280.79229	1198	1+
280.86052	80	
280.90210	76	
282.91833	92	
283.06589	158	
283.42059	96	
283.44058	74	
283.98731	74	
284.82642	418	1+
285.36072	86	
285.93766	72	
287.09981	82	
289.39398	76	
289.47203	96	
289.87537	88	
291.13969	76	
291.43308	96	
292.44289	96	
292.93580	76	
293.85150	190	1+
293.92662	84	
294.81557	82	
296.80874	204	1+
297.15389	108	
297.87175	154	
298.80277	1330	1+
299.87137	134	
300.42270	84	
301.79717	74	
302.81141	80	
302.94377	88	
303.82503	82	
305.11483	78	
306.42036	76	
306.79207	110	
306.89739	84	
307.13627	104	
308.86011	92	
308.91860	94	
309.00936	82	
309.11920	94	
309.17114	72	
310.88603	74	
311.08037	94	
311.13054	144	
311.95854	74	
312.85245	72	
314.81579	100	
314.89751	86	
315.80939	88	
315.88625	110	
316.43137	86	
316.81235	400	1+
318.23364	94	
318.93904	102	
321.81645	176	
321.87302	72	
322.92719	88	
323.01488	376	1+
324.05128	82	
324.90210	186	
325.25710	84	
325.29034	102	
329.18165	88	
329.26227	108	
329.86957	80	
330.22553	76	
332.41133	74	
332.87312	98	
334.91448	110	
335.13015	82	
336.31806	84	
336.55025	88	
336.94680	116	
337.11371	260	1+
337.94600	96	
338.97145	96	
340.18772	198	1+
342.06002	104	
342.95308	100	
343.26770	118	
352.89339	90	
352.97658	78	
358.20093	90	
359.20003	78	
360.17357	76	
362.31104	108	
363.11299	74	
363.94900	102	
END IONS

###FS:    #m/z: 340.94035 #charge 1+
###MS: 57
###MSMS: 58
BEGIN IONS
TITLE=Cmpd 43, +MS2(340.9403), 28.0-35.0eV, 1.3min #58
RTINSECONDS=74.5155
SCANS=57-58
PEPMASS=340.94035	142376
CHARGE=1+
180.92018	92	
192.06687	76	
192.92553	74	
193.94662	92	
196.99400	90	
205.94939	108	
210.93803	152	
211.90516	80	
212.87705	182	
213.87856	276	
213.93960	656	1+
214.86265	110	
215.88633	636	
215.94010	214	
217.87940	292	1+
218.89672	80	
220.87806	100	
223.96285	196	
224.98149	74	
225.09704	86	
226.87087	76	
227.11507	72	
227.84489	72	
228.84894	146	
228.89508	112	
229.04398	88	
229.50494	92	
229.61085	78	
230.88984	274	1+
230.90555	200	
231.95030	398	
232.88231	142	
233.90012	408	1+
233.94603	146	
235.79377	84	
235.89328	124	
236.11086	102	
236.50534	72	
236.89331	138	
237.90851	88	
239.42418	88	
239.79366	90	
239.83857	74	
240.13365	76	
240.22787	274	1+
240.83291	178	
240.84845	92	
240.93723	72	
240.96350	124	
240.98875	72	
241.83880	148	
242.83759	198	
242.92156	78	
242.94315	220	
243.83004	142	
244.82789	132	
244.86780	76	
245.83075	84	
245.84222	74	
249.41609	76	
249.92712	102	
249.96052	184	
250.33620	78	
250.97228	80	
251.95298	74	
252.26510	88	
253.99379	74	
254.96654	138	
255.07623	268	1+
255.96635	72	
256.17443	80	
256.87489	134	
257.13074	100	
257.80079	72	
258.84543	1190	1+
259.83127	136	
260.83320	136	
261.84431	132	
261.90335	126	
261.93163	82	
263.16311	88	
264.54324	76	
265.06680	74	
268.02783	102	
268.84227	152	
269.04641	74	
269.82814	76	
270.83090	276	1+
270.85120	100	
271.16706	80	
272.74886	94	
272.97487	114	
273.89974	72	
274.42419	94	
274.85945	136	
274.90025	88	
275.15285	78	
276.14791	74	
276.85598	576	
277.15449	72	
277.86286	266	
278.44194	102	
278.84431	842	1+
278.92143	86	
278.99928	76	
280.43293	90	
280.86704	106	
280.93418	76	
281.37134	74	
281.82063	80	
281.89684	76	
282.05361	82	
282.87237	110	
283.86740	72	
286.03337	88	
292.43389	148	
294.86579	472	1+
295.05791	86	
296.12216	86	
296.85266	190	1+
297.83124	94	
298.02250	74	
298.08220	88	
298.30472	150	
298.91770	78	
299.06013	164	
299.96729	82	
301.08640	150	
302.89450	84	
304.67119	72	
305.27552	84	
307.07598	90	
307.80463	104	
307.87275	78	
307.89435	80	
308.29278	148	
308.79768	78	
309.88826	80	
315.06707	74	
316.14708	72	
316.19949	78	
317.86557	76	
318.09131	74	
319.88484	84	
320.11114	82	
321.12930	78	
324.89619	140	
326.88494	76	
328.31839	76	
329.94866	102	
330.81455	100	
330.98246	78	
333.78756	74	
334.82925	82	
335.84787	92	
337.83762	136	
338.83597	72	
339.29979	88	
342.89189	72	
343.91121	114	
344.28914	72	
END IONS

###FS:    #m/z: 363.95576 #charge 1+
###MS: 57
###MSMS: 59
BEGIN IONS
TITLE=Cmpd 44, +MS2(363.9558), 28.0-35.0eV, 1.3min #59
RTINSECONDS=75.288
SCANS=57,59
PEPMASS=363.95576	57840
CHARGE=1+
183.93209	90	
189.86489	154	
191.85738	200	
192.88810	78	
193.11302	102	
209.94324	310	1+
210.88494	144	
212.87898	554	
214.89509	108	
219.08573	90	
222.95264	362	1+
223.82937	80	
224.94994	288	
224.97263	146	
225.89044	76	
225.95101	158	
225.97419	106	
226.94646	1576	1+
226.96959	300	
227.83359	84	
227.93719	1386	1+
228.02656	102	
228.89430	360	
228.94130	1180	1+
230.88711	940	1+
232.88707	396	
234.09446	242	1+
234.14729	182	
236.93811	82	
240.09732	108	
240.83328	88	
240.94114	746	1+
240.96265	552	
241.43886	80	
241.83946	84	
242.81885	80	
242.86227	78	
242.94155	1132	1+
243.83188	204	
244.82171	154	
244.93928	144	
244.95778	588	
245.94300	394	
246.90412	108	
246.95385	348	
246.97449	118	
247.37806	98	
248.80218	200	
248.90049	502	
249.08419	108	
249.15023	78	
249.80338	214	
250.79882	332	
250.94539	144	
251.04364	92	
251.07583	116	
251.14105	84	
252.90483	76	
253.16508	98	
253.83546	112	
253.90685	190	
256.10404	78	
256.15913	74	
257.47738	86	
258.84384	226	
258.94646	130	
258.97139	78	
258.99092	80	
259.84748	110	
260.83145	260	1+
260.96682	150	
261.88990	106	
264.81843	90	
265.81713	194	
266.78292	74	
266.81502	606	1+
267.84519	92	
267.86835	112	
267.97277	136	
268.80984	304	1+
268.95710	458	1+
269.79791	116	
269.96838	324	1+
272.83768	76	
273.92206	118	
274.06834	100	
274.92869	82	
275.04914	96	
276.85872	238	1+
276.91165	88	
277.08525	96	
278.09726	212	1+
278.80042	294	
279.80082	134	
280.79174	1016	1+
281.01782	92	
281.85690	152	
282.78761	414	1+
283.79406	270	1+
283.98092	148	
284.82609	120	
284.98648	84	
285.82262	138	
285.84290	116	
285.99583	80	
287.41786	86	
287.93642	86	
292.43610	78	
292.86443	94	
292.94213	76	
294.12670	84	
295.99086	80	
296.81016	276	
296.93052	86	
297.80695	224	
298.80376	1944	1+
300.79919	256	
300.93587	76	
301.79906	316	
301.85977	388	
302.80205	212	
302.85712	512	1+
303.01651	78	
303.15100	74	
303.82918	88	
303.85687	324	1+
304.03241	108	
304.83201	88	
305.16382	100	
306.87931	144	
306.93632	80	
309.12973	102	
310.32738	78	
310.78613	78	
311.31867	94	
312.82416	92	
313.85645	74	
314.40942	78	
314.71002	84	
314.81619	318	1+
315.81787	312	1+
317.80777	142	
318.93380	132	
320.81815	302	1+
321.86224	86	
322.10733	82	
322.86334	76	
322.93541	78	
323.16989	98	
323.84654	126	
324.89257	126	
325.89076	100	
325.91083	84	
327.87335	82	
332.91520	96	
334.91999	146	
336.94459	192	1+
340.39967	88	
340.94351	124	
342.71666	84	
343.60381	80	
345.71253	94	
347.30357	86	
348.17137	94	
349.14331	80	
350.93072	92	
352.80768	142	
352.88656	164	
358.79055	74	
360.93453	116	
361.28315	90	
362.83743	114	
363.15610	122	
363.23018	80	
367.55593	90	
368.43003	100	
END IONS

###FS:    #m/z: 336.94547 #charge 1+
###MS: 57
###MSMS: 60
BEGIN IONS
TITLE=Cmpd 45, +MS2(336.9455), 28.0-35.0eV, 1.3min #60
RTINSECONDS=76.0605
SCANS=57,60
PEPMASS=336.94547	57510
CHARGE=1+
89.03961	72	
144.95181	70	
191.10654	80	
198.96696	82	
200.02482	78	
205.04892	106	
208.52768	74	
210.88689	70	
210.89976	70	
211.94431	1286	
212.87983	268	1+
213.94186	138	
214.89852	72	
215.88611	346	1+
217.88141	236	
223.97013	126	
224.83731	70	
224.97724	74	
226.13364	78	
226.89290	78	
228.84209	150	
228.89413	114	
229.95404	1456	
230.88965	786	1+
231.48632	92	
231.95007	374	
232.17815	88	
232.41410	80	
233.82772	70	
233.89697	182	1+
234.13965	72	
234.83421	134	
235.83190	74	
236.96448	80	
237.07047	78	
239.84976	194	
239.92818	70	
240.83536	142	
240.89917	94	
240.96738	70	
241.81863	72	
241.84090	496	1+
243.07462	80	
244.83977	80	
244.97734	68	
245.88795	286	1+
246.65818	70	
247.96584	118	
248.83816	72	
248.96651	186	1+
249.83343	212	1+
249.99013	82	
250.95533	82	
251.92726	92	
252.96966	996	
253.10817	84	
253.80554	70	
253.90769	68	
254.08364	102	
254.96740	294	
255.07641	150	
255.90165	96	
256.07254	68	
256.86879	84	
256.96730	86	
257.83325	92	
257.85027	122	
257.92245	84	
258.68646	106	
258.84736	428	1+
260.14991	84	
260.82852	70	
260.84394	68	
261.38925	82	
261.85206	78	
262.87053	66	
263.17329	78	
263.95090	72	
264.87141	88	
265.08375	126	
266.14554	70	
266.85082	90	
267.05584	68	
267.13223	76	
267.95547	82	
267.99995	78	
268.84134	506	1+
269.81999	74	
269.85814	134	
270.86176	72	
271.02708	86	
271.87737	66	
271.91592	130	
274.86060	66	
275.86453	92	
276.85898	736	1+
276.97772	74	
277.83557	70	
279.02215	78	
279.80199	66	
280.87726	70	
280.91257	92	
281.05146	202	1+
283.95017	86	
285.38165	114	
285.57209	68	
285.86209	86	
286.85292	130	
288.85757	212	1+
288.94384	80	
289.07730	98	
289.78968	78	
289.88605	72	
291.61312	86	
292.06842	72	
292.13147	70	
292.43780	88	
292.83709	82	
292.87932	142	
292.96113	66	
292.99693	92	
294.03195	80	
294.11210	90	
294.27814	82	
294.87328	154	
295.97197	78	
296.88323	100	
297.11183	80	
297.87649	104	
298.01456	70	
299.87113	208	
299.92255	84	
300.07194	72	
301.02134	74	
303.14892	76	
303.88466	68	
307.88124	88	
307.89367	152	
309.03091	70	
309.87957	70	
310.87867	284	1+
311.97769	112	
312.67414	92	
314.00005	84	
314.85852	158	1+
317.43665	140	
317.88226	104	
318.59921	86	
319.09487	82	
320.43062	136	
322.95367	90	
324.88790	146	
329.73681	76	
329.86967	108	
330.83874	70	
331.00944	78	
332.16997	72	
333.79215	80	
333.86854	68	
334.80909	70	
335.31466	96	
336.13122	74	
337.25575	94	
338.95810	74	
341.74650	80	
END IONS

###FS:    #m/z: 322.92985 #charge 1+
###MS: 61
###MSMS: 62
BEGIN IONS
TITLE=Cmpd 46, +MS2(322.9298), 28.0-35.0eV, 1.3min #62
RTINSECONDS=79.719
SCANS=61-62
PEPMASS=322.92985	393428
CHARGE=1+
181.86611	84	
183.89019	68	
192.88760	114	
193.89213	96	
201.04191	126	
205.15642	64	
205.94567	84	
205.97716	64	
206.94882	80	
209.08808	68	
209.91807	78	
210.89734	274	1+
215.04074	86	
220.14303	64	
221.89020	64	
221.94180	184	
222.86974	52	
223.95915	412	
224.11806	86	
224.84101	92	
226.84321	70	
226.87087	84	
226.95367	66	
228.91096	136	
229.70764	74	
230.60173	66	
230.82936	74	
230.90407	68	
235.05546	92	
235.11002	78	
236.11089	88	
237.89169	86	
238.05622	62	
238.11308	76	
238.21738	78	
238.87952	70	
238.94016	318	
239.23228	56	
239.79104	94	
240.81781	68	
240.83802	60	
240.94052	2122	
241.15501	80	
241.94223	1572	
242.94165	4662	1+
242.97354	60	
243.09180	54	
243.83520	90	
244.12674	74	
244.83160	56	
244.94019	1514	1+
245.28879	52	
245.82027	72	
245.85455	76	
246.08952	68	
246.90108	144	
246.97211	72	
247.82041	76	
247.97344	82	
249.12507	54	
249.45680	98	
249.84650	74	
249.93975	80	
250.94811	64	
251.78936	88	
253.84736	96	
254.91437	62	
255.09876	74	
257.91289	130	
258.83155	60	
258.89002	52	
259.09362	60	
259.83151	184	1+
260.16002	60	
260.33443	74	
260.81784	62	
261.06808	56	
262.83443	274	1+
264.17432	72	
265.05897	100	
265.89726	70	
266.04306	58	
266.24372	92	
266.86220	120	
268.86480	64	
268.96032	150	
269.07622	66	
269.10486	70	
269.79813	58	
269.92272	64	
270.79707	74	
271.17558	64	
272.80128	66	
272.84185	94	
272.88433	58	
273.14630	100	
275.81104	68	
276.17427	74	
276.86437	78	
278.02104	70	
278.87231	76	
279.09319	932	1+
280.26625	72	
281.04810	52	
281.14718	68	
281.78798	184	1+
282.86266	82	
282.92040	52	
283.85754	82	
283.94385	88	
284.29465	290	
284.79895	56	
287.95525	78	
288.78742	82	
289.87705	96	
290.87543	54	
290.98692	102	
292.00757	88	
292.87037	66	
294.85351	56	
297.79155	72	
298.83309	66	
299.06012	76	
299.78217	54	
300.46092	72	
300.94859	78	
301.88242	64	
302.80906	62	
302.87709	56	
303.82710	64	
304.81024	66	
305.87795	58	
306.88463	132	
307.16870	64	
307.89195	60	
308.10542	70	
308.30170	108	
308.86252	62	
309.20134	52	
310.29689	72	
310.82279	84	
310.88331	72	
310.91375	92	
311.12386	72	
311.86057	72	
312.86770	62	
319.76200	62	
321.72804	56	
321.87529	58	
321.89769	60	
323.87886	64	
324.75496	60	
324.85980	122	
324.89619	68	
326.17523	122	
327.07596	68	
328.13604	58	
END IONS

###FS:    #m/z: 340.94007 #charge 1+
###MS: 61
###MSMS: 63
BEGIN IONS
TITLE=Cmpd 47, +MS2(340.9401), 28.0-35.0eV, 1.4min #63
RTINSECONDS=80.4915
SCANS=61,63
PEPMASS=340.94007	155270
CHARGE=1+
176.95182	92	
189.96583	88	
199.86895	70	
208.96039	70	
210.93500	74	
212.87824	138	
213.94030	126	
214.93982	76	
215.89096	78	
215.93695	132	
217.87792	124	
219.83150	84	
220.94170	86	
222.95394	82	
223.92362	84	
223.96361	78	
229.84541	70	
229.90358	78	
230.84205	74	
230.89469	66	
231.84167	68	
231.94827	422	
232.90482	66	
233.89700	360	1+
235.84107	72	
235.95606	74	
236.89815	78	
238.84020	152	
238.88915	130	
239.84627	110	
240.23217	138	
240.42287	94	
240.84717	76	
241.84359	212	
242.83019	266	1+
244.96215	88	
245.40038	74	
245.58703	78	
246.97642	150	
248.13763	76	
248.90607	68	
249.90268	70	
249.95972	96	
252.87951	82	
253.11019	72	
253.41514	72	
254.08771	78	
254.45198	68	
254.75961	94	
254.91754	160	
254.96264	110	
255.07399	168	
255.95892	76	
256.26146	80	
256.85186	66	
256.88888	72	
257.84668	602	1+
259.40004	102	
259.84018	198	
260.01755	68	
260.07479	66	
260.15617	96	
260.83493	324	
260.85836	92	
261.84468	192	
261.95343	72	
262.00911	88	
262.38686	76	
262.83661	122	
262.90451	74	
262.96592	68	
263.80121	84	
263.88675	66	
264.86496	76	
265.03286	74	
266.44007	70	
266.55055	98	
266.84309	80	
266.85725	72	
267.86506	66	
268.79638	84	
268.83872	236	
269.79584	68	
270.81880	90	
270.83961	70	
272.98379	164	
273.85302	74	
274.41819	74	
275.90285	72	
275.93170	100	
276.80706	66	
276.85636	378	
277.85814	378	
278.84504	506	
279.84691	290	
279.92739	78	
280.84734	198	
281.02751	82	
281.86049	126	
281.89156	106	
282.84797	84	
283.28183	100	
283.91281	68	
285.01888	88	
286.88318	84	
287.80997	84	
288.80833	66	
289.03351	70	
289.25304	100	
289.88180	108	
289.89498	78	
290.85927	112	
292.86681	76	
293.10813	70	
293.80438	66	
294.86906	396	1+
295.90473	68	
297.91452	78	
298.31079	82	
298.84799	82	
299.06119	136	
299.88202	144	
302.17537	90	
303.76924	98	
304.05392	68	
304.73541	72	
304.88942	88	
305.88625	154	
306.88468	310	1+
307.05448	76	
307.79780	108	
307.85335	100	
310.09426	72	
310.61069	72	
311.88627	114	
312.86756	74	
312.97404	100	
313.45432	90	
313.78687	66	
319.88284	74	
323.01117	94	
323.88137	70	
324.89055	138	
325.57383	78	
328.81915	84	
330.60522	74	
337.85374	84	
338.17203	98	
339.88594	70	
340.82573	66	
340.87130	70	
341.30412	82	
341.89688	70	
342.89870	76	
346.16691	78	
END IONS

###FS:    #m/z: 336.94539 #charge 1+
###MS: 61
###MSMS: 64
BEGIN IONS
TITLE=Cmpd 48, +MS2(336.9454), 28.0-35.0eV, 1.4min #64
RTINSECONDS=81.264
SCANS=61,64
PEPMASS=336.94539	54900
CHARGE=1+
56.19439	72	
138.26552	92	
180.87210	78	
187.36506	64	
194.05765	68	
196.88263	116	
200.92217	72	
205.94859	82	
205.97324	80	
208.84848	80	
210.88185	152	
211.94355	1356	
212.87459	298	1+
213.89895	78	
213.93738	502	1+
215.88899	246	
218.84221	146	
221.96869	72	
222.09325	68	
223.96303	104	
224.83910	154	
225.90106	66	
226.97002	102	
228.89361	144	
229.12373	68	
229.90148	100	
229.95441	560	1+
230.88967	536	1+
231.95008	534	
232.13537	74	
232.89337	64	
233.82540	64	
233.94523	180	
233.97796	92	
235.89536	208	
236.81907	90	
237.06197	114	
237.84783	60	
238.91906	68	
239.84456	76	
240.83290	64	
240.94003	118	
241.84380	206	
243.83349	72	
244.89917	60	
244.91235	100	
246.04752	64	
246.98494	188	
247.85546	62	
247.96518	362	
248.11017	64	
248.22260	130	
248.85762	76	
248.90187	108	
249.91379	88	
249.95523	94	
250.83071	184	1+
250.90153	82	
250.95345	126	
251.95704	102	
252.94076	70	
252.97047	576	1+
252.99104	64	
253.91952	70	
254.08992	66	
254.90063	82	
254.96519	180	
255.07107	220	
256.52643	104	
256.87083	88	
257.01478	70	
257.83044	114	
257.85525	140	
258.51101	60	
258.84559	224	
259.82350	74	
259.84870	110	
260.84049	74	
261.17693	62	
264.86423	122	
265.08299	66	
266.16193	80	
266.86312	90	
267.84485	216	
267.93957	74	
268.78445	72	
268.83930	342	
269.79794	108	
269.82942	108	
270.98095	60	
271.04164	66	
272.97902	154	
273.86903	62	
274.86491	192	
274.88343	214	
275.86131	104	
275.92893	80	
275.95207	62	
276.86156	694	1+
277.83763	68	
278.83501	240	
279.86377	72	
281.04818	66	
283.78330	130	
284.87972	70	
284.92727	106	
285.12845	80	
285.85689	98	
287.10986	66	
287.84995	144	
290.85356	110	
291.90069	64	
292.16286	114	
293.10575	132	
293.27450	102	
293.84848	154	
294.11182	62	
294.80319	68	
294.86059	88	
295.82612	66	
295.86649	82	
295.88763	66	
298.11168	78	
298.58448	96	
298.98978	70	
299.87385	210	
300.96998	86	
302.14082	60	
302.87120	72	
305.21802	70	
305.87453	78	
307.06297	62	
307.88586	82	
308.86796	196	1+
311.44239	86	
312.04707	70	
312.36200	72	
312.82656	78	
317.07803	62	
317.11750	68	
322.02308	92	
323.89892	198	1+
325.89079	74	
326.16378	64	
326.86869	238	1+
327.95354	100	
328.19156	64	
328.60051	68	
331.89889	84	
332.76503	76	
334.92573	70	
334.96147	72	
335.05599	72	
335.89971	90	
337.09550	72	
337.24435	72	
337.29147	68	
338.19661	98	
338.77316	72	
341.62862	108	
END IONS

###FS:    #m/z: 322.92968 #charge 1+
###MS: 65
###MSMS: 66
BEGIN IONS
TITLE=Cmpd 49, +MS2(322.9297), 28.0-35.0eV, 1.4min #66
RTINSECONDS=84.9275
SCANS=65-66
PEPMASS=322.92968	416840
CHARGE=1+
102.05389	88	
115.83005	68	
162.66598	80	
192.88720	120	
193.88530	70	
197.87200	78	
197.95966	128	
200.94808	70	
201.04245	228	
203.95505	72	
205.94963	106	
206.88854	70	
207.96922	76	
209.13461	60	
218.99056	64	
219.05306	80	
221.96133	60	
222.82577	64	
222.94259	82	
223.96161	186	
224.82461	60	
224.95903	158	
226.34773	68	
227.93770	66	
228.13229	68	
228.18582	58	
228.91010	74	
230.86461	80	
231.95193	78	
232.90127	60	
233.95361	60	
234.12445	76	
234.15280	64	
237.03237	62	
238.83165	80	
238.93949	250	
239.07025	56	
239.09374	72	
239.90351	78	
240.13179	70	
240.82103	86	
240.94060	2918	
240.97112	56	
241.19066	74	
241.93903	6110	1+
242.81747	240	1+
242.94139	4322	1+
243.08379	74	
244.87935	56	
244.93996	1338	1+
246.84823	66	
246.97319	274	1+
246.99957	56	
247.98475	70	
248.08145	104	
248.84790	138	
249.07679	74	
249.19272	80	
249.94743	58	
250.83527	64	
252.79753	56	
253.11218	70	
254.89307	64	
254.90860	58	
254.96350	88	
255.74048	66	
255.95267	58	
256.24919	78	
256.82378	80	
256.90446	64	
258.02333	58	
258.83201	146	
259.41196	88	
259.91054	86	
261.47091	64	
261.83155	106	
262.82641	136	
262.85259	102	
263.58988	102	
263.96455	62	
264.11037	168	1+
265.05800	58	
266.79716	70	
266.99758	64	
267.80077	92	
267.82074	72	
268.81057	68	
268.86480	68	
272.15815	106	
272.84354	218	
272.86399	74	
273.89155	102	
275.41995	90	
275.80916	56	
276.84202	58	
277.07900	74	
279.09206	988	1+
279.76739	68	
279.89247	70	
279.92120	68	
280.89992	72	
281.85148	88	
282.95981	68	
283.07107	70	
283.42442	68	
283.78927	174	1+
283.85660	56	
284.29072	376	1+
284.92734	78	
285.07486	66	
285.79825	102	
286.40550	100	
287.79271	72	
289.81043	60	
291.85689	60	
292.85378	138	
293.81277	78	
293.85504	76	
294.93386	58	
295.96360	84	
296.80718	94	
296.85388	68	
297.82333	64	
297.86604	58	
298.93476	70	
299.13440	60	
299.35332	90	
299.78242	62	
300.82291	62	
301.08738	84	
302.24317	56	
303.94672	80	
304.27498	76	
305.82287	62	
305.88095	66	
306.27416	100	
306.83949	56	
306.88014	106	
307.79834	134	
307.89420	68	
308.29737	68	
308.45480	84	
308.90122	66	
309.88955	278	1+
310.43554	78	
312.22745	82	
313.86786	64	
314.98885	56	
315.00670	66	
316.17764	64	
317.72776	56	
319.17805	58	
319.93566	92	
320.75968	66	
321.74143	66	
323.88376	78	
324.88554	64	
325.88973	120	
326.09264	98	
327.90019	102	
END IONS

###FS:    #m/z: 340.94018 #charge 1+
###MS: 65
###MSMS: 67
BEGIN IONS
TITLE=Cmpd 50, +MS2(340.9402), 28.0-35.0eV, 1.5min #67
RTINSECONDS=85.6995
SCANS=65,67
PEPMASS=340.94018	173390
CHARGE=1+
85.35554	86	
192.92762	74	
204.90148	84	
205.95330	110	
206.97179	66	
207.98745	88	
209.97519	80	
212.87473	66	
213.88114	138	
213.93921	618	1+
215.88645	330	1+
215.93770	162	
217.39147	64	
217.87882	220	1+
217.93860	98	
218.82435	74	
221.89355	68	
222.84002	116	
223.96000	192	
225.85882	74	
228.84322	86	
230.88877	68	
231.88630	140	
231.95022	136	1+
231.96505	108	
232.92336	92	
233.89879	188	
233.94695	178	
234.10398	76	
235.89393	68	
236.93991	106	
237.88764	92	
238.85468	66	
239.79114	74	
239.83848	78	
239.88984	74	
240.83577	608	1+
241.12210	72	
241.23155	128	
241.84072	432	1+
242.18253	66	
242.90440	104	
242.94110	130	
243.83217	106	
244.01291	94	
245.82798	76	
245.90080	90	
246.85701	86	
248.90051	74	
249.87373	76	
249.96270	76	
251.12525	84	
252.13247	70	
252.46794	82	
252.96353	80	
253.04548	76	
253.08093	78	
253.95880	68	
254.84105	186	1+
254.85943	64	
254.96587	178	
255.07351	98	
255.77816	68	
256.90123	72	
257.25885	80	
257.45172	102	
258.13834	78	
258.84863	230	
258.90076	176	
258.96504	74	
259.84944	294	
259.89465	68	
260.83554	376	1+
260.93141	76	
260.96059	136	
261.64953	104	
262.83845	118	
262.93453	68	
263.17706	72	
266.75107	68	
266.84126	106	
268.84178	604	1+
270.80181	80	
271.79242	70	
271.85301	74	
272.87841	72	
272.92900	66	
273.85632	326	1+
274.15162	90	
275.77262	92	
276.85871	442	
276.92799	64	
277.86508	390	
277.90523	72	
278.84711	1122	1+
279.48791	92	
279.79161	68	
279.91289	66	
280.84001	100	
281.00507	70	
282.80688	72	
283.86335	102	
284.87133	80	
284.93059	132	
286.91453	84	
287.08281	66	
288.13238	66	
288.19512	86	
289.38875	80	
290.86709	70	
291.98256	74	
292.44201	96	
292.92971	72	
293.40028	100	
293.85311	384	1+
296.87580	76	
297.14470	110	
297.76197	76	
297.78505	92	
297.82984	76	
297.97600	240	
298.14546	74	
298.31098	72	
298.80340	70	
299.31400	94	
299.87333	122	
300.85277	70	
301.85940	216	
302.17679	130	
302.81560	68	
302.86764	150	
303.85440	90	
304.01309	80	
304.44800	94	
305.89069	96	
306.88458	76	
307.13629	100	
307.87910	80	
310.15437	66	
310.93095	78	
311.86076	76	
311.89301	76	
313.20878	72	
313.89794	70	
314.09592	84	
316.19943	80	
319.90685	82	
324.89253	144	
325.13318	84	
326.17338	118	
329.89792	72	
332.45414	76	
334.96175	80	
335.28974	100	
335.87953	68	
336.11981	66	
336.80484	72	
338.21693	68	
342.88949	74	
343.78119	78	
343.90385	92	
344.70388	76	
END IONS

###FS:    #m/z: 359.96140 #charge 1+
###MS: 65
###MSMS: 68
BEGIN IONS
TITLE=Cmpd 51, +MS2(359.9614), 28.0-35.0eV, 1.5min #68
RTINSECONDS=86.4715
SCANS=65,68
PEPMASS=359.96140	36956
CHARGE=1+
178.94374	82	
182.85449	88	
200.05965	78	
200.88220	78	
201.90836	90	
205.94926	128	
206.86036	78	
206.88526	72	
208.88744	80	
209.88256	74	
212.50577	84	
217.07140	82	
218.84421	80	
220.07187	94	
220.95832	76	
221.88813	78	
221.94683	78	
222.12600	82	
222.95176	376	
223.95854	318	1+
224.94824	924	1+
225.96861	126	
226.89913	102	
226.94562	882	1+
226.96910	144	
226.99301	74	
227.92857	110	
228.01918	82	
228.84123	100	
228.94219	858	
231.12418	74	
232.82708	120	
234.86443	134	
236.80003	84	
239.88054	78	
240.13166	86	
240.94058	456	1+
240.96040	400	
241.11658	74	
241.90061	172	
242.96131	144	
244.87576	76	
244.95523	512	
245.93904	138	
246.08572	80	
246.66008	76	
246.80711	262	1+
246.95322	666	
246.97657	210	
248.80061	260	
249.80528	140	
249.84649	110	
250.94554	138	
250.96755	126	
251.96259	74	
252.03544	78	
252.09566	72	
254.95157	82	
256.07849	92	
258.14257	144	1+
258.84392	156	
259.85303	76	
259.97549	196	
260.96630	466	1+
261.84210	78	
263.09460	142	1+
263.62559	90	
264.81763	172	
265.82121	130	
265.84313	84	
265.86363	78	
265.97316	78	
266.13418	88	
266.81339	620	1+
268.84277	74	
268.89823	238	1+
269.96866	94	
270.88597	80	
271.15506	78	
271.44622	76	
272.10429	74	
272.56808	88	
273.45670	82	
273.50962	98	
273.53803	86	
273.84285	92	
273.91184	74	
274.11704	104	
274.80819	224	1+
275.86833	72	
276.85943	182	
277.80671	84	
277.85603	126	
278.79513	238	
278.81346	72	
278.84533	238	
279.79299	678	1+
279.84409	134	
280.79573	578	1+
281.85589	102	
282.00618	84	
282.79232	230	1+
282.94515	164	
283.07010	144	
284.82502	448	1+
286.41159	74	
286.82093	214	1+
287.87191	74	
287.93050	94	
288.88969	76	
289.88819	74	
290.04096	84	
290.85478	82	
291.10611	78	
291.85903	76	
291.95519	78	
292.45055	86	
293.84852	74	
294.86831	118	
294.99051	72	
296.81240	270	
297.80659	110	
297.87837	76	
298.80247	1288	1+
299.87281	182	1+
300.81969	96	
301.08207	174	
301.77388	74	
303.85895	72	
303.94364	138	
304.81027	106	
306.43076	76	
307.43550	92	
308.78271	80	
309.15186	88	
309.86500	104	
311.87798	76	
312.88075	76	
315.82825	72	
316.81625	468	1+
317.88083	80	
318.93962	208	
319.81516	206	1+
320.79926	72	
320.83896	80	
321.87593	164	1+
321.92490	164	1+
323.01802	98	
323.12135	90	
323.15691	92	
323.81928	74	
324.89505	128	
328.29137	98	
330.16023	72	
331.92116	90	
334.87558	74	
336.94623	74	
337.11820	120	
339.17306	74	
340.03284	72	
342.80529	88	
346.44319	80	
348.32686	92	
350.10297	80	
352.88642	132	
354.89830	144	
357.19429	72	
359.20194	78	
359.96010	100	
363.72049	166	
364.21586	72	
364.32162	72	
END IONS

###FS:    #m/z: 322.92987 #charge 1+
###MS: 69
###MSMS: 70
BEGIN IONS
TITLE=Cmpd 52, +MS2(322.9299), 28.0-35.0eV, 1.5min #70
RTINSECONDS=90.138
SCANS=69-70
PEPMASS=322.92987	513790
CHARGE=1+
102.54045	66	
164.51448	78	
182.52590	80	
192.88636	72	
195.89408	76	
198.02601	94	
199.86522	76	
200.83670	76	
202.05177	84	
202.10373	80	
205.95186	332	1+
206.88867	84	
207.97448	78	
213.03591	94	
216.87758	68	
221.94400	140	
222.07112	80	
222.94810	120	
222.97422	96	
223.96279	120	
224.09950	60	
224.82429	126	
225.85854	84	
225.96879	86	
226.86545	78	
226.88592	92	
227.60404	80	
229.84548	92	
230.90250	70	
233.14919	68	
233.95354	66	
234.12453	74	
236.92654	60	
237.78934	72	
238.89243	82	
238.94220	336	1+
239.07748	156	
240.81731	70	
240.85892	66	
240.90751	102	
240.93981	1726	
241.94319	1536	
242.25438	94	
242.94128	6456	1+
243.82286	156	
244.93983	1436	1+
246.51170	90	
246.88010	94	
246.97627	252	
247.02084	72	
247.97708	192	
248.44312	68	
250.95424	88	
251.94320	64	
252.00212	58	
253.07406	96	
255.10259	64	
257.83995	78	
260.83107	532	1+
260.85744	70	
261.83225	358	1+
262.77619	66	
263.09936	74	
264.16822	58	
264.84097	74	
265.06178	120	
265.24911	86	
266.08748	62	
266.83966	70	
266.86243	70	
267.46938	102	
267.85299	118	
268.00369	68	
268.85278	98	
268.88107	84	
268.96344	68	
268.99772	90	
270.13504	64	
270.79094	68	
270.89617	68	
271.59248	60	
271.85326	60	
272.84990	72	
273.12815	68	
274.88807	76	
275.81334	182	1+
277.79686	80	
277.88080	68	
278.83045	84	
279.09244	1286	1+
279.92539	82	
279.95824	80	
280.52637	72	
280.79267	60	
280.83405	78	
281.37785	94	
281.95878	82	
282.79664	72	
282.83589	66	
282.92247	72	
283.06771	128	
283.19727	98	
284.09892	82	
284.29347	58	
284.87384	100	
284.97715	66	
285.29612	102	
285.87620	140	
286.08714	66	
286.88514	84	
286.99758	68	
287.86161	70	
287.88059	78	
287.90088	66	
288.98800	68	
289.88185	70	
291.13277	144	
292.43556	70	
296.87244	60	
296.90659	102	
297.10959	100	
297.88271	60	
298.79235	70	
298.82210	70	
299.77718	136	
300.80588	62	
301.11919	66	
303.25127	70	
304.81013	66	
304.87245	62	
304.90008	84	
305.82277	60	
306.88461	104	
306.97701	82	
307.88654	160	
308.80043	76	
308.88664	84	
308.93395	68	
309.93379	78	
310.87165	66	
310.88320	256	1+
311.82392	76	
311.85936	128	
312.80252	60	
313.80229	76	
313.88043	166	1+
315.55139	60	
316.08175	86	
317.92035	86	
319.14521	74	
319.81699	76	
320.15952	68	
320.75757	72	
322.24570	72	
323.19892	70	
323.81934	78	
324.89364	290	1+
326.14364	62	
326.20992	88	
326.40543	80	
328.08686	96	
END IONS

###FS:    #m/z: 363.95595 #charge 1+
###MS: 69
###MSMS: 71
BEGIN IONS
TITLE=Cmpd 53, +MS2(363.9560), 28.0-35.0eV, 1.5min #71
RTINSECONDS=90.91
SCANS=69,71
PEPMASS=363.95595	82732
CHARGE=1+
156.68332	86	
183.86529	94	
187.86297	74	
189.86464	190	
191.90526	86	
198.87344	84	
200.92207	86	
207.87414	76	
208.93912	72	
209.94300	160	
210.88528	190	1+
212.87895	510	1+
215.89510	84	
217.87517	76	
222.95189	544	1+
223.94144	488	1+
224.96675	290	
225.97214	124	
226.94752	1070	1+
226.96958	400	1+
227.93056	136	
228.08946	76	
228.88993	80	
228.94300	1890	1+
229.19235	80	
229.90311	74	
230.89015	1276	1+
231.79918	90	
232.88415	122	
234.13764	88	
238.05459	92	
239.02547	76	
240.82210	156	
240.83596	84	
240.94289	326	
240.96150	234	
241.82221	74	
241.94046	1486	1+
241.97560	108	
242.94299	936	1+
243.81973	230	
244.93672	158	
244.95728	968	1+
245.89694	82	
245.93937	130	
246.81053	76	
246.90598	122	
246.95411	882	1+
246.97502	154	
247.79943	536	1+
248.52256	88	
248.80348	458	1+
248.89695	214	
250.94923	126	
250.96782	98	
251.21901	80	
251.80296	76	
253.09655	80	
253.16569	130	
253.90014	92	
255.92300	78	
256.36741	88	
256.85509	82	
258.09441	78	
258.44561	106	
258.84403	264	1+
260.82897	390	1+
260.93308	102	
260.96579	108	
261.80381	108	
261.83225	270	1+
261.84868	86	
262.79033	230	1+
263.82083	78	
264.98085	116	
265.81923	208	
266.60652	100	
266.81440	814	1+
267.43314	84	
267.84897	84	
268.80748	150	
269.66291	90	
269.81176	114	
269.96985	136	
270.84767	80	
270.95287	100	
271.01545	84	
272.02294	92	
272.43052	94	
272.84607	130	
273.44792	86	
274.92472	80	
275.93152	82	
276.86273	138	
277.10761	80	
277.84458	352	1+
278.80058	126	
278.84584	290	1+
278.91337	86	
279.79688	208	
280.79203	1736	1+
281.58548	84	
281.86008	98	
281.88524	248	1+
282.86886	78	
282.96854	82	
283.81530	74	
283.83291	74	
283.84771	600	1+
284.82433	234	
286.92472	74	
287.86142	88	
287.90959	86	
289.86901	116	
292.41502	88	
293.84894	112	
293.90356	86	
293.92153	244	1+
294.86609	140	
295.13408	78	
296.80398	228	
296.87273	90	
297.01869	80	
297.80734	132	
298.19421	84	
298.80311	1568	1+
299.40830	74	
300.80738	378	
301.80054	456	1+
301.86316	334	
302.95850	80	
303.12553	90	
303.85416	282	
306.11496	110	
307.78031	86	
308.82139	86	
309.89045	92	
310.13905	80	
310.35124	88	
311.88027	100	
312.15115	74	
313.94143	80	
314.03306	82	
314.81968	162	
315.94175	82	
316.81096	84	
317.09761	80	
317.81076	136	
317.83461	98	
318.81417	114	
319.80809	80	
319.82698	100	
319.87955	136	
320.82260	72	
321.81843	304	1+
324.89162	116	
326.89840	176	
327.16256	78	
329.87662	202	
330.21425	92	
331.61958	96	
336.15037	122	
336.94966	78	
341.16581	84	
341.43143	90	
343.77921	82	
343.90683	120	
346.04340	74	
351.29172	78	
355.15942	82	
355.27530	92	
357.88371	78	
358.70211	76	
360.54634	88	
364.19262	82	
364.31218	72	
366.18479	96	
366.90197	102	
END IONS

###FS:    #m/z: 359.96155 #charge 1+
###MS: 69
###MSMS: 72
BEGIN IONS
TITLE=Cmpd 54, +MS2(359.9615), 28.0-35.0eV, 1.6min #72
RTINSECONDS=91.682
SCANS=69,72
PEPMASS=359.96155	36300
CHARGE=1+
190.06051	80	
207.94768	78	
208.17844	94	
208.93980	320	1+
209.94191	278	1+
214.08728	70	
215.06418	80	
215.93651	82	
216.90136	70	
217.87543	70	
222.12056	76	
222.95364	342	1+
223.10993	70	
224.94548	554	1+
224.96538	180	
226.89409	118	
226.94669	840	1+
226.97322	174	
227.07439	72	
227.88514	70	
227.93082	70	
228.84483	76	
228.94092	906	
229.59025	68	
230.99539	82	
231.88657	82	
235.05338	82	
235.84481	74	
237.86114	78	
238.07556	82	
238.09063	90	
238.97235	70	
239.01421	72	
239.14533	134	
239.96759	96	
240.93929	654	1+
240.96330	100	
241.79015	74	
241.88356	74	
241.96139	80	
242.12212	82	
242.95971	116	
244.81245	80	
244.95732	476	1+
245.94551	414	1+
246.79793	72	
246.91288	80	
246.97388	124	
247.38792	68	
248.80346	374	1+
249.08076	78	
249.43507	68	
249.81928	84	
250.94946	110	
251.89838	76	
252.87655	380	
252.95826	90	
253.99000	92	
254.12111	90	
255.59105	76	
256.15624	238	1+
256.84199	88	
257.79478	68	
258.73403	104	
258.84867	74	
259.94234	72	
260.84585	82	
260.96963	384	1+
262.89123	122	
263.00985	92	
263.37620	74	
264.91921	100	
265.79306	68	
265.82394	144	
266.81389	818	1+
266.87537	84	
267.03803	72	
267.98473	74	
268.78640	80	
268.83889	124	
269.86234	70	
269.95410	76	
269.98066	182	
270.88467	104	
272.42207	74	
273.43845	76	
273.84496	70	
275.80413	116	
276.09485	96	
276.80324	122	
276.85799	68	
277.79484	88	
277.85417	88	
278.79553	202	
278.84287	494	1+
279.12056	236	1+
279.53500	80	
280.10725	140	
280.79163	802	1+
280.86751	108	
281.03580	98	
281.89065	68	
283.78239	88	
284.82427	454	1+
284.90057	70	
285.89198	78	
287.10396	84	
287.91188	70	
290.86729	82	
292.43476	154	
292.93172	86	
293.85287	90	
293.95423	70	
294.85223	142	
295.32385	72	
296.80768	306	
296.86435	212	1+
297.81182	242	
298.80440	1498	1+
299.13288	70	
300.79835	132	
301.81193	84	
301.85761	130	
302.31130	98	
303.85907	74	
304.37291	84	
305.92168	94	
306.37921	88	
306.88485	80	
308.06875	76	
310.88118	78	
311.00035	76	
312.86111	100	
313.95238	108	
314.94292	82	
315.84827	80	
316.81529	562	
317.25711	98	
317.43639	86	
319.82445	128	
320.09367	90	
323.01782	200	
324.15572	68	
324.59913	76	
324.89510	120	
325.14857	152	
325.89100	76	
326.72717	70	
327.15777	84	
328.77881	70	
328.89021	82	
329.87088	74	
332.08024	72	
334.93321	68	
336.94152	194	1+
337.08639	72	
337.11592	76	
338.18856	72	
343.90000	72	
346.13489	76	
347.46338	120	
347.87306	74	
349.77787	116	
351.88848	70	
352.30525	100	
354.60212	70	
354.86094	102	
358.19969	70	
361.76425	78	
END IONS

###FS:    #m/z: 363.95599 #charge 1+
###MS: 73
###MSMS: 74
BEGIN IONS
TITLE=Cmpd 55, +MS2(363.9560), 28.0-35.0eV, 1.6min #74
RTINSECONDS=95.375
SCANS=73-74
PEPMASS=363.95599	79268
CHARGE=1+
88.47028	80	
145.03315	94	
171.39037	74	
180.87223	84	
180.95471	82	
182.86572	84	
187.93852	72	
189.86202	492	1+
191.85667	348	1+
191.94095	88	
192.85755	238	1+
207.87670	230	1+
209.91452	86	
209.94315	826	1+
210.88882	202	
211.88863	134	
212.87859	2046	1+
214.90017	72	
219.86241	88	
222.42435	72	
222.95235	1562	1+
224.87859	134	
224.94789	1944	1+
225.09507	78	
225.44721	88	
225.88553	448	1+
226.80054	92	
226.88750	274	1+
226.94700	3732	1+
226.97114	138	
228.81887	74	
228.89522	422	
228.94219	2658	1+
230.88888	1986	
232.80731	78	
232.90132	72	
234.39886	86	
235.01957	102	
239.86155	78	
240.83010	314	1+
240.94045	444	
240.95995	906	1+
241.41949	90	
241.93879	1374	1+
242.48542	108	
242.89460	80	
242.94110	848	1+
242.95853	868	1+
244.80450	110	
244.84026	194	1+
244.89277	250	1+
244.95635	2292	1+
245.44465	76	
245.92035	96	
246.95253	2190	1+
247.91339	90	
248.80191	340	1+
248.90415	440	1+
249.82337	76	
250.79220	152	
250.89577	92	
250.94387	126	
251.04754	86	
251.78742	96	
251.95180	108	
252.88946	114	
253.90567	114	
256.12916	74	
256.57570	104	
258.10211	72	
258.83545	72	
258.97616	138	
259.89680	72	
259.97251	78	
260.41185	86	
260.83130	94	
260.86608	138	
260.96631	588	1+
261.84414	82	
261.93384	88	
262.83768	116	
262.96822	104	
263.97933	250	
265.97043	108	
266.81270	350	
267.81373	326	
267.83087	106	
267.97279	184	
268.80227	114	
268.83774	414	1+
268.96131	726	1+
269.81735	100	
270.09838	92	
270.79244	104	
270.82435	188	
271.33289	76	
271.86184	90	
274.10192	116	
275.84933	308	1+
276.94196	74	
278.80166	162	
278.82796	170	
278.84803	510	1+
279.09588	94	
279.79634	104	
280.79531	710	
281.12437	86	
281.78913	916	1+
281.89273	82	
283.07144	78	
283.84985	72	
283.90235	94	
283.98474	184	
284.11277	72	
284.78352	76	
284.82560	324	
284.84756	340	1+
284.87340	82	
286.37797	86	
286.82858	96	
287.80722	130	
289.88585	78	
292.86040	86	
292.93893	76	
295.84748	80	
295.85895	238	1+
295.89072	124	
296.80890	120	
297.81324	398	
297.92853	154	
298.25786	92	
298.40846	90	
298.80093	2254	1+
300.42502	94	
301.77590	76	
301.86547	84	
302.80101	186	1+
302.86576	188	
303.85649	446	
305.90233	98	
306.42861	78	
306.89346	96	
306.93191	98	
309.14527	76	
309.73933	92	
315.82211	92	
316.05280	92	
316.81267	412	1+
317.86357	88	
317.94645	74	
318.79503	92	
318.81010	336	1+
318.86710	74	
318.94081	80	
319.83053	134	
320.80586	76	
321.82538	170	
321.86866	98	
323.81397	162	
323.88677	120	
324.29675	98	
326.87901	256	1+
327.53538	92	
330.87504	142	
333.81657	78	
333.84785	88	
334.87840	92	
336.94929	74	
337.19700	78	
338.95111	94	
339.80642	90	
340.89821	90	
340.93555	144	
342.90086	76	
343.90874	80	
344.95935	78	
347.88247	80	
350.78218	204	1+
354.39182	82	
355.21059	84	
355.42798	78	
356.88571	76	
358.00684	96	
360.08020	78	
365.81608	74	
367.86660	72	
368.73148	78	
END IONS

###FS:    #m/z: 336.94494 #charge 1+
###MS: 73
###MSMS: 75
BEGIN IONS
TITLE=Cmpd 56, +MS2(336.9449), 28.0-35.0eV, 1.6min #75
RTINSECONDS=96.147
SCANS=73,75
PEPMASS=336.94494	48538
CHARGE=1+
130.34160	72	
182.87423	70	
192.89589	90	
195.59184	74	
196.88348	72	
199.23734	84	
199.94179	72	
201.04380	84	
203.12650	84	
206.99648	114	
208.98155	100	
210.88526	62	
211.94348	830	1+
212.87952	780	1+
213.05917	94	
213.93260	162	
215.88578	150	
217.88074	162	
220.87595	102	
221.96682	82	
222.95600	70	
223.97191	128	
224.80222	100	
224.83909	68	
224.86122	72	
225.97299	62	
226.94695	70	
227.06173	82	
227.86322	78	
228.11913	78	
228.91173	76	
229.95512	1034	1+
230.88871	234	
231.88062	68	
231.90317	106	
231.94893	700	1+
232.01005	104	
233.82370	264	1+
233.91105	120	
233.94394	66	
233.96882	64	
234.91667	82	
236.12958	84	
239.84666	98	
239.98136	68	
240.79039	70	
240.83802	124	
240.93321	72	
241.84082	288	
242.78978	70	
242.84073	208	
242.87967	74	
244.97947	70	
246.00296	72	
246.90694	86	
246.97643	80	
247.91026	96	
247.96530	270	
248.90008	184	
249.90196	120	
249.95717	68	
250.82711	144	
250.95202	94	
251.06906	66	
251.91037	62	
251.97114	80	
252.06622	76	
252.83694	70	
252.97178	548	1+
254.86952	62	
254.90686	64	
254.96376	340	1+
255.09122	74	
256.85479	64	
256.88650	78	
257.38850	68	
257.45849	70	
257.56815	94	
257.84348	72	
258.84048	196	
258.86032	66	
258.89211	68	
258.93731	64	
258.95932	68	
259.85453	240	
261.81401	72	
261.85246	78	
261.87577	212	1+
261.90972	76	
262.81478	74	
262.83265	74	
263.84285	80	
265.09487	98	
266.80917	66	
266.84934	84	
266.86314	64	
267.83906	684	1+
268.84262	564	1+
269.12262	82	
269.48970	76	
269.85257	238	1+
271.04363	68	
271.79814	66	
272.16756	150	
272.91771	70	
273.89767	76	
274.47702	96	
274.85451	152	
274.89607	64	
275.85664	634	1+
276.85706	436	1+
276.99623	70	
277.83683	106	
277.91333	90	
278.42946	88	
278.83659	110	
279.91534	62	
280.08938	78	
280.86497	272	1+
281.86883	214	1+
286.84743	402	1+
287.89691	76	
288.96703	68	
290.88810	74	
291.85855	128	
292.99453	70	
293.06382	66	
293.10472	210	
293.84880	72	
293.87417	90	
294.18757	76	
294.86155	170	
294.88704	64	
295.87292	132	
298.27077	94	
298.30867	68	
298.87772	72	
298.91974	62	
299.06466	66	
299.31507	68	
299.83767	72	
299.87742	118	
307.06958	88	
307.89051	108	
308.87971	68	
309.14778	68	
310.13911	84	
310.87913	70	
311.20834	64	
311.86706	62	
314.82960	74	
314.85811	90	
316.04476	100	
316.83872	98	
317.84833	74	
319.93118	82	
322.74208	82	
325.89732	64	
326.88249	66	
328.36299	74	
330.14304	80	
331.13877	70	
336.19210	82	
338.18906	122	
340.29806	78	
341.71725	64	
END IONS

###FS:    #m/z: 359.96112 #charge 1+
###MS: 73
###MSMS: 76
BEGIN IONS
TITLE=Cmpd 57, +MS2(359.9611), 28.0-35.0eV, 1.7min #76
RTINSECONDS=96.9195
SCANS=73,76
PEPMASS=359.96112	34668
CHARGE=1+
186.85446	78	
192.86918	80	
202.87430	86	
209.94293	128	
214.88767	76	
220.96004	104	
221.89566	108	
222.08570	78	
222.95028	138	
223.95984	212	
224.95058	554	
225.12640	78	
225.87147	72	
226.07648	98	
226.94724	878	1+
226.97301	88	
228.94144	1456	1+
231.80210	68	
233.85198	88	
233.95710	72	
234.86761	116	
238.89494	88	
239.10819	140	
239.79336	72	
240.15633	78	
240.82469	88	
240.94113	628	1+
240.96464	546	
241.78628	78	
242.20426	72	
242.89461	78	
242.95767	186	
243.84284	100	
244.01187	70	
244.84482	78	
244.95616	442	
244.97536	108	
245.84571	110	
245.86689	96	
245.94194	252	
246.95205	732	1+
248.11030	70	
248.79906	224	1+
248.81478	88	
249.18175	80	
250.95047	88	
251.02557	84	
251.03940	74	
251.94900	72	
252.03974	70	
252.87545	174	
254.86154	80	
255.83796	132	
256.14311	80	
256.88864	86	
257.08380	88	
258.13129	74	
258.15297	134	
258.79735	80	
258.84243	138	
258.97389	202	
259.96009	82	
260.83298	100	
260.96768	398	1+
261.04529	88	
261.44312	74	
261.79087	80	
261.84422	76	
264.11981	86	
264.82257	154	
265.81734	104	
266.81253	390	1+
267.77467	76	
267.97223	188	
268.00763	72	
268.79651	82	
270.82337	78	
273.10777	78	
273.87930	74	
273.96672	232	1+
274.43841	88	
274.81681	70	
274.85541	90	
274.88440	72	
274.92887	76	
276.09763	132	
276.85912	196	
277.06275	86	
277.85181	238	1+
278.79982	294	1+
279.83889	72	
280.79248	1140	1+
281.80810	90	
283.78868	124	
283.98746	110	
284.82430	236	
285.89436	70	
287.07045	84	
288.83870	74	
288.89792	86	
289.87966	72	
292.93998	86	
293.86147	70	
293.89931	94	
295.81386	70	
295.85365	70	
296.81093	182	
296.85787	80	
296.89863	70	
297.14995	92	
297.80986	186	
298.80352	1560	1+
299.06038	82	
300.78920	90	
300.87091	76	
301.05951	82	
305.43248	74	
305.90430	98	
305.94305	76	
306.88165	100	
307.13217	70	
307.83710	148	
311.18872	78	
312.97824	92	
314.15677	74	
316.81773	252	
316.93558	80	
317.88072	76	
321.82272	74	
322.84348	78	
322.92958	86	
323.01662	142	
325.80678	70	
326.61849	82	
326.87580	80	
328.89713	76	
334.87719	112	
335.91530	106	
337.19910	74	
340.94461	112	
341.13658	106	
341.16812	74	
343.08938	68	
343.26941	88	
344.35302	102	
344.71526	90	
344.89999	70	
346.16913	80	
346.77492	72	
346.93490	78	
353.92004	74	
355.70837	76	
356.77187	82	
356.97850	76	
357.02942	78	
358.61838	82	
358.77160	80	
359.20346	118	
361.79932	76	
363.00311	102	
363.15047	78	
364.73645	84	
END IONS

###FS:    #m/z: 340.94053 #charge 1+
###MS: 77
###MSMS: 78
BEGIN IONS
TITLE=Cmpd 58, +MS2(340.9405), 28.0-35.0eV, 1.7min #78
RTINSECONDS=100.611
SCANS=77-78
PEPMASS=340.94053	210704
CHARGE=1+
160.07044	76	
192.89292	80	
201.86500	80	
201.92065	76	
202.85708	76	
203.02305	72	
203.93381	74	
204.56234	78	
205.94725	82	
207.94775	296	1+
208.84146	72	
210.88621	104	
210.93618	118	
213.93888	720	1+
215.88878	350	1+
215.93537	152	
216.39713	88	
216.93747	74	
217.88759	180	
221.99086	78	
222.97726	196	1+
225.86021	88	
226.89668	118	
227.84649	92	
227.87064	148	
227.94853	88	
230.88621	102	
231.89199	94	
231.91085	72	
231.95067	530	1+
232.87101	72	
232.90023	192	
233.89365	152	
233.94585	182	
233.96310	92	
235.04782	70	
235.85807	70	
235.89681	134	
236.86860	96	
236.88670	74	
236.97975	70	
237.05709	78	
238.86021	76	
239.89802	172	1+
240.22811	72	
240.81918	72	
240.85269	236	
241.84240	374	
242.84159	242	
243.83271	604	1+
243.89569	86	
244.86185	180	1+
244.94496	84	
246.97561	78	
248.87331	96	
248.93312	98	
248.96652	76	
249.88349	70	
249.90088	76	
249.96267	72	
250.19033	120	
251.84576	86	
252.13224	76	
254.96592	174	
255.07498	168	
255.14413	70	
255.84102	72	
255.87004	102	
255.96883	128	
256.07829	80	
256.14325	70	
256.90500	92	
257.79463	86	
257.85378	76	
257.87535	72	
258.84955	1084	1+
258.94551	110	
259.93449	76	
260.83334	552	1+
261.85112	108	
261.92166	72	
262.90009	80	
263.86489	82	
264.79338	82	
264.86179	72	
266.84256	72	
266.85768	108	
267.13816	92	
267.84704	86	
268.41597	98	
268.84264	148	
269.82237	72	
269.83958	140	
270.82935	72	
270.84124	82	
272.41802	94	
272.51140	74	
272.92892	154	
273.15042	76	
273.84703	78	
273.86535	88	
273.87909	74	
274.87656	128	
275.84171	88	
275.86109	120	
276.85484	514	
277.86304	310	
277.92634	118	
277.96663	112	
278.84500	1332	1+
278.88096	72	
278.93377	78	
279.04863	92	
279.96896	142	1+
280.86999	110	
280.94940	86	
281.85684	114	
282.27034	78	
282.85845	92	
283.35249	90	
283.98954	76	
286.83943	74	
290.78345	70	
292.45262	102	
293.57916	74	
294.06757	70	
294.86574	140	
295.87012	144	
295.97067	220	1+
296.80317	72	
296.85829	322	1+
297.89418	152	
298.07758	88	
298.88620	76	
299.01754	74	
299.87317	184	
300.87689	226	
301.85822	102	
301.98285	82	
302.17247	74	
303.37128	72	
304.85721	70	
304.90670	80	
305.42594	70	
306.87874	136	
307.79913	88	
309.86462	82	
311.27746	112	
312.85913	70	
316.11876	88	
319.86070	74	
321.31184	72	
321.95302	78	
322.88947	70	
323.90989	88	
324.45400	72	
326.87374	98	
329.87115	118	
330.02897	80	
330.75000	74	
334.65627	98	
338.30956	92	
342.20795	124	
343.90831	104	
END IONS

###FS:    #m/z: 363.95594 #charge 1+
###MS: 77
###MSMS: 79
BEGIN IONS
TITLE=Cmpd 59, +MS2(363.9559), 28.0-35.0eV, 1.7min #79
RTINSECONDS=101.382
SCANS=77,79
PEPMASS=363.95594	82810
CHARGE=1+
50.30845	92	
74.14979	88	
126.63653	74	
178.94364	84	
186.86301	78	
191.93768	76	
200.94663	84	
207.95417	76	
209.87753	80	
209.94555	142	
210.88170	78	
211.02428	90	
212.87945	640	1+
215.41527	72	
218.99667	74	
222.95133	302	
224.94855	282	
226.08909	80	
226.94629	1218	1+
226.97002	248	
227.89126	70	
227.91902	74	
228.89775	128	
228.94239	1228	1+
229.42855	92	
230.89019	1180	1+
232.79989	70	
232.88688	156	
233.16152	74	
233.88419	70	
234.88171	278	1+
235.11999	116	
238.89457	78	
239.06705	70	
239.89016	70	
240.83484	210	1+
240.94351	434	1+
240.96442	116	
241.82491	250	1+
242.82165	96	
242.94159	1250	1+
242.95942	286	1+
244.82171	82	
244.94109	266	
244.95800	714	
245.93836	194	
246.80436	172	1+
246.89794	84	
246.93365	70	
246.95219	1252	1+
248.13361	78	
248.80439	534	1+
248.84661	124	
248.89910	586	
249.79535	204	1+
250.83366	90	
251.02210	78	
252.10314	90	
252.89184	162	
253.90527	208	
254.05460	72	
254.85768	72	
254.90385	100	
256.85319	88	
256.94558	92	
258.84518	300	1+
259.23978	70	
259.91807	112	
260.82794	78	
260.97161	144	
261.09743	70	
261.83508	138	
261.97339	72	
262.82855	104	
262.93432	84	
264.47568	92	
264.81589	306	1+
265.93377	92	
266.81516	592	1+
267.97493	190	
268.01287	106	
268.80849	100	
269.00391	78	
269.92103	104	
269.96360	150	
270.82558	76	
271.91412	82	
276.80936	72	
276.85789	280	1+
277.81362	172	
278.80195	202	
278.84482	430	1+
279.79106	1326	1+
280.07139	74	
280.19668	72	
280.79269	1110	1+
280.83302	136	
280.95973	92	
282.79224	282	
282.85373	274	1+
282.88730	72	
283.79030	206	
283.82816	82	
283.99140	70	
284.78443	246	1+
284.82599	120	
285.84867	78	
286.91252	70	
286.95207	78	
288.04915	90	
289.40517	100	
293.88860	94	
295.42934	78	
295.92588	86	
296.81148	180	
297.80960	132	
298.80163	1956	1+
298.86341	298	1+
299.76125	80	
299.82307	84	
301.79475	438	1+
301.86268	262	1+
302.81536	86	
303.09555	80	
303.81412	72	
303.85641	218	
304.82321	114	
304.86587	140	
307.09349	72	
307.88099	146	
308.06658	82	
311.85193	72	
313.18695	72	
314.81662	118	
315.81968	92	
316.15145	130	
316.81390	152	
317.18097	104	
317.82414	118	
317.84803	72	
318.82514	100	
318.87989	70	
318.93259	74	
319.80341	100	
319.82494	88	
320.96244	94	
322.82040	128	
322.92723	68	
323.81713	74	
325.83612	72	
327.07578	74	
329.86198	76	
331.13871	72	
332.95780	94	
336.82081	72	
336.94700	364	1+
337.40647	106	
338.84956	76	
340.92988	70	
341.79188	70	
344.90693	88	
347.80697	74	
347.84848	68	
348.71907	78	
348.81564	70	
350.17879	82	
354.88890	76	
356.92059	80	
357.71647	72	
359.85161	70	
360.17775	68	
361.21775	70	
363.05704	74	
363.18074	70	
363.67050	70	
366.34922	70	
367.29450	84	
367.92100	82	
END IONS

###FS:    #m/z: 336.94548 #charge 1+
###MS: 77
###MSMS: 80
BEGIN IONS
TITLE=Cmpd 60, +MS2(336.9455), 28.0-35.0eV, 1.7min #80
RTINSECONDS=102.155
SCANS=77,80
PEPMASS=336.94548	42140
CHARGE=1+
181.86770	70	
193.86805	76	
197.95873	72	
201.28445	70	
208.97873	78	
209.16445	88	
211.40094	68	
211.89925	76	
211.94454	896	1+
212.87994	150	
213.87910	136	
213.93960	300	
215.88655	86	
220.88202	88	
221.89380	68	
222.05107	70	
222.95391	76	
222.99796	96	
223.84227	78	
224.83542	70	
225.87336	96	
228.84136	70	
228.89394	194	
229.95390	1152	1+
230.15259	74	
230.88754	790	1+
231.17088	76	
231.95111	176	
232.89159	70	
233.82829	66	
233.95335	76	
234.05519	72	
235.89036	126	
236.86424	72	
237.06285	114	
237.88974	68	
239.84811	70	
239.90526	70	
240.83809	616	1+
240.91260	72	
241.83998	436	1+
241.92616	68	
242.85783	68	
243.37722	68	
243.84501	122	
246.85017	108	
246.98128	72	
247.96751	248	1+
249.90123	64	
251.07494	78	
251.97313	104	
252.14601	64	
252.83964	140	
252.97000	586	1+
253.40313	70	
253.90291	116	
254.21490	64	
254.93212	76	
254.96658	436	
255.07440	288	
255.09685	82	
255.83663	74	
256.59137	70	
256.84792	106	
256.93597	66	
256.96727	68	
257.84902	164	
258.84484	158	
258.87442	66	
259.85189	496	1+
259.95819	68	
260.82988	122	
261.90562	70	
264.05651	68	
264.82724	70	
266.02164	66	
266.83503	84	
267.84209	100	
267.91143	78	
268.84115	270	
269.84162	132	
270.37118	76	
270.84414	104	
270.98342	142	
271.80237	70	
272.17108	72	
272.71215	92	
272.84993	72	
273.00619	70	
274.86059	108	
274.87540	254	1+
275.81113	66	
275.86142	140	
275.94991	76	
276.23327	100	
276.44385	70	
276.85849	874	1+
276.94637	72	
277.20147	70	
277.84045	76	
277.86426	524	1+
277.92361	68	
278.11809	70	
278.83571	208	
278.88479	66	
279.85588	70	
280.82947	102	
281.15528	86	
282.89364	76	
282.94929	66	
283.86306	76	
285.81530	88	
285.84727	122	
287.84928	66	
288.85608	96	
289.20274	82	
289.59744	80	
290.08033	68	
291.86077	66	
292.81398	72	
293.10862	210	
294.86031	294	1+
295.00517	76	
296.81118	88	
297.00612	70	
297.79816	68	
297.83390	68	
297.90405	70	
298.31096	64	
298.92837	72	
299.04971	98	
299.87231	134	
300.85543	70	
300.87854	76	
301.41947	80	
302.89032	66	
305.81432	68	
306.43325	70	
307.88139	88	
309.85875	78	
310.77501	84	
310.89449	68	
311.07865	70	
311.92594	92	
312.81100	82	
313.84158	66	
316.12343	68	
316.85703	92	
316.88544	80	
316.92054	74	
318.83624	110	
320.81909	68	
324.89438	90	
325.83100	76	
327.30441	84	
328.81431	64	
330.44874	74	
333.21345	68	
334.38435	72	
335.28538	66	
338.39966	74	
340.02840	64	
END IONS

###FS:    #m/z: 322.92989 #charge 1+
###MS: 81
###MSMS: 82
BEGIN IONS
TITLE=Cmpd 61, +MS2(322.9299), 28.0-35.0eV, 1.8min #82
RTINSECONDS=105.825
SCANS=81-82
PEPMASS=322.92989	504450
CHARGE=1+
190.94900	70	
193.88894	46	
194.88845	72	
196.89411	80	
197.91616	70	
199.90856	92	
201.04654	128	
202.94614	86	
204.09866	60	
205.95401	88	
207.96937	56	
208.57013	82	
210.89997	72	
211.95464	62	
213.82911	60	
213.88658	60	
213.94038	68	
216.85089	66	
220.92714	74	
221.09152	68	
221.80601	56	
221.94883	70	
222.86592	48	
222.94498	70	
223.95910	302	
223.98375	76	
226.81197	68	
226.87282	58	
226.96532	66	
227.18169	70	
229.83985	52	
230.83266	62	
232.13920	62	
232.96614	64	
237.05890	78	
237.16300	72	
238.83214	72	
239.08311	114	
239.78908	74	
239.83870	82	
240.82278	52	
240.94006	1290	
240.96454	138	
241.45965	76	
241.93942	4758	1+
241.97733	44	
242.00247	58	
242.81241	70	
242.83349	86	
242.89092	86	
242.94144	3006	1+
243.83002	64	
244.09270	70	
244.16296	54	
244.81981	72	
244.93872	986	1+
244.97952	90	
245.81987	52	
245.84679	70	
246.97391	176	
248.01383	84	
248.95078	54	
249.16375	90	
249.83715	62	
250.95966	48	
251.78609	64	
251.92560	70	
251.97266	74	
252.12674	74	
252.78582	52	
252.80348	94	
253.86079	46	
255.10467	72	
256.92021	70	
258.83269	136	
258.94753	78	
258.97092	76	
259.83364	92	
259.97396	66	
260.34045	100	
260.83192	48	
261.84097	164	
261.88404	60	
261.97905	58	
262.82926	104	
263.86491	88	
263.98429	72	
264.84710	68	
265.24329	58	
266.85305	54	
267.84691	80	
269.82032	62	
270.81129	60	
271.85721	70	
272.81400	52	
272.95560	66	
273.11204	66	
273.40204	84	
273.79511	108	
273.84902	72	
273.91388	60	
274.24766	68	
275.80719	66	
276.86641	72	
276.90950	72	
278.91361	72	
279.09114	990	1+
280.25912	52	
280.83414	66	
281.86385	66	
282.15475	82	
282.27446	56	
282.80487	74	
282.85463	66	
283.07309	150	
284.28820	300	1+
284.86101	70	
284.88023	102	
285.87931	58	
286.85831	58	
289.78789	90	
290.85459	48	
291.79795	136	
291.95318	76	
293.06630	50	
293.84954	122	
294.14372	48	
296.83878	60	
297.11387	76	
297.79801	238	1+
299.18306	58	
302.24457	62	
302.83673	88	
302.86659	72	
303.85698	86	
304.38574	78	
305.88752	224	1+
307.81125	62	
307.84053	52	
308.86059	58	
308.88415	88	
309.92941	72	
310.17607	52	
311.85452	66	
314.80565	54	
315.86328	66	
316.89004	106	
318.86027	82	
319.20219	66	
320.92909	54	
323.72263	50	
323.88327	90	
324.27030	66	
324.89907	250	1+
325.81982	48	
326.34334	72	
326.78044	70	
326.84243	62	
END IONS

###FS:    #m/z: 340.94030 #charge 1+
###MS: 81
###MSMS: 83
BEGIN IONS
TITLE=Cmpd 62, +MS2(340.9403), 28.0-35.0eV, 1.8min #83
RTINSECONDS=106.597
SCANS=81,83
PEPMASS=340.94030	221852
CHARGE=1+
78.06711	74	
179.87124	84	
186.98030	68	
192.92369	78	
197.89791	78	
201.88930	96	
210.90143	84	
210.93471	116	
210.96549	72	
212.87601	112	
213.93718	76	
214.93999	66	
215.88765	212	
223.03474	82	
224.98092	68	
225.00873	74	
226.83576	78	
227.10392	72	
227.92812	72	
228.13050	82	
228.91068	90	
229.89934	72	
229.95518	76	
230.84076	80	
230.89293	188	
231.87898	82	
231.89799	82	
231.95253	268	1+
232.12971	82	
232.84351	96	
232.89347	76	
233.47855	86	
233.90254	106	
234.89541	70	
235.86571	78	
238.83751	76	
238.85102	70	
238.86777	74	
239.13945	70	
239.83660	76	
239.90162	74	
240.84158	104	
241.23242	68	
241.84255	436	1+
243.44814	90	
243.83610	174	
244.82901	96	
245.44080	70	
246.83216	120	
246.97729	110	
248.85184	66	
248.89347	94	
248.99503	70	
249.95734	108	
250.11819	72	
250.21150	76	
250.92100	88	
252.97156	84	
253.95068	72	
254.90256	132	
254.96483	114	
255.81409	70	
256.07862	72	
256.86835	96	
256.90752	122	
256.96469	222	1+
257.83944	94	
257.85264	88	
258.45549	84	
258.84715	486	
259.85532	268	
259.91625	68	
260.83459	566	1+
261.15510	80	
261.47465	78	
261.85026	178	
262.83678	66	
263.52013	68	
263.86137	244	1+
264.90121	84	
265.10504	68	
265.17509	74	
266.84644	136	
267.85912	98	
268.13234	74	
268.83830	204	1+
272.84323	114	
272.87408	266	1+
272.93095	72	
273.82443	80	
274.83520	84	
274.85303	106	
274.87197	312	1+
275.84201	154	
276.81341	76	
276.85606	690	1+
277.00150	74	
277.92371	72	
278.84263	966	1+
278.86055	138	
279.38347	72	
280.86374	86	
281.00089	76	
281.88682	74	
283.36247	92	
283.41840	82	
285.06876	78	
287.03330	80	
288.91030	72	
289.78164	72	
289.80651	86	
290.85789	114	
292.04548	76	
292.89151	88	
293.18366	68	
294.86659	176	
295.88166	82	
296.85614	188	
297.81900	94	
297.87693	126	
297.89217	142	
297.91719	84	
298.30471	74	
298.86420	374	1+
298.96829	78	
299.95263	90	
299.98446	88	
302.10651	68	
302.17060	126	
302.93700	72	
303.17436	84	
303.87953	96	
305.89406	88	
306.08491	68	
307.44632	98	
307.88699	128	
308.87573	76	
309.79774	66	
310.90283	72	
313.89354	80	
314.85807	138	1+
318.88449	100	
319.27464	92	
320.16160	88	
320.42983	82	
320.89835	92	
321.88649	78	
326.89241	118	
328.90390	68	
329.78831	66	
330.81539	190	
330.91303	72	
331.40916	80	
333.79218	72	
336.93585	82	
337.38195	74	
340.86309	82	
340.89634	92	
341.28846	72	
342.82589	72	
342.89906	94	
344.41006	80	
END IONS

###FS:    #m/z: 336.94538 #charge 1+
###MS: 81
###MSMS: 84
BEGIN IONS
TITLE=Cmpd 63, +MS2(336.9454), 28.0-35.0eV, 1.8min #84
RTINSECONDS=107.369
SCANS=81,84
PEPMASS=336.94538	42616
CHARGE=1+
183.60408	108	
189.95725	64	
192.89463	78	
194.90196	64	
198.88380	100	
204.92960	80	
206.92928	92	
206.98579	68	
207.97319	60	
211.94512	924	1+
211.98321	72	
212.88058	242	
213.93760	286	1+
215.88839	220	
217.88240	186	
218.14740	86	
219.88252	86	
222.05464	62	
223.83684	66	
224.94795	74	
226.83592	68	
228.89673	62	
228.98443	90	
229.84007	60	
229.95406	988	1+
230.01837	88	
230.88834	690	1+
231.11684	78	
231.83221	82	
231.94744	350	1+
233.63241	102	
233.83533	74	
233.95453	168	
234.82962	62	
235.80516	76	
237.09482	66	
237.93915	92	
238.83977	68	
239.84578	148	
239.90516	64	
240.82957	134	
240.85162	100	
240.96558	72	
241.84217	356	1+
241.89858	84	
241.91597	74	
243.12672	60	
243.84372	204	
245.08529	66	
245.44428	66	
246.85283	74	
246.87832	66	
247.85908	78	
247.87677	88	
247.96676	394	
248.89991	104	
249.11331	78	
249.96344	390	1+
250.81790	74	
250.83528	92	
250.95315	134	
250.98722	94	
251.12139	80	
251.91038	70	
252.07781	76	
252.96861	690	1+
253.90981	222	1+
254.11542	60	
254.88995	138	
254.96546	322	1+
255.15376	82	
255.86040	62	
256.84927	72	
256.96920	148	
257.09735	68	
257.83020	112	
257.85204	58	
257.93119	74	
258.84787	132	
258.89333	92	
258.91203	72	
259.85430	140	
260.85375	118	
260.94079	66	
262.97586	60	
263.01739	84	
263.83267	176	1+
264.86718	66	
267.05975	80	
267.79731	68	
267.84053	632	1+
268.84218	392	1+
269.46103	90	
269.80187	78	
269.97126	74	
270.61926	92	
271.92427	116	
272.98369	66	
273.88325	76	
273.96584	112	
274.85761	72	
274.87871	118	
275.85599	60	
275.90911	82	
276.85717	718	1+
276.97065	74	
277.00524	68	
277.01990	74	
277.84307	106	
277.86335	368	1+
277.98737	72	
278.12649	74	
278.19208	68	
279.81849	64	
279.91696	92	
280.26863	70	
285.85133	200	
285.87570	70	
286.81258	64	
286.85030	350	1+
288.87934	86	
289.08809	70	
290.85891	138	
291.85834	66	
293.10791	158	
294.85179	60	
294.86739	194	1+
295.12335	64	
295.98674	82	
296.82183	124	
296.92961	60	
297.89482	60	
298.04664	206	1+
298.40430	74	
298.87250	132	
299.80574	82	
299.83383	74	
299.87191	70	
300.41434	88	
300.78667	96	
300.87833	96	
304.93916	66	
306.88043	60	
308.87650	66	
310.88642	72	
314.10928	62	
316.87259	66	
317.42997	68	
317.88518	76	
319.04447	64	
320.07387	72	
320.19039	92	
320.26045	76	
320.81925	70	
321.79425	82	
323.27388	100	
323.86147	68	
324.89237	68	
326.16140	72	
327.80461	72	
329.39358	62	
334.88992	86	
336.95349	70	
337.98124	82	
339.14136	76	
339.91520	76	
341.55134	74	
342.15791	60	
END IONS

###FS:    #m/z: 322.92984 #charge 1+
###MS: 85
###MSMS: 86
BEGIN IONS
TITLE=Cmpd 64, +MS2(322.9298), 28.0-35.0eV, 1.9min #86
RTINSECONDS=111.03
SCANS=85-86
PEPMASS=322.92984	523248
CHARGE=1+
63.78887	58	
67.80465	96	
178.93701	80	
191.04697	72	
195.90138	58	
200.83483	48	
201.04479	126	
202.85016	60	
205.95000	326	1+
207.04254	58	
209.94140	56	
210.83013	66	
211.89930	72	
213.86098	66	
214.89116	52	
215.86667	60	
217.96802	72	
218.89668	58	
219.91566	62	
220.88688	68	
221.16454	48	
221.94684	84	
222.95226	70	
222.97403	64	
223.89550	58	
223.95798	204	
224.97265	60	
227.93040	50	
228.16921	78	
228.88758	72	
228.91190	48	
230.84806	50	
232.62932	102	
233.80504	62	
234.11497	60	
234.13592	68	
236.83608	62	
237.79522	68	
238.93950	174	
239.78737	52	
240.02874	64	
240.06460	50	
240.82359	216	
240.89391	52	
240.94024	1716	
240.96076	100	
241.84703	54	
241.94206	1104	
242.04205	64	
242.24282	50	
242.81579	356	1+
242.83322	82	
242.84644	66	
242.94138	3710	1+
243.95767	48	
244.07176	70	
244.53269	54	
244.85488	62	
244.93997	996	1+
245.83508	72	
246.85671	66	
246.97665	200	
246.99990	58	
247.84949	66	
248.98171	114	
249.79405	52	
250.15917	72	
250.90177	72	
251.95685	68	
253.90968	80	
253.92724	52	
256.80979	52	
257.45009	66	
258.01157	60	
259.13708	58	
259.84316	68	
259.93440	80	
260.17376	66	
260.83178	112	
261.36320	54	
261.83216	168	
262.21600	72	
262.83059	110	
263.97855	68	
264.17224	76	
264.84995	182	1+
264.89320	82	
265.06079	90	
268.84378	102	
272.84800	54	
273.03250	64	
273.79825	54	
273.90770	78	
275.40166	78	
275.80796	68	
276.80709	64	
277.85042	60	
277.87504	58	
278.04265	56	
279.09284	800	1+
279.81192	50	
279.90474	64	
281.98268	68	
282.96384	68	
283.03828	64	
283.06897	108	
283.78355	70	
284.11789	68	
284.22239	74	
284.29422	236	
284.38551	70	
285.29458	94	
286.79355	70	
288.88733	82	
289.20065	58	
289.87785	190	
290.87970	78	
291.02026	78	
291.04519	70	
292.98862	78	
296.80510	78	
297.79354	50	
298.00605	54	
298.41942	72	
299.77944	168	
299.81252	74	
299.86719	62	
301.60706	120	
301.78204	54	
301.82902	70	
301.97204	64	
303.88491	56	
304.87892	62	
306.84372	66	
306.88325	138	
307.80304	208	1+
307.88560	58	
310.80594	54	
311.86283	72	
312.84144	54	
314.80850	56	
314.82557	64	
314.98440	48	
317.87012	106	
318.85844	72	
319.71597	58	
319.75335	56	
320.25628	50	
321.39326	84	
321.92177	84	
322.28755	88	
323.88336	70	
324.89114	152	
325.35017	116	
325.89474	92	
326.89612	76	
328.03108	72	
END IONS

###FS:    #m/z: 340.94026 #charge 1+
###MS: 85
###MSMS: 87
BEGIN IONS
TITLE=Cmpd 65, +MS2(340.9403), 28.0-35.0eV, 1.9min #87
RTINSECONDS=111.802
SCANS=85,87
PEPMASS=340.94026	223636
CHARGE=1+
87.80299	66	
187.05925	66	
190.95220	70	
191.95103	72	
196.01637	76	
196.85963	96	
205.94671	64	
208.88575	64	
208.94090	118	
208.95845	72	
211.04029	68	
212.87881	272	1+
213.94134	256	1+
215.88677	334	
216.92124	80	
218.88595	160	
220.87628	72	
224.84130	66	
224.98230	76	
225.86410	84	
226.95521	70	
228.90566	68	
228.94351	80	
230.85211	68	
231.95092	176	
233.87849	76	
233.89753	80	
235.83723	78	
235.89339	282	1+
236.43736	76	
237.79858	66	
239.82146	78	
239.84333	88	
239.85479	66	
239.90326	78	
240.22735	260	
240.24577	80	
240.83020	176	
241.80734	68	
241.84349	484	
243.13408	70	
243.83142	250	
243.95577	66	
244.12473	88	
244.50315	92	
244.87980	86	
244.98412	70	
247.96541	70	
248.11077	110	
248.85163	280	1+
249.03607	76	
249.96189	136	
250.95303	222	1+
254.90765	142	
254.96732	272	1+
255.07420	114	
255.93282	74	
255.94808	120	
256.25318	76	
256.85252	74	
256.88375	122	
258.84493	646	1+
259.91234	76	
259.95742	66	
260.83144	532	1+
261.84656	140	
262.35114	78	
262.52004	74	
262.85212	102	
262.97209	84	
263.88088	108	
264.07269	72	
264.15443	76	
264.86164	182	
264.90494	66	
264.98723	92	
265.86017	110	
266.41802	68	
266.83908	70	
266.99949	76	
267.11396	104	
267.84807	138	
268.48049	86	
268.84368	414	1+
270.82965	108	
272.80954	94	
272.86419	64	
273.08738	76	
274.86060	396	1+
274.90031	78	
275.90481	96	
276.85404	430	
277.86264	316	
277.92017	102	
277.96521	106	
278.03225	78	
278.84675	468	
279.85459	644	1+
279.88227	112	
279.91488	78	
279.97870	74	
280.72948	74	
280.84047	66	
280.90380	70	
281.91391	66	
282.86587	278	1+
283.03045	72	
284.16744	86	
285.84694	80	
285.95851	78	
286.40949	76	
287.88453	72	
288.04509	72	
288.42862	94	
289.99276	86	
290.00712	80	
290.85373	86	
292.93795	84	
293.43553	88	
293.85325	98	
294.97367	72	
295.20763	72	
295.85202	66	
296.86825	72	
297.38068	74	
297.85089	64	
298.31317	130	
298.86059	86	
299.87295	140	
299.90357	100	
300.09506	82	
301.02744	72	
301.87932	104	
302.86678	74	
304.88329	68	
304.94746	94	
307.88761	94	
308.60586	84	
308.79546	72	
308.93586	108	
311.40345	84	
311.86952	98	
313.00680	72	
314.88867	74	
316.43531	72	
317.43447	82	
317.96188	72	
318.88431	138	
320.42329	102	
326.17553	186	1+
327.81338	80	
327.84650	64	
328.13805	76	
328.19575	64	
331.88320	76	
334.87181	70	
335.74666	64	
337.23745	66	
341.15439	82	
341.72625	76	
342.90739	68	
344.23455	92	
344.96667	92	
END IONS

###FS:    #m/z: 507.84439 #charge 1+
###MS: 85
###MSMS: 88
BEGIN IONS
TITLE=Cmpd 66, +MS2(507.8444), 28.2-35.2eV, 1.9min #88
RTINSECONDS=112.574
SCANS=85,88
PEPMASS=507.84439	29804
CHARGE=1+
67.07239	98	
190.50771	112	
196.01626	174	
223.97601	172	
224.97606	380	
232.89680	156	
250.81410	96	
250.90927	120	
251.06400	126	
252.90692	140	
259.42960	92	
262.13723	398	1+
265.92746	92	
266.16628	166	
267.93151	102	
273.89428	166	1+
275.84624	144	
276.79390	158	1+
277.15729	146	
277.85631	100	
278.94303	96	
279.13091	114	
279.94571	96	
287.85181	340	1+
289.84606	96	
289.88088	468	1+
289.89972	104	
290.86342	478	1+
294.79245	98	
296.85178	130	
298.80087	360	1+
300.85927	102	
304.88313	98	
305.86357	530	1+
307.88928	206	
307.97800	92	
308.14191	258	
308.77997	226	1+
308.87655	662	1+
308.89416	176	
310.15448	172	
311.88428	610	1+
312.22629	224	
312.86836	284	1+
314.86504	328	
314.91026	110	
315.86597	186	
315.99424	100	
318.86276	116	
318.93654	110	
322.86520	104	
322.98680	94	
323.86593	126	
323.89789	204	1+
324.86027	252	
324.94399	174	
325.84669	94	
326.23991	204	
326.88450	770	1+
328.85795	138	
328.88315	188	
328.98828	92	
329.88502	152	
331.19684	122	
332.87334	296	1+
333.17618	304	
335.40497	98	
335.88087	164	
336.85890	140	
336.87508	414	1+
337.87612	300	1+
338.02297	190	1+
339.73735	158	
340.39531	98	
340.75784	96	
342.81444	90	
346.82212	126	
348.01214	276	1+
348.73095	104	
349.28996	102	
349.78136	308	1+
350.88437	426	1+
352.91068	148	
353.84702	110	
355.89352	354	1+
358.88205	106	
360.40873	104	
360.75339	102	
363.57170	94	
363.80188	132	1+
364.85936	130	
364.91123	128	
365.78569	166	
366.73797	268	1+
366.78994	188	
367.71600	166	
367.76607	198	
367.90583	114	
368.70439	110	
368.89405	266	1+
369.83514	442	1+
370.00000	94	
371.18147	90	
371.81617	200	1+
372.23337	108	
372.78816	234	
373.71749	124	
373.90575	130	
374.81262	120	
374.89828	100	
375.86065	98	
376.77469	94	
378.80148	90	
380.71892	426	
380.85898	266	
381.72028	498	1+
381.84172	210	
382.82106	120	
383.77384	108	
385.85606	106	
387.05255	100	
387.84692	204	1+
390.08022	100	
390.84118	498	
390.91444	150	
391.74050	242	1+
391.84272	244	
392.06741	100	
392.83079	350	1+
393.04435	102	
393.72070	122	
395.73633	124	
395.78159	194	1+
396.73451	102	
398.73069	382	
399.21859	132	
399.72624	486	1+
399.85573	182	
400.84815	122	
401.76558	196	1+
403.74582	94	
403.80461	90	
403.87229	444	1+
405.76004	136	
405.87033	170	
407.74689	346	1+
407.86551	222	
408.85306	792	
409.72687	140	
409.86015	782	1+
410.73282	256	
410.83851	286	
411.05712	116	
411.75469	190	1+
411.78082	90	
411.83301	122	
412.83077	98	
412.85380	106	
412.91394	136	
413.07953	102	
415.84505	204	1+
416.74238	212	1+
416.79015	104	
416.88492	128	
420.72673	282	1+
421.74473	138	
421.88217	338	
423.75704	236	
423.80588	130	
423.86930	318	1+
425.31211	172	
425.75162	496	1+
425.77756	106	
425.86735	146	
426.86246	752	1+
427.73806	204	
428.73948	526	1+
428.84633	372	1+
428.87083	170	
429.74183	404	1+
429.88961	108	
430.85887	652	1+
431.68117	120	
431.86589	410	1+
432.24303	264	1+
435.70857	126	
439.82095	172	1+
439.88899	300	1+
443.39286	98	
444.87342	1588	1+
445.72517	94	
445.76178	96	
446.86766	220	
446.90274	92	
447.70881	130	
448.89153	102	
449.87802	450	1+
450.74887	138	
457.90514	394	1+
462.87880	658	1+
463.72772	112	
464.48042	96	
467.88672	854	1+
470.73362	106	
470.89680	102	
485.80762	96	
485.89560	826	1+
487.28433	106	
END IONS

###FS:    #m/z: 322.92979 #charge 1+
###MS: 89
###MSMS: 90
BEGIN IONS
TITLE=Cmpd 67, +MS2(322.9298), 28.0-35.0eV, 2.0min #90
RTINSECONDS=116.232
SCANS=89-90
PEPMASS=322.92979	518388
CHARGE=1+
188.94988	82	
191.07753	60	
192.89190	126	
193.89393	68	
196.06951	76	
198.87166	92	
201.04414	62	
202.05155	102	
203.40991	108	
205.95119	196	
207.97449	78	
208.12695	72	
209.15925	66	
209.91779	78	
211.90318	56	
215.92569	66	
219.95909	68	
220.87857	76	
221.94282	94	
222.88234	68	
222.94522	64	
223.95919	274	
224.99427	64	
225.39745	92	
225.95559	82	
226.84678	76	
226.94323	60	
227.81878	108	
227.86876	62	
227.93462	56	
228.93584	76	
230.83486	56	
230.84756	130	
232.89390	66	
233.93491	72	
235.03655	62	
236.10160	68	
238.15661	64	
238.93628	72	
239.78366	66	
239.89378	66	
239.92636	76	
240.08397	72	
240.78582	74	
240.82268	58	
240.91426	64	
240.93971	1406	
240.96168	96	
241.13541	166	
241.31842	68	
241.82604	60	
241.94259	1032	
242.94154	3468	1+
243.82360	82	
243.87922	82	
244.85634	70	
244.94055	670	1+
245.11978	78	
246.97782	400	1+
247.88032	78	
248.84529	74	
249.81956	60	
249.90670	74	
251.93169	76	
252.92254	64	
253.93304	96	
254.82253	66	
255.10291	64	
257.96414	64	
258.83164	62	
259.16666	72	
259.33683	80	
260.14010	76	
261.42315	96	
261.83309	150	
262.35900	82	
263.83099	70	
263.85446	92	
263.90679	78	
264.57530	98	
265.08896	68	
265.24895	72	
265.80305	76	
265.87327	56	
266.03556	74	
266.52424	98	
266.85281	60	
267.01052	86	
267.93350	56	
268.85724	72	
269.90298	92	
269.92532	64	
271.81669	70	
271.85915	70	
272.84784	68	
272.94515	70	
273.79705	154	
273.85263	72	
274.79446	110	
274.92678	78	
275.80824	92	
277.02591	82	
279.09152	1026	1+
279.22955	66	
279.80405	62	
279.83686	72	
280.05488	82	
280.18647	92	
280.83012	64	
280.94309	76	
281.24629	60	
282.03721	66	
282.27093	124	
282.85443	72	
282.92871	58	
283.78664	98	
283.85274	80	
284.01399	76	
284.29392	116	
285.07461	66	
285.29632	80	
285.85643	56	
285.96912	58	
287.92425	92	
288.79166	78	
289.16066	64	
290.79821	102	
293.97688	72	
297.81904	74	
299.05367	64	
299.78484	96	
301.80368	76	
301.86726	56	
302.88373	76	
304.06874	84	
305.94118	62	
306.88359	136	
308.43560	70	
308.75035	64	
308.88444	184	
310.02261	66	
311.84753	60	
311.88273	68	
312.82465	78	
313.11335	66	
315.18717	70	
316.01853	82	
316.83083	92	
322.24583	80	
322.27213	60	
322.80599	60	
324.34347	66	
324.89205	58	
327.71339	68	
END IONS

###FS:    #m/z: 363.95581 #charge 1+
###MS: 89
###MSMS: 91
BEGIN IONS
TITLE=Cmpd 68, +MS2(363.9558), 28.0-35.0eV, 2.0min #91
RTINSECONDS=117.004
SCANS=89,91
PEPMASS=363.95581	85556
CHARGE=1+
183.92851	86	
184.92748	88	
189.86650	138	
191.85971	188	
196.12808	80	
200.87847	74	
200.94650	74	
205.95553	104	
207.87112	140	
209.94460	288	
210.88544	88	
211.88341	74	
211.94219	88	
212.87773	860	1+
213.07732	84	
213.91145	78	
216.89760	108	
220.10645	94	
222.95400	146	
223.96014	132	
224.95250	258	
224.97095	256	
225.94892	176	
226.88612	84	
226.94601	1014	1+
226.97212	218	
227.93113	138	
228.89409	200	
228.94211	1946	1+
228.98597	84	
229.53800	138	
230.88823	874	1+
230.90755	136	
232.88614	86	
233.83713	72	
238.87565	76	
239.84241	84	
240.94164	206	
240.96147	188	
241.94318	332	
242.94129	646	1+
242.96016	184	
243.83157	104	
243.96015	76	
244.81484	288	1+
244.83710	140	
244.95733	990	1+
245.94103	212	
246.90746	152	
246.95272	916	1+
247.97697	82	
248.80732	72	
248.89672	372	1+
248.95503	82	
249.96160	218	1+
251.04166	80	
251.94506	78	
252.79552	72	
253.35040	96	
253.88026	78	
253.96279	72	
254.40492	82	
254.90851	72	
256.89295	74	
257.12297	82	
258.08447	72	
258.84605	180	
259.10942	86	
259.84844	120	
259.94024	72	
260.53046	84	
260.97093	208	
261.79482	84	
261.83533	718	1+
263.98608	74	
265.81698	72	
265.97722	74	
266.81440	772	1+
267.80482	100	
267.97179	100	
268.18444	96	
268.80867	286	1+
268.83465	116	
268.95554	136	
268.97504	136	
269.20537	84	
269.97112	74	
270.80766	88	
270.93065	74	
270.96948	122	
274.82076	74	
274.89014	84	
275.38923	72	
276.85790	236	
277.79870	90	
277.85764	144	
277.91761	134	
278.80014	416	1+
278.84356	300	
278.87051	76	
278.95054	76	
279.11541	72	
280.79085	952	1+
280.83506	206	1+
281.85776	84	
283.78932	146	
283.82871	144	
283.84779	214	
284.78688	100	
284.82658	522	1+
284.85821	190	1+
284.95557	72	
285.84327	136	
286.05006	74	
286.86523	78	
287.01617	78	
288.63103	86	
289.09850	72	
291.80656	80	
292.43693	90	
292.88749	82	
293.40908	84	
294.86995	96	
294.92960	80	
296.12424	76	
296.81077	234	
296.91704	84	
297.80995	170	
298.17958	78	
298.80293	1784	1+
300.79882	668	1+
301.85863	420	1+
302.79670	128	
302.87308	94	
303.80427	114	
303.82925	90	
303.85665	290	
303.94785	160	
306.42905	86	
307.88397	84	
310.79922	72	
311.88038	96	
315.82306	104	
316.81324	354	1+
317.93577	88	
318.48301	98	
318.94933	162	1+
319.79792	98	
319.85628	76	
319.90268	72	
321.81924	142	
321.87090	148	
323.19529	78	
323.82687	74	
324.03055	74	
325.01591	76	
326.88183	190	1+
326.92030	76	
333.11669	72	
335.03349	76	
338.49480	110	
338.91053	78	
339.82764	130	
340.77818	78	
340.87783	96	
347.88703	76	
350.77118	72	
350.95378	90	
351.77283	76	
352.88860	186	
353.89288	78	
355.79390	86	
356.92958	86	
360.78411	72	
END IONS

###FS:    #m/z: 507.84463 #charge 1+
###MS: 89
###MSMS: 92
BEGIN IONS
TITLE=Cmpd 69, +MS2(507.8446), 28.2-35.2eV, 2.0min #92
RTINSECONDS=117.776
SCANS=89,92
PEPMASS=507.84463	28748
CHARGE=1+
185.15797	94	
214.88699	160	
217.62512	112	
223.97130	128	
224.97849	320	
232.89728	184	
258.99993	96	
262.13232	450	1+
268.91833	142	
269.90068	106	
272.80290	198	1+
272.85417	134	
276.84895	122	
277.15338	128	
282.01643	100	
284.87487	198	1+
285.79367	158	
287.85073	210	
289.87868	510	1+
292.85968	180	
293.87313	446	1+
294.85913	162	
296.84985	104	
296.86250	116	
297.85291	142	
298.80871	174	
299.85780	128	
303.20866	94	
303.99845	104	
305.86195	258	
306.12198	100	
306.78356	262	1+
307.89756	216	
307.98707	104	
308.87492	306	
309.89081	222	
310.15909	128	
310.41625	100	
310.88783	136	
311.16044	116	
311.88423	186	
311.90608	120	
312.87578	136	
314.86403	882	1+
317.42544	100	
318.86154	104	
321.82300	104	
322.89946	100	
323.87111	156	
324.13485	128	1+
324.85899	100	
324.90542	110	
325.89991	472	1+
326.24048	108	
326.41206	114	
326.88332	686	1+
327.13763	110	
328.90912	128	
332.82199	216	1+
332.85872	116	
332.87611	470	1+
333.17606	336	1+
334.87962	102	
335.14825	94	
336.89704	94	
336.94691	110	
337.88310	200	
338.89441	130	
339.87632	146	
340.14640	108	
345.75981	100	
345.78420	176	
347.77592	168	
349.75717	234	
350.76920	142	
350.81740	190	
350.88856	630	1+
351.86272	96	
352.02494	124	
353.85350	128	
354.78721	108	
355.17019	232	1+
355.88444	166	
356.06501	106	
356.86086	94	
356.89291	102	
357.90716	162	
360.75672	170	
361.86200	94	
362.78351	348	1+
362.87066	206	1+
364.75978	96	
365.79372	296	1+
366.70872	328	1+
367.76996	136	
367.83521	94	
368.89131	164	
369.83629	612	1+
369.89783	122	
372.78069	192	
374.85756	180	
376.22439	110	
376.73274	118	
377.78742	202	1+
380.71747	318	
380.85810	150	
381.07998	98	
381.71593	470	1+
381.84374	142	
382.71898	290	1+
384.84791	272	1+
384.87485	112	
385.77903	114	
387.84881	294	1+
388.78727	98	
389.75131	102	
390.74030	148	
390.84184	326	
391.83499	486	1+
392.80775	348	1+
392.82678	466	1+
393.08891	100	
393.73130	178	1+
396.75227	146	
396.77579	204	1+
398.72651	320	
398.76913	148	1+
398.84298	264	1+
399.69624	106	
399.72802	470	1+
400.37723	100	
402.76707	110	
403.87134	600	1+
403.89695	98	
404.51789	112	
405.76025	300	1+
405.87663	122	
405.89767	116	
406.85786	148	
407.72709	294	
407.76058	156	
407.86390	304	
408.74136	396	1+
408.85230	1476	1+
409.72131	108	
410.72025	284	1+
410.83822	328	
411.84217	240	
412.87493	204	
414.23947	112	
415.74051	140	
416.75987	96	
417.86390	116	
421.74688	174	1+
421.88125	216	
422.80550	156	
422.82357	232	1+
422.85993	186	
423.77627	282	
423.82563	138	1+
423.87068	376	1+
423.88701	118	
424.76930	140	
425.31442	114	
425.75292	340	
426.74704	212	
426.76633	108	
426.86080	390	
426.89715	100	
427.73962	628	1+
427.86534	190	
428.84710	356	1+
429.70297	190	1+
429.72585	142	
430.32478	106	
430.67418	164	1+
430.84650	122	
431.86779	378	
432.24312	302	1+
432.26995	126	
432.86597	242	
433.86111	172	
441.76607	102	
441.78355	142	
442.68645	174	
444.87300	1464	1+
446.88098	292	1+
447.71394	182	
448.71068	338	1+
448.76917	230	1+
449.69356	104	
449.87993	138	
450.74814	112	
450.77486	168	
450.87281	94	
451.87588	208	
457.90229	116	
458.90905	152	
462.88173	740	1+
465.73325	154	
466.71018	228	1+
467.88643	958	1+
480.92230	164	
485.89832	536	1+
505.85235	108	
END IONS

###FS:    #m/z: 363.95613 #charge 1+
###MS: 93
###MSMS: 94
BEGIN IONS
TITLE=Cmpd 70, +MS2(363.9561), 28.0-35.0eV, 2.0min #94
RTINSECONDS=121.437
SCANS=93-94
PEPMASS=363.95613	81546
CHARGE=1+
45.95039	80	
80.00039	78	
185.93238	76	
186.86615	84	
189.86335	284	1+
191.85604	102	
195.91142	78	
196.07286	78	
199.06738	98	
200.94633	76	
207.87472	166	
207.94726	138	
208.88065	90	
209.94482	538	1+
210.88450	136	
212.41812	74	
212.87919	930	1+
214.89753	74	
222.95199	660	1+
223.87535	100	
224.94797	906	1+
225.88533	176	
225.98277	108	
226.88558	128	
226.94735	2538	1+
226.96978	108	
228.89556	188	
228.94191	2506	1+
229.40051	94	
229.92998	94	
230.83368	90	
230.88830	1392	1+
230.98296	102	
232.80194	84	
232.90603	252	
233.88087	76	
234.87923	124	
235.09110	76	
235.11748	70	
236.88307	82	
238.88710	78	
239.10128	74	
239.98135	80	
240.82267	84	
240.93952	962	1+
240.96312	654	1+
240.97850	94	
241.83577	90	
242.82567	346	1+
242.84308	82	
242.94055	758	1+
244.95663	2118	1+
245.37167	80	
245.81522	92	
245.83551	76	
245.98973	78	
246.43657	70	
246.50595	80	
246.90293	184	
246.95249	1500	1+
246.97826	282	1+
247.00397	74	
248.80575	182	
248.90242	518	1+
249.79760	74	
250.80586	72	
250.96762	80	
251.89380	128	
251.93080	202	1+
252.80714	70	
253.90318	158	
255.04184	100	
255.91909	88	
257.22342	96	
257.45157	106	
257.80265	74	
257.90694	74	
258.84995	150	
258.97109	320	1+
259.85198	78	
259.89447	170	1+
260.83263	114	
260.96811	618	1+
261.39968	70	
262.96921	214	1+
264.82315	102	
265.82025	138	
266.81273	586	1+
267.13436	116	
267.78889	100	
267.97372	206	
268.82244	82	
268.84431	102	
269.96907	160	
270.84270	222	
270.96677	124	
271.79442	74	
271.91230	126	
272.84902	116	
274.85109	202	1+
275.81532	82	
276.81523	124	
277.11407	72	
277.86628	112	
278.80071	188	
279.10539	118	
279.79697	340	
279.84585	188	
280.11015	72	
280.79467	578	
281.78937	544	1+
281.81047	86	
281.89913	90	
282.85860	106	
283.78494	132	
283.84640	92	
284.16097	94	
284.79778	90	
284.82727	166	
285.82972	120	
285.84783	166	
286.15356	76	
287.79072	72	
289.82954	80	
289.85655	74	
290.49888	90	
292.10192	78	
292.70047	92	
292.93689	72	
293.34159	72	
293.79575	70	
293.85088	258	1+
293.92849	100	
295.92945	224	
296.80806	440	1+
297.93055	84	
298.43347	96	
298.80391	1762	1+
299.20131	78	
299.87036	172	
301.80702	250	1+
301.85982	600	1+
303.35633	76	
303.79567	70	
304.01758	70	
307.43970	96	
307.88193	156	
311.86058	142	
314.82059	72	
314.89949	98	
315.14185	72	
315.81402	94	
316.81405	396	1+
318.80832	154	
318.88016	78	
318.92951	98	
319.82761	120	
320.81451	394	1+
320.87648	76	
321.12049	90	
321.86524	92	
323.90461	156	
324.00979	76	
326.84894	70	
326.87998	94	
327.81545	70	
327.91775	88	
329.86766	144	
330.37503	80	
336.94842	186	
337.13617	100	
337.83404	138	
337.95504	80	
339.82880	72	
343.01695	74	
344.65857	72	
349.92594	84	
350.83164	82	
354.13775	84	
356.76973	76	
358.14170	74	
END IONS

###FS:    #m/z: 336.94549 #charge 1+
###MS: 93
###MSMS: 95
BEGIN IONS
TITLE=Cmpd 71, +MS2(336.9455), 28.0-35.0eV, 2.1min #95
RTINSECONDS=122.209
SCANS=93,95
PEPMASS=336.94549	33916
CHARGE=1+
91.88086	62	
185.86726	68	
205.94928	122	
206.95958	70	
210.88889	66	
211.94345	1530	1+
212.87695	294	1+
213.93961	564	1+
213.96598	76	
214.89858	66	
215.88596	128	
215.94019	74	
217.88033	70	
221.03320	72	
222.84446	66	
222.93366	64	
223.89205	68	
223.95810	76	
223.98197	78	
224.84119	78	
224.96801	74	
226.83783	68	
226.85234	82	
227.89486	76	
228.89416	102	
229.95511	1100	1+
230.88936	690	
231.12795	74	
231.94866	598	1+
232.88806	72	
233.11132	62	
233.82944	74	
233.92113	96	
234.90665	74	
236.08076	82	
236.85293	64	
238.13219	68	
238.35193	76	
238.85942	98	
238.88685	124	
239.85281	136	
240.83944	208	
241.84463	98	
241.90440	68	
242.84628	142	
244.06347	74	
244.12116	68	
244.86787	74	
246.90512	72	
246.97551	104	
247.96763	232	
248.90398	120	
249.03185	60	
249.96312	130	
250.82552	224	
251.07263	72	
252.96607	584	1+
253.84342	62	
253.90567	122	
254.15075	74	
254.86059	68	
254.97040	238	
256.03543	80	
256.84819	120	
256.86921	112	
256.95940	94	
257.22900	62	
257.82236	84	
257.84160	78	
257.85504	120	
258.84700	410	1+
258.86843	100	
259.95798	78	
262.87073	58	
263.82915	78	
264.06035	78	
264.17027	64	
264.98701	72	
266.98953	82	
267.83084	146	
267.84476	134	
268.83929	626	1+
269.18507	80	
270.97671	72	
271.44210	86	
271.80261	80	
271.91151	84	
272.84999	76	
273.14639	64	
273.86018	332	1+
274.78869	66	
274.87475	150	
275.88592	58	
275.96857	68	
276.85688	598	1+
276.90115	72	
277.82765	68	
277.92771	58	
278.83436	72	
278.98102	70	
279.10626	72	
279.85241	86	
280.84399	232	
281.06060	66	
281.85895	148	
283.02192	56	
283.87328	66	
284.16295	78	
286.84871	636	1+
287.86402	80	
288.86423	70	
288.94597	94	
290.85672	82	
293.11040	204	1+
293.85269	78	
294.67419	72	
294.86630	180	
295.12323	66	
295.90018	68	
295.93629	64	
297.88055	114	
297.89180	108	
298.82043	58	
298.99412	70	
299.86670	138	
300.06110	66	
300.88291	100	
301.02132	56	
301.16566	66	
303.12222	58	
303.45029	70	
304.86009	56	
305.89776	56	
306.45034	78	
307.88992	60	
308.81717	60	
308.86992	86	
309.86521	130	
310.86802	108	
311.81085	82	
312.79394	60	
313.13478	84	
317.65563	78	
318.43494	98	
319.17159	74	
319.76204	58	
320.89151	68	
321.82702	64	
325.44089	106	
325.90641	64	
326.36309	80	
329.81494	70	
330.87530	68	
331.44040	78	
334.08153	68	
334.21607	70	
337.89415	84	
337.93475	94	
338.20557	58	
338.25787	66	
340.79634	84	
341.09578	78	
END IONS

###FS:    #m/z: 507.84411 #charge 1+
###MS: 93
###MSMS: 96
BEGIN IONS
TITLE=Cmpd 72, +MS2(507.8441), 28.2-35.2eV, 2.1min #96
RTINSECONDS=122.981
SCANS=93,96
PEPMASS=507.84411	30242
CHARGE=1+
222.98043	190	
223.97288	94	
224.97606	140	
226.11707	94	
232.89704	218	
232.91232	106	
235.14016	158	
251.06856	142	
262.13895	126	
263.13545	442	
264.04062	102	
266.17221	106	
267.93508	112	
268.92122	96	
275.84687	122	
277.15703	98	
278.38048	104	
282.80523	130	
284.18999	142	
285.86886	122	
287.85563	164	
287.93559	136	
288.89184	94	
289.87976	198	
290.85871	348	1+
290.88029	130	
293.85299	112	
296.85772	112	
298.10025	110	
298.80542	110	
301.85154	128	
303.12347	96	
303.87006	260	1+
305.86271	346	
305.95329	304	1+
307.88726	324	
308.14225	186	
308.87353	242	
309.02969	94	
309.88903	234	1+
310.16028	142	
311.88363	440	1+
312.16213	126	
312.38152	94	
312.87119	162	
314.81796	124	
314.86424	454	
317.76771	110	
323.42406	96	
323.89846	116	
324.86200	114	
325.82537	202	
325.89634	188	
325.95748	138	1+
326.24432	188	
326.86005	226	1+
326.88214	852	1+
327.25223	128	
327.81892	102	
328.89261	326	
329.80166	120	
330.81064	96	
330.87989	180	
331.84770	188	1+
331.87186	606	1+
332.79381	122	
332.87473	610	1+
332.92072	168	
333.17450	586	1+
335.82539	96	
337.88030	342	1+
345.77515	98	
346.82325	294	1+
347.03554	94	
347.77673	466	1+
348.75316	98	
349.43697	94	
350.76633	96	
350.88691	528	1+
353.89333	120	
354.71843	210	1+
355.88125	94	
356.79553	140	
357.84724	100	
357.89439	112	
359.37641	120	
359.88430	94	
362.76302	182	
363.37044	104	
366.74079	292	1+
367.75812	110	
367.83869	204	
368.71376	240	1+
368.77334	126	
368.90039	172	
369.83360	192	
370.37744	146	1+
370.93032	94	
371.18709	106	
371.83518	130	
373.72207	194	
373.78930	120	
373.90098	180	
374.72476	96	
374.78801	102	
374.89937	250	1+
376.22178	126	
377.22480	104	
378.91162	132	
380.71886	512	1+
380.86158	120	
381.25956	94	
381.84277	96	
382.72011	212	
383.87546	94	
384.84689	124	
385.77448	118	
385.85062	160	
386.85127	210	
387.72538	118	
387.84422	292	1+
389.19340	112	
389.38013	104	
389.71939	214	1+
390.83775	634	1+
390.91646	126	
392.82142	172	
392.85345	128	
393.83226	122	
394.78164	150	
394.89731	110	
395.86317	228	1+
397.31743	114	
397.86583	304	1+
398.72796	674	1+
398.81160	202	1+
399.85359	324	1+
400.07429	98	
402.72154	106	
402.86682	512	1+
404.79123	108	
405.76003	298	1+
405.85785	596	1+
407.72546	114	
407.74489	146	
407.76237	330	1+
408.85041	536	
409.71624	208	
409.73766	360	1+
409.85158	374	
410.07740	110	
410.74001	228	1+
410.84224	214	
411.08427	100	
411.76428	94	
411.83948	262	
412.85516	286	1+
413.83335	158	
415.76586	106	
417.87016	124	
420.87557	294	1+
421.77123	156	
422.82564	92	
423.75901	212	
424.76750	126	
424.87983	176	
425.75310	560	1+
425.82951	144	
426.86336	726	1+
427.73034	300	1+
428.84787	894	1+
428.87317	222	
429.70254	114	
429.76507	98	
430.74479	102	
431.86648	706	1+
432.24184	174	
433.71271	144	
435.71594	116	
437.84444	112	
439.89567	192	
441.88999	98	
443.77093	138	
444.87221	1764	1+
446.74569	96	
446.76779	114	
446.79390	96	
449.87926	480	1+
449.90543	124	
450.69775	128	
452.76296	200	1+
454.24828	96	
457.90210	206	1+
462.88474	380	
464.88274	172	
465.72399	178	
467.88688	766	1+
485.90032	708	1+
487.27641	110	
487.89865	206	1+
END IONS

###FS:    #m/z: 340.94028 #charge 1+
###MS: 97
###MSMS: 98
BEGIN IONS
TITLE=Cmpd 73, +MS2(340.9403), 28.0-35.0eV, 2.1min #98
RTINSECONDS=126.649
SCANS=97-98
PEPMASS=340.94028	247670
CHARGE=1+
192.92537	78	
193.88684	74	
203.93221	70	
205.95223	132	
206.07535	88	
206.95062	116	
208.96027	68	
211.86202	70	
212.88170	78	
213.88226	228	1+
213.91519	86	
213.93952	290	1+
214.86078	68	
215.88557	402	1+
217.88490	198	
218.89514	78	
222.42436	84	
223.15414	80	
223.83130	72	
224.95522	72	
225.86216	72	
226.08770	82	
226.12052	76	
226.88202	72	
226.94222	106	
228.84338	156	
230.84975	72	
230.88682	392	1+
230.95618	80	
231.88942	234	1+
231.94942	516	
232.84288	72	
232.87473	74	
233.03963	72	
233.89984	160	
233.95071	80	
234.12658	76	
234.93308	74	
236.07116	72	
236.85886	92	
237.59046	84	
239.10884	70	
239.86228	80	
239.91757	110	
239.95491	72	
240.23048	106	
240.79618	76	
240.83289	450	
241.84248	410	
242.44147	68	
242.87941	74	
242.90746	108	
242.94262	74	
243.83527	134	
244.80057	72	
244.86976	72	
246.40176	72	
246.97481	214	1+
247.02479	94	
248.89841	78	
249.96278	80	
250.36316	104	
253.04127	80	
253.83918	86	
254.86209	98	
254.96974	92	
255.97130	126	
256.84834	136	
256.86659	76	
256.96723	84	
257.84980	100	
257.87366	76	
257.88748	80	
258.84797	668	1+
258.89736	98	
259.00647	92	
261.08183	84	
261.35767	86	
261.43299	90	
261.83503	174	
261.88581	72	
262.83491	80	
263.84861	136	
265.86336	78	
267.41108	80	
267.88514	76	
268.84233	332	
268.92951	88	
270.80107	68	
271.79652	68	
272.10033	96	
273.31676	70	
274.85743	450	1+
274.87822	136	
274.89758	218	
274.91473	72	
275.81122	80	
276.48246	78	
276.85700	988	1+
277.88913	80	
277.92582	92	
277.96487	114	
278.07824	70	
278.84521	1598	1+
278.98552	74	
279.96313	74	
280.02601	88	
280.42070	116	
283.45346	70	
283.72429	88	
285.01882	70	
286.13320	70	
286.40915	104	
289.09824	76	
289.85660	70	
292.89781	138	
293.85681	100	
294.86578	370	1+
295.05781	96	
295.99509	74	
296.86702	86	
297.38472	86	
297.98201	132	
298.15598	72	
298.89857	96	
299.82244	80	
299.85589	144	
299.87049	156	
300.87467	206	
301.85947	102	
302.17482	152	
306.88865	72	
307.88804	200	
308.92087	100	
309.94443	78	
310.93966	70	
311.78899	84	
311.86171	130	
313.09787	78	
313.44148	100	
313.80449	76	
314.86696	84	
315.82849	86	
318.81864	74	
319.88916	74	
320.19019	68	
320.82137	90	
324.89342	206	
326.16959	134	
326.89333	76	
327.95107	116	
328.42502	80	
329.87287	78	
330.82151	156	
331.00910	76	
342.80521	74	
343.26245	92	
343.75414	70	
343.91365	128	
345.27190	70	
346.30638	76	
END IONS

###FS:    #m/z: 363.95597 #charge 1+
###MS: 97
###MSMS: 99
BEGIN IONS
TITLE=Cmpd 74, +MS2(363.9560), 28.0-35.0eV, 2.2min #99
RTINSECONDS=127.422
SCANS=97,99
PEPMASS=363.95597	84910
CHARGE=1+
64.25372	76	
182.86099	80	
185.92908	78	
187.86490	74	
194.85597	76	
196.88560	72	
196.99736	70	
199.99722	80	
206.94532	70	
209.91812	78	
209.94428	118	
210.88735	72	
210.94107	154	1+
211.90495	74	
212.88028	562	1+
222.95102	130	
223.96175	390	1+
224.04278	80	
224.94939	448	
226.94653	1478	1+
227.02645	78	
227.88033	104	
227.93411	138	
228.89651	182	
228.94226	1680	1+
230.88841	870	1+
231.80257	70	
232.88839	108	
238.84124	100	
239.14695	98	
240.07623	86	
240.83215	74	
240.93778	214	
240.96185	166	
241.82049	94	
241.94130	336	
242.84718	70	
242.94185	676	
243.83107	150	
243.85926	86	
244.81736	142	
244.95834	850	1+
246.95227	410	
247.80620	76	
248.79703	312	1+
248.89587	472	1+
248.96626	126	
249.81189	82	
249.85365	78	
250.94503	104	
251.39768	102	
251.80487	110	
251.91002	74	
252.04659	90	
252.59646	80	
253.83688	72	
253.90211	70	
254.86348	96	
256.85501	76	
258.80496	80	
258.84241	82	
258.91553	70	
260.82975	114	
260.84467	96	
260.96710	212	
261.83151	90	
262.90620	78	
263.78336	70	
263.93045	74	
264.81965	206	
264.84604	106	
265.78810	148	
265.81548	86	
266.08153	72	
266.79130	74	
266.81358	734	1+
266.84031	72	
266.95150	72	
266.96752	70	
267.93934	70	
267.96012	434	1+
268.35368	86	
268.81333	114	
268.86676	72	
268.93937	100	
268.96192	364	1+
270.80721	86	
271.85125	70	
272.88442	84	
273.92391	82	
274.62155	86	
276.36406	100	
276.80923	120	
276.85597	250	1+
278.80154	136	
278.85020	88	
279.06095	70	
279.10500	200	1+
279.79271	96	
279.85345	120	
279.91705	88	
280.79315	522	
280.84642	70	
281.09128	84	
281.79223	454	1+
281.85707	220	
281.89337	124	
282.72855	70	
282.82567	88	
282.86929	150	
283.91138	82	
284.82299	88	
284.84844	72	
285.41693	78	
285.84759	132	
285.97706	88	
286.88940	92	
286.99143	82	
288.81685	74	
289.86761	138	
290.80864	84	
291.84807	76	
292.07061	102	
292.93685	190	
293.44027	76	
293.80890	70	
293.86996	78	
294.12423	72	
294.85650	122	
294.92931	92	
296.80734	526	1+
298.33622	84	
298.80209	1210	1+
299.02776	92	
299.87582	80	
299.89523	76	
300.80136	612	1+
300.85804	384	1+
301.86116	322	1+
302.90986	70	
302.94574	88	
303.21300	78	
303.85316	244	
303.94485	84	
305.02482	92	
306.80282	76	
308.86700	94	
313.22181	78	
314.02156	84	
314.44860	96	
314.81647	110	
315.89166	72	
316.81666	506	1+
317.83262	88	
318.20302	80	
319.81140	104	
320.82742	140	
321.81631	120	
323.81966	150	
324.87870	84	
327.89123	76	
329.87331	76	
330.87492	110	
334.87862	104	
338.44479	80	
340.76223	72	
340.94023	110	
345.11436	74	
345.16473	76	
356.88090	70	
367.41261	112	
END IONS

###FS:    #m/z: 336.94523 #charge 1+
###MS: 97
###MSMS: 100
BEGIN IONS
TITLE=Cmpd 75, +MS2(336.9452), 28.0-35.0eV, 2.2min #100
RTINSECONDS=128.194
SCANS=97,100
PEPMASS=336.94523	33298
CHARGE=1+
94.68678	96	
132.95362	70	
190.06396	82	
192.88449	84	
201.04164	86	
207.98346	68	
210.88386	128	
210.89958	90	
211.94317	716	1+
212.88062	342	
213.93712	174	
215.93658	72	
217.89689	72	
218.91677	72	
220.83777	76	
221.99456	80	
223.84082	78	
223.96365	64	
224.94783	60	
225.95650	72	
226.94292	86	
228.17120	70	
228.84405	72	
229.95380	574	
230.04087	70	
230.71733	102	
230.88898	282	
231.95149	212	
232.05126	66	
232.82592	62	
232.89117	124	
232.96104	84	
233.86894	66	
233.89759	236	
233.94628	66	
234.82760	88	
234.91402	64	
234.99523	72	
235.46973	88	
235.79403	74	
236.07863	74	
236.79429	60	
236.99477	68	
237.86909	64	
238.83579	68	
238.85053	414	1+
240.83766	422	1+
240.88562	84	
241.84131	314	1+
244.37836	82	
247.96775	130	
248.89848	130	
249.84267	90	
249.90390	60	
249.96003	270	
250.84787	96	
250.92100	62	
250.99182	176	
251.42510	94	
252.84642	72	
252.92665	162	
252.96896	634	1+
253.79849	84	
253.90414	114	
253.92930	76	
254.80063	68	
254.96881	152	
255.02439	98	
255.97228	64	
256.26505	68	
256.87694	140	
257.00465	76	
257.84912	76	
258.84770	760	1+
261.23834	66	
261.84114	68	
262.15820	64	
263.83306	112	
265.88331	64	
265.91734	80	
266.17562	64	
266.86344	138	
267.84894	148	
268.80439	78	
268.83926	400	1+
269.95347	96	
270.86185	66	
271.91820	146	
274.86360	338	1+
274.88402	74	
274.92002	112	
275.41989	82	
275.88523	66	
276.81913	84	
276.85883	430	
276.93194	100	
277.86124	268	
278.83909	160	
278.86477	162	
279.83042	62	
279.85706	138	
279.88202	66	
280.86193	98	
280.88317	170	
281.02572	78	
281.73214	60	
281.85777	140	1+
282.06219	64	
282.60444	92	
282.89578	84	
284.81329	68	
286.85166	402	
287.84960	240	
290.85969	110	
291.86296	82	
292.04806	114	
292.10190	66	
292.43388	74	
293.10815	270	
293.86981	64	
293.97301	72	
294.86218	406	1+
294.88232	236	1+
297.96551	76	
299.31079	68	
299.86552	64	
299.89314	60	
300.88259	64	
302.81351	72	
304.36253	80	
304.86781	72	
304.91726	66	
305.82073	84	
305.85542	60	
307.83653	66	
307.91370	106	
309.06120	84	
309.42837	96	
309.86595	304	1+
310.83803	74	
311.87588	66	
311.92565	92	
312.82850	62	
313.76762	84	
313.80449	80	
314.81662	72	
315.77594	90	
317.43223	72	
318.05816	78	
319.17185	70	
322.03425	92	
322.87674	74	
323.87215	60	
324.89649	70	
327.20484	64	
329.82613	86	
334.84943	74	
334.87164	66	
339.89696	76	
340.28430	80	
340.97745	78	
341.11141	86	
END IONS

###FS:    #m/z: 322.92980 #charge 1+
###MS: 101
###MSMS: 102
BEGIN IONS
TITLE=Cmpd 76, +MS2(322.9298), 28.0-35.0eV, 2.2min #102
RTINSECONDS=131.851
SCANS=101-102
PEPMASS=322.92980	537814
CHARGE=1+
148.71052	50	
190.88929	58	
192.01942	58	
198.08979	66	
201.04329	158	
202.04639	74	
205.95023	62	
206.94554	66	
207.98028	70	
209.94302	62	
211.88498	78	
214.89681	70	
217.84458	58	
218.99862	62	
219.05406	84	
220.88343	60	
221.86636	70	
221.94281	178	
222.86965	136	
222.95209	86	
223.95759	380	1+
227.83570	162	
227.92839	72	
228.82832	92	
228.93965	66	
229.05849	74	
230.82964	70	
232.85983	54	
235.11766	54	
235.93556	50	
236.86054	50	
236.87551	82	
238.93934	116	
239.08072	50	
239.10139	62	
239.78836	48	
240.82348	312	1+
240.94076	1296	
241.88446	62	
241.94272	1044	
242.94157	2906	1+
243.06618	56	
243.10376	56	
244.12885	78	
244.82009	148	
244.93903	864	1+
245.07377	86	
245.82198	54	
245.85653	76	
245.97989	64	
245.99514	64	
246.90506	84	
246.97499	250	
247.11729	62	
248.84829	112	
249.85251	64	
250.80241	48	
252.07568	78	
252.19474	48	
252.80555	64	
252.91469	82	
253.83660	66	
254.95377	76	
256.78300	54	
256.91027	86	
257.85176	80	
257.92480	76	
258.79545	78	
258.90405	68	
258.97120	72	
259.38834	92	
260.83506	70	
261.83448	176	
262.44053	84	
262.83776	74	
262.92821	78	
263.82513	68	
263.85915	56	
263.98084	76	
264.84101	62	
265.05311	46	
265.08904	74	
265.35915	90	
265.83340	50	
266.00837	130	
266.06755	62	
267.82520	70	
269.95348	78	
272.13033	68	
272.79138	58	
272.84783	76	
273.79297	134	
274.85171	72	
275.47263	86	
275.80612	132	
276.17245	70	
276.22934	58	
276.96242	72	
277.02387	48	
277.80722	92	
277.82571	74	
278.03018	86	
279.05121	78	
279.09171	1190	1+
279.82711	122	
280.12045	98	
280.26033	52	
280.83637	80	
283.06915	150	
284.29303	438	1+
284.79707	48	
284.87357	72	
285.85439	48	
287.82198	64	
289.87887	92	
291.79841	142	
292.88340	68	
294.21099	60	
294.82756	48	
294.84692	72	
295.93632	64	
296.00362	80	
296.81368	78	
297.82104	50	
299.78285	92	
300.82492	66	
302.87505	68	
304.85750	52	
305.09117	48	
305.13390	92	
305.82510	60	
306.03544	98	
307.75860	80	
307.79344	70	
308.85809	56	
309.86665	62	
312.80670	72	
314.86486	72	
315.75634	50	
315.88317	68	
316.86831	68	
317.85878	54	
318.82525	100	
319.11267	66	
323.02677	84	
323.45252	84	
324.03135	48	
324.14637	84	
324.89042	66	
325.19768	50	
325.77877	84	
325.90637	78	
326.00830	52	
326.88698	62	
327.71336	66	
327.90241	64	
END IONS

###FS:    #m/z: 340.94024 #charge 1+
###MS: 101
###MSMS: 103
BEGIN IONS
TITLE=Cmpd 77, +MS2(340.9402), 28.0-35.0eV, 2.2min #103
RTINSECONDS=132.624
SCANS=101,103
PEPMASS=340.94024	244506
CHARGE=1+
70.29519	72	
141.25058	64	
154.02470	66	
181.86951	82	
185.58587	60	
192.92916	102	
198.89420	70	
201.87888	76	
205.92558	74	
212.13520	70	
213.93897	554	1+
215.89055	142	
215.93461	80	
217.05323	78	
222.10605	74	
228.51832	84	
228.84512	88	
228.89681	66	
228.94734	74	
229.83416	66	
230.88690	430	1+
230.90962	70	
231.95047	344	
233.94626	78	
234.97620	80	
236.88328	212	1+
236.90776	74	
237.12903	96	
237.85202	100	
238.82815	64	
238.84134	74	
238.86819	68	
239.83652	74	
240.22667	106	
240.23319	60	
240.48380	70	
240.83756	504	1+
241.12185	218	1+
241.84234	370	1+
243.83309	144	
243.94280	66	
244.84075	68	
244.97422	92	
245.44276	72	
245.82464	108	
248.89471	62	
249.03620	70	
249.95752	90	
250.80191	70	
250.84336	66	
251.90988	82	
252.91837	74	
253.88019	84	
254.90688	166	
254.96837	212	
255.83868	74	
255.90556	82	
256.80445	128	1+
256.84860	264	1+
256.86690	76	
256.88178	120	
258.84583	448	1+
259.91082	64	
260.34032	90	
260.83356	440	1+
260.92299	80	
262.86009	72	
263.84506	76	
265.85112	64	
266.12182	88	
266.86294	106	
267.02769	70	
267.84318	66	
268.30755	78	
268.84151	466	1+
268.88890	98	
268.90295	80	
269.79996	72	
269.85630	80	
270.83466	154	
270.90624	88	
271.13891	64	
271.83487	62	
272.24587	80	
272.80943	66	
272.82845	70	
273.07926	76	
273.90578	72	
273.93208	78	
274.85879	182	1+
274.87597	72	
274.89837	70	
275.89495	64	
276.39053	72	
276.85683	306	
277.82551	66	
277.85965	452	
277.91571	88	
278.84372	812	1+
278.87569	336	1+
278.92175	62	
279.00394	68	
279.03022	74	
279.94795	62	
281.00894	66	
281.09123	84	
281.86237	286	1+
282.87695	80	
283.06084	72	
284.92929	84	
285.02709	86	
286.83098	78	
288.20174	76	
288.85611	86	
290.79165	110	
292.12339	74	
292.82230	74	
292.84962	64	
292.87413	66	
294.51641	78	
294.86703	140	
294.89771	90	
295.86803	76	
295.96585	68	
296.85564	100	
296.97223	70	
297.00644	90	
298.86044	86	
299.01445	106	
299.42101	96	
299.71855	70	
299.87150	66	
300.78030	66	
300.88103	72	
301.86055	96	
302.16858	110	
303.88027	72	
304.84460	72	
305.94527	100	
306.20277	66	
306.88889	70	
308.07735	74	
308.88792	126	
310.80109	78	
310.94835	66	
311.89791	68	
319.86522	72	
320.91591	68	
321.82710	96	
321.87789	76	
321.89758	66	
322.07650	66	
323.19014	68	
323.83693	72	
323.99178	74	
324.75697	72	
326.16836	80	
326.88045	126	
328.88775	78	
331.76451	66	
334.29216	94	
337.19055	88	
339.83344	100	
341.90995	72	
345.21275	98	
END IONS

###FS:    #m/z: 336.94535 #charge 1+
###MS: 101
###MSMS: 104
BEGIN IONS
TITLE=Cmpd 78, +MS2(336.9453), 28.0-35.0eV, 2.3min #104
RTINSECONDS=133.396
SCANS=101,104
PEPMASS=336.94535	32356
CHARGE=1+
197.02831	74	
203.04227	74	
205.95030	72	
209.88457	66	
210.89778	92	
211.94430	742	1+
212.87832	280	
213.87542	120	
213.88965	204	1+
213.93809	294	
215.60657	84	
215.88416	74	
217.88256	68	
218.89344	80	
220.89265	106	
221.87014	72	
222.97032	68	
224.97713	94	
226.14039	84	
226.76381	72	
226.89487	74	
226.94662	76	
226.97288	130	
227.00249	66	
228.89505	118	
228.94112	122	
229.12941	72	
229.91808	72	
229.95507	1142	1+
229.98879	86	
230.07624	116	
230.88976	536	1+
230.99199	66	
231.94963	530	1+
232.90302	106	
232.91735	84	
233.90296	66	
233.94634	68	
233.95873	72	
234.82790	90	
234.89797	254	1+
235.04396	76	
235.10639	78	
236.04464	84	
236.83962	68	
236.95140	88	
239.84635	72	
239.92568	94	
239.97001	76	
240.83789	152	
240.86085	92	
241.84313	684	1+
242.86909	68	
243.83752	68	
244.98331	78	
246.44596	86	
246.97576	112	
247.96478	322	1+
247.99270	72	
248.90324	78	
248.98655	92	
249.83309	68	
250.12647	70	
251.62777	88	
251.87707	78	
252.07218	74	
252.84837	76	
252.96763	412	
253.90419	316	1+
254.88694	70	
254.94412	68	
254.96655	226	1+
255.59345	92	
255.83091	68	
256.26126	74	
256.86090	82	
256.96231	104	
257.07738	72	
257.84808	88	
257.89317	76	
258.01568	90	
258.84484	136	
258.86473	74	
258.92003	226	1+
259.85823	180	
260.50868	100	
260.83332	78	
260.91116	68	
262.94816	66	
263.79129	86	
265.40323	76	
265.79733	72	
266.86123	84	
267.14218	92	
267.84299	66	
267.97350	82	
268.83803	680	1+
269.96344	70	
270.83545	94	
271.01962	72	
271.91588	130	
273.96276	76	
274.86068	138	
275.87197	136	
275.94386	72	
276.85766	448	
276.88920	84	
277.86296	420	
278.83766	100	
279.83308	78	
280.86570	182	
280.94158	72	
281.10400	146	
281.87222	78	
283.10242	100	
283.19946	82	
283.36088	66	
285.84779	268	
286.85042	222	
287.84219	138	
287.86649	80	
289.37392	84	
291.03286	102	
292.69611	80	
293.11107	104	
294.13071	70	
294.85284	72	
294.87662	76	
295.36827	90	
295.88549	70	
296.89413	138	
297.89456	78	
298.01839	66	
299.87167	164	
300.87146	122	
301.95914	74	
302.54828	72	
302.86472	80	
306.87823	70	
308.93390	76	
309.86329	122	
310.42458	66	
310.84666	78	
311.86523	78	
312.86151	66	
314.83661	70	
315.18519	66	
319.43502	70	
319.88743	72	
321.81864	78	
321.88010	70	
324.84312	104	
326.84248	98	
328.71244	78	
331.91701	84	
335.27630	72	
335.78055	84	
335.86166	74	
338.28280	64	
338.75469	84	
339.30425	96	
340.00575	66	
END IONS

###FS:    #m/z: 322.93000 #charge 1+
###MS: 105
###MSMS: 106
BEGIN IONS
TITLE=Cmpd 79, +MS2(322.9300), 28.0-35.0eV, 2.3min #106
RTINSECONDS=137.071
SCANS=105-106
PEPMASS=322.93000	543326
CHARGE=1+
123.24230	68	
195.00667	58	
199.88619	70	
200.83874	72	
200.86808	66	
200.99713	60	
201.04572	114	
203.95502	62	
205.94856	120	
213.93474	96	
214.89114	80	
215.84286	60	
216.08286	82	
221.89194	78	
221.94306	84	
222.95198	144	
223.42933	92	
223.96529	66	
224.93675	54	
226.15019	90	
226.33111	70	
226.87484	56	
227.89481	64	
227.93413	130	
228.06013	60	
228.90300	60	
229.82521	64	
230.05615	62	
230.91708	112	
231.94487	66	
232.87308	80	
232.89933	64	
236.82264	70	
236.91167	58	
238.09248	60	
238.93373	102	
239.79121	116	
240.81962	176	
240.94028	1628	
240.96490	98	
241.04568	72	
241.80324	134	
241.82436	90	
241.94342	962	
242.02491	82	
242.90847	68	
242.94167	2784	1+
243.57465	104	
243.81981	78	
244.82527	106	
244.88327	56	
244.93900	966	1+
245.79326	70	
246.89966	82	
246.98603	72	
247.97308	76	
248.25696	102	
248.83975	58	
248.97955	76	
249.84291	70	
250.46985	100	
251.14875	68	
252.94026	78	
253.52628	74	
256.89661	78	
257.41024	72	
258.82997	150	
258.90181	58	
259.83720	66	
261.83138	166	
262.83824	108	
263.82485	54	
263.88656	62	
264.09234	76	
266.06334	98	
266.37216	70	
266.96695	92	
267.07595	64	
267.45939	64	
267.84514	140	
268.85384	112	
268.86216	84	
268.92123	94	
268.95764	70	
269.86065	66	
269.99570	76	
270.81730	64	
270.88242	68	
272.79233	198	1+
272.89259	80	
273.81452	92	
273.84698	66	
274.90447	80	
276.84141	272	1+
276.85956	72	
277.83382	78	
278.08967	58	
278.12050	86	
278.86006	74	
279.09073	1026	1+
279.85125	56	
280.01360	58	
280.02808	80	
281.09733	98	
281.84138	66	
283.06992	118	
284.29386	396	
284.87139	88	
284.88884	114	
285.84839	88	
288.66011	76	
289.78339	54	
289.80431	90	
289.87254	56	
289.89845	84	
293.40261	78	
293.87409	54	
294.92530	70	
295.89199	56	
297.81941	56	
298.79903	78	
298.82708	78	
299.78483	120	
299.89755	70	
300.86332	92	
301.78021	92	
302.17675	68	
302.87943	60	
303.94261	96	
305.73270	60	
305.87680	84	
307.80160	66	
307.88638	260	1+
309.80504	112	
310.92042	62	
311.95629	64	
313.14782	76	
313.71517	72	
314.96064	76	
316.87235	54	
317.87439	82	
319.17182	70	
320.17484	68	
321.42855	80	
322.06952	74	
322.89863	58	
323.09049	76	
323.88685	58	
324.12222	82	
324.15069	84	
325.90207	70	
326.88926	84	
327.33374	76	
327.77567	126	
327.83361	62	
327.89582	82	
END IONS

###FS:    #m/z: 340.94042 #charge 1+
###MS: 105
###MSMS: 107
BEGIN IONS
TITLE=Cmpd 80, +MS2(340.9404), 28.0-35.0eV, 2.3min #107
RTINSECONDS=137.843
SCANS=105,107
PEPMASS=340.94042	247502
CHARGE=1+
49.03875	72	
80.68043	100	
188.88616	62	
192.92991	68	
193.88516	76	
197.00092	102	
206.92597	68	
206.94441	138	
210.93712	68	
212.87650	72	
212.91568	84	
213.94222	312	
215.88801	92	
215.93686	132	
217.88264	238	
219.07710	60	
220.87534	146	
222.97604	68	
223.00180	66	
223.95701	154	
224.83567	60	
226.85253	76	
227.83743	76	
227.86698	72	
228.84111	90	
228.93401	78	
231.17292	78	
231.95069	172	
232.89372	70	
232.95530	78	
233.04740	72	
233.94878	128	
234.14147	90	
235.82986	78	
236.91342	60	
237.06090	82	
238.06961	72	
238.82442	64	
238.88130	78	
240.83609	70	
240.94275	80	
241.84505	622	1+
241.92151	82	
241.95722	88	
242.88301	178	1+
242.94436	78	
243.83911	162	
244.03290	62	
244.97925	72	
245.96258	68	
246.85583	180	
246.95135	70	
247.98489	68	
248.99019	122	
249.81545	74	
249.98920	96	
250.08554	66	
250.98783	126	
251.10237	80	
251.41722	62	
252.14242	60	
252.47196	84	
253.15924	76	
253.83362	76	
253.91959	80	
254.05462	82	
254.96372	138	
255.07316	70	
256.85141	74	
256.85923	454	1+
256.89252	86	
258.84453	1020	1+
259.95996	60	
260.83417	414	1+
261.90601	60	
263.95071	74	
264.97500	112	
265.86518	72	
267.13230	82	
267.93934	92	
268.84074	358	1+
268.95804	114	
269.45098	70	
270.83819	114	
271.85313	60	
271.91194	90	
272.91712	86	
272.93651	126	
273.79149	102	
274.49538	78	
274.86038	106	
274.89360	126	
275.04895	96	
275.87334	126	
276.85692	1160	1+
276.95450	64	
277.12828	70	
277.92157	236	1+
277.97503	76	
278.84797	782	1+
278.92673	160	1+
279.20277	62	
279.91127	88	
279.96317	96	
280.84146	140	
281.86314	182	1+
281.90509	92	
282.09483	68	
283.03189	74	
285.56012	94	
285.84232	66	
286.05203	104	
286.87077	126	
288.83425	74	
289.37619	88	
289.79615	66	
290.75862	68	
290.85259	62	
290.90521	74	
291.79767	66	
291.85013	84	
292.43120	88	
292.87379	126	
293.97302	74	
294.87701	70	
295.85407	68	
296.87238	230	1+
297.89546	66	
297.97623	72	
298.05013	74	
298.85016	86	
299.41471	72	
301.81617	76	
301.85901	150	1+
301.88775	80	
302.17086	74	
302.94158	72	
303.20857	66	
303.94387	134	
305.13018	62	
305.83384	60	
306.87618	68	
307.88353	88	
308.81926	72	
311.86133	170	
315.82387	64	
316.90937	114	
316.97536	60	
318.86795	82	
320.02544	62	
322.90962	76	
324.89880	62	
325.89075	102	
328.38929	114	
328.82096	62	
328.95473	72	
330.82060	218	
331.88328	60	
338.17662	84	
339.10039	78	
340.78571	68	
342.87150	72	
342.91228	68	
END IONS

###FS:    #m/z: 507.84454 #charge 1+
###MS: 105
###MSMS: 108
BEGIN IONS
TITLE=Cmpd 81, +MS2(507.8445), 28.2-35.2eV, 2.3min #108
RTINSECONDS=138.615
SCANS=105,108
PEPMASS=507.84454	30040
CHARGE=1+
82.28320	104	
211.87338	122	
224.42885	100	
224.97584	240	
232.89536	158	
235.14965	102	
252.07876	124	
254.40694	94	
258.10313	170	
261.31790	100	
262.13439	360	1+
266.30399	104	
272.85902	200	
275.80108	144	
277.15293	320	
278.15632	138	
287.85214	210	
289.84693	138	
289.88255	184	
290.86935	94	
291.88424	188	1+
293.86866	130	
294.00225	96	
294.11593	100	
294.87470	176	
296.82001	92	
296.85142	110	
297.01674	98	
297.15091	106	
302.94523	98	
303.81027	102	
303.87283	346	1+
305.86236	390	
307.89239	242	
308.14024	424	1+
308.15411	154	
308.87084	254	1+
309.79597	178	1+
309.85177	92	
309.89649	100	
310.15681	248	
310.41847	92	
310.96573	140	1+
311.88548	384	1+
312.22833	94	
312.88877	240	1+
313.93783	124	
314.70583	100	
314.86547	468	1+
316.86745	120	
319.00002	102	
321.81636	140	
321.98607	94	
322.85515	278	1+
325.90592	200	
326.24096	362	1+
326.81767	128	
326.88219	586	
327.89623	244	
328.88261	162	
329.88688	116	
330.06502	94	
330.88068	338	1+
332.80682	100	
332.87303	310	1+
333.17320	736	1+
334.87762	134	
334.95956	94	
335.77825	226	
335.88460	104	
336.80894	122	
336.94796	100	
337.88062	512	1+
338.85152	194	
340.84395	122	
345.75337	102	
346.77218	94	
347.30789	92	
347.78164	140	
348.73778	162	
348.86240	134	
349.75550	456	1+
349.90038	198	1+
350.88360	272	
352.77614	168	
353.79680	166	
358.76905	110	
358.96029	100	
360.75979	122	
365.77076	188	
365.79597	212	
366.76381	104	
366.78287	118	
367.19067	96	
367.70954	300	1+
368.39233	100	
368.76210	144	
368.84526	122	
368.89741	316	1+
369.83827	338	
370.73164	98	
371.83673	102	
372.06843	100	
372.72130	124	
373.90164	192	
374.37427	100	
374.81680	200	
376.22233	364	1+
376.81591	104	
378.95330	130	
379.71622	464	1+
380.71849	396	1+
381.70393	272	1+
384.74560	162	
384.86005	122	
384.89309	154	
385.85216	134	
386.84734	506	1+
387.87693	94	
389.19886	120	
390.84107	368	1+
391.74457	136	
392.82041	144	
393.43719	94	
393.82583	94	
398.72936	756	1+
398.78527	218	1+
399.70472	98	
399.85246	142	
400.73069	128	
401.02750	134	
403.86350	678	1+
405.73674	96	
407.74194	240	1+
407.85970	116	
408.76358	128	
408.85231	1312	1+
409.02523	92	
409.73139	380	1+
410.73754	244	1+
410.83768	448	1+
410.87802	108	
411.08395	136	
412.73083	188	
412.77751	120	
416.73984	102	
417.81122	94	
417.85525	178	1+
418.74413	120	
420.12338	92	
421.88803	236	
421.92232	100	
422.72934	126	
422.87768	104	
423.77619	228	
423.86744	388	1+
424.78394	92	
425.75709	592	
425.86957	142	
426.08474	110	
426.76630	302	
426.86084	630	1+
427.71600	104	
427.74984	214	
428.73759	466	1+
428.76752	110	
428.84979	536	1+
428.87672	146	
429.69912	350	
431.87024	346	
432.24796	406	1+
433.85878	124	
434.85366	166	
434.89260	198	
437.82616	110	
438.75617	158	1+
439.60012	102	
439.89334	458	1+
441.92847	106	
442.23342	132	1+
443.76293	114	
444.87203	1444	1+
445.75610	154	
446.78938	122	
446.88077	362	1+
447.70988	364	1+
449.69724	314	1+
449.87603	386	1+
450.76717	106	
450.89960	186	1+
457.90611	460	1+
458.30863	94	
461.88174	812	1+
462.65240	172	1+
462.88338	708	1+
465.70778	112	
465.89352	186	
467.72384	96	
467.88787	468	
467.91668	136	
468.89265	214	
469.88855	160	
485.89555	310	
486.89564	262	1+
510.23611	92	1+
END IONS

###FS:    #m/z: 322.92997 #charge 1+
###MS: 109
###MSMS: 110
BEGIN IONS
TITLE=Cmpd 82, +MS2(322.9300), 28.0-35.0eV, 2.4min #110
RTINSECONDS=142.281
SCANS=109-110
PEPMASS=322.92997	554482
CHARGE=1+
56.56497	46	
68.79036	44	
95.14144	78	
132.99221	54	
143.27285	60	
183.07563	68	
189.04602	70	
192.89115	62	
193.90405	68	
197.03865	66	
197.91699	92	
198.85952	70	
200.84717	70	
201.04187	110	
205.92367	72	
205.94937	114	
206.95073	72	
207.97182	124	
209.94480	48	
210.12275	82	
210.90144	80	
213.16844	70	
219.05686	78	
221.94423	82	
222.01987	76	
222.86797	60	
222.95426	76	
223.96313	376	1+
225.79017	66	
225.82902	100	
226.84668	62	
226.87106	62	
230.21406	88	
230.87959	94	
230.94134	70	
233.06028	70	
233.95365	72	
235.12166	50	
236.89263	52	
238.83934	78	
238.94066	142	
239.08061	48	
239.91049	68	
239.94311	66	
240.09027	56	
240.80053	86	
240.90085	86	
240.94096	1122	
240.96950	76	
241.93782	3790	1+
242.94090	3162	1+
243.82202	70	
244.82177	116	
244.94049	676	
245.09110	70	
245.82886	62	
245.88373	64	
246.40595	66	
246.97697	122	
247.54425	66	
248.84895	92	
248.94863	60	
248.99529	48	
249.96897	72	
250.85303	172	1+
250.94026	50	
251.37037	64	
251.78734	62	
251.92572	80	
252.83310	56	
253.78865	68	
253.84134	72	
254.82232	54	
254.86357	94	
254.96353	62	
258.38070	90	
258.83513	66	
258.89036	56	
259.81357	70	
261.09777	66	
261.82863	130	
261.88602	88	
262.58571	52	
262.83063	66	
262.84687	46	
263.14155	66	
264.08040	68	
265.86336	78	
266.03152	74	
266.84654	76	
266.87132	80	
268.85465	64	
268.95750	76	
269.80207	68	
269.86258	60	
272.84847	144	
273.79513	152	
273.81588	66	
273.90609	60	
274.15191	72	
275.80896	58	
276.81319	76	
276.83629	46	
278.01590	80	
278.84547	78	
278.85659	106	
279.09200	862	
279.19043	80	
279.52313	56	
279.98474	88	
280.07094	72	
280.09341	498	
280.26292	82	
280.79677	54	
281.84348	62	
281.86392	74	
281.89070	70	
282.08286	56	
282.98031	60	
283.27607	56	
283.78987	68	
284.29442	276	
284.31997	58	
284.87364	84	
285.12420	78	
285.90514	52	
286.79973	46	
286.85483	92	
288.38885	74	
289.80449	98	
290.82726	72	
291.96805	48	
293.83592	96	
294.11222	62	
295.12981	88	
295.99102	66	
301.82050	70	
303.21087	66	
303.88060	74	
305.03321	66	
306.88021	52	
307.80359	80	
307.82109	66	
307.88916	186	
309.79123	50	
309.91856	80	
318.85837	56	
319.81684	100	
321.35170	78	
323.89468	68	
324.82799	66	
325.75558	94	
325.90408	62	
328.39626	96	
END IONS

###FS:    #m/z: 363.95626 #charge 1+
###MS: 109
###MSMS: 111
BEGIN IONS
TITLE=Cmpd 83, +MS2(363.9563), 28.0-35.0eV, 2.4min #111
RTINSECONDS=143.052
SCANS=109,111
PEPMASS=363.95626	96494
CHARGE=1+
50.42527	76	
130.31097	72	
170.53622	80	
189.45665	72	
191.85774	124	
195.89243	72	
199.98848	74	
200.89185	86	
207.87199	72	
208.87688	76	
209.94209	278	
212.87963	730	1+
216.99334	74	
221.89039	74	
222.62972	82	
222.95263	124	
223.85710	76	
224.94493	344	1+
225.93246	70	
225.96391	86	
226.91506	122	
226.94816	1478	1+
226.97232	140	
227.87455	72	
227.89489	74	
228.89351	162	
228.94284	1546	1+
230.83118	114	
230.88888	480	
232.88405	72	
232.90590	204	1+
235.06862	74	
238.05622	74	
240.82088	72	
240.83444	68	
240.93976	180	
240.96172	278	
241.82895	122	
241.89789	90	
241.94199	230	
242.83873	98	
242.94036	656	1+
242.95962	516	1+
243.15523	84	
243.82617	140	
244.92540	76	
244.95727	666	1+
245.80964	250	1+
245.94130	160	
246.95418	608	1+
246.98394	114	
248.43549	100	
248.80463	216	
248.89871	214	
249.80768	102	
249.85417	94	
250.09887	86	
250.80254	80	
251.04740	74	
252.89528	140	
253.90400	90	
254.90377	154	
254.97119	82	
256.87711	78	
258.84469	208	1+
258.89587	72	
259.10131	78	
260.83693	228	
261.83113	160	
262.09457	82	
262.48649	94	
262.83914	270	1+
263.88089	92	
264.81675	178	
265.08649	140	
265.81282	894	1+
266.81271	544	1+
266.85145	96	
267.97186	188	
268.84474	108	
268.96157	88	
269.96956	130	
270.79123	292	1+
271.79331	224	1+
271.86710	98	
272.85839	72	
274.11087	72	
274.81442	154	
276.85413	410	1+
277.92252	136	
278.80234	214	
278.84772	474	1+
279.20660	90	
279.79603	188	
280.79523	388	
281.79303	560	1+
281.89479	118	
282.85681	80	
283.77830	78	
283.82671	106	
283.84806	124	
284.87989	92	
284.92122	72	
285.39809	88	
285.84623	96	
286.81851	78	
286.83882	104	
286.92878	74	
287.92431	92	
288.76038	74	
289.32800	106	
289.87121	70	
289.88605	94	
290.80650	86	
291.50840	82	
292.89156	76	
293.80725	126	
293.83633	90	
295.93010	76	
296.81286	160	
297.11409	90	
297.81451	84	
297.83179	74	
298.80321	1316	1+
300.79681	356	1+
300.87908	118	
301.05305	70	
301.78597	90	
301.86355	412	
302.79232	114	
302.80726	150	
303.80765	70	
303.85878	304	1+
303.94268	94	
304.64729	104	
305.40878	82	
305.87046	110	
310.81250	78	
310.88569	84	
311.40343	84	
311.86278	74	
312.86761	72	
313.48459	86	
316.81910	230	
317.81915	90	
318.80828	190	1+
318.93247	84	
319.94848	72	
321.82050	136	
322.98924	78	
323.80182	92	
323.88805	104	
325.02454	76	
325.82223	80	
326.85132	72	
328.04475	114	
329.89316	76	
333.78738	68	
334.87411	88	
334.94623	80	
335.17308	90	
336.12465	86	
339.83576	78	
342.83470	84	
343.90181	74	
355.80304	72	
361.89982	88	
363.91846	88	
364.33756	72	
364.80701	74	
364.89582	78	
366.79147	68	
367.06422	72	
END IONS

###FS:    #m/z: 507.84466 #charge 1+
###MS: 109
###MSMS: 112
BEGIN IONS
TITLE=Cmpd 84, +MS2(507.8447), 28.2-35.2eV, 2.4min #112
RTINSECONDS=143.824
SCANS=109,112
PEPMASS=507.84466	32234
CHARGE=1+
184.55688	96	
214.42918	114	
223.97741	110	
231.86961	112	
232.89757	150	
235.14413	234	
243.11286	98	
243.52873	92	
250.41360	106	
262.13852	198	
263.13817	272	
266.16354	164	
273.85230	126	
277.15241	350	
278.83538	120	
285.85967	130	
286.79671	112	
286.87499	112	
287.85575	250	
288.84052	246	
289.88225	188	
289.90327	256	1+
290.87370	126	
291.86368	122	
291.89003	104	
296.85570	268	
298.81935	96	
298.85635	136	
300.81808	150	
300.84159	286	1+
300.85561	120	
304.79736	98	
305.86295	342	1+
307.89039	402	
308.14042	312	
308.87570	310	
309.14529	144	
309.68521	110	
309.89209	240	
310.15569	136	
311.88341	184	
312.87138	160	
313.11954	114	
313.88816	100	
314.86535	328	
315.57995	102	
316.87090	124	
317.92473	110	
318.85732	94	
323.87099	114	
324.86541	108	
324.90320	122	
326.24214	166	
326.88404	906	1+
326.98023	92	
327.19581	94	
327.96488	94	
328.86795	108	
329.88800	104	
330.88231	138	
331.20127	94	
332.87293	348	1+
333.17822	254	1+
334.81849	366	1+
335.82054	276	1+
335.88325	206	
336.79331	106	
336.94085	126	
337.88509	196	
337.95983	104	
339.87590	120	
343.84262	92	
344.78723	128	
345.83877	112	
345.86788	100	
347.77668	102	
349.76927	94	
349.93355	128	
350.76868	128	
350.84802	218	1+
350.89068	228	
351.77101	210	1+
351.82366	114	
358.77053	132	
358.87112	100	
360.86194	158	1+
361.53081	96	
365.77193	106	
365.83507	254	1+
366.73569	178	
366.81723	232	1+
367.71181	170	
367.74499	130	
367.77726	328	1+
368.89764	118	
369.71073	244	1+
369.83832	342	1+
370.79528	128	
373.75554	116	
374.81296	102	
374.90487	106	
376.21745	148	
377.22560	106	
378.76073	134	
381.71726	266	
382.71643	164	
382.79675	112	
383.26206	92	
384.40746	100	
384.80082	122	
384.87379	170	
385.39383	144	
386.18022	156	
387.85054	154	
388.84277	110	
389.20099	104	
389.80418	98	
390.72863	144	
390.84218	336	
391.84841	212	
392.06918	104	
392.83329	120	
393.76131	126	
393.82824	174	
397.04057	92	
397.82250	106	
398.73057	624	1+
399.85675	172	
399.98427	96	
400.72388	228	1+
400.87327	112	
403.86617	212	
404.87397	142	
405.76240	374	1+
405.86011	226	1+
407.74366	350	1+
407.86598	226	
408.85119	552	
409.72790	166	
409.85283	396	
410.83951	186	
410.88943	98	
411.84103	312	1+
412.72875	144	
412.84318	200	1+
414.37964	98	
414.78988	142	
415.34522	98	
421.88299	152	
422.88469	170	
423.75226	98	
423.82095	206	1+
423.87735	156	1+
425.75454	554	
426.77090	136	
426.86088	1024	1+
427.15812	100	
427.73450	404	1+
427.75496	144	
428.75375	166	
428.84580	742	1+
429.70040	146	
430.74085	114	
431.86444	682	1+
432.24209	602	1+
433.86935	104	
439.74440	92	
439.89301	196	
441.77175	102	
444.76704	110	
444.87153	1382	1+
447.71200	262	
447.77458	100	
448.87674	502	1+
449.87866	436	1+
451.40316	106	
453.86161	188	
457.90757	168	
458.91108	146	
462.88082	892	1+
463.75566	100	
465.39924	106	
467.88846	316	
468.88861	554	1+
485.89838	438	
END IONS

###FS:    #m/z: 363.95619 #charge 1+
###MS: 113
###MSMS: 114
BEGIN IONS
TITLE=Cmpd 85, +MS2(363.9562), 28.0-35.0eV, 2.5min #114
RTINSECONDS=147.484
SCANS=113-114
PEPMASS=363.95619	94308
CHARGE=1+
119.49544	76	
181.86794	96	
185.92679	206	
189.86424	138	
200.88671	122	
201.09456	80	
202.05947	118	
202.89188	78	
206.96647	72	
207.87175	128	
209.87809	346	1+
209.94159	480	
210.48962	72	
212.87837	748	1+
216.91926	80	
219.86100	70	
221.86258	78	
222.09492	72	
222.95143	652	1+
224.21397	96	1+
224.94878	1122	1+
225.53050	82	1+
226.94774	1944	1+
228.89504	322	
228.94201	2610	1+
230.88961	1590	1+
230.93964	94	
232.02667	78	
232.88422	192	
233.01562	70	
236.05405	70	
236.84913	72	
236.90179	84	
239.90131	72	
239.97367	84	
240.93822	294	
240.96258	578	1+
241.83951	76	
241.93917	868	1+
242.95833	772	
243.06117	78	
243.83724	80	
244.87395	78	
244.95768	1010	1+
245.89911	82	
245.93770	72	
246.03972	82	
246.45710	86	
246.80791	142	
246.91042	110	
246.95112	1010	1+
247.80503	82	
247.97300	74	
248.80432	334	1+
248.90014	446	1+
250.85084	78	
251.07099	76	
253.90404	198	
258.44578	102	
258.83453	476	1+
258.89174	72	
258.94143	106	
258.97229	268	
259.10935	74	
259.80348	120	
260.86684	124	
260.92715	84	
260.96544	278	1+
261.92974	94	
262.14037	84	
262.83292	90	
262.89867	76	
264.81903	142	
264.84926	80	
265.05509	74	
265.82201	124	
265.87543	78	
265.96119	88	
265.97751	82	
266.11165	110	
266.81508	430	1+
266.85744	86	
267.97023	292	
268.81002	84	
268.84305	350	1+
268.91138	74	
269.81607	86	
269.96831	324	
270.82343	70	
274.41188	86	
274.86954	76	
275.90719	76	
275.99503	80	
276.80732	152	
276.85527	130	
276.89703	90	
277.85218	114	
277.86872	88	
278.84451	146	
278.94402	70	
279.41601	98	
279.79712	202	
279.85220	74	
280.79407	708	1+
282.79042	394	1+
283.82580	78	
283.84832	156	
284.31027	84	
284.82350	120	
284.84886	80	
284.97943	78	
285.03223	82	
285.43535	104	
285.84705	164	
288.78792	82	
290.36899	78	
291.93857	114	
293.87624	100	
294.84737	92	
294.86416	260	1+
296.37994	82	
296.43281	84	
296.81124	214	
297.75781	72	
297.80730	260	
297.86488	120	
298.80072	1270	1+
299.86992	314	1+
300.41640	92	
301.85756	356	1+
302.79842	134	
303.85617	152	
304.85955	70	
304.90257	76	
306.43533	78	
306.87488	122	
309.86902	70	
312.15562	98	
312.51692	154	
314.82345	124	
314.95627	90	
315.44013	72	
315.83054	74	
316.81343	144	
317.15670	72	
317.81201	212	
319.82605	114	
319.86982	92	
320.79591	134	
320.96189	78	
321.81976	294	1+
321.86630	246	
321.88651	88	
321.93290	90	
322.18200	80	
322.19803	78	
322.37593	74	
322.93043	80	
323.19681	74	
323.81502	178	
324.86876	100	
325.04670	72	
326.87275	96	
333.03426	70	
339.83359	70	
341.94426	106	
343.92705	92	
344.90201	90	
345.41100	100	
349.77027	78	
352.88396	70	
356.06250	72	
360.80740	92	
362.30597	104	
364.81619	72	
367.89972	74	
END IONS

###FS:    #m/z: 507.84447 #charge 1+
###MS: 113
###MSMS: 115
BEGIN IONS
TITLE=Cmpd 86, +MS2(507.8445), 28.2-35.2eV, 2.5min #115
RTINSECONDS=148.256
SCANS=113,115
PEPMASS=507.84447	30246
CHARGE=1+
196.01930	140	
213.15489	120	
224.97501	346	
232.89610	162	
235.13812	138	
236.88988	134	
238.81651	102	
248.85473	134	
257.47549	98	
257.85794	100	
262.13516	140	
262.15129	216	
263.13551	174	
268.92270	192	1+
270.80417	144	1+
275.85813	102	
277.15060	168	
278.83279	98	
287.85253	418	
288.77841	210	1+
289.88346	172	
290.86743	166	
293.87259	220	
294.81547	128	
294.87460	122	
296.85689	168	
297.81131	116	
297.85555	114	
298.80207	338	1+
301.34251	108	
303.86767	112	
305.86202	492	
305.99476	106	
307.89043	560	1+
308.14309	270	1+
308.33619	112	
308.80666	104	
308.87543	166	
309.88701	256	
310.15520	146	
311.88412	456	1+
312.16235	102	
312.82871	138	
314.86591	226	
315.82494	108	
315.87538	146	
316.87081	230	1+
316.96975	168	1+
324.85800	106	
324.93961	106	
325.90140	138	
326.24114	190	
326.88621	746	1+
327.12025	138	
327.87887	182	1+
330.81091	130	
332.87395	486	1+
333.17827	98	
337.88449	256	1+
337.94642	126	
339.87707	102	
339.90361	128	
343.87500	104	
344.84347	176	1+
345.77153	132	
347.77659	210	
347.94907	94	
348.73404	128	
348.80515	148	
348.84112	100	
348.86149	128	
348.92044	206	
349.75949	164	
349.87760	94	
350.78192	142	
350.80514	140	1+
350.84724	342	1+
350.88864	234	
350.95887	162	
351.75892	102	
351.88226	138	
352.79029	196	1+
352.88940	128	
354.81615	106	
356.78568	132	
356.89239	188	
357.86208	142	
358.77085	124	
364.81254	124	
365.78874	144	
366.18948	140	
366.80409	212	1+
367.71059	100	
367.72585	124	
367.77026	102	
368.70812	122	
368.77636	152	
369.75569	132	
369.83653	182	
369.90083	214	1+
370.80074	110	
373.72369	254	1+
373.74741	98	
374.78513	116	
374.81287	326	1+
375.89618	106	
376.78613	102	
379.88037	118	
380.71660	644	1+
381.78370	138	
383.77356	254	1+
383.85386	120	
384.71367	134	
384.86594	154	
387.84781	178	
388.03448	128	
389.06076	210	1+
389.19796	168	
390.75043	136	
390.78474	142	
390.84159	292	
391.84482	206	
391.91084	166	
392.72226	130	
392.77813	140	1+
392.82551	552	1+
394.78237	170	
395.40051	96	
396.77980	104	
397.31173	100	
398.72798	734	1+
399.22366	96	
399.77409	152	1+
399.84953	108	
400.75089	98	
401.21503	128	
403.77250	102	
403.87820	170	
404.73841	120	
404.86576	136	
405.76140	268	1+
405.86772	134	
405.92047	212	1+
406.04976	178	1+
407.86666	298	
408.73681	134	
408.79737	102	
408.82155	96	
408.85444	678	1+
409.73215	320	1+
410.83578	448	1+
411.72958	194	1+
411.74952	114	
416.86912	120	
417.80371	96	
421.74925	152	
421.79193	100	
421.81827	316	1+
421.88295	388	1+
422.72907	110	
422.86084	530	1+
423.77838	654	1+
425.75665	544	1+
426.86409	370	
427.70345	98	
427.73766	614	1+
427.86346	388	
428.85319	608	1+
429.62848	138	
429.69695	134	
429.76483	124	
430.74101	140	
431.69604	168	1+
431.86230	122	
432.24002	292	1+
432.86681	290	1+
435.70952	100	
435.72909	104	
439.89182	132	
442.68621	138	
444.87181	2022	1+
445.74032	198	1+
445.85084	106	
447.71228	176	
447.79780	114	
447.89285	104	
449.71263	110	
449.78767	126	
449.87921	540	1+
457.90437	410	1+
458.90838	230	1+
462.88247	574	1+
463.23000	154	
464.88606	158	
465.71782	304	1+
467.71431	102	
467.88874	724	1+
468.71480	110	
477.49767	94	
480.75559	104	
485.90143	222	
486.92252	106	
489.30136	118	
505.91191	180	1+
END IONS

###FS:    #m/z: 336.94574 #charge 1+
###MS: 113
###MSMS: 116
BEGIN IONS
TITLE=Cmpd 87, +MS2(336.9457), 28.0-35.0eV, 2.5min #116
RTINSECONDS=149.028
SCANS=113,116
PEPMASS=336.94574	30172
CHARGE=1+
206.92615	60	
206.97348	74	
210.37728	72	
211.94409	1018	1+
211.99794	102	
212.87869	296	1+
213.15608	68	
213.93977	334	1+
215.88846	392	
217.93519	66	
220.85441	86	
221.83699	62	
224.89262	62	
225.00880	78	
225.84367	76	
226.94476	74	
227.86727	72	
227.89286	92	
228.84514	66	
228.91162	66	
229.95439	772	1+
230.88770	394	1+
231.95148	174	
232.82391	140	1+
233.89802	94	
233.94426	72	
235.89791	80	
236.83044	74	
236.84737	62	
236.89242	58	
237.06842	66	
237.63763	108	
238.07125	68	
239.35786	100	
240.84502	586	1+
240.96596	130	
241.08005	68	
241.46531	106	
242.83724	72	
242.92352	72	
245.02928	70	
245.79701	64	
246.07056	72	
246.99415	72	
247.96586	262	
247.98865	70	
248.37943	78	
248.90344	116	
248.98561	68	
249.96601	154	
250.83349	92	
250.96200	70	
251.82223	66	
252.09331	84	
252.46377	76	
252.90713	60	
252.95570	198	
252.97127	550	
254.96727	392	1+
255.07527	108	
255.11453	58	
255.21253	58	
256.38302	114	
256.83735	64	
256.88448	134	
257.83209	120	
257.86570	66	
257.91318	66	
258.44397	70	
258.84541	492	1+
258.86003	72	
258.91768	58	
259.95592	72	
260.82767	66	
261.13342	88	
261.82635	70	
261.87017	74	
261.89375	64	
262.83911	62	
262.87075	80	
262.94823	60	
264.86795	118	
264.89522	84	
265.00119	68	
265.79531	84	
266.09172	72	
267.10414	66	
267.84076	436	1+
267.90776	72	
268.00854	74	
268.83928	372	1+
268.87502	76	
269.08226	62	
270.98484	86	
272.84399	60	
272.98036	110	
273.93407	96	
274.86333	276	1+
274.87631	68	
275.41790	78	
275.91926	72	
275.94785	80	
276.85782	686	1+
277.02992	66	
277.83970	68	
278.12665	58	
278.71277	90	
278.84569	138	
279.83465	136	
279.85767	100	
280.35289	92	
280.41039	96	
282.79441	70	
282.80877	70	
282.88784	114	
284.88253	84	
285.86132	68	
285.94386	66	
286.84696	364	1+
289.38446	144	
289.76659	66	
289.87420	80	
291.90283	78	
292.10375	466	1+
292.80962	60	
292.93783	76	
293.10635	404	1+
293.43005	60	
294.13048	64	
295.87292	58	
296.16883	60	
296.85280	66	
296.86844	72	
297.88762	84	
298.03133	76	
298.89032	82	
299.78671	76	
299.91656	94	
300.76329	64	
304.44597	66	
305.90220	76	
306.87812	92	
307.83823	72	
310.88124	64	
311.72644	66	
313.07390	86	
313.39805	82	
314.16794	94	
315.80460	70	
316.15804	60	
316.85475	126	
321.82508	78	
323.88785	74	
324.88729	144	
324.98946	68	
325.05364	62	
327.87549	72	
328.11350	74	
329.75054	58	
332.06456	70	
332.88601	62	
335.90201	68	
336.98283	100	
339.26783	68	
339.73610	74	
340.77807	82	
END IONS

###FS:    #m/z: 340.94049 #charge 1+
###MS: 117
###MSMS: 118
BEGIN IONS
TITLE=Cmpd 88, +MS2(340.9405), 28.0-35.0eV, 2.6min #118
RTINSECONDS=152.7
SCANS=117-118
PEPMASS=340.94049	251356
CHARGE=1+
76.67376	94	
146.60618	72	
182.75811	82	
191.95103	72	
192.92960	118	
198.13470	68	
200.03912	80	
203.91283	82	
205.15641	78	
205.92647	84	
206.96657	84	
209.88797	88	
210.93679	120	
211.94585	78	
212.40708	68	
212.87635	78	
213.89402	80	
213.94194	232	
215.88391	68	
215.93422	112	
216.48359	76	
217.59972	100	
221.89388	72	
223.86088	72	
224.94955	76	
227.06725	74	
227.83388	90	
227.96736	78	
228.84380	204	1+
228.88226	100	
228.94532	84	
230.94859	70	
231.88693	72	
231.95107	504	
233.86900	88	
233.89726	256	
233.94769	108	
234.09423	94	
235.89372	74	
235.91475	70	
236.06398	70	
238.85282	68	
238.89704	318	1+
238.90808	68	
238.95096	96	
239.03310	76	
239.10497	82	
239.84997	106	
240.22783	94	
240.83713	142	
240.96379	88	
241.84290	388	
242.84011	224	
243.64170	84	
243.82952	170	
243.89813	138	
244.45292	78	
244.95482	78	
245.93952	72	
246.85974	90	
246.97827	82	
247.23915	92	
248.31946	108	
248.85959	72	
248.89439	82	
249.84691	70	
249.93371	70	
251.78548	72	
252.79959	88	
252.84871	114	
254.96524	168	
255.38726	88	
256.86991	136	
256.96920	94	
257.84373	744	1+
258.87332	74	
258.91751	70	
259.92325	130	
260.17391	74	
260.33827	84	
260.83771	432	1+
263.05758	86	
263.83615	126	
263.93467	72	
264.10633	82	
265.13110	96	
266.85793	156	
267.82926	74	
268.84184	272	
268.89704	84	
269.40071	78	
269.84002	180	
270.84128	104	
270.93463	100	
271.34903	86	
271.83381	118	
272.93932	90	
274.86495	132	
274.87338	170	
275.86015	68	
275.88042	70	
276.85946	1056	1+
277.04280	104	
277.86506	706	1+
278.84452	556	1+
278.89634	220	1+
278.94409	80	
279.09055	112	
279.35041	74	
279.92141	72	
279.96257	70	
280.00558	102	
280.84475	124	
280.86972	94	
281.85785	466	1+
282.85786	260	1+
282.87366	80	
283.43077	94	
283.78835	78	
284.87358	68	
285.01456	68	
291.80181	110	
291.85662	84	
291.88153	68	
292.13990	72	
292.44206	98	
292.81581	68	
293.03492	86	
293.85000	130	
294.87032	80	
295.87194	126	
296.80698	92	
296.87912	82	
296.97232	72	
297.83182	76	
297.89490	184	
298.11797	76	
298.84589	92	
299.78046	70	
299.89111	80	
300.87734	180	
300.98504	90	
302.17445	132	
302.81111	72	
302.94857	74	
303.94927	68	
305.88970	72	
307.86414	82	
309.12342	96	
309.91875	78	
312.80328	186	
313.82191	68	
316.22791	80	
320.86757	114	
325.14890	78	
326.28105	80	
326.94019	78	
330.82318	76	
333.06293	68	
333.79393	74	
343.90377	184	1+
END IONS

###FS:    #m/z: 363.95639 #charge 1+
###MS: 117
###MSMS: 119
BEGIN IONS
TITLE=Cmpd 89, +MS2(363.9564), 28.0-35.0eV, 2.6min #119
RTINSECONDS=153.472
SCANS=117,119
PEPMASS=363.95639	94926
CHARGE=1+
49.22474	74	
191.08110	78	
191.86256	116	
196.88489	106	
199.12284	78	
202.87254	76	
203.95148	72	
207.87288	82	
208.88736	72	
209.86646	72	
209.94234	236	
210.88524	100	
211.86536	74	
212.87632	296	1+
218.84240	68	
221.86623	72	
222.45193	84	
222.95174	338	1+
223.83316	98	
224.95062	368	
224.96951	116	
225.29839	78	1+
225.93911	90	
226.94646	1806	1+
226.96793	72	
227.93125	124	
228.89560	174	
228.94164	2124	1+
229.99987	68	
230.89014	664	1+
231.92947	76	
234.87763	74	
235.42828	76	
236.85671	78	
237.38414	70	
238.06006	78	
238.90961	72	
239.09954	78	
240.83145	108	
240.89512	68	
240.91039	68	
240.93978	214	
241.93935	916	1+
242.83176	98	
242.86042	130	
242.94156	590	1+
243.83198	130	
244.82219	76	
244.95646	876	1+
245.94114	220	
246.81057	106	
246.91276	72	
246.95195	1144	1+
246.97995	92	
247.84581	68	
248.80431	326	
248.90063	300	
251.86360	68	
252.88734	148	
254.69291	82	
258.14162	70	
258.84376	146	
258.97523	82	
259.84630	74	
260.82815	422	1+
260.96302	144	
261.82918	286	1+
262.49041	86	
264.82176	124	
264.96105	82	
265.82404	116	
265.85708	72	
265.90309	102	
266.12236	80	
266.79748	70	
266.81532	520	1+
268.80774	132	
268.84229	180	
268.95826	92	
269.80814	78	
269.84212	70	
269.97553	92	
270.96889	80	
271.04797	88	
275.08197	72	
276.85745	276	
277.81028	116	
277.85623	118	
278.79686	362	1+
279.06854	84	
280.26232	80	
280.79177	888	1+
281.85603	90	
282.79155	98	
282.82528	100	
282.86520	90	
283.07318	70	
283.79774	104	
283.85364	168	
284.35790	100	
284.78432	208	
284.82494	182	
284.97947	90	
285.03536	76	
285.43140	104	
285.83975	122	
286.04555	68	
286.93320	92	
292.95868	70	
294.92879	148	
296.80931	208	
297.81221	184	
297.87412	78	
298.80549	1006	1+
298.86682	160	1+
300.79093	78	
300.92961	72	
301.80035	438	1+
301.86543	126	
302.79984	390	1+
303.85654	162	
304.88926	174	1+
306.00966	90	
306.43079	116	
307.43982	88	
307.86953	212	1+
307.87859	68	
308.91499	74	
309.03730	78	
309.06333	90	
309.12774	74	
309.96417	98	
311.85870	86	
312.04980	68	
312.86143	78	
313.96973	88	
314.81843	116	
314.91030	86	
315.12664	116	1+
316.81424	278	
317.90487	76	
318.37567	80	
318.81426	68	
318.88216	70	
319.23525	76	
319.82997	78	
320.15749	76	
320.29806	100	
320.82011	126	
320.96008	68	
321.81520	118	
321.86808	230	
322.81689	72	
323.32227	94	
324.84852	76	
324.90081	84	
326.87024	86	
326.93113	86	
327.28236	88	
329.74149	74	
329.81938	94	
329.88333	96	
332.77863	68	
339.28815	74	
339.82192	80	
342.47328	76	
342.90107	70	
344.70659	82	
345.76705	76	
352.77094	70	
354.91187	68	
359.04856	88	
END IONS

###FS:    #m/z: 336.94543 #charge 1+
###MS: 117
###MSMS: 120
BEGIN IONS
TITLE=Cmpd 90, +MS2(336.9454), 28.0-35.0eV, 2.6min #120
RTINSECONDS=154.244
SCANS=117,120
PEPMASS=336.94543	29790
CHARGE=1+
185.92265	72	
191.87114	68	
192.88815	110	
194.89710	76	
199.18549	80	
203.93913	78	
207.11686	68	
208.07459	68	
210.37404	64	
210.84413	84	
211.94402	1000	1+
212.88110	128	
213.93983	140	
215.88716	166	
215.90613	72	
215.93704	128	
218.89508	76	
219.89568	58	
220.09223	78	
221.96512	60	
222.86965	66	
223.41824	68	
223.97335	168	
226.83565	66	
227.85420	92	
228.84338	78	
229.95407	1052	1+
230.88920	98	
231.88666	206	
231.94957	192	
232.83934	78	
232.90863	72	
233.83888	68	
233.89803	118	
233.91589	58	
235.83141	66	
235.89210	72	
236.85501	72	
238.84447	248	1+
238.92689	70	
239.03825	66	
239.90964	66	
240.83740	108	
240.87416	74	
241.84446	264	
242.84849	304	1+
242.88359	62	
243.83280	190	1+
246.90890	72	
247.17899	90	
247.96468	302	
248.89452	72	
249.06920	72	
249.83311	72	
249.96597	192	
249.99240	72	
250.95623	102	
250.98351	54	
251.24570	66	
251.83018	178	
251.95669	70	
252.10867	52	
252.97091	334	1+
253.07995	62	
254.90815	74	
254.96599	348	1+
255.87789	88	
256.85161	66	
256.90057	86	
256.92801	66	
257.85484	154	
257.93698	68	
258.84837	950	1+
259.85172	588	1+
260.83185	220	1+
260.96299	64	
261.17889	60	
261.41513	102	
261.97940	58	
262.07875	54	
263.87912	72	
265.86512	56	
266.86739	78	
267.84365	112	
267.85853	176	
268.84169	610	1+
269.86863	60	
270.94688	72	
270.97129	54	
271.78611	54	
271.84708	76	
271.90799	72	
273.79684	68	
273.91566	76	
274.07634	58	
274.86278	122	
275.85998	190	
276.85879	510	1+
277.83080	332	1+
277.96682	66	
278.34379	114	
279.10005	80	
279.85721	90	
279.89858	64	
281.68252	92	
281.95030	78	
282.03689	54	
282.82335	56	
286.84886	338	1+
286.89356	70	
288.13242	60	
289.88595	54	
290.85353	52	
291.03046	68	
291.86499	78	
292.03819	76	
292.85773	116	
292.88122	58	
293.11038	144	1+
293.85431	92	
294.82668	88	
294.86965	54	
296.81763	78	
296.88530	70	
297.89564	150	
298.31112	70	
298.37229	76	
298.80953	68	
298.87099	66	
299.05822	66	
299.66175	56	
299.87314	320	1+
299.88888	68	
300.87798	188	1+
303.99417	102	
304.82954	64	
304.88525	56	
304.90255	58	
306.77026	148	
307.89955	60	
308.87573	58	
308.89076	80	
309.77820	78	
309.89738	68	
310.42048	56	
310.86606	76	
311.84801	106	
311.87143	78	
313.83666	58	
313.90661	94	
313.92997	70	
316.81972	52	
318.20706	66	
320.15414	122	
320.90470	60	
321.04557	62	
321.12273	76	
323.19694	66	
323.90356	62	
324.88851	104	
328.17578	60	
331.16121	76	
333.33004	66	
335.92877	78	
339.86296	64	
340.96900	74	
341.96458	72	
END IONS

###FS:    #m/z: 322.92981 #charge 1+
###MS: 121
###MSMS: 122
BEGIN IONS
TITLE=Cmpd 91, +MS2(322.9298), 28.0-35.0eV, 2.6min #122
RTINSECONDS=157.93
SCANS=121-122
PEPMASS=322.92981	576202
CHARGE=1+
79.19172	58	
118.13263	82	
178.92882	58	
183.03842	58	
184.92069	72	
189.04627	66	
191.54822	72	
192.02262	70	
192.89150	92	
195.91824	80	
200.88548	72	
201.04353	88	
202.05010	120	
204.41111	84	
205.94811	114	
205.96362	104	
206.83777	70	
207.97265	176	
209.87357	72	
209.92173	74	
210.90689	66	
213.87557	72	
218.05296	68	
219.11524	60	
221.87179	84	
224.95896	70	
226.89688	126	
227.81537	64	
227.87269	62	
228.84302	58	
228.90862	128	
229.16666	68	
230.88904	54	
233.86906	72	
234.92943	72	
235.81858	86	
236.80371	64	
237.80052	78	
238.93816	158	
239.08072	102	
239.79093	60	
240.06326	64	
240.88012	60	
240.94055	1436	
240.96061	120	
241.84510	70	
241.94196	836	
242.01896	72	
242.14889	68	
242.24641	64	
242.82393	62	
242.88231	116	
242.94139	3316	1+
243.09019	70	
243.83154	56	
244.02515	98	
244.08092	86	
244.91973	70	
244.94010	438	
246.84909	80	
246.97276	76	
246.99590	72	
247.23881	84	
247.97621	126	
248.84385	238	
248.97572	74	
249.90857	76	
251.78542	70	
253.90194	78	
254.93798	84	
256.85923	72	
256.93390	72	
258.83171	146	
258.84870	74	
260.83830	108	
260.85383	58	
262.83153	74	
263.83178	128	
264.83740	72	
264.86126	74	
264.87903	82	
265.08884	66	
265.79126	76	
266.86659	54	
267.01001	60	
267.11605	74	
267.33685	58	
267.83924	54	
268.85883	74	
268.95743	108	
269.84613	60	
270.84139	72	
271.15294	68	
272.16870	58	
272.34740	78	
275.81099	84	
277.86422	56	
278.86207	58	
278.91152	78	
279.09262	1274	1+
279.91529	78	
280.12050	86	
280.79380	54	
280.85684	98	
281.83503	64	
281.89910	66	
282.05367	90	
282.79055	72	
282.88111	70	
283.87138	64	
283.96263	72	
284.29084	516	1+
285.79423	80	
287.85302	70	
288.19681	54	
289.79203	114	
290.84228	58	
291.05168	56	
292.79706	72	
292.95435	84	
293.11243	78	
294.85572	66	
296.14929	96	
297.84027	86	
299.78345	64	
300.77804	66	
300.80809	72	
301.79720	100	
301.81402	76	
302.39678	78	
302.80886	62	
305.15551	54	
305.76006	72	
305.89814	72	
305.92824	90	
306.14071	66	
306.80551	60	
306.88700	66	
307.41415	66	
307.79619	104	
307.89260	88	
308.10351	88	
311.89970	84	
312.80048	68	
313.11536	64	
315.79362	74	
320.16180	66	
321.88211	54	
322.90117	66	
324.10877	66	
324.40516	72	
325.17965	62	
327.27808	78	
END IONS

###FS:    #m/z: 340.94026 #charge 1+
###MS: 121
###MSMS: 123
BEGIN IONS
TITLE=Cmpd 92, +MS2(340.9403), 28.0-35.0eV, 2.7min #123
RTINSECONDS=158.702
SCANS=121,123
PEPMASS=340.94026	250530
CHARGE=1+
53.09841	70	
58.08312	142	
180.87215	80	
180.91508	70	
182.87118	78	
188.88426	96	
190.92835	74	
191.95468	78	
198.08974	66	
200.85601	78	
203.95856	76	
204.94543	84	
205.97149	74	
207.84910	80	
210.93354	80	
212.94653	70	
213.87010	76	
213.94045	200	
214.91274	70	
215.88509	124	
216.89386	70	
219.88276	92	
220.89239	70	
223.82986	88	
223.94152	88	
223.95941	98	
224.08114	76	
224.85015	64	
224.90163	68	
224.95880	72	
224.97756	172	
225.84360	66	
226.83403	88	
227.97106	72	
228.84128	74	
230.89018	190	
231.95115	320	
233.89159	124	
233.95748	106	
234.39504	72	
237.06286	68	
237.90277	68	
238.86018	88	
239.82137	66	
239.84717	118	
239.86993	70	
240.23294	78	
240.83228	64	
240.90057	218	1+
241.84416	604	1+
242.12230	84	
243.83182	158	
244.86616	82	
245.83369	84	
245.84860	72	
248.16485	66	
249.90101	80	
251.02408	90	
252.03077	74	
252.84712	98	
253.87833	80	
254.91858	202	1+
254.96869	94	
255.88773	74	
256.07826	66	
256.90637	80	
257.80043	94	
258.84802	272	
259.85719	244	
259.89633	66	
259.91274	92	
259.96017	100	
260.84334	164	
260.93295	76	
261.83414	102	
262.84144	110	
262.90643	72	
262.93621	78	
263.88265	92	
264.41771	96	
264.82507	102	
264.85345	66	
265.07927	72	
265.98563	70	
266.86053	112	
268.34558	76	
268.52682	66	
268.83681	226	
268.87906	84	
268.95341	72	
269.92507	66	
270.85977	120	
270.93826	108	
274.85831	172	
274.87391	126	
275.86057	154	
276.43549	78	
276.85681	1010	1+
277.07268	86	
278.84461	432	
278.89526	78	
279.05700	80	
279.85249	294	
279.92519	66	
280.84006	148	
280.93050	116	
283.79070	66	
284.87154	68	
284.90083	74	
286.40924	92	
287.87189	74	
288.19504	76	
289.78365	120	
290.85281	68	
290.87568	78	
291.45392	72	
291.80689	84	
291.91735	64	
292.43602	104	
294.86678	186	
296.14523	78	
296.85412	126	
297.76005	68	
297.89273	280	1+
298.78593	158	1+
298.81821	80	
299.87241	268	1+
302.17274	72	
302.34537	90	
302.84947	68	
302.88353	66	
302.93864	158	
305.13191	84	
307.06130	68	
307.79981	130	
310.88036	140	
311.95183	82	
314.86236	76	
316.10135	68	
316.84628	96	
318.78138	66	
319.39750	74	
322.90776	72	
322.97368	68	
324.01839	66	
324.88674	220	1+
328.78674	66	
332.43614	102	
332.89540	64	
333.79649	74	
336.95104	68	
337.83127	68	
338.90599	72	
342.01677	72	
342.90515	136	
343.19878	92	
344.76794	80	
345.12589	92	
END IONS

###FS:    #m/z: 336.94519 #charge 1+
###MS: 121
###MSMS: 124
BEGIN IONS
TITLE=Cmpd 93, +MS2(336.9452), 28.0-35.0eV, 2.7min #124
RTINSECONDS=159.474
SCANS=121,124
PEPMASS=336.94519	27894
CHARGE=1+
86.01018	74	
92.29335	76	
184.85914	76	
189.95550	92	
196.90125	64	
205.95203	82	
208.88400	68	
209.88199	68	
210.88365	96	
211.94413	1138	1+
212.07806	114	
212.87892	728	1+
212.90323	82	
213.94105	356	1+
215.85918	80	
215.93646	64	
217.88608	92	
223.95836	64	
223.97538	60	
224.83667	94	
224.96076	92	
226.11861	58	
226.89862	62	
227.89704	76	
228.84150	68	
228.89607	68	
229.95473	646	1+
230.88546	472	1+
231.82292	56	
231.94919	186	1+
232.82048	70	
233.89832	216	
233.92355	102	
233.94437	76	
234.82205	68	
234.86927	60	
234.89992	112	
236.80375	70	
237.06368	132	
237.91191	144	1+
238.00887	68	
238.87361	122	
240.83828	966	1+
240.85375	106	
240.86841	66	
241.84227	816	1+
242.07655	88	
243.83365	72	
246.97839	60	
247.18688	56	
247.96739	156	
248.89415	190	1+
248.96836	84	
249.13830	58	
250.83342	58	
250.87233	78	
251.86721	56	
251.89288	70	
251.91279	120	
252.16756	66	
252.23551	70	
252.83293	78	
252.85245	58	
252.91881	72	
252.97192	784	1+
254.42831	72	
254.91629	68	
254.96411	178	
255.08900	60	
256.08217	70	
256.96415	74	
257.35520	98	
257.85924	74	
257.90685	68	
258.84587	358	
259.82962	72	
259.85532	318	1+
260.43536	90	
260.84765	112	
262.03329	68	
262.83271	72	
264.86525	110	
266.87113	74	
266.99973	88	
267.83693	66	
268.83987	354	1+
269.85631	80	
270.86632	90	
270.97514	60	
271.19742	78	
271.84269	58	
271.91592	62	
272.79212	96	
272.86819	68	
274.86652	226	1+
275.14048	80	
275.90298	152	
276.34179	70	
276.86029	266	
277.86472	668	
277.94448	62	
278.83750	166	1+
279.09358	74	
279.10515	104	
279.19245	80	
279.87004	200	1+
280.40212	66	
280.95556	78	
282.79851	84	
283.06084	70	
283.09547	90	
283.72473	72	
283.87370	66	
284.45088	80	
285.84414	146	
286.81675	80	
286.84996	140	
287.84577	260	
287.89275	86	
287.93018	62	
288.75600	68	
291.86545	92	
292.85584	56	
293.10735	102	
293.16262	70	
293.84991	60	
294.10969	64	
294.86678	142	
295.87463	84	
296.42214	76	
297.20891	60	
298.79278	74	
298.87250	346	1+
298.89847	62	
298.96643	58	
299.87640	298	1+
301.86553	76	
302.86876	66	
302.88807	94	
303.81634	66	
305.79926	78	
305.86375	130	
308.04526	64	
308.86663	64	
311.77211	58	
311.88529	84	
313.86744	82	
314.88216	60	
314.92834	66	
316.77829	90	
318.84891	62	
320.13973	76	
320.72894	62	
322.75944	100	
324.28579	60	
324.88893	252	1+
325.90662	58	
328.88313	68	
330.85295	64	
332.80334	68	
334.82684	74	
335.93318	66	
338.20573	92	
338.76380	94	
338.92187	68	
340.12100	72	
340.29310	82	
340.83531	94	
341.12501	56	
END IONS

###FS:    #m/z: 322.92997 #charge 1+
###MS: 125
###MSMS: 126
BEGIN IONS
TITLE=Cmpd 94, +MS2(322.9300), 28.0-35.0eV, 2.7min #126
RTINSECONDS=163.141
SCANS=125-126
PEPMASS=322.92997	580552
CHARGE=1+
70.70557	60	
134.89057	42	
180.72218	68	
186.92179	74	
188.91620	80	
189.08385	52	
197.87212	70	
197.91540	58	
198.84769	120	
201.04112	68	
202.11702	44	
202.40441	88	
205.04053	72	
205.94519	70	
206.97539	48	
209.88975	80	
209.92156	50	
210.06772	72	
214.88895	70	
218.86988	66	
219.06292	58	
221.89026	86	
221.94345	70	
225.86057	74	
226.17978	86	
227.93134	140	
229.03074	50	
229.10871	72	
229.14772	78	
229.84552	70	
232.09972	76	
233.16328	100	
234.82397	46	
235.91257	46	
237.79524	84	
238.02422	90	
238.89658	58	
238.91719	62	
238.94168	130	
239.78537	84	
239.95095	74	
240.38099	94	
240.81893	174	
240.89775	72	
240.93996	930	
241.78421	80	
241.93726	4368	1+
242.93937	3240	1+
243.06156	68	
243.30453	42	
243.80088	68	
243.82747	82	
244.81981	144	
245.83532	94	
246.11865	72	
246.84555	42	
246.94004	74	
246.98277	68	
247.85542	66	
248.84789	50	
248.87099	52	
249.80951	44	
249.91256	72	
250.09873	64	
250.83573	66	
251.93028	82	
253.34905	140	
254.91641	74	
255.77973	70	
256.90036	82	
257.14838	76	
257.92276	64	
258.83047	188	
258.88906	142	
258.97124	60	
259.09169	78	
260.93311	94	
262.22428	44	
262.82926	142	
262.88227	78	
264.79113	68	
264.85706	104	
264.88705	72	
265.04524	80	
265.98564	70	
266.87723	70	
267.86310	108	
268.02182	48	
268.79050	80	
269.07423	88	
271.82473	74	
272.81757	74	
273.86320	86	
274.82087	56	
274.86358	70	
275.02868	76	
275.80470	114	
275.82154	74	
277.11165	74	
277.85325	168	1+
278.80068	48	
278.84088	84	
279.09467	326	
279.32070	44	
280.08930	150	
280.22542	60	
280.26222	68	
280.79509	78	
280.83805	48	
280.95154	66	
281.15758	80	
281.26056	70	
281.92382	62	
282.10935	80	
282.27862	72	
283.06934	108	
283.16214	66	
283.96858	78	
284.29283	270	
284.87767	58	
285.87554	68	
286.79173	46	
287.78706	56	
289.02103	44	
289.42706	80	
292.81699	64	
294.06329	52	
294.99263	70	
295.82408	46	
296.04397	84	
296.07368	118	
296.83015	60	
302.35618	82	
305.49451	78	
307.79945	78	
307.81428	68	
307.87927	62	
308.53034	84	
308.79538	48	
308.90395	74	
310.91597	92	
311.82197	48	
312.81129	72	
314.81677	46	
315.56224	78	
319.82765	66	
320.43184	72	
323.00006	62	
323.13019	58	
323.39742	76	
323.89239	250	1+
324.79456	70	
326.15672	46	
327.17771	74	
END IONS

###FS:    #m/z: 340.94051 #charge 1+
###MS: 125
###MSMS: 127
BEGIN IONS
TITLE=Cmpd 95, +MS2(340.9405), 28.0-35.0eV, 2.8min #127
RTINSECONDS=163.913
SCANS=125,127
PEPMASS=340.94051	272476
CHARGE=1+
190.95885	78	
196.85612	66	
197.88579	72	
203.93211	70	
208.95691	108	
212.87805	70	
213.93848	196	
214.94348	76	
215.88266	70	
215.93697	92	
218.89583	128	
221.89362	76	
222.86398	66	
222.95029	72	
222.97193	202	1+
223.84813	66	
223.95185	66	
224.83451	110	
225.84468	68	
226.88200	68	
228.83917	66	
228.86746	80	
228.93963	74	
229.84936	76	
229.91049	66	
230.89027	82	
231.84154	84	
231.88677	194	1+
231.95086	322	1+
232.90487	80	
233.94350	96	
235.85633	66	
235.88911	136	
236.90646	100	
237.80649	72	
237.92953	90	
240.22652	130	
240.24206	72	
240.28602	78	
240.84250	124	
240.88940	72	
241.84344	306	
241.90062	122	
242.84394	180	
242.88908	84	
243.82913	144	
243.85187	110	
243.90255	84	
244.83797	172	
244.85295	72	
244.89312	66	
248.87718	104	
248.90015	78	
251.89654	78	
251.95542	68	
253.13930	66	
254.91445	74	
254.96300	118	
255.91941	74	
256.04106	94	
256.08031	68	
256.90271	70	
256.96321	74	
257.84230	74	
258.79992	70	
258.84654	956	1+
259.06206	66	
259.91028	104	
260.33836	70	
260.82547	70	
260.83869	76	
261.35754	76	
261.65566	86	
261.84920	128	
262.84853	82	
262.90439	94	
262.92421	138	
263.85485	68	
263.88476	68	
264.80338	88	
264.82498	94	
264.86333	124	
264.90289	96	
267.13826	76	
267.84305	72	
268.84086	324	
272.91943	76	
273.86308	68	
273.93648	78	
274.93996	68	
275.90324	76	
276.36185	76	
276.85667	316	
276.89920	70	
276.94829	108	
277.02208	70	
277.86459	490	
277.94473	80	
277.96423	72	
278.84729	462	
279.08997	76	
279.84973	326	
279.88102	126	
280.01400	82	
280.84527	138	
280.91511	104	
281.86390	154	
282.91495	80	
283.87921	112	
284.81323	96	
284.88699	86	
285.89024	76	
288.58504	92	
288.93799	70	
289.88194	66	
291.43520	88	
291.81027	68	
294.14775	90	
294.83048	82	
295.87100	80	
295.89689	66	
295.97400	72	
296.01574	70	
296.32906	70	
297.85712	68	
297.89979	68	
298.30502	68	
298.86368	170	
299.05774	82	
300.06135	68	
300.85786	120	
301.86011	76	
301.88861	94	
302.17292	72	
302.19394	88	
302.86388	74	
302.93618	90	
304.88772	66	
305.90461	94	
307.80415	66	
308.72423	66	
308.86684	90	
309.82996	68	
311.44227	90	
313.89139	76	
316.82221	74	
316.86806	70	
318.58497	76	
323.79528	76	
324.26357	68	
324.35443	72	
331.87886	74	
337.89743	112	
338.84748	68	
END IONS

###FS:    #m/z: 507.84455 #charge 1+
###MS: 125
###MSMS: 128
BEGIN IONS
TITLE=Cmpd 96, +MS2(507.8446), 28.2-35.2eV, 2.8min #128
RTINSECONDS=164.693
SCANS=125,128
PEPMASS=507.84455	30582
CHARGE=1+
196.01500	274	
206.08597	220	
223.97906	278	
224.97555	266	
232.89505	328	
249.15554	116	
251.11777	118	
254.09573	148	
260.81808	98	
262.13935	354	
263.13281	180	
263.90856	94	
267.78002	122	
268.93645	126	
269.92697	94	
275.85185	186	1+
277.15193	116	
278.83048	124	
281.40019	106	
281.96048	118	
285.85666	280	1+
286.35521	94	
286.88697	96	
287.85384	284	1+
289.03461	144	
289.84388	212	1+
289.88047	220	
290.88293	146	
292.41256	98	
293.85648	146	
293.87293	190	1+
294.12285	128	
294.86098	126	
296.97834	100	
301.40875	96	
304.79515	96	
304.88747	114	
305.86206	428	1+
306.12740	98	
306.40953	98	
307.89118	232	
308.14297	158	
308.87381	328	1+
310.15650	124	
310.91119	162	
311.86211	220	1+
311.88548	494	1+
312.83525	128	
314.86615	310	1+
316.76024	152	1+
323.89211	96	
324.86410	136	
324.89612	146	
325.81121	220	1+
325.90247	214	
326.23838	108	
326.88116	714	1+
327.90052	266	1+
328.87601	108	
329.36685	92	
330.84384	114	
330.87838	148	
333.17250	358	
333.86073	182	1+
334.94604	136	
335.61130	94	
336.87126	130	
337.87860	152	
342.01476	98	
345.77987	146	
348.72562	114	
349.76008	236	1+
350.93809	142	1+
353.86354	122	
354.06507	106	
355.89136	104	
356.19129	92	
357.78139	122	
359.78193	102	
360.73099	104	
360.77015	138	
363.00309	96	
365.73246	210	1+
365.78364	280	1+
366.18705	98	
367.70703	246	1+
367.91013	212	1+
368.83165	104	
369.77631	246	1+
369.83477	462	1+
369.89012	96	
369.99409	98	
370.80942	106	
371.72310	130	
371.80890	94	
373.80586	100	
374.78396	248	1+
375.38493	100	
375.79004	160	1+
376.21784	116	
379.85271	236	1+
380.71258	344	1+
381.78974	124	
382.92318	96	
383.77717	134	
384.85004	120	
385.80088	124	
385.83636	106	
385.85822	132	
386.74986	94	
386.81229	110	
386.85354	116	
389.20221	122	
389.71740	128	
389.84191	120	
390.20350	100	
390.73733	98	
390.77664	146	
390.84390	410	1+
392.73363	376	1+
392.82183	358	1+
398.73241	560	1+
399.22386	100	
399.85117	124	
400.72690	280	1+
403.87297	188	
404.86639	116	
405.77431	156	
405.85394	144	
406.75829	122	
407.16042	98	
407.74321	118	
407.86454	144	
408.77554	138	
408.85205	862	1+
410.73282	148	
410.83645	350	1+
411.74265	122	
412.73075	274	1+
412.77902	144	
412.85010	112	
413.69741	98	
414.67691	126	
420.79549	184	1+
421.74496	230	
421.82907	102	
421.88313	266	
422.88411	162	
423.76827	352	1+
423.82733	312	1+
423.86699	358	1+
424.91161	108	
425.75004	266	1+
425.77245	300	1+
425.86255	580	1+
427.73456	188	
427.82028	158	
427.84987	168	
428.72980	152	
428.75075	110	
428.84419	594	
428.86588	136	
428.88354	194	
429.69534	232	
430.73055	110	
430.83918	94	
431.27788	94	
431.86102	116	
432.24360	170	
432.86713	190	
435.59303	108	
439.89153	196	
441.78944	210	
443.87927	110	
444.39654	94	
444.87193	608	1+
445.71950	122	
446.72457	106	
446.75363	122	
446.79671	124	
447.71146	310	1+
448.76407	116	
449.87689	458	
457.90723	144	
462.88671	206	
463.73361	102	
463.89505	120	
464.56508	102	
465.72316	138	
467.88875	512	1+
469.23516	148	1+
469.89620	150	
470.71869	110	
485.90747	206	
486.89533	226	
512.33510	94	
END IONS

###FS:    #m/z: 322.92991 #charge 1+
###MS: 129
###MSMS: 130
BEGIN IONS
TITLE=Cmpd 97, +MS2(322.9299), 28.0-35.0eV, 2.8min #130
RTINSECONDS=168.367
SCANS=129-130
PEPMASS=322.92991	571684
CHARGE=1+
89.81864	64	
93.83582	54	
150.42074	86	
175.71569	106	
183.90686	60	
189.10375	82	
192.89460	58	
196.87291	62	
196.90256	58	
197.16309	84	
199.06043	86	
200.84021	64	
201.04989	120	
205.95202	134	
206.94900	64	
206.96472	76	
207.97420	64	
209.94330	72	
212.87626	96	
213.07743	66	
214.89485	82	
217.08215	84	
221.06610	66	
223.95803	70	
227.08396	74	
227.85990	54	
227.90585	68	
227.95975	78	
229.89020	48	
231.15217	90	
234.11729	66	
234.94079	78	
235.07446	70	
236.11293	102	
236.83042	72	
238.12456	62	
238.89655	78	
238.93956	90	
239.02919	64	
240.81826	86	
240.94040	1184	
240.98284	58	
241.82609	76	
241.94316	734	
242.84289	88	
242.85677	62	
242.94234	2870	
243.82029	120	
243.83367	68	
243.86016	54	
243.93626	86	
244.81884	124	
244.94093	708	1+
245.83794	72	
246.16683	74	
246.86461	62	
247.87664	72	
248.84413	130	
249.07440	70	
250.46812	92	
250.96982	74	
251.07527	74	
252.79745	74	
253.84487	98	
254.88327	98	
255.07336	72	
255.78568	136	
256.89656	62	
257.80065	138	
257.86200	66	
258.83286	206	1+
259.11156	80	
260.32257	78	
260.82662	416	1+
260.87964	88	
260.89932	100	
261.47678	58	
261.82921	300	1+
264.04251	76	
264.96705	72	
265.06486	96	
265.85344	56	
266.14954	54	
266.32994	56	
266.82911	56	
266.85735	84	
267.10410	70	
268.05802	58	
268.80846	60	
269.87633	48	
269.91707	66	
271.79444	88	
272.85105	72	
272.93104	70	
273.15448	78	
273.81010	72	
274.02990	72	
274.79630	50	
276.80925	78	
277.89947	80	
278.84159	68	
279.09094	884	1+
279.12898	52	
279.93173	78	
281.86101	72	
282.39619	60	
282.80706	56	
282.85011	54	
283.07111	66	
283.78662	58	
283.81113	54	
283.85302	64	
284.25403	70	
284.29169	416	1+
284.31200	72	
284.87599	50	
285.22595	78	
287.87399	66	
287.98853	48	
289.88581	86	
290.11179	86	
290.88604	78	
291.80543	82	
291.92195	64	
292.88698	50	
295.80181	48	
296.85380	72	
297.81890	52	
297.86582	52	
297.88480	72	
299.05376	50	
302.94357	70	
303.12521	76	
304.81026	54	
305.17509	72	
305.80156	56	
306.88015	66	
308.17018	78	
308.73961	60	
310.15089	112	
310.79720	48	
312.79821	60	
312.81787	72	
313.90464	70	
314.04596	100	
318.82532	68	
318.88678	52	
319.09270	66	
320.08291	64	
321.32318	70	
321.80621	62	
322.41569	84	
322.81277	68	
325.09998	84	
325.98389	66	
327.27320	84	
END IONS

###FS:    #m/z: 363.95606 #charge 1+
###MS: 129
###MSMS: 131
BEGIN IONS
TITLE=Cmpd 98, +MS2(363.9561), 28.0-35.0eV, 2.8min #131
RTINSECONDS=169.138
SCANS=129,131
PEPMASS=363.95606	98070
CHARGE=1+
187.87627	90	
189.86435	212	
191.85631	136	
193.85463	70	
200.89091	70	
203.83052	72	
206.97356	70	
207.87890	80	
207.94822	76	
209.94510	252	
210.88525	74	
210.97437	94	
211.86191	74	
212.07444	82	
212.87697	732	1+
213.02907	70	
214.11996	74	
221.45119	102	
222.95267	196	
223.94609	626	1+
224.89655	72	
224.94642	370	1+
225.88629	92	
226.82182	82	
226.94654	1534	1+
226.97181	90	
227.92658	100	
228.51834	82	
228.94290	1302	1+
229.86967	72	
230.83303	74	
230.88944	936	1+
230.95250	90	
232.81742	78	
232.88660	96	
234.14322	126	
235.88013	72	
236.08263	82	
236.86049	72	
238.82728	138	
240.82562	112	
240.94033	350	
240.96130	300	
241.81878	68	
241.93905	928	1+
242.83263	96	
242.87441	70	
242.94155	662	1+
243.17027	68	
243.81841	234	
243.87154	72	
244.81983	128	
244.95761	1086	
245.94113	114	
246.95175	1138	1+
248.80125	126	
248.90078	534	1+
249.93007	96	
250.80120	122	
250.94808	74	
251.10575	82	
252.05439	88	
252.50871	98	
252.79574	78	
253.12754	80	
253.84161	68	
254.86612	92	
254.90461	138	
254.97726	82	
255.91563	78	
256.10193	84	
258.83512	354	1+
259.52255	90	
259.86104	76	
259.98607	112	
261.89204	80	
261.96951	126	
262.82547	72	
263.83597	144	
264.10651	72	
264.81720	130	
265.81106	456	1+
266.81337	390	1+
267.97359	312	1+
268.40192	94	
268.81017	194	1+
268.84792	70	
269.96955	178	
270.79743	80	
270.85392	92	
271.85318	78	
271.88360	84	
272.17320	88	
272.44232	86	
273.04284	112	
274.43646	82	
275.38117	74	
276.85794	170	1+
276.92566	88	
277.80313	68	
278.09665	90	
278.79780	138	
279.83686	96	
279.87827	88	
280.10197	74	
280.50913	74	
280.79432	698	1+
282.12185	78	
282.77766	144	
282.79022	242	
282.85840	120	
283.85331	128	
283.94796	68	
284.29136	80	
284.82504	358	
284.90490	78	
284.96707	68	
285.84447	242	
285.86367	76	
287.81996	90	
289.87006	114	
290.76901	74	
290.78553	86	
290.82762	68	
290.91760	78	
291.44149	74	
293.11826	82	
293.43629	76	
295.02200	70	
295.09846	82	
296.81660	114	
297.80947	188	
298.80378	1044	1+
300.41856	108	
300.79937	356	1+
301.10631	80	
301.86054	440	1+
302.79095	116	
303.85541	562	1+
303.94058	80	
304.90022	72	
305.93031	86	
306.43295	80	
307.80163	78	
308.87438	88	
309.91423	72	
313.07387	102	
314.81584	184	1+
315.87200	72	
316.81521	396	1+
317.92460	86	
319.72266	78	
321.80388	170	
322.16985	72	
325.78694	70	
325.88706	72	
327.06446	88	
327.71555	70	
329.17326	80	
329.82608	78	
332.40015	82	
332.91528	74	
334.03220	68	
335.41126	92	
336.94229	76	
337.93272	74	
339.77688	84	
351.76608	82	
353.74031	74	
354.76391	74	
361.13632	72	
366.16607	78	
368.17772	72	
END IONS

###FS:    #m/z: 507.84426 #charge 1+
###MS: 129
###MSMS: 132
BEGIN IONS
TITLE=Cmpd 99, +MS2(507.8443), 28.2-35.2eV, 2.9min #132
RTINSECONDS=169.911
SCANS=129,132
PEPMASS=507.84426	30506
CHARGE=1+
222.97600	128	
224.04934	148	
224.97693	296	
229.88942	216	1+
254.03706	94	
260.84187	102	
261.57426	94	
262.13535	118	
263.14026	108	
264.09943	170	1+
266.86553	116	
267.92972	124	
273.79497	142	
273.85024	100	
277.15183	114	
278.05489	98	
278.15897	154	
278.83679	238	1+
282.12261	148	
287.85102	484	1+
289.88011	130	
290.86434	100	
293.79640	216	1+
293.86816	112	
294.87760	114	
300.80524	148	
300.84834	104	
301.85178	236	1+
305.86257	304	
305.88649	102	
307.88485	898	1+
308.13354	144	
308.14884	104	
310.11526	92	
310.15654	156	
310.88441	134	
310.93655	130	
311.88410	508	1+
312.22469	188	
312.87075	148	
313.79871	116	
314.86572	172	1+
321.82912	102	
322.79035	98	
323.87266	248	
324.89383	654	1+
326.88462	794	
327.89690	462	1+
328.87515	140	
330.73428	100	
332.87580	368	1+
333.17457	154	
335.77574	146	
335.88816	92	
336.82717	98	
336.94361	142	
337.88373	162	
338.79430	132	
343.84494	140	
345.90885	94	
346.78710	180	
347.78207	92	
347.89604	96	
348.77400	134	
349.95811	96	
350.81844	208	1+
351.76748	136	
353.78875	234	1+
355.89456	434	1+
356.91591	98	
357.01116	102	
360.84482	94	
362.50730	108	
363.78822	114	
363.85970	104	
366.78743	130	
366.84275	102	
367.71030	208	
367.76384	172	
367.78424	174	
367.84190	192	
368.70421	128	
368.77437	234	
368.89992	246	
369.83557	136	
370.80583	118	
371.90720	124	
374.06083	96	
375.73104	104	
376.22166	94	
379.72591	108	
380.71663	106	
381.71307	434	1+
381.91861	108	
383.77755	234	
383.79667	94	
383.90432	92	
384.71055	92	
384.75756	94	
384.78819	122	
385.84965	128	
387.73085	142	
387.84618	114	
387.87379	92	
389.19996	306	
389.72015	134	
390.72673	304	1+
390.83766	358	
391.84500	196	
392.82717	422	1+
393.75883	122	
393.78161	114	
396.77021	198	
397.73473	106	
397.78701	116	
398.73144	274	
398.86045	150	
399.72923	154	
399.84337	120	
400.72282	112	
403.87242	528	1+
404.82509	204	1+
404.94301	102	
405.11395	170	1+
405.85620	112	
406.76381	158	
407.74397	656	1+
407.86081	238	
408.05534	136	1+
408.85132	1044	1+
410.73438	336	1+
410.83737	370	1+
410.87317	110	
412.83923	134	
413.75199	270	1+
415.91562	106	
420.81336	92	
421.88698	510	1+
422.67754	94	
423.77550	156	
423.83119	124	
423.87589	302	1+
424.77923	140	
424.79945	234	1+
424.82869	104	
425.75472	194	
425.85802	984	1+
426.75538	182	
426.86082	834	1+
427.72996	288	
428.73763	480	1+
428.75738	172	
428.85040	558	1+
429.70219	272	
429.76699	96	
430.85194	116	
431.23938	394	1+
431.87188	308	
432.24124	332	1+
432.69327	118	
432.86606	206	
433.37932	100	
436.76186	100	
441.36289	96	
442.84329	144	1+
442.87742	92	
443.76200	142	
444.87224	990	1+
445.73180	132	
445.75500	168	1+
445.87495	632	1+
446.81513	96	
447.68599	146	
447.71992	194	
448.71268	170	
449.77333	154	
449.88362	130	
450.75526	142	
452.86680	100	
457.89935	140	
458.71098	102	
462.87987	508	1+
466.70571	92	
467.88491	482	1+
468.70923	158	
476.76826	94	
485.74651	104	
485.90366	194	
486.90100	278	
500.35455	110	
506.70017	124	1+
512.24845	132	
513.30840	98	
END IONS

###FS:    #m/z: 363.95620 #charge 1+
###MS: 133
###MSMS: 134
BEGIN IONS
TITLE=Cmpd 100, +MS2(363.9562), 28.0-35.0eV, 2.9min #134
RTINSECONDS=173.584
SCANS=133-134
PEPMASS=363.95620	102718
CHARGE=1+
51.15411	70	
68.97652	78	
142.54755	82	
167.86079	78	
178.94680	74	
182.87092	78	
188.03777	74	
189.86143	262	
190.15254	72	
190.86028	138	
191.86078	300	
196.87324	72	
198.08633	84	
205.94577	292	1+
206.42110	72	
207.87394	122	
209.86976	122	
209.94290	704	1+
212.87756	922	
212.89510	104	
218.04477	132	
219.89526	92	
222.95370	586	1+
224.94746	1052	1+
226.94699	2968	1+
227.87411	72	
228.89454	468	
228.94261	3138	1+
230.09334	70	
230.83344	74	
230.88908	946	1+
230.98789	84	
231.47167	72	
232.88033	322	1+
232.95918	72	
233.05833	74	
236.84332	86	
237.09666	86	
237.13062	86	
237.95580	100	
239.07093	72	
239.91864	92	
240.83429	152	
240.94060	642	1+
240.96023	212	
241.96054	146	
242.94347	358	
242.95622	532	1+
243.81645	70	
244.95782	1630	1+
245.82573	76	
245.84776	262	1+
246.95242	1960	1+
247.79980	720	1+
247.93837	72	
247.97929	70	
248.80207	638	1+
248.90105	416	1+
249.92623	104	
250.89689	212	
250.95267	72	
251.00258	78	
251.04890	72	
251.94516	78	
252.88923	80	
253.90674	142	
255.90942	76	
258.84864	238	
258.97423	128	
259.41176	100	
259.83950	112	
260.85967	112	
260.96741	360	1+
261.14335	88	
261.48060	90	
261.83872	88	
262.11641	104	
262.83057	84	
262.87027	98	
264.82005	160	
264.96234	74	
265.81880	126	
265.84713	96	
266.81076	612	1+
267.09799	70	
267.77892	112	
267.97240	298	
269.97008	244	
270.80026	74	
273.79623	82	
274.00688	70	
274.79068	90	
275.00036	84	
275.81328	122	
276.80847	124	
276.85866	254	
277.85801	152	
278.80360	110	
278.84328	164	
278.88271	72	
279.10844	80	
279.35443	76	
279.79160	678	1+
280.09605	92	
280.79319	582	1+
280.95344	76	
281.84809	152	
282.79399	132	
283.03224	72	
283.10619	76	
283.53844	70	
283.85100	194	
284.78934	88	
284.82181	92	
285.08290	80	
285.82839	184	
286.81265	314	
289.87147	156	
291.11874	84	
291.83052	132	
292.80360	72	
292.93771	142	
293.12027	160	
294.86411	76	
294.88316	204	1+
294.95256	74	
296.80858	294	
296.93175	98	
297.81023	306	
298.02900	94	
298.80470	1322	1+
300.80334	558	1+
301.82690	94	
301.86806	152	
301.92714	72	
302.79506	348	1+
302.96292	80	
303.81458	72	
303.85326	408	1+
304.87235	82	
305.90996	130	
305.92806	78	
306.83250	212	1+
306.93015	76	
309.04577	78	
310.51113	74	
311.21042	76	
311.88450	88	
312.88276	82	
314.81890	86	
315.82165	98	
316.81144	378	1+
317.93322	80	
318.84711	72	
318.93794	70	
320.84332	72	
321.14563	82	
321.82299	160	
321.86628	156	
322.88517	158	
322.93169	76	
324.87879	116	
324.92278	90	
326.75578	72	
329.87098	72	
330.21239	72	
330.87323	74	
335.82757	76	
336.16937	72	
336.94366	116	
340.80336	70	
340.94135	122	
352.78399	82	
353.86252	70	
355.71737	80	
363.02644	74	
365.91705	72	
END IONS

###FS:    #m/z: 507.84424 #charge 1+
###MS: 133
###MSMS: 135
BEGIN IONS
TITLE=Cmpd 101, +MS2(507.8442), 28.2-35.2eV, 2.9min #135
RTINSECONDS=174.356
SCANS=133,135
PEPMASS=507.84424	33352
CHARGE=1+
94.03434	92	
196.01570	258	
209.88621	102	
224.97703	212	
225.02140	98	
226.11595	136	
232.89687	214	
235.14505	242	
238.06143	156	
239.53242	120	
240.11662	92	
262.13682	96	
263.13924	240	
268.84498	94	
273.91385	98	
274.12762	106	
287.85247	296	
289.87984	410	1+
290.86833	178	
292.35383	98	
292.86414	90	
293.87146	476	
294.37075	120	
294.85879	142	
295.97415	148	
298.80321	88	
299.95268	94	
301.82055	98	
301.85124	100	
303.79472	100	
303.86783	354	1+
305.86356	340	
307.89223	348	
308.14256	254	
310.16072	96	
310.87145	138	
311.88588	190	
312.01240	90	
312.87365	106	
313.88701	96	
314.86687	268	
314.89333	128	
314.95825	92	
315.16979	122	
315.88336	174	
319.87135	150	
319.92452	92	
321.86471	154	
323.87643	272	
324.86402	162	
325.90157	314	
326.88265	534	
327.82164	212	1+
327.87941	280	1+
327.89841	220	
330.87776	180	1+
333.17615	466	1+
337.83565	166	
337.87910	176	
340.92082	104	
343.75121	174	1+
344.77810	100	
345.88811	88	
347.77378	502	1+
348.89073	100	
348.91650	138	
349.75848	490	1+
349.78558	202	1+
349.81356	102	
349.90768	88	
350.76287	376	1+
353.88928	274	1+
353.90509	124	
358.37162	94	
358.81339	106	
358.88814	106	
359.74658	114	
360.76131	180	1+
361.00085	100	
361.26921	94	
362.82512	208	1+
365.71998	100	
365.75450	114	
365.78429	258	1+
366.18235	122	
366.71585	222	1+
367.84011	264	
368.70698	98	
368.77883	94	
368.89368	210	
369.70599	92	
369.83360	266	1+
371.21535	104	
371.80058	112	
371.84440	92	
371.88132	244	1+
373.72784	92	
376.22166	170	
376.80535	160	
380.28710	92	
380.71748	380	1+
381.35340	102	
382.10193	90	
383.07643	132	
383.70965	162	
383.77625	274	1+
384.84997	166	
385.85229	146	
387.31122	90	
387.83878	104	
390.74560	374	1+
390.84315	244	
392.82357	326	1+
393.07784	110	
393.78032	128	
394.81505	104	
394.83517	168	
394.85356	126	
396.02540	108	
398.72918	464	
399.73024	216	
399.84886	110	
400.37253	94	
400.72388	120	
400.80006	90	
403.86381	178	
404.75678	296	1+
404.87652	158	
405.78849	100	
405.85933	158	
406.02140	88	
407.74460	168	
407.86816	186	
408.75130	106	
408.85051	588	1+
409.01036	92	
409.76292	94	
409.88223	114	
410.83728	432	1+
411.72816	120	
414.77793	110	
416.74067	110	
417.84905	186	1+
419.33852	96	
419.87597	676	1+
420.81341	104	
420.87887	586	1+
423.57825	98	
423.77475	246	
423.87134	232	
424.77826	214	
424.82827	122	
425.75463	568	1+
426.85993	392	
426.89644	90	
427.73524	306	1+
428.76112	110	
428.84709	690	1+
429.18982	90	
429.74772	146	
430.74208	196	
430.83679	100	
431.68126	274	1+
431.74908	104	
431.86829	596	1+
432.24293	228	1+
433.84851	88	
434.37147	96	
435.71286	130	
439.89275	136	
440.68997	100	
442.68736	150	
443.79019	146	
444.83196	144	
444.87118	826	1+
445.74958	352	1+
446.88105	114	
447.71075	140	
448.75798	264	1+
449.87780	438	1+
453.01892	90	
454.19083	98	
462.78568	100	
462.88299	418	1+
466.72087	118	
467.88992	620	1+
470.73262	184	
485.89892	268	
486.90021	126	
487.28196	92	
513.24092	164	1+
END IONS

###FS:    #m/z: 336.94540 #charge 1+
###MS: 133
###MSMS: 136
BEGIN IONS
TITLE=Cmpd 102, +MS2(336.9454), 28.0-35.0eV, 3.0min #136
RTINSECONDS=175.128
SCANS=133,136
PEPMASS=336.94540	26824
CHARGE=1+
80.73451	86	
140.95133	110	
186.01308	70	
187.07605	86	
188.98809	54	
198.95318	74	
205.95201	72	
206.97352	210	1+
210.90150	82	
211.94371	774	
212.87821	344	1+
213.93768	190	
214.87711	62	
214.93972	110	
215.88935	202	1+
216.20105	66	
217.11282	94	
217.19614	62	
217.87897	62	
220.89443	70	
221.87366	60	
221.88842	72	
222.92457	66	
223.84579	54	
223.89962	66	
223.95898	142	
223.97320	288	1+
224.83973	110	
224.97614	244	1+
224.99190	52	
225.84197	74	
226.07986	68	
226.38846	70	
226.85402	62	
226.86897	70	
228.84292	58	
228.89544	232	
229.95471	932	1+
230.88885	714	1+
231.95154	396	1+
232.82816	90	
232.85032	106	
233.02141	60	
233.82826	62	
233.84065	56	
233.94741	138	
234.83324	142	
236.94742	98	
237.12342	66	
238.13429	80	
238.84211	204	1+
240.83953	664	1+
240.89355	64	
241.91994	68	
242.84243	330	1+
247.96651	358	1+
248.89658	78	
249.83122	84	
249.95936	114	
249.98610	68	
250.83727	106	
250.85071	76	
250.90542	76	
250.95451	168	
250.99100	66	
251.09040	86	
251.83883	68	
251.89596	52	
251.94878	62	
252.83850	52	
252.97033	576	1+
253.90597	156	
254.20676	70	
254.85059	118	
254.87186	76	
254.91428	94	
254.96337	120	
254.96891	54	
255.08016	88	
255.86818	56	
255.96651	50	
256.25939	68	
256.85205	74	
256.91291	50	
257.07752	64	
257.18407	72	
258.84083	52	
258.86053	60	
259.85742	300	
260.83587	90	
260.85470	184	
260.91521	54	
261.85014	166	
262.95234	138	
263.11555	72	
265.11685	60	
265.85708	72	
267.83864	62	
268.01766	62	
268.83835	320	
269.84323	404	1+
270.78506	66	
271.17715	84	
271.81456	68	
271.89805	60	
272.82380	72	
274.87225	72	
275.13042	78	
275.86404	68	
275.87037	82	
275.87692	78	
275.92350	116	
276.86062	510	1+
276.89501	58	
277.83400	98	
278.83295	574	1+
279.07250	88	
279.86691	214	
279.91103	70	
280.90526	58	
283.28192	94	
283.36912	74	
285.84835	56	
285.98550	60	
286.85200	112	
287.80956	56	
287.85021	102	
288.85336	274	1+
289.81049	82	
291.86259	60	
291.89232	78	
292.07052	58	
292.85634	118	
293.10962	124	
294.86521	344	1+
295.97856	68	
297.91265	58	
297.98862	70	
298.89284	72	
299.86179	88	
299.87788	88	
300.78477	64	
301.16595	82	
301.87816	76	
302.90917	66	
303.03126	68	
304.85749	60	
304.88109	80	
308.36631	80	
308.87987	58	
309.16249	58	
315.76298	60	
315.88518	56	
317.42815	64	
320.20828	66	
322.42676	98	
323.88149	50	
325.89567	76	
327.73343	52	
330.78573	68	
332.87706	68	
335.15275	68	
337.00284	56	
337.45425	92	
338.11973	94	
339.69989	76	
339.72036	66	
342.35724	76	
END IONS

###FS:    #m/z: 340.94053 #charge 1+
###MS: 137
###MSMS: 138
BEGIN IONS
TITLE=Cmpd 103, +MS2(340.9405), 28.0-35.0eV, 3.0min #138
RTINSECONDS=178.799
SCANS=137-138
PEPMASS=340.94053	273228
CHARGE=1+
191.96049	144	
192.88796	68	
192.92691	162	
193.89380	74	
194.11416	68	
194.90399	66	
196.88358	138	
201.86114	90	
205.95201	78	
208.94122	170	
208.95770	72	
212.87828	114	
213.88961	108	
213.94099	138	
215.88973	358	1+
215.93846	104	
217.93558	176	
219.93893	84	
221.89390	92	
222.95581	84	
223.84607	90	
223.87732	86	
224.83892	198	
225.83830	154	
227.67628	88	
227.83762	64	
229.11810	78	
229.91593	66	
230.88992	84	
231.83978	66	
231.89024	114	
231.95072	562	
232.07150	80	
232.83925	66	
233.90151	94	
233.94029	78	
233.96010	144	
235.89197	76	
235.94587	140	
236.85099	68	
237.22374	72	
237.89720	82	
238.01279	94	
238.84304	92	
239.44138	78	
239.84676	176	
239.86152	138	
239.88448	76	
240.23224	154	
240.84065	162	
241.84186	490	1+
241.90239	74	
241.92725	74	
242.89659	80	
243.31993	80	
243.84196	152	
244.84194	114	
244.96404	70	
249.15825	68	
249.96401	186	1+
250.94818	72	
251.84961	70	
254.80680	74	
254.91935	126	
255.96641	142	
256.85279	198	
256.89299	68	
257.80048	84	
257.82824	68	
257.84620	650	1+
257.91328	78	
257.93263	76	
258.84890	520	1+
259.89076	74	
259.95679	68	
260.81817	66	
260.83906	220	
260.89882	118	
261.84601	104	
262.84830	144	
262.97021	68	
263.02586	86	
264.86521	158	
264.90531	76	
266.84736	120	
266.87124	66	
266.98538	66	
267.86148	68	
268.84328	310	
269.84168	156	
270.83172	70	
270.86189	118	
271.87226	234	1+
273.79390	68	
273.84867	68	
274.85948	180	
274.97564	90	
275.86616	134	
276.85780	960	1+
278.84334	582	1+
279.85977	74	
280.85057	72	
280.93896	82	
281.07689	96	
281.79596	74	
283.35415	78	
283.85497	70	
283.88179	80	
284.04926	66	
284.84461	94	
284.87793	120	
284.91730	82	
288.84141	88	
288.88730	76	
290.85884	68	
291.14591	70	
294.86638	358	1+
296.41378	98	
296.89717	98	
296.98073	70	
298.26640	66	
299.23629	72	
299.86555	104	
299.88860	72	
300.08452	78	
300.87099	86	
301.03158	78	
301.82708	84	
301.85674	76	
301.88014	70	
302.11694	82	
302.25999	76	
302.33908	84	
302.94803	68	
304.89740	116	
306.92552	82	
310.84495	64	
311.00023	68	
315.85013	64	
316.75653	80	
323.73315	66	
323.88370	182	
324.98487	64	
327.82419	68	
329.81522	86	
329.87320	66	
330.81362	110	
334.88765	66	
335.16849	68	
335.82295	80	
337.19903	70	
339.18363	72	
339.40591	72	
339.89225	116	
340.19782	74	
340.77829	74	
341.27456	64	
343.04957	130	
344.25761	82	
END IONS

###FS:    #m/z: 363.95623 #charge 1+
###MS: 137
###MSMS: 139
BEGIN IONS
TITLE=Cmpd 104, +MS2(363.9562), 28.0-35.0eV, 3.0min #139
RTINSECONDS=179.572
SCANS=137,139
PEPMASS=363.95623	95556
CHARGE=1+
183.53758	96	
185.96930	70	
189.86186	206	
191.85913	200	
196.88523	170	
207.87538	74	
209.94243	434	1+
210.89435	66	
211.87066	66	
212.87878	684	1+
212.90324	78	
214.89209	120	
215.51810	84	
216.13153	72	
217.50945	66	
218.97121	72	
222.86621	68	
222.95468	212	1+
224.82082	76	
225.88178	166	
225.95160	164	
226.89723	110	
226.94767	662	
226.97064	232	
227.93004	160	
227.95279	406	
228.89370	252	1+
228.94151	1646	1+
229.82875	108	
229.93500	88	
230.88735	1232	1+
234.14153	70	
234.88584	128	
236.12018	94	
237.39742	72	
238.85292	78	
239.07864	74	
240.94164	176	
240.96455	200	
241.94051	582	1+
241.95489	112	
242.81231	72	
242.94324	364	1+
242.95845	258	
243.82885	98	
243.86238	80	
244.84285	136	
244.93903	126	
244.95732	862	
245.83328	68	
246.04097	66	
246.80678	76	
246.90864	86	
246.95247	1304	1+
247.87192	66	
248.80458	202	
248.85577	78	
248.90089	142	
249.43900	86	
249.81056	150	
249.90854	74	
250.79825	124	
250.88023	94	
250.99915	72	
252.42675	72	
253.08881	72	
253.94675	88	
256.05676	74	
256.85310	72	
258.85516	134	
259.44745	84	
259.90456	80	
260.96873	416	1+
261.83620	78	
261.85114	162	
261.90595	82	
262.77324	66	
262.86451	78	
263.79516	72	
266.59230	68	
266.81296	840	1+
266.93164	76	
267.84495	74	
267.97349	134	
268.83622	142	
268.90737	68	
268.96137	68	
269.84046	88	
269.97087	236	
271.85934	92	
271.99684	78	
272.86411	74	
277.11394	82	
278.79883	146	
278.81352	106	
278.84858	440	1+
278.91738	110	
279.92629	68	
280.78943	1218	1+
280.88407	78	
281.85803	144	
281.96286	70	
282.08241	82	
282.82338	74	
283.07072	68	
283.85092	100	
284.77835	66	
284.82609	150	
284.85094	76	
285.84616	162	
286.81450	66	
286.84490	80	
288.34096	106	
289.87029	122	
290.42973	112	
290.86956	80	
290.94265	72	
292.13340	74	
292.43801	68	
293.01553	72	
293.85277	74	
293.86961	74	
293.93039	66	
295.92526	78	
296.80923	222	
297.80475	202	
297.93785	72	
298.80437	526	
298.92838	80	
299.00056	74	
299.80203	554	1+
300.85250	80	
301.86276	324	1+
303.43341	84	
303.85492	290	1+
305.11695	70	
305.83142	84	
307.84476	66	
308.82142	72	
313.80478	66	
315.43590	86	
315.81642	122	
315.87643	88	
315.91098	68	
316.81596	88	
316.83320	76	
317.81632	192	
317.87887	86	
317.93151	80	
318.11087	84	
318.88648	76	
321.83213	68	
322.02350	70	
326.87386	116	
330.89503	68	
332.40222	66	
333.85681	72	
337.71615	74	
338.08367	76	
338.95813	78	
344.99594	84	
346.16212	80	
354.89149	70	
363.20899	90	
363.87623	78	
364.12462	70	
END IONS

###FS:    #m/z: 336.94553 #charge 1+
###MS: 137
###MSMS: 140
BEGIN IONS
TITLE=Cmpd 105, +MS2(336.9455), 28.0-35.0eV, 3.0min #140
RTINSECONDS=180.344
SCANS=137,140
PEPMASS=336.94553	28772
CHARGE=1+
181.52029	74	
189.90647	72	
194.86275	60	
198.14191	80	
211.94479	1092	
212.87801	636	1+
213.93968	370	1+
214.87347	76	
214.89336	84	
215.88441	62	
215.94196	92	
216.93929	84	
219.13140	82	
220.93439	66	
222.89728	86	
226.85238	58	
227.95259	62	
228.89442	110	
228.91767	74	
229.95460	730	1+
230.88864	658	1+
231.94915	564	1+
232.90672	54	
233.39979	78	
233.89921	72	
233.95931	70	
234.83379	70	
234.89993	106	
235.79422	54	
237.05896	84	
237.88416	90	
239.07879	64	
239.84168	68	
240.12777	66	
240.39033	60	
240.83032	84	
240.84661	60	
241.60694	68	
241.84307	424	1+
241.86106	152	
241.92384	78	
242.83457	76	
243.16669	72	
243.83736	70	
243.88889	112	
244.06391	62	
246.97453	58	
247.96668	64	
248.42794	74	
248.89996	258	
249.95956	300	
250.84324	70	
250.87247	98	
251.01046	58	
251.15255	82	
251.26154	84	
251.83367	334	1+
251.95700	128	
252.83758	224	1+
252.92855	68	
252.96912	480	
253.13160	66	
253.90001	72	
254.91445	70	
254.96818	282	
255.07456	98	
255.08059	68	
255.97217	124	
256.07625	74	
256.84981	264	1+
256.86235	90	
256.96850	102	
257.40059	70	
257.83045	62	
257.94860	90	
258.08040	56	
258.79728	80	
258.82268	68	
258.84736	222	
259.85050	314	
259.95238	84	
260.83202	76	
261.05628	60	
261.84013	84	
262.92827	78	
263.84632	78	
264.85763	272	1+
267.15220	76	
268.84019	506	
269.83912	256	
269.94117	68	
270.85781	66	
270.98480	114	
271.78821	66	
272.17275	64	
272.88016	78	
272.90870	70	
272.97839	96	
274.84537	54	
274.87079	162	
275.85926	130	
275.94372	94	
276.84029	58	
276.85787	410	
276.98319	70	
277.83663	510	1+
277.86168	538	1+
277.94863	72	
278.91403	58	
280.00127	64	
280.84607	72	
281.85943	62	
281.89886	56	
282.84425	68	
283.05248	64	
284.07620	68	
285.19891	82	
285.81581	58	
285.85244	62	
286.85442	232	
287.82608	72	
287.85438	376	1+
287.87811	84	
291.97217	72	
292.10014	66	
292.43796	84	
292.79953	64	
293.08937	62	
293.11264	114	
293.13955	100	
293.99212	62	
294.86008	128	
295.04765	98	
295.88537	76	
296.02063	92	
296.84929	58	
296.86474	196	1+
296.88110	76	
296.97661	82	
297.89739	70	
298.41904	102	
298.43823	78	
299.01319	62	
299.05818	62	
299.87228	192	1+
299.90163	66	
300.93824	58	
301.84620	66	
302.07017	76	
304.02586	66	
304.44591	70	
309.99633	62	
310.86600	74	
310.89646	70	
313.77859	86	
315.80016	108	
323.44143	82	
324.89120	188	1+
325.91530	82	
329.87520	78	
330.21237	94	
330.89301	84	
332.80548	86	
339.71391	68	
339.83343	80	
340.18875	62	
END IONS

###FS:    #m/z: 322.93002 #charge 1+
###MS: 141
###MSMS: 142
BEGIN IONS
TITLE=Cmpd 106, +MS2(322.9300), 28.0-35.0eV, 3.1min #142
RTINSECONDS=184.017
SCANS=141-142
PEPMASS=322.93002	621144
CHARGE=1+
136.89461	50	
164.96688	78	
193.88704	48	
194.88844	84	
197.87021	68	
197.91525	68	
201.04383	60	
205.94270	102	
210.90306	54	
214.89292	50	
215.84442	64	
217.46582	82	
218.84413	66	
219.92819	74	
220.87082	68	
222.95398	96	
223.95604	58	
224.83189	76	
224.89785	66	
225.86615	56	
226.89592	150	
228.83578	74	
230.83232	130	
231.11321	68	
232.05113	86	
233.88771	74	
233.91574	70	
236.74122	48	
236.93616	62	
238.43391	82	
238.79211	70	
238.83388	72	
238.88696	100	
238.94119	60	
239.07876	80	
239.90702	72	
240.82414	58	
240.94005	1792	
240.96100	74	
241.07626	72	
241.80726	66	
241.82226	60	
241.93894	3794	1+
242.02294	72	
242.82332	98	
242.87185	52	
242.94070	2680	1+
243.11364	66	
243.81701	190	1+
244.06573	74	
244.94006	846	
244.98123	74	
246.10287	66	
246.17827	56	
246.85302	126	
246.97677	90	
247.99634	58	
248.10461	60	
248.84781	74	
248.86369	98	
248.97995	88	
249.05755	52	
249.56371	46	
249.71282	96	
249.83874	62	
251.86529	66	
252.09538	66	
252.81158	64	
253.88430	74	
254.92033	52	
255.01847	62	
255.84466	50	
256.92004	52	
258.03105	72	
258.83516	146	
259.84499	56	
260.81231	66	
260.82985	76	
260.86148	58	
261.09764	72	
261.18098	72	
261.33976	80	
261.82890	136	
262.14832	110	
262.83516	98	
262.96673	50	
263.22503	72	
263.81304	94	
263.91272	82	
265.35505	82	
265.50288	72	
266.07550	76	
266.84937	164	
267.03976	56	
267.79088	64	
267.83901	58	
267.87133	92	
268.08832	62	
269.35237	70	
270.35865	66	
271.85904	82	
272.84597	62	
273.82651	54	
275.80910	208	
278.03011	72	
278.84645	86	
278.91164	70	
279.09154	1190	1+
279.12064	56	
279.88825	92	
280.26431	70	
280.63205	62	
281.09746	76	
282.27663	58	
283.06717	70	
283.78680	64	
283.86272	58	
283.87731	68	
284.29557	286	1+
284.86520	114	
284.89587	152	
285.84848	76	
285.88824	68	
286.84601	46	
286.86256	80	
287.87827	58	
289.78761	146	
290.85688	66	
291.78700	54	
291.94800	86	
292.86656	84	
293.83790	64	
294.37305	88	
296.98045	68	
297.37033	66	
298.79701	80	
299.78884	84	
299.90609	72	
301.44088	88	
301.87801	72	
306.88002	198	1+
307.09319	70	
307.60778	106	
307.91362	84	
308.79571	46	
309.81584	54	
312.88351	56	
313.02171	72	
314.80413	60	
314.82021	52	
318.90647	52	
319.93315	86	
321.42399	72	
322.81271	68	
324.17318	56	
326.62254	74	
END IONS

###FS:    #m/z: 340.94058 #charge 1+
###MS: 141
###MSMS: 143
BEGIN IONS
TITLE=Cmpd 107, +MS2(340.9406), 28.0-35.0eV, 3.1min #143
RTINSECONDS=184.79
SCANS=141,143
PEPMASS=340.94058	285870
CHARGE=1+
171.59127	120	
190.94877	66	
194.93288	66	
197.87549	86	
205.60837	82	
205.94858	76	
208.84523	90	
209.95890	64	
210.94238	80	
212.87838	136	
212.93557	94	
213.88259	64	
213.94078	94	
214.89674	86	
214.93996	68	
215.88756	70	
215.93733	96	
215.97106	66	
218.88061	68	
219.87470	340	1+
220.85617	66	
222.95301	68	
223.83219	126	
224.84302	62	
228.84191	122	
228.95108	68	
229.87539	70	
229.95143	74	
230.85172	62	
231.12874	96	
231.89290	126	
231.94913	334	1+
233.89465	182	
233.94612	74	
238.09616	82	
238.84060	76	
239.84744	72	
240.23243	140	
240.79230	64	
240.83669	220	
241.84450	324	
241.86767	86	
241.90812	72	
241.93136	84	
242.82007	68	
242.84220	290	
242.94354	92	
243.83331	82	
243.90281	72	
244.84165	134	
246.85871	74	
247.84567	66	
247.86681	70	
248.16052	112	
248.85761	90	
248.98739	96	
249.90298	126	
249.95730	64	
250.83369	70	
251.84976	88	
252.43078	82	
254.90678	72	
254.96766	336	
255.07508	174	
255.91966	70	
256.85059	172	
256.89917	212	
256.91414	90	
256.96342	84	
257.14831	64	
257.85378	72	
257.88855	124	
258.84678	600	1+
258.93374	72	
259.82564	72	
259.87474	84	
259.90984	152	
259.96155	106	
260.33629	76	
260.65725	78	
260.83388	396	1+
261.88806	90	
261.97332	80	
262.84312	76	
263.04969	68	
263.88660	64	
264.41749	62	
265.25130	76	
265.93135	94	
266.85992	100	
268.84225	466	1+
268.86121	78	
269.82483	318	1+
270.80331	66	
272.93107	70	
273.06307	64	
274.85876	140	
274.87762	92	
274.91169	64	
275.86337	186	
275.95224	178	1+
276.81726	66	
276.85838	780	1+
278.84638	588	
278.88032	62	
279.84364	554	1+
279.86957	148	
279.90588	156	1+
279.92744	64	
281.04613	68	
281.89618	114	
282.79447	78	
282.87879	66	
283.85300	74	
284.36598	78	
284.85075	104	
284.94403	62	
285.39581	68	
288.83549	68	
290.85662	78	
292.86328	68	
292.88513	66	
294.86476	132	
294.88379	286	1+
296.39905	78	
296.85862	130	
298.87890	82	
298.89326	66	
299.19199	72	
300.85503	70	
300.88689	218	
301.91440	80	
306.11714	74	
306.88340	132	
307.79627	62	
308.89707	78	
310.86814	62	
310.92704	68	
312.45963	72	
312.80476	88	
314.81045	70	
316.82894	84	
319.93977	94	
325.04913	72	
325.20875	76	
325.37938	68	
325.80674	68	
326.09258	72	
326.89591	92	
328.94250	76	
329.81964	68	
331.81194	66	
334.78603	62	
338.28934	72	
338.90628	84	
339.86085	64	
341.08654	78	
342.20084	72	
343.02349	62	
343.45388	74	
343.89531	96	
END IONS

###FS:    #m/z: 336.94565 #charge 1+
###MS: 141
###MSMS: 144
BEGIN IONS
TITLE=Cmpd 108, +MS2(336.9456), 28.0-35.0eV, 3.1min #144
RTINSECONDS=185.562
SCANS=141,144
PEPMASS=336.94565	28716
CHARGE=1+
47.97498	74	
113.57469	66	
165.27926	56	
182.87458	54	
184.96936	66	
189.96064	60	
192.88682	122	
194.70836	80	
201.95372	64	
204.83078	62	
205.95203	62	
210.87826	62	
211.94180	550	1+
212.87813	460	1+
213.94044	284	
215.93656	72	
216.91583	92	
217.89674	56	
218.88634	56	
223.96477	140	
224.35886	88	
224.84119	68	
224.87625	72	
226.01172	90	
226.83762	72	
229.89546	66	
229.95368	792	
230.88821	226	
231.83011	58	
231.88748	108	
231.94715	488	1+
232.89179	86	
233.82514	72	
233.89711	56	
233.94785	60	
235.89959	122	
235.94500	58	
236.93637	68	
238.83194	72	
238.86036	82	
239.50230	56	
239.85758	142	
240.83269	132	
241.84479	260	
242.84938	116	
243.83973	82	
243.85320	74	
244.84863	68	
245.09489	80	
245.44109	78	
245.79703	84	
245.84357	60	
246.83566	88	
247.96734	192	
248.11241	102	
249.96216	78	
249.97425	76	
250.20796	94	
250.83066	100	
250.94905	62	
251.51876	92	
251.82635	64	
251.96443	54	
252.10917	70	
252.91884	94	
252.96953	496	
253.08657	58	
253.94294	66	
254.91053	76	
254.92830	66	
254.94983	96	
254.97218	136	
255.07428	102	
256.25735	92	
256.81563	56	
256.89690	92	
256.91039	52	
256.96735	62	
257.82999	62	
257.86970	228	1+
258.84910	658	1+
259.85417	472	1+
260.83172	72	
260.94894	94	
261.19899	56	
261.48275	88	
262.93053	62	
263.10362	74	
263.16317	92	
264.99501	60	
266.07368	70	
266.25780	90	
266.85218	64	
266.87422	58	
267.01392	58	
267.84482	184	
267.86907	72	
268.83900	774	1+
268.95352	86	
269.86247	76	
270.98458	142	
271.81643	52	
272.85383	56	
272.90479	76	
273.89971	72	
274.21863	58	
274.86107	118	
275.79713	70	
275.84374	72	
275.86209	64	
276.86123	710	1+
276.98729	58	
277.83630	352	1+
279.87181	224	1+
281.00315	66	
281.92146	58	
282.05174	82	
282.18551	84	
283.79689	54	
285.83391	78	
285.85054	66	
285.87541	80	
286.85324	536	1+
289.10454	56	
290.88397	66	
290.93042	56	
293.10590	258	1+
293.84851	216	
293.93516	64	
293.97269	60	
294.86578	66	
296.91079	94	
298.41297	84	
298.87659	418	1+
299.80580	96	
299.88066	348	1+
304.86151	56	
305.13110	104	
306.88252	58	
306.93410	76	
306.96841	82	
307.86181	72	
308.35504	68	
309.20142	70	
314.00031	64	
314.79266	72	
316.09461	98	
319.81697	72	
319.87861	94	
322.77050	68	
324.29219	72	
326.14568	60	
326.83582	72	
330.03796	58	
330.81507	78	
330.86140	54	
335.25624	64	
336.91301	94	
337.78103	70	
338.73660	72	
340.06664	54	
340.25731	54	
340.74664	54	
341.14118	62	
END IONS

###FS:    #m/z: 322.92988 #charge 1+
###MS: 145
###MSMS: 146
BEGIN IONS
TITLE=Cmpd 109, +MS2(322.9299), 28.0-35.0eV, 3.2min #146
RTINSECONDS=189.242
SCANS=145-146
PEPMASS=322.92988	617884
CHARGE=1+
128.44892	46	
189.04793	66	
192.44724	38	
192.88742	104	
199.84082	58	
200.88746	66	
201.04862	56	
205.94852	86	
206.96748	92	
207.97813	58	
208.90184	84	
215.84254	56	
216.85203	84	
218.88950	72	
219.05859	78	
219.72068	46	
222.95227	60	
222.99997	108	
223.95810	148	
224.96102	74	
227.95617	64	
231.11680	78	
232.13718	60	
233.89568	64	
234.04400	38	
234.91965	72	
234.94633	52	
235.82060	78	
235.83553	66	
236.87386	90	
236.95418	86	
237.05515	58	
238.04492	68	
238.82993	44	
238.93604	62	
239.08067	40	
239.78846	60	
239.95292	56	
240.78314	68	
240.81727	68	
240.94102	932	
240.96347	66	
241.11651	64	
241.93854	3796	1+
242.24665	58	
242.83358	50	
242.94059	2772	1+
243.07261	78	
243.58817	44	
244.81963	140	
244.94004	408	
246.99165	46	
247.06527	58	
247.10966	80	
247.23720	76	
248.84175	108	
248.86161	74	
249.55570	60	
249.85139	52	
250.44660	64	
251.04555	48	
251.06681	78	
251.80134	78	
254.02700	84	
254.10737	52	
255.82140	66	
256.04099	74	
256.57386	78	
257.80255	50	
258.39628	108	
258.80529	56	
258.83045	172	
258.84850	92	
259.89250	68	
261.35371	78	
261.83324	76	
261.89189	68	
261.96757	38	
262.47662	92	
262.84119	78	
262.93016	42	
263.14125	40	
263.83425	104	
265.06105	60	
265.08399	132	
267.06619	72	
268.94959	112	
269.85853	54	
270.36693	76	
270.80142	66	
270.90836	86	
271.77611	46	
271.85313	76	
271.90581	94	
274.96744	36	
275.80986	126	
276.16275	84	
277.91360	110	
278.80055	52	
278.83988	74	
279.09201	704	1+
280.06103	84	
280.83423	54	
283.06725	70	
283.80917	38	
284.29145	588	1+
284.78872	44	
284.87352	68	
284.90443	86	
285.21985	82	
285.25884	56	
285.83375	58	
286.37165	76	
287.89254	80	
288.83289	60	
289.80688	42	
289.85377	38	
289.87771	52	
290.15695	86	
290.78992	48	
290.87982	68	
291.80187	172	1+
292.83475	66	
296.83262	74	
300.77989	42	
300.82500	86	
300.86992	64	
301.42589	74	
301.78003	86	
305.75891	50	
305.89251	52	
306.20941	54	
306.76875	66	
306.87794	44	
307.76096	62	
307.79910	92	
307.88227	136	
307.96531	92	
308.04512	68	
309.79524	76	
310.42255	76	
311.87151	58	
311.90625	62	
313.95441	50	
315.82396	56	
317.75594	66	
317.99036	62	
318.90174	40	
319.27694	58	
320.15318	58	
322.04281	66	
324.89770	88	
325.61644	96	
325.89999	60	
326.29406	62	
END IONS

###FS:    #m/z: 340.94044 #charge 1+
###MS: 145
###MSMS: 147
BEGIN IONS
TITLE=Cmpd 110, +MS2(340.9404), 28.0-35.0eV, 3.2min #147
RTINSECONDS=190.015
SCANS=145,147
PEPMASS=340.94044	283124
CHARGE=1+
55.17632	58	
150.21150	86	
192.98196	70	
196.88533	60	
198.87186	76	
199.92431	72	
200.86636	78	
205.94670	76	
210.94086	74	
213.93992	482	1+
215.88848	308	1+
218.88766	76	
218.92221	84	
222.97841	136	
223.82954	80	
226.96914	92	
228.14909	84	
228.83011	70	
228.84465	110	
230.88853	298	1+
230.94692	540	1+
231.91077	70	
231.94988	446	1+
232.89752	94	
232.91979	68	
233.89258	206	1+
233.95159	80	
236.92475	76	
237.90487	86	
238.85057	66	
239.88446	66	
240.22655	66	
240.83868	868	1+
240.85718	68	
241.84279	670	1+
242.89471	86	
242.95238	68	
243.12851	66	
243.82971	144	
244.13669	68	
244.82969	104	
244.87658	112	
245.43892	94	
245.95099	78	
246.85495	86	
246.89917	76	
246.97851	70	
247.03621	72	
248.10079	86	
248.97767	72	
249.18313	64	
249.96125	116	
251.84200	78	
251.88454	68	
251.95954	122	
252.02501	58	
252.47174	70	
254.96646	264	
255.07304	60	
256.85097	66	
256.86688	150	
256.91427	62	
257.19110	62	
257.85186	124	
258.84416	302	
259.00447	90	
259.85443	682	1+
259.89120	112	
259.91363	116	
259.96057	138	
260.83374	276	
261.83609	192	
261.86211	86	
261.88200	92	
261.91513	126	
263.88081	94	
266.85200	90	
268.84361	282	1+
268.86880	82	
268.95555	66	
271.78036	86	
271.79469	70	
272.44040	128	
272.97823	60	
274.85970	172	
274.87156	278	1+
274.89670	116	
275.85944	66	
276.85742	800	
276.88970	72	
277.80668	90	
277.86072	378	
277.89731	88	
277.91928	62	
278.81098	68	
278.84767	728	1+
279.91381	122	
280.83519	66	
280.88257	132	
280.93527	72	
280.96616	76	
281.86091	72	
281.89274	96	
281.91992	70	
282.03950	66	
282.87257	236	1+
283.15085	136	
284.80330	70	
284.89223	70	
284.95245	66	
286.03108	72	
289.78124	74	
290.78972	86	
294.86819	122	
295.85368	66	
296.38623	72	
296.85468	188	
296.88612	172	
296.94869	90	
297.89125	92	
298.31396	62	
298.42815	64	
298.88648	178	
299.01135	78	
299.91441	96	
300.06750	82	
301.89495	74	
301.90826	78	
303.86981	80	
307.13630	92	
307.79979	78	
308.88393	86	
308.90575	84	
310.87672	70	
312.89394	74	
314.03298	68	
317.40401	90	
318.11534	88	
318.84052	92	
318.93698	72	
319.86553	78	
320.24548	62	
320.73564	78	
320.95965	68	
322.89961	106	
324.89179	80	
326.19928	68	
327.23804	70	
330.81723	70	
333.47154	64	
334.77283	74	
337.84685	78	
338.23039	66	
338.83595	70	
338.86118	88	
339.26761	66	
340.04211	62	
340.23663	72	
342.21205	64	
342.31430	82	
343.31825	122	
343.77232	74	
344.41223	68	
END IONS

###FS:    #m/z: 507.84458 #charge 1+
###MS: 145
###MSMS: 148
BEGIN IONS
TITLE=Cmpd 111, +MS2(507.8446), 28.2-35.2eV, 3.2min #148
RTINSECONDS=190.786
SCANS=145,148
PEPMASS=507.84458	33360
CHARGE=1+
212.04954	92	
213.15733	134	
222.97293	316	1+
223.53198	98	
226.10058	106	
232.89834	202	
235.14475	100	
236.05096	172	1+
251.91226	132	
252.79874	152	
262.13578	388	1+
266.09274	134	
269.80122	230	1+
272.85615	112	
277.41848	96	
280.83118	142	
287.85318	142	
287.86956	96	
289.85251	100	
291.13563	96	
291.86512	152	
293.87167	90	
300.91442	96	
302.86371	286	1+
304.82518	106	
305.86456	116	
306.13440	100	
306.91254	98	
307.86199	158	
307.89318	246	
308.13871	252	
308.89168	136	
309.14552	122	
309.89573	92	
310.15520	94	
311.88313	374	1+
312.86953	138	
313.60864	106	
314.86728	396	1+
315.76828	130	
322.82365	92	
325.89938	218	
326.23929	150	
326.88652	638	1+
327.83547	102	
328.79564	142	
330.06827	150	
332.09695	198	1+
332.88263	276	1+
333.17099	126	
334.17683	106	
334.76471	116	
335.82523	118	
336.83218	210	1+
336.94475	124	
337.88439	190	
341.80791	176	
347.77602	146	
347.97503	98	
348.72688	140	
348.77119	92	
350.02251	92	
350.70758	104	
350.76055	186	
350.88766	410	1+
351.77095	120	
352.17307	110	
352.91156	114	
352.96151	112	
353.78573	246	1+
354.81491	94	
359.76288	238	1+
361.82535	100	
364.79848	132	
365.78465	138	
366.73987	122	
366.82812	92	
367.70763	146	
367.76280	230	1+
367.91493	126	
368.90140	138	
369.83467	262	1+
370.80429	144	
370.90485	118	
373.72471	96	
374.72795	150	1+
374.80071	266	1+
376.22579	180	
376.77536	156	
377.95865	98	
378.87322	100	
380.71459	616	1+
380.85832	102	
381.76122	120	
382.74244	214	1+
383.26472	122	
384.72985	272	1+
384.77600	188	
384.85308	296	
385.77666	168	
386.26071	92	
387.77872	94	
388.77900	140	
389.19966	104	
389.73650	132	
390.84186	494	
391.84035	308	
391.91357	158	
392.82170	230	
393.16353	146	
393.82574	132	
394.82832	120	
397.31125	140	
397.72669	756	1+
398.75317	182	
399.21996	118	
399.72878	418	1+
399.84696	134	
400.74793	120	
400.79435	212	1+
400.84715	188	
403.87264	130	
403.96262	116	
404.86734	154	
405.76383	160	
405.80303	136	
407.15506	160	
407.74698	138	
407.86643	264	
408.74888	188	
408.85162	1022	1+
408.89601	96	
409.72955	104	
409.75822	116	
411.72505	206	1+
411.83758	154	
413.08016	124	
415.67890	126	
416.73922	210	
417.73743	280	1+
417.86557	216	
421.77663	110	
421.88061	208	
422.80892	106	
423.77712	164	
423.86925	270	
424.42543	96	
424.77094	184	
425.71909	104	
425.75411	288	
426.75560	140	
426.77914	120	
426.86255	356	
427.73884	164	
427.86618	378	
428.73606	478	1+
428.84873	424	1+
429.70753	108	
429.87300	134	
431.86380	212	1+
432.24343	270	
433.34088	106	
434.86833	102	
435.85298	100	
439.89428	96	
440.89439	96	
443.76309	216	1+
443.86854	92	
444.87152	1086	1+
445.74000	338	1+
446.70736	778	1+
446.87087	154	
447.70936	660	1+
449.71591	130	
449.87832	456	1+
454.78213	96	
458.89262	128	
462.87756	148	
463.88386	114	
465.72151	342	
467.88774	570	1+
470.73361	98	
471.70379	98	
485.89943	486	
486.89773	254	
489.30450	98	
508.79474	128	
END IONS

###FS:    #m/z: 322.92989 #charge 1+
###MS: 149
###MSMS: 150
BEGIN IONS
TITLE=Cmpd 112, +MS2(322.9299), 28.0-35.0eV, 3.3min #150
RTINSECONDS=194.459
SCANS=149-150
PEPMASS=322.92989	528158
CHARGE=1+
124.36053	24	
193.89030	64	
200.83783	60	
201.04119	244	
201.06952	36	
201.28423	24	
204.90829	66	
205.94879	114	
205.97248	34	
206.18641	60	
207.97189	144	
212.89590	64	
212.98405	62	
214.04066	74	
217.38296	34	
221.92497	72	
221.96140	32	
222.42074	68	
223.87342	54	
223.95577	226	1+
224.04465	94	
224.64761	36	
225.82169	60	
225.93061	72	
227.86706	66	
227.92262	70	
230.83125	80	
230.85189	78	
231.01033	24	
232.19105	26	
235.11032	68	
235.42287	40	
235.79944	78	
237.00973	82	
237.95800	34	
238.83200	90	
239.06356	82	
239.90316	60	
240.09004	68	
240.79036	56	
240.82588	70	
240.94191	818	
241.00180	70	
241.51702	36	
241.65704	24	
241.93773	2782	1+
242.15851	24	
242.73548	38	
242.81799	80	
242.94015	2348	1+
243.50729	36	
243.86783	94	
243.99086	56	
244.81984	74	
244.93812	590	1+
245.83132	54	
245.84679	56	
246.43078	32	
246.51926	32	
246.86655	60	
246.98530	44	
247.40803	24	
250.94426	94	
250.96961	88	
252.07195	102	
252.94593	74	
254.86942	72	
254.89300	56	
254.91469	36	
256.71128	34	
256.79024	80	
256.86145	54	
256.91600	56	
258.04304	80	
258.83047	184	1+
258.84861	62	
258.93382	40	
259.03032	86	
260.13031	86	
260.82603	394	1+
260.85567	54	
261.10185	52	
263.08968	26	
264.86110	74	
265.08794	48	
266.12351	66	
266.86729	66	
267.14028	80	
268.95775	58	
269.79605	24	
270.86595	78	
271.78517	24	
271.84312	50	
271.90368	86	
271.98668	86	
272.04971	44	
273.93214	72	
275.81133	178	
276.86051	74	
278.84168	50	
279.01595	38	
279.09063	910	1+
279.22717	24	
280.30030	28	
280.83617	28	
282.89346	60	
283.28416	32	
283.35239	54	
283.79508	60	
283.86266	248	1+
284.20799	38	
284.29001	332	1+
284.46320	28	
284.53784	34	
284.80724	28	
284.83666	28	
284.86851	168	1+
286.14725	74	
286.84576	50	
286.91830	28	
288.86041	64	
290.86527	76	
291.11883	84	
291.80163	56	
294.17680	68	
294.83406	50	
295.07307	34	
295.90872	82	
296.86848	88	
299.58672	24	
299.82304	70	
299.92056	60	
300.78915	82	
302.81537	66	
303.20880	68	
303.85682	92	
303.88231	36	
304.74363	48	
304.88075	26	
307.19884	44	
307.80192	46	
308.79321	48	
308.88439	78	
309.05886	74	
311.98438	68	
312.15138	68	
313.80245	62	
315.95257	40	
318.43280	108	
318.82297	48	
319.13411	30	
319.20456	86	
320.22092	54	
321.42211	78	
321.86692	68	
321.95053	78	
322.97146	88	
323.50978	38	
323.89233	244	1+
325.10461	70	
325.83105	64	
END IONS

###FS:    #m/z: 363.95594 #charge 1+
###MS: 149
###MSMS: 151
BEGIN IONS
TITLE=Cmpd 113, +MS2(363.9559), 28.0-35.0eV, 3.3min #151
RTINSECONDS=195.231
SCANS=149,151
PEPMASS=363.95594	88874
CHARGE=1+
109.87932	94	
189.86144	170	
194.88511	78	
197.09211	70	
206.95951	70	
208.85579	82	
209.94433	392	1+
212.87893	612	1+
217.95140	76	
218.86409	68	
222.95100	514	1+
223.83396	90	
224.89833	70	
224.96966	144	
225.95805	80	
225.97529	68	
226.94629	1830	1+
226.97376	318	
227.09275	74	
227.90040	70	
228.80219	74	
228.89483	212	
228.94208	1258	1+
230.88955	774	
230.94685	68	
230.95996	158	
232.02313	74	
232.07910	86	
232.84481	70	
233.06228	82	
233.88016	68	
234.87481	100	
236.60719	108	
240.83986	74	
240.94122	170	
240.96100	166	
241.84344	72	
241.93966	132	
241.97155	86	
242.14721	70	
242.35738	74	
242.83349	72	
242.94526	324	
243.93679	92	
244.16501	78	
244.93994	160	
244.95683	810	1+
244.97919	90	
245.85271	82	
245.93993	130	
246.80822	96	
246.85685	166	
246.95326	662	1+
246.97634	68	
247.94030	68	
248.80749	396	1+
248.90111	226	1+
250.97256	118	
251.06986	126	
253.90436	122	
254.87121	72	
257.81256	92	
258.84123	116	
258.97301	110	
259.15708	72	
259.84681	124	
260.83372	164	
260.96862	156	
261.85809	88	
261.99725	80	
262.11248	82	
262.86843	72	
262.97612	82	
263.87902	96	
264.81495	154	
265.84719	84	
266.81288	668	1+
266.84238	78	
266.90618	92	
267.40709	74	
267.82698	70	
267.90173	68	
268.81788	134	
268.96221	236	1+
270.03395	72	
270.84687	330	1+
271.17316	84	
272.02751	72	
272.44038	72	
272.88658	88	
273.79975	236	1+
273.91780	72	
274.82505	72	
274.90141	76	
276.84815	72	
276.92914	78	
278.12032	72	
278.79641	104	
278.84828	92	
279.79680	200	
280.79617	838	1+
280.87749	92	
280.95770	78	
281.84970	82	
282.79513	302	
282.99471	72	
283.18688	80	
283.85352	78	
283.98894	68	
284.82633	330	1+
284.84778	236	1+
285.38135	104	
285.51443	94	
285.78618	92	
285.93551	84	
286.81712	128	
286.95374	74	
287.82815	86	
287.89263	100	
287.91579	68	
289.78563	70	
290.78578	76	
290.86938	74	
291.85788	122	
293.07651	88	
293.92027	230	1+
294.13068	68	
294.85725	78	
295.80726	74	
296.80993	232	
297.81349	176	
298.80550	638	1+
300.80280	182	1+
300.84270	104	
301.86377	180	
301.91354	182	1+
303.79988	88	
303.85313	278	1+
303.94492	78	
305.39376	68	
305.94319	104	
307.88345	96	
311.85648	74	
312.66555	84	
314.82764	80	
315.94212	80	
316.82090	156	
317.81135	282	1+
317.94438	102	
319.95849	132	
320.13177	92	
321.82167	338	1+
322.88124	94	
323.81991	134	
324.84318	72	
325.17286	84	
326.86702	72	
331.71345	80	
336.87041	102	
336.94451	110	
337.84451	78	
338.14698	72	
339.83248	116	
340.95036	70	
343.91333	88	
347.22980	68	
351.77199	94	
351.82142	78	
355.41715	88	
359.72617	88	
362.84909	78	
365.78321	74	
368.33824	68	
END IONS

###FS:    #m/z: 507.84455 #charge 1+
###MS: 149
###MSMS: 152
BEGIN IONS
TITLE=Cmpd 114, +MS2(507.8445), 28.2-35.2eV, 3.3min #152
RTINSECONDS=196.003
SCANS=149,152
PEPMASS=507.84455	30156
CHARGE=1+
196.01428	170	
222.97692	218	1+
224.97733	316	
235.14270	122	
243.92559	102	
256.91409	184	
258.87612	88	
262.14432	92	
263.13858	110	
273.07809	120	
275.11028	106	
276.91136	88	
276.98096	88	
277.15138	190	
280.79456	118	
287.85428	372	
290.86858	94	
292.33719	98	
293.87513	130	
295.89340	116	
298.82473	186	1+
302.84902	192	
303.86369	102	
305.86239	184	
306.14784	160	
307.19227	98	
307.81243	96	
307.89511	132	
308.13923	148	
308.87184	296	
308.98098	108	
309.88572	230	
310.88342	116	
311.88590	482	1+
314.17858	90	
314.86664	224	
315.82111	96	
315.87276	130	
316.85724	234	1+
318.61678	108	
322.08499	90	
323.83775	98	
323.85565	86	
324.85782	170	
324.90124	158	
325.76594	92	
325.90264	180	
326.23904	162	
326.81663	224	1+
326.88651	986	1+
326.90333	116	
327.38242	98	
331.36228	100	
332.87098	356	1+
333.17365	458	1+
334.90035	102	
335.33254	94	
337.88030	94	
338.88799	122	
344.00688	90	
346.00723	108	
347.77719	114	
348.78930	164	
349.87872	252	1+
350.91470	106	
353.82329	88	
356.74193	86	
356.82324	88	
357.89067	128	
358.77615	112	
359.20917	94	
364.16752	110	
364.79277	102	
365.78533	126	
366.78557	110	
367.77639	250	1+
367.84335	126	
368.70307	128	
369.72620	100	
369.83279	136	
370.31808	114	
370.80135	116	
370.83985	128	
371.71092	130	
372.04535	118	
373.75771	98	
376.78480	192	1+
376.80744	90	
377.72053	228	1+
378.94971	100	
379.77350	256	1+
380.71854	356	1+
381.83064	88	
382.79270	200	1+
383.33439	88	
383.71929	102	
383.78214	138	
385.85332	174	
387.84295	300	1+
388.88365	88	
389.20133	148	
389.75310	156	
390.19509	96	
390.76768	96	
390.84042	142	
391.75047	88	
392.06891	102	
392.82676	378	1+
396.74018	104	
396.89830	94	
398.73282	374	1+
398.86988	134	
400.72861	158	
403.86505	162	
404.86732	152	
405.81994	102	
405.86613	104	
406.71819	110	
406.85567	100	
407.74572	116	
407.86352	292	
408.78483	218	1+
408.85065	736	1+
409.74256	118	
410.08845	92	
410.80638	96	
410.83448	262	
411.73501	196	
411.77551	136	
411.87355	92	
412.83784	114	
413.07759	124	
414.71580	104	
415.81779	198	1+
416.74262	200	
416.87310	110	
418.73672	166	
421.78437	126	
421.88188	148	
422.72593	108	
422.86379	136	
423.77481	282	
423.86832	320	1+
424.77573	274	
424.82838	128	
424.84376	118	
425.75741	726	1+
426.85861	308	1+
427.73467	486	1+
428.82190	114	
428.84884	332	1+
430.74082	124	
431.86534	318	1+
432.24149	110	
434.88807	92	
436.90011	108	
440.90064	122	
441.29623	96	
441.78878	124	
442.70726	102	
443.68312	96	
443.76515	168	
443.78129	190	1+
444.69320	92	
444.87100	1390	1+
445.72169	122	
445.75284	88	
446.79040	176	
447.72016	138	
448.12393	94	
448.73507	118	
449.87696	144	
450.79297	120	
450.88000	132	
457.89633	300	1+
462.88111	634	1+
467.88444	520	1+
469.88859	86	
470.72681	104	
471.77576	108	
480.73909	106	
485.89576	284	1+
508.91804	136	
END IONS

###FS:    #m/z: 363.95604 #charge 1+
###MS: 153
###MSMS: 154
BEGIN IONS
TITLE=Cmpd 115, +MS2(363.9560), 28.0-35.0eV, 3.3min #154
RTINSECONDS=199.665
SCANS=153-154
PEPMASS=363.95604	78376
CHARGE=1+
45.24798	130	
134.78782	84	
166.32424	74	
175.61014	108	
187.86766	174	
189.86353	122	
190.92180	78	
190.96060	86	
191.86029	140	
193.08251	74	
193.89537	100	
196.84745	86	
196.88175	112	
197.93970	106	
199.87805	236	1+
204.10051	68	
205.94688	176	
207.87669	136	
207.97273	66	
209.85219	68	
209.94482	340	
211.10823	84	
212.88060	566	
213.13296	76	
213.84339	74	
222.80566	74	
222.95130	418	1+
222.97011	80	
223.06787	84	
224.94697	584	1+
225.97662	68	
226.06541	68	
226.83564	78	
226.89310	80	
226.94581	2012	1+
226.97027	218	
227.89296	76	
228.85250	110	
228.87461	90	
228.89694	128	
228.94233	2330	1+
229.89940	74	
230.88716	1098	1+
230.96493	78	
232.01737	92	
235.07813	76	
236.85857	80	
237.79131	72	
238.96301	84	
239.02155	74	
240.82228	242	
240.84026	68	
240.94235	244	
240.96125	460	
241.93891	704	1+
242.03250	66	
242.82596	128	
242.86794	74	
242.94121	458	1+
242.95639	156	
243.83190	70	
244.95684	976	1+
245.93936	120	
246.80540	68	
246.86848	84	
246.89678	76	
246.95301	1064	1+
248.80339	420	1+
248.90064	334	1+
250.97360	86	
251.15051	82	
253.04743	72	
253.90566	132	
254.83998	78	
256.50686	90	
258.41828	78	
258.83937	190	
258.97279	184	
259.53041	98	
259.84433	146	
260.82911	106	
260.96718	76	
261.15512	70	
261.83458	106	
261.97150	72	
264.96517	86	
265.85925	76	
265.97559	66	
266.81635	318	1+
267.04177	70	
267.91948	72	
267.97368	174	
268.09026	82	
268.17879	80	
268.35940	66	
269.84275	144	
269.97038	152	
271.17743	82	
271.91773	80	
272.78758	68	
272.91097	98	
274.84739	80	
274.90658	102	
275.05547	66	
275.81726	70	
276.87068	70	
277.80719	70	
277.84408	80	
277.86638	78	
277.91581	72	
278.19825	78	
278.80025	132	
278.84881	302	1+
279.79068	1404	1+
280.79202	1306	1+
280.87941	78	
281.12408	66	
281.81683	76	
283.79635	114	
283.85221	128	
283.98249	100	
284.82347	474	1+
284.85970	176	
285.84768	398	1+
285.92244	350	1+
286.13914	76	
286.89567	80	
287.82823	72	
288.82289	76	
291.33028	74	
292.92125	72	
293.08318	66	
293.11501	76	
295.92875	68	
296.80861	112	
296.85357	84	
297.42075	86	
297.81279	160	
298.80290	1144	1+
298.88595	76	
300.79824	666	1+
301.85697	290	1+
301.91106	66	
301.99545	74	
302.82333	66	
303.85919	278	1+
303.94914	70	
306.85673	68	
308.90776	152	
310.03136	72	
314.81755	136	
316.81248	246	
316.83349	94	
316.84769	76	
317.11078	92	
317.80564	246	1+
318.31897	90	
318.93263	70	
321.81907	138	
324.02505	78	
325.87898	166	1+
326.33411	76	
327.75560	70	
334.75760	66	
340.83056	68	
340.94580	78	
347.77024	84	
352.88970	142	
353.86939	72	
359.72359	72	
360.09183	82	
362.84651	68	
365.77144	74	
366.72333	80	
367.27139	70	
END IONS

###FS:    #m/z: 507.84413 #charge 1+
###MS: 153
###MSMS: 155
BEGIN IONS
TITLE=Cmpd 116, +MS2(507.8441), 28.2-35.2eV, 3.4min #155
RTINSECONDS=200.437
SCANS=153,155
PEPMASS=507.84413	27118
CHARGE=1+
196.00780	88	
213.15660	106	
227.96532	86	
234.87909	144	
241.80419	92	
246.11673	94	
249.15804	156	
250.47801	100	
259.89464	90	
262.13697	398	1+
262.41901	98	
266.16680	160	
268.42017	122	
273.97493	94	
277.15403	148	
278.10828	92	
284.35967	100	
285.95831	90	
287.85413	118	
288.11796	86	
289.87736	178	
290.12979	96	
290.84949	120	
290.88004	152	
291.80632	108	
291.88493	96	
293.87077	124	
294.13277	120	
296.84878	122	
297.07390	90	
298.59296	86	
299.86458	132	
301.77796	88	
301.84627	88	
303.79689	88	
303.87019	130	
305.81721	96	
305.85985	254	1+
307.85980	90	
308.14128	162	
308.87202	370	1+
310.15471	162	
310.87267	88	
311.88428	250	
312.88385	164	
312.90022	92	
314.86489	196	
317.89893	114	
318.77247	84	
320.81238	88	
322.96505	92	
323.87553	150	
324.90004	154	
326.88421	950	1+
327.81131	84	
327.84071	214	1+
329.87317	94	
332.87662	120	
333.17821	342	1+
333.76406	154	1+
333.82706	198	1+
333.87295	98	
335.88711	118	
335.90849	130	
336.77785	88	
340.73951	92	
343.35796	96	
343.91546	110	
344.43276	116	
346.88917	90	
347.77293	280	1+
348.73026	134	
348.79494	176	
348.88764	208	1+
348.98035	88	
349.08179	250	1+
349.75553	490	1+
350.88000	88	
352.44358	90	
355.89786	86	
358.81113	102	
359.29288	126	
363.31684	84	
366.70924	92	
367.71210	148	
368.10466	94	
368.27428	166	
368.89368	212	
369.83680	154	
370.83407	170	
371.80268	192	1+
373.88729	146	
376.80167	98	
378.75422	244	1+
380.71737	514	1+
381.80367	134	
381.93622	90	
382.71498	114	
383.78163	136	
384.78529	126	
385.75181	90	
385.79036	84	
385.84806	178	
388.72460	236	1+
388.80347	108	
389.20266	114	
390.76341	84	
390.79258	86	
390.83955	426	1+
392.73024	202	
392.80372	104	
392.82568	262	1+
394.77601	340	1+
395.39781	88	
395.42211	84	
395.76244	86	
395.85445	92	
398.72968	662	1+
398.78251	238	1+
399.84986	188	
400.72304	222	1+
403.85595	142	
403.87269	270	1+
404.74059	140	
405.76934	110	
405.85362	100	
407.74303	498	1+
408.70016	92	
408.85273	354	
409.72450	106	
409.85074	152	
410.74066	186	
410.84080	208	
411.74865	88	
411.84003	110	
412.73101	146	
418.75602	100	
422.72506	158	
422.74636	94	
422.81936	98	
422.97725	84	
423.76589	430	1+
423.79661	220	1+
423.87239	176	
424.82713	124	
425.75274	734	1+
426.75653	476	1+
426.85958	564	1+
427.73535	236	
427.79156	128	
428.74747	144	
428.84902	368	1+
429.04440	88	
429.73798	190	
429.77174	134	
430.74552	146	
431.86754	376	1+
432.25024	188	
433.24036	92	
434.85057	86	
435.71691	138	
436.33148	92	
439.89677	96	
441.23464	102	
443.76106	122	
444.87145	800	1+
446.74575	114	
446.89145	112	
447.71588	382	1+
447.89040	90	
449.69836	224	1+
449.88309	172	
451.79425	90	
456.58541	104	
457.90661	110	
459.11539	88	
462.88877	294	1+
465.71437	124	
467.10946	90	
467.88320	434	1+
485.90538	130	
486.89854	100	
487.28347	128	
487.82948	86	
488.86918	136	
513.22791	94	
END IONS

###FS:    #m/z: 336.94525 #charge 1+
###MS: 153
###MSMS: 156
BEGIN IONS
TITLE=Cmpd 117, +MS2(336.9453), 28.0-35.0eV, 3.4min #156
RTINSECONDS=201.209
SCANS=153,156
PEPMASS=336.94525	22448
CHARGE=1+
84.27230	58	
181.99398	66	
193.44247	86	
194.07829	72	
198.88554	64	
201.92055	82	
210.88351	86	
211.87454	70	
211.88697	84	
211.94328	980	1+
211.96811	108	
212.87691	310	1+
213.94245	186	
214.87670	74	
214.89492	80	
215.89187	122	
215.93899	52	
217.93513	86	
218.88049	52	
219.91165	56	
220.87810	100	
222.84405	60	
222.87698	60	
223.96161	52	
223.97664	70	
224.84552	74	
224.97552	64	
225.85488	92	
225.88275	52	
226.12801	56	
226.88392	82	
226.95993	66	
227.19830	68	
228.84317	52	
228.89399	286	
229.95392	750	
230.88770	322	
231.95008	368	
232.89352	194	1+
233.03979	50	
234.12635	52	
235.84191	80	
236.07290	108	
236.89840	72	
237.06756	66	
237.89562	72	
239.06758	64	
239.84845	96	
240.43244	94	
240.83498	240	
241.84378	348	1+
243.87378	72	
246.54246	88	
246.90496	56	
248.90438	60	
249.05725	56	
249.90079	106	
249.96727	70	
250.17674	58	
250.84062	72	
251.06494	90	
251.87323	68	
251.90800	62	
251.92156	72	
252.90513	66	
252.97012	204	
252.99685	68	
253.90655	146	
254.88308	50	
254.90718	74	
254.96230	144	
256.83158	62	
256.84707	54	
257.85127	128	
257.86771	82	
257.93696	74	
258.84471	266	
258.95987	52	
259.82577	72	
259.85220	244	
260.23160	48	
260.82820	54	
260.85017	190	
261.83019	94	
261.85129	174	
265.04185	92	
265.87103	68	
266.84010	328	1+
269.02597	68	
269.04416	76	
269.14282	80	
269.84219	112	
271.32066	80	
271.78406	64	
271.83480	78	
271.91619	56	
272.97970	140	
273.86338	64	
273.88947	54	
274.86198	58	
274.87993	104	
275.86538	82	
275.88268	66	
276.05575	54	
276.85866	1312	1+
276.89126	56	
277.82924	48	
278.84348	176	
279.10397	66	
279.21494	70	
279.87391	82	
280.83925	48	
280.86292	58	
281.84115	82	
281.86188	226	1+
281.99580	58	
282.94331	70	
284.14277	58	
285.85161	126	
286.85142	256	
287.84684	140	
290.47159	86	
291.86697	62	
293.10657	386	1+
293.84899	60	
293.87373	72	
294.28245	114	
294.86847	58	
294.88711	76	
295.87292	54	
295.89347	146	
295.96999	70	
296.46063	72	
296.80273	70	
296.95956	64	
297.83189	64	
299.06417	88	
302.87741	58	
304.87026	86	
306.87944	96	
309.49305	54	
309.77219	58	
309.85456	72	
309.86876	84	
309.91848	98	
312.86453	70	
314.86342	94	
318.92607	54	
322.14665	82	
322.97906	48	
324.89221	54	
325.90416	92	
328.78140	64	
332.98919	64	
334.88080	50	
334.95971	80	
338.31853	54	
340.82794	74	
END IONS

###FS:    #m/z: 340.94035 #charge 1+
###MS: 157
###MSMS: 158
BEGIN IONS
TITLE=Cmpd 118, +MS2(340.9403), 28.0-35.0eV, 3.4min #158
RTINSECONDS=204.866
SCANS=157-158
PEPMASS=340.94035	187386
CHARGE=1+
83.68589	62	
185.93239	72	
197.95664	70	
205.94685	104	
207.00901	72	
210.88524	70	
210.93879	78	
211.82431	72	
212.87664	68	
213.93726	300	1+
215.88917	330	
215.93630	126	
217.87184	68	
220.87803	70	
222.89004	70	
223.82658	90	
223.93812	66	
223.95658	66	
224.84060	84	
226.91367	70	
226.94691	76	
228.09693	74	
228.83951	66	
228.94298	64	
230.84435	66	
230.89263	68	
231.94918	476	
232.89686	82	
233.89829	226	
235.64315	64	
235.89028	68	
235.90723	68	
236.82651	64	
237.06291	62	
237.99018	80	
239.82147	82	
239.85388	124	
239.93007	90	
240.23603	90	
240.83339	94	
240.85299	66	
241.82919	66	
241.84694	242	
241.93535	66	
243.13394	66	
243.83476	68	
243.87943	72	
244.82756	80	
244.87009	74	
245.82961	72	
246.97884	90	
248.89646	64	
249.96232	102	
250.86063	68	
250.95805	72	
252.86980	74	
253.03794	108	
254.86051	62	
254.91939	152	
254.96738	190	
255.07944	86	
256.85761	76	
256.89149	130	
257.79480	72	
257.85638	270	
257.87368	88	
258.84757	992	1+
259.91265	72	
260.12236	66	
260.83227	518	1+
260.93094	74	
261.03033	68	
263.83282	70	
263.88676	72	
263.98052	76	
264.84297	84	
265.88714	88	
266.84327	70	
266.86550	66	
268.50464	78	
268.84200	420	1+
269.85658	66	
270.83349	116	
270.88804	78	
271.09465	64	
271.80066	100	
272.89070	72	
272.91494	66	
272.93483	80	
273.79406	68	
273.81227	92	
273.87937	66	
273.93815	72	
274.10513	78	
274.79438	64	
274.87637	84	
274.90250	72	
274.97581	62	
275.80610	148	
275.85390	72	
275.87478	148	
276.85933	770	1+
277.86308	450	1+
277.92780	68	
278.84434	784	1+
278.89672	66	
279.85872	112	
280.13289	66	
280.82604	66	
280.84958	100	
280.88110	68	
281.86602	68	
281.88755	64	
282.27223	76	
283.85459	72	
284.42399	74	
286.94354	72	
288.05343	74	
288.51826	100	
288.86909	68	
291.13968	74	
292.44007	70	
292.81198	98	
292.89156	74	
293.09543	66	
293.40291	72	
293.85292	72	
294.86687	112	
295.20125	64	
295.87906	240	1+
296.85571	78	
297.43144	64	
297.89960	90	
298.89005	76	
299.06620	88	
299.78655	86	
299.87107	90	
302.17468	72	
302.24744	76	
302.87726	72	
302.91167	70	
302.94776	74	
305.89403	64	
306.04635	70	
307.80600	78	
307.89208	62	
309.80409	68	
310.30582	88	
320.21219	84	
323.06405	92	
325.91049	64	
326.17684	76	
328.19573	66	
328.89473	76	
330.82150	98	
331.91692	72	
340.75994	72	
341.27905	72	
END IONS

###FS:    #m/z: 363.95576 #charge 1+
###MS: 157
###MSMS: 159
BEGIN IONS
TITLE=Cmpd 119, +MS2(363.9558), 28.0-35.0eV, 3.5min #159
RTINSECONDS=205.638
SCANS=157,159
PEPMASS=363.95576	66156
CHARGE=1+
72.10515	68	
146.55871	70	
183.93362	70	
190.86437	86	
193.84417	74	
199.44699	72	
200.88904	68	
200.94296	90	
208.87545	90	
209.94329	264	
210.88559	298	1+
211.94593	70	
212.87957	542	1+
214.83362	64	
223.95257	68	
224.95051	250	
224.97338	100	
225.96034	146	
226.06336	76	
226.94720	1446	1+
227.93025	80	
228.84144	72	
228.89482	188	
228.94280	1452	1+
229.89756	84	
230.88843	428	1+
231.79581	74	
232.88501	130	
233.89173	80	
235.89750	66	
240.93708	86	
240.94803	74	
241.93844	894	1+
241.95966	92	
242.94046	570	1+
243.82579	82	
244.93805	130	
244.95710	1098	1+
245.87952	66	
245.93956	110	
246.80879	124	
246.90628	116	
246.95259	824	1+
246.97715	82	
247.84357	86	
247.89984	74	
248.80382	400	1+
248.90381	188	
249.85050	68	
250.05832	66	
251.03594	76	
252.97117	68	
254.83241	68	
254.87731	72	
256.93571	76	
257.41437	82	
258.83192	100	
258.84799	72	
259.90831	68	
260.83557	154	
260.97485	126	
261.00272	72	
261.83064	114	
261.97105	84	
263.84895	104	
263.97840	78	
265.81744	110	
265.97534	76	
266.81392	148	
266.85061	100	
267.79017	298	1+
267.81482	124	
269.94797	76	
269.96580	98	
271.87307	84	
274.86777	72	
275.91926	66	
276.85722	334	1+
277.80325	70	
278.09370	66	
278.13093	74	
278.80007	112	
278.84617	68	
279.79948	174	
279.88429	68	
280.10343	112	
280.79566	288	
280.83209	68	
280.92039	94	
281.79246	162	
282.35921	84	
282.79525	158	
282.88891	114	
282.92867	72	
283.78750	88	
283.80296	96	
283.83062	80	
283.84903	92	
284.82740	268	
284.87533	72	
285.79063	80	
285.84024	168	
288.40149	86	
288.83918	64	
292.80375	72	
292.92533	80	
293.10587	66	
294.00881	66	
296.80691	144	
297.80449	72	
297.86143	84	
297.89334	70	
298.80381	936	1+
298.96439	84	
299.40621	76	
299.86755	120	
299.90597	68	
300.80207	428	1+
301.86038	324	1+
302.37061	66	
303.85616	244	
303.88714	76	
304.10753	84	
304.14379	74	
305.00301	78	
306.87610	78	
307.10184	82	
308.87763	92	
308.89692	80	
315.81750	72	
316.81599	252	
317.79338	68	
317.82176	102	
318.81236	84	
318.93298	176	
319.83271	72	
320.97078	74	
321.86248	68	
322.01664	66	
322.82364	74	
322.93375	94	
323.82405	72	
324.89655	148	
326.80679	102	
326.88903	88	
327.87805	74	
328.75656	80	
329.87137	76	
332.85908	82	
333.39292	82	
335.77811	66	
336.81353	68	
336.94885	66	
337.94608	74	
340.14169	66	
345.88847	68	
346.18269	98	
347.02189	68	
354.83343	66	
355.85172	72	
357.43570	68	
357.89108	72	
360.86535	104	
367.88546	74	
369.40382	72	
END IONS

###FS:    #m/z: 336.94542 #charge 1+
###MS: 157
###MSMS: 160
BEGIN IONS
TITLE=Cmpd 120, +MS2(336.9454), 28.0-35.0eV, 3.5min #160
RTINSECONDS=206.41
SCANS=157,160
PEPMASS=336.94542	19664
CHARGE=1+
90.58382	70	
193.88541	70	
197.88071	74	
201.86651	70	
202.96009	72	
205.94952	58	
211.94413	536	1+
212.88077	212	
213.93875	338	1+
213.95445	66	
214.89120	76	
218.88607	72	
220.42223	70	
224.83527	120	
225.82534	72	
226.89709	66	
228.84860	72	
229.95340	588	
230.89005	280	
231.85473	68	
231.89211	166	
231.95018	142	
232.89436	150	
232.95162	86	
233.13354	68	
233.90369	132	
233.94792	148	
234.82515	136	
234.84464	98	
235.84874	80	
235.89420	66	
236.85867	66	
237.06061	52	
237.87247	94	
237.98233	90	
238.83826	254	1+
239.88848	58	
241.84234	312	
242.84031	176	
243.84377	126	
245.83525	60	
246.85101	54	
246.97442	104	
247.96582	196	
248.90251	312	
249.82891	64	
249.98836	66	
250.83861	138	
250.95019	78	
251.37255	80	
251.85364	80	
251.88857	88	
252.83695	78	
252.97049	588	1+
253.05317	74	
253.86251	58	
253.90182	64	
253.93328	64	
254.84189	64	
254.96033	140	
255.45766	104	
255.88233	72	
255.95838	66	
256.86397	214	
257.85480	88	
257.95628	58	
258.84423	378	
259.85293	168	
259.91440	72	
260.85574	142	
260.94495	114	
261.07581	74	
262.87657	88	
263.92264	70	
264.87020	74	
265.46887	70	
266.27981	74	
266.88549	86	
267.84303	58	
268.84164	132	
268.95740	64	
269.83636	58	
269.92081	66	
270.12079	64	
270.86579	62	
270.98099	78	
271.92774	72	
272.87018	68	
272.92702	70	
274.85848	132	
274.87716	152	
274.89621	68	
275.06938	56	
275.84434	78	
275.86574	188	
275.88602	94	
276.86113	892	1+
276.88930	66	
277.05023	62	
277.83357	76	
277.86503	564	1+
277.92796	104	
278.84574	62	
279.83281	84	
280.86577	60	
280.88102	142	
281.04412	76	
281.35305	70	
281.86402	68	
281.99333	64	
282.83812	84	
286.16605	70	
286.85661	110	
287.84406	66	
287.86864	68	
289.84226	66	
291.85888	66	
293.10264	118	
293.12272	68	
293.17981	66	
293.85915	280	1+
293.87576	76	
293.89081	72	
294.11513	114	
294.82613	76	
296.00369	66	
296.81183	62	
297.87088	88	
297.88787	140	
298.30669	70	
299.78478	110	
299.85698	66	
300.78896	60	
300.88231	60	
301.93803	84	
302.87609	90	
304.04341	78	
304.86396	64	
305.87250	76	
307.73282	72	
308.89251	70	
310.92050	68	
311.88031	56	
312.09928	58	
317.07337	76	
319.82556	66	
320.99705	58	
328.19164	54	
328.95706	68	
329.17989	76	
330.68537	82	
331.00072	70	
335.08971	68	
336.89042	64	
339.28597	56	
340.29539	66	
340.88669	72	
END IONS

###FS:    #m/z: 322.93002 #charge 1+
###MS: 161
###MSMS: 162
BEGIN IONS
TITLE=Cmpd 121, +MS2(322.9300), 28.0-35.0eV, 3.5min #162
RTINSECONDS=210.072
SCANS=161-162
PEPMASS=322.93002	461896
CHARGE=1+
176.00723	66	
178.45954	96	
197.91541	56	
198.95699	68	
201.04071	70	
202.05030	82	
203.95678	90	
205.94543	252	1+
208.94290	66	
211.08151	84	
216.89766	78	
217.96771	56	
219.90079	58	
220.88525	74	
221.84459	60	
221.91374	56	
221.94328	86	
221.97405	92	
222.89559	78	
223.95252	72	
225.82541	92	
225.94567	70	
227.82996	58	
227.93241	144	
228.83746	74	
230.78996	58	
230.82421	72	
230.85753	74	
230.88892	50	
231.28209	34	
233.38113	78	
233.89524	72	
233.91806	78	
234.88583	74	
235.09294	64	
235.88083	68	
236.90952	50	
237.11554	84	
238.94330	92	
239.78865	66	
239.96425	64	
240.94030	1006	
241.01347	82	
241.81532	184	1+
241.93787	3220	1+
241.96564	96	
242.94000	2402	1+
244.01368	70	
245.61423	68	
245.91615	74	
246.97059	120	
247.90577	66	
248.45496	40	
248.80352	58	
248.85410	68	
249.15984	66	
252.13813	76	
252.91267	40	
254.79887	80	
254.92219	40	
256.21207	70	
256.85957	40	
256.90650	62	
257.06759	90	
257.79870	84	
258.83195	162	
258.90223	50	
259.83765	60	
259.85102	70	
260.45510	78	
261.43522	86	
261.70212	30	
261.82560	254	1+
261.89587	68	
262.35116	50	
262.61710	34	
262.84642	50	
263.63703	30	
265.01891	72	
265.86343	70	
265.88158	62	
266.85429	164	
267.14428	64	
267.85742	68	
267.93455	160	
268.34757	78	
268.59108	108	
268.79086	58	
269.87353	94	
270.86582	82	
271.02750	74	
272.17103	74	
272.34516	72	
273.15257	54	
273.79579	50	
275.80399	94	
276.09875	54	
276.82807	60	
276.89330	64	
277.82764	48	
277.91352	48	
278.53796	32	
279.03940	48	
279.09037	1074	1+
279.11339	40	
279.26664	36	
279.91104	86	
281.06711	60	
281.43117	62	
282.27745	154	
282.79227	84	
282.99683	30	
283.06923	68	
283.25072	42	
284.29363	444	
284.79470	60	
284.85552	36	
285.84641	90	
286.04290	32	
286.86119	56	
288.86678	50	
289.01268	94	
289.78792	64	
290.79170	100	
290.86074	64	
291.80423	54	
293.85268	36	
294.85152	158	
295.98076	50	
296.97854	40	
298.94140	54	
299.79107	66	
301.11712	60	
301.81623	72	
301.86780	58	
302.15263	66	
306.17304	70	
306.59911	32	
306.88259	78	
307.80160	66	
308.80198	80	
309.42586	76	
309.79320	50	
309.89253	46	
309.91095	60	
318.82568	46	
319.24409	68	
320.26284	58	
323.23888	78	
325.27506	62	
325.80657	72	
326.14571	60	
326.72473	68	
326.92437	56	
327.17585	60	
327.34873	62	
END IONS

###FS:    #m/z: 340.94044 #charge 1+
###MS: 161
###MSMS: 163
BEGIN IONS
TITLE=Cmpd 122, +MS2(340.9404), 28.0-35.0eV, 3.5min #163
RTINSECONDS=210.844
SCANS=161,163
PEPMASS=340.94044	240584
CHARGE=1+
73.93099	78	
190.86379	66	
190.89370	70	
190.93021	68	
211.94125	50	
212.87542	102	
213.88533	50	
213.93701	198	
215.89683	62	
217.88092	70	
218.86967	70	
221.88078	70	
222.84949	68	
222.95409	76	
223.95811	64	
224.79333	78	
224.83959	120	
226.90624	60	
228.84205	310	1+
228.95195	212	1+
230.89019	358	1+
231.90725	70	
231.94611	218	
233.92543	52	
235.79419	88	
235.96012	90	
236.06203	56	
236.88915	138	
236.90437	64	
238.53022	96	
238.88710	58	
238.96660	80	
239.81738	52	
240.23057	160	
240.83604	142	
240.97736	106	
241.84320	1072	1+
241.90426	66	
242.82963	52	
242.88254	88	
243.82795	178	1+
243.87954	92	
245.82568	72	
245.84908	54	
245.94336	94	
247.83706	196	1+
247.97138	94	
249.89113	80	
250.89807	68	
250.98569	52	
251.83786	66	
251.87888	90	
251.95664	96	
252.88157	80	
254.12291	64	
254.85582	78	
254.91437	76	
254.94568	68	
254.96923	66	
255.87010	68	
255.97032	58	
256.84916	58	
257.85962	78	
257.91145	86	
257.93463	80	
258.05093	60	
258.84963	660	1+
258.89803	60	
260.42548	68	
260.83316	228	
260.93081	66	
261.21848	52	
261.83799	112	
261.85681	70	
262.84932	214	1+
262.97780	62	
264.06838	52	
264.87225	56	
264.95718	68	
265.85912	62	
265.88217	64	
266.84339	454	1+
266.86450	118	
267.82903	54	
267.94977	54	
268.95741	52	
269.15488	80	
269.84144	108	
270.40729	72	
270.82875	98	
271.82390	180	
272.84602	54	
272.88655	90	
272.90890	74	
274.83512	56	
274.86897	100	
274.90852	100	
275.04680	60	
275.86097	72	
276.85591	236	
277.86082	382	
277.88269	76	
278.84549	760	1+
279.10849	58	
279.89242	84	
279.90991	66	
280.27258	102	
281.04632	76	
281.85779	102	
282.83777	74	
282.93882	58	
283.84830	56	
284.05334	74	
287.41180	68	
288.84061	50	
290.03429	56	
290.39212	78	
290.78363	82	
291.80416	76	
291.87316	64	
292.43497	184	
292.79713	58	
292.85803	124	
293.87425	64	
294.86574	222	1+
295.16996	52	
295.40009	66	
296.85180	72	
297.88793	210	
298.30859	58	
298.90302	74	
299.00931	52	
299.41680	68	
299.84625	70	
299.87593	74	
299.89662	78	
300.83149	92	
300.88034	128	
301.85885	56	
302.04662	86	
302.86625	116	
303.84853	58	
303.92989	76	
305.44086	78	
305.90892	50	
306.13885	70	
307.01392	54	
308.79789	86	
312.93065	84	
318.87125	80	
322.25051	52	
323.88585	56	
326.97584	72	
327.15368	58	
327.82230	56	
327.87581	80	
329.99814	64	
330.80813	56	
332.77661	64	
334.37765	72	
339.22698	80	
END IONS

###FS:    #m/z: 336.94527 #charge 1+
###MS: 161
###MSMS: 164
BEGIN IONS
TITLE=Cmpd 123, +MS2(336.9453), 28.0-35.0eV, 3.6min #164
RTINSECONDS=211.616
SCANS=161,164
PEPMASS=336.94527	20816
CHARGE=1+
96.95505	46	
182.93747	94	
185.86364	80	
193.09334	60	
198.88378	94	
199.89633	40	
199.93119	44	
205.95202	68	
209.88605	72	
210.87633	76	
211.84216	76	
211.94353	424	
212.06018	84	
212.87909	396	1+
213.94112	102	
215.88248	62	
215.93481	60	
218.83874	80	
223.84571	44	
224.83902	122	
224.87630	72	
226.89483	66	
226.97218	138	
227.89031	240	1+
229.95422	714	1+
230.89147	192	
231.13574	54	
231.88486	60	
231.94984	458	1+
232.83172	66	
233.90014	132	
234.55483	36	
234.82379	64	
234.98773	34	
235.89202	66	
235.93541	56	
236.09752	92	
236.85872	66	
237.89352	94	
239.85872	44	
240.83545	808	1+
240.92366	60	
241.04964	52	
241.99256	90	
245.10250	44	
245.88750	78	
245.92396	58	
247.10312	64	
247.43013	78	
247.96765	100	
248.90047	150	
248.97356	122	
249.96285	78	
250.12801	62	
250.95348	66	
251.15141	46	
251.82674	124	
252.07793	74	
252.87004	48	
252.97129	330	1+
253.90871	102	
254.96405	142	
255.17744	68	
256.84914	110	
256.88677	74	
256.96142	44	
257.86115	58	
257.93299	80	
258.15355	42	
258.80733	52	
258.85341	126	
259.85330	526	1+
259.96767	42	
260.94128	66	
261.09359	72	
262.13620	70	
262.82682	76	
262.86810	80	
263.79699	44	
264.86310	60	
266.12558	84	
266.86930	56	
267.41502	92	
267.84675	122	
268.84537	462	1+
268.88892	38	
269.84858	324	1+
269.98958	44	
271.05595	36	
271.78423	88	
271.88748	84	
272.86393	54	
273.22556	62	
274.86549	90	
274.87619	122	
274.89843	70	
275.86635	134	
275.94209	58	
276.83760	52	
276.85932	844	1+
276.91237	50	
277.84257	130	
277.93596	52	
277.97115	56	
278.00380	54	
278.84084	72	
279.72842	38	
279.83774	52	
279.85367	68	
285.84879	68	
286.85533	128	
287.84459	92	
287.87846	58	
288.15334	58	
288.84048	40	
288.85519	68	
288.91025	56	
289.87941	206	1+
291.86065	72	
292.86233	64	
293.10709	128	
293.99806	52	
294.11239	50	
294.86896	98	
296.01558	40	
296.43686	80	
296.84519	76	
296.91279	46	
297.87985	84	
297.89634	66	
298.22391	60	
298.31026	92	
298.88275	226	1+
299.78444	44	
300.97635	40	
301.28286	70	
302.19823	76	
303.43550	82	
304.85939	68	
304.88087	76	
305.56321	106	
305.86251	62	
308.71357	72	
309.78464	68	
310.86287	122	
310.96698	44	
313.80448	72	
314.00442	52	
315.86368	58	
317.87214	86	
319.88527	64	
320.43192	94	
321.42869	78	
324.89623	48	
331.16783	68	
333.30068	66	
337.20412	40	
337.25118	80	
338.81768	52	
340.27277	76	
340.30426	80	
340.35426	74	
END IONS

###FS:    #m/z: 322.92989 #charge 1+
###MS: 165
###MSMS: 166
BEGIN IONS
TITLE=Cmpd 124, +MS2(322.9299), 28.0-35.0eV, 3.6min #166
RTINSECONDS=215.28
SCANS=165-166
PEPMASS=322.92989	430754
CHARGE=1+
143.08035	62	
184.53379	66	
192.93230	68	
194.01847	72	
201.04647	136	
202.87977	82	
205.37075	78	
205.94825	68	
206.94518	62	
207.97315	62	
211.10466	84	
211.89825	146	
212.90148	76	
213.10962	72	
219.87519	64	
220.86872	66	
222.89339	62	
223.88450	68	
223.94906	62	
223.96248	116	
223.97813	56	
227.83376	66	
227.95595	60	
228.05799	126	
228.85257	74	
229.05678	72	
229.86770	56	
230.84776	44	
232.90111	66	
234.10371	74	
235.92441	64	
236.88692	46	
237.92010	70	
238.46025	78	
238.93753	150	
239.08233	76	
240.81909	142	
240.83694	60	
240.89920	82	
240.93992	854	
241.02471	70	
241.82242	154	
241.93975	3870	1+
242.14891	82	
242.16822	62	
242.81954	76	
242.85254	66	
242.94174	2614	1+
242.99819	38	
243.02575	74	
243.04019	46	
244.16333	60	
244.53179	42	
244.83316	48	
244.93974	442	
244.96207	82	
245.81980	64	
245.97970	56	
246.85284	58	
246.97731	170	
247.90170	66	
248.85836	46	
249.08608	50	
249.19857	64	
250.94308	78	
252.82238	110	
252.86830	58	
254.87126	70	
256.09035	88	
256.90925	154	
257.03214	78	
257.08721	116	
258.79927	68	
258.83011	110	
258.84394	136	
258.89796	66	
259.34078	82	
259.83353	54	
260.79599	42	
260.82931	116	
261.16099	58	
262.02928	78	
262.83602	114	
262.93006	70	
263.94850	46	
264.10415	58	
264.15637	70	
264.85441	168	1+
266.89044	118	
267.11017	74	
271.86923	48	
272.01701	70	
273.77356	76	
274.85158	92	
274.88208	68	
275.81010	168	
276.81195	116	
276.85635	72	
277.81331	52	
278.08547	58	
278.84660	110	
279.09237	958	1+
279.13270	72	
279.21535	40	
279.97933	40	
280.81776	60	
281.05735	90	
281.90931	68	
282.27049	50	
283.10415	38	
283.35434	72	
283.78853	60	
283.95390	86	
284.29475	394	1+
284.86565	142	
285.76585	56	
285.87533	78	
286.05290	50	
286.18088	58	
286.82824	46	
286.92090	64	
289.14428	58	
289.20461	88	
289.82414	102	
289.85048	80	
290.85878	44	
291.80633	68	
292.80221	56	
294.10558	62	
295.83910	52	
296.85154	80	
298.36835	98	
299.80170	110	
303.88272	68	
303.94238	72	
304.78660	40	
307.20074	76	
307.79292	68	
307.88117	88	
308.18322	56	
310.82709	48	
311.88669	50	
312.80803	110	
316.86077	54	
316.88995	62	
318.04747	70	
319.10596	82	
320.04093	38	
320.28691	46	
320.81239	48	
324.25937	72	
325.89629	80	
326.83797	92	
326.87831	62	
326.90058	72	
END IONS

###FS:    #m/z: 340.94017 #charge 1+
###MS: 165
###MSMS: 167
BEGIN IONS
TITLE=Cmpd 125, +MS2(340.9402), 28.0-35.0eV, 3.6min #167
RTINSECONDS=216.053
SCANS=165,167
PEPMASS=340.94017	210986
CHARGE=1+
100.32215	68	
189.95910	60	
194.87657	68	
196.86123	72	
203.86395	64	
205.95867	58	
213.88177	228	1+
213.93960	238	
215.93478	66	
217.88979	62	
217.93520	144	
219.38204	82	
219.87741	64	
221.07308	76	
221.89555	78	
223.86428	62	
223.88854	68	
223.96284	136	
225.87531	74	
228.84853	60	
230.94312	64	
231.89020	64	
231.95314	266	
232.94936	144	
233.89545	76	
233.94031	66	
234.89163	84	
234.91828	80	
235.79031	68	
236.85690	64	
237.92751	98	
238.83938	56	
239.86333	70	
239.89252	76	
239.90506	94	
240.22783	128	
240.84263	88	
241.13756	84	
241.84686	334	
241.90246	90	
242.00675	98	
242.55414	92	
242.83037	94	
243.83524	156	
243.87170	60	
244.85244	82	
245.03493	68	
245.82779	88	
245.84721	66	
245.87006	88	
246.12438	96	
246.83295	80	
246.94767	66	
246.97287	68	
249.96139	174	
251.97076	78	
252.93547	80	
253.87254	66	
254.86651	68	
254.91445	96	
254.96571	162	
255.07436	98	
255.83675	54	
255.90758	158	
256.26103	66	
256.90046	84	
257.09155	64	
257.86508	78	
258.79717	58	
258.84709	134	
259.85375	340	1+
259.95426	60	
260.83846	292	
260.91343	78	
260.93082	58	
261.84940	94	
262.08059	88	
262.83023	82	
262.87430	66	
262.92997	68	
264.86905	120	
264.89545	54	
265.01700	70	
265.85143	68	
265.87182	110	
267.01167	72	
267.14098	144	
267.85047	144	
268.05400	88	
268.84009	292	
269.82490	196	1+
269.83991	154	
272.41409	104	
272.93139	58	
273.82874	70	
273.87719	76	
274.86590	90	
275.41763	100	
275.85736	94	
275.94388	104	
276.85733	532	
277.86323	294	
277.88912	56	
277.92998	60	
278.84458	686	1+
278.86122	184	
279.36059	76	
279.69506	60	
279.87599	68	
280.84356	184	
280.93481	74	
281.89398	112	
282.05777	72	
282.87116	54	
283.87766	62	
284.78664	68	
284.89820	70	
288.80801	68	
289.96533	74	
290.92176	76	
291.80628	58	
292.44352	70	
292.87304	78	
294.86453	148	
296.98683	64	
297.85509	70	
298.86775	388	1+
298.89134	116	
299.78008	68	
299.87094	334	1+
299.89377	56	
301.86530	190	
302.17048	84	
303.72639	64	
304.11211	58	
304.87700	68	
304.94319	84	
305.39995	76	
305.89077	60	
309.86293	62	
309.91684	68	
311.41406	68	
311.97555	72	
312.94783	90	
313.88943	76	
323.40184	84	
324.89118	92	
326.16793	64	
328.88566	68	
331.00282	58	
331.80942	80	
334.16417	56	
336.54351	84	
337.80587	76	
340.94356	74	
346.34501	64	
END IONS

###FS:    #m/z: 507.84413 #charge 1+
###MS: 165
###MSMS: 168
BEGIN IONS
TITLE=Cmpd 126, +MS2(507.8441), 28.2-35.2eV, 3.7min #168
RTINSECONDS=216.825
SCANS=165,168
PEPMASS=507.84413	24450
CHARGE=1+
196.01542	128	
223.85905	88	
224.97780	146	
232.13891	80	
232.89449	198	
235.14385	98	
238.96670	78	
240.08029	86	
249.03968	90	
249.92050	84	
250.97265	140	
251.07287	100	
252.13616	84	
258.43971	84	
259.87692	88	
262.85569	116	
263.14031	138	
263.91162	118	
266.07943	82	
266.13164	78	
267.95379	90	
283.94165	120	
286.13698	80	
289.82246	126	
290.89880	80	
290.94826	132	
291.86289	80	
297.90811	82	
299.03037	78	
305.86719	92	
307.79727	86	
308.14066	230	1+
308.98774	82	
309.87322	94	
310.15627	156	
310.87066	80	
310.88588	80	
312.87262	196	1+
312.88402	92	
312.95213	88	
313.16094	96	
314.86563	162	
315.86772	162	
319.81714	94	
320.85443	86	
324.90203	120	
325.90050	208	
326.88484	230	
326.91102	128	
327.24574	100	
328.88347	120	
331.82541	82	
332.87473	110	
333.17396	136	
334.91437	82	
335.18189	84	
335.99179	82	
338.89198	98	
341.83079	98	
341.88730	86	
343.93182	78	
343.96143	92	
346.78178	80	
346.83675	94	
347.77803	102	
349.83439	92	
350.76198	124	
350.88502	138	
350.94862	92	
353.80434	86	
354.80780	84	
355.85865	78	
355.89816	130	
360.32001	86	
362.20153	84	
363.08743	78	
366.87153	82	
367.70833	358	1+
368.78799	114	
368.89252	144	
369.83496	102	
370.74303	92	
370.79762	82	
370.83929	200	1+
373.71566	80	
376.02238	78	
376.21769	150	
380.71777	604	1+
380.86332	130	
382.88724	88	
385.71411	94	
385.77623	124	
385.85470	120	
385.92197	136	
386.83464	110	
387.84005	204	1+
390.84525	258	
392.07166	134	
396.74933	80	
397.85801	86	
398.72889	372	1+
405.76030	136	
405.86249	224	1+
406.76025	168	
406.78380	126	
407.75064	170	
408.82657	78	
408.84868	252	
409.72963	174	
410.83630	510	1+
412.78124	86	
413.77875	102	
414.80825	126	
416.74511	114	
418.79800	92	
419.87853	98	
422.72585	92	
423.77515	300	
423.87028	290	
424.73413	88	
424.77409	174	
425.75565	278	
426.75249	176	
426.77260	174	
426.85780	464	1+
427.74485	96	
427.75896	128	
428.84881	232	
429.84642	160	
430.74429	120	
430.85450	134	
431.86558	172	
432.24189	398	1+
432.86433	120	
434.31796	80	
435.71104	82	
439.90135	94	
440.81120	84	
442.87622	82	
443.78378	86	
444.87390	408	1+
445.73857	80	
445.88862	98	
446.21311	92	
446.78390	112	
446.88182	180	1+
447.71810	300	1+
448.59987	80	
448.98763	78	
449.87972	268	
450.69731	100	
450.89663	90	
453.09848	86	
457.90365	80	
462.88545	268	
464.88865	182	1+
465.72883	92	
467.22160	80	
467.88601	382	1+
468.15813	86	
471.29314	82	
471.76427	90	
477.96742	78	
485.89833	154	
492.31464	96	
506.27775	78	
END IONS

###FS:    #m/z: 322.92986 #charge 1+
###MS: 169
###MSMS: 170
BEGIN IONS
TITLE=Cmpd 127, +MS2(322.9299), 28.0-35.0eV, 3.7min #170
RTINSECONDS=220.494
SCANS=169-170
PEPMASS=322.92986	278092
CHARGE=1+
99.80874	66	
186.05129	68	
191.06368	58	
192.01075	38	
192.44648	80	
198.83894	88	
199.90890	70	
201.04367	200	
202.95294	96	
203.42548	32	
203.80804	34	
205.35951	26	
205.94852	196	
207.97121	54	
208.83067	58	
209.95963	24	
211.89783	48	
215.84812	68	
215.97080	80	
222.94341	72	
227.04678	82	
229.04726	90	
229.84385	62	
230.80316	34	
232.21749	38	
233.38866	86	
233.81997	50	
233.91402	70	
236.01237	50	
236.89631	62	
236.94549	78	
238.45811	94	
238.83185	94	
238.88522	68	
238.93753	60	
239.78719	78	
240.82111	142	
240.94175	1150	
241.07051	32	
241.93940	2440	1+
242.82441	170	
242.94163	1654	1+
243.07491	60	
244.12287	78	
244.81612	124	
244.85646	36	
244.93976	546	1+
245.82388	80	
245.84869	70	
245.88189	26	
246.70672	46	
246.85116	44	
246.92463	60	
246.97544	100	
247.91118	26	
248.57274	32	
248.59763	24	
248.84027	78	
249.94586	48	
249.96704	40	
251.03953	70	
255.53410	36	
255.84093	180	1+
255.91907	54	
256.92197	52	
257.02620	88	
257.07936	76	
257.82057	74	
257.89307	64	
259.19741	34	
259.79387	54	
259.84103	66	
260.23437	22	
260.33505	66	
260.82969	290	1+
260.90132	32	
261.84808	66	
261.92200	72	
262.00046	32	
262.15640	66	
262.31930	24	
262.37897	26	
263.83425	62	
264.86928	56	
265.06300	72	
265.10200	24	
265.39108	30	
265.88330	94	
267.08402	26	
267.38399	26	
267.79667	58	
267.84097	94	
268.95758	70	
269.86635	70	
270.11663	66	
271.36526	80	
272.84353	38	
274.05826	82	
274.84860	74	
274.85898	62	
275.80897	62	
276.87687	84	
277.77862	56	
277.81144	66	
278.92760	62	
279.09078	784	1+
279.16357	28	
279.93004	66	
280.89176	68	
281.10948	86	
282.70145	30	
282.89144	42	
283.71531	24	
283.79692	62	
284.29321	236	
284.84383	58	
284.88499	76	
285.79041	60	
286.30098	52	
286.80410	68	
286.95796	48	
286.97673	76	
287.43449	90	
288.82047	56	
289.79001	72	
291.80410	50	
292.86845	54	
293.85714	68	
294.84909	50	
296.57656	88	
296.80076	46	
298.80535	64	
299.76981	84	
299.86972	28	
301.78859	76	
301.81607	58	
301.83338	78	
302.04459	88	
302.87974	36	
303.04616	28	
303.87867	72	
306.82225	64	
306.88674	40	
307.81773	40	
307.87884	74	
308.85627	30	
309.79020	56	
309.81524	64	
310.20654	32	
311.85834	70	
313.17602	64	
314.76465	50	
315.84333	40	
315.89166	96	
325.18210	64	
325.76713	40	
END IONS

###FS:    #m/z: 363.95582 #charge 1+
###MS: 169
###MSMS: 171
BEGIN IONS
TITLE=Cmpd 128, +MS2(363.9558), 28.0-35.0eV, 3.7min #171
RTINSECONDS=221.266
SCANS=169,171
PEPMASS=363.95582	53128
CHARGE=1+
50.55863	68	
98.24340	72	
191.85586	122	
194.88509	78	
198.12088	76	
207.87369	70	
207.94094	74	
207.97981	66	
208.95669	70	
209.87174	72	
209.94179	94	
212.87913	522	1+
218.41036	104	
222.95578	140	
223.96239	90	
224.89246	96	
224.95157	90	
224.98293	82	
226.88412	70	
226.94802	768	1+
226.97159	138	
227.93182	138	
228.89703	88	
228.94182	1222	1+
230.88883	732	1+
232.88438	68	
232.97219	74	
233.85570	72	
233.88788	80	
237.05605	66	
237.13832	68	
238.92299	86	
240.83607	72	
240.88945	66	
240.94302	104	
240.96192	210	
241.94123	126	
242.94173	574	1+
244.93614	130	
244.95812	720	1+
245.94278	72	
246.81060	92	
246.90645	78	
246.95114	754	1+
247.82633	68	
248.80257	118	
248.84378	62	
248.86156	70	
248.90082	462	1+
249.79996	234	1+
249.91688	76	
250.08538	76	
250.83942	90	
250.89405	114	
250.97341	84	
251.04934	98	
253.83907	66	
253.87046	66	
254.87333	80	
255.16145	72	
255.66784	78	
256.57608	78	
258.45569	72	
258.84917	186	1+
259.50284	108	
259.99959	74	
261.82795	292	1+
264.01840	78	
264.82266	208	
265.09693	68	
265.80514	68	
266.81332	258	1+
266.85182	70	
267.02746	68	
267.05204	68	
267.97073	196	
268.81308	180	
268.84272	64	
268.96333	78	
269.80985	86	
269.91293	68	
269.96786	248	
271.86444	106	
271.91373	68	
272.40193	90	
274.81501	88	
274.85966	66	
275.59282	84	
276.80920	142	
276.85224	70	
277.81131	76	
278.09184	68	
278.80074	128	
278.85175	260	1+
279.10239	80	
279.80098	68	
280.79134	452	
280.92870	64	
281.79059	448	1+
281.89530	116	
283.06514	80	
283.84897	148	
284.82255	554	1+
284.84648	70	
284.86549	86	
285.14936	78	
285.79442	84	
285.84678	124	
286.09975	78	
288.81632	76	
290.89207	70	
292.95905	72	
293.87589	70	
294.99711	72	
295.88177	72	
296.81134	80	
297.80741	132	
298.80188	980	1+
300.87146	154	
301.78410	66	
301.79902	66	
301.85837	292	1+
302.80280	72	
303.33504	94	
303.85616	186	
304.75453	72	
304.90025	74	
306.82464	64	
307.84449	66	
309.14748	64	
310.87282	74	
311.12378	80	
311.85850	64	
311.90609	76	
312.16236	98	
312.19894	64	
312.37284	88	
312.84818	72	
314.82137	70	
315.81379	70	
316.89634	70	
317.81730	80	
318.41530	84	
318.95014	72	
321.97970	64	
322.15314	74	
322.21283	80	
324.02274	64	
325.32634	64	
326.17691	66	
326.87581	68	
327.87764	66	
329.15558	120	
330.82222	82	
332.65978	66	
334.77308	74	
337.81940	64	
343.69735	110	
350.08671	94	
351.10074	84	
352.30770	78	
362.26411	62	
365.04872	94	
365.25261	94	
365.77364	64	
368.21768	74	
368.92741	70	
END IONS

###FS:    #m/z: 359.96071 #charge 1+
###MS: 169
###MSMS: 172
BEGIN IONS
TITLE=Cmpd 129, +MS2(359.9607), 28.0-35.0eV, 3.7min #172
RTINSECONDS=222.038
SCANS=169,172
PEPMASS=359.96071	14824
CHARGE=1+
180.86551	72	
191.10640	68	
194.74263	66	
200.88739	64	
203.94093	74	
209.94654	74	
216.88485	56	
221.79681	96	
222.88278	70	
222.94946	160	
223.95989	70	
223.97840	88	
224.94859	206	
225.97103	148	
226.84679	80	
226.94660	504	
226.97073	192	
227.95188	256	
228.91171	70	
228.94156	828	
229.12568	80	
230.84248	94	
232.87870	60	
233.95184	68	
234.86067	120	
235.11732	70	
236.91137	64	
237.04951	64	
238.84349	70	
239.14811	130	
239.86127	54	
240.83229	78	
240.96035	96	
241.94652	66	
242.85056	72	
242.95888	122	
243.83547	66	
243.89665	92	
244.95644	510	
245.06410	88	
245.93983	132	
246.81187	204	
246.95287	208	
248.63362	66	
248.80276	346	
248.86994	60	
252.95324	62	
253.07077	82	
253.88433	82	
254.08769	58	
254.87713	78	
254.90272	58	
255.22657	54	
255.89778	70	
258.07064	56	
258.84669	64	
258.97492	84	
259.79564	74	
259.85293	88	
260.12643	60	
260.97258	58	
263.05979	56	
263.93649	72	
263.98254	60	
264.79719	68	
266.12747	80	
266.81289	422	1+
266.84527	78	
267.71253	106	
267.97697	184	
268.15237	76	
268.84923	118	
270.79936	108	
270.87894	132	
272.01093	66	
275.97177	54	
276.81173	110	
276.85489	86	
278.80155	112	
278.83563	76	
278.85008	56	
278.90824	76	
279.14306	58	
279.79780	90	
279.84957	72	
279.87496	138	
279.89656	96	
280.79383	234	
280.86280	60	
281.32809	70	
281.79616	140	
281.84850	128	
282.11536	68	
282.79764	92	
282.83146	58	
282.89379	100	
283.79270	74	
283.82636	222	1+
283.84804	72	
285.88966	66	
287.09823	78	
292.03299	62	
292.16293	68	
292.80322	74	
294.81351	76	
295.03089	74	
295.85816	60	
296.80787	120	
297.01035	70	
297.80835	190	
298.80505	1008	1+
299.87990	70	
300.06311	84	
301.07655	68	
301.78636	114	
301.81194	78	
302.83453	78	
303.82263	68	
304.87475	68	
305.84436	78	
306.84655	206	1+
307.09313	82	
307.81671	56	
307.88807	68	
309.80415	72	
313.48063	86	
313.73056	62	
313.88953	54	
314.08098	68	
314.82346	60	
315.82402	78	
316.81357	130	
317.86552	72	
318.93281	72	
319.17392	72	
319.88513	92	
320.82120	76	
320.88098	62	
321.81049	90	
322.80171	70	
323.06620	84	
325.05165	56	
326.87335	66	
334.83349	56	
340.81428	78	
343.89786	60	
350.07989	84	
355.92133	96	
356.76998	56	
357.29175	70	
361.17606	74	
361.73629	102	
361.75486	74	
362.86749	72	
END IONS

###FS:    #m/z: 363.95606 #charge 1+
###MS: 173
###MSMS: 174
BEGIN IONS
TITLE=Cmpd 130, +MS2(363.9561), 28.0-35.0eV, 3.8min #174
RTINSECONDS=225.694
SCANS=173-174
PEPMASS=363.95606	84098
CHARGE=1+
111.61887	78	
187.89330	80	
189.86424	156	
191.86178	152	
194.85755	78	
196.88212	110	
204.29879	86	
207.95502	68	
209.94143	492	1+
210.86385	84	
210.88616	118	
212.87930	862	1+
214.83910	78	
215.85010	76	
222.95152	478	1+
223.96561	292	1+
223.98231	78	
224.89187	144	
224.94984	378	1+
226.88200	82	
226.94703	2890	1+
226.96784	208	
227.81493	72	
227.93069	100	
228.89398	202	
228.94218	3018	1+
229.05107	80	
230.86140	92	
230.88936	1466	1+
232.88703	120	
233.88024	154	1+
233.96661	72	
235.02550	68	
235.08196	78	
240.83300	126	
240.94120	466	
240.96475	180	
241.09159	86	
241.84337	88	
241.94636	234	
242.81647	116	
242.86971	72	
242.94052	1092	1+
242.95869	394	1+
242.97870	70	
243.46157	84	
243.90053	92	
244.78718	68	
244.95599	2246	1+
245.07752	82	
245.93961	72	
246.00319	72	
246.81983	72	
246.83865	198	
246.90482	116	
246.95256	1856	1+
248.80435	358	1+
248.90041	436	1+
248.97380	84	
250.79646	72	
250.89674	262	1+
250.94361	120	
250.96817	168	
251.04933	80	
251.07899	68	
251.78372	70	
252.05053	72	
252.88338	116	
253.85093	68	
255.37352	76	
256.95182	72	
257.97830	78	
258.84620	136	
258.96924	78	
259.84790	108	
259.93035	80	
260.05503	78	
260.83575	80	
260.97102	162	
261.84047	138	
261.96563	188	1+
262.83192	120	
265.81439	98	
265.85710	80	
265.90144	102	
265.93723	76	
266.78326	74	
266.81133	526	1+
267.97187	212	
268.82854	70	
268.84253	66	
269.81213	86	
269.83952	78	
269.96645	280	
271.84923	138	
271.87985	92	
272.84217	100	
274.82106	108	
274.85183	72	
275.09370	72	
275.94368	70	
276.85660	132	
277.91660	194	1+
278.79848	186	
279.14679	68	
279.79698	202	
279.85328	76	
280.79323	682	1+
281.81041	82	
281.89285	140	
281.97170	186	1+
282.78703	120	
282.81297	78	
282.83806	400	1+
282.86278	142	
283.21157	94	
283.79941	106	
284.82382	240	
286.81475	78	
289.88080	138	
293.67168	68	
294.92512	80	
295.81356	72	
296.80901	234	
297.80747	204	
297.87212	70	
298.80001	1504	1+
299.86729	182	
299.91182	196	1+
300.86567	84	
301.85943	456	1+
302.80332	162	
302.84971	452	1+
302.87796	70	
303.40126	102	
303.83431	88	
303.85435	378	1+
303.96605	72	
304.13302	90	
304.92369	72	
306.79013	100	
306.93900	78	
308.66826	72	
309.97689	76	
313.92476	90	
316.81984	102	
316.86811	82	
317.81362	148	
317.94019	84	
319.09474	76	
319.13509	70	
320.81910	72	
321.82175	108	
321.86776	168	
322.81937	78	
322.92770	146	
323.76194	66	
324.06019	88	
324.72167	72	
325.87991	82	
326.87570	84	
328.71860	68	
331.78066	80	
332.83246	68	
337.87860	82	
337.94367	78	
341.94003	80	
346.82745	74	
352.88342	138	
356.76518	66	
359.95896	84	
360.92861	76	
364.87480	86	
364.94054	84	
366.13073	74	
367.71632	84	
368.34741	82	
END IONS

###FS:    #m/z: 507.84427 #charge 1+
###MS: 173
###MSMS: 175
BEGIN IONS
TITLE=Cmpd 131, +MS2(507.8443), 28.2-35.2eV, 3.8min #175
RTINSECONDS=226.466
SCANS=173,175
PEPMASS=507.84427	19260
CHARGE=1+
68.15283	98	
196.01575	256	1+
222.97433	124	
223.97707	128	
224.81555	92	
232.88461	202	1+
232.89637	94	
233.93862	108	
235.14143	182	
248.84216	102	
249.93744	116	
250.90719	122	
255.91330	96	
262.13650	272	
264.92762	108	
264.97289	92	
266.17229	164	
267.81896	102	
272.85652	98	
277.15282	210	
285.85750	218	
286.92465	92	
287.85488	708	1+
289.03387	126	
289.88282	220	
289.92578	106	
293.86629	344	1+
294.87211	222	1+
296.85844	222	
298.93080	104	
302.17914	92	
303.86835	382	1+
303.97914	94	
304.81066	210	1+
305.11173	138	
305.86267	456	1+
305.89315	90	
307.10625	92	
308.81092	104	
308.87277	634	1+
309.99510	128	
311.88594	320	
312.88229	160	
314.86855	200	
315.16363	178	
320.85674	104	
323.86616	502	1+
324.90034	192	
325.70464	102	
325.90059	112	
326.88448	982	1+
327.16909	92	
327.80184	142	1+
328.87862	212	
330.16384	126	
331.20246	110	
331.91087	104	
332.87196	190	
333.17548	318	1+
333.77062	96	
333.79229	94	
333.80982	92	
333.87587	114	
336.94975	108	
337.77555	90	
337.88139	366	1+
339.79972	100	
339.88434	158	
340.02657	90	
340.86875	108	
341.84248	90	
342.80301	114	
346.85598	164	
348.19353	94	
348.76898	128	
349.72598	108	
349.74844	126	
349.84237	92	
350.76396	202	1+
350.94673	146	
352.02476	198	1+
353.78568	130	
353.90247	118	
365.87238	92	
366.74399	148	
367.70334	190	1+
367.76049	102	
367.77754	132	
367.84169	98	
368.78985	190	1+
368.82814	92	
370.31538	100	
371.34880	100	
372.81956	98	
373.84479	90	
375.82492	114	
376.22220	126	
380.71734	330	1+
382.71381	114	
383.25494	92	
383.74639	112	
383.84586	564	1+
384.84981	484	1+
388.83967	102	
389.03045	194	1+
389.84659	120	
390.74748	108	
390.84899	504	1+
391.75025	178	
391.83562	126	
391.91071	132	
392.82482	188	1+
393.32049	100	
393.74777	156	
396.76212	102	
398.73238	172	
398.75507	104	
399.73094	224	
399.80582	116	
400.72661	234	1+
402.78163	106	
403.87186	220	
404.36241	90	
404.77981	96	
405.76223	116	
405.85924	98	
405.87488	130	
406.32562	100	
406.74694	414	1+
406.85796	102	
407.86658	194	
408.85536	502	1+
410.73802	268	1+
410.84041	236	1+
412.77019	126	
412.83636	142	
414.75345	278	1+
417.74068	132	
418.35069	92	
420.88517	314	1+
421.82337	190	1+
422.73421	126	
422.86491	94	
423.77605	166	
423.86573	90	
424.77558	214	
424.82862	246	1+
425.75877	650	1+
425.81025	92	
426.75880	394	1+
426.82194	94	
426.85827	270	
427.60624	92	
427.72694	268	1+
427.86721	128	
428.75207	120	
428.84792	330	1+
429.70730	150	
429.82781	102	
430.74359	144	
430.88104	136	
431.87544	100	
432.24409	446	1+
432.69521	110	
433.86233	152	
438.87708	98	
439.89088	250	
443.63373	104	
444.86915	732	1+
445.71991	126	
445.74184	104	
445.76121	134	
445.79835	92	
445.97961	90	
446.01882	94	
446.77013	198	1+
447.70856	262	
450.75112	112	
450.88013	204	
457.92525	114	
462.80314	132	
462.88319	128	
463.88226	100	
465.89364	112	
466.27643	94	
467.88887	420	1+
471.77574	110	
471.85315	92	
483.02520	92	
485.89834	300	
505.31250	142	
END IONS

###FS:    #m/z: 336.94539 #charge 1+
###MS: 173
###MSMS: 176
BEGIN IONS
TITLE=Cmpd 132, +MS2(336.9454), 28.0-35.0eV, 3.8min #176
RTINSECONDS=227.238
SCANS=173,176
PEPMASS=336.94539	17840
CHARGE=1+
180.86563	84	
180.90853	80	
196.88368	70	
201.04036	82	
205.95187	76	
205.96803	56	
206.08428	60	
209.94478	72	
210.89954	92	
211.94385	1368	1+
212.88001	482	1+
213.92519	74	
213.94058	480	
214.87503	84	
215.86272	66	
215.88435	76	
217.88244	62	
221.89010	90	
222.97420	138	
223.97016	122	
224.00178	64	
224.83622	66	
224.97556	72	
226.89898	70	
228.85965	64	
228.91404	62	
228.96221	68	
229.00268	62	
229.95500	886	1+
230.04099	96	
230.88929	554	1+
231.82313	56	
231.94864	672	1+
232.82977	78	
233.82206	72	
233.83733	66	
233.89547	68	
234.03459	64	
234.90480	64	
235.88456	68	
235.90519	56	
235.94864	86	
236.87369	78	
236.94564	76	
237.55098	72	
238.06756	76	
238.85304	60	
239.84633	66	
239.86338	66	
240.83123	102	
240.85170	112	
240.98856	64	
241.60261	68	
241.84266	430	1+
243.84619	80	
244.83999	166	
246.93967	68	
246.97298	74	
247.81101	68	
247.96528	132	
247.98129	90	
248.98796	172	1+
249.89687	92	
249.95991	222	
250.89964	132	
250.95016	92	
251.89836	82	
252.11281	58	
252.82906	60	
252.84508	104	
252.96927	1012	1+
253.90813	118	
254.14639	64	
254.85952	56	
255.07524	68	
256.85067	102	
256.86754	56	
256.96153	80	
257.85313	132	
258.84700	198	
259.85405	180	
259.91845	70	
260.80616	76	
260.85625	134	
261.08216	68	
261.43116	100	
261.85215	72	
262.44490	130	
263.83505	194	1+
265.01502	90	
265.84209	208	1+
267.00175	72	
267.86206	98	
267.87925	82	
268.00382	58	
268.84262	220	
268.94527	58	
268.96955	82	
269.83569	178	
269.85712	60	
270.89423	56	
270.98117	80	
272.44033	58	
272.86408	76	
272.97586	86	
274.35522	84	
274.87092	152	
274.90227	76	
275.85905	120	
276.83216	84	
276.85791	756	1+
278.39674	66	
278.83588	248	
279.85413	166	
279.87975	66	
280.41841	58	
280.86310	66	
281.82901	100	
281.97346	58	
282.87718	64	
283.02795	130	
283.08366	72	
285.85244	62	
286.78943	72	
286.84811	364	1+
288.22824	60	
291.12290	62	
292.13390	68	
292.98214	92	
293.10823	300	1+
295.87497	92	
295.93616	58	
297.17753	70	
298.11786	64	
298.89672	66	
299.87099	158	
299.92712	64	
300.87093	144	
303.91690	76	
308.86683	78	
309.86677	64	
310.72540	64	
310.87306	54	
311.89762	84	
314.81664	56	
318.20271	64	
320.15506	78	
323.92970	64	
324.88953	122	
325.89761	68	
326.03769	62	
326.73149	72	
326.90023	100	
327.55330	78	
329.02393	72	
330.81271	64	
331.87418	58	
334.10607	90	
335.83660	56	
335.88611	60	
336.86482	78	
337.62115	88	
341.24291	82	
END IONS

###FS:    #m/z: 340.94060 #charge 1+
###MS: 177
###MSMS: 178
BEGIN IONS
TITLE=Cmpd 133, +MS2(340.9406), 28.0-35.0eV, 3.9min #178
RTINSECONDS=230.892
SCANS=177-178
PEPMASS=340.94060	309236
CHARGE=1+
97.07961	74	
129.63200	70	
145.56136	78	
159.25737	70	
178.99143	80	
182.86918	86	
185.64612	82	
190.93005	70	
192.92892	250	1+
196.88208	78	
197.95855	88	
200.88200	78	
201.91696	72	
206.92926	82	
206.94876	90	
207.98336	72	
208.95726	338	
210.88530	72	
212.88177	78	
213.93986	532	
214.89473	104	
214.95245	104	
215.88607	192	
217.88431	184	
220.89821	72	
221.88479	76	
223.93988	66	
223.96203	168	
224.83185	102	
228.94918	88	
231.89052	68	
231.95032	544	1+
233.04911	86	
233.89038	214	1+
233.94573	70	
234.05133	72	
234.86909	82	
235.95426	70	
237.78856	98	
237.89578	348	1+
238.86037	68	
239.78745	78	
239.80440	94	
239.84804	84	
240.03071	68	
240.83631	178	
240.92374	78	
241.11426	72	
241.24412	80	
241.84344	734	1+
242.05737	66	
242.83668	86	
242.89756	186	1+
243.83440	66	
244.09411	74	
244.96940	94	
246.76619	84	
248.02541	68	
249.90118	118	
249.96764	146	
251.87911	160	
251.95880	108	
252.83852	66	
252.86400	78	
253.14174	74	
253.90191	84	
253.96791	218	1+
254.91658	72	
256.07752	76	
256.25724	78	
256.85091	152	
257.00597	100	
257.24883	96	
257.86401	144	
258.84183	262	
259.85499	206	
259.96546	68	
260.83619	358	
261.39130	90	
261.85246	104	
261.90259	154	
262.84141	106	
263.10501	78	
263.87895	76	
264.07817	68	
264.95912	90	
265.91353	74	
266.85207	102	
266.87520	80	
266.90732	82	
266.99992	72	
268.84039	356	
268.95329	70	
269.85369	120	
270.82764	74	
271.81440	66	
272.82221	70	
272.91148	196	1+
272.93524	144	
273.86717	72	
274.40582	86	
274.87640	88	
275.85573	84	
275.88737	106	
276.39265	92	
276.85700	526	
277.86410	812	1+
278.80667	72	
278.84867	576	1+
279.82678	72	
279.91324	76	
279.93174	72	
280.91873	66	
282.82324	76	
282.86985	100	
283.78451	76	
284.78425	68	
284.93764	68	
285.85670	76	
286.91858	68	
289.81951	74	
290.89654	76	
291.10209	72	
292.43616	90	
294.85760	66	
295.84431	138	
295.87198	88	
296.85753	114	
297.85086	72	
298.30875	78	
298.85673	134	
299.04940	82	
299.77831	68	
299.87286	82	
299.96962	112	
301.05333	76	
301.76930	74	
301.85884	74	
301.89324	66	
301.99996	82	
302.29870	68	
303.87431	72	
304.93037	68	
305.90392	70	
305.93676	82	
307.79868	130	
309.43240	78	
310.87491	68	
315.17231	66	
316.87043	70	
316.99253	98	
318.84929	92	
322.99139	74	
325.14668	68	
328.18369	72	
330.81039	82	
330.83032	94	
330.91316	92	
341.05917	70	
342.27810	80	
END IONS

###FS:    #m/z: 363.95627 #charge 1+
###MS: 177
###MSMS: 179
BEGIN IONS
TITLE=Cmpd 134, +MS2(363.9563), 28.0-35.0eV, 3.9min #179
RTINSECONDS=231.664
SCANS=177,179
PEPMASS=363.95627	116262
CHARGE=1+
119.53838	104	
183.86381	64	
186.91995	92	
189.87764	76	
190.86725	80	
207.95510	70	
208.89495	78	
209.91048	70	
209.94306	270	
210.88553	92	
210.94696	160	
212.87893	810	1+
215.86250	86	
216.82337	72	
216.88473	74	
222.95144	282	1+
225.94541	70	
225.97213	298	
226.88403	90	
226.94680	2136	1+
226.97338	178	
227.87959	112	
228.89470	282	
228.94254	2488	1+
230.83593	140	
230.86136	72	
230.89024	860	1+
232.85820	70	
232.88826	222	
233.05881	74	
234.06804	76	
234.88413	78	
235.11746	80	
237.11776	66	
240.07268	70	
240.12031	92	
240.83623	78	
240.94053	336	
241.00963	66	
241.83560	66	
241.94279	274	
242.94193	1106	1+
243.90734	124	
244.41651	90	
244.82084	74	
244.93578	166	
244.95722	1232	1+
245.94068	162	
246.85873	72	
246.95336	1188	1+
246.97519	146	
248.11063	66	
248.80606	168	
248.89954	376	
249.80952	70	
249.85439	64	
249.97061	84	
250.79648	72	
250.89586	76	
250.97372	72	
253.90185	66	
254.83399	68	
258.15564	68	
258.85216	66	
259.84681	68	
260.83333	146	
260.97278	62	
261.82912	78	
263.84495	94	
264.80310	64	
264.81613	108	
264.83897	80	
265.12127	78	
266.44024	80	
266.81360	396	1+
266.87111	92	
267.97370	70	
268.80023	64	
268.84077	142	
268.95750	76	
269.05410	64	
269.81406	74	
269.96616	124	
271.91572	62	
272.81156	106	
274.08863	78	
274.81681	80	
276.81146	120	
276.85616	128	
277.92157	66	
278.79740	242	1+
278.84853	598	1+
279.85075	406	1+
280.79349	654	1+
280.83811	74	
281.89320	86	
282.79385	268	1+
282.86149	146	
283.85003	186	
284.07854	66	
284.82451	188	
285.84124	124	
286.82074	66	
289.92118	80	
291.87956	76	
292.09168	78	
292.87071	100	
296.44561	92	
296.81124	120	
296.93403	76	
297.40812	78	
297.81017	200	
298.41731	74	
298.80392	1000	1+
299.88021	72	
299.96527	74	
300.80190	376	1+
301.29799	78	
301.44533	94	
301.86075	302	1+
302.21323	76	
302.78760	72	
303.80755	74	
303.85373	402	1+
305.81659	82	
306.84141	68	
307.15138	76	
308.01271	82	
309.79982	76	
310.34292	64	
310.81636	66	
310.87264	136	
311.80197	70	
312.85940	70	
312.90696	88	
315.81232	120	
316.01415	70	
316.32842	72	
316.81421	452	1+
318.11985	76	
318.95261	72	
319.19160	70	
320.83138	170	
321.82295	332	1+
321.86251	70	
322.14891	76	
323.06637	72	
324.89103	146	
324.94530	66	
325.75595	66	
327.70876	72	
333.76519	88	
333.90168	74	
334.87885	66	
336.94303	100	
337.94399	100	
340.82132	66	
342.18963	80	
343.01944	72	
343.33745	80	
343.82236	78	
344.14099	78	
346.72720	66	
346.77012	68	
348.68920	122	
351.26385	66	
351.70614	82	
363.88094	72	
367.13493	64	
368.87080	88	
END IONS

###FS:    #m/z: 507.84509 #charge 1+
###MS: 177
###MSMS: 180
BEGIN IONS
TITLE=Cmpd 135, +MS2(507.8451), 28.2-35.2eV, 3.9min #180
RTINSECONDS=232.436
SCANS=177,180
PEPMASS=507.84509	49390
CHARGE=1+
148.97684	90	
193.86817	108	
214.88783	122	
224.97711	448	
225.94538	100	
226.96894	148	
227.91532	86	
232.90017	114	
234.89324	218	1+
235.14201	142	
238.06018	130	
251.06892	96	
252.07785	128	
255.91081	102	
256.40084	88	
256.83341	98	
262.13549	326	1+
263.99661	102	
264.01653	94	
264.40964	92	
266.90324	88	
272.85621	116	
275.92153	100	
277.15494	160	
286.13802	172	
287.40642	276	1+
287.85260	202	
290.01754	94	
291.13523	92	
292.12525	88	
293.85887	238	1+
296.85330	94	
297.90741	94	
299.06028	90	
303.86761	462	1+
305.86251	380	1+
307.13706	140	
307.85707	94	
307.89792	106	
308.14265	242	
308.87209	560	1+
309.79676	276	1+
309.89288	116	
309.91886	98	
309.95961	90	
310.15592	310	
311.87910	230	
311.95165	92	
312.88293	472	1+
312.91306	92	
315.88487	92	
316.88983	100	
316.98322	86	
318.98122	194	1+
323.92537	86	
324.36754	94	
324.85842	120	
325.00042	128	
325.90033	210	
326.24824	144	
326.88433	694	1+
327.24017	142	
328.40725	86	
328.82107	90	
329.90860	90	
330.81860	130	
330.83207	138	
332.52773	102	
332.87442	186	
332.90532	96	
333.17413	252	
335.87845	112	
338.60109	98	
340.79108	104	
341.10877	108	
346.79036	100	
347.77627	126	
348.87708	96	
348.91007	190	1+
349.76126	180	
350.76074	160	
350.86607	88	
351.86027	114	
352.78017	96	
352.88402	88	
353.80252	130	
358.34797	196	
361.86227	94	
362.30117	104	
365.79089	156	
367.70917	402	1+
369.87506	94	
369.89150	194	1+
370.80407	176	
371.28430	94	
371.60221	96	
371.72522	296	1+
371.81799	130	
372.84365	92	
374.81910	192	1+
377.32846	100	
378.77775	98	
380.71649	272	1+
381.78114	244	1+
381.84446	118	
381.91722	86	
382.71142	236	1+
382.82225	210	1+
383.82480	162	1+
384.77599	122	
384.81572	128	
384.85005	464	1+
385.79281	184	1+
387.72189	156	
387.84726	164	
389.20214	112	
389.84332	118	
390.04768	150	
390.74454	110	
390.83952	490	1+
391.91561	266	1+
396.19169	90	
397.41983	88	
397.76411	96	
397.86363	200	1+
398.73167	704	1+
399.76108	90	
399.84692	190	
402.00803	94	
402.81792	92	
402.87247	296	1+
403.75661	128	
405.03182	100	
405.76514	486	1+
405.85899	94	
407.74258	432	1+
407.86632	220	
408.85212	488	1+
409.77030	112	
410.73214	90	
410.83208	236	
411.09633	92	
412.73620	134	
412.84263	138	1+
415.86966	92	
416.76128	92	
417.69609	166	1+
417.86011	138	
421.78136	152	
421.88144	210	
422.78812	98	
422.88225	184	
423.77272	382	1+
423.84106	94	
425.75444	350	
426.76230	160	
426.85826	158	
426.90719	90	
427.73468	190	
427.77135	128	
427.86416	232	
428.74490	102	
428.84061	98	
428.86201	362	1+
429.76726	94	
431.87189	248	
432.24450	286	1+
432.86913	138	
433.39186	92	
434.88571	156	1+
439.73433	122	
439.89730	194	1+
440.69380	254	1+
440.73797	138	
441.36301	92	
444.76484	174	
444.87654	644	1+
446.76490	110	
446.88973	126	
447.70948	332	1+
447.72682	152	
448.77103	194	1+
449.87332	116	
449.89120	138	
451.76650	120	
452.34003	98	
462.88612	436	1+
465.72351	140	
466.24720	98	
466.71939	92	
466.83368	114	
467.88747	644	1+
469.72928	198	1+
469.90064	118	
496.33256	104	
END IONS

###FS:    #m/z: 322.93005 #charge 1+
###MS: 181
###MSMS: 182
BEGIN IONS
TITLE=Cmpd 136, +MS2(322.9300), 28.0-35.0eV, 3.9min #182
RTINSECONDS=236.094
SCANS=181-182
PEPMASS=322.93005	675754
CHARGE=1+
52.75804	38	
53.05987	64	
80.30487	70	
86.48823	66	
143.43450	54	
180.87070	76	
185.92430	90	
188.94222	54	
190.93539	44	
197.93627	60	
198.92696	68	
200.83684	84	
200.94809	44	
201.04411	72	
204.94006	56	
205.96699	44	
212.87816	72	
220.97650	44	
222.87454	68	
223.95929	48	
224.97765	52	
227.93214	76	
230.82339	54	
230.84750	68	
230.89107	56	
231.83980	72	
232.88978	44	
236.91335	60	
237.02301	64	
238.88508	66	
238.93937	192	
239.08026	88	
239.79484	68	
240.05567	78	
240.07220	40	
240.78673	66	
240.81909	136	
240.91834	92	
240.94066	1372	
241.10326	82	
241.78632	60	
241.82738	198	1+
241.94225	1280	
242.24693	60	
242.94188	2576	1+
243.00152	72	
243.21042	56	
243.24731	36	
243.81816	98	
244.85068	52	
244.94066	1062	
246.10533	42	
246.86482	64	
246.97483	54	
247.11967	38	
247.88427	76	
248.84209	60	
250.46823	92	
250.94831	62	
251.47390	64	
252.07387	68	
253.82470	64	
254.93027	44	
255.78382	64	
256.02521	72	
256.80025	64	
256.89272	78	
256.91026	100	
257.08543	66	
258.83430	114	
259.34259	88	
260.09860	68	
260.83307	152	
261.79453	38	
261.83432	208	
261.91581	92	
262.82588	76	
263.04360	74	
263.08768	82	
263.20118	140	
263.83230	110	
263.84876	46	
263.86902	68	
265.18709	68	
266.04530	66	
266.86583	98	
267.94358	60	
268.20315	84	
268.80041	66	
268.84078	124	
270.20536	78	
270.76677	42	
270.88405	66	
271.84874	50	
273.78967	54	
274.79431	62	
274.86569	62	
277.85506	124	
279.04717	44	
279.09096	1130	1+
279.23334	66	
279.81215	46	
280.02222	86	
280.86709	78	
281.82085	48	
282.02475	46	
282.27828	64	
282.97487	60	
283.18677	62	
283.96705	70	
284.29468	260	
284.85089	86	
284.87585	136	
285.31119	62	
286.18290	48	
287.89096	58	
288.87485	90	
289.86908	46	
289.88483	70	
291.80639	68	
293.88657	68	
294.81134	88	
296.80913	50	
296.85379	58	
296.87706	68	
298.14984	68	
298.79907	56	
299.78393	116	
300.76542	64	
300.80600	46	
301.14664	68	
303.80573	42	
304.91314	46	
306.07607	44	
307.20516	72	
308.88898	154	
309.12991	56	
310.86869	76	
311.88229	68	
312.83726	74	
313.80478	72	
314.38356	54	
314.79471	70	
318.31214	48	
318.79012	56	
319.38001	78	
321.15114	84	
322.76814	40	
322.98026	84	
323.11285	46	
323.17888	88	
325.89952	76	
326.75829	52	
END IONS

###FS:    #m/z: 340.94041 #charge 1+
###MS: 181
###MSMS: 183
BEGIN IONS
TITLE=Cmpd 137, +MS2(340.9404), 28.0-35.0eV, 4.0min #183
RTINSECONDS=236.867
SCANS=181,183
PEPMASS=340.94041	301814
CHARGE=1+
188.94843	74	
208.84491	76	
208.95705	60	
210.93158	72	
211.95487	70	
212.87099	70	
212.93675	322	1+
213.88052	176	
215.88857	416	1+
217.88152	104	
221.95051	68	
222.97533	72	
223.58529	104	
223.82754	78	
223.89162	146	
223.97655	62	
224.97624	122	
226.82919	206	1+
226.84215	106	
227.95784	82	
228.85077	118	
228.96938	88	
230.85380	62	
230.88913	66	
231.95099	256	1+
232.05480	80	
233.89989	180	
235.03663	80	
235.79026	66	
235.89139	150	
235.94475	76	
236.85144	72	
237.80618	60	
238.86587	84	
238.88121	100	
239.79086	58	
239.85056	114	
240.07846	64	
240.23241	322	1+
240.84112	866	1+
240.94462	70	
241.84263	626	1+
241.89896	70	
242.91027	76	
243.84115	210	
244.03089	82	
244.95467	60	
245.86250	84	
246.03209	74	
247.86479	68	
248.86134	64	
248.90611	72	
249.62157	80	
249.96475	60	
251.02987	76	
251.11576	62	
252.85047	72	
253.00840	60	
254.91058	78	
254.96810	174	
255.13800	62	
255.98395	96	
256.45369	78	
256.84938	76	
256.89263	96	
257.84099	514	1+
257.88731	78	
258.14396	80	
258.84384	436	1+
259.10536	72	
259.46332	92	
259.93068	74	
259.95611	148	
260.83378	154	
260.85104	64	
260.96919	82	
261.83621	70	
261.85035	80	
261.86835	86	
262.35912	88	
262.84292	104	
262.86653	68	
263.83908	66	
264.07244	60	
264.89918	78	
265.86000	78	
266.01568	70	
267.14059	116	
267.86193	134	
268.13844	86	
268.83868	428	1+
268.85726	64	
268.96763	94	
269.82224	68	
271.89783	76	
272.92634	106	
273.87527	74	
274.86253	172	
274.87782	154	
275.37936	66	
275.79748	88	
275.86663	154	
276.37748	68	
276.85605	846	1+
276.99726	72	
277.83885	62	
277.89540	60	
277.92775	72	
278.84533	216	
278.96055	78	
279.83836	308	1+
279.92988	64	
281.86230	118	
283.79474	72	
283.84238	80	
283.88153	92	
284.88012	118	
284.91919	80	
284.93583	124	
285.96041	66	
288.83134	62	
289.86074	84	
291.91107	94	
292.85417	62	
293.44233	94	
293.87596	70	
294.85978	358	1+
295.90634	68	
297.87290	68	
297.88829	90	
298.85332	108	
299.01312	164	1+
299.05997	82	
299.87009	142	
300.36715	66	
300.86992	66	
300.89318	70	
302.94239	142	
303.85932	66	
304.36692	76	
305.88513	80	
306.88137	66	
306.93818	68	
307.79704	114	
308.81534	72	
309.01377	74	
311.09355	68	
314.81666	76	
318.89560	66	
319.06415	98	
319.86991	74	
320.90045	64	
321.27894	92	
321.84703	100	
323.81499	74	
324.88309	62	
326.17254	66	
330.81631	116	
331.81471	66	
339.23419	72	
339.26117	74	
341.02084	64	
341.81936	74	
343.90897	68	
END IONS

###FS:    #m/z: 507.84451 #charge 1+
###MS: 181
###MSMS: 184
BEGIN IONS
TITLE=Cmpd 138, +MS2(507.8445), 28.2-35.2eV, 4.0min #184
RTINSECONDS=237.639
SCANS=181,184
PEPMASS=507.84451	41122
CHARGE=1+
205.07916	90	
223.97442	164	
224.97612	418	
231.39324	88	
232.89911	132	
235.14124	158	
235.88946	208	1+
242.87189	162	
262.13700	106	
263.13556	122	
266.07217	100	
268.38418	102	
271.85606	118	
272.83755	128	
275.85177	148	
277.15600	124	
279.13101	190	
281.96497	100	
285.79006	88	
286.14057	108	
286.86656	88	
287.85357	606	1+
289.87636	222	1+
292.04115	92	
292.87208	208	1+
293.89490	94	
298.41316	96	
303.86427	238	1+
305.85931	444	1+
307.88662	138	
307.90842	250	1+
308.14119	114	
308.87224	582	1+
310.15652	176	
310.81866	94	
311.01547	104	
311.88401	192	
312.88375	190	
313.88385	126	
314.86447	254	1+
316.81567	128	
318.90855	102	
320.89159	110	
321.91751	120	
323.82805	96	
324.36177	94	
324.84980	88	
324.90082	128	
325.89695	144	
326.23478	134	
326.88259	878	1+
327.01531	136	
328.86658	210	
330.84000	112	
330.88438	204	1+
332.87869	114	
332.92891	92	
334.17997	130	
335.00009	88	
335.18214	90	
335.77147	106	
335.80828	86	
336.04136	98	
336.82978	100	
336.94814	122	
339.29254	94	
339.36281	106	
340.66474	90	
343.82064	120	
346.77665	360	1+
347.77851	304	1+
350.75880	212	1+
350.81905	138	
355.86637	102	
355.89031	110	
356.09257	86	
357.85222	130	
358.78005	136	
362.72708	90	
365.78995	104	
367.48050	98	
368.77167	86	
369.90006	104	
370.80182	108	
372.72260	168	1+
374.71484	134	
374.89718	152	
375.93480	92	
375.97715	88	
376.22176	168	
377.75079	92	
380.71524	112	
381.71608	148	
382.35980	114	
382.79034	94	
383.40906	86	
383.79175	88	
384.71924	104	
384.75010	100	
384.77284	148	1+
390.83836	282	
392.82598	184	
393.75631	96	
394.72783	196	1+
398.72378	628	1+
399.69206	134	
399.72476	702	1+
403.87044	168	
404.88798	94	
405.86833	296	
407.72820	168	
407.76608	142	
407.86556	132	
407.95021	104	
408.74128	124	
408.85378	554	1+
408.99001	98	1+
410.72703	124	
410.83853	272	
411.23880	88	
411.72287	192	1+
411.83096	138	
413.07193	100	
415.74812	100	
415.79014	92	
416.73248	124	
417.83198	118	
418.35080	92	
418.73348	114	
419.73960	88	
421.73907	146	
421.88759	216	
422.65370	92	
422.74251	136	
423.77545	368	1+
423.87088	116	
424.82986	110	
425.75168	206	
425.76797	124	
425.79030	100	
426.76723	104	
426.86442	310	
427.73135	368	
427.75823	100	
427.86383	152	
427.88515	98	
428.73694	248	
428.84919	158	
428.93537	88	
429.70641	110	
429.75167	116	
430.74033	198	
431.76402	90	
432.24237	150	
432.88596	188	1+
433.86606	132	
434.71253	86	
435.86483	136	
442.79336	120	
444.87203	776	1+
445.72036	106	
446.87088	286	
447.71443	280	1+
447.75712	94	
447.78603	194	1+
448.87716	314	1+
449.88031	270	1+
450.75231	128	
451.74786	198	1+
451.87767	142	
456.86650	130	
457.73570	92	
457.90369	266	1+
463.73534	96	
464.88367	104	
465.72158	88	
467.88774	596	1+
468.03160	116	
470.36060	88	
486.90066	154	
489.30047	104	
493.08056	86	
END IONS

###FS:    #m/z: 322.92995 #charge 1+
###MS: 185
###MSMS: 186
BEGIN IONS
TITLE=Cmpd 139, +MS2(322.9300), 28.0-35.0eV, 4.0min #186
RTINSECONDS=241.322
SCANS=185-186
PEPMASS=322.92995	689340
CHARGE=1+
78.04333	48	
136.86561	60	
181.86299	58	
185.92062	74	
187.52153	80	
193.16910	60	
195.87514	50	
196.88355	62	
201.04214	274	
203.91463	84	
205.94668	72	
207.13267	78	
207.94814	84	
208.83446	66	
209.95199	44	
211.02801	56	
217.83893	74	
218.85864	104	
219.05693	62	
219.95359	46	
220.07731	72	
222.95038	52	
223.86251	66	
223.95851	150	
224.96254	74	
225.90110	66	
225.98401	68	
226.90409	70	
227.92846	68	
229.82667	74	
229.84111	82	
231.89581	68	
232.82414	68	
232.89353	76	
236.80378	70	
236.83410	46	
237.05364	60	
238.89156	142	
238.90601	62	
238.93618	64	
239.07279	98	
239.79014	92	
239.90704	70	
240.82218	160	
240.94014	1322	
241.78419	68	
241.94154	1334	
241.97696	188	1+
242.82090	66	
242.94120	3606	1+
242.99811	80	
243.11276	44	
243.81864	106	
243.88695	40	
244.13850	76	
244.81606	72	
244.88344	60	
244.93944	812	
245.67160	46	
246.84743	82	
246.87219	76	
247.13700	60	
248.88951	114	
248.97389	100	
250.83734	52	
251.06920	54	
254.91259	62	
254.97523	82	
256.04108	70	
256.12958	60	
256.58556	66	
256.80393	50	
256.89462	60	
257.41028	80	
257.79685	56	
258.83138	86	
258.84859	70	
258.97521	54	
259.34714	40	
261.03442	46	
261.83091	116	
261.86538	40	
262.82916	66	
263.98255	60	
265.79345	72	
266.09381	40	
266.99941	40	
267.07384	90	
268.85805	84	
269.95922	84	
270.86805	62	
271.85120	62	
272.54571	80	
272.81960	70	
272.84793	64	
275.80827	120	
276.80736	68	
276.86220	64	
277.93599	70	
279.09155	1056	1+
279.17376	54	
279.80627	68	
279.84323	78	
279.91729	66	
280.86281	54	
281.80650	72	
281.84978	74	
281.99794	48	
283.85041	68	
283.88091	64	
284.29484	496	1+
286.19116	70	
286.84766	48	
286.86873	144	
287.86989	70	
289.90299	66	
290.78555	58	
290.82731	82	
292.79718	78	
293.81296	86	
294.86633	56	
296.92536	76	
298.89651	94	
299.78137	70	
301.11029	60	
303.88456	54	
304.03048	80	
304.82505	52	
304.91534	44	
305.67518	46	
305.87428	58	
306.19908	62	
307.79818	106	
307.85171	126	
307.90187	44	
308.87159	138	
308.89470	140	
309.89488	50	
310.79706	60	
310.86188	84	
310.88182	50	
310.94423	50	
311.88910	56	
312.13185	70	
312.80226	116	
315.75419	74	
315.82002	66	
317.83251	40	
319.06204	84	
320.81825	68	
325.04256	70	
325.88910	60	
326.77601	50	
327.89778	60	
END IONS

###FS:    #m/z: 340.94046 #charge 1+
###MS: 185
###MSMS: 187
BEGIN IONS
TITLE=Cmpd 140, +MS2(340.9405), 28.0-35.0eV, 4.1min #187
RTINSECONDS=242.094
SCANS=185,187
PEPMASS=340.94046	301972
CHARGE=1+
188.89086	82	
192.92563	68	
199.06742	92	
209.85238	72	
210.93523	84	
211.92078	76	
212.06737	62	
213.88099	82	
213.94005	204	
214.89487	64	
215.93304	64	
223.84418	128	
223.95550	70	
223.97445	68	
224.97357	108	
225.83837	68	
226.95420	100	
226.97251	60	
227.95967	68	
228.00618	72	
228.85059	60	
230.89268	66	
231.89174	172	
231.95061	314	
232.89147	72	
233.09021	78	
233.94799	74	
235.89197	70	
235.94515	66	
235.98480	70	
237.87250	70	
237.89107	80	
238.86057	62	
239.10543	68	
239.77615	58	
239.86535	68	
240.23123	76	
240.83888	646	1+
241.23661	100	
241.84273	440	1+
241.88737	66	
243.83620	208	
243.90050	72	
244.16525	82	
244.82374	74	
244.86787	70	
245.87949	88	
246.84327	68	
248.98575	66	
249.96291	64	
250.88211	70	
253.87266	66	
254.83587	58	
254.90266	146	
254.96652	234	
255.42259	86	
255.85264	88	
256.26107	76	
256.86114	62	
256.96128	66	
257.97994	70	
258.84529	286	
259.84945	330	
259.91266	58	
260.83669	314	1+
260.87353	78	
260.92304	72	
261.12137	74	
261.87478	68	
261.91773	78	
262.86092	224	1+
262.93014	90	
263.34245	82	
264.90304	70	
264.99077	84	
266.84654	92	
266.86519	146	
267.14601	72	
267.82695	86	
267.84518	74	
267.86227	118	
268.22295	82	
268.84249	204	
268.96548	88	
269.16697	92	
269.34447	96	
269.82805	62	
272.17113	80	
272.34724	80	
272.93722	66	
273.03049	76	
274.90152	128	
275.04523	64	
275.35651	66	
275.86241	132	
275.94991	90	
276.01525	74	
276.80529	84	
276.85582	918	1+
276.97471	58	
277.97094	74	
278.17352	82	
278.84216	396	1+
278.90630	74	
278.92777	72	
279.39744	72	
279.94176	90	
279.96568	58	
280.83888	194	1+
280.88366	68	
281.85912	134	
282.87094	92	
283.08168	58	
287.79622	60	
287.89048	60	
288.84133	96	
290.78972	74	
290.85675	66	
291.81061	62	
294.80702	84	
294.92343	80	
295.88794	66	
295.99302	72	
296.11371	74	
296.85300	206	
297.89181	84	
298.01444	74	
298.08196	66	
298.76924	66	
298.85621	124	
299.01556	62	
299.87365	66	
300.12272	66	
300.87295	152	
300.98484	70	
301.88666	136	
302.88147	76	
302.95003	64	
303.93833	102	
305.12533	66	
307.40753	68	
307.80400	76	
309.08695	88	
309.12595	68	
309.88826	72	
312.59184	80	
315.92443	64	
325.89788	70	
331.75821	92	
331.98609	70	
335.75523	92	
335.80951	70	
338.06327	70	
342.76684	66	
342.80104	62	
344.83153	70	
345.39276	80	
END IONS

###FS:    #m/z: 336.94558 #charge 1+
###MS: 185
###MSMS: 188
BEGIN IONS
TITLE=Cmpd 141, +MS2(336.9456), 28.0-35.0eV, 4.1min #188
RTINSECONDS=242.866
SCANS=185,188
PEPMASS=336.94558	21136
CHARGE=1+
59.15318	76	
177.22316	72	
180.87563	60	
182.86766	66	
182.88436	78	
190.88940	62	
204.98761	60	
205.95015	78	
206.89221	86	
211.94577	468	1+
212.87983	230	
213.88224	128	
213.94155	176	
214.89479	80	
214.90916	66	
214.94353	76	
215.88805	62	
217.94392	110	
218.83717	68	
223.83109	68	
223.97626	66	
224.83803	88	
224.97889	66	
225.82926	170	1+
225.89884	60	
225.94912	94	
228.79665	70	
228.89327	72	
229.95526	520	
230.89018	508	
231.95041	246	
233.85215	58	
233.89969	312	1+
233.94877	114	
234.95283	98	
236.08097	66	
236.88306	66	
236.89663	64	
237.06260	86	
237.90875	76	
238.84174	72	
239.83858	74	
239.85779	60	
240.84945	142	
241.84333	230	
242.83229	76	
242.84917	216	
244.89289	84	
246.97720	146	
247.07878	66	
247.10755	62	
247.96566	178	
248.90143	176	
249.04965	88	
249.85624	94	
249.96284	62	
249.99973	72	
250.83912	92	
250.95256	96	
251.80865	62	
251.83613	58	
252.86062	76	
252.97379	306	1+
253.06331	76	
253.08848	68	
253.83511	108	
253.89602	58	
254.37969	70	
254.91391	146	
254.96571	336	
255.85999	102	
256.08236	96	
256.25719	96	
256.85015	154	
256.95966	78	
257.26075	64	
257.81030	72	
257.85770	140	
257.93879	68	
258.82324	70	
258.84356	320	
258.97165	72	
259.82154	58	
259.85360	312	1+
262.91844	66	
262.95018	94	
263.06152	72	
265.82138	66	
266.86237	138	
268.08607	92	
268.84056	280	
268.90574	100	
269.84123	446	1+
271.10444	70	
271.87102	86	
272.90493	74	
272.94966	64	
273.13424	72	
273.78961	100	
273.96292	78	
274.05811	78	
274.87376	138	
274.89481	100	
275.82560	84	
276.85604	326	
277.00171	74	
277.01971	78	
277.86490	238	
278.83266	258	
278.86431	162	
278.99745	88	
279.82871	186	
280.88174	64	
281.83109	62	
281.85101	68	
281.86447	64	
285.85358	62	
285.88559	62	
286.87477	84	
286.93742	74	
287.85325	82	
289.78961	78	
290.93874	82	
291.36607	92	
291.80443	66	
292.89291	92	
293.10540	172	
293.85631	164	
294.85590	80	
295.87194	140	
295.97408	62	
295.99331	74	
297.00598	58	
297.10354	74	
297.90866	78	
298.87753	60	
298.96674	60	
299.06846	82	
299.44242	84	
299.80760	132	1+
300.91050	94	
301.89303	64	
302.15770	82	
303.21505	70	
304.89566	72	
304.97300	82	
306.16874	64	
306.88944	82	
307.89832	86	
311.86763	80	
317.21128	62	
324.89618	62	
325.83308	62	
330.81483	64	
335.22718	94	
341.26314	74	
341.29970	64	
END IONS

###FS:    #m/z: 322.92996 #charge 1+
###MS: 189
###MSMS: 190
BEGIN IONS
TITLE=Cmpd 142, +MS2(322.9300), 28.0-35.0eV, 4.1min #190
RTINSECONDS=246.545
SCANS=189-190
PEPMASS=322.92996	647398
CHARGE=1+
180.88885	50	
184.10707	92	
184.29020	38	
184.83569	68	
185.92395	74	
198.89600	104	
201.03217	60	
201.04578	36	
202.93738	76	
204.88546	84	
205.95060	76	
208.66223	40	
209.91892	40	
211.11381	78	
211.94081	68	
212.88017	142	
212.90171	66	
221.88479	60	
222.12417	112	
222.49036	38	
222.95449	70	
223.53013	76	
226.79153	52	
227.63950	38	
227.93328	68	
228.85178	76	
228.91424	48	
229.95501	50	
230.85157	48	
237.78548	72	
238.05807	66	
238.15691	62	
238.21758	74	
238.88867	72	
238.91141	62	
240.82095	58	
240.84443	60	
240.88570	74	
240.94072	1428	
240.96500	62	
241.86447	46	
241.93930	5354	1+
242.82593	144	
242.88887	50	
242.94159	3638	1+
242.98677	70	
243.18689	34	
243.81995	278	1+
244.93747	820	1+
245.89305	78	
246.76408	52	
246.97472	64	
247.01142	72	
247.07117	70	
247.09813	106	
247.85759	50	
248.04464	68	
248.84972	62	
249.00093	84	
249.81169	66	
249.92601	72	
252.87771	84	
253.03371	82	
253.89420	56	
254.50620	78	
254.91561	60	
255.83863	76	
256.78192	50	
256.80193	60	
256.90238	78	
257.79854	58	
258.83213	138	
259.94409	66	
260.00965	64	
260.07114	64	
260.70097	38	
260.82903	370	1+
261.60974	40	
261.73121	40	
261.78698	40	
261.86390	58	
262.86052	110	
263.01799	98	
263.72210	36	
265.05883	44	
265.25497	96	
265.80521	56	
265.85750	58	
266.06591	68	
266.84902	54	
267.94530	56	
268.84510	62	
269.03426	62	
269.12454	66	
271.13067	66	
271.84703	60	
272.84403	52	
273.79582	60	
273.86502	100	
274.09261	56	
276.26422	86	
278.20227	68	
278.37661	94	
279.09161	448	
280.09528	232	
282.27858	80	
282.31140	74	
282.96990	54	
283.59226	76	
283.79054	70	
283.85396	48	
283.96635	40	
284.29198	330	
284.81492	54	
284.86942	80	
284.90865	82	
286.36757	92	
286.91030	66	
287.14527	58	
287.89094	62	
288.11771	68	
288.79785	90	
288.95225	42	
289.79184	50	
289.82936	60	
289.86933	60	
290.80647	82	
292.88793	38	
293.11050	52	
293.36463	102	
295.95303	82	
299.06232	72	
301.12843	80	
302.77041	68	
303.87421	64
[truncated: 1,801,725 more chars]
