# Supplementary material for: High-Throughput Venomics
Source: J Proteome Res. 2023 Apr 3;22(6):1734–46. doi: 10.1021/acs.jproteome.2c00780 (PMC10243144; doi:10.1021/acs.jproteome.2c00780)
Supplement: Supplementary file 9 — pr2c00780_si_009.zip [file pr2c00780_si_009.zip › Manual files/Calloselasma rhodostoma MGF/210702_Calloselasma_halfplate000122_5.1.201.mgf]

###	D:\Data\Julien\210702_Cr_half_TFA\210702_Calloselasma_halfplate000122.d\ProteinAnalysisResults.mgf
###	D:\Data\Julien\210702_Cr_half_TFA\210702_Calloselasma_halfplate000122.d\analysis.baf
###	210702_Calloselasma_halfplate000122.d
###	Instrument: maXis HD
###	Manufacturer: Bruker
###    PeakWidth 0.30, MiniumIntensity 10, S/N 1Apply threshold 0, Threshold 10
###    Retain Residuals no, Create neutrally no,
###    FullScan Parameters: AdductIon (+)+H (-)-H, LowMass 0, HighMass 8000, MaxCharge charge decon 4, MinPeaks 3
###    Perf. isotope decon yes, Max Charge Istopic decon 6, MW agreement 0.00, Abund. cutoff 2.00, Envelope cutoff 75.00
###    MaxRes   Parameters: AdductIon (+)+H (-)-H, LowMass 0, HighMass 8000 
###    Perf. isotope decon yes, Max Charge Istopic decon 6, Abund. cutoff 2.00
###    MSn      Parameters: AdductIon (+)+H (-)-H, LowMass 0, HighMass 8000 
###    Perf. isotope decon yes, Max Charge Istopic decon 4, Abund. cutoff 0.05
###    Global Charge Limit: no 3, Prefer FullScan Result: yes, Export what: 2 (0=non deconv/1=deconv only/2=mixed), NoMSMSSignals: 150, Intensity threshold: 10, NoMSSignals (deconv): 2, NoMSSignals (non-deconv): 2, NormalizeData: no, SingleCharged: yes
###
COM=210702_Calloselasma_halfplate000122.d
USERNAME=Demo User

###FS:    #m/z: 322.92973 #charge 1+
###MS: 2
###MSMS: 3
BEGIN IONS
TITLE=Cmpd 1, +MS2(322.9297), 28.0-35.0eV, 0.0min #3
RTINSECONDS=1.87
SCANS=2-3
PEPMASS=322.92973	884078
CHARGE=1+
208.94715	7910	
211.94443	20674	
213.93941	17348	
215.88720	2544	
215.93753	3578	
222.95170	15050	1+
224.95081	4296	
226.94662	69110	1+
227.19790	4694	
228.94244	120328	1+
229.45499	2352	
231.95178	10456	
233.94809	2852	
234.97060	6226	
234.99772	7088	
235.20336	3498	
238.14460	22642	1+
239.01958	2364	
239.14636	15982	1+
239.23493	2186	
240.22996	6104	
240.96215	9786	
242.96103	2986	
243.17142	2282	
243.22990	8872	
244.95702	46608	1+
245.18451	2374	
245.63136	4582	
245.94151	5734	
246.95208	39620	1+
246.97286	3802	
248.03200	2520	
248.95252	2404	
249.18240	2304	
249.97204	60882	1+
250.94662	29592	1+
250.99700	4180	
251.19841	3742	
252.63734	2412	
252.97109	753528	1+
253.17913	2078	
253.21445	4158	
253.90575	6444	1+
254.94142	45914	1+
254.96638	282454	1+
255.22962	4158	
256.26093	4078	
256.91445	4506	
256.96385	40050	1+
258.90973	2306	
258.96380	12048	1+
260.16197	6010	
261.97333	9332	1+
263.05557	4086	
263.13435	2136	
263.97696	60712	1+
265.16252	2504	
265.24990	2632	
267.26640	2200	
267.64496	2860	
267.97312	26300	
268.26374	2126	
268.96015	17850	1+
269.20903	2286	
270.98098	15310	
272.88110	2606	
272.95196	8584	
272.97636	6804	
273.18550	2106	
274.09055	2148	
274.27191	5114	
277.21420	2144	
279.09158	5196	
279.22886	4814	
280.26107	3322	
281.24478	13084	1+
282.17487	5046	
282.27668	9268	
283.17288	17944	1+
283.26082	13808	1+
283.94640	4266	
284.29256	9694	1+
285.18407	2140	
285.20072	3218	
285.22042	2382	
285.94126	76844	1+
285.98351	15474	
286.27300	2282	
287.25213	20018	1+
287.65921	2154	
288.06377	2356	
288.20661	7308	1+
289.65863	3692	
290.26641	21398	1+
291.09924	8602	1+
291.16128	2168	
291.19611	7046	
291.22573	2850	
291.97331	9844	1+
292.05966	7420	1+
293.20808	6106	
293.24388	2388	
293.97530	27918	1+
293.99698	40812	1+
294.93647	5662	
295.12765	5538	
295.22412	12200	1+
295.26068	2524	
295.96786	2250	
295.99262	17780	1+
296.29243	3042	
297.07892	2954	
297.23963	12140	1+
297.90551	3018	
297.98951	2654	
298.08276	2352	
298.27139	3814	
299.20064	2226	
299.23715	2200	
299.25479	3776	
300.28669	5212	
302.17210	11786	1+
302.30252	10360	1+
302.94542	6934	
303.23209	2106	
303.95129	23710	1+
303.99432	6890	
304.18693	5636	
304.28289	5218	
304.68920	2112	
305.24665	2272	
305.26665	7524	
305.95259	5696	
306.90456	3530	
307.08146	2436	
307.18801	2210	
307.24578	44250	1+
308.14062	2872	
308.21451	2314	
308.29301	2374	
308.87148	7574	1+
309.18898	3860	
309.22077	2574	
309.25690	4460	
309.27615	3598	
310.30818	10764	1+
311.16487	5792	1+
311.21943	8236	1+
311.25508	3010	
311.27363	3970	
311.67082	3762	
311.86837	13270	1+
311.93496	4662	
311.98632	27384	1+
312.32355	4766	
312.89987	2138	
312.94652	4922	
313.17341	2836	
313.21611	4740	
313.23366	4350	
313.27202	4566	
313.28816	2876	
313.86518	5850	
313.92868	108904	1+
314.27058	2376	
314.67863	2542	
314.89267	2570	
315.17608	2072	
316.28215	11502	1+
316.31821	3586	
316.94077	3670	
317.20891	2152	
318.29822	32736	1+
318.93439	67146	1+
319.22526	2132	
320.93384	103196	1+
321.20279	2176	
321.23795	2588	
322.19379	2548	
322.27047	2114	
322.87836	3976	
322.92957	2019900	1+
323.01706	3780	
323.11788	2360	
323.14517	2316	
323.18503	3120	
323.23764	16874	1+
323.29030	2448	
324.28894	3138	
324.32352	3342	
324.87697	4104	
325.19858	2904	
325.25362	33392	1+
325.28991	3124	
325.31179	2832	
326.17282	4710	
326.20015	4944	
326.30317	5820	
326.87148	33908	1+
326.96762	7694	
327.00644	3620	
327.19949	16674	1+
327.26882	49796	1+
327.33439	2074	
328.31788	4092	
END IONS

###FS:    #m/z: 340.94034 #charge 1+
###MS: 2
###MSMS: 4
BEGIN IONS
TITLE=Cmpd 2, +MS2(340.9403), 28.0-35.0eV, 0.1min #4
RTINSECONDS=2.6425
SCANS=2,4
PEPMASS=340.94034	396642
CHARGE=1+
120.47846	96	
136.35504	134	
190.11993	108	
192.89403	100	
213.93984	2198	1+
215.88970	332	
215.93634	486	1+
218.88275	106	
222.94981	134	
224.02158	220	1+
227.10719	122	
229.03890	216	1+
231.94971	3054	1+
233.89892	476	1+
233.94928	726	
235.80544	96	
235.89613	232	
235.94627	286	1+
237.06194	206	1+
238.13389	100	
240.13455	158	
240.23088	1506	1+
240.58964	96	
241.03218	170	1+
241.05028	270	1+
244.03751	132	
244.05435	192	1+
244.95517	182	
245.03688	256	1+
246.97740	186	
247.13598	102	
247.17237	152	
247.94214	278	
248.02807	116	
249.02625	114	
249.96163	580	
250.02643	172	
251.03116	104	
251.06179	136	
251.10487	112	
251.95864	216	
252.26671	176	
253.03455	302	1+
253.10874	124	
254.67147	102	
254.96494	1938	1+
255.07831	324	
255.17261	130	
256.07658	230	
256.22320	222	1+
257.14725	146	
257.22738	136	1+
257.99671	128	
258.03533	102	
258.96248	202	
259.20457	106	
260.10829	188	1+
260.83209	106	
260.93486	104	
261.13187	110	
261.80743	100	
261.88385	96	
262.06633	138	
263.05908	152	
263.09114	146	
263.98972	410	1+
264.07877	274	
265.01533	160	
265.07294	130	
265.09448	104	
265.12000	268	
265.19060	112	
265.24455	194	1+
266.28091	124	
267.13305	380	1+
267.89894	108	
267.99958	458	1+
268.18706	288	1+
268.95654	112	
269.00235	388	1+
272.93667	208	
272.97674	332	
275.11058	290	1+
277.96687	120	
279.05159	106	
279.15951	188	
280.99437	138	
281.02317	126	
281.04983	136	
281.22231	122	
281.92995	126	
282.27832	722	1+
282.85403	102	
283.04247	130	
283.10373	150	
284.29276	250	1+
284.88702	130	
285.09049	138	1+
285.10743	108	
286.02316	124	
286.06974	100	
286.12394	104	
286.19520	102	
287.19900	160	
288.06328	116	
288.22437	94	
289.23344	142	
289.96341	98	
290.28239	114	
290.85376	170	
291.26754	206	1+
292.30179	208	1+
292.43155	98	
292.48233	96	
293.06590	140	
293.23938	138	
294.02286	180	1+
294.19708	326	1+
295.14377	186	1+
296.10305	138	
296.32790	124	
298.08137	262	
298.12364	330	1+
298.30839	224	1+
299.05985	360	1+
299.07735	154	
299.10686	154	
299.12980	328	1+
299.44412	90	1+
300.16108	178	
301.09388	132	
301.21001	194	1+
301.96402	104	
302.17371	106	
304.08566	114	
304.11910	234	1+
304.20901	136	
304.25929	118	
304.28583	108	
305.14176	122	
305.15696	118	
306.79416	118	
306.88602	136	
307.24511	198	
307.28847	180	
307.31621	128	
307.78411	196	
307.80116	374	
308.29312	578	1+
308.32984	122	
309.17204	116	
309.32063	192	
310.09064	136	
310.30689	122	
310.58586	214	
311.02481	626	1+
313.97203	228	1+
318.08307	128	
319.04166	112	
320.06618	100	
321.11155	142	
321.22302	604	1+
321.32312	170	
322.13542	526	1+
322.20619	126	
323.02213	114	
323.21513	152	
323.23780	824	1+
323.30190	114	
323.32053	340	1+
324.32321	292	1+
324.89207	318	1+
325.24748	390	1+
326.12508	118	
326.17438	264	1+
326.28716	204	1+
326.34183	274	1+
327.26969	102	
328.19034	120	
328.26583	124	
328.31589	98	
328.82782	112	
329.82404	102	
329.87365	120	
330.15389	118	
336.31369	256	1+
337.09583	300	1+
337.11717	116	
337.21448	122	
337.23341	124	
337.25488	108	
337.80631	98	
339.22697	96	
340.29285	152	
340.39278	352	
341.20511	158	
341.24816	402	1+
341.31536	134	
342.21230	146	
342.27766	462	1+
342.31507	364	
343.20612	464	1+
343.23485	122	
343.30495	194	
344.11278	144	
344.25074	102	
344.29966	110	
345.07895	204	1+
346.28112	122	
END IONS

###FS:    #m/z: 363.95621 #charge 1+
###MS: 2
###MSMS: 5
BEGIN IONS
TITLE=Cmpd 3, +MS2(363.9562), 28.0-35.0eV, 0.1min #5
RTINSECONDS=3.4225
SCANS=2,5
PEPMASS=363.95621	243802
CHARGE=1+
153.24101	108	
153.74753	102	
190.92330	140	
207.87454	128	
209.94262	288	
212.87968	316	
219.95133	110	
222.95156	762	1+
223.97003	184	1+
224.94732	1108	1+
226.94707	2290	1+
227.92770	170	
228.89223	138	
228.94235	2212	1+
228.99230	106	
229.00821	276	1+
230.04466	106	
230.89298	184	
232.99727	122	
233.95730	154	
236.12724	216	1+
237.22939	106	
240.96268	428	1+
241.83303	140	
241.94779	114	
242.96088	332	
243.04159	356	1+
243.94368	148	
244.11809	244	1+
244.95675	1132	
245.94718	1772	1+
246.05102	152	
246.54646	108	
246.95275	1312	1+
246.97629	196	
248.03415	144	
248.84798	122	
248.90062	414	1+
249.03951	206	
249.21934	248	1+
250.94345	132	
251.94649	174	
252.00181	130	
252.03319	122	
252.09909	118	
252.23463	176	
253.04805	142	
253.16195	122	
257.02990	112	
257.13760	132	
258.01380	108	
259.14896	128	
259.97077	160	
260.04178	140	
260.16980	286	1+
260.96802	458	1+
261.96956	276	1+
262.05285	312	1+
263.05547	238	1+
263.11241	140	
264.88181	178	
266.22399	104	
266.24474	392	
267.97417	128	
268.13841	228	1+
269.00160	272	1+
269.96706	172	
270.80949	108	
270.83090	202	1+
271.13440	110	
272.01914	182	1+
274.26973	118	
277.01829	106	
277.06042	120	
277.08720	128	
278.08979	108	
278.12515	108	
279.01807	138	
280.26265	124	
280.99591	128	
281.13060	126	
282.09509	106	
282.27867	200	
283.03923	128	
283.06627	114	
283.09305	122	
284.19933	252	1+
284.87377	202	1+
284.98746	140	
285.20165	286	1+
286.10184	242	1+
288.06488	124	
289.07005	116	
289.12923	102	
291.14611	210	1+
291.94236	120	
292.05784	358	1+
292.08878	168	
292.43160	128	
293.11158	140	
293.17961	176	
294.27738	106	
295.03367	146	
298.94921	168	
301.86356	158	
301.95946	126	
302.22352	832	1+
302.24533	224	1+
303.85407	192	
304.21851	156	
304.27016	114	
305.02689	112	
305.10844	156	
305.43168	220	1+
306.27640	214	
306.79378	184	
307.06152	118	
307.25395	292	1+
307.28051	220	
307.30719	220	
308.29475	736	1+
309.16939	214	1+
309.54936	116	
310.13393	254	1+
310.30649	238	
310.41749	154	
311.26608	116	
311.86392	130	
312.13036	324	1+
313.03210	142	
313.17023	120	
314.05752	118	
316.43740	116	
318.60493	110	
318.93253	130	
319.04789	144	
319.95471	122	
321.05444	116	
321.86674	114	
323.88246	124	
323.97205	140	1+
324.02339	186	
324.14353	284	1+
324.23912	354	1+
324.32371	372	1+
325.01674	186	
325.07837	110	
325.14455	198	1+
325.18375	120	
326.06240	108	
327.08278	128	
327.90347	112	
328.18068	160	
328.31098	150	
329.12579	144	
329.32461	120	
332.09088	168	
332.39834	102	
333.17918	152	
333.29119	140	
336.80195	164	
336.94558	204	
336.96359	116	
341.08770	118	
342.28266	184	
343.27137	124	
344.27663	134	
347.30517	192	
348.28517	166	
349.25053	142	
349.32469	242	1+
349.34327	162	
350.18066	384	1+
350.30404	112	
351.27187	140	
351.33635	370	
352.10592	126	
353.81423	106	
357.05354	284	
357.31635	142	
359.24046	202	1+
359.37308	138	
360.21860	358	1+
360.33217	396	1+
360.35380	116	
361.12369	150	
362.04107	192	1+
362.32257	114	
363.33086	184	
364.14984	292	1+
365.28588	112	
365.31906	184	
366.31749	142	
366.36993	136	
366.38923	138	
367.17173	126	
367.23343	140	
367.33207	344	1+
368.11627	264	1+
368.42271	1290	1+
369.17265	116	
369.34563	140	
END IONS

###FS:    #m/z: 340.94044 #charge 1+
###MS: 6
###MSMS: 7
BEGIN IONS
TITLE=Cmpd 4, +MS2(340.9404), 28.0-35.0eV, 0.1min #7
RTINSECONDS=7.1065
SCANS=6-7
PEPMASS=340.94044	367166
CHARGE=1+
46.56670	98	
183.06033	100	
192.89171	154	
202.98495	232	1+
205.95031	194	
208.95870	160	
213.93999	3328	1+
215.11640	104	
215.88528	394	1+
215.93837	642	1+
217.88423	290	
217.93731	356	
218.88162	172	
222.98298	102	
223.95980	98	
226.94581	152	
227.07054	108	
231.95005	2494	1+
233.89864	386	
233.94616	790	
235.86906	146	
235.89699	174	1+
236.80163	142	
237.07093	126	
237.89144	142	
239.01096	218	1+
239.06171	102	
240.05464	134	
240.23173	808	1+
241.11586	158	1+
243.90449	108	
243.97365	198	1+
244.88403	138	
245.03700	144	
245.97541	236	1+
246.97704	168	1+
247.84808	96	
247.94262	400	1+
248.03055	174	
248.98859	196	
249.04414	192	1+
249.20061	92	
249.96014	472	1+
250.25242	120	
251.13284	110	
251.90758	140	
251.96082	136	
253.03592	248	1+
253.10233	266	1+
254.02853	284	1+
254.96669	1578	1+
254.99503	94	
255.07309	614	1+
255.14385	126	
256.91292	130	
256.96262	402	
258.96384	120	
259.06996	150	
259.99776	160	
261.04022	92	
262.96558	168	
263.21589	132	
263.90082	96	
264.07483	322	1+
265.01857	164	
265.03271	110	
265.85517	98	
266.94485	152	
266.99722	736	1+
268.00240	522	1+
268.07371	338	1+
268.12669	156	
269.93096	104	
270.14221	108	
270.93458	104	
271.16966	96	
272.04751	132	
272.09001	92	
272.93157	310	1+
272.97403	132	
275.06124	128	
277.96227	372	1+
278.04095	94	
278.11223	102	
279.01998	102	
279.27554	126	
280.04371	640	1+
280.12110	312	1+
280.18546	128	
280.26575	126	
280.29838	134	
281.04585	494	1+
281.07105	94	
281.09547	94	
282.27779	412	1+
282.94033	138	
283.86882	110	
283.94945	102	
284.28846	170	
284.95907	176	1+
284.97596	126	
285.02005	116	
287.19345	190	
288.06418	150	
291.01863	104	
292.06418	430	1+
293.28708	222	1+
294.08201	94	
294.18454	120	
295.06666	96	
295.86981	184	1+
295.96944	146	
295.99227	150	
296.20898	150	
296.32464	142	
296.49824	94	
297.12362	144	
297.13957	200	1+
297.22119	148	
297.97482	128	
297.99664	220	1+
298.08141	232	
298.31076	174	
298.83667	146	
299.05529	390	1+
299.23486	94	
299.30931	142	
300.07776	126	
300.29390	104	
302.12787	94	
302.17192	216	
302.24416	154	
305.27153	400	1+
305.80173	100	
306.27486	292	1+
306.88399	128	
307.31275	344	1+
307.89053	122	
308.29441	596	1+
310.08722	104	
310.27971	104	
310.87615	134	
311.02905	250	
311.25852	98	
311.88533	166	
312.02431	418	1+
312.88165	128	
312.95020	130	
313.02588	290	1+
313.65866	108	
314.80371	108	
317.12234	92	
318.59939	92	
319.14832	256	1+
319.28285	164	
320.29730	100	
320.80388	110	
321.12828	126	
321.18254	128	
321.22634	212	
321.25930	112	
322.13541	376	1+
322.21562	142	
322.31010	310	1+
323.23878	1628	1+
323.29363	220	1+
324.02040	244	1+
324.32548	192	1+
324.89012	120	
324.91514	98	
325.21645	142	
325.24315	126	
326.17537	220	1+
326.33794	180	
327.10035	192	
328.16455	114	
328.18422	258	
328.26213	230	
328.29571	94	
328.82882	106	
333.05944	110	
337.25567	224	
337.35598	194	
338.34440	178	
339.06106	116	
339.09666	152	
339.23319	166	
340.06119	108	
340.13201	116	
340.18750	130	
340.28122	102	
340.31792	114	
340.38841	328	1+
340.96604	94	
341.02731	100	
341.09043	150	
341.24862	350	1+
342.07724	92	
342.28026	344	1+
342.31243	588	1+
343.20471	160	
343.24510	342	1+
344.29602	110	
344.32659	124	
345.16958	144	
345.20089	96	
END IONS

###FS:    #m/z: 363.95638 #charge 1+
###MS: 6
###MSMS: 8
BEGIN IONS
TITLE=Cmpd 5, +MS2(363.9564), 28.0-35.0eV, 0.2min #8
RTINSECONDS=7.879
SCANS=6,8
PEPMASS=363.95638	215996
CHARGE=1+
189.86525	182	
191.85919	134	
191.95786	108	
194.11591	194	1+
205.94750	132	
206.95166	126	
207.87253	114	
209.94391	498	
210.88178	128	
212.88056	254	1+
215.13861	98	
222.95100	628	
222.98031	172	1+
223.10994	112	
223.93619	98	
224.00218	110	
224.94826	706	1+
225.82933	168	1+
225.97136	138	
226.94739	2320	1+
227.09815	146	
227.92788	194	
228.94285	1840	1+
230.89049	696	1+
231.91069	136	
232.00241	96	
235.98449	114	
236.61132	98	
237.16286	152	
237.62283	98	
238.08636	126	
239.24777	108	
240.96168	414	1+
242.96177	412	
243.63771	100	
243.72204	122	
244.03589	154	
244.95783	802	1+
245.94604	1366	1+
246.90370	154	
246.95044	1128	1+
246.97563	136	
248.03566	128	
248.90389	108	
250.23113	160	
250.47201	96	
250.94543	138	
251.03163	158	
252.18247	132	
252.25332	102	
253.90572	130	
254.09374	100	
255.11187	114	
257.19606	100	
258.01555	104	
260.96595	224	
261.97243	126	
263.05661	180	
263.17344	166	
264.16898	110	
265.97396	112	
266.24531	364	1+
267.00208	116	
267.06278	116	
269.97173	142	
270.19780	140	
275.06028	134	
275.98978	202	1+
278.24340	142	
279.10229	138	
281.08114	268	1+
283.09822	100	
283.85024	172	
283.95010	130	
284.04958	118	
285.03846	144	
285.08388	182	1+
285.25310	98	
285.84258	122	
285.94400	98	
286.85739	180	1+
288.06149	382	
289.14386	144	
289.51395	110	
289.99414	116	
292.05865	124	
292.26509	96	
294.92258	342	1+
296.02842	190	1+
296.59342	96	
296.67376	98	
298.08204	118	
298.46540	96	1+
298.80486	112	
299.27085	188	
300.11054	108	
301.09028	126	
301.21492	102	
301.85836	152	
302.22347	410	1+
302.24959	216	1+
303.39907	96	
303.85483	146	
303.94074	224	1+
304.21785	248	
304.43914	148	
304.80938	100	
306.79293	156	
306.88333	124	
307.28813	1496	1+
307.78691	114	
308.29413	920	1+
309.12770	154	
309.15203	126	
310.58913	106	
311.02698	192	
311.34921	134	
311.86041	134	
313.03117	320	1+
318.12217	178	1+
318.59505	164	
319.09959	98	
321.42849	98	
322.12177	108	
322.32809	148	1+
323.30980	156	
323.55452	106	
324.02213	376	1+
324.24130	160	
324.27557	118	
324.32223	172	
324.71702	100	
324.88869	100	
325.07348	108	
325.89710	162	
325.96005	114	
326.14609	106	
326.17091	108	
326.87277	110	
327.79578	154	
328.32050	106	
329.28259	96	
329.87165	206	
332.09228	170	
332.30518	130	
332.75418	112	
335.16980	136	
336.94349	364	1+
336.98727	240	1+
337.14397	104	
337.29179	162	
339.06599	96	
339.16607	150	
339.23314	132	
340.99520	148	
341.35598	122	
343.26948	112	
344.10811	102	
346.07807	126	1+
347.16294	108	
348.94837	98	
349.21720	102	
349.31697	480	1+
350.23647	216	1+
350.34938	164	1+
352.86909	136	
355.05402	106	
355.41645	102	
356.31057	98	
357.05495	374	1+
358.40666	100	
360.11412	176	
361.05524	102	
361.19592	176	
361.31561	144	
361.35009	146	
363.26733	106	
363.65170	142	1+
364.13969	154	
364.22394	282	1+
364.36766	132	
365.12126	142	
365.28420	290	1+
365.31953	270	1+
365.36537	132	
365.38829	216	1+
367.33138	212	
368.32815	134	
368.42615	778	1+
369.29723	106	
369.33229	96	
369.34746	152	
END IONS

###FS:    #m/z: 531.40695 #charge 1+
###MS: 6
###MSMS: 9
BEGIN IONS
TITLE=Cmpd 6, +MS2(531.4069), 28.8-35.9eV, 0.2min #9
RTINSECONDS=8.6505
SCANS=6,9
PEPMASS=531.40695	173734
CHARGE=1+
222.95391	160	
227.19898	164	
228.20455	156	
233.06851	480	1+
237.06182	398	1+
238.06776	288	1+
238.87999	544	1+
243.01203	128	1+
244.03475	166	1+
244.96173	396	1+
247.97631	294	1+
248.98123	226	1+
252.07714	272	
252.14813	220	
254.89193	192	
255.17566	262	1+
256.96238	206	
257.89258	156	
259.88994	228	1+
262.11341	164	
262.97787	162	1+
266.10197	276	1+
266.99851	214	
268.08613	312	1+
268.13671	298	1+
270.12509	150	
270.87990	180	1+
271.97548	192	1+
273.18608	210	
273.95671	202	1+
277.08005	182	
277.90496	336	1+
277.98578	174	
278.93817	194	1+
283.04659	168	
283.26207	260	1+
285.00622	158	
288.13438	174	1+
289.03492	326	1+
289.09452	242	1+
289.88244	536	1+
290.86465	258	
292.05920	186	
293.87276	300	
294.11416	252	1+
294.19680	398	1+
295.91808	1562	1+
296.88014	178	
296.96956	160	
298.87763	1136	1+
299.79597	154	1+
299.90186	244	1+
300.85014	166	
300.87177	426	1+
303.95408	206	
304.88083	166	
306.95865	208	
307.88989	430	
308.14341	164	
308.29317	596	1+
308.88738	756	1+
309.06049	168	1+
309.12818	242	
309.91105	172	
309.93767	286	1+
310.15848	252	1+
310.31123	184	
311.88086	976	1+
312.06003	156	1+
312.09251	292	1+
313.92788	4298	1+
314.16906	204	1+
314.86333	332	
314.89187	806	1+
315.86489	972	1+
316.86431	584	1+
316.88927	346	
317.14771	224	1+
318.07648	282	1+
318.85782	286	1+
318.93533	1196	1+
319.88567	364	1+
321.14397	258	1+
323.10990	142	1+
323.88496	206	
323.97206	240	1+
324.13377	288	1+
324.85602	158	
324.92942	154	1+
324.97296	140	1+
325.81231	178	
325.90086	348	1+
327.14059	156	
327.15734	316	1+
327.19912	246	
327.88227	156	
328.02929	200	1+
329.88627	302	
330.12258	188	1+
330.86563	348	1+
331.02529	158	
331.18540	170	
331.89251	180	
331.93325	284	1+
332.06846	266	1+
332.87223	400	1+
332.90361	678	1+
333.78766	216	1+
334.09834	158	
334.89714	674	1+
335.16991	370	1+
335.19999	214	1+
336.03869	356	1+
336.08689	324	1+
336.13546	196	1+
336.89510	170	
336.94567	2270	1+
336.97838	148	1+
337.05654	250	1+
337.08969	230	1+
337.87946	328	1+
338.18586	836	1+
338.94287	258	
339.87872	344	1+
340.16069	182	
340.86402	188	1+
340.93647	194	1+
342.09831	212	1+
343.00775	256	1+
345.15550	294	1+
345.20734	1914	1+
345.90558	162	
345.98895	226	1+
346.93083	200	1+
348.88010	328	
349.04495	164	
349.79618	168	1+
349.88170	150	
350.11248	176	1+
350.18098	168	
350.87575	718	1+
351.13537	330	1+
352.02386	286	1+
352.90865	244	
352.95732	376	1+
354.05249	242	
355.07008	320	
355.15426	158	
356.90417	164	
357.00664	186	1+
357.11520	204	1+
357.89397	268	1+
358.19436	242	1+
358.87599	288	
359.14318	378	1+
361.09461	188	1+
362.13329	226	
363.13245	178	
363.17577	368	1+
363.20985	172	1+
364.99477	186	
365.14320	324	1+
365.92837	224	1+
366.39152	150	1+
367.13425	158	
368.24937	196	1+
368.96255	178	
369.84441	156	
371.09671	260	1+
371.97769	196	
373.79098	242	1+
373.83018	180	
374.85890	150	
375.92478	268	1+
376.03565	270	1+
376.88027	174	
376.92404	172	1+
377.08770	192	1+
377.16770	286	1+
377.86450	344	1+
378.84703	250	1+
378.91346	184	1+
380.22137	210	1+
381.97726	158	
382.15101	152	
384.08377	236	1+
384.17546	196	
384.85534	380	1+
385.96926	196	
386.23193	364	1+
386.79662	234	1+
387.23426	430	1+
387.40826	158	
389.17144	184	1+
390.20466	254	1+
390.84416	302	
390.86460	172	
391.11134	180	1+
391.13601	288	1+
391.84677	296	
391.90350	406	
392.86507	2042	1+
393.20125	378	1+
394.83769	440	1+
394.85815	344	
394.90411	162	
395.89795	228	
396.18697	300	
396.23872	250	1+
396.39806	158	
396.81067	180	
396.85550	164	
396.87409	200	
396.92687	194	1+
397.15487	238	1+
397.22457	208	
397.88884	208	1+
398.86720	230	
399.18800	266	
399.22218	768	1+
401.00776	212	1+
401.15988	226	
402.87287	174	
403.12346	180	1+
403.87271	672	1+
405.23041	268	1+
405.86992	188	
405.92321	278	1+
406.13822	190	
406.16342	206	1+
406.23518	178	1+
407.64472	242	1+
407.81009	210	1+
407.86869	316	
408.16561	330	1+
408.85301	378	
408.88296	244	
409.42218	162	1+
409.86623	226	
409.91015	432	1+
410.12678	202	
410.73382	160	
410.87615	1194	
411.12020	556	1+
411.87004	1452	1+
412.12148	352	1+
412.84651	1134	1+
413.80796	402	1+
414.20346	158	
414.29078	304	1+
414.81277	338	1+
414.86822	158	
415.11851	150	
415.25325	322	1+
416.17976	284	
416.21352	282	1+
416.38929	232	1+
416.87677	370	
417.16751	554	1+
417.23606	298	
417.80985	198	1+
417.87297	362	1+
418.03846	230	1+
418.17127	422	1+
418.84315	160	
421.77390	192	1+
421.87951	924	1+
423.22325	224	1+
424.17500	168	
425.88209	814	1+
426.73324	168	
426.86508	804	1+
426.88528	570	1+
427.25269	214	1+
428.14070	292	
428.18315	172	
428.88491	2990	1+
429.06090	204	1+
429.23915	234	1+
430.87867	1922	1+
431.12751	204	
431.81994	118	1+
432.00583	340	1+
432.10293	184	1+
432.87658	524	1+
434.85323	236	
434.89093	172	
435.86256	344	
435.88345	372	1+
436.08788	178	1+
436.88376	234	1+
437.22214	164	
439.88935	832	1+
440.18724	166	1+
441.23964	396	1+
441.29589	154	
442.85028	162	
442.89017	268	1+
444.79832	178	1+
444.87142	1024	1+
445.34614	176	
446.15182	442	1+
446.39696	152	
446.89729	484	1+
448.92076	232	1+
449.14620	226	
449.18747	210	1+
449.26942	152	
449.87847	404	
450.25596	190	1+
450.87824	962	1+
451.12617	182	
451.90120	550	1+
452.32313	176	1+
453.15026	158	
453.26887	150	
453.35529	158	
453.89329	268	
454.28181	390	1+
455.25473	262	1+
455.83154	152	
456.19598	168	
456.23705	294	1+
457.08473	132	1+
457.90252	546	1+
460.23239	152	
462.88423	408	
463.88098	438	1+
464.15084	186	1+
465.18487	192	1+
465.26538	218	1+
467.89031	1748	1+
469.12012	288	1+
471.28756	284	1+
472.07385	168	1+
472.25912	344	1+
472.29498	338	1+
472.36235	234	1+
473.17695	206	
473.26259	254	1+
473.32906	340	1+
474.05269	146	1+
474.19910	170	
474.32828	324	1+
477.24310	174	
477.88747	196	1+
485.19416	200	1+
485.89801	772	1+
486.18740	194	1+
487.26632	230	1+
487.86089	272	1+
489.24831	152	
490.38230	186	1+
491.20368	156	1+
492.27809	162	
493.27079	260	1+
493.35201	274	1+
493.43539	314	1+
494.08548	212	1+
494.20077	212	1+
496.24662	204	1+
496.37499	168	
498.43158	158	
500.36564	216	1+
503.12549	330	
503.85504	122	1+
504.38434	150	1+
505.12751	150	
505.23304	312	1+
506.23483	248	1+
507.02201	134	1+
509.21676	200	1+
509.33605	208	1+
509.38650	210	1+
509.43319	404	1+
510.06131	620	1+
510.46708	182	
511.26913	248	1+
511.48858	154	1+
512.05723	284	1+
512.20275	344	1+
512.41113	330	1+
513.03062	168	1+
513.13539	508	1+
513.20478	296	1+
513.31989	194	
513.33599	310	1+
514.36701	150	
515.13406	370	1+
515.47117	480	1+
515.52478	226	1+
516.39841	270	1+
516.43318	236	1+
516.47711	434	1+
517.40342	214	1+
518.86545	158	
520.73167	136	1+
521.24775	310	1+
522.99723	204	1+
527.06160	292	1+
527.25869	192	
527.35267	224	1+
527.42607	422	1+
527.51886	444	1+
528.13567	162	1+
528.21590	302	1+
528.24228	154	1+
528.29708	360	1+
528.45081	182	
528.51832	324	1+
528.54758	494	1+
528.68710	130	1+
529.08501	190	1+
529.11427	152	
529.21939	246	1+
529.30210	216	1+
529.34570	226	
529.40891	424	1+
529.44223	566	1+
530.37511	150	
530.41078	324	1+
530.49068	528	1+
531.21165	194	1+
531.34755	2436	1+
531.37699	230	
531.80760	138	1+
532.09389	262	1+
532.26138	152	
532.30750	538	1+
532.41897	280	1+
532.45714	332	1+
533.24155	174	1+
533.49594	408	1+
534.27816	144	1+
534.36451	250	1+
534.43174	246	1+
534.47200	328	1+
534.49951	292	1+
535.89051	102	1+
536.05554	148	1+
END IONS

###FS:    #m/z: 340.94058 #charge 1+
###MS: 10
###MSMS: 11
BEGIN IONS
TITLE=Cmpd 7, +MS2(340.9406), 28.0-35.0eV, 0.2min #11
RTINSECONDS=12.3325
SCANS=10-11
PEPMASS=340.94058	349748
CHARGE=1+
90.17859	272	
183.11357	100	
189.86346	144	
193.01325	122	
193.96719	96	
202.01821	84	
203.00577	92	
206.16189	92	
206.92281	98	
210.15485	88	
211.94495	126	
213.93984	2690	1+
215.03717	114	
215.88552	544	1+
215.93571	614	1+
216.97393	86	
217.93561	296	
221.12445	98	
221.94869	82	
221.96677	394	1+
222.97085	330	1+
224.95704	142	
225.07503	84	
226.93862	162	
231.95070	2566	1+
232.89234	454	1+
233.01079	138	
233.94725	596	
234.13222	92	
235.00474	82	
235.70934	92	
235.94637	116	
238.04554	98	
238.19854	112	
239.58606	92	
240.22968	778	1+
240.95228	148	
240.99635	90	
243.66858	84	
243.89290	102	
244.03965	100	
244.95595	312	1+
246.09116	126	
247.93962	244	
248.98488	88	
249.95976	318	
251.04760	82	
251.92143	188	1+
252.10898	92	
254.96509	1358	1+
255.07185	176	
255.10685	98	
255.17660	102	
257.90760	342	1+
258.96322	116	
259.95610	106	
261.98353	92	
263.05732	376	1+
263.20140	88	
264.90110	98	
265.01869	338	
266.10057	226	1+
266.24782	134	
266.96155	92	
267.00191	170	
267.13769	212	
267.17510	130	
267.97783	84	
267.99680	130	
268.14047	112	
268.98379	94	
269.00319	328	
269.22348	96	
269.41688	90	
269.91884	86	
270.05599	92	
272.93283	138	
273.43439	86	
274.09089	82	
275.01837	84	
275.84169	82	
278.07621	222	1+
278.96426	312	1+
279.17524	160	
279.28666	96	
279.96786	200	1+
280.15545	102	
281.05014	272	1+
281.15743	94	
282.27954	194	1+
282.99681	134	
283.02894	266	
285.02282	90	
286.19013	88	
286.26614	90	
288.19930	116	
289.06732	124	
291.27804	84	
292.25447	102	
292.26915	114	
293.97596	112	
294.28283	184	
294.66605	94	
295.06442	90	
295.08555	138	
295.28802	84	
295.97272	308	1+
296.23187	118	
297.01898	86	
297.11791	202	1+
297.74718	108	
297.97399	416	1+
298.08275	156	
298.30881	150	
298.80767	86	
299.05552	302	1+
301.87366	88	
302.17699	156	
302.60606	96	
303.11052	86	
303.15334	90	
303.17943	144	
303.73131	90	
303.94594	178	1+
304.04123	84	
304.97521	82	
305.22711	102	
306.79705	254	1+
307.01150	86	
307.23713	98	
307.28320	210	
307.78457	100	
308.29207	312	
309.81302	132	
311.02421	198	
311.86287	90	
311.88888	108	
312.02514	562	1+
314.13550	88	
317.08022	112	
320.33091	82	
320.82820	100	
320.89807	88	
322.13717	156	
322.30266	88	
322.32053	96	
323.01666	186	
323.23858	604	1+
323.76199	84	
324.11214	90	
324.12698	98	
324.77460	92	
324.89602	294	1+
325.24857	308	1+
326.17200	222	1+
326.28129	96	
326.33837	134	
326.96251	84	
327.79124	84	
328.01378	158	
328.18729	154	
328.26372	152	
329.32931	124	
332.06459	140	
333.31692	88	
336.16858	84	
337.15094	226	1+
337.21657	244	1+
337.35795	148	
337.39547	96	
338.25657	132	
339.04628	92	
339.15268	228	1+
340.22933	86	
340.39250	128	
340.87361	94	
341.09782	98	
341.19320	134	
341.25311	200	
342.27847	246	1+
342.83284	88	
343.20741	112	
344.90877	140	
345.90862	84	
END IONS

###FS:    #m/z: 363.95657 #charge 1+
###MS: 10
###MSMS: 12
BEGIN IONS
TITLE=Cmpd 8, +MS2(363.9566), 28.0-35.0eV, 0.2min #12
RTINSECONDS=13.1045
SCANS=10,12
PEPMASS=363.95657	202598
CHARGE=1+
189.86466	142	
191.85938	200	
191.95602	94	
196.11773	94	
197.59247	96	
209.94472	514	
210.88565	138	
210.93673	102	
212.87655	532	
213.02867	94	
214.92725	108	
217.16010	92	
219.93021	88	
221.13914	126	
222.95175	200	
223.94952	94	
224.94658	526	1+
225.97911	90	
226.94708	1472	1+
226.96628	224	
227.60205	88	
228.84148	92	
228.89526	158	
228.94145	2014	1+
229.70399	92	
230.06897	116	
230.88817	838	1+
233.03864	102	
235.05083	130	
235.11663	140	
237.63118	96	
238.80547	92	
239.06195	160	
239.90352	98	
240.93618	94	
240.96631	310	
241.96356	132	
242.93931	444	1+
242.95889	374	
243.85487	96	
244.03933	124	
244.93557	124	
244.95822	972	1+
245.16610	96	
245.94283	212	
246.95319	1402	1+
246.97530	118	
248.89719	464	
248.95335	130	
249.04013	128	
249.12937	194	1+
249.95913	102	
250.22125	94	
250.94733	252	1+
251.90673	108	
252.22880	146	
252.92225	90	
254.16543	94	
255.15953	92	
257.43993	88	
258.41265	96	
260.96987	398	1+
262.14023	118	
263.02586	92	
264.18887	94	
264.97911	272	1+
265.04116	96	
266.24255	270	1+
267.04174	100	
268.81265	88	
268.93338	96	
269.11894	86	
269.96540	136	
270.83561	92	
272.92698	292	1+
273.43028	100	
275.05254	166	
277.01578	180	
277.03210	88	
278.99701	124	
280.92766	160	
281.86013	180	1+
283.39139	94	
283.78847	90	
283.84858	118	
283.98303	134	
284.71189	118	
284.79188	128	
285.09146	126	
285.84199	90	
285.88360	102	
287.95328	98	
288.06662	292	1+
288.62236	88	
289.22907	136	
289.88805	126	
290.25621	102	
292.05690	90	
293.86935	96	
295.01395	90	
296.14881	140	
299.69969	132	
299.98541	202	1+
300.21022	88	
300.38255	112	
301.40953	88	
301.86733	106	
302.22389	190	
302.24972	126	
302.86141	146	
302.94382	88	
303.22425	108	
303.85359	154	
304.22083	238	
304.93681	88	
306.29361	92	
307.15656	92	
307.29071	156	
308.14214	98	
308.29147	510	
308.86893	90	
309.59323	106	
309.88271	210	1+
309.92948	96	
310.19118	88	
310.34146	144	
313.03269	126	
313.95039	86	
314.28105	106	
316.00768	86	
317.18510	144	
317.25718	98	
317.95755	100	
318.93900	204	
320.81070	124	
321.09645	90	
321.29667	102	
323.01647	444	1+
323.31573	90	
324.23297	130	
325.78773	92	
326.87217	136	
326.91836	88	
327.23996	96	
329.22980	140	
333.08962	240	1+
333.77882	160	
336.80288	88	
336.94906	98	
337.29857	92	
340.15496	88	
343.08731	90	
344.17625	142	
344.97529	92	
345.16273	242	1+
350.04521	94	
350.18443	114	
350.33664	108	
351.33185	88	
354.05306	292	1+
354.87075	104	
355.69886	102	
356.18400	116	
357.05609	380	
358.09629	256	1+
361.35124	178	1+
363.29440	162	
365.28538	100	
365.38578	106	
366.19958	106	
366.37503	208	1+
367.32835	264	1+
367.87871	94	
368.18613	158	
368.42127	96	
END IONS

###FS:    #m/z: 531.40690 #charge 1+
###MS: 10
###MSMS: 13
BEGIN IONS
TITLE=Cmpd 9, +MS2(531.4069), 28.8-35.9eV, 0.3min #13
RTINSECONDS=13.877
SCANS=10,13
PEPMASS=531.40690	93318
CHARGE=1+
199.93587	210	
205.95945	232	1+
227.00023	244	1+
234.96178	318	1+
236.07350	298	1+
237.04632	166	
237.88264	146	
238.06177	276	1+
245.07079	202	1+
252.97489	266	1+
256.11718	152	1+
257.02862	178	1+
258.88739	176	
259.89070	150	
260.85445	184	1+
263.87168	230	1+
264.08302	182	1+
264.15807	192	1+
265.95794	256	
266.13439	226	1+
266.88591	136	
266.94128	184	1+
267.03593	142	
267.91043	282	1+
268.06214	238	1+
272.94946	158	1+
276.91484	140	
278.97853	182	1+
279.90522	190	1+
280.11429	196	1+
280.14459	144	
283.26440	152	
284.13182	218	1+
285.01126	164	
285.10071	208	1+
286.86628	278	1+
289.88040	488	1+
290.86167	226	
290.98704	180	1+
291.19097	402	1+
291.86668	194	
291.92628	190	
293.06548	158	1+
293.87465	292	
295.91829	850	1+
296.00552	184	
296.09700	234	1+
296.99231	344	1+
297.89403	140	
298.85179	454	
298.87651	346	
299.10796	238	1+
299.15584	148	
299.85198	216	
299.88224	168	
300.86358	358	1+
301.04797	274	1+
303.87306	156	
303.92584	606	1+
303.95397	256	
305.07059	178	1+
305.15103	222	1+
305.77629	234	1+
306.11523	196	
307.28559	212	
307.80766	200	1+
307.88923	610	1+
308.06773	244	1+
308.29412	174	
309.88777	196	
311.07481	216	1+
311.84756	176	
311.88209	734	
312.13381	184	1+
312.89023	358	
313.27066	204	1+
313.92799	3472	1+
314.86606	368	
314.89525	410	1+
315.80486	136	
315.82158	158	
315.86918	256	
316.53526	216	
316.86465	528	
316.88863	416	
317.06395	214	1+
317.88286	440	1+
318.85915	258	
318.93373	514	1+
318.98840	142	
319.50929	154	
320.15118	264	1+
320.90429	288	1+
321.91079	176	1+
322.30752	150	
322.94010	280	1+
323.92504	136	
324.29205	168	
324.96397	242	1+
325.88470	140	
325.89889	178	
325.96756	202	1+
326.38781	204	1+
326.87684	192	
326.89908	150	
327.14750	206	1+
328.18921	220	
329.31408	238	1+
329.88268	282	
330.86608	198	1+
331.89484	594	1+
332.09679	138	
332.90139	402	1+
333.81749	154	
333.88244	342	
334.11924	356	1+
334.87095	158	
334.90000	356	
335.16718	394	1+
335.88494	594	1+
336.17326	290	1+
336.86446	244	1+
336.94400	1714	1+
337.00002	236	1+
337.09110	142	
337.83437	156	
338.18787	634	1+
339.88209	200	
340.88390	282	
340.99242	140	
342.13110	234	1+
342.86899	180	
343.04188	162	1+
344.09688	198	1+
345.20530	1066	1+
347.18240	212	1+
348.87735	328	1+
349.13600	150	
350.16504	156	
350.87474	662	1+
350.91277	146	
351.01843	326	1+
351.87542	454	1+
352.02077	260	1+
353.20775	230	1+
353.96392	240	1+
354.14475	148	
354.98313	210	1+
355.89111	188	
356.90287	488	1+
357.68892	142	
357.86630	150	
357.90446	426	1+
358.84361	268	1+
358.96618	322	1+
359.13694	138	
359.23032	160	1+
362.21219	182	
364.17649	138	
364.84527	156	
365.14031	144	
365.20499	194	
366.00251	158	1+
366.79002	186	1+
368.22155	138	
369.08172	234	1+
369.84160	236	
369.89695	170	
370.82112	368	1+
372.87023	210	
373.12285	168	
373.90348	156	
374.18414	428	1+
376.04072	198	1+
376.20754	148	
379.85163	164	
380.85975	170	
381.11019	140	
381.26023	138	1+
381.87426	190	
382.81965	146	
382.90420	500	1+
384.37008	168	
385.22370	192	1+
385.85372	176	
386.89534	318	1+
387.84985	160	
388.39344	156	
389.22806	206	1+
389.95995	244	1+
390.84791	236	
391.89370	266	
392.86534	942	1+
393.83399	602	1+
393.89186	146	
394.11773	242	1+
394.37208	248	1+
394.79260	158	
394.83583	406	1+
394.86011	730	1+
395.16151	212	1+
396.40172	160	
396.80234	342	1+
396.88429	216	1+
398.22709	286	1+
398.86478	390	1+
399.19011	174	
399.21260	194	1+
399.89682	226	1+
400.38042	154	
400.84710	222	1+
401.84771	138	1+
403.87365	664	1+
404.16678	196	1+
405.73285	164	
405.86724	216	
407.09903	170	1+
407.86811	274	
407.89006	166	
408.14674	360	1+
408.85410	914	1+
409.91181	224	1+
410.87339	1252	1+
411.80598	176	
412.84948	920	1+
412.87106	986	1+
413.79465	274	1+
414.37349	150	
414.82132	138	
416.30527	192	1+
416.88172	176	
417.17472	182	
418.81956	184	1+
418.87248	180	
419.21762	234	1+
420.14793	202	1+
420.83147	228	1+
420.88872	170	
421.34406	168	1+
421.88295	476	1+
422.93285	294	1+
424.10671	334	1+
424.87058	152	
425.11054	278	1+
425.88029	158	
426.26189	174	1+
426.87788	420	
427.18855	234	1+
427.92259	272	1+
428.09539	188	1+
428.88620	3086	1+
429.86967	186	
430.73609	204	
430.85724	844	
430.88108	966	
431.05222	184	1+
431.86846	644	
432.87352	394	
432.93470	174	
433.85861	218	
434.03421	136	
434.25967	274	1+
434.85922	154	
434.89025	244	
435.86187	694	1+
438.17372	312	1+
438.84137	232	1+
440.23030	156	1+
440.89650	484	1+
441.12182	162	1+
444.83268	320	1+
444.87307	706	
445.71815	82	1+
445.80044	196	1+
445.87552	412	
445.89550	268	1+
446.15662	182	
447.14070	490	1+
448.14207	404	1+
448.89309	316	
449.81141	196	1+
449.87750	822	1+
450.09769	232	1+
450.33998	116	1+
450.87835	540	1+
451.90066	340	
452.27169	334	1+
452.90357	174	
453.19423	228	1+
453.22710	156	1+
453.87387	364	1+
455.12969	146	
457.90493	616	1+
458.02322	156	1+
458.88279	280	
460.26548	142	
461.16350	232	1+
462.45101	110	1+
462.88113	574	1+
465.84951	148	
466.19496	194	1+
467.88545	1232	1+
468.23664	140	
470.27711	164	
471.30013	146	
471.91053	144	
474.86218	194	1+
477.19344	194	1+
485.32701	218	1+
485.90115	572	1+
487.26359	164	
488.43986	186	1+
488.86549	170	
489.25758	158	
490.25651	172	
491.16225	206	1+
492.98772	184	1+
495.19694	184	1+
499.78320	182	1+
500.72221	136	1+
503.12962	296	
505.23770	154	
510.46276	186	
511.05837	288	1+
511.33210	210	1+
512.06070	196	1+
513.13282	364	1+
513.34153	296	1+
513.41076	174	1+
513.51613	146	1+
514.34453	204	1+
514.37842	274	1+
515.29364	240	1+
515.38484	210	1+
515.41669	240	1+
516.29493	148	1+
516.41884	172	1+
517.33688	178	1+
517.46184	186	1+
518.49146	148	
519.95521	180	1+
521.26094	184	
522.24910	240	1+
522.78859	158	
522.91942	222	1+
527.05015	180	1+
527.08199	164	1+
527.50645	550	1+
528.12968	156	1+
528.27455	182	1+
528.42308	190	1+
528.50993	420	1+
528.54989	298	1+
529.19455	214	1+
529.33657	200	1+
529.40023	192	
529.48260	454	1+
530.45059	196	
530.48772	524	1+
531.29107	420	1+
531.34529	514	1+
531.38185	176	
532.42934	416	1+
533.25041	238	1+
533.34704	360	1+
533.43233	324	1+
534.48277	256	1+
END IONS

###FS:    #m/z: 322.93009 #charge 1+
###MS: 14
###MSMS: 15
BEGIN IONS
TITLE=Cmpd 10, +MS2(322.9301), 28.0-35.0eV, 0.3min #15
RTINSECONDS=17.5595
SCANS=14-15
PEPMASS=322.93009	904440
CHARGE=1+
182.07828	90	
192.89114	86	
193.96738	98	
199.89816	82	
202.02697	80	
202.46731	104	
203.47843	100	
205.94639	290	1+
207.97437	172	
208.13418	82	
210.89783	144	
213.08973	88	
215.88660	192	
216.89572	90	
217.87168	140	
219.17141	84	
219.86246	76	
221.10146	116	
222.88998	150	
222.95370	262	
223.95850	230	
224.95583	118	
225.51010	78	
227.10412	78	
227.90795	260	1+
228.17339	90	
230.18811	90	
231.01959	80	
232.00444	84	
232.89827	132	
232.99463	78	
233.04254	138	
233.90092	134	
234.10369	82	
237.79134	82	
238.04919	132	
238.21179	78	
238.93890	132	
238.97034	78	
239.07824	530	1+
240.78566	136	
240.94075	692	
241.93830	2716	1+
241.95872	232	
242.94134	2284	1+
243.13676	112	
244.94188	264	
245.84325	82	
245.97645	214	1+
247.03221	152	1+
247.10598	86	
247.18121	94	
247.94046	118	
247.96008	82	
248.85265	138	
249.14633	100	
250.04454	76	
250.94687	94	
251.14101	148	
251.92829	90	
252.99501	78	
254.07781	96	
255.88411	86	
257.91466	122	
258.97604	136	
261.08810	84	
262.07477	102	
263.05541	126	
263.83892	82	
263.93066	90	
264.82307	134	
265.05400	120	
266.02075	122	
266.25998	114	
266.56842	100	
266.68081	76	
266.84519	78	
267.06274	220	1+
267.21059	86	
268.97668	176	
269.00271	436	1+
269.18304	84	
269.67121	90	
270.84982	92	
271.08118	160	
271.14709	84	
272.91280	84	
273.91812	80	
274.42846	92	
276.85639	80	
276.99518	78	
277.09233	248	
277.10597	76	
277.82560	82	
277.92993	92	
278.08845	114	
279.01178	84	
279.09145	978	1+
279.16050	204	1+
279.20493	106	
280.05251	200	1+
280.13914	282	
282.88308	76	
283.02780	86	
283.06889	306	
283.26236	160	
284.17158	84	
284.29349	660	1+
284.87469	128	
286.18059	94	
286.88109	80	
286.91652	78	
287.26919	154	
287.64721	108	
288.05834	78	
288.23752	102	
291.11872	78	
292.09789	76	
292.82686	78	
294.86058	76	
297.81669	82	
298.08210	90	
300.23489	102	
300.84466	76	
302.24802	190	
302.85391	90	
302.88343	272	1+
302.90536	78	
303.21466	268	1+
303.23244	84	
303.27135	76	
304.09476	88	
304.25957	100	
305.75855	76	
306.27921	76	
307.11984	204	1+
307.21211	84	
307.29141	86	
307.88857	240	
308.05800	86	
308.29308	334	1+
309.82742	92	
310.30674	222	
311.02105	134	
311.89969	100	
311.92810	92	
312.02554	560	1+
312.04873	78	
313.87876	88	
314.81928	76	
316.26943	86	
320.09883	146	1+
320.30481	82	
320.89382	80	
321.12702	154	
321.20162	76	
321.28542	88	
321.32096	92	
321.81388	108	
322.28629	78	
322.31398	80	
322.94513	82	
323.23833	1744	1+
323.30495	86	
324.20928	96	
325.19515	236	1+
325.23938	146	
327.08908	88	
327.13451	100	
327.24654	136	
328.26098	186	
END IONS

###FS:    #m/z: 336.94597 #charge 1+
###MS: 14
###MSMS: 16
BEGIN IONS
TITLE=Cmpd 11, +MS2(336.9460), 28.0-35.0eV, 0.3min #16
RTINSECONDS=18.3315
SCANS=14,16
PEPMASS=336.94597	102364
CHARGE=1+
149.94804	86	
188.06002	88	
199.93370	96	
200.88263	168	1+
203.93390	88	
204.89768	94	
206.05262	86	
207.97294	86	
209.20004	88	
211.94444	4410	1+
212.08737	202	1+
212.87991	294	
213.88051	254	
213.94046	1850	1+
214.99956	88	
215.88541	396	1+
215.94020	332	1+
218.51363	92	
223.00366	102	
223.94140	92	
223.96319	256	1+
225.07500	98	
225.87891	94	
226.91345	92	
227.03743	80	
227.13361	84	
228.06927	128	
229.95463	4284	1+
230.15095	110	
230.88908	690	1+
231.94979	1864	1+
232.55562	90	
232.89251	510	1+
233.60060	110	
233.89676	444	1+
233.94767	536	
235.50932	80	
235.89092	88	
238.92499	108	
239.04997	88	
239.95471	122	
241.98413	102	
243.11306	82	
243.66472	82	
244.04044	200	
246.97581	140	
247.96519	1140	1+
248.03973	130	
248.13952	82	
249.95910	678	1+
250.82424	94	
250.94642	80	
251.90254	242	1+
251.96252	126	
252.06431	220	1+
252.12391	130	
252.22873	96	
252.56747	86	
252.97054	1766	1+
253.20184	82	
253.90818	348	1+
254.09096	182	
254.89879	124	
254.93885	100	
254.96605	880	1+
255.03109	122	
255.07717	526	1+
255.16352	92	
256.26729	140	
256.96490	146	
257.50688	88	
258.00174	100	
258.86246	86	
258.96864	98	
259.28534	86	
261.43735	82	
262.98330	146	
263.05410	162	
265.01820	152	
265.85730	84	
267.00176	100	
269.00159	88	
269.06540	96	
270.09658	84	
270.98114	414	
272.13253	82	
272.43866	82	
272.90278	80	
272.97615	298	
273.85104	116	
275.44651	84	
275.86511	208	
276.06432	88	
276.19379	120	
276.96066	190	1+
277.07369	102	
277.92252	140	
279.10631	90	
279.96948	104	
280.26044	84	
281.03238	102	
281.05375	116	
282.88542	94	
284.02477	98	
284.14219	208	1+
284.59792	88	
286.85293	200	
286.92054	190	
287.22230	82	
289.00936	122	
289.88348	138	
290.82530	88	
291.48954	88	
292.05828	260	1+
292.10010	312	1+
293.10303	264	1+
293.78561	96	
293.89282	86	
293.98734	96	
294.17730	92	
294.25067	88	
295.19086	82	
295.97344	400	1+
296.00414	88	
296.09302	84	
296.28501	96	
297.01377	120	
297.05047	82	
297.07665	302	1+
298.31135	118	
298.58340	120	
298.61629	88	
298.93273	86	
299.05891	112	
300.24038	188	1+
300.87196	90	
301.93910	84	
303.14700	92	
303.28593	94	
304.01145	80	
304.77404	96	
305.07831	100	
305.78434	98	
306.88151	100	
307.28021	174	
307.79733	90	
308.44195	84	
308.84954	98	
309.32353	132	
310.34901	100	
310.92055	92	
312.03009	180	1+
312.09052	80	
312.94588	166	
317.11490	92	
319.04936	94	
320.08299	84	
320.30041	254	1+
321.06774	88	
321.10152	108	
321.27461	82	
321.42379	96	
322.13671	136	
322.84790	80	
323.24100	148	
323.27828	80	
324.45620	90	
324.89415	96	
326.00655	84	
326.16144	84	
332.09275	116	
332.86126	86	
333.00268	96	
333.13316	244	1+
333.22014	88	
333.33209	104	
334.09151	92	
334.29727	112	
335.23295	94	
337.08192	100	
337.89397	86	
END IONS

###FS:    #m/z: 359.96158 #charge 1+
###MS: 14
###MSMS: 17
BEGIN IONS
TITLE=Cmpd 12, +MS2(359.9616), 28.0-35.0eV, 0.4min #17
RTINSECONDS=19.104
SCANS=14,17
PEPMASS=359.96158	84614
CHARGE=1+
84.82768	100	
183.22323	90	
191.96471	92	
192.94420	88	
206.94971	172	1+
209.94296	556	
221.89779	102	
222.95069	448	
223.95542	340	
224.07572	88	
224.88989	192	
224.94694	704	1+
226.38118	172	1+
226.94806	2096	1+
226.96956	138	
227.93095	206	
228.94300	1376	
233.04222	208	
233.11487	90	
234.14318	92	
236.16451	106	
237.96736	320	1+
238.05199	104	
238.96982	258	1+
239.03066	94	
239.90533	90	
240.05840	162	
240.83635	100	
240.93752	128	
240.96054	638	1+
241.94359	128	
242.95889	524	1+
243.71449	86	
244.89304	88	
244.95603	876	1+
245.89137	96	
245.93954	400	
246.18595	90	
246.95403	784	1+
246.97995	92	
248.63892	94	
248.80392	192	
249.03835	136	
250.97043	186	
251.02917	322	1+
251.20125	96	
253.19208	94	
257.15746	168	
257.89348	88	
258.14056	116	
258.43979	154	
258.84573	104	
258.89571	88	
258.98997	174	
259.07789	92	
259.65520	96	
260.96893	284	1+
264.79444	104	
265.12030	120	
265.83158	92	
265.97673	144	
266.48636	92	
266.81962	98	
266.85961	122	
267.10530	160	1+
267.97011	178	
268.42810	96	
268.84165	122	
268.95862	276	
269.79570	194	
269.91096	166	1+
269.96922	148	
271.86336	328	1+
272.93496	224	
273.10474	88	
274.11510	160	
274.98374	88	
275.79920	88	
275.92596	104	
275.96424	98	
278.02218	100	
278.84181	160	
279.25381	88	
280.25888	214	
280.88085	166	1+
280.90835	100	
282.21475	92	
283.07024	142	
283.43286	90	
284.88178	92	
285.13886	94	
286.14170	90	
287.07060	170	
287.20565	108	
287.69274	98	
288.06418	118	
291.24643	104	
292.05914	94	
292.43575	98	
293.18503	122	
294.92247	250	1+
295.02279	334	1+
297.08368	218	1+
298.79820	154	
300.78935	114	
301.07917	92	
301.15161	88	
301.85241	88	
302.22228	184	
302.88179	88	
302.90829	132	
305.46232	100	
306.14109	148	
306.27541	124	
306.93826	100	
307.02676	90	
308.27133	104	
308.28877	108	
309.02447	128	
309.29881	96	
310.87705	150	
312.02571	200	1+
313.15011	92	
314.85618	148	
314.88633	104	
315.30920	86	
315.63444	92	
318.59711	156	
318.93077	216	
319.08121	512	1+
321.28123	90	
323.01817	1292	1+
323.16136	112	
323.24011	120	
323.29524	120	
324.07888	100	
327.16456	92	
327.80681	108	
329.14116	108	
329.86749	106	
330.16867	118	
332.12434	284	1+
335.31555	172	
336.16503	162	
336.31365	124	
336.94134	190	1+
337.11890	142	
338.34223	106	
338.87108	196	
339.11399	88	
339.82847	196	1+
339.87849	214	1+
340.19169	112	
340.35579	316	1+
340.96626	182	1+
341.02454	316	1+
341.08000	92	
342.09758	136	
342.20717	124	
342.28066	214	
343.27809	108	
343.43091	96	
344.79047	98	
347.11694	186	
348.18379	186	1+
348.32238	104	
350.89395	98	
351.10929	120	
355.27576	106	
355.41668	92	
356.22373	150	
358.28107	88	
358.36373	134	
359.28596	90	
360.11376	116	
362.12643	88	
362.20399	126	
362.33672	134	
363.10708	118	
363.37425	114	
END IONS

###FS:    #m/z: 322.93007 #charge 1+
###MS: 18
###MSMS: 19
BEGIN IONS
TITLE=Cmpd 13, +MS2(322.9301), 28.0-35.0eV, 0.4min #19
RTINSECONDS=22.799
SCANS=18-19
PEPMASS=322.93007	857704
CHARGE=1+
63.37765	98	
100.51158	80	
191.95266	92	
192.88886	152	
192.90336	78	
199.86156	80	
201.12595	78	
205.94961	222	1+
207.11303	92	
207.97291	108	
209.88254	90	
213.48413	88	
215.93612	78	
217.19084	90	
221.94496	84	
222.07111	80	
223.95860	154	
223.97318	86	
224.98001	140	
226.62871	108	
226.95240	90	
226.98006	78	
227.93056	116	
227.95785	100	
228.14163	84	
228.89995	122	
228.93073	106	
230.43389	84	
230.86211	148	
232.12285	104	
233.90106	134	
235.85004	138	
236.84925	76	
237.78729	76	
238.05368	158	
239.07725	168	
239.89545	92	
240.05736	78	
240.08173	132	
240.93990	1228	
241.93908	4382	1+
242.09940	78	
242.86046	76	
242.94130	2966	1+
243.03663	78	
243.88154	154	
243.95996	116	
244.04815	82	
244.08455	78	
244.93958	588	1+
245.00946	76	
246.97909	270	
248.81762	78	
249.08404	94	
249.86987	86	
250.01040	110	
250.46793	110	
250.68388	88	
251.01756	90	
251.74639	76	
252.23045	198	
254.25409	78	
255.07953	82	
257.91778	78	
259.14695	78	
259.89268	80	
260.00758	142	
260.17738	106	
261.08747	80	
261.14947	262	1+
262.07689	96	
262.82836	126	
262.88347	84	
262.97294	268	1+
263.04207	98	
263.10821	230	1+
263.87892	76	
263.90084	124	
265.05981	122	
265.21087	90	
265.26725	76	
266.05389	86	
266.24310	172	
266.86296	78	
267.04988	84	
268.00585	174	
268.05659	322	1+
268.16865	78	
268.66762	88	
268.88487	86	
269.00099	324	
270.43973	86	
272.80172	76	
272.85164	288	1+
272.99010	104	
274.01972	86	
276.86439	82	
277.09955	78	
277.81256	104	
278.04710	80	
278.24531	92	
278.85823	96	
279.09226	834	1+
279.19328	92	
279.28492	150	
279.63389	116	
280.14005	100	
280.80731	102	
280.92205	84	
283.02369	76	
283.06903	140	
283.25521	84	
284.29178	1560	1+
284.99168	84	
285.06017	86	
285.43561	100	
285.92391	84	
286.14117	88	
287.91580	88	
288.06324	98	
288.09069	84	
291.79580	80	
293.07240	76	
293.25553	96	
293.27230	178	
293.29529	78	
294.28439	82	
294.85971	130	
296.79444	88	
297.20505	92	
298.91556	78	
300.06005	132	
300.15692	84	
300.75868	82	
301.88249	108	
305.28284	374	1+
306.06891	146	
306.88419	104	
307.02916	76	
307.78227	156	
307.88944	376	1+
308.21327	92	
308.29898	306	1+
309.05258	82	
310.30875	380	
310.48759	80	
311.02822	144	
312.02903	102	
312.80489	76	
312.84016	78	
313.02825	302	1+
313.07189	76	
314.10053	88	
315.80008	88	
319.80367	92	
320.42980	92	
321.09610	88	
321.18203	80	
321.32286	130	
323.23842	1266	1+
323.88909	138	
324.20412	198	1+
325.03366	78	
325.11239	180	1+
325.18522	122	
325.90496	114	
326.81825	90	
328.11787	106	
END IONS

###FS:    #m/z: 336.94586 #charge 1+
###MS: 18
###MSMS: 20
BEGIN IONS
TITLE=Cmpd 14, +MS2(336.9459), 28.0-35.0eV, 0.4min #20
RTINSECONDS=23.5715
SCANS=18,20
PEPMASS=336.94586	104212
CHARGE=1+
83.07940	92	
173.19867	86	
190.47908	90	
196.50469	88	
196.88515	88	
205.94813	204	
206.50208	78	
206.97878	106	
207.97554	100	
208.95041	122	
210.05362	100	
211.94408	3284	1+
212.87731	384	1+
213.93884	1304	1+
214.89704	110	
215.88712	174	
215.93661	186	
216.89407	88	
217.88479	188	
218.00220	88	
219.94478	78	
221.89133	128	
223.21748	94	
223.96135	188	
224.97976	246	
227.10131	78	
227.14645	84	
228.89516	118	
229.95444	2694	1+
230.88684	442	1+
231.94999	1944	1+
231.96681	98	
232.03754	220	1+
233.89710	238	
233.94790	204	
235.86809	174	
236.15792	92	
237.19378	84	
237.49985	106	
238.04607	114	
238.06589	78	
238.92266	80	
238.99718	80	
241.50384	114	
241.99414	88	
242.93884	78	
243.79832	106	
245.14470	82	
245.95633	136	
246.90521	104	
246.97212	112	
247.96485	866	
248.03621	462	1+
248.90329	124	
248.94690	94	
249.18948	104	
249.96139	452	1+
250.89778	124	
250.94992	88	
251.96800	112	
252.57107	90	
252.97112	1148	1+
253.63976	106	
253.90498	166	
254.08735	260	
254.14252	92	
254.96682	868	1+
255.07224	372	
256.61898	100	
256.91090	246	1+
257.07767	82	
258.89721	92	
258.96160	106	
260.13421	104	
260.98565	126	
262.15761	96	
262.43255	108	
263.92696	84	
264.88326	94	
264.90507	88	
265.05256	142	
266.24393	94	
266.85110	88	
267.40511	110	
267.98585	86	
270.96096	92	
270.98098	330	1+
272.20321	242	1+
272.79934	118	
272.89710	88	
272.93528	98	
272.98114	194	
272.99727	90	
273.08342	92	
273.20535	204	1+
274.05175	222	1+
274.19450	102	
274.92808	144	
274.97486	140	
275.07567	92	
276.85781	120	
277.96190	80	
278.76165	80	
279.07144	78	
279.24567	78	
280.53774	104	
281.05257	216	1+
281.14867	94	
282.88345	156	
286.84786	84	
287.73252	92	
287.85028	150	
288.20124	92	
290.00729	168	
291.18563	106	
292.23119	154	
293.10518	130	
294.03593	170	
295.02540	94	
295.97343	90	
296.97781	138	
297.26008	96	
297.87869	80	
298.08007	166	
298.30824	132	
300.05962	112	
300.07588	80	
300.98935	86	
301.01714	102	
303.03779	82	
303.94543	88	
304.81684	78	
306.79251	244	1+
307.81881	94	
308.28870	78	
309.55978	102	
314.27638	108	
319.07484	110	
319.93348	96	
320.04755	78	
321.20410	82	
322.32603	152	
323.23176	130	
323.30516	120	
323.76409	88	
324.32356	214	
324.90509	196	
325.14635	82	
325.94655	86	
327.07789	80	
327.89563	84	
328.11378	86	
328.80703	114	
329.38483	80	
330.05164	102	
330.37964	86	
331.30418	94	
332.37786	90	
332.81004	138	
334.14953	78	
334.95736	102	
335.32580	92	
336.31204	160	
336.33442	78	
336.93347	86	
337.25309	114	
337.40017	82	
341.25893	98	
END IONS

###FS:    #m/z: 359.96167 #charge 1+
###MS: 18
###MSMS: 21
BEGIN IONS
TITLE=Cmpd 15, +MS2(359.9617), 28.0-35.0eV, 0.4min #21
RTINSECONDS=24.344
SCANS=18,21
PEPMASS=359.96167	88244
CHARGE=1+
178.92897	88	
201.04015	96	
203.04934	92	
205.95022	112	
207.63852	108	
209.93988	224	1+
213.08533	94	
215.13269	98	
216.96987	94	
221.88006	122	
222.16279	90	
222.88522	248	1+
222.95274	706	1+
224.94948	872	1+
225.97004	318	1+
226.86965	276	1+
226.89045	298	1+
226.94669	1764	1+
226.97264	194	1+
227.93284	152	
228.13900	254	1+
228.94230	1410	1+
229.50874	106	
229.85685	90	
229.91394	274	1+
231.20831	102	
231.88817	160	1+
234.86376	112	
237.11404	108	
237.13283	100	
238.44306	86	
238.89440	86	
239.57438	98	
239.94124	86	
240.94178	142	
240.96200	630	1+
241.03058	114	
241.12875	172	1+
241.94035	98	
242.96058	380	1+
244.95705	1160	1+
245.94645	1198	1+
248.80219	260	
248.85155	126	
249.03832	114	
250.01540	112	
250.94546	220	
251.03006	146	
251.91389	122	
251.97037	88	
252.13392	144	
253.04575	122	
255.06543	86	
255.92719	88	
257.08281	116	
257.15561	120	
258.01732	206	1+
258.14210	124	
258.97223	170	
259.20844	94	
260.90221	94	
260.96945	586	1+
260.98581	124	
261.03823	156	
261.90746	280	1+
262.82017	88	
262.96340	98	
263.05151	130	
263.51780	94	
264.52757	92	
264.81236	248	1+
266.01737	104	
266.24696	234	1+
267.91334	116	
267.97137	146	
267.98394	138	
268.84766	90	
271.02443	94	
271.84181	92	
272.18511	106	
272.93450	92	
273.72286	86	
275.46074	102	
276.16696	124	
276.81543	88	
278.24443	138	
279.11070	94	
279.79665	184	
280.27075	116	
280.79141	592	
280.80814	160	
280.86907	148	
280.94238	120	
281.98781	222	
283.08172	96	
288.11880	138	
289.88373	166	1+
290.95957	100	
291.43916	92	
292.43637	102	
293.04943	88	
293.76467	92	
294.35992	96	1+
295.01797	132	
295.15002	150	
295.85110	128	
298.21630	110	
298.79864	184	
299.13866	140	
299.87250	150	
301.07862	102	
302.22174	156	
302.24398	168	
302.26444	92	
302.80496	110	
303.72633	118	
303.80733	114	
303.94619	136	
304.03616	118	
307.27625	172	
307.30679	176	
307.88999	124	
308.29451	198	
308.81216	158	
310.03955	92	
310.30685	138	
310.34673	148	
310.80834	132	1+
311.99296	86	
315.28227	102	
316.81540	172	
317.60074	116	
317.85475	96	
318.93854	202	
319.08257	132	
320.16277	90	
320.29770	256	1+
320.80104	100	
320.92147	196	1+
321.11372	90	
323.01817	1120	1+
323.11159	136	
323.16507	120	
323.23706	244	
324.23495	126	
324.89293	174	
326.15821	130	
326.39008	88	
327.15782	92	
328.19219	158	
328.31508	168	
328.80080	126	
331.30870	92	
334.06777	88	
334.98430	148	
335.32655	94	
336.94415	108	
337.11378	88	
338.11764	184	
338.34391	324	1+
339.73623	92	
340.20244	138	
340.99825	100	
341.19743	88	
341.35647	108	
342.26871	214	1+
342.31686	100	
347.11508	128	
347.77731	86	
349.11143	114	
350.35260	108	
355.23138	86	
356.16113	204	1+
356.28985	98	
357.07826	110	
358.20078	124	
359.18782	90	
360.28077	100	
360.35780	140	
362.03057	138	
362.80709	88	
364.04291	134	
364.36082	238	1+
END IONS

###FS:    #m/z: 322.93000 #charge 1+
###MS: 22
###MSMS: 23
BEGIN IONS
TITLE=Cmpd 16, +MS2(322.9300), 28.0-35.0eV, 0.5min #23
RTINSECONDS=28.018
SCANS=22-23
PEPMASS=322.93000	772248
CHARGE=1+
192.88872	216	
198.87878	80	
201.04466	202	
205.94809	330	1+
208.13041	100	
212.89438	116	
214.89333	192	
215.03899	84	
217.97131	86	
219.95015	80	
221.55454	122	
221.94783	122	
223.95449	194	
223.97734	86	
224.97689	216	
225.88365	82	
227.11156	82	
227.14769	82	
228.08585	84	
228.12850	102	
230.01131	78	
230.90502	120	
231.12237	112	
231.88826	80	
233.83142	90	
233.89591	138	
236.04657	84	
236.07505	86	
237.06462	118	
238.93878	158	
238.95336	92	
239.07752	114	
239.20789	158	
240.87831	292	1+
240.93988	1592	
240.99266	122	
241.94107	1400	
242.94106	3962	1+
243.03477	86	
243.13748	100	
244.93932	868	1+
246.15777	106	
246.97655	190	
247.09622	106	
247.81076	100	
248.12579	120	
248.49560	82	
248.98376	120	
249.02654	144	
249.99989	86	
250.92906	78	
250.94792	124	
251.88290	80	
254.86355	82	
255.14395	104	
257.05808	80	
257.79491	108	
257.91103	138	
258.16953	84	
258.84686	106	
259.99987	88	
260.16839	212	1+
260.83415	94	
261.47282	86	
262.82994	132	
262.97197	80	
262.98700	140	
263.05180	122	
263.08301	176	1+
264.87139	90	
265.02474	88	
265.05976	456	1+
265.85923	80	
266.58660	82	
266.86741	140	
267.00351	130	
267.63218	90	
267.93894	116	
268.05776	124	
268.96153	130	
269.00358	146	
269.03013	136	
269.15511	90	
269.17721	88	
269.74060	90	
270.08038	78	
271.12451	84	
271.76210	90	
271.85532	80	
272.38977	84	
273.79318	118	
274.05160	184	1+
274.39362	82	
275.80939	100	
276.92493	204	1+
277.01181	84	
278.13085	86	
278.23706	308	1+
278.60195	82	
279.08904	746	1+
279.15464	128	
279.94413	114	
280.27252	78	
280.96192	78	
281.04873	142	
281.29122	80	
282.22314	86	
282.91432	86	
283.06969	220	1+
284.29165	548	
284.85274	152	
286.01978	126	
288.05960	134	
288.16369	80	
288.96061	106	
289.45537	80	
289.88077	136	
290.24185	94	
292.11257	174	1+
294.18953	94	
295.28375	86	
295.78404	86	
296.86133	78	
297.78524	108	
298.01634	88	
298.98852	100	
302.20884	86	
302.24543	140	
302.87288	96	
303.28564	86	
304.21202	90	
304.25744	78	
304.94128	78	
305.29475	86	
306.04859	80	
306.27942	78	
306.68019	94	
306.82442	92	
306.87937	438	1+
307.03962	146	
307.79695	130	
308.29178	252	
309.12158	80	
309.30412	780	1+
309.98347	94	
310.14290	122	
310.26466	88	
310.30911	644	1+
311.02474	120	
311.83240	82	
312.03403	114	
313.02907	108	
313.10571	80	
315.87883	86	
316.30216	86	
317.92693	90	
322.98479	82	
323.23699	634	1+
323.87895	94	
324.20614	192	
324.89207	232	
324.99620	94	
325.13987	92	
325.17324	90	
325.89772	142	
326.17210	84	
326.34090	84	
END IONS

###FS:    #m/z: 340.94060 #charge 1+
###MS: 22
###MSMS: 24
BEGIN IONS
TITLE=Cmpd 17, +MS2(340.9406), 28.0-35.0eV, 0.5min #24
RTINSECONDS=28.79
SCANS=22,24
PEPMASS=340.94060	359422
CHARGE=1+
45.47632	112	
186.06986	88	
189.85918	94	
192.92051	82	
194.92274	82	
197.88595	82	
200.14661	84	
204.10556	102	
205.10174	100	
205.94958	262	1+
207.11319	88	
210.90208	102	
210.93857	110	
212.87999	102	
213.93993	1434	1+
215.88669	628	1+
215.93555	186	
217.88300	360	
218.65540	108	
219.15126	92	
219.92091	102	
220.07011	92	
221.89193	110	
221.94358	150	
222.97440	104	
223.96131	82	
224.97296	108	
225.13012	90	
226.44399	100	
226.94643	124	
228.16926	84	
230.88978	160	
231.88019	168	
231.89772	82	
231.94918	1024	1+
232.01736	80	
232.89013	546	1+
233.06415	92	
233.10540	84	
233.89445	470	1+
233.95596	126	
235.89741	184	1+
236.96428	106	
238.88121	86	
239.02917	82	
240.23172	206	
241.23399	112	
241.41759	88	
242.94071	108	
242.96162	86	
244.95640	86	
245.87769	80	
246.53305	94	
246.97559	390	1+
248.13190	86	
248.15124	98	
249.09799	98	
249.85635	116	
249.90185	166	
249.96076	410	1+
249.98979	114	
250.16681	94	
251.90399	116	
253.10573	82	
254.96570	588	
255.08018	134	
255.13272	102	
256.00795	94	
256.03732	98	
256.08422	90	
256.91584	120	
257.07317	122	
258.16969	86	
258.79920	106	
258.84497	318	1+
258.89612	88	
258.94720	196	1+
258.95911	114	
259.84797	270	1+
262.96444	130	
263.16543	92	
263.52395	86	
264.07844	100	
264.95928	84	
265.02050	130	
265.42122	86	
266.22169	82	
267.13735	342	
268.05640	86	
268.29640	82	
268.61567	82	
269.03208	92	
270.23377	94	
271.93513	340	1+
272.93755	286	1+
276.07454	100	
276.85144	134	1+
278.90819	200	1+
279.96697	136	
281.05481	312	1+
282.82430	112	
282.85652	170	
285.02235	266	1+
285.68845	104	
286.50693	94	
286.87017	132	
287.41181	88	
288.94710	84	
289.08057	162	
289.23106	122	
290.08252	96	
292.02216	86	
292.45892	92	
292.93178	92	
293.85515	82	
293.87830	88	
294.82740	110	
295.83897	80	
295.86637	82	
296.04181	82	
296.97031	102	
297.97667	164	
298.30648	154	
299.41829	82	
299.91479	220	1+
302.16856	128	
302.88162	114	
302.96726	134	
303.17619	116	
304.37298	86	
304.77399	112	
304.91088	108	
306.79068	170	
306.88006	96	
306.99670	82	
307.81132	170	
308.29370	578	1+
309.89444	110	
311.02458	94	
312.85944	102	
313.02375	256	
313.64378	82	
314.30739	92	
314.95206	88	
315.45334	108	
321.02350	84	
322.30889	186	1+
322.98620	82	
323.88570	84	
324.29170	114	
324.89259	186	
325.13960	146	1+
325.29493	90	
325.89618	90	
326.10826	96	
327.12466	94	
327.18466	84	
328.15377	128	
328.18731	172	
328.25149	92	
329.87916	104	
331.19224	92	
335.78380	112	
336.80140	106	
337.09104	146	1+
337.18593	88	
338.21739	220	1+
338.31802	98	
340.91883	92	
342.61456	92	
342.90239	188	
343.90960	92	
344.20949	84	
345.17462	90	
END IONS

###FS:    #m/z: 363.95657 #charge 1+
###MS: 22
###MSMS: 25
BEGIN IONS
TITLE=Cmpd 18, +MS2(363.9566), 28.0-35.0eV, 0.5min #25
RTINSECONDS=29.5625
SCANS=22,25
PEPMASS=363.95657	204202
CHARGE=1+
62.68846	112	
189.86054	348	1+
191.85838	156	
196.88203	196	
205.95056	142	
207.87074	296	1+
209.94410	274	
210.88101	324	1+
210.93859	276	
212.87905	1384	1+
213.95103	130	
217.17094	96	
217.89345	92	
222.95270	742	1+
223.82939	106	
224.94894	860	1+
224.97373	114	
225.88417	180	
225.97179	168	
226.88148	112	
226.90859	110	
226.94747	2818	1+
226.97313	264	
227.92977	284	
228.89408	666	1+
228.94249	2170	
230.88933	2302	1+
232.88601	208	
233.95393	118	
234.87941	134	
236.99277	90	
237.12882	102	
238.83941	92	
238.89623	94	
238.94047	110	
240.94132	500	
240.96238	614	1+
241.83364	200	1+
241.91494	126	
241.93896	1236	1+
242.94137	768	1+
244.03141	160	1+
244.95641	1024	1+
245.94303	164	
246.90407	116	
246.95348	1864	1+
246.97656	164	
247.81091	126	
248.85070	168	
248.90033	764	1+
249.99327	196	
250.94806	380	1+
251.04552	120	
251.79801	106	
252.04852	104	
252.94341	146	
253.90596	192	
258.97112	178	1+
260.06932	108	
260.90324	100	
260.97025	392	1+
261.83492	102	
262.08464	90	
262.92813	104	
263.00215	150	
264.08277	182	1+
264.51758	100	
264.60751	92	
264.96390	114	
266.78850	132	
266.81341	252	1+
266.99378	92	
267.78287	156	
267.97353	196	
268.96147	116	
269.79688	90	
269.96786	392	1+
271.00448	146	1+
271.91517	120	
273.99030	116	
275.15478	150	
276.85930	196	
278.85332	106	
279.10779	106	
279.24778	118	
280.79395	628	1+
281.86675	174	
282.23496	180	
282.25601	90	
283.06809	196	
283.15202	90	
283.79122	110	
283.85371	468	1+
283.98778	144	
284.08148	144	
284.25438	94	
284.84050	344	1+
285.15232	114	
286.40521	90	
286.89965	94	
286.92254	184	
287.03084	92	
288.78625	138	
288.87314	178	
288.91505	120	
291.93690	124	
292.12689	104	
292.43672	154	
292.86407	120	
293.08724	90	
294.06121	94	
294.28723	136	
294.85252	126	
294.86996	116	
295.93128	98	
297.80865	182	
297.91049	178	1+
298.08431	94	
298.80054	1002	1+
299.86888	148	
301.80217	138	
301.86196	882	1+
302.22476	226	
302.80308	344	1+
303.80722	290	1+
303.85754	794	
303.94999	166	
304.18610	100	
304.26195	108	
305.27980	104	
305.55354	96	
306.79259	314	1+
307.13235	212	1+
307.28357	172	
307.78435	104	
308.29493	540	1+
308.83296	90	
308.93172	100	
309.00794	274	1+
309.31829	162	
309.88855	92	
309.92376	142	1+
310.30822	168	
313.03158	152	
313.45247	100	
313.85426	260	1+
314.79511	116	
317.43226	90	
318.81306	152	
318.93614	110	
320.81644	344	1+
321.81964	252	1+
321.86488	184	
322.31257	196	1+
322.93046	100	
323.13024	104	
324.02415	234	1+
324.88384	102	
325.00815	222	1+
326.87893	108	
328.31390	92	
328.89107	142	
329.81485	186	1+
329.87495	98	
330.18066	106	
331.29615	102	
333.85916	104	
336.94336	136	
337.95246	186	1+
339.82995	236	
339.85526	96	
341.18203	118	1+
342.92140	128	
343.83128	94	
343.90559	122	
344.18075	128	
348.31728	436	1+
349.24872	92	
350.33992	138	
351.33897	202	
352.88571	256	
356.05587	120	
357.00352	100	
357.02212	120	
359.95109	128	
361.20717	158	
363.21633	150	
364.93836	104	
365.52482	94	
366.13867	116	
366.34467	122	
366.85493	106	
367.32875	272	
367.79869	108	
368.22801	100	
368.42036	144	
368.90262	164	
END IONS

###FS:    #m/z: 340.94077 #charge 1+
###MS: 26
###MSMS: 27
BEGIN IONS
TITLE=Cmpd 19, +MS2(340.9408), 28.0-35.0eV, 0.6min #27
RTINSECONDS=33.226
SCANS=26-27
PEPMASS=340.94077	395704
CHARGE=1+
189.86397	92	
190.86547	92	
194.92607	94	
196.08682	106	
196.88875	98	
203.95637	96	
208.92042	96	
212.87548	248	1+
213.09359	148	
213.89811	114	
213.93832	1152	1+
215.88657	886	1+
215.93477	380	1+
217.88182	620	1+
217.91001	92	
221.89197	120	
222.95206	188	
223.96018	198	
225.06463	108	
226.20557	98	
226.89413	120	
226.91347	88	
228.95094	124	
230.89381	142	
231.89545	298	
231.94743	1662	1+
232.85043	90	
233.89634	562	1+
234.91592	124	
235.89187	212	
236.90602	90	
237.90676	90	
238.45237	100	
239.24527	92	
239.90794	220	1+
240.22871	404	1+
240.24787	86	
240.83361	154	
242.82702	268	1+
242.94286	220	
243.89262	120	
244.88188	124	
246.97364	344	1+
247.06544	102	
248.02953	130	
248.95134	140	
248.98450	268	1+
249.04063	144	
249.71665	88	
249.91993	122	
249.96039	196	
251.36086	92	
251.51080	100	
252.06011	98	
252.07339	178	
252.23966	96	
252.93178	106	
253.91083	140	
254.94410	86	
254.96517	740	1+
255.07581	230	
255.11094	102	
256.10513	124	
256.91272	252	1+
256.94951	94	
256.96517	140	
257.84463	546	1+
257.89554	134	
258.04226	110	
258.84889	466	1+
258.88235	132	
259.90910	90	
259.96602	126	
260.93496	114	
262.83188	94	
263.00180	104	
263.09516	112	
264.16413	92	
266.86122	118	
266.99817	132	
268.80767	102	
268.84107	186	
269.00317	190	
272.93232	394	
273.22320	118	
273.80316	104	
274.06935	144	
274.86069	168	
276.07658	92	
276.85739	170	
278.84780	210	1+
279.09190	122	
279.44475	106	
279.96498	298	
280.24299	102	
280.25926	150	
281.04800	92	
281.99813	146	
282.28050	134	
282.87727	96	
284.01949	162	
285.78787	190	1+
285.86222	162	
288.42178	86	
289.00246	102	
289.87694	114	
290.05880	104	
290.85326	212	1+
291.75781	92	
291.91119	100	
292.81791	98	
292.92812	116	
293.00541	90	
293.08285	92	
293.87605	168	1+
293.91258	90	
294.10140	102	
294.17495	92	
294.83962	146	
295.10715	110	
295.17850	92	
295.97500	158	
297.38694	92	
297.81251	92	
297.97642	396	
298.42556	116	
299.78446	128	
300.87419	174	1+
302.17489	92	
305.77579	96	
305.87561	156	
306.27307	122	
306.80153	130	
306.88037	100	
308.29437	340	
308.53892	110	
308.79572	114	
310.01031	100	
310.31052	310	
310.41601	104	
310.51563	90	
310.87372	150	
311.86056	180	
312.80987	106	
312.87634	96	
312.95013	100	
313.02833	104	
313.23353	100	
314.14818	96	
315.29651	94	
316.26196	114	
316.86589	96	
316.93800	90	
317.22318	106	
317.86644	128	
319.10601	90	
320.29397	150	
321.12885	212	1+
321.31218	104	
323.23780	146	
323.31877	298	1+
324.29051	392	1+
324.89148	130	
325.66252	94	
326.17098	250	1+
326.89087	98	
327.80007	138	
329.31792	88	
329.87663	94	
340.36194	92	
340.42693	90	
341.09673	90	
341.25016	118	
341.90060	230	1+
342.00123	114	
342.21139	158	1+
345.31753	96	
END IONS

###FS:    #m/z: 363.95668 #charge 1+
###MS: 26
###MSMS: 28
BEGIN IONS
TITLE=Cmpd 20, +MS2(363.9567), 28.0-35.0eV, 0.6min #28
RTINSECONDS=34.001
SCANS=26,28
PEPMASS=363.95668	205278
CHARGE=1+
61.28566	102	
187.86957	136	
189.86265	230	
191.85652	230	
197.88448	122	
205.95019	134	
206.97410	232	1+
207.87691	252	1+
208.94024	634	1+
209.91837	124	
210.88293	860	1+
212.87893	1546	1+
214.89521	172	
222.95069	764	1+
223.97012	258	1+
224.94810	1310	1+
225.88252	124	
226.94685	3852	1+
226.97253	354	
227.93338	262	
228.89427	732	
228.94167	2620	1+
229.48999	108	
230.88735	2940	1+
231.39689	90	
234.14445	136	
234.87344	110	
237.91434	94	
238.79942	120	
239.79300	100	
240.88505	96	
240.94161	446	
240.96002	538	1+
241.94243	556	
242.80769	92	
242.94243	1696	1+
243.83582	100	
243.96117	234	
244.95702	1736	1+
245.94837	1838	1+
246.90606	310	
246.95272	1524	1+
246.97602	398	1+
248.80195	136	
248.89972	748	1+
250.89426	142	
250.95404	118	
251.21402	128	
251.90988	102	
252.23309	118	
252.90254	452	1+
252.94071	178	1+
253.42880	96	
253.84208	116	
253.90594	384	1+
257.13588	146	
257.46175	100	
258.84745	146	
258.97352	222	1+
260.96862	492	1+
261.05668	118	
262.21608	92	
262.44654	94	
262.85346	168	
263.23255	202	1+
264.81568	290	1+
264.84741	164	
265.04618	124	
265.58492	126	
265.97416	122	
266.90687	278	1+
267.13935	182	
267.82405	134	
267.97325	322	
268.81128	142	
268.97449	214	
269.84732	94	
269.96649	124	
270.81134	114	
272.85233	90	
274.86354	96	
276.41715	92	
276.85323	96	
277.85753	100	
277.91942	260	1+
278.85174	200	
279.85406	132	
280.26115	238	1+
280.79152	392	1+
281.40254	98	
281.84876	130	
282.83246	132	
283.78963	478	1+
283.84943	634	1+
283.86936	184	1+
283.98792	130	
284.05600	100	
284.82550	280	
284.98646	92	
285.84349	146	
288.11056	98	
290.78813	126	
290.85728	300	1+
292.25804	248	
292.97561	96	
293.03040	104	
293.11995	136	
294.92825	182	
295.93065	112	
297.60546	90	
297.80856	292	
298.12879	96	
298.14863	238	1+
298.40664	92	
298.58705	128	
298.80260	958	1+
299.00482	130	
299.86774	94	
301.79937	416	1+
301.86086	794	1+
302.03030	94	
303.06125	114	
303.10389	94	
303.85480	826	1+
303.94621	250	
304.22024	112	
305.28077	106	
305.89243	158	1+
306.08884	102	
306.18394	98	
306.43534	134	
306.78132	106	
306.79902	112	
306.85236	100	
307.28620	656	1+
307.39593	116	
308.03215	108	
308.29123	418	1+
308.30560	154	
308.78941	98	
308.89277	122	
310.16315	138	
310.28884	92	
310.87709	110	
311.86095	288	1+
313.28558	262	1+
314.93194	268	1+
315.31338	102	
315.81382	122	
316.80243	210	1+
316.89027	108	
317.00354	98	
318.44177	108	
319.82120	156	
320.82757	122	
321.30434	92	
321.81798	362	1+
321.85945	102	
321.93036	406	1+
322.44893	100	
322.93357	302	1+
323.01862	252	1+
323.82158	166	1+
325.80899	220	1+
325.87097	284	1+
325.90200	100	
326.15487	104	
327.27775	98	
329.81031	150	
332.09539	136	
334.32163	102	
335.02165	258	1+
336.95132	206	
337.94805	112	
337.97021	136	
338.93302	110	
339.82639	110	
342.17525	206	1+
343.17762	152	1+
343.27319	96	
343.91298	112	
344.29004	92	
344.31115	134	
345.13287	98	
347.15489	92	
347.30349	122	
347.33964	112	
348.13678	90	
349.32054	374	1+
351.10582	108	
351.22971	106	
351.33465	116	
352.88815	138	
354.01491	92	
356.41511	90	
357.05760	138	
357.87481	100	
358.92606	214	1+
359.34087	130	
361.17724	98	
361.19535	126	
363.02047	120	
364.19948	264	1+
365.08668	90	
365.31613	148	
365.78011	122	
367.32778	146	
368.83770	98	
END IONS

###FS:    #m/z: 336.94591 #charge 1+
###MS: 26
###MSMS: 29
BEGIN IONS
TITLE=Cmpd 21, +MS2(336.9459), 28.0-35.0eV, 0.6min #29
RTINSECONDS=34.773
SCANS=26,29
PEPMASS=336.94591	105290
CHARGE=1+
177.63671	92	
189.86770	84	
198.09164	88	
205.95281	132	
206.92207	122	
206.98007	86	
208.98218	132	
210.89775	148	
210.99143	98	
211.94421	3308	1+
212.87821	1074	1+
213.93975	1320	1+
215.88644	494	1+
215.93461	162	
217.88273	194	1+
219.89904	88	
220.82853	104	
223.95891	156	
223.97107	176	
224.95728	102	
224.97534	90	
228.89370	244	
228.91290	110	
229.19229	84	
229.91075	86	
229.95517	3278	
230.52368	88	
230.88834	1246	1+
230.95861	92	
231.94962	1638	1+
232.22301	108	1+
232.88489	116	
233.04176	216	
233.89637	448	
233.94910	92	
235.94302	124	
238.90233	236	1+
240.00031	156	
240.94142	104	
242.85096	212	1+
245.22735	86	
245.44210	168	
246.90716	154	
246.97495	122	
247.04410	88	
247.08266	92	
247.96408	602	1+
248.89992	188	
248.98387	108	
249.01595	88	
249.83922	138	
249.95649	144	
250.97905	102	
251.03852	216	
252.22583	86	
252.96993	1688	1+
253.21572	86	
254.09331	110	
254.96468	1312	1+
255.07426	298	
255.44246	88	1+
256.37517	92	
257.07159	106	
257.24882	98	
257.83636	270	1+
257.91100	92	
260.44163	88	
261.83253	134	
262.20183	104	
263.55775	84	
266.10244	206	1+
266.86712	106	
267.14018	106	
267.52148	104	
267.84118	204	
268.83885	416	1+
269.99507	96	
270.48204	88	
270.97985	110	
271.91604	100	
272.14080	84	
273.88143	106	
274.85853	118	
274.94510	102	
274.96345	90	
275.93521	96	
276.16407	108	
276.85496	202	
277.07581	90	
277.92246	84	
277.97078	84	
278.83477	204	
279.83761	84	
281.45787	90	
281.89522	86	
282.04639	160	
284.36308	102	
285.03929	86	
285.30052	92	
285.84871	176	
286.02405	90	
286.17696	92	
286.86572	116	
287.40351	86	
287.91152	96	
288.40966	84	
288.92466	182	1+
289.13820	96	
290.07648	90	
290.85532	286	1+
292.25963	92	
293.06939	128	
293.10715	170	
293.20148	92	
293.27439	190	1+
293.85697	88	
293.87829	306	1+
293.89702	84	
295.00278	116	
295.97151	418	1+
296.80785	96	
296.83668	100	
297.25890	100	1+
297.82983	90	
297.86816	90	
298.42590	136	
298.53583	86	
298.59252	112	
299.99721	84	
300.74426	94	
301.41538	96	
302.81530	106	
303.60017	94	
303.94417	96	
304.28952	100	
305.26046	90	
305.78446	88	
305.82231	98	
306.87881	432	1+
307.11069	94	
308.29050	174	
308.59944	90	
308.92303	98	
309.80414	92	
309.87328	350	1+
309.88571	124	
313.43050	102	
313.57163	90	
315.16199	108	
315.86001	84	
316.15926	124	
316.39181	86	
318.45893	84	
321.29242	112	
323.30050	130	
324.89713	152	
325.29480	86	
325.90682	146	
327.28239	162	
327.30658	100	
328.05372	104	
328.18700	100	
329.19976	100	
329.75269	90	
329.87115	144	
330.80840	100	
332.75428	82	
334.11286	108	
334.17796	92	
334.30558	126	
336.33628	92	
337.91689	118	
338.12443	102	
339.61882	94	
342.20339	140	
END IONS

###FS:    #m/z: 340.94045 #charge 1+
###MS: 30
###MSMS: 31
BEGIN IONS
TITLE=Cmpd 22, +MS2(340.9405), 28.0-35.0eV, 0.7min #31
RTINSECONDS=38.4615
SCANS=30-31
PEPMASS=340.94045	279614
CHARGE=1+
74.43437	94	
183.26152	98	
189.86528	144	
192.92483	124	
197.87043	96	
198.99478	94	
200.86240	112	
205.94895	404	1+
206.97259	158	1+
208.95841	126	
210.93584	144	
211.97282	118	
213.87953	308	1+
213.93934	698	1+
213.98883	86	
214.89709	108	
215.88534	554	1+
215.93620	112	
217.88765	176	
218.87820	312	1+
221.94402	126	
223.95870	192	
224.97405	396	
225.88538	136	
228.62596	94	
228.94963	184	
230.89058	372	1+
231.49776	102	
231.94985	818	1+
233.13560	92	
233.89767	862	1+
233.94607	100	
234.97840	86	
235.87339	96	
235.89245	176	
235.95484	204	1+
238.04996	116	
238.91531	92	
239.04066	110	
239.78624	136	
239.89774	372	1+
239.92263	92	
240.22955	620	1+
240.83652	140	
240.96366	158	
241.84006	114	
241.86428	98	
241.88388	192	
241.95378	172	1+
243.89312	230	
246.89971	98	
246.97610	136	
247.97944	142	
248.91296	88	
249.90290	236	1+
249.95997	464	1+
250.99194	154	
251.93012	104	
252.00717	86	
252.23176	142	
252.88926	234	1+
253.09457	92	
254.96451	458	1+
255.07401	534	1+
255.13598	92	
255.84883	192	1+
256.27113	90	
256.41276	86	
256.90611	160	
256.96230	132	
257.79434	116	
258.06456	108	
258.14038	124	
258.82887	94	
258.85145	164	
258.90063	150	
258.91435	174	
258.98382	126	
259.85569	138	
259.91242	226	1+
260.14203	94	
260.83198	148	
261.84403	140	
262.38439	116	
263.07348	274	1+
263.10532	92	
264.07417	262	1+
266.10360	88	
266.24446	184	
266.99907	102	
267.03590	86	
267.13737	358	1+
267.99773	94	
268.46629	112	
268.84009	204	
269.83842	140	
272.93444	308	
273.78998	88	
275.84495	106	
275.85924	116	
276.26627	86	
276.85511	488	1+
277.93208	104	
277.96350	124	
278.24627	148	
278.84531	426	1+
279.82557	126	
279.96259	144	
280.21321	90	
280.79295	100	
281.10474	168	
281.88867	100	
282.27863	128	
283.78794	146	
284.29345	92	
287.65313	126	
289.78532	182	
289.88444	112	
290.85928	148	
292.43830	90	
293.44698	86	
293.85176	270	1+
296.04275	104	
296.25971	88	
296.97331	562	1+
298.09579	88	
299.94077	150	
301.19161	94	
302.17502	112	
302.42241	92	
302.88425	106	
303.12108	154	
303.87621	92	
304.25556	104	
305.09757	86	
305.22416	94	
305.95894	92	
306.79852	144	
306.88143	188	
307.30910	190	
307.84893	94	
307.88379	144	
308.28926	254	1+
309.89216	98	
310.04606	90	
310.81005	130	
310.88278	216	1+
312.84068	108	
313.03179	148	
315.00389	112	
315.27237	92	
318.59396	128	
321.82062	102	
321.89352	86	
322.13815	120	
322.29840	94	
322.87932	94	
323.24187	96	
323.66301	86	
323.67806	88	
323.74178	112	
324.28998	152	
324.89034	346	1+
325.17284	316	1+
326.11110	116	
326.85189	98	
328.19630	94	
328.81423	116	
329.82858	120	
329.87527	88	
330.81164	120	
331.86323	98	
332.29155	180	1+
335.17008	130	
337.15115	138	
337.36410	104	
339.06894	92	
339.38138	108	
340.90509	146	
342.09139	94	
342.19845	104	
342.90303	234	
END IONS

###FS:    #m/z: 363.95644 #charge 1+
###MS: 30
###MSMS: 32
BEGIN IONS
TITLE=Cmpd 23, +MS2(363.9564), 28.0-35.0eV, 0.7min #32
RTINSECONDS=39.242
SCANS=30,32
PEPMASS=363.95644	111512
CHARGE=1+
189.60566	92	
189.86363	394	1+
189.99303	102	
191.85902	332	1+
196.88038	106	
198.43051	98	
205.00872	96	
207.87210	204	
207.94705	118	
208.95597	98	
209.94451	1114	
210.88160	250	1+
212.87910	1852	1+
222.95214	916	1+
224.89026	216	
224.94841	1108	1+
225.97355	246	
226.88707	314	1+
226.94618	3460	1+
226.96800	248	
227.92954	132	
228.89436	254	
228.94143	3126	1+
229.49195	114	
229.89352	130	
230.88899	2922	1+
231.10825	124	
232.88580	466	1+
233.95527	114	
234.43647	100	
234.88134	200	
236.99667	102	
239.16982	92	
239.50609	104	
240.83470	212	1+
240.94035	622	
240.96245	818	1+
241.12031	100	
241.94282	862	
241.98839	104	1+
242.79555	106	
242.94114	2908	1+
243.83231	338	1+
244.93954	412	
244.95763	1346	1+
245.94482	364	
246.80598	152	
246.91789	136	
246.95247	1474	1+
246.97305	286	
247.80622	150	
247.99485	166	1+
248.80505	118	
248.89990	1040	1+
250.89379	100	
250.94760	228	
250.96781	116	
251.07324	100	
251.79561	118	
251.95060	106	
252.89876	456	1+
253.90479	330	1+
254.08257	190	
257.96653	358	1+
258.84358	366	1+
259.44267	146	
259.87089	92	
260.93090	96	
260.96903	288	1+
261.84292	192	
261.88895	130	
262.84575	186	1+
263.21930	100	
263.52335	94	
263.97943	154	
264.78046	166	1+
264.81662	336	1+
265.90729	98	
265.97272	142	
266.78406	240	1+
266.81325	310	
266.89888	116	
267.13306	126	
267.81166	156	
267.97322	458	1+
268.05260	230	1+
268.81350	138	
268.95902	246	
269.84099	184	
269.95587	252	
269.97387	338	
270.95991	142	
271.91664	244	
272.84524	174	
273.89270	152	
274.25162	104	
276.85445	456	
277.06988	106	
277.86076	204	
277.93772	116	
279.60923	118	
279.79640	116	
280.07270	94	1+
280.79088	894	1+
281.85891	192	
282.78831	524	1+
283.06926	180	
283.78698	464	1+
283.82895	136	
283.85322	232	
283.89000	100	
283.96944	108	
283.98597	116	
284.65176	92	
284.85141	200	
285.38363	98	
285.84607	556	1+
287.00610	98	
288.84009	242	1+
288.86990	192	1+
291.26353	252	1+
291.79568	130	
292.92653	284	1+
293.87081	102	
294.27870	126	
294.86453	328	1+
296.81122	214	
297.10874	108	
297.80912	252	
298.80451	644	
299.08235	144	
299.80498	348	
299.86760	286	1+
299.88255	152	
300.79830	774	1+
301.24446	220	1+
301.86034	1676	1+
302.22483	138	
302.41828	96	
303.80483	360	1+
303.85577	768	
303.94243	96	
304.26176	130	
305.37007	94	
306.28247	392	1+
306.43558	326	1+
306.79003	154	
306.85351	124	
306.93503	176	
307.31189	142	
307.81921	296	1+
307.87436	212	1+
308.82292	254	1+
309.29706	144	
310.30448	100	
312.86676	304	1+
312.95038	120	
314.97777	152	
316.81624	358	1+
317.94233	92	
319.11785	102	
319.82591	104	
319.87462	140	
319.99423	110	
321.17762	92	
321.81865	442	1+
321.86827	184	
322.29971	192	1+
322.32454	162	
322.89861	96	
322.93774	178	
323.24070	106	
323.81804	108	
324.32770	198	
324.87482	116	
324.89517	500	1+
324.99632	148	
325.87550	116	
326.61824	98	
326.87265	114	
326.94935	96	
327.06890	94	
327.30312	392	1+
327.88048	102	
328.82351	148	
329.86985	200	
334.98448	92	
336.93942	426	1+
339.82914	170	
340.14581	172	
340.94375	114	
341.10026	94	
342.05322	134	
342.07598	108	
344.40986	176	
349.31939	256	
349.83191	106	
350.33865	104	
351.11019	94	
351.33988	206	
351.78204	96	
352.88619	274	1+
353.39845	94	
353.91589	100	
357.05489	152	
358.99744	92	
361.35809	208	
364.30612	158	1+
365.38799	218	
366.93029	98	
END IONS

###FS:    #m/z: 336.94583 #charge 1+
###MS: 30
###MSMS: 33
BEGIN IONS
TITLE=Cmpd 24, +MS2(336.9458), 28.0-35.0eV, 0.7min #33
RTINSECONDS=40.014
SCANS=30,33
PEPMASS=336.94583	88504
CHARGE=1+
69.44218	92	
147.98622	92	
185.96583	84	
185.99766	96	
194.02703	94	
202.01458	92	
205.95147	124	
205.97251	104	
206.88684	92	
206.98609	92	
207.97393	94	
209.94229	252	
211.94405	2374	1+
212.87877	1050	1+
213.94014	1552	1+
215.88715	154	
216.88303	548	1+
223.96034	288	1+
223.97934	114	
224.08878	102	
225.89367	218	1+
228.89436	308	
229.08641	102	
229.85516	122	
229.95487	2612	
230.08414	110	
230.89002	1152	1+
231.12235	82	
231.95118	1084	1+
232.88855	164	
233.71140	90	
233.89815	536	1+
233.94941	144	
234.05963	216	1+
234.82731	92	
235.87136	134	
235.89529	150	
236.11946	190	
236.89435	280	1+
237.06546	140	
238.24535	104	
239.95477	128	
240.64388	86	
240.83278	116	
244.05222	134	
244.07129	84	
246.49624	100	
246.59862	102	
247.02009	122	
247.96324	430	1+
248.03329	140	
248.46650	84	
248.90250	550	1+
249.12182	92	1+
249.95889	672	1+
249.99204	126	
250.91127	94	
250.92592	96	
250.98457	196	
251.66481	96	
252.23099	134	
252.97165	1926	1+
253.51483	96	
253.84321	82	
253.90248	194	
254.13678	96	
254.90705	126	
254.96511	1208	1+
255.05541	142	
255.07641	516	1+
255.09616	146	
255.88177	324	1+
256.84682	198	
257.84554	428	1+
258.84366	258	1+
258.96641	196	1+
260.02484	236	1+
260.83007	86	
262.67564	88	
263.22523	98	
263.38675	84	
264.93103	88	
265.06533	124	
265.95093	82	
266.14152	92	
267.84121	152	
268.84104	200	
269.84247	216	1+
270.43376	88	
270.64577	118	
271.72783	86	
271.92017	84	
272.84106	130	
272.93317	86	
272.97397	94	
272.99017	100	
273.79377	274	1+
273.81226	92	
275.19777	104	
275.84350	90	
276.85386	700	1+
276.96053	86	
277.83708	120	
278.83184	98	
278.84784	94	
279.95936	148	
280.26247	118	
280.87175	94	
281.91584	98	
282.04133	82	
282.88282	82	
283.36644	102	
286.25185	148	1+
286.84965	294	1+
289.94251	96	
290.04580	224	1+
290.85772	278	1+
291.26122	88	
292.93318	122	
292.99126	224	1+
293.10846	168	
294.86826	92	
295.42412	134	
295.97930	116	
296.30382	92	
296.86409	90	
296.95056	200	1+
297.01451	88	
297.97317	148	
297.99501	112	
298.01276	194	
299.81426	84	
300.28037	86	
300.85715	84	
302.40332	94	
302.71713	100	
303.03574	100	
303.10842	96	
303.69640	108	
303.91294	84	
304.88796	256	1+
305.79492	82	
305.91758	88	
306.27464	144	
306.37518	90	
307.30217	202	
308.30201	122	
308.79366	92	
308.81276	94	
308.86387	308	1+
309.29368	162	
309.42496	106	
309.81053	120	
309.89091	170	1+
312.07532	86	
314.03862	86	
314.40289	88	
316.88533	86	
317.74722	86	
318.59736	86	
319.22885	96	
319.57541	88	
319.67631	102	
321.15814	90	
321.87778	86	
323.01899	82	
323.81903	96	
323.88563	204	
324.07351	84	
324.19068	84	
324.89483	354	
324.95604	100	
326.78277	86	
326.82295	132	
327.98487	92	
329.87211	116	
330.32369	92	
331.52758	94	
332.17862	90	
333.84837	86	
334.28304	100	
337.22805	148	
338.77718	98	
341.25270	126	
342.20760	82	
END IONS

###FS:    #m/z: 322.93004 #charge 1+
###MS: 34
###MSMS: 35
BEGIN IONS
TITLE=Cmpd 25, +MS2(322.9300), 28.0-35.0eV, 0.7min #35
RTINSECONDS=43.7275
SCANS=34-35
PEPMASS=322.93004	903720
CHARGE=1+
74.22274	78	
99.28053	86	
176.80160	100	
183.07869	80	
192.88951	266	
195.95605	86	
196.88041	122	
198.83085	90	
201.04174	106	
202.55622	80	
205.94899	700	1+
206.05276	84	
210.89763	156	
212.89675	172	
214.88734	444	1+
218.03934	232	1+
219.13671	82	
219.87344	86	
220.02646	116	
221.45138	84	
221.94364	148	
222.94910	236	
223.95957	652	1+
226.69729	94	
226.91332	96	
227.01711	82	
227.80967	82	
229.06060	78	
230.48251	78	
230.85480	108	
230.89277	116	
230.90479	156	
231.12227	78	
232.93882	92	
233.15216	90	
233.89728	122	
233.97044	88	
236.06928	90	
236.78883	242	1+
238.88133	84	
238.94003	468	
239.08026	136	
239.14504	82	
239.17366	84	
239.90552	272	1+
239.92408	92	
240.08400	78	
240.82109	84	
240.93984	6104	
241.08554	166	
241.94221	5126	
242.01317	164	
242.37264	80	
242.82399	124	
242.94162	14512	1+
243.82249	104	
243.88468	82	
244.04559	124	
244.13850	88	
244.93904	3874	1+
246.97346	396	1+
247.85532	84	
250.94690	86	
251.07268	84	
251.79703	84	
252.93253	88	
253.19034	94	
253.84347	86	
254.04265	78	
254.12135	78	
255.11241	88	
256.42046	88	
256.57987	84	
257.79695	116	
258.85449	78	
259.14162	86	
259.71288	80	
260.06508	86	
260.13213	174	1+
260.83139	390	1+
261.84020	200	1+
263.97803	232	
265.05802	170	
265.88526	114	
266.24470	84	
266.86810	132	
267.79847	150	
267.83403	196	1+
268.86102	86	
269.00703	130	
273.79387	140	
274.02783	78	
275.81023	164	
275.85020	164	
276.08026	150	
276.15472	94	
276.23135	82	
276.80482	108	
276.86153	120	
276.96466	92	
277.26155	80	
278.26056	194	1+
279.09190	802	1+
279.72823	104	
280.85037	228	1+
281.09182	142	
282.93820	216	1+
283.06981	214	
283.24134	124	1+
283.43723	80	
283.60045	92	
283.96546	106	
284.89361	96	
284.90731	142	
285.29814	120	
285.79206	132	
285.86110	80	
286.18496	206	
287.81972	94	
288.09511	84	
288.22834	82	
289.78362	222	1+
289.87873	136	
290.85265	102	
291.89444	102	
291.90962	84	
292.83303	82	
293.27017	226	1+
293.81587	120	
293.85337	106	
295.87685	78	
296.81444	282	1+
299.78677	176	
300.78273	80	
300.82521	82	
300.86778	96	
301.86625	124	
302.24907	132	
302.36318	82	
302.86455	92	
303.19176	84	
303.91359	122	
304.87864	86	
304.89386	152	
305.19830	104	
305.81274	82	
305.88771	282	1+
307.07823	92	
307.30796	120	
308.29209	776	1+
309.21645	82	
309.80989	140	
309.94455	78	
310.04784	134	
310.30982	600	1+
311.12490	166	
311.86040	130	
312.80606	164	
313.02745	226	
313.80446	134	
314.81634	108	
316.26373	104	
317.79355	106	
318.08194	82	
318.82323	92	
319.20428	110	
319.89399	102	
320.26528	82	
321.16080	82	
321.18205	98	
323.24113	508	1+
323.26000	128	
324.45597	90	
324.89311	564	1+
325.00213	96	
328.18903	80	
END IONS

###FS:    #m/z: 336.94568 #charge 1+
###MS: 34
###MSMS: 36
BEGIN IONS
TITLE=Cmpd 26, +MS2(336.9457), 28.0-35.0eV, 0.8min #36
RTINSECONDS=44.5
SCANS=34,36
PEPMASS=336.94568	104108
CHARGE=1+
53.94915	82	
201.04747	82	
205.95010	186	
206.94531	84	
206.97830	100	
211.94456	2448	1+
212.87951	892	1+
213.93964	938	1+
214.88052	838	1+
215.88416	724	1+
215.93741	186	
216.93767	92	
219.03084	174	
220.87610	100	
221.96762	254	1+
223.96114	272	
224.97851	128	
228.04331	90	
229.95450	2130	1+
230.89057	1384	1+
231.11936	86	
231.91430	240	1+
231.95067	1112	1+
232.87133	90	
232.89214	394	1+
233.83738	116	
233.89855	250	1+
233.94723	314	
234.82568	142	
235.89343	320	1+
237.55646	88	
237.79326	80	
238.06365	112	
240.18485	82	
240.83891	206	
240.89146	92	
241.01243	92	
241.05279	82	
242.85850	96	
243.01556	108	
244.95743	166	
245.40615	84	
246.58679	94	
246.98012	122	
247.97049	128	
248.89879	560	1+
248.95469	328	1+
248.98968	94	
249.55960	92	
249.70869	86	
249.95963	210	1+
250.02336	120	
250.49536	94	
250.82919	134	
250.94449	90	
251.05162	112	
251.64320	84	
251.83258	226	1+
251.97067	150	
252.36230	100	
252.94861	84	
252.96957	1676	1+
253.09688	156	1+
253.11891	80	
253.90773	282	
254.90531	204	
254.96528	634	1+
255.07354	392	
256.45583	84	
256.91272	342	
257.13618	94	
257.18385	82	
257.92901	86	
257.94496	92	
257.95865	252	1+
258.02373	82	
258.84043	238	1+
260.83231	256	
261.90796	86	
262.83103	142	
262.88245	82	
264.70940	84	
264.79658	102	
265.02148	90	
265.85575	126	
266.56869	80	
266.84529	90	
266.89142	88	
267.83887	138	
268.84060	540	1+
270.06507	86	
270.84460	160	
271.84447	92	
272.12042	92	
272.39778	102	
272.84695	166	
272.92015	130	
272.97669	126	
275.19372	88	
275.83748	106	
275.86285	126	
276.08844	132	
276.85351	442	1+
277.79720	84	
277.92175	114	
277.96205	142	
278.83990	222	
279.20695	94	
279.25350	360	1+
279.80828	80	
279.84185	122	
281.00386	104	
281.98346	82	
283.11880	82	
283.35244	102	
284.81363	86	
284.86235	138	
285.85045	140	
285.99196	86	
286.84911	690	1+
286.91042	110	
287.33489	102	
289.88431	114	
290.85296	118	
291.29064	96	
291.88020	122	
291.97409	80	
292.00986	84	
292.26187	126	
292.81847	176	
293.10961	96	
293.80897	156	
293.99560	120	
294.06543	142	
294.86271	132	
294.94632	100	
295.09413	96	
295.87903	88	
299.05581	118	
299.09063	108	
299.87383	220	1+
300.11005	90	
300.94647	106	
301.87076	102	
302.75581	84	
302.87209	194	1+
305.78633	96	
305.92802	98	
306.42591	92	
306.79642	104	
306.87932	88	
307.06099	94	
307.80305	154	
307.89113	110	
308.42017	80	
308.44599	94	
308.90120	82	
309.86549	488	1+
311.86045	126	
313.11340	90	
314.95396	140	
315.17191	90	
315.90263	86	
317.18103	88	
320.37491	98	
321.25138	124	
324.89307	100	
325.89326	146	
327.30677	96	
327.70222	86	
328.79713	80	
331.14721	168	1+
334.60898	94	
334.80655	94	
335.33732	92	
336.08409	82	
336.41115	118	
337.07291	88	
339.26114	80	
342.20917	104	
END IONS

###FS:    #m/z: 359.96150 #charge 1+
###MS: 34
###MSMS: 37
BEGIN IONS
TITLE=Cmpd 27, +MS2(359.9615), 28.0-35.0eV, 0.8min #37
RTINSECONDS=45.272
SCANS=34,37
PEPMASS=359.96150	72170
CHARGE=1+
160.82945	110	
181.86610	100	
182.86264	84	
196.46185	100	
200.66791	100	
205.94736	186	
206.88366	90	
206.98070	86	
209.94572	156	
214.04802	98	
216.06838	102	
218.59910	106	
219.87360	90	
221.88795	138	
222.95102	1082	1+
223.88836	206	
223.96886	208	1+
224.89601	146	
224.94744	1068	1+
225.13198	84	
226.94789	1782	1+
227.92922	280	
228.89267	108	
228.94236	1468	1+
231.41173	92	
231.80533	136	
233.96220	274	
234.14342	128	
234.95255	132	
235.84987	152	
236.20423	92	
238.16065	86	
238.84587	132	
238.89660	86	
238.93811	154	
239.15551	172	
240.00630	88	
240.83090	202	1+
240.87047	100	
240.93923	1694	1+
240.96150	1074	1+
241.11878	96	
241.78473	348	1+
241.85879	84	
242.92552	84	
242.95910	592	1+
244.91620	100	
244.95582	1246	
244.99685	88	
245.94079	236	
246.80487	128	
246.95247	1802	
246.97341	442	1+
248.80194	300	1+
250.79482	90	
251.52234	92	
251.96969	126	
255.57760	108	
256.84518	94	
258.16125	94	
258.84700	282	
258.94486	114	
258.97182	438	
260.83297	122	
260.91340	90	
260.96923	426	
261.88662	124	
262.88034	164	1+
263.98016	116	
265.84746	94	
265.97421	172	
266.81381	340	
267.13840	156	
267.18446	86	
267.79393	118	
267.97554	246	
269.11258	122	
269.79628	128	
269.96906	120	
270.79995	108	
270.88696	114	
275.79364	156	
276.85619	340	1+
278.79754	216	
279.04294	152	
279.79617	174	
280.25900	96	
280.79402	636	1+
280.82426	198	1+
280.92859	108	
281.85923	86	
282.27605	90	
283.08997	100	
283.85979	100	
283.98464	120	
284.82384	238	1+
284.91914	84	
286.23062	84	
286.41326	84	
287.61599	92	
287.80862	122	
287.88328	134	1+
288.13863	84	
288.19914	156	
290.78343	114	
291.78967	86	
292.86421	94	
292.93884	148	
293.11924	134	
295.46118	104	
296.80604	134	
297.80276	1386	1+
298.80470	1142	1+
299.00494	112	
299.15226	94	
300.80780	88	
301.07913	146	1+
301.80923	96	
301.85937	92	
302.00469	88	
303.82474	242	
303.91718	94	
305.93185	272	1+
306.43730	100	
306.79859	92	
306.88188	198	
307.28382	148	
307.30966	94	
307.78222	104	
307.79979	438	1+
307.88685	190	
309.29452	84	
309.87245	144	
310.11528	94	
310.34160	132	
311.27778	104	
312.95129	252	1+
314.81625	88	
315.14724	226	1+
316.52314	90	
316.81177	334	1+
317.83595	238	1+
318.84078	166	1+
318.94034	90	
319.82423	186	
320.18078	194	1+
320.92163	114	
320.96202	86	
321.24811	92	
321.82009	186	
322.82255	124	
323.01530	472	1+
324.88849	140	
325.89650	114	
326.78727	96	
326.88731	92	
328.05808	84	
328.89127	124	
329.87328	84	
330.16040	128	
333.29305	196	1+
334.06576	88	
334.95176	84	
336.74191	158	1+
336.88221	86	
336.95055	112	
337.94841	156	
340.35457	140	
340.93982	94	
341.82388	100	
341.97603	90	
342.27203	238	1+
344.91407	92	
347.47717	106	
352.89039	116	
353.88561	86	
355.94931	108	
358.19892	88	
359.20240	172	
359.84956	92	
360.86038	114	
361.30898	98	
365.26219	94	
END IONS

###FS:    #m/z: 322.93004 #charge 1+
###MS: 38
###MSMS: 39
BEGIN IONS
TITLE=Cmpd 28, +MS2(322.9300), 28.0-35.0eV, 0.8min #39
RTINSECONDS=48.96
SCANS=38-39
PEPMASS=322.93004	606412
CHARGE=1+
197.11984	86	
198.92571	140	
201.04171	228	
202.98103	74	
205.94903	478	
207.97304	226	
209.10249	86	
210.89925	168	1+
211.97273	114	
212.82628	86	
212.87836	152	
215.88589	94	
218.63717	80	
218.86409	74	
221.94698	76	
223.96251	410	1+
224.93402	140	
227.93192	130	
228.91570	156	
229.90899	86	
229.95046	84	
230.88684	202	
231.90533	172	
232.90297	74	
233.00438	100	
233.07086	142	
235.79773	88	
236.89466	76	
237.05744	132	
237.08353	82	
237.92557	104	
238.06698	80	
238.21377	162	
238.93945	412	
239.05200	78	
239.07951	224	1+
239.18350	98	
239.78662	142	
239.90264	118	
239.92373	78	
240.93997	4452	
241.93895	15596	1+
242.04018	74	
242.14948	84	
242.94110	11334	1+
243.81842	286	1+
244.93942	2848	1+
246.94363	80	
246.97592	224	
248.50333	114	
248.84729	80	
249.03522	90	
249.85901	82	
249.94949	76	
250.47190	92	
250.94711	138	
251.10119	158	
253.07299	80	
253.13173	108	
253.60657	94	
253.80809	94	
253.91397	86	
254.91667	78	
255.80341	138	
256.09821	74	
256.45015	74	
256.93514	130	
257.87561	102	
257.90974	82	
258.11430	190	1+
258.45755	92	
258.97491	80	
260.51097	86	
260.82834	96	
260.93226	174	
261.22458	110	
261.33985	108	
261.83861	148	
261.98128	86	
262.84477	132	
263.18545	74	
263.97658	148	
264.84367	154	1+
265.05440	108	
265.11834	140	
265.16326	78	
267.51160	94	
267.78094	78	
267.86796	112	
270.14906	76	
270.79526	96	
271.55770	102	
271.82293	78	
271.92609	82	
272.40790	88	
272.86037	104	
273.79823	120	
274.21685	78	
274.79443	88	
275.80528	176	
275.91526	78	
276.15013	104	
276.20497	80	
277.85785	76	
278.07346	96	
278.24313	78	
278.81900	74	
278.91561	92	
279.08976	874	1+
279.85129	82	
280.03758	190	1+
280.79724	74	
280.82801	110	
281.84958	76	
282.29339	98	
282.79880	84	
283.07136	392	1+
283.96889	82	
284.29584	264	
284.82403	84	
285.84421	74	
286.86412	132	
286.90861	194	1+
288.81448	76	
289.78776	112	
289.88079	156	
290.87974	80	
291.00761	76	
291.12773	80	
292.05595	86	
293.15663	78	
294.28163	142	
297.98676	80	
298.77808	174	1+
301.92941	108	
302.15152	94	
302.17496	92	
303.40571	94	
303.83337	102	
305.03140	74	
305.92814	78	
306.42244	92	
306.88626	370	1+
307.29366	94	
307.79757	174	
308.29746	184	
309.29552	118	
310.30598	288	
310.82744	76	
310.86953	196	1+
311.82398	100	
312.93074	92	
314.86477	82	
315.87858	74	
315.91532	74	
317.85273	78	
318.93272	94	
321.81824	78	
322.15988	92	
323.02670	86	
323.12669	90	
323.23722	190	
324.89052	88	
326.28768	88	
326.61604	100	
328.18715	80	
END IONS

###FS:    #m/z: 359.96125 #charge 1+
###MS: 38
###MSMS: 40
BEGIN IONS
TITLE=Cmpd 29, +MS2(359.9612), 28.0-35.0eV, 0.9min #40
RTINSECONDS=49.7325
SCANS=38,40
PEPMASS=359.96125	54760
CHARGE=1+
49.76774	94	
110.12401	84	
183.93300	144	
191.10701	112	
191.25928	86	
197.95527	86	
198.75762	92	
200.87545	132	
205.94953	160	
210.00366	80	
210.94240	86	
213.12742	88	
216.85961	84	
222.95193	598	
222.97236	86	
223.88925	150	
223.95152	292	
224.03886	90	
224.94702	1292	1+
226.88763	144	
226.94808	834	1+
227.08563	88	
227.93724	1510	1+
227.96603	84	
228.94195	1252	1+
232.89339	100	
236.05714	80	
237.93513	88	
238.89593	198	1+
239.14739	182	
240.82754	130	
240.93906	820	1+
240.96126	756	1+
241.78643	108	
241.90347	162	
242.95648	282	
243.52084	92	
243.95816	154	
244.95736	364	
245.42926	104	
245.86814	90	
245.94481	184	
246.80655	190	
246.95036	300	
247.00107	150	
247.81877	96	
248.80528	214	
249.80153	262	1+
251.03316	94	
251.92368	86	
252.11422	98	
252.81439	180	
253.41306	102	
254.07532	90	
256.86297	90	
256.88874	104	
257.15637	144	
257.58567	96	
258.14076	200	
258.84595	142	
258.97388	214	
260.96640	352	1+
261.83434	84	
263.79315	90	
263.93584	82	
264.81920	142	
265.46009	86	
266.24593	124	
266.81304	416	1+
267.13615	130	
267.96870	96	
268.81222	124	
269.86550	86	
269.96521	98	
270.44738	90	
271.80075	212	1+
272.86828	146	
273.85348	232	1+
275.16741	80	
275.84204	166	1+
276.80448	416	1+
276.92158	180	1+
278.79798	170	
279.79556	98	
280.79302	566	1+
281.42462	134	
281.88052	154	1+
281.99121	186	
282.83382	112	
283.17242	84	
284.06168	112	
285.82154	84	
288.80426	90	
289.40114	106	
291.00337	88	
291.80557	98	
293.85503	106	
294.79461	84	
294.84719	90	
294.88730	102	
295.84827	170	1+
295.96141	104	
296.81139	124	
297.80485	94	
298.80171	1490	1+
299.13574	138	
299.47876	90	
299.86454	152	
300.79537	110	
301.30236	92	
301.83554	96	
302.24454	82	
302.85602	80	
304.26158	92	
304.45006	86	
305.78232	100	
306.28722	98	
306.78795	98	
307.80831	88	
308.30067	224	1+
308.80130	180	1+
310.34366	120	
311.03538	86	
311.33835	94	
314.51432	84	
315.12179	108	
316.81942	330	
317.39099	98	
318.43540	108	
318.93241	146	
322.92626	114	
323.01792	350	
323.15899	88	
323.24178	118	
323.89058	322	1+
325.06455	114	
325.78685	88	
326.06177	82	
326.89504	130	
327.53351	108	
328.18665	120	
328.28035	80	
329.32251	98	
330.83034	84	
334.78432	94	
335.91327	84	
336.77092	88	
336.94363	234	
337.94598	116	
338.81359	108	
340.89131	90	
340.93461	92	
342.40533	106	
343.91011	86	
344.53769	108	
345.58015	102	
348.91921	102	
351.92977	94	
352.75938	82	
352.81017	82	
352.85891	84	
354.77363	90	
355.20113	86	
355.72112	160	
356.17851	84	
356.82527	84	
357.22339	138	
357.81440	94	
361.79473	142	
363.10852	178	
363.71711	80	
364.17858	82	
END IONS

###FS:    #m/z: 313.92961 #charge 1+
###MS: 38
###MSMS: 41
BEGIN IONS
TITLE=Cmpd 30, +MS2(313.9296), 28.0-35.0eV, 0.9min #41
RTINSECONDS=50.505
SCANS=38,41
PEPMASS=313.92961	27226
CHARGE=1+
184.86065	84	
192.88971	80	
193.89441	92	
193.97242	86	
198.07413	84	
205.94855	80	
210.19064	80	
213.90237	76	
223.96443	142	
225.96831	180	1+
226.09118	70	
226.87639	88	
226.95053	88	
226.98572	88	
227.09850	70	
227.94695	70	
228.93981	140	
230.89129	106	
231.09993	94	
231.85814	440	1+
231.89197	108	
231.91179	82	
233.85636	206	
234.13567	96	
234.96981	476	1+
235.43419	74	
235.79980	76	
235.85068	88	
237.02696	80	
237.12723	74	
237.78949	100	
238.79757	92	
238.89915	76	
238.96095	84	
239.03498	88	
239.18328	70	
240.03092	86	
240.88767	100	
240.95817	74	
242.78576	68	
243.01155	78	
243.06139	80	
243.17796	106	
244.81214	68	
244.98529	72	
245.05826	88	
245.90265	72	
246.11864	72	
246.97162	282	1+
248.93315	84	
248.95065	122	
249.04839	80	
249.86948	70	
250.94129	72	
251.03775	82	
252.03422	90	
252.09323	94	
252.95588	68	
253.54192	74	
254.12114	82	
254.87940	72	
255.17335	68	
255.86431	84	
255.90546	74	
256.07845	72	
256.26534	78	
256.91061	72	
258.44383	80	
258.73039	104	
259.12552	84	
259.88111	94	
259.90263	68	
259.92872	76	
259.94426	92	
260.90346	100	
261.47670	82	
262.13766	116	
262.71949	92	
263.24682	72	
263.43825	82	
263.90181	280	1+
265.12308	82	
265.45924	94	
265.98537	68	
266.86492	142	
266.93944	76	
268.82050	78	
268.90785	108	
269.11087	82	
269.19318	72	
270.15710	84	
270.27728	144	
271.88575	72	
272.08592	110	
272.82774	72	
272.98393	94	
273.85288	74	
274.83941	78	
276.26209	68	
277.02694	128	
277.87054	70	
278.08542	84	
279.07576	72	
279.24369	68	
280.14513	78	
280.26478	78	
281.19004	102	
281.94866	82	
282.37167	90	
282.85798	72	
283.09623	70	
284.84126	120	
285.05813	78	
285.13474	70	
285.19297	74	
285.88814	86	
286.91892	94	
287.86164	80	
288.10971	92	
288.54743	88	
289.87771	552	1+
291.11872	76	
291.80464	142	
291.82721	76	
292.15882	70	
294.07593	88	
294.24267	70	
294.28895	90	
296.86633	128	
297.82581	102	
297.91660	90	
299.81019	78	
300.22401	124	
300.41439	108	
301.40690	94	
301.51150	72	
302.24943	72	
305.88120	180	
306.30194	82	
306.79210	100	
307.89450	132	
307.94160	100	
308.29397	112	
308.88993	170	
309.77190	76	
310.39463	98	
311.07091	108	
311.19947	72	
312.25768	76	
312.89352	90	
313.26968	104	
314.28197	384	1+
315.18276	76	
316.26273	72	
318.12390	76	
319.08490	106	
319.30972	72	
END IONS

###FS:    #m/z: 322.93013 #charge 1+
###MS: 42
###MSMS: 43
BEGIN IONS
TITLE=Cmpd 31, +MS2(322.9301), 28.0-35.0eV, 0.9min #43
RTINSECONDS=54.1725
SCANS=42-43
PEPMASS=322.93013	557706
CHARGE=1+
149.80380	118	
192.88907	94	
196.56850	110	
204.00402	88	
205.94887	322	
205.97185	162	1+
207.19109	90	
213.08242	72	
214.52599	92	
215.80310	78	
217.87700	90	
220.86903	78	
222.87339	80	
222.95236	128	
223.93873	76	
223.95929	596	
224.81527	84	
227.81911	100	
227.93194	256	1+
228.10821	74	
228.91128	280	
229.84597	94	
230.10427	82	
230.90723	128	
237.12698	90	
237.91450	96	
238.21001	72	
238.87739	76	
238.93542	364	1+
238.95357	90	
239.07948	168	
239.80247	80	
239.90268	112	
240.17530	84	
240.94069	4282	
240.99768	94	
241.78415	72	
241.82633	70	
241.93987	15170	1+
242.89459	70	
242.94244	10964	1+
243.02475	74	
243.07656	78	
243.63408	82	
244.13189	82	
244.82385	70	
244.94000	1962	1+
246.97798	390	1+
248.85327	268	1+
249.03965	70	
249.83145	70	
249.94952	70	
250.23673	94	
250.94448	172	
251.06898	130	
251.17889	70	
252.11081	82	
252.42317	74	
254.49511	100	
255.09906	166	
256.02163	78	
256.45594	94	
256.93393	70	
256.95552	78	
259.89696	74	
259.91266	78	
260.92912	74	
262.17631	78	
262.56204	94	
262.83113	148	
262.84858	84	
262.91228	114	
263.08170	86	
263.80304	74	
263.82915	78	
264.07364	152	
264.96536	80	
265.05975	84	
265.86322	72	
268.82482	72	
268.84082	72	
271.95431	72	
272.06761	80	
272.16300	88	
273.79684	96	
274.13743	86	
274.86388	82	
276.06206	80	
276.82189	76	
276.85025	102	
277.08956	70	
277.86060	70	
278.83341	72	
278.95672	76	
279.08959	800	1+
280.93326	70	
281.98969	72	
282.07756	72	
282.13959	96	
283.07138	190	
283.10965	84	
283.15683	100	
283.86060	216	
284.16497	96	
284.29370	376	1+
285.03099	84	
286.17465	72	
286.91872	238	
287.17480	90	
287.80727	100	
289.85281	78	
290.19151	82	
290.78494	96	
290.85647	242	1+
291.43967	74	
291.54646	82	
291.80490	244	
291.85996	228	1+
292.33705	80	
292.40230	84	
295.06229	78	
296.87484	88	
296.92878	128	
297.81483	70	
299.24934	70	
300.19951	78	
301.86784	86	
302.40352	94	
304.80184	74	
304.88331	160	
305.80359	88	
306.11290	76	
306.17076	98	
306.88753	506	1+
307.29090	474	1+
307.31734	80	
307.77960	96	
307.81076	82	
307.87649	146	
307.89222	332	1+
308.10025	86	
308.29452	314	1+
308.79986	214	1+
308.86518	94	
310.30899	406	
310.85447	204	1+
310.87596	136	
311.00695	80	
311.07424	72	
312.82874	82	
313.80522	156	
313.84638	212	1+
316.81592	76	
317.36677	100	
317.92501	70	
318.30827	80	
320.83603	132	
320.92913	72	
321.28147	70	
321.42190	86	
322.79996	182	1+
323.24108	142	
324.31923	72	
324.89177	212	
324.99401	80	
325.82002	78	
326.89391	80	
327.30467	82	
328.14908	70	
328.19835	78	
END IONS

###FS:    #m/z: 340.94067 #charge 1+
###MS: 42
###MSMS: 44
BEGIN IONS
TITLE=Cmpd 32, +MS2(340.9407), 28.0-35.0eV, 0.9min #44
RTINSECONDS=54.945
SCANS=42,44
PEPMASS=340.94067	215688
CHARGE=1+
96.29717	92	
185.92234	114	
194.07519	98	
202.94433	82	
211.88335	80	
212.87947	254	1+
213.89349	114	
213.93810	426	1+
214.87678	80	
215.88786	822	1+
215.93506	122	
217.88132	110	
219.87748	134	
223.95803	126	
226.94734	108	
226.98556	80	
230.89166	188	
231.83996	98	
231.89382	108	
231.94952	710	1+
232.89337	654	1+
233.00781	86	
233.89717	560	1+
233.93512	92	
235.89281	92	
238.79807	82	
238.84485	128	
239.10901	80	
239.44540	98	
240.06310	86	
240.23009	128	
240.79367	76	
240.82863	194	1+
241.12223	86	
242.94842	98	
243.83439	102	
243.93875	78	
244.95558	126	
246.06976	212	1+
246.97796	222	
247.81501	76	
248.99040	122	
249.50118	102	
249.52450	82	
249.96103	324	1+
250.94703	160	
253.22728	76	
253.92518	102	
254.87144	88	
254.93813	80	
254.96294	280	1+
255.07348	360	
255.13926	128	
255.45025	80	
256.91505	156	
256.96073	106	
257.02253	78	
257.08153	90	
257.74769	94	
257.83243	78	
257.91745	118	
258.37473	98	
258.84380	756	1+
258.87245	88	
259.84642	484	1+
259.93235	76	
260.87159	86	
260.93307	112	
260.95684	96	
261.84074	138	
262.14944	124	
263.89078	76	
264.07249	76	
265.79511	80	
267.01170	84	
267.81252	82	
268.51684	78	
268.83970	174	
269.14683	90	
270.19141	76	
271.80339	132	
271.93230	104	
272.14871	88	
272.17097	90	
272.83516	86	
272.84784	116	
272.97305	124	
273.07122	92	
273.93374	84	
274.86248	130	
274.93100	116	
275.86003	108	
276.17042	90	
276.85442	246	
277.85687	262	
277.94215	82	
277.96160	160	
278.84690	286	
279.95146	134	1+
279.96841	76	
281.00235	84	
282.27477	106	
283.02374	76	
283.85699	118	
284.87608	138	
288.83944	76	
289.59319	122	
289.88184	82	
290.80226	226	1+
290.86101	134	
291.80828	158	1+
293.29402	100	
293.82976	78	
294.27716	164	
294.86755	174	
295.03456	138	
296.04444	100	
296.97843	120	
297.88071	76	
297.97444	92	
298.08208	88	
298.91170	80	
299.24684	82	
299.36370	96	
299.88133	78	
300.92036	88	
301.06168	78	
301.87010	152	
301.98057	82	
302.17900	104	
302.40142	78	
302.86787	92	
303.94902	92	
305.80370	80	
306.65900	78	
306.88234	96	
307.30649	100	
307.79727	158	
307.88333	80	
308.29250	90	
308.86908	106	
310.87834	170	1+
311.23913	76	
311.79961	80	
312.95040	176	
319.14312	78	
319.81270	78	
321.92628	102	
321.96162	126	
322.05524	106	
323.88316	436	1+
324.01790	204	
326.30038	114	
327.18583	268	1+
328.09366	86	
328.31826	92	
328.94371	94	
329.87306	80	
330.81379	124	
330.87520	94	
332.16308	98	
334.88786	100	
336.85899	84	
337.16325	78	
338.33926	92	
342.20210	96	
343.22158	80	
344.63816	96	
END IONS

###FS:    #m/z: 363.95632 #charge 1+
###MS: 42
###MSMS: 45
BEGIN IONS
TITLE=Cmpd 33, +MS2(363.9563), 28.0-35.0eV, 1.0min #45
RTINSECONDS=55.7175
SCANS=42,45
PEPMASS=363.95632	78350
CHARGE=1+
65.98078	90	
141.76140	88	
182.85966	90	
189.86089	312	
191.85946	418	1+
196.95894	192	1+
205.94959	150	
207.87429	138	
208.94093	100	
209.94432	408	
210.88009	164	
212.87852	1338	1+
212.90513	94	
221.64128	98	
222.42653	94	
222.92472	136	
222.95168	356	
223.95247	262	
224.07953	104	
224.89019	152	
224.94841	1036	1+
224.97304	98	
225.88472	154	
225.97334	94	
226.88631	108	
226.94848	1584	1+
227.88115	94	
227.93708	2378	1+
228.89655	228	
228.91169	92	
228.94173	1984	1+
229.12844	104	
230.88867	1672	1+
231.93885	98	
234.50410	94	
234.88063	96	
238.06770	214	1+
238.93758	172	
240.81687	94	
240.89533	144	
240.94076	1092	
240.96247	512	
241.11928	144	
241.94287	732	
242.45291	90	
242.94194	2360	1+
243.83633	118	
243.95378	88	
244.93858	492	1+
244.95785	1084	1+
245.83324	104	
246.85617	104	
246.95299	952	1+
246.97777	378	1+
248.80303	452	1+
248.89819	848	1+
249.05138	86	
249.91462	86	
250.89560	190	
250.94480	356	1+
251.04584	116	
252.06997	86	
253.90620	98	
256.36733	102	
258.84033	140	
258.97209	418	1+
259.82914	208	1+
259.90215	134	
259.94212	120	
260.84467	174	
260.97113	138	
261.42116	100	
262.04289	200	1+
262.06878	88	
262.84266	154	
263.15217	84	
263.24884	92	
263.97966	104	
264.78880	188	1+
264.81929	182	
266.81343	788	1+
267.88330	88	
267.97318	228	
268.21896	98	
268.84161	194	
268.95663	102	
269.12069	92	
269.79471	194	1+
269.85121	90	
269.95683	102	
271.04377	98	
271.39975	86	
273.93943	142	
274.42652	124	
276.81541	128	
276.85722	338	1+
277.84303	468	1+
278.63482	98	
278.79807	346	1+
278.84738	392	1+
279.01013	90	
279.09832	86	
279.27849	86	
279.78869	100	
280.78974	1262	1+
282.98448	114	
283.79231	184	
283.85612	164	
284.79041	106	
284.82174	324	1+
285.84550	440	
285.92723	94	
286.01764	86	
286.82382	138	
289.08182	100	
289.57469	100	
292.12108	88	
292.77414	84	
292.81598	104	
293.84966	136	
293.93415	142	
294.08031	86	
295.02072	94	
295.14448	120	
295.83275	112	
295.92999	432	1+
296.80994	306	
296.87069	88	
297.80615	324	
297.88825	128	
298.80516	1482	1+
299.41073	86	
299.43610	102	
299.52949	98	
300.41845	92	
300.79911	760	1+
300.87102	84	
301.86296	982	1+
303.81213	270	1+
303.85626	650	1+
303.94435	114	
305.86636	94	
306.43093	106	
306.88884	144	
307.82226	118	
307.88769	108	
308.29219	156	
308.79647	90	
308.89300	96	
308.92228	216	1+
310.30651	290	
312.43780	90	
314.82332	148	
314.90731	108	
314.95939	120	
315.42924	90	
316.81267	164	
316.93571	228	1+
318.88307	130	
318.91955	88	
319.82775	110	
320.96114	132	
321.74145	158	1+
321.82163	138	
321.86670	142	
323.01797	118	
325.89046	116	
326.87067	144	
327.85823	134	
327.88293	108	
328.32509	88	
330.87025	118	
332.90455	110	
334.88320	114	
336.94516	162	
337.24654	88	
339.83047	104	
340.94423	152	
341.45180	90	
342.90782	88	
345.90808	146	
347.82505	98	
349.32173	196	
352.89317	162	
359.85871	334	1+
361.94284	92	
367.19624	100	
367.93075	110	
368.82121	90	
END IONS

###FS:    #m/z: 340.94032 #charge 1+
###MS: 46
###MSMS: 47
BEGIN IONS
TITLE=Cmpd 34, +MS2(340.9403), 28.0-35.0eV, 1.0min #47
RTINSECONDS=59.382
SCANS=46-47
PEPMASS=340.94032	209310
CHARGE=1+
186.87303	80	
190.89458	90	
192.88897	240	
194.91928	80	
196.88170	148	
205.94776	114	
206.95250	84	
206.97527	78	
210.38120	82	
210.93891	132	
212.87938	112	
213.87803	122	
213.89265	136	
213.93990	732	1+
214.11457	82	
214.87645	112	
215.88709	712	
216.93909	80	
217.88076	418	1+
217.94003	158	
221.54456	86	
222.02367	78	
223.96346	92	
224.95851	176	
224.97536	78	
225.83008	96	
225.88304	88	
228.90700	120	
228.93037	176	1+
229.86629	80	
230.88954	122	
231.82145	80	
231.95255	180	
232.18579	144	
232.89058	142	
232.95271	142	
233.86717	84	
233.89762	146	
234.09084	136	
234.90288	136	
235.79497	268	1+
235.87274	82	
235.89379	286	
236.79746	230	1+
236.88709	78	
239.84028	110	
239.95284	82	
240.23335	212	
241.98841	86	
242.84301	272	1+
242.88329	80	
242.94490	116	
243.82884	112	
244.96099	82	
246.97692	574	1+
247.08569	122	
247.12204	230	1+
248.95583	496	1+
249.90654	84	
249.95996	428	1+
250.90122	78	
251.92458	212	1+
252.23189	116	
253.84727	82	
253.90203	84	
254.90212	116	
254.96448	622	1+
255.07424	248	1+
255.19106	80	
255.40909	84	
255.95452	76	
256.91371	320	
258.84769	190	
258.96155	110	
259.84497	232	
259.91665	212	
259.95718	120	
260.83872	308	1+
262.13894	92	
262.15076	86	
262.84667	78	
267.13494	100	
267.85100	92	
268.57117	84	
268.85195	164	
269.11266	78	
269.84128	116	
270.15294	84	
270.37736	84	
271.44013	104	
273.79417	88	
274.89023	92	
275.81237	244	1+
276.85671	454	
277.22213	80	
277.85951	278	
277.96396	164	
278.84505	548	1+
279.20666	84	
279.93359	106	
281.86387	114	
282.91429	88	
283.86254	156	
283.93505	100	
284.90325	120	
285.14920	84	
285.84439	92	
286.80001	80	
288.82926	78	
288.87091	84	
289.87986	124	
292.25542	80	
293.28276	90	
294.27601	120	
294.81366	82	
294.87034	184	
295.52030	86	
296.86619	96	
296.98888	100	
297.12880	88	
297.79339	92	
297.85508	98	
297.88732	88	
297.97446	190	
299.00670	142	
299.06212	78	
302.16771	234	1+
302.24676	164	1+
302.80376	112	
304.88126	146	
305.80393	86	
305.82939	82	
305.87487	254	1+
305.89601	82	
307.28458	98	
308.29336	186	
308.79657	168	
310.88406	94	
311.03288	80	
311.12564	120	
311.86356	92	
311.88871	94	
312.17331	100	
312.83084	84	
312.84576	80	
313.02839	124	
313.88070	84	
314.08517	88	
315.82409	88	
317.94186	214	
321.89797	90	
321.92433	84	
322.56542	82	
323.49462	78	
324.39433	84	
324.89339	92	
325.19299	86	
325.89324	168	
328.18824	126	
330.31719	80	
331.40482	84	
332.93782	100	
337.79158	160	1+
339.10047	86	
340.18484	84	
342.32357	80	
342.91667	78	
343.20087	78	
343.91396	108	
346.41163	78	
END IONS

###FS:    #m/z: 363.95608 #charge 1+
###MS: 46
###MSMS: 48
BEGIN IONS
TITLE=Cmpd 35, +MS2(363.9561), 28.0-35.0eV, 1.0min #48
RTINSECONDS=60.154
SCANS=46,48
PEPMASS=363.95608	80932
CHARGE=1+
145.62221	80	
178.94024	88	
189.86317	214	
191.85828	302	
205.94883	162	1+
207.87791	116	
208.03479	80	
209.94611	294	
210.88387	148	
211.88015	94	
212.87992	1376	1+
214.89611	128	
215.90043	86	
221.09707	88	
222.95084	580	
223.78920	78	
223.95753	342	
224.89183	120	
224.94793	818	1+
225.54668	90	
225.88652	84	
226.94557	1604	1+
226.97171	278	
227.38025	90	
227.92749	232	
228.89432	270	
228.94216	2082	1+
230.88929	1322	1+
231.12741	134	
232.83675	166	1+
232.88246	548	1+
234.14693	100	
237.84990	92	
239.41096	84	
240.94059	686	
240.96366	408	
241.94022	2024	1+
242.85982	84	
242.94272	1430	1+
243.10538	88	
243.90256	98	
244.94217	508	
244.95578	696	1+
245.13364	78	
245.83656	112	
245.94250	306	
246.80978	178	
246.90267	228	
246.95223	1134	1+
247.90469	150	
248.80238	442	1+
248.90224	646	1+
249.12137	92	
250.50506	86	
250.80234	126	
250.87079	86	
250.94827	296	1+
252.88809	78	
253.84192	100	
255.83658	76	
255.95648	78	
257.01255	78	
258.97439	86	
260.97201	120	
261.88596	102	
261.96915	180	
262.06385	178	1+
263.01610	92	
263.51413	84	
263.84703	134	
264.81496	134	
266.81294	698	1+
267.78666	84	
267.97531	110	
268.69571	108	
268.81709	106	
268.90300	248	1+
268.95946	110	
269.42134	110	
269.79784	78	
269.82026	82	
269.96683	206	
270.95699	162	
272.81399	120	
274.92808	140	
276.85325	484	1+
276.90544	100	
277.91589	108	
278.12852	202	1+
278.42769	84	
279.06118	94	
279.79731	102	
280.79313	390	1+
280.93089	78	
281.00895	98	
281.96003	202	1+
282.79379	212	
282.93292	108	
283.05116	78	
283.06849	166	1+
283.09590	86	
283.84643	78	
284.82199	396	1+
284.84503	434	1+
285.16824	82	
285.84693	288	1+
287.88888	78	
290.78454	102	
293.89492	110	
295.93114	144	
296.81105	156	
296.93530	150	
297.80175	112	
297.81920	130	
297.93151	80	
298.80369	1248	1+
299.41690	78	
300.79823	768	1+
300.87210	158	
301.79995	538	1+
301.85960	976	1+
303.80380	108	
303.85749	302	
303.94474	84	
305.83049	138	
305.95011	148	1+
306.25042	88	
306.28255	206	1+
306.43546	110	
307.78673	92	
307.83693	122	
307.88499	148	
308.89006	108	
309.05458	84	
309.81068	84	
311.13039	84	
311.66980	78	
311.86784	86	
312.85893	78	
313.87261	108	
314.82142	84	
316.29174	82	
316.81855	124	
317.81227	276	1+
318.93602	132	
319.05786	98	
319.71804	94	
319.93551	88	
321.82274	100	
323.81619	194	1+
324.04615	106	
324.13547	94	
324.18967	118	
324.31680	86	
324.88284	190	
325.90175	98	
326.17581	150	
326.87015	234	1+
327.24911	82	
328.94176	86	
329.87275	258	
330.86987	122	
336.41280	80	
336.94397	110	
337.81612	124	
340.14819	78	
341.27008	80	
341.72848	80	
342.20295	120	
342.91798	86	
343.41050	80	
343.91097	150	
346.93518	94	
350.11448	90	
352.37667	102	
355.99894	108	
360.10564	80	
360.86695	110	
362.17032	112	
362.30397	92	
363.24530	134	
364.30042	82	
367.32789	138	
367.99885	118	
369.22249	100	
END IONS

###FS:    #m/z: 336.94561 #charge 1+
###MS: 46
###MSMS: 49
BEGIN IONS
TITLE=Cmpd 36, +MS2(336.9456), 28.0-35.0eV, 1.1min #49
RTINSECONDS=60.926
SCANS=46,49
PEPMASS=336.94561	77596
CHARGE=1+
63.58995	84	
138.30760	78	
191.09979	78	
194.88164	72	
196.85796	78	
197.12327	82	
200.88033	78	
205.95188	74	
209.06713	70	
210.88300	130	
211.94430	2066	1+
212.87855	764	1+
213.89180	70	
213.93781	1236	1+
215.88828	462	1+
217.88348	132	
217.93861	72	
218.83895	86	
222.91373	92	
222.94316	72	
223.52856	96	
223.64057	96	
223.97560	112	
225.97108	88	
227.88832	186	1+
229.95439	1862	1+
230.89068	904	1+
231.95107	520	1+
233.00972	70	
233.89843	258	
233.94981	152	
234.14810	84	
237.06220	150	
237.88589	150	
238.18506	76	
239.78533	70	
239.90189	76	
239.91463	88	
240.83635	94	
240.84956	80	
240.96099	122	
241.06882	74	
241.10505	104	
244.49907	110	
244.52588	78	
245.03900	88	
246.85501	98	
246.97597	410	
247.10602	104	
247.40703	74	
247.96483	838	1+
248.03190	86	
248.85975	90	
248.90027	536	1+
249.04754	72	
249.80580	76	
249.95911	216	
250.83169	464	1+
250.96873	112	
251.83580	370	1+
251.91447	78	
251.95725	206	
252.89534	80	
252.97160	1148	1+
253.79447	72	
253.90806	100	
254.09567	112	
254.43455	88	
254.72425	100	
254.96456	262	
255.07280	326	
255.95650	72	
256.22977	86	
256.84061	70	
256.92087	98	
256.96172	80	
257.44404	86	
258.85294	172	
259.85634	110	
260.93974	114	
262.83278	76	
262.87291	72	
263.96253	92	
264.50154	82	
265.01720	80	
265.12705	88	
265.26278	72	
266.86315	72	
266.95341	90	
267.13203	70	
267.19245	72	
267.84359	108	
267.86533	98	
268.73027	80	
268.84106	318	1+
270.17964	70	
270.98195	240	
271.91170	282	1+
272.67156	88	
272.89508	190	1+
273.44079	86	
273.84085	86	
274.42431	78	
274.86582	100	
276.83215	158	1+
276.85850	512	1+
277.83293	188	1+
278.36221	72	
282.14057	84	
282.87755	72	
283.43492	72	
284.87171	78	
285.85277	112	
285.89827	86	
286.85367	102	
287.85346	100	
288.84593	80	
288.86469	70	
289.84222	78	
289.88139	94	
290.13272	78	
290.54495	76	
290.80865	72	
291.04514	76	
293.10962	250	1+
293.81488	72	
293.87555	76	
294.44498	82	
294.86148	70	
294.93989	104	
295.00752	96	
295.08609	146	
297.93585	70	
298.46583	84	
299.88030	82	
299.98250	88	
301.16397	70	
301.83140	72	
303.87851	82	
304.85345	90	
305.02688	84	
305.42372	80	
306.87742	72	
309.81831	102	
309.88616	74	
309.91987	174	
310.86623	184	1+
312.48129	82	
314.84531	74	
314.89078	82	
316.82423	78	
317.42957	136	
321.41537	84	
321.59600	76	
321.86886	80	
323.88998	274	1+
324.11949	72	
328.92375	74	
329.35355	80	
332.78545	70	
332.86574	72	
333.28981	90	
335.40907	76	
336.38805	84	
336.78023	80	
336.85899	80	
336.90624	86	
337.25559	86	
339.36084	98	
339.88339	76	
340.60143	116	
341.05038	78	
341.90804	168	1+
END IONS

###FS:    #m/z: 340.94055 #charge 1+
###MS: 50
###MSMS: 51
BEGIN IONS
TITLE=Cmpd 37, +MS2(340.9405), 28.0-35.0eV, 1.1min #51
RTINSECONDS=64.5925
SCANS=50-51
PEPMASS=340.94055	206986
CHARGE=1+
58.71578	154	
187.87638	102	
193.89203	190	
195.83228	82	
196.01454	76	
200.86284	86	
205.94767	114	
205.96972	76	
210.93420	100	
211.93883	78	
212.88724	90	
213.87994	210	1+
213.94040	818	1+
213.97534	92	
215.88762	792	1+
215.93532	216	
217.88191	342	1+
219.61858	92	
222.97876	110	
223.02368	90	
223.95813	232	
224.98078	144	
226.87642	86	
226.95594	78	
228.93908	82	
229.84156	78	
230.00767	82	
230.88846	612	1+
231.95080	768	1+
233.01165	88	
233.89739	434	1+
233.94437	150	
235.59804	86	
235.89330	324	
237.13277	76	
237.79330	78	
238.15283	78	
238.84106	102	
238.87959	78	
240.83583	178	
241.11645	78	
241.90112	192	1+
242.84284	102	
243.83027	138	
244.83030	104	
245.96265	78	
246.97396	170	
247.96953	110	
248.89658	76	
248.99127	76	
251.00674	92	
252.00956	76	
252.79004	84	
252.91735	202	1+
253.88242	78	
254.82247	80	
254.96804	740	1+
255.02822	76	
255.07481	116	
255.09176	106	
255.13667	228	
256.86049	136	
256.91159	216	
256.94769	100	
256.96647	168	
258.00565	74	
258.16175	82	
258.43983	76	
258.84646	164	
258.95150	254	1+
259.84867	238	
259.91433	102	
260.03445	108	
260.83394	138	
261.12549	84	
261.88576	126	
262.85199	98	
263.84720	82	
263.96491	82	
264.07618	258	
264.85618	132	
264.87714	100	
265.84729	90	
266.18362	82	
266.84329	80	
266.86233	102	
267.13751	174	
268.84141	128	
269.84343	470	1+
270.01183	92	
270.82387	78	
272.05557	78	
272.16075	84	
272.84280	98	
274.90622	78	
275.85083	86	
276.85838	920	1+
277.13221	78	
277.96337	78	
278.84569	594	1+
278.93195	84	
279.09196	80	
279.96010	106	
280.86731	90	
281.04907	120	
281.84969	76	
281.91995	88	
281.93735	82	
282.84138	116	
283.86212	114	
284.79435	100	
287.79600	166	
287.96157	88	
288.12829	84	
288.78540	84	
289.79039	76	
290.02133	92	
291.94052	86	
292.40889	100	
292.43813	108	
292.94368	78	
294.86350	218	1+
295.45893	82	
295.99872	296	1+
297.97423	100	
298.11984	94	
298.82569	78	
299.05997	82	
299.85090	76	
299.86980	268	1+
300.79985	102	
301.36220	78	
301.86678	100	
302.87388	92	
302.93865	84	
303.06776	94	
304.82114	106	
306.88199	186	
307.87820	80	
308.16390	86	
309.94016	84	
312.79522	102	
314.83851	74	
316.87907	76	
320.28045	76	
322.31300	140	
323.26810	96	
324.84029	98	
324.86129	94	
324.88848	78	
325.27282	76	
325.78442	86	
326.17472	80	
326.29895	76	
327.29580	110	
329.87089	82	
331.36733	76	
332.96923	88	
334.76637	76	
335.30586	84	
337.84709	96	
339.14128	94	
339.87901	80	
340.96416	78	
342.90329	124	
343.88625	84	
345.71920	74	
END IONS

###FS:    #m/z: 363.95626 #charge 1+
###MS: 50
###MSMS: 52
BEGIN IONS
TITLE=Cmpd 38, +MS2(363.9563), 28.0-35.0eV, 1.1min #52
RTINSECONDS=65.365
SCANS=50,52
PEPMASS=363.95626	76702
CHARGE=1+
91.95742	82	
189.86454	120	
191.85693	314	
204.89599	102	
205.94854	132	
209.87081	100	
209.94513	490	1+
210.88290	154	
212.87925	1316	1+
214.88961	84	
215.17572	92	
218.89803	82	
218.91019	80	
222.95471	282	
223.95636	192	
224.94803	992	1+
224.96946	188	
225.97053	128	
225.98268	106	
226.12992	92	
226.87186	142	
226.89697	98	
226.94595	1538	1+
226.98588	120	
227.93036	446	
228.84989	98	
228.89063	338	1+
228.94081	1854	1+
229.01770	98	
230.88985	1498	1+
232.80252	86	
232.88415	268	1+
232.94294	108	
236.85196	96	
238.04680	80	
238.89423	78	
240.04235	78	
240.94029	850	
240.96078	334	
241.82523	84	
241.85498	80	
241.93902	2332	1+
242.94094	1694	1+
244.82108	98	
244.85257	94	
244.93763	474	
244.95669	960	1+
245.94347	212	
246.90885	80	
246.95283	874	1+
246.97487	334	
248.80202	302	
248.89879	626	1+
249.80233	280	
250.89270	114	
250.94632	84	
251.04762	80	
251.42132	96	
251.83600	94	
251.91000	94	
252.12850	94	
254.59129	118	
254.90545	96	
257.22153	102	
257.45974	78	
259.00073	86	
259.10727	102	
259.45359	78	
259.84919	154	
260.84355	100	
260.96810	312	
262.96345	178	1+
263.17518	106	
264.10253	86	
264.82052	156	
265.81941	90	
265.97955	112	
266.81491	940	1+
266.84933	80	
267.97334	88	
268.00734	102	
268.13455	100	
268.78873	128	
268.81050	148	
268.95641	174	
269.80036	268	1+
269.96668	152	
270.83263	96	
270.90857	90	
270.97498	94	
271.84491	246	1+
271.91787	134	
272.84771	172	1+
273.08741	84	
275.42807	96	
275.63604	106	
275.80632	130	
276.85415	208	
277.79820	506	1+
277.83163	88	
277.85882	198	
278.85307	312	
278.92369	80	
279.85107	184	
280.79130	1200	1+
281.82826	216	1+
281.85859	344	1+
283.14800	94	
283.82334	308	1+
283.84883	436	1+
283.91180	134	
283.94179	82	
284.78967	228	1+
285.95223	80	
288.05964	84	
290.78996	142	
291.04966	82	
291.39718	84	
291.78970	120	
291.85803	80	
291.97439	80	
293.87651	90	
295.92484	316	1+
296.81025	472	
296.85374	80	
297.11600	86	
297.80993	404	
298.80227	1542	1+
299.87823	128	
301.41149	88	
301.80217	348	1+
301.86345	404	
302.94594	114	
303.81656	126	
303.85668	406	
304.80935	116	
305.16390	102	
305.44528	90	
305.77356	96	
306.17516	80	
306.43514	80	
307.06351	96	
307.28480	130	
307.80197	80	
307.88241	166	
308.29318	80	
308.80852	86	
308.85376	88	
308.95092	86	
309.18424	86	
311.85842	142	
312.25757	94	
312.83110	84	
315.40771	90	
316.81554	180	
317.81333	164	
318.93709	84	
319.87968	228	1+
321.81668	232	1+
323.78859	82	
323.85472	98	
324.89568	142	
324.91512	92	
325.89433	84	
327.91578	110	
328.82799	84	
335.35051	88	
336.90062	82	
336.94491	98	
338.88517	110	
339.00782	88	
339.83232	118	
339.91284	90	
342.15995	84	
342.86216	92	
346.09998	130	
349.31925	98	
352.35135	80	
360.13617	84	
367.42684	82	
END IONS

###FS:    #m/z: 336.94569 #charge 1+
###MS: 50
###MSMS: 53
BEGIN IONS
TITLE=Cmpd 39, +MS2(336.9457), 28.0-35.0eV, 1.1min #53
RTINSECONDS=66.1375
SCANS=50,53
PEPMASS=336.94569	71394
CHARGE=1+
72.20127	102	
151.62197	78	
192.88953	148	
194.89857	96	
194.98607	74	
205.93628	80	
205.94840	72	
211.94483	1570	1+
212.87936	484	
213.41604	90	
213.91174	72	
213.94016	1018	1+
214.89415	114	
215.88833	346	1+
215.93753	130	
217.83481	110	
217.88685	164	
219.84631	82	
222.97423	70	
224.96317	90	
225.40524	74	
225.86973	72	
225.97276	70	
228.89438	184	
228.90676	82	
229.04365	90	
229.95554	2258	1+
230.88935	556	1+
231.95101	426	
232.41598	80	
232.83364	74	
233.51237	78	
233.89553	88	
233.95222	122	
234.18301	88	
234.89539	72	
234.92007	70	
234.95559	78	
235.89201	138	
237.41084	92	
237.89402	260	1+
238.05066	76	
238.89601	184	1+
240.84070	356	1+
241.96356	74	
242.70340	90	
242.79525	74	
243.54013	76	
244.03106	76	
245.44673	86	
245.92040	72	
246.91605	94	
246.93917	74	
246.97177	88	
246.98612	74	
247.23529	80	
247.96499	94	
248.89877	466	1+
249.12897	74	
249.83889	84	
249.96176	160	
250.85107	80	
250.97374	156	
250.99143	136	
251.89286	168	
252.00565	106	
252.06217	72	
252.97205	1012	1+
253.90592	136	
254.96395	506	1+
255.09103	74	
256.45392	82	
257.64718	76	
257.88944	92	
257.91582	140	
258.45145	108	
258.84592	178	
258.91400	76	
258.96381	72	
259.84974	140	
259.89268	76	
260.83883	80	
261.39610	78	
262.14435	84	
264.43752	98	
265.01744	172	
265.04491	134	
266.84511	78	
266.86153	86	
268.84216	204	1+
268.85897	72	
268.95780	152	
269.06630	74	
269.55189	82	
269.82636	80	
270.02784	74	
270.81157	92	
270.84439	126	
271.91584	78	
273.80004	146	
273.85719	266	1+
274.15187	90	
276.78878	70	
276.85533	384	1+
276.92363	76	
277.83795	124	
277.96956	96	
278.85682	80	
279.83451	116	
281.84348	76	
282.40452	78	
284.90041	78	
284.95219	78	
285.85216	196	
286.85358	76	
286.85954	90	
287.82200	84	
288.85659	150	
289.80435	72	
289.85331	360	1+
291.11475	70	
292.43799	90	
292.93791	78	
292.99962	84	
293.10818	146	
294.85235	96	
294.87132	160	
296.29534	74	
296.92276	78	
296.96794	76	
297.00889	104	
298.02766	78	
298.85634	76	
300.12686	72	
300.57638	106	
301.02982	88	
302.19194	84	
302.92232	78	
303.86133	80	
305.86589	70	
306.88690	102	
306.91917	90	
307.29117	90	
307.88504	70	
308.90558	72	
309.07634	76	
309.80427	72	
309.88208	70	
310.42044	78	
311.86238	104	
316.26718	92	
318.39127	74	
323.80622	72	
323.88362	78	
326.88046	82	
327.45108	80	
328.31381	76	
330.20234	134	
332.75535	82	
332.83953	72	
332.93352	72	
337.88279	78	
338.86758	88	
339.33014	112	
341.19109	88	
END IONS

###FS:    #m/z: 322.93006 #charge 1+
###MS: 54
###MSMS: 55
BEGIN IONS
TITLE=Cmpd 40, +MS2(322.9301), 28.0-35.0eV, 1.2min #55
RTINSECONDS=69.8265
SCANS=54-55
PEPMASS=322.93006	589050
CHARGE=1+
171.04025	74	
184.54541	86	
185.87243	68	
188.06974	76	
191.11496	72	
192.15201	82	
193.89573	70	
195.02539	82	
198.12252	92	
200.86808	78	
201.04407	314	
201.05788	88	
205.94912	294	
205.97314	132	
206.09115	82	
207.97482	78	
209.12015	80	
210.89654	110	
212.89613	102	
213.95446	76	
215.87802	128	
217.89888	80	
218.88243	72	
220.84684	90	
222.95544	808	1+
223.14669	84	
223.95930	664	1+
227.93073	186	
228.91096	100	
229.99076	106	
230.04083	70	
230.90554	82	
231.07005	74	
232.00791	74	
233.95936	94	
234.05298	72	
234.39135	102	
235.33991	92	
235.78829	96	
236.98537	86	
237.03622	72	
237.06830	72	
238.93779	128	
239.08028	264	
239.78698	124	
239.90699	90	
240.94073	3182	
241.14161	112	
241.89712	72	
241.94235	3166	
242.93982	10856	1+
243.82003	294	1+
243.87187	72	
243.91228	70	
244.19206	116	
244.97346	120	
245.45069	76	
245.87408	74	
245.93803	276	1+
246.17641	70	
246.94182	206	1+
246.97363	404	
247.21038	86	
247.85157	68	
247.87288	70	
249.65268	68	
250.94724	104	
251.82040	72	
251.83754	98	
251.96470	74	
252.10145	76	
253.80493	142	
254.19341	86	
254.78686	86	
254.81257	70	
257.19595	68	
257.94659	154	
258.91596	72	
259.63155	84	
259.89906	68	
259.91833	84	
260.83898	106	
261.83297	182	
262.83152	102	
263.97684	100	
264.28187	108	
264.87097	70	
265.06089	132	
266.24583	72	
266.86391	112	
267.13629	74	
267.63834	72	
268.80269	70	
268.95943	78	
271.51294	78	
271.98439	68	
272.13659	78	
272.48697	72	
272.84979	142	
275.80765	120	
276.00440	78	
276.81759	70	
279.09137	888	1+
279.85140	82	
280.83857	98	
280.85227	70	
280.95848	196	1+
281.90725	98	
282.40637	78	
282.88736	70	
283.07597	70	
283.14564	78	
283.79812	126	
283.84885	102	
284.29491	244	
285.02263	84	
285.29162	154	
286.92269	86	
289.87602	162	
289.97164	80	
290.78583	70	
290.85904	84	
290.87592	84	
291.90292	80	
293.40256	76	
293.84659	154	
295.86627	78	
296.84111	88	
296.92365	88	
297.78956	68	
297.93368	86	
298.96028	72	
299.78552	122	
300.80828	68	
301.82699	82	
301.85705	80	
302.14230	80	
302.22408	114	
302.81772	78	
302.88813	76	
307.88802	148	
309.08719	86	
309.86884	72	
310.18239	72	
312.96087	68	
314.93702	74	
315.37036	84	
315.91814	72	
317.19604	86	
320.48939	84	
320.92685	92	
321.29090	264	1+
321.42189	74	
321.98826	76	
322.89735	158	
323.24158	94	
324.79885	108	
325.90631	122	
326.17694	90	
END IONS

###FS:    #m/z: 336.94570 #charge 1+
###MS: 54
###MSMS: 56
BEGIN IONS
TITLE=Cmpd 41, +MS2(336.9457), 28.0-35.0eV, 1.2min #56
RTINSECONDS=70.5985
SCANS=54,56
PEPMASS=336.94570	65010
CHARGE=1+
67.21125	88	
166.15197	80	
182.86189	226	1+
190.89611	74	
193.88817	136	
195.87691	76	
197.88074	80	
201.06310	78	
205.07531	98	
206.95228	78	
209.12024	78	
209.91478	74	
211.94457	1474	1+
212.88031	528	1+
212.89964	80	
213.94071	768	1+
215.88777	424	1+
217.88227	336	1+
218.84121	72	
222.97095	246	1+
223.83515	78	
223.96046	250	
223.97322	218	1+
224.83731	72	
227.59818	98	
229.89575	82	
229.95513	2322	
230.51615	72	
230.88900	876	1+
231.95059	854	
233.89849	412	
233.94815	166	
234.95710	114	
235.86950	72	
235.89694	186	
236.13557	84	
236.51111	100	
236.90020	78	
237.05921	78	
238.86616	108	
240.83872	214	
240.86871	84	
240.88480	74	
241.83852	210	1+
241.88555	92	
243.05348	72	
246.12452	74	
246.94743	72	
246.97649	88	
247.14463	76	
247.79934	72	
247.96647	368	
248.89912	258	
249.08931	98	
249.85072	72	
249.90172	142	
249.96289	226	
249.98923	90	
250.45254	78	
250.90949	82	
250.98418	160	
251.51682	74	
251.82869	102	
252.83283	84	
252.97088	898	1+
253.08757	182	1+
253.51277	94	
253.88036	80	
253.90179	196	
253.98806	84	
254.43632	94	
254.90189	100	
254.96671	134	
255.07399	342	
255.10888	72	
255.74236	102	
256.85039	106	
256.92189	82	
257.80277	94	
257.83222	84	
257.85986	158	
258.83554	74	
258.85369	156	
258.90393	90	
259.84968	108	
260.92701	78	
261.05798	80	
261.56397	92	
264.96122	102	
265.01510	82	
265.18488	72	
266.61068	102	
266.85901	80	
267.83581	670	1+
267.84817	102	
268.00594	78	
268.83990	534	1+
268.88538	76	
268.95552	102	
269.80160	100	
270.98107	76	
271.79625	78	
271.91622	118	
272.09206	74	
274.18635	74	
275.25881	78	
275.80709	74	
275.91826	234	1+
276.85871	444	1+
277.71722	106	
277.83720	114	
278.83586	250	
279.36092	102	
279.83005	150	
279.90681	106	
282.43107	72	
282.80600	128	
283.78867	128	
284.79477	72	
285.92343	98	
286.85207	202	
287.84772	160	
287.86651	142	
288.16794	90	
288.80009	82	
289.86077	98	
290.85899	74	
291.89172	84	
291.94061	78	
293.10961	188	
293.17140	82	
293.43849	90	
293.85066	80	
293.99850	84	
294.10457	122	
295.10439	72	
295.97371	72	
297.81345	84	
301.86542	76	
302.85610	72	
303.85055	74	
304.94130	86	
306.88428	96	
307.02024	80	
307.79957	76	
307.88954	140	
308.88162	74	
309.86686	142	
309.91864	72	
309.93628	74	
310.88013	206	1+
311.27135	74	
311.80201	74	
312.01479	82	
316.18431	84	
317.11750	92	
317.18098	90	
317.68329	108	
318.12618	78	
320.89625	92	
324.89325	144	
326.88457	76	
329.86982	78	
334.03198	92	
336.09124	74	
340.19512	112	
341.88067	86	
END IONS

###FS:    #m/z: 359.96170 #charge 1+
###MS: 54
###MSMS: 57
BEGIN IONS
TITLE=Cmpd 42, +MS2(359.9617), 28.0-35.0eV, 1.2min #57
RTINSECONDS=71.372
SCANS=54,57
PEPMASS=359.96170	47796
CHARGE=1+
134.96314	96	
139.45367	74	
186.87637	74	
187.98758	86	
205.87656	78	
205.94659	174	
209.94312	258	
210.88727	84	
221.89571	78	
222.95177	502	1+
224.88954	150	
224.90383	86	
224.94957	474	
224.96944	100	
225.88805	96	
226.89490	76	
226.94680	1152	1+
227.90112	108	
227.92851	178	
228.94257	1226	1+
229.89922	86	
232.43093	94	
233.93841	80	
234.86001	136	
234.90280	90	
234.94460	82	
235.03317	88	
235.11570	100	
235.85259	78	
236.84549	82	
236.94755	98	
238.95662	116	
239.15095	78	
240.82560	98	
240.91823	94	
240.94002	316	
240.96218	700	1+
241.79006	74	
241.94172	142	
242.95820	474	1+
243.90046	78	
244.09616	78	
244.95637	560	1+
245.94288	134	
246.10519	88	
246.80722	158	
246.85796	140	
246.95022	742	1+
248.80577	74	
250.93683	82	
250.96917	202	
251.09820	74	
252.10885	74	
252.17907	76	
253.91030	82	
253.99200	76	
254.03125	100	
258.14979	80	
258.85189	200	
259.85348	150	
260.13034	86	
260.83571	146	
260.90317	92	
260.93099	76	
260.96818	242	
261.96889	122	
261.99346	76	
263.10541	90	
263.57972	74	
265.82310	106	
266.79498	88	
266.81390	608	1+
268.39230	92	
268.80631	132	
268.86902	88	
269.81618	78	
269.97029	304	
270.88497	144	
271.84703	98	
272.14048	82	
272.98802	78	
273.97682	90	
274.09624	188	1+
274.81128	112	
274.86388	88	
275.14093	78	
275.90695	130	
275.96889	202	
276.85864	128	
277.91996	74	
278.79817	332	1+
278.84568	110	
278.97912	76	
279.10018	152	
279.89780	162	
279.96248	84	
280.79112	1054	1+
282.87902	96	
282.98351	248	1+
283.82996	78	
284.82606	304	1+
291.00973	78	
292.87069	84	
292.92331	76	
293.79197	86	
293.84982	126	
293.98370	88	
294.41095	92	
294.56475	82	
295.43992	92	
295.93234	148	
296.02504	92	
296.13901	78	
296.80907	324	1+
297.88935	78	
298.13950	184	
298.80189	1588	1+
299.01982	102	
299.38487	110	
303.03475	114	
303.11437	74	
303.83575	84	
303.86026	98	
305.77141	78	
306.82459	80	
307.19026	84	
307.85104	102	
307.86456	74	
309.12486	136	
309.79536	80	
310.13560	214	1+
310.94846	84	
311.86222	246	1+
313.50887	76	
316.61662	120	
316.81627	454	1+
316.85937	76	
320.81804	136	
321.03937	74	
321.82230	96	
322.96728	114	
323.01788	240	
324.36527	104	
325.14427	158	
326.05744	146	
326.87500	136	1+
326.94465	88	
330.70997	74	
331.76039	88	
333.88390	82	
336.94441	106	
337.11143	80	
338.11299	74	
338.94902	90	
341.25896	92	
343.90223	74	
344.18227	100	
346.13246	120	
349.02853	80	
349.32250	76	
351.06400	88	
357.08309	88	
358.19527	214	
358.30674	88	
359.85978	114	
360.17095	76	
360.29246	74	
361.29755	90	
365.18211	80	
END IONS

###FS:    #m/z: 322.93005 #charge 1+
###MS: 58
###MSMS: 59
BEGIN IONS
TITLE=Cmpd 43, +MS2(322.9301), 28.0-35.0eV, 1.3min #59
RTINSECONDS=75.063
SCANS=58-59
PEPMASS=322.93005	714398
CHARGE=1+
103.69032	82	
137.78092	110	
145.77811	100	
190.93331	68	
191.92403	84	
192.88822	76	
194.89305	72	
195.14381	84	
196.89218	82	
198.83876	68	
201.04473	280	
205.94960	196	
206.03724	136	
207.94996	76	
207.97130	86	
213.89721	84	
216.91231	74	
219.11679	74	
220.86174	78	
221.94246	194	
221.96834	78	
223.96273	326	1+
227.93565	84	
227.95603	68	
228.91621	80	
228.96036	68	
229.15543	72	
229.84677	70	
230.79381	86	
231.88833	74	
232.40090	96	
234.12064	68	
235.15158	96	
236.02397	72	
238.12664	84	
238.85863	82	
238.94092	336	
239.07971	152	
239.89972	76	
239.92064	98	
240.01359	76	
240.15042	68	
240.78651	80	
240.88791	98	
240.94118	3698	
241.13160	72	
241.94215	3586	
242.09556	74	
242.12448	68	
242.15550	146	
242.94180	9594	1+
244.93991	2350	1+
244.98326	74	
244.99819	80	
245.82388	92	
245.96252	80	
246.80281	72	
246.87987	72	
246.97558	154	
247.10184	78	
247.12896	72	
248.16468	92	
248.89451	74	
248.91016	88	
248.95084	68	
249.06697	90	
249.85256	78	
249.93181	72	
249.96930	78	
250.94531	144	
251.78559	68	
251.92586	138	
252.85819	92	
253.90971	72	
254.79297	82	
254.92434	70	
256.72914	74	
256.83769	78	
256.89450	184	
257.41656	74	
258.80280	80	
258.83848	90	
259.84322	72	
260.15424	76	
260.54464	98	
260.95468	78	
261.83299	184	
262.82694	164	
262.93633	80	
265.06213	154	
265.88516	72	
266.05965	74	
266.54852	72	
267.81099	68	
267.86143	126	
268.95769	74	
269.03803	78	
269.95721	86	
273.09158	78	
273.81470	72	
274.81892	76	
274.85667	144	
275.81310	218	
276.81367	90	
279.09389	908	1+
280.01213	72	
280.25020	70	
281.87240	74	
282.86030	336	1+
282.88570	84	
283.06901	262	
284.29113	332	
284.73250	84	
285.29645	144	
285.37953	88	
289.87853	298	1+
291.80398	70	
294.86103	112	
296.14112	72	
297.85319	76	
298.80319	68	
298.84151	68	
299.05821	68	
299.78245	86	
299.86979	74	
300.82057	74	
300.95975	68	
301.86970	98	
303.73728	70	
303.87190	74	
303.94479	72	
304.14394	82	
305.23483	72	
306.81169	70	
306.87951	412	1+
307.80514	198	1+
308.29190	152	
308.30862	96	
308.86236	84	
310.30903	110	
310.84935	72	
310.87677	72	
310.93336	68	
313.80013	92	
314.80723	76	
316.76118	84	
318.79671	86	
319.15406	78	
319.94640	78	
321.12244	96	
322.82798	92	
323.30264	68	
324.04219	110	
324.12903	70	
324.89315	156	
325.39918	68	
326.17730	76	
327.92017	88	
END IONS

###FS:    #m/z: 359.96179 #charge 1+
###MS: 58
###MSMS: 60
BEGIN IONS
TITLE=Cmpd 44, +MS2(359.9618), 28.0-35.0eV, 1.3min #60
RTINSECONDS=75.8355
SCANS=58,60
PEPMASS=359.96179	50520
CHARGE=1+
180.86052	284	1+
197.09555	90	
208.94262	82	
209.92353	80	
209.94334	182	
212.84967	74	
212.86770	80	
222.12052	84	
222.95394	724	1+
223.88628	352	1+
224.94720	564	1+
225.97274	144	
226.85827	78	
226.94669	1852	1+
226.97165	474	
227.92947	244	
228.94225	1600	1+
230.83509	92	
233.47505	78	
233.95595	134	
234.86903	98	
234.92940	76	
234.96122	86	
235.10984	78	
236.80708	104	
236.90236	78	
238.94608	80	
239.91151	80	
240.79445	100	
240.89543	92	
240.93899	732	1+
240.96046	742	1+
241.11695	86	
241.62946	84	
241.84861	150	1+
242.88512	92	
243.93598	128	
243.96199	146	
244.95640	744	
245.06401	78	
245.94037	122	
246.95252	1238	
247.88625	78	
247.91914	104	
248.80602	390	1+
249.12310	78	
249.94090	198	1+
249.95365	80	
251.00482	86	
252.11259	130	
252.87768	114	
252.91468	74	
253.02617	120	
253.86300	94	
254.97911	82	
256.41646	82	
256.92412	96	
258.14220	110	
258.53472	78	
258.83545	172	
258.97126	116	
259.91260	92	
259.94250	74	
260.83573	98	
260.96606	270	1+
261.83228	74	
262.99982	78	
263.79174	188	1+
263.97871	96	
265.01900	78	
265.97080	226	
266.81732	342	
266.84032	116	
266.88336	80	
267.81009	290	1+
267.96815	78	
268.83971	92	
268.95948	124	
269.83826	78	
269.94717	92	
269.97035	302	
271.39766	90	
272.95962	84	
273.04072	78	
274.94304	84	
275.96712	98	
276.81111	174	
276.85494	112	
277.80921	134	
277.93230	82	
278.79834	176	
278.84431	272	
279.13735	108	
279.56819	100	
279.79533	122	
279.88196	418	1+
279.91328	76	
280.63472	86	
280.79226	1200	1+
280.88779	356	1+
281.42722	170	
281.86065	256	1+
282.78910	128	
284.82300	322	1+
285.97289	90	
288.55371	98	
288.86660	74	
288.88856	102	
289.20696	84	
290.44261	80	
290.79429	126	
291.11857	86	
291.79133	76	
292.43598	154	
292.85142	212	1+
293.16118	78	
293.82372	84	
295.93026	168	
296.80755	348	
296.85687	150	
297.81474	152	
297.83669	82	
298.80319	1788	1+
299.50193	82	
299.74459	88	
299.92270	146	
300.80338	360	
300.82941	76	
301.85633	132	
302.24736	74	
302.90534	74	
303.78319	126	
310.87656	86	
311.91482	84	
312.16013	82	
313.37607	88	
313.87213	80	
314.28979	86	
314.81771	208	
315.81856	90	
315.89115	134	
316.81273	392	1+
317.81442	230	1+
317.86572	80	
318.93493	144	
319.39771	92	
319.86069	76	
319.89152	76	
321.82018	134	
323.01996	184	
323.98969	80	
324.89036	338	1+
325.13766	76	
328.81461	86	
329.86959	114	
330.80180	106	
333.93780	90	
334.93025	84	
336.94271	346	1+
337.11661	104	
339.87657	130	
343.93401	78	
345.19009	90	
347.73162	80	
349.19135	86	
350.89181	82	
352.89183	152	
356.38277	78	
358.84141	80	
359.74238	92	
360.17677	98	
360.87144	96	
361.77144	80	
362.84880	84	
363.88221	116	
END IONS

###FS:    #m/z: 507.84521 #charge 1+
###MS: 58
###MSMS: 61
BEGIN IONS
TITLE=Cmpd 45, +MS2(507.8452), 28.2-35.2eV, 1.3min #61
RTINSECONDS=76.6075
SCANS=58,61
PEPMASS=507.84521	34180
CHARGE=1+
191.87303	132	
196.01588	306	1+
214.88433	112	
216.90758	148	
222.97435	112	
223.97739	230	
224.97551	586	
232.89352	114	
239.85418	166	
247.37450	114	
248.85274	124	
254.79139	220	1+
259.10253	140	
262.13572	484	1+
270.80287	120	
273.85313	136	
277.15041	210	
278.13417	222	1+
280.10700	130	
285.87266	108	
287.85140	536	1+
289.03305	116	
289.88159	818	1+
290.86471	154	
291.87628	112	
291.90774	122	
292.86708	124	
294.86226	146	
295.85601	348	1+
296.87297	298	1+
298.81694	110	
298.84508	232	1+
300.81447	186	1+
300.85695	452	1+
304.15549	116	
305.86118	658	1+
307.86931	164	
307.89044	404	
308.87591	402	
308.88703	278	
309.14164	110	
309.88614	366	
310.15640	456	
310.86944	116	
311.88459	676	
312.22842	144	
312.88308	780	1+
312.95167	206	
313.90377	130	
314.81140	120	
314.86586	1528	1+
315.83193	210	1+
316.86412	196	
317.84659	220	1+
317.86772	132	
320.88920	128	
321.87467	122	
322.80520	142	
323.87443	202	
324.85843	212	
324.90430	142	
324.92601	140	
325.85725	204	
325.90114	466	
326.24174	364	
326.88277	1998	1+
328.87512	154	
329.89184	148	
330.87993	258	
331.82195	162	
331.87638	114	
332.87550	524	1+
333.17175	416	1+
334.88015	406	1+
336.82139	116	
336.94386	112	
337.87981	582	1+
338.85875	210	1+
341.39413	172	1+
343.15612	116	
343.83724	154	
343.91430	126	
344.01135	108	
345.83566	108	
345.85954	108	
347.88002	116	
348.80601	106	
348.91892	196	
349.36362	108	
349.80074	120	
350.79284	114	
350.88893	314	
351.00076	124	
352.79722	120	
352.87873	414	1+
353.85123	166	
354.41743	148	
355.88600	450	1+
362.72460	148	1+
362.84550	206	1+
366.78832	330	1+
366.83915	182	
367.70353	624	1+
367.91148	170	1+
368.70507	378	1+
368.89473	348	1+
369.83509	522	1+
370.15501	118	
371.83150	200	
372.04384	146	
372.71601	454	1+
372.83032	136	
373.71899	326	1+
373.77377	140	
373.83105	212	
374.81294	466	1+
375.89071	108	
376.22219	256	
376.74254	170	
377.78822	224	1+
379.76093	110	
380.39482	186	
380.72094	428	
380.85557	142	
380.97089	198	1+
381.71937	642	1+
381.78169	172	
381.83891	134	
382.06357	114	
383.26692	126	
383.40451	116	
383.76808	188	
383.78970	126	
384.78289	112	
384.84756	192	
386.77888	138	
387.77675	124	
387.84960	300	1+
390.20430	132	
390.84069	1536	1+
390.91537	160	
391.90470	182	
392.82369	390	1+
392.86451	252	
392.90121	142	
394.40166	160	
394.78438	124	
394.86088	196	1+
398.72758	1004	1+
398.75498	128	
399.22107	270	
399.84898	238	
400.72429	278	
400.85017	134	
401.72843	166	
403.76197	130	
403.87227	1262	1+
403.90608	138	
405.76790	124	
405.86806	202	
406.39488	110	
406.79943	282	1+
406.85557	292	
407.79984	174	1+
407.86871	466	
408.74409	162	
408.85014	2330	1+
409.74323	136	
410.07737	156	
410.72547	286	1+
410.83687	656	1+
412.73790	232	1+
412.80736	170	1+
412.83882	212	
416.84564	194	
416.88036	322	1+
417.68788	136	
418.85940	120	
420.84879	134	
421.88499	386	
422.83584	126	
422.86857	110	
422.89111	192	
423.76233	286	1+
423.86988	490	1+
425.87248	144	
426.76856	180	1+
426.86215	1624	1+
428.73702	170	
428.84626	982	1+
429.70388	302	
430.74455	326	1+
430.79156	148	
431.68865	114	
431.86689	988	1+
432.23994	188	
432.89284	140	
433.86773	146	
434.89146	208	
439.89885	512	1+
442.87395	150	
443.81293	166	
444.74992	116	
444.78000	124	
444.87162	3724	1+
445.75243	176	
447.70907	138	
448.70872	152	
449.87928	802	1+
457.90712	946	1+
459.90645	270	1+
462.88300	1124	1+
463.21546	138	
464.88501	146	
464.91105	198	1+
467.88792	2192	1+
484.21992	112	
485.90140	930	1+
486.28749	182	1+
496.34743	112	
506.81111	112	1+
506.90995	216	1+
END IONS

###FS:    #m/z: 322.93018 #charge 1+
###MS: 62
###MSMS: 63
BEGIN IONS
TITLE=Cmpd 46, +MS2(322.9302), 28.0-35.0eV, 1.4min #63
RTINSECONDS=80.283
SCANS=62-63
PEPMASS=322.93018	898064
CHARGE=1+
133.58740	74	
182.86776	92	
189.39950	72	
192.89306	76	
196.90257	70	
197.87034	72	
198.96189	72	
199.90605	80	
205.95053	164	
205.97300	98	
206.97352	70	
207.96837	68	
208.83251	74	
210.11026	76	
210.90056	136	
212.44848	92	
213.90806	74	
213.94906	68	
215.88075	138	
219.87740	250	1+
220.48053	84	
221.96791	140	
222.95567	140	
223.45144	74	
223.95937	490	1+
224.04078	86	
224.83734	92	
225.86446	136	
227.81717	70	
227.88552	76	
227.92413	90	
229.93088	76	
230.88521	114	
233.89149	78	
234.89900	82	
234.97630	78	
235.82043	88	
236.08449	84	
236.95501	74	
238.41458	74	
238.93884	226	
239.08048	74	
240.87954	82	
240.94105	4118	
241.91780	76	
241.93933	15056	1+
242.05350	94	
242.62018	86	
242.82756	70	
242.94160	10666	1+
243.82801	112	
244.91135	80	
244.93941	2862	1+
245.01925	116	
246.82033	100	
246.97386	716	1+
250.17073	106	
250.47193	108	
250.96986	92	
251.82421	78	
251.91774	90	
252.96747	84	
253.05161	78	
253.34840	84	
253.84717	110	
254.90297	70	
255.10468	68	
255.77978	128	
256.33186	74	
256.45176	72	
257.42237	88	
257.79937	240	
258.44376	72	
258.83299	104	
259.81150	72	
259.92427	70	
260.07703	72	
260.83518	350	1+
260.92919	68	
261.02243	68	
261.42935	82	
261.83917	320	1+
261.89335	82	
262.97788	72	
263.06986	70	
264.07474	146	
264.58971	84	
264.88908	76	
264.98712	72	
265.79715	88	
266.11187	94	
266.85852	68	
267.08417	70	
267.79266	312	1+
267.83781	186	1+
267.94934	70	
268.06411	90	
268.79606	190	1+
268.95581	142	
270.79525	76	
272.04959	106	
272.35141	70	
272.88251	90	
273.79395	150	
273.82043	68	
274.24957	70	
275.80711	144	
276.80546	70	
276.83492	84	
278.75783	78	
278.96698	76	
279.09080	1238	1+
279.83964	76	
280.14751	70	
280.79916	96	
280.94108	102	
281.78359	74	
282.18499	106	
282.78838	172	1+
282.86275	78	
282.91238	102	
283.06704	186	
283.97202	84	
284.29226	608	1+
284.96220	120	
285.84021	98	
286.41266	88	
286.87498	92	
286.91544	84	
287.87816	68	
288.87313	106	
289.78724	116	
290.24977	76	
290.84009	72	
290.86318	80	
290.91949	72	
291.37635	88	
292.85795	80	
292.89155	118	
294.85253	248	1+
294.87029	86	
295.04127	96	
296.94481	74	
297.78732	74	
299.78922	170	
300.78892	72	
302.05313	72	
303.11469	72	
305.75206	72	
305.81167	72	
306.79690	266	1+
306.88051	286	
307.07610	68	
307.89931	158	
308.28646	76	
308.88939	122	
309.79245	90	
309.82786	68	
310.80214	122	
315.79320	68	
321.10722	76	
321.28122	76	
323.15908	76	
323.74325	112	
324.89081	166	
325.88848	202	1+
325.91295	72	
END IONS

###FS:    #m/z: 340.94070 #charge 1+
###MS: 62
###MSMS: 64
BEGIN IONS
TITLE=Cmpd 47, +MS2(340.9407), 28.0-35.0eV, 1.4min #64
RTINSECONDS=81.055
SCANS=62,64
PEPMASS=340.94070	340460
CHARGE=1+
149.80094	76	
192.92391	116	
200.04766	76	
208.96042	134	
209.94521	76	
212.88740	72	
213.87991	164	
213.94041	1082	1+
213.98675	80	
214.89072	168	
215.41738	90	
215.88640	678	1+
217.88299	74	
217.96606	82	
218.90418	78	
219.89033	72	
220.87776	166	1+
223.83609	72	
223.97469	78	
224.97626	204	
226.07445	90	
226.97014	112	
227.89310	84	
228.10093	72	
228.94836	144	
230.88925	454	1+
231.88713	116	
231.95022	910	1+
233.89919	464	1+
233.91975	82	
233.94795	124	
235.89536	216	
237.06865	72	
237.79703	84	
238.84107	112	
239.84802	180	
240.22577	150	
240.79154	102	
240.83497	146	
241.82415	72	
241.84082	678	1+
242.38627	72	
242.85462	76	
242.94316	182	
243.17991	82	
243.83032	204	
244.15959	84	
246.85311	76	
246.97441	366	
248.39291	82	
249.96000	286	1+
250.92021	72	
251.00030	108	
251.85186	72	
253.34673	74	
254.92049	98	
254.96542	572	1+
255.07449	80	
255.13626	220	
255.37730	112	
256.25727	84	
256.91071	92	
256.96340	92	
257.84158	344	1+
258.86629	78	
259.07781	80	
259.86595	136	
259.93978	76	
260.05704	80	
260.42168	88	
260.83495	890	1+
260.91315	76	
261.90333	92	
264.07653	80	
264.85313	72	
265.86675	144	
266.83930	86	
267.13484	150	
267.17629	96	
267.79413	146	
268.32552	100	
268.84142	244	
269.80344	134	
270.82753	86	
270.94706	84	
271.98498	92	
272.91836	120	
272.97930	140	
273.85109	104	
273.87921	96	
273.97503	72	
274.86100	86	
274.91365	128	
275.83570	86	
275.86046	156	
275.91110	74	
276.81350	72	
276.85787	432	
277.86408	246	
278.84370	840	1+
279.91718	136	
279.96527	126	
280.83863	72	
280.86100	248	1+
281.05271	150	
281.90940	76	
282.80281	74	
282.83757	86	
282.97422	84	
283.78961	104	
284.07415	80	
285.38778	80	
288.40541	94	
289.82144	74	
289.94232	86	
290.80648	80	
291.39933	88	
292.43796	226	
292.86272	136	
292.93989	84	
293.03496	74	
294.87077	176	
296.04423	76	
296.85308	88	
296.97751	148	
297.87022	148	
297.92311	84	
297.97477	174	
298.30678	98	
298.87086	142	
299.15984	78	
299.74877	72	
299.87051	222	
300.23333	76	
301.86149	72	
301.88294	116	
302.17579	90	
302.94667	136	
303.17255	142	
303.94468	78	
305.88019	200	1+
307.80161	80	
308.30175	84	
308.87029	240	1+
310.42031	82	
311.80011	80	
313.83954	96	
315.95075	74	
317.15224	72	
318.09124	76	
318.79649	70	
321.03708	76	
321.42658	92	
323.09718	74	
323.14204	72	
324.89403	564	1+
325.27295	84	
326.90249	72	
327.26248	82	
327.94448	90	
329.02620	76	
329.87115	166	
339.03966	100	
342.73481	72	
343.12377	86	
343.44476	78	
END IONS

###FS:    #m/z: 363.95656 #charge 1+
###MS: 62
###MSMS: 65
BEGIN IONS
TITLE=Cmpd 48, +MS2(363.9566), 28.0-35.0eV, 1.4min #65
RTINSECONDS=81.8275
SCANS=62,65
PEPMASS=363.95656	130964
CHARGE=1+
68.36492	84	
87.71570	84	
187.86803	138	
189.86251	428	1+
191.85841	198	
193.85685	90	
195.53357	114	
196.88237	160	
199.90003	84	
200.94979	78	
207.87117	108	
209.94332	506	1+
210.88430	192	
210.91647	128	
211.59204	84	
212.87913	1252	1+
214.89856	100	
222.02548	84	
222.95111	914	1+
223.64391	78	
223.98755	88	
224.94681	508	1+
224.97195	90	
225.38467	112	
225.88819	166	
225.96951	264	
226.87122	78	
226.94638	2966	1+
226.97223	312	
227.92953	322	
228.83553	84	
228.89373	220	
228.94211	2708	1+
229.89220	226	
230.85210	116	
230.88887	1674	1+
231.08306	80	
232.88494	218	1+
234.15071	100	
234.88379	226	
237.80628	78	
238.83946	78	
240.82232	140	
240.83513	170	
240.93948	1804	1+
240.96232	204	
241.96333	78	
242.05354	86	
242.94213	2258	1+
243.83077	282	
244.81782	116	
244.93954	554	1+
244.95723	1486	1+
245.45814	106	
245.82990	90	
246.80818	90	
246.90359	108	
246.95333	1608	1+
246.97820	204	
247.80285	688	1+
247.93137	190	1+
247.97897	82	
248.15120	110	
248.80472	582	1+
248.83874	128	1+
248.90005	506	1+
248.95719	150	
250.45830	86	
250.79756	158	
250.89571	236	
250.94420	568	1+
250.96761	160	
251.79863	142	
252.23958	84	
253.90763	110	
258.84326	296	
258.97310	122	
259.83892	346	1+
259.89658	102	
259.96401	86	
260.97101	322	1+
262.79874	80	
262.85040	296	1+
263.13536	78	
263.97853	126	
264.80603	222	
265.79124	80	
265.98026	112	
266.78777	124	
266.81484	1182	1+
266.83572	90	
267.85660	100	
267.97543	146	
268.95554	240	
269.97428	150	
270.45577	90	
270.96799	98	
271.39797	112	
271.82877	142	
271.91381	190	
272.90469	96	
273.80837	146	
276.81632	100	
276.85487	340	1+
278.79853	138	
278.86160	86	
279.84750	132	
280.10815	158	
280.79212	722	1+
280.89804	78	
281.09155	82	
281.83311	88	
282.78786	450	1+
283.84815	180	
284.42136	98	
284.43456	128	
284.82288	238	
285.82253	112	
285.84590	284	1+
285.94237	98	
287.92826	78	
288.80110	150	
289.86550	86	
290.39014	100	
290.78587	120	
290.79955	82	
290.85993	220	1+
291.80099	152	
293.80918	90	
294.43559	106	
294.85176	80	
296.80524	240	
297.80946	274	
298.08625	92	
298.80549	1168	1+
299.86445	100	
300.80191	1124	1+
301.83556	82	
301.86378	260	
301.90414	114	
301.91886	106	
302.82865	78	
302.86098	208	
303.80307	104	
303.85507	660	1+
303.94015	308	1+
304.88959	80	
305.32494	84	
307.31505	92	
307.89136	164	
308.06461	84	
310.87563	126	
312.34479	86	
312.41605	84	
314.91077	96	
315.82288	78	
316.38744	98	
316.81484	274	
316.87038	84	
317.81233	130	
317.92638	220	1+
318.86229	94	
320.10428	116	
320.82332	86	
321.43096	92	
321.81778	102	
322.81611	192	1+
326.42761	80	
326.87548	100	
329.87343	154	
330.89074	90	
334.69661	90	
336.84773	84	
336.87382	80	
336.94726	186	
344.27097	80	
344.41250	106	
348.91639	106	
349.32442	86	
352.88899	92	
356.21585	80	
357.71303	128	
357.79544	88	
359.83088	100	
360.94972	124	
END IONS

###FS:    #m/z: 340.94073 #charge 1+
###MS: 66
###MSMS: 67
BEGIN IONS
TITLE=Cmpd 49, +MS2(340.9407), 28.0-35.0eV, 1.4min #67
RTINSECONDS=85.5
SCANS=66-67
PEPMASS=340.94073	386944
CHARGE=1+
185.87723	72	
195.93058	78	
197.87384	88	
203.93045	72	
205.94760	248	
206.98227	76	
209.94713	78	
210.93856	104	
211.14931	74	
212.87785	104	
213.87937	284	
213.89713	82	
213.93962	906	
215.88469	346	
215.93574	312	
217.88118	282	1+
219.88082	126	
222.95099	82	
223.95984	232	
223.97487	76	
224.83223	80	
224.89429	74	
224.96991	144	
226.83594	74	
226.87292	80	
226.89507	78	
226.97422	128	
227.92629	82	
228.89506	94	
228.94596	246	
229.04198	96	
230.88157	72	
231.87711	78	
231.89009	164	
231.94912	590	1+
232.88776	86	
233.89755	348	1+
233.95019	156	
235.89253	176	
237.06576	138	
238.04886	86	
238.84051	134	
238.85467	90	
238.88296	74	
239.79310	76	
239.88795	138	
240.81913	78	
240.83708	160	
241.84253	534	1+
243.83129	324	
244.81611	72	
244.85256	76	
244.95066	94	
245.90864	106	
246.94567	78	
246.98156	98	
249.82915	76	
249.89910	78	
249.96182	132	
250.79486	92	
251.88116	78	
252.96084	138	
253.95575	76	
254.86569	80	
254.96736	460	1+
255.07328	78	
256.79016	78	
256.84681	274	1+
256.88666	154	
256.90981	246	1+
258.03942	78	
258.13971	84	
258.34697	112	
258.80311	110	
258.84468	148	
258.86441	122	
258.88218	76	
259.01014	82	
259.08623	132	1+
259.82663	80	
259.85514	142	
259.95838	82	
260.29688	94	
260.83438	450	1+
260.94095	84	
260.95714	74	
262.46838	80	
262.86241	90	
265.97141	74	
266.84888	76	
266.99576	72	
267.59004	80	
268.84203	348	1+
268.99998	76	
269.79803	82	
271.92905	78	
272.94296	76	
273.09561	80	
273.79798	206	1+
274.85929	96	
274.89528	132	
275.82068	72	
275.86016	168	
276.00499	88	
276.85753	802	1+
276.95660	80	
277.36111	84	
277.92769	80	
278.06323	82	
278.84708	594	1+
278.99852	72	
279.85013	416	1+
279.91513	116	
279.96455	168	
281.83737	80	
281.85977	140	
282.88361	74	
282.91223	86	
283.79055	72	
284.79048	74	
284.86202	268	1+
286.15784	74	
286.31157	88	
289.79320	204	1+
289.87276	106	
291.94881	82	
292.85621	72	
293.87569	206	
293.95200	88	
294.86565	124	
295.57726	112	
295.83623	176	
295.97068	170	
296.80932	122	
296.85369	146	
297.00824	98	
297.97302	126	
298.85839	118	
298.92640	78	
298.95583	90	
299.78539	102	
299.87517	118	
300.81659	80	
300.87645	136	
301.85687	240	1+
302.94589	76	
303.87119	72	
303.94490	82	
306.88331	222	1+
307.79654	152	
308.28869	92	
308.80641	74	
310.04629	76	
311.80673	88	
312.84046	74	
312.89190	72	
313.88493	72	
315.87662	72	
317.19171	100	
318.27745	74	
319.07544	78	
324.89185	392	1+
326.17688	76	
326.86380	206	1+
335.90637	76	
342.90850	174	
343.39002	88	
343.87953	72	
343.90686	152	
343.96340	128	
END IONS

###FS:    #m/z: 363.95666 #charge 1+
###MS: 66
###MSMS: 68
BEGIN IONS
TITLE=Cmpd 50, +MS2(363.9567), 28.0-35.0eV, 1.5min #68
RTINSECONDS=86.2725
SCANS=66,68
PEPMASS=363.95666	152962
CHARGE=1+
182.86628	78	
187.86299	90	
189.86753	198	
191.85899	152	
192.01976	96	
193.85436	114	
196.84917	94	
196.88741	86	
207.87641	262	1+
207.95084	138	
209.94379	600	1+
210.88181	154	
211.50662	104	
212.87917	1356	1+
212.97881	80	
213.89488	76	
216.88694	90	
219.62056	98	
219.86686	202	
222.95327	268	
223.88653	326	1+
223.94815	666	1+
224.85207	76	
224.88899	280	1+
224.94866	478	1+
224.97940	112	
225.99508	80	
226.88286	88	
226.94792	2850	1+
226.97383	306	
227.00447	80	
227.88358	166	
227.93077	406	
228.89349	96	
228.91002	86	
228.94215	3030	1+
229.83422	82	
230.88995	2066	1+
231.37072	82	
232.88785	290	
233.06758	100	
233.96022	202	
234.88246	128	
235.11677	166	
238.93651	120	
240.82588	88	
240.94091	738	
240.96187	856	1+
241.93948	3114	1+
242.84276	82	
242.94182	2122	1+
243.83441	130	
243.89284	240	1+
243.91394	90	
244.95740	1410	1+
245.04998	104	
245.44276	76	
245.94772	1542	1+
246.80597	134	
246.89738	80	
246.95206	1292	1+
246.97563	338	1+
247.80502	218	
248.03913	82	
248.80592	144	
248.89989	688	
249.80227	216	1+
250.89680	304	1+
250.94810	112	
250.97180	94	
251.97399	126	
253.90243	256	1+
256.85107	80	
257.37523	80	
257.40673	76	
257.90238	182	
258.83006	98	
258.84370	196	1+
258.97496	78	
259.97182	76	
260.83048	274	1+
260.93131	92	
260.96949	314	1+
263.82825	76	
264.81991	238	
264.98038	128	
265.81456	120	
265.86532	80	
266.81180	752	1+
266.85523	88	
268.95810	146	
269.84059	82	
269.86849	78	
269.92210	112	
269.97038	644	1+
270.80110	102	
271.14294	76	
271.94628	92	
272.49930	80	
274.81498	124	
275.90514	88	
276.81801	152	
276.85660	334	1+
277.81032	136	
277.91494	222	1+
278.79725	116	
278.84018	150	
278.85613	132	
279.34850	124	1+
279.37086	92	
279.81463	80	
279.84405	294	1+
280.79012	1102	1+
280.81392	94	
283.07208	166	
283.62719	80	
283.84816	204	
283.88749	92	
283.92527	98	
283.97471	78	
284.44903	80	
284.82587	348	1+
284.86725	76	
285.46671	92	
285.84545	162	
285.96079	88	
286.81577	104	
287.82429	102	
288.04070	100	
288.95835	94	
289.87540	90	
292.86507	130	
292.90440	80	
293.03460	80	
293.42362	96	
294.86344	216	1+
295.83480	86	
296.80840	284	
297.80252	2026	1+
298.80429	1752	1+
298.92833	110	
299.87494	248	
300.79999	840	1+
301.80063	542	1+
301.86282	302	
301.91179	82	
302.85812	502	1+
302.91172	86	
303.21526	88	
303.44642	90	
303.80855	326	1+
303.88239	116	
304.73964	94	
306.43512	100	
307.41411	76	
307.43552	78	
316.81547	482	1+
317.88745	92	
318.81447	106	
321.81792	102	
321.86504	186	
321.88121	128	
322.42395	100	
322.93407	84	
324.87317	228	1+
324.89501	178	
327.00698	86	
328.16995	112	
328.83589	92	
329.87047	110	
332.90625	84	
334.79105	94	
335.89521	92	
337.18390	90	
340.83929	78	
342.63968	112	
342.90626	178	
343.80425	80	
344.41442	96	
345.80680	94	
346.91202	82	
347.69942	78	
350.71446	90	
351.77189	122	
352.10262	80	
352.77313	76	
352.89324	90	
354.16725	106	
364.88441	82	
365.21496	76	
366.19004	78	
END IONS

###FS:    #m/z: 336.94591 #charge 1+
###MS: 66
###MSMS: 69
BEGIN IONS
TITLE=Cmpd 51, +MS2(336.9459), 28.0-35.0eV, 1.5min #69
RTINSECONDS=87.044
SCANS=66,69
PEPMASS=336.94591	58124
CHARGE=1+
50.57453	72	
96.87534	84	
148.05353	68	
199.96230	70	
203.93211	72	
205.05813	68	
210.89244	90	
211.94370	1552	1+
212.05508	74	
212.87996	254	
213.88275	104	
213.94044	804	1+
215.88537	324	1+
215.94423	74	
215.96014	70	
216.98829	64	
217.34985	88	
220.88364	186	1+
221.96585	72	
224.88719	70	
224.97390	126	
226.54379	72	
226.90632	76	
227.86708	74	
227.95421	64	
228.84295	76	
228.89630	98	
228.91096	68	
229.95477	1608	1+
230.88792	1090	1+
230.90905	72	
231.95025	842	1+
232.82601	68	
233.82627	82	
233.89526	352	1+
233.93710	94	
233.95342	158	
235.83948	112	
236.06749	78	
236.64326	78	
238.07916	68	
239.07477	94	
239.78734	84	
240.83835	70	
241.84015	124	
241.88632	66	
242.90246	94	
245.03698	66	
245.07369	84	
245.83348	68	
246.41359	84	
246.97493	80	
247.96277	400	
248.89950	302	1+
249.86819	64	
249.96005	206	
249.99617	76	
250.83242	196	1+
250.95610	80	
251.03793	66	
251.96334	106	
252.06974	88	
252.97134	994	1+
253.80620	78	
253.90339	320	1+
254.96676	712	1+
255.07388	160	
256.00365	88	
256.07489	66	
256.22392	66	
256.87092	80	
257.57195	72	
257.85182	138	
257.87553	72	
257.96323	226	1+
258.85000	552	1+
258.94373	80	
259.96007	88	
260.00553	72	
261.06992	64	
262.87844	76	
264.13026	90	
264.86017	122	
264.88091	70	
265.01914	66	
267.01583	70	
267.04800	68	
267.83497	82	
268.84099	382	1+
269.04644	110	
270.80453	114	
270.97911	134	
271.45061	74	
271.86310	88	
272.91586	68	
272.97627	134	
273.88140	72	
274.87393	94	
275.84195	64	
275.89833	98	
276.85818	398	1+
277.72341	80	
277.82359	94	
277.96360	124	
278.17562	72	
278.83940	156	
279.83535	92	
279.86166	148	
280.80538	96	
282.43116	88	
283.85680	72	
283.91901	80	
285.84852	128	
286.84955	126	
287.41184	80	
287.85320	408	1+
287.87817	76	
287.90301	68	
288.03258	86	
289.85693	70	
290.14099	70	
291.02848	98	
292.43788	120	
292.88732	72	
293.11514	102	
293.85437	68	
296.06294	64	
297.98018	74	
298.08847	90	
298.80143	86	
298.92032	68	
299.87818	80	
300.87430	70	
301.88239	122	
302.85344	130	
302.87907	142	
304.28303	100	
304.86182	106	
305.86274	138	
305.91512	66	
306.47400	78	
306.88030	82	
308.86936	66	
309.88232	78	
312.85853	120	
315.76756	74	
316.75641	72	
316.86803	136	
319.86306	68	
319.90022	100	
320.73343	66	
320.84549	70	
321.28096	90	
321.82521	178	1+
322.09152	66	
322.96489	68	
323.37538	76	
323.89003	88	
324.89185	76	
324.93855	92	
326.96032	64	
327.18262	72	
328.84378	70	
330.97587	64	
331.75152	124	
332.76750	64	
333.89217	80	
336.95353	68	
341.79004	76	
END IONS

###FS:    #m/z: 340.94072 #charge 1+
###MS: 70
###MSMS: 71
BEGIN IONS
TITLE=Cmpd 52, +MS2(340.9407), 28.0-35.0eV, 1.5min #71
RTINSECONDS=90.719
SCANS=70-71
PEPMASS=340.94072	354732
CHARGE=1+
66.89576	70	
159.80022	104	
165.96350	78	
182.86785	80	
185.92754	74	
186.87782	78	
191.96131	86	
192.89137	110	
200.87840	120	
205.94977	78	
205.96946	76	
210.93812	112	
212.87622	108	
213.08529	98	
213.94051	728	1+
213.96191	80	
215.86288	96	
215.88831	560	
215.93622	348	1+
217.88355	404	1+
219.88118	174	
223.95907	110	
226.88906	76	
226.97127	98	
227.87835	76	
227.95055	94	
228.95833	90	
231.83795	72	
231.88753	106	
231.94830	606	1+
231.96332	82	
232.58650	100	
233.86544	78	
233.89787	366	1+
234.87302	80	
235.89329	142	
235.94497	80	
236.02399	70	
236.90771	70	
238.83776	74	
239.00654	84	
239.08073	98	
239.79094	82	
239.90771	132	
239.92780	90	
240.22572	112	
240.84126	154	
241.10710	108	
241.84736	190	
241.88165	70	
241.91899	108	
241.95304	84	
242.84073	188	
242.94343	164	
243.83173	246	
244.82371	92	
244.99105	72	
245.82955	72	
246.85113	114	
248.85375	94	
248.89914	92	
248.98983	188	1+
249.89923	124	
249.95848	126	
250.95911	108	
251.00324	72	
251.96023	94	
252.15773	80	
252.56154	116	
254.96475	342	
255.07369	242	
255.13919	110	
255.77220	86	
255.92376	76	
256.84843	254	1+
256.88651	130	
256.91564	206	
256.96210	154	
257.38295	96	
257.88212	116	
258.84623	480	1+
258.88400	72	
259.33886	78	
259.94217	126	
260.83621	456	1+
260.85290	188	
260.93598	102	
261.82447	86	
262.89034	80	
262.96812	70	
263.12949	96	
267.13907	158	
267.84386	98	
268.95758	94	
269.83240	80	
269.84849	74	
271.36724	84	
271.79185	100	
271.82913	72	
272.44248	108	
272.87031	90	
272.91842	204	1+
272.93621	146	
274.42813	92	
274.83583	82	
274.85942	136	
275.83969	70	
275.86932	92	
276.12338	72	
276.86066	896	1+
277.96152	208	1+
278.81332	92	
278.84716	1782	1+
281.87025	84	
282.87989	76	
283.44514	80	
283.93017	150	1+
283.95620	76	
286.91429	106	
287.13696	72	
289.80060	98	
289.88192	78	
290.40478	86	
290.44457	98	
290.85701	76	
293.85227	212	1+
293.88037	92	
294.86625	78	
296.85487	144	
297.85742	78	
298.90954	94	
299.87156	134	
300.21030	74	
300.81874	76	
300.98692	72	
302.17355	74	
302.75799	72	
302.83058	72	
303.94472	96	
304.87323	168	1+
307.88780	130	
308.91394	70	
309.67240	106	
309.92081	74	
310.45266	86	
312.80137	146	
312.82212	74	
315.42296	96	
318.85363	78	
320.11934	76	
321.42458	78	
322.29255	80	
322.97802	82	
323.73359	70	
323.86015	180	1+
324.89004	166	
327.16899	94	
330.81413	204	1+
334.37548	78	
334.84023	72	
336.72373	86	
338.40673	80	
338.86604	76	
342.79638	74	
342.90409	118	
343.86100	82	
344.89783	90	
345.02106	100	
END IONS

###FS:    #m/z: 363.95653 #charge 1+
###MS: 70
###MSMS: 72
BEGIN IONS
TITLE=Cmpd 53, +MS2(363.9565), 28.0-35.0eV, 1.6min #72
RTINSECONDS=91.4915
SCANS=70,72
PEPMASS=363.95653	138576
CHARGE=1+
57.04265	88	
144.96804	80	
183.87114	164	
187.86973	80	
189.86410	294	
193.08056	78	
208.89277	82	
209.94049	522	1+
212.88038	1074	1+
222.95285	148	
223.95424	86	
224.94748	318	
224.96610	250	1+
225.95065	242	
226.88826	124	
226.94694	2508	1+
226.97159	224	
227.88389	168	
227.92949	150	
228.89646	214	
228.94254	2456	1+
229.89769	112	
230.88919	1098	1+
232.88604	240	1+
232.90498	84	
232.96490	104	
234.87821	142	
235.84830	84	
238.14163	80	
238.84564	108	
240.81987	132	
240.94040	306	
240.96442	140	
241.94176	600	
241.96659	98	
242.85882	210	
242.94243	1638	1+
243.05526	92	
244.87685	88	
244.95791	1692	1+
245.83564	78	
245.94077	282	
246.81166	130	
246.90689	100	
246.95366	1652	1+
246.97925	230	1+
248.80191	256	1+
248.90033	582	1+
249.13692	88	
250.79980	144	
250.97155	130	
253.84340	88	
253.90641	90	
253.92609	106	
255.94889	78	
258.84411	136	
258.97521	86	
259.65347	90	
259.83734	94	
259.96665	370	1+
260.84411	190	
261.83476	162	
261.86408	86	
262.85124	166	
264.82008	162	
264.94525	78	
265.08696	90	
265.78971	104	
265.81729	234	
266.59075	92	
266.78903	80	
266.81602	314	
267.36280	82	
267.86332	106	
267.97599	154	
268.80935	260	1+
268.84196	134	
268.90409	132	
268.95273	114	
269.96912	478	1+
270.48828	118	
270.82583	128	
272.94952	80	
273.01440	78	
274.81101	240	1+
277.80741	132	
277.85613	124	
277.88124	80	
277.90761	94	
277.93210	82	
278.79760	124	
278.81490	84	
278.84766	586	1+
278.91157	84	
279.79164	882	1+
279.80507	152	
280.07317	96	
281.99247	118	
282.79476	220	
282.88967	222	1+
283.79407	120	
283.98330	90	
284.79078	88	
284.82602	202	
284.86649	134	
285.83946	122	
285.95035	78	
286.81906	226	1+
286.83387	194	
286.85343	128	
286.87061	102	
289.47841	86	
289.80245	138	
289.89873	78	
291.40390	84	
291.43735	92	
291.94065	118	
292.33734	84	
292.43902	158	
293.92654	80	
294.43004	84	
295.35788	98	
295.85303	194	1+
295.92858	118	
296.57433	80	
296.80786	278	
297.80419	156	
298.80266	1850	1+
299.87439	244	
300.42307	80	
301.40461	102	
301.78199	78	
301.85925	464	
303.80728	164	
303.85739	708	1+
306.00340	138	
306.31042	100	
307.89210	82	
309.22500	104	
309.87737	100	
310.88811	216	1+
311.03732	86	
312.36851	78	
313.78089	92	
314.81865	232	
316.81087	318	1+
317.00801	108	
317.15876	90	
317.89105	104	
318.80416	108	
318.93248	92	
320.13075	134	
320.89677	114	
321.81984	300	1+
322.92170	88	
326.01732	78	
326.17681	102	
326.87051	160	
327.42223	86	
329.14852	86	
331.77353	88	
332.41140	98	
334.76332	192	1+
335.19331	82	
338.74793	108	
340.89627	82	
345.38405	94	
345.88610	82	
349.09300	84	
350.85717	80	
354.90727	88	
356.98554	82	
357.21318	80	
357.72839	82	
358.37879	80	
360.85163	146	
361.29039	84	
366.14902	88	
END IONS

###FS:    #m/z: 336.94563 #charge 1+
###MS: 70
###MSMS: 73
BEGIN IONS
TITLE=Cmpd 54, +MS2(336.9456), 28.0-35.0eV, 1.6min #73
RTINSECONDS=92.2715
SCANS=70,73
PEPMASS=336.94563	56430
CHARGE=1+
191.01654	90	
192.88884	76	
194.00825	74	
204.54986	96	
205.95025	72	
207.98418	90	
208.13239	98	
208.98375	72	
210.89782	82	
211.94453	1620	1+
212.88300	498	1+
213.93958	644	
215.88770	232	
215.93976	122	
217.88524	162	
221.39496	70	
222.97469	74	
223.59257	78	
223.84242	78	
223.95971	102	
224.96081	82	
226.83062	70	
226.89876	82	
227.19471	76	
228.89160	86	
229.95508	2450	1+
230.88873	538	1+
230.99428	84	
231.94802	820	1+
232.83031	138	
232.88061	80	
233.82959	74	
233.89852	204	1+
234.82230	70	
234.85432	76	
235.42268	86	
237.06458	76	
238.86841	80	
239.84735	142	
240.83458	140	
240.94472	104	
240.95739	112	
241.39489	76	
241.84092	196	
242.84135	108	
243.82560	84	
243.84120	150	
244.83646	74	
244.96776	68	
245.02384	72	
247.89578	464	1+
247.96580	286	
248.85759	68	
248.89770	398	1+
248.98625	74	
249.06117	80	
249.82244	228	1+
249.96316	454	1+
251.07211	128	
252.09921	76	
252.97149	1060	1+
254.09756	110	
254.24448	102	
254.90551	134	
254.96448	408	1+
255.07754	194	
256.80407	76	
256.87852	136	
256.91257	116	
257.29017	72	
257.86787	78	
258.84707	180	
258.87605	84	
259.85529	114	
259.96414	94	
260.83376	92	
261.08218	72	
261.83694	142	
261.84971	142	
262.81657	98	
263.80101	86	
266.86745	74	
266.99782	78	
267.84302	108	
268.83920	472	1+
268.90721	70	
269.86646	86	
270.84607	94	
270.97413	128	
271.91572	108	
272.43947	170	
272.84584	112	
274.04016	104	
274.91682	82	
275.86848	90	
275.95607	72	
276.85743	690	1+
277.09553	76	
277.83189	94	
278.07957	72	
278.83691	430	1+
278.86839	170	
278.92774	76	
279.85514	94	
279.87808	84	
280.88967	72	
281.83590	216	1+
282.85441	88	
282.90425	74	
283.78956	166	
283.86515	106	
284.43232	104	
284.78653	82	
285.81111	76	
285.85653	86	
286.84936	188	
287.84862	106	
288.15357	70	
289.44109	90	
290.85716	366	1+
290.88151	128	
291.80003	72	
293.96633	70	
294.36678	70	
294.86729	144	
295.85379	118	
295.97225	128	
296.97204	80	
298.17545	74	
298.30916	74	
299.34481	76	
299.86562	376	1+
299.93948	70	
301.41334	72	
303.94263	76	
304.82955	148	
306.43322	104	
306.93431	100	
307.87748	72	
307.89471	100	
308.88399	78	
309.82603	186	1+
310.87497	156	
311.87653	70	
311.89672	78	
312.96142	76	
313.87235	70	
314.87128	84	
316.87692	70	
317.88552	88	
319.66322	74	
320.19901	94	
320.90716	88	
322.77287	82	
323.14824	78	
324.89306	194	
326.62065	104	
329.86656	144	
330.04285	92	
330.99800	72	
333.87044	86	
335.95150	92	
336.40818	78	
336.94446	80	
337.06877	78	
338.73199	72	
338.74794	70	
339.19542	86	
342.23756	74	
END IONS

###FS:    #m/z: 322.93006 #charge 1+
###MS: 74
###MSMS: 75
BEGIN IONS
TITLE=Cmpd 55, +MS2(322.9301), 28.0-35.0eV, 1.6min #75
RTINSECONDS=95.9735
SCANS=74-75
PEPMASS=322.93006	944770
CHARGE=1+
45.42487	64	
86.85607	66	
94.52342	76	
140.98634	76	
180.87122	92	
188.91979	64	
191.85250	68	
192.88630	66	
196.88776	86	
198.89088	80	
201.04378	146	
205.94939	222	
206.94515	90	
207.98339	80	
209.89397	74	
209.94485	72	
210.85312	70	
210.89804	76	
210.96576	74	
211.90058	126	
212.55422	110	
212.88756	78	
213.87028	72	
213.99757	72	
215.93320	80	
220.88699	72	
221.94332	94	
222.68465	76	
222.95044	86	
223.95603	360	1+
224.10162	72	
227.82990	100	
227.93008	64	
228.86532	76	
230.89203	102	
230.90811	66	
233.82787	76	
233.90335	80	
234.88964	94	
235.92394	70	
237.89723	70	
238.89265	116	
238.93816	590	
239.08155	122	
239.78721	72	
239.80338	78	
239.92825	76	
239.96226	86	
240.08233	78	
240.81691	214	
240.87398	68	
240.90465	122	
240.94009	4738	
240.98674	78	
241.79551	72	
241.86269	66	
241.94146	3474	
242.94168	9664	1+
242.97544	62	
243.83022	136	
244.84246	84	
244.93946	2222	1+
246.97473	416	1+
247.05015	66	
247.90755	66	
248.91928	76	
249.83703	70	
251.06879	80	
251.17799	88	
251.92767	178	1+
251.99974	84	
254.09194	80	
255.91722	70	
255.95371	168	
256.83177	66	
256.89929	136	
257.09709	70	
258.53076	92	
259.83671	64	
260.16589	68	
260.83343	232	
260.99486	68	
261.83228	176	
263.01174	84	
263.07752	80	
263.17533	94	
263.78735	200	1+
263.97853	76	
264.12649	82	
264.41368	72	
265.87557	78	
266.05357	88	
266.83158	70	
266.98773	78	
267.79531	76	
267.88740	82	
267.93748	66	
268.81252	68	
269.06471	68	
273.79396	66	
273.80813	86	
273.85923	86	
275.79073	80	
275.81505	66	
275.94569	72	
276.80837	122	
276.82979	86	
276.86026	70	
278.03232	98	
278.83392	108	
278.85191	312	1+
278.98015	66	
279.08926	736	1+
281.80090	98	
282.86889	114	
282.91938	96	
282.97627	62	
283.06951	136	
283.79835	68	
283.87545	72	
284.29360	362	1+
284.87572	66	
286.04786	64	
286.41549	72	
286.81255	82	
287.80027	86	
287.89132	100	
287.90509	76	
289.87350	92	
290.79821	66	
291.88582	112	
292.85945	166	1+
292.88117	74	
296.36751	78	
299.78896	84	
303.87946	142	
304.88325	92	
305.88157	130	
306.88521	124	
307.27657	70	
307.79709	132	
307.88304	84	
308.07063	64	
308.13562	82	
308.29505	88	
308.89279	70	
312.20360	72	
315.84674	134	
316.00960	72	
319.79509	62	
320.89785	128	
321.14902	66	
321.94607	74	
323.30031	76	
323.83261	72	
324.33665	74	
325.90643	116	
326.17457	100	
327.82701	68	
328.44949	72	
END IONS

###FS:    #m/z: 336.94553 #charge 1+
###MS: 74
###MSMS: 76
BEGIN IONS
TITLE=Cmpd 56, +MS2(336.9455), 28.0-35.0eV, 1.6min #76
RTINSECONDS=96.746
SCANS=74,76
PEPMASS=336.94553	51614
CHARGE=1+
53.75547	90	
95.77257	98	
182.86763	76	
183.86892	80	
189.02254	80	
191.95796	98	
192.87764	66	
196.88704	66	
199.06429	72	
205.94520	74	
206.41059	106	
206.95228	70	
206.97342	66	
211.94396	1528	1+
212.87914	322	
213.88197	152	
213.94099	426	
214.88077	84	
215.88634	342	1+
217.38446	80	
219.93028	86	
221.88504	78	
221.96513	74	
223.10806	86	
223.93799	78	
227.78921	74	
227.86526	76	
228.84675	84	
228.89426	70	
229.95452	1812	
230.88982	790	1+
231.44102	74	
231.94922	866	1+
233.82774	172	
233.89416	350	
234.91634	70	
235.94517	68	
237.01168	92	
237.05866	92	
239.84483	108	
239.94891	72	
240.84173	116	
241.84574	214	
242.61541	80	
242.88707	74	
244.88745	84	
245.84723	68	
246.83949	72	
247.96482	548	1+
248.83468	72	
248.90084	470	1+
248.99907	68	
249.84074	72	
249.95851	210	
250.85493	66	
250.94891	170	1+
250.98909	100	
251.03007	88	
252.97119	976	1+
253.90465	142	
254.86858	180	1+
254.92233	144	
254.96669	624	1+
255.07521	98	
255.80925	74	
256.85504	176	1+
256.90978	162	
256.96280	118	
257.90130	72	
257.92880	76	
257.95041	72	
258.84444	306	
258.89309	186	
258.91143	216	
259.85399	168	
260.43730	84	
260.86962	82	
261.84936	272	
261.88210	68	
264.67130	84	
264.88705	72	
265.79326	96	
266.00366	72	
267.84315	120	
267.94957	72	
268.83953	482	1+
270.97836	206	
271.43026	80	
272.44040	86	
272.80394	86	
272.97814	70	
274.44246	72	
274.86122	100	
276.85767	250	1+
277.83902	72	
277.94027	70	
278.83348	118	
278.86351	304	1+
279.03462	74	
279.83033	100	
280.05490	80	
280.29103	80	
281.00300	88	
281.45177	72	
282.80308	66	
282.87797	102	
283.92077	66	
284.79903	74	
285.85114	96	
286.86016	68	
287.80122	92	
287.84611	306	1+
290.38794	76	
290.95115	70	
291.97441	68	
292.10882	218	1+
292.85280	66	
292.95032	72	
294.04442	110	
294.25108	94	
296.00344	74	
296.99356	70	
297.09075	72	
297.81278	66	
297.89138	150	
297.97634	70	
298.01624	66	
298.85966	308	1+
298.90297	82	
299.01466	112	
299.65530	82	
299.77626	80	
299.90577	80	
300.81031	78	
301.83129	74	
301.87621	72	
303.88694	70	
304.02001	94	
304.94743	78	
305.81407	66	
305.99246	72	
308.87328	72	
310.58478	78	
311.88042	80	
313.41932	66	
314.87142	108	
316.82222	68	
316.86798	80	
319.93764	74	
321.82483	68	
322.18206	88	
322.82591	72	
323.15453	72	
325.93729	82	
327.89374	80	
328.74105	78	
328.88819	138	
329.38279	110	
329.88232	66	
329.95341	92	
336.75791	68	
336.94236	84	
337.96173	72	
338.31854	68	
338.94887	76	
339.16161	66	
341.78299	80	
END IONS

###FS:    #m/z: 507.84500 #charge 1+
###MS: 74
###MSMS: 77
BEGIN IONS
TITLE=Cmpd 57, +MS2(507.8450), 28.2-35.2eV, 1.7min #77
RTINSECONDS=97.518
SCANS=74,77
PEPMASS=507.84500	43470
CHARGE=1+
196.01492	212	
222.97490	150	
224.04726	134	
224.97507	298	
232.89575	392	1+
235.14118	162	
236.88972	120	
245.11007	96	
258.87508	226	
262.13293	134	
262.87462	94	
266.86339	152	
269.97054	108	
270.78549	148	
273.92617	158	
277.14863	264	1+
285.01037	96	
285.86077	96	
285.92605	148	
286.13318	112	
286.87088	132	
286.91439	94	
287.03914	138	
287.85440	704	1+
288.03268	100	
289.87891	476	
290.86390	214	
290.88181	244	
291.86644	100	
292.84968	168	1+
293.87349	312	
296.15015	194	1+
296.85679	158	
297.15467	214	1+
297.85737	138	
298.81285	136	
300.84803	276	1+
302.33910	96	
303.86126	138	
304.88034	98	
305.86182	1020	1+
306.12657	136	
307.88936	766	
308.14086	340	1+
308.87677	876	1+
309.86963	108	
311.42098	110	
311.88474	482	1+
312.85390	130	
312.86753	454	1+
313.22893	94	1+
314.81769	100	
314.86481	732	1+
315.00221	124	
318.87945	108	
321.38252	104	
323.87645	220	
324.43392	104	
324.86187	406	
324.89993	628	1+
325.12879	114	1+
326.24671	234	1+
326.88532	1358	1+
327.86130	98	
330.02908	94	
330.53497	94	1+
330.87768	158	
331.94804	106	
332.87686	758	1+
333.01821	94	
333.17350	470	1+
334.77068	114	
334.81892	110	
336.87882	410	1+
336.94648	154	
337.94777	126	
338.79854	126	
339.84223	200	1+
340.86202	186	
340.90177	106	
343.91246	198	
347.72490	184	1+
347.77816	102	
347.87563	142	
348.89932	180	1+
349.48537	100	
350.94845	252	1+
351.83365	100	
351.88951	114	
352.76628	124	
352.85388	120	
355.05214	124	
355.89404	202	1+
358.75417	118	
359.83794	106	
360.77260	110	
361.86208	116	
364.90238	106	
365.78787	176	
365.92195	102	
366.84833	192	
367.70385	316	1+
367.76744	116	
368.89632	208	1+
369.83250	598	1+
370.80400	96	
373.71120	160	1+
373.82583	102	
373.86010	94	
373.90381	214	
374.81345	448	1+
376.21792	164	
380.71519	310	1+
380.77827	114	
380.85665	234	
381.83852	270	1+
382.71746	216	1+
382.88811	302	1+
383.25870	118	
383.77633	262	
384.39675	128	
384.84661	172	
385.79390	128	
385.85684	96	
386.07959	124	
387.84641	182	
388.81666	112	
388.84404	142	
388.91223	140	
389.93236	112	
390.84078	630	1+
391.20935	96	
391.72407	222	1+
391.80816	148	
392.83550	196	
392.91971	132	
393.79494	114	
393.83083	112	
393.87690	142	
394.78282	150	
395.74322	138	
398.72945	484	
399.38411	176	
399.73051	226	
399.79143	214	1+
399.85162	424	1+
400.72146	110	
402.86778	968	1+
403.87186	826	1+
405.76168	192	
405.85619	122	
406.85601	116	
407.86840	278	
408.76671	146	1+
408.80324	148	
408.85038	2016	1+
408.87599	234	
409.72987	262	1+
410.81508	136	
410.83999	540	1+
411.81354	110	
412.88374	160	
414.68230	116	
415.69710	176	1+
415.87262	116	
416.74455	156	
416.87991	98	
416.90796	94	
417.77249	238	1+
421.88034	706	1+
422.82593	130	
423.76911	656	1+
423.86908	372	1+
424.82556	272	1+
425.31687	116	
425.75361	132	
425.89505	134	
426.75319	286	
426.86066	1668	1+
427.73871	108	
427.88700	100	
428.74900	152	
428.84704	704	1+
428.88608	140	
429.69406	292	1+
429.75979	110	
430.73905	218	1+
430.84920	108	
430.86931	776	1+
431.86914	850	1+
432.24156	166	
432.75186	116	
434.08346	128	
434.32343	100	
435.85415	110	
439.89461	604	1+
440.74508	130	
440.87628	96	
441.92977	156	
442.77283	100	
444.76032	204	1+
444.87186	2554	1+
447.71155	374	
447.84283	116	
449.87590	896	1+
450.69900	150	
450.75006	148	
457.90385	722	1+
462.88227	1176	1+
465.72091	290	1+
467.88697	1250	1+
469.89236	118	
470.23589	194	1+
470.73716	146	
485.90122	406	
486.89352	226	
487.89520	138	
508.32919	92	1+
END IONS

###FS:    #m/z: 322.93015 #charge 1+
###MS: 78
###MSMS: 79
BEGIN IONS
TITLE=Cmpd 58, +MS2(322.9302), 28.0-35.0eV, 1.7min #79
RTINSECONDS=101.206
SCANS=78-79
PEPMASS=322.93015	1056784
CHARGE=1+
187.21713	60	
192.88760	94	
193.89023	76	
197.09213	74	
197.86459	62	
197.95680	86	
200.88919	56	
201.04728	56	
202.86738	66	
205.94909	250	
205.97692	74	
206.02443	66	
206.97222	70	
207.07956	78	
207.88945	68	
207.97417	150	
208.11444	66	
210.90162	102	
211.83246	106	
211.90835	100	
212.82794	70	
214.89671	112	
214.91642	74	
215.88617	66	
220.94915	78	
221.22109	76	
222.88242	68	
222.89725	72	
222.96890	66	
223.95854	262	
225.95642	68	
226.89409	180	
228.11362	68	
229.84440	74	
230.84729	74	
231.01594	94	
234.35950	88	
236.79995	86	
237.85970	60	
237.92759	114	
238.03051	62	
238.83388	78	
238.94140	194	
239.90518	56	
239.92475	84	
240.82234	122	
240.94048	3804	
241.08959	62	
241.94219	2696	
242.94142	9208	1+
243.82063	126	
244.20408	72	
244.81542	114	
244.93969	2782	
244.99408	120	
245.86627	84	
245.93361	80	
246.80469	70	
246.97659	82	
247.56174	58	
247.94018	66	
250.79265	74	
250.90748	72	
251.80293	76	
251.86539	72	
251.89278	64	
252.14016	66	
253.13779	58	
253.80596	68	
254.91458	78	
256.95176	62	
257.79751	110	
258.51872	112	
258.82996	380	1+
259.90488	56	
261.79870	74	
261.84120	120	
262.83947	66	
264.19198	70	
264.80059	74	
264.83758	60	
264.85927	56	
264.89104	68	
265.06216	66	
265.35705	90	
266.85960	154	
266.94141	66	
267.88325	78	
269.02257	60	
269.79971	66	
270.11271	70	
272.80435	160	
272.87662	64	
272.94128	72	
273.78913	202	1+
275.05440	72	
275.81220	84	
275.83987	94	
275.99191	162	
276.83975	64	
276.92775	70	
278.13285	60	
279.09044	734	
280.09742	436	
281.88084	184	1+
282.03291	70	
282.78519	154	1+
283.35433	118	
284.29401	482	
284.80337	80	
284.81770	74	
284.85919	100	
285.00540	62	
285.84849	68	
287.79690	104	
289.78805	72	
289.80608	62	
289.88462	82	
290.89067	80	
291.59016	66	
293.81073	56	
294.85134	90	
296.82228	66	
296.85792	66	
297.82865	72	
298.25363	66	
299.78323	60	
300.81435	88	
300.91880	84	
301.87949	68	
301.89956	80	
302.21767	80	
303.23232	72	
303.37118	66	
303.83136	56	
304.00500	64	
304.83613	66	
304.88957	58	
306.07867	84	
306.88599	260	1+
307.79654	278	1+
308.92304	72	
309.02902	78	
309.87752	240	1+
310.81177	160	
310.86971	204	1+
313.74575	78	
314.83442	58	
315.85056	58	
316.64322	80	
319.05524	74	
319.14315	72	
321.82144	76	
322.61215	108	
322.90720	70	
324.31014	66	
324.89437	138	
324.99165	62	
325.90169	66	
END IONS

###FS:    #m/z: 507.84491 #charge 1+
###MS: 78
###MSMS: 80
BEGIN IONS
TITLE=Cmpd 59, +MS2(507.8449), 28.2-35.2eV, 1.7min #80
RTINSECONDS=101.977
SCANS=78,80
PEPMASS=507.84491	52910
CHARGE=1+
193.86621	158	
214.88762	302	
222.95067	122	
224.97744	270	
230.89317	126	
232.89916	136	
235.14041	128	
236.89026	150	
250.90951	154	
252.07540	162	1+
252.10826	148	
252.90569	124	
258.87540	128	
260.02936	120	
262.14033	386	1+
267.87522	102	
273.80633	114	
274.85197	200	1+
276.37427	130	
278.12483	112	
278.83613	122	
278.95883	100	
285.43759	100	
285.85799	298	1+
287.85219	1014	1+
289.87958	538	1+
290.13200	122	
290.86925	488	1+
291.87593	278	1+
293.87490	214	
294.87964	120	
296.14818	110	
296.87104	110	
297.86901	168	
299.40621	108	
299.91176	132	
300.84035	208	
300.87940	198	1+
303.86783	614	
305.86327	1032	1+
307.89237	334	
308.14385	750	1+
308.87879	608	1+
309.86807	340	1+
311.88238	976	1+
314.77978	142	
314.86511	834	1+
315.78909	106	
316.86804	102	
316.89202	116	
318.36509	110	
321.89337	320	1+
323.87913	190	
324.87671	194	
325.85951	140	
325.90109	452	
326.24335	160	
326.88519	1774	1+
328.87845	502	1+
328.94308	198	1+
329.86607	196	
330.87805	104	
331.77675	128	
332.40570	164	
332.87123	494	1+
332.90300	122	
332.93528	118	
333.17476	440	
333.79388	126	
334.86710	178	
335.88724	152	
336.13232	116	
336.94453	102	
337.87961	514	1+
339.88154	104	
340.86626	150	
343.89058	164	1+
346.40711	144	
346.69245	100	
347.77697	426	1+
348.80435	106	
348.88915	198	
349.75697	226	
349.88324	302	1+
350.26697	106	
350.76595	138	
350.88747	258	1+
351.38032	108	
351.79359	106	
353.80042	142	
353.89362	212	
354.90185	124	
355.88907	316	1+
356.79163	106	
360.39089	246	1+
361.87092	142	
366.38240	108	
366.47868	102	
366.70677	122	
366.74168	274	1+
366.78487	372	1+
366.84048	266	
367.70696	362	1+
367.83335	152	
368.83136	488	1+
368.89981	312	1+
369.83566	414	1+
370.71757	182	1+
371.19444	116	
371.90252	182	
373.71943	208	1+
373.90140	132	
374.81322	158	
376.22028	190	
376.78017	134	
378.86374	196	1+
380.72082	156	
381.71928	110	
381.83513	442	1+
381.94621	114	
383.71704	154	
383.93567	102	
384.76957	108	
384.84880	324	1+
385.87128	134	
386.82111	104	
387.84219	500	1+
389.20048	216	
390.79427	140	
390.84193	1204	1+
391.97122	108	
392.82837	488	1+
392.86333	224	
394.79253	112	
394.82482	130	
395.78230	128	
396.73320	258	1+
399.73068	256	
399.85414	184	
400.73248	252	
402.78068	112	
402.81825	124	
403.86871	298	
404.78988	232	1+
404.86083	142	
405.76363	206	1+
405.79234	192	1+
405.85785	530	1+
407.86628	382	
408.07589	236	1+
408.85163	1780	1+
408.91358	126	
409.71660	198	
409.88067	106	
410.83628	792	1+
410.88156	168	
411.81066	134	
415.70766	230	1+
415.85041	202	1+
416.88294	198	
417.85430	112	
418.74786	136	
418.82854	140	
418.89104	100	
419.86912	100	
420.86104	126	
421.88263	688	1+
423.75727	172	
423.86931	550	1+
424.77522	170	
425.75322	282	
425.87985	144	
426.75428	184	
426.86078	1026	1+
428.69322	224	1+
428.74347	118	
428.76635	190	
428.84771	796	1+
428.88140	174	
429.58775	110	
430.74409	130	
431.69011	106	
431.86798	872	1+
432.24403	284	
432.77869	124	
433.24460	254	
433.85056	150	
435.71173	124	
435.86473	140	
439.89421	454	1+
440.70029	102	
442.22476	110	
442.88005	132	
443.68003	146	
444.87274	1654	1+
444.90745	168	
445.75591	128	
446.88443	408	1+
447.71350	210	
447.81119	106	
448.77057	134	
449.87440	598	1+
450.87464	362	1+
451.71002	112	
457.90225	522	1+
460.75788	108	
460.88896	116	
461.21178	168	1+
462.88334	1236	1+
464.22014	116	
465.89184	132	
467.88965	1152	1+
485.90224	392	
486.90026	298	
487.80648	164	
490.90257	162	
END IONS

###FS:    #m/z: 359.96151 #charge 1+
###MS: 78
###MSMS: 81
BEGIN IONS
TITLE=Cmpd 60, +MS2(359.9615), 28.0-35.0eV, 1.8min #81
RTINSECONDS=102.75
SCANS=78,81
PEPMASS=359.96151	37280
CHARGE=1+
191.10413	176	
194.08381	78	
201.11563	104	
204.08322	96	
207.94820	86	
209.94687	194	
219.91177	84	
221.88817	286	1+
222.95181	626	1+
224.86685	76	
224.94771	528	1+
225.88891	130	
226.94792	1412	1+
226.97007	278	
228.94175	1940	
230.84227	84	
230.92819	92	
231.79754	126	
233.96041	100	
235.04410	96	
235.89956	84	
236.84908	104	
237.00611	74	
238.03735	80	
238.33869	78	
238.94015	82	
239.14532	168	
239.42236	78	
240.93897	464	
240.96280	326	
241.05165	102	
241.09093	78	
241.78216	82	
241.83393	80	
241.85638	172	
241.89808	76	
241.94241	210	
241.96659	148	
242.94241	122	
242.95902	318	
244.95757	1074	
245.94002	270	
246.80976	108	
246.95250	816	1+
248.48595	100	
248.80281	528	1+
249.83712	114	
250.07564	80	
250.90742	86	
250.94885	108	
251.00469	106	
251.94522	86	
252.85318	108	
252.87777	170	
252.95776	134	
254.83636	76	
257.15602	82	
258.85097	186	
258.97307	200	
259.08552	74	
259.97205	80	
260.82666	228	1+
260.90524	74	
260.97160	432	
261.12157	88	
261.82427	254	1+
263.10360	78	
263.84608	130	
263.99665	78	
264.80664	94	
264.81784	104	
264.85742	78	
264.96311	150	
265.91303	88	
266.10160	90	
266.81167	540	1+
267.78299	88	
269.56214	88	
269.96549	124	
272.12735	96	
273.04470	80	
275.80745	78	
275.96833	80	
276.85421	88	
276.86818	136	
277.92369	74	
278.79563	318	
278.84557	140	
279.39754	80	
279.80015	168	
280.79115	796	1+
280.84338	242	1+
282.01450	76	
282.05769	74	
283.07738	82	
283.82386	82	
283.87537	102	
284.82703	254	
286.78979	182	1+
287.04572	80	
290.95311	90	
293.87409	226	1+
293.99202	80	
294.09699	86	
295.92692	116	
296.80933	136	
297.80902	140	
298.08192	92	
298.10324	82	
298.80275	1534	1+
298.86442	130	
299.13450	106	
299.87384	78	
300.07920	108	
302.97375	110	
304.82094	90	
305.88899	108	
306.41172	80	
310.40257	162	1+
310.87973	88	
310.96373	76	
311.40289	196	1+
313.94177	98	
314.09187	80	
314.28698	136	
314.74054	84	
316.81608	250	
316.83517	102	
317.81817	226	
319.03775	76	
319.83817	78	
319.85467	184	1+
319.91391	80	
321.82514	134	
322.30310	78	
323.02312	192	
325.12236	80	
325.88868	146	
326.81816	84	
327.71562	76	
328.95497	128	
329.87361	184	
330.87317	82	
334.39807	84	
334.81832	84	
334.95298	94	
335.62951	100	
338.12695	92	
338.33439	78	
340.05085	90	
340.83049	78	
340.94075	88	
342.87502	110	
343.20548	76	
347.80024	76	
349.90797	86	
350.81562	84	
352.03808	100	
357.75844	78	
358.19901	126	
359.40955	78	
359.84531	94	
361.72170	108	
363.87623	82	
365.02525	124	
365.28323	82	
365.38178	82	
END IONS

###FS:    #m/z: 322.93025 #charge 1+
###MS: 82
###MSMS: 83
BEGIN IONS
TITLE=Cmpd 61, +MS2(322.9303), 28.0-35.0eV, 1.8min #83
RTINSECONDS=106.417
SCANS=82-83
PEPMASS=322.93025	1146134
CHARGE=1+
61.01109	66	
144.85440	68	
183.92022	78	
190.89262	72	
201.04728	92	
202.97239	82	
205.89398	76	
207.09026	80	
208.13940	76	
209.94331	66	
210.90180	118	
215.92212	72	
218.89689	80	
219.21124	70	
221.94726	168	
222.95708	268	1+
223.86812	84	
223.97568	98	
225.88987	70	
226.86950	90	
227.86520	76	
227.88011	76	
228.90423	76	
230.84461	64	
230.90793	74	
231.87331	88	
234.82597	76	
237.82348	68	
237.88018	66	
238.94183	366	1+
239.08221	80	
239.13755	68	
239.89589	78	
240.94083	3520	
241.89977	108	
241.94179	3382	
242.14889	70	
242.55424	100	
242.81912	140	
242.88318	66	
242.94157	10348	1+
243.81841	258	1+
243.88886	90	
243.90508	90	
244.93958	1818	1+
244.97654	116	
245.44284	70	
246.84374	86	
246.97882	158	
247.38576	82	
247.83594	78	
248.84133	122	
249.89129	72	
250.85095	66	
250.96596	66	
251.07864	72	
251.54968	104	
251.92762	80	
252.03715	68	
252.40060	122	
252.49139	94	
252.79184	68	
252.83897	72	
253.03607	86	
253.42097	100	
253.46767	66	
254.33655	70	
254.90860	76	
255.90733	78	
256.90249	76	
257.79455	72	
258.83469	66	
258.85625	70	
259.03831	78	
260.79821	72	
260.83413	86	
260.85202	140	
261.83228	72	
262.83122	306	1+
263.68148	82	
263.86284	80	
265.01510	88	
265.09894	80	
265.84521	66	
266.04749	66	
267.14040	96	
267.86690	80	
268.96553	80	
269.95770	74	
270.03382	66	
270.79115	64	
271.84705	92	
272.84619	108	
273.21544	72	
273.78815	92	
274.90669	68	
275.79076	80	
276.41497	68	
276.85943	144	
277.84821	76	
278.07127	68	
278.10635	76	
278.40736	70	
278.82709	66	
278.85857	72	
279.09026	1108	1+
280.26458	74	
280.88839	68	
281.92781	74	
282.83191	70	
282.86881	66	
283.07229	226	
283.96037	78	
284.16300	80	
284.29350	516	1+
284.86232	116	
284.90263	66	
285.00704	68	
285.04561	128	
285.09130	88	
287.30141	66	
287.81154	80	
289.88301	128	
290.79392	238	1+
291.87032	184	1+
291.97829	66	
292.99043	72	
294.82608	74	
294.87463	70	
298.13266	72	
298.41906	98	
298.88162	72	
299.40653	76	
299.78182	230	
301.86733	66	
301.91419	94	
301.95077	74	
303.37132	78	
305.88749	144	
305.91753	80	
306.28501	74	
306.95766	68	
307.19258	86	
307.88903	340	
308.75885	72	
308.78948	74	
310.42054	72	
310.83050	114	
312.80316	114	
315.84833	86	
316.89227	80	
317.34474	72	
319.42645	90	
321.26392	68	
321.42872	88	
322.78397	68	
323.18986	72	
324.89433	66	
326.88998	88	
327.89030	74	
END IONS

###FS:    #m/z: 340.94080 #charge 1+
###MS: 82
###MSMS: 84
BEGIN IONS
TITLE=Cmpd 62, +MS2(340.9408), 28.0-35.0eV, 1.8min #84
RTINSECONDS=107.19
SCANS=82,84
PEPMASS=340.94080	437946
CHARGE=1+
100.27899	72	
115.53543	88	
180.86574	72	
192.93923	86	
196.89404	70	
197.88142	138	
197.96201	78	
199.02593	80	
200.13799	80	
204.88383	72	
204.94370	78	
208.94631	108	
212.87935	114	
213.86141	86	
213.87967	114	
213.94075	612	1+
215.88773	562	1+
217.88433	76	
217.93803	124	
218.43569	94	
219.87835	136	
222.00007	96	
224.97585	86	
225.09735	92	
225.95634	74	
228.94719	148	
229.83796	78	
230.88875	300	1+
231.94965	506	1+
232.89228	498	1+
232.97607	70	
233.89625	326	1+
233.95362	116	
233.96866	88	
235.93938	112	
235.99815	84	
236.82478	80	
240.84969	146	
240.95703	134	
241.84172	1116	1+
241.86221	72	
242.95996	74	
243.83756	114	
244.83697	242	
244.86991	70	
245.87488	74	
249.38892	90	
249.97132	164	
251.95599	266	1+
252.07192	82	
254.80456	94	
254.85407	78	
255.80673	118	
255.90964	84	
255.95268	116	
256.37127	80	
256.84591	92	
256.94938	100	
256.96315	124	
258.84604	622	1+
259.89169	132	
259.93431	78	
259.96007	78	
260.33456	72	
260.80024	76	
260.83226	322	1+
261.92306	232	1+
262.14489	86	
262.84529	108	
262.87452	74	
263.05201	80	
265.08899	82	
265.79530	78	
265.85333	160	
266.80301	72	
266.84943	76	
266.86460	188	
267.13658	212	
267.79306	78	
268.18309	84	
268.84286	216	
268.92343	80	
269.15710	94	
269.78392	74	
269.84050	216	
270.82755	264	1+
271.78413	72	
272.79374	192	1+
272.94786	112	
273.81579	126	
273.86931	80	
273.97922	86	
274.86190	132	
275.86474	262	
276.85406	284	
277.86589	458	
277.96906	90	
278.09692	140	
278.84482	832	1+
279.03049	72	
279.88062	152	
279.92551	82	
280.87053	86	
282.79136	76	
282.88524	70	
282.92476	70	
282.97407	84	
283.78564	86	
283.86124	70	
283.99837	82	
285.20130	94	
293.05171	98	
293.85305	72	
294.32868	76	
294.84713	74	
294.86679	220	
295.86781	178	
296.85597	82	
297.78764	98	
297.89331	76	
297.91022	80	
297.97430	124	
298.98261	76	
299.16635	72	
299.77857	88	
299.88060	88	
300.42503	96	
301.87529	148	
301.98909	74	
302.17474	142	
302.93957	72	
303.17907	72	
303.73067	74	
304.85774	72	
305.45363	94	
306.46564	88	
307.82347	78	
307.93953	76	
308.04761	88	
308.87328	90	
310.98752	90	
311.87805	74	
313.12407	86	
313.76303	86	
313.95463	138	
314.89529	76	
317.86775	86	
320.61459	96	
321.42195	74	
322.44421	88	
324.89733	170	
326.88875	122	
327.94146	94	
328.94157	84	
330.81802	88	
330.88654	70	
334.88089	188	
337.38197	80	
339.26094	78	
339.71355	80	
342.28829	76	
343.27151	72	
343.78148	74	
344.41666	78	
END IONS

###FS:    #m/z: 363.95655 #charge 1+
###MS: 82
###MSMS: 85
BEGIN IONS
TITLE=Cmpd 63, +MS2(363.9566), 28.0-35.0eV, 1.8min #85
RTINSECONDS=107.962
SCANS=82,85
PEPMASS=363.95655	166034
CHARGE=1+
126.89780	80	
188.91298	90	
189.86347	206	
190.92913	122	
191.85746	368	1+
196.88365	116	
200.07179	86	
207.87391	174	
207.94797	92	
209.94614	414	
210.83536	94	
210.87834	114	
210.94143	246	
211.89242	84	
212.87850	1196	1+
214.89523	120	
215.89352	94	
218.90762	98	
219.93356	84	
222.95344	394	1+
224.94829	756	1+
224.96758	232	
225.96756	102	
226.94763	3116	1+
226.97570	184	
227.86352	80	
227.92845	82	
228.89375	396	1+
228.94177	3648	1+
230.88954	1848	1+
230.91016	126	
231.55940	118	
232.88029	120	
232.90584	166	
233.88407	90	
237.58682	114	
238.35967	78	
238.83708	214	1+
240.82050	176	1+
240.94002	646	
240.96087	336	
241.91662	100	
241.94061	2950	1+
242.89881	86	
242.94192	1826	1+
243.95888	272	
244.82054	144	
244.84871	98	
244.95685	2142	1+
245.94218	608	
246.85518	102	
246.90974	112	
246.95192	1690	1+
246.97403	154	
248.16680	94	
248.89714	638	1+
249.93216	192	1+
250.72839	92	
250.79493	132	
250.91707	94	
251.01847	104	
255.09203	88	
258.84756	180	
258.95131	86	
259.84437	124	
260.41374	84	
260.96667	104	
261.96726	98	
262.82629	172	
262.84789	196	
264.96694	114	
265.78735	96	
265.81774	132	
265.90548	86	
266.81240	672	1+
267.13436	84	
267.77684	90	
267.97474	320	1+
268.07431	88	
269.86176	88	
269.96626	152	
271.65260	84	
272.35750	104	
275.92529	168	
276.11197	144	
276.85207	194	
277.85716	138	
278.09590	284	1+
278.80744	242	
278.84180	408	1+
279.79540	186	
280.79484	376	
281.08340	92	
281.41679	92	
281.79076	722	1+
282.43516	80	
283.07335	108	
283.34189	88	
283.82457	80	
283.85179	390	1+
284.82334	284	1+
285.84781	134	
285.91729	90	
287.88373	100	
289.41278	92	
289.84055	90	
289.93201	98	
291.79316	120	
292.44010	86	
292.86162	84	
293.79856	78	
293.81607	82	
294.95546	90	
295.14691	80	
296.80765	100	
297.12034	82	
297.80440	252	
297.93390	106	
298.80498	688	
299.80031	980	1+
299.86669	262	1+
300.91890	100	
301.12008	128	
301.86069	578	1+
301.88275	192	1+
303.81023	148	
303.85739	402	
304.80669	110	
304.83638	118	
305.33615	114	
305.42824	88	
305.82958	208	1+
306.92348	84	
307.43356	84	
307.96750	90	
308.43333	86	
308.88637	132	
309.39818	98	
309.92302	100	
310.38813	78	
310.90415	100	
311.47693	98	
311.86314	100	
314.81775	144	
315.81435	112	
316.81166	342	1+
317.87227	140	
318.79632	90	
318.92995	98	
319.81728	124	
320.83544	122	
321.82149	592	1+
321.86293	184	
322.74861	80	
324.53158	106	
325.04058	82	
325.90043	168	
326.17337	146	
326.82955	92	
326.87479	196	
327.94892	100	
328.88776	112	
333.88429	82	
335.35056	82	
336.94861	128	
337.14947	80	
338.88683	84	
339.82583	274	1+
339.97624	102	
340.54735	86	
343.84302	102	
343.90753	78	
344.25275	82	
344.90502	102	
346.62611	90	
352.76224	94	
352.88627	78	
353.75399	78	
357.35698	86	
363.82025	94	
367.88821	78	
END IONS

###FS:    #m/z: 340.94069 #charge 1+
###MS: 86
###MSMS: 87
BEGIN IONS
TITLE=Cmpd 64, +MS2(340.9407), 28.0-35.0eV, 1.9min #87
RTINSECONDS=111.623
SCANS=86-87
PEPMASS=340.94069	402048
CHARGE=1+
68.05765	86	
175.92448	82	
190.95088	66	
191.95283	76	
192.89304	68	
200.88542	66	
202.94969	68	
207.87679	94	
207.88659	100	
208.96183	98	
210.89963	70	
210.93865	136	
212.89251	68	
213.93980	696	1+
214.89145	94	
215.88600	320	
215.93559	156	
215.94929	72	
220.88904	68	
222.86976	72	
223.95806	282	
225.08237	100	
225.93233	90	
226.86207	68	
226.96361	86	
227.83025	72	
228.94639	74	
229.84246	96	
229.93311	88	
230.89482	106	
231.89215	76	
231.91473	100	
231.95020	502	1+
233.40175	86	
233.89805	198	
233.94856	118	
234.90263	170	
235.89234	72	
237.06480	70	
237.91225	84	
239.90360	172	
239.92827	90	
240.23104	96	
240.82341	94	
240.85027	146	
240.92566	88	
240.94441	80	
240.96222	122	
241.84280	390	1+
243.83286	196	
244.95961	142	
244.98893	80	
245.83562	88	
246.44410	78	
246.97485	312	1+
249.95923	76	
250.97361	76	
251.84212	90	
251.92628	100	
251.95882	90	
253.06725	70	
253.78659	82	
253.92576	66	
254.91658	72	
254.96779	272	1+
255.91089	326	1+
256.12352	70	
257.81043	68	
258.84453	1052	1+
258.86849	80	
259.82736	74	
260.19394	80	
260.83391	254	
260.95886	66	
261.84734	172	
261.91337	90	
262.87641	82	
264.07248	66	
264.86376	222	1+
265.34734	90	
265.83143	80	
265.99925	70	
266.18366	84	
267.57017	72	
267.80204	70	
267.84068	376	1+
267.87480	72	
268.83622	376	1+
271.83858	158	
271.85917	242	1+
272.89482	72	
272.97567	80	
273.93687	68	
274.85877	108	
275.86147	358	
276.86942	280	1+
277.85294	136	
278.08775	86	
278.81927	80	
278.84533	920	1+
278.96471	74	
279.93357	146	
279.96261	156	
280.82588	68	
280.94944	78	
281.89225	240	1+
282.03918	66	
282.91418	70	
284.20449	72	
286.78554	80	
287.03292	66	
288.50998	80	
288.97344	70	
289.88224	74	
291.39975	98	
291.44149	82	
292.16095	74	
292.20273	96	
292.59546	92	
294.88321	66	
294.99256	80	
295.97198	94	
296.86164	70	
297.01040	68	
297.79184	82	
297.90602	70	
297.97812	110	
298.09056	100	
298.79252	72	
298.88790	74	
299.14734	70	
299.86318	78	
300.05992	126	
300.86713	88	
306.10911	70	
306.89531	84	
308.20912	88	
308.81539	82	
309.41943	84	
312.80035	68	
313.92204	80	
314.91932	88	
317.88970	82	
318.83843	104	
319.08427	78	
319.54674	88	
320.12916	78	
321.89352	86	
322.19874	94	
322.81284	90	
322.90799	72	
326.86287	66	
326.89606	94	
327.89808	84	
328.14946	78	
328.21830	80	
330.81133	106	
330.87301	72	
332.84800	106	
338.86528	74	
339.83389	72	
340.82808	80	
340.88684	78	
344.90693	108	
END IONS

###FS:    #m/z: 363.95665 #charge 1+
###MS: 86
###MSMS: 88
BEGIN IONS
TITLE=Cmpd 65, +MS2(363.9566), 28.0-35.0eV, 1.9min #88
RTINSECONDS=112.394
SCANS=86,88
PEPMASS=363.95665	152392
CHARGE=1+
182.86770	150	
189.86314	112	
191.85648	218	
196.88908	72	
200.88405	88	
200.94460	70	
204.03207	70	
207.87727	74	
209.86928	116	
209.94067	346	1+
210.83901	80	
212.87812	984	1+
212.89999	70	
214.90386	82	
218.19804	80	
219.94647	78	
222.89924	74	
222.95286	346	1+
224.94730	110	
224.98858	98	
225.95845	150	
226.86639	76	
226.88722	148	
226.94718	2208	1+
227.93028	112	
228.89824	124	
228.94270	2152	1+
230.82557	98	
230.88797	1272	1+
232.88735	100	
234.79947	70	
237.08756	82	
240.38107	72	
240.79230	78	
240.83822	72	
240.94147	730	
241.93855	1822	1+
242.80099	74	
242.82747	74	
242.94052	1204	1+
243.82308	260	1+
243.95947	94	
244.10781	86	
244.12490	144	
244.95519	1648	1+
245.94248	106	
246.80505	114	
246.90384	78	
246.95177	1728	1+
248.80224	250	
248.89428	124	
249.80501	146	
250.06208	74	
250.89981	150	
250.94739	148	
251.90925	92	
252.95400	80	
254.84229	76	
257.93289	70	
258.83851	130	
259.44185	86	
259.89687	82	
259.96973	76	
260.83093	142	
260.96895	130	
261.83052	82	
261.97931	74	
262.87078	80	
262.91844	78	
264.81727	78	
264.95130	86	
265.09536	72	
265.86320	88	
266.81500	242	
267.40741	70	
267.81752	160	
267.97537	530	1+
268.81418	152	
268.84082	86	
268.96176	298	1+
269.42092	78	
271.91347	80	
274.92114	100	
276.81328	74	
276.85680	114	
276.87497	72	
277.02900	156	
277.93415	90	
279.79943	158	
280.78984	920	1+
281.18413	72	
282.80635	78	
282.82836	78	
283.79184	108	
283.85318	140	
283.98531	74	
284.13231	80	
284.82671	80	
284.89167	132	
285.47088	112	
285.84311	118	
285.87641	200	1+
287.90326	68	
288.77379	74	
288.83108	84	
290.78583	86	
290.85703	72	
294.87056	80	
295.39166	84	
296.01873	120	
296.42445	108	
296.57455	102	
296.80363	144	
296.92345	70	
297.80014	1138	1+
298.80209	956	1+
298.88831	74	
299.41674	144	
299.87076	162	
300.80359	204	
300.81909	122	
300.86131	78	
301.18528	70	
301.80251	518	1+
301.86195	120	
303.85609	478	1+
303.88531	72	
303.93842	84	
304.78461	74	
304.94103	70	
306.88039	74	
310.88750	108	
310.96341	72	
311.62014	86	
311.87611	80	
316.15386	80	
316.81690	146	
316.85498	74	
318.77050	76	
318.81434	82	
318.93975	108	
320.95111	74	
321.04818	72	
322.93477	88	
324.88080	82	
325.81363	72	
326.87433	200	
326.91351	104	
327.03341	84	
327.09110	72	
327.16240	98	
331.42303	78	
332.02418	88	
333.90195	72	
336.94930	96	
337.93939	70	
339.82479	96	
342.82806	74	
345.55493	100	
349.88473	78	
350.80867	88	
352.88619	88	
353.88121	92	
355.42106	112	
355.91319	100	
357.01791	82	
360.86607	102	
364.15975	74	
365.71287	74	
END IONS

###FS:    #m/z: 507.84537 #charge 1+
###MS: 86
###MSMS: 89
BEGIN IONS
TITLE=Cmpd 66, +MS2(507.8454), 28.2-35.2eV, 1.9min #89
RTINSECONDS=113.166
SCANS=86,89
PEPMASS=507.84537	67470
CHARGE=1+
202.87285	88	
213.15271	94	
224.97810	216	
228.56067	108	
232.89560	110	
236.88718	164	
238.06201	118	
243.37326	150	1+
252.97392	140	
258.87636	100	
262.13106	106	
264.17838	92	
266.86559	138	
267.41323	94	
267.89526	102	
268.70603	104	
275.80565	170	1+
275.82757	94	
279.12966	132	
279.79170	92	
279.94578	98	
285.85752	128	
287.85214	452	
288.05734	88	
289.87956	202	
290.86565	90	
291.86654	174	
293.87353	400	1+
295.87463	112	
296.85666	138	
298.80308	104	
299.91391	162	
300.82041	260	1+
302.86463	106	
303.77857	142	1+
303.86324	258	
305.86007	262	
306.87991	124	
307.84697	100	
307.88916	282	
307.91902	146	
308.13758	94	
308.87064	90	
308.88642	238	
309.15492	322	1+
309.37009	94	
309.87817	286	1+
310.15766	270	1+
310.92052	88	
311.88547	392	
312.87300	292	
313.91113	100	
314.86387	1014	1+
316.40906	94	
320.81737	186	1+
321.87135	152	
324.07879	114	
324.86162	296	1+
324.90099	126	
325.89856	314	
326.24300	338	1+
326.88340	958	1+
328.85836	132	
329.89546	108	
329.92437	90	
330.15654	94	
332.88226	136	
333.18000	110	
333.77596	96	
333.85628	208	
334.87646	106	
335.83459	240	1+
336.94568	264	
337.89011	118	
338.88460	126	
338.89574	120	
342.91452	88	
343.91052	208	
347.90123	118	
348.91262	152	
349.82770	356	1+
349.90194	106	
350.88522	202	
351.02003	114	
351.12495	106	
352.37649	102	
353.84756	202	1+
355.88588	142	
355.90061	98	
357.84211	96	
362.82355	178	1+
366.38151	154	
366.78925	104	
366.90861	290	1+
367.71049	168	
368.70866	112	
368.89605	180	
369.84169	276	
370.80981	230	1+
371.73307	96	
372.81988	104	
373.38911	94	
373.71466	116	
374.06111	120	
374.89610	128	
375.35853	100	
375.75119	88	
376.21847	378	1+
376.79194	100	
377.18534	92	
379.74268	148	
380.72015	174	
381.71213	124	
382.85604	110	
382.87428	92	
384.85043	142	
385.85184	150	
385.89882	110	
386.77497	114	
387.84442	302	1+
389.34640	90	
389.67833	94	
389.91987	96	
390.84428	334	
391.80236	144	
391.84437	332	
391.90214	122	
392.82593	672	1+
394.35825	96	
394.74126	96	
395.76920	92	
398.72901	474	1+
399.79419	102	
399.85120	208	1+
400.71982	130	
401.72726	96	
402.40093	146	1+
402.73402	126	
402.86529	440	1+
403.87056	314	1+
405.75895	90	
405.86211	326	1+
407.74968	158	1+
408.85122	1288	1+
409.72265	554	1+
410.83755	508	1+
413.04583	108	
413.07431	210	
415.81162	120	
417.40704	94	
419.34618	92	
421.75785	180	1+
421.87930	94	
422.86425	294	1+
424.76469	140	
424.82578	138	
425.75179	226	
425.83294	158	
426.35038	88	
426.75191	204	
426.86237	492	
427.73983	142	
427.86789	296	
428.73820	444	1+
428.84832	498	
428.88653	240	
429.82775	94	
429.84684	274	
430.87018	106	
431.68364	96	
431.86717	694	1+
432.24227	218	
433.69109	130	
435.88766	106	
438.88816	370	1+
441.71647	92	
443.88036	120	
444.87064	1554	1+
445.73473	252	1+
446.79852	102	
447.70833	276	1+
447.79199	132	
447.80805	104	
447.88792	128	
449.70437	100	
449.87939	494	1+
457.90521	154	
458.89711	146	
462.88466	526	1+
465.70549	162	
465.89064	124	
467.88782	1118	1+
485.81676	88	
485.89945	430	1+
508.91553	122	1+
END IONS

###FS:    #m/z: 340.94046 #charge 1+
###MS: 90
###MSMS: 91
BEGIN IONS
TITLE=Cmpd 67, +MS2(340.9405), 28.0-35.0eV, 2.0min #91
RTINSECONDS=116.827
SCANS=90-91
PEPMASS=340.94046	314310
CHARGE=1+
62.73809	80	
188.94696	74	
190.94767	140	
191.95618	74	
196.88028	66	
201.12241	84	
205.94890	174	
206.96102	66	
209.88782	68	
210.55198	96	
210.89785	68	
210.93740	138	
211.99425	68	
212.11573	88	
212.87814	76	
212.93201	86	
213.87592	72	
213.93924	548	1+
214.89136	126	
215.88734	276	
215.93621	338	
216.89761	78	
220.87430	126	
224.84040	68	
225.83454	76	
228.96564	102	
229.95902	122	
230.88938	228	
231.41768	80	
231.88293	82	
231.95124	446	1+
232.88435	82	
232.89923	76	
232.98345	66	
233.89552	96	
233.94551	206	
234.88978	232	1+
236.86793	68	
237.07243	80	
237.90462	72	
238.85848	80	
239.90550	68	
240.85039	82	
241.84293	584	1+
241.88765	66	
241.90248	76	
241.94668	68	
243.18565	74	
243.83549	92	
244.82797	200	1+
244.84680	84	
244.92765	84	
246.86286	76	
246.89167	72	
246.97549	118	
247.00742	74	
248.81694	66	
249.95909	202	
250.96411	116	
252.14401	84	
254.96548	70	
255.07556	126	
255.22443	84	
255.96650	168	
256.84839	116	
256.89594	110	
256.93213	80	
256.97185	142	
258.84589	796	1+
259.95624	68	
260.06503	90	
260.83136	306	
260.86566	66	
260.93135	78	
261.84831	110	
261.88990	66	
261.90499	158	
262.80083	78	
262.83368	158	
262.91638	74	
265.81534	86	
266.96768	68	
267.11826	68	
267.13434	140	
267.16422	72	
267.97403	74	
268.84335	138	
268.96749	76	
269.82414	66	
269.83804	76	
270.83392	86	
270.85598	84	
272.93528	136	
272.95150	84	
273.49744	114	
275.85414	856	1+
276.38888	72	
278.84790	748	1+
279.96645	84	
281.90543	70	
282.07427	80	
284.07810	74	
285.88393	78	
286.85709	70	
288.84176	66	
289.83596	68	
289.86295	78	
290.81708	78	
291.86094	92	
292.43994	98	
293.97275	78	
294.85339	68	
294.93784	90	
295.87560	74	
295.99318	98	
296.92762	66	
296.97526	120	
297.18187	88	
297.96842	82	
297.98365	66	
298.22393	72	
298.42065	108	
298.89060	74	
298.97511	68	
299.05399	70	
299.75707	84	
299.87093	114	
300.88477	70	
301.05742	92	
303.86343	82	
305.87246	142	
307.80037	160	
307.83192	78	
307.90171	108	
308.98459	158	
309.09984	92	
310.87562	66	
313.42380	92	
313.87636	142	
317.43015	70	
318.04290	66	
320.71843	68	
325.25509	70	
328.19143	76	
328.34746	74	
329.87412	152	
330.87978	118	
332.74040	70	
333.90222	70	
334.95736	114	
337.02809	90	
339.78380	68	
341.26563	68	
342.20341	70	
342.24190	70	
342.90294	102	
343.76333	66	
344.41228	90	
END IONS

###FS:    #m/z: 363.95633 #charge 1+
###MS: 90
###MSMS: 92
BEGIN IONS
TITLE=Cmpd 68, +MS2(363.9563), 28.0-35.0eV, 2.0min #92
RTINSECONDS=117.599
SCANS=90,92
PEPMASS=363.95633	116306
CHARGE=1+
95.06498	72	
189.86257	74	
191.85937	136	
193.85448	70	
202.42016	70	
205.01029	70	
207.87539	80	
207.94965	72	
207.95736	78	
209.94401	314	1+
212.84624	88	
212.87844	856	1+
215.92031	74	
219.13492	68	
222.95253	450	1+
224.94878	604	1+
224.97085	102	
225.97162	174	1+
226.85439	74	
226.88410	76	
226.94670	1804	1+
227.84482	76	
227.93181	170	
228.89726	140	
228.94174	1832	1+
229.89558	194	
230.82747	72	
230.88968	1920	1+
231.12253	136	
231.99498	78	
232.88499	120	
234.88135	246	
237.84609	70	
238.20796	72	
239.10131	108	
239.82909	70	
240.82474	76	
240.83996	76	
240.93961	740	
240.96638	144	
241.93947	1790	1+
242.07684	70	
242.86044	92	
242.94084	1124	1+
243.81903	146	
243.89075	126	
244.86588	72	
244.95756	866	1+
245.94816	1202	1+
246.95292	992	1+
247.80514	82	
247.85187	124	
247.90766	68	
248.80303	428	1+
248.90019	432	1+
250.89581	74	
250.96580	72	
251.04546	76	
251.95222	80	
253.09543	68	
253.82182	68	
253.87087	84	
253.91998	72	
253.94885	78	
254.90787	132	
257.08540	80	
258.43968	92	
258.83593	256	1+
258.96923	68	
259.53078	94	
260.96789	108	
261.83622	152	
262.85250	72	
264.35787	96	
264.81863	134	
266.81463	298	
266.85411	124	
267.90340	88	
267.97329	294	
268.81086	92	
268.84496	126	
268.98270	142	
269.96673	88	
270.85172	72	
271.85302	72	
272.88078	68	
276.85627	94	
277.67615	84	
277.85584	140	
278.36652	108	
278.80037	358	1+
278.84718	392	1+
279.10276	112	
280.79186	940	1+
280.83003	78	
281.91367	72	
282.87700	78	
283.84912	164	
283.97166	68	
284.78072	68	
284.82684	182	
290.86100	78	
291.06037	82	
291.43525	82	
291.80444	70	
291.98243	70	
293.94990	100	
295.86226	82	
296.80901	402	
297.80790	190	
298.80267	1058	1+
301.79873	168	
301.86183	158	
303.81202	70	
303.85912	306	1+
304.94728	72	
305.44309	92	
305.84013	72	
305.94552	82	
307.82465	80	
308.87978	72	
311.87365	72	
311.95603	72	
314.61200	94	
314.96225	70	
315.81557	74	
316.81230	136	
317.81519	118	
317.88535	74	
318.80790	72	
320.94427	74	
321.82122	186	
321.86381	114	
323.15965	124	
323.23433	68	
323.82680	86	
324.88774	208	1+
326.86924	134	
327.07587	72	
327.40490	96	
327.87598	88	
328.00463	72	
328.50744	72	
330.02911	78	
331.17270	68	
332.14714	72	
333.51611	106	
336.87704	74	
336.94765	198	
337.84661	68	
338.35046	72	
339.83377	94	
340.58331	92	
340.86453	76	
340.90781	68	
342.74199	72	
342.81888	80	
343.26958	74	
344.19252	74	
344.75188	86	
345.15126	92	
348.16455	72	
352.88633	84	
352.91376	72	
354.89373	78	
355.91694	122	
357.28029	94	
360.04545	84	
361.39321	80	
363.84595	76	
365.91620	78	
367.75379	72	
END IONS

###FS:    #m/z: 507.84440 #charge 1+
###MS: 90
###MSMS: 93
BEGIN IONS
TITLE=Cmpd 69, +MS2(507.8444), 28.2-35.2eV, 2.0min #93
RTINSECONDS=118.372
SCANS=90,93
PEPMASS=507.84440	31902
CHARGE=1+
191.41381	94	
215.89530	90	
223.97459	118	
224.97687	140	
232.89910	152	
234.08116	88	
240.96327	120	
245.42377	94	
248.01391	94	
250.81821	98	
256.38120	98	
256.89151	108	
258.87752	144	
260.38411	96	
262.13948	124	
263.13784	96	
275.80496	92	
286.39694	116	
287.85396	190	
289.84200	124	
289.87940	220	
290.86854	244	1+
293.96893	84	
294.14548	98	
294.40267	100	
294.94619	96	
297.35550	108	
297.85432	210	1+
300.98927	128	
301.85116	154	
302.90507	102	
303.87147	114	
304.88062	154	
305.86311	552	1+
307.87208	140	
307.88901	416	
308.14620	374	1+
308.38389	92	
308.87163	482	1+
309.83099	158	1+
309.84520	138	
309.89431	130	
311.88697	400	1+
312.22615	166	
312.84225	116	
313.86430	726	1+
314.84871	128	
314.86598	600	1+
316.06220	106	
316.92287	114	
319.77818	86	
320.52656	92	
321.88243	156	
323.86571	340	1+
324.89973	264	1+
324.94978	90	
326.15775	90	
326.87964	930	1+
327.72455	102	
327.83571	90	
327.94241	102	
328.78701	98	
328.86393	290	1+
328.88255	102	
329.38976	242	1+
329.82086	296	1+
332.87612	382	1+
333.17318	244	
333.81550	102	
333.85592	178	
335.40032	92	
335.88968	308	
336.94433	252	1+
337.88339	498	
339.84873	118	
341.15469	86	
342.76691	90	
342.78495	90	
343.81562	96	
344.39666	90	
344.77878	166	1+
344.84093	100	
347.77731	154	
348.77260	100	
349.75335	186	
350.38083	260	1+
350.79250	164	1+
350.82411	238	1+
350.88594	626	1+
351.17671	118	
351.85218	88	
351.89056	384	1+
354.90285	124	
355.88193	416	1+
357.78128	116	
360.96685	122	
363.86437	290	1+
365.30200	88	
365.73316	202	1+
366.87107	240	1+
367.70918	198	
367.77171	172	
367.84530	108	
368.70481	206	1+
368.77642	96	
368.89634	104	
369.91872	88	
370.83569	116	
371.79619	148	
373.90197	290	1+
374.35566	100	
374.81593	180	
374.90215	206	1+
375.79059	94	
376.73929	260	1+
376.82060	94	
377.71507	94	
380.71653	426	1+
380.82608	102	
381.71505	352	1+
381.83886	246	
384.85309	128	
385.72408	108	
387.71527	130	
389.19865	260	1+
390.74240	176	1+
390.83728	760	1+
392.82200	266	1+
392.89545	192	1+
394.83239	106	
396.01854	92	
398.73122	156	
399.72740	108	
399.85300	110	
400.72878	96	
402.37719	114	
402.79743	146	
403.87105	256	1+
405.76800	206	
405.86265	178	
406.77744	112	
407.73234	114	
407.74764	132	
407.86368	154	
408.74015	140	
408.85197	1278	1+
409.72902	96	
410.83822	266	
411.83605	140	
412.73521	154	
412.84080	284	1+
413.73089	94	
413.84402	174	1+
416.84300	88	
416.87778	124	
418.73451	112	
419.86691	100	
421.88116	178	
422.86727	152	
423.22996	94	
423.77382	302	
424.77531	288	
424.87303	230	1+
425.76295	422	1+
426.74559	102	
426.86176	1004	1+
427.74224	566	1+
427.87651	86	
428.84738	434	1+
428.88199	196	
429.09696	154	
429.82966	124	
431.87105	224	
432.24509	316	1+
432.38182	180	
432.68471	146	
432.87476	204	
433.85682	158	
434.89598	132	
439.84911	124	
439.88969	240	1+
441.78496	128	
443.77977	108	
443.87672	94	
444.87023	1744	1+
445.40952	94	
445.76028	142	
447.70776	302	1+
447.89219	88	
448.76531	128	
448.88963	108	
449.87943	542	1+
450.76729	144	
451.77025	88	
452.71101	102	
457.90806	110	
458.76121	108	
462.88383	628	1+
464.87257	122	
465.71409	124	
467.88927	942	1+
485.89932	382	
490.89920	176	1+
504.71016	104	1+
508.91525	96	
509.85502	146	
END IONS

###FS:    #m/z: 322.92992 #charge 1+
###MS: 94
###MSMS: 95
BEGIN IONS
TITLE=Cmpd 70, +MS2(322.9299), 28.0-35.0eV, 2.0min #95
RTINSECONDS=122.039
SCANS=94-95
PEPMASS=322.92992	810492
CHARGE=1+
159.36158	64	
187.92860	52	
191.12174	92	
192.88611	66	
193.99816	72	
194.88675	106	
195.88902	80	
197.87389	78	
201.04378	134	
202.04813	92	
202.92322	60	
205.95389	76	
205.96594	232	1+
207.03324	56	
209.94125	78	
212.89444	62	
212.94279	68	
220.87446	94	
221.89736	60	
221.94684	74	
222.94472	64	
223.04560	68	
223.92336	66	
223.96563	74	
225.81630	70	
226.89864	68	
227.10032	54	
227.92830	78	
228.84515	88	
230.41921	86	
231.12071	56	
234.86354	64	
235.11741	48	
235.82395	66	
236.10173	64	
237.07826	68	
237.78974	54	
238.83385	50	
238.94257	168	
239.78463	76	
239.92268	72	
240.00447	68	
240.82278	92	
240.83806	78	
240.94106	2290	
241.94218	2116	
242.91315	82	
242.94197	6112	1+
243.08481	62	
243.78571	60	
243.82813	116	
244.81323	56	
244.94001	2160	1+
245.82510	54	
246.98005	98	
248.83847	108	
250.89200	56	
251.06972	86	
251.12162	56	
251.93340	82	
252.79951	76	
252.82097	62	
254.87232	170	
255.10284	108	
255.80369	72	
256.89851	64	
257.93848	58	
258.14561	66	
258.83793	222	1+
260.82861	108	
261.85951	68	
262.83023	170	
263.43657	80	
263.85261	132	
263.87925	54	
263.97698	74	
264.87125	82	
265.06125	74	
267.13802	52	
267.79291	66	
268.83060	58	
268.84690	70	
268.86284	76	
269.06647	54	
269.45317	108	
269.59199	52	
271.24014	56	
271.73791	66	
272.90917	52	
273.53835	76	
274.00131	74	
275.80290	58	
276.91335	58	
277.90742	68	
278.09387	86	
278.19427	82	
278.83973	84	
278.90522	92	
278.99166	80	
279.09071	924	1+
279.86315	68	
280.02609	74	
280.84864	68	
283.07166	96	
283.80308	84	
284.06615	56	
284.17570	70	
284.29283	196	
284.93558	70	
285.80266	70	
285.89633	72	
287.90120	86	
288.81233	50	
289.89827	88	
290.12642	72	
290.86745	64	
290.91359	96	
291.80477	52	
292.87077	62	
293.85724	92	
294.85025	178	
296.03554	76	
297.79364	62	
297.88092	50	
299.78180	108	
300.78887	74	
300.82312	78	
300.97540	112	1+
301.83119	64	
302.87867	140	
304.58961	48	
304.87483	50	
305.87463	80	
305.90640	52	
306.87649	64	
307.20318	58	
307.80197	196	1+
307.82742	78	
308.51758	98	
308.88829	56	
309.43023	84	
309.88623	114	
310.86642	68	
314.78012	84	
314.81912	78	
315.95082	102	
319.47018	100	
320.00422	60	
320.89601	90	
321.88228	56	
322.23265	58	
323.07950	72	
323.88477	218	1+
324.15537	68	
324.77915	56	
326.23439	72	
327.89936	66	
328.09594	56	
END IONS

###FS:    #m/z: 507.84476 #charge 1+
###MS: 94
###MSMS: 96
BEGIN IONS
TITLE=Cmpd 71, +MS2(507.8448), 28.2-35.2eV, 2.1min #96
RTINSECONDS=122.811
SCANS=94,96
PEPMASS=507.84476	39698
CHARGE=1+
176.88149	106	
196.01408	280	
213.15706	134	
224.04469	92	
224.97678	232	
232.89532	140	
238.06602	100	
250.90623	116	
252.08007	108	
258.95248	100	
262.13473	136	
263.38256	98	
267.94645	122	
269.92557	94	
273.84691	110	
275.79910	100	
275.85429	116	
277.15405	98	
277.39436	128	
281.22313	92	
282.09488	100	
282.85653	126	
285.84523	94	
289.03364	96	
289.82957	92	
289.84755	328	1+
289.87806	498	1+
290.13059	126	
290.87014	208	1+
294.87662	266	
298.85195	116	
301.41755	106	
303.86447	432	1+
305.86203	354	
307.80812	210	1+
307.88906	264	
308.14107	552	1+
308.87330	278	1+
308.88953	264	
310.15592	184	
311.88408	308	
312.22304	94	
312.88619	186	
313.11334	100	
313.86466	146	
313.88034	178	
314.86575	538	1+
314.88674	138	
315.33548	92	
315.93763	98	
316.88157	182	
318.88228	108	
321.89355	140	
321.91165	108	
324.84423	138	
324.86167	256	
325.37706	102	
325.89968	230	
326.79167	200	
326.88027	792	1+
326.90488	206	
327.82266	96	
329.89690	190	
330.87747	126	
331.88379	112	
332.82428	116	
332.87466	406	1+
333.17994	206	
335.78282	132	
335.88850	134	
336.94008	146	
337.87583	392	1+
343.78442	234	1+
345.90620	94	
347.77674	410	1+
348.72507	116	
348.79241	114	
348.87034	98	
350.80064	122	
350.81909	102	
350.88950	110	
351.75860	100	
351.77882	126	
351.87571	164	
354.03031	122	
355.88679	118	
356.88618	116	
357.84820	162	
359.86922	92	
363.86004	92	
364.76342	94	
366.71621	142	
366.79430	124	
367.76856	276	1+
368.83558	270	1+
368.88231	114	
368.89677	354	1+
369.83895	202	1+
370.01853	104	
370.73163	114	
370.88263	128	
372.81913	132	
373.70950	92	
373.78315	108	
373.90454	188	
374.72847	158	1+
375.83669	98	
375.87361	124	
376.22362	112	
378.72541	152	
380.71651	462	1+
380.86082	190	
381.71978	272	1+
381.73747	144	
381.83741	138	
383.26662	168	
384.78192	98	
385.77644	96	
385.80238	204	1+
386.73996	200	1+
387.84697	320	
388.84275	136	
390.84188	456	1+
391.07203	94	
391.82200	260	1+
392.85711	108	
396.87031	128	
398.42633	96	
398.72843	580	1+
399.34142	92	
399.80771	118	
399.85606	130	
400.32087	100	
400.81165	112	
402.85779	100	
403.87290	206	
404.87403	108	
405.76131	92	
405.86569	238	
406.80073	124	
406.86206	130	
407.74673	280	
407.79949	98	
407.86408	294	
408.77262	150	
408.84963	560	
409.73195	140	
409.75658	214	1+
409.85215	314	
410.73045	194	1+
410.83799	658	1+
410.87573	136	
413.06850	96	
416.73751	92	
419.41907	106	
421.88461	454	
422.86644	462	1+
423.77120	390	1+
423.86773	320	1+
425.74670	604	1+
425.88255	110	
425.96497	94	
426.86471	522	
427.86172	296	
428.69446	350	1+
428.74365	128	
428.84839	538	1+
429.69831	304	1+
430.85219	110	
431.86225	290	
432.86840	226	
432.93439	92	
433.24621	148	
433.86638	144	
438.88937	390	1+
439.89304	292	1+
443.74796	244	1+
444.87061	1642	1+
445.73283	166	
446.73618	128	
446.87222	354	1+
447.71055	412	1+
448.76513	172	
449.68507	100	
449.87873	550	1+
457.70722	120	
458.90935	212	1+
462.88469	806	1+
467.88919	816	1+
472.09888	100	
483.71069	92	
485.89990	194	
486.89632	176	
489.30647	94	
496.07844	112	
END IONS

###FS:    #m/z: 336.94552 #charge 1+
###MS: 94
###MSMS: 97
BEGIN IONS
TITLE=Cmpd 72, +MS2(336.9455), 28.0-35.0eV, 2.1min #97
RTINSECONDS=123.583
SCANS=94,97
PEPMASS=336.94552	36564
CHARGE=1+
133.41013	76	
184.89740	66	
185.92897	82	
197.87201	68	
201.88913	66	
203.80243	84	
205.95025	76	
207.94462	60	
207.97280	68	
210.88267	100	
211.03867	76	
211.94465	730	1+
212.88166	202	
213.87813	134	
213.93905	450	1+
213.95522	120	
214.90743	64	
215.89016	218	1+
221.89740	68	
221.94494	90	
224.97222	62	
227.88943	74	
228.84868	60	
228.89450	98	
229.95482	1134	1+
230.88994	612	
231.00489	74	
231.94905	486	
232.82979	68	
233.82980	152	
233.90437	130	
235.45475	58	
235.89301	86	
236.83250	66	
236.84825	120	
237.09291	68	
237.94449	80	
238.84513	72	
239.81770	62	
239.86120	88	
240.82536	84	
240.83884	112	
241.84438	348	
242.84716	194	
243.17621	60	
243.87580	68	
247.96499	236	
248.89941	152	
249.42357	70	
249.82735	114	
249.96296	64	
250.82969	58	
251.07112	68	
251.82976	118	
251.91423	60	
251.92942	76	
251.97469	74	
252.97017	820	1+
252.99130	70	
253.05948	90	
254.96726	338	1+
255.07494	132	
255.83074	58	
256.87300	92	
256.89642	68	
256.96356	64	
257.84351	584	1+
257.86549	104	
257.91116	94	
258.84627	494	1+
258.92178	72	
258.96308	72	
260.44325	90	
260.85757	58	
262.94241	60	
265.08506	128	
265.11698	78	
265.90728	66	
266.91537	68	
266.99760	72	
267.83690	96	
268.83995	316	
269.80594	78	
269.86446	80	
270.42174	72	
270.80356	60	
270.98018	118	
271.01948	100	
271.91194	72	
272.83801	64	
272.85436	64	
273.79203	60	
273.88343	66	
274.12734	82	
274.86253	140	
275.86831	82	
276.85548	360	
277.09790	68	
277.83302	386	1+
277.86350	174	
277.92394	102	
278.93949	146	
278.96496	58	
279.79211	84	
280.81029	158	1+
280.88353	74	
282.84454	78	
283.80904	60	
284.86532	72	
286.42184	80	
286.85273	406	1+
287.41395	66	
287.61170	86	
287.83248	62	
287.91153	76	
292.08352	68	
292.11454	90	
293.10604	90	
293.86485	154	
294.11637	70	
294.83436	72	
294.85531	86	
294.87350	72	
296.05648	84	
296.27432	76	
296.97193	68	
297.89174	184	
297.96940	82	
300.83573	78	
304.85983	72	
304.93896	62	
305.87731	196	1+
306.28255	82	
308.86267	60	
309.42625	102	
309.85836	86	
310.74270	70	
310.86457	66	
310.88158	64	
312.25115	74	
312.47464	64	
312.88285	84	
313.90240	72	
315.82197	92	
317.86546	68	
319.82128	78	
321.88029	70	
322.90070	66	
323.81500	60	
324.89203	80	
326.88454	62	
330.67865	78	
332.42283	76	
332.82115	62	
334.19792	72	
334.29236	104	
335.62313	94	
336.34814	62	
338.89256	106	
339.88530	72	
341.09770	70	
342.08719	58	
END IONS

###FS:    #m/z: 322.92998 #charge 1+
###MS: 98
###MSMS: 99
BEGIN IONS
TITLE=Cmpd 73, +MS2(322.9300), 28.0-35.0eV, 2.1min #99
RTINSECONDS=127.25
SCANS=98-99
PEPMASS=322.92998	693442
CHARGE=1+
67.77918	78	
76.43404	68	
78.36580	56	
189.04817	56	
192.13318	56	
196.88183	58	
197.91539	84	
201.04389	136	
202.88862	62	
205.95200	324	
207.89305	72	
207.97281	82	
210.87815	66	
210.90083	52	
214.89320	78	
215.49671	84	
216.14037	72	
221.06441	80	
221.88086	74	
223.95193	56	
225.46377	90	
225.86415	64	
226.81369	54	
226.84508	94	
227.93455	136	
229.95710	72	
230.83371	130	
233.82432	70	
233.84677	68	
234.10577	58	
235.07811	72	
235.11559	80	
235.55076	76	
235.92798	78	
237.02870	54	
238.93601	110	
238.94825	74	
239.00646	58	
239.95673	82	
240.93984	2446	
241.88910	86	
241.94117	1366	
242.01342	64	
242.14713	60	
242.88321	88	
242.94169	5058	1+
243.82834	116	
243.98323	50	
244.93985	1184	1+
245.83746	128	
246.97930	182	
248.84915	122	
249.11327	78	
249.83307	94	
249.96312	72	
250.94617	66	
251.04365	64	
251.84618	72	
251.92581	116	
252.09550	74	
253.79071	58	
254.89887	82	
255.92118	74	
256.92215	72	
257.79683	60	
260.34016	68	
260.82991	70	
261.82867	56	
262.84321	84	
263.18138	70	
263.82555	68	
263.84237	62	
264.06468	80	
264.80723	80	
265.10514	84	
265.62532	54	
266.07576	52	
266.13972	62	
266.86935	68	
267.89530	54	
270.19351	62	
271.78810	64	
271.85937	66	
271.93214	80	
273.79497	66	
277.10765	66	
278.84372	70	
278.92176	50	
279.09065	1106	1+
279.11448	62	
279.82678	68	
280.73559	116	
280.80136	74	
281.02352	52	
281.79794	72	
281.83108	86	
281.84760	80	
281.88460	52	
281.94629	52	
281.96733	62	
281.99693	110	
282.88547	64	
282.91048	62	
282.96692	76	
283.07127	62	
283.78667	106	
283.86297	66	
284.29308	174	
284.85509	64	
284.87769	78	
285.29400	116	
286.18707	54	
287.81159	82	
287.90729	90	
288.91475	76	
289.78744	100	
289.86710	82	
290.85364	88	
291.11485	76	
291.80160	126	
291.86081	70	
293.81479	70	
293.85513	56	
293.88019	58	
293.89700	64	
295.18441	52	
296.04805	102	
297.81718	52	
298.89469	58	
299.78288	256	
306.88032	52	
307.79928	108	
307.81533	114	
307.89634	72	
308.87752	62	
309.12388	84	
310.80764	52	
310.88350	62	
311.91294	72	
314.81686	64	
316.81581	122	
317.45417	92	
320.18820	56	
320.42991	82	
320.93376	58	
321.83369	56	
321.85816	94	
322.05612	52	
322.16640	54	
323.89944	66	
324.89206	124	
325.90194	92	
326.42096	78	
END IONS

###FS:    #m/z: 336.94535 #charge 1+
###MS: 98
###MSMS: 100
BEGIN IONS
TITLE=Cmpd 74, +MS2(336.9454), 28.0-35.0eV, 2.2min #100
RTINSECONDS=128.022
SCANS=98,100
PEPMASS=336.94535	35030
CHARGE=1+
76.97609	80	
148.69367	90	
163.52553	82	
182.86598	84	
198.87905	68	
201.03179	78	
207.98515	70	
208.88056	64	
209.94684	92	
210.82111	80	
210.88187	228	
211.94399	934	
212.04866	76	
212.12104	70	
212.87828	468	1+
213.93900	298	
214.94075	140	
215.88997	92	
215.93938	110	
216.89040	64	
217.87899	60	
220.83962	58	
222.90651	68	
222.98362	70	
223.82770	82	
224.83743	132	
224.85391	68	
224.97845	90	
226.95431	68	
229.95363	846	
230.88835	382	1+
230.91145	72	
231.95028	784	
234.89831	136	
234.95368	86	
235.82031	78	
235.89055	74	
235.94888	60	
236.86241	76	
237.07429	80	
237.43345	80	
237.58096	80	
239.85580	60	
239.92435	92	
240.83153	122	
240.85255	150	
241.84459	676	1+
244.84106	66	
246.15909	82	
246.18198	76	
247.96477	214	
248.90283	126	
248.98739	68	
249.88937	76	
249.95653	136	1+
250.85480	72	
250.94641	66	
251.82878	166	
252.85038	58	
252.96938	538	1+
254.19567	64	
254.86543	62	
254.91196	90	
254.96474	150	
255.07941	82	
255.81088	72	
255.83671	68	
255.96655	130	
256.89886	96	
258.84728	664	1+
258.86445	74	
259.87849	64	
262.90450	86	
263.84136	70	
263.87056	66	
264.65534	94	
264.86575	70	
264.87914	72	
265.80914	68	
266.30412	82	
266.93537	70	
267.00800	66	
268.84709	344	
268.99778	76	
269.83364	188	
269.84675	178	
269.86645	72	
270.35077	82	
270.98134	98	
271.09223	74	
271.85309	114	
272.86843	86	
273.85894	262	1+
274.86280	210	1+
275.81126	100	
275.83796	60	
275.93235	70	
275.97411	76	
276.85906	360	1+
276.89547	64	
277.84050	66	
277.86083	284	1+
278.83542	100	
279.09837	60	
279.72205	122	
279.83244	250	
280.79107	76	
281.85560	60	
283.62943	94	
285.86287	134	
285.94180	74	
286.84778	198	
286.92693	68	
287.84620	168	1+
287.90346	64	
289.26319	62	
290.80859	70	
291.86713	84	
292.88571	70	
293.85100	66	
293.87820	60	
293.90144	58	
294.10896	112	
294.88183	170	
295.85579	78	
295.96990	146	
297.83203	62	
297.89132	72	
297.98254	62	
298.87296	94	
299.23029	70	
299.78862	68	
304.53583	92	
304.98190	86	
307.88246	114	
309.38058	84	
309.87787	70	
310.41833	68	
310.87696	128	
315.78514	80	
317.84417	70	
319.41535	90	
319.95330	86	
320.99296	82	
322.28577	94	
325.90423	86	
327.87174	76	
329.86401	68	
330.22330	76	
332.83510	74	
334.02979	70	
334.87871	72	
337.11151	66	
337.86475	86	
337.91252	66	
338.76128	62	
340.05563	62	
340.26156	72	
340.91171	76	
341.15691	80	
341.88531	78	
END IONS

###FS:    #m/z: 359.96111 #charge 1+
###MS: 98
###MSMS: 101
BEGIN IONS
TITLE=Cmpd 75, +MS2(359.9611), 28.0-35.0eV, 2.2min #101
RTINSECONDS=128.795
SCANS=98,101
PEPMASS=359.96111	23256
CHARGE=1+
183.93202	64	
193.89729	66	
194.87461	66	
200.87861	80	
205.94873	92	
206.97889	94	
208.88739	154	
209.94065	84	
211.41539	84	
211.89222	70	
212.87115	64	
217.92068	86	
218.88617	200	1+
219.92447	72	
222.11889	114	
222.92106	66	
222.95165	222	1+
224.94912	224	1+
224.97224	92	
226.08366	66	
226.88411	66	
226.94588	1458	1+
227.87833	74	
227.93344	156	
228.94088	1398	1+
229.25388	76	
231.88448	72	
232.12242	80	
234.86372	98	
234.88240	72	
235.00652	66	
235.91829	74	
236.92845	72	
239.90664	154	
240.93883	240	1+
240.96144	376	1+
241.78457	64	
241.84139	76	
242.11293	68	
242.69378	76	
242.95714	134	
242.97522	100	
243.85636	72	
243.95992	76	
244.91193	80	
244.93718	144	
244.95990	514	1+
245.89317	70	
245.94456	136	
246.45562	92	
246.90921	78	
246.95292	1062	
246.97662	70	
248.80244	430	1+
249.85614	66	
249.91676	74	
250.90371	82	
253.99186	72	
254.40125	74	
257.15814	72	
257.85210	106	
257.93084	62	
258.84283	62	
259.35081	78	
259.83084	220	1+
260.94309	76	
260.97289	88	
262.82623	84	
263.79531	70	
264.07648	64	
264.41169	98	
264.81979	130	
266.81470	208	
267.97163	76	
268.95951	68	
269.03227	70	
269.96953	74	
270.89984	78	
272.05999	66	
272.90116	102	
272.91466	70	
272.95962	72	
274.77626	70	
276.80430	238	1+
276.85597	106	
278.09808	86	
278.79687	164	
278.83902	68	
279.80257	106	
279.84326	84	
280.79280	854	1+
280.89989	64	
281.86843	172	
281.89398	134	
281.93401	88	
282.83800	80	
283.85151	76	
283.98628	112	
284.82529	276	1+
284.87547	70	
285.44604	68	
285.87134	86	
286.87807	120	
287.41615	70	
287.91787	80	
289.08363	70	
290.82983	64	
290.85703	68	
291.84602	82	
292.59332	70	
294.04066	70	
294.57094	76	
295.42501	72	
295.56456	94	
296.81029	362	1+
296.91202	102	
297.83644	74	
298.00981	80	
298.14138	86	
298.45539	82	
298.80467	1090	1+
300.02497	74	
300.79714	86	
300.87016	64	
301.86271	86	
303.94063	94	
304.80381	76	
304.83540	100	
305.84654	72	
309.88199	76	
312.04495	66	
313.53527	74	
316.05985	102	
316.81146	254	1+
317.95574	64	
319.83226	72	
319.93778	164	
320.76822	66	
320.93788	70	
321.82287	66	
321.97464	66	
323.20560	82	
324.89291	118	
326.88484	82	
328.04243	90	
328.84568	66	
328.88361	70	
330.88405	72	
333.12142	80	
336.94227	72	
337.83472	76	
338.89959	64	
339.29987	74	
340.93734	122	
343.90685	66	
343.98617	84	
344.71082	66	
345.71272	70	
348.59969	84	
355.41621	178	
355.89803	62	
355.92374	72	
361.79954	82	
362.71352	76	
362.84173	88	
364.83744	88	
END IONS

###FS:    #m/z: 322.93007 #charge 1+
###MS: 102
###MSMS: 103
BEGIN IONS
TITLE=Cmpd 76, +MS2(322.9301), 28.0-35.0eV, 2.2min #103
RTINSECONDS=132.458
SCANS=102-103
PEPMASS=322.93007	688660
CHARGE=1+
187.88328	72	
188.13565	88	
190.98442	54	
192.89316	54	
193.90261	74	
197.86514	80	
197.96398	68	
199.89289	94	
200.03198	78	
200.88923	56	
200.97961	56	
201.04685	68	
205.94702	164	
207.97075	126	
210.02872	96	
211.88502	74	
213.99048	50	
218.88431	126	
219.05505	76	
220.12841	70	
221.89582	68	
221.93974	82	
222.42081	64	
223.05308	78	
223.86259	58	
223.96789	130	
226.90240	56	
230.83492	112	
235.98643	50	
236.08660	64	
237.03655	54	
237.05746	64	
237.93463	104	
238.47909	96	
238.94059	138	
239.07429	204	
239.09026	58	
239.82359	50	
239.90794	114	
240.82259	64	
240.94129	1896	
240.96627	70	
241.88735	68	
241.90089	60	
241.93907	6294	1+
242.04588	86	
242.07256	74	
242.94139	4420	1+
244.39387	68	
244.81995	62	
244.84076	56	
244.93926	988	
246.97460	248	
247.78207	56	
247.86467	72	
248.81890	58	
249.92805	58	
250.05234	60	
250.85292	78	
250.95978	72	
250.99304	68	
251.92564	90	
255.78403	72	
255.81124	72	
255.89748	66	
256.41265	84	
256.82167	78	
256.84161	52	
256.97514	62	
257.80061	78	
257.87596	60	
258.83218	332	
260.82593	366	1+
261.02864	68	
261.84890	162	
262.13665	62	
263.05970	72	
263.90868	74	
264.13839	82	
265.06121	84	
265.10507	68	
265.79351	62	
265.88941	90	
266.79527	66	
266.87212	72	
267.13635	60	
267.94977	86	
268.12037	54	
269.34252	76	
269.41682	90	
270.16135	74	
270.80425	52	
271.80678	56	
271.85113	76	
273.83221	236	1+
274.46282	88	
274.81290	52	
274.92499	52	
275.17970	54	
275.81323	104	
276.82571	68	
276.86642	90	
278.84562	60	
278.90105	88	
279.05929	74	
279.09128	940	1+
279.83910	76	
279.86373	84	
280.11237	54	
280.85306	72	
282.08874	64	
282.18152	68	
282.26618	74	
282.80878	72	
282.86094	64	
283.27594	60	
283.78854	140	
283.85700	90	
284.07194	140	
284.29378	322	
284.86337	58	
285.29555	182	
285.82172	68	
285.87158	52	
286.15173	70	
286.59413	78	
287.79920	62	
289.78905	122	
289.87298	278	1+
290.74606	56	
290.90071	74	
291.09144	60	
291.80210	76	
294.38820	62	
295.07498	60	
298.05228	74	
300.78281	74	
300.82103	86	
301.60212	88	
304.80816	74	
305.87452	80	
306.90199	58	
307.87947	68	
308.89694	82	
309.88231	64	
314.87765	74	
318.87141	54	
319.91136	90	
320.09179	68	
320.82580	68	
322.10468	82	
323.26101	54	
324.89197	68	
325.89746	56	
326.25666	90	
326.86707	66	
END IONS

###FS:    #m/z: 340.94063 #charge 1+
###MS: 102
###MSMS: 104
BEGIN IONS
TITLE=Cmpd 77, +MS2(340.9406), 28.0-35.0eV, 2.2min #104
RTINSECONDS=133.23
SCANS=102,104
PEPMASS=340.94063	295894
CHARGE=1+
184.86600	66	
190.95023	72	
192.92708	134	
195.97521	68	
196.89066	74	
203.94967	72	
205.94681	70	
205.95920	98	
210.90841	76	
211.89947	72	
212.06587	76	
213.94168	316	1+
215.88739	158	
215.93462	112	
217.89528	86	
218.86417	70	
218.88401	122	
220.89446	64	
223.96364	68	
223.99132	70	
224.89079	74	
226.94517	88	
227.78946	72	
228.84208	124	
228.94721	82	
231.89028	66	
231.95094	456	
233.15043	74	
233.94976	84	
234.90300	66	
235.89194	124	
237.01929	74	
237.88826	66	
237.95767	70	
238.83962	80	
238.85499	72	
239.82342	74	
239.85184	72	
239.90131	74	
240.23052	66	
240.82861	76	
240.84954	74	
240.89732	66	
240.95611	68	
241.84487	162	
241.89896	76	
242.04787	108	
242.84995	132	
243.83345	126	
244.82865	98	
244.89876	70	
244.95706	98	
246.82795	78	
246.84927	80	
246.94958	128	
249.96197	110	
250.47004	124	
250.79308	64	
251.88098	78	
251.99371	66	
252.88736	94	
253.07681	84	
253.19042	66	
254.96590	442	1+
255.07429	110	
255.90563	70	
256.84951	86	
256.86822	156	
256.89945	78	
257.83823	90	
257.85956	110	
257.90697	72	
258.84916	750	1+
258.87439	102	
259.12553	70	
259.83048	88	
259.91524	130	
260.83267	342	
261.46886	94	
261.84210	402	1+
261.89008	72	
262.86830	72	
262.92661	146	
262.96207	84	
263.04130	80	
266.86330	78	
269.84123	128	
270.98334	64	
272.93645	168	
272.98464	70	
274.86103	110	
275.85641	180	
275.95384	78	
276.40719	102	
276.85760	386	
277.86304	296	
278.35834	66	
278.84472	660	1+
278.87188	198	
279.86698	282	1+
279.96602	92	
280.84874	116	
280.91589	142	
280.95374	92	
280.97000	64	
280.99287	90	
281.85119	108	
282.04950	72	
285.11608	86	
286.03252	68	
286.40508	84	
286.86311	110	
287.83459	82	
287.87417	106	
288.42230	94	
289.62250	72	
290.85572	112	
292.41932	100	
292.43898	82	
293.81794	106	
293.95198	88	
294.86840	92	
295.89985	88	
296.75187	68	
296.85384	66	
296.97358	128	
297.41894	94	
297.83542	116	
299.87192	88	
301.86136	98	
302.88163	96	
303.90181	76	
304.44579	72	
304.92167	76	
305.80587	94	
305.93677	100	
306.88202	78	
307.00937	64	
307.79808	124	
307.88814	68	
309.16250	82	
309.92297	68	
310.07650	64	
310.88784	76	
311.12807	68	
315.85271	70	
316.89853	66	
319.81706	86	
321.89316	82	
324.88675	224	1+
327.02242	76	
328.24704	80	
331.79392	92	
332.90395	100	
336.76873	66	
340.35866	68	
341.38599	80	
END IONS

###FS:    #m/z: 363.95638 #charge 1+
###MS: 102
###MSMS: 105
BEGIN IONS
TITLE=Cmpd 78, +MS2(363.9564), 28.0-35.0eV, 2.3min #105
RTINSECONDS=134.002
SCANS=102,105
PEPMASS=363.95638	105302
CHARGE=1+
127.88466	88	
144.30057	76	
182.87110	88	
185.86055	92	
189.86264	80	
191.87230	138	
192.67309	98	
196.88110	80	
200.89087	70	
209.87604	472	1+
209.94592	190	
210.88363	390	1+
212.52734	70	
212.88000	470	1+
214.86430	76	
222.94908	110	
223.83146	74	
223.97311	78	
224.94976	542	1+
225.88147	78	
226.94700	1640	1+
226.96887	88	
227.89100	72	
228.06729	74	
228.78960	112	
228.84299	90	
228.89471	284	1+
228.91549	90	
228.94209	1518	1+
230.83118	76	
230.88950	1216	1+
231.09634	80	
232.88144	90	
232.93478	76	
233.88517	72	
233.92346	72	
234.87331	72	
235.87882	80	
240.83798	72	
240.93780	256	
240.96259	150	
241.93837	1214	1+
242.85282	72	
242.93986	796	1+
242.96471	142	
243.82945	78	
243.96598	158	
244.82291	142	
244.93692	158	
244.95619	1092	1+
244.98540	74	
245.83193	86	
246.63882	108	
246.90932	80	
246.95162	1022	1+
246.97002	148	
248.80540	440	1+
248.89928	300	1+
250.85563	98	
250.89721	126	
251.79916	84	
252.05837	82	
252.07794	112	
252.89765	74	
253.90339	222	
256.86903	70	
257.09112	74	
258.05114	76	
258.88781	88	
258.97311	102	
259.96384	106	
260.82642	96	
260.84286	186	
260.97121	152	
263.97896	70	
264.81946	120	
266.81095	792	1+
266.84182	70	
267.97094	182	1+
268.02214	72	
269.80398	84	
269.96820	246	
270.38134	88	
270.80738	78	
271.85092	126	
272.86004	92	
274.81650	70	
276.80806	82	
276.85547	412	1+
277.91473	152	1+
277.93847	96	
278.79835	132	
278.81829	72	
278.95454	108	
279.05121	70	
279.79006	92	
279.84734	92	
280.07368	78	
280.08779	74	
280.79323	276	
281.04831	70	
281.79739	150	
282.79142	312	1+
282.89380	70	
283.12928	92	
284.06594	70	
284.82538	436	1+
284.84718	130	
285.84469	192	
285.88771	74	
286.90613	74	
288.84386	70	
289.86510	70	
290.80016	84	
292.86246	88	
293.43859	72	
296.80915	328	
297.79501	72	
297.80971	230	
298.80191	1266	1+
298.86209	92	
300.79556	352	1+
300.88050	72	
300.94645	72	
301.73092	72	
301.82214	90	
301.91426	72	
302.84955	404	1+
303.80574	122	
303.85357	344	1+
303.94703	96	
304.94865	128	
307.14238	70	
308.84736	74	
309.88191	88	
310.07538	114	
310.42940	80	
310.84053	70	
311.85592	120	
314.84104	70	
316.12988	72	
316.30869	78	
316.81347	332	1+
318.81646	404	1+
319.09928	76	
319.88286	80	
320.06287	72	
322.88092	74	
322.93214	72	
323.27217	70	
323.79957	72	
324.89729	178	1+
327.07869	70	
329.83755	82	
333.74246	84	
333.79185	72	
334.81131	74	
334.87557	130	
335.88146	70	
336.94102	202	1+
336.97380	76	
337.40439	82	
338.87897	92	
342.01726	74	
343.89960	82	
344.75675	80	
348.92774	70	
352.88160	80	
354.14902	72	
354.71545	78	
357.70957	80	
358.88844	102	
359.74605	96	
359.95911	92	
360.88926	72	
363.83886	70	
364.13632	72	
365.04837	72	
END IONS

###FS:    #m/z: 340.94060 #charge 1+
###MS: 106
###MSMS: 107
BEGIN IONS
TITLE=Cmpd 79, +MS2(340.9406), 28.0-35.0eV, 2.3min #107
RTINSECONDS=137.671
SCANS=106-107
PEPMASS=340.94060	301876
CHARGE=1+
190.93344	68	
198.88218	70	
203.93420	74	
208.95877	194	
210.93900	84	
211.94234	86	
213.88022	88	
213.93850	456	
215.88863	250	
216.91022	156	
217.88131	136	
219.89178	124	
221.11714	84	
222.90101	66	
222.97813	68	
223.40739	76	
224.00231	76	
224.83749	76	
225.82709	82	
226.84202	108	
226.96281	72	
227.86526	70	
227.89498	88	
228.84307	124	
229.45477	72	
230.88924	112	
231.94992	430	
233.89630	376	
233.94607	192	
238.88696	82	
239.84821	136	
240.78860	70	
240.83380	202	
241.84406	370	
242.17019	74	
242.83110	118	
242.84876	172	
242.91400	78	
242.93779	72	
243.83801	146	
244.44538	90	
244.83711	88	
245.61599	102	
245.87224	70	
246.97285	130	
247.85527	82	
249.95694	78	
250.17277	68	
253.78665	72	
254.92649	72	
254.96560	340	1+
255.07535	68	
256.85291	310	1+
256.89623	144	
256.96845	176	
257.44796	74	
258.84288	344	
258.98285	78	
259.82764	72	
259.85186	212	
259.91075	66	
259.95482	94	
260.83468	342	
261.84506	204	
261.91292	126	
262.84665	88	
262.91840	70	
262.96898	118	
263.17347	76	
265.01697	76	
266.94358	178	1+
268.83901	476	1+
268.87884	78	
270.82385	128	
271.84709	90	
272.93335	118	
273.84891	82	
273.97709	74	
274.94138	66	
275.80289	68	
275.87289	230	
276.85708	496	
277.86338	484	
277.96504	104	
278.84529	498	1+
278.96005	80	
279.09942	76	
279.25613	72	
279.92105	72	
279.96442	130	
280.85979	74	
281.85363	78	
281.92986	82	
282.91622	68	
283.87964	90	
285.81136	70	
285.87108	68	
287.41574	78	
287.96165	80	
289.20482	80	
293.85287	68	
293.93308	88	
295.27331	72	
295.85393	80	
295.97844	94	
296.87274	70	
296.94505	68	
297.05045	74	
297.81904	82	
297.83833	94	
297.88695	72	
298.86925	68	
299.78562	86	
299.87102	258	
299.89293	72	
300.86219	106	
300.89777	68	
301.79373	96	
301.87400	136	
302.11543	70	
302.86336	84	
302.93505	70	
303.29658	82	
303.88909	82	
303.94682	98	
305.82750	72	
305.92191	90	
307.76932	68	
308.89708	72	
309.10877	82	
310.87907	80	
311.87402	76	
312.83510	82	
312.94799	136	
317.95524	82	
319.92971	72	
321.97912	68	
323.09507	82	
324.89853	78	
325.10486	72	
326.17131	134	
326.86024	68	
327.02704	88	
328.21819	68	
329.87496	92	
330.87973	86	
334.81125	74	
334.84289	88	
334.89240	70	
337.38181	86	
337.83188	68	
340.89628	82	
340.91859	68	
341.25443	72	
344.91614	78	
END IONS

###FS:    #m/z: 363.95623 #charge 1+
###MS: 106
###MSMS: 108
BEGIN IONS
TITLE=Cmpd 80, +MS2(363.9562), 28.0-35.0eV, 2.3min #108
RTINSECONDS=138.444
SCANS=106,108
PEPMASS=363.95623	116172
CHARGE=1+
58.61807	72	
59.67555	68	
112.29833	90	
182.86981	74	
182.88081	110	
191.85773	282	1+
197.87927	94	
203.93065	96	
207.14143	80	
208.94265	72	
209.87594	204	1+
209.94536	112	
210.90307	90	
212.88048	598	1+
218.87328	74	
218.91171	100	
219.50937	92	
222.02929	88	
222.95424	326	1+
223.89004	90	
224.94799	324	
224.96817	174	1+
226.85643	70	
226.87465	68	
226.94823	2054	1+
226.97156	314	
228.89496	192	
228.94156	1870	1+
228.97864	102	
230.84897	150	
230.88997	664	1+
230.92069	94	
232.88217	250	1+
233.05851	76	
233.71230	72	
235.86200	80	
238.93441	78	
240.81907	356	1+
240.93946	690	
240.99075	72	
241.01727	76	
241.93968	1754	1+
242.94153	1272	1+
244.00233	74	
244.82180	78	
244.95617	1048	1+
245.94046	128	
246.79893	70	
246.90837	250	1+
246.95244	1086	1+
247.02664	74	
247.04664	136	
247.80542	70	
248.80650	232	
248.85916	134	
248.89847	302	1+
249.80590	142	
250.96978	136	
251.07208	98	
251.86526	72	
252.82684	70	
253.90463	222	
257.79855	70	
258.44192	74	
260.97006	116	
261.85599	72	
262.10440	66	
262.79302	80	
262.82868	80	
262.85063	70	
263.14885	98	
264.88312	100	
265.91141	68	
266.81086	614	1+
266.83123	86	
267.81357	402	1+
267.97419	146	
268.87591	66	
269.81200	112	
269.96865	288	1+
270.83139	68	
271.85103	78	
271.88944	78	
272.91915	68	
276.86047	72	
277.83169	70	
278.79571	192	
278.84240	326	1+
279.80138	130	
280.79089	494	1+
280.92896	70	
281.89488	80	
282.79511	190	
282.93296	94	
283.79682	130	
283.83285	94	
284.79746	126	
284.82419	168	
285.11222	76	
285.82759	86	
285.84606	78	
285.87158	80	
286.83229	82	
286.88732	70	
288.79446	130	
290.78356	80	
291.27845	72	
292.00110	78	
292.43809	174	
292.88380	70	
294.80922	92	
295.03684	88	
296.39044	100	
296.80685	258	1+
297.88586	124	
297.92955	74	
298.43824	98	
298.80176	1456	1+
300.42704	86	
301.80400	234	
301.86391	168	
303.85796	190	
304.87656	78	
305.80646	76	
305.87464	72	
306.83085	70	
307.89868	80	
308.13556	88	
310.88149	76	
313.42597	90	
313.75650	82	
314.46043	82	
315.81748	74	
316.81609	194	
316.83544	80	
316.99949	100	
317.13289	68	
317.81546	72	
317.93363	76	
318.79972	168	
318.81992	106	
319.87191	80	
320.18597	68	
320.81054	108	
321.00378	68	
321.28133	90	
321.75211	66	
322.92337	72	
323.93025	68	
324.73050	88	
324.87764	142	
325.31716	72	
325.82447	68	
326.09262	78	
326.88084	72	
327.87378	96	
329.88191	82	
330.81491	76	
336.93667	160	1+
339.15795	94	
340.93586	66	
342.88504	90	
349.76559	72	
350.35095	92	
352.73418	72	
352.75702	74	
355.92120	86	
358.85778	78	
364.79076	68	
365.89586	80	
366.33532	68	
366.81478	70	
367.72104	72	
367.87387	82	
END IONS

###FS:    #m/z: 507.84497 #charge 1+
###MS: 106
###MSMS: 109
BEGIN IONS
TITLE=Cmpd 81, +MS2(507.8450), 28.2-35.2eV, 2.4min #109
RTINSECONDS=139.216
SCANS=106,109
PEPMASS=507.84497	39198
CHARGE=1+
185.02127	106	
224.97596	218	
232.89642	238	
235.14224	158	
238.06487	122	
246.98220	92	
270.80467	132	
272.80879	120	
273.92611	96	
275.91723	112	
278.83153	146	
278.86838	122	
284.39086	98	
284.83750	134	
286.91034	92	
287.85132	186	
287.93973	214	1+
288.85341	146	
288.86875	148	
289.88300	180	
293.87210	122	
294.87533	292	
298.90314	114	
302.79223	122	
302.95982	140	
303.86494	294	1+
303.89792	98	
305.40025	98	
305.86128	396	1+
307.79345	98	
307.88906	252	
308.87943	132	
309.14259	120	
309.90796	108	
310.15778	162	
311.16179	154	
311.88496	550	1+
312.09868	178	1+
313.17830	92	
313.87896	142	
314.86629	686	1+
319.82450	118	
321.89545	94	
322.85803	266	1+
322.89001	92	
324.37723	110	
325.82018	242	1+
325.86369	134	
325.90130	376	
326.88395	758	
326.92033	106	
328.19613	94	
328.87980	154	
331.77137	112	
332.87601	356	
333.17390	232	
333.40159	96	
336.88834	146	
337.88063	128	
338.84785	238	
338.86955	94	
344.00476	168	
344.83870	94	
345.81358	190	1+
346.40213	102	
347.76976	120	
347.79911	210	1+
348.84012	138	
349.75741	430	1+
350.84352	130	
350.88945	180	
351.66012	104	
351.81760	124	
351.88137	116	
352.77143	262	1+
352.81289	138	1+
352.90722	124	
353.85240	122	
355.85187	132	
355.89042	116	
356.41965	92	
357.78058	124	
359.38139	102	
359.72612	134	
361.77498	154	
365.78175	94	
366.71484	92	
367.70850	358	1+
368.83335	102	
368.89301	408	1+
369.16597	96	
369.83556	164	
369.89473	254	1+
369.91296	126	
370.83611	220	
372.80258	94	
374.72467	102	
375.78847	98	
379.89423	170	
380.04967	100	
380.71862	322	
380.75832	118	
380.85695	206	
381.39141	126	
381.71835	294	
381.83590	170	
382.71816	170	
382.77102	248	1+
382.91603	96	
383.71359	308	1+
385.86463	138	
386.81261	92	
386.87580	140	1+
387.84566	194	
388.84299	122	
389.20300	160	
389.73211	196	1+
389.75537	282	1+
390.83742	540	1+
391.87199	208	1+
392.82431	256	1+
393.72389	94	
394.77542	154	1+
394.85344	98	
395.73911	182	1+
397.61548	102	
398.72857	572	1+
398.87036	102	
400.72605	180	
403.86907	106	
404.90855	108	
405.87070	92	
407.73770	114	
407.76799	92	
408.85801	988	1+
409.72910	410	1+
409.88460	124	
410.81325	96	
410.83958	422	1+
410.85873	128	
411.07022	92	
415.82807	126	
415.87290	220	1+
415.88837	114	
416.76534	96	
417.70145	158	1+
418.75385	106	
421.76112	124	
421.88140	328	1+
423.77859	150	
423.86388	126	
424.76811	112	
425.75345	652	1+
426.77862	156	
426.81773	94	
426.86103	594	1+
427.73311	162	
427.75889	116	
427.80686	120	
428.73007	96	
428.75353	174	
428.85602	464	1+
429.68749	174	
429.88413	132	
430.73362	112	
430.76070	100	
431.86489	236	
432.24077	242	
432.86652	114	
436.92202	104	
439.89024	130	
439.93530	92	
440.40914	100	
443.75056	150	1+
443.79149	94	
444.87283	1872	1+
445.74140	212	1+
446.70114	128	
446.76456	374	1+
447.70967	188	
447.76543	272	1+
449.87668	328	1+
450.87880	190	1+
451.75821	118	
451.85874	146	
454.82947	96	
457.90234	172	
458.90495	206	
462.88507	546	1+
464.79024	172	1+
466.71876	92	
467.88685	578	1+
468.70564	92	
485.89935	178	1+
487.28322	110	
503.92953	104	
504.20410	116	
END IONS

###FS:    #m/z: 340.94078 #charge 1+
###MS: 110
###MSMS: 111
BEGIN IONS
TITLE=Cmpd 82, +MS2(340.9408), 28.0-35.0eV, 2.4min #111
RTINSECONDS=142.88
SCANS=110-111
PEPMASS=340.94078	332254
CHARGE=1+
84.04929	62	
185.88069	88	
189.87472	74	
190.93179	74	
196.88193	78	
205.95474	102	
205.97674	92	
206.96434	68	
207.97106	152	
208.88405	84	
208.95855	76	
209.94185	132	
210.93371	136	
210.94765	88	
211.96220	62	
213.88022	338	1+
213.93951	492	1+
214.04795	88	
215.85375	64	
215.90042	72	
215.94207	78	
217.88069	80	
218.88153	66	
221.86626	76	
221.94140	76	
221.96145	68	
222.97255	64	
223.08075	86	
223.95800	70	
224.97614	220	
225.03816	94	
226.85981	78	
226.95046	68	
227.83733	78	
228.84651	72	
229.01605	82	
229.95148	64	
230.84251	62	
230.88689	348	1+
231.84708	68	
231.95092	582	1+
233.91156	66	
233.94672	64	
235.89178	96	
237.89164	90	
239.78558	118	
239.83369	274	1+
239.85131	66	
241.12773	80	
241.86058	138	
241.91875	78	
241.94457	62	
242.84732	158	
243.82183	82	
243.83320	234	1+
244.95552	64	
244.98725	70	
245.87597	62	
248.97617	68	
249.95800	130	
254.96512	198	
255.08955	64	
255.91513	66	
255.96780	88	
256.64059	82	
256.85364	156	
256.87680	70	
256.89274	112	
256.91782	76	
256.96451	120	
257.84923	124	
257.86558	110	
257.90630	68	
258.84570	346	
258.89826	64	
259.85244	588	1+
260.10083	66	
260.83717	630	1+
260.91093	66	
261.87565	214	1+
262.92638	80	
265.10115	66	
266.95161	98	
268.84038	124	
272.79966	80	
272.93593	222	
272.97995	66	
274.79861	110	
274.81637	86	
274.89187	98	
274.93725	74	
275.11829	62	
275.37102	92	
275.85433	180	
276.85923	560	1+
277.82982	62	
277.89041	62	
277.93628	80	
278.84670	1106	1+
279.05068	72	
279.13719	72	
279.93294	120	
280.81750	70	
280.84515	180	1+
280.92875	70	
280.95359	72	
281.86668	78	
283.04451	66	
284.12806	72	
285.92729	74	
287.80343	76	
288.84228	224	1+
288.88119	76	
292.88342	80	
293.40049	68	
295.85994	248	1+
296.92343	86	
297.88826	138	
298.01399	66	
298.30680	92	
299.87054	252	
300.81057	66	
300.87200	166	
301.84588	114	
301.86165	114	
302.42020	76	
302.85322	104	
302.94356	76	
303.88176	72	
303.93592	68	
305.10624	80	
305.80424	126	
307.80358	128	
307.88556	68	
308.06700	84	
308.86188	82	
309.88429	62	
310.86436	72	
311.85872	88	
311.87826	94	
312.42259	86	
312.80292	72	
313.80448	76	
315.85479	72	
318.04747	78	
320.06948	64	
320.93778	86	
322.12253	62	
322.90955	64	
323.77507	68	
323.84373	68	
326.88735	106	
327.50244	76	
328.81230	78	
330.81690	126	
334.32398	68	
334.95713	72	
337.87203	64	
339.73386	62	
339.82219	72	
342.04406	68	
342.18036	68	
343.81352	68	
344.18266	68	
END IONS

###FS:    #m/z: 363.95659 #charge 1+
###MS: 110
###MSMS: 112
BEGIN IONS
TITLE=Cmpd 83, +MS2(363.9566), 28.0-35.0eV, 2.4min #112
RTINSECONDS=143.653
SCANS=110,112
PEPMASS=363.95659	126414
CHARGE=1+
69.31337	78	
156.69713	82	
182.86925	72	
191.85946	202	
192.92206	74	
207.87825	96	
207.94821	78	
209.94340	214	
210.08724	80	
210.88399	142	
212.87774	736	1+
214.89334	78	
215.45136	82	
217.03152	102	
218.84777	74	
221.89511	90	
222.95214	84	
223.95081	132	
223.97835	78	
224.94916	460	1+
225.97860	74	
226.94693	2180	1+
226.97152	174	1+
227.92770	208	
228.89735	142	
228.94210	1498	1+
229.07529	86	
229.89755	140	
230.83118	150	
230.84823	100	
230.86686	74	
230.88964	898	1+
230.95069	74	
232.88602	192	
234.03058	74	
234.87290	74	
235.08381	88	
236.02778	76	
237.05706	100	
240.93982	406	
240.95998	142	
241.83807	164	
241.93856	1370	1+
242.94112	1156	1+
243.83101	84	
244.84678	80	
244.95741	1186	1+
245.89136	72	
245.94897	1262	1+
246.81050	92	
246.90087	80	
246.95351	1076	1+
247.83223	76	
248.08342	90	
248.80462	110	
248.89990	328	1+
249.80966	110	
250.89366	108	
253.08480	72	
253.41503	92	
253.83535	86	
253.89246	84	
256.83743	138	
257.82816	76	
258.83703	140	
259.80982	76	
259.84677	130	
259.86712	76	
259.93814	102	
260.82829	322	1+
260.85373	86	
260.97076	122	
261.84627	84	
262.97016	198	1+
264.82333	92	
265.79339	104	
265.81711	112	
266.41018	100	
266.81528	322	1+
266.86349	126	
267.13640	102	
267.78750	76	
267.96977	102	
268.81224	124	
269.39549	72	
269.79779	86	
269.96714	150	
270.41551	86	
271.92050	92	
273.78704	144	1+
276.85640	194	
276.92370	80	
277.86464	94	
278.41130	74	
278.79953	96	
279.13901	78	
279.79219	846	1+
280.43532	90	
280.79408	712	1+
280.90620	88	
281.85867	132	
281.88955	242	1+
282.78827	108	
282.85425	78	
283.13116	90	
283.84911	102	
283.98299	74	
284.60415	100	
284.88595	184	1+
285.80492	76	
285.84885	236	
286.87308	76	
286.91678	78	
289.20300	72	
290.85661	74	
292.43905	150	
293.97932	74	
295.83906	94	
296.81251	292	
296.91270	72	
297.11599	98	
297.80623	146	
298.80427	1524	1+
298.91588	90	
300.52918	78	
300.80394	456	1+
301.86322	112	
302.08516	104	
302.86373	102	
303.85646	266	
304.39021	76	
304.85855	114	
305.01185	74	
308.13558	72	
308.94664	94	
309.54462	84	
309.87113	78	
310.12205	80	
313.41099	76	
315.75866	86	
315.81432	336	1+
316.87818	72	
316.96217	108	
318.02018	78	
318.81149	132	
319.81659	122	
321.81954	160	
322.83251	82	
322.91849	80	
322.93628	92	
324.13795	72	
324.89528	108	
325.81557	80	
326.79433	92	
326.87050	166	
329.87695	236	1+
330.44438	86	
334.10601	78	
336.94587	108	
337.02351	76	
339.82817	240	1+
343.82002	76	
343.91116	80	
344.90683	76	
346.80695	86	
346.83449	90	
352.84466	114	
353.18404	94	
354.17213	78	
360.88560	76	
363.90923	76	
363.96080	78	
364.42267	100	
366.96902	72	
367.02193	76	
END IONS

###FS:    #m/z: 507.84503 #charge 1+
###MS: 110
###MSMS: 113
BEGIN IONS
TITLE=Cmpd 84, +MS2(507.8450), 28.2-35.2eV, 2.4min #113
RTINSECONDS=144.426
SCANS=110,113
PEPMASS=507.84503	39602
CHARGE=1+
214.89375	102	
223.97679	134	
224.97489	258	
227.41878	94	
232.89899	102	
249.15900	140	
263.13407	100	
266.09217	284	1+
266.13387	94	
277.15507	280	1+
279.13093	118	
281.92790	108	
287.85201	432	1+
289.87997	160	
290.86643	112	
290.88231	270	
290.90287	234	1+
291.87188	140	
293.87372	220	1+
297.11401	124	
297.92766	132	
301.18740	102	
301.88424	122	
303.85596	124	
303.86699	106	
305.80367	106	
305.86247	576	
306.38600	106	
306.43323	102	
307.89542	306	
308.11220	94	
308.14387	182	
308.86875	500	1+
309.14549	94	
309.89134	186	
310.15674	342	1+
310.89480	140	
311.88968	222	
312.87079	206	
312.88959	416	
313.88123	102	
314.86707	482	1+
317.38622	100	
318.63217	100	
318.89619	100	
319.81757	120	
320.86190	132	
323.87249	184	
324.85854	182	1+
325.89992	178	
326.88129	690	
326.91274	100	
327.80721	118	
327.89545	250	
328.87891	118	
328.89536	102	
328.91165	100	
329.78752	94	
330.33958	100	
330.80581	122	
332.44299	106	
332.87655	168	
332.90964	118	
333.17668	286	1+
333.87603	144	
334.76604	112	
337.01834	126	
337.88124	288	1+
341.86045	124	
343.83845	148	
344.31878	110	
345.78175	136	1+
347.77537	216	1+
347.86503	174	
347.88955	112	
348.83113	168	
348.91500	106	
349.76788	116	
350.88275	106	
350.94611	120	
351.88338	174	
353.86317	100	
355.88895	254	
356.80241	94	
356.83951	100	
360.77729	158	
365.71110	192	1+
365.78632	102	
366.02026	102	
366.84155	134	
367.70750	442	1+
367.76714	114	
368.89592	126	
369.84019	128	
369.89486	96	
370.80377	246	1+
372.40102	94	
373.54815	96	
373.90820	148	
374.81486	144	
374.86189	198	1+
374.89951	140	
375.73786	146	
375.84422	306	1+
376.21733	136	
376.77667	304	1+
376.79835	108	
377.22469	100	
378.75041	286	1+
380.71717	448	1+
380.85710	100	
381.83838	138	
383.71273	274	1+
383.79264	94	
384.85566	128	
385.79521	102	
386.85021	366	1+
387.74304	100	
388.79881	100	
390.17022	100	
390.84138	486	1+
390.87732	128	
391.83009	98	
393.88196	156	
395.76189	100	
397.75216	96	
398.73604	172	
399.72459	180	
399.85024	94	
403.87219	212	
404.87575	106	
405.75134	128	
405.78418	106	
405.85457	238	
406.73842	250	1+
407.01142	106	
407.86414	112	
408.85019	1388	1+
410.16531	164	
410.74460	144	
410.83789	206	
411.75182	94	
411.83945	114	
412.87860	214	1+
413.78550	160	1+
416.87576	130	
417.85705	124	
419.90432	98	
420.87830	366	1+
421.74104	120	
421.88333	310	1+
422.86277	146	
423.77845	488	1+
423.86957	594	1+
425.76607	224	
425.80562	104	
426.74956	200	
426.86183	688	1+
427.26186	96	
427.73446	188	
428.08933	122	
428.74406	172	
428.84771	778	1+
429.74268	218	1+
431.26274	104	
431.86717	718	1+
432.24066	264	1+
433.85365	224	1+
439.79855	118	
439.89758	450	
441.74751	114	
441.78590	286	1+
443.69420	120	
443.76288	100	
444.87070	1976	1+
444.90044	112	
444.95867	110	
445.76023	156	
447.71513	220	
448.71697	106	
448.76878	132	
449.79513	114	
449.87631	798	1+
457.89901	148	
458.90093	108	
462.23373	96	
462.88396	698	1+
465.70759	104	
467.88723	688	1+
485.89666	266	
486.90132	176	
508.91545	118	
509.91594	132	
END IONS

###FS:    #m/z: 322.93008 #charge 1+
###MS: 114
###MSMS: 115
BEGIN IONS
TITLE=Cmpd 85, +MS2(322.9301), 28.0-35.0eV, 2.5min #115
RTINSECONDS=148.08
SCANS=114-115
PEPMASS=322.93008	815116
CHARGE=1+
69.48839	56	
77.17112	72	
182.93439	46	
185.93065	78	
189.93698	86	
189.98295	60	
193.97220	84	
194.46018	76	
196.01449	60	
197.95467	84	
201.05072	70	
202.04992	68	
202.93050	54	
205.95090	222	
206.97196	58	
207.91474	68	
207.97208	90	
209.38827	90	
212.05143	80	
215.11452	104	
215.88455	74	
216.24910	78	
218.86507	70	
219.94622	52	
221.44210	72	
222.95039	50	
223.96172	88	
224.95514	72	
224.97023	48	
226.94521	72	
227.92615	72	
228.91220	60	
228.93411	66	
229.13333	52	
229.88097	60	
230.50130	96	
231.88486	64	
231.92043	68	
231.96674	60	
233.93838	70	
233.95044	100	
234.11694	64	
234.91803	76	
237.06648	86	
238.05629	72	
238.88689	82	
238.93901	194	
239.07701	72	
240.94079	2172	
241.90455	66	
241.94247	1512	
242.14928	88	
242.94185	5130	1+
243.36579	84	
243.76469	50	
243.83170	56	
244.37440	104	
244.83529	54	
244.85278	72	
244.93990	1318	1+
244.99275	78	
246.97937	98	
247.97164	82	
248.90038	86	
250.00615	58	
250.94962	98	
251.07290	128	
253.91566	78	
254.07015	52	
254.92039	86	
255.90546	68	
256.89534	154	
256.96359	64	
257.40833	74	
258.14183	68	
258.87652	68	
258.94339	52	
259.17260	86	
259.89297	80	
260.82883	124	
261.83087	66	
262.04926	60	
262.85256	74	
263.03186	92	
265.20909	60	
265.37897	80	
266.84919	112	
266.89554	72	
267.79831	50	
267.81722	62	
267.95384	48	
268.79681	56	
268.91524	80	
269.18318	64	
270.86221	70	
271.82069	72	
272.79750	48	
272.85045	58	
273.79411	54	
273.81028	78	
273.85678	74	
275.80861	100	
277.80908	56	
277.82744	74	
278.61196	48	
279.09237	956	1+
279.82874	90	
280.80325	70	
281.96703	54	
282.28699	54	
282.75129	72	
283.04648	66	
283.06327	62	
283.79020	170	1+
284.29363	310	
285.29355	142	
287.12280	54	
287.90343	64	
288.96066	66	
289.78967	58	
289.88182	86	
289.97359	74	
290.85869	74	
290.87579	106	
291.80469	126	
293.85062	60	
295.37653	84	
296.16226	74	
296.79214	50	
296.83069	56	
297.83876	50	
298.16279	102	
300.77350	66	
300.82742	84	
301.85906	70	
301.96571	60	
304.06666	62	
304.15485	84	
304.87893	84	
306.88033	78	
307.79749	258	1+
307.81695	54	
308.77172	52	
309.87648	74	
309.91893	62	
310.10909	72	
310.88037	86	
314.02435	88	
319.72471	52	
320.15897	50	
321.04784	54	
323.88693	62	
325.40820	66	
325.91599	54	
327.89348	72	
END IONS

###FS:    #m/z: 507.84472 #charge 1+
###MS: 114
###MSMS: 116
BEGIN IONS
TITLE=Cmpd 86, +MS2(507.8447), 28.2-35.2eV, 2.5min #116
RTINSECONDS=148.853
SCANS=114,116
PEPMASS=507.84472	39832
CHARGE=1+
103.15459	94	
196.01712	174	
223.98067	168	1+
226.97077	102	
232.04720	90	
232.87622	92	
232.89882	158	
244.91417	92	
254.41474	92	
255.09701	116	
259.86390	116	
261.90476	140	
267.92143	94	
269.77157	142	
269.96181	146	
273.81000	106	
279.83502	90	
281.21978	110	
286.79817	114	
287.85278	488	1+
289.03262	168	1+
289.87581	576	1+
291.86413	110	
293.87469	296	
294.87376	178	
300.82090	92	
301.96167	106	
303.11819	92	
303.86787	232	
303.94278	198	1+
305.76311	92	
305.86395	380	1+
307.05707	114	
307.89143	160	
308.14659	128	
308.87162	518	1+
309.88904	134	
310.16194	156	
311.88634	184	
312.87211	278	1+
313.97929	120	1+
314.77793	94	
314.86755	668	1+
315.36378	90	
315.79546	124	
315.82098	198	1+
317.76758	92	
320.90401	138	
321.84964	150	1+
322.83029	96	
324.86293	100	
324.89568	388	1+
325.85888	116	
326.88286	810	1+
328.87748	176	
328.89841	112	
328.93237	88	
329.86763	130	
330.81774	288	1+
332.87322	138	
333.17435	282	1+
333.87682	160	
336.88355	110	
340.02076	162	
343.32398	92	
343.89162	212	1+
345.75856	96	
348.37057	94	
348.76602	90	
348.78749	112	
348.84155	90	
348.88691	136	
349.75479	164	
350.78424	322	1+
350.88553	410	1+
350.94767	110	
351.18476	136	
352.66256	92	
353.85733	134	
354.81314	204	1+
355.89140	148	
356.26672	88	
356.85817	132	
359.27694	106	
360.76073	192	1+
361.86249	218	1+
365.19018	118	1+
365.77734	154	1+
366.84552	162	
366.90056	124	
367.70819	144	
367.76727	186	
367.83987	116	
368.71010	166	
368.89580	126	
369.83577	194	
371.19412	212	
371.81208	172	
371.90672	108	
372.80027	130	
372.81961	88	
373.71748	188	
374.81540	134	
375.33728	92	
375.73574	178	
375.81434	122	
376.01772	94	
378.78741	218	1+
380.71698	410	1+
380.85502	112	
381.55519	94	
381.71713	312	1+
381.84322	128	
382.34435	92	
384.85093	190	
385.84814	438	1+
386.87555	110	
389.20112	126	
389.71696	100	
389.79981	136	1+
390.77712	142	
390.84617	400	1+
392.82357	152	
393.83726	158	
394.39307	102	
395.79124	228	1+
398.72713	316	1+
398.86471	126	
398.87862	108	
402.81839	112	
402.86226	316	1+
403.86772	206	1+
404.76138	192	1+
405.86238	128	
406.02378	100	
406.85329	164	
407.72463	112	
407.86618	110	
408.74682	258	1+
408.77093	112	
408.85161	950	1+
409.06720	268	1+
409.79308	108	
410.83637	440	1+
410.87279	118	
411.84009	282	1+
412.73241	256	
413.40540	92	
415.84176	102	
416.75890	108	
420.87273	134	
421.74404	220	1+
421.77789	136	
421.88052	216	
422.86791	232	1+
423.76891	158	
424.76869	370	1+
424.83100	122	
425.75288	430	
425.77232	310	1+
425.83227	102	
426.75020	190	
426.85977	398	1+
427.73931	312	
427.88312	138	
428.72712	98	
428.75495	128	
428.84855	540	1+
428.88616	160	
429.70809	186	1+
429.74262	202	1+
429.86936	124	
431.86671	238	
432.24061	212	1+
432.86841	208	
432.89145	88	
433.84819	122	
434.88626	166	
439.88512	198	1+
441.76532	92	
443.77852	118	
443.90258	108	
444.87194	842	1+
445.75877	126	
446.79601	92	
446.89986	114	
447.71369	482	1+
447.87680	118	
448.73665	92	
448.76991	140	
449.80228	98	
449.87540	600	1+
450.74665	124	
451.86371	110	
457.90983	202	
458.77675	90	
460.88291	138	
462.88058	390	1+
464.71074	270	1+
467.71796	242	1+
467.88550	742	1+
467.92797	94	
470.71492	122	
470.90936	88	
482.88736	98	
485.89533	288	1+
486.89638	170	1+
488.90155	92	
497.17949	94	
END IONS

###FS:    #m/z: 336.94595 #charge 1+
###MS: 114
###MSMS: 117
BEGIN IONS
TITLE=Cmpd 87, +MS2(336.9460), 28.0-35.0eV, 2.5min #117
RTINSECONDS=149.625
SCANS=114,117
PEPMASS=336.94595	27708
CHARGE=1+
185.86577	66	
195.44757	86	
198.03462	84	
201.04572	74	
206.97175	56	
210.88531	56	
210.89805	80	
210.91230	70	
211.94392	1700	
212.87879	258	
213.87997	134	
213.93922	218	
214.94194	132	
215.88430	208	1+
215.93652	102	
217.93706	80	
223.95808	70	
223.97663	66	
224.83871	170	
224.97648	134	
225.02354	100	
225.82736	64	
228.89455	90	
228.93048	64	
229.82152	60	
229.95342	1932	1+
230.89049	56	
231.88848	130	
231.90339	82	
232.83016	84	
233.04152	76	
233.89995	136	
233.94588	66	
234.81632	84	
235.37536	60	
235.79041	70	
235.88195	302	1+
238.92271	58	
239.86911	58	
240.83897	134	
241.84058	574	1+
241.90118	78	
242.07442	106	
242.81257	58	
242.84303	362	1+
243.83361	68	
243.94073	94	
244.93361	66	
246.91848	106	
247.96181	382	1+
248.89960	88	
248.93155	86	
249.06114	62	
249.82700	274	1+
249.91633	68	
250.86111	60	
252.83405	106	
252.92374	58	
252.97141	756	1+
253.42864	96	
253.84900	66	
253.90995	66	
254.91547	58	
254.96697	352	
255.07529	66	
255.85383	234	1+
256.12599	70	
256.25534	66	
256.79238	62	
256.84925	56	
256.96382	62	
258.83916	152	
259.01256	76	
259.16515	76	
260.83592	136	
260.86362	66	
261.85945	98	
261.89229	64	
261.94759	78	
262.92069	58	
264.01839	64	
264.16793	56	
264.93704	68	
266.80729	70	
266.84618	110	
267.13860	74	
267.84329	192	
268.84031	618	1+
269.08240	84	
270.93078	94	
270.98921	70	
271.84406	126	
272.54810	58	
274.86099	198	
274.87319	382	1+
275.83971	84	
275.93165	68	
276.12135	68	
276.81745	76	
276.85553	914	1+
276.91768	72	
277.12021	80	
278.83491	96	
279.84548	60	
279.91506	78	
280.84443	158	
282.05595	92	
282.81544	68	
283.88154	78	
284.78856	78	
285.84939	134	
285.89070	66	
286.85170	192	
286.90618	96	
287.84904	174	
290.03463	66	
291.88624	80	
292.85807	84	
293.10770	116	
293.12935	72	
293.87798	58	
293.95824	60	
294.44897	82	
294.86141	166	
295.76737	62	
295.87721	72	
297.00400	66	
297.89086	204	1+
299.41929	88	
299.87599	106	
301.87624	86	
302.83467	66	
305.94316	72	
306.39463	70	
306.85696	66	
306.87863	74	
308.86818	120	
309.84104	66	
311.36880	72	
313.40000	72	
316.18658	76	
317.89122	154	1+
318.81655	88	
318.93056	92	
320.61907	90	
320.83213	66	
322.78870	70	
323.13701	64	
323.85481	72	
324.86728	58	
325.08219	84	
325.89583	90	
326.64055	92	
327.44690	92	
329.91338	66	
331.13236	60	
331.80944	80	
331.87222	76	
332.92873	68	
335.24029	84	
335.78293	70	
339.83166	72	
340.30465	78	
340.98501	66	
END IONS

###FS:    #m/z: 322.92999 #charge 1+
###MS: 118
###MSMS: 119
BEGIN IONS
TITLE=Cmpd 88, +MS2(322.9300), 28.0-35.0eV, 2.6min #119
RTINSECONDS=153.287
SCANS=118-119
PEPMASS=322.92999	810880
CHARGE=1+
112.66189	62	
120.01540	68	
189.00572	78	
191.93077	108	
192.88443	84	
192.93056	60	
195.89088	72	
197.91264	50	
199.92619	70	
201.04305	96	
202.05336	78	
202.86912	80	
203.88499	76	
205.95061	152	
205.96608	58	
206.88193	72	
207.97129	126	
211.70125	182	
212.89598	64	
213.86104	56	
214.88790	84	
218.88778	70	
219.37500	78	
219.79716	58	
220.90884	100	
221.94402	106	
222.51808	106	
222.94688	66	
223.95820	222	
224.95887	154	
225.81784	68	
226.87270	56	
226.94149	82	
227.89664	54	
229.03247	68	
230.84453	70	
233.06805	62	
234.72417	224	
234.82388	70	
235.94502	108	
236.89648	72	
236.92397	120	
236.95324	70	
237.09683	70	
237.43550	82	
238.94555	118	
239.10372	76	
239.79305	80	
240.50112	50	
240.78564	158	
240.81502	70	
240.94089	1976	
241.18694	82	
241.81534	334	1+
241.93878	6354	1+
242.80303	76	
242.81909	292	1+
242.88099	50	
242.94098	4358	1+
243.90238	68	
244.94008	1188	
245.22727	60	
246.85765	94	
246.93782	74	
246.95387	78	
246.97587	284	1+
248.85613	136	
249.07489	52	
249.37912	90	
249.85621	88	
250.95144	84	
252.87777	86	
255.07734	98	
255.77794	68	
255.81366	62	
256.07083	72	
256.90185	52	
258.83322	66	
258.97292	68	
260.47921	74	
261.83603	64	
262.13637	68	
262.39317	82	
262.82924	110	
264.81117	68	
264.97990	72	
265.05921	80	
266.80333	90	
267.13012	64	
267.93534	72	
269.79792	66	
271.80757	70	
271.85912	60	
272.84197	70	
272.86441	68	
273.79102	124	
274.11711	70	
274.79079	50	
276.13758	72	
276.41304	114	
276.81144	68	
277.08081	76	
277.13827	84	
277.91175	100	
278.85215	52	
279.09030	730	1+
280.85657	52	
281.19038	68	
281.26222	80	
281.84156	70	
283.28413	64	
283.78645	84	
283.85062	116	
283.86931	70	
283.88564	56	
283.96637	78	
284.13218	66	
284.29096	418	
285.84670	84	
285.87341	56	
286.83987	52	
288.20979	84	
288.86669	80	
289.19888	68	
289.87363	76	
289.93232	58	
290.85456	78	
295.99311	74	
297.82958	62	
298.75241	58	
299.78059	62	
299.84839	96	
299.87409	66	
300.80168	76	
303.21311	66	
304.88304	66	
305.89852	64	
306.87633	66	
307.79747	172	
307.88851	100	
308.20663	52	
309.79764	58	
309.93625	102	
310.87537	108	
312.82861	58	
312.84816	60	
312.87299	62	
318.91257	54	
320.83894	58	
320.92445	68	
321.82087	52	
321.93075	94	
322.25035	68	
324.09151	64	
324.88893	64	
325.11761	58	
END IONS

###FS:    #m/z: 336.94549 #charge 1+
###MS: 118
###MSMS: 120
BEGIN IONS
TITLE=Cmpd 89, +MS2(336.9455), 28.0-35.0eV, 2.6min #120
RTINSECONDS=154.061
SCANS=118,120
PEPMASS=336.94549	31652
CHARGE=1+
80.02006	58	
136.51852	80	
192.44480	88	
198.95308	68	
205.09631	64	
205.94864	106	
206.95062	66	
210.87781	80	
211.94407	1254	1+
212.87906	424	1+
213.56867	60	
213.93969	572	1+
215.88619	254	
215.90046	70	
215.94019	68	
217.84616	66	
217.88062	62	
218.87712	90	
218.96217	82	
221.86642	66	
223.98218	80	
224.04280	72	
226.85815	120	
226.96700	66	
228.26399	84	
228.84668	68	
229.95590	1506	1+
230.89121	248	
231.89340	126	
231.95164	474	1+
232.89353	70	
232.90688	92	
233.82584	68	
233.89949	60	
235.88105	60	
235.95439	78	
237.06345	212	
238.88512	60	
239.84823	180	
239.86622	132	
240.83020	72	
240.84780	66	
241.08022	64	
241.09728	60	
241.84115	208	
241.90272	96	
242.12611	72	
244.12522	70	
244.84135	66	
246.90294	78	
246.97362	138	
247.96625	486	
248.90306	268	
249.83336	66	
249.96176	132	
250.10894	64	
250.87633	74	
250.94668	66	
250.98912	68	
251.12381	144	
251.83212	64	
251.85163	90	
251.96253	146	
252.79740	72	
252.86017	82	
252.96880	1094	1+
253.01464	76	
253.78256	84	
253.91752	82	
254.91632	70	
254.96110	388	1+
255.87021	80	
256.25538	90	
256.84948	170	
256.86696	62	
256.94179	60	
256.97324	62	
257.01652	78	
257.83017	60	
258.14395	68	
258.62729	116	
258.84757	282	1+
258.92363	90	
260.86726	80	
261.02841	92	
266.33213	66	
267.83654	454	1+
267.89129	80	
268.14102	80	
268.83946	390	1+
268.95549	78	
269.89313	60	
270.84399	70	
270.98257	114	
271.16950	80	
271.84692	74	
272.85021	70	
273.89787	88	
273.93224	60	
274.87664	116	
275.17538	68	
275.83785	128	
275.85465	192	
275.95187	72	
276.85733	1122	1+
276.97885	76	
277.83553	524	1+
278.83777	326	1+
279.35041	70	
279.86656	108	
279.93161	62	
281.39202	102	
281.80241	70	
282.11132	60	
282.88027	102	
283.05471	86	
283.87029	92	
283.90682	98	
285.15963	60	
285.85542	106	
286.85133	588	1+
288.98564	66	
289.84480	72	
290.87406	92	
292.09815	78	
292.86644	82	
293.10675	80	
293.85846	414	1+
294.11183	68	
295.97130	124	
296.92983	68	
298.30672	66	
298.85513	94	
299.88867	74	
300.07406	80	
300.86353	66	
300.87871	64	
301.86743	66	
302.86744	208	1+
304.02188	64	
304.11816	58	
304.88747	144	
305.91557	80	
306.03353	88	
306.37507	74	
308.88632	72	
310.14174	66	
310.52886	62	
312.95009	72	
313.10496	66	
316.80713	64	
316.90528	82	
317.97092	78	
322.20851	66	
325.42551	76	
326.87389	72	
327.88038	84	
328.88606	140	
330.15643	58	
333.08107	66	
333.76263	72	
334.88236	88	
334.96402	60	
335.88114	86	
337.00545	72	
337.17941	68	
END IONS

###FS:    #m/z: 359.96130 #charge 1+
###MS: 118
###MSMS: 121
BEGIN IONS
TITLE=Cmpd 90, +MS2(359.9613), 28.0-35.0eV, 2.6min #121
RTINSECONDS=154.833
SCANS=118,121
PEPMASS=359.96130	22300
CHARGE=1+
185.85707	76	
194.91407	90	
195.88722	82	
200.87683	72	
200.95001	114	
204.86782	78	
205.94848	80	
206.11066	72	
207.07416	70	
209.94382	366	
210.87561	74	
212.00661	68	
216.85055	84	
219.89538	68	
222.94938	114	
223.84046	70	
223.89032	210	
224.94994	452	1+
224.97157	138	
225.97349	78	
226.89653	142	
226.94673	1692	1+
227.93495	102	
228.91196	78	
228.94150	1938	1+
229.16051	74	
231.88330	112	
231.89479	80	
232.06586	76	
232.88944	72	
234.86250	140	
235.86765	80	
236.84198	206	1+
238.91133	68	
239.02556	72	
239.91457	72	
240.81728	78	
240.93932	182	
240.96246	290	1+
241.08408	70	
241.86230	76	
241.89109	68	
241.94214	142	
242.06998	90	
242.90433	78	
242.96163	192	
243.95533	80	
244.86037	82	
244.95727	906	
246.09721	74	
246.95239	686	
248.02326	70	
248.85774	78	
248.90996	72	
250.87256	86	
252.38020	74	
252.87544	158	
255.88599	102	
256.42263	68	
257.16820	84	
260.83816	76	
260.96531	286	1+
261.80437	68	
261.92996	72	
262.44882	90	
263.51989	92	
264.81822	70	
265.98454	170	
266.81348	390	
266.87938	78	
266.89522	90	
267.97973	80	
268.41284	120	
269.80224	90	
269.84945	138	
269.96348	156	
269.97944	92	
270.88536	96	
271.94014	94	
272.83669	110	
273.34335	94	
273.86872	158	1+
273.96901	136	
274.82527	80	
275.97532	130	
276.80928	168	
276.88503	82	
278.79823	170	
278.84556	174	1+
278.98335	70	
279.00159	96	
279.79617	84	
280.79245	850	1+
283.81825	438	1+
284.79092	72	
284.88938	78	
286.87446	78	
288.95446	80	
289.87764	70	
290.78777	98	
290.85469	68	
291.11896	74	
291.16052	78	
292.42162	76	
292.43642	138	
292.52618	86	
292.86388	98	
293.52695	68	
293.82764	80	
293.97502	78	
294.80516	68	
295.85396	92	
295.92557	72	
296.20011	70	
296.33758	70	
296.80840	346	
296.93404	80	
297.81299	352	
297.89134	78	
298.41534	68	
298.80581	1058	1+
298.84558	82	
298.87317	80	
299.00909	72	
299.86571	90	
299.88167	84	
300.19304	106	
302.93776	78	
304.03474	82	
304.86800	88	
306.88036	76	
309.92500	102	
311.86100	76	
312.90275	76	
313.15661	76	
313.88526	76	
314.82321	76	
315.06531	68	
316.81521	218	
316.93375	82	
318.81261	108	
318.87565	88	
318.93832	76	
321.82254	72	
323.40865	72	
324.89100	166	
326.87897	78	
330.88631	72	
335.84790	72	
337.11350	86	
340.29789	76	
342.21880	82	
349.90069	92	
350.90547	70	
351.76149	74	
355.42369	76	
357.31069	72	
358.19552	78	
363.82488	68	
363.95589	92	
364.84911	72	
END IONS

###FS:    #m/z: 322.93022 #charge 1+
###MS: 122
###MSMS: 123
BEGIN IONS
TITLE=Cmpd 91, +MS2(322.9302), 28.0-35.0eV, 2.7min #123
RTINSECONDS=158.497
SCANS=122-123
PEPMASS=322.93022	863670
CHARGE=1+
187.93205	90	
191.39367	94	
192.05479	70	
192.88951	70	
193.89011	60	
198.90816	68	
203.95876	76	
205.07368	62	
205.75312	46	
207.97817	62	
210.85344	76	
212.87850	40	
212.91230	58	
215.60114	80	
216.95900	74	
218.88066	64	
220.88705	88	
221.38580	80	
221.88467	80	
222.87792	54	
222.94840	84	
223.95973	262	
224.81514	56	
226.81923	64	
227.92669	72	
227.94298	90	
228.05986	58	
230.87217	68	
231.14858	88	
232.83343	50	
232.90532	64	
233.89297	70	
233.91799	74	
235.07069	72	
237.01920	66	
237.90303	66	
238.93867	42	
240.82122	62	
240.94029	2392	
241.94256	1758	
242.02703	40	
242.82416	58	
242.88860	106	
242.94125	5508	1+
243.82205	98	
244.85076	64	
244.93935	1650	1+
245.27994	70	
245.61824	56	
245.87581	64	
246.83463	56	
246.97424	102	
248.85599	88	
248.95842	74	
249.08463	46	
250.83732	66	
251.26722	44	
251.92778	82	
252.79605	62	
253.92371	48	
254.82633	58	
255.28915	40	
256.81569	40	
256.89568	144	
258.62953	58	
258.77940	70	
258.83930	80	
260.19952	58	
261.11546	66	
261.90981	72	
261.97532	82	
262.81295	70	
262.82943	100	
262.85836	70	
263.34225	98	
263.84306	44	
263.90316	40	
263.97649	64	
265.84185	76	
266.85913	62	
267.13739	72	
267.85930	46	
267.93371	46	
268.94749	58	
271.40370	76	
272.85603	76	
273.77391	62	
273.78996	48	
274.43035	104	
274.84374	48	
275.81139	58	
276.80528	66	
276.84194	72	
277.91607	58	
279.06125	60	
279.09137	538	1+
279.79800	76	
280.80905	82	
281.87263	68	
282.27887	64	
283.06499	58	
283.13764	74	
283.35425	86	
283.91886	92	
283.95704	44	
283.97083	52	
284.20859	54	
284.29056	330	1+
284.81342	78	
284.86974	76	
285.84276	58	
286.81043	58	
286.92109	42	
287.88060	98	
289.79219	76	
289.88881	56	
291.15478	52	
291.95083	68	
292.82643	72	
292.88340	48	
292.96330	100	
294.02038	66	
294.73587	68	
294.84733	84	
294.86226	68	
295.67632	78	
296.85432	64	
297.91864	62	
299.82505	54	
300.05919	70	
300.87231	60	
301.36641	94	
302.81486	66	
304.80810	76	
305.90255	82	
306.87153	66	
307.05247	66	
307.60564	76	
307.81084	62	
307.89014	90	
308.86991	214	1+
308.88827	56	
309.89268	112	
310.14809	68	
312.03622	46	
312.87233	64	
313.68712	40	
317.08661	68	
320.04097	76	
321.92267	66	
322.15982	68	
323.89666	70	
324.88577	68	
325.21330	62	
325.63376	130	
END IONS

###FS:    #m/z: 340.94075 #charge 1+
###MS: 122
###MSMS: 124
BEGIN IONS
TITLE=Cmpd 92, +MS2(340.9407), 28.0-35.0eV, 2.7min #124
RTINSECONDS=159.269
SCANS=122,124
PEPMASS=340.94075	346656
CHARGE=1+
56.31591	62	
135.93938	72	
181.94057	58	
192.88608	66	
201.88757	70	
207.94640	84	
208.88237	78	
208.95512	78	
212.89803	60	
213.94002	326	1+
214.42373	86	
214.89424	132	
215.43702	86	
215.88693	436	1+
218.85543	80	
219.97923	110	
223.95822	68	
224.97732	70	
226.14669	102	
226.90825	70	
227.90040	80	
228.94081	64	
230.89309	214	1+
231.94853	682	1+
232.85267	66	
232.89900	66	
233.38985	84	
233.86719	58	
233.89700	150	
234.90138	74	
235.89338	176	
236.52080	70	
238.85565	286	1+
238.90039	158	
239.79485	72	
239.84049	64	
240.22476	64	
240.84414	136	
240.95354	140	1+
241.83652	846	1+
241.90061	64	
241.92550	66	
242.83873	650	1+
244.82692	62	
244.89673	72	
245.82798	74	
245.84693	92	
245.95300	56	
246.84443	154	
247.00583	64	
247.83990	98	
249.85251	88	
249.96318	142	
249.99601	74	
250.08556	58	
250.96965	86	
252.93285	66	
252.95461	122	
252.98496	68	
253.95510	66	
254.11139	86	
254.87946	76	
254.91442	64	
254.96413	688	1+
255.06324	130	
255.45218	74	
256.37736	74	
256.87298	88	
256.89574	134	
257.85968	64	
257.87342	64	
257.93071	68	
257.99995	56	
258.44187	94	
258.84702	1136	1+
258.98325	80	
259.85079	876	1+
259.96010	88	
260.12035	72	
260.83491	230	1+
260.91841	66	
261.88905	108	
262.25583	76	
262.90233	92	
262.97202	98	
264.26605	58	
264.86431	116	
266.84720	68	
267.02595	58	
267.83011	100	
267.84383	70	
267.96569	78	
268.84016	280	1+
270.45391	66	
270.94272	56	
272.49313	70	
272.84323	64	
272.91508	72	
272.96771	70	
273.25802	78	
273.79809	56	
273.85056	126	
274.85794	80	
274.91086	70	
275.85772	68	
275.86876	68	
275.88487	68	
275.98859	68	
276.85877	1228	1+
278.33153	70	
278.84334	718	1+
279.86918	266	1+
280.93169	126	
281.00496	68	
281.05453	62	
281.94360	64	
282.27425	66	
282.85952	160	
283.75561	78	
284.88385	72	
284.92877	96	
286.38625	94	
287.81481	58	
287.91974	66	
288.83716	104	
289.12580	66	
290.33340	58	
290.83403	80	
291.80221	80	
292.44675	100	
294.86847	338	1+
295.96823	332	1+
296.92792	62	
297.89747	74	
298.30458	76	
298.42159	84	
298.87178	290	1+
299.78311	62	
299.80277	76	
299.87524	250	1+
300.91053	62	
300.96794	62	
301.17869	60	
302.80034	62	
302.94197	58	
303.81214	78	
304.86449	104	
305.91984	82	
307.08716	66	
307.88541	104	
308.86922	68	
308.89579	152	
309.01682	100	
309.94052	88	
310.87437	96	
310.92032	72	
311.24530	72	
312.80486	80	
313.97012	80	
319.94666	86	
322.86129	58	
323.82805	64	
324.90297	164	
326.82504	66	
326.91369	66	
334.87863	58	
341.61752	86	
342.87495	60	
343.14695	66	
345.16727	82	
END IONS

###FS:    #m/z: 363.95668 #charge 1+
###MS: 122
###MSMS: 125
BEGIN IONS
TITLE=Cmpd 93, +MS2(363.9567), 28.0-35.0eV, 2.7min #125
RTINSECONDS=160.041
SCANS=122,125
PEPMASS=363.95668	130006
CHARGE=1+
71.34413	112	
72.08555	70	
101.47791	84	
108.14343	82	
187.02060	70	
189.86178	176	
191.85942	106	
193.91609	74	
198.83879	88	
200.84033	78	
200.94133	84	
204.89793	80	
205.95018	86	
207.86955	138	
208.13224	84	
209.94222	304	
210.88596	140	
212.19791	96	
212.87895	714	1+
212.89983	80	
214.89911	70	
218.06019	100	
222.06768	108	
222.95149	288	
222.97233	88	
224.95139	270	
225.96939	94	
226.78932	212	1+
226.89001	70	
226.91377	76	
226.94708	2000	1+
227.93132	178	
228.86745	86	
228.89459	130	
228.94277	2340	1+
230.83147	90	
230.88906	918	1+
231.82865	78	
234.87658	104	
237.88014	84	
240.83735	108	
240.93985	452	
240.96207	216	
241.79183	94	
241.89318	68	
241.94337	458	
242.94385	922	
243.82489	144	
243.86123	70	
244.93799	250	
244.95710	1474	1+
245.94817	1272	1+
246.80927	130	
246.89841	104	
246.95302	1052	1+
246.98580	78	
247.90177	76	
248.80729	334	1+
248.90018	610	1+
248.95077	82	
248.97383	70	
249.09397	82	
250.80142	76	
250.89741	84	
250.94714	102	
251.04573	98	
252.14588	76	
252.79841	74	
253.91963	78	
253.94499	104	
256.85136	88	
258.84593	92	
258.93952	96	
259.84585	158	
260.82637	302	1+
260.85199	100	
260.93324	72	
260.96774	144	
260.98290	90	
264.82256	102	
265.08583	130	
265.86984	86	
266.81520	96	
267.81306	92	
267.97314	316	
268.84941	72	
268.89103	104	
268.95742	144	
269.97209	98	
270.78097	72	
271.85319	74	
272.91291	76	
273.90764	114	
276.81357	148	
277.85349	78	
278.12874	80	
278.79513	226	
278.84473	244	1+
278.95232	70	
279.30363	70	
279.79955	122	
280.10415	90	
280.39393	70	
280.79144	696	1+
281.89317	80	
282.82548	72	
284.80006	72	
284.86358	88	
285.43127	108	
285.84585	300	1+
286.89182	70	
287.86809	78	
288.41592	80	
288.88172	268	1+
289.82641	146	
289.86445	82	
291.78529	78	
291.82086	72	
292.43402	94	
292.86914	250	1+
293.11769	108	
293.85114	90	
294.16857	68	
296.03154	78	
296.81003	414	
297.10968	84	
297.81019	246	
297.93161	94	
298.80331	1074	1+
299.87939	120	
300.78061	72	
301.80231	210	
301.86195	280	
301.89303	88	
302.80976	144	
302.86239	118	
303.85768	348	
304.52776	72	
306.43534	80	
306.79648	74	
309.11077	74	
310.38178	82	
311.86074	78	
316.81592	314	1+
318.45474	88	
319.12348	70	
319.80807	448	1+
320.91802	94	
321.22379	88	
321.87142	220	1+
322.81474	112	
322.92823	110	
323.81513	72	
324.89137	182	
326.87135	194	1+
327.06041	86	
328.87251	80	
330.87414	88	
340.91634	112	
340.93810	142	
345.14658	70	
345.19664	78	
345.86079	92	
346.73372	70	
347.20250	72	
352.88614	70	
353.89948	70	
354.19996	80	
355.18730	80	
356.42645	74	
368.32616	78	
END IONS

###FS:    #m/z: 340.94058 #charge 1+
###MS: 126
###MSMS: 127
BEGIN IONS
TITLE=Cmpd 94, +MS2(340.9406), 28.0-35.0eV, 2.7min #127
RTINSECONDS=163.721
SCANS=126-127
PEPMASS=340.94058	347758
CHARGE=1+
192.89146	82	
193.95856	72	
193.99968	70	
200.93972	106	
202.08297	68	
206.95261	78	
207.87553	68	
210.84612	78	
210.88737	68	
210.93928	126	
212.87912	278	
213.86600	70	
213.87853	130	
213.93838	814	1+
214.07335	78	
215.88253	68	
215.93970	68	
217.82582	84	
217.88156	108	
220.88003	80	
221.93035	96	
222.95429	78	
223.95452	162	
223.99302	80	
226.50666	84	
226.82662	76	
227.80031	74	
227.96890	78	
228.94815	116	
230.88838	298	1+
231.42679	74	
231.90916	104	
231.94952	718	1+
233.00801	78	
233.89861	242	1+
235.89680	136	
235.95371	110	
236.05432	74	
239.85173	110	
239.88633	84	
239.92437	100	
240.22718	172	
240.84204	218	
240.89523	68	
241.84104	254	
241.87770	74	
241.90839	74	
242.83695	468	1+
243.87965	88	
244.82452	88	
245.83349	68	
246.89929	82	
248.39886	104	
249.90107	76	
249.96223	218	
251.11192	70	
251.33356	68	
253.77897	78	
253.90992	96	
253.95866	78	
254.91324	160	1+
254.96518	124	
255.97026	94	
256.84786	140	
256.86877	76	
256.88618	250	
256.96560	88	
257.79877	74	
257.83004	110	
257.87344	70	
257.90810	70	
258.84828	172	
259.85485	572	1+
259.95487	120	
260.83755	306	1+
261.93380	86	
263.87944	84	
264.43756	92	
264.85930	106	
266.41837	92	
270.83930	92	
271.12865	76	
271.84305	164	1+
272.14661	74	
272.82187	72	
272.92036	136	
272.97171	72	
273.35325	82	
273.86816	78	
274.86560	66	
275.80722	70	
275.84253	142	
275.89896	68	
276.85706	696	
277.86605	362	
277.92191	68	
278.84654	594	1+
278.96445	102	
279.84497	104	
280.86746	74	
281.04626	70	
281.84961	86	
281.89043	132	
282.27844	68	
282.88129	82	
283.86168	84	
283.89192	90	
284.78654	72	
286.75860	72	
286.87503	94	
288.19916	74	
292.04739	84	
292.44011	68	
292.80761	84	
292.86975	120	
293.88663	80	
294.86927	70	
296.83049	68	
296.85674	142	
297.89276	126	
297.97913	116	
298.42327	94	
299.78472	68	
299.87094	348	1+
299.97158	68	
302.14067	90	
302.85412	74	
302.99106	86	
304.36901	78	
304.87912	82	
306.88228	162	1+
307.13449	90	
307.79998	80	
308.87556	98	
309.80679	76	
309.92076	74	
311.79787	150	
312.80696	68	
314.82317	82	
318.73974	96	
319.04879	88	
319.72902	70	
319.81925	86	
323.06452	70	
324.89552	132	
325.11157	68	
326.18151	132	
326.89169	84	
328.19143	84	
329.83076	80	
330.81021	90	
331.11628	82	
335.29007	90	
335.84988	70	
336.84114	82	
337.04588	78	
337.97992	74	
339.08451	72	
339.74988	86	
343.91127	84	
344.75458	84	
346.20781	68	
END IONS

###FS:    #m/z: 363.95626 #charge 1+
###MS: 126
###MSMS: 128
BEGIN IONS
TITLE=Cmpd 95, +MS2(363.9563), 28.0-35.0eV, 2.8min #128
RTINSECONDS=164.493
SCANS=126,128
PEPMASS=363.95626	138564
CHARGE=1+
45.61630	72	
189.86399	190	
191.85507	110	
191.92376	68	
193.85453	80	
196.88447	102	
200.91344	92	
207.87057	102	
209.94462	654	1+
210.88265	170	
212.87848	838	1+
213.86302	108	
214.90760	72	
215.98900	106	
218.90384	78	
219.95716	76	
220.89081	84	
222.95327	304	1+
224.90005	96	
224.95314	198	
224.96695	90	
225.87883	84	
225.95094	74	
226.08559	72	
226.94654	2330	1+
226.97011	404	
227.51886	90	
228.89359	184	
228.94218	2444	1+
230.83706	76	
230.88988	858	1+
231.92759	92	
232.88343	142	
232.94978	72	
234.88519	124	
238.93821	76	
240.83395	202	
240.94001	340	
240.96635	184	
241.42914	98	
241.85306	76	
241.93925	1602	1+
241.96746	102	
242.94109	988	1+
242.95910	368	
243.82342	178	
244.25237	80	
244.84891	72	
244.91731	96	
244.94053	350	1+
244.95735	1672	1+
246.80994	124	
246.83470	72	
246.90509	130	
246.95135	1510	1+
247.80507	342	1+
247.83236	70	
247.85328	102	
248.90278	348	
249.06434	78	
250.79917	132	
251.06889	78	
253.38357	84	
253.90870	130	
256.36369	76	
257.80464	70	
257.95823	92	
258.83750	104	
258.93352	74	
258.97304	70	
259.84470	72	
259.90875	88	
260.83168	468	1+
260.97147	214	
260.99873	72	
261.06413	74	
261.96557	122	
262.06820	68	
262.87654	70	
262.96492	120	
263.83280	82	
263.88876	74	
264.81728	90	
265.06026	120	
265.98537	68	
266.81262	376	1+
266.92363	72	
268.81052	128	
268.83643	316	1+
269.44534	72	
269.87453	84	
269.96853	500	1+
270.09040	116	
271.79632	82	
271.88353	124	
271.91771	76	
272.04560	92	
272.43474	70	
273.65606	94	
273.84920	72	
274.90445	74	
275.40350	70	
275.81117	72	
276.81391	90	
276.85884	186	1+
277.89108	68	
278.84686	70	
279.18868	72	
279.79775	200	
280.79193	524	1+
281.89519	90	
281.94657	74	
283.06822	124	
283.79696	74	
284.04729	72	
284.78387	158	
284.82368	78	
284.86313	80	
284.90470	74	
285.82181	68	
285.84010	74	
285.89608	80	
287.95350	74	
288.83737	80	
290.90101	106	
293.85621	144	
294.92727	78	
295.18881	72	
295.89820	72	
295.93202	92	
296.80749	808	1+
296.87071	72	
298.80028	1398	1+
299.41284	88	
299.86758	76	
300.86799	74	
301.12526	70	
301.79980	236	1+
301.85891	164	
303.43539	88	
303.79063	76	
303.85713	222	
304.87474	72	
307.83795	82	
307.89239	78	
312.81996	82	
315.82628	80	
316.81129	542	1+
317.12173	70	
317.87216	72	
319.86096	74	
320.95538	204	
321.93106	72	
322.83245	92	
325.92252	72	
326.87744	80	
329.87323	148	
330.35496	72	
330.87114	74	
337.94387	72	
338.86987	72	
339.82914	78	
349.39342	124	
350.05249	70	
357.87725	82	
359.26086	72	
360.96375	68	
361.64058	74	
361.97266	68	
364.71533	72	
366.92828	76	
367.33484	72	
END IONS

###FS:    #m/z: 507.84463 #charge 1+
###MS: 126
###MSMS: 129
BEGIN IONS
TITLE=Cmpd 96, +MS2(507.8446), 28.2-35.2eV, 2.8min #129
RTINSECONDS=165.265
SCANS=126,129
PEPMASS=507.84463	43460
CHARGE=1+
150.66018	98	
211.03110	124	
218.89997	92	
222.97070	360	1+
231.59306	88	
237.37865	94	
253.91177	98	
254.13474	88	
262.13561	264	
262.89194	110	
266.35015	94	
266.86053	94	
270.36512	124	
271.82462	110	
277.85591	138	
281.85546	106	
281.93458	98	
287.85083	92	
289.88133	366	1+
290.86368	156	
291.86227	202	1+
293.87533	188	
296.84901	98	
300.87879	98	
301.34090	92	
302.86499	138	
305.86331	280	
306.12679	126	
307.88806	228	
308.13923	148	
308.86973	440	1+
308.93918	148	
310.15495	222	
311.88675	304	
312.87190	210	1+
314.86689	282	1+
316.86059	144	
318.08896	94	
320.33358	90	
322.22844	126	
322.95177	90	
324.86259	288	1+
325.90116	282	
326.39651	94	
326.88355	354	1+
327.90090	128	
328.86838	178	
328.89008	200	
330.78609	120	
330.88649	150	
332.81521	122	
332.87447	258	
333.17672	314	
333.78558	116	
334.79606	114	
335.78136	100	
335.88300	146	1+
336.09745	124	
337.88542	168	
338.85690	108	
342.97379	94	
343.95241	88	
347.77496	258	
348.78337	364	1+
348.84192	130	
348.90331	178	
350.34222	90	
350.88930	300	
351.14848	88	
351.77021	98	
351.81600	90	
351.88588	332	1+
353.85199	118	
354.90632	204	
355.73392	98	
355.88436	302	1+
356.81526	92	
358.77466	126	
360.77694	142	
361.75469	114	
362.86635	110	
364.82480	100	
366.73367	180	1+
367.71661	102	
367.76276	184	
367.91097	102	
368.90119	136	
369.80008	144	1+
369.83354	316	1+
373.77652	132	
374.81272	246	1+
374.89179	92	
376.76924	102	
376.79684	164	
377.22918	140	
377.77544	102	
380.71555	632	1+
380.76650	96	
380.78787	94	
384.85269	106	
384.90107	92	
385.75572	148	
387.85975	136	
388.85087	92	
390.84306	172	
391.84176	234	
392.07072	148	1+
392.84101	162	
393.40763	90	
393.83030	126	
396.72853	108	
398.72585	748	1+
399.22715	128	
399.85109	90	
402.81640	116	
402.85983	98	
403.76120	138	
403.87676	120	
405.08815	90	
405.76245	108	
405.87018	130	
406.76694	138	
407.74340	188	
407.86773	146	
407.89326	116	
408.85008	1026	1+
410.05143	116	1+
410.83683	482	
410.87236	114	1+
412.77632	94	
415.88562	98	
416.87276	102	
417.82543	126	
418.73902	174	
418.85949	120	
419.82908	92	
420.82801	186	1+
421.88162	134	
422.77007	534	1+
422.86988	114	
423.86753	148	
424.82756	96	
424.86374	120	
425.74641	1012	1+
426.86407	260	
427.86626	144	
428.09123	92	
428.84984	478	1+
429.69661	126	
429.83068	206	1+
430.88117	88	
431.74000	98	
431.86811	314	1+
432.24724	180	1+
433.86397	144	
434.88550	186	1+
436.75554	100	
440.83521	108	
441.91785	108	
442.67611	184	1+
443.76106	124	
444.87323	1136	1+
445.74735	120	
445.79415	102	
446.71281	108	
447.71514	242	
447.77558	130	
448.70906	110	
448.77336	170	
449.88299	200	
450.89294	186	1+
451.87114	108	
457.90605	212	
458.62418	100	
458.83218	100	
462.88139	594	1+
465.71996	146	
467.88715	324	
468.89438	146	
469.91119	148	
470.71102	108	
475.71388	148	
485.89711	580	1+
488.85286	96	
499.08974	88	
END IONS

###FS:    #m/z: 340.94051 #charge 1+
###MS: 130
###MSMS: 131
BEGIN IONS
TITLE=Cmpd 97, +MS2(340.9405), 28.0-35.0eV, 2.8min #131
RTINSECONDS=168.933
SCANS=130-131
PEPMASS=340.94051	368914
CHARGE=1+
157.46034	80	
175.92604	74	
181.93899	80	
192.88980	72	
197.92596	98	
208.94920	102	
210.93872	74	
211.15497	64	
212.87826	108	
212.89280	100	
213.88006	128	
213.94095	682	
214.88229	66	
215.88889	118	
215.93875	140	
217.88317	198	
218.88169	124	
218.90043	84	
219.55502	88	
219.89927	86	
221.88105	72	
221.97261	70	
223.84030	98	
223.88474	92	
223.95562	146	
223.97871	72	
224.16390	84	
225.85847	86	
226.89334	72	
226.96065	112	
227.85601	78	
228.84298	150	
228.88784	66	
228.94717	322	1+
230.88546	74	
231.88911	114	
231.94951	710	1+
233.12245	68	
233.89950	222	
233.94694	148	
234.41415	90	
234.89928	144	
235.02356	90	
235.12340	72	
236.86233	70	
236.88344	72	
239.79500	74	
239.83476	76	
239.84372	90	
240.98474	84	
241.84086	682	1+
241.88561	90	
241.93903	84	
242.40685	94	
244.44917	84	
244.82798	76	
244.88606	100	
245.44680	72	
245.83769	68	
246.83687	116	
246.85297	68	
246.97643	70	
248.90100	82	
248.97389	68	
249.92436	68	
250.96186	78	
251.92360	68	
251.96313	130	
252.86183	72	
254.96574	342	1+
256.85239	260	
256.88694	66	
256.90169	116	
257.85937	120	
257.86987	136	
257.93586	74	
258.84904	290	
258.89785	114	
258.99313	66	
259.85382	468	
260.83606	488	1+
262.87828	72	
262.92634	70	
263.02868	94	
264.85941	90	
265.85537	70	
265.97725	72	
266.84716	66	
266.86488	124	
267.84409	66	
268.84310	250	1+
269.97382	66	
270.12320	68	
270.79734	70	
270.83970	122	
272.88899	248	1+
272.93320	240	
273.04684	76	
274.88020	66	
275.82359	68	
275.85788	98	
276.85687	364	
277.86241	548	
277.93084	78	
278.10801	68	
278.36850	68	
278.84586	464	
278.99380	72	
279.85189	532	1+
279.87644	176	1+
279.90472	70	
280.84221	128	
280.91430	78	
281.87080	86	
284.85703	72	
289.41773	82	
289.78619	108	
289.88148	66	
292.86650	80	
293.82542	76	
294.86876	118	
295.86434	136	
296.97131	110	
297.41869	72	
297.90152	70	
297.93794	96	
297.97445	152	
298.84794	66	
298.89018	66	
299.87223	120	
302.17253	72	
302.90535	74	
302.94587	82	
303.98542	90	
304.93256	68	
305.84460	66	
305.97537	68	
306.88238	102	
307.73269	106	
307.79510	64	
308.10119	72	
312.87177	70	
313.95241	68	
315.85235	78	
316.87246	72	
319.21116	72	
321.87344	82	
324.38540	72	
325.20853	126	
326.22790	78	
327.94252	74	
328.19589	126	
328.81890	306	1+
331.14553	82	
334.89655	76	
337.94859	78	
338.34148	74	
343.19457	76	
343.91097	108	
344.90471	68	
END IONS

###FS:    #m/z: 363.95661 #charge 1+
###MS: 130
###MSMS: 132
BEGIN IONS
TITLE=Cmpd 98, +MS2(363.9566), 28.0-35.0eV, 2.9min #132
RTINSECONDS=169.706
SCANS=130,132
PEPMASS=363.95661	132614
CHARGE=1+
67.62564	68	
130.99295	98	
147.15553	98	
185.92590	80	
187.86816	70	
189.86462	212	
191.86165	210	
193.88520	68	
200.41760	84	
203.92708	94	
206.88349	96	
207.87455	76	
208.03000	68	
209.94115	298	1+
210.88406	172	
211.87637	70	
212.87931	318	
214.07305	100	
220.42940	84	
222.95225	174	
223.97567	84	
224.94693	304	
226.94727	2484	1+
226.97107	406	
227.93462	136	
228.94168	2808	1+
228.98237	78	
229.07969	70	
229.89754	74	
230.88859	1252	1+
231.04291	78	
232.88316	74	
233.03422	82	
239.78567	70	
240.18475	74	
240.82906	124	
240.94049	506	
240.96385	354	1+
241.38353	72	
241.93994	1592	1+
242.83252	102	
242.94278	1020	1+
243.89463	84	
244.86791	72	
244.93885	596	1+
244.95838	1308	1+
246.95180	1190	1+
247.80706	92	
248.80382	224	
248.89919	348	1+
250.81602	76	
251.80112	90	
251.97855	74	
252.87753	74	
254.44801	88	
254.84184	74	
254.90670	70	
254.94417	72	
256.91601	102	
257.15431	72	
257.40660	78	
257.98621	74	
258.84939	94	
258.97220	68	
259.84133	70	
259.91656	66	
260.97378	100	
261.96990	74	
261.98728	68	
263.15328	66	
263.87682	68	
263.99888	66	
264.07254	68	
264.82117	74	
265.82318	142	
266.81250	662	1+
267.78093	76	
267.94955	68	
267.97103	274	1+
269.81043	66	
269.86431	98	
269.96489	190	
274.11323	72	
274.80459	72	
274.85573	78	
275.38143	74	
276.80127	118	
276.85722	116	
276.88927	90	
277.06346	86	
277.85833	122	
277.91994	74	
277.96697	74	
278.80058	188	
279.79871	196	
279.82072	120	1+
279.94816	72	
280.79227	706	1+
280.86112	66	
281.59606	96	
282.78905	252	1+
282.93312	92	
283.84688	186	
283.98103	92	
284.78613	86	
284.82592	70	
284.87797	74	
285.42715	78	
285.84200	230	
286.01450	68	
286.88982	92	
287.01858	72	
287.82017	76	
287.87210	98	
289.00884	80	
289.42833	88	
289.88571	180	
292.43688	162	
293.86357	144	
294.92540	80	
296.05895	98	
296.82405	76	
297.80452	1022	1+
299.13247	74	
299.49343	82	
299.86323	558	1+
300.01240	70	
300.79892	140	
301.81269	170	
301.93791	68	
301.95282	72	
302.80179	132	
302.90591	98	
303.12123	78	
303.81270	134	
303.85558	158	
303.90205	74	
304.44772	70	
305.89637	98	
306.88679	82	
307.47196	80	
309.07617	70	
315.45542	80	
315.81757	74	
317.81426	128	
318.85402	70	
318.99394	68	
320.51820	72	
320.81934	86	
321.81775	82	
324.89865	86	
325.41914	106	
329.87218	106	
336.93973	118	
336.96033	68	
340.79798	98	
340.93393	124	
343.90980	88	
344.74277	102	
354.84493	96	
355.16448	72	
360.20825	86	
361.71524	72	
363.26532	72	
366.71618	72	
367.42913	68	
368.19901	70	
368.78814	70	
END IONS

###FS:    #m/z: 507.84525 #charge 1+
###MS: 130
###MSMS: 133
BEGIN IONS
TITLE=Cmpd 99, +MS2(507.8453), 28.2-35.2eV, 2.9min #133
RTINSECONDS=170.477
SCANS=130,133
PEPMASS=507.84525	44918
CHARGE=1+
196.01040	132	
210.02861	92	
223.97582	124	
224.97352	202	
225.96384	86	
234.09438	90	
236.88881	100	
243.92963	150	
244.91611	92	
257.48952	88	
260.07508	86	
261.36168	90	
262.13677	264	1+
262.84074	92	
263.90292	94	
265.88632	94	
265.92939	110	
267.78259	120	
269.92569	92	
272.36539	100	
275.05308	90	
278.83322	100	
284.19533	142	
287.85054	330	
289.87931	388	
292.86805	204	1+
293.89511	90	
299.91730	160	
300.85720	142	
302.88730	146	
303.86839	358	
305.86277	556	1+
307.89111	220	
308.14141	172	
308.87139	518	1+
309.88982	102	
310.15521	284	
311.15329	128	
311.88434	556	1+
312.15798	100	
314.86335	230	
316.93571	220	1+
319.79955	102	
319.87096	156	
320.57957	94	
321.87827	114	
322.87003	102	
322.92277	96	
323.87278	220	
324.81464	150	1+
324.86062	106	
325.90156	188	
326.88714	742	1+
328.38065	86	
328.76329	206	1+
328.89654	98	
332.87076	110	
333.17654	126	
335.77319	164	1+
335.88606	94	
336.85793	152	
337.87953	234	
340.39733	100	
342.88357	94	
346.76662	134	
347.16468	162	1+
348.78060	138	
349.76540	136	
349.79825	116	
350.83279	98	
350.88832	360	1+
350.91490	186	
351.76049	148	
353.79247	122	
353.82806	90	
354.14465	98	
354.32009	98	
355.89160	324	
356.71784	102	
357.77661	174	1+
357.80075	98	
357.84061	234	1+
357.88844	102	
359.35824	94	
362.79304	114	
362.86364	178	
363.79463	96	
364.77998	194	1+
366.74010	124	
367.76796	126	
367.79767	332	1+
367.83900	122	
368.93949	100	
369.83709	248	1+
371.37013	104	
372.80678	292	1+
373.71772	102	
373.89298	104	
376.22387	152	
376.83253	88	
378.78521	144	
380.71573	400	1+
381.71700	282	1+
382.86070	86	
384.26038	94	
384.84711	346	1+
385.84797	224	1+
387.79480	198	1+
389.20046	102	
389.73439	102	
390.84516	300	
391.76583	226	1+
391.82192	156	
391.84561	204	
392.07371	102	
392.82961	236	
393.79769	88	
393.83211	152	
394.78562	142	
394.82209	86	
398.73314	140	
399.73199	152	
399.84917	178	
400.72602	100	
401.75941	186	1+
403.87445	696	1+
405.07955	176	1+
405.35330	88	
405.76916	112	
405.85874	196	
407.74544	486	1+
407.76492	146	
407.86868	192	
408.07009	96	
408.85493	976	1+
410.83634	458	1+
412.73557	178	1+
412.76513	86	
413.40033	96	
417.75948	92	
418.84586	282	1+
419.72715	190	1+
421.78169	112	
421.88320	342	1+
423.76370	190	
423.85836	158	
425.74899	670	1+
426.85884	490	
426.89188	114	
427.73453	160	
427.86183	356	
428.53885	104	
428.84962	702	1+
429.70207	150	
429.83588	136	
430.74250	152	
430.87995	166	
431.74175	194	
432.24167	216	
432.78585	186	1+
432.86337	98	
434.88884	92	
435.70760	148	
439.89490	246	
440.89921	130	
443.76559	178	1+
444.87269	1226	1+
445.72985	126	
446.76095	134	
446.88868	122	
448.70653	118	
448.75036	112	
448.77989	210	1+
448.88973	98	
449.70550	116	
449.87860	312	1+
457.90365	134	
458.70325	98	
460.89373	140	
461.80672	90	
462.88257	366	
463.88302	160	
465.92320	130	1+
467.70484	104	
467.89160	174	
468.88558	168	
468.90761	86	
469.88464	100	
483.21145	94	
485.90399	284	
492.81354	88	
509.86024	116	
END IONS

###FS:    #m/z: 322.93011 #charge 1+
###MS: 134
###MSMS: 135
BEGIN IONS
TITLE=Cmpd 100, +MS2(322.9301), 28.0-35.0eV, 2.9min #135
RTINSECONDS=174.141
SCANS=134-135
PEPMASS=322.93011	857932
CHARGE=1+
88.25331	56	
140.14927	70	
161.60294	114	
180.86418	84	
186.91816	70	
190.89442	62	
194.99998	78	
198.89431	58	
199.30166	40	
199.88674	42	
201.04569	154	
201.13090	76	
205.93436	50	
207.97025	116	
209.91995	74	
212.89439	58	
215.37424	86	
216.07564	72	
220.87426	88	
220.95643	44	
221.94669	74	
222.34202	84	
223.94166	92	
223.95937	186	
224.96816	76	
226.88211	72	
227.98935	68	
228.08759	76	
230.00177	92	
230.82399	52	
230.88929	50	
231.20634	74	
233.07151	74	
235.07423	64	
236.01125	56	
237.05147	46	
238.88488	70	
239.05007	88	
239.07824	140	
239.80199	106	
240.07684	68	
240.81900	66	
240.90163	54	
240.93951	2248	
241.09361	112	1+
241.78994	72	
241.81671	66	
241.93938	7724	1+
242.64030	72	
242.94214	5382	1+
243.04791	50	
243.82091	198	1+
244.85064	42	
244.93916	986	1+
245.87239	52	
246.01847	66	
246.09724	74	
246.97839	66	
247.84946	64	
247.87074	84	
248.40089	70	
248.84415	72	
249.05521	68	
249.07854	48	
249.10586	96	
252.97349	98	
253.85107	74	
255.06174	70	
256.83744	50	
257.17398	48	
260.83102	138	
261.83279	80	
262.82917	142	
262.91226	52	
264.08027	78	
264.80724	68	
264.84746	56	
265.05689	68	
266.10771	64	
266.78896	48	
268.13897	44	
268.88302	62	
269.45098	82	
271.35748	54	
271.79945	162	
271.85692	44	
272.31469	38	
272.93357	88	
273.84274	84	
275.80698	62	
278.03268	78	
278.75567	54	
278.83838	70	
279.04889	70	
279.09315	1048	1+
279.12880	62	
280.06092	98	
280.92678	80	
281.81032	62	
281.95874	70	
282.96814	40	
283.80510	50	
283.82698	54	
283.85678	104	
283.97232	72	
284.29068	116	
284.80306	88	
284.86025	48	
284.87538	74	
285.29547	112	
285.84856	82	
286.94557	74	
287.79899	60	
289.78788	80	
289.80485	60	
289.88166	122	
291.80261	56	
292.05593	74	
294.93563	84	
295.20134	62	
295.25437	90	
295.85173	78	
296.82822	72	
297.19210	66	
298.82670	56	
299.76155	78	
299.77976	72	
300.78756	104	
302.17466	42	
302.81557	74	
303.94527	48	
304.94515	90	
305.84865	92	
306.11939	68	
306.82044	50	
307.80055	118	
307.87895	100	
308.80280	56	
308.81743	52	
308.95101	80	
310.14378	84	
311.88657	78	
313.80733	78	
313.82192	76	
315.83280	54	
316.89249	64	
319.82357	66	
321.82048	58	
322.19978	72	
324.07796	52	
324.42049	88	
325.74964	52	
325.76469	48	
325.81118	60	
325.89984	64	
327.19565	74	
END IONS

###FS:    #m/z: 507.84491 #charge 1+
###MS: 134
###MSMS: 136
BEGIN IONS
TITLE=Cmpd 101, +MS2(507.8449), 28.2-35.2eV, 2.9min #136
RTINSECONDS=174.913
SCANS=134,136
PEPMASS=507.84491	45302
CHARGE=1+
235.14795	176	
239.85187	90	
251.14863	100	
252.79263	144	
256.95501	100	
262.13663	88	
263.13729	90	
270.80866	132	
274.43023	122	
275.80417	100	
278.81511	114	
286.77119	92	
287.85145	404	1+
289.81697	102	
289.87849	406	1+
293.87358	168	
294.85893	110	
295.92085	134	
298.84796	98	
299.12624	88	
299.84063	202	1+
300.97855	92	
303.86912	146	
304.80594	96	
304.86279	130	
305.86098	260	
306.13554	126	
307.14046	388	1+
307.88994	200	
308.87601	512	1+
309.90768	100	
310.15371	124	
310.36417	88	
310.91606	94	
311.78034	88	
311.88676	232	
311.93356	126	
312.88755	192	
313.88244	190	
314.77766	142	
314.86677	256	
314.96247	108	
315.00390	96	
315.86348	172	
315.89424	98	
324.86307	130	
325.89989	212	
326.24024	122	
326.38784	102	
326.88004	356	1+
326.91606	120	
328.35170	110	
328.77212	228	1+
328.86077	150	
328.88260	118	
329.84532	114	
330.87867	120	
332.87853	116	
332.90068	126	
333.17277	204	
333.87142	90	
334.17703	144	
335.84429	106	
336.89790	102	
336.94230	128	
337.88061	244	1+
339.87442	86	
340.82887	164	1+
342.77260	122	
343.88411	116	
343.91129	88	
345.77280	106	1+
345.79366	142	
348.75684	112	
348.98269	92	
350.76274	492	1+
350.82563	110	
350.88148	262	1+
351.35628	96	
352.06778	90	
352.84014	90	
354.91425	92	
355.84373	250	1+
355.89270	100	
358.82176	196	
360.38157	172	1+
360.75793	104	
360.89594	106	
362.84829	110	
363.33785	88	
363.79271	216	1+
367.70701	108	
367.77484	212	1+
368.70496	150	
368.73434	106	
368.84566	104	
368.89872	104	
369.83859	278	1+
370.79795	254	1+
371.72895	110	
371.83423	110	
372.92633	88	
373.75009	100	
373.78783	230	
375.54647	100	
376.81092	98	
376.90881	88	
380.72656	274	
380.85328	166	
381.39207	86	
381.72246	140	
381.83659	184	
384.85120	268	
385.79903	92	
385.85611	172	
387.19828	112	
389.20132	140	
389.38768	90	
389.74509	298	1+
390.77657	138	
390.83527	318	
391.77969	222	1+
391.84250	244	
398.72595	318	1+
399.84912	290	
400.79830	166	1+
401.08277	94	
405.76930	118	
405.87175	126	
406.74671	152	
406.85643	126	
407.74473	94	
407.77229	98	
407.86784	294	
408.75779	208	
408.85348	928	1+
409.72260	138	
410.73611	216	1+
410.83903	366	
412.36998	96	
412.84120	156	
413.79351	116	
414.83255	88	
416.74293	130	
418.83459	158	1+
421.77620	94	
421.88277	118	
422.86860	232	1+
423.74350	142	
423.77372	534	1+
424.79589	134	
425.31090	128	
425.75670	358	
426.05816	120	
426.75522	276	
426.78299	296	1+
426.86164	744	1+
427.32943	88	
427.73240	254	
427.74706	192	
428.74172	414	1+
428.85239	444	
429.74370	350	1+
429.77633	98	
431.86632	492	1+
433.84891	128	
443.75569	214	1+
444.87122	1692	1+
445.73930	224	1+
446.34148	126	
446.79051	160	
447.71505	426	1+
447.87906	114	
448.76704	128	
449.76414	128	
449.87527	162	
450.82641	102	
450.87917	124	
454.60419	134	
455.82416	124	
457.90315	468	1+
462.75488	94	
462.88119	500	1+
463.82832	144	
467.88808	622	1+
471.76522	90	
485.89969	404	1+
489.26050	112	
494.11459	94	
495.16925	92	
END IONS

###FS:    #m/z: 336.94540 #charge 1+
###MS: 134
###MSMS: 137
BEGIN IONS
TITLE=Cmpd 102, +MS2(336.9454), 28.0-35.0eV, 3.0min #137
RTINSECONDS=175.685
SCANS=134,137
PEPMASS=336.94540	28828
CHARGE=1+
137.08715	68	
185.73163	80	
192.89118	76	
193.09774	66	
197.09055	60	
197.87155	54	
203.88475	72	
206.43023	60	
206.95251	64	
210.88706	86	
211.94411	1130	1+
212.88132	302	
213.93973	658	1+
215.88975	120	
217.93849	72	
221.14447	76	
222.95223	68	
224.84109	52	
226.83025	88	
227.90616	76	
228.84459	150	
229.95417	1246	1+
230.88730	640	1+
231.94910	762	1+
232.41029	78	
233.89374	100	
233.95866	66	
234.82506	130	
235.82436	66	
239.90718	68	
240.83927	652	1+
240.85917	64	
241.84406	470	1+
243.83871	72	
243.85834	66	
244.83141	60	
246.85496	60	
247.00163	94	
247.81664	78	
247.96638	202	
248.89984	88	
249.54417	66	
249.82903	70	
249.96357	166	
250.02336	96	
250.67416	66	
250.88668	138	
250.95608	50	
252.97099	640	
253.89851	54	
254.85551	72	
254.96593	232	
254.99490	64	
255.86788	56	
255.89018	60	
256.87095	92	
256.96629	96	
257.85593	148	
258.14775	74	
258.84610	418	
258.86303	72	
258.89863	66	
258.97104	78	
259.02066	52	
259.85197	512	1+
259.95827	60	
260.95472	72	
261.43908	70	
261.84196	70	
261.99284	62	
262.83065	62	
262.84482	74	
262.94841	152	
263.40227	82	
263.83503	56	
265.85526	78	
267.85000	92	
268.12244	82	
268.84214	578	1+
268.87305	68	
269.83505	80	
270.41745	80	
270.83938	94	
270.85949	80	
270.97175	70	
271.18321	54	
271.39989	92	
271.80846	74	
272.34740	68	
272.79918	70	
272.84389	74	
272.86828	72	
273.56031	78	
273.87324	66	
274.85936	80	
274.89665	102	
275.85541	146	
276.85827	822	1+
276.89294	76	
277.83557	184	
277.96264	52	
278.83384	354	1+
279.09839	58	
280.03633	74	
280.12665	62	
281.20679	60	
281.85591	66	
282.35496	60	
282.87463	118	
283.86508	72	
284.86936	50	
286.65464	94	
286.85113	202	
286.86738	72	
286.91448	90	
287.85560	112	
291.86937	76	
291.90906	64	
292.16087	62	
292.84362	88	
292.86458	50	
293.10782	372	1+
293.29337	66	
294.17919	66	
294.86804	90	
295.85142	76	
297.88236	86	
298.82856	62	
298.90124	58	
299.06233	66	
299.21321	72	
299.35773	52	
301.86347	62	
302.47367	74	
306.89292	74	
307.87913	64	
308.90565	68	
309.96849	80	
310.79897	64	
310.86521	90	
311.88248	78	
313.88729	96	
314.11775	66	
315.85689	78	
317.31424	96	
317.92259	62	
319.77107	68	
320.82591	80	
320.96003	78	
321.79419	78	
324.77242	94	
324.90197	132	
327.89151	56	
328.29608	72	
330.84161	70	
334.42055	92	
336.39706	164	
336.80714	74	
337.25120	66	
338.23297	100	
338.87665	78	
340.91420	80	
END IONS

###FS:    #m/z: 322.92999 #charge 1+
###MS: 138
###MSMS: 139
BEGIN IONS
TITLE=Cmpd 103, +MS2(322.9300), 28.0-35.0eV, 3.0min #139
RTINSECONDS=179.352
SCANS=138-139
PEPMASS=322.92999	762250
CHARGE=1+
91.08143	50	
99.92428	42	
104.85533	44	
117.44508	48	
149.38022	42	
193.93118	72	
195.92175	62	
200.57195	40	
200.83867	58	
201.04491	112	
205.95215	64	
206.95511	68	
207.97133	74	
207.98526	62	
208.83259	84	
210.89448	76	
217.06583	78	
221.09889	62	
221.94508	82	
223.82575	58	
223.95922	438	1+
224.09621	54	
225.86219	72	
226.36997	86	
226.94674	66	
227.89158	66	
227.93011	92	
228.89310	60	
228.91397	66	
230.82000	88	
231.12231	80	
234.90148	70	
235.88471	82	
236.82081	78	
236.98521	78	
237.85057	62	
238.83955	134	
238.90043	52	
238.94108	148	
238.98410	62	
239.95084	70	
240.82308	74	
240.94058	2658	
241.00440	68	
241.79162	68	
241.94161	1920	
242.16796	52	
242.81968	124	
242.90804	56	
242.94164	5296	1+
243.22722	48	
244.81695	128	
244.94018	1064	1+
245.12388	38	
246.48411	58	
246.98132	70	
247.50591	40	
248.14476	66	
248.64667	84	
248.85367	82	
250.97354	44	
251.07864	80	
251.91622	76	
252.93898	46	
253.92171	70	
255.84107	70	
256.79846	64	
256.84164	62	
257.08586	70	
258.83177	150	1+
258.91007	62	
259.97189	94	
260.23344	76	
261.83137	174	
261.84840	62	
261.90176	68	
262.83286	70	
262.91850	68	
263.84268	126	
263.97903	42	
266.84313	70	
266.86661	58	
267.93353	72	
267.96596	52	
268.05595	52	
268.08885	80	
268.77049	36	
268.85904	44	
268.95587	70	
269.34230	92	
269.69153	102	
269.86255	42	
270.94456	38	
271.77716	52	
271.79634	76	
271.85227	122	
272.79711	66	
272.84636	42	
274.01994	40	
275.41810	70	
276.86027	46	
279.08970	554	1+
279.84741	72	
279.91741	44	
280.14351	54	
280.81675	50	
281.12461	72	
281.79187	68	
281.81867	72	
282.26830	62	
282.85683	52	
283.06905	96	
283.83405	68	
283.84899	48	
284.20600	62	
284.29455	228	
284.79688	52	
284.93178	76	
285.29581	112	
285.87559	76	
287.83271	62	
287.88265	66	
289.78816	36	
289.83177	76	
289.87894	154	
290.95313	74	
291.43965	68	
293.81077	74	
295.83047	76	
297.86572	58	
298.81741	94	
299.78663	86	
301.73760	60	
301.77583	76	
301.87650	54	
303.88901	78	
305.80114	82	
305.85082	86	
306.88474	62	
307.89222	94	
308.87957	60	
309.85823	66	
311.81738	42	
311.97781	60	
316.21472	40	
317.05187	48	
321.01917	82	
321.77863	58	
322.03859	52	
323.90768	54	
325.90494	102	
326.16915	108	
326.34163	42	
326.70076	86	
326.89381	56	
END IONS

###FS:    #m/z: 336.94532 #charge 1+
###MS: 138
###MSMS: 140
BEGIN IONS
TITLE=Cmpd 104, +MS2(336.9453), 28.0-35.0eV, 3.0min #140
RTINSECONDS=180.125
SCANS=138,140
PEPMASS=336.94532	28726
CHARGE=1+
79.96306	54	
124.81653	76	
192.88954	58	
203.95850	92	
207.97094	60	
208.07546	74	
211.94396	1406	1+
212.84006	66	
212.87842	454	
213.94000	444	1+
214.12723	90	
214.89508	84	
215.93654	82	
217.88176	124	
220.88107	84	
221.05477	74	
221.89134	62	
223.95985	78	
224.97551	70	
225.84004	62	
226.08185	70	
226.83975	64	
226.86470	118	
227.78761	70	
228.89443	74	
228.91038	66	
229.95418	1072	
230.88935	428	1+
231.95184	622	1+
233.04725	82	
233.89759	164	
234.82946	60	
235.82168	108	
236.84553	88	
238.88685	174	1+
239.80636	78	
240.83772	438	1+
241.09171	104	
241.84136	366	1+
241.87014	96	
242.89238	58	
243.84983	152	
244.96226	106	
246.38247	78	
246.97860	100	
247.96593	260	
248.90489	108	
249.89717	68	
249.95132	66	
250.82962	58	
250.94847	140	
250.96214	72	
251.07688	58	
251.83322	138	
251.89070	90	
252.86413	58	
252.94834	80	
252.97009	346	
253.80970	72	
253.96699	424	1+
254.80778	54	
254.83417	58	
254.96718	274	1+
255.07519	98	
255.90681	182	1+
256.00174	52	
256.84567	62	
256.86518	54	
256.88468	68	
256.94858	106	
257.85401	186	
258.83990	112	
259.85123	168	
260.04717	60	
260.11432	90	
260.85960	118	
261.43147	94	
261.82244	126	
263.92681	104	
264.82645	54	
266.01154	60	
266.41038	76	
266.84163	56	
266.86328	80	
267.08199	56	
267.50355	74	
267.83761	436	1+
267.85940	54	
268.07008	76	
268.84070	286	1+
268.92333	72	
268.97968	58	
271.18323	78	
271.86942	92	
271.92388	62	
272.85203	72	
272.87632	74	
272.90292	66	
272.97842	70	
274.88020	174	
275.86102	132	
275.90080	72	
275.95814	78	
276.86238	520	1+
277.83582	80	
277.86502	338	1+
277.89735	86	
278.83257	176	
278.98310	62	
279.22334	70	
279.83092	78	
279.85665	120	
279.97254	64	
281.05887	98	
281.45494	78	
282.82545	72	
283.04648	74	
284.05330	92	
284.08037	86	
285.85206	118	
286.85235	382	1+
288.43472	84	
288.86026	70	
289.01075	90	
289.85478	82	
290.40037	82	
291.12505	104	
291.83292	58	
292.80334	70	
292.86235	82	
292.88128	58	
293.10786	186	
293.85093	68	
294.10617	100	
294.86608	74	
295.86482	58	
295.99341	66	
296.16856	58	
296.29112	74	
297.89580	76	
298.30258	142	
299.08983	114	
299.87439	140	
299.90142	82	
300.31838	84	
301.44304	92	
309.14103	68	
310.86583	68	
311.88668	74	
314.93018	80	
316.87845	58	
319.33868	90	
320.96197	60	
322.98696	98	
323.98959	102	
324.81242	64	
324.89432	72	
325.89654	60	
326.12164	54	
329.75764	66	
332.39792	68	
334.75278	68	
334.81559	68	
339.18643	72	
340.29324	74	
END IONS

###FS:    #m/z: 359.96111 #charge 1+
###MS: 138
###MSMS: 141
BEGIN IONS
TITLE=Cmpd 105, +MS2(359.9611), 28.0-35.0eV, 3.1min #141
RTINSECONDS=180.897
SCANS=138,141
PEPMASS=359.96111	17116
CHARGE=1+
193.08582	70	
193.92961	64	
199.47666	94	
200.87154	78	
201.94677	68	
203.93453	72	
207.84911	68	
207.94463	72	
209.94279	286	1+
209.96281	92	
210.86582	88	
213.10417	82	
218.94945	56	
220.95290	92	
222.94927	300	
222.97621	70	
224.53543	66	
224.89077	58	
224.94764	458	1+
224.97092	152	
226.94653	1554	1+
226.98593	120	
228.84292	70	
228.94192	1614	1+
230.84991	56	
231.90910	66	
233.08734	112	
233.93108	72	
233.95778	114	
235.11566	90	
235.84963	100	
237.05581	122	
238.93812	56	
239.06624	66	
239.80631	78	
239.89744	74	
239.90661	62	
240.81957	112	
240.83627	82	
240.94021	874	1+
240.96308	350	1+
242.78426	68	
242.94420	154	
242.96342	66	
243.89666	84	
243.94463	58	
244.95893	632	1+
245.07389	68	
245.83562	68	
245.93947	84	
246.04523	92	
246.95288	944	1+
248.17281	62	
248.80163	152	
249.80179	60	
249.84679	72	
250.00883	56	
250.84658	56	
250.94627	66	
250.97363	106	
251.10189	56	
251.82155	72	
252.11482	82	
252.95782	72	
253.87075	74	
254.52053	76	
254.87943	60	
255.06951	64	
255.37547	112	
258.07342	96	
258.84461	58	
258.87601	66	
258.97505	72	
259.80162	58	
260.86762	86	
260.97018	226	1+
261.01855	76	
261.83426	66	
261.84844	62	
262.79279	76	
264.86904	72	
265.82508	60	
265.84023	64	
265.97342	76	
266.05566	84	
266.81236	296	1+
266.83229	82	
267.38101	56	
267.97103	134	
268.82594	146	
268.91349	80	
269.47117	84	
269.86657	66	
270.79755	76	
270.86807	66	
271.02983	78	
271.09854	62	
275.97088	86	
276.80934	70	
276.84487	104	
276.93418	70	
277.08533	72	
278.80304	78	
278.84477	148	1+
278.96079	98	
279.16384	56	
280.07552	64	
280.79296	396	1+
280.87525	80	
281.89320	56	
282.78627	82	
282.81948	76	
283.83193	74	
284.04938	78	
284.82809	64	
285.42497	76	
285.78664	68	
286.40710	78	
287.09585	56	
288.86452	72	
292.89720	60	
293.11844	82	
293.80435	82	
293.87513	154	
293.95395	66	
294.85157	56	
296.81026	156	
297.81260	98	
297.92938	60	
298.41165	76	
298.80502	572	1+
300.81101	188	1+
302.85603	84	
303.09118	62	
304.97136	64	
307.44659	94	
307.83863	60	
307.88139	74	
308.80023	88	
312.06673	90	
312.20987	72	
316.81573	122	
317.90539	68	
318.79457	66	
319.81809	86	
320.39253	56	
321.08972	72	
321.81827	204	
324.20941	62	
334.89021	62	
336.77782	72	
336.89490	88	
336.94557	104	
338.95581	88	
340.93676	56	
345.29252	90	
350.93314	72	
355.89812	66	
357.00204	70	
358.71381	70	
359.78643	74	
360.59762	118	
364.01684	76	
364.10130	74	
END IONS

###FS:    #m/z: 322.93001 #charge 1+
###MS: 142
###MSMS: 143
BEGIN IONS
TITLE=Cmpd 106, +MS2(322.9300), 28.0-35.0eV, 3.1min #143
RTINSECONDS=184.574
SCANS=142-143
PEPMASS=322.93001	678064
CHARGE=1+
146.89944	96	
175.49787	42	
197.44261	42	
197.48704	40	
197.51491	38	
201.04753	64	
205.43442	58	
206.94729	78	
207.08259	38	
209.12730	48	
209.86831	48	
209.92709	68	
210.05165	60	
210.89780	68	
214.17200	76	
214.73685	46	
215.88608	62	
217.89686	34	
221.94686	72	
221.95966	58	
222.86924	64	
223.95780	78	
224.86887	96	
226.59574	34	
228.85999	34	
229.89783	60	
230.07109	42	
230.20098	54	
230.88689	62	
232.84513	56	
232.90500	80	
233.95204	56	
234.11691	68	
236.85503	42	
236.89819	46	
236.92676	64	
237.79289	54	
237.92774	120	
238.50175	70	
238.83118	122	
238.88553	48	
238.94043	220	
239.08043	106	
239.78916	70	
239.90726	202	
240.41153	38	
240.82087	82	
240.94076	2546	
240.96334	322	1+
241.82042	38	
241.93839	7220	1+
242.23782	40	
242.87384	38	
242.93997	5080	1+
243.22969	36	
243.82042	120	
244.62769	44	
244.98137	50	
246.97838	110	
247.97520	72	
248.14534	50	
248.96453	68	
250.38074	38	
251.07302	68	
251.14884	82	
251.34314	36	
251.90218	58	
253.14140	54	
253.92036	36	
256.89509	198	
257.79718	62	
258.83385	154	
258.90006	42	
259.37819	64	
259.83755	54	
260.83385	88	
260.85776	72	
260.97284	78	
261.84439	108	
261.88978	54	
261.90796	74	
262.84519	94	
263.17771	50	
263.34503	88	
265.40503	74	
265.87116	86	
265.91920	66	
266.03369	68	
266.85204	130	
266.86932	84	
267.09002	78	
267.93761	70	
268.93538	70	
271.87343	66	
272.85235	82	
272.98606	50	
273.84879	44	
277.72124	34	
277.83343	68	
278.24163	76	
279.09192	580	
279.72326	44	
279.84560	40	
280.09478	340	
280.35705	100	
281.80009	56	
282.05997	68	
282.13642	50	
284.28973	164	
284.68699	38	
285.29529	144	
285.86714	74	
286.66727	40	
286.86259	68	
289.76267	68	
289.85245	60	
289.88145	50	
290.10109	40	
290.87369	70	
290.93643	36	
291.79908	174	
292.02236	42	
292.71541	34	
293.82327	48	
294.15381	62	
297.81297	70	
297.86385	40	
299.39804	66	
299.86132	72	
300.06749	56	
300.79325	52	
304.44594	72	
304.88716	40	
305.80161	36	
305.92164	106	
306.87816	82	
307.88727	78	
308.86493	54	
309.82341	78	
310.80767	44	
310.87272	64	
311.86291	60	
314.82546	52	
315.87019	64	
316.06201	56	
316.43325	84	
320.15533	76	
321.79212	46	
323.83726	62	
324.86895	64	
324.89044	146	
325.27524	92	
326.33459	70	
END IONS

###FS:    #m/z: 340.94059 #charge 1+
###MS: 142
###MSMS: 144
BEGIN IONS
TITLE=Cmpd 107, +MS2(340.9406), 28.0-35.0eV, 3.1min #144
RTINSECONDS=185.346
SCANS=142,144
PEPMASS=340.94059	285078
CHARGE=1+
79.21484	60	
135.14025	60	
171.30370	160	
190.95203	68	
197.92416	62	
198.89449	74	
200.90128	72	
208.84700	58	
209.95893	58	
212.87814	64	
213.87828	136	
213.94027	448	
214.87375	72	
215.41537	86	
215.88572	180	
215.93783	156	
222.96056	68	
224.59076	82	
224.84473	62	
228.84752	78	
228.94544	62	
229.89571	72	
230.85048	114	
230.89554	102	
231.95084	398	1+
233.90878	78	
233.95103	70	
234.89616	72	
236.89872	72	
237.85771	68	
238.85472	60	
238.90214	94	
239.84429	92	
239.98149	76	
240.84323	104	
241.84444	464	1+
241.88985	112	
243.83445	136	
244.09031	64	
244.80641	60	
244.82678	146	
244.98460	76	
246.00514	82	
247.97904	74	
249.02652	78	
249.19113	80	
249.89959	206	
249.96293	62	
250.59267	66	
250.96773	84	
251.95901	122	
253.11603	64	
253.89422	60	
254.88510	70	
254.96756	168	
255.07010	80	
255.96636	96	
256.84580	318	1+
256.89871	70	
256.96726	78	
257.83144	98	
257.86242	86	
257.98218	78	
259.01084	66	
259.33865	84	
259.85319	100	
260.83409	350	1+
260.85262	132	
261.84997	82	
262.13847	76	
262.79703	70	
262.85342	60	
264.97332	80	
265.83715	70	
265.86765	70	
266.00166	60	
267.84920	78	
268.13866	74	
268.84013	108	
272.81982	68	
272.85003	66	
272.88231	72	
273.79403	58	
273.91595	72	
274.85576	72	
274.87391	138	
274.89653	66	
274.97784	74	
275.87080	118	
276.56201	68	
276.82149	58	
276.85803	566	1+
277.88919	94	
278.84394	630	1+
278.87348	128	
279.86594	94	
279.89688	90	
280.87959	60	
280.93534	106	
281.97908	70	
283.40815	76	
283.42685	68	
284.81550	72	
284.86126	98	
284.95846	84	
286.52360	76	
288.83760	60	
289.79388	74	
289.87794	88	
290.80454	60	
291.79803	72	
292.93993	74	
293.10602	72	
293.85404	112	
294.41722	64	
294.86724	76	
295.83497	68	
295.87320	60	
295.97408	62	
297.88921	80	
297.97615	74	
298.84958	184	
299.78500	62	
300.14872	60	
300.86797	72	
300.88682	64	
301.85907	60	
302.90981	72	
303.86132	86	
303.90851	82	
303.94495	86	
304.88314	66	
305.90042	100	
306.88033	72	
307.79969	132	
307.87619	92	
308.29217	104	
312.79982	98	
313.85890	84	
317.43863	72	
318.89752	76	
321.42435	86	
322.90302	78	
325.20176	58	
325.57430	68	
325.79809	74	
327.89168	68	
329.23534	66	
331.92589	68	
334.11961	60	
337.37066	66	
337.38883	78	
338.00715	128	
338.13806	72	
342.62802	82	
342.90303	100	
END IONS

###FS:    #m/z: 363.95652 #charge 1+
###MS: 142
###MSMS: 145
BEGIN IONS
TITLE=Cmpd 108, +MS2(363.9565), 28.0-35.0eV, 3.1min #145
RTINSECONDS=186.118
SCANS=142,145
PEPMASS=363.95652	100770
CHARGE=1+
145.34255	82	
162.52023	70	
182.86598	84	
183.86690	72	
189.86605	118	
196.88254	120	
208.92304	90	
209.94300	368	1+
210.88344	112	
212.87911	500	1+
218.43587	114	
222.83122	76	
222.95282	138	
224.60386	70	
224.94790	150	
224.97165	72	
225.88089	70	
225.95006	124	
226.89601	68	
226.94650	1414	1+
226.96973	112	
227.92961	78	
228.89405	228	
228.94294	1390	1+
228.98248	68	
229.93844	88	
230.89069	1018	1+
232.88359	190	
234.87851	120	
234.92934	104	
236.11486	72	
238.84149	78	
238.89992	80	
238.93905	102	
240.80014	72	
240.83086	86	
240.94039	456	
240.96254	186	
241.83342	178	1+
241.86075	68	
241.89492	68	
241.94041	1598	1+
242.81835	134	
242.94182	998	1+
243.06158	72	
243.89671	92	
243.95746	92	
244.49910	92	
244.86033	68	
244.93824	352	
244.95522	958	1+
245.83374	72	
246.81470	68	
246.91078	72	
246.95284	1040	1+
247.80523	228	1+
248.89549	288	1+
250.49344	98	
250.97082	142	
251.05041	114	
251.07272	92	
251.95511	82	
252.89105	82	
252.96758	80	
253.84509	86	
253.90320	106	
254.86973	72	
254.89510	74	
256.14334	74	
258.83213	120	
258.84330	90	
260.13247	70	
260.87153	76	
260.96765	102	
262.90844	80	
263.80318	68	
263.83641	68	
264.81923	68	
264.97025	272	1+
264.99105	88	
265.81737	70	
265.93125	68	
265.94751	68	
266.81287	504	1+
266.85533	76	
268.81656	76	
268.84173	120	
268.95471	290	
269.60028	86	
269.97385	214	1+
270.08655	86	
270.66608	98	
271.91683	102	
272.09426	82	
274.79469	78	
275.80524	72	
276.85866	102	
278.38877	90	
278.81921	78	
278.84600	144	
279.79774	124	
279.84756	72	
280.03038	92	
280.79077	580	1+
280.93115	72	
282.78820	78	
283.78811	68	
283.83001	76	
283.85327	162	
284.79714	104	
284.92330	80	
285.12842	80	
285.84400	258	1+
285.91834	72	
289.86298	76	
295.15746	72	
295.42752	84	
296.81010	560	
296.92100	72	
298.34273	74	
298.35983	88	
298.42543	84	
298.80442	742	1+
300.79994	214	
300.83579	78	
301.80809	136	
301.86209	248	1+
301.89536	76	
302.80933	84	
303.80881	144	
303.85484	190	
304.89809	76	
305.82317	90	
306.53116	70	
307.79761	70	
310.87508	78	
311.83881	70	
316.43567	106	
316.81635	186	
317.92267	86	
320.83911	80	
321.82494	134	
321.86152	118	
321.94834	68	
323.82826	68	
324.02064	68	
324.89198	74	
326.16143	98	
327.20023	68	
328.79683	70	
328.89023	72	
340.90505	94	
340.94350	204	
344.19117	68	
344.47156	68	
346.16011	86	
347.03351	96	
354.94444	72	
355.91921	72	
357.90946	80	
360.24787	74	
360.85866	84	
364.00044	78	
364.03115	72	
365.72449	80	
366.27646	66	
366.34704	74	
366.85980	72	
367.92336	78	
END IONS

###FS:    #m/z: 340.94075 #charge 1+
###MS: 146
###MSMS: 147
BEGIN IONS
TITLE=Cmpd 109, +MS2(340.9408), 28.0-35.0eV, 3.2min #147
RTINSECONDS=189.804
SCANS=146-147
PEPMASS=340.94075	287200
CHARGE=1+
190.92966	76	
190.94396	144	
192.92041	72	
192.93251	76	
196.08845	70	
197.93096	86	
204.83614	66	
205.15282	80	
209.02416	74	
209.93969	68	
210.93363	80	
212.88912	66	
213.93930	428	1+
214.87509	66	
215.94540	132	
217.88115	74	
217.94048	70	
222.94885	78	
223.96550	130	
224.83650	68	
224.97827	66	
226.88536	66	
227.83766	106	
228.84823	210	1+
229.02138	66	
230.95092	82	
231.88840	126	
231.94764	332	1+
232.89607	68	
232.91245	76	
233.90013	134	
234.12663	80	
235.89654	126	
235.94680	66	
236.82300	70	
236.91546	88	
238.88920	126	
239.82348	102	
239.84330	128	
239.88232	72	
239.90773	122	
240.84657	196	
240.86556	70	
241.84256	562	1+
241.90634	66	
242.04193	66	
242.94051	66	
243.82991	188	
244.82266	82	
244.83736	132	
244.98067	66	
245.82769	76	
245.88545	74	
248.79423	84	
249.44313	72	
249.79619	72	
249.96135	126	
251.84418	66	
253.06167	92	
253.93159	80	
254.52065	82	
254.96252	150	
255.06939	98	
255.97425	66	
256.85594	100	
256.90985	92	
257.80054	138	
257.85233	68	
257.98997	74	
258.84589	144	
258.88643	68	
259.84930	496	1+
259.87097	70	
260.20772	66	
260.83558	236	
261.84446	114	
261.90017	76	
262.44859	68	
262.63167	88	
262.83409	68	
262.87423	110	
263.91871	70	
264.07257	72	
264.15606	68	
264.82927	80	
264.86918	98	
264.95732	106	
266.09167	74	
266.86453	130	
266.91529	70	
266.93198	74	
267.34290	70	
268.84031	400	
270.83590	140	
271.11484	78	
272.88255	108	
274.85877	204	
274.87455	86	
274.89760	76	
275.87701	116	
276.85682	1024	1+
276.94440	130	
277.35503	96	
277.39387	74	
278.84363	388	
279.84880	244	
279.87814	78	
279.91517	76	
280.83752	80	
280.92865	66	
281.85588	262	1+
282.04737	84	
282.08689	74	
287.93225	94	
288.84337	66	
289.80647	66	
289.83583	72	
291.78726	66	
294.86380	270	1+
296.84667	68	
297.14376	94	
297.81515	128	
297.89427	114	
298.43621	92	
298.86286	68	
299.87315	140	
299.90381	82	
300.41866	84	
300.87847	76	
301.21761	68	
302.17690	74	
305.02229	66	
305.93887	78	
306.89119	90	
308.86697	88	
310.87293	72	
310.91846	72	
311.85696	66	
312.79818	66	
315.86594	68	
318.86810	106	
320.93324	72	
323.15690	86	
326.16960	142	
327.00923	72	
329.88009	70	
332.08487	80	
332.75433	70	
337.76091	70	
339.29758	78	
339.62085	108	
341.79481	74	
342.88248	66	
342.90321	82	
343.91110	74	
344.29152	86	
344.32583	80	
346.15299	66	
END IONS

###FS:    #m/z: 363.95636 #charge 1+
###MS: 146
###MSMS: 148
BEGIN IONS
TITLE=Cmpd 110, +MS2(363.9564), 28.0-35.0eV, 3.2min #148
RTINSECONDS=190.577
SCANS=146,148
PEPMASS=363.95636	108180
CHARGE=1+
64.92475	72	
90.61768	110	
102.75471	98	
189.86165	170	
191.85466	168	
192.85742	72	
201.93830	68	
201.95358	72	
209.94263	332	1+
210.14964	76	
212.87760	566	1+
212.89805	72	
219.85562	78	
220.90701	70	
221.88471	68	
222.87513	86	
222.90084	66	
222.95199	130	
223.95213	76	
224.95070	510	1+
224.97459	162	
226.89142	94	
226.94776	2702	1+
226.97518	152	
228.84713	72	
228.89268	258	
228.94136	1870	1+
229.02896	68	
230.83502	68	
230.88965	606	1+
232.08479	84	
232.88289	112	
234.88037	94	
237.86113	90	
238.93796	66	
240.82033	84	
240.93943	518	
240.96425	140	
241.09157	78	
241.83882	114	
241.94352	398	
241.96187	74	
242.94112	1214	1+
242.95988	194	
243.82704	204	
243.95961	74	
244.95795	1140	1+
245.83745	72	
245.94024	174	
246.39594	76	
246.86078	70	
246.90313	172	
246.95219	1580	1+
248.80388	442	1+
248.89606	406	1+
250.80447	66	
250.87239	76	
251.06720	70	
254.12695	78	
254.94606	88	
256.01971	72	
257.05391	84	
258.83576	108	
259.38042	68	
259.92834	68	
260.83301	320	1+
260.96511	72	
261.01241	88	
261.96953	80	
262.78120	84	
263.84879	74	
263.88694	74	
264.07049	70	
264.83104	70	
266.81367	228	
266.85374	104	
266.87232	90	
267.37494	108	
267.81098	138	
267.83912	82	
267.86748	70	
267.96592	84	
268.14184	72	
268.39995	72	
268.84604	138	
269.02807	80	
269.82040	80	
269.97012	380	1+
271.84876	288	
272.88051	74	
272.91515	70	
273.02255	68	
277.10788	68	
277.85634	174	
277.95885	68	
278.80666	144	
278.85190	70	
279.15340	68	
279.79382	86	
280.09830	66	
280.79140	922	1+
280.90426	74	
283.85333	268	
284.79477	74	
284.82550	406	1+
284.99374	70	
285.84477	350	
289.82545	86	
289.87775	66	
293.33955	86	
293.85907	88	
295.03919	72	
295.94106	86	
296.80443	100	
296.83279	178	1+
296.85613	68	
297.80991	238	
298.80474	1062	1+
300.80050	156	
301.79726	108	
301.85990	124	
302.24124	72	
302.79009	68	
302.85206	452	1+
302.99924	68	
303.81084	120	
303.85429	384	1+
306.90123	82	
307.81681	84	
307.84120	66	
307.89650	98	
311.14538	70	
311.83683	72	
316.95320	88	
317.40626	66	
317.81502	204	1+
318.92848	82	
319.84758	94	
320.39737	88	
320.96248	74	
321.82414	158	
322.06510	76	
322.24401	88	
322.32083	76	
322.74880	86	
322.94077	76	
323.81607	94	
324.94719	72	
326.86884	214	1+
327.30436	68	
327.82908	108	
331.85888	94	
335.39577	80	
336.93561	68	
340.93727	70	
343.83815	96	
344.91389	82	
346.23561	72	
346.90277	68	
347.22527	66	
348.76848	104	
349.16423	66	
352.76899	98	
356.83708	82	
357.71421	72	
358.80453	78	
359.98447	76	
361.82294	88	
362.39986	86	
368.83571	68	
368.99829	74	
END IONS

###FS:    #m/z: 507.84515 #charge 1+
###MS: 146
###MSMS: 149
BEGIN IONS
TITLE=Cmpd 111, +MS2(507.8452), 28.2-35.2eV, 3.2min #149
RTINSECONDS=191.349
SCANS=146,149
PEPMASS=507.84515	34686
CHARGE=1+
196.01412	102	
211.02616	92	
212.04240	92	
222.95409	94	
222.97475	106	
224.97456	174	
232.90504	106	
234.89934	106	
235.01967	94	
238.96493	90	
240.08462	94	
250.06074	104	
256.38295	102	
258.10411	124	
262.13787	104	
263.13367	106	
266.16571	142	
267.88139	106	
268.88708	108	
270.89820	92	
270.98307	92	
277.92786	88	
280.15357	90	
281.21912	124	
282.38952	150	
283.11493	100	
283.93359	90	
285.03332	92	
285.27182	92	
287.84968	128	
288.56842	94	
289.36964	94	
290.13284	98	
292.86529	382	1+
294.12336	90	
298.85833	90	
299.75503	98	
301.84845	100	
303.86863	172	
304.85902	354	1+
305.86218	254	1+
306.34639	96	
307.88884	146	
308.14020	144	
308.83944	214	1+
308.86888	350	1+
309.84081	226	1+
309.89439	96	
310.15525	244	
311.88355	510	1+
313.88380	326	1+
314.37997	90	
314.86458	174	
322.89129	494	1+
324.86258	264	
325.90068	184	
326.88480	172	
327.38032	134	
327.79444	160	
327.89556	110	
327.91214	136	
328.88091	286	1+
332.80881	100	
333.17632	230	
335.77488	96	
337.40269	106	
337.87825	188	
344.87279	108	
347.77688	106	
347.84148	328	1+
348.91695	104	
351.78592	94	
351.83992	142	
353.81173	100	
357.37792	88	
359.89153	100	
361.80910	162	
362.87231	92	
366.74013	226	
366.79644	102	
368.89427	296	1+
369.35206	90	
369.84163	108	
371.72877	258	1+
371.80477	122	
372.04130	108	
374.81493	116	
375.85888	178	
376.77443	140	
377.73322	92	
378.02723	104	
378.38856	94	
380.33027	98	
380.40252	100	
380.71928	254	
380.86985	108	
381.36569	92	
381.83422	102	
382.71249	108	
382.85779	140	
383.26474	104	
383.79716	104	
386.83839	194	1+
388.78928	154	
390.76480	110	
390.83847	304	
390.85778	132	
392.82838	300	1+
394.78265	118	
394.85232	170	
396.73878	310	1+
397.31448	92	
398.73816	176	
398.75761	94	
399.72947	316	1+
399.84805	314	1+
403.86891	232	1+
405.76355	342	
405.84948	156	
406.77982	136	
407.72174	186	
407.86399	144	
408.73453	124	
408.85161	496	
409.76726	112	
409.85142	228	
409.87259	142	
410.08022	198	
410.73439	94	
410.83557	168	
411.75605	154	1+
412.83523	218	1+
414.75747	88	
414.77538	106	
415.78107	96	
416.74968	124	
416.87797	182	
421.88070	216	
423.77420	342	1+
423.86986	98	
424.75726	106	
424.81984	106	
425.74794	310	
425.77043	104	
425.79898	122	
426.86126	278	
427.73913	434	1+
427.84897	96	
427.87192	120	
428.37623	98	
428.84610	334	1+
429.69750	112	
430.73730	102	
431.86720	398	1+
432.24254	122	
432.68804	106	
433.84823	104	
434.77239	110	
434.90253	90	
439.89449	130	
439.91245	206	1+
441.78902	94	
444.67671	96	
444.75585	108	
444.87178	1404	1+
446.78354	164	
447.71243	108	
447.80004	160	1+
448.25151	108	
449.87518	392	1+
450.69360	88	
453.90083	94	
456.81334	114	
457.90527	276	1+
462.88379	344	1+
464.87503	112	
465.72837	158	
466.88367	882	1+
467.70012	110	
467.88638	772	1+
470.72583	166	1+
478.99355	96	
485.90781	122	
486.89485	168	
END IONS

###FS:    #m/z: 340.94039 #charge 1+
###MS: 150
###MSMS: 151
BEGIN IONS
TITLE=Cmpd 112, +MS2(340.9404), 28.0-35.0eV, 3.3min #151
RTINSECONDS=195.025
SCANS=150-151
PEPMASS=340.94039	298664
CHARGE=1+
158.65847	96	
185.92402	80	
190.94982	78	
191.95765	102	
192.92673	82	
197.10241	60	
201.95403	68	
205.94747	246	1+
208.94252	72	
213.94177	558	1+
214.87890	76	
214.90935	62	
215.88606	304	1+
217.88297	66	
217.93522	72	
218.01813	74	
218.85143	70	
222.95789	72	
222.98723	90	
223.95832	72	
224.84660	82	
224.86497	86	
224.97453	90	
226.87734	66	
227.95782	60	
228.23600	94	
228.94622	98	
229.43067	72	
229.83104	68	
229.91233	68	
230.87540	68	
230.88644	72	
231.89077	138	
231.94908	500	1+
232.89324	314	1+
233.89637	266	1+
235.89112	62	
236.80182	62	
236.88908	66	
238.06780	70	
238.84611	72	
239.83146	78	
239.85979	64	
239.89194	70	
239.90718	72	
239.92240	138	
240.23296	132	
240.84791	120	
240.86483	132	
240.88195	64	
240.90902	64	
240.94106	146	
241.84253	494	1+
241.90479	60	
243.83642	194	
243.89917	192	
244.85323	68	
245.86425	106	
245.95700	92	
246.77811	68	
246.94386	82	
246.97468	68	
247.00167	92	
248.90260	62	
249.83289	64	
249.96205	156	
251.01816	60	
252.84283	72	
253.34849	90	
253.95890	92	
254.80071	72	
254.91255	94	
254.97339	68	
255.00478	100	
255.79547	60	
255.84104	72	
255.85466	62	
256.85077	180	
257.86156	108	
257.93959	92	
258.84721	932	1+
259.85188	590	1+
259.98384	68	
260.83706	280	
261.82966	296	
262.84956	310	1+
263.79906	62	
263.85495	270	1+
265.94727	66	
266.83914	62	
267.00394	72	
267.21053	70	
267.89735	64	
268.17279	82	
268.83811	132	
270.14909	112	
270.84171	76	
270.92457	68	
272.91422	72	
273.79225	64	
273.85427	276	1+
273.87759	72	
274.86016	184	1+
274.89817	120	
275.80788	114	
276.85577	660	
276.99140	140	
277.86321	436	
277.96082	64	
278.84501	354	
279.86280	358	1+
279.89666	70	
280.18660	64	
280.23580	76	
280.93527	78	
281.80636	74	
281.92628	66	
282.85885	64	
282.92447	76	
283.85064	80	
285.83332	96	
287.41810	78	
287.67842	102	
289.80449	116	
289.86307	70	
291.86530	80	
294.86516	182	
295.01837	72	
295.85756	346	1+
296.85251	228	1+
299.01514	66	
299.31295	72	
299.42322	86	
299.78490	72	
299.91861	120	
300.89797	60	
302.86674	70	
302.95191	138	
302.99753	60	
303.88484	62	
304.94967	80	
305.00966	64	
305.10817	62	
305.88139	68	
307.79545	202	
311.23429	104	
311.34934	64	
312.80453	76	
312.89601	70	
315.89405	76	
317.88831	88	
327.91124	60	
330.10947	90	
330.81272	132	
330.89305	64	
332.81948	76	
334.97779	72	
339.76638	76	
339.89930	60	
340.19621	84	
341.15720	82	
341.28373	74	
341.77384	66	
342.24640	82	
343.90918	94	
344.29631	70	
END IONS

###FS:    #m/z: 363.95644 #charge 1+
###MS: 150
###MSMS: 152
BEGIN IONS
TITLE=Cmpd 113, +MS2(363.9564), 28.0-35.0eV, 3.3min #152
RTINSECONDS=195.798
SCANS=150,152
PEPMASS=363.95644	111804
CHARGE=1+
50.05190	84	
189.86584	88	
196.89236	82	
197.88752	72	
199.85475	60	
200.94656	66	
202.91999	64	
207.87413	110	
208.87510	66	
208.96190	92	
209.94248	338	
210.87959	246	1+
212.87896	614	1+
214.10728	72	
218.33591	74	
218.87153	60	
220.98226	60	
222.95152	136	
223.07879	62	
223.52301	66	
223.95990	80	
224.85029	74	
224.88899	66	
224.94742	248	1+
225.97412	382	1+
226.05067	64	
226.94645	2218	1+
227.01398	98	
228.89273	182	
228.94228	1836	1+
229.89215	90	
229.96093	72	
230.88908	1190	1+
231.79858	62	
232.83906	62	
232.88526	234	
232.91042	74	
235.10231	68	
235.89778	76	
236.83040	70	
236.94379	82	
239.01226	62	
240.82069	234	1+
240.83793	84	
240.94061	898	
240.96115	206	
241.89127	182	1+
241.93846	1748	1+
242.93990	1164	1+
242.98879	78	
243.06743	64	
243.82961	200	1+
244.93761	214	
244.95771	1120	1+
245.94405	118	
246.90835	142	
246.95253	1042	1+
246.97730	74	
247.85374	62	
248.80414	234	
248.89999	164	
249.00289	64	
249.89724	158	
250.79981	108	
250.91744	62	
250.97365	64	
251.38224	96	
251.79488	164	1+
251.87893	80	
253.90149	312	1+
256.86093	62	
257.44184	106	
258.83274	80	
258.97106	62	
259.80391	70	
260.82618	70	
260.93297	78	
260.97098	150	1+
261.84618	88	
261.84881	76	
261.88968	74	
262.82298	88	
263.87492	72	
264.06236	72	
264.81297	220	
264.87937	220	1+
265.07726	66	
265.77947	72	
266.81312	300	1+
266.85160	80	
267.10610	78	
267.92587	70	
267.97315	190	
268.81271	140	
269.13311	70	
269.46127	72	
269.79945	62	
269.96971	114	
270.96997	108	
272.82176	84	
272.85110	118	
274.81915	90	
274.93709	70	
276.79529	66	
276.80937	70	
276.85266	60	
277.09061	116	
277.83697	206	1+
278.80216	70	
279.80396	106	
280.16813	100	
280.79320	352	
280.96616	68	
281.12036	78	
281.79336	180	
282.79487	120	
282.84610	72	
283.78755	248	1+
283.84999	276	1+
284.82139	268	1+
285.85397	292	1+
286.77114	70	
288.10524	66	
288.79978	178	1+
288.96885	74	
293.12219	90	
293.88459	62	
295.80668	190	1+
296.86831	66	
297.74935	70	
298.07798	68	
298.80245	988	1+
300.78467	76	
300.86785	80	
301.79801	180	
301.86227	140	
302.80059	130	
302.85861	68	
303.76702	62	
303.85760	144	
305.43249	78	
305.82940	72	
306.84392	80	
307.89217	96	
310.85748	82	
310.87918	68	
314.13956	110	
314.17428	72	
315.81046	376	1+
316.83517	64	
318.77035	66	
318.80776	88	
321.19765	70	
321.82140	118	
322.91858	82	
323.82845	84	
323.88616	82	
324.30562	86	
327.83144	74	
329.76599	94	
331.85686	66	
333.12853	102	
334.75104	82	
337.20178	64	
337.83993	92	
337.86935	76	
338.83384	60	
340.94583	88	
343.27146	72	
344.99417	60	
345.71045	74	
347.73619	68	
357.70061	74	
360.13183	68	
362.30645	76	
364.05439	76	
364.98560	76	
368.85694	74	
END IONS

###FS:    #m/z: 507.84483 #charge 1+
###MS: 150
###MSMS: 153
BEGIN IONS
TITLE=Cmpd 114, +MS2(507.8448), 28.2-35.2eV, 3.3min #153
RTINSECONDS=196.57
SCANS=150,153
PEPMASS=507.84483	34168
CHARGE=1+
106.93882	96	
167.46342	92	
196.01498	254	
224.97669	190	
232.89633	104	
238.10749	90	
240.07040	140	
251.79306	102	
252.90616	116	
254.80659	92	
257.81240	86	
261.88805	90	
265.38709	90	
266.35412	90	
272.86020	136	
277.15145	188	
278.83165	86	
279.39586	96	
282.92883	90	
284.91923	90	
287.84926	592	
287.95105	88	
289.88104	214	
289.90488	192	1+
290.87570	116	
290.95896	92	
291.83352	94	
291.92799	88	
293.87158	472	1+
293.99689	138	
295.91431	268	1+
295.98276	92	
296.87681	194	
297.90168	92	
303.05081	136	
303.86259	124	
305.86666	272	
307.40099	100	
307.89120	474	1+
308.14119	168	
308.84706	92	
308.86949	242	
309.84540	86	
309.88363	168	
310.15549	86	
310.86964	148	
310.97029	92	
311.11335	108	
311.88296	456	1+
314.86313	280	
315.82370	188	1+
316.15020	164	
318.83835	94	
319.96849	86	
320.87649	86	
322.49515	100	
322.83463	88	
323.34491	88	
323.87111	136	
325.86076	112	
326.88323	702	1+
327.80746	98	
328.86634	538	1+
329.89119	116	
331.00231	130	
331.77294	108	
331.79385	198	1+
333.17937	96	
333.87750	102	
337.87929	230	1+
340.79624	94	
344.36218	86	
345.76173	132	
345.77745	132	
346.85483	86	
347.77999	96	
348.78214	228	
349.78363	134	
349.79846	100	
349.91761	112	
350.50559	88	
353.80270	88	
354.83159	92	
355.89623	124	
356.88465	184	1+
357.78342	98	
359.76495	290	1+
362.03304	88	
364.30994	98	
365.76835	110	
365.78510	270	1+
367.71351	172	
367.76500	124	
369.83125	146	
370.32510	90	
370.80291	154	
370.84725	138	
371.18512	90	
371.43157	98	
372.03220	88	
372.75254	102	
375.84199	94	
376.22317	116	
377.22080	126	
379.31985	92	
379.78461	92	
379.88279	90	
380.71207	550	1+
383.77159	110	
385.77514	122	
385.84670	328	1+
386.84705	242	1+
386.96593	88	
388.84760	124	
389.19484	122	
389.84299	88	
390.83847	612	1+
390.89605	96	
392.82647	102	
394.36608	86	
394.82486	96	
398.73038	564	1+
399.84886	278	1+
400.72546	382	1+
402.86636	150	
403.77147	170	1+
403.87359	282	
404.86264	120	
405.75883	116	
405.85720	272	
407.74490	158	
408.84988	842	1+
410.07677	120	
410.84446	210	
412.71915	92	
413.74969	130	
416.72522	92	
417.70025	134	
421.74483	172	
421.76702	140	
421.78800	216	1+
421.86354	460	1+
421.88728	218	1+
422.76739	490	1+
422.86687	430	1+
423.46509	104	
425.19018	92	
425.76026	170	
426.08065	104	
426.75172	164	
426.86163	344	1+
427.74362	300	
428.73614	184	
428.84732	286	1+
428.89212	92	
429.71027	146	
430.74110	156	
430.88617	254	1+
431.86179	116	
432.24374	344	1+
432.87348	92	
433.15714	88	
433.85750	178	
434.89157	122	
439.89175	126	
441.88804	144	
444.76697	106	
444.87336	606	1+
445.75311	126	
446.87274	242	
447.85783	94	
447.88950	94	
449.78928	86	
449.87734	260	
450.70388	194	1+
450.74979	108	
450.87668	150	
452.78581	96	
452.87295	92	
457.90359	324	1+
462.88186	376	1+
465.71209	106	
467.88972	262	
468.89368	134	
485.89910	446	1+
505.33473	140	
END IONS

###FS:    #m/z: 322.92970 #charge 1+
###MS: 154
###MSMS: 155
BEGIN IONS
TITLE=Cmpd 115, +MS2(322.9297), 28.0-35.0eV, 3.4min #155
RTINSECONDS=200.233
SCANS=154-155
PEPMASS=322.92970	735872
CHARGE=1+
46.44287	52	
189.17444	80	
197.96391	66	
201.04052	180	
205.94729	60	
206.11062	34	
206.94894	68	
208.08782	34	
209.93609	74	
210.89629	60	
211.03326	80	
215.12533	82	
217.89154	72	
219.94828	64	
222.06396	78	
222.90109	46	
223.00168	60	
223.95968	116	
230.84048	118	
230.88612	100	
231.89596	84	
233.85777	54	
234.86150	74	
238.82653	44	
239.07868	218	
239.78739	54	
240.32021	72	
240.93939	2252	
241.07652	48	
241.78353	76	
241.81918	36	
241.94168	1758	
242.38594	66	
242.85747	44	
242.94165	5678	1+
243.82172	96	
243.91523	38	
243.98285	58	
244.10224	56	
244.45739	34	
244.82951	80	
244.93956	1452	1+
244.99337	90	
245.46625	44	
246.06337	66	
246.85783	66	
246.97091	36	
247.24690	42	
247.74919	36	
248.14005	34	
248.42612	88	
248.44696	38	
248.82091	58	
248.85397	62	
249.81014	62	
249.91251	50	
251.06911	60	
253.85483	36	
254.84583	84	
255.78694	48	
256.17080	72	
256.49993	34	
256.90907	130	
256.92713	94	
257.79963	160	
257.92266	68	
258.04311	68	
258.80352	56	
258.83168	168	
258.85630	70	
260.17200	62	
261.83843	66	
262.08070	66	
262.17020	74	
262.83069	60	
262.93209	58	
263.06743	58	
264.09258	36	
264.96500	48	
264.98920	94	
265.79907	74	
265.85757	50	
266.05784	40	
266.81324	76	
266.85735	68	
267.88079	38	
267.98177	94	
269.86080	58	
270.82969	42	
271.39964	44	
271.83897	70	
272.44390	62	
273.78173	42	
273.81626	68	
273.90176	58	
275.80504	74	
276.84223	62	
278.84181	84	
279.09220	1274	1+
279.17351	54	
280.78880	62	
280.91054	50	
281.05031	72	
281.79597	64	
283.06529	120	
283.27380	76	
284.05548	72	
284.29215	234	
284.86930	78	
286.87100	54	
288.04704	82	
291.80049	34	
292.80654	82	
293.84877	86	
295.91930	42	
296.99550	62	
299.15375	78	
299.78058	138	
301.04260	66	
301.81411	72	
301.87004	64	
302.81538	34	
303.74780	78	
303.91481	38	
304.37854	40	
305.18332	72	
305.75038	40	
305.89149	58	
307.18356	62	
307.79091	74	
307.80604	78	
307.89228	78	
309.88738	120	
310.88421	130	
311.02639	80	
311.86503	96	
315.84167	44	
317.92675	80	
318.49822	42	
319.86587	64	
319.93554	62	
322.25485	88	
322.30780	48	
322.91835	50	
323.25193	52	
323.94777	78	
324.28998	66	
324.88735	66	
325.88850	72	
327.07555	68	
327.88897	62	
327.90461	58	
328.30285	108	
END IONS

###FS:    #m/z: 507.84456 #charge 1+
###MS: 154
###MSMS: 156
BEGIN IONS
TITLE=Cmpd 116, +MS2(507.8446), 28.2-35.2eV, 3.4min #156
RTINSECONDS=201.005
SCANS=154,156
PEPMASS=507.84456	32480
CHARGE=1+
203.86891	98	
212.88645	138	
222.97540	94	
224.97445	90	
236.88729	94	
244.86051	94	
247.47458	92	
250.90938	114	
250.96775	92	
253.80015	106	
262.13326	300	1+
269.40087	88	
270.80242	126	
278.83175	186	
280.83040	146	
281.86905	126	
282.84213	94	
285.86217	110	
289.87766	108	
293.87282	176	
294.87265	120	
296.82461	126	
296.84937	134	
298.80086	88	
299.79732	92	
299.91599	118	
300.89322	102	
303.87005	100	
305.86208	262	
306.16024	90	
307.89338	324	
308.14068	184	
308.87306	268	
308.89153	206	
309.00497	100	
309.80001	216	1+
309.86975	148	
310.16089	98	
310.41397	110	
311.40546	92	
311.58344	102	
311.88455	592	1+
313.87855	92	
314.39225	116	
314.86370	188	
316.88439	140	
317.89297	96	
317.99042	90	
321.87530	94	
323.87074	108	
324.35696	88	
324.37894	92	
324.90670	246	1+
326.88605	418	
327.87956	378	1+
327.89892	214	
328.87538	262	1+
331.88273	126	
332.41135	90	
332.87722	216	
333.81800	118	
335.78277	94	
336.83536	158	
336.94169	90	
339.82718	104	
339.88207	128	
343.80781	254	1+
344.76093	90	
345.76755	126	
346.76658	112	
347.16263	184	1+
347.77959	162	
347.85280	204	1+
348.77619	124	
349.76037	124	
350.88634	178	
352.29136	96	
353.84873	92	
355.88713	156	
357.36830	96	
359.96582	90	
360.75971	140	
361.77834	124	
362.84918	90	
363.18581	96	
364.87974	126	
365.91950	90	
366.73153	134	
367.84974	104	
367.86484	102	
368.71038	142	
368.83415	208	1+
368.92519	154	
369.80330	88	
370.74447	98	
370.79484	184	1+
371.90652	188	
372.19774	100	
372.77732	128	
376.21786	114	
376.32973	88	
376.87886	134	
380.71807	246	1+
380.77437	108	
381.80633	120	
382.71984	252	
382.81746	116	
383.73111	130	
383.80201	226	1+
384.76299	184	
384.84745	140	
385.77810	158	
385.85877	118	
389.20202	152	
389.91692	146	
390.84055	712	1+
390.88650	92	
392.71703	200	1+
392.82305	316	1+
393.68986	92	
396.67085	100	
397.85791	92	
398.72929	414	1+
399.84557	164	
401.86377	348	1+
402.83272	104	
403.76541	92	
405.73423	120	
405.88478	100	
406.77225	102	
407.74600	292	
407.87022	206	
408.74452	178	
408.85006	536	1+
409.75859	158	1+
410.74172	196	1+
410.83847	410	1+
413.75515	92	
413.87591	120	
416.73653	88	
417.88406	88	
418.84743	112	
419.77866	92	
420.81096	200	1+
421.88487	236	
422.90258	122	
423.77496	422	
423.87358	106	
423.88997	190	1+
424.77518	190	
425.74923	120	
426.75002	124	
426.85946	558	1+
427.70970	100	
427.73349	278	
427.75604	476	1+
428.82431	100	
428.84746	564	1+
430.74232	226	1+
431.78584	92	
431.86495	264	
432.86563	126	
433.77492	90	
434.88873	118	
441.76130	88	
443.76425	310	1+
444.87229	958	1+
446.68642	114	
446.70829	384	1+
446.76700	136	
446.87743	208	
447.70948	282	1+
447.87859	98	
448.78601	96	
449.79079	106	
449.87649	128	
450.87987	114	
451.75190	108	
457.90407	252	1+
462.88024	466	1+
463.03410	100	
464.18678	96	
465.88968	104	
467.88852	302	1+
469.88901	104	
END IONS

###FS:    #m/z: 336.94511 #charge 1+
###MS: 154
###MSMS: 157
BEGIN IONS
TITLE=Cmpd 117, +MS2(336.9451), 28.0-35.0eV, 3.4min #157
RTINSECONDS=201.777
SCANS=154,157
PEPMASS=336.94511	23250
CHARGE=1+
69.64507	88	
141.87992	164	
194.88484	76	
196.88353	70	
199.11247	60	
205.96476	62	
207.97470	56	
211.94364	978	1+
212.87964	340	1+
213.08966	62	
213.93909	468	
215.88781	90	
215.93912	122	
216.89250	72	
216.92512	64	
217.39526	92	
218.88118	86	
222.95527	296	1+
223.53605	62	
224.83984	122	
226.83387	80	
226.85425	62	
228.89449	118	
229.95470	538	1+
230.88738	646	1+
231.94965	340	
232.89085	78	
233.90083	126	
233.94595	70	
235.08382	96	
235.85610	84	
236.04505	62	
236.78909	56	
236.90408	68	
237.46953	98	
237.84813	74	
238.04877	80	
238.83952	82	
238.87734	66	
238.89451	70	
238.93990	74	
240.85579	70	
240.88751	88	
241.83828	512	1+
241.94106	58	
241.98672	142	
243.84105	122	
244.97956	56	
246.85507	78	
247.96490	234	
248.89965	234	
248.98568	60	
249.18317	72	
249.95899	78	
250.46795	94	
250.88304	82	
250.98924	70	
251.87969	110	
252.97027	402	
253.08456	58	
253.88825	72	
253.96267	58	
254.96396	268	
255.78168	74	
255.80358	74	
255.83275	80	
255.94299	68	
256.07671	82	
256.57763	78	
256.85214	84	
256.87697	70	
256.91622	72	
256.95757	56	
257.23908	68	
257.83046	82	
257.86367	62	
258.69444	118	
258.80702	70	
258.84770	138	
259.85118	80	
260.85893	170	
261.38363	88	
261.82426	202	1+
262.87436	74	
263.42017	60	
263.83313	82	
263.99863	66	
266.76715	84	
266.86353	66	
267.84901	114	
268.16881	66	
268.79250	58	
268.83974	534	1+
269.06691	88	
270.84651	72	
271.84794	150	
272.87448	82	
272.98800	74	
273.90393	74	
273.97292	70	
274.42412	82	
276.85726	184	
276.95636	68	
277.82112	76	
277.86190	428	1+
278.83640	110	
279.09404	84	
279.80235	70	
279.84053	72	
279.87996	194	1+
280.84555	132	
280.92527	86	
281.46405	82	
283.03822	96	
283.41232	90	
283.80499	64	
285.84664	456	1+
285.86532	116	
285.88601	106	
286.84898	390	1+
288.06576	60	
288.85604	178	
290.89441	64	
291.85167	216	1+
292.78688	60	
292.89014	60	
293.10399	118	
293.94339	68	
294.10535	64	
294.87045	90	
295.39777	100	
296.89843	64	
297.89765	66	
297.91445	66	
298.87393	222	1+
299.87527	142	1+
300.41200	64	
301.81631	76	
301.89330	64	
307.88175	68	
308.91636	92	
312.80246	72	
321.12919	60	
321.43171	80	
321.81433	54	
321.98172	70	
322.76183	80	
323.89927	64	
324.86972	66	
328.61425	68	
328.87461	84	
330.85952	72	
330.88642	54	
331.11441	72	
331.39374	54	
331.80526	90	
332.74275	96	
333.43079	94	
333.71810	68	
337.73372	54	
338.92223	76	
339.71618	54	
339.89489	70	
340.30885	86	
340.90769	72	
END IONS

###FS:    #m/z: 322.92968 #charge 1+
###MS: 158
###MSMS: 159
BEGIN IONS
TITLE=Cmpd 118, +MS2(322.9297), 28.0-35.0eV, 3.4min #159
RTINSECONDS=205.438
SCANS=158-159
PEPMASS=322.92968	753198
CHARGE=1+
85.23997	68	
111.13151	40	
125.14853	72	
150.94826	48	
158.32000	34	
187.54675	54	
198.02783	46	
201.05079	66	
202.13679	34	
205.85864	48	
205.94694	60	
206.95263	60	
207.97668	54	
210.88888	48	
211.82985	58	
214.89481	50	
218.84426	42	
220.87981	60	
221.94148	52	
223.81863	44	
223.96009	66	
224.37367	84	
224.90027	72	
224.96066	42	
226.83015	80	
228.82109	58	
229.91295	46	
230.84486	52	
230.90055	88	
231.94623	76	
232.85052	62	
232.91059	44	
233.10346	42	
233.98073	38	
237.00984	54	
238.93732	120	
239.08075	68	
239.78195	58	
240.14883	80	
240.93962	2084	
241.30304	40	
241.94209	1940	
242.88548	68	
242.94147	5806	1+
242.98101	72	
243.09768	38	
243.22851	36	
243.56709	34	
243.77900	42	
244.26880	36	
244.45323	42	
244.77961	34	
244.81622	76	
244.91042	64	
244.93947	1298	
245.86647	66	
245.90343	38	
246.05125	34	
246.73922	36	
246.97833	64	
248.08091	34	
248.10272	34	
248.83041	58	
248.95296	46	
251.83996	70	
252.05763	50	
252.07405	52	
252.43869	34	
253.08079	78	
253.78834	60	
254.14837	50	
254.86887	114	
254.90312	38	
255.91955	72	
256.90182	64	
256.98900	80	
257.53249	48	
257.91904	68	
258.84049	58	
258.85464	58	
258.91368	38	
259.83150	50	
261.79070	74	
261.82825	282	1+
263.07962	98	
266.85197	92	
266.86682	68	
266.88145	68	
267.15218	72	
267.79881	56	
268.87278	50	
269.84253	84	
270.09663	72	
270.98550	48	
271.18138	88	
271.44234	72	
272.13846	88	
273.81424	60	
276.80932	86	
277.21020	72	
277.54120	34	
278.04666	42	
279.09052	814	1+
282.88537	68	
283.06911	92	
283.85488	156	
283.97033	54	
284.27354	54	
284.29229	236	
284.31032	84	
284.86125	116	
284.88199	72	
285.06041	52	
286.29506	82	
287.91136	80	
289.87344	56	
290.86958	66	
293.22191	64	
297.92768	66	
299.81439	70	
300.81692	54	
300.86989	72	
302.86065	68	
305.89597	76	
307.79301	84	
307.88818	60	
309.16477	96	
309.24896	68	
309.80434	42	
309.87970	82	
311.86297	78	
312.17558	72	
312.37713	104	
312.79825	70	
312.85559	38	
313.76552	72	
313.80909	60	
314.82102	82	
315.37030	68	
317.82612	62	
318.11517	54	
319.72915	80	
320.89159	90	
321.81626	72	
321.88666	74	
323.05732	66	
323.81506	84	
324.32781	72	
324.35854	52	
325.82648	66	
326.75388	80	
326.89153	92	
327.93144	48	
END IONS

###FS:    #m/z: 336.94496 #charge 1+
###MS: 158
###MSMS: 160
BEGIN IONS
TITLE=Cmpd 119, +MS2(336.9450), 28.0-35.0eV, 3.5min #160
RTINSECONDS=206.21
SCANS=158,160
PEPMASS=336.94496	25492
CHARGE=1+
185.92498	42	
198.95103	68	
199.94683	46	
202.88321	52	
208.84326	84	
211.08145	86	
211.94372	1304	1+
212.87778	446	1+
212.89625	58	
213.59194	58	
213.89707	70	
213.93905	220	1+
217.05729	42	
217.88066	160	
218.83528	84	
218.88594	64	
222.94882	50	
223.83336	68	
224.83916	74	
226.87873	60	
228.89261	120	
228.92864	82	
229.95475	656	1+
230.88781	68	
231.00501	60	
231.88908	174	
231.94740	956	1+
233.82797	64	
233.86965	112	
233.89723	64	
235.89272	142	
236.18277	40	
236.82088	50	
236.96859	78	
238.84459	104	
238.87562	70	
238.89441	82	
239.80433	72	
239.84460	78	
239.87687	72	
240.83622	156	
240.96972	48	
241.11467	92	
241.84417	374	
241.94261	50	
243.82592	82	
243.84867	72	
244.95424	52	
246.97671	52	
247.12517	50	
247.18301	64	
247.96362	360	
248.90143	48	
248.98916	158	1+
249.96110	78	
250.83329	62	
250.94705	90	
251.88483	80	
251.92790	64	
252.83504	90	
252.92853	72	
252.95001	58	
252.96972	828	
253.08747	150	
253.78642	78	
253.89989	62	
253.93735	58	
254.96577	262	1+
255.07419	46	
256.25743	58	
256.86481	64	
257.85621	144	
258.80906	68	
258.84322	186	
259.00281	64	
259.85190	496	1+
259.88692	92	
260.81216	68	
260.86664	62	
261.83247	66	
262.87058	68	
262.93260	84	
264.88791	46	
265.06112	52	
266.84529	58	
266.86534	86	
267.85518	148	
268.80696	66	
268.84097	274	
268.94972	56	
269.82779	84	
269.84149	322	1+
270.98066	128	
272.91713	68	
272.97578	84	
273.28653	40	
273.79226	70	
273.88329	56	
274.86594	58	
274.91306	56	
275.85410	70	
276.85548	714	1+
277.08123	60	
277.97148	44	
278.83173	296	1+
278.90113	54	
280.09778	78	
280.26865	66	
280.87941	106	
282.30972	50	
283.02781	58	
283.11511	68	
284.97515	64	
285.84247	44	
285.94649	48	
286.84924	194	
286.88543	74	
288.20769	58	
289.84642	94	
289.87758	60	
291.86399	130	
291.90477	68	
292.89177	118	
293.10587	126	
293.86755	68	
294.00018	110	
294.85958	72	
294.88135	198	1+
295.07093	82	
296.36757	64	
296.91516	66	
297.25150	60	
297.88901	68	
300.87580	70	
303.15543	62	
303.45673	86	
304.85961	146	
306.97505	92	
308.66220	80	
308.89268	74	
309.86516	84	
310.07659	58	
310.85749	60	
310.87702	80	
312.87889	62	
313.80717	50	
313.85678	78	
315.89817	58	
316.87247	58	
318.74831	44	
319.78384	76	
320.38816	106	
324.89605	128	
324.91854	64	
328.76567	68	
332.82118	78	
333.78309	66	
333.81195	72	
336.02998	54	
336.33863	88	
337.96623	86	
339.30878	48	
END IONS

###FS:    #m/z: 359.96066 #charge 1+
###MS: 158
###MSMS: 161
BEGIN IONS
TITLE=Cmpd 120, +MS2(359.9607), 28.0-35.0eV, 3.5min #161
RTINSECONDS=206.982
SCANS=158,161
PEPMASS=359.96066	16256
CHARGE=1+
140.09552	60	
183.92551	74	
184.05868	72	
193.93990	64	
193.96205	108	
194.93816	88	
200.07018	66	
205.95184	72	
209.94638	144	
210.93892	72	
214.87700	82	
221.88589	64	
222.95296	382	1+
224.84173	84	
224.94976	298	
224.97581	68	
226.86556	66	
226.94554	950	
226.97814	104	
227.87636	76	
227.92912	144	
227.95973	80	
228.94171	1200	1+
228.96045	86	
231.79871	62	
231.91459	78	
232.07913	98	
234.86709	72	
235.11751	70	
237.92559	104	
237.98787	82	
239.08995	70	
240.84983	64	
240.93669	782	1+
240.96165	166	
241.79004	62	
241.90176	90	
241.95849	74	
242.95996	112	
243.83106	62	
243.91415	68	
244.90243	66	
244.95653	734	
245.94754	74	
246.80628	62	
246.95145	730	
247.60004	102	
247.86121	72	
248.00031	70	
248.12593	66	
248.80112	134	
250.94687	68	
251.03187	72	
251.83443	74	
254.85374	70	
254.93190	78	
256.86138	66	
256.98137	80	
257.08354	104	
258.83394	134	
258.85955	130	
258.96393	168	1+
259.05239	68	
259.80416	58	
259.84937	72	
260.84677	62	
260.94798	180	
263.18124	70	
263.78314	66	
263.92861	62	
264.81629	142	
264.95101	88	
265.06179	58	
266.11981	80	
266.81390	262	
266.94774	58	
267.81328	144	
267.97217	372	
268.84786	290	1+
268.90719	84	
269.79384	72	
269.89674	80	
269.97246	120	
273.96261	96	
274.84744	86	
276.80531	78	
276.85526	320	1+
278.79759	124	
278.84798	186	
279.10000	70	
279.16987	58	
279.89658	86	
280.79199	394	1+
280.83407	164	
281.26216	68	
281.85390	70	
282.79227	242	1+
282.82999	116	
284.82210	58	
284.85698	66	
285.97947	74	
287.93666	72	
290.79415	72	
290.82127	100	
292.65434	70	
292.85383	66	
292.99461	74	
293.85721	68	
294.06585	68	
294.80915	66	
294.91239	74	
295.93101	86	
296.80894	218	1+
298.80424	780	1+
300.80723	102	
302.80496	70	
303.14456	80	
304.10306	60	
307.85123	76	
308.42663	94	
308.81700	64	
308.86449	68	
308.93829	106	
309.42165	86	
309.79116	66	
311.81058	62	
312.86340	66	
314.80833	68	
314.87774	68	
315.18734	84	
315.28347	60	
316.22597	68	
318.89978	72	
319.82152	90	
320.94675	78	
321.82730	138	
321.98399	80	
323.01660	68	
324.89386	104	
325.89108	80	
327.70900	70	
332.81663	96	
334.79362	64	
336.94395	188	
338.97828	60	
342.30745	70	
342.84850	72	
343.28048	80	
343.78638	72	
343.90906	96	
346.91655	64	
348.74647	60	
350.13319	66	
352.79178	72	
359.96146	86	
360.35026	72	
361.95852	96	
362.19664	82	
363.13194	82	
364.12455	88	
END IONS

###FS:    #m/z: 322.92977 #charge 1+
###MS: 162
###MSMS: 163
BEGIN IONS
TITLE=Cmpd 121, +MS2(322.9298), 28.0-35.0eV, 3.5min #163
RTINSECONDS=210.635
SCANS=162-163
PEPMASS=322.92977	686354
CHARGE=1+
76.94729	42	
77.16898	68	
110.81607	32	
193.89054	64	
193.91259	70	
195.01891	94	
197.91526	78	
199.88609	68	
200.83529	86	
201.04533	130	
205.42796	26	
205.94786	68	
206.94934	36	
207.88615	76	
207.97405	116	
215.88872	56	
215.96916	74	
217.61290	52	
220.87793	88	
221.89763	88	
221.94127	66	
221.97259	72	
225.86594	50	
226.90685	54	
227.56528	34	
227.78441	28	
227.85135	150	
227.89848	32	
228.83751	80	
229.85108	52	
230.83123	66	
230.84631	106	
230.89877	52	
235.04230	52	
235.33407	26	
236.83055	74	
236.87368	28	
237.08910	52	
238.90960	50	
238.94348	256	
239.08023	48	
239.78002	64	
239.86546	82	
239.91859	74	
239.96237	64	
240.08216	82	
240.94091	2176	
240.98499	84	
241.14887	30	
241.94298	1842	
242.94144	5412	1+
243.00173	32	
243.05509	26	
243.16503	36	
243.20775	28	
243.82032	364	1+
244.38121	28	
244.51654	38	
244.84102	80	
244.94033	1098	
245.31799	36	
245.66605	40	
246.17628	38	
246.94375	68	
246.96474	64	
246.97654	110	
247.50740	26	
248.01172	44	
249.58473	84	
249.85283	72	
249.92272	66	
249.99453	32	
250.00808	28	
253.12758	70	
253.91969	60	
254.95767	72	
256.14549	90	
256.83343	74	
256.86090	52	
258.82722	68	
258.84283	50	
259.86132	66	
260.01533	88	
261.84243	68	
261.90607	40	
261.95373	26	
262.90638	68	
263.08172	40	
263.81129	72	
264.84961	122	
264.89331	64	
265.24499	68	
265.80510	64	
265.87539	30	
266.13957	86	
266.86120	66	
267.93349	50	
270.84159	52	
272.13653	58	
272.89257	70	
273.93827	56	
275.00632	66	
275.81062	72	
276.10307	64	
278.84782	58	
279.09128	1064	1+
280.06934	70	
280.78880	62	
281.11408	90	
281.90107	116	
282.81518	78	
282.84834	30	
282.87083	54	
283.06501	68	
283.35217	78	
283.78643	84	
284.02659	76	
284.25647	36	
284.29070	436	1+
284.45106	32	
284.85526	180	1+
284.89212	68	
285.03300	64	
287.11958	58	
288.20557	68	
289.22563	76	
289.87304	38	
291.31182	30	
291.87742	82	
293.85907	38	
294.87045	72	
295.82877	58	
296.80515	62	
298.88809	44	
299.78901	86	
301.16171	106	
304.08195	58	
305.08620	60	
306.88259	208	1+
307.79705	44	
312.86778	66	
313.13281	74	
314.04801	28	
314.96294	30	
316.86837	56	
321.12496	72	
322.74848	30	
324.17334	40	
324.76136	82	
324.89255	192	
325.02250	54	
325.21540	70	
325.31490	58	
325.81569	60	
326.20122	56	
327.89770	34	
END IONS

###FS:    #m/z: 340.94010 #charge 1+
###MS: 162
###MSMS: 164
BEGIN IONS
TITLE=Cmpd 122, +MS2(340.9401), 28.0-35.0eV, 3.5min #164
RTINSECONDS=211.408
SCANS=162,164
PEPMASS=340.94010	293220
CHARGE=1+
76.76099	74	
163.45307	68	
165.43719	92	
187.13498	68	
190.94721	88	
191.95288	92	
192.88784	76	
205.94333	98	
205.97128	84	
208.98177	62	
210.93606	74	
211.40833	84	
212.87105	78	
212.89268	92	
213.93992	472	1+
215.88522	140	
216.89090	100	
222.85904	60	
223.95646	72	
224.83930	92	
224.98096	72	
225.87438	84	
225.88805	90	
226.11894	86	
227.42636	94	
229.90890	64	
229.93845	64	
230.88700	378	1+
230.96340	66	
231.94825	532	1+
233.90134	132	
233.91660	66	
233.94861	94	
235.89049	72	
235.91302	68	
236.89099	162	
238.86065	86	
238.88471	76	
238.90261	82	
239.03337	78	
239.78764	60	
239.82525	72	
239.88994	82	
241.84515	440	
242.83566	74	
242.94463	68	
243.83257	194	
244.84973	96	
245.82758	72	
246.97729	64	
247.86515	102	
248.89258	74	
248.94098	62	
248.96806	74	
249.01080	64	
249.09609	64	
249.87803	70	
249.96313	122	
249.98289	66	
250.82759	62	
250.99837	68	
252.10531	62	
254.94212	86	
254.96517	176	
255.96284	210	1+
256.26153	66	
256.86340	58	
256.89870	76	
257.47933	88	
257.85335	108	
258.84570	612	1+
259.95636	70	
260.85098	442	1+
261.04215	78	
261.81251	70	
261.82975	198	1+
263.93642	66	
265.80721	84	
265.86021	76	
266.15558	74	
266.53654	90	
266.85485	100	
267.84487	62	
267.98610	72	
268.84200	276	
269.38271	76	
269.94925	72	
270.35104	62	
270.83494	202	
270.93269	60	
271.79644	66	
272.63907	68	
272.85171	142	
272.94154	66	
272.98605	80	
274.85723	80	
274.87052	88	
274.90197	164	
275.84096	106	
275.85550	1084	1+
275.88270	82	
276.85819	960	1+
276.87881	70	
277.20582	68	
277.96776	138	
278.84731	648	1+
278.89324	62	
279.90074	106	
280.10430	60	
280.79929	72	
281.86283	106	
281.88516	68	
282.11965	60	
283.78485	64	
283.86117	78	
285.98128	100	
286.83565	68	
287.20350	76	
287.89110	70	
287.92824	80	
290.02604	72	
292.88152	76	
293.85315	100	
294.86565	132	
294.88718	80	
295.96584	62	
296.91490	100	
297.90596	64	
297.97254	72	
298.30455	78	
298.90279	70	
298.96293	62	
299.06437	64	
299.26176	72	
299.30862	72	
301.86117	60	
303.73074	76	
306.63295	92	
307.99364	68	
310.42292	68	
314.98025	76	
315.80888	96	
319.93335	88	
321.05457	60	
324.47387	76	
325.82678	74	
326.21489	78	
327.02050	68	
328.00266	66	
328.87955	82	
337.20163	68	
337.62552	102	
338.16052	78	
338.19279	66	
339.26784	92	
339.79059	94	
341.62412	94	
342.97387	92	
343.24663	66	
343.69950	60	
END IONS

###FS:    #m/z: 363.95586 #charge 1+
###MS: 162
###MSMS: 165
BEGIN IONS
TITLE=Cmpd 123, +MS2(363.9559), 28.0-35.0eV, 3.6min #165
RTINSECONDS=212.179
SCANS=162,165
PEPMASS=363.95586	104282
CHARGE=1+
70.03706	84	
72.40591	82	
178.95040	72	
189.86596	72	
189.87791	78	
191.85588	194	
192.61849	66	
196.88016	72	
197.88601	84	
199.87912	66	
206.95296	206	1+
207.01061	70	
209.94599	224	
210.88374	136	
212.88114	536	1+
219.88623	68	
222.95301	290	1+
223.82950	76	
224.94898	188	
225.95818	116	
226.94733	2058	1+
226.97024	234	
227.54656	72	
228.89459	242	
228.94201	2362	1+
230.88731	906	1+
232.89199	74	
233.88627	74	
234.33307	106	
235.12391	96	
237.92562	76	
240.83299	158	
240.94153	440	
241.93862	1558	1+
242.81284	86	
242.94011	1096	1+
243.82660	188	
243.89370	66	
244.85704	74	
244.95605	1230	1+
244.98125	96	
245.44872	94	
245.83168	92	
245.94461	132	
246.80761	158	
246.90619	136	
246.95463	1058	1+
247.87663	112	
247.90366	72	
248.06420	84	
248.80512	226	
248.89983	456	1+
249.80338	232	
250.39234	74	
250.89475	130	
251.06904	66	
251.10202	84	
252.50874	84	
252.81343	72	
253.83548	84	
253.90410	120	
258.83380	66	
258.85370	132	
259.84487	136	
259.87697	70	
260.83171	402	1+
261.85492	72	
263.89056	84	
264.40589	94	
265.05309	82	
265.08506	80	
265.81151	432	1+
265.84622	72	
266.16584	78	
266.81349	368	1+
267.79004	202	1+
267.97359	292	
268.07617	74	
268.81761	136	
268.97788	136	
269.84454	76	
269.97050	202	
270.95324	80	
271.84070	72	
272.56415	74	
273.96473	82	
274.81251	182	
275.90792	66	
276.85563	190	
276.87309	102	
276.99119	78	
277.85858	72	
278.79738	124	
279.09937	86	
279.80764	104	
279.85505	82	
280.11742	136	
280.79426	426	1+
280.86350	72	
281.85880	154	
281.88453	108	
282.79025	132	
282.86880	88	
283.79205	76	
283.83019	68	
283.98522	116	
284.82354	296	1+
284.88465	68	
285.11805	76	
285.79456	86	
285.84971	76	
286.84401	118	
287.43878	78	
288.83982	68	
290.33765	80	
290.93876	84	
292.42947	98	
293.81961	72	
294.12465	84	
294.89525	112	
295.85385	74	
296.80779	156	
296.85292	66	
296.92772	92	
297.37449	90	
297.80523	140	
298.80771	238	
299.12601	78	
299.80015	678	1+
299.89945	74	
302.80394	120	
303.53627	66	
303.80670	114	
303.85672	300	
303.88069	66	
303.94878	96	
304.94310	80	
306.88237	72	
306.98588	66	
307.13840	76	
308.91641	94	
309.82594	78	
310.39649	80	
316.80417	138	
317.86976	90	
318.12425	66	
318.96136	74	
319.89373	78	
321.81675	222	1+
322.92560	196	
323.81135	74	
327.87779	114	
330.80837	74	
331.80730	72	
331.86552	74	
332.15641	94	
332.96004	98	
334.75952	74	
336.94476	82	
338.17412	78	
343.15566	72	
345.19895	116	
349.74242	70	
351.06392	98	
351.85169	64	
356.13455	70	
356.35717	100	
363.27021	74	
365.83721	74	
END IONS

###FS:    #m/z: 340.94018 #charge 1+
###MS: 166
###MSMS: 167
BEGIN IONS
TITLE=Cmpd 124, +MS2(340.9402), 28.0-35.0eV, 3.6min #167
RTINSECONDS=215.847
SCANS=166-167
PEPMASS=340.94018	300626
CHARGE=1+
92.31943	98	
166.44954	70	
191.93576	94	
192.92625	166	
196.08854	80	
197.86696	74	
202.86405	70	
204.87899	88	
205.97484	66	
208.88235	80	
212.87731	158	
213.87907	88	
213.93894	542	1+
215.88629	142	
215.93529	134	
217.88079	122	
220.87455	76	
221.89284	140	
222.95782	70	
223.84075	74	
224.75447	66	
224.83731	86	
227.83588	70	
227.91729	76	
228.84418	128	
228.89174	82	
228.93429	76	
230.55713	106	
230.84809	96	
231.88416	122	
231.95152	352	
232.84288	68	
232.87291	84	
232.88974	80	
233.37918	70	
233.87091	74	
233.89559	176	
234.84663	96	
234.90107	74	
235.94896	88	
239.90536	74	
240.55415	82	
240.79816	68	
240.83769	554	1+
241.84061	560	1+
241.89095	70	
242.94078	70	
243.79507	68	
243.83076	136	
243.92566	86	
244.82762	102	
246.97467	136	
248.93712	96	
249.12319	74	
249.87188	78	
249.95998	262	
251.80582	92	
251.87712	74	
254.91656	72	
254.96646	170	
255.83648	196	1+
255.95286	72	
255.98578	92	
256.86838	122	
257.85860	94	
257.93658	72	
257.96055	72	
258.84824	282	
258.90189	74	
259.43186	72	
259.82376	68	
259.85273	158	
259.96100	122	
260.83825	120	
260.85955	130	
261.83822	68	
261.85913	212	
261.88403	74	
262.84851	104	
262.92292	168	
263.88294	188	
264.81830	80	
266.85889	148	
267.86520	72	
268.11047	70	
268.83640	104	
269.84221	82	
270.83358	240	
271.83401	114	
272.84425	68	
272.91709	68	
274.87712	234	
274.89852	72	
275.62165	74	
275.94988	82	
276.85284	360	
276.86880	116	
277.86393	336	
277.92509	74	
278.84487	692	1+
278.97284	74	
279.88418	90	
279.93171	80	
280.17590	92	
280.88562	66	
280.93680	148	
281.43360	72	
281.85494	66	
281.89430	154	
281.93418	74	
282.14438	76	
282.87276	66	
283.02192	114	
283.85258	68	
285.86092	86	
286.13903	70	
289.33214	80	
289.91113	74	
291.79585	70	
291.86097	70	
292.91083	84	
294.85040	122	
294.87314	138	
294.90211	76	
294.92333	88	
296.18551	90	
296.87045	72	
297.22399	70	
297.92953	104	
299.87271	130	
300.85574	86	
300.87297	136	
300.93823	88	
301.86279	82	
302.17078	84	
302.88176	76	
304.98825	66	
305.92397	84	
307.80836	72	
310.77291	70	
318.93070	78	
322.42467	80	
323.06881	70	
323.82617	66	
323.84830	88	
324.89208	70	
326.17935	80	
328.22258	72	
329.87304	74	
330.82375	72	
337.25335	66	
341.10702	68	
343.43528	72	
343.90905	72	
346.10749	86	
END IONS

###FS:    #m/z: 363.95570 #charge 1+
###MS: 166
###MSMS: 168
BEGIN IONS
TITLE=Cmpd 125, +MS2(363.9557), 28.0-35.0eV, 3.6min #168
RTINSECONDS=216.619
SCANS=166,168
PEPMASS=363.95570	113606
CHARGE=1+
88.14382	94	
181.67245	70	
187.87967	82	
188.88745	72	
189.86123	102	
191.85704	196	
204.88547	88	
209.94339	238	1+
212.84619	72	
212.87736	522	1+
214.88595	74	
222.95079	70	
224.95179	176	
224.97236	148	
225.94777	88	
226.94578	2510	1+
226.97426	268	
228.80027	76	
228.83666	72	
228.89187	124	
228.94171	1848	1+
230.09116	68	
230.88756	822	1+
230.90820	150	
231.91823	78	
232.14283	76	
232.88192	274	
234.88073	74	
235.53750	86	
235.82791	84	
236.91717	112	
237.89904	104	
238.05649	70	
240.94201	402	
240.96165	270	
241.94165	402	
242.82023	82	
242.88337	66	
242.90068	66	
242.94017	1340	1+
243.82173	120	
244.93978	188	
244.95611	1374	1+
246.95284	1124	1+
247.82235	68	
248.80395	266	
248.90693	128	
248.94653	66	
249.80629	132	
249.87574	72	
249.95638	86	
250.79751	112	
250.97152	134	
251.79806	134	
251.91377	66	
252.11284	80	
252.13618	68	
252.96772	86	
253.84127	72	
253.90006	90	
254.45990	96	
255.23022	70	
257.40873	78	
258.83086	82	
258.84970	172	
259.17865	76	
259.89287	98	
260.83309	260	1+
261.15125	74	
262.14852	78	
262.82892	78	
263.88876	70	
264.82357	78	
265.82140	82	
265.92731	106	
266.81347	356	1+
267.10000	68	
267.77908	70	
267.97601	112	
268.10458	70	
268.79847	96	
269.91703	74	
269.97037	344	
271.85774	180	
274.78999	98	
274.86812	66	
275.81658	68	
276.36620	86	
276.85966	70	
277.37379	102	
277.85627	78	
278.79660	70	
278.84639	202	1+
278.86852	66	
279.06084	112	
279.79215	608	1+
279.87619	100	
282.06625	68	
282.79080	170	
283.06917	120	
283.10627	70	
283.42699	72	
283.79209	132	
283.83012	92	
283.85142	134	
284.29154	74	
284.82139	254	1+
284.86045	82	
285.78927	136	
285.84225	138	
285.95432	70	
286.81885	76	
290.11181	70	
290.36284	102	
290.82738	66	
291.81250	66	
296.80565	300	
296.87056	70	
297.81325	126	
298.80430	918	1+
299.82943	94	
299.87147	124	
300.80048	240	
301.81141	224	
301.85723	102	
302.33305	68	
302.79818	120	
303.08050	74	
303.85404	122	
305.84717	138	
306.93213	82	
310.39001	82	
310.89455	76	
312.86134	80	
315.38121	74	
315.48149	70	
315.75916	70	
316.81242	140	
317.81289	66	
317.89832	98	
318.14390	74	
318.93415	132	
320.82106	110	
320.93349	68	
321.81396	74	
321.88459	92	
322.88089	86	
323.23859	66	
323.85461	92	
323.99189	78	
324.97609	78	
327.07135	68	
328.37605	86	
331.65734	80	
333.80977	90	
333.94677	84	
334.93300	68	
337.42475	88	
340.94063	184	
342.78349	80	
347.62637	72	
347.97631	68	
360.36231	70	
367.80340	86	
END IONS

###FS:    #m/z: 507.84410 #charge 1+
###MS: 166
###MSMS: 169
BEGIN IONS
TITLE=Cmpd 126, +MS2(507.8441), 28.2-35.2eV, 3.7min #169
RTINSECONDS=217.39
SCANS=166,169
PEPMASS=507.84410	32644
CHARGE=1+
58.98518	104	
145.04655	106	
214.89870	90	
224.97130	170	
232.12950	102	
232.89566	92	
234.88067	94	
235.14110	122	
236.89139	180	
245.10823	88	
251.88271	92	
254.12299	100	
261.39386	132	
263.13738	86	
268.80103	106	
276.90319	94	
278.96283	132	
280.93515	98	
283.09621	88	
289.87759	160	
290.38795	96	
290.87249	86	
292.02641	86	
293.87293	290	
294.87741	192	
298.80156	296	1+
299.85915	174	
300.34837	100	
303.31998	100	
303.86033	152	
305.86317	298	
307.79630	166	
307.88577	488	1+
308.14201	162	
308.88802	340	1+
310.15715	534	1+
311.81090	94	
311.88329	284	
312.88507	158	
313.87815	92	
314.86721	274	1+
316.88113	112	
317.88974	116	
318.93152	88	
319.03120	88	
322.34754	154	
323.87749	148	
325.40585	86	
325.89930	208	
326.88711	976	1+
327.84277	98	
328.40274	88	
328.87721	272	
330.82437	200	1+
331.88311	132	
332.87980	148	
333.17759	130	
334.80494	184	1+
335.90194	136	
336.39058	90	
337.88133	282	1+
338.01628	90	
340.76707	92	
340.86019	144	
340.88614	230	
340.90506	98	
341.97906	112	
342.79096	252	1+
342.92911	100	
347.77082	248	
347.79333	90	
349.75456	250	1+
351.88506	140	
352.88582	144	
353.90197	136	
355.89588	192	
356.37567	92	
358.37866	102	
358.77816	88	
358.98356	90	
362.38962	106	
362.80290	96	
365.94062	176	
366.73462	238	1+
367.71075	100	
367.76451	94	
368.00369	126	
368.83144	130	
369.83881	88	
370.05807	106	
370.79854	110	
371.80561	104	
373.88556	118	
375.85632	140	
376.22224	150	
378.79689	108	
379.39949	98	
379.74284	86	
380.71083	286	1+
381.84022	188	
383.02168	90	
383.78245	96	
384.85057	132	
385.85098	116	
387.84603	90	
390.73550	104	
390.83496	162	
391.75219	226	1+
391.82905	86	
392.82387	146	
393.77831	106	
394.78089	94	
398.73326	150	
398.76259	86	
398.85569	98	
399.73206	130	
399.84483	150	
400.72832	194	
403.75296	88	
403.87970	182	
405.75378	114	
406.78256	170	1+
407.74854	394	1+
407.86461	234	
408.84896	408	
409.34774	100	
409.72414	266	1+
409.85220	208	
410.83829	364	
411.08472	96	
411.86276	252	1+
413.72044	162	1+
414.85455	90	
420.73003	88	
421.77935	264	1+
421.88795	170	
423.74704	132	
423.77745	174	
423.86149	186	
423.88438	128	
424.77594	150	
425.75318	306	
425.82915	88	
425.89040	182	1+
426.75254	210	
426.85981	300	1+
427.75100	174	
428.73302	86	
428.75742	90	
428.82608	92	
428.84976	718	1+
428.98610	92	
429.69593	142	
429.75198	128	
429.82715	130	
430.88149	92	
432.24274	150	
433.87065	116	
435.88565	132	
441.76825	106	
441.96674	96	
443.80945	86	
444.77887	130	
444.87577	418	
445.87249	468	1+
446.21830	100	
446.74480	106	
446.78323	210	1+
447.70599	110	
449.87925	312	1+
451.75557	280	1+
452.79459	90	
457.89240	248	1+
462.88388	302	1+
465.91080	106	
467.89393	100	
468.88277	112	
480.91633	102	
485.89814	378	1+
487.79974	122	
END IONS

###FS:    #m/z: 340.94009 #charge 1+
###MS: 170
###MSMS: 171
BEGIN IONS
TITLE=Cmpd 127, +MS2(340.9401), 28.0-35.0eV, 3.7min #171
RTINSECONDS=221.06
SCANS=170-171
PEPMASS=340.94009	312720
CHARGE=1+
100.06278	72	
190.94750	274	
192.92893	154	
193.05168	62	
194.91774	122	
197.08901	102	
202.90586	68	
202.99350	82	
207.98019	66	
210.93728	68	
212.88160	210	1+
213.93962	308	
214.94094	158	
215.88536	112	
215.93738	204	
217.88163	134	
217.96596	72	
218.88221	88	
219.83713	84	
221.14065	66	
226.86724	80	
226.89378	120	
227.83053	72	
228.84487	90	
229.89390	70	
230.86116	72	
230.88734	72	
231.94932	332	
232.82985	64	
233.89838	66	
233.94945	182	
234.12266	74	
234.84259	66	
235.89850	338	1+
235.98593	86	
238.85318	66	
239.84804	146	
240.43618	86	
240.83752	1034	1+
240.84758	80	
240.97018	66	
241.22713	68	
241.84310	798	1+
241.89113	84	
241.90445	80	
244.42233	94	
244.82951	76	
244.90047	92	
244.95436	76	
245.83358	66	
245.94729	70	
246.94760	72	
246.97268	148	
248.85558	68	
249.88739	70	
250.83570	66	
250.99917	70	
251.86163	74	
251.88292	66	
252.97360	64	
253.38183	80	
253.90652	110	
254.86650	150	
254.90464	86	
254.94870	64	
254.96804	364	1+
255.07518	88	
256.26129	78	
256.85127	238	1+
256.96351	120	
257.99095	82	
258.84575	816	1+
258.87550	86	
258.94998	106	
260.83701	210	
261.83574	142	
263.84689	70	
263.88480	68	
264.86309	134	
264.99710	68	
265.87133	68	
266.84936	66	
266.88972	62	
267.86064	78	
268.15058	64	
268.84052	404	1+
271.34903	74	
271.92527	66	
272.43827	68	
272.91091	68	
272.97210	62	
273.83883	64	
275.84676	402	1+
275.86608	68	
276.88018	80	
277.86605	172	
277.94636	80	
277.96274	76	
278.84520	540	1+
278.86141	304	
278.92362	74	
279.81605	72	
279.83706	70	
279.93972	86	
280.86532	70	
281.22289	70	
281.26246	96	
281.85896	254	1+
282.91638	64	
284.57748	70	
286.96677	68	
292.84668	168	
292.87267	114	
293.84244	98	
294.86640	130	
295.86771	98	
295.90711	76	
296.03337	70	
296.15791	150	
296.85450	100	
296.90352	118	
296.94036	80	
297.79361	64	
298.27475	76	
298.81812	68	
299.87297	248	
300.87841	144	
300.98307	76	
301.85805	72	
302.17681	76	
302.88495	90	
303.16637	74	
304.18698	70	
305.76267	66	
306.90837	62	
308.89627	114	
310.80802	72	
312.92173	62	
314.85375	74	
314.87995	66	
316.45310	70	
318.88030	76	
319.18930	62	
319.90271	66	
320.61708	80	
320.83211	68	
321.02369	68	
321.87150	76	
324.40969	94	
325.74678	76	
327.03339	66	
328.18949	74	
329.86426	62	
330.87100	64	
330.88627	70	
338.33884	64	
340.86179	70	
340.91139	84	
343.87928	106	
344.25096	68	
345.04174	62	
END IONS

###FS:    #m/z: 363.95605 #charge 1+
###MS: 170
###MSMS: 172
BEGIN IONS
TITLE=Cmpd 128, +MS2(363.9560), 28.0-35.0eV, 3.7min #172
RTINSECONDS=221.832
SCANS=170,172
PEPMASS=363.95605	116572
CHARGE=1+
187.86886	112	
187.93698	72	
189.86085	252	
191.85651	192	
191.93772	70	
196.88348	170	
199.13853	76	
199.87732	80	
205.95016	80	
209.94316	286	
210.94535	164	
212.87817	470	1+
215.88439	68	
217.10936	88	
219.05153	80	
221.95035	84	
222.95185	250	
223.88266	80	
223.97737	134	
224.94862	184	
226.88672	106	
226.94625	2172	1+
226.97091	200	
227.08395	68	
227.88033	78	
228.85240	78	
228.89347	468	1+
228.94042	2030	1+
230.88910	856	1+
232.53411	86	
232.88677	222	1+
233.07554	78	
234.87843	72	
235.89577	74	
236.04488	82	
238.85876	70	
240.82875	78	
240.84190	72	
240.94040	480	
240.97528	68	
241.82344	76	
241.94007	396	
242.46612	74	
242.94111	1094	
243.82079	206	
244.81878	138	
244.95692	1322	1+
245.37165	78	
246.80401	136	
246.88002	88	
246.89936	104	
246.95308	1080	
248.80278	206	
248.89898	526	
250.80201	80	
250.89580	134	
250.96663	130	
251.00267	78	
251.88692	84	
252.07982	88	
252.88875	76	
253.15886	80	
253.90798	74	
254.17434	76	
255.40100	80	
256.16696	70	
258.84100	292	1+
260.81003	72	
260.82896	110	
261.83230	116	
262.13243	70	
263.86876	72	
264.33785	76	
264.83661	220	1+
264.96530	76	
265.08439	114	
266.81505	466	1+
267.96720	150	
269.93925	70	
269.97078	378	
270.82552	86	
272.15675	80	
273.05903	140	
275.41482	92	
276.80805	146	
276.85489	118	
277.08334	70	
277.39225	84	
277.82208	72	
277.85632	82	
278.20857	72	
278.41564	82	
278.51366	80	
278.79961	88	
278.84348	238	1+
279.79631	68	
279.86639	206	1+
279.89246	74	
279.92579	78	
280.79360	662	1+
281.89294	78	
282.12180	72	
282.78214	84	
282.98026	86	
283.07150	76	
283.78753	90	
283.84769	136	
284.82264	78	
284.85873	78	
285.84596	256	
286.60685	108	
286.80906	82	
286.87705	92	
287.82844	74	
288.79780	76	
289.86507	74	
290.84216	74	
291.82716	72	
295.99124	72	
296.39249	96	
296.81054	190	
296.86243	78	
297.80707	110	
298.80304	764	
299.79939	796	1+
299.83134	88	
301.16096	72	
301.81816	72	
301.86174	182	
302.80449	72	
302.85378	238	1+
303.88059	78	
304.29807	70	
306.80939	72	
307.35175	92	
310.15460	70	
310.89440	72	
311.86601	142	
312.95474	90	
313.42174	76	
314.81133	168	1+
317.81248	94	
319.20914	84	
319.79939	78	
319.87837	106	
320.81523	274	1+
320.95901	116	
321.42189	106	
321.82046	184	1+
321.85555	84	
323.84380	70	
324.20202	96	
326.87585	94	
327.00927	78	
329.88651	98	
330.87541	82	
331.86698	122	
334.29254	96	
335.90174	84	
339.75432	68	
340.94128	72	
344.40567	74	
345.85159	104	
349.76575	68	
349.82945	82	
350.79229	122	
357.05272	84	
360.17793	78	
END IONS

###FS:    #m/z: 507.84446 #charge 1+
###MS: 170
###MSMS: 173
BEGIN IONS
TITLE=Cmpd 129, +MS2(507.8445), 28.2-35.2eV, 3.7min #173
RTINSECONDS=222.604
SCANS=170,173
PEPMASS=507.84446	33256
CHARGE=1+
211.87621	90	
224.12182	90	
224.97484	148	
232.01547	88	
232.89672	152	
235.14210	128	
256.91631	142	
256.95660	146	
261.93266	136	
263.15911	106	
266.16609	90	
277.42277	92	
277.92232	166	1+
281.46830	94	
282.39400	108	
282.89164	88	
283.89406	92	
284.12076	142	
287.84626	172	
287.91167	98	
289.87972	182	
290.12941	112	
290.87450	146	
291.86191	122	
293.87014	350	1+
297.81920	92	
300.85237	130	
303.85016	110	
303.86427	152	
304.41164	94	
305.33788	98	
305.86208	198	
308.14084	152	
308.87689	236	
309.87113	128	
310.15901	116	
310.83195	104	
311.88573	316	
312.85257	112	
312.88739	206	
313.88797	112	
314.87497	230	
315.86271	118	
319.88580	92	
321.87797	130	
323.87080	108	
324.89722	106	
325.39899	166	
325.90049	142	
326.24001	116	
326.88133	416	
327.02930	88	
327.79125	90	
327.88950	300	1+
328.10056	94	
328.38634	146	
328.87998	118	
330.83035	90	
333.17532	146	
333.86650	150	
335.40024	112	
335.88839	174	
336.94772	148	
337.00831	92	
337.82219	92	
337.86710	98	
339.03068	100	
340.32743	90	
341.85405	240	1+
342.80539	92	
342.83104	216	1+
343.75668	88	
344.71025	100	
345.36087	90	
345.77878	132	
345.90456	88	
347.76980	130	
348.77612	88	
349.84125	136	
350.75950	142	
358.77869	106	
361.91397	98	
364.72324	100	
366.78790	102	
367.70550	118	
367.76841	170	1+
368.35939	90	
368.74043	90	
369.83587	90	
370.80785	182	
373.74524	106	
380.71613	398	
380.85911	210	
381.72920	142	
381.83754	156	
382.90192	100	
384.82870	130	
385.77413	222	
385.85304	96	
387.72661	88	
387.85834	132	
388.78404	102	
388.85466	112	
390.74571	108	
390.83729	530	1+
392.82268	140	
396.74747	140	
396.86940	92	
398.72634	300	
399.72900	142	
399.84989	98	
401.72684	112	
403.74504	94	
403.87277	258	1+
405.76679	130	
405.84173	122	
406.79212	136	
407.74035	180	
407.76680	188	
407.86880	368	
408.06586	160	
408.84841	202	
408.86447	248	
409.86818	360	1+
410.84168	130	
411.81720	206	1+
413.76605	102	
415.78300	92	
416.71003	120	
416.87044	114	
417.87534	144	
421.79856	90	
421.88316	166	
422.86738	132	
423.77628	110	
424.75512	90	
424.85482	112	
425.75961	212	
426.13237	94	
426.76334	114	
426.85698	404	1+
427.74054	384	1+
428.77771	112	
428.84402	396	1+
429.84536	268	1+
431.70442	166	1+
431.86285	132	
432.24198	128	
433.86387	114	
439.70057	90	
439.89001	134	
440.90438	94	
444.87361	736	1+
445.73730	134	
446.70973	310	1+
447.87805	98	
449.77950	112	
449.88082	164	
450.74631	104	
451.88068	148	
462.89066	92	
463.87506	138	
465.71928	94	
467.88960	406	1+
468.77318	134	
471.83723	94	
485.90691	286	
513.25277	102	
END IONS

###FS:    #m/z: 322.92953 #charge 1+
###MS: 174
###MSMS: 175
BEGIN IONS
TITLE=Cmpd 130, +MS2(322.9295), 28.0-35.0eV, 3.8min #175
RTINSECONDS=226.272
SCANS=174-175
PEPMASS=322.92953	703436
CHARGE=1+
49.11101	100	
101.36402	76	
143.50490	58	
164.51596	36	
195.98012	98	
199.97977	40	
201.03393	42	
201.04664	48	
205.94858	68	
205.97134	50	
206.09335	54	
206.95068	42	
208.94447	76	
208.98887	60	
210.89805	72	
211.97126	70	
213.90607	64	
214.88439	70	
220.87445	90	
222.94321	64	
222.97258	90	
225.07134	26	
227.95068	64	
228.17626	30	
228.83219	46	
228.93045	80	
230.83149	66	
233.39437	54	
233.90084	64	
236.89555	66	
238.83214	54	
238.94007	178	
239.07998	72	
239.11313	36	
239.79519	60	
239.90529	52	
240.91079	42	
240.94074	2642	
241.55680	34	
241.82279	48	
241.94126	2096	
242.12425	78	
242.81637	62	
242.89224	58	
242.91908	98	
242.94185	6100	1+
243.64932	36	
243.70261	32	
243.82941	116	
244.26682	36	
244.93784	1278	
245.83282	92	
245.86220	40	
246.24462	28	
246.97275	112	
247.78103	26	
248.31620	26	
248.85187	76	
250.12461	72	
250.89388	98	
250.94611	58	
250.97122	26	
251.85947	24	
252.93051	34	
254.82059	40	
254.91726	60	
255.94874	58	
256.89846	62	
258.83192	82	
258.84639	132	
258.97495	60	
259.94815	70	
260.82260	238	1+
260.95087	84	
261.93750	62	
263.12137	50	
263.19607	28	
263.82817	126	
264.84920	80	
266.84756	54	
266.87329	78	
268.09279	62	
268.78870	68	
269.94539	68	
270.83349	76	
271.92395	80	
271.94012	30	
272.81572	64	
273.14847	88	
273.79426	56	
274.48256	34	
275.98877	50	
276.79711	74	
276.88521	46	
278.97476	60	
279.09181	992	1+
279.31170	36	
279.61423	24	
279.90690	58	
280.12368	24	
280.83462	62	
281.98976	38	
282.12226	24	
282.86681	74	
282.88524	64	
283.07326	56	
283.24095	26	
283.37295	74	
283.67296	34	
283.78650	66	
284.12166	56	
284.29165	366	1+
284.85892	84	
286.30320	68	
286.80205	56	
289.87948	54	
290.78384	68	
291.80652	68	
294.02563	68	
294.85964	46	
295.83308	64	
297.03796	56	
298.86065	66	
298.87541	46	
299.79108	58	
300.96977	42	
301.29182	70	
302.58714	82	
302.93933	50	
303.04606	72	
304.07572	68	
304.87758	62	
305.52218	40	
307.75260	54	
307.88820	84	
308.74370	72	
308.94927	68	
309.80347	90	
310.19676	24	
311.13478	56	
311.29333	34	
314.87070	50	
316.54494	36	
317.00829	78	
320.21030	40	
320.89801	48	
320.94449	50	
321.91118	44	
322.77834	26	
323.65815	70	
323.88169	60	
325.89743	74	
326.62272	102	
328.11621	40	
END IONS

###FS:    #m/z: 507.84407 #charge 1+
###MS: 174
###MSMS: 176
BEGIN IONS
TITLE=Cmpd 131, +MS2(507.8441), 28.2-35.2eV, 3.8min #176
RTINSECONDS=227.044
SCANS=174,176
PEPMASS=507.84407	30946
CHARGE=1+
112.51165	90	
191.86687	132	
223.94908	128	
224.97523	116	
238.94285	128	
239.84245	86	
244.12502	104	
248.84045	92	
248.92176	86	
250.96793	88	
252.06628	98	
256.69764	90	
261.38147	94	
263.13811	294	1+
269.95984	98	
273.94862	98	
275.10413	100	
278.43585	112	
278.85000	92	
278.90311	90	
283.79907	140	
285.85275	92	
286.88548	108	
287.10579	86	
287.85196	168	
291.86236	352	1+
291.87666	86	
294.94496	160	
296.85730	154	
296.86379	370	1+
297.86576	246	1+
302.39258	90	
303.86959	242	
304.88539	86	
305.86477	120	
306.79484	94	
307.88941	520	1+
308.04346	132	
308.14289	160	
308.87054	192	
309.87805	86	
310.16758	126	
310.94854	106	
311.16176	154	
311.87991	140	
311.93605	86	
312.86666	148	
314.86805	170	
315.76090	90	
318.39991	88	
319.79106	148	1+
320.91601	98	
321.07656	96	
322.84312	106	
323.86820	152	
324.92695	90	
325.89897	174	
326.88230	778	
327.81994	146	
327.90213	136	
328.86897	100	
328.89846	110	
329.89111	90	
332.87669	100	
333.17737	168	
333.97756	118	
334.37319	92	
335.42709	88	
336.94468	142	
337.87876	126	
341.31127	90	
345.85178	118	
347.72810	186	1+
347.77539	268	
347.83151	190	1+
349.29255	88	
350.39026	90	
350.70056	112	
350.76003	116	
350.85464	140	
350.91001	124	
353.85351	140	1+
353.89809	90	
357.86204	174	1+
358.89478	140	
360.89602	86	
362.72895	136	
365.73070	190	1+
367.76679	256	1+
367.93309	106	
368.90178	124	
369.83624	272	
370.03456	98	
370.79607	118	
373.81543	100	
374.75945	98	
374.90216	90	
376.21978	140	
378.42940	104	
378.73058	136	
380.71908	474	1+
380.78138	114	
382.71686	98	
384.84846	104	
384.91323	102	
385.77659	196	
386.88845	92	
387.39605	112	
388.77924	172	1+
388.80614	104	
388.86087	86	
389.85170	112	
389.91837	86	
390.73881	124	
390.84035	230	1+
392.07204	88	
392.83955	122	
393.78027	112	
393.82176	178	
394.18797	102	
395.86657	92	
396.74665	108	
398.72644	514	1+
398.77064	106	
399.85178	156	
401.73020	114	
402.86269	86	
403.86632	244	1+
403.91089	114	
404.39895	156	
406.85788	122	
407.73476	212	
407.87194	114	
408.74169	124	
408.85053	444	1+
408.87015	416	
409.74503	162	1+
410.83582	482	1+
410.86556	104	
412.80283	98	
416.85289	122	
417.85507	132	
420.37538	98	
420.61722	94	
421.87969	158	
422.87777	98	
423.77238	376	
423.86766	88	
424.79037	90	
424.82584	86	
425.75619	746	1+
426.86115	346	1+
427.73047	154	
428.73967	288	1+
428.84504	378	1+
429.76735	86	
430.81705	88	
431.86670	174	
432.24018	218	1+
433.84268	88	
439.89245	128	
443.77300	102	
444.68411	126	
444.87244	544	1+
445.23062	86	
445.77163	134	
446.87958	152	
447.71407	230	1+
448.74515	134	
448.76197	322	1+
448.89747	150	
462.88015	310	1+
463.72912	94	
465.72770	90	
467.88661	622	1+
467.91556	114	
469.22433	90	
473.16645	90	
485.89765	128	
490.23035	96	
509.28539	274	1+
END IONS

###FS:    #m/z: 336.94499 #charge 1+
###MS: 174
###MSMS: 177
BEGIN IONS
TITLE=Cmpd 132, +MS2(336.9450), 28.0-35.0eV, 3.8min #177
RTINSECONDS=227.817
SCANS=174,177
PEPMASS=336.94499	20890
CHARGE=1+
174.34829	56	
195.08735	82	
205.95207	48	
206.97184	76	
210.88512	68	
211.94498	1112	
212.24078	48	
212.87427	382	1+
213.93815	694	1+
214.89669	58	
216.88789	112	
222.95600	74	
222.97729	64	
223.84458	58	
224.97011	48	
225.86176	80	
227.83588	50	
227.88936	66	
228.83304	68	
228.84324	50	
229.95383	1082	1+
230.84524	72	
230.88881	292	1+
231.94615	412	1+
233.95757	50	
234.82792	54	
235.90162	72	
235.94861	84	
236.10143	62	
236.83215	70	
236.85287	62	
238.83578	60	
238.86041	68	
239.83727	106	
239.91760	56	
240.83864	574	1+
240.94476	72	
241.84295	410	1+
243.83647	64	
246.91100	76	
247.96369	124	
248.90107	174	
248.98953	80	
249.84643	84	
249.89949	260	1+
249.93395	46	
250.83941	70	
250.94816	72	
250.96561	50	
250.98913	88	
251.07865	60	
251.83619	78	
251.95327	58	
252.85841	56	
252.96932	838	1+
253.83561	64	
253.90191	110	
254.09367	72	
254.90689	72	
254.96618	334	
255.05600	82	
255.07722	50	
255.96838	146	
256.26369	64	
256.85017	80	
256.86633	194	
256.88638	124	
257.08339	80	
257.84596	92	
258.85067	458	1+
259.01461	50	
259.85577	282	1+
260.10664	72	
260.15846	62	
261.02225	66	
261.83802	168	1+
264.82916	66	
266.41041	82	
266.78709	82	
267.84047	186	
267.90952	90	
267.92322	66	
268.83993	126	
269.08003	50	
269.12944	96	
269.83844	166	
269.91098	68	
270.84734	118	
270.98713	64	
272.81792	66	
272.88281	58	
272.91110	48	
272.97183	70	
273.81210	66	
274.87206	72	
275.41799	78	
275.86088	110	
275.88054	56	
276.85579	1086	1+
277.83456	126	
278.07573	62	
278.84017	64	
279.83131	192	1+
279.85564	116	
279.91288	70	
281.11652	74	
281.89276	64	
282.39829	76	
282.86482	84	
282.88540	74	
283.85307	68	
285.36080	62	
285.84666	68	
286.84961	378	1+
286.89372	78	
287.89086	92	
289.86955	58	
290.89537	76	
290.94058	52	
292.04576	60	
292.79095	76	
292.86260	50	
293.08383	54	
293.10831	158	
293.84664	54	
294.01073	68	
294.11159	108	
294.84952	62	
294.86645	86	
295.99284	108	
296.86832	72	
297.02312	62	
297.96348	78	
298.86088	58	
298.99443	64	
299.23694	54	
299.35762	92	
299.86832	98	
299.90775	54	
299.95030	62	
300.77398	66	
302.87740	72	
303.81411	68	
308.03693	48	
308.87033	138	
310.13474	74	
311.42715	78	
312.87219	70	
316.89867	78	
317.43614	52	
317.99912	68	
318.43081	106	
319.89647	70	
322.83245	78	
326.89794	62	
327.20686	86	
327.88917	68	
331.87885	80	
331.90800	66	
332.72960	68	
334.43840	60	
336.72036	48	
337.19037	54	
338.51289	84	
340.09196	88	
END IONS

###FS:    #m/z: 322.92963 #charge 1+
###MS: 178
###MSMS: 179
BEGIN IONS
TITLE=Cmpd 133, +MS2(322.9296), 28.0-35.0eV, 3.9min #179
RTINSECONDS=231.487
SCANS=178-179
PEPMASS=322.92963	699938
CHARGE=1+
113.22001	52	
136.14550	36	
190.04208	80	
192.01928	50	
200.83507	46	
201.03855	64	
202.39211	74	
205.96944	32	
207.98008	70	
208.94096	64	
211.84944	94	
212.87865	40	
213.40352	54	
215.00281	34	
215.84120	78	
220.87448	44	
221.94497	92	
222.95433	64	
223.12290	42	
223.96112	150	
226.75272	34	
227.84853	72	
228.40340	74	
228.81531	62	
228.90054	92	
230.85564	76	
232.82075	66	
232.91426	72	
235.03455	32	
236.86226	64	
237.06268	42	
238.94269	164	
239.07556	58	
239.25552	56	
240.93981	2536	
241.94144	2028	
242.33248	34	
242.81822	64	
242.86621	32	
242.90614	60	
242.94054	6164	1+
243.75543	34	
243.82021	56	
244.93883	1382	1+
244.99661	30	
245.05857	38	
245.60096	34	
245.66192	32	
245.72798	36	
246.93988	84	
246.97652	68	
247.43979	94	
247.85202	104	
248.17858	40	
248.84206	64	
248.85855	74	
249.83142	30	
250.90940	68	
250.96770	78	
251.14075	38	
252.97559	100	
253.97430	42	
254.08804	68	
254.78309	70	
254.86806	74	
255.09290	76	
256.85353	46	
257.09370	46	
257.90753	72	
258.83339	214	
259.80557	68	
259.97398	62	
260.83183	74	
261.00453	86	
261.83011	68	
262.82818	96	
263.83101	54	
263.91687	68	
266.86363	270	
267.81411	126	
267.93781	70	
268.87307	60	
268.98160	50	
269.87649	76	
271.14485	66	
271.77608	78	
272.17092	70	
273.81057	72	
274.86566	60	
275.80914	62	
275.99086	92	
276.84402	82	
276.86021	42	
277.80694	64	
278.00821	46	
278.84190	44	
279.05078	38	
279.09144	732	1+
279.97279	44	
280.14959	64	
280.91435	98	
281.03593	76	
281.09972	74	
282.08037	72	
282.86494	50	
283.07528	34	
283.64789	32	
283.78254	76	
283.84625	40	
284.21524	54	
284.29198	592	1+
284.87437	46	
284.95236	60	
285.81532	122	
286.92073	70	
287.82209	66	
291.78942	58	
291.82536	82	
291.95337	60	
292.87066	84	
293.98139	66	
296.81330	74	
297.11804	64	
298.82470	46	
298.90104	98	
301.81230	58	
305.80584	72	
306.09986	64	
306.88287	206	1+
307.30864	68	
307.80859	72	
309.80418	44	
310.89662	58	
311.89152	52	
312.02997	76	
312.86797	44	
315.38345	110	
315.93967	64	
317.34463	86	
317.80889	74	
318.82309	84	
319.69175	78	
320.11378	64	
322.00811	32	
322.13783	44	
322.79943	100	
322.94707	78	
323.02448	80	
323.11285	40	
324.32131	68	
324.88791	58	
325.03608	32	
325.74894	88	
325.81586	64	
326.18177	76	
END IONS

###FS:    #m/z: 336.94503 #charge 1+
###MS: 178
###MSMS: 180
BEGIN IONS
TITLE=Cmpd 134, +MS2(336.9450), 28.0-35.0eV, 3.9min #180
RTINSECONDS=232.259
SCANS=178,180
PEPMASS=336.94503	20858
CHARGE=1+
186.87134	100	
195.51283	72	
198.83380	56	
200.94984	96	
204.94691	70	
207.97274	44	
209.34422	68	
211.94463	1032	1+
212.87789	364	1+
213.93739	538	1+
214.88079	68	
214.91433	70	
215.88813	78	
216.88873	68	
223.95649	86	
224.83355	96	
224.87239	66	
224.97724	66	
225.97125	70	
226.97455	46	
227.85337	100	
227.87170	44	
227.89660	52	
228.84560	82	
228.89462	58	
229.95364	890	1+
230.88821	498	1+
231.94853	414	1+
232.87689	82	
233.82266	98	
233.95349	68	
235.89029	50	
235.99815	72	
236.84951	48	
236.86271	58	
237.96231	50	
239.84451	52	
239.87319	50	
240.82666	60	
240.85736	74	
240.94677	44	
241.00766	62	
241.84032	312	1+
241.90236	44	
243.17417	62	
243.83638	68	
243.85281	52	
243.98145	44	
246.12437	80	
246.34248	50	
247.96349	264	
248.89919	118	
248.93512	74	
249.84069	48	
249.95727	186	
250.03099	80	
250.10277	64	
250.83430	222	1+
250.93463	70	
250.99299	74	
251.06725	50	
251.86486	44	
251.97356	126	
252.96920	352	
253.83540	66	
254.91841	68	
254.96467	230	
255.83874	50	
255.87931	146	
256.78245	80	
256.86320	58	
256.95766	62	
257.85485	140	
258.84425	440	1+
258.96340	80	
260.91318	70	
260.98468	68	
261.83448	82	
261.85176	90	
262.07260	64	
262.80097	58	
262.88044	74	
262.98795	92	
263.39654	82	
264.11618	104	
264.57545	78	
267.84108	58	
268.83805	336	1+
269.80228	58	
270.04631	56	
270.85782	90	
271.84142	48	
273.79002	76	
273.99522	60	
274.83953	90	
274.87434	58	
275.84373	90	
275.88328	86	
275.91723	72	
275.95186	76	
276.85804	622	1+
277.22217	52	
277.86076	394	1+
277.92185	72	
277.96806	68	
278.83962	64	
278.98714	62	
279.83307	66	
279.87817	148	
280.09823	46	
280.85173	68	
281.00276	70	
281.86824	52	
281.99836	54	
282.14275	70	
282.87329	62	
282.88940	60	
282.96179	80	
285.85234	112	
286.41132	80	
287.84661	202	
288.86664	60	
289.85468	72	
290.86415	74	
291.04100	62	
291.86103	50	
293.10451	240	
294.87009	192	
294.89331	60	
295.05608	58	
295.93382	56	
297.89245	114	
298.40465	78	
298.90303	86	
299.01533	54	
299.87042	56	
300.86353	52	
300.91696	74	
301.03193	60	
301.87565	96	
302.17729	46	
304.86400	64	
307.03522	94	
307.44416	54	
308.89673	52	
309.87658	102	
310.93992	108	
313.82621	70	
315.88059	88	
315.90070	54	
317.76059	76	
318.18327	44	
319.00763	48	
320.17051	80	
323.26289	56	
328.78942	66	
330.81938	90	
332.74966	76	
333.79417	96	
334.95518	86	
338.17670	66	
342.25293	56	
END IONS

###FS:    #m/z: 359.96086 #charge 1+
###MS: 178
###MSMS: 181
BEGIN IONS
TITLE=Cmpd 135, +MS2(359.9609), 28.0-35.0eV, 3.9min #181
RTINSECONDS=233.033
SCANS=178,181
PEPMASS=359.96086	16666
CHARGE=1+
177.57956	104	
192.09426	62	
197.06980	78	
198.94789	72	
205.89379	72	
205.95539	72	
207.95344	66	
208.10773	88	
209.94093	292	
211.15634	80	
220.96227	62	
221.89206	68	
222.89366	60	
222.95772	78	
223.11953	72	
223.90850	78	
224.11064	84	
224.94673	150	
225.94899	86	
225.97067	66	
226.94850	992	1+
226.97295	198	
227.93587	72	
228.94100	1398	
231.98940	68	
233.08851	66	
234.86243	148	
234.88938	70	
235.86359	66	
235.90711	72	
239.10173	82	
239.91084	98	
240.82862	72	
240.93961	426	1+
241.80925	66	
241.96935	68	
242.94352	116	
242.95776	264	
244.95591	710	
246.89924	76	
246.95217	812	
248.79734	176	
249.80564	184	
249.87985	78	
250.11653	78	
250.89167	128	
250.94870	76	
250.96970	122	
252.85218	72	
252.95421	128	
254.00789	66	
254.90105	78	
256.85516	64	
256.88859	70	
257.13550	64	
258.88230	68	
258.92565	80	
258.98190	96	
259.79752	64	
260.83010	64	
260.96611	220	1+
261.00265	70	
262.99615	88	
263.89297	66	
263.98083	78	
264.79930	74	
264.96726	62	
265.81166	302	1+
265.92737	94	
265.98113	80	
266.33601	90	
266.81357	254	1+
267.05213	100	
267.85833	82	
267.96989	68	
268.84246	92	
268.96985	72	
269.96815	186	
270.88432	78	
273.79601	72	
276.80674	120	
276.85645	74	
277.80990	194	
278.79494	192	
278.84324	278	
279.78958	466	1+
279.85970	88	
279.98100	94	
280.25865	74	
280.79210	382	1+
280.87138	80	
281.42926	86	
281.84560	78	
283.06497	64	
283.98719	70	
284.83534	68	
284.88804	74	
285.82792	68	
286.00414	90	
286.81448	82	
288.41072	126	
288.98966	82	
290.06777	114	
290.89449	76	
292.42790	88	
292.86010	86	
292.89160	70	
295.39997	106	
295.92838	60	
296.80538	140	
296.91083	74	
297.81311	150	
297.87453	68	
298.80308	734	1+
298.85191	64	
299.87206	78	
302.85825	84	
303.95107	68	
304.39225	82	
304.81461	60	
304.92861	100	
304.94229	62	
307.89414	62	
308.14868	66	
308.16796	98	
310.16953	64	
311.54640	80	
313.89390	68	
314.82177	112	
315.36167	70	
315.80978	338	1+
315.94419	76	
319.82572	86	
320.95790	68	
321.11402	70	
321.81521	212	1+
322.96733	70	
323.01783	68	
323.76666	70	
323.82236	80	
323.93660	90	
329.87397	86	
332.77679	68	
334.79795	72	
335.74420	68	
336.94277	66	
337.95055	76	
339.03035	74	
339.13910	78	
340.93901	68	
340.95505	72	
341.94642	62	
351.98933	70	
353.04780	80	
359.20012	76	
360.28537	80	
361.89777	78	
362.90501	72	
363.71943	74	
364.82347	62	
END IONS

###FS:    #m/z: 322.92964 #charge 1+
###MS: 182
###MSMS: 183
BEGIN IONS
TITLE=Cmpd 136, +MS2(322.9296), 28.0-35.0eV, 4.0min #183
RTINSECONDS=236.697
SCANS=182-183
PEPMASS=322.92964	707406
CHARGE=1+
107.09536	32	
181.87440	70	
195.95944	72	
196.93692	36	
198.92545	72	
199.88772	86	
200.83839	58	
201.04312	126	
202.04616	78	
205.95389	78	
205.96990	50	
206.97119	96	
207.96958	30	
212.89967	60	
214.89702	42	
214.91289	60	
215.47856	82	
217.88788	66	
218.84817	70	
218.89155	74	
222.01273	76	
222.03094	50	
223.96360	72	
224.95984	102	
226.90803	92	
226.94113	34	
227.92857	68	
228.05603	94	
228.79140	58	
228.90647	40	
232.83004	50	
233.82960	46	
234.13196	80	
236.48097	70	
236.85238	30	
236.86823	40	
236.95507	46	
238.87731	94	
238.94014	52	
239.89622	186	1+
240.81704	108	
240.94002	1714	
241.84579	66	
241.93917	7564	1+
242.01808	54	
242.83753	54	
242.85693	30	
242.94127	5246	1+
243.02047	100	
243.37728	76	
244.11541	38	
244.81999	62	
244.93903	1166	1+
244.96710	36	
245.43117	30	
246.41772	36	
246.53867	36	
246.97281	70	
247.22574	40	
248.69933	36	
248.81324	86	
248.86553	66	
248.98550	72	
249.85473	50	
250.95214	68	
251.06912	70	
251.92960	70	
252.13817	48	
254.01763	36	
254.91451	52	
256.99684	78	
257.79385	94	
258.83117	146	
258.85370	120	
259.33499	72	
260.11099	62	
260.83173	136	
260.84890	164	
260.98295	46	
261.83641	92	
262.14643	70	
262.81894	56	
262.83264	74	
262.92348	36	
262.97016	64	
263.35051	98	
263.82933	66	
266.84749	40	
267.14037	34	
267.79907	78	
269.06621	38	
271.35130	100	
272.88044	46	
273.91740	58	
274.92867	30	
275.79268	60	
275.99704	64	
278.00781	86	
279.00178	38	
279.09051	790	1+
279.83507	32	
280.15952	54	
280.83859	58	
280.86080	78	
280.92692	62	
281.79794	70	
282.41922	48	
283.07268	50	
283.85697	88	
284.18633	50	
284.29294	438	1+
284.31733	30	
284.40167	38	
284.84558	34	
285.84665	70	
285.96458	56	
286.04164	62	
286.80953	48	
286.90809	32	
287.85348	78	
288.33891	62	
289.78123	58	
289.87768	74	
290.78343	66	
291.06218	66	
291.80440	62	
292.90843	40	
292.96915	32	
293.16536	50	
293.72908	64	
293.84299	78	
293.88039	72	
294.02979	30	
294.23204	70	
295.84742	66	
296.81556	70	
298.96445	56	
300.22290	40	
300.84627	40	
300.93610	90	
302.81558	36	
303.87243	68	
306.06351	58	
306.29794	70	
307.80807	82	
307.89640	82	
308.79896	134	
308.88858	72	
309.86074	64	
312.77056	34	
312.81335	62	
315.88741	70	
317.83061	66	
320.89150	68	
322.27005	54	
322.89871	66	
END IONS

###FS:    #m/z: 340.94010 #charge 1+
###MS: 182
###MSMS: 184
BEGIN IONS
TITLE=Cmpd 137, +MS2(340.9401), 28.0-35.0eV, 4.0min #184
RTINSECONDS=237.469
SCANS=182,184
PEPMASS=340.94010	298774
CHARGE=1+
95.34993	68	
113.76031	78	
130.16932	78	
174.49745	70	
183.83200	74	
210.18168	60	
210.93350	68	
211.94074	100	
212.87811	70	
213.94097	326	1+
214.89710	68	
215.41914	72	
215.88378	202	
215.93661	80	
216.14247	68	
219.88276	82	
222.83481	62	
222.87349	66	
223.13374	76	
223.96100	70	
224.94622	74	
226.94672	70	
228.84492	220	
228.94615	158	
228.98128	76	
230.88922	64	
231.89367	110	
231.94740	266	
232.94721	136	
233.89439	64	
233.96493	86	
234.01381	110	
235.89565	68	
237.95422	70	
238.83778	58	
239.86534	94	
239.90525	64	
240.83265	64	
240.84767	110	
240.95829	62	
241.84369	330	1+
241.90280	74	
242.92200	76	
242.93869	66	
243.01552	68	
243.83231	184	
244.82878	116	
244.84487	64	
245.83153	60	
246.97714	72	
247.96548	76	
249.43907	96	
250.84519	74	
251.05763	72	
251.07562	112	
251.10414	64	
251.38223	60	
251.96858	60	
254.97382	142	
255.10263	64	
256.86422	258	
256.96634	120	
258.84577	426	1+
258.87231	74	
258.89192	62	
258.95929	98	
259.87535	58	
259.90067	76	
260.83331	164	
260.93293	86	
261.83222	82	
261.84628	90	
261.92593	66	
261.95961	72	
262.82883	62	
263.85090	76	
264.93442	58	
265.10719	96	
265.35497	88	
265.86946	80	
266.86057	140	
267.13618	74	
267.83304	72	
267.99986	78	
268.84119	180	
268.99595	72	
269.81832	68	
272.84985	60	
272.93377	76	
272.97792	70	
274.87667	176	
276.82364	68	
276.85681	1264	1+
276.93224	68	
277.86144	766	1+
277.92603	190	
277.96294	72	
278.84643	628	
278.94446	68	
278.99764	84	
279.04340	80	
279.27893	66	
279.83835	76	
280.09794	84	
280.85721	252	
280.94962	58	
281.84788	68	
282.98245	70	
284.87754	76	
284.93360	68	
285.94206	104	
290.83814	64	
291.87964	76	
293.93946	72	
293.95595	84	
294.76752	72	
294.88803	132	
295.76986	62	
295.87495	76	
295.98696	66	
296.84948	60	
298.88756	78	
298.91156	74	
298.98580	102	
299.05785	62	
299.27070	68	
299.87609	72	
300.87450	118	
301.26607	76	
301.85709	230	
301.88464	66	
303.85062	80	
305.40237	92	
307.80396	112	
308.29096	80	
308.83462	66	
313.11534	112	
314.00453	78	
316.89001	78	
323.88366	74	
324.89387	72	
324.89696	72	
325.38594	76	
325.83349	64	
326.16666	78	
330.62753	94	
330.87730	62	
337.78579	74	
338.72981	80	
340.74857	62	
341.15669	76	
341.99214	62	
342.79393	68	
342.90305	60	
343.19659	64	
END IONS

###FS:    #m/z: 363.95592 #charge 1+
###MS: 182
###MSMS: 185
BEGIN IONS
TITLE=Cmpd 138, +MS2(363.9559), 28.0-35.0eV, 4.0min #185
RTINSECONDS=238.241
SCANS=182,185
PEPMASS=363.95592	109664
CHARGE=1+
93.22049	100	
182.86613	62	
189.86277	118	
190.86556	66	
191.85912	64	
198.08482	86	
198.84057	64	
207.87482	84	
208.87537	106	
209.94262	286	
210.88726	74	
212.87861	648	1+
214.90049	66	
220.84320	70	
222.95010	330	1+
223.97651	72	
224.94997	204	
224.97715	72	
225.94896	82	
226.94668	1796	1+
227.17612	84	
227.95481	106	
228.94247	1446	1+
230.88881	1150	1+
230.91163	66	
232.03049	62	
232.12212	68	
232.88565	248	
235.07782	62	
237.95787	76	
239.11273	72	
239.83321	78	
240.83494	150	
240.93953	464	
240.96058	328	1+
241.83720	86	
241.88719	64	
241.93928	1376	1+
242.12235	70	
242.81874	150	1+
242.89880	68	
242.94111	958	1+
244.82001	92	
244.84874	98	
244.94047	424	1+
244.95687	1270	1+
245.05242	80	
245.40910	88	
246.09721	68	
246.80305	84	
246.90412	136	
246.95301	836	1+
247.06178	64	
247.80902	76	
247.97710	62	
248.80542	102	
248.89882	292	
250.96766	64	
251.79428	84	
252.08175	60	
254.88693	74	
254.90468	64	
255.05593	66	
255.35189	76	
255.86624	66	
256.06655	84	
256.84729	90	
258.84870	66	
258.95330	102	
259.09575	70	
260.83466	148	
260.86544	70	
260.95900	84	
261.83050	138	
262.82675	128	
264.81905	78	
265.78910	80	
265.81714	152	
265.96745	76	
266.08362	94	
266.34830	62	
266.81412	550	1+
267.97464	230	
269.84286	70	
269.85654	76	
269.97036	124	
271.83362	70	
272.98455	64	
274.81308	198	1+
275.76009	86	
276.71768	78	
276.85858	72	
277.85693	70	
278.80474	72	
278.89307	110	
279.79073	820	1+
280.79240	600	1+
280.90209	76	
281.84544	84	
281.86609	64	
282.86026	64	
282.93683	72	
283.37901	66	
283.85177	170	
283.98503	74	
284.79691	64	
284.82851	252	1+
284.86125	68	
285.87747	68	
285.91308	80	
286.81685	90	
286.84621	74	
286.91273	78	
288.82820	80	
289.90641	78	
290.83159	64	
290.87353	84	
291.82748	68	
291.94282	68	
294.81585	70	
294.88322	76	
295.41458	66	
295.93820	80	
296.81107	374	1+
297.15035	72	
297.87422	80	
298.80296	950	1+
300.80506	344	1+
301.85712	338	1+
301.93575	74	
302.80263	70	
302.88586	86	
303.81428	62	
303.85191	242	
304.82813	88	
304.90692	68	
306.84162	78	
310.88780	86	
313.14800	62	
314.81014	72	
316.81224	112	
317.86975	68	
320.81248	60	
321.81718	100	
321.86303	70	
322.81916	84	
322.89454	64	
323.85269	80	
323.95858	60	
325.42772	94	
326.33658	72	
326.87061	120	
327.00248	68	
327.07459	114	
329.15983	74	
334.29951	136	
334.94405	88	
336.28885	94	
336.47995	82	
338.18894	64	
341.86042	68	
341.96742	66	
344.72458	60	
347.90764	72	
353.77767	64	
356.34554	86	
357.87492	78	
361.84377	76	
363.30032	80	
365.92409	78	
367.82675	84	
END IONS

###FS:    #m/z: 340.93999 #charge 1+
###MS: 186
###MSMS: 187
BEGIN IONS
TITLE=Cmpd 139, +MS2(340.9400), 28.0-35.0eV, 4.0min #187
RTINSECONDS=241.894
SCANS=186-187
PEPMASS=340.93999	285006
CHARGE=1+
94.95718	62	
190.94360	68	
192.88441	82	
193.94851	82	
197.05619	78	
205.86027	58	
210.85676	64	
213.84873	88	
213.87917	66	
213.94062	474	
215.88974	106	
217.93512	68	
220.94727	96	
222.87154	64	
223.83641	98	
223.95985	74	
224.01347	124	
227.85435	72	
228.84676	62	
230.90041	82	
230.95468	62	
231.94821	354	1+
233.94609	128	
236.85657	78	
236.90432	74	
237.05521	66	
237.88996	70	
238.39776	72	
238.84506	286	1+
238.87608	80	
239.92240	68	
240.15287	80	
240.83561	202	
240.89326	66	
241.84622	258	
242.82384	70	
242.84397	108	
242.88142	66	
242.94157	92	
243.88896	60	
244.83234	130	
246.85127	140	
246.97563	100	
248.99318	78	
249.96088	112	
251.06700	76	
251.87032	86	
251.88370	108	
251.95854	108	
252.08149	64	
253.12187	70	
253.37401	94	
253.90960	90	
254.96616	200	
255.07132	100	
256.26487	72	
256.84871	80	
256.86574	154	
256.90192	290	1+
257.86864	138	
257.90462	232	1+
258.84874	400	
258.96741	64	
259.01865	68	
259.44797	72	
259.81364	60	
259.85460	278	
259.89471	150	
259.94029	68	
260.00543	72	
260.83637	228	
260.84953	166	
260.93114	80	
261.83977	160	
261.88994	70	
262.83203	74	
262.91937	90	
263.01813	74	
264.87107	72	
265.86519	74	
266.84956	134	
266.87519	66	
267.46141	94	
268.83830	348	1+
270.83848	168	
271.84025	108	
271.87732	68	
272.85631	78	
272.97989	66	
273.87715	76	
274.85648	184	
274.88839	78	
275.07978	68	
275.17752	70	
275.88083	64	
276.85694	506	
277.84333	68	
277.86253	348	
278.84419	646	1+
278.93817	78	
279.09811	60	
280.84644	124	
281.04829	64	
281.54275	66	
281.86627	152	
281.89721	112	
282.09708	148	
282.32619	68	
282.83870	68	
282.86897	110	
283.79263	78	
284.86632	84	
286.37810	84	
286.83738	64	
289.78572	82	
289.90895	70	
294.86924	202	
296.84966	108	
297.02007	124	
297.84320	84	
297.89174	130	
299.83389	66	
300.39785	84	
300.77017	68	
301.86121	88	
302.94247	78	
304.86817	64	
305.12989	72	
305.15378	64	
307.81035	106	
307.88818	136	
308.29772	66	
309.01152	64	
309.96177	86	
310.02026	68	
312.82003	66	
313.98136	72	
313.99600	76	
317.88346	78	
319.16938	66	
322.50609	98	
322.80199	68	
324.79036	76	
325.81109	86	
325.89752	62	
326.25481	60	
329.87084	64	
336.77793	84	
337.15431	70	
337.19930	100	
338.88353	80	
340.73522	70	
340.83035	90	
343.90664	80	
344.16159	90	
345.89280	106	
END IONS

###FS:    #m/z: 363.95562 #charge 1+
###MS: 186
###MSMS: 188
BEGIN IONS
TITLE=Cmpd 140, +MS2(363.9556), 28.0-35.0eV, 4.1min #188
RTINSECONDS=242.667
SCANS=186,188
PEPMASS=363.95562	98952
CHARGE=1+
99.77446	78	
127.02381	92	
183.93528	90	
189.86435	84	
193.02292	80	
193.12698	82	
196.88702	66	
197.88762	80	
197.95687	88	
205.95015	68	
206.06650	78	
209.88818	64	
209.91644	94	
209.94400	128	
210.88396	210	
211.94409	62	
212.86217	82	
212.88061	658	1+
213.87543	66	
216.85430	90	
219.04581	88	
221.94303	98	
222.95086	436	1+
224.95078	340	
225.08051	68	
225.96784	104	
226.94635	1790	1+
226.97596	100	
227.92780	142	
228.88028	100	
228.89797	92	
228.94239	2088	1+
230.88961	602	
231.80310	86	
232.11862	76	
236.84535	72	
239.07107	80	
240.94027	644	
240.96154	84	
241.94040	322	
242.94185	998	1+
243.83530	66	
243.86253	160	1+
244.82192	140	
244.93775	412	
244.95717	1214	1+
245.82195	94	
246.90631	126	
246.95281	1428	1+
247.84201	66	
248.01007	94	
248.80055	256	1+
248.90108	328	1+
248.95661	66	
250.94623	94	
251.83623	86	
254.17994	96	
255.09497	66	
258.08848	70	
258.83786	366	1+
260.82921	268	1+
260.97091	70	
262.85060	62	
264.16251	64	
264.81952	66	
265.78707	66	
265.82331	72	
265.87344	90	
266.81480	282	1+
267.06388	68	
267.97449	252	1+
269.84230	72	
269.96878	66	
271.17296	66	
274.81506	68	
274.87233	68	
276.18333	62	
276.80542	78	
276.85964	84	
277.80718	102	
277.85641	98	
278.79769	136	
278.84147	134	
279.85080	124	
279.86989	66	
280.79304	610	1+
280.84443	64	
281.45798	94	
281.89112	64	
282.77924	120	
282.79679	98	
283.85280	96	
284.82390	134	
284.88619	64	
285.89014	70	
287.86968	72	
288.80404	72	
289.42429	82	
289.86774	146	
292.44000	76	
292.80553	66	
292.87089	74	
292.90664	74	
292.99891	78	
293.79601	60	
293.81691	70	
294.87054	74	
295.87286	70	
296.47915	92	
296.80714	368	1+
296.86649	68	
298.80245	1122	1+
299.43797	70	
299.86939	146	
301.79726	190	
301.85829	324	1+
303.86986	82	
304.10527	74	
305.87875	104	
307.43332	74	
307.89469	78	
310.10022	84	
310.59057	72	
310.60644	80	
311.12604	130	
314.10899	70	
314.81768	136	
315.35102	72	
316.80628	144	
318.82698	68	
318.93903	68	
319.86935	74	
320.96457	62	
321.82498	76	
321.85144	78	
321.88875	62	
322.81706	108	
322.92541	78	
323.81457	168	
324.87646	88	
326.25461	72	
326.33473	70	
326.87689	88	
327.88345	120	
327.90714	72	
329.86658	70	
330.78147	80	
330.87390	122	
336.61578	76	
337.94824	64	
338.40462	74	
338.81784	66	
338.96495	122	
340.83592	62	
340.93969	134	
341.94229	64	
342.90313	74	
343.91569	76	
344.09339	82	
349.91046	68	
350.89393	80	
352.88392	86	
358.76768	64	
358.79973	76	
360.77964	72	
360.79794	72	
367.26666	76	
368.74622	66	
END IONS

###FS:    #m/z: 507.84393 #charge 1+
###MS: 186
###MSMS: 189
BEGIN IONS
TITLE=Cmpd 141, +MS2(507.8439), 28.2-35.2eV, 4.1min #189
RTINSECONDS=243.439
SCANS=186,189
PEPMASS=507.84393	30056
CHARGE=1+
196.01115	120	
222.97069	112	
224.97689	136	
232.89372	208	
235.14025	114	
247.10375	90	
250.38053	94	
251.87238	134	
252.86593	96	
262.82510	94	
263.14137	98	
266.09147	158	
267.58198	96	
269.43302	88	
270.04426	92	
276.88907	86	
281.97640	102	
282.96386	90	
284.19509	112	
285.09124	88	
287.85360	348	1+
288.83735	84	
289.88028	184	
289.96694	114	
291.93256	106	
292.90421	86	
293.87058	116	
296.85169	92	
296.87906	88	
296.90772	84	
299.87415	90	
300.76466	150	
302.85245	146	
303.86772	134	
305.86208	284	1+
307.89131	234	
307.94672	88	
308.14459	342	1+
308.87379	650	1+
308.94061	84	
309.79569	86	
311.88417	324	
312.84967	98	
312.88387	192	
312.91203	96	
313.88771	132	
314.86344	342	1+
317.01246	84	
319.06691	184	1+
319.86288	106	
323.87326	174	
324.90316	100	
325.89702	194	
326.23787	146	
326.81384	86	
326.88175	808	
327.86617	118	
327.89884	388	
328.88704	86	
329.54549	102	
331.99319	106	
333.17649	108	
333.82540	122	
333.87081	136	
334.89679	94	
336.78657	90	
337.87882	254	
339.80386	100	
341.75369	88	
342.34625	86	
342.83013	94	
345.92633	110	
346.79926	96	
347.77387	120	
348.72386	92	
348.78659	122	
348.84804	88	
350.81699	194	1+
350.88425	120	
351.79618	88	
352.77543	86	
352.86976	198	1+
353.41014	90	
353.89732	86	
354.85454	92	
357.87444	146	
359.82852	92	
361.79997	106	
363.77841	136	1+
365.16012	130	
365.77025	122	
366.84528	92	
367.73088	142	
367.76195	118	
368.35682	88	
368.71807	94	
369.82026	100	
369.83700	140	
370.11246	92	
376.78236	96	
379.70819	334	1+
380.71183	302	1+
385.75133	122	
386.72487	206	1+
386.77341	174	1+
387.84598	156	
388.84132	126	
389.19995	112	
389.76323	236	1+
389.78753	176	
390.84032	484	1+
392.84558	106	
398.73024	582	1+
401.72135	92	
403.87321	290	1+
404.76410	120	
405.76026	114	
405.85597	226	
406.85429	152	
407.72329	148	
407.74171	626	1+
407.87135	222	
408.85422	348	
409.87318	234	
410.83842	156	
412.69662	86	
412.79663	90	
412.83793	124	
413.37580	106	
416.85708	154	
420.87680	122	
421.88717	136	
423.77473	494	1+
423.81527	96	
424.86964	90	
425.75126	228	
425.77897	116	
426.75255	216	
426.85866	248	1+
427.73701	148	
427.76218	214	
428.73762	152	
428.83927	88	
429.84429	122	
430.85240	162	
430.88800	98	
431.86743	108	
432.23965	96	
434.88629	138	
437.70230	92	
440.69335	210	
442.67871	126	
443.76148	86	
444.34489	100	
444.87005	690	1+
446.78441	148	
446.88563	102	
447.70942	188	
448.71281	122	
449.69918	84	
449.76274	206	1+
449.87755	96	
461.31473	94	
462.87929	280	1+
464.88485	86	
467.88310	146	
467.90855	132	
470.73260	128	
475.57597	114	
485.71114	92	
485.89798	104	
493.06176	102	
502.79960	104	
END IONS

###FS:    #m/z: 340.94027 #charge 1+
###MS: 190
###MSMS: 191
BEGIN IONS
TITLE=Cmpd 142, +MS2(340.9403), 28.0-35.0eV, 4.1min #191
RTINSECONDS=247.104
SCANS=190-191
PEPMASS=340.94027	285090
CHARGE=1+
183.87865	62	
191.95111	62	
195.93207	68	
196.88187	60	
198.92548	66	
207.99061	58	
208.88414	66	
210.93693	138	
213.93943	620	
214.88207	362	1+
215.85576	66	
215.88610	308	1+
215.93666	178	
220.92376	66	
221.87542	64	
221.89852	148	
223.14110	68	
223.89393	54	
223.96486	138	
224.95621	76	
226.82839	64	
226.85533	144	
227.98404	72	
228.55521	80	
228.93847	132	
229.91971	64	
230.88868	120	
231.88836	62	
231.95007	244	
232.96499	72	
233.86351	56	
233.88414	80	
233.94810	110	
234.94619	80	
235.88774	66	
235.95043	64	
236.07115	76	
236.89879	56	
237.89158	82	
238.86981	60	
238.89864	92	
238.90759	56	
239.88449	86	
239.90288	88	
239.95489	72	
240.22494	180	
240.83115	238	
240.83973	1212	1+
240.92591	64	
241.84170	1012	1+
241.88672	82	
243.83488	252	1+
243.91384	68	
244.86441	76	
246.84907	92	
246.97745	136	
249.96094	58	
252.88556	74	
254.96575	148	
255.07412	194	
255.10457	80	
256.26691	58	
256.85560	248	
256.91219	64	
256.96330	70	
258.84658	168	
258.85037	564	1+
259.34280	88	
259.85135	364	1+
259.89488	68	
259.96246	60	
260.83152	110	
261.84815	160	
261.90182	58	
262.42279	62	
262.83305	72	
262.84613	58	
263.83279	76	
263.98056	72	
264.09022	62	
264.86612	224	1+
264.90549	62	
266.84770	106	
267.84320	94	
267.86013	86	
268.83754	996	1+
270.86398	58	
271.87554	98	
271.93607	80	
274.84329	68	
274.86241	154	
274.88602	90	
274.90056	74	
275.86126	242	
276.85456	544	
277.85927	410	
278.34972	82	
278.84476	516	
279.85570	236	
280.86140	138	
280.89811	76	
281.05452	100	
281.85590	100	
281.87419	78	
282.27055	66	
282.41253	86	
282.87669	100	
283.02982	62	
283.87123	66	
283.89640	66	
284.44489	84	
284.79270	66	
284.89648	54	
285.02929	62	
285.19682	76	
288.10354	76	
288.83753	84	
291.35964	88	
292.09771	66	
292.37512	100	
292.81184	70	
292.83288	80	
293.85831	326	1+
294.86390	290	1+
295.88410	62	
295.97848	64	
296.21706	74	
296.90472	72	
299.78045	54	
299.88096	138	
300.45078	72	
300.87332	260	
301.85984	92	
302.17410	74	
302.85586	70	
302.87318	72	
304.89178	84	
305.83997	54	
305.89149	72	
306.89122	64	
310.87503	78	
311.84561	60	
315.80029	80	
317.09112	64	
318.81870	58	
318.88004	72	
318.89892	168	
319.93769	84	
324.89220	130	
326.17453	64	
327.87548	62	
331.00470	92	
333.79657	72	
335.36664	92	
337.17445	78	
337.23527	78	
338.14929	54	
338.85201	58	
340.19369	66	
344.37574	60	
344.79321	54	
END IONS

###FS:    #m/z: 363.95588 #charge 1+
###MS: 190
###MSMS: 192
BEGIN IONS
TITLE=Cmpd 143, +MS2(363.9559), 28.0-35.0eV, 4.2min #192
RTINSECONDS=247.876
SCANS=190,192
PEPMASS=363.95588	106742
CHARGE=1+
137.51440	72	
178.94522	72	
188.86344	116	
189.86804	90	
191.85602	66	
196.07653	66	
197.86871	74	
198.87857	74	
200.83675	68	
206.96994	78
[truncated: 1,819,832 more chars]
